# Supplementary material for: A Bibliometric and Knowledge-Map Analysis of CAR-T Cells From 2009 to 2021
Source: Front Immunol. 2022 Mar 18;13:840956. doi: 10.3389/fimmu.2022.840956 (PMC8971369; doi:10.3389/fimmu.2022.840956)
Supplement: Supplementary file 1 [file DataSheet_1.zip › Annexes 1/download_1-500.txt]

FN Clarivate Analytics Web of Science
VR 1.0
PT J
AU Zhang, C
   Liu, J
   Zhong, JF
   Zhang, X
AF Zhang, Cheng
   Liu, Jun
   Zhong, Jiang F.
   Zhang, Xi
TI Engineering CAR-T cells
SO BIOMARKER RESEARCH
LA English
DT Review
DE Chimeric antigen receptor redirected T cells; CAR-T cells; Structure;
   Evolution; Production; Viral vector
ID CHIMERIC ANTIGEN RECEPTOR; ADOPTIVE IMMUNOTHERAPY; ANTITUMOR-ACTIVITY;
   ACTIVATION; EXPRESSION; CANCER; LYMPHOCYTES; DOMAINS; VECTORS;
   IMMUNOGLOBULIN
AB Chimeric antigen receptor redirected T cells (CAR-T cells) have achieved inspiring outcomes in patients with B cell malignancies, and are now being investigated in other hematologic malignancies and solid tumors. CAR-T cells are generated by the T cells from patients' or donors' blood. After the T cells are expanded and genetically modified, they are reinfused into the patients. However, many challenges still need to be resolved in order for this technology to gain widespread adoption. In this review, we first discuss the structure and evolution of chimeric antigen receptors. We then report on the tools used for production of CAR-T cells. Finally, we address the challenges posed by CAR-T cells.
C1 [Zhang, Cheng; Liu, Jun; Zhang, Xi] Third Mil Med Univ, Xinqiao Hosp, Dept Hematol, Chongqing 400037, Peoples R China.
   [Zhong, Jiang F.] Univ Southern Calif, Div Periodontol Diagnost Sci & Dent Hyg, Ostrow Sch Dent, Los Angeles, CA USA.
   [Zhong, Jiang F.] Univ Southern Calif, Div Biomed Sci, Ostrow Sch Dent, Los Angeles, CA USA.
RP Zhang, X (corresponding author), Third Mil Med Univ, Xinqiao Hosp, Dept Hematol, Chongqing 400037, Peoples R China.
EM zhangxxi@sina.com
FU Xinqiao Hospital of Third Military Medical University [2016YLC03]
FX This study was funded by the clinical key foundation of Xinqiao Hospital
   of Third Military Medical University (No. 2016YLC03).
CR Acuto O, 2003, NAT REV IMMUNOL, V3, P939, DOI 10.1038/nri1248
   Bajgain P, 2014, MOL THER-METH CLIN D, V1, DOI 10.1038/mtm.2014.15
   Beatty GL, 2014, CANCER IMMUNOL RES, V2, P112, DOI 10.1158/2326-6066.CIR-13-0170
   Bridgeman JS, 2010, J IMMUNOL, V184, P6938, DOI 10.4049/jimmunol.0901766
   Brocker T, 2000, BLOOD, V96, P1999, DOI 10.1182/blood.V96.5.1999.h8001999_1999_2001
   Cai B, 2016, J HEMATOL ONCOL, V9, DOI 10.1186/s13045-016-0357-z
   Caruana I, 2015, NAT MED, V21, P524, DOI 10.1038/nm.3833
   Chen ZY, 2005, HUM GENE THER, V16, P126, DOI 10.1089/hum.2005.16.126
   Chmielewski M, 2015, EXPERT OPIN BIOL TH, V15, P1145, DOI 10.1517/14712598.2015.1046430
   Croft M, 2009, NAT REV IMMUNOL, V9, P271, DOI 10.1038/nri2526
   Dotti G, 2009, HUM GENE THER, V20, P1229, DOI 10.1089/hum.2009.142
   Dull T, 1998, J VIROL, V72, P8463, DOI 10.1128/JVI.72.11.8463-8471.1998
   El-Aneed A, 2004, J CONTROL RELEASE, V94, P1, DOI 10.1016/j.jconrel.2003.09.013
   ESHHAR Z, 1993, P NATL ACAD SCI USA, V90, P720, DOI 10.1073/pnas.90.2.720
   Finney HM, 2004, J IMMUNOL, V172, P104, DOI 10.4049/jimmunol.172.1.104
   Finney HM, 1998, J IMMUNOL, V161, P2791
   Frigault MJ, 2015, CANCER IMMUNOL RES, V3, P356, DOI 10.1158/2326-6066.CIR-14-0186
   GROSS G, 1989, P NATL ACAD SCI USA, V86, P10024, DOI 10.1073/pnas.86.24.10024
   Guedan S, 2014, BLOOD, V124, P1070, DOI 10.1182/blood-2013-10-535245
   Heuser C, 2003, GENE THER, V10, P1408, DOI 10.1038/sj.gt.3302023
   Hu WS, 2000, PHARMACOL REV, V52, P493
   Hu YX, 2016, J HEMATOL ONCOL, V9, DOI 10.1186/s13045-016-0299-5
   Kato Daiki, 2017, Nihon Rinsho Meneki Gakkai Kaishi, V40, P68, DOI 10.2177/jsci.40.68
   Kawalekar OU, 2016, IMMUNITY, V44, P380, DOI 10.1016/j.immuni.2016.01.021
   Kay MA, 2010, NAT BIOTECHNOL, V28, P1287, DOI 10.1038/nbt.1708
   Kershaw MH, 2006, CLIN CANCER RES, V12, P6106, DOI 10.1158/1078-0432.CCR-06-1183
   Lamers CHJ, 2007, CANCER IMMUNOL IMMUN, V56, P1875, DOI 10.1007/s00262-007-0330-3
   Lee DW, 2014, BLOOD, V124, P188, DOI 10.1182/blood-2014-05-552729
   Lee G, 2012, J CLIN APHERESIS, V27, P117, DOI 10.1002/jca.21222
   Levine BL, 2015, CANCER GENE THER, V22, P79, DOI 10.1038/cgt.2015.5
   Levine BL, 2017, MOL THER-METH CLIN D, V4, P92, DOI 10.1016/j.omtm.2016.12.006
   Lipowska-Bhalla G, 2012, CANCER IMMUNOL IMMUN, V61, P953, DOI 10.1007/s00262-012-1254-0
   Liu J, 2017, J HEMATOL ONCOL, V10, DOI 10.1186/s13045-017-0405-3
   Long AH, 2015, NAT MED, V21, P581, DOI 10.1038/nm.3838
   Marin V, 2010, HAEMATOL-HEMATOL J, V95, P2144, DOI 10.3324/haematol.2010.026310
   McGarrity GJ, 2013, J GENE MED, V15, P78, DOI 10.1002/jgm.2691
   Morgan RA, 2010, MOL THER, V18, P843, DOI 10.1038/mt.2010.24
   Morsut L, 2016, CELL, V164, P780, DOI 10.1016/j.cell.2016.01.012
   Newick K, 2016, CANCER IMMUNOL RES, V4, P541, DOI 10.1158/2326-6066.CIR-15-0263
   Nickolay LE, 2015, HUM GENE THER, V26, pA26
   Pahle J, 2016, EXPERT OPIN BIOL TH, V16, P443, DOI 10.1517/14712598.2016.1134480
   Park JR, 2007, MOL THER, V15, P825, DOI 10.1038/sj.mt.6300104
   Park TS, 2011, TRENDS BIOTECHNOL, V29, P550, DOI 10.1016/j.tibtech.2011.04.009
   Porter DL, 2015, SCI TRANSL MED, V7, DOI 10.1126/scitranslmed.aac5415
   Porter DL, 2011, NEW ENGL J MED, V365, P725, DOI 10.1056/NEJMoa1103849
   Przybylowski M, 2006, GENE THER, V13, P95, DOI 10.1038/sj.gt.3302648
   Pule MA, 2008, NAT MED, V14, P1264, DOI 10.1038/nm.1882
   Ramos CA, 2011, EXPERT OPIN BIOL TH, V11, P855, DOI 10.1517/14712598.2011.573476
   Rodgers DT, 2016, P NATL ACAD SCI USA, V113, pE459, DOI 10.1073/pnas.1524155113
   Roybal KT, 2016, CELL, V164, P770, DOI 10.1016/j.cell.2016.01.011
   Sha HH, 2017, BIOSCIENCE REP, V37, DOI 10.1042/BSR20160332
   Tasian SK, 2015, THER ADV HEMATOL, V6, P228, DOI 10.1177/2040620715588916
   Till BG, 2008, BLOOD, V112, P2261, DOI 10.1182/blood-2007-12-128843
   Till BG, 2012, BLOOD, V119, P3940, DOI 10.1182/blood-2011-10-387969
   Vannucci L, 2013, NEW MICROBIOL, V36, P1
   Wang GP, 2008, NUCLEIC ACIDS RES, V36, DOI 10.1093/nar/gkn125
   Wang ZG, 2017, J HEMATOL ONCOL, V10, DOI 10.1186/s13045-017-0423-1
   Yu SN, 2017, J HEMATOL ONCOL, V10, DOI 10.1186/s13045-017-0444-9
   Zhao YB, 2009, J IMMUNOL, V183, P5563, DOI 10.4049/jimmunol.0900447
NR 59
TC 154
Z9 159
U1 26
U2 64
PU BMC
PI LONDON
PA CAMPUS, 4 CRINAN ST, LONDON N1 9XW, ENGLAND
EI 2050-7771
J9 BIOMARK RES
JI Biomark. Res.
PD JUN 24
PY 2017
VL 5
AR 22
DI 10.1186/s40364-017-0102-y
PG 6
WC Oncology; Medicine, Research & Experimental
SC Oncology; Research & Experimental Medicine
GA EZ7QU
UT WOS:000404921500001
PM 28652918
OA gold, Green Published
HC Y
HP N
DA 2021-10-28
ER

PT J
AU Henderson, MA
   Yong, CSM
   Duong, CPM
   Davenport, AJ
   John, LB
   Devaud, C
   Neeson, P
   Westwood, JA
   Darcy, PK
   Kershaw, MH
AF Henderson, Melissa A.
   Yong, Carmen S. M.
   Duong, Connie P. M.
   Davenport, Alexander J.
   John, Liza B.
   Devaud, Christel
   Neeson, Paul
   Westwood, Jennifer A.
   Darcy, Phillip K.
   Kershaw, Michael H.
TI Chimeric antigen receptor-redirected T cells display multifunctional
   capacity and enhanced tumor-specific cytokine secretion upon secondary
   ligation of chimeric receptor
SO IMMUNOTHERAPY
LA English
DT Article
DE chemokine; chimeric antigen receptor T cells; chimeric receptor;
   cytokine; cytotoxicity; genetic engineering; IL-17; multifunctional;
   RANTES; tumor
ID ADOPTIVE IMMUNOTHERAPY; METASTATIC MELANOMA; TRANSDUCTION; LYMPHOMA;
   IMMUNITY
AB Aim: The aim of the current study was to fully elucidate the functions of T cells genetically modified with an erbB2-specific chimeric antigen receptor (CAR). Material & methods: In this study, key functional parameters of CAR T cells were examined following antigen-specific stimulation of the chimeric anti-erbB2 receptor. Results: Gene-modified T cells produced the cytokines IFN-gamma, IL-2, IL-4, IL-10, TNF-alpha and IL-17, and the chemokine RANTES upon CAR ligation. A multifunctional capacity of these CAR T cells was also demonstrated, where 13.7% of cells were found to simultaneously express IFN-gamma and CD107a, indicative of cytolytic granule release. In addition, the CAR T cells were able to respond to a greater degree on the second ligation of CAR, which has not been previously shown. IFN-gamma secretion levels were significantly higher on second ligation than those secreted following initial ligation. CAR-expressing T cells were also demonstrated to lyze erbB2-expressing tumor cells in the absence of activity against bystander cells not expressing the erbB2 antigen, thereby demonstrating exquisite specificity. Conclusion: This study demonstrates the specificity of CAR gene-engineered T cells and their capacity to deliver a wide range of functions against tumor cells with an enhanced response capability after initial receptor engagement.
C1 [Henderson, Melissa A.; Yong, Carmen S. M.; Duong, Connie P. M.; Davenport, Alexander J.; John, Liza B.; Devaud, Christel; Neeson, Paul; Westwood, Jennifer A.; Darcy, Phillip K.; Kershaw, Michael H.] Univ Melbourne, Sir Peter MacCallum Dept Oncol, Cancer Immunol Res Program, Parkville, Vic 3010, Australia.
   [Henderson, Melissa A.; Duong, Connie P. M.] Univ Melbourne, Dept Pathol, Parkville, Vic 3010, Australia.
   [Darcy, Phillip K.; Kershaw, Michael H.] Monash Univ, Dept Immunol, Melbourne, Vic 3181, Australia.
RP Darcy, PK (corresponding author), Univ Melbourne, Sir Peter MacCallum Dept Oncol, Cancer Immunol Res Program, Parkville, Vic 3010, Australia.
EM phil.darcy@petermac.org; michael.kershaw@petermac.org
RI Neeson, Paul/ABD-4686-2020; Devaud, Christel/W-8141-2019
OI Devaud, Christel/0000-0003-3511-3219; Kershaw,
   Michael/0000-0002-2697-487X; Darcy, Phillip/0000-0002-5303-9561; Duong,
   Connie/0000-0002-9067-8557; Neeson, Paul/0000-0002-2729-5887
FU National Health and Medical Research Council of AustraliaNational Health
   and Medical Research Council of AustraliaUK Research & Innovation
   (UKRI)Medical Research Council UK (MRC) [1006188]
FX This work was supported by a grant from the National Health and Medical
   Research Council of Australia (1006188). The authors have no other
   relevant affiliations or financial involvement with any organization or
   entity with a financial interest in or financial conflict with the
   subject matter or materials discussed in the manuscript apart from those
   disclosed.
CR Azenshtein E, 2002, CANCER RES, V62, P1093
   Bridgeman JS, 2010, CURR GENE THER, V10, P77
   Burns WR, 2009, BLOOD, V114, P2888, DOI 10.1182/blood-2009-01-199216
   Cartellieri M, 2010, J BIOMED BIOTECHNOL, DOI 10.1155/2010/956304
   Curran KJ, 2012, J GENE MED, V14, P405, DOI 10.1002/jgm.2604
   Dudley ME, 2008, J CLIN ONCOL, V26, P5233, DOI 10.1200/JCO.2008.16.5449
   Einarsdottir T, 2009, INFECT IMMUN, V77, P4621, DOI 10.1128/IAI.00415-09
   Hombach AA, 2012, ONCOIMMUNOLOGY, V1, DOI 10.4161/onci.19855
   Hombach AA, 2011, INT J CANCER, V129, P2935, DOI 10.1002/ijc.25960
   Kalos M., 2011, SCI TRANSL MED, V3
   Kershaw MH, 2005, NAT REV IMMUNOL, V5, P928, DOI 10.1038/nri1729
   Kershaw MH, 2006, CLIN CANCER RES, V12, P6106, DOI 10.1158/1078-0432.CCR-06-1183
   Lamers CH, 2006, J CLIN ONCOL, V24, P20, DOI DOI 10.1200/JCO.2006.05.9964
   Milone MC, 2009, MOL THER, V17, P1453, DOI 10.1038/mt.2009.83
   Morgan RA, 2010, MOL THER, V18, P843, DOI 10.1038/mt.2010.24
   Neeson P, 2010, GENE THER, V17, P1105, DOI 10.1038/gt.2010.59
   Park JR, 2007, MOL THER, V15, P825, DOI 10.1038/sj.mt.6300104
   Porter DL, 2011, NEW ENGL J MED, V365, P725, DOI 10.1056/NEJMoa1103849
   Ray S, 2010, CLIN IMMUNOL, V136, P338, DOI 10.1016/j.clim.2010.04.013
   Rooney CM, 1998, BLOOD, V92, P1549, DOI 10.1182/blood.V92.5.1549.417k32_1549_1555
   ROSENBERG SA, 1994, J NATL CANCER I, V86, P1159, DOI 10.1093/jnci/86.15.1159
   Rosenberg SA, 2009, CURR OPIN IMMUNOL, V21, P233, DOI 10.1016/j.coi.2009.03.002
   SHILONI E, 1993, CANCER IMMUNOL IMMUN, V37, P286, DOI 10.1007/BF01518450
   Teng MWL, 2010, CANCER RES, V70, P7800, DOI 10.1158/0008-5472.CAN-10-1681
   Teng MWL, 2004, HUM GENE THER, V15, P699, DOI 10.1089/1043034041361235
   Till BG, 2008, BLOOD, V112, P2261, DOI 10.1182/blood-2007-12-128843
   Varadarajan N, 2011, J CLIN INVEST, V121, P4322, DOI 10.1172/JCI58653
   Veiga-Fernandes H, 2000, NAT IMMUNOL, V1, P47, DOI 10.1038/76907
   WELS W, 1992, CANCER RES, V52, P6310
   Wilkie S, 2008, J IMMUNOL, V180, P4901, DOI 10.4049/jimmunol.180.7.4901
   Zou WP, 2010, NAT REV IMMUNOL, V10, P248, DOI 10.1038/nri2742
NR 31
TC 4
Z9 4
U1 0
U2 8
PU FUTURE MEDICINE LTD
PI LONDON
PA UNITEC HOUSE, 3RD FLOOR, 2 ALBERT PLACE, FINCHLEY CENTRAL, LONDON, N3
   1QB, ENGLAND
SN 1750-743X
EI 1750-7448
J9 IMMUNOTHERAPY-UK
JI Immunotherapy
PD JUN
PY 2013
VL 5
IS 6
BP 577
EP 590
DI 10.2217/IMT.13.37
PG 14
WC Immunology
SC Immunology
GA 156JQ
UT WOS:000319818300011
PM 23725282
DA 2021-10-28
ER

PT J
AU Sun, C
   Shou, PS
   Du, HW
   Hirabayashi, K
   Chen, YH
   Herring, LE
   Ahn, S
   Xu, Y
   Suzuki, K
   Li, GM
   Tsahouridis, O
   Su, LS
   Savoldo, B
   Dotti, G
AF Sun, Chuang
   Shou, Peishun
   Du, Hongwei
   Hirabayashi, Koichi
   Chen, Yuhui
   Herring, Laura E.
   Ahn, Sarah
   Xu, Yang
   Suzuki, Kyogo
   Li, Guangming
   Tsahouridis, Ourania
   Su, Lishan
   Savoldo, Barbara
   Dotti, Gianpietro
TI THEMIS-SHP1 Recruitment by 4-1BB Tunes LCK-Mediated Priming of Chimeric
   Antigen Receptor-Redirected T Cells
SO CANCER CELL
LA English
DT Article
ID COSTIMULATION; CD4; LYMPHOCYTES; EXPANSION; CD28; PERSISTENCE; MEMBERS;
   DESIGN; GENE
AB Chimeric antigen receptor (CAR) T cell costimulation mediated by CD28 and 4-1BB is essential for CAR-T cell-induced tumor regression. However, CD28 and 4-1BB differentially modulate kinetics, metabolism and persistence of CAR-T cells, and the mechanisms governing these differences are not fully understood. We found that LCK recruited into the synapse of CD28-encoding CAR by co-receptors causes antigen-independent CAR-CD3 zeta phosphorylation and increased antigen-dependent T cell activation. In contrast, the synapse formed by 4-1BB-encoding CAR recruits the THEMIS-SHP1 phosphatase complex that attenuates CAR-CD3 zeta phosphorylation. We further demonstrated that the CAR synapse can be engineered to recruit either LCK to enhance the kinetics of tumor killing of 4-1BB CAR-T cells or SHP1 to tune down cytokine release of CD28 CAR-T cells.
C1 [Sun, Chuang; Shou, Peishun; Du, Hongwei; Hirabayashi, Koichi; Chen, Yuhui; Ahn, Sarah; Xu, Yang; Suzuki, Kyogo; Li, Guangming; Tsahouridis, Ourania; Su, Lishan; Savoldo, Barbara; Dotti, Gianpietro] Univ N Carolina, Lineberger Comprehens Canc Ctr, Chapel Hill, NC 27515 USA.
   [Shou, Peishun; Ahn, Sarah; Su, Lishan; Savoldo, Barbara; Dotti, Gianpietro] Univ N Carolina, Dept Microbiol & Immunol, Chapel Hill, NC 27515 USA.
   [Herring, Laura E.] Univ N Carolina, Dept Pharmacol, Michael Hooker Prote Ctr, Chapel Hill, NC 27515 USA.
   [Savoldo, Barbara] Univ N Carolina, Dept Pediat, Chapel Hill, NC 27515 USA.
RP Dotti, G (corresponding author), Univ N Carolina, Lineberger Comprehens Canc Ctr, Chapel Hill, NC 27515 USA.; Dotti, G (corresponding author), Univ N Carolina, Dept Microbiol & Immunol, Chapel Hill, NC 27515 USA.
EM gdotti@med.unc.edu
RI Du, Hongwei/K-9074-2019; Xu, Yang/AAB-5337-2020; Shou,
   Peishun/J-7985-2014
OI Xu, Yang/0000-0003-1468-2703; Shou, Peishun/0000-0001-7685-7471
FU NCI Cancer Center Core Support Grant [P30-CA016086]; National Cancer
   Institute, United StatesUnited States Department of Health & Human
   ServicesNational Institutes of Health (NIH) - USANIH National Cancer
   Institute (NCI) [R01-CA193140]; National Institute of Allergy and
   Infectious Diseases, United StatesUnited States Department of Health &
   Human ServicesNational Institutes of Health (NIH) - USANIH National
   Institute of Allergy & Infectious Diseases (NIAID) [R01-AI136990];
   Department of Defense, United StatesUnited States Department of Defense
   [W81XWH-18-1-0441]
FX The UNC Small Animal Imaging Facility at the Biomedical Imaging Research
   Center, Microscopy Services Laboratory, Flow Cytometry Core Facility,
   and Michael Hooker Proteomics Core Facility are supported in part by an
   NCI Cancer Center Core Support Grant to the UNC Lineberger Comprehensive
   Cancer Center (P30-CA016086). This work was supported in part by
   R01-CA193140 from National Cancer Institute, United States (to G.D.);
   R01-AI136990 from National Institute of Allergy and Infectious Diseases,
   United States (to L.S.). H.D. is supported by W81XWH-18-1-0441 from
   Department of Defense, United States.
CR Arch RH, 1998, MOL CELL BIOL, V18, P558, DOI 10.1128/MCB.18.1.558
   Awale M, 2008, J MOL MODEL, V14, P937, DOI 10.1007/s00894-008-0334-8
   Brentjens RJ, 2013, SCI TRANSL MED, V5, DOI 10.1126/scitranslmed.3005930
   Chen YH, 2019, CLIN CANCER RES, V25, P2915, DOI 10.1158/1078-0432.CCR-18-1811
   Diaconu I, 2017, MOL THER, V25, P580, DOI 10.1016/j.ymthe.2017.01.011
   Dobbins J, 2016, SCI SIGNAL, V9, DOI 10.1126/scisignal.aaf0626
   Dotti G, 2014, IMMUNOL REV, V257, P107, DOI 10.1111/imr.12131
   Finney HM, 1998, J IMMUNOL, V161, P2791
   Foster AE, 2017, MOL THER, V25, P2176, DOI 10.1016/j.ymthe.2017.06.014
   Frauwirth KA, 2002, IMMUNITY, V16, P769, DOI 10.1016/S1074-7613(02)00323-0
   Giavridis T, 2018, NAT MED, V24, P731, DOI 10.1038/s41591-018-0041-7
   GROSS G, 1989, TRANSPLANT P, V21, P127
   Hofinger E, 2005, J IMMUNOL, V174, P3839, DOI 10.4049/jimmunol.174.7.3839-a
   Holdorf AD, 1999, J EXP MED, V190, P375, DOI 10.1084/jem.190.3.375
   Hoyos V, 2010, LEUKEMIA, V24, P1160, DOI 10.1038/leu.2010.75
   Imai C, 2004, LEUKEMIA, V18, P676, DOI 10.1038/sj.leu.2403302
   Jang IK, 1998, BIOCHEM BIOPH RES CO, V242, P613, DOI 10.1006/bbrc.1997.8016
   Kawalekar OU, 2016, IMMUNITY, V44, P380, DOI 10.1016/j.immuni.2016.01.021
   KIM YJ, 1993, J IMMUNOL, V151, P1255
   Lee DW, 2014, BLOOD, V124, P188, DOI 10.1182/blood-2014-05-552729
   Li GM, 2014, PLOS PATHOG, V10, DOI 10.1371/journal.ppat.1004291
   Lichtman EI, 2017, TRANSL RES, V187, P59, DOI 10.1016/j.trsl.2017.06.011
   Long AH, 2015, NAT MED, V21, P581, DOI 10.1038/nm.3838
   Maude SL, 2014, NEW ENGL J MED, V371, P1507, DOI 10.1056/NEJMoa1407222
   Norelli M, 2018, NAT MED, V24, P739, DOI 10.1038/s41591-018-0036-4
   Paster W, 2015, EMBO J, V34, P393, DOI 10.15252/embj.201387725
   Ramos CA, 2016, J CLIN INVEST, V126, P2588, DOI 10.1172/JCI86000
   RESH MD, 1994, CELL, V76, P411, DOI 10.1016/0092-8674(94)90104-X
   Rivera Victor M, 2012, Cold Spring Harb Protoc, V2012, P821, DOI 10.1101/pdb.prot070144
   RUDD CE, 1988, P NATL ACAD SCI USA, V85, P5190, DOI 10.1073/pnas.85.14.5190
   Sadelain M, 2013, CANCER DISCOV, V3, P388, DOI 10.1158/2159-8290.CD-12-0548
   Salter AI, 2018, SCI SIGNAL, V11, DOI 10.1126/scisignal.aat6753
   Savoldo B, 2011, J CLIN INVEST, V121, P1822, DOI 10.1172/JCI46110
   Smith-Garvin JE, 2009, ANNU REV IMMUNOL, V27, P591, DOI 10.1146/annurev.immunol.021908.132706
   Sun Chuang, 2019, Oncotarget, V10, P2369, DOI 10.18632/oncotarget.26792
   TURNER JM, 1990, CELL, V60, P755, DOI 10.1016/0092-8674(90)90090-2
   VEILLETTE A, 1988, CELL, V55, P301, DOI 10.1016/0092-8674(88)90053-0
   Vera J, 2006, BLOOD, V108, P3890, DOI 10.1182/blood-2006-04-017061
   Wen T, 2002, J IMMUNOL, V168, P4897, DOI 10.4049/jimmunol.168.10.4897
   Wiest DL, 1996, IMMUNITY, V4, P495, DOI 10.1016/S1074-7613(00)80415-X
   Wu CY, 2015, SCIENCE, V350, DOI 10.1126/science.aab4077
   Zhao ZG, 2015, CANCER CELL, V28, P415, DOI 10.1016/j.ccell.2015.09.004
   Zhou XO, 2014, BLOOD, V123, P3895, DOI 10.1182/blood-2014-01-551671
NR 43
TC 27
Z9 28
U1 2
U2 12
PU CELL PRESS
PI CAMBRIDGE
PA 50 HAMPSHIRE ST, FLOOR 5, CAMBRIDGE, MA 02139 USA
SN 1535-6108
EI 1878-3686
J9 CANCER CELL
JI Cancer Cell
PD FEB 10
PY 2020
VL 37
IS 2
BP 216
EP +
DI 10.1016/j.ccell.2019.12.014
PG 16
WC Oncology; Cell Biology
SC Oncology; Cell Biology
GA KL9ZB
UT WOS:000513775300011
PM 32004441
OA Green Accepted, Bronze
DA 2021-10-28
ER

PT J
AU Wu, MR
   Zhang, LT
   Zhang, HZ
   Ning, JX
   Tu, SF
   He, YJ
   Li, YH
AF Wu, Meirong
   Zhang, Litian
   Zhang, Hanzhen
   Ning, Jingxuan
   Tu, Sanfang
   He, Yanjie
   Li, Yuhua
TI CD19 chimeric antigen receptor-redirected T cells combined with
   epidermal growth factor receptor pathway substrate 8 peptide-derived
   dendritic cell vaccine in leukemia
SO CYTOTHERAPY
LA English
DT Article
DE CD19; chimeric antigen receptor T cells; dendritic cells; epidermal
   growth factor receptor pathway substrate 8; leukemia
ID ACUTE LYMPHOBLASTIC-LEUKEMIA; CENTRAL MEMORY; B-CELL; EPS8; EFFECTOR;
   EFFICACY; CD8(+); PROLIFERATION; THERAPEUTICS; GENERATION
AB Background: Chimeric antigen receptor (CAR)-T cell therapy opens a new era for cancer treatment. However, in prolonged follow-up, relapse has emerged as one of the major obstacles. Dendritic cell (DC) vaccination is a promising treatment to eradicate tumor cells and prevent relapse. The epidermal growth factor receptor (EGFR) pathway substrate 8 (Eps8) gene is involved in regulating cancer progression and is considered an attractive target for specific cancer immunotherapy. The purpose of this study was to explore a combinatorial therapy using CAR-T cells and a DC vaccine such as Eps8-DCs to increase leukemia treatment efficacy. Methods: We pulsed DCs with Eps8-derived peptides to generate Eps8-DCs, engineered T cells to express a second-generation CAR specific for CD19, and analyzed the effects of the Eps8-DCs on the in vitro expansion, phenotype and effector functions of the CD19 CAR-T cells. Results: The Eps8-DCs significantly reduced the activationinduced cell death and enhanced the proliferative potential of CAR-T cells during in vitro expansion. In addition, the expanded T cells co-cultured with the Eps8-DCs exhibited an increased percentage of central memory T cells (Tcms) and a decreased percentage of effector memory T cells (Tems). The Eps8-DCs enhanced CD19 CAR-T cell immune functions, including cytokine production, CD107a degranulation activity and cytotoxicity. Discussion: This study demonstrates that Eps8-DCs exert synergistic effect on CD19 targeting CAR-T cells and paves the way for clinical trials using the combination of DC vaccination and engineered T cells in relapsed leukemia.
C1 [Wu, Meirong; Zhang, Litian; Zhang, Hanzhen; Ning, Jingxuan; Tu, Sanfang; He, Yanjie; Li, Yuhua] Southern Med Univ, Zhujiang Hosp, Dept Hematol, 253 Middle Gongye Ave, Guangzhou 510282, Guangdong, Peoples R China.
   [Ning, Jingxuan] Shanxi Med Univ, Yuncheng Cent Hosp, Dept Hematol, Yuncheng, Peoples R China.
RP Li, YH (corresponding author), Southern Med Univ, Zhujiang Hosp, Dept Hematol, 253 Middle Gongye Ave, Guangzhou 510282, Guangdong, Peoples R China.
EM liyuhua2011gz@163.com
FU Science and Technology Program of Guangzhou, China [201704020216];
   Natural Science Foundation of Guangdong Province, ChinaNational Natural
   Science Foundation of Guangdong Province [2018B030311042]; Frontier
   Research Program of Guangzhou Regenerative Medicine and Health Guangdong
   Laboratory, China [2018GZR110105014]
FX The authors are grateful to Alex H. Chang (Shanghai Pulmonary Hospital,
   Tongji University School of Medicine) for kindly gifting us a
   CD19-directed CAR lentiviral vector and CD19 CAR Green antibodies and to
   Xiaoling Xie (Department of Hematology, Zhujiang Hospital, Guangzhou,
   China) and JingwenDu (Department of Hematology, Zhujiang Hospital,
   Guangzhou, China) for their helpful technical advice. This work was
   supported by the Science and Technology Program of Guangzhou, China
   (grant number 201704020216); the Natural Science Foundation of Guangdong
   Province, China (grant 2018B030311042); and the Frontier Research
   Program of Guangzhou Regenerative Medicine and Health Guangdong
   Laboratory, China (grant 2018GZR110105014).
CR Bak A, 2015, AAPS J, V17, P777, DOI 10.1208/s12248-015-9755-3
   Belardelli F, 2002, TRENDS IMMUNOL, V23, P201, DOI 10.1016/S1471-4906(02)02195-6
   Brudno JN, 2016, ASH ABSTR, V128, P999
   Cappellini E, 2015, LIFE SCI, V131, P30, DOI 10.1016/j.lfs.2015.03.018
   Cattaneo MG, 2012, EXP CELL RES, V318, P1901, DOI 10.1016/j.yexcr.2012.05.010
   Chen C, 2015, INT J ONCOL, V46, P205, DOI 10.3892/ijo.2014.2710
   Cruz CRY, 2013, BLOOD, V122, P2965, DOI 10.1182/blood-2013-06-506741
   Davila ML, 2014, SCI TRANSL MED, V6, DOI 10.1126/scitranslmed.3008226
   Ding XF, 2013, ONCOL REP, V29, P697, DOI 10.3892/or.2012.2160
   Enblad G, 2015, BLOOD, V126, DOI 10.1182/blood.V126.23.1534.1534
   Fosgerau K, 2015, DRUG DISCOV TODAY, V20, P122, DOI 10.1016/j.drudis.2014.10.003
   Fraietta JA, 2016, BLOOD, V127, P1117, DOI 10.1182/blood-2015-11-679134
   Gannon PO, 2017, CLIN CANCER RES, V23, P3285, DOI 10.1158/1078-0432.CCR-16-1708
   Gardner RA, 2016, J CLIN ONCOL, V34, DOI 10.1200/JCO.2016.34.15_suppl.3048
   Gill S, 2017, J CLIN ONCOL, V35, DOI 10.1200/JCO.2017.35.15_suppl.7509
   GRUPP SA, 2016, BLOOD, V128
   He YZ, 2015, LEUKEMIA RES, V39, P575, DOI 10.1016/j.leukres.2015.03.007
   Kang HN, 2012, BLOOD, V119, P1872, DOI 10.1182/blood-2011-10-382861
   Klebanoff CA, 2005, P NATL ACAD SCI USA, V102, P9571, DOI 10.1073/pnas.0503726102
   Lee DW, 2015, LANCET, V385, P517, DOI 10.1016/S0140-6736(14)61403-3
   Lee S, 2016, BLOOD, V128, DOI 10.1182/blood.V128.22.5500.5500
   Lee Sylvia, 2011, Cancers (Basel), V3, P3856, DOI 10.3390/cancers3043856
   Li YH, 2008, INFECT IMMUN, V76, P5238, DOI 10.1128/IAI.00720-08
   Li YH, 2015, CANCER IMMUNOL IMMUN, V64, P259, DOI 10.1007/s00262-014-1631-y
   Lu HF, 2016, MOL MED REP, V14, P4999, DOI 10.3892/mmr.2016.5888
   Maude SL, 2016, J CLIN ONCOL, V34, DOI 10.1200/JCO.2016.34.15_suppl.3011
   Maude SL, 2016, J CLIN ONCOL, V128, P217, DOI DOI 10.1182/blood-2016-01-693887
   MAUDE SL, 2016, BLOOD, V128
   Pan J, 2017, LEUKEMIA, V31, P2587, DOI 10.1038/leu.2017.145
   Pappalardo F, 2014, BIOINFORMATICS, V30, P1884, DOI 10.1093/bioinformatics/btu059
   Park JH, 2016, BLOOD, V127, P3312, DOI 10.1182/blood-2016-02-629063
   Park JH, 2017, J CLIN ONCOL, V35, DOI 10.1200/JCO.2017.35.15_suppl.7008
   Riddell SR, 2014, CANCER J, V20, P141, DOI 10.1097/PPO.0000000000000036
   Rossig C, 2017, LEUKEMIA, V31, P1087, DOI 10.1038/leu.2017.39
   Sallusto F, 2004, ANNU REV IMMUNOL, V22, P745, DOI 10.1146/annurev.immunol.22.012703.104702
   Shah BD, 2017, J CLIN ONCOL, V35, DOI 10.1200/JCO.2017.35.15_suppl.3024
   Sommermeyer D, 2016, LEUKEMIA, V30, P492, DOI 10.1038/leu.2015.247
   Tanaka M, 2017, CLIN CANCER RES, V23, P3499, DOI 10.1158/1078-0432.CCR-16-2138
   Turtle CJ, 2016, J CLIN INVEST, V126, P2123, DOI 10.1172/JCI85309
   Turtle CJ, 2016, J CLIN ONCOL, V34, DOI 10.1200/JCO.2016.34.15_suppl.102
   Wang JS, 2017, J LEUKOCYTE BIOL, V102, P1347, DOI 10.1189/jlb.5RU0817-315R
   Weinstock M, 2017, MOL THER-METH CLIN D, V5, P66, DOI 10.1016/j.omtm.2017.03.004
   Xie XL, 2018, CELL DEATH DIS, V9, DOI 10.1038/s41419-018-0420-5
   Xu M, 2009, ENDOCRINOLOGY, V150, P2064, DOI 10.1210/en.2008-1265
NR 44
TC 5
Z9 6
U1 0
U2 14
PU ELSEVIER SCI LTD
PI OXFORD
PA THE BOULEVARD, LANGFORD LANE, KIDLINGTON, OXFORD OX5 1GB, OXON, ENGLAND
SN 1465-3249
EI 1477-2566
J9 CYTOTHERAPY
JI Cytotherapy
PD JUN
PY 2019
VL 21
IS 6
BP 659
EP 670
DI 10.1016/j.jcyt.2019.03.313
PG 12
WC Cell & Tissue Engineering; Biotechnology & Applied Microbiology; Cell
   Biology; Hematology; Medicine, Research & Experimental
SC Cell Biology; Biotechnology & Applied Microbiology; Hematology; Research
   & Experimental Medicine
GA ID5EJ
UT WOS:000471699000009
PM 31031152
DA 2021-10-28
ER

PT S
AU Newick, K
   O'Brien, S
   Moon, E
   Albelda, SM
AF Newick, Kheng
   O'Brien, Shaun
   Moon, Edmund
   Albelda, Steven M.
BE Caskey, CT
TI CAR T Cell Therapy for Solid Tumors
SO ANNUAL REVIEW OF MEDICINE, VOL 68
SE Annual Review of Medicine
LA English
DT Review; Book Chapter
DE chimeric antigen receptor T cells; immunotherapy; tumor
   microenvironment; adoptive T cell transfer
ID CHIMERIC ANTIGEN RECEPTOR; ANTITUMOR-ACTIVITY; IN-VIVO; ADOPTIVE
   IMMUNOTHERAPY; ESTABLISHED TUMORS; HUMAN-LYMPHOCYTES; SUPPRESSOR-CELLS;
   IMMUNE-SYSTEM; HOST IMMUNITY; TGF-BETA
AB The field of cancer immunotherapy has been re-energized by the application of chimeric antigen receptor (CAR) T cell therapy in cancers. These CAR T cells are engineered to express synthetic receptors that redirect polyclonal T cells to surface antigens for subsequent tumor elimination. Many CARs are designed with elements that augment T cell persistence and activity. To date, CAR T cells have demonstrated tremendous success in eradicating hematologic malignancies (e.g., CD19 CARs in leukemias). However, this success has yet to be extrapolated to solid tumors, and the reasons for this are being actively investigated. We characterize some of the challenges that CAR T cells have to surmount in the solid tumor microenvironment and new approaches that are being considered to overcome these hurdles.
C1 [Newick, Kheng; O'Brien, Shaun; Moon, Edmund; Albelda, Steven M.] Univ Penn, Perelman Sch Med, Dept Med, Philadelphia, PA 19104 USA.
RP Albelda, SM (corresponding author), Univ Penn, Perelman Sch Med, Dept Med, Philadelphia, PA 19104 USA.
EM albelda@mail.med.upenn.edu
FU NCI NIH HHSUnited States Department of Health & Human ServicesNational
   Institutes of Health (NIH) - USANIH National Cancer Institute (NCI) [K08
   CA163941] Funding Source: Medline; NATIONAL CANCER INSTITUTEUnited
   States Department of Health & Human ServicesNational Institutes of
   Health (NIH) - USANIH National Cancer Institute (NCI) [K08CA163941]
   Funding Source: NIH RePORTER
CR Adusumilli PS, 2014, SCI TRANSL MED, V6, DOI 10.1126/scitranslmed.3010162
   Ahmed N, 2015, J CLIN ONCOL, V33, P1688, DOI 10.1200/JCO.2014.58.0225
   Beatty GL, 2014, CANCER IMMUNOL RES, V2, P112, DOI 10.1158/2326-6066.CIR-13-0170
   Bollard CM, 2002, BLOOD, V99, P3179, DOI 10.1182/blood.V99.9.3179
   Burga RA, 2015, CANCER IMMUNOL IMMUN, V64, P817, DOI 10.1007/s00262-015-1692-6
   Caruana I, 2015, NAT MED, V21, P524, DOI 10.1038/nm.3833
   Charo J, 2005, CANCER RES, V65, P2001, DOI 10.1158/0008-5472.CAN-04-2006
   Chekmasova AA, 2010, CLIN CANCER RES, V16, P3594, DOI 10.1158/1078-0432.CCR-10-0192
   Chinnasamy D, 2013, CANCER RES, V73, P3371, DOI 10.1158/0008-5472.CAN-12-3913
   Chmielewski M, 2014, IMMUNOL REV, V257, P83, DOI 10.1111/imr.12125
   Compte M, 2007, CANCER GENE THER, V14, P380, DOI 10.1038/sj.cgt.7701021
   Craddock JA, 2010, J IMMUNOTHER, V33, P780, DOI 10.1097/CJI.0b013e3181ee6675
   Curran KJ, 2015, MOL THER, V23, P769, DOI 10.1038/mt.2015.4
   Feng KC, 2016, SCI CHINA LIFE SCI, V59, P468, DOI 10.1007/s11427-016-5023-8
   Finney HM, 2004, J IMMUNOL, V172, P104, DOI 10.4049/jimmunol.172.1.104
   Fischer K, 2007, BLOOD, V109, P3812, DOI 10.1182/blood-2006-07-035972
   Fousek K, 2015, CLIN CANCER RES, V21, P3384, DOI 10.1158/1078-0432.CCR-14-2675
   Gabrilovich DI, 2009, NAT REV IMMUNOL, V9, P162, DOI 10.1038/nri2506
   Gill S, 2016, BLOOD REV, V30, P157, DOI 10.1016/j.blre.2015.10.003
   GOODWIN JS, 1977, J EXP MED, V146, P1719, DOI 10.1084/jem.146.6.1719
   Grada Z, 2013, MOL THER-NUCL ACIDS, V2, DOI 10.1038/mtna.2013.32
   Guedan S, 2014, BLOOD, V124, P1070, DOI 10.1182/blood-2013-10-535245
   Harlin H, 2009, CANCER RES, V69, P3077, DOI 10.1158/0008-5472.CAN-08-2281
   Hatfield SM, 2015, SCI TRANSL MED, V7, DOI 10.1126/scitranslmed.aaa1260
   Howie D, 2014, FRONT IMMUNOL, V5, DOI 10.3389/fimmu.2014.00409
   Iwahori K, 2015, MOL THER, V23, P171, DOI 10.1038/mt.2014.156
   Jacobs SR, 2008, J IMMUNOL, V180, P4476, DOI 10.4049/jimmunol.180.7.4476
   John LB, 2013, CLIN CANCER RES, V19, P5636, DOI 10.1158/1078-0432.CCR-13-0458
   Johnson LA, 2015, SCI TRANSL MED, V7, DOI 10.1126/scitranslmed.aaa4963
   Kenter GG, 2009, NEW ENGL J MED, V361, P1838, DOI 10.1056/NEJMoa0810097
   Kloss CC, 2013, NAT BIOTECHNOL, V31, P71, DOI 10.1038/nbt.2459
   Kobold S, 2015, JNCI-J NATL CANCER I, V107, DOI 10.1093/jnci/djv146
   Kofler DM, 2011, MOL THER, V19, P760, DOI 10.1038/mt.2011.9
   Lanitis E, 2013, CANCER IMMUNOL RES, V1, P43, DOI 10.1158/2326-6066.CIR-13-0008
   Lanitis E, 2012, MOL THER, V20, P633, DOI 10.1038/mt.2011.256
   Liu YJ, 2013, NAT MED, V19, P1173, DOI 10.1038/nm.3286
   Louis CU, 2011, BLOOD, V118, P6050, DOI 10.1182/blood-2011-05-354449
   Mahvi DA, 2015, J IMMUNOTHER, V38, P54, DOI 10.1097/CJI.0000000000000064
   Markley JC, 2010, BLOOD, V115, P3508, DOI 10.1182/blood-2009-09-241398
   Massague J, 2008, CELL, V134, P215, DOI 10.1016/j.cell.2008.07.001
   Moon EK, 2016, CLIN CANCER RES, V22, P436, DOI 10.1158/1078-0432.CCR-15-1070
   Moon EK, 2014, CLIN CANCER RES, V20, P4262, DOI 10.1158/1078-0432.CCR-13-2627
   Moon EK, 2011, CLIN CANCER RES, V17, P4719, DOI 10.1158/1078-0432.CCR-11-0351
   Morello A, 2016, CANCER DISCOV, V6, P133, DOI 10.1158/2159-8290.CD-15-0583
   Morgan RA, 2012, HUM GENE THER, V23, P1043, DOI 10.1089/hum.2012.041
   Morgan RA, 2010, MOL THER, V18, P843, DOI 10.1038/mt.2010.24
   Mussai F, 2015, CANCER RES, V75, P3043, DOI 10.1158/0008-5472.CAN-14-3443
   Newick K, 2016, CANCER IMMUNOL RES, V4, P541, DOI 10.1158/2326-6066.CIR-15-0263
   Ninomiya S, 2015, BLOOD, V125, P3905, DOI 10.1182/blood-2015-01-621474
   Nishio N, 2014, CANCER RES, V74, P5195, DOI 10.1158/0008-5472.CAN-14-0697
   Oh SA, 2013, J IMMUNOL, V191, P3973, DOI 10.4049/jimmunol.1301843
   Pastan I, 2014, CANCER RES, V74, P2907, DOI 10.1158/0008-5472.CAN-14-0337
   Pegram HJ, 2012, BLOOD, V119, P4133, DOI 10.1182/blood-2011-12-400044
   Perna SK, 2014, CLIN CANCER RES, V20, P131, DOI 10.1158/1078-0432.CCR-13-1016
   Persson J, 2016, FRONT IMMUNOL, V7, DOI 10.3389/fimmu.2016.00640
   Restifo NP, 2012, NAT REV IMMUNOL, V12, P269, DOI 10.1038/nri3191
   Riese MJ, 2013, CANCER RES, V73, P3566, DOI 10.1158/0008-5472.CAN-12-3874
   Sakaguchi S, 2010, NAT REV IMMUNOL, V10, P490, DOI 10.1038/nri2785
   Sampson JH, 2014, CLIN CANCER RES, V20, P972, DOI 10.1158/1078-0432.CCR-13-0709
   Song DG, 2012, BLOOD, V119, P696, DOI 10.1182/blood-2011-03-344275
   Spear P, 2012, J IMMUNOL, V188, P6389, DOI 10.4049/jimmunol.1103019
   Su YY, 2008, CANCER IMMUNOL IMMUN, V57, P1611, DOI 10.1007/s00262-008-0494-5
   Sukumar M, 2013, J CLIN INVEST, V123, P4479, DOI 10.1172/JCI69589
   Topalian SL, 2015, CANCER CELL, V27, P450, DOI 10.1016/j.ccell.2015.03.001
   VanSeggelen H, 2015, MOL THER, V23, P1600, DOI 10.1038/mt.2015.119
   Velica P, 2015, CANCER RES, V75, P2641, DOI 10.1158/0008-5472.CAN-14-3283
   Wallace A, 2008, CLIN CANCER RES, V14, P3966, DOI 10.1158/1078-0432.CCR-08-0356
   Wang EX, 2015, CANCER IMMUNOL RES, V3, P815, DOI 10.1158/2326-6066.CIR-15-0054
   Wang LCS, 2014, CANCER IMMUNOL RES, V2, P154, DOI 10.1158/2326-6066.CIR-13-0027
   Wang LCS, 2013, ONCOIMMUNOLOGY, V2, DOI 10.4161/onci.26492
   Wilkie S, 2008, J IMMUNOL, V180, P4901, DOI 10.4049/jimmunol.180.7.4901
   Wilkie S, 2012, J CLIN IMMUNOL, V32, P1059, DOI 10.1007/s10875-012-9689-9
   Willemsen RA, 2001, GENE THER, V8, P1601, DOI 10.1038/sj.gt.3301570
   Yao X, 2012, BLOOD, V119, P5688, DOI 10.1182/blood-2011-10-386482
   Zhang L, 2015, CLIN CANCER RES, V21, P2278, DOI 10.1158/1078-0432.CCR-14-2085
   Zhou Q, 2010, BLOOD, V116, P2484, DOI 10.1182/blood-2010-03-275446
NR 76
TC 315
Z9 334
U1 19
U2 240
PU ANNUAL REVIEWS
PI PALO ALTO
PA 4139 EL CAMINO WAY, PO BOX 10139, PALO ALTO, CA 94303-0897 USA
SN 0066-4219
BN 978-0-8243-0568-0
J9 ANNU REV MED
JI Annu. Rev. Med.
PY 2017
VL 68
BP 139
EP 152
DI 10.1146/annurev-med-062315-120245
PG 14
WC Medicine, Research & Experimental
SC Research & Experimental Medicine
GA BH1NW
UT WOS:000398282900011
PM 27860544
HC Y
HP N
DA 2021-10-28
ER

PT J
AU Gandhi, M
   Jones, K
AF Gandhi, Maher
   Jones, Kimberley
TI Optimizing tumor-targeting chimeric antigen receptor T cells in B-cell
   lymphoma patients
SO IMMUNOTHERAPY
LA English
DT Article
DE adoptive cell therapy; CD28 costimulation; chimeric antigen receptor;
   engineered T cells; lymphoma
ID ADOPTIVE IMMUNOTHERAPY; CD28 COSTIMULATION; IN-VIVO; ANTITUMOR-ACTIVITY;
   EFFICACY; MALIGNANCIES; ERADICATION; PERSISTENCE
AB Evaluation of: Savoldo B, Ramos CA, Liu E et al. CD28 costimulation improves expansion and persistence of chimeric antigen receptor-modified T cells in lymphoma patients. J. Clin. Invest. 121(5), 1822-1826 (2011). Chimeric antigen receptor (CAR)-T cells are promising antitumor immunotherapies. However, there are limited reports of persistence, tumor-homing and clinical efficacy in cancer patients. Savoldo and colleagues used a novel approach to compare the use of first-and second-generation tumor-specific CAR-T cells in six B-cell lymphoma patients. They provide one of the first comparisons in human subjects and demonstrate the superiority of second-generation CAR-T cells to expand, survive and home to the tumor site.
C1 [Gandhi, Maher; Jones, Kimberley] Queensland Inst Med Res, Clin Immunohaematol Lab, Brisbane, Qld 4006, Australia.
RP Gandhi, M (corresponding author), Queensland Inst Med Res, Clin Immunohaematol Lab, 300 Herston Rd, Brisbane, Qld 4006, Australia.
EM maher.gandhi@qimr.edu.au
RI Gandhi, Maher K/C-6991-2012
OI Gandhi, Maher K/0000-0003-1000-5393; Jones,
   Kimberley/0000-0001-9136-0877
FU NHMRC (Australia)National Health and Medical Research Council of
   Australia; Atlantic Philanthropies; Cancer Council QueenslandCancer
   Council Queensland; Leukaemia Foundation; Research Infrastructure
   Support Services Australia; Roche Organ Transplantation Foundation;
   Queensland State; Australian Centre for Vaccine Development and
   Boehringer Ingelheim Fonds
FX Work in the Clinical Immunohaematology Laboratory, Queensland Institute
   of Medical Research is supported by the NHMRC (Australia), Atlantic
   Philanthropies, Cancer Council Queensland, Leukaemia Foundation,
   Research Infrastructure Support Services Australia, Roche Organ
   Transplantation Foundation and the Queensland State. K Jones was
   supported by a Leukaemia Foundation Scholarship, the Australian Centre
   for Vaccine Development and Boehringer Ingelheim Fonds. The authors have
   no other relevant affiliations or financial involvement with any
   organization or entity with a financial interest in or financial
   conflict with the subject matter or materials discussed in the
   manuscript apart from those disclosed.
CR Altenschmidt U, 1997, J IMMUNOL, V159, P5509
   Baum C, 2004, MOL THER, V9, P5, DOI 10.1016/j.ymthe.2003.10.013
   Brentjens RJ, 2011, BLOOD, V118, P4817, DOI 10.1182/blood-2011-04-348540
   Brentjens RJ, 2003, NAT MED, V9, P279, DOI 10.1038/nm827
   Di Stasi A, 2009, BLOOD, V113, P6392, DOI 10.1182/blood-2009-03-209650
   Hinrichs CS, 2008, BLOOD, V111, P5326, DOI 10.1182/blood-2007-09-113050
   Hinrichs CS, 2009, P NATL ACAD SCI USA, V106, P17469, DOI 10.1073/pnas.0907448106
   HWU P, 1995, CANCER RES, V55, P3369
   Jena B, 2010, BLOOD, V116, P1035, DOI 10.1182/blood-2010-01-043737
   Kalos M, 2011, SCI TRANSL MED, V3, DOI 10.1126/scitranslmed.3002842
   Kershaw MH, 2006, CLIN CANCER RES, V12, P6106, DOI 10.1158/1078-0432.CCR-06-1183
   Kowolik CM, 2006, CANCER RES, V66, P10995, DOI 10.1158/0008-5472.CAN-06-0160
   Milone MC, 2009, MOL THER, V17, P1453, DOI 10.1038/mt.2009.83
   Moeller M, 2004, CANCER GENE THER, V11, P371, DOI 10.1038/sj.cgt.7700710
   Moon EK, 2011, CLIN CANCER RES, V17, P4719, DOI 10.1158/1078-0432.CCR-11-0351
   Park JR, 2007, MOL THER, V15, P825, DOI 10.1038/sj.mt.6300104
   Savoldo B, 2011, J CLIN INVEST, V121, P1822, DOI 10.1172/JCI46110
   Singh H, 2011, CANCER RES, V71, P3516, DOI 10.1158/0008-5472.CAN-10-3843
   Tammana S, 2010, HUM GENE THER, V21, P75, DOI 10.1089/hum.2009.122
   Till BG, 2008, BLOOD, V112, P2261, DOI 10.1182/blood-2007-12-128843
   Wrzesinski C, 2010, J IMMUNOTHER, V33, P1, DOI 10.1097/CJI.0b013e3181b88ffc
NR 21
TC 1
Z9 3
U1 0
U2 2
PU FUTURE MEDICINE LTD
PI LONDON
PA UNITEC HOUSE, 3RD FLOOR, 2 ALBERT PLACE, FINCHLEY CENTRAL, LONDON, N3
   1QB, ENGLAND
SN 1750-743X
J9 IMMUNOTHERAPY-UK
JI Immunotherapy
PD DEC
PY 2011
VL 3
IS 12
BP 1441
EP 1443
DI 10.2217/IMT.11.135
PG 3
WC Immunology
SC Immunology
GA 865WW
UT WOS:000298342600011
PM 22091680
DA 2021-10-28
ER

PT J
AU Wang, P
AF Wang Peng
TI Chimeric Antigen Receptor-Engineered T Cells in Tumor Immunotherapy:
   From Bench to Beside
SO JOURNAL OF INTERNATIONAL TRANSLATIONAL MEDICINE
LA English
DT Review
DE Chimeric antigen receptors; T cells; Tumor-associated antigens; Solid
   tumors; Immunotherapy
ID 4-1BB COSTIMULATION; ANTITUMOR-ACTIVITY; GASTRIC-CANCER; THERAPY;
   LYMPHOCYTES; EFFICACY; MULTICENTER; PATHWAY; CD4(+); INDUCE
AB Chimeric antigen receptor-engineered T cells (CAR-T cells), a classification of cultured T cells after modification of gene engineering technology, can recognize specific tumor antigens in a major histocompatibility complex (MHC)-independent manner, consequently leading to the activation of antitumor function. The recent studies have confirmed that a variety of tumor-associated antigens (TAAs) can act as target antigens for CAR-T cells. Nowadays, CAR T-cell therapy, one of the most potential tumor immunotherapies, has made great breakthroughs in hematological malignancies and promising outcomes in solid tumors. In this article, the biological characteristics and antitumor mechanism of CAR-T cells, and their application in tumor treatment were mainly reviewed.
C1 [Wang Peng] Nanjing Med Univ, Jiangsu Shengze Hosp, Dept Gen Surg, Suzhou 215228, Jiangsu, Peoples R China.
RP Wang, P (corresponding author), Nanjing Med Univ, Jiangsu Shengze Hosp, Dept Gen Surg, Suzhou 215228, Jiangsu, Peoples R China.
EM wp@njmu.edu.cn
CR Abate-Daga D, 2014, HUM GENE THER, V25, P1003, DOI 10.1089/hum.2013.209
   Almasbak H, 2015, GENE THER, V22, P391, DOI 10.1038/gt.2015.4
   Atanackovic D, 2016, BRIT J HAEMATOL, V172, P685, DOI 10.1111/bjh.13889
   Beatty GL, 2014, CANCER IMMUNOL RES, V2, P112, DOI 10.1158/2326-6066.CIR-13-0170
   Chmielewski M, 2014, IMMUNOL REV, V257, P83, DOI 10.1111/imr.12125
   Chmielewski M, 2012, GASTROENTEROLOGY, V143, P1095, DOI 10.1053/j.gastro.2012.06.037
   Chmielewski M, 2011, CANCER RES, V71, P5697, DOI 10.1158/0008-5472.CAN-11-0103
   Curran KJ, 2015, MOL THER, V23, P769, DOI 10.1038/mt.2015.4
   Deng ZL, 2015, BMC IMMUNOL, V16, DOI 10.1186/s12865-014-0064-x
   Feng KC, 2016, SCI CHINA LIFE SCI, V59, P468, DOI 10.1007/s11427-016-5023-8
   Gao HP, 2014, CLIN CANCER RES, V20, P6418, DOI 10.1158/1078-0432.CCR-14-1170
   Gong JP, 2012, BIOMARK MED, V6, P339, DOI [10.2217/bmm.12.24, 10.2217/BMM.12.24]
   Hombach AA, 2013, CURR MOL MED, V13, P1079
   Hombach A, 2006, J IMMUNOL, V177, P5668, DOI 10.4049/jimmunol.177.8.5668
   Irving M, 2017, FRONT IMMUNOL, V8, DOI 10.3389/fimmu.2017.00267
   Ito Y, 2001, BRIT J CANCER, V84, P1377, DOI 10.1054/bjoc.2000.1580
   Jung IH, 2014, FASEB J, V28, P4779, DOI 10.1096/fj.14-253732
   Katari UL, 2011, HPB, V13, P643, DOI 10.1111/j.1477-2574.2011.00344.x
   Kershaw MH, 2014, CLIN TRANSL IMMUNOL, V3, DOI 10.1038/cti.2014.7
   Kobold Sebastian, 2015, J Natl Cancer Inst, V107, P364, DOI 10.1093/jnci/dju364
   Kurokawa Y, 2015, GASTRIC CANCER, V18, P691, DOI 10.1007/s10120-014-0430-7
   Lanitis E, 2012, MOL THER, V20, P633, DOI 10.1038/mt.2011.256
   Lin F, 2014, ARCH PATHOL LAB MED, V138, P1015, DOI 10.5858/arpa.2013-0452-OA
   Locke FL, 2017, MOL THER, V25, P285, DOI 10.1016/j.ymthe.2016.10.020
   Long AH, 2015, NAT MED, V21, P581, DOI 10.1038/nm.3838
   Lynn RC, 2016, LEUKEMIA, V30, P1355, DOI 10.1038/leu.2016.35
   Maher J, 2009, CANCER RES, V69, P4559, DOI 10.1158/0008-5472.CAN-09-0564
   Maliar A, 2012, GASTROENTEROLOGY, V143, P1375, DOI 10.1053/j.gastro.2012.07.017
   Maus MV, 2013, CANCER IMMUNOL RES, V1, P26, DOI 10.1158/2326-6066.CIR-13-0006
   Moschovis D, 2016, WORLD J GASTRO ONCOL, V8, P725, DOI 10.4251/wjgo.v8.i10.725
   Ordonez NG, 2014, ADV ANAT PATHOL, V21, P131, DOI 10.1097/PAP.0000000000000008
   Otahal P, 2016, ONCOIMMUNOLOGY, V5, DOI 10.1080/2162402X.2015.1115940
   Patel JM, 2014, IMMUNOTHERAPY-UK, V6, P675, DOI [10.2217/IMT.14.44, 10.2217/imt.14.44]
   Pegram HJ, 2012, BLOOD, V119, P4133, DOI 10.1182/blood-2011-12-400044
   Pereira BI, 2016, FRONT IMMUNOL, V7, DOI 10.3389/fimmu.2016.00445
   Ramos CA, 2011, EXPERT OPIN BIOL TH, V11, P855, DOI 10.1517/14712598.2011.573476
   Sheffield BS, 2014, ARCH PATHOL LAB MED, V138, P1495, DOI 10.5858/arpa.2013-0604-OA
   Shi H, 2013, CANCER LETT, V328, P191, DOI 10.1016/j.canlet.2012.09.015
   Snook AE, 2011, IMMUNOL RES, V51, P161, DOI 10.1007/s12026-011-8253-7
   Spear P, 2012, J IMMUNOL, V188, P6389, DOI 10.4049/jimmunol.1103019
   Velasquez MP, 2016, SCI REP-UK, V6, DOI 10.1038/srep27130
   Waight Jeremy D., 2017, Human Antibodies, V25, P87, DOI 10.3233/HAB-160308
   Warneke VS, 2013, BRIT J CANCER, V109, P2217, DOI 10.1038/bjc.2013.536
   Willoughby JE, 2014, J IMMUNOL, V193, P244, DOI 10.4049/jimmunol.1301217
   Xu WQ, 2009, J CANCER RES CLIN, V135, P1323, DOI 10.1007/s00432-009-0573-9
   Yasukawa M, 2000, BLOOD, V95, P2352, DOI 10.1182/blood.V95.7.2352.007k40_2352_2355
   Yu SN, 2017, J HEMATOL ONCOL, V10, DOI 10.1186/s13045-017-0444-9
   Zhu XK, 2015, ONCOTARGET, V6, P171, DOI 10.18632/oncotarget.2767
   Zulfiqar M, 2013, CLIN LAB MED, V33, P867, DOI 10.1016/j.cll.2013.08.006
NR 49
TC 1
Z9 1
U1 0
U2 5
PU INT FEDERAT TRANSLATIONAL MEDICINE
PI NANJING
PA RM.201, 203, 205, NO 3 BLDG, ZIJIN LIANHE CUBIC SQ, NANJING, 210037,
   PEOPLES R CHINA
SN 2227-6394
J9 J INT TRANSL MED
JI J. Int. Transl. Med.
PD JUN 21
PY 2017
VL 5
IS 2
BP 92
EP 97
DI 10.11910/2227-6394.2017.05.02.07
PG 6
WC Medicine, Research & Experimental
SC Research & Experimental Medicine
GA FN9NI
UT WOS:000416364600007
DA 2021-10-28
ER

PT J
AU Chen, XF
   Li, X
   Liu, YF
   Zhang, Z
   Zhang, XD
   Huang, JM
   Li, H
   Li, F
   Zhang, L
   Li, L
   Wu, XL
   Ma, W
   Sun, ZC
   Yu, H
   Zhou, ZY
   Feng, XY
   Cui, K
   Li, ZM
   Zhang, HL
   Zeng, Y
   Wan, XC
   Chen, YHH
   Zhang, MZ
   Zhang, Y
AF Chen, Xinfeng
   Li, Xin
   Liu, Yanfen
   Zhang, Zhen
   Zhang, Xudong
   Huang, Jianmin
   Li, Hong
   Li, Feng
   Zhang, Lei
   Li, Ling
   Wu, Xiaolong
   Ma, Wang
   Sun, Zhenchang
   Yu, Hui
   Zhou, Zhiyuan
   Feng, Xiaoyan
   Cui, Kang
   Li, Zhaoming
   Zhang, Hongling
   Zeng, Ying
   Wan, Xiaochun
   Chen, Youhai H.
   Zhang, Mingzhi
   Zhang, Yi
TI A Phase I clinical trial of chimeric antigen receptor-modified T cells
   in patients with relapsed and refractory lymphoma
SO IMMUNOTHERAPY
LA English
DT Article
DE 4-1BB; CAR-T cell; CD19; chimeric antigen receptor T cell; CRS;
   cytokine-release syndrome; lymphoma; PD-1; programmed death 1 receptor;
   safety
ID CAR-T; FOLLICULAR LYMPHOMA; PD-1 BLOCKADE; THERAPY; CD19;
   TISAGENLECLEUCEL; MALIGNANCIES; COMBINATION; MANAGEMENT; CANCER
AB Aim: CD19 chimeric antigen receptor (CAR) T cells have been approved by the US FDA for treatment of relapsed and refractory (R/R) B-cell malignancies. Patients & methods: This study investigated the safety and efficacy of autologous 4-1BB costimulatory domain-engineered CD19 CAR-T cells in R/R B-cell lymphoma. Results: After CD19 CAR-T-cell infusion, severe cytokine release syndrome occurred in 28.6% (4/14) of the patients. The overall response rate was 77% with complete remission observed in 6/14 patients at 3 months. A higher tumor burden and grade 3-4 of myelosuppression after chemotherapy were associated with severe cytokine-release syndrome. Notably, combining CD19 CAR-T cells and PD-1 blockade, but not CD19 CAR-T cells alone, reduced intracranial tumor burden in a patient with central invasion of lymphoma. Conclusion: CD19 CAR-T cells could effectively induce tumor remission and PD-1 blockade might improve the efficacy in Chinese patients with R/R B-cell lymphoma.
C1 [Chen, Xinfeng; Liu, Yanfen; Zhang, Zhen; Huang, Jianmin; Li, Hong; Zhang, Yi] Zhengzhou Univ, Affiliated Hosp 1, Biotherapy Ctr, Zhengzhou 450052, Henan, Peoples R China.
   [Chen, Xinfeng; Li, Xin; Liu, Yanfen; Zhang, Zhen; Zhang, Xudong; Li, Feng; Zhang, Lei; Li, Ling; Wu, Xiaolong; Ma, Wang; Sun, Zhenchang; Yu, Hui; Zhou, Zhiyuan; Feng, Xiaoyan; Cui, Kang; Li, Zhaoming; Zhang, Mingzhi; Zhang, Yi] Zhengzhou Univ, Affiliated Hosp 1, Canc Ctr, Zhengzhou 450052, Henan, Peoples R China.
   [Zhang, Hongling; Zeng, Ying] Binde Biotech Inc, Shenzhen 518055, Guangdong, Peoples R China.
   [Wan, Xiaochun] Chinese Acad Sci, Ctr Antibody Drug Dev, Shenzhen Inst Adv Technol, Shenzhen 518055, Guangdong, Peoples R China.
   [Chen, Youhai H.] Univ Penn, Perelman Sch Med, Dept Pathol & Lab Med, Philadelphia, PA 19104 USA.
   [Zhang, Yi] Zhengzhou Univ, Sch Life Sci, Zhengzhou 450052, Henan, Peoples R China.
   [Zhang, Yi] Engn Key Lab Cell Therapy Henan Prov, Zhengzhou 450052, Henan, Peoples R China.
RP Zhang, Y (corresponding author), Zhengzhou Univ, Affiliated Hosp 1, Biotherapy Ctr, Zhengzhou 450052, Henan, Peoples R China.; Zhang, MZ; Zhang, Y (corresponding author), Zhengzhou Univ, Affiliated Hosp 1, Canc Ctr, Zhengzhou 450052, Henan, Peoples R China.; Zhang, Y (corresponding author), Zhengzhou Univ, Sch Life Sci, Zhengzhou 450052, Henan, Peoples R China.; Zhang, Y (corresponding author), Engn Key Lab Cell Therapy Henan Prov, Zhengzhou 450052, Henan, Peoples R China.
EM mingzhi_zhang@126.com; yizhang@zzu.edu.cn
RI Chen, Youhai/AAJ-4031-2021
FU National Natural Science Foundation of ChinaNational Natural Science
   Foundation of China (NSFC) [81702810, 81771781]; Shenzhen Start-up
   Funding Project [CYZZ20180307154657923]; Shenzhen Special Funds for
   Industry of the Future [2015971]; Nanshan Pilot Team Project
   [LHTD20160004]
FX This study was supported by grants from the National Natural Science
   Foundation of China (Nos. 81702810, 81771781), Shenzhen Start-up Funding
   Project (CYZZ20180307154657923), Shenzhen Special Funds for Industry of
   the Future (2015971) and Nanshan Pilot Team Project (LHTD20160004). The
   authors have no commercial, proprietary, or financial interest in the
   products or companies described in this article. The authors have no
   other relevant affiliations or financial involvement with any
   organization or entity with a financial interest in or financial
   conflict with the subject matter or materials discussed in the
   manuscript apart from those disclosed.
CR Abramson JS, 2017, NEW ENGL J MED, V377, P783, DOI 10.1056/NEJMc1704610
   ABRAMSON JS, 2017, NEW ENGL J MED, V377, P2102
   Cao YQ, 2019, FRONT ONCOL, V9, DOI 10.3389/fonc.2019.00767
   Chong EA, 2017, BLOOD, V129, P1039, DOI 10.1182/blood-2016-09-738245
   Chow VA, 2018, BLOOD, V132, P777, DOI 10.1182/blood-2018-04-839217
   Frey NV, 2020, J CLIN ONCOL, V38, DOI 10.1200/JCO.19.01892
   Frigault MJ, 2019, BLOOD, V134, P860, DOI 10.1182/blood.2019001694
   Giavridis T, 2018, NAT MED, V24, P731, DOI 10.1038/s41591-018-0041-7
   Hay KA, 2017, BLOOD, V130, P2295, DOI 10.1182/blood-2017-06-793141
   Hu WH, 2019, CANCER IMMUNOL IMMUN, V68, P365, DOI 10.1007/s00262-018-2281-2
   John LB, 2013, CLIN CANCER RES, V19, P5636, DOI 10.1158/1078-0432.CCR-13-0458
   Kalos M, 2011, SCI TRANSL MED, V3, DOI 10.1126/scitranslmed.3002842
   Kochenderfer JN, 2017, J CLIN ONCOL, V35, DOI 10.1200/JCO.2016.71.3024
   Kochenderfer JN, 2015, J CLIN ONCOL, V33, P540, DOI 10.1200/JCO.2014.56.2025
   Kochenderfer JN, 2013, NAT REV CLIN ONCOL, V10, P267, DOI 10.1038/nrclinonc.2013.46
   Kochenderfer JN, 2010, BLOOD, V116, P3875, DOI 10.1182/blood-2010-01-265041
   Laumbacher B, 2012, SCAND J IMMUNOL, V75, P314, DOI 10.1111/j.1365-3083.2011.02652.x
   Lee DW, 2014, BLOOD, V124, P188, DOI 10.1182/blood-2014-05-552729
   Liu XJ, 2016, CANCER RES, V76, P1578, DOI 10.1158/0008-5472.CAN-15-2524
   Liu Y, 2017, DRUG TODAY, V53, P597, DOI 10.1358/dot.2017.53.11.2725754
   Liu YF, 2018, J IMMUNOTHER, V41, P406, DOI 10.1097/CJI.0000000000000243
   Locke FL, 2019, LANCET ONCOL, V20, P31, DOI 10.1016/S1470-2045(18)30864-7
   Locke FL, 2017, MOL THER, V25, P285, DOI 10.1016/j.ymthe.2016.10.020
   Maude SL, 2018, NEW ENGL J MED, V378, P439, DOI 10.1056/NEJMoa1709866
   Neelapu SS, 2017, NEW ENGL J MED, V377, P2531, DOI 10.1056/NEJMoa1707447
   Neelapu SS, 2018, NAT REV CLIN ONCOL, V15, P47, DOI 10.1038/nrclinonc.2017.148
   Park JH, 2018, NEW ENGL J MED, V378, P449, DOI 10.1056/NEJMoa1709919
   Sadelain M, 2013, CANCER DISCOV, V3, P388, DOI 10.1158/2159-8290.CD-12-0548
   Schuster SJ, 2019, NEW ENGL J MED, V380, P45, DOI 10.1056/NEJMoa1804980
   Tilly H, 2018, LANCET HAEMATOL, V5, pE403, DOI 10.1016/S2352-3026(18)30131-5
   Turtle CJ, 2017, J CLIN ONCOL, V35, P3010, DOI 10.1200/JCO.2017.72.8519
   Turtle CJ, 2016, SCI TRANSL MED, V8, DOI 10.1126/scitranslmed.aaf8621
   Vidal L, 2009, JNCI-J NATL CANCER I, V101, P248, DOI 10.1093/jnci/djn478
   Xu JJ, 2018, MOL MED REP, V17, P2083, DOI 10.3892/mmr.2017.8129
   Ying ZT, 2019, NAT MED, V25, P947, DOI 10.1038/s41591-019-0421-7
   Younes A, 2017, ANN ONCOL, V28, P1436, DOI 10.1093/annonc/mdx097
   Zhang TF, 2015, ONCOTARGET, V6, P33961, DOI 10.18632/oncotarget.5582
   Zhou X, 2017, PLOS ONE, V12, DOI 10.1371/journal.pone.0174648
NR 38
TC 3
Z9 3
U1 2
U2 9
PU FUTURE MEDICINE LTD
PI LONDON
PA UNITEC HOUSE, 3RD FLOOR, 2 ALBERT PLACE, FINCHLEY CENTRAL, LONDON, N3
   1QB, ENGLAND
SN 1750-743X
EI 1750-7448
J9 IMMUNOTHERAPY-UK
JI Immunotherapy
PD JUL
PY 2020
VL 12
IS 10
BP 681
EP 696
DI 10.2217/imt-2020-0022
PG 16
WC Immunology
SC Immunology
GA NR6TD
UT WOS:000571694300001
PM 32580597
DA 2021-10-28
ER

PT J
AU Kim, MG
   Kim, D
   Suh, SK
   Park, Z
   Choi, MJ
   Oh, YK
AF Kim, Mi-Gyeong
   Kim, Dongyoon
   Suh, Soo-Kyung
   Park, Zewon
   Choi, Min Joung
   Oh, Yu-Kyoung
TI Current status and regulatory perspective of chimeric antigen
   receptor-modified T cell therapeutics
SO ARCHIVES OF PHARMACAL RESEARCH
LA English
DT Review
DE Chimeric antigen receptor-modified T cells; Clinical trials;
   Manufacture; Safety; Efficacy; Regulatory perspective
ID IN-VIVO; SOLID TUMORS; ANTITUMOR-ACTIVITY; MULTIPLE-MYELOMA;
   CANCER-IMMUNOTHERAPY; GENE-THERAPY; STEM-CELLS; LEUKEMIA; MALIGNANCIES;
   LYMPHOCYTES
AB Chimeric antigen receptor-modified T cells (CAR-T) have emerged as a new modality for cancer immunotherapy due to their potent efficacy against terminal cancers. CAR-Ts are reported to exert higher efficacy than monoclonal antibodies and antibody-drug conjugates, and act via mechanisms distinct from T cell receptor-engineered T cells. These cells are constructed by transducing genes encoding fusion proteins of cancer antigen-recognizing single-chain Fv linked to intracellular signaling domains of T cell receptors. CAR-Ts are classified as first-, second- and third-generation, depending on the intracellular signaling domain number of T cell receptors. This review covers the current status of CAR-T research, including basic proof-of-concept investigations at the cell and animal levels. Currently ongoing clinical trials of CAR-T worldwide are additionally discussed. Owing to the lack of existing approved products, several unresolved concerns remain with regard to safety, efficacy and manufacturing of CAR-T, as well as quality control issues. In particular, the cytokine release syndrome is the major side-effect impeding the successful development of CAR-T in clinical trials. Here, we have addressed the challenges and regulatory perspectives of CAR-T therapy.
C1 [Kim, Mi-Gyeong; Kim, Dongyoon; Choi, Min Joung; Oh, Yu-Kyoung] Seoul Natl Univ, Coll Pharm, Seoul, South Korea.
   [Kim, Mi-Gyeong; Kim, Dongyoon; Choi, Min Joung; Oh, Yu-Kyoung] Seoul Natl Univ, Pharmaceut Sci Res Inst, Seoul, South Korea.
   [Suh, Soo-Kyung; Park, Zewon] Natl Inst Food & Drug Safety, Adv Therapy Prod Res Div, Cheongju, Chungcheongbuk, South Korea.
   [Choi, Min Joung] Natl Inst Food & Drug Safety, Cell & Gene Therapeut Div, Cheongju, Chungcheongbuk, South Korea.
RP Oh, YK (corresponding author), Seoul Natl Univ, Coll Pharm, Seoul, South Korea.; Oh, YK (corresponding author), Seoul Natl Univ, Pharmaceut Sci Res Inst, Seoul, South Korea.
EM ohyk@snu.ac.kr
RI Oh, Yu Kyoung/G-8754-2013
OI Oh, Yu-Kyoung/0000-0002-0969-3339
FU Ministry of Food and Drug SafetyMinistry of Food & Drug Safety (MFDS)
   [15172MFDS163]
FX This research was supported by a grant (15172MFDS163) from Ministry of
   Food and Drug Safety in 2015.
CR Barrett DM, 2013, HUM GENE THER, V24, P717, DOI 10.1089/hum.2013.075
   Blat D, 2014, MOL THER, V22, P1018, DOI 10.1038/mt.2014.41
   Budde LE, 2013, PLOS ONE, V8, DOI 10.1371/journal.pone.0082742
   Casucci M, 2011, J CANCER, V2, P378, DOI 10.7150/jca.2.378
   Chow KKH, 2013, MOL THER, V21, P629, DOI 10.1038/mt.2012.210
   Chu J, 2014, LEUKEMIA, V28, P917, DOI 10.1038/leu.2013.279
   Davies DM, 2012, MOL MED, V18, P565, DOI 10.2119/molmed.2011.00493
   Davila ML, 2014, SCI TRANSL MED, V6, DOI 10.1126/scitranslmed.3008226
   Fransson M, 2012, J NEUROINFLAMM, V9, DOI 10.1186/1742-2094-9-112
   Gargett T, 2014, FRONT PHARMACOL, V5, DOI 10.3389/fphar.2014.00235
   Geldres C, 2014, CLIN CANCER RES, V20, P962, DOI 10.1158/1078-0432.CCR-13-2218
   Gill S, 2015, IMMUNOL REV, V263, P68, DOI 10.1111/imr.12243
   Grada Z, 2013, MOL THER-NUCL ACIDS, V2, DOI 10.1038/mtna.2013.32
   Grupp SA, 2013, NEW ENGL J MED, V368, P1509, DOI 10.1056/NEJMoa1215134
   Heczey A, 2014, BLOOD, V124, P2824, DOI 10.1182/blood-2013-11-541235
   Hu WX, 2012, CANCER BIOTHER RADIO, V27, P711, DOI 10.1089/cbr.2012.1246
   Huang GX, 2012, CANCER RES, V72, P271, DOI 10.1158/0008-5472.CAN-11-2778
   Hudecek M, 2013, CLIN CANCER RES, V19, P3153, DOI 10.1158/1078-0432.CCR-13-0330
   Inaguma Y, 2014, GENE THER, V21, P575, DOI 10.1038/gt.2014.30
   Jiang H, 2014, MOL ONCOL, V8, P297, DOI 10.1016/j.molonc.2013.12.001
   John LB, 2013, ONCOIMMUNOLOGY, V2, DOI 10.4161/onci.26286
   Kakarla S, 2014, CANCER J, V20, P151, DOI 10.1097/PPO.0000000000000032
   Kershaw MH, 2014, CLIN TRANSL IMMUNOL, V3, DOI 10.1038/cti.2014.7
   Kershaw MH, 2013, NAT REV CANCER, V13, P525, DOI 10.1038/nrc3565
   Kobayashi E, 2014, BIOCHEM BIOPH RES CO, V453, P798, DOI 10.1016/j.bbrc.2014.10.024
   Kong S, 2012, CLIN CANCER RES, V18, P5949, DOI 10.1158/1078-0432.CCR-12-0319
   Krebs S, 2014, CYTOTHERAPY, V16, P1121, DOI 10.1016/j.jcyt.2014.02.012
   Kumaresan PR, 2014, P NATL ACAD SCI USA, V111, P10660, DOI 10.1073/pnas.1312789111
   Lanitis E, 2013, CANCER IMMUNOL RES, V1, P43, DOI 10.1158/2326-6066.CIR-13-0008
   Lanitis E, 2012, MOL THER, V20, P633, DOI 10.1038/mt.2011.256
   Lee DW, 2015, LANCET, V385, P517, DOI 10.1016/S0140-6736(14)61403-3
   Lee DW, 2012, CLIN CANCER RES, V18, P2780, DOI 10.1158/1078-0432.CCR-11-1920
   Levine BL, 2015, CANCER GENE THER, V22, P79, DOI 10.1038/cgt.2015.5
   Ma Q, 2014, PROSTATE, V61, P12
   Maher J, 2014, CURR GENE THER, V14, P35, DOI 10.2174/1566523213666131223130554
   Mata M, 2014, J IMMUNOTHER, V37, P407, DOI 10.1097/CJI.0000000000000052
   Maude SL, 2015, BLOOD, V125, P4017, DOI 10.1182/blood-2014-12-580068
   Maude SL, 2014, NEW ENGL J MED, V371, P1507, DOI 10.1056/NEJMoa1407222
   Maus MV, 2014, BLOOD, V123, P2625, DOI 10.1182/blood-2013-11-492231
   Morgan RA, 2012, HUM GENE THER, V23, P1043, DOI 10.1089/hum.2012.041
   Nishio N, 2014, CANCER RES, V74, P5195, DOI 10.1158/0008-5472.CAN-14-0697
   Puri RK, 2014, 12 CIMT CANC IMM ANN
   Rainusso N, 2012, CANCER GENE THER, V19, P212, DOI 10.1038/cgt.2011.83
   Ritchie DS, 2013, MOL THER, V21, P2122, DOI 10.1038/mt.2013.154
   Saito S, 2014, CYTOTHERAPY, V16, P1257, DOI 10.1016/j.jcyt.2014.05.022
   Scholzel S, 2000, AM J PATHOL, V156, P595, DOI 10.1016/S0002-9440(10)64764-5
   Schuberth PC, 2013, GENE THER, V20, P386, DOI 10.1038/gt.2012.48
   Shin JH, 2012, BLOOD, V119, P5678, DOI 10.1182/blood-2011-09-380519
   Sun ML, 2014, BREAST CANCER RES, V16, DOI 10.1186/bcr3674
   Tamada K, 2012, CLIN CANCER RES, V18, P6436, DOI 10.1158/1078-0432.CCR-12-1449
   Torikai H, 2012, BLOOD, V119, P5697, DOI 10.1182/blood-2012-01-405365
   Tsukahara T, 2015, GENE THER, V22, P209, DOI 10.1038/gt.2014.104
   Wang CY, 2014, J IMMUNOTHER, V37, P351, DOI 10.1097/CJI.0000000000000048
   Wang LXJ, 2010, CANCER RES, V70, P9591, DOI 10.1158/0008-5472.CAN-10-2884
   Wang X, 2015, CANCER GENE THER, V22, P85, DOI 10.1038/cgt.2014.81
   Wang XL, 2012, J IMMUNOTHER, V35, P689, DOI 10.1097/CJI.0b013e318270dec7
   Wang Y, 2014, CLIN IMMUNOL, V155, P160, DOI 10.1016/j.clim.2014.10.002
   Watanabe K, 2015, J IMMUNOL, V194, P911, DOI 10.4049/jimmunol.1402346
   Xu Y, 2014, BLOOD, V123, P3750, DOI 10.1182/blood-2014-01-552174
   Zhao YB, 2010, CANCER RES, V70, P9053, DOI 10.1158/0008-5472.CAN-10-2880
NR 60
TC 20
Z9 20
U1 2
U2 40
PU PHARMACEUTICAL SOC KOREA
PI SEOUL
PA 1489-3 SUHCHO-DONG, SUHCHO-KU, SEOUL 137-071, SOUTH KOREA
SN 0253-6269
EI 1976-3786
J9 ARCH PHARM RES
JI Arch. Pharm. Res.
PD APR
PY 2016
VL 39
IS 4
BP 437
EP 452
DI 10.1007/s12272-016-0719-7
PG 16
WC Chemistry, Medicinal; Pharmacology & Pharmacy
SC Pharmacology & Pharmacy
GA DJ6CH
UT WOS:000374297100001
PM 26895243
DA 2021-10-28
ER

PT J
AU Wang, XL
   Walter, M
   Urak, R
   Weng, LH
   Huynh, C
   Lim, L
   Wong, CW
   Chang, WC
   Thomas, SH
   Sanchez, JF
   Yang, L
   Brown, CE
   Pichiorri, F
   Htut, M
   Krishnan, AY
   Forman, SJ
AF Wang, Xiuli
   Walter, Miriam
   Urak, Ryan
   Weng, Lihong
   Huynh, Christian
   Lim, Laura
   Wong, ChingLam W.
   Chang, Wen-Chung
   Thomas, Sandra H.
   Sanchez, James F.
   Yang, Lu
   Brown, Christine E.
   Pichiorri, Flavia
   Htut, Myo
   Krishnan, Amrita Y.
   Forman, Stephen J.
TI Lenalidomide Enhances the Function of CS1 Chimeric Antigen
   Receptor-Redirected T Cells Against Multiple Myeloma
SO CLINICAL CANCER RESEARCH
LA English
DT Article
ID MATURATION ANTIGEN; IMMUNOLOGICAL SYNAPSE; CYTOKINE PRODUCTION;
   ANTITUMOR EFFICACY; THALIDOMIDE; TUMOR; CYTOTOXICITY; PROLIFERATION;
   POMALIDOMIDE; PERSISTENCE
AB Purpose: Multiple myeloma remains an incurable malignancy of plasma cells despite considerable advances in treatment. The purpose of the study was to develop novel chimeric antigen receptors (CAR) for the treatment of multiple myeloma and explore combinatorial therapy using CAR T cells and immunomodulatory drugs such as lenalidomide for increasing treatment efficacy.
   Experimental Design: We redirected central memory T cells to express second-generation CAR-specific for CS1 and adoptively transferred them into multiple myeloma tumor-bearing mice to test their anti-multiple myeloma activity. CS1 CAR T cells were transduced and expanded in the presence of lenalidomide in vitro. The phenotype and effector function of CS1 CAR T cells treated with and without lenalidomide were compared. Finally, CS1 CAR T cells and lenalidomide were administered to treat multiple myeloma-bearing mice as combinatorial therapy.
   Results: CS1 CAR T cells exhibited efficient antitumor activity when adoptively transferred into mice. Mechanistic studies indicated that the addition of lenalidomide during CS1 CAR T-cell expansion in vitro enhanced the immune functions of CS1 CAR T cells, including cytotoxicity, memory maintenance, Th1 cytokine production, and immune synapse formation. Furthermore, lenalidomide enhanced the antitumor activity and persistence of adoptively transferred CS1 CAR T cells in vivo.
   Conclusions: The study demonstrates that lenalidomide improves the anti-multiple myeloma properties of CS1-directed CARTcellsandprovides a basis for a planned clinical trial using the combination of lenalidomide with engineered T cells against CS1 in relapsed myeloma. (C) 2017 AACR.
C1 [Wang, Xiuli; Walter, Miriam; Urak, Ryan; Weng, Lihong; Huynh, Christian; Lim, Laura; Wong, ChingLam W.; Chang, Wen-Chung; Thomas, Sandra H.; Sanchez, James F.; Brown, Christine E.; Pichiorri, Flavia; Htut, Myo; Krishnan, Amrita Y.; Forman, Stephen J.] City Hope Natl Med Ctr, Dept Hematol & Hematopoiet Cell Transplantat, Duarte, CA 91010 USA.
   [Sanchez, James F.; Pichiorri, Flavia; Htut, Myo; Krishnan, Amrita Y.] City Hope Natl Med Ctr, Judy & Bernard Briskin Ctr Multiple Myeloma, Duarte, CA 91010 USA.
   [Yang, Lu] City Hope Natl Med Ctr, Dept Mol & Cellular Biol, Beckman Res Inst, Duarte, CA 91010 USA.
RP Wang, XL (corresponding author), City Hope Natl Med Ctr, Dept Hematol & Hematopoiet Cell Transplantat, Natl Med Ctr, 1500 E Duarte Rd, Duarte, CA 91010 USA.
EM xiuwang@coh.org
OI Wang, Xiuli/0000-0001-5964-4327; Thomas, Sandra/0000-0002-0735-2194;
   Brown, Christine/0000-0003-4915-8207; Urak, Ryan/0000-0001-5289-5000;
   Walter, Miriam/0000-0001-6695-303X
FU City of Hope Lymphoma SPORE (NCI) [P50 CA107399]; City of Hope Cancer
   Center Support Grant [NCI P30 CA33572]; Multiple Myeloma Research
   Foundation (MMRF); NATIONAL CANCER INSTITUTEUnited States Department of
   Health & Human ServicesNational Institutes of Health (NIH) - USANIH
   National Cancer Institute (NCI) [P50CA107399] Funding Source: NIH
   RePORTER
FX This study was supported by City of Hope Lymphoma SPORE (NCI P50
   CA107399; to S.J Forman), the City of Hope Cancer Center Support Grant
   (NCI P30 CA33572; to S.J. Forman), and Multiple Myeloma Research
   Foundation (MMRF; to S. J. Forman and X. Wang).
CR Ali SA, 2016, BLOOD, V128, P1688, DOI 10.1182/blood-2016-04-711903
   Belardelli F, 2002, TRENDS IMMUNOL, V23, P201, DOI 10.1016/S1471-4906(02)02195-6
   Brentjens RJ, 2013, SCI TRANSL MED, V5, DOI 10.1126/scitranslmed.3005930
   Brown CE, 2005, J IMMUNOL METHODS, V297, P39, DOI 10.1016/j.jim.2004.11.021
   Carpenter RO, 2013, CLIN CANCER RES, V19, P2048, DOI 10.1158/1078-0432.CCR-12-2422
   Clave E, 2014, LEUKEMIA LYMPHOMA, V55, P1788, DOI 10.3109/10428194.2013.865182
   Corral LG, 1999, J IMMUNOL, V163, P380
   Crompton JG, 2015, CANCER RES, V75, P296, DOI 10.1158/0008-5472.CAN-14-2277
   Davies FE, 2001, BLOOD, V98, P210, DOI 10.1182/blood.V98.1.210
   De Keersmaecker B, 2014, CANCER IMMUNOL IMMUN, V63, P1023, DOI 10.1007/s00262-014-1571-6
   Dredge K, 2002, J IMMUNOL, V168, P4914, DOI 10.4049/jimmunol.168.10.4914
   Galustian C, 2009, CANCER IMMUNOL IMMUN, V58, P1033, DOI 10.1007/s00262-008-0620-4
   Garfall AL, 2015, NEW ENGL J MED, V373, P1040, DOI 10.1056/NEJMoa1504542
   Gattinoni L, 2011, NAT MED, V17, P1290, DOI 10.1038/nm.2446
   Gorgun G, 2015, CLIN CANCER RES, V21, P4607, DOI 10.1158/1078-0432.CCR-15-0200
   Gorgun G, 2010, BLOOD, V116, P3227, DOI 10.1182/blood-2010-04-279893
   Goodell MA, 1996, J EXP MED, V183, P1797, DOI 10.1084/jem.183.4.1797
   Grakoui A, 2015, J IMMUNOL, V194, P221, DOI 10.1126/science.285.5425.221
   Haslett PAJ, 1998, J EXP MED, V187, P1885, DOI 10.1084/jem.187.11.1885
   Hogg N, 2003, J CELL SCI, V116, P4695, DOI 10.1242/jcs.00876
   Hsi ED, 2008, CLIN CANCER RES, V14, P2775, DOI 10.1158/1078-0432.CCR-07-4246
   Jonnalagadda M, 2015, MOL THER, V23, P757, DOI 10.1038/mt.2014.208
   Kowolik CM, 2006, CANCER RES, V66, P10995, DOI 10.1158/0008-5472.CAN-06-0160
   Kuramitsu S, 2015, CANCER GENE THER, V22, P487, DOI 10.1038/cgt.2015.47
   Kyogoku C, 2013, PLOS ONE, V8, DOI 10.1371/journal.pone.0083776
   Lee BN, 2011, CANCER-AM CANCER SOC, V117, P3999, DOI 10.1002/cncr.25983
   Lee Sylvia, 2011, Cancers (Basel), V3, P3856, DOI 10.3390/cancers3043856
   Luptakova K, 2013, CANCER IMMUNOL IMMUN, V62, P39, DOI 10.1007/s00262-012-1308-3
   Markey KA, 2015, J IMMUNOL METHODS, V423, P40, DOI 10.1016/j.jim.2015.04.029
   MOALLI PA, 1992, BLOOD, V79, P213
   Na B, 2016, BIO-PROTOCOL, V6, pe1758, DOI DOI 10.21769/BIOPROTOC.1758
   Newick K, 2016, CANCER IMMUNOL RES, V4, P541, DOI 10.1158/2326-6066.CIR-15-0263
   Nishimura T, 2000, CANCER CHEMOTH PHARM, V46, pS52, DOI 10.1007/PL00014051
   Otahal P, 2016, ONCOIMMUNOLOGY, V5, DOI 10.1080/2162402X.2015.1115940
   Pearce EL, 2003, SCIENCE, V302, P1041, DOI 10.1126/science.1090148
   Petriz J, 2013, CURRENT PROTOCOLS CY
   Porter DL, 2011, NEW ENGL J MED, V365, P725, DOI 10.1056/NEJMoa1103849
   Ramsay AG, 2009, HAEMATOL-HEMATOL J, V94, P1198, DOI 10.3324/haematol.2009.009274
   Sanchez E, 2012, BRIT J HAEMATOL, V158, P727, DOI 10.1111/j.1365-2141.2012.09241.x
   Sharma S, 2008, BLOOD, V112, P1338, DOI 10.1182/blood-2007-11-124156
   Simone R, 2013, BLOOD, V122, DOI 10.1182/blood.V122.21.119.119
   Tai YT, 2008, BLOOD, V112, P1329, DOI 10.1182/blood-2007-08-107292
   Taylor A, 2006, IMMUNOLOGY, V117, P433, DOI 10.1111/j.1365-2567.2006.02321.x
   Turtle CJ, 2009, IMMUNITY, V31, P834, DOI 10.1016/j.immuni.2009.09.015
   Vigano S, 2014, PLOS PATHOG, V10, DOI 10.1371/journal.ppat.1004380
   Wang XL, 2012, J IMMUNOTHER, V35, P689, DOI 10.1097/CJI.0b013e318270dec7
   Wang XL, 2011, BLOOD, V118, P1255, DOI 10.1182/blood-2011-02-337360
   Wherry EJ, 2015, NAT REV IMMUNOL, V15, P486, DOI 10.1038/nri3862
   Yao SY, 2013, IMMUNITY, V39, P833, DOI 10.1016/j.immuni.2013.10.007
   Zhang L, 2015, ONCOTARGET, V6, P36032, DOI 10.18632/oncotarget.5506
NR 50
TC 62
Z9 67
U1 1
U2 9
PU AMER ASSOC CANCER RESEARCH
PI PHILADELPHIA
PA 615 CHESTNUT ST, 17TH FLOOR, PHILADELPHIA, PA 19106-4404 USA
SN 1078-0432
EI 1557-3265
J9 CLIN CANCER RES
JI Clin. Cancer Res.
PD JAN 1
PY 2018
VL 24
IS 1
BP 106
EP 119
DI 10.1158/1078-0432.CCR-17-0344
PG 14
WC Oncology
SC Oncology
GA GM0IC
UT WOS:000437730900012
PM 29061640
OA Green Accepted, Bronze
DA 2021-10-28
ER

PT J
AU Zhang, BL
   Li, D
   Gong, YL
   Huang, Y
   Qin, DY
   Jiang, L
   Liang, X
   Yang, X
   Gou, HF
   Wang, YS
   Wei, YQ
   Wang, W
AF Zhang, Bing-Lan
   Li, Dan
   Gong, You-Ling
   Huang, Yong
   Qin, Di-Yuan
   Jiang, Lin
   Liang, Xiao
   Yang, Xiao
   Gou, Hong-Feng
   Wang, Yong-Sheng
   Wei, Yu-Quan
   Wang, Wei
TI Preclinical Evaluation of Chimeric Antigen Receptor-Modified T Cells
   Specific to Epithelial Cell Adhesion Molecule for Treating Colorectal
   Cancer
SO HUMAN GENE THERAPY
LA English
DT Article
DE chimeric antigen receptor; EpCAM; cancer immunotherapy; colorectal
   cancer
ID CIRCULATING TUMOR-CELLS; IN-VIVO PERSISTENCE; EP-CAM EXPRESSION; CENTRAL
   MEMORY; ANTIBODY ADECATUMUMAB; EPCAM; SURVIVAL; CD28; CARCINOMA; THERAPY
AB Chimeric antigen receptor-modified T cells (CAR-T cells) have emerged as a promising cancer immunotherapy for solid tumors. Epithelial cell adhesion molecule (EpCAM) is overexpressed in a variety of tumors and is recognized as a biomarker for circulating tumor cells and cancer stem cells, representing an attractive target for adoptive T-cell immunotherapy. This study generated third-generation CAR-T cells with redirected specificity to EpCAM (EpCAM CAR-T) by lentiviral vector. The study demonstrated that EpCAM CAR-T cells can elicit lytic cytotoxicity to target cells in an EpCAM-dependent manner and secrete cytotoxic cytokines, including interferon gamma and tumor necrosis factor alpha. Furthermore, adoptive transfer of EpCAM CAR-T cells significantly delayed tumor growth and formation in xenograft models. In addition, the safety evaluation showed that CAR-T cells have no systemic toxicity in mice. The data confirmed the antitumor ability and safety of CAR-T cells targeting EpCAM and may provide a new target for CAR-T cell therapies in treating solid tumors.
C1 [Zhang, Bing-Lan; Li, Dan; Gong, You-Ling; Huang, Yong; Qin, Di-Yuan; Jiang, Lin; Liang, Xiao; Yang, Xiao; Wang, Yong-Sheng; Wei, Yu-Quan; Wang, Wei] Sichuan Univ, West China Hosp, Dept Biotherapy, Chengdu, Sichuan, Peoples R China.
   [Gong, You-Ling; Wang, Yong-Sheng] Sichuan Univ, West China Hosp, Dept Thorac Oncol, Chengdu, Sichuan, Peoples R China.
   [Gou, Hong-Feng] Sichuan Univ, West China Hosp, Dept Med Oncol, State Key Lab Biotherapy, Chengdu, Sichuan, Peoples R China.
   [Gou, Hong-Feng] Sichuan Univ, West China Hosp, Canc Ctr, Chengdu, Sichuan, Peoples R China.
   [Gou, Hong-Feng] Collaborat Innovat Ctr Biotherapy, Chengdu, Sichuan, Peoples R China.
   [Zhang, Bing-Lan] Chongqing Med Univ, Affiliated Hosp 1, Dept Gastroenterol, Chongqing, Peoples R China.
RP Wei, YQ; Wang, W (corresponding author), Sichuan Univ, West China Hosp, Collaborat Innovat Ctr Biotherapy, State Key Lab Biotherapy, Chengdu 610041, Sichuan, Peoples R China.
EM yqwei@scu.edu.cn; weiwang@scu.edu.cn
OI Wang, Wei/0000-0001-7788-1895; huang, yong/0000-0002-6932-3196
CR Al-Hajj M, 2003, P NATL ACAD SCI USA, V100, P3983, DOI 10.1073/pnas.0530291100
   Berger C, 2008, J CLIN INVEST, V118, P294, DOI 10.1172/JCI32103
   Brunner A, 2008, J CLIN PATHOL, V61, P307, DOI 10.1136/jcp.2007.049460
   Carpenito C, 2009, P NATL ACAD SCI USA, V106, P3360, DOI 10.1073/pnas.0813101106
   Coumans FAW, 2010, ANN ONCOL, V21, P1851, DOI 10.1093/annonc/mdq030
   Deng ZL, 2015, BMC IMMUNOL, V16, DOI 10.1186/s12865-014-0064-x
   Eskander RN, 2013, CLIN PHARMACOL-ADV A, V5, P55, DOI 10.2147/CPAA.S45885
   Fields ALA, 2009, J CLIN ONCOL, V27, P1941, DOI 10.1200/JCO.2008.18.5710
   Fong D, 2008, J CLIN PATHOL, V61, P31, DOI 10.1136/jcp.2006.037333
   Gill S, 2015, IMMUNOL REV, V263, P68, DOI 10.1111/imr.12243
   Gires O, 2009, NAT REV CANCER, V9, P143, DOI 10.1038/nrc2499-c1
   Heczey A, 2014, BLOOD, V124, P2824, DOI 10.1182/blood-2013-11-541235
   HERLYN M, 1979, P NATL ACAD SCI USA, V76, P1438, DOI 10.1073/pnas.76.3.1438
   Joosse SA, 2015, EMBO MOL MED, V7, P1, DOI 10.15252/emmm.201303698
   Karlsson H, 2015, PLOS ONE, V10, DOI 10.1371/journal.pone.0144787
   Khan MS, 2011, CLIN CANCER RES, V17, P337, DOI 10.1158/1078-0432.CCR-10-1776
   Klebanoff CA, 2005, P NATL ACAD SCI USA, V102, P9571, DOI 10.1073/pnas.0503726102
   Kowolik CM, 2006, CANCER RES, V66, P10995, DOI 10.1158/0008-5472.CAN-06-0160
   Li CW, 2007, CANCER RES, V67, P1030, DOI 10.1158/0008-5472.CAN-06-2030
   Marschner N, 2010, UROL INT, V85, P386, DOI 10.1159/000318055
   Milone MC, 2009, MOL THER, V17, P1453, DOI 10.1038/mt.2009.83
   Nubel T, 2009, MOL CANCER RES, V7, P285, DOI 10.1158/1541-7786.MCR-08-0200
   O'Brien CA, 2007, NATURE, V445, P106, DOI 10.1038/nature05372
   Punt CJA, 2002, LANCET, V360, P671, DOI 10.1016/S0140-6736(02)09836-7
   Riethmuller G, 1998, J CLIN ONCOL, V16, P1788, DOI 10.1200/JCO.1998.16.5.1788
   Sallusto F, 2004, ANNU REV IMMUNOL, V22, P745, DOI 10.1146/annurev.immunol.22.012703.104702
   Sallusto F, 1999, NATURE, V401, P708, DOI 10.1038/44385
   Schmidt M, 2012, ANN ONCOL, V23, P2306, DOI 10.1093/annonc/mdr625
   Schulze K, 2013, INT J CANCER, V133, P2165, DOI 10.1002/ijc.28230
   Serrano LM, 2006, BLOOD, V107, P2643, DOI 10.1182/blood-2005-09-3904
   Song DG, 2011, CANCER RES, V71, P4617, DOI 10.1158/0008-5472.CAN-11-0422
   Spizzo G, 2004, BREAST CANCER RES TR, V86, P207, DOI 10.1023/B:BREA.0000036787.59816.01
   Tammana S, 2010, HUM GENE THER, V21, P75, DOI 10.1089/hum.2009.122
   Till BG, 2012, BLOOD, V119, P3940, DOI 10.1182/blood-2011-10-387969
   Varga M, 2004, CLIN CANCER RES, V10, P3131, DOI 10.1158/1078-0432.CCR-03-0528
   Visvader JE, 2008, NAT REV CANCER, V8, P755, DOI 10.1038/nrc2499
   Weissenstein U, 2012, BMC CANCER, V12, DOI 10.1186/1471-2407-12-206
   Went PT, 2004, HUM PATHOL, V35, P122, DOI 10.1016/j.humpath.2003.08.026
   Xiang W, 2003, J CANCER RES CLIN, V129, P341, DOI 10.1007/s00432-003-0438-6
   Yang SC, 2011, CANCER IMMUNOL IMMUN, V60, P739, DOI 10.1007/s00262-011-0977-7
   Zhong XS, 2010, MOL THER, V18, P413, DOI 10.1038/mt.2009.210
NR 41
TC 14
Z9 15
U1 2
U2 17
PU MARY ANN LIEBERT, INC
PI NEW ROCHELLE
PA 140 HUGUENOT STREET, 3RD FL, NEW ROCHELLE, NY 10801 USA
SN 1043-0342
EI 1557-7422
J9 HUM GENE THER
JI Hum. Gene Ther.
PD APR 1
PY 2019
VL 30
IS 4
SI SI
BP 402
EP 412
DI 10.1089/hum.2018.229
PG 11
WC Biotechnology & Applied Microbiology; Genetics & Heredity; Medicine,
   Research & Experimental
SC Biotechnology & Applied Microbiology; Genetics & Heredity; Research &
   Experimental Medicine
GA HS1DP
UT WOS:000463602500003
PM 30693795
OA Bronze
DA 2021-10-28
ER

PT J
AU Han, JS
   Gao, F
   Geng, SS
   Ye, XS
   Wang, T
   Du, PP
   Cai, ZQ
   Fu, ZX
   Zhao, ZL
   Shi, L
   Li, QX
   Cai, JH
AF Han, Jinsheng
   Gao, Fei
   Geng, Songsong
   Ye, Xueshuai
   Wang, Tie
   Du, Pingping
   Cai, Ziqi
   Fu, Zexian
   Zhao, Zhilong
   Shi, Long
   Li, Qingxia
   Cai, Jianhui
TI Minicircle DNA-Engineered CAR T Cells Suppressed Tumor Growth in Mice
SO MOLECULAR CANCER THERAPEUTICS
LA English
DT Article
ID CHIMERIC ANTIGEN RECEPTOR; EXPRESSION; VECTOR; TRANSPOSON; THERAPY
AB Viral-based chimeric antigen receptor-engineered T (CAR T)-cell manufacturing has potential safety risks and relatively high costs. The nonviral minicircle DNA (mcDNA) is safer for patients, cheaper to produce, and may be a more suitable technique to generate CAR T cells. In this study, we produced mcDNA-based CAR T cells specifically targeting prostate stem cell antigen (PSCA; mcDNA-PSCA-CAR T cells). Our results showed that mcDNA-PSCA-CAR T cells persisted in mouse peripheral blood as long as 28 days and demonstrated more CAR T-cell infiltration, higher cytokine secretion levels, and better antitumor effects. Together, our results suggest that mcDNA-CAR can be a safe and cost-effective platform to produce CAR T cells.
C1 [Han, Jinsheng; Gao, Fei; Ye, Xueshuai; Cai, Jianhui] Hebei Med Univ, Dept Surg, Shijiazhuang, Hebei, Peoples R China.
   [Gao, Fei; Li, Qingxia; Cai, Jianhui] Hebei Gen Hosp, Dept Surg & Oncol, Shijiazhuang, Hebei, Peoples R China.
   [Wang, Tie] Hebei HOFOY Biotech Co Ltd, Hebei Engn Technol Res Ctr Cell Therapy, Shijiazhuang, Hebei, Peoples R China.
   [Wang, Tie] Hebei Cangzhou Hosp Integrated Tradit Chinese & W, Dept Surg, Cangzhou, Hebei, Peoples R China.
   [Fu, Zexian] Hebei Engn Univ, Dept Surg, Affiliated Hosp, Handan, Hebei, Peoples R China.
   [Zhao, Zhilong] Jinzhou Med Univ, Dept Surg, Affiliated Hosp 3, Jinzhou, Liaoning, Peoples R China.
   [Shi, Long] Hebei Med Univ, Dept Oncol, Hosp 2, Shijiazhuang, Hebei, Peoples R China.
RP Cai, JH (corresponding author), Hebei Med Univ, Shijiazhuang 050017, Hebei, Peoples R China.
EM jianhuicai2001@163.com
OI Li, Qingxia/0000-0002-1531-2723
FU Hebei Government Special Project of Giant Plan (2013-2018); Hebei
   Government Special Project of Top Talents (2014-2019)
FX This study is supported by research funds from Hebei Government Special
   Project of Giant Plan (2013-2018) and Hebei Government Special Project
   of Top Talents (2014-2019; to J. Cai).
CR Abate-Daga D, 2014, HUM GENE THER, V25, P1003, DOI 10.1089/hum.2013.209
   Adachi K, 2018, NAT BIOTECHNOL, V36, P346, DOI 10.1038/nbt.4086
   Brentjens RJ, 2013, SCI TRANSL MED, V5, DOI 10.1126/scitranslmed.3005930
   Brown CE, 2016, NEW ENGL J MED, V375, P2561, DOI 10.1056/NEJMoa1610497
   Chen ZY, 2003, MOL THER, V8, P495, DOI 10.1016/S1525-0016(03)00168-0
   Cheng C, 2019, J MED GENET, V56, P10, DOI 10.1136/jmedgenet-2018-105405
   Grupp SA, 2013, NEW ENGL J MED, V368, P1509, DOI 10.1056/NEJMoa1215134
   Gu Z, 2000, ONCOGENE, V19, P1288, DOI 10.1038/sj.onc.1203426
   Hillerdal V, 2014, BMC CANCER, V14, DOI 10.1186/1471-2407-14-30
   Howe SJ, 2008, J CLIN INVEST, V118, P3143, DOI 10.1172/JCI35798
   Jia FJ, 2010, NAT METHODS, V7, P197, DOI [10.1038/NMETH.1426, 10.1038/nmeth.1426]
   Kalos M, 2011, SCI TRANSL MED, V3, DOI 10.1126/scitranslmed.3002842
   Lam JS, 2005, CLIN CANCER RES, V11, P2591, DOI 10.1158/1078-0432.CCR-04-1842
   Lamers CH, 2006, J CLIN ONCOL, V24, P20, DOI DOI 10.1200/JCO.2006.05.9964
   Magnani CF, 2018, HUM GENE THER, V29, P602, DOI 10.1089/hum.2017.207
   Morgan RA, 2010, MOL THER, V18, P843, DOI 10.1038/mt.2010.24
   Morgenroth A, 2007, PROSTATE, V67, P1121, DOI 10.1002/pros.20608
   Morita D, 2018, MOL THER-METH CLIN D, V8, P131, DOI 10.1016/j.omtm.2017.12.003
   NILSON BHK, 1992, J BIOL CHEM, V267, P2234
   Olafsen T, 2007, J IMMUNOTHER, V30, P396, DOI 10.1097/CJI.0b013e318031b53b
   Porter DL, 2011, NEW ENGL J MED, V365, P725, DOI 10.1056/NEJMoa1103849
   Ravianayake S, 2015, CYTOTHERAPY, V17, P1251, DOI 10.1016/j.jcyt.2015.05.013
   Schlimgen R, 2016, J OCCUP ENVIRON MED, V58, P1159, DOI 10.1097/JOM.0000000000000879
   Taylor RM, 2012, PROSTATE, V72, P523, DOI 10.1002/pros.21454
   Wang XY, 2015, J IMMUNOTHER, V38, P127, DOI 10.1097/CJI.0000000000000072
   Zheng Z, 2012, J TRANSL MED, V13, P10
NR 26
TC 3
Z9 3
U1 1
U2 4
PU AMER ASSOC CANCER RESEARCH
PI PHILADELPHIA
PA 615 CHESTNUT ST, 17TH FLOOR, PHILADELPHIA, PA 19106-4404 USA
SN 1535-7163
EI 1538-8514
J9 MOL CANCER THER
JI Mol. Cancer Ther.
PD JAN
PY 2020
VL 19
IS 1
BP 178
EP 186
DI 10.1158/1535-7163.MCT-19-0204
PG 9
WC Oncology
SC Oncology
GA KA3AE
UT WOS:000505667900016
PM 31582530
DA 2021-10-28
ER

PT J
AU Liu, J
   Zhang, X
   Zhong, JF
   Zhang, C
AF Liu, Jun
   Zhang, Xi
   Zhong, Jiang F.
   Zhang, Cheng
TI CAR-T cells and allogeneic hematopoietic stem cell transplantation for
   relapsed/refractory B-cell acute lymphoblastic leukemia
SO IMMUNOTHERAPY
LA English
DT Review
DE allogeneic hematopoietic stem cell transplantation; B-cell acute
   lymphoblastic leukemia; CAR-T cells; relapsed/refractory
ID CHIMERIC ANTIGEN RECEPTOR; THERAPY; MALIGNANCIES; LYMPHOMA; CD28; CD19;
   IDENTIFICATION; IMMUNOTHERAPY; PERSISTENCE; REMISSIONS
AB Relapsed/refractory acute lymphoblastic leukemia (ALL) has a low remission rate after chemotherapy, a high relapse rate and poor long-term survival even when allogeneic hematopoietic stem cell transplantation (allo-HSCT) is performed. Chimeric antigen receptors redirected T cells (CAR-T cells) can enhance disease remission with a favorable outcome for relapsed/refractory ALL, though some cases quickly relapsed after CAR-T cell treatment. Thus, treatment with CAR-T cells followed by allo-HSCT may be the best way to treat relapsed/refractory ALL. In this review, we first discuss the different types of CAR-T cells. We then discuss the treatment of relapsed/refractory ALL using only CAR-T cells. Finally, we discuss the use of CAR-T cells, followed by allo-HSCT, for the treatment of relapsed/refractory ALL.
C1 [Liu, Jun; Zhang, Xi; Zhang, Cheng] Third Mil Med Univ, Xinqiao Hosp, Dept Hematol, Chongqing 400037, Peoples R China.
   [Zhong, Jiang F.] Univ Southern Calif, Div Periodontol Diagnost Sci & Dent Hyg, Los Angeles, CA USA.
   [Zhong, Jiang F.] Univ Southern Calif, Herman Ostrow Sch Dent, Div Biomed Sci, Los Angeles, CA USA.
RP Zhang, C (corresponding author), Third Mil Med Univ, Xinqiao Hosp, Dept Hematol, Chongqing 400037, Peoples R China.
EM chzhang2014@163.com
FU clinical key foundation of Xinqiao Hospital of Third Military Medical
   University [2016YLC03]
FX This study was funded by the clinical key foundation of Xinqiao Hospital
   of Third Military Medical University (No. 2016YLC03). The authors have
   no other relevant affiliations or financial involvement with any
   organization or entity with a financial interest in or financial
   conflict with the subject matter or materials discussed in the
   manuscript apart from those disclosed.
CR Amrolia PJ, 2015, LANCET, V385, P488, DOI 10.1016/S0140-6736(14)61729-3
   Anwer F, 2017, IMMUNOTHERAPY-UK, V9, P123, DOI 10.2217/imt-2016-0127
   Bhojwani D, 2013, LANCET ONCOL, V14, pE205, DOI 10.1016/S1470-2045(12)70580-6
   Brentjens RJ, 2013, SCI TRANSL MED, V5, DOI 10.1126/scitranslmed.3005930
   Brocker T, 2000, BLOOD, V96, P1999, DOI 10.1182/blood.V96.5.1999.h8001999_1999_2001
   Brudno JN, 2016, J CLIN ONCOL, V34, P1112, DOI 10.1200/JCO.2015.64.5929
   Budde LE, 2013, PLOS ONE, V8, DOI 10.1371/journal.pone.0082742
   Cai B, 2016, J HEMATOL ONCOL, V9, DOI 10.1186/s13045-016-0357-z
   Chen XH, 2009, BIOL BLOOD MARROW TR, V15, P266, DOI 10.1016/j.bbmt.2008.11.029
   Chmielewski M, 2015, EXPERT OPIN BIOL TH, V15, P1145, DOI 10.1517/14712598.2015.1046430
   Cruz CRY, 2013, BLOOD, V122, P2965, DOI 10.1182/blood-2013-06-506741
   Dai HR, 2015, ONCOIMMUNOLOGY, V4, DOI 10.1080/2162402X.2015.1027469
   Davila ML, 2014, SCI TRANSL MED, V6, DOI 10.1126/scitranslmed.3008226
   Deol A, 2010, CANCER TREAT REV, V36, P528, DOI 10.1016/j.ctrv.2010.03.004
   Di Stasi A, 2011, NEW ENGL J MED, V365, P1673, DOI 10.1056/NEJMoa1106152
   Dolnikov A, 2015, EXP HEMATOL, V43, P1001, DOI 10.1016/j.exphem.2015.08.006
   Dull T, 1998, J VIROL, V72, P8463, DOI 10.1128/JVI.72.11.8463-8471.1998
   Enblad G, 2015, HUM GENE THER, V26, P498, DOI 10.1089/hum.2015.054
   Forman SJ, 2013, BLOOD, V121, P1077, DOI 10.1182/blood-2012-08-234492
   Frigault MJ, 2015, CANCER IMMUNOL RES, V3, P356, DOI 10.1158/2326-6066.CIR-14-0186
   Grupp SA, 2015, BLOOD, V126, P681
   Grupp SA, 2013, NEW ENGL J MED, V368, P1509, DOI 10.1056/NEJMoa1215134
   Guedan S, 2014, BLOOD, V124, P1070, DOI 10.1182/blood-2013-10-535245
   Hu WS, 2000, PHARMACOL REV, V52, P493
   Hu YX, 2016, J HEMATOL ONCOL, V9, DOI 10.1186/s13045-016-0299-5
   Kalos M, 2011, SCI TRANSL MED, V3, DOI 10.1126/scitranslmed.3002842
   Kawalekar OU, 2016, IMMUNITY, V44, P380, DOI 10.1016/j.immuni.2016.01.021
   Kershaw MH, 2013, NAT REV CANCER, V13, P525, DOI 10.1038/nrc3565
   Kloss CC, 2013, NAT BIOTECHNOL, V31, P71, DOI 10.1038/nbt.2459
   Kochenderfer JN, 2015, J CLIN ONCOL, V33, P540, DOI 10.1200/JCO.2014.56.2025
   Kochenderfer JN, 2013, BLOOD, V122, P4129, DOI 10.1182/blood-2013-08-519413
   Kochenderfer JN, 2010, BLOOD, V116, P3875, DOI 10.1182/blood-2010-01-265041
   Kowolik CM, 2006, CANCER RES, V66, P10995, DOI 10.1158/0008-5472.CAN-06-0160
   Lee DW, 2015, LANCET, V385, P517, DOI 10.1016/S0140-6736(14)61403-3
   Levine BL, 2015, CANCER GENE THER, V22, P79, DOI 10.1038/cgt.2015.5
   Levine BL, 2017, MOL THER-METH CLIN D, V4, P92, DOI 10.1016/j.omtm.2016.12.006
   Liu J, 2017, J HEMATOL ONCOL, V10, DOI 10.1186/s13045-017-0405-3
   Long AH, 2015, NAT MED, V21, P581, DOI 10.1038/nm.3838
   Magnani CF, 2015, CURR OPIN HEMATOL, V22, P497, DOI 10.1097/MOH.0000000000000178
   Marin V, 2010, HAEMATOL-HEMATOL J, V95, P2144, DOI 10.3324/haematol.2010.026310
   Maude S, 2016, BRIT J HAEMATOL, V172, P11, DOI 10.1111/bjh.13792
   Maude SL, 2015, BLOOD, V125, P4017, DOI 10.1182/blood-2014-12-580068
   Maude SL, 2014, HEMATOL-AM SOC HEMAT, P559, DOI 10.1182/asheducation-2014.1.559
   Maude SL, 2014, NEW ENGL J MED, V371, P1507, DOI 10.1056/NEJMoa1407222
   Maus MV, 2016, CLIN CANCER RES, V22, P1875, DOI 10.1158/1078-0432.CCR-15-1433
   Milone MC, 2009, MOL THER, V17, P1453, DOI 10.1038/mt.2009.83
   Park H, 2015, BLOOD, V126
   Porter DL, 2015, SCI TRANSL MED, V7, DOI 10.1126/scitranslmed.aac5415
   Porter DL, 2011, NEW ENGL J MED, V365, P725, DOI 10.1056/NEJMoa1103849
   Porter DL, 2010, BIOL BLOOD MARROW TR, V16, P1467, DOI 10.1016/j.bbmt.2010.08.001
   QIN H, 2015, BLOOD, V126, P4427
   Raetz EA, 2012, HEMATOL-AM SOC HEMAT, P129, DOI 10.1182/asheducation-2012.1.129
   Riet T, 2015, EXPERT REV HEMATOL, V8, P383, DOI 10.1586/17474086.2015.1043884
   RUELLA M, 2015, BLOOD, V126, P2523
   Savoldo B, 2011, J CLIN INVEST, V121, P1822, DOI 10.1172/JCI46110
   Schrappe M, 2012, NEW ENGL J MED, V366, P1371, DOI 10.1056/NEJMoa1110169
   Soff AP, 2015, BLOOD, V126
   Sommermeyer D, 2016, LEUKEMIA, V30, P492, DOI 10.1038/leu.2015.247
   Song DG, 2012, BLOOD, V119, P696, DOI 10.1182/blood-2011-03-344275
   Song DG, 2011, CANCER RES, V71
   Tanaka Y, 2016, BONE MARROW TRANSPL, V51, P553, DOI 10.1038/bmt.2015.330
   Tasian SK, 2015, THER ADV HEMATOL, V6, P228, DOI 10.1177/2040620715588916
   Teachey DT, 2016, CANCER DISCOV, V6, P664, DOI 10.1158/2159-8290.CD-16-0040
   Till BG, 2012, BLOOD, V119, P3940, DOI 10.1182/blood-2011-10-387969
   Turtle CJ, 2016, J CLIN INVEST, V126, P2123, DOI 10.1172/JCI85309
   Turtle CJ, 2014, INT J HEMATOL, V99, P132, DOI 10.1007/s12185-013-1490-x
   TURTLE CJ, 2015, J CLIN ONCOL S, V33
   Wang GP, 2008, NUCLEIC ACIDS RES, V36, DOI 10.1093/nar/gkn125
   Wang ZG, 2017, J HEMATOL ONCOL, V10, DOI 10.1186/s13045-017-0423-1
   Zah E, 2016, CANCER IMMUNOL RES, V4, P498, DOI 10.1158/2326-6066.CIR-15-0231
   Zhang C, 2017, BIOMARK RES, V5, DOI 10.1186/s40364-017-0102-y
   Zhang TF, 2015, ONCOTARGET, V6, P33961, DOI 10.18632/oncotarget.5582
   Zuo Yingxi, 2016, Zhonghua Xue Ye Xue Za Zhi, V37, P115, DOI 10.3760/cma.j.issn.0253-2727.2016.02.006
NR 73
TC 20
Z9 22
U1 2
U2 9
PU FUTURE MEDICINE LTD
PI LONDON
PA UNITEC HOUSE, 3RD FLOOR, 2 ALBERT PLACE, FINCHLEY CENTRAL, LONDON, N3
   1QB, ENGLAND
SN 1750-743X
EI 1750-7448
J9 IMMUNOTHERAPY-UK
JI Immunotherapy
PD OCT
PY 2017
VL 9
IS 13
BP 1115
EP 1125
DI 10.2217/imt-2017-0072
PG 11
WC Immunology
SC Immunology
GA FO7EE
UT WOS:000417033500008
PM 29032733
OA hybrid
DA 2021-10-28
ER

PT J
AU Mihaila, RG
AF Mihaila, Romeo G.
TI Chimeric Antigen Receptor-Engineered T-Cells - A New Way and Era for
   Lymphoma Treatment
SO RECENT PATENTS ON ANTI-CANCER DRUG DISCOVERY
LA English
DT Review
DE Axicabtagenc ciloleucel; chimeric antigen receptor; cytokine release
   syndrome; diffuse large B-cell lymphoma; tisagenlecleucel; tocilizumab
ID THERAPY; CD19
AB Background: Patients with refractory or relapsed diffuse large B-cell lymphoma have a poor prognosis with the current standard of care.
   Objective: Chimeric Antigen Receptor T-cells (CAR T-cells) are functionally reprogrammed lymphocytes, which are able to recognize and kill tumor cells. The aim of this study is to make progress in this area.
   Methods: A mini-review was achieved using the articles published in Web of Science and PubMed in the last year and the new patents were made in this field.
   Results: The responses to CAR T-cell products axicabtagene ciloleucel and tisagenlecleucel are promising; the objective response rate can reach up to 83%, and the complete response rate ranges between 40 and 58%. About half of the patients may have serious side effects, such as cytokine release syndrome and neurotoxicity. Current and future developments include the improvement of CAR T-cell expansion and polyfunctionality, the combined use of CAR T-cells with a fusion protein between interferon and an anti-CD20 monoclonal antibody, with checkpoint inhibitors or small molecule sensitizers that have apoptotic-regulatory effects. Furthermore, the use of IL-12-expressing CAR T-cells, an improved technology for the production of CAR T-cells based on targeted nucleases, the widespread use of allogeneic CAR T-cells or universal CAR T-cells obtained from genetically engineered healthy donor T-cells are future developments actively considered.
   Conclusion: CAR T-cell therapy significantly improved the outcome of patients with relapsed or refractory diffuse large B-cell lymphoma. The advances in CAR T-cells production technology will improve the results and enable the expansion of this new immunotherapy.
C1 [Mihaila, Romeo G.] Lucian Blaga Univ Sibiu, Emergency Cty Clin Hosp Sibiu, Fac Med, Str Lucian Blaga 2A, Sibiu 550169, Romania.
RP Mihaila, RG (corresponding author), Lucian Blaga Univ Sibiu, Emergency Cty Clin Hosp Sibiu, Fac Med, Str Lucian Blaga 2A, Sibiu 550169, Romania.
EM romeomihaila@yahoo.com
RI Mihaila, Romeo/AAI-2632-2021; Mihaila, Romeo-Gabriel/A-1387-2011
OI Mihaila, Romeo-Gabriel/0000-0001-9198-353X
CR Alcantara M, 2018, LEUKEMIA, V32, P2307, DOI 10.1038/s41375-018-0285-8
   Appelbaum JS, 2018, CURR HEMATOL MALIG R, V13, P484, DOI 10.1007/s11899-018-0476-4
   Avanzi MP, 2018, CELL REP, V23, P2130, DOI 10.1016/j.celrep.2018.04.051
   Bao F, 2018, Zhonghua Xue Ye Xue Za Zhi, V39, P454, DOI 10.3760/cma.j.issn.0253-2727.2018.06.003
   Bouchkouj N, 2019, CLIN CANCER RES, V25, P1702, DOI 10.1158/1078-0432.CCR-18-2743
   Brogdon J, 2014, Google Patents. US Patent, Patent No. [US 2014/0271635 A1, 20140271635]
   Brogdon J, 2016, Patent No. [US20160046724, 20160046724]
   Brudno JN, 2019, BLOOD REV, V34, P45, DOI 10.1016/j.blre.2018.11.002
   Brudno JN, 2018, NAT REV CLIN ONCOL, V15, P31, DOI 10.1038/nrclinonc.2017.128
   Campana D, 2016, Patent No. [US20160009784, 20160009784]
   CASTELLA M, 2018, MOL THERAPY METHODS, V12, P134, DOI DOI 10.1016/j.omtm.2018.11.010
   Chakraborty R, 2019, BIOL BLOOD MARROW TR, V25, pE155, DOI 10.1016/j.bbmt.2018.11.025
   Charalambous Andriani, 2018, Recent Results Cancer Res, V212, P133, DOI 10.1007/978-3-319-91439-8_7
   Chavez JC, 2018, BEST PRACT RES CL HA, V31, P135, DOI 10.1016/j.beha.2018.04.001
   Chen G, 2018, ADV TOP SCI TECH CHI, P39, DOI 10.1007/978-3-662-54575-1_3
   Chow VA, 2018, BLOOD, V132, P777, DOI 10.1182/blood-2018-04-839217
   Cooper ML, 2018, LEUKEMIA, V32, P1970, DOI 10.1038/s41375-018-0065-5
   De Munter S, 2018, INT J MOL SCI, V19, DOI 10.3390/ijms19020403
   DeGregorio M.W., 2018, Patent No. [US20180000747, 20180000747]
   Ding LJ, 2018, MEDICINE, V97, DOI 10.1097/MD.0000000000009992
   Ebert LM, 2018, BIOCHEM SOC T, V46, P391, DOI 10.1042/BST20170178
   Enblad G, 2018, CLIN CANCER RES, V24, P6185, DOI 10.1158/1078-0432.CCR-18-0426
   Gisselbrecht C, 2018, BRIT J HAEMATOL, V182, P633, DOI 10.1111/bjh.15412
   Hay KA, 2018, BRIT J HAEMATOL, V183, P364, DOI 10.1111/bjh.15644
   Hill JA, 2018, BLOOD, V131, P121, DOI 10.1182/blood-2017-07-793760
   Jain MD, 2018, STEM CELLS, V36, P36, DOI 10.1002/stem.2715
   Jensen M., 2017, Patent No. [US20170107285, 20170107285]
   Jin Z, 2018, ANN HEMATOL, V97, P1327, DOI 10.1007/s00277-018-3368-8
   June C.H, 2013, Patent No. [US20130287748, 20130287748]
   Kasakovski D, 2018, J HEMATOL ONCOL, V11, DOI 10.1186/s13045-018-0629-x
   Kueberuwa G, 2018, MOL THER-ONCOLYTICS, V8, P41, DOI 10.1016/j.omto.2017.12.003
   Lee DW, 2019, BIOL BLOOD MARROW TR, V25, P625, DOI 10.1016/j.bbmt.2018.12.758
   Li P, 2017, Patent No. [US20170233454, 20170233454]
   Lim W.A, 2016, Patent No. [US20160264665, 20160264665]
   Liu E, 2018, LEUKEMIA, V32, P520, DOI 10.1038/leu.2017.226
   Liu YF, 2018, J IMMUNOTHER, V41, P406, DOI 10.1097/CJI.0000000000000243
   Locke FL, 2019, LANCET ONCOL, V20, P31, DOI 10.1016/S1470-2045(18)30864-7
   Lu J, 2018, Patent No. [US20180085457, 20180085457]
   Lulla PD, 2018, CLIN ADV HEMATOL ONC, V16, P375
   McCreedy BJ, 2018, BEST PRACT RES CL HA, V31, P166, DOI 10.1016/j.beha.2018.03.001
   Mirzaei HR, 2018, CANCER LETT, V423, P95, DOI 10.1016/j.canlet.2018.03.010
   Mumm J.B, 2018, Patent No. [US20180207270, 20180207270]
   Nagle K, 2018, MED ONCOL, V35, DOI 10.1007/s12032-018-1204-6
   Nahas MR, 2018, BLOOD REV, V32, P312, DOI 10.1016/j.blre.2018.02.002
   Nair R, 2018, BEST PRACT RES CL HA, V31, P293, DOI 10.1016/j.beha.2018.07.011
   Neelapu SS, 2018, NAT REV CLIN ONCOL, V15, P47, DOI 10.1038/nrclinonc.2017.148
   Orentas R.J, 2015, Patent No. [US20150299317, 20150299317]
   Pehlivan KC, 2018, CURR HEMATOL MALIG R, V13, P396, DOI 10.1007/s11899-018-0470-x
   Pennell CA, 2018, MOL THER, V26, P1423, DOI 10.1016/j.ymthe.2018.04.006
   Perales MA, 2018, BIOL BLOOD MARROW TR, V24, P27, DOI 10.1016/j.bbmt.2017.10.017
   Perica K, 2018, BIOL BLOOD MARROW TR, V24, P1135, DOI 10.1016/j.bbmt.2018.02.018
   Petersen CT, 2018, BLOOD ADV, V2, P210, DOI 10.1182/bloodadvances.2017011254
   Pfeifer M, 2015, LEUKEMIA, V29, P1578, DOI 10.1038/leu.2015.48
   Pfeiffer A, 2018, EMBO MOL MED, V10, DOI 10.15252/emmm.201809158
   Poggio T, 2018, CANCERS, V10, DOI 10.3390/cancers10090339
   Porter D, 2018, J HEMATOL ONCOL, V11, DOI 10.1186/s13045-018-0571-y
   Roberts ZJ, 2018, LEUKEMIA LYMPHOMA, V59, P1785, DOI 10.1080/10428194.2017.1387905
   Rossi J, 2018, BLOOD, V132, P804, DOI 10.1182/blood-2018-01-828343
   Rydzek J, 2019, MOL THER, V27, P287, DOI 10.1016/j.ymthe.2018.11.015
   Scarfo I, 2018, BLOOD, V132, P1495, DOI 10.1182/blood-2018-04-842708
   Schuster SJ, 2019, NEW ENGL J MED, V380, P45, DOI 10.1056/NEJMoa1804980
   Smith M, 2018, BLOOD, V131, P1045, DOI 10.1182/blood-2017-08-752121
   Strati Paolo, 2018, Am Soc Clin Oncol Educ Book, V38, P592, DOI 10.1200/EDBK_200549
   Till BG, 2008, BLOOD, V112, P2261, DOI 10.1182/blood-2007-12-128843
   Torres-Collad AX, 2018, CANCERS, V10, DOI 10.3390/cancers10060200
   Ueda M, 2018, BLOOD REV, V32, P106, DOI 10.1016/j.blre.2017.09.003
   Wang B, 2017, Patent No. [US20170336393, 20170336393]
   Young PA, 2018, J INTERF CYTOK RES, V38, P239, DOI 10.1089/jir.2018.0030
   Young T, 2015, Patent No. [US20150307564, 20150307564]
   Zhang W, 2018, DRUG DES DEV THER, V12, P3343, DOI 10.2147/DDDT.S175113
   Zhang WY, 2018, GENE THER, V25, P198, DOI 10.1038/s41434-017-0001-8
   Zhao ZJ, 2018, ACTA PHARM SIN B, V8, P539, DOI 10.1016/j.apsb.2018.03.001
   Zhu FL, 2018, CYTOTHERAPY, V20, P394, DOI 10.1016/j.jcyt.2017.09.005
   Zhu H B, 2018, Zhonghua Xue Ye Xue Za Zhi, V39, P584, DOI 10.3760/cma.j.issn.0253-2727.2018.07.011
   Zou YX, 2018, J HEMATOL ONCOL, V11, DOI 10.1186/s13045-018-0676-3
NR 75
TC 0
Z9 1
U1 3
U2 11
PU BENTHAM SCIENCE PUBL LTD
PI SHARJAH
PA EXECUTIVE STE Y-2, PO BOX 7917, SAIF ZONE, 1200 BR SHARJAH, U ARAB
   EMIRATES
SN 1574-8928
EI 2212-3970
J9 RECENT PAT ANTI-CANC
JI Recent Patents Anti-Canc. Drug Discov.
PY 2019
VL 14
IS 4
BP 312
EP 323
DI 10.2174/1574892814666191022164641
PG 12
WC Oncology; Pharmacology & Pharmacy
SC Oncology; Pharmacology & Pharmacy
GA KA1YR
UT WOS:000505595500003
PM 31642414
DA 2021-10-28
ER

PT J
AU Rahimmanesh, I
   Khanahmad, H
AF Rahimmanesh, Ilnaz
   Khanahmad, Hossein
TI Chimeric antigen receptor-T cells immunotherapy for targeting breast
   cancer
SO RESEARCH IN PHARMACEUTICAL SCIENCES
LA English
DT Review
DE Adoptive immunotherapy; Breast neoplasms; Cell-based therapy; Chimeric
   antigen receptor
ID ANTITUMOR-ACTIVITY; IN-VITRO; LYMPHOCYTES; EXPRESSION; THERAPY; HER2
AB Redirected chimeric antigen receptor (CAR) T-cells can recognize and eradicate cancer cells in a major histocompatibility complex independent manner. Genetic engineering of T cells through CAR expression has yielded great results in the treatment of hematological malignancies compared with solid tumors. There has been a constant effort to enhance the effectiveness of these living drugs, due to their limited success in targeting solid tumors. Poor T cell trafficking, tumor-specific antigen selection, and the immunosuppressive tumor microenvironment are considered as the main barriers in targeting solid tumors by CAR T-cells. Here, we reviewed the current state of CAR T-cell therapy in breast cancer, as the second cancer-related death in women worldwide, as well as some strategies adopted to keep the main limitations of CAR T-cells under control. Also, we summarized various approaches that have been developed to enhance the therapeutic outcomes of this treatment in solid tumors targeting.
C1 [Rahimmanesh, Ilnaz] Isfahan Univ Med Sci, Appl Physiol Res Ctr, Cardiovasc Res Inst, Esfahan, Iran.
   [Khanahmad, Hossein] Isfahan Univ Med Sci, Sch Med, Dept Genet & Mol Biol, Esfahan, Iran.
RP Khanahmad, H (corresponding author), Isfahan Univ Med Sci, Sch Med, Dept Genet & Mol Biol, Esfahan, Iran.
EM H_khanahmad@med.mui.ac.ir
CR Abate-Daga D, 2016, MOL THER-ONCOLYTICS, V3, DOI 10.1038/mto.2016.14
   Bakhtiari H, 2020, RES PHARM SCI, V15, P107, DOI 10.4103/1735-5362.283811
   Beavis PA, 2017, J CLIN INVEST, V127, P929, DOI 10.1172/JCI89455
   Caruana I, 2015, NAT MED, V21, P524, DOI 10.1038/nm.3833
   Chan CWH, 2017, INT J MOL SCI, V18, DOI 10.3390/ijms18112423
   Chmielewski M, 2020, ADV CELL GENE THERAP, V3, pE84, DOI [10.1002/acg2.84, DOI 10.1002/ACG2.84]
   Chmielewski M, 2014, IMMUNOL REV, V257, P83, DOI 10.1111/imr.12125
   Cho JH, 2018, CELL, V173, P1426, DOI 10.1016/j.cell.2018.03.038
   Craddock JA, 2010, J IMMUNOTHER, V33, P780, DOI 10.1097/CJI.0b013e3181ee6675
   Darzi L, 2017, RES PHARM SCI, V12, P456, DOI 10.4103/1735-5362.217426
   Di Stasi A, 2009, BLOOD, V113, P6392, DOI 10.1182/blood-2009-03-209650
   Guedan S, 2018, FRONT IMMUNOL, V9, DOI 10.3389/fimmu.2018.02460
   Han X, 2019, J HEMATOL ONCOL, V12, DOI 10.1186/s13045-019-0813-7
   Hegde M, 2016, J CLIN INVEST, V126, P3036, DOI 10.1172/JCI83416
   Labani-Motlagh A, 2020, FRONT IMMUNOL, V11, DOI 10.3389/fimmu.2020.00940
   Levine BL, 2017, MOL THER-METH CLIN D, V4, P92, DOI 10.1016/j.omtm.2016.12.006
   Low SK, 2018, CANCER SCI, V109, P497, DOI 10.1111/cas.13463
   Nagini S, 2017, ANTI-CANCER AGENT ME, V17, P152, DOI 10.2174/1871520616666160502122724
   Newick K, 2017, ANNU REV MED, V68, P139, DOI 10.1146/annurev-med-062315-120245
   Priceman SJ, 2018, CLIN CANCER RES, V24, P95, DOI 10.1158/1078-0432.CCR-17-2041
   Rahimmanesh I, 2020, RES PHARM SCI, V15, P437, DOI 10.4103/1735-5362.297846
   Rodriguez-Garcia A, 2020, FRONT IMMUNOL, V11, DOI 10.3389/fimmu.2020.01109
   Uherek C, 2002, BLOOD, V100, P1265, DOI 10.1182/blood.V100.4.1265.h81602001265_1265_1273
   Waks AG, 2019, JAMA-J AM MED ASSOC, V321, P288, DOI 10.1001/jama.2018.19323
   Wang Y, 2018, ONCOIMMUNOLOGY, V7, DOI 10.1080/2162402X.2018.1440169
   Wilkie S, 2012, J CLIN IMMUNOL, V32, P1059, DOI 10.1007/s10875-012-9689-9
   Wu SY, 2020, MOL CANCER, V19, DOI 10.1186/s12943-020-01238-x
   Xie GZ, 2020, EBIOMEDICINE, V59, DOI 10.1016/j.ebiom.2020.102975
   Xie YT, 2020, CANCER LETT, V491, P121, DOI 10.1016/j.canlet.2020.07.044
   Zhang C, 2017, BIOMARK RES, V5, DOI 10.1186/s40364-017-0102-y
   Zhang C, 2017, FRONT IMMUNOL, V8, DOI 10.3389/fimmu.2017.00533
   Zhao JJ, 2018, J HEMATOL ONCOL, V11, DOI 10.1186/s13045-018-0677-2
NR 32
TC 0
Z9 0
U1 7
U2 7
PU WOLTERS KLUWER MEDKNOW PUBLICATIONS
PI MUMBAI
PA WOLTERS KLUWER INDIA PVT LTD , A-202, 2ND FLR, QUBE, C T S  NO 1498A-2
   VILLAGE MAROL, ANDHERI EAST, MUMBAI, Maharashtra, INDIA
SN 1735-5362
EI 1735-9414
J9 RES PHARM SCI
JI Res. Pharm. Sci.
PD SEP-OCT
PY 2021
VL 16
IS 5
BP 447
EP 454
DI 10.4103/1735-5362.323911
PG 8
WC Chemistry, Medicinal
SC Pharmacology & Pharmacy
GA UD4VU
UT WOS:000687206500001
PM 34522192
OA Green Published, gold
DA 2021-10-28
ER

PT J
AU Tasian, SK
   Gardner, RA
AF Tasian, Sarah K.
   Gardner, Rebecca A.
TI CD19-redirected chimeric antigen receptor-modified T cells: a promising
   immunotherapy for children and adults with B-cell acute lymphoblastic
   leukemia (ALL)
SO THERAPEUTIC ADVANCES IN HEMATOLOGY
LA English
DT Review
DE acute lymphoblastic leukemia; B cell; CD19; chimeric antigen receptor;
   cytokine release syndrome; immunotherapy; pediatric; T cell
ID CYTOKINE RELEASE SYNDROME; MINIMAL RESIDUAL DISEASE; ADOPTIVE
   IMMUNOTHERAPY; THERAPY; BLINATUMOMAB; CANCER; RELAPSE; LYMPHOCYTES;
   REMISSIONS; MANAGEMENT
AB Relapsed and chemotherapy-refractory B-cell acute lymphoblastic leukemia (B-ALL) remain significant causes of cancer-associated morbidity and mortality for children and adults. Development of new molecularly targeted treatment strategies for patients with high-risk B-ALL is thus a major preclinical and clinical priority. Adoptive cellular therapy with patient-derived human T cells genetically engineered to express CD19 redirected chimeric antigen receptors (CD19 CAR T cells) is one immunotherapeutic modality that has recently demonstrated remarkable efficacy in re-inducing remission in patients with multiply relapsed B-ALL. Investigative teams at several major cancer centers are currently conducting phase I clinical trials in children and/or adults with relapsed/refractory B-ALL to assess the safety and to identify the maximally tolerated dose of each group's CD19 CAR T-cell product. All groups have reported major clinical toxicities associated with CD19 CAR T-cell treatment, including cytokine release syndrome (CRS) and macrophage activation syndrome, neurologic dysfunction and aplasia of normal B lymphocytes, while CD19 CAR T cells persist in vivo. Toxicities have generally been transient or manageable with supportive care measures. Some patients with life-threatening CD19 CAR T-cell induced sequelae have received anti-cytokine receptor antibody treatment to diminish CRS symptoms and/or corticosteroids to terminate CAR T-cell proliferation. Remarkably, 67-90% of children and adults with B-ALL treated with CD19 CAR T cells in these trials have achieved morphologic leukemia remission with many patients also in molecular remission. The duration of CD19 CAR T cell persistence in vivo has varied appreciably among treated patients and likely reflects differences in the CD19 CAR constructs utilized at each institution. CD19-positive and CD19-negative B-ALL relapses after CD19 CAR T-cell treatment have occurred in some patients. Phase II trials to assess the efficacy of CD19 CAR T-cell immunotherapy in larger cohorts of patients with relapsed/ refractory B-ALL are ongoing or planned.
C1 [Tasian, Sarah K.] Childrens Hosp Philadelphia, Ctr Childhood Canc Res, Div Oncol, Philadelphia, PA 19104 USA.
   [Tasian, Sarah K.] Univ Penn Perelman, Abramson Canc Ctr, Sch Med, Dept Pediat, Philadelphia, PA 19104 USA.
   [Tasian, Sarah K.] 3501 Civic Ctr Blvd,CTRB 3010, Philadelphia, PA 19104 USA.
   [Gardner, Rebecca A.] Seattle Childrens Hosp, Ben Towne Ctr Childhood Canc Res, Seattle Childrens Res Inst, Div Hematol Oncol, Seattle, WA USA.
   [Gardner, Rebecca A.] Univ Washington, Sch Med, Seattle, WA USA.
RP Tasian, SK (corresponding author), Childrens Hosp Philadelphia, Ctr Childhood Canc Res, Div Oncol, Philadelphia, PA 19104 USA.
EM tasians@email.chop.edu
FU National Cancer InstituteUnited States Department of Health & Human
   ServicesNational Institutes of Health (NIH) - USANIH National Cancer
   Institute (NCI) [1K08CA184418]; Conquer Cancer Foundation/American
   Society of Clinical Oncology career development award; Stand Up to
   Cancer-St. Baldrick's Foundation Pediatric Dream Team Translational
   Research Grant [SU2C-AACR-DT1113]; NATIONAL CANCER INSTITUTEUnited
   States Department of Health & Human ServicesNational Institutes of
   Health (NIH) - USANIH National Cancer Institute (NCI) [K08CA184418]
   Funding Source: NIH RePORTER
FX This work was supported by a National Cancer Institute 1K08CA184418
   career development award (S.K.T.), a Conquer Cancer Foundation/American
   Society of Clinical Oncology career development award (R.A.G.) and a
   Stand Up to Cancer-St. Baldrick's Foundation Pediatric Dream Team
   Translational Research Grant (SU2C-AACR-DT1113; S.K.T. and R.A.G.).
   Stand Up To Cancer is a program of the Entertainment Industry Foundation
   administered by the American Association for Cancer Research. S.K.T. was
   an Alex's Lemonade Stand Foundation Center of Excellence Scholar in
   Developmental Therapeutics.
CR Barrett DM, 2014, CURR OPIN PEDIATR, V26, P43, DOI 10.1097/MOP.0000000000000043
   Barrett DM, 2013, HUM GENE THER, V24, P717, DOI 10.1089/hum.2013.075
   Barrett DM, 2011, HUM GENE THER, V22, P1575, DOI 10.1089/hum.2011.070
   Bhojwani D, 2013, LANCET ONCOL, V14, pE205, DOI 10.1016/S1470-2045(12)70580-6
   Borowitz MJ, 2008, BLOOD, V111, P5477, DOI 10.1182/blood-2008-01-132837
   Brentjens RJ, 2007, CLIN CANCER RES, V13, P5426, DOI 10.1158/1078-0432.CCR-07-0674
   Brentjens RJ, 2013, SCI TRANSL MED, V5, DOI 10.1126/scitranslmed.3005930
   Brentjens RJ, 2011, BLOOD, V118, P4817, DOI 10.1182/blood-2011-04-348540
   Cooper LJN, 2004, BLOOD CELL MOL DIS, V33, P83, DOI 10.1016/j.bcmd.2004.03.003
   Cramer P, 2012, NAT REV CLIN ONCOL, V9, P72, DOI 10.1038/nrclinonc.2011.212
   Cruz CRY, 2013, BLOOD, V122, P2965, DOI 10.1182/blood-2013-06-506741
   Davila ML, 2014, SCI TRANSL MED, V6, DOI 10.1126/scitranslmed.3008226
   Davila ML, 2012, ONCOIMMUNOLOGY, V1, P1577, DOI 10.4161/onci.22524
   Fielding AK, 2007, BLOOD, V109, P944, DOI 10.1182/blood-2006-05-018192
   Forman SJ, 2013, BLOOD, V121, P1077, DOI 10.1182/blood-2012-08-234492
   Fry TJ, 2013, HEMATOL-AM SOC HEMAT, P348, DOI 10.1182/asheducation-2013.1.348
   Gardner RA, 2014, CANCER J, V20, P107, DOI 10.1097/PPO.0000000000000030
   GROSS G, 1989, P NATL ACAD SCI USA, V86, P10024, DOI 10.1073/pnas.86.24.10024
   Grunwald MR, 2013, INT J HEMATOL, V97, P683, DOI 10.1007/s12185-013-1334-8
   Grupp SA, 2014, BEST PRACT RES CL HA, V27, P222, DOI 10.1016/j.beha.2014.10.014
   Grupp SA, 2013, NEW ENGL J MED, V368, P1509, DOI 10.1056/NEJMoa1215134
   Hanahan D, 2000, CELL, V100, P57, DOI 10.1016/S0092-8674(00)81683-9
   Howard SC, 2011, NEW ENGL J MED, V364, P1844, DOI 10.1056/NEJMra0904569
   Inaba H, 2013, LANCET, V381, P1943, DOI 10.1016/S0140-6736(12)62187-4
   Jeha S, 2009, HEMATOL ONCOL CLIN N, V23, P973, DOI 10.1016/j.hoc.2009.07.009
   Jena B, 2014, CURR HEMATOL MALIG R, V9, P50, DOI 10.1007/s11899-013-0197-7
   Jensen MC, 2010, BIOL BLOOD MARROW TR, V16, P1245, DOI 10.1016/j.bbmt.2010.03.014
   Kalos M, 2011, SCI TRANSL MED, V3, DOI 10.1126/scitranslmed.3002842
   Kebriaei P., 2013, BLOOD, V123
   Kebriaei P., 2014, BLOOD, V24
   Kenderian SS, 2014, CANCER RES, V74, P6383, DOI 10.1158/0008-5472.CAN-14-1530
   Kochenderfer JN, 2013, NAT REV CLIN ONCOL, V10, P267, DOI 10.1038/nrclinonc.2013.46
   Lazarus HM, 2012, HEMATOL-AM SOC HEMAT, P382, DOI 10.1182/asheducation-2012.1.382
   Lee DW, 2015, LANCET, V385, P517, DOI 10.1016/S0140-6736(14)61403-3
   Lee DW, 2014, BLOOD, V124, P188, DOI 10.1182/blood-2014-05-552729
   Leen AM, 2006, NAT MED, V12, P1160, DOI 10.1038/nm1475
   Loh ML, 2013, BLOOD, V121, P485, DOI 10.1182/blood-2012-04-422691
   Mackall CL, 2014, NAT REV CLIN ONCOL, V11, P693, DOI 10.1038/nrclinonc.2014.177
   Mantripragada K, 2014, DISCOV MED, V17, P15
   Maude SL, 2014, NEW ENGL J MED, V371, P1507, DOI 10.1056/NEJMoa1407222
   Maude SL, 2014, CANCER J, V20, P119, DOI 10.1097/PPO.0000000000000035
   Maus MV, 2014, BLOOD, V123, P2625, DOI 10.1182/blood-2013-11-492231
   Micklethwaite KP, 2010, BLOOD, V115, P2695, DOI 10.1182/blood-2009-09-242263
   Milone MC, 2009, MOL THER, V17, P1453, DOI 10.1038/mt.2009.83
   Moorman AV, 2012, J CLIN ONCOL, V30, P3100, DOI 10.1200/JCO.2011.40.3907
   Nguyen K, 2008, LEUKEMIA, V22, P2142, DOI 10.1038/leu.2008.251
   Park JH, 2011, HEMATOL ONCOL CLIN N, V25, P1281, DOI 10.1016/j.hoc.2011.09.015
   Porter DL, 2011, J CANCER, V2, P331, DOI 10.7150/jca.2.331
   Pui CH, 2008, LANCET, V371, P1030, DOI 10.1016/S0140-6736(08)60457-2
   Ramos CA, 2014, CANCER J, V20, P112, DOI 10.1097/PPO.0000000000000031
   Restifo NP, 2012, NAT REV IMMUNOL, V12, P269, DOI 10.1038/nri3191
   Sadelain M, 2013, CANCER DISCOV, V3, P388, DOI 10.1158/2159-8290.CD-12-0548
   Schultz KR, 2007, BLOOD, V109, P926, DOI 10.1182/blood-2006-01-024729
   Shah NP, 2002, CANCER CELL, V2, P117, DOI 10.1016/S1535-6108(02)00096-X
   Singh H, 2013, PLOS ONE, V8, DOI 10.1371/journal.pone.0064138
   Teachey DT, 2013, BLOOD, V121, P5154, DOI 10.1182/blood-2013-02-485623
   Teitell MA, 2009, ANNU REV PATHOL-MECH, V4, P175, DOI 10.1146/annurev.pathol.4.110807.092227
   Topp MS, 2015, LANCET ONCOL, V16, P57, DOI 10.1016/S1470-2045(14)71170-2
   Topp MS, 2014, J CLIN ONCOL, V32, P4134, DOI 10.1200/JCO.2014.56.3247
   Topp MS, 2011, J CLIN ONCOL, V29, P2493, DOI 10.1200/JCO.2010.32.7270
   Turtle CJ, 2014, BLOOD, V124, DOI 10.1182/blood.V124.21.384.384
   Xu Y, 2014, BLOOD, V123, P3750, DOI 10.1182/blood-2014-01-552174
NR 62
TC 54
Z9 64
U1 1
U2 23
PU SAGE PUBLICATIONS LTD
PI LONDON
PA 1 OLIVERS YARD, 55 CITY ROAD, LONDON EC1Y 1SP, ENGLAND
SN 2040-6207
EI 2040-6215
J9 THER ADV HEMATOL
JI Ther. Adv. Hematol.
PD OCT
PY 2015
VL 6
IS 5
BP 228
EP 241
DI 10.1177/2040620715588916
PG 14
WC Hematology
SC Hematology
GA V5I9N
UT WOS:000219650200002
PM 26425336
OA Green Published, Bronze
DA 2021-10-28
ER

PT J
AU Guo, XL
   Jiang, H
   Shi, BZ
   Zhou, M
   Zhang, HH
   Shi, ZM
   Du, GX
   Luo, H
   Wu, XQ
   Wang, Y
   Sun, RX
   Li, ZH
AF Guo, Xingliang
   Jiang, Hua
   Shi, Bizhi
   Zhou, Min
   Zhang, Honghong
   Shi, Zhimin
   Du, Guoxiu
   Luo, Hong
   Wu, Xiuqi
   Wang, Yi
   Sun, Ruixin
   Li, Zonghai
TI Disruption of PD-1 Enhanced the Anti-tumor Activity of Chimeric Antigen
   Receptor T Cells Against Hepatocellular Carcinoma
SO FRONTIERS IN PHARMACOLOGY
LA English
DT Article
DE hepatocellular carcinoma; immunotherapy; chimeric antigen receptor;
   PD-1; gene editing; CRISPR-Cas9
ID CAR-T; GENE; EXPRESSION; GLYPICAN-3; BLOCKADE; IMMUNOTHERAPY;
   PERSISTENCE; ACTIVATION; RESISTANCE; IPILIMUMAB
AB Cancer immunotherapy has made unprecedented breakthrough in the fields of chimeric antigen receptor-redirected T (CAR T) cell therapy and immune modulation. Combination of CAR modification and the disruption of endogenous inhibitory immune checkpoints on T cells represent a promising immunotherapeutic modality for cancer treatment. However, the potential for the treatment of hepatocellular carcinoma (HCC) has not been explored. In this study, the gene expressing the programmed death 1 receptor (PD-1) on the Glypican-3 (GPC3)-targeted second-generation CAR T cells employing CD28 as the co-stimulatory domain was disrupted using the CRISPR/Cas9 gene-editing system. It was found that, in vitro, the CAR T cells with the deficient PD-1 showed the stronger CAR-dependent anti-tumor activity against native programmed death 1 ligand 1-expressing HCC cell PLC/PRF/5 compared with the wild-type CAR T cells, and meanwhile, the CD4 and CD8 subsets, and activation status of CAR T cells were stable with the disruption of endogenous PD-1. Additionally, the disruption of PD-1 could protect the GPC3-CAR T cells from exhaustion when combating with native PD-L1-expressing HCC, as the levels of Akt phosphorylation and anti-apoptotic protein Bcl-xL expression in PD-1 deficient GPC3-CAR T cells were significantly higher than those in wild-type GPC3-CAR T cells after coculturing with PLC/PRF/5. Furthermore, the in vivo anti-tumor activity of the CAR T cells with the deficient PD-1 was investigated using the subcutaneous xenograft tumor model established by the injection of PLC/PRF/5 into NOD-scid-IL-2R gamma-/- (NSG) mice. The results indicated that the disruption of PD-1 enhanced the in vivo anti-tumor activity of CAR T cells against HCC, improved the persistence and infiltration of CAR T cells in the NSG mice bearing the tumor, and strengthened the inhibition of tumor-related genes expression in the xenograft tumors caused by the GPC3-CAR T cells. This study indicates the enhanced anti-tumor efficacy of PD-1-deficient CAR T cells against HCC and suggests the potential of precision gene editing on the immune checkpoints to enhance the CAR T cell therapies against HCC.
C1 [Guo, Xingliang; Jiang, Hua; Shi, Bizhi; Zhou, Min; Luo, Hong; Wu, Xiuqi; Wang, Yi; Sun, Ruixin; Li, Zonghai] Shanghai Jiao Tong Univ, Sch Med, Shanghai Canc Inst, Renji Hosp,State Key Lab Oncogenes & Related Gene, Shanghai, Peoples R China.
   [Zhang, Honghong; Shi, Zhimin; Du, Guoxiu; Li, Zonghai] CARsgen Therapeut, Shanghai, Peoples R China.
RP Li, ZH (corresponding author), Shanghai Jiao Tong Univ, Sch Med, Shanghai Canc Inst, Renji Hosp,State Key Lab Oncogenes & Related Gene, Shanghai, Peoples R China.; Li, ZH (corresponding author), CARsgen Therapeut, Shanghai, Peoples R China.
EM zonghaili@shsmu.edu.cn
FU "13th Five-Year Plan" National Science and Technology Major Project of
   China [2017ZX10203206006001]; Shanghai Science and Technology Innovation
   Action Plan [16DZ1910700]; Collaborative Innovation Center for
   Translational Medicine at Shanghai Jiao Tong University School of
   Medicine [TM201601]; State Key Laboratory of Oncogenes and Related Genes
   [91-17-23]
FX This work was supported by the "13th Five-Year Plan" National Science
   and Technology Major Project of China (No. 2017ZX10203206006001), the
   Shanghai Science and Technology Innovation Action Plan (No.
   16DZ1910700), the Collaborative Innovation Center for Translational
   Medicine at Shanghai Jiao Tong University School of Medicine (TM201601),
   and the Grant from the State Key Laboratory of Oncogenes and Related
   Genes (91-17-23).
CR Abdalla M, 2018, GENE, V653, P65, DOI 10.1016/j.gene.2018.02.024
   Bagley SJ, 2018, NEURO-ONCOLOGY, V20, P1429, DOI 10.1093/neuonc/noy032
   Bardhan K, 2016, FRONT IMMUNOL, V7, DOI 10.3389/fimmu.2016.00550
   Baumhoer D, 2008, AM J CLIN PATHOL, V129, P899, DOI 10.1309/HCQWPWD50XHD2DW6
   Bi YY, 2017, ONCOTARGET, V8, P52866, DOI 10.18632/oncotarget.17905
   Boussiotis VA, 2016, NEW ENGL J MED, V375, P1767, DOI 10.1056/NEJMra1514296
   Brinkman EK, 2014, NUCLEIC ACIDS RES, V42, DOI 10.1093/nar/gku936
   Callegari Elisa, 2013, Onco Targets Ther, V6, P1167, DOI 10.2147/OTT.S36161
   Capurro M, 2003, GASTROENTEROLOGY, V125, P89, DOI 10.1016/S0016-5085(03)00689-9
   Carpenito C, 2009, P NATL ACAD SCI USA, V106, P3360, DOI 10.1073/pnas.0813101106
   Chemnitz JM, 2004, J IMMUNOL, V173, P945, DOI 10.4049/jimmunol.173.2.945
   Chen C, 2017, CANCER IMMUNOL IMMUN, V66, P475, DOI 10.1007/s00262-016-1949-8
   Chen C, 2016, J INEQUAL APPL, DOI 10.1186/s13660-015-0950-7
   Cherkassky L, 2016, J CLIN INVEST, V126, P3130, DOI 10.1172/JCI83092
   Cong L, 2013, SCIENCE, V339, P819, DOI 10.1126/science.1231143
   Di SM, 2016, SCI CHINA LIFE SCI, V59, P360, DOI 10.1007/s11427-016-5025-6
   Gao HP, 2014, CLIN CANCER RES, V20, P6418, DOI 10.1158/1078-0432.CCR-14-1170
   Gargett T, 2016, MOL THER, V24, P1135, DOI 10.1038/mt.2016.63
   Gettinger SN, 2015, J CLIN ONCOL, V33, P2004, DOI 10.1200/JCO.2014.58.3708
   GROSS G, 1989, P NATL ACAD SCI USA, V86, P10024, DOI 10.1073/pnas.86.24.10024
   Guedan S, 2018, JCI INSIGHT, V3, DOI 10.1172/jci.insight.96976
   Guedan S, 2014, BLOOD, V124, P1070, DOI 10.1182/blood-2013-10-535245
   Guschin DY, 2010, METHODS MOL BIOL, V649, P247, DOI 10.1007/978-1-60761-753-2_15
   Harvey RD, 2014, CLIN PHARMACOL THER, V96, P214, DOI 10.1038/clpt.2014.74
   Hass H, 2015, ANTICANCER RES, V35, P2021
   Hou YN, 2016, WORLD J GASTRO ONCOL, V8, P282, DOI 10.4251/wjgo.v8.i3.282
   Hu J, 2018, J CELL PHYSIOL, V233, P4408, DOI 10.1002/jcp.26154
   Huang RJ, 2017, MATH TEACH LEARN, P3
   Jiang ZW, 2017, FRONT IMMUNOL, V7, DOI 10.3389/fimmu.2016.00690
   Jin L, 2018, J CELL PHYSIOL, V233, P4726, DOI 10.1002/jcp.26257
   Johnson LA, 2009, BLOOD, V114, P535, DOI 10.1182/blood-2009-03-211714
   Joyce JA, 2015, SCIENCE, V348, P74, DOI 10.1126/science.aaa6204
   June CH, 2018, SCIENCE, V359, P1361, DOI 10.1126/science.aar6711
   June CH, 2015, SCI TRANSL MED, V7, DOI 10.1126/scitranslmed.aaa3643
   Knolle PA, 2014, GASTROENTEROLOGY, V146, P1193, DOI 10.1053/j.gastro.2013.12.036
   Koyama S, 2016, NAT COMMUN, V7, DOI 10.1038/ncomms10501
   KUWANA Y, 1987, BIOCHEM BIOPH RES CO, V149, P960, DOI 10.1016/0006-291X(87)90502-X
   Larkin J, 2015, NEW ENGL J MED, V373, P23, DOI [10.1056/NEJMoa1504030, 10.1056/NEJMc1509660]
   Leen AM, 2007, ANNU REV IMMUNOL, V25, P243, DOI 10.1146/annurev.immunol.25.022106.141527
   Li WP, 2017, HUM GENE THER, V28, P437, DOI 10.1089/hum.2016.025
   Livak KJ, 2001, METHODS, V25, P402, DOI 10.1006/meth.2001.1262
   Llovet JM, 2008, NEW ENGL J MED, V359, P378, DOI 10.1056/NEJMoa0708857
   Lloyd A, 2013, FRONT IMMUNOL, V4, DOI 10.3389/fimmu.2013.00221
   Louis CU, 2011, BLOOD, V118, P6050, DOI 10.1182/blood-2011-05-354449
   Maude SL, 2014, NEW ENGL J MED, V371, P1507, DOI 10.1056/NEJMoa1407222
   Menger L, 2016, CANCER RES, V76, P2087, DOI 10.1158/0008-5472.CAN-15-3352
   Niu YY, 2014, CELL, V156, P836, DOI 10.1016/j.cell.2014.01.027
   Obeid JM, 2018, CANCER IMMUNOL IMMUN, V67, P161, DOI 10.1007/s00262-017-2082-z
   Papaioannou NE, 2016, ANN TRANSL MED, V4, DOI 10.21037/atm.2016.04.01
   Pardoll DM, 2012, NAT REV CANCER, V12, P252, DOI 10.1038/nrc3239
   Parry RV, 2005, MOL CELL BIOL, V25, P9543, DOI 10.1128/MCB.25.21.9543-9553.2005
   Polakis P, 2000, GENE DEV, V14, P1837
   Rabinovich GA, 2007, ANNU REV IMMUNOL, V25, P267, DOI 10.1146/annurev.immunol.25.022106.141609
   Ren JT, 2017, CLIN CANCER RES, V23, P2255, DOI 10.1158/1078-0432.CCR-16-1300
   Robert C, 2015, NEW ENGL J MED, V372, P2521, DOI 10.1056/NEJMoa1503093
   Rupp LJ, 2017, SCI REP-UK, V7, DOI 10.1038/s41598-017-00462-8
   Ruvolo PP, 2016, BBA-MOL CELL RES, V1863, P427, DOI 10.1016/j.bbamcr.2015.08.008
   Simpson AJG, 2005, NAT REV CANCER, V5, P615, DOI 10.1038/nrc1669
   Su S, 2016, SCI REP-UK, V6, DOI 10.1038/srep20070
   Thorn M, 2016, CANCER GENE THER, V23, P188, DOI 10.1038/cgt.2016.19
   Venepalli NK, 2013, INT J HEPATOL, V2013, DOI 10.1155/2013/341636
   Wang H, 2011, NEOPLASIA, V13, P461, DOI 10.1593/neo.101744
   Wang Y, 2018, ONCOIMMUNOLOGY, V7, DOI 10.1080/2162402X.2018.1440169
   Weber JS, 2015, J CLIN ONCOL, V33, P278, DOI 10.1200/JCO.2014.58.2635
   Wu XQ, 2017, MOL THER, V25, P2270, DOI 10.1016/j.ymthe.2017.06.026
   Xiang QF, 2015, LIVER INT, V35, P1010, DOI 10.1111/liv.12524
   Yoshiji H, 1998, HEPATOLOGY, V28, P1489, DOI 10.1002/hep.510280607
   Yu M, 2018, MOL THER, V26, P366, DOI 10.1016/j.ymthe.2017.12.012
   Zhai B, 2017, ASCO ABSTR, V35, P3049, DOI DOI 10.1200/JCO.2017.35.15_suppl.3049
   Zhang YJ, 2002, MOL CARCINOGEN, V33, P125, DOI 10.1002/mc.10028.abs
   Zhao ZG, 2015, CANCER CELL, V28, P415, DOI 10.1016/j.ccell.2015.09.004
   Zhong XS, 2010, MOL THER, V18, P413, DOI 10.1038/mt.2009.210
   Zhou JK, 2014, FEBS J, V281, P1717, DOI 10.1111/febs.12735
NR 73
TC 56
Z9 62
U1 0
U2 20
PU FRONTIERS MEDIA SA
PI LAUSANNE
PA AVENUE DU TRIBUNAL FEDERAL 34, LAUSANNE, CH-1015, SWITZERLAND
SN 1663-9812
J9 FRONT PHARMACOL
JI Front. Pharmacol.
PD OCT 1
PY 2018
VL 9
AR 1118
DI 10.3389/fphar.2018.01118
PG 15
WC Pharmacology & Pharmacy
SC Pharmacology & Pharmacy
GA GV3YX
UT WOS:000446035400002
PM 30327605
OA Green Published, gold
DA 2021-10-28
ER

PT J
AU Han, X
   Wang, Y
   Wei, JS
   Han, WD
AF Han, Xiao
   Wang, Yao
   Wei, Jianshu
   Han, Weidong
TI Multi-antigen-targeted chimeric antigen receptor T cells for cancer
   therapy
SO JOURNAL OF HEMATOLOGY & ONCOLOGY
LA English
DT Review
DE Chimeric antigen receptor T cells; Logic gate; Antigen escape;
   On-target; Off-tumor toxicities
ID FIBROBLAST ACTIVATION PROTEIN; B-ALL; IMMUNOTHERAPY; REMISSION;
   RECOGNITION; RESISTANCE; CHILDREN; ESCAPE; DESIGN; STEM
AB The approval of two chimeric antigen receptor-modified T cell types by the US Food and Drug Administration (FDA) for the treatment of hematologic malignancies is a milestone in immunotherapy; however, the application of CAR-T cells has been limited by antigen escape and on-target, off-tumor toxicities. Therefore, it may be a potentially effective strategy to select appropriate targets and to combine multi-antigen-targeted CAR-T cells with "OR", "AND" and "NOT" Boolean logic gates. We summarize the current limitations of CAR-T cells as well as the efficacy and safety of logic-gated CAR-T cells in antitumor therapy. This review will help to explore more optimized strategies to expand the CAR-T cell therapeutic window.
C1 [Han, Xiao; Wang, Yao; Wei, Jianshu; Han, Weidong] Chinese Peoples Liberat Army Gen Hosp, Biotherapeut Dept, Mol & Immunol Dept, 28 Fuxing Rd, Beijing 100853, Peoples R China.
RP Han, WD (corresponding author), Chinese Peoples Liberat Army Gen Hosp, Biotherapeut Dept, Mol & Immunol Dept, 28 Fuxing Rd, Beijing 100853, Peoples R China.
EM hanwdrsw69@yahoo.com
OI Han, Weidong/0000-0003-3207-3899; Yao, Wang/0000-0002-9352-422X
FU National Natural Science Foundation of ChinaNational Natural Science
   Foundation of China (NSFC) [81830002, 31870873]; National Key Research
   and Development Program of China [2016YFC1303501, 2016YFC1303504,
   2017YFC0909803]
FX This research was supported by the grants from the National Natural
   Science Foundation of China (No. 81830002 and 31870873 to WDH) and the
   National Key Research and Development Program of China (No.
   2016YFC1303501 and 2016YFC1303504 to WDH, and No.2017YFC0909803 to WY)
CR Akpek G, 2001, BIOL BLOOD MARROW TR, V7, P495, DOI 10.1053/bbmt.2001.v7.pm11669216
   Bielamowicz K, 2018, NEURO-ONCOLOGY, V20, P506, DOI 10.1093/neuonc/nox182
   Brown CE, 2015, CLIN CANCER RES, V21, P4062, DOI 10.1158/1078-0432.CCR-15-0428
   Calmes-Miller J, 2018, CANCER DISCOV, V8, P5, DOI 10.1158/2159-8290.CD-NB2017-155
   Chmielewski M, 2004, J IMMUNOL, V173, P7647, DOI 10.4049/jimmunol.173.12.7647
   Dai HR, 2016, JNCI-J NATL CANCER I, V108, DOI 10.1093/jnci/djv439
   De Munter S, 2018, INT J MOL SCI, V19, DOI 10.3390/ijms19020403
   Fedorov VD, 2013, SCI TRANSL MED, V5, DOI 10.1126/scitranslmed.3006597
   Feng KC, 2017, J HEMATOL ONCOL, V10, DOI 10.1186/s13045-016-0378-7
   Fischer J, 2017, J IMMUNOTHER, V40, P187, DOI 10.1097/CJI.0000000000000169
   Fry TJ, 2018, NAT MED, V24, P20, DOI 10.1038/nm.4441
   Grada Z, 2013, MOL THER-NUCL ACIDS, V2, DOI 10.1038/mtna.2013.32
   Hamieh M, 2019, NATURE, V568, P112, DOI 10.1038/s41586-019-1054-1
   Hegde M, 2016, J CLIN INVEST, V126, P3036, DOI 10.1172/JCI83416
   Hegde M, 2013, MOL THER, V21, P2087, DOI 10.1038/mt.2013.185
   Jensen MC, 2014, IMMUNOL REV, V257, P127, DOI 10.1111/imr.12139
   Jia HJ, 2019, J HEMATOL ONCOL, V12, DOI 10.1186/s13045-019-0741-6
   June CH, 2018, SCIENCE, V359, P1361, DOI 10.1126/science.aar6711
   Kakarla S, 2013, MOL THER, V21, P1611, DOI 10.1038/mt.2013.110
   Katz SC, 2015, CLIN CANCER RES, V21, P3149, DOI 10.1158/1078-0432.CCR-14-1421
   Kawalekar OU, 2016, IMMUNITY, V44, P712, DOI 10.1016/j.immuni.2016.02.023
   Klampatsa A, 2017, CANCERS, V9, DOI 10.3390/cancers9090115
   Kochenderfer JN, 2015, J CLIN ONCOL, V33, P540, DOI 10.1200/JCO.2014.56.2025
   Krenciute G, 2017, CANCER IMMUNOL RES, V5, P571, DOI 10.1158/2326-6066.CIR-16-0376
   Lamers CH, 2006, J CLIN ONCOL, V24, P20, DOI DOI 10.1200/JCO.2006.05.9964
   Lanitis E, 2013, CANCER IMMUNOL RES, V1, P43, DOI 10.1158/2326-6066.CIR-13-0008
   Long AH, 2015, NAT MED, V21, P581, DOI 10.1038/nm.3838
   Maude SL, 2018, NEW ENGL J MED, V378, P439, DOI 10.1056/NEJMoa1709866
   Morgan RA, 2010, MOL THER, V18, P843, DOI 10.1038/mt.2010.24
   MULLARD A, 2017, NAT REV DRUG DISCOV, V16, P669
   Muyldermans S, 2013, ANNU REV BIOCHEM, V82, P775, DOI 10.1146/annurev-biochem-063011-092449
   O'Rourke DM, 2017, SCI TRANSL MED, V9, DOI 10.1126/scitranslmed.aaa0984
   Osborn MJ, 2016, MOL THER, V24, P570, DOI 10.1038/mt.2015.197
   Park S, 2017, SCI REP-UK, V7, DOI 10.1038/s41598-017-14749-3
   Pollack IF, 2014, J CLIN ONCOL, V32, P2050, DOI 10.1200/JCO.2013.54.0526
   Rizvi NA, 2015, SCIENCE, V348, P124, DOI 10.1126/science.aaa1348
   Roybal KT, 2016, CELL, V164, P770, DOI 10.1016/j.cell.2016.01.011
   Ruella M, 2016, J CLIN INVEST, V126, P3814, DOI 10.1172/JCI87366
   Sadelain M, 2017, NATURE, V545, P423, DOI 10.1038/nature22395
   Sommermeyer D, 2017, LEUKEMIA, V31, P2191, DOI 10.1038/leu.2017.57
   Sotillo E, 2015, CANCER DISCOV, V5, P1282, DOI 10.1158/2159-8290.CD-15-1020
   Sukumaran S, 2018, CANCER DISCOV, V8, P972, DOI 10.1158/2159-8290.CD-17-1298
   Tran E, 2013, J EXP MED, V210, P1125, DOI 10.1084/jem.20130110
   Varela-Rohena A, 2008, IMMUNOL RES, V42, P166, DOI 10.1007/s12026-008-8057-6
   Wang LCS, 2014, CANCER IMMUNOL RES, V2, P154, DOI 10.1158/2326-6066.CIR-13-0027
   Watanabe K, 2018, FRONT IMMUNOL, V9, DOI 10.3389/fimmu.2018.02486
   Wei JS, 2019, J HEMATOL ONCOL, V12, DOI 10.1186/s13045-019-0758-x
   Wright G L Jr, 1995, Urol Oncol, V1, P18, DOI 10.1016/1078-1439(95)00002-Y
   Zah E, 2016, CANCER IMMUNOL RES, V4, P498, DOI 10.1158/2326-6066.CIR-15-0231
   Zhang YJ, 2016, SCI CHINA LIFE SCI, V59, P379, DOI 10.1007/s11427-016-5035-4
   Zhao ZG, 2015, CANCER CELL, V28, P415, DOI 10.1016/j.ccell.2015.09.004
NR 51
TC 36
Z9 36
U1 0
U2 4
PU BMC
PI LONDON
PA CAMPUS, 4 CRINAN ST, LONDON N1 9XW, ENGLAND
EI 1756-8722
J9 J HEMATOL ONCOL
JI J. Hematol. Oncol.
PD NOV 29
PY 2019
VL 12
IS 1
AR 128
DI 10.1186/s13045-019-0813-7
PG 10
WC Oncology; Hematology
SC Oncology; Hematology
GA JV0GN
UT WOS:000502045300002
PM 31783889
OA Green Published, gold
DA 2021-10-28
ER

PT J
AU Luo, YX
   Song, GQ
   Liang, SC
   Li, FF
   Liu, K
AF Luo, Yuxi
   Song, Guiqin
   Liang, Shichu
   Li, Feifei
   Liu, Kang
TI Research advances in chimeric antigen receptor-modified T-cell therapy
   (Review)
SO EXPERIMENTAL AND THERAPEUTIC MEDICINE
LA English
DT Review
DE chimeric antigen receptor-modified T-cells; immunotherapy; tumor;
   adoptive cellular therapy
AB Chimeric antigen receptor (CAR)-modified T-cells are T-cells that have been genetically engineered to express CAR molecules to target specific surface antigens on tumor cells. CAR T-cell therapy, a novel cancer immunotherapy, has been attracting increasing attention, since it exhibited notable efficacy in the treatment of hematological tumors in clinical trials. However, for this type of therapy, challenges must be overcome in the treatment of solid tumors. Furthermore, certain side effects associated with CAR T-cell therapy, including cytokine release syndrome, immune effector cell-related neurotoxicity syndrome, tumor lysis syndrome and on-target off-tumor toxicity, must be taken into consideration. The present study provides a systematic review of the principle, clinical application, current challenges, possible solutions and future perspectives for CAR T-cell therapy.
C1 [Luo, Yuxi; Li, Feifei; Liu, Kang] North Sichuan Med Coll, Clin Med Coll 2, Nanchong Cent Hosp, Inst Tissue Engn & Stem Cells, Renkang Bldg,97 Renminnan Rd, Nanchong 637000, Sichuan, Peoples R China.
   [Luo, Yuxi; Liang, Shichu] Anhui Med Univ, Clin 1, Hefei 230032, Anhui, Peoples R China.
   [Song, Guiqin] North Sichuan Med Coll, Dept Biol, Nanchong 637000, Sichuan, Peoples R China.
   [Li, Feifei] Anhui Med Univ, Dept Pathophysiol, 81 Meishan Rd, Hefei 230032, Anhui, Peoples R China.
RP Li, FF (corresponding author), North Sichuan Med Coll, Clin Med Coll 2, Nanchong Cent Hosp, Inst Tissue Engn & Stem Cells, Renkang Bldg,97 Renminnan Rd, Nanchong 637000, Sichuan, Peoples R China.; Li, FF (corresponding author), Anhui Med Univ, Dept Pathophysiol, 81 Meishan Rd, Hefei 230032, Anhui, Peoples R China.
EM feifeili717@ahmu.edu.cn
FU National College Student Innovation and Entrepreneurship Training
   Program [202010366031]; Science and Technology Project of the Health
   Planning Committee of Sichuan [19PJ057, 20PJ177]; Sichuan Science and
   Technology Program [2018SZ0377, 2018JY0219]; Nanchong Science and
   Technology Program [19SXHZ0451, 18SXHZ0366]
FX This work was supported by the National College Student Innovation and
   Entrepreneurship Training Program (grant no. 202010366031), the Science
   and Technology Project of the Health Planning Committee of Sichuan
   (grant nos. 19PJ057 and 20PJ177), Sichuan Science and Technology Program
   (grant nos. 2018SZ0377 and 2018JY0219) and Nanchong Science and
   Technology Program (grant nos. 19SXHZ0451 and 18SXHZ0366).
CR Acharya UH, 2019, EXPERT REV HEMATOL, V12, P195, DOI 10.1080/17474086.2019.1585238
   Adachi K, 2018, NAT BIOTECHNOL, V36, P346, DOI 10.1038/nbt.4086
   Akbari P, 2019, ANGIOGENESIS, V22, P473, DOI 10.1007/s10456-019-09687-9
   Alanio C, 2018, J IMMUNOL, V200, P139, DOI 10.4049/jimmunol.1700564
   Aldoss I, 2019, CURR ONCOL REP, V21, DOI 10.1007/s11912-019-0753-y
   Alvi RM, 2019, J AM COLL CARDIOL, V74, P3099, DOI 10.1016/j.jacc.2019.10.038
   Borot F, 2019, P NATL ACAD SCI USA, V116, P11978, DOI 10.1073/pnas.1819992116
   Brudno JN, 2018, J CLIN ONCOL, V36, P2267, DOI 10.1200/JCO.2018.77.8084
   Calmes-Miller J, 2018, CANCER DISCOV, V8, P5, DOI 10.1158/2159-8290.CD-NB2017-155
   Chmielewski M, 2015, EXPERT OPIN BIOL TH, V15, P1145, DOI 10.1517/14712598.2015.1046430
   Choux C, 2020, EPIGENETICS-US, V15, P1386, DOI [10.1080/15592294.2020.1783168, 10.1080/14712598.2020.1729735]
   Cornillon J, 2020, B CANCER, V107, pS12, DOI 10.1016/j.bulcan.2019.05.001
   Couzin-Frankel J, 2013, SCIENCE, V342, P1432, DOI 10.1126/science.342.6165.1432
   D'Agostino M, 2020, LEUKEMIA, V34, P21, DOI 10.1038/s41375-019-0669-4
   Depil S, 2020, NAT REV DRUG DISCOV, V19, P185, DOI 10.1038/s41573-019-0051-2
   Feldmann A, 2019, CANCER IMMUNOL IMMUN, V68, P1713, DOI 10.1007/s00262-019-02399-5
   Fry TJ, 2018, NAT MED, V24, P20, DOI 10.1038/nm.4441
   Gao HP, 2014, CLIN CANCER RES, V20, P6418, DOI 10.1158/1078-0432.CCR-14-1170
   Gargett T, 2014, FRONT PHARMACOL, V5, DOI 10.3389/fphar.2014.00235
   Gauthier J, 2020, BLOOD, V135, P1650, DOI 10.1182/blood.2019002936
   Godel P, 2018, INTENS CARE MED, V44, P371, DOI 10.1007/s00134-017-4943-5
   Greenbaum U, 2020, BIOL BLOOD MARROW TR, V26, P1759, DOI 10.1016/j.bbmt.2020.06.020
   Gupta A, 2018, JAMA ONCOL, V4, P895, DOI 10.1001/jamaoncol.2018.0613
   Gutgarts V, 2020, BIOL BLOOD MARROW TR, V26, P1071, DOI 10.1016/j.bbmt.2020.02.012
   Huang RH, 2020, J HEMATOL ONCOL, V13, DOI 10.1186/s13045-020-00910-5
   Huang XP, 2016, J CLIN INVEST, V126, P2795, DOI 10.1172/JCI88959
   Iovino L, 2020, CURR TREAT OPTION ON, V21, DOI 10.1007/s11864-020-0715-5
   Jackson HJ, 2016, NAT REV CLIN ONCOL, V13, P370, DOI 10.1038/nrclinonc.2016.36
   Karschnia P, 2019, BLOOD, V133, P2212, DOI 10.1182/blood-2018-12-893396
   Katz SC, 2015, CLIN CANCER RES, V21, P3149, DOI 10.1158/1078-0432.CCR-14-1421
   Kennedy LB, 2020, CA-CANCER J CLIN, V70, P86, DOI 10.3322/caac.21596
   Kloss CC, 2013, NAT BIOTECHNOL, V31, P71, DOI 10.1038/nbt.2459
   Knochelmann HM, 2018, FRONT IMMUNOL, V9, DOI 10.3389/fimmu.2018.01740
   Lee DW, 2015, LANCET, V385, P517, DOI 10.1016/S0140-6736(14)61403-3
   Li D, 2020, GASTROENTEROLOGY, V158, P2250, DOI 10.1053/j.gastro.2020.02.011
   Li D, 2019, SIGNAL TRANSDUCT TAR, V4, DOI 10.1038/s41392-019-0070-9
   Liu DL, 2019, J HEMATOL ONCOL, V12, DOI 10.1186/s13045-019-0763-0
   Liu DL, 2018, J HEMATOL ONCOL, V11, DOI 10.1186/s13045-018-0653-x
   Liu J, 2019, CL LYMPH MYELOM LEUK, V19, pE349, DOI 10.1016/j.clml.2019.03.012
   Liu K, 2017, WORLD J SURG ONCOL, V15, DOI 10.1186/s12957-017-1172-x
   Liu L, 2020, NAT COMMUN, V11, DOI 10.1038/s41467-020-19672-2
   Liu Y, 2019, J IMMUNOL, V203, P198, DOI 10.4049/jimmunol.1800033
   Ma CC, 2020, BIOTECHNOL ADV, V40, DOI 10.1016/j.biotechadv.2019.107502
   Morandi F, 2018, FRONT IMMUNOL, V9, DOI 10.3389/fimmu.2018.02722
   Morgan MA, 2018, FRONT IMMUNOL, V9, DOI 10.3389/fimmu.2018.02493
   Morgan RA, 2010, MOL THER, V18, P843, DOI 10.1038/mt.2010.24
   Mullard A, 2017, NAT REV DRUG DISCOV, V16, P669, DOI 10.1038/nrd.2017.196
   Neelapu SS, 2019, HEMATOL ONCOL, V37, P48, DOI 10.1002/hon.2595
   Oved JH, 2019, IMMUNOL REV, V290, P114, DOI 10.1111/imr.12768
   Panagopoulou TI, 2019, BIOTECHNOL ADV, V37, DOI 10.1016/j.biotechadv.2019.06.010
   Peng M, 2019, MOL CANCER, V18, DOI 10.1186/s12943-019-1055-6
   Porter DL, 2015, SCI TRANSL MED, V7, DOI 10.1126/scitranslmed.aac5415
   Qin HY, 2019, MOL THER, V27, P1262, DOI 10.1016/j.ymthe.2019.04.010
   Riegler LL, 2019, THER CLIN RISK MANAG, V15, P323, DOI 10.2147/TCRM.S150524
   Santomasso BD, 2018, CANCER DISCOV, V8, P958, DOI 10.1158/2159-8290.CD-17-1319
   Schmidts A, 2018, FRONT IMMUNOL, V9, DOI 10.3389/fimmu.2018.02593
   Schubert ML, 2016, HUM GENE THER, V27, P758, DOI 10.1089/hum.2016.097
   Schuster SJ, 2019, NEW ENGL J MED, V380, P45, DOI 10.1056/NEJMoa1804980
   Shen DY, 2020, PEDIATR HEMAT ONCOL, V37, P288, DOI 10.1080/08880018.2019.1704325
   Shimabukuro-Vornhagen A, 2018, J IMMUNOTHER CANCER, V6, DOI 10.1186/s40425-018-0343-9
   Sotoudeh M, 2019, J CELL BIOCHEM, V120, P5010, DOI 10.1002/jcb.27776
   Sun ML, 2014, BREAST CANCER RES, V16, DOI 10.1186/bcr3674
   Tan SZ, 2020, BIOMED PHARMACOTHER, V124, DOI 10.1016/j.biopha.2020.109821
   Thakar MS, 2020, FRONT ONCOL, V9, DOI 10.3389/fonc.2019.01529
   Tu SF, 2019, FRONT ONCOL, V9, DOI 10.3389/fonc.2019.01350
   Turtle CJ, 2017, J CLIN ONCOL, V35, P3010, DOI 10.1200/JCO.2017.72.8519
   Vasuthasawat A, 2016, MABS-AUSTIN, V8, P1386, DOI 10.1080/19420862.2016.1207030
   Wei XR, 2017, ONCOIMMUNOLOGY, V6, DOI 10.1080/2162402X.2017.1284722
   Xia AL, 2017, ONCOTARGET, V8, P90521, DOI 10.18632/oncotarget.19361
   Xu J, 2019, P NATL ACAD SCI USA, V116, P9543, DOI 10.1073/pnas.1819745116
   Yamada Shinji, 2020, Monoclonal Antibodies in Immunodiagnosis and Immunotherapy, V39, P45, DOI 10.1089/mab.2020.0003
   Yanez L, 2019, HEMASPHERE, V3, DOI 10.1097/HS9.0000000000000186
   Yu SN, 2019, MOL CANCER, V18, DOI 10.1186/s12943-019-1057-4
   Zeng C, 2020, CYTOTHERAPY, V22, P166, DOI 10.1016/j.jcyt.2020.01.008
   Zhang BL, 2019, HUM GENE THER, V30, P402, DOI 10.1089/hum.2018.229
   Zhu HF, 2020, PATHOL ONCOL RES, V26, P2135, DOI 10.1007/s12253-019-00759-1
NR 76
TC 0
Z9 0
U1 3
U2 10
PU SPANDIDOS PUBL LTD
PI ATHENS
PA POB 18179, ATHENS, 116 10, GREECE
SN 1792-0981
EI 1792-1015
J9 EXP THER MED
JI Exp. Ther. Med.
PD MAY
PY 2021
VL 21
IS 5
AR 484
DI 10.3892/etm.2021.9915
PG 8
WC Medicine, Research & Experimental
SC Research & Experimental Medicine
GA RF7UE
UT WOS:000635044600001
PM 33790993
OA gold, Green Published
DA 2021-10-28
ER

PT J
AU Zhang, EH
   Xu, HM
AF Zhang, Erhao
   Xu, Hanmei
TI A new insight in chimeric antigen receptor-engineered T cells for cancer
   immunotherapy
SO JOURNAL OF HEMATOLOGY & ONCOLOGY
LA English
DT Review
DE Adoptive cell therapy; Adverse effects; Switchable dual-receptor T cell;
   Bifunctional molecule; Immune checkpoint blockade
ID CYTOKINE RELEASE SYNDROME; OFF-TUMOR TOXICITIES; SUICIDE-GENE; ADOPTIVE
   IMMUNOTHERAPY; SAFETY SWITCH; DONOR LYMPHOCYTES; CLINICAL-TRIAL;
   ON-TARGET; THERAPY; ANTIBODY
AB Adoptive cell therapy using chimeric antigen receptor (CAR)-engineered T cells has emerged as a very promising approach to combating cancer. Despite its ability to eliminate tumors shown in some clinical trials, CAR-T cell therapy involves some significant safety challenges, such as cytokine release syndrome (CRS) and "on-target, off-tumor" toxicity, which is related to poor control of the dose, location, and timing of T cell activity. In the past few years, some strategies to avoid the side effects of CAR-T cell therapy have been reported, including suicide gene, inhibitory CAR, dual-antigen receptor, and the use of exogenous molecules as switches to control the CAR-T cell functions. Because of the advances of the CAR paradigm and other forms of cancer immunotherapy, the most effective means of defeating the cancer has become the integration therapy with the combinatorial control system of switchable dual-receptor CAR-T cell and immune checkpoint blockade.
C1 [Zhang, Erhao; Xu, Hanmei] China Pharmaceut Univ, Engn Res Ctr Peptide Drug Discovery & Dev, Nanjing 210009, Jiangsu, Peoples R China.
   [Xu, Hanmei] China Pharmaceut Univ, State Key Lab Nat Med, Minist Educ, Nanjing 210009, Jiangsu, Peoples R China.
RP Xu, HM (corresponding author), China Pharmaceut Univ, Engn Res Ctr Peptide Drug Discovery & Dev, Nanjing 210009, Jiangsu, Peoples R China.; Xu, HM (corresponding author), China Pharmaceut Univ, State Key Lab Nat Med, Minist Educ, Nanjing 210009, Jiangsu, Peoples R China.
EM haobo89@163.com
FU Project Program of State Key Laboratory of Natural Medicines in China
   [SKLNMBZ201403]; National Science and Technology Major Projects of New
   Drugs in China [2012ZX09103301-004, 2014ZX09508007]; Priority Academic
   Program Development of Jiangsu Higher Education Institutions (PAPD)
FX This work was supported by the Project Program of State Key Laboratory
   of Natural Medicines (no. SKLNMBZ201403) and the National Science and
   Technology Major Projects of New Drugs (nos. 2012ZX09103301-004 and.
   2014ZX09508007) in China. This project was also funded by the Priority
   Academic Program Development of Jiangsu Higher Education Institutions
   (PAPD).
CR Akpek G, 2001, BIOL BLOOD MARROW TR, V7, P495, DOI 10.1053/bbmt.2001.v7.pm11669216
   Barrett DM, 2015, J IMMUNOL, V195, P755, DOI 10.4049/jimmunol.1500751
   Barrett DM, 2014, ANNU REV MED, V65, P333, DOI 10.1146/annurev-med-060512-150254
   Beatty GL, 2015, CLIN CANCER RES, V21, P687, DOI 10.1158/1078-0432.CCR-14-1860
   Birnbaum ME, 2014, P NATL ACAD SCI USA, V111, P17576, DOI 10.1073/pnas.1420936111
   Blazar BR, 2012, NAT REV IMMUNOL, V12, P443, DOI 10.1038/nri3212
   Bonini C, 1997, SCIENCE, V276, P1719, DOI 10.1126/science.276.5319.1719
   Brahmer JR, 2012, NEW ENGL J MED, V366, P2455, DOI 10.1056/NEJMoa1200694
   Brentjens RJ, 2013, SCI TRANSL MED, V5, DOI 10.1126/scitranslmed.3005930
   Brentjens RJ, 2011, BLOOD, V118, P4817, DOI 10.1182/blood-2011-04-348540
   Caruana I, 2015, NAT MED, V21, P524, DOI 10.1038/nm.3833
   Chmielewski M, 2011, CANCER RES, V71, P5697, DOI 10.1158/0008-5472.CAN-11-0103
   Ciceri F, 2009, LANCET ONCOL, V10, P489, DOI 10.1016/S1470-2045(09)70074-9
   Cole DK, 2007, J IMMUNOL, V178, P5727, DOI 10.4049/jimmunol.178.9.5727
   Davila ML, 2014, INT J HEMATOL, V99, P361, DOI 10.1007/s12185-013-1479-5
   Davila ML, 2014, SCI TRANSL MED, V6, DOI 10.1126/scitranslmed.3008226
   Davis MM, 2003, ANNU REV BIOCHEM, V72, P717, DOI 10.1146/annurev.biochem.72.121801.161625
   Di Stasi A, 2011, NEW ENGL J MED, V365, P1673, DOI 10.1056/NEJMoa1106152
   Dunn GP, 2002, NAT IMMUNOL, V3, P991, DOI 10.1038/ni1102-991
   Fedorov VD, 2014, CANCER J, V20, P160, DOI 10.1097/PPO.0000000000000040
   Fedorov VD, 2013, SCI TRANSL MED, V5, DOI 10.1126/scitranslmed.3006597
   Ferrara JLM, 2009, LANCET, V373, P1550, DOI 10.1016/S0140-6736(09)60237-3
   Figueroa JA, 2015, INT REV IMMUNOL, V34, P154, DOI 10.3109/08830185.2015.1018419
   Frankel SR, 2013, CURR OPIN CHEM BIOL, V17, P385, DOI 10.1016/j.cbpa.2013.03.029
   Galluzzi L, 2012, ONCOIMMUNOLOGY, V1, P306, DOI 10.4161/onci.19549
   Gargett T, 2014, FRONT PHARMACOL, V5, DOI 10.3389/fphar.2014.00235
   Gilham DE, 2012, TRENDS MOL MED, V18, P377, DOI 10.1016/j.molmed.2012.04.009
   Gross G, 2016, ANNU REV PHARMACOL, V56, P59, DOI 10.1146/annurev-pharmtox-010814-124844
   Grupp SA, 2013, NEW ENGL J MED, V368, P1509, DOI 10.1056/NEJMoa1215134
   Gubin MM, 2014, NATURE, V515, P577, DOI 10.1038/nature13988
   Han EQ, 2013, J HEMATOL ONCOL, V6, DOI 10.1186/1756-8722-6-47
   Harris DT, 2016, TRENDS PHARMACOL SCI, V37, P220, DOI 10.1016/j.tips.2015.11.004
   Hu YX, 2016, J HEMATOL ONCOL, V9, DOI 10.1186/s13045-016-0299-5
   Irvine DJ, 2016, CELL, V164, P599, DOI 10.1016/j.cell.2016.01.030
   Johnson LA, 2009, BLOOD, V114, P535, DOI 10.1182/blood-2009-03-211714
   Juillerat A, 2016, SCI REP-UK, V6, DOI 10.1038/srep18950
   June CH, 2014, CANCER IMMUNOL IMMUN, V63, P969, DOI 10.1007/s00262-014-1568-1
   Kalos M, 2013, IMMUNITY, V39, P49, DOI 10.1016/j.immuni.2013.07.002
   Kersh EN, 1998, SCIENCE, V281, P572, DOI 10.1126/science.281.5376.572
   Kershaw MH, 2014, CLIN TRANSL IMMUNOL, V3, DOI 10.1038/cti.2014.7
   Kershaw MH, 2013, NAT REV CANCER, V13, P525, DOI 10.1038/nrc3565
   Kim CH, 2013, P NATL ACAD SCI USA, V110, P17796, DOI 10.1073/pnas.1316026110
   Kim MS, 2015, J AM CHEM SOC, V137, P2832, DOI 10.1021/jacs.5b00106
   Kloss CC, 2013, NAT BIOTECHNOL, V31, P71, DOI 10.1038/nbt.2459
   Kochenderfer JN, 2012, BLOOD, V119, P2709, DOI 10.1182/blood-2011-10-384388
   Koneru M, 2015, ONCOIMMUNOLOGY, V4, DOI 10.4161/2162402X.2014.994446
   Lamers CHJ, 2013, MOL THER, V21, P904, DOI 10.1038/mt.2013.17
   Lee DW, 2015, LANCET, V385, P517, DOI 10.1016/S0140-6736(14)61403-3
   Lee DW, 2014, BLOOD, V124, P188, DOI 10.1182/blood-2014-05-552729
   Lee DW, 2015, BLOOD, V126, P684
   Liu JC, 2012, P NATL ACAD SCI USA, V109, P5832, DOI 10.1073/pnas.1201105109
   Ma JSY, 2016, P NATL ACAD SCI USA, V113, pE450, DOI 10.1073/pnas.1524193113
   Magee MS, 2014, DISCOV MED, V18, P265
   Maher J, 2002, NAT BIOTECHNOL, V20, P70, DOI 10.1038/nbt0102-70
   Maude SL, 2015, BLOOD, V125, P4017, DOI 10.1182/blood-2014-12-580068
   Maude SL, 2014, NEW ENGL J MED, V371, P1507, DOI 10.1056/NEJMoa1407222
   Maus MV, 2014, BLOOD, V123, P2625, DOI 10.1182/blood-2013-11-492231
   Mellman I, 2011, NATURE, V480, P480, DOI 10.1038/nature10673
   Mochizuki K, 2016, BLOOD, V127, P3270, DOI 10.1182/blood-2015-05-644476
   Morgan RA, 2010, MOL THER, V18, P843, DOI 10.1038/mt.2010.24
   Morrison C, 2015, NAT BIOTECHNOL, V33, P571, DOI 10.1038/nbt0615-571
   Morsut L, 2016, CELL, V164, P780, DOI 10.1016/j.cell.2016.01.012
   Nagaraj S, 2008, CANCER RES, V68, P2561, DOI 10.1158/0008-5472.CAN-07-6229
   Pardoll DM, 2012, NAT REV CANCER, V12, P252, DOI 10.1038/nrc3239
   Parry RV, 2005, MOL CELL BIOL, V25, P9543, DOI 10.1128/MCB.25.21.9543-9553.2005
   Pegram HJ, 2014, CANCER J, V20, P127, DOI 10.1097/PPO.0000000000000034
   Pegram HJ, 2012, BLOOD, V119, P4133, DOI 10.1182/blood-2011-12-400044
   Porter DL, 2011, NEW ENGL J MED, V365, P725, DOI 10.1056/NEJMoa1103849
   Posey AD, 2016, IMMUNITY, V44, P1444, DOI 10.1016/j.immuni.2016.05.014
   Quintarelli C, 2007, BLOOD, V110, P2793, DOI 10.1182/blood-2007-02-072843
   Ramani VC, 2016, ONCOTARGET, V7, P1598, DOI 10.18632/oncotarget.6408
   Ramos CA, 2010, STEM CELLS, V28, P1107, DOI 10.1002/stem.433
   Restifo NP, 2012, NAT REV IMMUNOL, V12, P269, DOI 10.1038/nri3191
   Riddell SR, 1996, NAT MED, V2, P216, DOI 10.1038/nm0296-216
   Ritchie DS, 2013, MOL THER, V21, P2122, DOI 10.1038/mt.2013.154
   Rodgers DT, 2016, P NATL ACAD SCI USA, V113, pE459, DOI 10.1073/pnas.1524155113
   Rosenberg SA, 2015, SCIENCE, V348, P62, DOI 10.1126/science.aaa4967
   Roybal KT, 2016, CELL, V164, P770, DOI 10.1016/j.cell.2016.01.011
   Rudolph MG, 2006, ANNU REV IMMUNOL, V24, P419, DOI 10.1146/annurev.immunol.23.021704.115658
   Sadelain M, 2013, CANCER DISCOV, V3, P388, DOI 10.1158/2159-8290.CD-12-0548
   Seton-Rogers S, 2016, NAT REV CANCER, V16, P128, DOI 10.1038/nrc.2016.17
   Srivastava S, 2015, TRENDS IMMUNOL, V36, P494, DOI 10.1016/j.it.2015.06.004
   Straathof KC, 2005, BLOOD, V105, P4247, DOI 10.1182/blood-2004-11-4564
   Sun LPL, 2015, SCI TRANSL MED, V7, DOI 10.1126/scitranslmed.aaa4802
   TIBERGHIEN P, 1994, BLOOD, V84, P1333
   Tiberghien P, 2001, BLOOD, V97, P63, DOI 10.1182/blood.V97.1.63
   Till BG, 2012, BLOOD, V119, P3940, DOI 10.1182/blood-2011-10-387969
   Tran E, 2014, SCIENCE, V344, P641, DOI 10.1126/science.1251102
   Turtle CJ, 2012, CURR OPIN IMMUNOL, V24, P633, DOI 10.1016/j.coi.2012.06.004
   Wilkie S, 2012, J CLIN IMMUNOL, V32, P1059, DOI 10.1007/s10875-012-9689-9
   Wu CY, 2015, SCIENCE, V350, DOI 10.1126/science.aab4077
   Xu XJ, 2014, CANCER LETT, V343, P172, DOI 10.1016/j.canlet.2013.10.004
   Xu XJ, 2013, LEUKEMIA LYMPHOMA, V54, P255, DOI 10.3109/10428194.2012.715350
   Yagyu S, 2015, MOL THER, V23, P1475, DOI 10.1038/mt.2015.100
   Zhao ZG, 2015, CANCER CELL, V28, P415, DOI 10.1016/j.ccell.2015.09.004
   Zhou XO, 2015, BLOOD, V125, P4103, DOI 10.1182/blood-2015-02-628354
NR 96
TC 62
Z9 65
U1 0
U2 40
PU BMC
PI LONDON
PA CAMPUS, 4 CRINAN ST, LONDON N1 9XW, ENGLAND
EI 1756-8722
J9 J HEMATOL ONCOL
JI J. Hematol. Oncol.
PD JAN 3
PY 2017
VL 10
AR 1
DI 10.1186/s13045-016-0379-6
PG 11
WC Oncology; Hematology
SC Oncology; Hematology
GA EH4RX
UT WOS:000391759400001
PM 28049484
OA Green Published, gold
DA 2021-10-28
ER

PT J
AU Ji, C
   You, FT
   Zhang, TT
   Fan, SS
   Han, ZC
   Xiang, SF
   Wang, YY
   Sheng, BJ
   Wang, T
   An, GL
   Meng, HM
   Yang, L
AF Ji, Cheng
   You, Fengtao
   Zhang, Tingting
   Fan, Shuangshuang
   Han, Zhichao
   Xiang, Shufen
   Wang, Yinyan
   Sheng, Binjie
   Wang, Tian
   An, Gangli
   Meng, Huimin
   Yang, Lin
TI Novel anti-GD2 CAR-T cells exhibit superior cytotoxicity against
   neuroblastoma
SO EUROPEAN JOURNAL OF INFLAMMATION
LA English
DT Article
DE anti-tumour activity; chimeric antigen receptor-modified T cell therapy;
   ganglioside GD2; immunotherapy; neuroblastoma; xenograft models
ID COLONY-STIMULATING FACTOR; ANTIBODY; TRANSPLANTATION; INTERLEUKIN-2;
   CANCER
AB Treatment of high-risk paediatric neuroblastoma represents an unmet clinical need. Chimeric antigen receptor-modified T cell (CAR-T) therapy is a promising treatment option, but there exist some challenges regarding specificity and potency. The current study used ganglioside GD2 as a target for CAR-T construction because of its selective overexpression in neuroblastoma cells. We engineered a GD2-based CAR-T construct, including ICOS and 4-1BB co-stimulatory domains for better persistence. The cytotoxicity of the generated CAR-T cells (PG3-GD2-CAR-T) was verified using in vitro and in vivo assays. PG3-GD2-CAR-T cells exerted potent anti-tumour activity in vitro and in vivo, with minimal effects on peripheral blood cells. PG3-GD2-CAR-T cells exhibited encouraging specificity for and potency against neuroblastoma.
C1 [Ji, Cheng; Zhang, Tingting; Fan, Shuangshuang; Han, Zhichao; Sheng, Binjie; Wang, Tian; An, Gangli; Meng, Huimin; Yang, Lin] Soochow Univ, Cyrus Tang Hematol Ctr, Suzhou, Jiangsu, Peoples R China.
   [Ji, Cheng; Yang, Lin] Soochow Univ, Collaborat Innovat Ctr Hematol, Suzhou, Jiangsu, Peoples R China.
   [Ji, Cheng; Yang, Lin] Soochow Univ, State Key Lab Radiat Med & Protect, Suzhou, Jiangsu, Peoples R China.
   [You, Fengtao; Xiang, Shufen; Wang, Yinyan] Persongen Bio Therapeut Suzhou Co Ltd, Suzhou, Jiangsu, Peoples R China.
RP Meng, HM; Yang, L (corresponding author), Soochow Univ, Cyrus Tang Hematol Ctr, Suzhou, Jiangsu, Peoples R China.
EM mhm@suda.edu.cn; yanglin@suda.edu.cn
FU National Key R&D Program of China [2016YFC1303403]; Natural Science
   Foundation of ChinaNational Natural Science Foundation of China (NSFC)
   [81872431, 31471283]; Priority Academic Program Development of Jiangsu
   Higher Education Institutions; Collaborative Innovation Major Project
   [XYXT-2015304]; Six Talent Peaks Project in Jiangsu Province
   [SWYY-CXTD-010]; Natural Science Foundation of the Jiangsu Higher
   Education Institutions of ChinaNational Natural Science Foundation of
   China (NSFC) [19KJD320003]
FX The author(s) disclosed receipt of the following financial support for
   the research, authorship, and/or publication of this article: This work
   was supported by the National Key R&D Program of China (2016YFC1303403),
   the Natural Science Foundation of China (Grant No.81872431 and Grant No.
   31471283), Priority Academic Program Development of Jiangsu Higher
   Education Institutions, the Collaborative Innovation Major Project
   (Grant No. XYXT-2015304), the Six Talent Peaks Project in Jiangsu
   Province (No.SWYY-CXTD-010), the Natural Science Foundation of the
   Jiangsu Higher Education Institutions of China (General Program, Grant
   No. 19KJD320003).
CR Ahmed M, 2014, FEBS LETT, V588, P288, DOI 10.1016/j.febslet.2013.11.030
   Chen Y, 2017, ONCOTARGET, V8, P37128, DOI 10.18632/oncotarget.16201
   Chen YH, 2019, CLIN CANCER RES, V25, P2915, DOI 10.1158/1078-0432.CCR-18-1811
   Cheung NKV, 2014, INT J CANCER, V135, P2199, DOI 10.1002/ijc.28851
   Cheung NKV, 2012, J CLIN ONCOL, V30, P3264, DOI 10.1200/JCO.2011.41.3807
   Dobrenkov K, 2014, SEMIN ONCOL, V41, P589, DOI 10.1053/j.seminoncol.2014.07.003
   Gilman AL, 2009, J CLIN ONCOL, V27, P85, DOI 10.1200/JCO.2006.10.3564
   Guedan S, 2018, JCI INSIGHT, V3, DOI 10.1172/jci.insight.96976
   Kreissman SG, 2013, LANCET ONCOL, V14, P999, DOI 10.1016/S1470-2045(13)70309-7
   Lin JJ, 2014, BREAST CANCER RES, V16, DOI 10.1186/bcr3631
   London WB, 2005, J CLIN ONCOL, V23, P6459, DOI 10.1200/JCO.2005.05.571
   Matthay KK, 2016, NAT REV DIS PRIMERS, V2, DOI 10.1038/nrdp.2016.78
   Mora J, 2016, EXPERT REV CLIN PHAR, V9, P647, DOI 10.1586/17512433.2016.1160775
   Newman EA, 2015, MOL CANCER RES, V13, P470, DOI 10.1158/1541-7786.MCR-14-0337
   Pinto NR, 2015, J CLIN ONCOL, V33, P3008, DOI 10.1200/JCO.2014.59.4648
   Prapa M, 2015, ONCOTARGET, V6, P24884, DOI 10.18632/oncotarget.4670
   Richards RM, 2018, FRONT IMMUNOL, V9, DOI 10.3389/fimmu.2018.02380
   Richman SA, 2018, CANCER IMMUNOL RES, V6, P36, DOI 10.1158/2326-6066.CIR-17-0211
   Sait S, 2017, EXPERT REV ANTICANC, V17, P889, DOI 10.1080/14737140.2017.1364995
   Schuster SJ, 2017, NEW ENGL J MED, V377, P2545, DOI 10.1056/NEJMoa1708566
   Strother DR, 2012, J CLIN ONCOL, V30, P1842, DOI 10.1200/JCO.2011.37.9990
   Suzuki M, 2015, EXPERT OPIN THER TAR, V19, P349, DOI 10.1517/14728222.2014.986459
   You FT, 2016, SCI CHINA LIFE SCI, V59, P386, DOI 10.1007/s11427-016-5024-7
   Yu AL, 2010, NEW ENGL J MED, V363, P1324, DOI 10.1056/NEJMoa0911123
   Zhang C, 2019, ONCOL LETT, V18, P6525, DOI 10.3892/ol.2019.11020
NR 25
TC 0
Z9 0
U1 1
U2 5
PU SAGE PUBLICATIONS INC
PI THOUSAND OAKS
PA 2455 TELLER RD, THOUSAND OAKS, CA 91320 USA
SN 1721-727X
EI 2058-7392
J9 EUR J INFLAMM
JI Eur. J. Inflamm.
PD OCT
PY 2020
VL 18
AR 2058739220961193
DI 10.1177/2058739220961193
PG 11
WC Immunology
SC Immunology
GA OI6JS
UT WOS:000583383000001
OA gold
DA 2021-10-28
ER

PT J
AU Zhou, JT
   Liu, JH
   Song, TT
   Ma, B
   Amidula, N
   Bai, C
AF Zhou, Jing-Tao
   Liu, Jiang-Hao
   Song, Ting-Ting
   Ma, Bo
   Amidula, Nuermaimait
   Bai, Chao
TI EGLIF-CAR-T Cells Secreting PD-1 Blocking Antibodies Significantly
   Mediate the Elimination of Gastric Cancer
SO CANCER MANAGEMENT AND RESEARCH
LA English
DT Article
DE EGLIF-CAR-T cells; PD-1 blocking antibodies; elimination; gastric cancer
ID PD-L1/PD-1; EGFR
AB Objective: To investigate the anti-tumor effects of programmed cell death protein 1 (PD-1) scFv-secreting EGFR-chimeric antigen receptor-modified (CAR)-T cells against gastric cancer.
   Methods: Second-generation EGFR-CAR-T cells and fourth-generation PD-1 scFv-secreting EGFR-CAR-T cells were engineered. The anti-tumor activities of chimeric antigen receptor-modified (CAR)-T cells were analyzed in vitro by long-term co-culture with gastric cancer cells. The tumor scavenging capacity in vivo was evaluated in xenograft and PDX mouse models.
   Results: EGFR-CAR-T cells secreting PD-1 scFv showed enhanced long-term tumor cell killing capacity in vitro. These cells also showed significant anti-tumor effect in the subcutaneous xenograft model of gastric cancer as well as in the PDX model, and autocrine PD1 antibody secretion significantly increased tumor infiltration of the CAR-T cells.
   Conclusion: EGFR-CAR-T cells secreting PD-1 scFv are highly effective against gastric cancer and offer new insights into anti-cancer immunotherapy.
C1 [Zhou, Jing-Tao; Amidula, Nuermaimait] Xinjiang Med Univ, Affiliated Hosp 7, Gen Surg, Urumqi, Peoples R China.
   [Liu, Jiang-Hao; Song, Ting-Ting] Xinjiang Uygur Autonomous Region Eighth Peoples H, Gen Surg, Urumqi, Peoples R China.
   [Ma, Bo] Xinjiang Med Univ, Affiliated Hosp 2, Gen Surg, Urumqi, Peoples R China.
   [Bai, Chao] Xinjiang Med Univ, Affiliated Hosp 1, Dept Vasc & Thyroid Surg, 137 South Liyushan Rd, Urumqi 830000, Peoples R China.
RP Bai, C (corresponding author), Xinjiang Med Univ, Affiliated Hosp 1, Dept Vasc & Thyroid Surg, 137 South Liyushan Rd, Urumqi 830000, Peoples R China.
EM baichao1981yww@163.com
FU Autonomous Region Health and Family Planning Commission's special
   scientific research project for young medical science and technology
   talents [WJWY-202006, WJWJ-201817]
FX This work is supported by Autonomous Region Health and Family Planning
   Commission's special scientific research project for young medical
   science and technology talents (WJWY-202006 and WJWJ-201817).
CR Akbari P, 2019, ANGIOGENESIS, V22, P473, DOI 10.1007/s10456-019-09687-9
   Al-Saleh Khaled, 2019, Gulf J Oncolog, V1, P6
   Bagley SJ, 2020, PHARMACOL THERAPEUT, V205, DOI 10.1016/j.pharmthera.2019.107419
   Benli Yavuz B, 2019, TURK J MED SCI, V49, P1025, DOI 10.3906/sag-1802-34
   CHANG ZQ, 2016, ZHONGHUA XUE YE XUE, V37, P16, DOI DOI 10.3760/CMA.J.ISSN.0253-2727.2016.02.01931
   Cheng J, 2019, THER ADV MED ONCOL, V11, DOI 10.1177/1758835919877726
   Giraldo NA, 2019, BRIT J CANCER, V120, P45, DOI 10.1038/s41416-018-0327-z
   Han YL, 2018, AM J CANCER RES, V8, P106
   Holstein SA, 2020, CLIN PHARMACOL THER, V107, P112, DOI 10.1002/cpt.1674
   Hucl T, 2007, CANCER RES, V67, P9055, DOI 10.1158/0008-5472.CAN-07-0474
   Jia MH, 2015, J THORAC DIS, V7, P455, DOI 10.3978/j.issn.2072-1439.2015.02.06
   Jia YJ, 2019, LUNG CANCER, V137, P85, DOI 10.1016/j.lungcan.2019.09.016
   Kloss CC, 2013, NAT BIOTECHNOL, V31, P71, DOI 10.1038/nbt.2459
   Lainez S, 2017, RESPIRATION, V94, P518, DOI 10.1159/000480155
   Liu SH, 2019, INT J MOL MED, V44, P79, DOI 10.3892/ijmm.2019.4190
   Liu YT, 2020, CLIN CANCER RES, V26, P970, DOI [10.1158/1078-0432.CCR-19-1040z, 10.1158/1078-0432.CCR-19-1040]
   Lorenzen S, 2020, ONCOL RES TREAT, V43, P42, DOI 10.1159/000503428
   Martinez M, 2019, FRONT IMMUNOL, V10, DOI 10.3389/fimmu.2019.00128
   McDaid WJ, 2019, NANOSCALE, V11, P20261, DOI 10.1039/c9nr07257h
   Meleveedu KS, 2021, LEUKEMIA LYMPHOMA, V62, P764, DOI 10.1080/10428194.2019.1675880
   Mizuno R, 2019, FRONT IMMUNOL, V10, DOI 10.3389/fimmu.2019.00630
   Mizutani K, 2019, J CANCER RES CLIN, V145, P1661, DOI 10.1007/s00432-018-2806-2
   Qorraj M, 2017, ONCOTARGET, V8, P73364, DOI 10.18632/oncotarget.20639
   Ready NE, 2020, J THORAC ONCOL, V15, P426, DOI 10.1016/j.jtho.2019.10.004
   Reardon DA, 2016, CANCER IMMUNOL RES, V4, P124, DOI 10.1158/2326-6066.CIR-15-0151
   Schepisi G, 2019, J IMMUNOTHER CANCER, V7, P1, DOI [10.1186/s40425-019-0741-76, DOI 10.1186/S40425-019-0741-76]
   Selim JH, 2019, EXP HEMATOL ONCOL, V8, DOI 10.1186/s40164-019-0149-6
   Song YJ, 2018, PROTEIN CELL, V9, P867, DOI 10.1007/s13238-017-0384-8
   Tabernero J, 2018, LANCET ONCOL, V19, P1372, DOI 10.1016/S1470-2045(18)30481-9
   Tang BX, 2019, J HEMATOL ONCOL, V12, DOI 10.1186/s13045-018-0693-2
   Wang WG, 2008, TRANSPLANTATION, V86, P836, DOI 10.1097/TP.0b013e3181861932
NR 31
TC 6
Z9 6
U1 7
U2 7
PU DOVE MEDICAL PRESS LTD
PI ALBANY
PA PO BOX 300-008, ALBANY, AUCKLAND 0752, NEW ZEALAND
SN 1179-1322
J9 CANCER MANAG RES
JI Cancer Manag. Res.
PY 2020
VL 12
BP 8893
EP 8902
DI 10.2147/CMAR.S260915
PG 10
WC Oncology
SC Oncology
GA NX2RQ
UT WOS:000575562200002
PM 33061585
OA gold, Green Published
DA 2021-10-28
ER

PT J
AU Liu, BS
   Song, YP
   Liu, DL
AF Liu, Bingshan
   Song, Yongping
   Liu, Delong
TI Clinical trials of CAR-T cells in China
SO JOURNAL OF HEMATOLOGY & ONCOLOGY
LA English
DT Article
ID CHIMERIC ANTIGEN RECEPTOR; REFRACTORY HODGKIN LYMPHOMA; B-CELL; ADOPTIVE
   IMMUNOTHERAPY; CHECKPOINT INHIBITORS; CANCER-IMMUNOTHERAPY; ADULT
   PATIENTS; OPEN-LABEL; THERAPY; SURVIVAL
AB Novel immunotherapeutic agents targeting tumor-site microenvironment are revolutionizing cancer therapy. Chimeric antigen receptor (CAR)-engineered T cells are widely studied for cancer immunotherapy. CD19-specific CAR-T cells, tisagenlecleucel, have been recently approved for clinical application. Ongoing clinical trials are testing CAR designs directed at novel targets involved in hematological and solid malignancies. In addition to trials of single-target CAR-T cells, simultaneous and sequential CAR-T cells are being studied for clinical applications. Multi-target CAR-engineered T cells are also entering clinical trials. T cell receptor-engineered CAR-T and universal CAR-T cells represent new frontiers in CAR-T cell development. In this study, we analyzed the characteristics of CAR constructs and registered clinical trials of CAR-T cells in China and provided a quick glimpse of the landscape of CAR-T studies in China.
C1 [Liu, Bingshan] Zhengzhou Univ, Sch Basic Med Sci, Zhengzhou, Henan, Peoples R China.
   [Liu, Bingshan; Song, Yongping; Liu, Delong] Zhengzhou Univ, Affiliated Canc Hosp, 127 Dongming Rd, Zhengzhou 450008, Henan, Peoples R China.
   [Liu, Bingshan; Song, Yongping; Liu, Delong] Zhengzhou Univ, Henan Canc Hosp, 127 Dongming Rd, Zhengzhou 450008, Henan, Peoples R China.
RP Song, YP; Liu, DL (corresponding author), Zhengzhou Univ, Affiliated Canc Hosp, 127 Dongming Rd, Zhengzhou 450008, Henan, Peoples R China.; Song, YP; Liu, DL (corresponding author), Zhengzhou Univ, Henan Canc Hosp, 127 Dongming Rd, Zhengzhou 450008, Henan, Peoples R China.
EM songyongping001@163.com; delong_liu@nymc.edu
FU Zhengzhou University training fellowship; National Natural Science
   Foundation of China (NSFC)National Natural Science Foundation of China
   (NSFC) [81470287]; CAHON Young Investigator Award
FX This project was partly supported by the Zhengzhou University training
   fellowship (BL) and by the National Natural Science Foundation of China
   (NSFC grant no. 81470287, YPS). BL is a recipient of the 2017 CAHON
   Young Investigator Award (www.cahon.org).
CR Abramson JS, 2017, NEW ENGL J MED, V377, P783, DOI 10.1056/NEJMc1704610
   Ahmed N, 2015, J CLIN ONCOL, V33, P1688, DOI 10.1200/JCO.2014.58.0225
   Aparicio A, 2017, J CLIN ONCOL, V35, DOI 10.1200/JCO.2017.35.15_suppl.5013
   Aspeslagh S, 2016, EUR J CANCER, V52, P50, DOI 10.1016/j.ejca.2015.08.021
   Baron F, 2015, J HEMATOL ONCOL, V8, DOI 10.1186/s13045-015-0207-4
   Baron F, 2015, J HEMATOL ONCOL, V8, DOI 10.1186/s13045-014-0098-9
   Baron F, 2010, BIOL BLOOD MARROW TR, V16, P838, DOI 10.1016/j.bbmt.2010.01.011
   Barrett DM, 2015, J IMMUNOL, V195, P755, DOI 10.4049/jimmunol.1500751
   Barrett DM, 2014, ANNU REV MED, V65, P333, DOI 10.1146/annurev-med-060512-150254
   Barrett DM, 2013, HUM GENE THER, V24, P717, DOI 10.1089/hum.2013.075
   Batlevi CL, 2016, NAT REV CLIN ONCOL, V13, P25, DOI 10.1038/nrclinonc.2015.187
   Bonifant CL, 2016, MOL THER-ONCOLYTICS, V3, DOI 10.1038/mto.2016.11
   Brahmer J, 2015, NEW ENGL J MED, V373, P123, DOI 10.1056/NEJMoa1504627
   Brahmer JR, 2012, NEW ENGL J MED, V366, P2455, DOI 10.1056/NEJMoa1200694
   Brentjens RJ, 2016, CLIN ADV HEMATOL ONC, V14, P17
   Brentjens RJ, 2013, SCI TRANSL MED, V5, DOI 10.1126/scitranslmed.3005930
   Brown CE, 2016, NEW ENGL J MED, V375, P2561, DOI 10.1056/NEJMoa1610497
   Brudno JN, 2016, J CLIN ONCOL, V34, P1112, DOI 10.1200/JCO.2015.64.5929
   Budde LE, 2013, PLOS ONE, V8, DOI 10.1371/journal.pone.0082742
   Cai B, 2016, J HEMATOL ONCOL, V9, DOI 10.1186/s13045-016-0357-z
   Davar D, 2015, EXP HEMATOL ONCOL, V4, DOI 10.1186/s40164-015-0029-7
   Davila ML, 2016, CLIN ADV HEMATOL ONC, V14, P802
   Debets R, 2016, SEMIN IMMUNOL, V28, P10, DOI 10.1016/j.smim.2016.03.002
   Dholaria B, 2016, J HEMATOL ONCOL, V9, DOI 10.1186/s13045-016-0365-z
   Falchi L, 2016, J HEMATOL ONCOL, V9, DOI 10.1186/s13045-016-0363-1
   Fan DM, 2015, J HEMATOL ONCOL, V8, DOI 10.1186/s13045-015-0109-5
   Feng KC, 2017, J HEMATOL ONCOL, V10, DOI 10.1186/s13045-016-0378-7
   Feng KC, 2016, SCI CHINA LIFE SCI, V59, P468, DOI 10.1007/s11427-016-5023-8
   Gardner R, 2016, BLOOD, V127, P2406, DOI 10.1182/blood-2015-08-665547
   Garfall AL, 2016, NEW ENGL J MED, V374, P194, DOI 10.1056/NEJMc1512760
   Garfall AL, 2015, NEW ENGL J MED, V373, P1040, DOI 10.1056/NEJMoa1504542
   Gooley TA, 2010, NEW ENGL J MED, V363, P2091, DOI 10.1056/NEJMoa1004383
   Gragert L, 2014, NEW ENGL J MED, V371, P339, DOI 10.1056/NEJMsa1311707
   Grupp SA, 2013, NEW ENGL J MED, V368, P1509, DOI 10.1056/NEJMoa1215134
   Hassan R, 2016, J CLIN ONCOL, V34, P4171, DOI 10.1200/JCO.2016.68.3672
   HEGDE M, 2014, ASCO M, V32, P10027
   Hsueh EC, 2016, EXP HEMATOL ONCOL, V5, DOI 10.1186/s40164-016-0054-1
   Hu YX, 2016, J HEMATOL ONCOL, V9, DOI 10.1186/s13045-016-0299-5
   Jin LC, 2018, NEURO-ONCOLOGY, V20, P55, DOI 10.1093/neuonc/nox116
   Kalos M, 2011, SCI TRANSL MED, V3, DOI 10.1126/scitranslmed.3002842
   Kaufman HL, 2016, LANCET ONCOL, V17, P1374, DOI 10.1016/S1470-2045(16)30364-3
   Kebriaei P, 2016, J CLIN INVEST, V126, P3363, DOI 10.1172/JCI86721
   Koneru M, 2015, J TRANSL MED, V13, DOI 10.1186/s12967-015-0460-x
   Koreth J, 2011, NEW ENGL J MED, V365, P2055, DOI 10.1056/NEJMoa1108188
   Kunert A, 2013, FRONT IMMUNOL, V4, DOI 10.3389/fimmu.2013.00363
   Lee CK, 2017, J THORAC ONCOL, V12, P403, DOI 10.1016/j.jtho.2016.10.007
   Lee CH, 2016, CANCER J, V22, P92, DOI 10.1097/PPO.0000000000000177
   Lee JY, 2016, NAT COMMUN, V7, DOI 10.1038/ncomms13354
   Li ZH, 2016, EXP HEMATOL ONCOL, V5, DOI 10.1186/s40164-016-0055-0
   Locke FL, 2017, MOL THER, V25, P285, DOI 10.1016/j.ymthe.2016.10.020
   Maude SL, 2014, NEW ENGL J MED, V371, P1507, DOI 10.1056/NEJMoa1407222
   Metzger TC, 2016, CANCER RES, V76, P3684, DOI 10.1158/0008-5472.CAN-15-3412
   Milone MC, 2009, MOL THER, V17, P1453, DOI 10.1038/mt.2009.83
   Nakazawa Y, 2016, J HEMATOL ONCOL, V9, DOI 10.1186/s13045-016-0256-3
   Neelapu SS, 2016, BLOOD, V128, DOI [10.1182/blood.V128.22.LBA-6.LBA-6, DOI 10.1182/BLOOD.V128.22.LBA-6.LBA-6]
   O'Rourke D. M., 2016, ASCO ANN M P, V34, P2067
   Park JH, 2016, BLOOD, V127, P3312, DOI 10.1182/blood-2016-02-629063
   Park JH, 2015, J CLIN ONCOL, V33, P651, DOI 10.1200/JCO.2014.57.5472
   Park JH, 2010, DISCOV MED, V9, P277
   Park JH, 2017, J CLIN ONCOL, V35, DOI 10.1200/JCO.2017.35.15_suppl.7008
   Perez-Ruiz E, 2017, CLIN CANCER RES, V23, P5326, DOI 10.1158/1078-0432.CCR-17-1799
   Ping Y, 2017, PROTEIN CELL, V8
   Porter DL, 2015, SCI TRANSL MED, V7, DOI 10.1126/scitranslmed.aac5415
   Porter DL, 2011, NEW ENGL J MED, V365, P725, DOI 10.1056/NEJMoa1103849
   Porter DL, 2011, J CANCER, V2, P331, DOI 10.7150/jca.2.331
   Qasim W, 2017, SCI TRANSL MED, V9, DOI 10.1126/scitranslmed.aaj2013
   Rapoport AP, 2015, NAT MED, V21, P914, DOI 10.1038/nm.3910
   Ren JT, 2017, CLIN CANCER RES, V23, P2255, DOI 10.1158/1078-0432.CCR-16-1300
   Ribas A, 2015, NEW ENGL J MED, V373, P1490, DOI 10.1056/NEJMp1510079
   Rosenbaum L, 2017, NEW ENGL J MED, V377, P1313, DOI 10.1056/NEJMp1711886
   Ruella M, 2016, CLIN CANCER RES, V22, P2684, DOI 10.1158/1078-0432.CCR-15-1527
   Sadelain Michel, 2015, Am Soc Clin Oncol Educ Book, pe360, DOI 10.14694/EdBook_AM.2015.35.e360
   Sadelain M, 2013, CANCER DISCOV, V3, P388, DOI 10.1158/2159-8290.CD-12-0548
   Sanmamed MF, 2015, SEMIN ONCOL, V42, P640, DOI 10.1053/j.seminoncol.2015.05.014
   Schuster SJ, 2016, BLOOD, V128
   Song DG, 2016, J HEMATOL ONCOL, V9, DOI 10.1186/s13045-016-0285-y
   Song DG, 2012, BLOOD, V119, P696, DOI 10.1182/blood-2011-03-344275
   Srivastava RM, 2017, CLIN CANCER RES, V23, P707, DOI 10.1158/1078-0432.CCR-16-0879
   Tanioka M, 2017, J CLIN ONCOL, V35, DOI 10.1200/JCO.2017.35.15_suppl.1065
   Tolcher AW, 2017, CLIN CANCER RES, V23, P5349, DOI 10.1158/1078-0432.CCR-17-1243
   Tumeh PC, 2014, NATURE, V515, P568, DOI 10.1038/nature13954
   Turtle CJ, 2016, CLIN PHARMACOL THER, V100, P252, DOI 10.1002/cpt.392
   Turtle CJ, 2016, SCI TRANSL MED, V8, DOI 10.1126/scitranslmed.aaf8621
   Turtle CJ, 2016, EXPERT REV HEMATOL, V9, P719, DOI 10.1080/17474086.2016.1203251
   Turtle CJ, 2016, J CLIN INVEST, V126, P2123, DOI 10.1172/JCI85309
   Wang CM, 2017, CLIN CANCER RES, V23, P1156, DOI 10.1158/1078-0432.CCR-16-1365
   Wei GQ, 2017, EXP HEMATOL ONCOL, V6, DOI 10.1186/s40164-017-0070-9
   Xu HY, 2017, J CLIN ONCOL, V35, DOI 10.1200/JCO.2017.35.15_suppl.e20527
   Yeku OO, 2017, J CLIN ONCOL, V35
   You FT, 2016, SCI CHINA LIFE SCI, V59, P386, DOI 10.1007/s11427-016-5024-7
   Zhang C, 2017, BIOMARK RES, V5, DOI 10.1186/s40364-017-0102-y
NR 91
TC 44
Z9 50
U1 1
U2 25
PU BMC
PI LONDON
PA CAMPUS, 4 CRINAN ST, LONDON N1 9XW, ENGLAND
EI 1756-8722
J9 J HEMATOL ONCOL
JI J. Hematol. Oncol.
PD OCT 23
PY 2017
VL 10
AR 166
DI 10.1186/s13045-017-0535-7
PG 10
WC Oncology; Hematology
SC Oncology; Hematology
GA FK4MA
UT WOS:000413467200002
PM 29058636
OA gold, Green Published
DA 2021-10-28
ER

PT J
AU Di, SM
   Li, ZH
AF Di, Shengmeng
   Li, Zonghai
TI Treatment of solid tumors with chimeric antigen receptor-engineered T
   cells: current status and future prospects
SO SCIENCE CHINA-LIFE SCIENCES
LA English
DT Review
DE solid tumor; adoptive cell therapy; T cell; chimeric antigen receptor
ID ANTITUMOR-ACTIVITY; IN-VIVO; GENETIC-MODIFICATION; SAFETY SWITCH;
   ON-TARGET; CAR; IMMUNOTHERAPY; LYMPHOCYTES; CARCINOMA; EFFICACY
AB Chimeric antigen receptors (CARs) are artificial recombinant receptors that generally combine the antigen-recognition domain of a monoclonal antibody with T cell activation domains. Recent years have seen great success in clinical trials employing CD19-specific CAR-T cell therapy for B cell leukemia. Nevertheless, solid tumors remain a major challenge for CAR-T cell therapy. This review summarizes the preclinical and clinical studies on the treatment of solid tumors with CAR-T cells. The major hurdles for the success of CAR-T and the novel strategies to address these hurdles have also been described and discussed.
C1 [Di, Shengmeng; Li, Zonghai] Shanghai Jiao Tong Univ, Sch Med, State Key Lab Oncogenes & Related Genes, Shanghai Canc Inst,Renji Hosp, Shanghai 200032, Peoples R China.
RP Li, ZH (corresponding author), Shanghai Jiao Tong Univ, Sch Med, State Key Lab Oncogenes & Related Genes, Shanghai Canc Inst,Renji Hosp, Shanghai 200032, Peoples R China.
EM zonghaili@shsmu.edu.cn
FU Supporting Programs of Research Fund of State Key Laboratory of
   Oncogenes and Related Genes [91-14-12]; Shanghai Science and Technology
   Development Funds [12JC1408300]; Shanghai Rising-Star Program (A type)
   [13QA1403300]; One Hundred Talents Scientific Research Projects of
   Health Systems in Shanghai [XBR2013123]
FX This work was supported by the Supporting Programs of the Research Fund
   of the State Key Laboratory of Oncogenes and Related Genes (91-14-12),
   the Shanghai Science and Technology Development Funds (12JC1408300), the
   Shanghai Rising-Star Program (A type; 13QA1403300), and the One Hundred
   Talents Scientific Research Projects of Health Systems in Shanghai
   (XBR2013123).
CR Adusumilli PS, 2014, SCI TRANSL MED, V6, DOI 10.1126/scitranslmed.3010162
   Ahmed N, 2007, CANCER RES, V67, P5957, DOI 10.1158/0008-5472.CAN-06-4309
   Ahmed N, 2015, J CLIN ONCOL, V33, P1688, DOI 10.1200/JCO.2014.58.0225
   AHMED NM, 2015, J IMMUNOL THERAPY S2, V3, pO11, DOI DOI 10.1186/2051-1426-3-S2-O11
   Annenkov AE, 2002, J GENE MED, V4, P133, DOI 10.1002/jgm.258
   Anurathapan U., 2013, MOL THER, V22, P623
   Beatty GL, 2014, CANCER IMMUNOL RES, V2, P112, DOI 10.1158/2326-6066.CIR-13-0170
   Beatty GL, 2015, J CLIN ONCOL, V33, DOI 10.1200/jco.2015.33.15_suppl.3007
   Burnette BC, 2011, CANCER RES, V71, P2488, DOI 10.1158/0008-5472.CAN-10-2820
   Burns W.R., 2014, HUM GENE THER, V25, P1003
   Campana D, 2014, CANCER J, V20, P134, DOI 10.1097/PPO.0000000000000028
   Carosella ED, 2015, EUR UROL, V68, P267, DOI 10.1016/j.eururo.2015.02.032
   Carpenito C, 2009, P NATL ACAD SCI USA, V106, P3360, DOI 10.1073/pnas.0813101106
   Caruana I, 2015, NAT MED, V21, P524, DOI 10.1038/nm.3833
   Caruso HG, 2015, CANCER RES, V75, P3505, DOI 10.1158/0008-5472.CAN-15-0139
   Chmielewski M, 2013, GENE THER, V20, P177, DOI 10.1038/gt.2012.21
   Chmielewski M, 2011, GENE THER, V18, P62, DOI 10.1038/gt.2010.127
   Choi BD, 2014, J CLIN NEUROSCI, V21, P189, DOI 10.1016/j.jocn.2013.03.012
   Chow KKH, 2013, MOL THER, V21, P629, DOI 10.1038/mt.2012.210
   Craddock JA, 2010, J IMMUNOTHER, V33, P780, DOI 10.1097/CJI.0b013e3181ee6675
   Curran KJ, 2015, MOL THER, V23, P769, DOI 10.1038/mt.2015.4
   Davila ML, 2014, SCI TRANSL MED, V6, DOI 10.1126/scitranslmed.3008226
   Di Stasi A, 2011, NEW ENGL J MED, V365, P1673, DOI 10.1056/NEJMoa1106152
   Di Stasi A, 2009, BLOOD, V113, P6392, DOI 10.1182/blood-2009-03-209650
   Diamond MS, 2011, J EXP MED, V208, P1989, DOI 10.1084/jem.20101158
   Dubinski D., 2015, NEUROONCOL
   Emtage PCR, 2008, CLIN CANCER RES, V14, P8112, DOI 10.1158/1078-0432.CCR-07-4910
   Fedorov VD, 2013, SCI TRANSL MED, V5, DOI 10.1126/scitranslmed.3006597
   Fu XP, 2013, INT J CANCER, V133, P2483, DOI 10.1002/ijc.28269
   Gao HP, 2014, CLIN CANCER RES, V20, P6418, DOI 10.1158/1078-0432.CCR-14-1170
   Gargett T, 2014, FRONT PHARMACOL, V5, DOI 10.3389/fphar.2014.00235
   Geldres C, 2014, CLIN CANCER RES, V20, P962, DOI 10.1158/1078-0432.CCR-13-2218
   Gonzalez-Navajas JM, 2012, NAT REV IMMUNOL, V12, P125, DOI 10.1038/nri3133
   Grada Z., 2013, MOL THER-NUCL ACIDS, V21, P1611
   Hong H, 2014, J IMMUNOTHER, V37, P93, DOI 10.1097/CJI.0000000000000018
   Jacoby E, 2016, BLOOD, V127, P1361, DOI 10.1182/blood-2015-08-664250
   Jensen MC, 2010, BIOL BLOOD MARROW TR, V16, P1245, DOI 10.1016/j.bbmt.2010.03.014
   Kakarla S, 2013, MOL THER, V21, P1611, DOI 10.1038/mt.2013.110
   Kalos M, 2011, SCI TRANSL MED, V3, DOI 10.1126/scitranslmed.3002842
   Kershaw MH, 2002, HUM GENE THER, V13, P1971, DOI 10.1089/10430340260355374
   Kershaw MH, 2006, CLIN CANCER RES, V12, P6106, DOI 10.1158/1078-0432.CCR-06-1183
   Khaleghi S, 2012, INT J HEMATOL, V95, P434, DOI 10.1007/s12185-012-1037-6
   Kloss CC, 2013, NAT BIOTECHNOL, V31, P71, DOI 10.1038/nbt.2459
   Kobayashi E, 2014, BIOCHEM BIOPH RES CO, V453, P798, DOI 10.1016/j.bbrc.2014.10.024
   Krebs S, 2014, CYTOTHERAPY, V16, P1121, DOI 10.1016/j.jcyt.2014.02.012
   Krug C, 2015, CANCER IMMUNOL IMMUN, V64, P1623, DOI 10.1007/s00262-015-1767-4
   Lamers CH, 2006, J CLIN ONCOL, V24, P20, DOI DOI 10.1200/JCO.2006.05.9964
   Lamers CHJ, 2013, MOL THER, V21, P904, DOI 10.1038/mt.2013.17
   Lamers CHJ, 2011, BLOOD, V117, P72, DOI 10.1182/blood-2010-07-294520
   Lanitis E, 2012, PLOS ONE, V7, DOI 10.1371/journal.pone.0049829
   Lanitis E, 2012, MOL THER, V20, P633, DOI 10.1038/mt.2011.256
   Lasek W, 2014, CANCER IMMUNOL IMMUN, V63, P419, DOI 10.1007/s00262-014-1523-1
   Lee DW, 2015, LANCET, V385, P517, DOI 10.1016/S0140-6736(14)61403-3
   Liao C, 2015, INT J CLIN EXP PATHO, V8, P2535
   Liu FH, 2006, CANCER RES, V66, P10815, DOI 10.1158/0008-5472.CAN-06-1408
   Liu XJ, 2015, CANCER RES, V75, P3596, DOI 10.1158/0008-5472.CAN-15-0159
   Mata M, 2014, J IMMUNOTHER, V37, P407, DOI 10.1097/CJI.0000000000000052
   Maude SL, 2014, NEW ENGL J MED, V371, P1507, DOI 10.1056/NEJMoa1407222
   Miao HS, 2014, PLOS ONE, V9, DOI 10.1371/journal.pone.0094281
   Miao H, 2009, CANCER CELL, V16, P9, DOI 10.1016/j.ccr.2009.04.009
   Moon EK, 2014, CLIN CANCER RES, V20, P4262, DOI 10.1158/1078-0432.CCR-13-2627
   Morgan RA, 2010, MOL THER, V18, P843, DOI 10.1038/mt.2010.24
   Park JR, 2007, MOL THER, V15, P825, DOI 10.1038/sj.mt.6300104
   Pule MA, 2008, NAT MED, V14, P1264, DOI 10.1038/nm.1882
   Russo V, 2012, TRENDS MOL MED, V18, P193, DOI 10.1016/j.molmed.2011.12.003
   Schumacher TN, 2015, SCIENCE, V348, P69, DOI 10.1126/science.aaa4971
   Song DG, 2011, CANCER RES, V71, P4617, DOI 10.1158/0008-5472.CAN-11-0422
   Spear P, 2013, IMMUNOL CELL BIOL, V91, P435, DOI 10.1038/icb.2013.17
   STANCOVSKI I, 1993, J IMMUNOL, V151, P6577
   Stephan MT, 2007, NAT MED, V13, P1440, DOI 10.1038/nm1676
   Sun ML, 2014, BREAST CANCER RES, V16, DOI 10.1186/bcr3674
   Tang XJ, 2014, J BIOMED RES, V28, P468, DOI [10.7555/JBR.28.20140066, 10.7555/JBR.27.20130002]
   VanSeggelen H, 2015, MOL THER, V23, P1600, DOI 10.1038/mt.2015.119
   Wang W, 2013, GENE THER, V20, P970, DOI 10.1038/gt.2013.19
   Watford WT, 2003, CYTOKINE GROWTH F R, V14, P361, DOI 10.1016/S1359-6101(03)00043-1
   Wilkie S, 2008, J IMMUNOL, V180, P4901, DOI 10.4049/jimmunol.180.7.4901
   Wu CY, 2015, SCIENCE, V350, DOI 10.1126/science.aab4077
   Wu MR, 2015, GENE THER, V22, P675, DOI 10.1038/gt.2015.29
   Wu MR, 2015, CANCER IMMUNOL IMMUN, V64, P409, DOI 10.1007/s00262-014-1648-2
   Yarden Y, 2001, NAT REV MOL CELL BIO, V2, P127, DOI 10.1038/35052073
   Yvon E, 2009, CLIN CANCER RES, V15, P5852, DOI 10.1158/1078-0432.CCR-08-3163
   Zhang T, 2012, J IMMUNOL, V189, P2290, DOI 10.4049/jimmunol.1103495
   Zhao YB, 2010, CANCER RES, V70, P9053, DOI 10.1158/0008-5472.CAN-10-2880
   Zhou XK, 2013, NEOPLASIA, V15, P544, DOI 10.1593/neo.13168
NR 84
TC 20
Z9 24
U1 0
U2 19
PU SCIENCE PRESS
PI BEIJING
PA 16 DONGHUANGCHENGGEN NORTH ST, BEIJING 100717, PEOPLES R CHINA
SN 1674-7305
EI 1869-1889
J9 SCI CHINA LIFE SCI
JI Sci. China-Life Sci.
PD APR
PY 2016
VL 59
IS 4
BP 360
EP 369
DI 10.1007/s11427-016-5025-6
PG 10
WC Biology
SC Life Sciences & Biomedicine - Other Topics
GA DJ3JQ
UT WOS:000374101500005
PM 26968709
OA hybrid
DA 2021-10-28
ER

PT J
AU Cao, Y
   Rodgers, DT
   Du, JJ
   Ahmad, I
   Hampton, EN
   Ma, JSY
   Mazagova, M
   Choi, SH
   Yun, HY
   Xiao, H
   Yang, PY
   Luo, XZ
   Lim, RKV
   Pugh, HM
   Wang, F
   Kazane, SA
   Wright, TM
   Kim, CH
   Schultz, PG
   Young, TS
AF Cao, Yu
   Rodgers, David T.
   Du, Juanjuan
   Ahmad, Insha
   Hampton, Eric N.
   Ma, Jennifer S. Y.
   Mazagova, Magdalena
   Choi, Sei-hyun
   Yun, Hwa Young
   Xiao, Han
   Yang, Pengyu
   Luo, Xiaozhou
   Lim, Reyna K. V.
   Pugh, Holly M.
   Wang, Feng
   Kazane, Stephanie A.
   Wright, Timothy M.
   Kim, Chan Hyuk
   Schultz, Peter G.
   Young, Travis S.
TI Design of Switchable Chimeric Antigen Receptor T Cells Targeting Breast
   Cancer
SO ANGEWANDTE CHEMIE-INTERNATIONAL EDITION
LA English
DT Article
DE antibody switches; chimeric antigen receptors; Her2-expressing breast
   cancer; peptide neo-epitope; unnatural amino acids
ID ADOPTIVE IMMUNOTHERAPY; ANTIBODIES; SPECIFICITY; STRATEGY; LEUKEMIA;
   AFFINITY
AB Chimeric antigen receptor T (CAR-T) cells have demonstrated promising results against hematological malignancies, but have encountered significant challenges in translation to solid tumors. To overcome these hurdles, we have developed a switchable CAR-T cell platform in which the activity of the engineered cell is controlled by dosage of an antibody-based switch. Herein, we apply this approach to Her2-expressing breast cancers by engineering switch molecules through site-specific incorporation of FITC or grafting of a peptide neo-epitope (PNE) into the anti-Her2 antibody trastuzumab (clone 4D5). We demonstrate that both switch formats can be readily optimized to redirect CAR-T cells (specific for the corresponding FITC or PNE) to Her2-expressing tumor cells, and afford dose-titratable activation of CAR-T cells ex vivo and complete clearance of the tumor in rodent xenograft models. This strategy may facilitate the application of immunotherapy to solid tumors by affording comparable efficacy with improved safety owing to switch-based control of the CAR-T response.
C1 [Cao, Yu; Ahmad, Insha; Choi, Sei-hyun; Yun, Hwa Young; Xiao, Han; Luo, Xiaozhou; Schultz, Peter G.] Scripps Res Inst, Dept Chem, 10550 N Torrey Pines Rd, La Jolla, CA 92037 USA.
   [Cao, Yu; Ahmad, Insha; Choi, Sei-hyun; Yun, Hwa Young; Xiao, Han; Luo, Xiaozhou; Schultz, Peter G.] Scripps Res Inst, Skaggs Inst Chem Biol, 10550 N Torrey Pines Rd, La Jolla, CA 92037 USA.
   [Rodgers, David T.; Du, Juanjuan; Hampton, Eric N.; Ma, Jennifer S. Y.; Mazagova, Magdalena; Yang, Pengyu; Lim, Reyna K. V.; Pugh, Holly M.; Wang, Feng; Kazane, Stephanie A.; Wright, Timothy M.; Kim, Chan Hyuk; Schultz, Peter G.; Young, Travis S.] Calif Inst Biomed Res, 11119 N Torrey Pines Rd, La Jolla, CA 92037 USA.
   [Choi, Sei-hyun] Daegu Gyeongbook Med Innovat Ctr, 80 Chembok Ro, Daegu 41061, South Korea.
   [Kim, Chan Hyuk] Korea Adv Inst Sci & Technol, Dept Biol Sci, 291 Daehak Ro, Daejeon 34141, South Korea.
RP Schultz, PG (corresponding author), Scripps Res Inst, Dept Chem, 10550 N Torrey Pines Rd, La Jolla, CA 92037 USA.; Schultz, PG (corresponding author), Scripps Res Inst, Skaggs Inst Chem Biol, 10550 N Torrey Pines Rd, La Jolla, CA 92037 USA.; Kim, CH; Schultz, PG; Young, TS (corresponding author), Calif Inst Biomed Res, 11119 N Torrey Pines Rd, La Jolla, CA 92037 USA.; Kim, CH (corresponding author), Korea Adv Inst Sci & Technol, Dept Biol Sci, 291 Daehak Ro, Daejeon 34141, South Korea.
EM chkim@calibr.org; Schultz@scripps.edu; tyoung@calibr.org
RI Yang, Pengyu/A-5520-2011
OI Yang, Pengyu/0000-0001-7554-5281; Luo, Xiaozhou/0000-0001-9808-6890;
   Yun, Hwayoung/0000-0003-1414-6169
FU NIHUnited States Department of Health & Human ServicesNational
   Institutes of Health (NIH) - USA [R01 GM062159]; NATIONAL INSTITUTE OF
   GENERAL MEDICAL SCIENCESUnited States Department of Health & Human
   ServicesNational Institutes of Health (NIH) - USANIH National Institute
   of General Medical Sciences (NIGMS) [R01GM062159] Funding Source: NIH
   RePORTER
FX This work was supported by NIH grant R01 GM062159 (P.G.S.).
CR Barrett DM, 2014, ANNU REV MED, V65, P333, DOI 10.1146/annurev-med-060512-150254
   Cao Y, 2015, ANGEW CHEM INT EDIT, V54, P7022, DOI 10.1002/anie.201500799
   Chmielewski M, 2015, EXPERT OPIN BIOL TH, V15, P1145, DOI 10.1517/14712598.2015.1046430
   Dommerholt J., 2010, ANGEW CHEM, V122, P9612
   Dommerholt J, 2010, ANGEW CHEM INT EDIT, V49, P9422, DOI 10.1002/anie.201003761
   Gargett T, 2014, FRONT PHARMACOL, V5, DOI 10.3389/fphar.2014.00235
   Grupp SA, 2013, NEW ENGL J MED, V368, P1509, DOI 10.1056/NEJMoa1215134
   Hudak JE, 2012, ANGEW CHEM INT EDIT, V51, P4161, DOI 10.1002/anie.201108130
   Jena B, 2010, BLOOD, V116, P1035, DOI 10.1182/blood-2010-01-043737
   Kakarla S, 2014, CANCER J, V20, P151, DOI 10.1097/PPO.0000000000000032
   Kim C.H., 2015, ANGEW CHEM, V127, P7128
   Kim MS, 2015, J AM CHEM SOC, V137, P2832, DOI 10.1021/jacs.5b00106
   Kudo K, 2014, CANCER RES, V74, P93, DOI 10.1158/0008-5472.CAN-13-1365
   Louis CU, 2011, BLOOD, V118, P6050, DOI 10.1182/blood-2011-05-354449
   Ma JSY, 2016, P NATL ACAD SCI USA, V113, pE450, DOI 10.1073/pnas.1524193113
   Maude SL, 2014, NEW ENGL J MED, V371, P1507, DOI 10.1056/NEJMoa1407222
   Milone MC, 2009, MOL THER, V17, P1453, DOI 10.1038/mt.2009.83
   Morgan RA, 2010, MOL THER, V18, P843, DOI 10.1038/mt.2010.24
   Nguyen A, 2006, PROTEIN ENG DES SEL, V19, P291, DOI 10.1093/protein/gzl011
   Porter DL, 2015, SCI TRANSL MED, V7, DOI 10.1126/scitranslmed.aac5415
   Rabuka D, 2012, Angew. Chem, V124, P4237
   Restifo NP, 2012, NAT REV IMMUNOL, V12, P269, DOI 10.1038/nri3191
   Rodgers DT, 2016, P NATL ACAD SCI USA, V113, pE459, DOI 10.1073/pnas.1524155113
   Rosenberg SA, 2011, CLIN CANCER RES, V17, P4550, DOI 10.1158/1078-0432.CCR-11-0116
   Sun ML, 2014, BREAST CANCER RES, V16, DOI 10.1186/bcr3674
   Tamada K, 2012, CLIN CANCER RES, V18, P6436, DOI 10.1158/1078-0432.CCR-12-1449
   Till BG, 2012, BLOOD, V119, P3940, DOI 10.1182/blood-2011-10-387969
   Urbanska K, 2012, CANCER RES, V72, P1844, DOI 10.1158/0008-5472.CAN-11-3890
   Vaughan TJ, 1996, NAT BIOTECHNOL, V14, P309, DOI 10.1038/nbt0396-309
   Zahnd C, 2004, J BIOL CHEM, V279, P18870, DOI 10.1074/jbc.M309169200
NR 30
TC 50
Z9 59
U1 2
U2 55
PU WILEY-V C H VERLAG GMBH
PI WEINHEIM
PA POSTFACH 101161, 69451 WEINHEIM, GERMANY
SN 1433-7851
EI 1521-3773
J9 ANGEW CHEM INT EDIT
JI Angew. Chem.-Int. Edit.
PD JUN 20
PY 2016
VL 55
IS 26
BP 7520
EP 7524
DI 10.1002/anie.201601902
PG 5
WC Chemistry, Multidisciplinary
SC Chemistry
GA DV6WI
UT WOS:000383077400038
PM 27145250
OA Green Accepted
DA 2021-10-28
ER

PT J
AU You, FT
   Jiang, LC
   Zhang, BZ
   Lu, Q
   Zhou, Q
   Liao, XY
   Wu, H
   Du, KQ
   Zhu, YC
   Meng, HM
   Gong, ZS
   Zong, YH
   Huang, L
   Lu, M
   Tang, JR
   Li, YF
   Zhai, XC
   Wang, XL
   Ye, SS
   Chen, D
   Yuan, L
   Qi, L
   Yang, L
AF You, Fengtao
   Jiang, Licui
   Zhang, Bozhen
   Lu, Qiang
   Zhou, Qiao
   Liao, Xiaoyang
   Wu, Hong
   Du, Kaiqi
   Zhu, Youcai
   Meng, Huimin
   Gong, Zhishu
   Zong, Yunhui
   Huang, Lei
   Lu, Man
   Tang, Jirong
   Li, Yafen
   Zhai, Xiaochen
   Wang, Xiangling
   Ye, Sisi
   Chen, Dan
   Yuan, Lei
   Qi, Lin
   Yang, Lin
TI Phase 1 clinical trial demonstrated that MUC1 positive metastatic
   seminal vesicle cancer can be effectively eradicated by modified
   Anti-MUC1 chimeric antigen receptor transduced T cells
SO SCIENCE CHINA-LIFE SCIENCES
LA English
DT Article
DE MUC1; CAR-T therapy; solid tumor; seminal vesicle cancer
ID ADOPTIVE THERAPY; BREAST-CANCER; IMMUNOTHERAPY; EXPRESSION; TUMORS;
   CARCINOMA; TARGET; IDENTIFICATION; MANAGEMENT; ANTIBODY
AB Recent progress in chimeric antigen receptor-modified T-cell (CAR-T cell) technology in cancer therapy is extremely promising, especially in the treatment of patients with B-cell acute lymphoblastic leukemia. In contrast, due to the hostile immunosuppressive microenvironment of a solid tumor, CAR T-cell accessibility and survival continue to pose a considerable challenge, which leads to their limited therapeutic efficacy. In this study, we constructed two anti-MUC1 CAR-T cell lines. One set of CAR-T cells contained SM3 single chain variable fragment (scFv) sequence specifically targeting the MUC1 antigen and co-expressing interleukin (IL) 12 (named SM3-CAR). The other CAR-T cell line carried the SM3 scFv sequence modified to improve its binding to MUC1 antigen (named pSM3-CAR) but did not co-express IL-12. When those two types of CAR-T cells were injected intratumorally into two independent metastatic lesions of the same MUC1(+) seminal vesicle cancer patient as part of an interventional treatment strategy, the initial results indicated no side-effects of the MUC1 targeting CAR-T cell approach, and patient serum cytokines responses were positive. Further evaluation showed that pSM3-CAR effectively caused tumor necrosis, providing new options for improved CAR-T therapy in solid tumors.
C1 [You, Fengtao; Meng, Huimin; Yang, Lin] Soochow Univ, Cyrus Tang Hematol Ctr, Collaborat Innovat Ctr Hematol, Suzhou 215123, Peoples R China.
   [You, Fengtao; Jiang, Licui; Zhang, Bozhen; Zong, Yunhui; Huang, Lei; Lu, Man; Tang, Jirong; Li, Yafen; Ye, Sisi; Chen, Dan; Qi, Lin; Yang, Lin] Suzhou Canc Immunotherapy & Diag Engn Ctr, Suzhou 215123, Peoples R China.
   [You, Fengtao; Jiang, Licui; Zhang, Bozhen; Zong, Yunhui; Huang, Lei; Lu, Man; Tang, Jirong; Li, Yafen; Ye, Sisi; Chen, Dan; Qi, Lin; Yang, Lin] Persongen Biomed Suzhou Co Ltd, Suzhou 215123, Peoples R China.
   [Lu, Qiang; Zhou, Qiao; Liao, Xiaoyang; Wu, Hong] Sichuan Univ, West China Hosp, Chengdu 610041, Peoples R China.
   [Du, Kaiqi; Zhu, Youcai] Zhejiang Corps Hosp, Chinese Peoples Armed Police Force, Dept Cardiothorac Surg, Jiaxing 314000, Peoples R China.
   [Gong, Zhishu] Zhengzhou First Peoples Hosp, Med Grp, Zhengzhou 450004, Peoples R China.
   [Zhai, Xiaochen; Wang, Xiangling; Yang, Lin] Xi An Jiao Tong Univ, Coll Pharm, Suzhou 215123, Peoples R China.
   [Yuan, Lei] Chinese Peoples Liberat Army Gen Hosp, Dept Hematol, Beijing 100853, Peoples R China.
RP Yang, L (corresponding author), Soochow Univ, Cyrus Tang Hematol Ctr, Collaborat Innovat Ctr Hematol, Suzhou 215123, Peoples R China.; Yang, L (corresponding author), Suzhou Canc Immunotherapy & Diag Engn Ctr, Suzhou 215123, Peoples R China.; Yang, L (corresponding author), Persongen Biomed Suzhou Co Ltd, Suzhou 215123, Peoples R China.; Yang, L (corresponding author), Xi An Jiao Tong Univ, Coll Pharm, Suzhou 215123, Peoples R China.
EM yanglin@suda.edu.cn
FU Priority Academic Program Development of Jiangsu Higher Education
   Institutions; National Natural Science Foundation of ChinaNational
   Natural Science Foundation of China (NSFC) [31471283]
FX This work was supported by the Priority Academic Program Development of
   Jiangsu Higher Education Institutions, the National Natural Science
   Foundation of China (31471283).
CR Abken H, 2015, IMMUNOTHERAPY-UK, V7, P535, DOI [10.2217/imt.15.15, 10.2217/IMT.15.15]
   Acres B, 2005, EXPERT REV VACCINES, V4, P493, DOI 10.1586/14760584.4.4.493
   Acres B, 2017, CURR TOP MICROBIOL, V405, P79, DOI 10.1007/82_2015_429
   BARND DL, 1989, P NATL ACAD SCI USA, V86, P7159, DOI 10.1073/pnas.86.18.7159
   Barrett DM, 2014, CURR OPIN PEDIATR, V26, P43, DOI 10.1097/MOP.0000000000000043
   Beatson R, 2015, PLOS ONE, V10, DOI 10.1371/journal.pone.0125994
   Beatson RE, 2010, IMMUNOTHERAPY-UK, V2, P305, DOI 10.2217/IMT.10.17
   Blixt O, 2011, BREAST CANCER RES, V13, DOI 10.1186/bcr2841
   BURCHELL J, 1993, EPITHELIAL CELL BIOL, V2, P155
   Chinnasamy D, 2012, CLIN CANCER RES, V18, P1672, DOI 10.1158/1078-0432.CCR-11-3050
   Chmielewski M, 2015, EXPERT OPIN BIOL TH, V15, P1145, DOI 10.1517/14712598.2015.1046430
   Chmielewski M, 2014, IMMUNOL REV, V257, P83, DOI 10.1111/imr.12125
   Condomines M, 2015, PLOS ONE, V10, DOI 10.1371/journal.pone.0130518
   Correa I, 2003, IMMUNOLOGY, V108, P32, DOI 10.1046/j.1365-2567.2003.01562.x
   Craddock JA, 2010, J IMMUNOTHER, V33, P780, DOI 10.1097/CJI.0b013e3181ee6675
   Dalziel M, 2001, J BIOL CHEM, V276, P11007, DOI 10.1074/jbc.M006523200
   Davila ML, 2013, HEMATOL ONCOL CLIN N, V27, P341, DOI 10.1016/j.hoc.2012.12.004
   Dhani N, 2015, SEMIN NUCL MED, V45, P110, DOI 10.1053/j.semnuclmed.2014.11.002
   GENDLER SJ, 1991, AM REV RESPIR DIS, V144, pS42, DOI 10.1164/ajrccm/144.3_pt_2.S42
   Gheybi E, 2014, TUMOR BIOL, V35, P11489, DOI 10.1007/s13277-014-2483-y
   GRANOWSKA M, 1990, International Journal of Biological Markers, V5, P89
   GRANOWSKA M, 1993, EUR J NUCL MED, V20, P483
   Gross T, 2001, DERMATOLOGY, V202, P198, DOI 10.1159/000051636
   Grupp SA, 2013, NEW ENGL J MED, V368, P1509, DOI 10.1056/NEJMoa1215134
   Hillerdal V, 2015, BIODRUGS, V29, P75, DOI 10.1007/s40259-015-0122-9
   Jensen MC, 2014, IMMUNOL REV, V257, P127, DOI 10.1111/imr.12139
   Jonckheere N, 2010, BIOCHIMIE, V92, P1, DOI 10.1016/j.biochi.2009.09.018
   Jonnalagadda M, 2015, MOL THER, V23, P757, DOI 10.1038/mt.2014.208
   Kakarla S, 2014, CANCER J, V20, P151, DOI 10.1097/PPO.0000000000000032
   Kimura T, 2013, EXPERT OPIN BIOL TH, V13, P35, DOI 10.1517/14712598.2012.725719
   Koehler H, 2007, CANCER RES, V67, P2265, DOI 10.1158/0008-5472.CAN-06-2098
   Kofler DM, 2011, MOL THER, V19, P760, DOI 10.1038/mt.2011.9
   Kruger W, 2000, J HEMATOTH STEM CELL, V9, P409, DOI 10.1089/152581600419044
   Lamers CHJ, 2014, HUM GENE THER METHOD, V25, P345, DOI 10.1089/hgtb.2014.051
   Lamers CHJ, 2013, MOL THER, V21, P904, DOI 10.1038/mt.2013.17
   Lutschg V, 2011, NAT COMMUN, V2, DOI 10.1038/ncomms1391
   Madsen CB, 2013, IMMUNOPHARM IMMUNOT, V35, P649, DOI 10.3109/08923973.2013.837060
   Maher J, 2009, CANCER RES, V69, P4559, DOI 10.1158/0008-5472.CAN-09-0564
   Maude SL, 2015, BLOOD, V125, P4017, DOI 10.1182/blood-2014-12-580068
   Maude SL, 2014, HEMATOL-AM SOC HEMAT, P559, DOI 10.1182/asheducation-2014.1.559
   Maude SL, 2014, NEW ENGL J MED, V371, P1507, DOI 10.1056/NEJMoa1407222
   Morgan RA, 2010, MOL THER, V18, P843, DOI 10.1038/mt.2010.24
   Mungul A, 2004, INT J ONCOL, V25, P937
   Oleinika K, 2013, CLIN EXP IMMUNOL, V171, P36, DOI 10.1111/j.1365-2249.2012.04657.x
   PEAT N, 1992, CANCER RES, V52, P1954
   Pegram HJ, 2015, LEUKEMIA, V29, P415, DOI 10.1038/leu.2014.215
   Pegram HJ, 2014, CANCER J, V20, P127, DOI 10.1097/PPO.0000000000000034
   Pegram HJ, 2012, BLOOD, V119, P4133, DOI 10.1182/blood-2011-12-400044
   Porter DL, 2011, NEW ENGL J MED, V365, P725, DOI 10.1056/NEJMoa1103849
   Sakaguchi S, 2006, IMMUNOL REV, V212, P8, DOI 10.1111/j.0105-2896.2006.00427.x
   Tang CK, 2008, EXPERT REV VACCINES, V7, P951, DOI 10.1586/14760584.7.7.951
   Tang CK, 2008, EXPERT REV VACCINES, V7, P963, DOI 10.1586/14760584.7.7.963
   Tarp MA, 2007, GLYCOBIOLOGY, V17, P197, DOI 10.1093/glycob/cwl061
   Taylor-Papadimitriou J, 2002, J MAMMARY GLAND BIOL, V7, P209, DOI 10.1023/A:1020360121451
   TAYLORPAPADIMITRIOU J, 1993, ANN NY ACAD SCI, V698, P31, DOI 10.1111/j.1749-6632.1993.tb17189.x
   Turtle CJ, 2014, INT J HEMATOL, V99, P132, DOI 10.1007/s12185-013-1490-x
   Wilkie S, 2008, J IMMUNOL, V180, P4901, DOI 10.4049/jimmunol.180.7.4901
   Yang E, 2007, HISTOL HISTOPATHOL, V22, P905, DOI 10.14670/HH-22.905
NR 58
TC 76
Z9 78
U1 2
U2 12
PU SCIENCE PRESS
PI BEIJING
PA 16 DONGHUANGCHENGGEN NORTH ST, BEIJING 100717, PEOPLES R CHINA
SN 1674-7305
EI 1869-1889
J9 SCI CHINA LIFE SCI
JI Sci. China-Life Sci.
PD APR
PY 2016
VL 59
IS 4
BP 386
EP 397
DI 10.1007/s11427-016-5024-7
PG 12
WC Biology
SC Life Sciences & Biomedicine - Other Topics
GA DJ3JQ
UT WOS:000374101500008
PM 26961900
OA hybrid
DA 2021-10-28
ER

PT J
AU Jiang, H
   Shi, ZM
   Wang, P
   Wang, C
   Yang, LL
   Du, GX
   Zhang, HH
   Shi, BZ
   Jia, J
   Li, QX
   Wang, HM
   Li, ZH
AF Jiang, Hua
   Shi, Zhimin
   Wang, Peng
   Wang, Cong
   Yang, Linlin
   Du, Guoxiu
   Zhang, Honghong
   Shi, Bizhi
   Jia, Jie
   Li, Qixiang
   Wang, Huamao
   Li, Zonghai
TI Claudin18.2-Specific Chimeric Antigen Receptor Engineered T Cells for
   the Treatment of Gastric Cancer
SO JNCI-JOURNAL OF THE NATIONAL CANCER INSTITUTE
LA English
DT Article
ID CLAUDIN-18; GLIOBLASTOMA; GENE
AB Background: Claudin18.2 (CLDN18.2), a gastric-specific membrane protein, has been regarded as a potential therapeutic target for gastric cancer and other cancer types. The aim of our study was to elucidate whether chimeric antigen receptor T (CAR T) cells redirected to CLDN18.2 have the potential to be used in the treatment of this deadly disease.
   Methods: CLDN18.2-specific humanized antibodies were developed using hybridoma and humanization technology. CLDN18.2-specific CAR T cells were prepared by lentiviral vector transduction. In vitro antitumor activities and cytokine production of the CAR T cells to gastric cancer cell lines were examined by cytotoxicity and ELISA assay. In vivo antitumor activities of CAR T cells were evaluated in mice bearing gastric cancer cell line and patient-derived tumor xenograft (PDX) models (n >= 6 mice per group). All statistical tests were two-sided.
   Results: Humanized CLDN18.2-specific hu8E5 and hu8E5-2I single-chain fragment variables (scFv) were successfully developed. CLDN18.2-specific CAR T cells were developed using hu8E5 or hu8E5-2I scFv as targeting moieties. Both hu8E5-28Z and hu8E5-2I-28Z CAR T cells comprising the CD28 costimulatory domain potently suppressed tumor growth in a cancer cell line xenograft mouse model (mean [SD] tumor volume: hu8E5-28Z = 118.0 [108.6] mm(3) and hu8E5-2I-28Z group = 75.5 [118.7] mm(3) vs untransduced T cell group = 731.8 [206.3] mm(3) at day 29 after tumor inoculation, P < .001). Partial or complete tumor elimination was observed in CLDN18.2-positive gastric cancer PDX models treated with the hu8E5-2I-28Z CAR T cells (P < .001), which persist well in vivo and infiltrate efficiently into the tumor tissues. Although the CLDN18.2 CAR T cells could lyse target cells expressing murine CLDN18.2 (mCLDN18.2), no obvious deleterious effect on the normal organs including the gastric tissues was observed in the mice.
   Conclusions: CLDN18.2-specific CAR T cells could be a promising treatment strategy for gastric cancer and potentially other CLDN18.2-positive tumors.
C1 [Jiang, Hua; Shi, Bizhi; Li, Zonghai] Shanghai Jiao Tong Univ, Sch Med, State Key Lab Oncogenes & Related Genes, Shanghai Canc Inst,Renji Hosp, 25 Ln2200,XieTu Rd, Shanghai 200032, Peoples R China.
   [Shi, Zhimin; Wang, Peng; Wang, Cong; Yang, Linlin; Du, Guoxiu; Zhang, Honghong; Jia, Jie; Wang, Huamao; Li, Zonghai] CARsgen Therapeut, Shanghai, Peoples R China.
   [Li, Qixiang] Crown Biosci Inc, Santa Clara, CA USA.
RP Li, ZH (corresponding author), Shanghai Jiao Tong Univ, Sch Med, State Key Lab Oncogenes & Related Genes, Shanghai Canc Inst,Renji Hosp, 25 Ln2200,XieTu Rd, Shanghai 200032, Peoples R China.
EM zonghaili@shsmu.edu.cn
FU Supporting Programs of Shanghai Subject Chief Scientist [16XD1402600];
   Shanghai Municipal Commission of Health and Family Planning [201740124];
   State Key Laboratory of Oncogenes and Related Genes [91-17-23]; seed
   fund of Renji Hospital [RJZZ17-021]; Supporting Programs of Shanghai
   Science and Technology Innovation Action Plan [18431903600]
FX This research was supported by funding from the Supporting Programs of
   Shanghai Subject Chief Scientist (No. 16XD1402600), Shanghai Municipal
   Commission of Health and Family Planning (No. 201740124), a grant from
   the State Key Laboratory of Oncogenes and Related Genes (No. 91-17-23),
   the seed fund of Renji Hospital (No. RJZZ17-021), and the Supporting
   Programs of Shanghai Science and Technology Innovation Action Plan (No.
   18431903600).
CR Abozeid M, 2017, BIOMED RES INT, V2017, DOI 10.1155/2017/5791262
   Ahmed N, 2017, JAMA ONCOL, V3, P1094, DOI 10.1001/jamaoncol.2017.0184
   Brennan Murray F, 2005, Gastric Cancer, V8, P64, DOI 10.1007/s10120-005-0319-6
   Brown CE, 2016, NEW ENGL J MED, V375, P2561, DOI 10.1056/NEJMoa1610497
   Couzin-Frankel J, 2013, SCIENCE, V342, P1432, DOI 10.1126/science.342.6165.1432
   Drent E, 2017, MOL THER, V25, P1946, DOI 10.1016/j.ymthe.2017.04.024
   Ferlay J, 2015, INT J CANCER, V136, pE359, DOI 10.1002/ijc.29210
   Gao HP, 2014, CLIN CANCER RES, V20, P6418, DOI 10.1158/1078-0432.CCR-14-1170
   Kang YK, 2017, LANCET, V390, P2461, DOI 10.1016/S0140-6736(17)31827-5
   Kobold Sebastian, 2015, J Natl Cancer Inst, V107, P364, DOI 10.1093/jnci/dju364
   Long AH, 2015, NAT MED, V21, P581, DOI 10.1038/nm.3838
   Maus MV, 2013, CANCER IMMUNOL RES, V1, P26, DOI 10.1158/2326-6066.CIR-13-0006
   Morgan RA, 2010, MOL THER, V18, P843, DOI 10.1038/mt.2010.24
   Niimi T, 2001, MOL CELL BIOL, V21, P7380, DOI 10.1128/MCB.21.21.7380-7390.2001
   Sahin U, 2008, CLIN CANCER RES, V14, P7624, DOI 10.1158/1078-0432.CCR-08-1547
   Sanada Y, 2006, J PATHOL, V208, P633, DOI 10.1002/path.1922
   Subhash VV, 2015, J IMMUNOL RES, V2015, DOI 10.1155/2015/308574
   Trarbach T, 2014, ANN ONCOLOGY S4, V25, piv218, DOI [DOI 10.1093/ANNONC/MDU334.21, 10.1093/annonc/mdu334.21]
   Whilding LM, 2015, IMMUNOTHERAPY-UK, V7, P229, DOI [10.2217/imt.14.120, 10.2217/IMT.14.120]
   Yazdanifar Mahboubeh, 2016, Curr Trends Immunol, V17, P95
   Zhang MF, 2016, ONCOIMMUNOLOGY, V5, DOI 10.1080/2162402X.2016.1160182
NR 21
TC 39
Z9 42
U1 8
U2 48
PU OXFORD UNIV PRESS INC
PI CARY
PA JOURNALS DEPT, 2001 EVANS RD, CARY, NC 27513 USA
SN 0027-8874
EI 1460-2105
J9 JNCI-J NATL CANCER I
JI JNCI-J. Natl. Cancer Inst.
PD APR
PY 2019
VL 111
IS 4
BP 409
EP 418
AR djy134
DI 10.1093/jnci/djy134
PG 10
WC Oncology
SC Oncology
GA JB4CY
UT WOS:000488504400009
PM 30203099
DA 2021-10-28
ER

PT S
AU Song, EZ
   Milone, MC
AF Song, Edward Z.
   Milone, Michael C.
BE Insel, PA
TI Pharmacology of Chimeric Antigen Receptor-Modified T Cells
SO ANNUAL REVIEW OF PHARMACOLOGY AND TOXICOLOGY, VOL 61, 2021
SE Annual Review of Pharmacology and Toxicology
LA English
DT Review; Book Chapter
DE CAR; T cell; immunotherapy; cancer; pharmacology
ID ACUTE LYMPHOBLASTIC-LEUKEMIA; CYTOKINE RELEASE SYNDROME; B-CELL;
   THERAPY; CHEMOTHERAPY; REMISSIONS; KINETICS; CD8(+); TISAGENLECLEUCEL;
   NEUROTOXICITY
AB Cell-based immunotherapies using T cells that are engineered to express a chimeric antigen receptor (CAR-T cells) are an effective treatment option for several B cell malignancies. Compared with most drugs, CAR-T cell products are highly complex, as each cell product is composed of a heterogeneous mixture of millions of cells. The biodistribution and kinetics of CAR-T cells, following administration, are unique given the ability of T cells to actively migrate as well as replicate within the patient. CAR-T cell therapies also have multiple mechanisms of action that contribute to both their antitumor activity and their toxicity. This review provides an overview of the unique pharmacology of CAR-T cells, with a focus on CD19-targeting and B cell maturation antigen (BCMA)-targeting CAR-T cells.
C1 [Song, Edward Z.] Univ Penn, Dept Pathol & Lab Med, Philadelphia, PA 19104 USA.
   Univ Penn, Perelman Sch Med, Ctr Cellular Immunotherapies, Philadelphia, PA 19104 USA.
RP Song, EZ (corresponding author), Univ Penn, Dept Pathol & Lab Med, Philadelphia, PA 19104 USA.
EM zeyuan@pennmedicine.upenn.edu; milone@pennmedicine.upenn.edu
OI Song, Edward/0000-0002-4022-9753
CR Ali SA, 2016, BLOOD, V128, P1688, DOI 10.1182/blood-2016-04-711903
   Awasthi R, 2020, BLOOD ADV, V4, P560, DOI 10.1182/bloodadvances.2019000525
   Beatty GL, 2018, GASTROENTEROLOGY, V155, P29, DOI 10.1053/j.gastro.2018.03.029
   Bhoj VG, 2016, BLOOD, V128, P360, DOI 10.1182/blood-2016-01-694356
   Brentjens RJ, 2007, CLIN CANCER RES, V13, P5426, DOI 10.1158/1078-0432.CCR-07-0674
   Brentjens RJ, 2011, BLOOD, V118, P4817, DOI 10.1182/blood-2011-04-348540
   Brudno JN, 2018, J CLIN ONCOL, V36, P2267, DOI 10.1200/JCO.2018.77.8084
   CHEN LJ, 2019, BLOOD S, V134, DOI DOI 10.1182/BLOOD-2019-130008
   Cheng Z, 2018, MOL THER, V26, P976, DOI 10.1016/j.ymthe.2018.01.022
   Cohen AD, 2019, J CLIN INVEST, V129, P2210, DOI 10.1172/JCI126397
   Costello CL, 2019, BLOOD, V134, DOI 10.1182/blood-2019-129562
   de Berg PJV, 2008, CURR OPIN IMMUNOL, V20, P339, DOI 10.1016/j.coi.2008.03.007
   Dudley ME, 2005, J CLIN ONCOL, V23, P2346, DOI 10.1200/JCO.2005.00.240
   Eschner K., 2017, SMITHSON MAG    0615
   ESHHAR Z, 1993, P NATL ACAD SCI USA, V90, P720, DOI 10.1073/pnas.90.2.720
   FDA, 2017, FDA BRIEF DOC ONC DR
   FDA (US Food Drug Adm, 2019, KYMR TIS
   FDA (US Food Drug Adm, 2018, YESC AX CIL
   Finney OC, 2019, J CLIN INVEST, V129, P2123, DOI 10.1172/JCI125423
   Fraietta JA, 2018, NATURE, V558, P307, DOI 10.1038/s41586-018-0178-z
   Fraietta JA, 2018, NAT MED, V24, P563, DOI 10.1038/s41591-018-0010-1
   Gardner RA, 2019, BLOOD, V134, P2149, DOI 10.1182/blood.2019001463
   Gardner RA, 2017, BLOOD, V129, P3322, DOI 10.1182/blood-2017-02-769208
   Gattinoni L, 2012, NAT REV CANCER, V12, P671, DOI 10.1038/nrc3322
   Geyer MB, 2018, MOL THER, V26, P1896, DOI 10.1016/j.ymthe.2018.05.018
   Ghorashian S, 2019, NAT MED, V25, P1408, DOI 10.1038/s41591-019-0549-5
   Giavridis T, 2018, NAT MED, V24, P731, DOI 10.1038/s41591-018-0041-7
   Golubovskaya V, 2016, CANCERS, V8, DOI 10.3390/cancers8030036
   Gregory T, 2018, BLOOD, V132, DOI 10.1182/blood-2018-99-111419
   Gust J, 2017, CANCER DISCOV, V7, P1404, DOI 10.1158/2159-8290.CD-17-0698
   Hay KA, 2017, BLOOD, V130, P2295, DOI 10.1182/blood-2017-06-793141
   Irvine DJ, 2002, NATURE, V419, P845, DOI 10.1038/nature01076
   Kantarjian H, 2017, NEW ENGL J MED, V376, P836, DOI 10.1056/NEJMoa1609783
   Kebriaei P, 2016, J CLIN INVEST, V126, P3363, DOI 10.1172/JCI86721
   Kochenderfer JN, 2017, J CLIN ONCOL, V35, DOI 10.1200/JCO.2016.71.3024
   Kochenderfer JN, 2015, J CLIN ONCOL, V33, P540, DOI 10.1200/JCO.2014.56.2025
   Lee DW, 2019, BIOL BLOOD MARROW TR, V25, P625, DOI 10.1016/j.bbmt.2018.12.758
   Lee DW, 2015, LANCET, V385, P517, DOI 10.1016/S0140-6736(14)61403-3
   Locke FL, 2019, LANCET ONCOL, V20, P31, DOI 10.1016/S1470-2045(18)30864-7
   Locke FL, 2017, BLOOD, V130
   Locke FL, 2017, MOL THER, V25, P285, DOI 10.1016/j.ymthe.2016.10.020
   Madduri D, 2019, BLOOD, V134, DOI 10.1182/blood-2019-121731
   Majzner RG, 2019, NAT MED, V25, P1341, DOI 10.1038/s41591-019-0564-6
   Marcucci KT, 2018, MOL THER, V26, P269, DOI 10.1016/j.ymthe.2017.10.012
   Maude SL, 2018, NEW ENGL J MED, V378, P439, DOI 10.1056/NEJMoa1709866
   Maude SL, 2014, NEW ENGL J MED, V371, P1507, DOI 10.1056/NEJMoa1407222
   Milone MC, 2009, MOL THER, V17, P1453, DOI 10.1038/mt.2009.83
   Morgan RA, 2016, BIOMEDICINES, V4, DOI 10.3390/biomedicines4020009
   Mueller KT, 2018, CLIN CANCER RES, V24, P6175, DOI 10.1158/1078-0432.CCR-18-0758
   Mueller KT, 2017, BLOOD, V130, P2317, DOI 10.1182/blood-2017-06-786129
   Neelapu SS, 2017, NEW ENGL J MED, V377, P2531, DOI 10.1056/NEJMoa1707447
   Newman MJ, 2016, J ONCOL PHARM PRACT, V22, P639, DOI 10.1177/1078155215618770
   Park JH, 2018, NEW ENGL J MED, V378, P449, DOI 10.1056/NEJMoa1709919
   Porter DL, 2015, SCI TRANSL MED, V7, DOI 10.1126/scitranslmed.aac5415
   Raje N, 2019, NEW ENGL J MED, V380, P1726, DOI 10.1056/NEJMoa1817226
   Riegler LL, 2019, THER CLIN RISK MANAG, V15, P323, DOI 10.2147/TCRM.S150524
   Rossi J, 2018, BLOOD, V132, P804, DOI 10.1182/blood-2018-01-828343
   Sadelain M, 2013, CANCER DISCOV, V3, P388, DOI 10.1158/2159-8290.CD-12-0548
   Santomasso BD, 2018, CANCER DISCOV, V8, P958, DOI 10.1158/2159-8290.CD-17-1319
   Schuster SJ, 2019, NEW ENGL J MED, V380, P45, DOI 10.1056/NEJMoa1804980
   Schuster SJ, 2017, NEW ENGL J MED, V377, P2545, DOI 10.1056/NEJMoa1708566
   Singh N, 2020, CANCER DISCOV, V10, P552, DOI 10.1158/2159-8290.CD-19-0813
   Slaney CY, 2018, CANCER DISCOV, V8, P924, DOI 10.1158/2159-8290.CD-18-0297
   Sommermeyer D, 2016, LEUKEMIA, V30, P492, DOI 10.1038/leu.2015.247
   Sterner RM, 2019, BLOOD, V133, P697, DOI 10.1182/blood-2018-10-881722
   Trivedi A, 2017, CTS-CLIN TRANSL SCI, V10, P147, DOI 10.1111/cts.12459
   Turtle CJ, 2017, J CLIN ONCOL, V35, P3010, DOI 10.1200/JCO.2017.72.8519
   Turtle CJ, 2016, SCI TRANSL MED, V8, DOI 10.1126/scitranslmed.aaf8621
   Turtle CJ, 2016, J CLIN INVEST, V126, P2123, DOI 10.1172/JCI85309
   Wang BY, 2019, BLOOD, V134, DOI 10.1182/blood-2019-124953
   Wang XY, 2016, MOL THER-ONCOLYTICS, V3, DOI 10.1038/mto.2016.15
   Xu J, 2019, P NATL ACAD SCI USA, V116, P9543, DOI 10.1073/pnas.1819745116
   Zander R, 2019, IMMUNITY, V51, P1028, DOI 10.1016/j.immuni.2019.10.009
   Zhao WH, 2018, J HEMATOL ONCOL, V11, DOI 10.1186/s13045-018-0681-6
   Zudaire E, 2019, BLOOD, V134, DOI 10.1182/blood-2019-127309
NR 75
TC 1
Z9 1
U1 1
U2 4
PU ANNUAL REVIEWS
PI PALO ALTO
PA 4139 EL CAMINO WAY, PO BOX 10139, PALO ALTO, CA 94303-0897 USA
SN 0362-1642
EI 1545-4304
BN 978-0-8243-0461-4
J9 ANNU REV PHARMACOL
JI Annu. Rev. Pharmacol. Toxicol.
PY 2021
VL 61
BP 805
EP 829
DI 10.1146/annurev-pharmtox-031720-102211
PG 25
WC Pharmacology & Pharmacy; Toxicology
SC Pharmacology & Pharmacy; Toxicology
GA BQ7DU
UT WOS:000614642300038
PM 33035447
DA 2021-10-28
ER

PT J
AU Zheng, Y
   Gao, N
   Fu, YL
   Zhang, BY
   Li, XL
   Gupta, P
   Wong, AJ
   Li, TF
   Han, SY
AF Zheng, Yan
   Gao, Ning
   Fu, Yu-Long
   Zhang, Bing-Yong
   Li, Xiu-Ling
   Gupta, Puja
   Wong, Albert J.
   Li, Tian-Fang
   Han, Shuang-Yin
TI Generation of regulable EGFRvIII targeted chimeric antigen receptor T
   cells for adoptive cell therapy of glioblastoma
SO BIOCHEMICAL AND BIOPHYSICAL RESEARCH COMMUNICATIONS
LA English
DT Article
DE Chimeric antigen receptor; Regulation; Glioblastoma
ID SURVIVAL; SWITCH
AB Adoptive immunotherapy using chimeric antigen receptors-modified T cells (CAR-T) is a promising approach for cancer treatment. However, CARs currently applied in the clinics cannot be effectively regulated and the safety of CAR-T cell therapies remains a major concern. To improve the safety of CAR-T cells, we designed a synthetic splitting CAR (ssCAR) that can regulate T cell functions exogenously. Epidermal growth factor receptor variant III (EGFRvIII) was used as a molecular target for ssCAR. Our results indicate that both EGFRvIII and small molecule are needed for the activation of the ssCAR-T cells. AP21967 dose-dependently increased the expression of T cell activation, production of cytokines and extent of cell lysis. In conclusion, the gene switch designed in this study allows for temporal and spatial control over engineered T cells in a dose-and time-dependent manner by AP21967. Our work demonstrates the feasibility and improved safety profile of this novel treatment approach. (C) 2018 The Authors. Published by Elsevier Inc.
C1 [Zheng, Yan; Han, Shuang-Yin] Zhengzhou Univ, Affiliated Hosp 2, Biotherapy Ctr, Zhengzhou 450003, Henan, Peoples R China.
   [Gao, Ning; Fu, Yu-Long; Zhang, Bing-Yong; Li, Xiu-Ling; Han, Shuang-Yin] Zhengzhou Univ, Peoples Hosp Henan Prov, Stem Cell Res Ctr, Zhengzhou 450003, Henan, Peoples R China.
   [Gupta, Puja; Wong, Albert J.] Stanford Univ, Med Ctr, Dept Neurosurg, Brain Tumor Res Labs, Stanford, CA 94305 USA.
   [Li, Tian-Fang] Zhengzhou Univ, Affiliated Hosp 1, Zhengzhou 450003, Henan, Peoples R China.
RP Han, SY (corresponding author), Zhengzhou Univ, Peoples Hosp Henan Prov, Stem Cell Res Ctr, Zhengzhou 450003, Henan, Peoples R China.; Li, TF (corresponding author), Zhengzhou Univ, Affiliated Hosp 1, Zhengzhou 450003, Henan, Peoples R China.
EM tfli@zzu.edu.cn; hansyzzu@163.com
FU National Natural Science Foundation of ChinaNational Natural Science
   Foundation of China (NSFC) [81372405, 81772670]
FX The authors thank Dr. Yang-Bing Zhao (Abramson Family Cancer Research
   Institute, University of Pennsylvania School of Medicine) for technical
   instruction and helpful discussion. This work was funded by National
   Natural Science Foundation of China (No. 81372405, 81772670).
CR Banaszynski LA, 2005, J AM CHEM SOC, V127, P4715, DOI 10.1021/ja043277y
   Di Stasi A, 2011, NEW ENGL J MED, V365, P1673, DOI 10.1056/NEJMoa1106152
   Diaconu I, 2017, MOL THER, V25, P580, DOI 10.1016/j.ymthe.2017.01.011
   Foster AE, 2017, MOL THER, V25, P2176, DOI 10.1016/j.ymthe.2017.06.014
   Grada Z, 2013, MOL THER-NUCL ACIDS, V2, DOI 10.1038/mtna.2013.32
   Gupta P, 2010, BMC BIOTECHNOL, V10, DOI 10.1186/1472-6750-10-72
   Hyka-Nouspikel N, 2006, IMMUNOL REV, V214, P106, DOI 10.1111/j.1600-065X.2006.00456.x
   Imai C, 2004, LEUKEMIA, V18, P676, DOI 10.1038/sj.leu.2403302
   Jensen MC, 2015, SCIENCE, V350, P514, DOI 10.1126/science.aad5289
   Juillerat A, 2016, SCI REP-UK, V6, DOI 10.1038/srep18950
   Kochenderfer JN, 2013, NAT REV CLIN ONCOL, V10, P267, DOI 10.1038/nrclinonc.2013.46
   Lamming DW, 2013, J CLIN INVEST, V123, P980, DOI 10.1172/JCI64099
   Ma JSY, 2016, P NATL ACAD SCI USA, V113, pE450, DOI 10.1073/pnas.1524193113
   Martkamchan S, 2016, ADV CLIN EXP MED, V25, P821, DOI 10.17219/acem/35771
   Milone MC, 2009, MOL THER, V17, P1453, DOI 10.1038/mt.2009.83
   Nasri M, 2014, CYTOTECHNOLOGY, V66, P1031, DOI 10.1007/s10616-013-9652-5
   O'Rourke DM, 2017, SCI TRANSL MED, V9, DOI 10.1126/scitranslmed.aaa0984
   Ren PP, 2017, CURR PHARM DESIGN, V23, P2113, DOI 10.2174/1381612823666170316125402
   Rosenberg SA, 2015, SCIENCE, V348, P62, DOI 10.1126/science.aaa4967
   Roybal KT, 2016, CELL, V164, P770, DOI 10.1016/j.cell.2016.01.011
   Shen CJ, 2013, J HEMATOL ONCOL, V6, DOI 10.1186/1756-8722-6-33
   Smoll NR, 2013, J CLIN NEUROSCI, V20, P670, DOI 10.1016/j.jocn.2012.05.040
   Thomis DC, 2001, BLOOD, V97, P1249, DOI 10.1182/blood.V97.5.1249
   Villa GR, 2016, NAT NEUROSCI, V19, P765, DOI 10.1038/nn.4302
   YU SN, 2017, J HEMATOL ONCOL, V10
NR 25
TC 1
Z9 2
U1 1
U2 5
PU ACADEMIC PRESS INC ELSEVIER SCIENCE
PI SAN DIEGO
PA 525 B ST, STE 1900, SAN DIEGO, CA 92101-4495 USA
SN 0006-291X
EI 1090-2104
J9 BIOCHEM BIOPH RES CO
JI Biochem. Biophys. Res. Commun.
PD DEC 9
PY 2018
VL 507
IS 1-4
BP 59
EP 66
DI 10.1016/j.bbrc.2018.10.151
PG 8
WC Biochemistry & Molecular Biology; Biophysics
SC Biochemistry & Molecular Biology; Biophysics
GA HD8OM
UT WOS:000452816400009
PM 30409424
OA hybrid
DA 2021-10-28
ER

PT J
AU Khanali, J
   Azangou-Khyavy, M
   Boroomand-Saboor, M
   Ghasemi, M
   Niknejad, H
AF Khanali, Javad
   Azangou-Khyavy, Mohammadreza
   Boroomand-Saboor, Melika
   Ghasemi, Mobina
   Niknejad, Hassan
TI JAK/STAT-Dependent Chimeric Antigen Receptor (CAR) Expression: A Design
   Benefiting From a Dual AND/OR Gate Aiming to Increase Specificity,
   Reduce Tumor Escape and Affect Tumor Microenvironment
SO FRONTIERS IN IMMUNOLOGY
LA English
DT Article
DE cancer; adoptive immunotherapy; chimeric antigen receptors T cells;
   tumor escape and relapse; tumor microenvironment; cancer-associated
   fibroblasts; on-target; off-tumor toxicity; bispecific T cell engagers
   (BiTEs)
ID CANCER-ASSOCIATED FIBROBLASTS; T-CELL THERAPY; ACTIVATION PROTEIN;
   ON-TARGET; INHIBITION; STROMA; LONG
AB Recent advances in cancer immunotherapy have attracted great interest due to the natural capacity of the immune system to fight cancer. This field has been revolutionized by the advent of chimeric antigen receptor (CAR) T cell therapy that is utilizing an antigen recognition domain to redirect patients' T cells to selectively attack cancer cells. CAR T cells are designed with antigen-binding moieties fused to signaling and co-stimulatory intracellular domains. Despite significant success in hematologic malignancies, CAR T cells encounter many obstacles for treating solid tumors due to tumor heterogeneity, treatment-associated toxicities, and immunosuppressive tumor microenvironment. Although the current strategies for enhancing CAR T cell efficacy and specificity are promising, they have their own limitations, making it necessary to develop new genetic engineering strategies. In this article, we have proposed a novel logic gate for recognizing tumor-associated antigens by employing intracellular JAK/STAT signaling pathway to enhance CAR T Cells potency and specificity. Moreover, this new-generation CAR T cell is empowered to secrete bispecific T cell engagers (BiTEs) against cancer-associated fibroblasts (CAFs) to diminish tumor metastasis and angiogenesis and increase T cell infiltration.
C1 [Khanali, Javad; Azangou-Khyavy, Mohammadreza; Boroomand-Saboor, Melika; Ghasemi, Mobina] Shahid Beheshti Univ Med Sci, Sch Med, Tehran, Iran.
   [Niknejad, Hassan] Shahid Beheshti Univ Med Sci, Dept Pharmacol, Sch Med, Tehran, Iran.
RP Niknejad, H (corresponding author), Shahid Beheshti Univ Med Sci, Dept Pharmacol, Sch Med, Tehran, Iran.
EM niknejad@sbmu.ac.ir
RI Khanali, Javad/AAR-6816-2021
OI Khanali, Javad/0000-0002-9853-454X
CR Bielamowicz K, 2018, NEURO-ONCOLOGY, V20, P506, DOI 10.1093/neuonc/nox182
   Chen LL, 2017, BIOCHEM BIOPH RES CO, V487, P8, DOI 10.1016/j.bbrc.2017.03.039
   Choi BD, 2019, NAT BIOTECHNOL, V37, P1049, DOI 10.1038/s41587-019-0192-1
   D'Aloia MM, 2018, CELL DEATH DIS, V9, DOI 10.1038/s41419-018-0278-6
   de Sostoa J, 2019, J IMMUNOTHER CANCER, V7, DOI 10.1186/s40425-019-0505-4
   Drent E, 2017, MOL THER, V25, P1946, DOI 10.1016/j.ymthe.2017.04.024
   Ellerman D, 2019, METHODS, V154, P102, DOI 10.1016/j.ymeth.2018.10.026
   Eshima K, 2018, MICROBIOL IMMUNOL, V62, P348, DOI 10.1111/1348-0421.12586
   Fesnak AD, 2016, NAT REV CANCER, V16, P566, DOI 10.1038/nrc.2016.97
   Floss DM, 2016, MOL BIOL CELL, V27, P2301, DOI 10.1091/mbc.E14-12-1645
   Freedman JD, 2018, CANCER RES, V78, P6852, DOI 10.1158/0008-5472.CAN-18-1750
   Gordon WR, 2015, DEV CELL, V33, P729, DOI 10.1016/j.devcel.2015.05.004
   Goswami R, 2017, INT REV CEL MOL BIO, V331, P123, DOI 10.1016/bs.ircmb.2016.09.012
   Ham S, 2020, FRONT IMMUNOL, V11, DOI 10.3389/fimmu.2020.01308
   Hoyos V, 2010, LEUKEMIA, V24, P1160, DOI 10.1038/leu.2010.75
   Huehls AM, 2015, IMMUNOL CELL BIOL, V93, P290, DOI 10.1038/icb.2014.93
   Jacobsen T, 2020, PLOS ONE, V15, DOI 10.1371/journal.pone.0232046
   Jan M, 2021, SCI TRANSL MED, V13, DOI 10.1126/scitranslmed.abb6295
   Kagoya Y, 2018, NAT MED, V24, P352, DOI 10.1038/nm.4478
   Kulemzin SV, 2017, MOL BIOL+, V51, P237, DOI [10.1134/S0026893317020145, 10.7868/S0026898417020148]
   Labanieh L, 2018, NAT BIOMED ENG, V2, P377, DOI 10.1038/s41551-018-0235-9
   LeBleu VS, 2018, DIS MODEL MECH, V11, DOI 10.1242/dmm.029447
   Li D, 2019, SIGNAL TRANSDUCT TAR, V4, DOI 10.1038/s41392-019-0070-9
   Li QS, 2006, J IMMUNOL, V177, P7618, DOI 10.4049/jimmunol.177.11.7618
   Lienert F, 2014, NAT REV MOL CELL BIO, V15, P95, DOI 10.1038/nrm3738
   Liu TY, 2019, J HEMATOL ONCOL, V12, DOI 10.1186/s13045-019-0770-1
   Luo H, 2019, FRONT ONCOL, V9, DOI 10.3389/fonc.2019.01448
   Morgan RA, 2010, MOL THER, V18, P843, DOI 10.1038/mt.2010.24
   Morris R, 2018, PROTEIN SCI, V27, P1984, DOI 10.1002/pro.3519
   Morrison BJ, 2018, BMC CANCER, V18, DOI 10.1186/s12885-018-4389-3
   Newick K, 2017, ANNU REV MED, V68, P139, DOI 10.1146/annurev-med-062315-120245
   Newick K, 2016, MOL THER-ONCOLYTICS, V3, DOI 10.1038/mto.2016.6
   Ni WD, 2017, BIOCHEM BIOPH RES CO, V486, P607, DOI 10.1016/j.bbrc.2017.03.021
   Niknejad H, 2016, CELL TISSUE RES, V363, P599, DOI 10.1007/s00441-016-2364-3
   Niknejad H, 2012, MED HYPOTHESES, V78, P690, DOI 10.1016/j.mehy.2012.02.014
   Nurmik M, 2020, INT J CANCER, V146, P895, DOI 10.1002/ijc.32193
   O'Shea JJ, 2015, ANNU REV MED, V66, P311, DOI 10.1146/annurev-med-051113-024537
   Ratajczak-Wielgomas K, 2016, ONCOL REP, V36, P2745, DOI 10.3892/or.2016.5095
   Roybal KT, 2016, CELL, V167, P419, DOI 10.1016/j.cell.2016.09.011
   Roybal KT, 2016, CELL, V164, P770, DOI 10.1016/j.cell.2016.01.011
   Ruella M, 2016, J CLIN INVEST, V126, P3814, DOI 10.1172/JCI87366
   Schneider D, 2017, J IMMUNOTHER CANCER, V5, DOI 10.1186/s40425-017-0246-1
   Shaw AR, 2017, MOL THER, V25, P2440, DOI 10.1016/j.ymthe.2017.09.010
   Smits NC, 2016, J CLIN ONCOL, V34, P1131, DOI 10.1200/JCO.2015.64.9970
   Srivastava S, 2019, CANCER CELL, V35, P489, DOI 10.1016/j.ccell.2019.02.003
   Stenger D, 2020, BLOOD, V136, P1407, DOI 10.1182/blood.2020005185
   Sun YZ, 2017, TUMOR BIOL, V39, DOI 10.1177/1010428317712592
   US Food  Drug Administratation, 2017, FDA APPR CAR T CELL
   Wang LCS, 2014, CANCER IMMUNOL RES, V2, P154, DOI 10.1158/2326-6066.CIR-13-0027
   Watanabe K, 2018, FRONT IMMUNOL, V9, DOI 10.3389/fimmu.2018.02486
   Wei L, 2010, IMMUNITY, V32, P840, DOI 10.1016/j.immuni.2010.06.003
   Wu L, 2020, CELL MOL IMMUNOL, V17, P600, DOI 10.1038/s41423-020-0470-3
   Yager N, 2018, J INVEST DERMATOL, V138, P1435, DOI 10.1016/j.jid.2017.12.028
   Yang ZJ, 2020, COMMUN BIOL, V3, DOI 10.1038/s42003-020-0848-x
   Yu Y, 2014, BRIT J CANCER, V110, P724, DOI 10.1038/bjc.2013.768
NR 55
TC 0
Z9 0
U1 2
U2 2
PU FRONTIERS MEDIA SA
PI LAUSANNE
PA AVENUE DU TRIBUNAL FEDERAL 34, LAUSANNE, CH-1015, SWITZERLAND
SN 1664-3224
J9 FRONT IMMUNOL
JI Front. Immunol.
PD JUN 9
PY 2021
VL 12
AR 638639
DI 10.3389/fimmu.2021.638639
PG 10
WC Immunology
SC Immunology
GA SW4UD
UT WOS:000664511200001
PM 34177890
OA Green Published, gold
DA 2021-10-28
ER

PT J
AU Cartellieri, M
   Feldmann, A
   Koristka, S
   Arndt, C
   Loff, S
   Ehninger, A
   von Bonin, M
   Bejestani, EP
   Ehninger, G
   Bachmann, MP
AF Cartellieri, M.
   Feldmann, A.
   Koristka, S.
   Arndt, C.
   Loff, S.
   Ehninger, A.
   von Bonin, M.
   Bejestani, E. P.
   Ehninger, G.
   Bachmann, M. P.
TI Switching CAR T cells on and off: a novel modular platform for
   retargeting of T cells to AML blasts
SO BLOOD CANCER JOURNAL
LA English
DT Article
ID ACUTE MYELOID-LEUKEMIA; COSTIMULATION IMPROVES; CD28 COSTIMULATION;
   TUMOR-CELLS; RECEPTORS; SURFACE; CD33; PROLIFERATION; POPULATIONS;
   REMISSIONS
AB The adoptive transfer of CD19-specific chimeric antigen receptor engineered T cells (CAR T cells) resulted in encouraging clinical trials in indolent B-cell malignancies. However, they also show the limitations of this fascinating technology: CAR T cells can lead to even life-threatening off-tumor, on-target side effects if CAR T cells crossreact with healthy tissues. Here, we describe a novel modular universal CAR platform technology termed UniCAR that reduces the risk of on-target side effects by a rapid and reversible control of CAR T-cell reactivity. The UniCAR system consists of two components: (1) a CAR for an inert manipulation of T cells and (2) specific targeting modules (TMs) for redirecting UniCAR T cells in an individualized time-and target-dependent manner. UniCAR T cells can be armed against different tumor targets simply by replacement of the respective TM for (1) targeting more than one antigen simultaneously or subsequently to enhance efficacy and (2) reducing the risk for development of antigen-loss tumor variants under treatment. Here we provide 'proof of concept' for retargeting of UniCAR T cells to CD33-and/or CD123-positive acute myeloid leukemia blasts in vitro and in vivo.
C1 [Cartellieri, M.; Feldmann, A.; Koristka, S.; Arndt, C.; Loff, S.; Bachmann, M. P.] Tech Univ Dresden, UCC, Tumorimmunol, Carl Gustav Carus Univ Hosp, Dresden, Germany.
   [Cartellieri, M.] Cellex Patient Treatment GmbH, Dresden, Germany.
   [Feldmann, A.; Koristka, S.; Arndt, C.; Bachmann, M. P.] Helmholtz Zentrum Dresden Rossendorf, Inst Radiopharmaceut Canc Res, Dresden, Germany.
   [Loff, S.; Ehninger, A.] GEMoaB Monoclonals GmbH, Dresden, Germany.
   [von Bonin, M.; Bejestani, E. P.; Ehninger, G.] Univ Hosp Carl Gustav Carus, Med Clin & Policlin 1, Dresden, Germany.
RP Bachmann, MP (corresponding author), Carl Gustav Carus TU Dresden, Tumorimmunol, UCC, Fetscherstr 74, D-01307 Dresden, Germany.; Bachmann, MP (corresponding author), Helmholtz Zentrum Dresden Rossendorf eV HZDR, Inst Radiopharmaceut Canc Res, Dept Tumor & Radioimmunol, Bautzner Landstr 400, D-01328 Dresden, Germany.
EM m.bachmann@hzdr.de
RI Feldmann, Anja/AAI-1809-2020; Bachmann, Michael P/E-8850-2010;
   Cartellieri, Marc/AAL-8197-2020; Arndt, Claudia/F-1648-2019; Bachmann,
   Michael/AAA-5153-2020; Cartellieri, Marc/M-3281-2013
OI Feldmann, Anja/0000-0001-5099-2448; Bachmann, Michael
   P/0000-0002-8029-5755; Arndt, Claudia/0000-0002-1285-5052; Bachmann,
   Michael/0000-0002-8029-5755; Cartellieri, Marc/0000-0002-4672-3963
FU Medical faculty of the TU Dresden; Deutsche Jose Carreras
   Leukamie-Stiftung e.V.
FX We thank Barbara Utess, Claudia Richter and Susan Gerber for excellent
   technical assistance, and Christian Thiede for providing the
   CD33<SUP>+</SUP> cell lines MOLM-13, MV4-11 and OCI-AML3. This study was
   supported by grants of the Medical faculty of the TU Dresden to MC, and
   grants by the Deutsche Jose Carreras Leukamie-Stiftung e.V.
CR Anurathapan U, 2014, MOL THER, V22, P623, DOI 10.1038/mt.2013.262
   Arndt C, 2014, LEUKEMIA, V28, P59, DOI 10.1038/leu.2013.243
   Arndt C, 2013, LEUKEMIA, V27, P964, DOI 10.1038/leu.2013.18
   BACHMANN M, 1991, AUTOIMMUNITY, V9, P99, DOI 10.3109/08916939109006745
   Balkhi MY, 2015, CYTOKINE, V71, P339, DOI 10.1016/j.cyto.2014.11.024
   Barrett AJ, 2010, CLIN EXP IMMUNOL, V161, P223, DOI 10.1111/j.1365-2249.2010.04197.x
   Bippes CC, 2011, PLOS ONE, V6, DOI 10.1371/journal.pone.0016315
   Brentjens RJ, 2013, SCI TRANSL MED, V5, DOI 10.1126/scitranslmed.3005930
   Cartellieri M, 2014, PLOS ONE, V9, DOI 10.1371/journal.pone.0093745
   Cartellieri M, 2010, J BIOMED BIOTECHNOL, DOI 10.1155/2010/956304
   Dutour A, 2012, Adv Hematol, V2012, P683065, DOI 10.1155/2012/683065
   Ehninger A, 2014, BLOOD CANCER J, V4, DOI 10.1038/bcj.2014.39
   Feldmann A, 2012, J IMMUNOL, V189, P3249, DOI 10.4049/jimmunol.1200341
   Finney HM, 2004, J IMMUNOL, V172, P104, DOI 10.4049/jimmunol.172.1.104
   Gill S, 2014, BLOOD, V123, P2343, DOI 10.1182/blood-2013-09-529537
   Gorczyca W, 2011, METHOD CELL BIOL, V103, P221, DOI 10.1016/B978-0-12-385493-3.00010-3
   Grupp SA, 2013, NEW ENGL J MED, V368, P1509, DOI 10.1056/NEJMoa1215134
   He SZ, 2015, LEUKEMIA LYMPHOMA, V56, P1406, DOI 10.3109/10428194.2014.956316
   Hombach A, 2001, CANCER RES, V61, P1976
   Jordan CT, 2000, LEUKEMIA, V14, P1777, DOI 10.1038/sj.leu.2401903
   Kochenderfer JN, 2012, BLOOD, V119, P2709, DOI 10.1182/blood-2011-10-384388
   Koristka S, 2013, J AUTOIMMUN, V42, P105, DOI 10.1016/j.jaut.2013.01.002
   Koristka S, 2012, J IMMUNOL, V188, P1551, DOI 10.4049/jimmunol.1101760
   Lamers CH, 2006, J CLIN ONCOL, V24, P20, DOI DOI 10.1200/JCO.2006.05.9964
   Laszlo GS, 2014, BLOOD REV, V28, P143, DOI 10.1016/j.blre.2014.04.001
   Lee DW, 2015, LANCET, V385, P517, DOI 10.1016/S0140-6736(14)61403-3
   Maher J, 2002, NAT BIOTECHNOL, V20, P70, DOI 10.1038/nbt0102-70
   Mardiros A, 2013, BLOOD, V122, P3138, DOI 10.1182/blood-2012-12-474056
   Marin V, 2010, HAEMATOL-HEMATOL J, V95, P2144, DOI 10.3324/haematol.2010.026310
   Maude SL, 2014, NEW ENGL J MED, V371, P1507, DOI 10.1056/NEJMoa1407222
   Morgan RA, 2010, MOL THER, V18, P843, DOI 10.1038/mt.2010.24
   Qiu SW, 2014, LEUKEMIA RES, V38, P632, DOI 10.1016/j.leukres.2014.03.007
   Rowe JM, 2013, BLOOD, V121, P4838, DOI 10.1182/blood-2013-03-490482
   Savoldo B, 2011, J CLIN INVEST, V121, P1822, DOI 10.1172/JCI46110
   Scholler J, 2012, SCI TRANSL MED, V4, DOI 10.1126/scitranslmed.3003761
   SEMSEI I, 1993, GENE, V126, P265, DOI 10.1016/0378-1119(93)90378-G
   Stamova S, 2011, LEUKEMIA, V25, P1053, DOI 10.1038/leu.2011.42
   Stirnnagel K, 2010, RETROVIROLOGY, V7, DOI 10.1186/1742-4690-7-45
   Szymczak AL, 2004, NAT BIOTECHNOL, V22, P589, DOI 10.1038/nbt957
   Taussig DC, 2005, BLOOD, V106, P4086, DOI 10.1182/blood-2005-03-1072
   Tettamanti S, 2014, ONCOIMMUNOLOGY, V3, DOI 10.4161/onci.28835
   Topfer K, 2011, J BIOMED BIOTECHNOL, DOI 10.1155/2011/918471
   von Bonin M, 2013, PLOS ONE, V8, DOI 10.1371/journal.pone.0060680
   Walter RB, 2012, BLOOD, V119, P6198, DOI 10.1182/blood-2011-11-325050
   Wang QS, 2015, MOL THER, V23, P184, DOI 10.1038/mt.2014.164
   Yiannaki EE, 1998, CLIN EXP IMMUNOL, V112, P152
NR 46
TC 119
Z9 121
U1 2
U2 23
PU NATURE PUBLISHING GROUP
PI LONDON
PA MACMILLAN BUILDING, 4 CRINAN ST, LONDON N1 9XW, ENGLAND
SN 2044-5385
J9 BLOOD CANCER J
JI Blood Cancer J.
PD AUG
PY 2016
VL 6
AR e458
DI 10.1038/bcj.2016.61
PG 8
WC Oncology; Hematology
SC Oncology; Hematology
GA DU3MG
UT WOS:000382114300004
PM 27518241
OA Green Published, gold
DA 2021-10-28
ER

PT J
AU Miller, IC
   Zamat, A
   Sun, LK
   Phuengkham, H
   Harris, AM
   Gamboa, L
   Yang, J
   Murad, JP
   Priceman, SJ
   Kwong, GA
AF Miller, Ian C.
   Zamat, Ali
   Sun, Lee-Kai
   Phuengkham, Hathaichanok
   Harris, Adrian M.
   Gamboa, Lena
   Yang, Jason
   Murad, John P.
   Priceman, Saul J.
   Kwong, Gabriel A.
TI Enhanced intratumoural activity of CAR T cells engineered to produce
   immunomodulators under photothermal control
SO NATURE BIOMEDICAL ENGINEERING
LA English
DT Article; Early Access
ID HYPERTHERMIC INTRAPERITONEAL CHEMOTHERAPY; IN-VIVO EXPANSION;
   GENE-EXPRESSION; ANTITUMOR-ACTIVITY; CADMIUM CHLORIDE; FUSION PROTEIN;
   THERAPY; IL-15; MECHANISMS; REMOTE
AB Spatial control of the production of immunomodulatory biologics by CAR T cells engineered with synthetic gene switches that respond to mild elevations in temperature enhances the cells' antitumour activity.
   Treating solid malignancies with chimeric antigen receptor (CAR) T cells typically results in poor responses. Immunomodulatory biologics delivered systemically can augment the cells' activity, but off-target toxicity narrows the therapeutic window. Here we show that the activity of intratumoural CAR T cells can be controlled photothermally via synthetic gene switches that trigger the expression of transgenes in response to mild temperature elevations (to 40-42 degrees C). In vitro, heating engineered primary human T cells for 15-30 min led to over 60-fold-higher expression of a reporter transgene without affecting the cells' proliferation, migration and cytotoxicity. In mice, CAR T cells photothermally heated via gold nanorods produced a transgene only within the tumours. In mouse models of adoptive transfer, the systemic delivery of CAR T cells followed by intratumoural production, under photothermal control, of an interleukin-15 superagonist or a bispecific T cell engager bearing an NKG2D receptor redirecting T cells against NKG2D ligands enhanced antitumour activity and mitigated antigen escape. Localized photothermal control of the activity of engineered T cells may enhance their safety and efficacy.
C1 [Miller, Ian C.; Zamat, Ali; Sun, Lee-Kai; Phuengkham, Hathaichanok; Harris, Adrian M.; Gamboa, Lena; Kwong, Gabriel A.] Georgia Inst Technol, Wallace H Coulter Dept Biomed Engn, Atlanta, GA 30332 USA.
   [Miller, Ian C.; Zamat, Ali; Sun, Lee-Kai; Phuengkham, Hathaichanok; Harris, Adrian M.; Gamboa, Lena; Kwong, Gabriel A.] Emory Univ, Atlanta, GA 30322 USA.
   [Yang, Jason; Murad, John P.; Priceman, Saul J.] City Hope Natl Med Ctr, Dept Hematol & Hematopoiet Cell Transplantat, Duarte, CA USA.
   [Priceman, Saul J.] Beckman Res Inst City Hope, Dept Immunooncol, Duarte, CA USA.
   [Kwong, Gabriel A.] Georgia Inst Technol, Inst Elect & Nanotechnol, Atlanta, GA 30332 USA.
   [Kwong, Gabriel A.] Georgia Inst Technol, Parker H Petit Inst Bioengn & Biosci, Atlanta, GA 30332 USA.
   [Kwong, Gabriel A.] Georgia Inst Technol, Integrated Canc Res Ctr, Atlanta, GA 30332 USA.
   [Kwong, Gabriel A.] Emory Univ, Georgia Immunoengn Consortium, Atlanta, GA 30322 USA.
   [Kwong, Gabriel A.] Georgia Inst Technol, Atlanta, GA 30322 USA.
   [Kwong, Gabriel A.] Emory Univ, Winship Canc Inst, Atlanta, GA 30322 USA.
RP Kwong, GA (corresponding author), Georgia Inst Technol, Wallace H Coulter Dept Biomed Engn, Atlanta, GA 30332 USA.; Kwong, GA (corresponding author), Emory Univ, Atlanta, GA 30322 USA.; Kwong, GA (corresponding author), Georgia Inst Technol, Inst Elect & Nanotechnol, Atlanta, GA 30332 USA.; Kwong, GA (corresponding author), Georgia Inst Technol, Parker H Petit Inst Bioengn & Biosci, Atlanta, GA 30332 USA.; Kwong, GA (corresponding author), Georgia Inst Technol, Integrated Canc Res Ctr, Atlanta, GA 30332 USA.; Kwong, GA (corresponding author), Emory Univ, Georgia Immunoengn Consortium, Atlanta, GA 30322 USA.; Kwong, GA (corresponding author), Georgia Inst Technol, Atlanta, GA 30322 USA.; Kwong, GA (corresponding author), Emory Univ, Winship Canc Inst, Atlanta, GA 30322 USA.
EM gkwong@gatech.edu
OI Yang, Jason/0000-0002-7156-5872
FU NIHUnited States Department of Health & Human ServicesNational
   Institutes of Health (NIH) - USA [DP2HD091793]; National Centre for
   Advancing Translational Sciences [UL1TR000454]; Shurl and Kay Curci
   Foundation; Georgia Tech TI:GER programme; Alfred P. Sloan
   FoundationAlfred P. Sloan Foundation; National Institutes of Health GT
   BioMAT Training GrantUnited States Department of Health & Human
   ServicesNational Institutes of Health (NIH) - USA [5T32EB006343];
   National Science Foundation Graduate Research FellowshipNational Science
   Foundation (NSF) [DGE-1451512]; Career Award at the Scientific Interface
   from the Burroughs Wellcome FundBurroughs Wellcome Fund; National
   Science FoundationNational Science Foundation (NSF) [ECCS-1542174]; STOP
   Cancer Foundation/Disrupt Seed; Borstein Family Foundation
FX We thank J. M. Brockman for their helpful insights during planning and
   experiments; K. Roy (Georgia Institute of Technology) for the
   constitutive alpha CD19 CAR (US9499629B2), wild-type K562s and Raji
   cells; and Y. Chen for the CD19+K562. This work was funded by the NIH
   Director's New Innovator Award (DP2HD091793), the National Centre for
   Advancing Translational Sciences (UL1TR000454) and the Shurl and Kay
   Curci Foundation. I.C.M. was supported by the Georgia Tech TI:GER
   programme. L.G. was supported by the Alfred P. Sloan Foundation, the
   National Institutes of Health GT BioMAT Training Grant under Award No.
   5T32EB006343 and the National Science Foundation Graduate Research
   Fellowship under Grant No. DGE-1451512. G.A.K. holds a Career Award at
   the Scientific Interface from the Burroughs Wellcome Fund. This work was
   performed in part at the Georgia Tech Institute for Electronics and
   Nanotechnology, a member of the National Nanotechnology Coordinated
   Infrastructure, which is supported by the National Science Foundation
   (Grant ECCS-1542174). S.J.P. was supported by a STOP Cancer
   Foundation/Disrupt Seed and the Borstein Family Foundation for this
   work. This content is solely the responsibility of the authors and does
   not necessarily represent the official views of the National Institutes
   of Health.
CR Abedi MH, 2020, ACS SYNTH BIOL, V9, P1941, DOI 10.1021/acssynbio.0c00238
   AMIN J, 1988, MOL CELL BIOL, V8, P3761, DOI 10.1128/MCB.8.9.3761
   Baumeister SH, 2016, ANNU REV IMMUNOL, V34, P539, DOI 10.1146/annurev-immunol-032414-112049
   Bevilacqua A, 2000, DEVELOPMENT, V127, P1541
   Cho JH, 2021, NAT COMMUN, V12, DOI 10.1038/s41467-021-21078-7
   Choi BD, 2019, NAT BIOTECHNOL, V37, P1049, DOI 10.1038/s41587-019-0192-1
   Chu KF, 2014, NAT REV CANCER, V14, P199, DOI 10.1038/nrc3672
   Conlon KC, 2015, J CLIN ONCOL, V33, P74, DOI 10.1200/JCO.2014.57.3329
   Daugaard M, 2007, FEBS LETT, V581, P3702, DOI [10.1016/j.febslet.2007.05.039, 10.1016/j.febsiet.2007.05.039]
   Ede C, 2016, ACS SYNTH BIOL, V5, P395, DOI 10.1021/acssynbio.5b00266
   Elias D, 2007, ANN SURG ONCOL, V14, P1818, DOI 10.1245/s10434-007-9348-1
   Evans SS, 2015, NAT REV IMMUNOL, V15, P335, DOI 10.1038/nri3843
   FLANAGAN SW, 1995, AM J PHYSIOL-REG I, V268, pR28, DOI 10.1152/ajpregu.1995.268.1.R28
   Fotakis G, 2005, TOXICOL IN VITRO, V19, P481, DOI 10.1016/j.tiv.2005.02.001
   GAESTEL M, 1993, GENE, V128, P279, DOI 10.1016/0378-1119(93)90575-N
   Gamboa L, 2020, THERANOSTICS, V10, P3652, DOI 10.7150/thno.41305
   Gamboa L, 2020, ACS CHEM BIOL, V15, P533, DOI 10.1021/acschembio.9b01005
   Giavridis T, 2018, NAT MED, V24, P731, DOI 10.1038/s41591-018-0041-7
   Giordano-Attianese G, 2020, NAT BIOTECHNOL, V38, P426, DOI 10.1038/s41587-019-0403-9
   Godbersen C, 2017, MOL CANCER THER, V16, P1335, DOI 10.1158/1535-7163.MCT-16-0846
   Hansen J, 2014, P NATL ACAD SCI USA, V111, P15705, DOI 10.1073/pnas.1406482111
   He L, 2015, ELIFE, V4, DOI 10.7554/eLife.10024
   Hellevik T, 2014, FRONT ONCOL, V4, DOI 10.3389/fonc.2014.00001
   Henderson T. A., 2015, NEUROPSYCH DIS TREAT, V11, P2191, DOI DOI 10.2147/NDT.S78182
   Hwang LN, 2006, CANCER RES, V66, P1132, DOI 10.1158/0008-5472.CAN-05-1679
   Jaeger AM, 2014, J BIOL CHEM, V289, P30459, DOI 10.1074/jbc.M114.591578
   Jain PK, 2006, J PHYS CHEM B, V110, P7238, DOI 10.1021/jp057170o
   Jethwa PR, 2012, NEUROSURGERY, V71, P133, DOI 10.1227/NEU.0b013e31826101d4
   John LB, 2013, ONCOIMMUNOLOGY, V2, DOI 10.4161/onci.26286
   John LB, 2013, CLIN CANCER RES, V19, P5636, DOI 10.1158/1078-0432.CCR-13-0458
   June CH, 2016, CANCER IMMUNOL RES, V4, P643, DOI 10.1158/2326-6066.CIR-16-0132
   Kadonaga JT, 2012, WIRES DEV BIOL, V1, P40, DOI 10.1002/wdev.21
   Kalmar B, 2009, ADV DRUG DELIVER REV, V61, P310, DOI 10.1016/j.addr.2009.02.003
   Kerkar SP, 2010, CANCER RES, V70, P6725, DOI 10.1158/0008-5472.CAN-10-0735
   Klaassen CD, 2009, TOXICOL APPL PHARM, V238, P215, DOI 10.1016/j.taap.2009.03.026
   Klebanoff CA, 2004, P NATL ACAD SCI USA, V101, P1969, DOI 10.1073/pnas.0307298101
   Kloss CC, 2013, NAT BIOTECHNOL, V31, P71, DOI 10.1038/nbt.2459
   Kosti P, 2021, CELL REP MED, V2, DOI 10.1016/j.xcrm.2021.100227
   Kunert A, 2018, ONCOIMMUNOLOGY, V7, DOI 10.1080/2162402X.2017.1378842
   Liao QB, 2020, BIOMARK RES, V8, DOI 10.1186/s40364-020-00238-9
   Lim WA, 2017, CELL, V168, P724, DOI 10.1016/j.cell.2017.01.016
   Lokmic Z, 2012, INT REV CEL MOL BIO, V296, P139, DOI 10.1016/B978-0-12-394307-1.00003-5
   Lubner MG, 2010, J VASC INTERV RADIOL, V21, pS192, DOI 10.1016/j.jvir.2010.04.007
   Miller IC, 2018, ACS SYNTH BIOL, V7, P1167, DOI 10.1021/acssynbio.7b00455
   Mitchell D, 2018, INT J HYPERTHER, V34, P943, DOI 10.1080/02656736.2018.1429679
   Mitchell RJ, 2004, BIOSENS BIOELECTRON, V19, P977, DOI 10.1016/j.bios.2003.09.002
   Mortier E, 2006, J BIOL CHEM, V281, P1612, DOI 10.1074/jbc.M508624200
   Munoz-Sanchez J, 2019, J APPL TOXICOL, V39, P556, DOI 10.1002/jat.3749
   Nakatsuji H, 2017, SCI REP-UK, V7, DOI 10.1038/s41598-017-04912-1
   Nikfarjam M, 2005, J SURG RES, V127, P208, DOI 10.1016/j.jss.2005.02.009
   Norelli M, 2018, NAT MED, V24, P739, DOI 10.1038/s41591-018-0036-4
   Pan YJ, 2018, P NATL ACAD SCI USA, V115, P992, DOI 10.1073/pnas.1714900115
   Parihar R, 2019, CANCER IMMUNOL RES, V7, P363, DOI 10.1158/2326-6066.CIR-18-0572
   Pegram HJ, 2012, BLOOD, V119, P4133, DOI 10.1182/blood-2011-12-400044
   Phuagkhaopong S, 2017, NEUROTOXICOLOGY, V60, P82, DOI 10.1016/j.neuro.2017.03.001
   Piraner DI, 2017, NAT CHEM BIOL, V13, P75, DOI [10.1038/NCHEMBIO.2233, 10.1038/nchembio.2233]
   Priceman SJ, 2018, CLIN CANCER RES, V24, P95, DOI 10.1158/1078-0432.CCR-17-2041
   Priceman SJ, 2015, CURR OPIN ONCOL, V27, P466, DOI 10.1097/CCO.0000000000000232
   Rafiq S, 2018, NAT BIOTECHNOL, V36, P847, DOI 10.1038/nbt.4195
   Rahmathulla G, 2014, ONCOLOGY-BASEL, V87, P67, DOI 10.1159/000362817
   Ramirez VP, 2015, CELL STRESS CHAPERON, V20, P95, DOI 10.1007/s12192-014-0529-0
   Rani A, 2014, INT J ENVIRON HEAL R, V24, P378, DOI 10.1080/09603123.2013.835032
   Rhode PR, 2016, CANCER IMMUNOL RES, V4, P49, DOI 10.1158/2326-6066.CIR-15-0093-T
   Robinson TO, 2017, IMMUNOL LETT, V190, P159, DOI 10.1016/j.imlet.2017.08.010
   Roybal KT, 2016, CELL, V164, P770, DOI 10.1016/j.cell.2016.01.011
   Safran M, 2006, P NATL ACAD SCI USA, V103, P105, DOI 10.1073/pnas.0509459103
   Sakurai H, 2010, FEBS J, V277, P4140, DOI 10.1111/j.1742-4658.2010.07829.x
   Shah AH, 2020, NEUROSURGERY, V87, P266, DOI 10.1093/neuros/nyz424
   Slaney CY, 2018, CANCER DISCOV, V8, P924, DOI 10.1158/2159-8290.CD-18-0297
   Smith TT, 2017, J CLIN INVEST, V127, P2176, DOI 10.1172/JCI87624
   Srivastava S, 2019, CANCER CELL, V35, P489, DOI 10.1016/j.ccell.2019.02.003
   Steinbacher J, 2015, INT J CANCER, V136, P1073, DOI 10.1002/ijc.29083
   Stephan MT, 2010, NAT MED, V16, P1035, DOI 10.1038/nm.2198
   Stephan SB, 2015, NAT BIOTECHNOL, V33, P97, DOI 10.1038/nbt.3104
   Tang L, 2018, NAT BIOTECHNOL, V36, P707, DOI 10.1038/nbt.4181
   Tomala J, 2009, J IMMUNOL, V183, P4904, DOI 10.4049/jimmunol.0900284
   van Driel WJ, 2018, NEW ENGL J MED, V378, P230, DOI 10.1056/NEJMoa1708618
   VILABOA NE, 1995, J CELL SCI, V108, P2877
   von Maltzahn G, 2011, NAT MATER, V10, P545, DOI [10.1038/NMAT3049, 10.1038/nmat3049]
   von Maltzahn G, 2009, CANCER RES, V69, P3892, DOI 10.1158/0008-5472.CAN-08-4242
   Waldmann TA, 2011, BLOOD, V117, P4787, DOI 10.1182/blood-2010-10-311456
   Watanabe K, 2018, FRONT IMMUNOL, V9, DOI 10.3389/fimmu.2018.02486
   Weber EW, 2020, CELL, V181, P46, DOI 10.1016/j.cell.2020.03.001
   Weber EW, 2019, BLOOD ADV, V3, P711, DOI 10.1182/bloodadvances.2018028720
   Weber JS, 2012, J CLIN ONCOL, V30, P2691, DOI 10.1200/JCO.2012.41.6750
   Whitlock NA, 2005, INVEST OPHTH VIS SCI, V46, P1092, DOI 10.1167/iovs.04-0043
   WU BJ, 1986, P NATL ACAD SCI USA, V83, P629, DOI 10.1073/pnas.83.3.629
   Xia Y, 2014, J IMMUNOTHER, V37, P257, DOI 10.1097/CJI.0000000000000033
   Xu QB, 2000, CIRC RES, V86, P1122
   Yamaguchi M, 2014, ACS SYNTH BIOL, V3, P273, DOI 10.1021/sb4000838
   Yang XJ, 2011, ANN SURG ONCOL, V18, P1575, DOI 10.1245/s10434-011-1631-5
   Yin PT, 2016, BIOMATERIALS, V81, P46, DOI 10.1016/j.biomaterials.2015.11.023
   Zhang L, 2015, CLIN CANCER RES, V21, P2278, DOI 10.1158/1078-0432.CCR-14-2085
   Zimmermann K, 2020, CANCERS, V12, DOI 10.3390/cancers12020375
NR 94
TC 0
Z9 0
U1 16
U2 16
PU NATURE PORTFOLIO
PI BERLIN
PA HEIDELBERGER PLATZ 3, BERLIN, 14197, GERMANY
SN 2157-846X
J9 NAT BIOMED ENG
JI Nat. Biomed. Eng
DI 10.1038/s41551-021-00781-2
EA AUG 2021
PG 16
WC Engineering, Biomedical
SC Engineering
GA TZ5CN
UT WOS:000684490600004
PM 34385695
DA 2021-10-28
ER

PT J
AU Liu, Y
   Di, SM
   Shi, BZ
   Zhang, HH
   Wang, Y
   Wu, XQ
   Luo, H
   Wang, HM
   Li, ZH
   Jiang, H
AF Liu, Ying
   Di, Shengmeng
   Shi, Bizhi
   Zhang, Honghong
   Wang, Yi
   Wu, Xiuqi
   Luo, Hong
   Wang, Huamao
   Li, Zonghai
   Jiang, Hua
TI Armored Inducible Expression of IL-12 Enhances Antitumor Activity of
   Glypican-3-Targeted Chimeric Antigen Receptor-Engineered T Cells in
   Hepatocellular Carcinoma
SO JOURNAL OF IMMUNOLOGY
LA English
DT Article
ID INTERFERON-GAMMA; PHASE-I; ANTIMETASTATIC ACTIVITY; INTRATUMORAL
   INJECTION; HUMANIZED ANTIBODY; TARGETED DELIVERY; INTERLEUKIN-12;
   THERAPY; TUMORS; IMMUNOTHERAPY
AB Adoptive immunotherapy based on chimeric antigen receptor-modified T (CAR-T) cells has been demonstrated as one of the most promising therapeutic strategies in the treatment of malignancies. However, CAR-T cell therapy has shown limited efficacy for the treatment of solid tumors. This is, in part, because of tumor heterogeneity and a hostile tumor microenvironment, which could suppress adoptively transferred T cell activity. In this study, we, respectively, engineered human- or murine-derived-armored glypican-3 (GPC3)-specific CAR-T cells capable of inducibly expressing IL-12 (GPC3-28Z-NFAT-IL-12) T cells. The results showed that GPC3-28Z-NFAT-IL-12 T cells could lyse GPC3(+) tumor cells specifically and increase cytokine secretion compared with GPC3-28Z T cells in vitro. In vivo, GPC3-28Z-NFAT-IL-12 T cells augmented the antitumor effect when encountering GPC3(+) large tumor burdens, which could be attributed to IL-12 increasing IFN-gamma production, favoring T cells infiltration and persistence. Furthermore, in immunocompetent hosts, low doses of GPC3-m28Z-mNFAT-mIL-12 T cells exerted superior antitumor efficacy without prior conditioning in comparison with GPC3-m28Z T cells. Also, mIL-12 secretion decreased regulatory T cell infiltration in established tumors. In conclusion, these findings demonstrated that the inducible expression of IL-12 could boost CAR-T function with less potential side effects, both in immunodeficient and immunocompetent hosts. The inducibly expressed IL-12-armored GPC3-CAR-T cells could broaden the application of CAR-T-based immunotherapy to patients intolerant of lymphodepletion chemotherapy and might provide an alternative therapeutic strategy for patients with GPC3(+) cancers.
C1 [Liu, Ying; Di, Shengmeng; Shi, Bizhi; Wang, Yi; Wu, Xiuqi; Luo, Hong; Li, Zonghai; Jiang, Hua] Shanghai Jiao Tong Univ, Shanghai Canc Inst, Renji Hosp, State Key Lab Oncogenes & Related Genes,Sch Med, 25-Ln2200 Xie Tu Rd, Shanghai 200032, Peoples R China.
   [Zhang, Honghong; Wang, Huamao; Li, Zonghai] CARsgen Therapeut, Shanghai 200233, Peoples R China.
RP Li, ZH; Jiang, H (corresponding author), Shanghai Jiao Tong Univ, Shanghai Canc Inst, Renji Hosp, State Key Lab Oncogenes & Related Genes,Sch Med, 25-Ln2200 Xie Tu Rd, Shanghai 200032, Peoples R China.
EM zonghaili@shsmu.edu.cn; jianghuapy@163.com
FU National Natural Science Foundation of ChinaNational Natural Science
   Foundation of China (NSFC) [81871918, 81872483]; Shanghai Municipal
   Commission of Health and Family Planning [201740124]; "13th Five-Year
   Plan" National Science and Technology Major Project of China
   [2017ZX10203206006001]; Renji Hospital [RJZZ17-021]
FX This work was supported by the National Natural Science Foundation of
   China (81871918 and 81872483), the Shanghai Municipal Commission of
   Health and Family Planning (201740124), the "13th Five-Year Plan"
   National Science and Technology Major Project of China
   (2017ZX10203206006001), and the seed fund of Renji Hospital
   (RJZZ17-021).
CR Ahmed N, 2015, J CLIN ONCOL, V33, P1688, DOI 10.1200/JCO.2014.58.0225
   Altekruse SF, 2009, J CLIN ONCOL, V27, P1485, DOI 10.1200/JCO.2008.20.7753
   Beatty GL, 2016, PHARMACOL THERAPEUT, V166, P30, DOI 10.1016/j.pharmthera.2016.06.010
   Beatty GL, 2014, CANCER IMMUNOL RES, V2, P112, DOI 10.1158/2326-6066.CIR-13-0170
   Bi YY, 2017, ONCOTARGET, V8, P52866, DOI 10.18632/oncotarget.17905
   BRUNDA MJ, 1993, J EXP MED, V178, P1223, DOI 10.1084/jem.178.4.1223
   CHAN SH, 1991, J EXP MED, V173, P869, DOI 10.1084/jem.173.4.869
   Chinnasamy D, 2012, CLIN CANCER RES, V18, P1672, DOI 10.1158/1078-0432.CCR-11-3050
   Chinnasamy D, 2010, J CLIN INVEST, V120, P3953, DOI 10.1172/JCI43490
   Chmielewski M, 2017, CELL REP, V21, P3205, DOI 10.1016/j.celrep.2017.11.063
   Clavien P, 2007, NEW ENGL J MED, V356, P1545, DOI 10.1056/NEJMra065156
   COHEN J, 1995, SCIENCE, V270, P908
   Couzin-Frankel J, 2013, SCIENCE, V342, P1432, DOI 10.1126/science.342.6165.1432
   Curtsinger JM, 2003, J EXP MED, V197, P1141, DOI 10.1084/jem.20021910
   Daud AI, 2008, J CLIN ONCOL, V26, P3235, DOI 10.1200/JCO.2007.13.9048
   Davila ML, 2014, SCI TRANSL MED, V6, DOI 10.1126/scitranslmed.3008226
   Dickerson EB, 2004, MOL CANCER RES, V2, P663
   El-Serag HB, 2007, GASTROENTEROLOGY, V132, P2557, DOI 10.1053/j.gastro.2007.04.061
   Feng KC, 2018, PROTEIN CELL, V9, P838, DOI 10.1007/s13238-017-0440-4
   Gao HP, 2014, CLIN CANCER RES, V20, P6418, DOI 10.1158/1078-0432.CCR-14-1170
   Gill S, 2015, IMMUNOL REV, V263, P68, DOI 10.1111/imr.12243
   Grupp SA, 2013, NEW ENGL J MED, V368, P1509, DOI 10.1056/NEJMoa1215134
   Hadrup S, 2013, CANCER MICROENVIRON, V6, P123, DOI 10.1007/s12307-012-0127-6
   Halin C, 2002, NAT BIOTECHNOL, V20, P264, DOI 10.1038/nbt0302-264
   Haruyama Y, 2016, WORLD J GASTROENTERO, V22, P275, DOI 10.3748/wjg.v22.i1.275
   Heinzerling L, 2005, HUM GENE THER, V16, P35, DOI 10.1089/hum.2005.16.35
   Hendrzak JA, 1996, CURR TOP MICROBIOL, V213, P65
   Hooijberg E, 2000, BLOOD, V96, P459
   Ikeda M, 2014, CANCER SCI, V105, P455, DOI 10.1111/cas.12368
   Jiang H, 2017, PROTEIN CELL, V8, P926, DOI 10.1007/s13238-017-0472-9
   Kerkar SP, 2011, J CLIN INVEST, V121, P4746, DOI 10.1172/JCI58814
   Kerkar SP, 2010, CANCER RES, V70, P6725, DOI 10.1158/0008-5472.CAN-10-0735
   Koneru M, 2015, ONCOIMMUNOLOGY, V4, DOI 10.4161/2162402X.2014.994446
   Kuroda H, 2009, J VIROL METHODS, V157, P113, DOI 10.1016/j.jviromet.2008.11.021
   Lamers CHJ, 2013, MOL THER, V21, P904, DOI 10.1038/mt.2013.17
   Leonard JP, 1997, BLOOD, V90, P2541
   Li KS, 2016, ONCOTARGET, V7, P2496, DOI 10.18632/oncotarget.6595
   Lisiero DN, 2011, J IMMUNOL, V186, P5068, DOI 10.4049/jimmunol.1003317
   Longo PA, 2013, METHOD ENZYMOL, V529, P227, DOI 10.1016/B978-0-12-418687-3.00018-5
   Ma XJ, 1996, J EXP MED, V183, P147, DOI 10.1084/jem.183.1.147
   Mahvi DM, 2007, CANCER GENE THER, V14, P717, DOI 10.1038/sj.cgt.7701064
   Marigo I, 2008, IMMUNOL REV, V222, P162, DOI 10.1111/j.1600-065X.2008.00602.x
   Maude SL, 2014, NEW ENGL J MED, V371, P1507, DOI 10.1056/NEJMoa1407222
   Pegram HJ, 2012, BLOOD, V119, P4133, DOI 10.1182/blood-2011-12-400044
   Peng LS, 1999, J IMMUNOL, V163, P250
   Raza A, 2014, WORLD J GASTROENTERO, V20, P4115, DOI 10.3748/wjg.v20.i15.4115
   Sadelain M, 2013, CANCER DISCOV, V3, P388, DOI 10.1158/2159-8290.CD-12-0548
   Sawada Y, 2012, CLIN CANCER RES, V18, P3686, DOI 10.1158/1078-0432.CCR-11-3044
   Scarfo I, 2017, J IMMUNOTHER CANCER, V5, DOI 10.1186/s40425-017-0230-9
   Shi GL, 2017, J IMMUNOL, V198
   Tahara H, 1996, ANN NY ACAD SCI, V795, P275, DOI 10.1111/j.1749-6632.1996.tb52677.x
   Trinchieri G, 2003, NAT REV IMMUNOL, V3, P133, DOI 10.1038/nri1001
   TRINCHIERI G, 1993, IMMUNOL TODAY, V14, P237, DOI 10.1016/0167-5699(93)90173-I
   Tugues S, 2015, CELL DEATH DIFFER, V22, P237, DOI 10.1038/cdd.2014.134
   Wagner HJ, 2004, CANCER GENE THER, V11, P81, DOI 10.1038/sj.cgt.7700664
   Yeku OO, 2017, SCI REP-UK, V7, DOI 10.1038/s41598-017-10940-8
   Yeku OO, 2016, BIOCHEM SOC T, V44, P412, DOI 10.1042/BST20150291
   Yu SN, 2017, J HEMATOL ONCOL, V10, DOI 10.1186/s13045-017-0444-9
   Zhai B, 2017, ASCO ABSTR, V35, P3049, DOI DOI 10.1200/JCO.2017.35.15_suppl.3049
   Zhang L, 2015, CLIN CANCER RES, V21, P2278, DOI 10.1158/1078-0432.CCR-14-2085
   Zhang L, 2011, MOL THER, V19, P751, DOI 10.1038/mt.2010.313
   Zhou FB, 2018, MED RES REV, V38, P741, DOI 10.1002/med.21455
   Zhu AX, 2013, CLIN CANCER RES, V19, P920, DOI 10.1158/1078-0432.CCR-12-2616
NR 63
TC 48
Z9 52
U1 1
U2 19
PU AMER ASSOC IMMUNOLOGISTS
PI BETHESDA
PA 9650 ROCKVILLE PIKE, BETHESDA, MD 20814 USA
SN 0022-1767
EI 1550-6606
J9 J IMMUNOL
JI J. Immunol.
PD JUL 1
PY 2019
VL 203
IS 1
BP 198
EP 207
DI 10.4049/jimmunol.1800033
PG 10
WC Immunology
SC Immunology
GA ID7AZ
UT WOS:000471835400021
PM 31142602
OA Bronze
DA 2021-10-28
ER

PT J
AU Levine, BL
   Miskin, J
   Wonnacott, K
   Keir, C
AF Levine, Bruce L.
   Miskin, James
   Wonnacott, Keith
   Keir, Christopher
TI Global Manufacturing of CAR T Cell Therapy
SO MOLECULAR THERAPY-METHODS & CLINICAL DEVELOPMENT
LA English
DT Review
ID ACUTE LYMPHOBLASTIC-LEUKEMIA; CHIMERIC ANTIGEN RECEPTORS; RETROVIRAL
   VECTORS; LENTIVIRUS VECTOR; CLINICAL-TRIALS; GENE-THERAPY; LYMPHOCYTES;
   SAFETY; EXPRESSION; COSTIMULATION
AB Immunotherapy using chimeric antigen receptor-modified T cells has demonstrated high response rates in patients with B cell malignancies, and chimeric antigen receptor T cell therapy is now being investigated in several hematologic and solid tumor types. Chimeric antigen receptor T cells are generated by removing T cells from a patient's blood and engineering the cells to express the chimeric antigen receptor, which reprograms the T cells to target tumor cells. As chimeric antigen receptor T cell therapy moves into later-phase clinical trials and becomes an option for more patients, compliance of the chimeric antigen receptor T cell manufacturing process with global regulatory requirements becomes a topic for extensive discussion. Additionally, the challenges of taking a chimeric antigen receptor T cell manufacturing process from a single institution to a large-scale multi-site manufacturing center must be addressed. We have anticipated such concerns in our experience with the CD19 chimeric antigen receptor T cell therapy CTL019. In this review, we discuss steps involved in the cell processing of the technology, including the use of an optimal vector for consistent cell processing, along with addressing the challenges of expanding chimeric antigen receptor T cell therapy to a global patient population.
C1 [Levine, Bruce L.] Univ Penn, Dept Pathol & Lab Med, Philadelphia, PA 19104 USA.
   [Miskin, James] Oxford BioMed Ltd, Oxford OX4 6LT, England.
   [Wonnacott, Keith; Keir, Christopher] Novartis Pharmaceut, Cell & Gene Therapies Unit, E Hanover, NJ 07936 USA.
RP Levine, BL (corresponding author), Ctr Adv Cell Therapies, South Tower,Bldg 421,9th Floor,3400 Civ Ctr Blvd, Philadelphia, PA 19104 USA.
EM levinebl@mail.med.upenn.edu
FU Novartis PharmaceuticalsNovartis
FX Financial support for medical editorial assistance was provided by
   Novartis Pharmaceuticals. We thank Dr. Judith Murphy (ArticulateScience)
   for assistance with this manuscript.
CR Aronovich EL, 2011, HUM MOL GENET, V20, pR14, DOI 10.1093/hmg/ddr140
   Bajgain P, 2014, MOL THER-METH CLIN D, V1, DOI 10.1038/mtm.2014.15
   Bear AS, 2012, MOL THER, V20, P246, DOI 10.1038/mt.2011.288
   Beatty GL, 2014, CANCER IMMUNOL RES, V2, P112, DOI 10.1158/2326-6066.CIR-13-0170
   Budde LE, 2013, PLOS ONE, V8, DOI 10.1371/journal.pone.0082742
   Coffin J. M., 1997, RETROVIRUSES
   Cross P.J., 2006, CONCEPTS GENETIC MED, P307
   Davila ML, 2014, SCI TRANSL MED, V6, DOI 10.1126/scitranslmed.3008226
   Di Stasi A, 2011, NEW ENGL J MED, V365, P1673, DOI 10.1056/NEJMoa1106152
   Dull T, 1998, J VIROL, V72, P8463, DOI 10.1128/JVI.72.11.8463-8471.1998
   Finney HM, 1998, J IMMUNOL, V161, P2791
   Gouble A., 2014, BLOOD, V124, P4689
   GROSS G, 1989, P NATL ACAD SCI USA, V86, P10024, DOI 10.1073/pnas.86.24.10024
   Grupp SA, 2016, BLOOD, V128, DOI 10.1182/blood.V128.22.221.221
   Guedan S, 2014, BLOOD, V124, P1070, DOI 10.1182/blood-2013-10-535245
   Hami LS, 2004, CYTOTHERAPY, V6, P554, DOI 10.1080/14653240410005348
   Hoyos V, 2010, LEUKEMIA, V24, P1160, DOI 10.1038/leu.2010.75
   Huls MH, 2013, JOVE-J VIS EXP, DOI 10.3791/50070
   Jin JJ, 2012, J IMMUNOTHER, V35, P283, DOI 10.1097/CJI.0b013e31824e801f
   Kaiser AD, 2015, CANCER GENE THER, V22, P72, DOI 10.1038/cgt.2014.78
   Kalos M, 2011, SCI TRANSL MED, V3, DOI 10.1126/scitranslmed.3002842
   Kim VN, 1998, J VIROL, V72, P811, DOI 10.1128/JVI.72.1.811-816.1998
   Kloss CC, 2013, NAT BIOTECHNOL, V31, P71, DOI 10.1038/nbt.2459
   Kotsopoulou E, 2000, J VIROL, V74, P4839, DOI 10.1128/JVI.74.10.4839-4852.2000
   KUWANA Y, 1987, BIOCHEM BIOPH RES CO, V149, P960, DOI 10.1016/0006-291X(87)90502-X
   Lamers CHJ, 2008, CANCER GENE THER, V15, P268, DOI 10.1038/sj.cgt.7701114
   Lee DW, 2015, LANCET, V385, P517, DOI 10.1016/S0140-6736(14)61403-3
   Lee DW, 2014, BLOOD, V124, P188, DOI 10.1182/blood-2014-05-552729
   Lee G, 2012, J CLIN APHERESIS, V27, P117, DOI 10.1002/jca.21222
   Levine BL, 2015, CANCER GENE THER, V22, P79, DOI 10.1038/cgt.2015.5
   Levine B.L., 2007, BIOPROCESSING J, V6, P14
   Levine BL, 1997, J IMMUNOL, V159, P5921
   Long AH, 2015, NAT MED, V21, P581, DOI 10.1038/nm.3838
   Maher J, 2002, NAT BIOTECHNOL, V20, P70, DOI 10.1038/nbt0102-70
   Maude SL, 2016, BLOOD, V128, DOI 10.1182/blood.V128.22.2801.2801
   Maude SL, 2014, NEW ENGL J MED, V371, P1507, DOI 10.1056/NEJMoa1407222
   Maus MV, 2002, NAT BIOTECHNOL, V20, P143, DOI 10.1038/nbt0202-143
   McGarrity GJ, 2013, J GENE MED, V15, P78, DOI 10.1002/jgm.2691
   Mock U, 2015, BLOOD, V126
   Montini E, 2009, J CLIN INVEST, V119, P964, DOI 10.1172/JCI37630
   Poirot L, 2015, CANCER RES, V75, P3853, DOI 10.1158/0008-5472.CAN-14-3321
   Porter DL, 2011, NEW ENGL J MED, V365, P725, DOI 10.1056/NEJMoa1103849
   Powell DJ, 2009, CYTOTHERAPY, V11, P1, DOI [10.1080/14653240903188921, 10.3109/14653240903188921]
   Przybylowski M, 2006, GENE THER, V13, P95, DOI 10.1038/sj.gt.3302648
   Qasim W, 2015, BLOOD, V126, P2046, DOI DOI 10.1182/BLOOD.V126.23.2046.2046
   Riddell SR, 2014, CANCER J, V20, P141, DOI 10.1097/PPO.0000000000000036
   Sadelain M, 2013, CANCER DISCOV, V3, P388, DOI 10.1158/2159-8290.CD-12-0548
   Schambach A, 2013, HUM GENE THER, V24, P132, DOI 10.1089/hum.2012.229
   Scholler J, 2012, SCI TRANSL MED, V4, DOI 10.1126/scitranslmed.3003761
   SHENONG GLC, 1984, SCIENCE, V226, P1077, DOI 10.1126/science.6093260
   Singh H, 2013, PLOS ONE, V8, DOI 10.1371/journal.pone.0064138
   Smith J W, 1997, Ther Apher, V1, P203, DOI 10.1111/j.1744-9987.1997.tb00137.x
   Somerville RPT, 2012, ONCOIMMUNOLOGY, V1, P1435, DOI 10.4161/onci.21206
   Somerville RPT, 2012, J TRANSL MED, V10, DOI 10.1186/1479-5876-10-69
   Suhoski MM, 2007, MOL THER, V15, P981, DOI 10.1038/mt.sj.6300134
   Turtle CJ, 2015, J CLIN ONCOL, V33, DOI 10.1200/jco.2015.33.15_suppl.3006
   Vannucci L, 2013, NEW MICROBIOL, V36, P1
   VARMUS HE, 1981, CELL, V25, P23, DOI 10.1016/0092-8674(81)90228-2
   Wang XY, 2015, J IMMUNOTHER, V38, P127, DOI 10.1097/CJI.0000000000000072
   YU SF, 1986, P NATL ACAD SCI USA, V83, P3194, DOI 10.1073/pnas.83.10.3194
   Zufferey R, 1998, J VIROL, V72, P9873, DOI 10.1128/JVI.72.12.9873-9880.1998
NR 61
TC 259
Z9 263
U1 18
U2 87
PU CELL PRESS
PI CAMBRIDGE
PA 50 HAMPSHIRE ST, FLOOR 5, CAMBRIDGE, MA 02139 USA
SN 2329-0501
J9 MOL THER-METH CLIN D
JI Mol.Ther.-Methods Clin. Dev.
PD MAR
PY 2017
VL 4
BP 92
EP 101
DI 10.1016/j.omtm.2016.12.006
PG 10
WC Medicine, Research & Experimental
SC Research & Experimental Medicine
GA EP5YJ
UT WOS:000397454700009
PM 28344995
OA Green Published, gold
HC Y
HP N
DA 2021-10-28
ER

PT J
AU Zou, YX
   Xu, W
   Li, JY
AF Zou, Yixin
   Xu, Wei
   Li, Jianyong
TI Chimeric antigen receptor-modified T cell therapy in chronic lymphocytic
   leukemia
SO JOURNAL OF HEMATOLOGY & ONCOLOGY
LA English
DT Review
DE Chimeric antigen receptor; Chronic lymphocytic leukemia; Immunotherapy;
   T cell; Toxicity
ID ACUTE LYMPHOBLASTIC-LEUKEMIA; B-CELL; PERSISTENCE; REMISSIONS; SAFETY;
   MALIGNANCIES; EFFICACY; LYMPHOMA; KINETICS; CANCER
AB Chronic lymphocytic leukemia (CLL), a common type of B cell chronic lymphoproliferative disorder in adults, has witnessed enormous development in its treatment in recent years. New drugs such as ibrutinib, idelalisib, and venetoclax have achieved great success in treating relapsed and refractory (R/R) CLL. In addition, with the development of immunotherapy, chimeric antigen receptor-engineered T cells (CAR-T) therapy, a novel adoptive immune treatment, has also become more and more important in treating R/R CLL. It combines the advantages of T cells and B cells via ex vivo gene transfer technology and is able to bind targets recognized by specific antibodies without antigen presentation, thus breaking the restriction of major histocompatibility complex. So far, there have been lots of studies exploring the application of CAR-T therapy in CLL. In this review, we describe the structure of chimeric antigen receptor, the preclinical, and clinical results of CAR-T therapy against CLL, along with its adverse events and advances in efficacy.
C1 [Zou, Yixin; Xu, Wei; Li, Jianyong] Nanjing Med Univ, Affiliated Hosp 1, Jiangsu Prov Hosp, Dept Hematol, Nanjing 210029, Jiangsu, Peoples R China.
   [Zou, Yixin; Xu, Wei; Li, Jianyong] Nanjing Med Univ, Key Lab Hematol, Nanjing 210029, Jiangsu, Peoples R China.
   [Zou, Yixin; Xu, Wei; Li, Jianyong] Collaborat Innovat Ctr Canc Personalized Med, Nanjing 210029, Jiangsu, Peoples R China.
RP Li, JY (corresponding author), Nanjing Med Univ, Affiliated Hosp 1, Jiangsu Prov Hosp, Dept Hematol, Nanjing 210029, Jiangsu, Peoples R China.; Li, JY (corresponding author), Nanjing Med Univ, Key Lab Hematol, Nanjing 210029, Jiangsu, Peoples R China.
EM lijianyonglm@126.com
FU National Natural Science Foundation of ChinaNational Natural Science
   Foundation of China (NSFC) [81720108002]; Jiangsu Province's Medical
   Elite Programme [ZDRCA2016022]; Jiangsu Provincial Special Program of
   Medical Science [BL2014086, BE2017751]; National Science and Technology
   Major Project [2018ZX09734007]; Project of National Key Clinical
   Specialty
FX This study was supported by National Natural Science Foundation of China
   (81720108002), Jiangsu Province's Medical Elite Programme
   (ZDRCA2016022), Project of National Key Clinical Specialty, Jiangsu
   Provincial Special Program of Medical Science (BL2014086 and BE2017751)
   and National Science and Technology Major Project (2018ZX09734007).
CR Almasbak H, 2015, GENE THER, V22, P391, DOI 10.1038/gt.2015.4
   Attianese GMPG, 2011, BLOOD, V117, P4736, DOI 10.1182/blood-2010-10-311845
   Balakrishnan A, 2017, CLIN CANCER RES, V23, P3061, DOI 10.1158/1078-0432.CCR-16-2083
   Berger C, 2015, CANCER IMMUNOL RES, V3, P206, DOI 10.1158/2326-6066.CIR-14-0163
   Brentjens RJ, 2011, BLOOD, V118, P4817, DOI 10.1182/blood-2011-04-348540
   Brudno JN, 2016, BLOOD, V127, P3321, DOI 10.1182/blood-2016-04-703751
   Brudno JN, 2016, J CLIN ONCOL, V34, P1112, DOI 10.1200/JCO.2015.64.5929
   Burger JA, 2018, NAT REV CLIN ONCOL, V15, P510, DOI 10.1038/s41571-018-0037-8
   Chmielewski M, 2015, EXPERT OPIN BIOL TH, V15, P1145, DOI 10.1517/14712598.2015.1046430
   Cruz CRY, 2013, BLOOD, V122, P2965, DOI 10.1182/blood-2013-06-506741
   Dai HR, 2016, JNCI-J NATL CANCER I, V108, DOI 10.1093/jnci/djv439
   Davila ML, 2014, SCI TRANSL MED, V6, DOI 10.1126/scitranslmed.3008226
   DeSantis CE, 2014, CA-CANCER J CLIN, V64, P252, DOI 10.3322/caac.21235
   Di Stasi A, 2011, NEW ENGL J MED, V365, P1673, DOI 10.1056/NEJMoa1106152
   Ding ZC, 2014, CANCER RES, V74, P3441, DOI 10.1158/0008-5472.CAN-13-3596
   Ding ZC, 2012, BLOOD, V120, P2229, DOI 10.1182/blood-2011-12-398321
   Ding ZC, 2012, CLIN DEV IMMUNOL, DOI 10.1155/2012/890178
   Faitschuk E, 2016, BLOOD, V128, P1711, DOI 10.1182/blood-2016-01-692046
   Fedorov VD, 2013, SCI TRANSL MED, V5, DOI 10.1126/scitranslmed.3006597
   Fraietta JA, 2018, NATURE, V558, P307, DOI 10.1038/s41586-018-0178-z
   Fraietta JA, 2018, NAT MED, V24, P563, DOI 10.1038/s41591-018-0010-1
   Fraietta JA, 2016, BLOOD, V127, P1117, DOI 10.1182/blood-2015-11-679134
   Geyer MB, 2018, MOL THER, V26, P1896, DOI 10.1016/j.ymthe.2018.05.018
   Giavridis T, 2018, NAT MED, V24, P731, DOI 10.1038/s41591-018-0041-7
   Gill S, 2016, BLOOD REV, V30, P157, DOI 10.1016/j.blre.2015.10.003
   Golubovskaya V, 2016, CANCERS, V8, DOI 10.3390/cancers8030036
   Gust J, 2017, CANCER DISCOV, V7, P1404, DOI 10.1158/2159-8290.CD-17-0698
   Hay KA, 2017, BLOOD, V130, P2295, DOI 10.1182/blood-2017-06-793141
   Hill JA, 2018, BLOOD, V131, P121, DOI 10.1182/blood-2017-07-793760
   Hoffmann JM, 2018, FRONT IMMUNOL, V8, DOI 10.3389/fimmu.2017.01956
   Hudecek M, 2015, CANCER IMMUNOL RES, V3, P125, DOI 10.1158/2326-6066.CIR-14-0127
   Hudecek M, 2013, CLIN CANCER RES, V19, P3153, DOI 10.1158/1078-0432.CCR-13-0330
   Hudecek M, 2010, BLOOD, V116, P4532, DOI 10.1182/blood-2010-05-283309
   Jonnalagadda M, 2015, MOL THER, V23, P757, DOI 10.1038/mt.2014.208
   Kalos M, 2011, SCI TRANSL MED, V3, DOI 10.1126/scitranslmed.3002842
   Kasakovski D, 2018, J HEMATOL ONCOL, V11, DOI 10.1186/s13045-018-0629-x
   Kim JA, 2016, PLOS ONE, V11, DOI 10.1371/journal.pone.0167641
   Kloss CC, 2013, NAT BIOTECHNOL, V31, P71, DOI 10.1038/nbt.2459
   Kochenderfer JN, 2015, J CLIN ONCOL, V33, P540, DOI 10.1200/JCO.2014.56.2025
   Kochenderfer JN, 2013, BLOOD, V122, P4129, DOI 10.1182/blood-2013-08-519413
   Kochenderfer JN, 2012, BLOOD, V119, P2709, DOI 10.1182/blood-2011-10-384388
   Kochenderfer JN, 2009, J IMMUNOTHER, V32, P689, DOI 10.1097/CJI.0b013e3181ac6138
   Kudo K, 2014, CANCER RES, V74, P93, DOI 10.1158/0008-5472.CAN-13-1365
   Lee DW, 2014, BLOOD, V124, P188, DOI 10.1182/blood-2014-05-552729
   Liu J, 2017, J HEMATOL ONCOL, V10, DOI 10.1186/s13045-017-0405-3
   Lorentzen CL, 2015, SCAND J IMMUNOL, V82, P307, DOI 10.1111/sji.12331
   Fernandez-Martinez JL, 2017, J GENE MED, V19, DOI 10.1002/jgm.2936
   Martyniszyn A, 2017, HUM GENE THER, V28, P1147, DOI 10.1089/hum.2017.126
   Maude S, 2016, BRIT J HAEMATOL, V172, P11, DOI 10.1111/bjh.13792
   Maude SL, 2015, BLOOD, V125, P4017, DOI 10.1182/blood-2014-12-580068
   Maude SL, 2014, NEW ENGL J MED, V371, P1507, DOI 10.1056/NEJMoa1407222
   Molica S, 2017, BMC MED, V15, DOI 10.1186/s12916-017-0920-7
   Mueller KT, 2017, BLOOD, V130, P2317, DOI 10.1182/blood-2017-06-786129
   Neelapu SS, 2018, NAT REV CLIN ONCOL, V15, P47, DOI 10.1038/nrclinonc.2017.148
   Norelli M, 2018, NAT MED, V24, P739, DOI 10.1038/s41591-018-0036-4
   Poirot L, 2015, CANCER RES, V75, P3853, DOI 10.1158/0008-5472.CAN-14-3321
   Porter DL, 2015, SCI TRANSL MED, V7, DOI 10.1126/scitranslmed.aac5415
   Porter DL, 2011, NEW ENGL J MED, V365, P725, DOI 10.1056/NEJMoa1103849
   Ramos CA, 2016, J CLIN INVEST, V126, P2588, DOI 10.1172/JCI86000
   Ramos CA, 2016, ANNU REV MED, V67, P165, DOI 10.1146/annurev-med-051914-021702
   Ren JT, 2017, CLIN CANCER RES, V23, P2255, DOI 10.1158/1078-0432.CCR-16-1300
   Ren JT, 2017, ONCOTARGET, V8, P17002, DOI 10.18632/oncotarget.15218
   Riches JC, 2013, BLOOD, V121, P1612, DOI 10.1182/blood-2012-09-457531
   Salter AI, 2018, SCI SIGNAL, V11, DOI 10.1126/scisignal.aat6753
   Savoldo B, 2011, J CLIN INVEST, V121, P1822, DOI 10.1172/JCI46110
   Sommermeyer D, 2017, LEUKEMIA, V31, P2191, DOI 10.1038/leu.2017.57
   Sommermeyer D, 2016, LEUKEMIA, V30, P492, DOI 10.1038/leu.2015.247
   Sun J, 2015, CELL RES, V25, P1281, DOI 10.1038/cr.2015.131
   Turtle CJ, 2017, J CLIN ONCOL, V35, P3010, DOI 10.1200/JCO.2017.72.8519
   Turtle CJ, 2016, J CLIN INVEST, V126, P2123, DOI 10.1172/JCI85309
   Watanabe K, 2015, J IMMUNOL, V194, P911, DOI 10.4049/jimmunol.1402346
   Wilkie S, 2008, J IMMUNOL, V180, P4901, DOI 10.4049/jimmunol.180.7.4901
   Yang JH, 2011, PLOS ONE, V6, DOI 10.1371/journal.pone.0021018
   Yin Q, 2017, J IMMUNOL, V198, P1740, DOI 10.4049/jimmunol.1601190
   Younes A, 2017, NAT REV CLIN ONCOL, V14, P335, DOI 10.1038/nrclinonc.2016.205
   Yu SN, 2017, J HEMATOL ONCOL, V10, DOI 10.1186/s13045-017-0444-9
   Zhang EH, 2018, J HEMATOL ONCOL, V11, DOI 10.1186/s13045-018-0591-7
   Zhang EH, 2017, J HEMATOL ONCOL, V10, DOI 10.1186/s13045-016-0379-6
   Zhang LN, 2018, J HEMATOL ONCOL, V11, DOI 10.1186/s13045-018-0593-5
   Zhao ZG, 2015, CANCER CELL, V28, P415, DOI 10.1016/j.ccell.2015.09.004
   Zhou XO, 2014, BLOOD, V123, P3895, DOI 10.1182/blood-2014-01-551671
NR 81
TC 12
Z9 12
U1 0
U2 6
PU BMC
PI LONDON
PA CAMPUS, 4 CRINAN ST, LONDON N1 9XW, ENGLAND
SN 1756-8722
J9 J HEMATOL ONCOL
JI J. Hematol. Oncol.
PD NOV 20
PY 2018
VL 11
AR 130
DI 10.1186/s13045-018-0676-3
PG 12
WC Oncology; Hematology
SC Oncology; Hematology
GA HB2FU
UT WOS:000450853600001
PM 30458878
OA gold, Green Published
DA 2021-10-28
ER

PT J
AU Luo, H
   Wu, XQ
   Sung, RX
   Su, JW
   Wang, Y
   Dong, YW
   Shi, BZ
   Sun, YS
   Jiang, H
   Li, ZH
AF Luo, Hong
   Wu, Xiuqi
   Sung, Ruixin
   Su, Jingwen
   Wang, Yi
   Dong, Yiwei
   Shi, Bizhi
   Sun, Yansha
   Jiang, Hua
   Li, Zonghai
TI Target-Dependent Expression of IL12 by synNotch Receptor-Engineered NK92
   Cells Increases the Antitumor Activities of CAR-T Cells
SO FRONTIERS IN ONCOLOGY
LA English
DT Article
DE IL12; synNotch receptor; NK92; CAR-T; toxicity
ID TUMOR-INFILTRATING LYMPHOCYTES; ANTIMETASTATIC ACTIVITY; LINE NK-92;
   INTERLEUKIN-12; IL-12; CANCER; IMMUNOTHERAPY; THERAPY; ACTIVATION;
   INDUCTION
AB IL12 is an immune-stimulatory cytokine for key immune cells including T cells and NK cells. However, systemic administration of IL12 has serious side effects that limit its clinical application in patients. Recently, synthetic Notch (synNotch) receptors have been developed that induce transcriptional activation and deliver therapeutic payloads in response to the reorganization of specific antigens. NK92 cell is a human natural killer (NK) cell line which has been developed as tools for adjuvant immunotherapy of cancer. Here, we explored the possibility of using synNotch receptor-engineered NK92 cells to selectively secrete IL12 at the tumor site and increase the antitumor activities of chimeric antigen receptor (CAR)-modified T cells. Compared with the nuclear factor of activated T-cells (NFATs) responsive promoter, which is another regulatory element, the synNotch receptor was better at controlling the expression of cytokines. NK92 cells transduced with the GPC3-specific synNotch receptor could produce the proinflammatory cytokine IL12 (GPC3-Syn-IL12-NK92) in response to GPC3 antigen expressed in cancer cells. In vivo GPC3-Syn-IL12-NK92 cells controlling IL12 production could enhance the antitumor ability of GPC3-redirected CAR T cells and increase the infiltration of T cells without inducing toxicity. Taken together, our results demonstrated that IL12 supplementation by synNotch-engineered NK92 cells could secrete IL12 in a target-dependent manner, and promote the antitumor efficiency of CAR-T cells. Local expression of IL12 by synNotch-engineered NK92 cells might be a safe approach to enhance the clinical outcome of CAR-T cell therapy.
C1 [Luo, Hong; Wang, Yi; Li, Zonghai] Shanghai Jiao Tong Univ, Shanghai Canc Inst, Sch Biomed Engn, Renji Hosp,State Key Lab Oncogenes & Related Gene, Shanghai, Peoples R China.
   [Wu, Xiuqi; Sung, Ruixin; Su, Jingwen; Dong, Yiwei; Shi, Bizhi; Sun, Yansha; Jiang, Hua; Li, Zonghai] Shanghai Jiao Tong Univ, State Key Lab Oncogenes & Related Genes, Shanghai Canc Inst, Renji Hosp,Sch Med, Shanghai, Peoples R China.
   [Li, Zonghai] CARsgen Therapeut, Shanghai, Peoples R China.
RP Li, ZH (corresponding author), Shanghai Jiao Tong Univ, Shanghai Canc Inst, Sch Biomed Engn, Renji Hosp,State Key Lab Oncogenes & Related Gene, Shanghai, Peoples R China.; Li, ZH (corresponding author), Shanghai Jiao Tong Univ, State Key Lab Oncogenes & Related Genes, Shanghai Canc Inst, Renji Hosp,Sch Med, Shanghai, Peoples R China.; Li, ZH (corresponding author), CARsgen Therapeut, Shanghai, Peoples R China.
EM zonghaili@shsmu.edu.cn
FU Supporting Programs of the 13th Five-Year Plan National Major Science
   and Technology Projects of China [2017ZX10203206006001]; National
   Natural Science Foundation of ChinaNational Natural Science Foundation
   of China (NSFC) [81872483, 31800659]; Shanghai Municipal Commission of
   Health and Family Planning [201740124]
FX This work was supported by the Supporting Programs of the 13th Five-Year
   Plan National Major Science and Technology Projects of China (No.
   2017ZX10203206006001), the National Natural Science Foundation of China
   (Nos. 81872483, 31800659), Shanghai Municipal Commission of Health and
   Family Planning (No. 201740124).
CR Arai S, 2008, CYTOTHERAPY, V10, P625, DOI 10.1080/14653240802301872
   Atkins MB, 1997, CLIN CANCER RES, V3, P409
   Besser MJ, 2013, CLIN CANCER RES, V19, P4792, DOI 10.1158/1078-0432.CCR-13-0380
   Binyamin L, 2008, J IMMUNOL, V180, P6392, DOI 10.4049/jimmunol.180.9.6392
   Bray SJ, 2006, NAT REV MOL CELL BIO, V7, P678, DOI 10.1038/nrm2009
   Broderick L, 2006, CLIN IMMUNOL, V118, P159, DOI 10.1016/j.clim.2005.09.008
   BRUNDA MJ, 1993, J EXP MED, V178, P1223, DOI 10.1084/jem.178.4.1223
   Car BD, 1999, TOXICOL PATHOL, V27, P58, DOI 10.1177/019262339902700112
   COHEN J, 1995, SCIENCE, V270, P908
   Davila ML, 2014, INT J HEMATOL, V99, P361, DOI 10.1007/s12185-013-1479-5
   Dudley ME, 2008, J CLIN ONCOL, V26, P5233, DOI 10.1200/JCO.2008.16.5449
   Fu SJ, 2013, SURGERY, V154, P536, DOI 10.1016/j.surg.2013.02.014
   Gao HP, 2014, CLIN CANCER RES, V20, P6418, DOI 10.1158/1078-0432.CCR-14-1170
   GONG JH, 1994, LEUKEMIA, V8, P652
   Gordon WR, 2015, DEV CELL, V33, P729, DOI 10.1016/j.devcel.2015.05.004
   Hendrzak JA, 1996, CURR TOP MICROBIOL, V213, P65
   Kilinc MO, 2006, J IMMUNOL, V177, P6962, DOI 10.4049/jimmunol.177.10.6962
   Lee SJ, 2006, FEBS LETT, V580, P755, DOI 10.1016/j.febslet.2005.12.093
   Leonard JP, 1997, BLOOD, V90, P2541
   Maki G, 2001, J HEMATOTH STEM CELL, V10, P369, DOI 10.1089/152581601750288975
   Morsut L, 2016, CELL, V164, P780, DOI 10.1016/j.cell.2016.01.012
   NASTALA CL, 1994, J IMMUNOL, V153, P1697
   Nishioka Y, 1999, CANCER RES, V59, P4035
   Oshimi Y, 1996, J IMMUNOL, V157, P2909
   Roybal KT, 2016, CELL, V167, P419, DOI 10.1016/j.cell.2016.09.011
   Roybal KT, 2016, CELL, V164, P770, DOI 10.1016/j.cell.2016.01.011
   Sadelain M, 2013, CANCER DISCOV, V3, P388, DOI 10.1158/2159-8290.CD-12-0548
   Smyth MJ, 2005, MOL IMMUNOL, V42, P501, DOI 10.1016/j.molimm.2004.07.034
   Tonn T, 2001, J HEMATOTH STEM CELL, V10, P535, DOI 10.1089/15258160152509145
   Tonn T, 2013, CYTOTHERAPY, V15, P1563, DOI 10.1016/j.jcyt.2013.06.017
   TRAN AC, 1995, J IMMUNOL, V155, P1000
   Trinchieri G, 2003, NAT REV IMMUNOL, V3, P133, DOI 10.1038/nri1001
   Trinchieri G, 1998, IMMUNOL RES, V17, P269, DOI 10.1007/BF02786451
   Uherek C, 2002, BLOOD, V100, P1265, DOI 10.1182/blood.V100.4.1265.h81602001265_1265_1273
   Vivier E, 2011, SCIENCE, V331, DOI 10.1126/science.1198687
   Wagner HJ, 2004, CANCER GENE THER, V11, P81, DOI 10.1038/sj.cgt.7700664
   Watkins SK, 2007, J IMMUNOL, V178, P1357, DOI 10.4049/jimmunol.178.3.1357
   Weiss JM, 2007, EXPERT OPIN BIOL TH, V7, P1705, DOI 10.1517/14712598.7.11.1705
   Yeku OO, 2016, BIOCHEM SOC T, V44, P412, DOI 10.1042/BST20150291
   Yu M, 2018, MOL THER, V26, P366, DOI 10.1016/j.ymthe.2017.12.012
   Zhai B, 2017, ASCO ABSTR, V35, P3049, DOI DOI 10.1200/JCO.2017.35.15_suppl.3049
   Zhang L, 2015, CLIN CANCER RES, V21, P2278, DOI 10.1158/1078-0432.CCR-14-2085
   Zhang L, 2012, J IMMUNOTHER, V35, P430, DOI 10.1097/CJI.0b013e31825898e8
   Zhang L, 2011, MOL THER, V19, P751, DOI 10.1038/mt.2010.313
   ZITVOGEL L, 1995, J IMMUNOL, V155, P1393
   Zitvogel L, 1996, EUR J IMMUNOL, V26, P1335, DOI 10.1002/eji.1830260624
NR 46
TC 8
Z9 9
U1 4
U2 8
PU FRONTIERS MEDIA SA
PI LAUSANNE
PA AVENUE DU TRIBUNAL FEDERAL 34, LAUSANNE, CH-1015, SWITZERLAND
SN 2234-943X
J9 FRONT ONCOL
JI Front. Oncol.
PD DEC 19
PY 2019
VL 9
AR 1448
DI 10.3389/fonc.2019.01448
PG 11
WC Oncology
SC Oncology
GA JZ6NR
UT WOS:000505220600001
PM 31921693
OA Green Published, gold
DA 2021-10-28
ER

PT J
AU Siegler, E
   Li, S
   Kim, YJ
   Wang, P
AF Siegler, Elizabeth
   Li, Si
   Kim, Yu Jeong
   Wang, Pin
TI Designed Ankyrin Repeat Proteins as Her2 Targeting Domains in Chimeric
   Antigen Receptor-Engineered T Cells
SO HUMAN GENE THERAPY
LA English
DT Article
DE cancer immunotherapy; chimeric antigen receptors; designed ankyrin
   repeat proteins; antibody mimetic proteins
ID GROWTH-FACTOR; AFFINITY; DARPINS; ACTIVATION; EXHAUSTION; EXPRESSION;
   SCAFFOLDS; EPITOPE
AB Chimeric antigen receptor (CAR) engineering is a branch of cancer immunotherapy that equips immune cells to target tumor antigens expressed on the cell surface using antibody-derived single-chain variable fragments (scFvs). However, other antibody mimetics, such as designed ankyrin repeat proteins (DAR-Pins), can also serve as antigen-binding domains in CARs. This study shows that CAR-engineered T (CAR-T) cells utilizing Her2-targeting DARPins G3 and 929 can target human epidermal growth factor receptor 2 (Her2)-overexpressing cancer cells as effectively as CAR-T cells with the scFv 4D5 in vitro, and G3 CAR-T cells can slow or eliminate tumor growth in vivo as effectively as 4D5 CAR-T cells. Some DARPins may offer an attractive alternative to scFv usage in CARs, as they are smaller, thermodynamically stable, poorly immunogenic, and can be generated with different binding properties from DARPin libraries.
C1 [Siegler, Elizabeth; Wang, Pin] Univ Southern Calif, Dept Biomed Engn, Los Angeles, CA USA.
   [Li, Si; Kim, Yu Jeong; Wang, Pin] Univ Southern Calif, Dept Pharmacol & Pharmaceut Sci, Los Angeles, CA USA.
   [Wang, Pin] Univ Southern Calif, Mork Family Dept Chem Engn & Mat Sci, Los Angeles, CA USA.
RP Wang, P (corresponding author), Univ Southern Calif, 3710 McClintock Ave,RTH 506, Los Angeles, CA 90089 USA.
EM pinwang@usc.edu
FU National Institutes of HealthUnited States Department of Health & Human
   ServicesNational Institutes of Health (NIH) - USA [R01AI068978,
   R01CA170820, R01EB017206, P01CA132681]; Joint Center for Translational
   Medicine; NATIONAL CANCER INSTITUTEUnited States Department of Health &
   Human ServicesNational Institutes of Health (NIH) - USANIH National
   Cancer Institute (NCI) [R01CA170820] Funding Source: NIH RePORTER;
   NATIONAL INSTITUTE OF ALLERGY AND INFECTIOUS DISEASESUnited States
   Department of Health & Human ServicesNational Institutes of Health (NIH)
   - USANIH National Institute of Allergy & Infectious Diseases (NIAID)
   [R01AI068978] Funding Source: NIH RePORTER; NATIONAL INSTITUTE OF
   BIOMEDICAL IMAGING AND BIOENGINEERINGUnited States Department of Health
   & Human ServicesNational Institutes of Health (NIH) - USANIH National
   Institute of Biomedical Imaging & Bioengineering (NIBIB) [R01EB017206]
   Funding Source: NIH RePORTER
FX This work was supported by National Institutes of Health grants
   (R01AI068978, R01CA170820, R01EB017206, and P01CA132681) and a
   translational acceleration grant from the Joint Center for Translational
   Medicine. Portions of the introduction section of this manuscript are
   adapted from a poster presented by E.S. and P.W. at the American
   Institute of Chemical Engineers 2016 annual meeting.
CR Boersma YL, 2011, CURR OPIN BIOTECH, V22, P849, DOI 10.1016/j.copbio.2011.06.004
   Brentjens RJ, 2013, SCI TRANSL MED, V5, DOI 10.1126/scitranslmed.3005930
   Brown CE, 2015, CLIN CANCER RES, V21, P4062, DOI 10.1158/1078-0432.CCR-15-0428
   Campochiaro PA, 2013, AM J OPHTHALMOL, V155, P697, DOI 10.1016/j.ajo.2012.09.032
   Dai HR, 2016, JNCI-J NATL CANCER I, V108, DOI 10.1093/jnci/djv439
   Dreier B, 2011, J MOL BIOL, V405, P410, DOI 10.1016/j.jmb.2010.10.040
   Dull T, 1998, J VIROL, V72, P8463, DOI 10.1128/JVI.72.11.8463-8471.1998
   Epa VC, 2013, PLOS ONE, V8, DOI 10.1371/journal.pone.0059163
   Gargett T, 2016, MOL THER, V24, P1135, DOI 10.1038/mt.2016.63
   Ghosh R, 2011, CANCER RES, V71, P1871, DOI 10.1158/0008-5472.CAN-10-1872
   Guest RD, 2005, J IMMUNOTHER, V28, P203, DOI 10.1097/01.cji.0000161397.96582.59
   Haas DL, 2003, J VIROL, V77, P9439, DOI 10.1128/JVI.77.17.9439-9450.2003
   Hammill JA, 2015, J IMMUNOTHER CANCER, V3, DOI 10.1186/s40425-015-0099-4
   Han XL, 2017, MOL THER, V25, P274, DOI 10.1016/j.ymthe.2016.10.011
   Haso W, 2013, BLOOD, V121, P1165, DOI 10.1182/blood-2012-06-438002
   Hombach AA, 2007, J IMMUNOL, V178, P4650, DOI 10.4049/jimmunol.178.7.4650
   Hudecek M, 2013, CLIN CANCER RES, V19, P3153, DOI 10.1158/1078-0432.CCR-13-0330
   Iqbal Nida, 2014, Mol Biol Int, V2014, P852748, DOI 10.1155/2014/852748
   James ST, 2008, J IMMUNOL, V180, P7028, DOI 10.4049/jimmunol.180.10.7028
   Jost C, 2013, STRUCTURE, V21, P1979, DOI 10.1016/j.str.2013.08.020
   Junttila TT, 2009, CANCER CELL, V15, P429, DOI 10.1016/j.ccr.2009.03.020
   Katz SC, 2015, CLIN CANCER RES, V21, P3149, DOI 10.1158/1078-0432.CCR-14-1421
   Kochenderfer JN, 2015, J CLIN ONCOL, V33, P540, DOI 10.1200/JCO.2014.56.2025
   Lamers CH, 2006, J CLIN ONCOL, V24, P20, DOI DOI 10.1200/JCO.2006.05.9964
   Lee DW, 2015, LANCET, V385, P517, DOI 10.1016/S0140-6736(14)61403-3
   Long AH, 2015, NAT MED, V21, P581, DOI 10.1038/nm.3838
   Martin-Killias P, 2011, CLIN CANCER RES, V17, P100, DOI 10.1158/1078-0432.CCR-10-1303
   Maude SL, 2014, NEW ENGL J MED, V371, P1507, DOI 10.1056/NEJMoa1407222
   Munch RC, 2015, NAT COMMUN, V6, DOI 10.1038/ncomms7246
   Munch RC, 2013, MOL THER, V21, P109, DOI 10.1038/mt.2012.186
   Munch RC, 2011, MOL THER, V19, P686, DOI 10.1038/mt.2010.298
   Park JR, 2007, MOL THER, V15, P825, DOI 10.1038/sj.mt.6300104
   Pauken KE, 2015, TRENDS IMMUNOL, V36, P265, DOI 10.1016/j.it.2015.02.008
   Pluckthun A, 2015, ANNU REV PHARMACOL, V55, P489, DOI 10.1146/annurev-pharmtox-010611-134654
   Sadelain M, 2013, CANCER DISCOV, V3, P388, DOI 10.1158/2159-8290.CD-12-0548
   Seeger MA, 2013, PROTEIN SCI, V22, P1239, DOI 10.1002/pro.2312
   Skerra A, 2007, CURR OPIN BIOTECH, V18, P295, DOI 10.1016/j.copbio.2007.04.010
   Srivastava S, 2015, TRENDS IMMUNOL, V36, P494, DOI 10.1016/j.it.2015.06.004
   Stumpp MT, 2008, DRUG DISCOV TODAY, V13, P695, DOI 10.1016/j.drudis.2008.04.013
   Sun M, 2014, BREAST CANCER RES, V16, pR16
   Theurillat JP, 2010, MODERN PATHOL, V23, P1289, DOI 10.1038/modpathol.2010.103
   Winkler J, 2009, MOL CANCER THER, V8, P2674, DOI 10.1158/1535-7163.MCT-09-0402
   Zahnd C, 2010, CANCER RES, V70, P1595, DOI 10.1158/0008-5472.CAN-09-2724
   Zhao YB, 2009, J IMMUNOL, V183, P5563, DOI 10.4049/jimmunol.0900447
NR 44
TC 26
Z9 26
U1 0
U2 7
PU MARY ANN LIEBERT, INC
PI NEW ROCHELLE
PA 140 HUGUENOT STREET, 3RD FL, NEW ROCHELLE, NY 10801 USA
SN 1043-0342
EI 1557-7422
J9 HUM GENE THER
JI Hum. Gene Ther.
PD SEP
PY 2017
VL 28
IS 9
BP 726
EP 736
DI 10.1089/hum.2017.021
PG 11
WC Biotechnology & Applied Microbiology; Genetics & Heredity; Medicine,
   Research & Experimental
SC Biotechnology & Applied Microbiology; Genetics & Heredity; Research &
   Experimental Medicine
GA FF0SF
UT WOS:000408610700004
PM 28796529
OA Green Published
DA 2021-10-28
ER

PT J
AU Wang, L
   Gong, WJ
   Wang, SM
   Neuber, B
   Sellner, L
   Schubert, ML
   Huckelhoven-Krauss, A
   Kunz, A
   Gern, U
   Michels, B
   Hinkelbein, M
   Mechler, S
   Richter, P
   Muller-Tidow, C
   Schmitt, M
   Schmitt, A
AF Wang, Lei
   Gong, Wenjie
   Wang, Sanmei
   Neuber, Brigitte
   Sellner, Leopold
   Schubert, Maria-Luisa
   Hueckelhoven-Krauss, Angela
   Kunz, Alexander
   Gern, Ulrike
   Michels, Birgit
   Hinkelbein, Mandy
   Mechler, Stefanie
   Richter, Petra
   Mueller-Tidow, Carsten
   Schmitt, Michael
   Schmitt, Anita
TI Improvement of in vitro potency assays by a resting step for
   clinical-grade chimeric antigen receptor engineered T cells
SO CYTOTHERAPY
LA English
DT Article
DE CD19 chimeric antigen receptor engineered T cells; cryopreservation;
   potency assay; resting process; stability
ID B-CELL; CRYOPRESERVATION; MALIGNANCIES; CD8(+); MEMORY; IMMUNOTHERAPY;
   PERSISTENCE; LYMPHOMA; SAFETY; GAMMA
AB Background: Chimeric antigen receptor engineered T (CAR-T) cell therapy is a promising approach currently revolutionizing the field of cancer immunotherapy. However, data concerning clinical-grade CAR-T cell stability and functionality after months of cryopreservation have not been released by companies so far. To investigate the effect of cryopreservation on CAR-T cells and to further optimize the potency assays, we performed this study. Methods: A third generation of CD19 CAR-T cells was manufactured according to Good Manufacturing Practice (GMP) requirements, which is applied to patients in an ongoing clinical phase 1 study. Quality control tests for sterility, endotoxin and mycoplasma were performed for each batch. Stability in terms of viability, recovery, transduction efficiency and functional capacity was determined using microscopy, multiparametric flow cytometry as well as chromium-51 release tests. Results: Up to 90 days of cryopreservation had no influence on viability, recovery and transduction efficiency of CAR-T cells. However, higher cell concentration for cryopreservation could alter the cell viability and recovery but not the transduction efficiency. Moreover, directly after thawing, both the quantity and quality of the functionality of CAR-T cells were transiently hampered by the negative effects of cryopreservation. Notably, the impaired functionality could be fully restored and even strengthened after an overnight resting process. Discussion: Cryopreservation is a challenge for the functional activity of CAR-T cells. However, CAR-T cells regain their potency by overnight incubation at 37 degrees C, which mimics the clinical application setting. Therefore, an overnight resting step should be included in in vitro potency assays.
C1 [Wang, Lei; Gong, Wenjie; Wang, Sanmei; Neuber, Brigitte; Sellner, Leopold; Schubert, Maria-Luisa; Hueckelhoven-Krauss, Angela; Kunz, Alexander; Gern, Ulrike; Michels, Birgit; Hinkelbein, Mandy; Mechler, Stefanie; Richter, Petra; Mueller-Tidow, Carsten; Schmitt, Michael; Schmitt, Anita] Heidelberg Univ Hosp, Dept Internal Med 5, Heidelberg, Germany.
   [Sellner, Leopold; Mueller-Tidow, Carsten; Schmitt, Michael] German Canc Consortium, Natl Ctr Tumor Dis, Heidelberg, Germany.
RP Schmitt, A (corresponding author), Univ Clin Heidelberg, Dept Internal Med 5, Neuenheimer Feld 410, D-69120 Heidelberg, Germany.
EM anita.schmitt@med.uni-heidelberg.de
FU government of Baden-Wurttemberg (Anschubfinanzierung zur Etablierung
   eines Netzwerks "Bruckeninstitutionen fur die Regenerative Medizin in
   Baden-Wurttemberg) [Kapitel 1403 Titelgruppe (Tit.Gr.) 74]; Deutsches
   Konsortium fur Translationale Krebsforschung (DKTK); NCT-HD-CAR-1 grant
   from the German Cancer Research Center (DKFZ)
FX This work was funded in part by the government of Baden-Wurttemberg
   (Anschubfinanzierung zur Etablierung eines Netzwerks
   "Bruckeninstitutionen fur die Regenerative Medizin in
   Baden-Wurttemberg," Kapitel 1403 Titelgruppe (Tit.Gr.) 74), by the
   Deutsches Konsortium fur Translationale Krebsforschung (DKTK) and by the
   NCT-HD-CAR-1 grant from the German Cancer Research Center (DKFZ).
CR [Anonymous], 2001, NOT GUID QUAL PRECL
   Barber A, 2008, EXP HEMATOL, V36, P1318, DOI 10.1016/j.exphem.2008.04.010
   Berger C, 2008, J CLIN INVEST, V118, P294, DOI 10.1172/JCI32103
   Bravery CA, 2014, CYTOTHERAPY, V16, P1187, DOI 10.1016/j.jcyt.2014.05.024
   Bravery CA, 2013, CYTOTHERAPY, V15, P9, DOI 10.1016/j.jcyt.2012.10.008
   Brentjens RJ, 2013, SCI TRANSL MED, V5, DOI 10.1126/scitranslmed.3005930
   Brentjens RJ, 2011, BLOOD, V118, P4817, DOI 10.1182/blood-2011-04-348540
   Castro F, 2018, FRONT IMMUNOL, V9, DOI 10.3389/fimmu.2018.00847
   CBER, 2011, GUID IND POT TESTS C
   CBER, 2008, GUID FDA REV SPONS C
   Costantini A, 2003, J IMMUNOL METHODS, V278, P145, DOI 10.1016/S0022-1759(03)00202-3
   Cruz CRY, 2013, BLOOD, V122, P2965, DOI 10.1182/blood-2013-06-506741
   DAVIS JM, 1990, BLOOD, V75, P781
   De Loecker W, 1998, CRYOBIOLOGY, V37, P103, DOI 10.1006/cryo.1998.2106
   Dropulic B, 2017, MOL THER, V25, P1259, DOI 10.1016/j.ymthe.2017.05.002
   EM Agency, 2016, GUID POT TEST CELL B
   Enblad G, 2018, CLIN CANCER RES, V24, P6185, DOI 10.1158/1078-0432.CCR-18-0426
   Ford T, 2017, VACCINE, V35, P1898, DOI 10.1016/j.vaccine.2017.02.038
   Gattinoni L, 2011, NAT MED, V17, P1290, DOI 10.1038/nm.2446
   Gee AP, 2018, BEST PRACT RES CL HA, V31, P126, DOI 10.1016/j.beha.2018.01.002
   Grupp SA, 2013, NEW ENGL J MED, V368, P1509, DOI 10.1056/NEJMoa1215134
   Hartmann J, 2017, EMBO MOL MED, V9, P1183, DOI 10.15252/emmm.201607485
   Hoffmann JM, 2018, FRONT IMMUNOL, V8, DOI 10.3389/fimmu.2017.01956
   ICH, 1995, STABILITY TESTING BI
   Kalos M, 2011, SCI TRANSL MED, V3, DOI 10.1126/scitranslmed.3002842
   Kochenderfer JN, 2015, J CLIN ONCOL, V33, P540, DOI 10.1200/JCO.2014.56.2025
   Koenigsmann MP, 1998, BONE MARROW TRANSPL, V22, P1077, DOI 10.1038/sj.bmt.1701484
   Lee DW, 2015, LANCET, V385, P517, DOI 10.1016/S0140-6736(14)61403-3
   Lee SY, 2018, J IMMUNOTHER, V41, P19, DOI 10.1097/CJI.0000000000000199
   Maude SL, 2014, NEW ENGL J MED, V371, P1507, DOI 10.1056/NEJMoa1407222
   McNeil LK, 2013, CYTOM PART A, V83A, P728, DOI [10.1002/cyto.a.22319, 10.1002/cyto.22319]
   MULDREW K, 1990, BIOPHYS J, V57, P525, DOI 10.1016/S0006-3495(90)82568-6
   Neelapu SS, 2017, NEW ENGL J MED, V377, P2531, DOI 10.1056/NEJMoa1707447
   Ninomiya S, 2015, BLOOD, V125, P3905, DOI 10.1182/blood-2015-01-621474
   Porter DL, 2011, NEW ENGL J MED, V365, P725, DOI 10.1056/NEJMoa1103849
   Savoldo B, 2011, J CLIN INVEST, V121, P1822, DOI 10.1172/JCI46110
   Seder RA, 2008, NAT REV IMMUNOL, V8, P247, DOI 10.1038/nri2274
   Sommermeyer D, 2016, LEUKEMIA, V30, P492, DOI 10.1038/leu.2015.247
   Stemberger C, 2009, SEMIN IMMUNOL, V21, P62, DOI 10.1016/j.smim.2009.02.004
   Turtle CJ, 2016, SCI TRANSL MED, V8, DOI 10.1126/scitranslmed.aaf8621
   Turtle CJ, 2016, J CLIN INVEST, V126, P2123, DOI 10.1172/JCI85309
   van Horssen R, 2006, ONCOLOGIST, V11, P397, DOI 10.1634/theoncologist.11-4-397
   Felix OMWD, 2018, HEMATOL TRANSF CELL, V40, P233, DOI 10.1016/j.htct.2018.01.007
   Wang L, 2016, CYTOM PART A, V89A, P246, DOI 10.1002/cyto.a.22813
   Wang XL, 2011, BLOOD, V117, P1888, DOI 10.1182/blood-2010-10-310599
   Wang XY, 2016, MOL THER-ONCOLYTICS, V3, DOI 10.1038/mto.2016.15
   Welters MJP, 2012, CANCER IMMUNOL IMMUN, V61, P967, DOI 10.1007/s00262-012-1282-9
   Xu H, 2018, CRYOBIOLOGY, V83, P40, DOI 10.1016/j.cryobiol.2018.06.007
   Zhu YM, 2016, EUR J HAEMATOL, V96, P389, DOI 10.1111/ejh.12602
NR 49
TC 6
Z9 6
U1 2
U2 5
PU ELSEVIER SCI LTD
PI OXFORD
PA THE BOULEVARD, LANGFORD LANE, KIDLINGTON, OXFORD OX5 1GB, OXON, ENGLAND
SN 1465-3249
EI 1477-2566
J9 CYTOTHERAPY
JI Cytotherapy
PD MAY
PY 2019
VL 21
IS 5
BP 566
EP 578
DI 10.1016/j.jcyt.2019.02.013
PG 13
WC Cell & Tissue Engineering; Biotechnology & Applied Microbiology; Cell
   Biology; Hematology; Medicine, Research & Experimental
SC Cell Biology; Biotechnology & Applied Microbiology; Hematology; Research
   & Experimental Medicine
GA HX6UI
UT WOS:000467538400007
PM 30910382
DA 2021-10-28
ER

PT J
AU Morokawa, H
   Yagyu, S
   Hasegawa, A
   Tanaka, M
   Saito, S
   Mochizuki, H
   Sakamoto, K
   Shimoi, A
   Nakazawa, Y
AF Morokawa, Hirokazu
   Yagyu, Shigeki
   Hasegawa, Aiko
   Tanaka, Miyuki
   Saito, Shoji
   Mochizuki, Hidemi
   Sakamoto, Kengo
   Shimoi, Akihito
   Nakazawa, Yozo
TI Autologous non-human primate model for safety assessment of piggyBac
   transposon-mediated chimeric antigen receptor T cells on
   granulocyte-macrophage colony-stimulating factor receptor
SO CLINICAL & TRANSLATIONAL IMMUNOLOGY
LA English
DT Article
DE CAR T cells; hGMR; non-human primate; off-tumor toxicity; cynomolgus
   macaque
ID THERAPY; CHILDREN; LEUKEMIA
AB Objectives.Chimeric antigen receptor (CAR)-T cell therapy redirected to specific antigens on tumor cells is a promising immunotherapy strategy for various cancers. Most target antigens are also expressed on normal tissues at varying levels, and therefore, a considerable challenge in the field is determining safety profiles, including life-threatening off-tumor and off-target toxicities. The granulocyte-macrophage colony-stimulating factor receptor (hGMR) is a promising target for CAR T-cell therapy for a subset of acute myelocytic leukaemia, although it is also expressed on normal cells including monocytes, macrophages, CD34-positive haematopoietic cells and vascular endothelial cells. hGMR and other immune-related proteins are highly conserved between humans and cynomolgus macaques (Macaca fascicularis). Therefore, in this study, we engineered cynomolgus T cells to express CAR molecules redirected to hGMR by piggyBac (PB) transposon-based gene transfer and adoptively transferred autologous hGMR-CAR T cells into cynomolgus macaques. Methods.We established PB-mediated human GMR (hGMR)-specific CAR T cells using cynomolgus peripheral blood mononuclear cells and transferred them into autologous individuals, and evaluated the potential toxicity related to hGMR-CAR T cells.Results. hGMR-CAR T cells did not exert overt organ toxicities such as bone marrow suppression, monocytopenia and vasculitis, although they recognised and killed cynomolgus monocytes and macrophages in vitro.Conclusion.Although our model did not simulate a tumor-bearing model, it supports the safety of hGMR-CAR T cells and demonstrates the usefulness of a non-human primate model to evaluate the safety of T-cell products by assessing off-tumor/off-target toxicity before clinical trials.
C1 [Morokawa, Hirokazu; Hasegawa, Aiko; Tanaka, Miyuki; Saito, Shoji; Nakazawa, Yozo] Shinshu Univ, Sch Med, Dept Pediat, 3-1-1 Asahi, Matsumoto, Nagano, Japan.
   [Yagyu, Shigeki; Tanaka, Miyuki; Saito, Shoji; Mochizuki, Hidemi; Shimoi, Akihito; Nakazawa, Yozo] Shinshu Univ, Ctr Adv Res Gene & Cell Therapy, Sch Med, Matsumoto, Nagano, Japan.
   [Yagyu, Shigeki] Kyoto Prefectural Univ Med, Dept Pediat, Grad Sch Med Sci, Kyoto, Japan.
   [Mochizuki, Hidemi; Sakamoto, Kengo; Shimoi, Akihito] Ina Res Inc, Ina, Saitama, Japan.
   [Nakazawa, Yozo] Shinshu Univ, Inst Biomed Sci, Interdisciplinary Cluster Cutting Edge Res, Matsumoto, Nagano, Japan.
RP Nakazawa, Y (corresponding author), Shinshu Univ, Sch Med, Dept Pediat, 3-1-1 Asahi, Matsumoto, Nagano, Japan.; Yagyu, S (corresponding author), Kyoto Prefectural Univ Med, Dept Pediat, Grad Sch Med Sci, Kamigyo Ku, 465 Kajii Cho, Kyoto 6028566, Japan.
EM shigeky@koto.kpu-m.ac.jp; shigeky@koto.kpu-m.ac.jp
OI Yagyu, Shigeki/0000-0003-4256-9783
FU Japan Agency of Medical Research and Development (AMED)Japan Agency for
   Medical Research and Development (AMED) [18ae0201006h0001, 18ck0106284]
FX The authors acknowledge Ms Miki Yamaguchi for her secretarial
   assistance. The authors also thank Editage (http://www.editage.com) for
   proofreading and editing the manuscript. This study was supported by the
   Japan Agency of Medical Research and Development (AMED; 18ae0201006h0001
   and 18ck0106284).
CR Barrett DM, 2014, ANNU REV MED, V65, P333, DOI 10.1146/annurev-med-060512-150254
   Berger C, 2015, CANCER IMMUNOL RES, V3, P206, DOI 10.1158/2326-6066.CIR-14-0163
   Cameron BJ, 2013, SCI TRANSL MED, V5, DOI 10.1126/scitranslmed.3006034
   Chamanza R, 2010, TOXICOL PATHOL, V38, P642, DOI 10.1177/0192623310368981
   Gardner RA, 2017, BLOOD, V129, P3322, DOI 10.1182/blood-2017-02-769208
   Gauthier J, 2018, CURR RES TRANSL MED, V66, P50, DOI 10.1016/j.retram.2018.03.003
   Gill SI, 2019, BEST PRACT RES CL HA, V32, DOI 10.1016/j.beha.2019.101104
   Goebeler ME, 2016, J CLIN ONCOL, V34, P1104, DOI 10.1200/JCO.2014.59.1586
   Hasegawa A, 2018, MOL THER, V26, P194
   Hay KA, 2018, BRIT J HAEMATOL, V183, P364, DOI 10.1111/bjh.15644
   Hay KA, 2017, BLOOD, V130, P2295, DOI 10.1182/blood-2017-06-793141
   Hercus TR, 2009, BLOOD, V114, P1289, DOI 10.1182/blood-2008-12-164004
   Hill JA, 2019, BLOOD REV, V38, DOI 10.1016/j.blre.2019.100596
   Hirayama AV, 2019, AM J HEMATOL, V94, pS42, DOI 10.1002/ajh.25445
   Laborda E, 2017, INT J MOL SCI, V18, DOI 10.3390/ijms18112259
   Lee DW, 2019, BIOL BLOOD MARROW TR, V25, P625, DOI 10.1016/j.bbmt.2018.12.758
   Lee DW, 2014, BLOOD, V124, P188, DOI 10.1182/blood-2014-05-552729
   Maude SL, 2015, BLOOD, V125, P4017, DOI 10.1182/blood-2014-12-580068
   Mohanty R, 2019, ONCOL REP, V42, P2183, DOI 10.3892/or.2019.7335
   Morgan RA, 2010, MOL THER, V18, P843, DOI 10.1038/mt.2010.24
   Morita D, 2018, MOL THER-METH CLIN D, V8, P131, DOI 10.1016/j.omtm.2017.12.003
   Nakazawa Y, 2016, J HEMATOL ONCOL, V9, DOI 10.1186/s13045-016-0256-3
   Neeson P, 2010, GENE THER, V17, P1105, DOI 10.1038/gt.2010.59
   Newick K, 2017, ANNU REV MED, V68, P139, DOI 10.1146/annurev-med-062315-120245
   Norelli M, 2018, NAT MED, V24, P739, DOI 10.1038/s41591-018-0036-4
   Park JH, 2018, NEW ENGL J MED, V378, P449, DOI 10.1056/NEJMoa1709919
   Park JH, 2016, BLOOD, V127, P3312, DOI 10.1182/blood-2016-02-629063
   Shimoi A., 1998, J TOXICOL PATHOL, V11, P85
   Taraseviciute A, 2018, CANCER DISCOV, V8, P750, DOI 10.1158/2159-8290.CD-17-1368
   Tashiro H, 2017, MOL THER, V25, P2202, DOI 10.1016/j.ymthe.2017.05.024
   Tasian SK, 2015, THER ADV HEMATOL, V6, P228, DOI 10.1177/2040620715588916
   Thokala R, 2016, PLOS ONE, V11, DOI 10.1371/journal.pone.0159477
   Wang JH, 2018, J HEMATOL ONCOL, V11, DOI 10.1186/s13045-017-0553-5
   Wang QS, 2015, MOL THER, V23, P184, DOI 10.1038/mt.2014.164
   Wang Y, 2018, J HEMATOL ONCOL, V11, DOI 10.1186/s13045-018-0603-7
NR 35
TC 2
Z9 2
U1 0
U2 0
PU WILEY
PI HOBOKEN
PA 111 RIVER ST, HOBOKEN 07030-5774, NJ USA
EI 2050-0068
J9 CLIN TRANSL IMMUNOL
JI Clin. Transl. Immunol.
PY 2020
VL 9
IS 11
AR e1207
DI 10.1002/cti2.1207
PG 12
WC Immunology
SC Immunology
GA PB7OO
UT WOS:000596506200002
PM 33251009
OA Green Published, gold
DA 2021-10-28
ER

PT J
AU Zhang, MH
   Zhang, B
   Shi, HR
AF Zhang, Minghui
   Zhang, Bin
   Shi, Huirong
TI Application of chimeric antigen receptor-engineered T cells in ovarian
   cancer therapy
SO IMMUNOTHERAPY
LA English
DT Review
DE affinity-tuned scFvs; CAR T-cell therapy; ovarian cancer;
   trans-signaling CARs
ID TUMOR-INFILTRATING LYMPHOCYTES; GROWTH-FACTOR RECEPTOR;
   ANTITUMOR-ACTIVITY; FOLATE RECEPTOR; ADOPTIVE TRANSFER; CYTOKINE
   RELEASE; ADVERSE EVENT; PHASE-I; EXPRESSION; CARCINOMA
AB Due to the critical role of T cells in the immune surveillance of ovarian cancer, adoptive T-cell therapies are receiving increased attention as an immunotherapeutic approach for ovarian cancer. Chimeric antigen receptors ( CARs), constructed by incorporating the single-chain Fv fragment to a T-cell signaling domain such as CD3 zeta or Fc receptor gamma chain, endow T cell with nonmajor histocompatibility complex-restricted specificity. Dual specificity, trans-signaling CARs and affinity-tuned single-chain Fv fragment have broadened the applicability of CAR-engineered T-cell therapy and may be considered preferential to T cell receptor T-cell therapy in clinical care. As new insights into the CAR-engineered T cells have emerged over the last decade, we review the development of CAR T-cell therapy and discuss the progress and safety concerns regarding its translation from basic research into clinical care of ovarian cancer.
C1 [Zhang, Minghui; Shi, Huirong] Zhengzhou Univ, Affiliated Hosp 1, Dept Obstet & Gynecol, Zhengzhou, Henan, Peoples R China.
   [Zhang, Bin] Zhengzhou Univ, Affiliated Hosp 1, Biotherapy Ctr, 1 Jianshe Rd, Zhengzhou 450052, Henan, Peoples R China.
   [Zhang, Bin] Northwestern Univ Feinberg, Sch Med, Div Hematol Oncol, Robert H Lurie Comprehens Canc Ctr,Dept Med, Chicago, IL 60611 USA.
RP Shi, HR (corresponding author), Zhengzhou Univ, Affiliated Hosp 1, Dept Obstet & Gynecol, Zhengzhou, Henan, Peoples R China.
EM hrshi2017@163.com
CR Aggarwal S, 2009, GYNECOL ONCOL, V115, P430, DOI 10.1016/j.ygyno.2009.08.031
   American Cancer Society (ACS), 2015, CANC FACTS FIG 2015
   [Anonymous], 2015, Cancer Immunol Res, V3, P217, DOI 10.1158/2326-6066.CIR-15-0007
   ANTONY AC, 1981, J BIOL CHEM, V256, P9684
   AOKI Y, 1991, CANCER RES, V51, P1934
   Beatty GL, 2014, CANCER IMMUNOL RES, V2, P112, DOI 10.1158/2326-6066.CIR-13-0170
   Bellone S, 2007, GYNECOL ONCOL, V106, P513, DOI 10.1016/j.ygyno.2007.04.028
   Birn H, 1997, AM J PHYSIOL-RENAL, V272, pF70, DOI 10.1152/ajprenal.1997.272.1.F70
   Boursalian TE, 2009, ADV EXP MED BIOL, V647, P108, DOI 10.1007/978-0-387-89520-8_7
   Brentjens R, 2010, MOL THER, V18, P666, DOI 10.1038/mt.2010.31
   Brouwers AH, 2005, J CLIN ONCOL, V23, P6540, DOI 10.1200/JCO.2005.07.732
   CANEVARI S, 1995, JNCI-J NATL CANCER I, V87, P1463, DOI 10.1093/jnci/87.19.1463
   Chang K, 1996, P NATL ACAD SCI USA, V93, P136, DOI 10.1073/pnas.93.1.136
   Cioffi M, 2015, SCI REP-UK, V5, DOI 10.1038/srep10357
   Couzin-Frankel J, 2013, SCIENCE, V342, P1432, DOI 10.1126/science.342.6165.1432
   Craddock JA, 2010, J IMMUNOTHER, V33, P780, DOI 10.1097/CJI.0b013e3181ee6675
   Curley MD, 2009, STEM CELLS, V27, P2875, DOI 10.1002/stem.236
   Desai MD, 2013, EXPERT OPIN INV DRUG, V22, P341, DOI 10.1517/13543784.2013.761972
   Di Stasi A, 2009, BLOOD, V113, P6392, DOI 10.1182/blood-2009-03-209650
   Fesnak AD, 2016, NAT REV CANCER, V16, P566, DOI 10.1038/nrc.2016.97
   Figini M, 1998, CANCER RES, V58, P991
   FischerColbrie J, 1997, ANTICANCER RES, V17, P613
   FISHER B, 1989, J CLIN ONCOL, V7, P250, DOI 10.1200/JCO.1989.7.2.250
   Fujita K, 1995, CLIN CANCER RES, V1, P501
   Gattinoni L, 2005, J EXP MED, V202, P907, DOI 10.1084/jem.20050732
   Hammarsten P, 2010, CLIN CANCER RES, V16, P1245, DOI 10.1158/1078-0432.CCR-09-0103
   Hassan R, 2005, APPL IMMUNOHISTO M M, V13, P243, DOI 10.1097/01.pai.00000141545.36485.d6
   Ho M, 2005, CLIN CANCER RES, V11, P3814, DOI 10.1158/1078-0432.CCR-04-2304
   Hoyos V, 2010, LEUKEMIA, V24, P1160, DOI 10.1038/leu.2010.75
   Israel BF, 2005, MOL CANCER THER, V4, P2037, DOI 10.1158/1535-7163.MCT-05-0253
   Jacobs J., 2014, 26 EORTC NCI AACR S
   Kalli KR, 2008, GYNECOL ONCOL, V108, P619, DOI 10.1016/j.ygyno.2007.11.020
   Kalos M, 2011, SCI TRANSL MED, V3, DOI 10.1126/scitranslmed.3002842
   Kandalaft LE, 2012, J TRANSL MED, V10, DOI 10.1186/1479-5876-10-157
   Kershaw MH, 2002, HUM GENE THER, V13, P1971, DOI 10.1089/10430340260355374
   Kershaw MH, 2006, CLIN CANCER RES, V12, P6106, DOI 10.1158/1078-0432.CCR-06-1183
   Khalil DN, 2016, NAT REV CLIN ONCOL, V13, P273, DOI 10.1038/nrclinonc.2016.25
   Kloss CC, 2013, NAT BIOTECHNOL, V31, P71, DOI 10.1038/nbt.2459
   Knutson KL, 2006, J CLIN ONCOL, V24, P4254, DOI 10.1200/JCO.2006.05.9311
   Kochenderfer JN, 2012, BLOOD, V119, P2709, DOI 10.1182/blood-2011-10-384388
   Kochenderfer JN, 2010, BLOOD, V116, P4099, DOI 10.1182/blood-2010-04-281931
   Lamers CH, 2006, J CLIN ONCOL, V24, P20, DOI DOI 10.1200/JCO.2006.05.9964
   Lanitis E, 2013, CANCER IMMUNOL RES, V1, P43, DOI 10.1158/2326-6066.CIR-13-0008
   Lanitis E, 2012, PLOS ONE, V7, DOI 10.1371/journal.pone.0049829
   Lens SMA, 1999, BRIT J HAEMATOL, V106, P491, DOI 10.1046/j.1365-2141.1999.01573.x
   Liu NF, 2013, ONCOTARGETS THER, V6, P615, DOI 10.2147/OTT.S44445
   Liu XJ, 2015, CANCER RES, V75, P3596, DOI 10.1158/0008-5472.CAN-15-0159
   Locke FL, 2017, MOL THER, V25, P285, DOI 10.1016/j.ymthe.2016.10.020
   Maus MV, 2013, CANCER IMMUNOL RES, V1, P26, DOI 10.1158/2326-6066.CIR-13-0006
   Maziarz KM, 1999, J BIOL CHEM, V274, P11086, DOI 10.1074/jbc.274.16.11086
   Mellman I, 2011, NATURE, V480, P480, DOI 10.1038/nature10673
   Molldrem JJ, 2003, J CLIN INVEST, V111, P639, DOI 10.1172/JCI200316398
   Morgan RA, 2010, MOL THER, V18, P843, DOI 10.1038/mt.2010.24
   Morshed KM, 1997, J NUTR, V127, P1137, DOI 10.1093/jn/127.6.1137
   Nausch N, 2008, ONCOGENE, V27, P5944, DOI 10.1038/onc.2008.272
   Parente-Pereira AC, 2013, J IMMUNOL, V191, P2437, DOI 10.4049/jimmunol.1301119
   Parker N, 2005, ANAL BIOCHEM, V338, P284, DOI 10.1016/j.ab.2004.12.026
   Porter DL, 2011, NEW ENGL J MED, V365, P725, DOI 10.1056/NEJMoa1103849
   Pule MA, 2005, MOL THER, V12, P933, DOI 10.1016/j.ymthe.2005.04.016
   Rafii S, 2002, CANCER CELL, V2, P429, DOI 10.1016/S1535-6108(02)00208-8
   Ramakrishnan R, 2010, J CLIN INVEST, V120, P1111, DOI 10.1172/JCI40269
   Ryan MC, 2010, BRIT J CANCER, V103, P676, DOI 10.1038/sj.bjc.6605816
   Santoro SP, 2015, CANCER IMMUNOL RES, V3, P68, DOI 10.1158/2326-6066.CIR-14-0192
   Schilder RJ, 2005, CLIN CANCER RES, V11, P5539, DOI 10.1158/1078-0432.CCR-05-0462
   Schutsky K, 2015, ONCOTARGET, V6, P28911, DOI 10.18632/oncotarget.5029
   Shaffer DR, 2011, BLOOD, V117, P4304, DOI 10.1182/blood-2010-04-278218
   Skubitz APN, 2013, GYNECOL ONCOL, V130, P579, DOI 10.1016/j.ygyno.2013.05.027
   SLAMON DJ, 1989, SCIENCE, V244, P707, DOI 10.1126/science.2470152
   Song DG, 2013, HUM GENE THER, V24, P295, DOI 10.1089/hum.2012.143
   Song DG, 2012, BLOOD, V119, P696, DOI 10.1182/blood-2011-03-344275
   Song DG, 2011, CANCER RES, V71, P4617, DOI 10.1158/0008-5472.CAN-11-0422
   Spear P, 2013, IMMUNOL CELL BIOL, V91, P435, DOI 10.1038/icb.2013.17
   Spear P, 2012, J IMMUNOL, V188, P6389, DOI 10.4049/jimmunol.1103019
   Steffens MG, 1999, CANCER RES, V59, P1615
   Teachey DT, 2016, CANCER DISCOV, V6, P664, DOI 10.1158/2159-8290.CD-16-0040
   Textor A, 2014, CANCER RES, V74, P6796, DOI 10.1158/0008-5472.CAN-14-0079
   Toffoli G, 1997, INT J CANCER, V74, P193, DOI 10.1002/(SICI)1097-0215(19970422)74:2<193::AID-IJC10>3.0.CO;2-F
   Whilding LM, 2015, IMMUNOTHERAPY-UK, V7, P229, DOI [10.2217/imt.14.120, 10.2217/IMT.14.120]
   Wilkie S, 2008, J IMMUNOL, V180, P4901, DOI 10.4049/jimmunol.180.7.4901
   Wu M, 1999, CANCER EPIDEM BIOMAR, V8, P775
   Xia W, 2010, J MED CHEM, V53, P6811, DOI 10.1021/jm100509v
   Zhang J, 2012, MODERN PATHOL, V25, P456, DOI 10.1038/modpathol.2011.170
   Zhang L, 2003, NEW ENGL J MED, V348, P203, DOI 10.1056/NEJMoa020177
   Zhong XS, 2010, MOL THER, V18, P413, DOI 10.1038/mt.2009.210
   ZIMMERMAN J, 1990, GASTROENTEROLOGY, V99, P964, DOI 10.1016/0016-5085(90)90614-7
NR 85
TC 6
Z9 7
U1 0
U2 1
PU FUTURE MEDICINE LTD
PI LONDON
PA UNITEC HOUSE, 3RD FLOOR, 2 ALBERT PLACE, FINCHLEY CENTRAL, LONDON, N3
   1QB, ENGLAND
SN 1750-743X
EI 1750-7448
J9 IMMUNOTHERAPY-UK
JI Immunotherapy
PD SEP
PY 2017
VL 9
IS 10
BP 851
EP 861
DI 10.2217/imt-2017-0039
PG 11
WC Immunology
SC Immunology
GA FH1DT
UT WOS:000410880600009
PM 28877629
DA 2021-10-28
ER

PT J
AU Chmielewski, M
   Abken, H
AF Chmielewski, Markus
   Abken, Hinrich
TI CAR T cells transform to trucks: chimeric antigen receptor-redirected T
   cells engineered to deliver inducible IL-12 modulate the tumour stroma
   to combat cancer
SO CANCER IMMUNOLOGY IMMUNOTHERAPY
LA English
DT Review
DE Adoptive cell therapy; T cell; Chimeric antigen receptor; IL-12; Innate
   immunity; PIVAC 11
ID DENDRITIC CELLS; HUMAN INTERLEUKIN-12; ESTABLISHED TUMORS; ANTITUMOR
   IMMUNITY; GENE-THERAPY; PHASE-I; STIMULATION; EXPRESSION; INDUCTION;
   CYTOKINES
AB Adoptive T cell therapy recently achieved impressive efficacy in early-phase clinical trials; this significantly raises the profile of immunotherapy in the fight against cancer. A broad variety of tumour cells can specifically be targeted by patients' T cells, which are redirected in an antibody-defined, major histocompatibility complex-unrestricted fashion by endowing them with a chimeric antigen receptor (CAR). Despite promising results for some haematologic malignancies, the stroma of large, established tumours, the broad plethora of infiltrating repressor cells, and cancer cell variants that had lost the target antigen limit their therapeutic efficacy in the long term. This article reviews a newly described strategy for overcoming some of these shortcomings by engineering CAR T cells with inducible or constitutive release of IL-12. Once redirected, these T cells are activated, and released IL-12 accumulates in the tumour lesion where it promotes tumour destruction by at least two mechanisms: (1) induction of an innate immune cell response towards those cancer cells which are invisible to redirected T cells and (2) triggering programmatic changes in immune-suppressive cells. Given the enormous complexity of both tumour progression and immune attack, the upcoming strategies using CAR-redirected T cells for local delivery of immune-modulating payloads exhibited remarkable efficacy in pre-clinical models, suggesting their evaluation in clinical trials.
C1 [Chmielewski, Markus; Abken, Hinrich] Univ Cologne, CMMC, D-50931 Cologne, Germany.
   [Chmielewski, Markus; Abken, Hinrich] Univ Hosp Cologne, Clin Internal Med 1, D-50931 Cologne, Germany.
RP Abken, H (corresponding author), Univ Cologne, CMMC, Robert Koch Str 21, D-50931 Cologne, Germany.
EM hinrich.abken@uk-koeln.de
FU Deutsche Forschungsgemeinschaft, BonnGerman Research Foundation (DFG);
   Deutsche Krebshilfe, BonnDeutsche Krebshilfe; Wilhelm Sander-Stiftung,
   Munchen
FX Work in the author's laboratory was supported by the Deutsche
   Forschungsgemeinschaft, Bonn, the Deutsche Krebshilfe, Bonn, and the
   Wilhelm Sander-Stiftung, Munchen.
CR Bridgeman JS, 2010, CURR GENE THER, V10, P77
   Car BD, 1999, TOXICOL PATHOL, V27, P58, DOI 10.1177/019262339902700112
   Cavallo F, 1997, J NATL CANCER I, V89, P1049, DOI 10.1093/jnci/89.14.1049
   Chmielewski M, 2011, CANCER RES, V71, P5697, DOI 10.1158/0008-5472.CAN-11-0103
   Coughlin CM, 1998, J CLIN INVEST, V101, P1441, DOI 10.1172/JCI1555
   Croci DO, 2007, CANCER IMMUNOL IMMUN, V56, P1687, DOI 10.1007/s00262-007-0343-y
   Cui JQ, 1997, SCIENCE, V278, P1623, DOI 10.1126/science.278.5343.1623
   Curti A, 2003, BLOOD, V101, P568, DOI 10.1182/blood-2002-03-0991
   Curtsinger JM, 2003, J EXP MED, V197, P1141, DOI 10.1084/jem.20021910
   Diaz-Montero CM, 2011, AM J CANCER RES, V1, P882
   Dowell AC, 2012, CANCER IMMUNOL IMMUN, V61, P615, DOI 10.1007/s00262-011-1122-3
   Durrant DM, 2010, MUCOSAL IMMUNOL, V3, P301, DOI 10.1038/mi.2010.9
   Egilmez NK, 2011, CANCER IMMUNOL IMMUN, V60, P839, DOI 10.1007/s00262-011-0998-2
   Eisenring M, 2010, NAT IMMUNOL, V11, P1030, DOI 10.1038/ni.1947
   Fan HT, 2002, CYTOKINE, V19, P126, DOI 10.1006/cyto.2002.1958
   Galon J, 2006, SCIENCE, V313, P1960, DOI 10.1126/science.1129139
   Gattinoni L, 2005, J EXP MED, V202, P907, DOI 10.1084/jem.20050732
   Heinzerling L, 2005, HUM GENE THER, V16, P35, DOI 10.1089/hum.2005.16.35
   Hombach AA, 2011, INT J CANCER, V129, P2935, DOI 10.1002/ijc.25960
   HSIEH CS, 1993, SCIENCE, V260, P547, DOI 10.1126/science.8097338
   Hung K, 1998, J EXP MED, V188, P2357, DOI 10.1084/jem.188.12.2357
   Hunter CA, 2005, NAT REV IMMUNOL, V5, P521, DOI 10.1038/nri1648
   Ju DW, 2000, GENE THER, V7, P1672, DOI 10.1038/sj.gt.3301291
   Kalinski P, 1999, IMMUNOL TODAY, V20, P561, DOI 10.1016/S0167-5699(99)01547-9
   Kalos M, 2011, SCI TRANSL MED, V3, DOI 10.1126/scitranslmed.3002842
   Kang WK, 2001, HUM GENE THER, V12, P671, DOI 10.1089/104303401300057388
   Kerkar SP, 2011, J CLIN INVEST, V121, P4746, DOI 10.1172/JCI58814
   Kerkar SP, 2010, CANCER RES, V70, P6725, DOI 10.1158/0008-5472.CAN-10-0735
   Langowski JL, 2006, NATURE, V442, P461, DOI 10.1038/nature04808
   Lu TY, 2011, J CLIN INVEST, V121, P4015, DOI 10.1172/JCI45862
   MEHROTRA PT, 1993, J IMMUNOL, V151, P2444
   Mortarini R, 2000, CANCER RES, V60, P3559
   Munder M, 1998, J EXP MED, V187, P2103, DOI 10.1084/jem.187.12.2103
   Oppmann B, 2000, IMMUNITY, V13, P715, DOI 10.1016/S1074-7613(00)00070-4
   Rosenberg SA, 2011, CELL THERAPY METASTA
   Spiotto MT, 2004, NAT MED, V10, P294, DOI 10.1038/nm999
   Sun Y, 1998, GENE THER, V5, P481, DOI 10.1038/sj.gt.3300619
   Tatsumi T, 2003, CANCER RES, V63, P6378
   Trinchieri G, 2003, NAT REV IMMUNOL, V3, P133, DOI 10.1038/nri1001
   Trinchieri G, 2003, IMMUNITY, V19, P641, DOI 10.1016/S1074-7613(03)00296-6
   van Herpen CML, 2005, CLIN CANCER RES, V11, P1899, DOI 10.1158/1078-0432.CCR-04-1524
   Wagner HJ, 2004, CANCER GENE THER, V11, P81, DOI 10.1038/sj.cgt.7700664
   Wesa A, 2007, J IMMUNOTHER, V30, P75, DOI 10.1097/01.cji.0000211316.15278.6e
   Yoo JK, 2002, J IMMUNOL, V169, P3637, DOI 10.4049/jimmunol.169.7.3637
   Zhang L, 2011, MOL THER, V19, P751, DOI 10.1038/mt.2010.313
   Zitvogel L, 1996, EUR J IMMUNOL, V26, P1335, DOI 10.1002/eji.1830260624
   Zitvogel L, 2006, NAT REV IMMUNOL, V6, P715, DOI 10.1038/nri1936
NR 47
TC 56
Z9 57
U1 1
U2 29
PU SPRINGER
PI NEW YORK
PA 233 SPRING ST, NEW YORK, NY 10013 USA
SN 0340-7004
J9 CANCER IMMUNOL IMMUN
JI Cancer Immunol. Immunother.
PD AUG
PY 2012
VL 61
IS 8
BP 1269
EP 1277
DI 10.1007/s00262-012-1202-z
PG 9
WC Oncology; Immunology
SC Oncology; Immunology
GA 978HF
UT WOS:000306730700011
PM 22274776
DA 2021-10-28
ER

PT J
AU Schmidts, A
   Maus, MV
AF Schmidts, Andrea
   Maus, Marcela V.
TI Making CAR T Cells a Solid Option for Solid Tumors
SO FRONTIERS IN IMMUNOLOGY
LA English
DT Review
DE immunotherapy; CAR-T cells; solid tumors; cancer; toxicity; cell
   engineering
ID CHIMERIC ANTIGEN RECEPTOR; ANTITUMOR-ACTIVITY; ADOPTIVE IMMUNOTHERAPY;
   CYTOKINE RELEASE; GENE-THERAPY; CANCER; ACTIVATION; AUGMENTS; DELIVERY;
   HER2
AB Adoptive cell therapy with chimeric antigen receptor (CAR) T cells aims to redirect the patient's own immune system to selectively attack cancer cells. To do so, CAR T cells are endowed with specific antigen recognition moieties fused to signaling and costimulatory domains. While this approach has shown great success for the treatment of B cell malignancies, response rates among patients with solid cancers are less favorable. The major challenges for CAR T cell immunotherapy in solid cancers are the identification of unique tumor target antigens, as well as improving CAR T cell trafficking to and expansion at the tumor site. This review focuses on combinatorial antigen targeting, regional delivery and approaches to improve CAR T cell persistence in the face of a hostile tumor microenvironment.
C1 [Schmidts, Andrea; Maus, Marcela V.] Harvard Med Sch, Massachusetts Gen Hosp, Ctr Canc, Cellular Immunotherapy Program, Boston, MA 02115 USA.
RP Maus, MV (corresponding author), Harvard Med Sch, Massachusetts Gen Hosp, Ctr Canc, Cellular Immunotherapy Program, Boston, MA 02115 USA.
EM mvmaus@mgh.harvard.edu
OI Schmidts, Andrea/0000-0001-7035-1584
FU German Cancer Aid Post-Doctoral Research Fellowship
FX AS receives support from German Cancer Aid Post-Doctoral Research
   Fellowship.
CR Adusumilli PS, 2014, SCI TRANSL MED, V6, DOI 10.1126/scitranslmed.3010162
   Ahmed N, 2015, J CLIN ONCOL, V33, P1688, DOI 10.1200/JCO.2014.58.0225
   Barrett DM, 2014, CURR OPIN PEDIATR, V26, P43, DOI 10.1097/MOP.0000000000000043
   Brentjens RJ, 2013, SCI TRANSL MED, V5, DOI 10.1126/scitranslmed.3005930
   Brown CE, 2016, NEW ENGL J MED, V375, P2561, DOI 10.1056/NEJMoa1610497
   Brown CE, 2015, CLIN CANCER RES, V21, P4062, DOI 10.1158/1078-0432.CCR-15-0428
   Chmielewski M, 2017, CELL REP, V21, P3205, DOI 10.1016/j.celrep.2017.11.063
   Cho JH, 2018, CELL, V173, P1426, DOI 10.1016/j.cell.2018.03.038
   Choi BD, 2014, J CLIN NEUROSCI, V21, P189, DOI 10.1016/j.jocn.2013.03.012
   D'Aloia MM, 2018, CELL DEATH DIS, V9, DOI 10.1038/s41419-018-0278-6
   Davila ML, 2014, SCI TRANSL MED, V6, DOI 10.1126/scitranslmed.3008226
   Eshhar Z, 1996, SPRINGER SEMIN IMMUN, V18, P199, DOI 10.1007/BF00820666
   Eyquem J, 2017, NATURE, V543, P113, DOI 10.1038/nature21405
   Fraietta JA, 2018, NATURE, V558, P307, DOI 10.1038/s41586-018-0178-z
   Fry TJ, 2018, NAT MED, V24, P20, DOI 10.1038/nm.4441
   Gardner RA, 2017, BLOOD, V129, P3322, DOI 10.1182/blood-2017-02-769208
   Gargett T, 2016, MOL THER, V24, P1135, DOI 10.1038/mt.2016.63
   Grada Z, 2013, MOL THER-NUCL ACIDS, V2, DOI 10.1038/mtna.2013.32
   Guedan S, 2018, JCI INSIGHT, V3, DOI 10.1172/jci.insight.96976
   Guedan S, 2014, BLOOD, V124, P1070, DOI 10.1182/blood-2013-10-535245
   Hacein-Bey-Abina S, 2003, SCIENCE, V302, P415, DOI 10.1126/science.1088547
   Han JF, 2015, SCI REP-UK, V5, DOI 10.1038/srep11483
   Hegde M, 2016, J CLIN INVEST, V126, P3036, DOI 10.1172/JCI83416
   Hu BL, 2017, CELL REP, V20, P3025, DOI 10.1016/j.celrep.2017.09.002
   Hurton LV, 2016, P NATL ACAD SCI USA, V113, pE7788, DOI 10.1073/pnas.1610544113
   Imai C, 2004, LEUKEMIA, V18, P676, DOI 10.1038/sj.leu.2403302
   Kloss CC, 2013, NAT BIOTECHNOL, V31, P71, DOI 10.1038/nbt.2459
   Kochenderfer JN, 2013, NAT REV CLIN ONCOL, V10, P267, DOI 10.1038/nrclinonc.2013.46
   Koneru M, 2015, J TRANSL MED, V13, DOI 10.1186/s12967-015-0460-x
   Koneru M, 2015, ONCOIMMUNOLOGY, V4, DOI 10.4161/2162402X.2014.994446
   Kosti P, 2018, FRONT IMMUNOL, V9, DOI 10.3389/fimmu.2018.01104
   Kudo K, 2014, CANCER RES, V74, P93, DOI 10.1158/0008-5472.CAN-13-1365
   Leonard JP, 1997, BLOOD, V90, P2541
   Louis CU, 2011, BLOOD, V118, P6050, DOI 10.1182/blood-2011-05-354449
   Maher J, 2002, NAT BIOTECHNOL, V20, P70, DOI 10.1038/nbt0102-70
   Mamonkin M, 2018, CANCER IMMUNOL RES, V6, P47, DOI 10.1158/2326-6066.CIR-17-0126
   Maude SL, 2014, NEW ENGL J MED, V371, P1507, DOI 10.1056/NEJMoa1407222
   Mohammed S, 2017, MOL THER, V25, P249, DOI 10.1016/j.ymthe.2016.10.016
   Morgan RA, 2010, MOL THER, V18, P843, DOI 10.1038/mt.2010.24
   Neelapu SS, 2017, NEW ENGL J MED, V377, P2531, DOI 10.1056/NEJMoa1707447
   O'Rourke DM, 2017, SCI TRANSL MED, V9, DOI 10.1126/scitranslmed.aaa0984
   Park JH, 2018, NEW ENGL J MED, V378, P449, DOI 10.1056/NEJMoa1709919
   Priceman SJ, 2018, CLIN CANCER RES, V24, P95, DOI 10.1158/1078-0432.CCR-17-2041
   Pule MA, 2005, MOL THER, V12, P933, DOI 10.1016/j.ymthe.2005.04.016
   Pule MA, 2008, NAT MED, V14, P1264, DOI 10.1038/nm.1882
   Rapoport AP, 2009, CLIN CANCER RES, V15, P4499, DOI 10.1158/1078-0432.CCR-09-0418
   Rapoport AP, 2005, NAT MED, V11, P1230, DOI 10.1038/nm1310
   Rodgers DT, 2016, P NATL ACAD SCI USA, V113, pE459, DOI 10.1073/pnas.1524155113
   Roybal KT, 2016, CELL, V167, P419, DOI 10.1016/j.cell.2016.09.011
   Roybal KT, 2016, CELL, V164, P770, DOI 10.1016/j.cell.2016.01.011
   Scarfo I, 2017, J IMMUNOTHER CANCER, V5, DOI 10.1186/s40425-017-0230-9
   Schneider D, 2017, J IMMUNOTHER CANCER, V5, DOI 10.1186/s40425-017-0246-1
   Scholler J, 2012, SCI TRANSL MED, V4, DOI 10.1126/scitranslmed.3003761
   Schuster SJ, 2017, NEW ENGL J MED, V377, P2545, DOI 10.1056/NEJMoa1708566
   Shum T, 2017, CANCER DISCOV, V7, P1238, DOI 10.1158/2159-8290.CD-17-0538
   Smith TT, 2017, NAT NANOTECHNOL, V12, P813, DOI [10.1038/NNANO.2017.57, 10.1038/nnano.2017.57]
   Smith TT, 2017, J CLIN INVEST, V127, P2176, DOI 10.1172/JCI87624
   Song DG, 2012, BLOOD, V119, P696, DOI 10.1182/blood-2011-03-344275
   Stein S, 2010, NAT MED, V16, P198, DOI 10.1038/nm.2088
   Tamada K, 2012, CLIN CANCER RES, V18, P6436, DOI 10.1158/1078-0432.CCR-12-1449
   Tang L, 2018, NAT BIOTECHNOL, V36, P707, DOI 10.1038/nbt.4181
   Urbanska K, 2012, CANCER RES, V72, P1844, DOI 10.1158/0008-5472.CAN-11-3890
   van der Stegen SJC, 2013, J IMMUNOL, V191, P4589, DOI 10.4049/jimmunol.1301523
   van Schalkwyk MCI, 2013, HUM GENE THER CL DEV, V24, P134, DOI 10.1089/humc.2013.144
   Walker AJ, 2017, MOL THER, V25, P2189, DOI 10.1016/j.ymthe.2017.06.008
   Wang J, 2007, HUM GENE THER, V18, P712, DOI 10.1089/hum.2007.028
   Wu CY, 2015, SCIENCE, V350, DOI 10.1126/science.aab4077
   Yaghoubi SS, 2009, NAT CLIN PRACT ONCOL, V6, P53, DOI 10.1038/ncponc1278
   Yao X, 2012, BLOOD, V119, P5688, DOI 10.1182/blood-2011-10-386482
   Zhang L, 2013, GENE THER, V20, P575, DOI 10.1038/gt.2012.75
   Zhu YM, 2016, EUR J HAEMATOL, V96, P389, DOI 10.1111/ejh.12602
NR 71
TC 66
Z9 68
U1 5
U2 12
PU FRONTIERS MEDIA SA
PI LAUSANNE
PA AVENUE DU TRIBUNAL FEDERAL 34, LAUSANNE, CH-1015, SWITZERLAND
SN 1664-3224
J9 FRONT IMMUNOL
JI Front. Immunol.
PD NOV 8
PY 2018
VL 9
AR 2593
DI 10.3389/fimmu.2018.02593
PG 10
WC Immunology
SC Immunology
GA GZ6HQ
UT WOS:000449536400001
PM 30467505
OA Green Published, gold
DA 2021-10-28
ER

PT J
AU Schubert, ML
   Hoffmann, JM
   Dreger, P
   Muller-Tidow, C
   Schmitt, M
AF Schubert, Maria-Luisa
   Hoffmann, Jean-Marc
   Dreger, Peter
   Mueller-Tidow, Carsten
   Schmitt, Michael
TI Chimeric antigen receptor transduced T cells: Tuning up for the next
   generation
SO INTERNATIONAL JOURNAL OF CANCER
LA English
DT Review
DE chimeric antigen receptor (CAR); CAR T cells; CAR T cell design;
   immunotherapy; hematologic malignancies; clinical CAR trials; solid
   tumors
ID B-CELL; ADOPTIVE IMMUNOTHERAPY; ANTITUMOR-ACTIVITY; SUICIDE GENE;
   SUSTAINED REMISSIONS; MEDIATED REJECTION; MATURATION ANTIGEN;
   CLINICAL-TRIAL; ADVERSE EVENT; SAFETY SWITCH
AB Chimeric antigen receptor (CAR) T cell therapy has recently achieved impressive clinical outcome in patients with CD19-positive hematologic malignancies. Extrapolation of CAR T cell treatment to solid tumors, however, has not yet yielded similar results. This might be due to intrinsic causes, e.g. insufficient CAR T cell activation or CAR toxicity as well as extrinsic factors displaying an unfavorable tumor environment for CAR T cells by raising physical and chemical barriers. In this review, we discuss the advantages as well as major obstacles of CAR T cell therapy, particularly in the context of solid tumors, and focus on efforts and novel strategies in CAR T cell development.
C1 [Schubert, Maria-Luisa; Hoffmann, Jean-Marc; Dreger, Peter; Mueller-Tidow, Carsten; Schmitt, Michael] Univ Heidelberg Hosp, Dept Internal Med 5, Heidelberg, Germany.
   [Dreger, Peter; Mueller-Tidow, Carsten; Schmitt, Michael] Natl Ctr Tumor Dis NCT, German Canc Consortium DKTK, Heidelberg, Germany.
   [Dreger, Peter; Mueller-Tidow, Carsten; Schmitt, Michael] Natl Ctr Tumor Dis NCT, German Canc Res Ctr DKFZ, Heidelberg, Germany.
RP Schmitt, M (corresponding author), Univ Heidelberg Hosp, Dept Internal Med 5, Cellular Immunotherapy, GMP Core Facil, Neuenheimer Feld 410, D-69120 Heidelberg, Germany.
EM michael.schmitt@med.uni-heidelberg.de
RI Muller-Tidow, Carsten/O-7207-2018
OI Muller-Tidow, Carsten/0000-0002-7166-5232; Schmitt,
   Michael/0000-0002-1579-1509
CR Adusumilli PS, 2014, SCI TRANSL MED, V6, DOI 10.1126/scitranslmed.3010162
   Ali SA, 2016, BLOOD, V128, P1688, DOI 10.1182/blood-2016-04-711903
   Beatty GL, 2014, CANCER IMMUNOL RES, V2, P112, DOI 10.1158/2326-6066.CIR-13-0170
   Blank C, 2005, CANCER IMMUNOL IMMUN, V54, P307, DOI 10.1007/s00262-004-0593-x
   Bollard CM, 2002, BLOOD, V99, P3179, DOI 10.1182/blood.V99.9.3179
   Bonini C, 1997, SCIENCE, V276, P1719, DOI 10.1126/science.276.5319.1719
   Brentjens R, 2010, MOL THER, V18, P666, DOI 10.1038/mt.2010.31
   Brentjens RJ, 2013, SCI TRANSL MED, V5, DOI 10.1126/scitranslmed.3005930
   Brentjens RJ, 2011, BLOOD, V118, P4817, DOI 10.1182/blood-2011-04-348540
   Brown CE, 2016, MOL THER-ONCOLYTICS, V3, DOI 10.1038/mto.2016.28
   Brudno JN, 2016, BLOOD, V127, P3321, DOI 10.1182/blood-2016-04-703751
   Budde LE, 2013, PLOS ONE, V8, DOI 10.1371/journal.pone.0082742
   Carpenito C, 2009, P NATL ACAD SCI USA, V106, P3360, DOI 10.1073/pnas.0813101106
   Carpenter RO, 2013, CLIN CANCER RES, V19, P2048, DOI 10.1158/1078-0432.CCR-12-2422
   Cartellieri M, 2016, BLOOD CANCER J, V6, DOI 10.1038/bcj.2016.61
   Caruana I, 2015, NAT MED, V21, P524, DOI 10.1038/nm.3833
   Caruso HG, 2015, CANCER RES, V75, P3505, DOI 10.1158/0008-5472.CAN-15-0139
   Chekmasova AA, 2010, CLIN CANCER RES, V16, P3594, DOI 10.1158/1078-0432.CCR-10-0192
   Cherkassky L, 2016, J CLIN INVEST, V126, P3130, DOI 10.1172/JCI83092
   Chinnasamy D, 2012, CLIN CANCER RES, V18, P1672, DOI 10.1158/1078-0432.CCR-11-3050
   Chmielewski M, 2014, IMMUNOL REV, V257, P83, DOI 10.1111/imr.12125
   Chmielewski M, 2011, CANCER RES, V71, P5697, DOI 10.1158/0008-5472.CAN-11-0103
   Choi BD, 2014, J CLIN NEUROSCI, V21, P189, DOI 10.1016/j.jocn.2013.03.012
   Cousin S, 2017, PHARM THER
   Craddock JA, 2010, J IMMUNOTHER, V33, P780, DOI 10.1097/CJI.0b013e3181ee6675
   Curran KJ, 2015, MOL THER, V23, P769, DOI 10.1038/mt.2015.4
   Davids MS, 2016, NEW ENGL J MED, V375, P143, DOI 10.1056/NEJMoa1601202
   Davila ML, 2015, CANCER J, V21, P470, DOI 10.1097/PPO.0000000000000153
   Davila ML, 2014, SCI TRANSL MED, V6, DOI 10.1126/scitranslmed.3008226
   Di Stasi A, 2009, BLOOD, V113, P6392, DOI 10.1182/blood-2009-03-209650
   Dudley ME, 2005, J CLIN ONCOL, V23, P2346, DOI 10.1200/JCO.2005.00.240
   ESHHAR Z, 1993, P NATL ACAD SCI USA, V90, P720, DOI 10.1073/pnas.90.2.720
   Evans AG, 2015, BRIT J HAEMATOL, V171, P205, DOI 10.1111/bjh.13562
   Flotte TR, 2007, J CELL PHYSIOL, V213, P301, DOI 10.1002/jcp.21173
   Flynn JP, 2017, TRANSL LUNG CANCER R, V6, P159, DOI 10.21037/tlcr.2017.03.07
   Garde D, 2016, STAT
   Gardner R, 2016, BLOOD, V127, P2406, DOI 10.1182/blood-2015-08-665547
   Gargett T, 2014, FRONT PHARMACOL, V5, DOI 10.3389/fphar.2014.00235
   Griffioen AW, 1996, CANCER RES, V56, P1111
   Griffioen M, 2008, HAEMATOL-HEMATOL J, V93, P1535, DOI 10.3324/haematol.13067
   Grupp SA, 2013, NEW ENGL J MED, V368, P1509, DOI 10.1056/NEJMoa1215134
   Guedan S, 2014, BLOOD, V124, P1070, DOI 10.1182/blood-2013-10-535245
   Han EQ, 2013, J HEMATOL ONCOL, V6, DOI 10.1186/1756-8722-6-47
   Han Q, 2016, J CELL IMMUNOTHER, V2, P28, DOI DOI 10.1016/J.JOCIT.2014.11.001
   Haso W, 2013, BLOOD, V121, P1165, DOI 10.1182/blood-2012-06-438002
   Hassel JC, 2017, CANCER TREAT REV, V57, P36, DOI 10.1016/j.ctrv.2017.05.003
   Hegde UP, 2017, CANCER IMMUNOL IMMUN, V66, P1113, DOI 10.1007/s00262-017-2007-x
   Hombach AA, 2013, HUM GENE THER, V24, P259, DOI 10.1089/hum.2012.247
   Hoyos V, 2010, LEUKEMIA, V24, P1160, DOI 10.1038/leu.2010.75
   Jackson HJ, 2016, NAT REV CLIN ONCOL, V13, P370, DOI 10.1038/nrclinonc.2016.36
   Jensen MC, 2010, BIOL BLOOD MARROW TR, V16, P1245, DOI 10.1016/j.bbmt.2010.03.014
   Kenderian SS, 2015, LEUKEMIA, V29, P1637, DOI 10.1038/leu.2015.52
   Kloss CC, 2013, NAT BIOTECHNOL, V31, P71, DOI 10.1038/nbt.2459
   Knepper TC, 2017, ONCOLOGY-NY, V31, P110
   Kochenderfer JN, 2012, BLOOD, V119, P2709, DOI 10.1182/blood-2011-10-384388
   Krug LM, 2010, CANCER IMMUNOL IMMUN, V59, P1467, DOI 10.1007/s00262-010-0871-8
   Lamers CH, 2006, J CLIN ONCOL, V24, P20, DOI DOI 10.1200/JCO.2006.05.9964
   Lee DW, 2015, BLOOD, V126, P684
   Lesokhin AM, 2015, SCI TRANSL MED, V7, DOI 10.1126/scitranslmed.3010274
   Li H, 2017, PROTEIN CELL, V8, P573, DOI 10.1007/s13238-017-0411-9
   Liu XJ, 2015, CANCER RES, V75, P3596, DOI 10.1158/0008-5472.CAN-15-0159
   Long AH, 2015, NAT MED, V21, P581, DOI 10.1038/nm.3838
   Louis CU, 2011, BLOOD, V118, P6050, DOI 10.1182/blood-2011-05-354449
   Magge RS, 2015, BLOOD REV, V29, P93, DOI 10.1016/j.blre.2014.09.012
   Mardiros A, 2013, BLOOD, V122, P3138, DOI 10.1182/blood-2012-12-474056
   Markley JC, 2010, BLOOD, V115, P3508, DOI 10.1182/blood-2009-09-241398
   Massague J, 2008, CELL, V134, P215, DOI 10.1016/j.cell.2008.07.001
   Maude SL, 2014, NEW ENGL J MED, V371, P1507, DOI 10.1056/NEJMoa1407222
   Maude SL, 2014, CANCER J, V20, P119, DOI 10.1097/PPO.0000000000000035
   Maus MV, 2013, CANCER IMMUNOL RES, V1, P26, DOI 10.1158/2326-6066.CIR-13-0006
   McGinley L, 2017, WASH POST, P2017
   Moon EK, 2011, CLIN CANCER RES, V17, P4719, DOI 10.1158/1078-0432.CCR-11-0351
   Morello A, 2016, CANCER DISCOV, V6, P133, DOI 10.1158/2159-8290.CD-15-0583
   Morgan RA, 2010, MOL THER, V18, P843, DOI 10.1038/mt.2010.24
   Morsut L, 2016, CELL, V164, P780, DOI 10.1016/j.cell.2016.01.012
   Nadler L A, 1983, Rinsho Ketsueki, V24, P987
   Nelson R, 2017, JUNO PERMANENTLY HAL
   O'Hear C, 2015, HAEMATOLOGICA, V100, P336, DOI 10.3324/haematol.2014.112748
   O'Rourke D. M., 2016, ASCO ANN M P, V34, P2067
   Park JH, 2015, BLOOD, V126, DOI 10.1182/blood.V126.23.682.682
   Pegram HJ, 2012, BLOOD, V119, P4133, DOI 10.1182/blood-2011-12-400044
   Philip B, 2014, BLOOD, V124, P1277, DOI 10.1182/blood-2014-01-545020
   Pircher M, 2015, PROG TUMOR RES, V42, P110, DOI 10.1159/000437180
   Porter DL, 2015, SCI TRANSL MED, V7, DOI 10.1126/scitranslmed.aac5415
   Posey AD, 2016, IMMUNITY, V44, P1444, DOI 10.1016/j.immuni.2016.05.014
   Postow MA, 2015, J CLIN ONCOL, V33, P1974, DOI 10.1200/JCO.2014.59.4358
   Provasi E, 2012, NAT MED, V18, P807, DOI 10.1038/nm.2700
   Qasim W, 2017, SCI TRANSL MED, V9, DOI 10.1126/scitranslmed.aaj2013
   Rafiq S, 2017, LEUKEMIA, V31, P1788, DOI 10.1038/leu.2016.373
   Ramos CA, 2016, J CLIN INVEST, V126, P2588, DOI 10.1172/JCI86000
   Ramos CA, 2016, ANNU REV MED, V67, P165, DOI 10.1146/annurev-med-051914-021702
   Ren JT, 2017, CLIN CANCER RES, V23, P2255, DOI 10.1158/1078-0432.CCR-16-1300
   Riddell SR, 1996, NAT MED, V2, P216, DOI 10.1038/nm0296-216
   Ritchie DS, 2013, MOL THER, V21, P2122, DOI 10.1038/mt.2013.154
   Rosenberg SA, 2011, CLIN CANCER RES, V17, P4550, DOI 10.1158/1078-0432.CCR-11-0116
   Roybal KT, 2016, CELL, V164, P770, DOI 10.1016/j.cell.2016.01.011
   Ruella M, 2016, J CLIN INVEST, V126, P3814, DOI 10.1172/JCI87366
   Ruella M, 2014, IMMUNOL REV, V257, P14, DOI 10.1111/imr.12136
   Savoldo B, 2011, J CLIN INVEST, V121, P1822, DOI 10.1172/JCI46110
   Schadendorf D, 2015, J CLIN ONCOL, V33, P1889, DOI 10.1200/JCO.2014.56.2736
   SCHEUERMANN RH, 1995, LEUKEMIA LYMPHOMA, V18, P385, DOI 10.3109/10428199509059636
   Schubert ML, 2016, HUM GENE THER, V27, P758, DOI 10.1089/hum.2016.097
   Serafini M, 2004, HUM GENE THER, V15, P63, DOI 10.1089/10430340460732463
   Shiao SL, 2011, GENE DEV, V25, P2559, DOI 10.1101/gad.169029.111
   Slaney CY, 2014, CANCER RES, V74, P7168, DOI 10.1158/0008-5472.CAN-14-2458
   STANCOVSKI I, 1993, J IMMUNOL, V151, P6577
   Stephan MT, 2007, NAT MED, V13, P1440, DOI 10.1038/nm1676
   Straathof KC, 2005, BLOOD, V105, P4247, DOI 10.1182/blood-2004-11-4564
   Suggs JL, 2007, EXP MOL PATHOL, V83, P471, DOI 10.1016/j.yexmp.2007.08.012
   Suzuki M, 2015, EXPERT OPIN THER TAR, V19, P349, DOI 10.1517/14728222.2014.986459
   Till BG, 2012, BLOOD, V119, P3940, DOI 10.1182/blood-2011-10-387969
   Turtle C.J., 2015, BLOOD, V126, P3773
   Turtle CJ, 2016, J CLIN INVEST, V126, P2123, DOI 10.1172/JCI85309
   Valton J, 2015, MOL THER, V23, P1507, DOI 10.1038/mt.2015.104
   Veomett N, 2014, CLIN CANCER RES, V20, P4036, DOI 10.1158/1078-0432.CCR-13-2756
   Wang CM, 2017, CLIN CANCER RES, V23, P1156, DOI 10.1158/1078-0432.CCR-16-1365
   Wang EX, 2015, CANCER IMMUNOL RES, V3, P815, DOI 10.1158/2326-6066.CIR-15-0054
   Wang QS, 2015, MOL THER, V23, P184, DOI 10.1038/mt.2014.164
   Watanabe K, 2015, J IMMUNOL, V194, P911, DOI 10.4049/jimmunol.1402346
   Wilkie S, 2012, J CLIN IMMUNOL, V32, P1059, DOI 10.1007/s10875-012-9689-9
   Wu CY, 2015, SCIENCE, V350, DOI 10.1126/science.aab4077
   Yu H, 2017, AM J HEMATOL, V92, pE11, DOI 10.1002/ajh.24594
   Zah E, 2016, CANCER IMMUNOL RES, V4, P498, DOI 10.1158/2326-6066.CIR-15-0231
   Zhang L, 2015, CLIN CANCER RES, V21, P2278, DOI 10.1158/1078-0432.CCR-14-2085
   Zhang L, 2012, J IMMUNOTHER, V35, P430, DOI 10.1097/CJI.0b013e31825898e8
   Zhang TF, 2015, ONCOTARGET, V6, P33961, DOI 10.18632/oncotarget.5582
   Zhang WH, 2016, PROCEEDINGS OF 2016 IEEE INTERNATIONAL CONFERENCES ON BIG DATA AND CLOUD COMPUTING (BDCLOUD 2016) SOCIAL COMPUTING AND NETWORKING (SOCIALCOM 2016) SUSTAINABLE COMPUTING AND COMMUNICATIONS (SUSTAINCOM 2016) (BDCLOUD-SOCIALCOM-SUSTAINCOM 2016), P1, DOI 10.1109/BDCloud-SocialCom-SustainCom.2016.12
   Zhao YB, 2009, J IMMUNOL, V183, P5563, DOI 10.4049/jimmunol.0900447
   Zhao ZG, 2015, CANCER CELL, V28, P415, DOI 10.1016/j.ccell.2015.09.004
NR 129
TC 31
Z9 31
U1 0
U2 56
PU WILEY
PI HOBOKEN
PA 111 RIVER ST, HOBOKEN 07030-5774, NJ USA
SN 0020-7136
EI 1097-0215
J9 INT J CANCER
JI Int. J. Cancer
PD MAY 1
PY 2018
VL 142
IS 9
BP 1738
EP 1747
DI 10.1002/ijc.31147
PG 10
WC Oncology
SC Oncology
GA FY3OQ
UT WOS:000426730600002
PM 29119551
OA Bronze
DA 2021-10-28
ER

PT J
AU Pang, YY
   Hou, XY
   Yang, CS
   Liu, YQ
   Jiang, G
AF Pang, Yanyu
   Hou, Xiaoyang
   Yang, Chunsheng
   Liu, Yanqun
   Jiang, Guan
TI Advances on chimeric antigen receptor-modified T-cell therapy for
   oncotherapy
SO MOLECULAR CANCER
LA English
DT Review
DE Chimeric antigen receptor T cells; Hematological malignancies; Acute
   lymphoblastic leukemia; Solid tumors; Cytokine release syndrome
ID TUMOR-INFILTRATING LYMPHOCYTES; ADOPTIVE IMMUNOTHERAPY; CLINICAL-TRIAL;
   PHASE-I; ANTITUMOR-ACTIVITY; CD19 ANTIGEN; CD28; MESOTHELIN; LYMPHOMA;
   CANCER
AB Tumor treatment is still complicated in the field of medicine. Tumor immunotherapy has been the most interesting research field in cancer therapy. Application of chimeric antigen receptor T (CAR-T) cell therapy has recently achieved excellent clinical outcome in patients, especially those with CD19-positive hematologic malignancies. This phenomenon has induced intense interest to develop CAR-T cell therapy for cancer, especially for solid tumors. However, the performance of CAR-T cell treatment in solid tumor is not as satisfactory as that in hematologic disease. Clinical studies on some neoplasms, such as glioblastoma, ovarian cancer, and cholangiocarcinoma, have achieved desirable outcome. This review describes the history and evolution of CAR-T, generalizes the structure and preparation of CAR-T, and summarizes the latest advances on CAR-T cell therapy in different tumor types. The last section presents the current challenges and prospects of CAR-T application to provide guidance for subsequent research.
C1 [Pang, Yanyu; Hou, Xiaoyang; Liu, Yanqun; Jiang, Guan] Xuzhou Med Univ, Affiliated Hosp, Dept Dermatol, Xuzhou 221002, Peoples R China.
   [Yang, Chunsheng] Xuzhou Med Univ, Peoples Hosp Huaian 2, Affiliated Huaian Hosp, Dept Dermatol, Huaian 223002, Peoples R China.
RP Liu, YQ; Jiang, G (corresponding author), Xuzhou Med Univ, Affiliated Hosp, Dept Dermatol, Xuzhou 221002, Peoples R China.
EM 53320023@qq.com; dr.guanjiang@gmail.com
FU National Natural Science Foundation of ChinaNational Natural Science
   Foundation of China (NSFC) [81572976]; China Postdoctoral Science
   FoundationChina Postdoctoral Science Foundation [2016M590505,
   2017T100407]; Jiangsu Provincial Medical Talent Foundation; Postgraduate
   Research & Practice Innovation Program of Jiangsu Province [KYCX17_1715,
   KYCX17_1718]
FX This work was supported by the National Natural Science Foundation of
   China [No. 81572976], the China Postdoctoral Science Foundation
   [Nos.2016M590505, 2017T100407], the Jiangsu Provincial Medical Talent
   Foundation, the Postgraduate Research & Practice Innovation Program of
   Jiangsu Province [No. KYCX17_1715, No. KYCX17_1718].
CR Adusumilli PS, 2014, SCI TRANSL MED, V6, DOI 10.1126/scitranslmed.3010162
   Ahmed N, 2017, JAMA ONCOL, V3, P1094, DOI 10.1001/jamaoncol.2017.0184
   Ahmed N, 2015, J CLIN ONCOL, V33, P1688, DOI 10.1200/JCO.2014.58.0225
   Balkwill FR, 2012, J CELL SCI, V125, P5591, DOI 10.1242/jcs.116392
   Barone E, 2018, J THORAC DIS, V10, pS369, DOI 10.21037/jtd.2017.10.158
   Batchu RB, 2018, SURGERY, V163, P627, DOI 10.1016/j.surg.2017.10.056
   Beatty GL, 2014, CANCER IMMUNOL RES, V2, P112, DOI 10.1158/2326-6066.CIR-13-0170
   Bielamowicz K, 2018, NEURO-ONCOLOGY, V20, P506, DOI 10.1093/neuonc/nox182
   Brentjens RJ, 2013, SCI TRANSL MED, V5, DOI 10.1126/scitranslmed.3005930
   Brentjens RJ, 2011, BLOOD, V118, P4817, DOI 10.1182/blood-2011-04-348540
   Brown CE, 2017, MOL THER
   Brown CE, 2016, NEW ENGL J MED, V375, P2561, DOI 10.1056/NEJMoa1610497
   Carpenito C, 2009, P NATL ACAD SCI USA, V106, P3360, DOI 10.1073/pnas.0813101106
   Chang ZNL, 2018, NAT CHEM BIOL, V14, P317, DOI [10.1038/NCHEMBIO.2565, 10.1038/nchembio.2565]
   Cheon DJ, 2009, PLOS ONE, V4, DOI 10.1371/journal.pone.0004675
   Chmielewski M, 2014, IMMUNOL REV, V257, P83, DOI 10.1111/imr.12125
   Chmielewski M, 2011, CANCER RES, V71, P5697, DOI 10.1158/0008-5472.CAN-11-0103
   Crompton J, 2017, ANN SURG ONCOL
   D'Aloia MM, 2016, CYTOTHERAPY, V18, P278, DOI 10.1016/j.jcyt.2015.10.014
   Davila ML, 2014, SCI TRANSL MED, V6, DOI 10.1126/scitranslmed.3008226
   de Fonseka D, 2018, BMC CANCER, V18, DOI 10.1186/s12885-018-4113-3
   ESHHAR Z, 1993, P NATL ACAD SCI USA, V90, P720, DOI 10.1073/pnas.90.2.720
   Feldman SA, 2015, SEMIN ONCOL, V42, P626, DOI 10.1053/j.seminoncol.2015.05.005
   Feng KC, 2017, J HEMATOL ONCOL, V10, DOI 10.1186/s13045-016-0378-7
   Feng KC, 2016, SCI CHINA LIFE SCI, V59, P468, DOI 10.1007/s11427-016-5023-8
   Garfall AL, 2015, NEW ENGL J MED, V373, P1040, DOI 10.1056/NEJMoa1504542
   Ghorashian S, 2015, BRIT J HAEMATOL, V169, P463, DOI 10.1111/bjh.13340
   Gill S, 2015, IMMUNOL REV, V263, P68, DOI 10.1111/imr.12243
   GROSS G, 1989, P NATL ACAD SCI USA, V86, P10024, DOI 10.1073/pnas.86.24.10024
   Grupp SA, 2013, NEW ENGL J MED, V368, P1509, DOI 10.1056/NEJMoa1215134
   Harris DT, 2016, TRENDS PHARMACOL SCI, V37, P220, DOI 10.1016/j.tips.2015.11.004
   Haso W, 2013, BLOOD, V121, P1165, DOI 10.1182/blood-2012-06-438002
   Hay KA, 2017, DRUGS, V77, P237, DOI 10.1007/s40265-017-0690-8
   Hege KM, 2017, J IMMUNOTHER CANCER, V5, DOI 10.1186/s40425-017-0222-9
   Hollyman D, 2009, J IMMUNOTHER, V32, P169, DOI 10.1097/CJI.0b013e318194a6e8
   Hombach A, 2010, GENE THER, V17, P1206, DOI 10.1038/gt.2010.91
   Hung CF, 2018, HUM GENE THER, V29, P614, DOI 10.1089/hum.2017.080
   Kalos M, 2011, SCI TRANSL MED, V3, DOI 10.1126/scitranslmed.3002842
   Kandalaft LE, 2012, J TRANSL MED, V10, DOI 10.1186/1479-5876-10-157
   Kershaw MH, 2006, CLIN CANCER RES, V12, P6106, DOI 10.1158/1078-0432.CCR-06-1183
   Kochenderfer JN, 2013, BLOOD, V122, P4129, DOI 10.1182/blood-2013-08-519413
   Kochenderfer JN, 2010, BLOOD, V116, P4099, DOI 10.1182/blood-2010-04-281931
   Koneru M, 2015, J TRANSL MED, V13, DOI 10.1186/s12967-015-0460-x
   Kowolik CM, 2006, CANCER RES, V66, P10995, DOI 10.1158/0008-5472.CAN-06-0160
   Kunert A, 2017, CLIN CANCER RES, V23, P6012, DOI 10.1158/1078-0432.CCR-17-1012
   Lamers CHJ, 2016, BIOCHEM SOC T, V44, P951, DOI 10.1042/BST20160037
   Le RQ, 2018, ONCOLOGIST
   Lee DW, 2015, LANCET, V385, P517, DOI 10.1016/S0140-6736(14)61403-3
   Leffers N, 2009, CANCER IMMUNOL IMMUN, V58, P449, DOI 10.1007/s00262-008-0583-5
   LETOURNEUR F, 1991, P NATL ACAD SCI USA, V88, P8905, DOI 10.1073/pnas.88.20.8905
   Li N, 2018, TRANSL ONCOL, V11, P11, DOI 10.1016/j.tranon.2017.10.009
   Li RL, 2016, PLOS ONE, V11, DOI 10.1371/journal.pone.0147308
   Linch M, 2014, NAT REV CLIN ONCOL, V11, P187, DOI 10.1038/nrclinonc.2014.26
   Louis CU, 2011, BLOOD, V118, P6050, DOI 10.1182/blood-2011-05-354449
   Maude SL, 2014, NEW ENGL J MED, V371, P1507, DOI 10.1056/NEJMoa1407222
   Mazza C, 2007, SEMIN IMMUNOL, V19, P225, DOI 10.1016/j.smim.2007.03.003
   McGuirk J, 2017, CYTOTHERAPY, V19, P1015, DOI 10.1016/j.jcyt.2017.06.001
   Milone MC, 2009, MOL THER, V17, P1453, DOI 10.1038/mt.2009.83
   Mock U, 2016, CYTOTHERAPY, V18, P1002, DOI 10.1016/j.jcyt.2016.05.009
   Morello A, 2016, CANCER DISCOV, V6, P133, DOI 10.1158/2159-8290.CD-15-0583
   Neelapu SS, 2017, NEW ENGL J MED, V377, P2531, DOI 10.1056/NEJMoa1707447
   Neuman BJ, 2018, NEUROSURGERY, V82, P847, DOI 10.1093/neuros/nyx303
   O'Rourke DM, 2017, SCI TRANSL MED, V9, DOI 10.1126/scitranslmed.aaa0984
   Padmakumar S, 2018, EXPERT OPIN DRUG DEL, P1
   Park JH, 2016, BLOOD, V127, P3312, DOI 10.1182/blood-2016-02-629063
   Park JR, 2007, MOL THER, V15, P825, DOI 10.1038/sj.mt.6300104
   Porter DL, 2015, SCI TRANSL MED, V7, DOI 10.1126/scitranslmed.aac5415
   Porter DL, 2011, NEW ENGL J MED, V365, P725, DOI 10.1056/NEJMoa1103849
   Priceman SJ, 2018, CLIN CANCER RES, V24, P95, DOI 10.1158/1078-0432.CCR-17-2041
   Radtke A, 2016, VISC MED, V32, P422, DOI 10.1159/000452921
   Ramos CA, 2016, J CLIN INVEST, V126, P2588, DOI 10.1172/JCI86000
   Razumilava N, 2014, LANCET, V383, P2168, DOI 10.1016/S0140-6736(13)61903-0
   Riet Tobias, 2013, Methods Mol Biol, V969, P187, DOI 10.1007/978-1-62703-260-5_12
   Ruella M, 2017, BIODRUGS, V31, P473, DOI 10.1007/s40259-017-0247-0
   Ruhlmann CH, 2015, RADIOTHER ONCOL, V117, P333, DOI 10.1016/j.radonc.2015.09.014
   Savoldo B, 2011, J CLIN INVEST, V121, P1822, DOI 10.1172/JCI46110
   SCHEUERMANN RH, 1995, LEUKEMIA LYMPHOMA, V18, P385, DOI 10.3109/10428199509059636
   Schild SE, 2017, J THORAC ONCOL, V12, P697, DOI 10.1016/j.jtho.2016.12.021
   Schmeer M, 2017, HUM GENE THER, V28, P856, DOI 10.1089/hum.2017.159
   Schuster SJ, 2017, N ENGL J MED
   Tang XY, 2016, BMJ OPEN, V6, DOI 10.1136/bmjopen-2016-013904
   Tembhare PR, 2014, LEUKEMIA RES, V38, P371, DOI 10.1016/j.leukres.2013.12.007
   Till BG, 2008, BLOOD, V112, P2261, DOI 10.1182/blood-2007-12-128843
   Till BG, 2012, BLOOD, V119, P3940, DOI 10.1182/blood-2011-10-387969
   Turtle CJ, 2017, J CLIN ONCOL, V35, P3010, DOI 10.1200/JCO.2017.72.8519
   van der Stegen SJC, 2015, NAT REV DRUG DISCOV, V14, P499, DOI 10.1038/nrd4597
   Wang J, 2007, HUM GENE THER, V18, P712, DOI 10.1089/hum.2007.028
   Wei XR, 2017, ONCOIMMUNOLOGY, V6, DOI 10.1080/2162402X.2017.1284722
   Wu R, 2012, CANCER J, V18, P160, DOI 10.1097/PPO.0b013e31824d4465
   Yin Q, 2013, ADV DRUG DELIVER REV, V65, P1699, DOI 10.1016/j.addr.2013.04.011
   You FT, 2016, SCI CHINA LIFE SCI, V59, P386, DOI 10.1007/s11427-016-5024-7
   Yu SN, 2017, J HEMATOL ONCOL, V10, DOI 10.1186/s13045-017-0444-9
   Zhang CC, 2017, MOL THER, V25, P1248, DOI 10.1016/j.ymthe.2017.03.010
   Zhang EH, 2018, J HEMATOL ONCOL, V11, DOI 10.1186/s13045-018-0591-7
   Zhong XS, 2010, MOL THER, V18, P413, DOI 10.1038/mt.2009.210
NR 95
TC 39
Z9 42
U1 2
U2 16
PU BMC
PI LONDON
PA CAMPUS, 4 CRINAN ST, LONDON N1 9XW, ENGLAND
EI 1476-4598
J9 MOL CANCER
JI Mol. Cancer
PD MAY 16
PY 2018
VL 17
AR 91
DI 10.1186/s12943-018-0840-y
PG 10
WC Biochemistry & Molecular Biology; Oncology
SC Biochemistry & Molecular Biology; Oncology
GA GG2ZP
UT WOS:000432561700001
PM 29769134
OA Green Published, gold
DA 2021-10-28
ER

PT J
AU Kim, S
   Moon, EK
AF Kim, Soyeon
   Moon, Edmund K.
TI Development of novel avenues to overcome challenges facing CAR T cells
SO TRANSLATIONAL RESEARCH
LA English
DT Article
ID CHIMERIC ANTIGEN RECEPTOR; I CLINICAL-TRIAL; TGF-BETA; ADOPTIVE
   IMMUNOTHERAPY; ANTITUMOR EFFICACY; TUMOR-GROWTH; PHASE-I; DIACYLGLYCEROL
   KINASES; SUPPRESSOR-CELLS; ACTIVATION
AB There has been dramatic success in treating patients with adoptive transfer of autologous T cells genetically modified to express a chimeric antigen receptor redirecting them to the antigen CD19. Despite this success, the application of chimeric antigen receptor T-cell therapy in solid malignancies has encountered many challenges that need to be overcome if similar success across other cancers is to become a reality. These challenges can be classified into 6 categories: the heterogeneity of tumor cell clones and tumor-associated antigen expression; poor T-cell trafficking into the tumor site; poor T-cell survival and persistence; the presence of suppressive immune cells; the secretion of suppressive soluble factors in the tumor microenvironment; and the upregulation of T-cell intrinsic inhibitory pathways. We outline specific representative hurdles in each of these categories and summarize the progress made in understanding them and developing strategies to overcome them.
C1 [Kim, Soyeon; Moon, Edmund K.] Univ Penn, Perelman Sch Med, Div Pulm Allergy & Crit Care, Philadelphia, PA 19104 USA.
RP Moon, EK (corresponding author), Univ Penn Pulm, Stemmler Hall,2nd Floor,Lab 2613450 Hamilton Walk, Philadelphia, PA 19104 USA.
EM edmund.moon@uphs.upenn.edu
OI Kim, Soyeon/0000-0002-4522-9154
CR Adusumilli PS, 2014, SCI TRANSL MED, V6, DOI 10.1126/scitranslmed.3010162
   Ang WX, 2017, ONCOTARGET, V8, P13545, DOI 10.18632/oncotarget.14592
   Antonioli L, 2013, NAT REV CANCER, V13, P842, DOI 10.1038/nrc3613
   Baldanzi G, 2008, ONCOGENE, V27, P942, DOI 10.1038/sj.onc.1210717
   Beatty GL, 2014, CANCER IMMUNOL RES, V2, P112, DOI 10.1158/2326-6066.CIR-13-0170
   Blagih J, 2015, IMMUNITY, V42, P41, DOI 10.1016/j.immuni.2014.12.030
   Blake SJP, 2015, PLOS ONE, V10, DOI 10.1371/journal.pone.0119483
   Bremnes RM, 2011, J THORAC ONCOL, V6, P209, DOI 10.1097/JTO.0b013e3181f8a1bd
   Brown CE, 2016, NEW ENGL J MED, V375, P2561, DOI 10.1056/NEJMoa1610497
   Burga RA, 2015, CANCER IMMUNOL IMMUN, V64, P817, DOI 10.1007/s00262-015-1692-6
   Butterfield LH, 2003, CLIN CANCER RES, V9, P998
   Chi H, 2012, NAT REV IMMUNOL, V12, P325, DOI 10.1038/nri3198
   Chinen T, 2016, NAT IMMUNOL, V17, P1322, DOI 10.1038/ni.3540
   Chinnasamy D, 2010, J CLIN INVEST, V120, P3953, DOI 10.1172/JCI43490
   Chmielewski M, 2014, IMMUNOL REV, V257, P83, DOI 10.1111/imr.12125
   Choi BD, 2014, J CLIN NEUROSCI, V21, P189, DOI 10.1016/j.jocn.2013.03.012
   Chow MT, 2014, CANCER IMMUNOL RES, V2, P1125, DOI 10.1158/2326-6066.CIR-14-0160
   Craddock JA, 2010, J IMMUNOTHER, V33, P780, DOI 10.1097/CJI.0b013e3181ee6675
   Cutrupi S, 2000, EMBO J, V19, P4614, DOI 10.1093/emboj/19.17.4614
   DEJONG R, 1994, INT IMMUNOL, V6, P631, DOI 10.1093/intimm/6.4.631
   Deniger DC, 2014, FRONT IMMUNOL, V5, DOI 10.3389/fimmu.2014.00636
   Dubinett SM, 2010, CANCER J, V16, P325, DOI 10.1097/PPO.0b013e3181eb33bc
   Egen JG, 2002, NAT IMMUNOL, V3, P611, DOI 10.1038/ni0702-611
   Finney HM, 2004, J IMMUNOL, V172, P104, DOI 10.4049/jimmunol.172.1.104
   Fischer K, 2007, BLOOD, V109, P3812, DOI 10.1182/blood-2006-07-035972
   Foster AE, 2008, J IMMUNOTHER, V31, P500, DOI 10.1097/CJI.0b013e318177092b
   Gabrilovich DI, 2009, NAT REV IMMUNOL, V9, P162, DOI 10.1038/nri2506
   Gattinoni L, 2005, J EXP MED, V202, P907, DOI 10.1084/jem.20050732
   Gill S, 2016, BLOOD REV, V30, P157, DOI 10.1016/j.blre.2015.10.003
   Goel HL, 2013, NAT REV CANCER, V13, P871, DOI 10.1038/nrc3627
   Grada Z, 2013, MOL THER-NUCL ACIDS, V2, DOI 10.1038/mtna.2013.32
   Grenier JM, 2016, J IMMUNOL, V196
   Guiducci C, 2004, J IMMUNOL, V172, P4026, DOI 10.4049/jimmunol.172.7.4026
   Hardwick N, 2011, IMMUNOTHERAPY-UK, V3, P731, DOI [10.2217/IMT.11.62, 10.2217/imt.11.62]
   Harmey J.H., 2013, VASCULAR ENDOTHELIAL
   Hebeisen M, 2013, J CLIN INVEST, V123, P1044, DOI 10.1172/JCI65325
   Heczey A, 2014, BLOOD, V124, P2824, DOI 10.1182/blood-2013-11-541235
   Hegde M, 2016, J CLIN INVEST, V126, P3036, DOI 10.1172/JCI83416
   Homey B, 2002, NAT REV IMMUNOL, V2, P175, DOI 10.1038/nri748
   Huang H, 2002, CELL IMMUNOL, V217, P12, DOI 10.1016/S0008-8749(02)00508-7
   Huye LE, 2011, MOL THER, V19, P2239, DOI 10.1038/mt.2011.179
   Jacobs SR, 2008, J IMMUNOL, V180, P4476, DOI 10.4049/jimmunol.180.7.4476
   John LB, 2013, ONCOIMMUNOLOGY, V2, DOI 10.4161/onci.26286
   John LB, 2013, CLIN CANCER RES, V19, P5636, DOI 10.1158/1078-0432.CCR-13-0458
   Johnson LA, 2017, CELL RES, V27, P38, DOI 10.1038/cr.2016.154
   Joshi RP, 2013, INT J MOL SCI, V14, P6649, DOI 10.3390/ijms14046649
   Juillerat A, 2017, SCI REP-UK, V7, DOI 10.1038/srep39833
   Katz SC, 2016, CANCER GENE THER, V23, P142, DOI 10.1038/cgt.2016.14
   Kerkar SP, 2011, J CLIN INVEST, V121, P4746, DOI 10.1172/JCI58814
   Kershaw MH, 2006, CLIN CANCER RES, V12, P6106, DOI 10.1158/1078-0432.CCR-06-1183
   Klebanoff CA, 2005, TRENDS IMMUNOL, V26, P111, DOI 10.1016/j.it.2004.12.003
   Kroemer G, 2010, MOL CELL, V40, P280, DOI 10.1016/j.molcel.2010.09.023
   Lanitis E, 2015, CURR OPIN IMMUNOL, V33, P55, DOI 10.1016/j.coi.2015.01.011
   Lesokhin AM, 2012, CANCER RES, V72, P876, DOI 10.1158/0008-5472.CAN-11-1792
   Liu XJ, 2016, CANCER RES, V76, P1578, DOI 10.1158/0008-5472.CAN-15-2524
   Liu YJ, 2013, NAT MED, V19, P1173, DOI 10.1038/nm.3286
   Lo A, 2015, CANCER RES, V75, P2800, DOI 10.1158/0008-5472.CAN-14-3041
   Maeda H, 1996, J IMMUNOL, V156, P73
   Mahoney KM, 2015, NAT REV DRUG DISCOV, V14, P561, DOI 10.1038/nrd4591
   Mahvi DA, 2015, J IMMUNOTHER, V38, P54, DOI 10.1097/CJI.0000000000000064
   Makino Y, 2003, J IMMUNOL, V171, P6534, DOI 10.4049/jimmunol.171.12.6534
   Maloy KJ, 2005, NAT IMMUNOL, V6, P1071, DOI 10.1038/ni1105-1071
   Markley JC, 2010, BLOOD, V115, P3508, DOI 10.1182/blood-2009-09-241398
   Metelitsa LS, 2004, J EXP MED, V199, P1213, DOI 10.1084/jem.20031462
   Moon EK, 2016, CLIN CANCER RES, V22, P436, DOI 10.1158/1078-0432.CCR-15-1070
   Moon EK, 2014, CLIN CANCER RES, V20, P4262, DOI 10.1158/1078-0432.CCR-13-2627
   Moon EK, 2011, CLIN CANCER RES, V17, P4719, DOI 10.1158/1078-0432.CCR-11-0351
   Munn DH, 2016, TRENDS IMMUNOL, V37, P193, DOI 10.1016/j.it.2016.01.002
   Mussai F, 2015, CANCER RES, V75, P3043, DOI 10.1158/0008-5472.CAN-14-3443
   Naber HPH, 2008, CURR CANCER DRUG TAR, V8, P466, DOI 10.2174/156800908785699342
   Nakanishi M, 2013, SEMIN IMMUNOPATHOL, V35, P123, DOI 10.1007/s00281-012-0342-8
   Newick K, 2016, CANCER IMMUNOL RES, V4, P541, DOI 10.1158/2326-6066.CIR-15-0263
   Nguyen LT, 2015, NAT REV IMMUNOL, V15, P45, DOI 10.1038/nri3790
   Ninomiya S, 2015, BLOOD, V125, P3905, DOI 10.1182/blood-2015-01-621474
   Ostman A, 2009, CURR OPIN GENET DEV, V19, P67, DOI 10.1016/j.gde.2009.01.003
   Okada N, 2006, CANCER GENE THER, V13, P393, DOI 10.1038/sj.cgt.7700903
   Padua D, 2009, CELL RES, V19, P89, DOI 10.1038/cr.2008.316
   Pardoll DM, 2012, NAT REV CANCER, V12, P252, DOI 10.1038/nrc3239
   Parente-Pereira AC, 2011, J CLIN IMMUNOL, V31, P710, DOI 10.1007/s10875-011-9532-8
   Pegram HJ, 2012, BLOOD, V119, P4133, DOI 10.1182/blood-2011-12-400044
   Peng WY, 2012, CANCER RES, V72, P5209, DOI 10.1158/0008-5472.CAN-12-1187
   Perna SK, 2014, CLIN CANCER RES, V20, P131, DOI 10.1158/1078-0432.CCR-13-1016
   Pickup M, 2013, NAT REV CANCER, V13, P788, DOI 10.1038/nrc3603
   PLUTZKY J, 1992, GENOMICS, V13, P869, DOI 10.1016/0888-7543(92)90172-O
   Poschke I, 2014, CANCER IMMUNOL IMMUN, V63, P1061, DOI 10.1007/s00262-014-1575-2
   Postow MA, 2015, J CLIN ONCOL, V33, P1974, DOI 10.1200/JCO.2014.59.4358
   Prinz PU, 2012, J IMMUNOL, V188, P5990, DOI 10.4049/jimmunol.1103028
   Sadelain M, 2003, NAT REV CANCER, V3, P35, DOI 10.1038/nrc971
   Sakaguchi S, 2010, NAT REV IMMUNOL, V10, P490, DOI 10.1038/nri2785
   Sampson JH, 2014, CLIN CANCER RES, V20, P972, DOI 10.1158/1078-0432.CCR-13-0709
   Seyedin SN, 2015, IMMUNOTHERAPY-UK, V7, P967, DOI 10.2217/imt.15.65
   Shepard HM, 2015, FRONT ONCOL, V5, DOI 10.3389/fonc.2015.00192
   Sheridan C, 2015, NAT BIOTECHNOL, V33, P321, DOI 10.1038/nbt0415-321
   Shin JH, 2012, BLOOD, V119, P5678, DOI 10.1182/blood-2011-09-380519
   Shin JY, 2009, CELL IMMUNOL, V256, P72, DOI 10.1016/j.cellimm.2009.01.006
   Shin J, 2012, J IMMUNOL, V188, P2111, DOI 10.4049/jimmunol.1102265
   Silva-Santos B, 2015, NAT REV IMMUNOL, V15, P683, DOI 10.1038/nri3904
   Singh N, 2016, SCI TRANSL MED, V8, DOI 10.1126/scitranslmed.aad5222
   Slaney CY, 2017, CLIN CANCER RES, V23, P2478, DOI 10.1158/1078-0432.CCR-16-1860
   Stromnes IM, 2012, J IMMUNOL, V189, P1812, DOI 10.4049/jimmunol.1200552
   Su YY, 2008, CANCER IMMUNOL IMMUN, V57, P1611, DOI 10.1007/s00262-008-0494-5
   Sukumar M, 2013, J CLIN INVEST, V123, P4479, DOI 10.1172/JCI69589
   Tabernero J, 2007, MOL CANCER RES, V5, P203, DOI 10.1158/1541-7786.MCR-06-0404
   Thaventhiran T, 2012, J CLIN CELL IMMUNOL, VS12, P1
   Thiel M, 2007, PLOS ONE, V2, DOI 10.1371/journal.pone.0000853
   Trifilio SM, 2007, BONE MARROW TRANSPL, V39, P425, DOI [10.1038/sj.bmt.1705614, 10.1038/SJ.BMT.1705614]
   van Schalkwyk MCI, 2013, HUM GENE THER CL DEV, V24, P134, DOI 10.1089/humc.2013.144
   Velica P, 2015, CANCER RES, V75, P2641, DOI 10.1158/0008-5472.CAN-14-3283
   Wang LCS, 2014, CANCER IMMUNOL RES, V2, P154, DOI 10.1158/2326-6066.CIR-13-0027
   Whiteside TL, 2008, ONCOGENE, V27, P5904, DOI 10.1038/onc.2008.271
   Xu J, 2009, CELL RES, V19, P156, DOI 10.1038/cr.2009.5
   Yao X, 2012, BLOOD, V119, P5688, DOI 10.1182/blood-2011-10-386482
   Zhang Y, 2016, FRONT IMMUNOL, V7, P1, DOI 10.3389/fimmu.2016.00032
   Zhong XP, 2008, IMMUNOL REV, V224, P249, DOI 10.1111/j.1600-065X.2008.00647.x
   Zhou Q, 2010, BLOOD, V116, P2484, DOI 10.1182/blood-2010-03-275446
NR 115
TC 3
Z9 3
U1 0
U2 10
PU ELSEVIER SCIENCE INC
PI NEW YORK
PA STE 800, 230 PARK AVE, NEW YORK, NY 10169 USA
SN 1931-5244
EI 1878-1810
J9 TRANSL RES
JI Transl. Res.
PD SEP
PY 2017
VL 187
BP 22
EP 31
DI 10.1016/j.trsl.2017.05.009
PG 10
WC Medical Laboratory Technology; Medicine, General & Internal; Medicine,
   Research & Experimental
SC Medical Laboratory Technology; General & Internal Medicine; Research &
   Experimental Medicine
GA FH4YI
UT WOS:000411168300003
PM 28648487
DA 2021-10-28
ER

PT J
AU Jiang, H
   Gao, HP
   Kong, J
   Song, B
   Wang, P
   Shi, BZ
   Wang, HM
   Li, ZH
AF Jiang, Hua
   Gao, Huiping
   Kong, Juan
   Song, Bo
   Wang, Peng
   Shi, Bizhi
   Wang, Huamao
   Li, Zonghai
TI Selective Targeting of Glioblastoma with EGFRvIII/EGFR Bitargeted
   Chimeric Antigen Receptor T Cell
SO CANCER IMMUNOLOGY RESEARCH
LA English
DT Article
ID GROWTH-FACTOR RECEPTOR; STEM-CELLS; EGFR; RECOGNITION; EXPRESSION;
   MULTIFORME; THERAPY; VARIANT; TUMORS; HETEROGENEITY
AB The heterogeneous expression of EGFRvIII [variant III mutant of epidermal growth factor receptor (EGFR)] in glioblastoma has significant impact on the clinical response to the treatment of EGFRvIII-specific chimeric antigen receptor-engineered T (CAR T) cells. We hypothesized that CAR T cells that could target both EGFRvIII and the form of EGFR expressed on tumor cells, but not EGFR on normal cells, would greatly improve efficacy without inducing on-target, off-tumor toxicity. Therefore, we developed a humanized single-chain antibody, M27, with a single specificity that binds to an epitope found both on wild-type EGFR-and EGFRvIII-overexpressing tumor cells, but not EGFR-expressing normal cells, including primary keratinocytes, on which wild-type EGFR is highly expressed. M27-derived CAR T cells effectively lysed EGFR-vIII-or EGFR-overexpressing tumor cells, but showed no observable toxicity on normal cells. Inclusion of the CD137 (4-1BB) costimulatory intracellular domain in the M27-28BBZ CAR provided CAR T cells with higher tumor lysis activity than when not included (as in the M27-28Z CAR). The growth of established EGFR-or EGFRvIII-overexpressing glioma xenografts was suppressed by M27-28BBZ CAR T cells as well. The growth of heterogeneic xenograft tumors, created by mixing EGFR-and EGFR-overexpressing glioblastoma cells, was also effectively inhibited by M27-28BBZ CAR T cells. The survival of mice in the orthotopic models was significantly prolonged after M27-28BBZ CAR T-cell infusion. These results suggested that tumor-selective, bitargeted anti-EGFR/EGFRvIII CAR T cells may be a promising modality for the treatment of patients with EGFR/EGFRvIII-overexpressing glioblastoma. (C) 2018 AACR.
C1 [Jiang, Hua; Gao, Huiping; Kong, Juan; Shi, Bizhi; Li, Zonghai] Shanghai Jiao Tong Univ, Sch Med, Renji Hosp, State Key Lab Oncogenes & Related Genes,Shanghai, Shanghai, Peoples R China.
   [Song, Bo; Wang, Peng; Wang, Huamao; Li, Zonghai] CARsgen Therapeut, Shanghai, Peoples R China.
RP Li, ZH (corresponding author), Shanghai Jiao Tong Univ, Sch Med, Renji Hosp, Shanghai Canc Inst, 25 Ln2200,XieTu Rd, Shanghai 200032, Peoples R China.
EM zonghaili@shsmu.edu.cn
FU Supporting Programs of Shanghai Science and Technology Innovation Action
   Plan [18431902900]; Shanghai Municipal Commission of Health and Family
   Planning [201740124]; National Natural Science Foundation of
   ChinaNational Natural Science Foundation of China (NSFC) [81672724,
   81472573]; State Key Laboratory of Oncogenes and Related Genes
   [91-17-17]; Renji Hospital [RJZZ17-021]
FX This work was supported by funding from the Supporting Programs of
   Shanghai Science and Technology Innovation Action Plan (No.
   18431902900), Shanghai Municipal Commission of Health and Family
   Planning (No. 201740124), the National Natural Science Foundation of
   China (No. 81672724 and No. 81472573), a grant from the State Key
   Laboratory of Oncogenes and Related Genes (No. 91-17-17), and the seed
   fund of Renji Hospital (No. RJZZ17-021).
CR Ahmed N, 2017, JAMA ONCOL, V3, P1094, DOI 10.1001/jamaoncol.2017.0184
   Ahmed N, 2010, CLIN CANCER RES, V16, P474, DOI 10.1158/1078-0432.CCR-09-1322
   Bhat KPL, 2011, GENE DEV, V25, P2594, DOI 10.1101/gad.176800.111
   Bonnet D, 1997, NAT MED, V3, P730, DOI 10.1038/nm0797-730
   Brennan CW, 2013, CELL, V155, P462, DOI 10.1016/j.cell.2013.09.034
   Brown CE, 2016, NEW ENGL J MED, V375, P2561, DOI 10.1056/NEJMoa1610497
   Caruso HG, 2015, CANCER RES, V75, P3505, DOI 10.1158/0008-5472.CAN-15-0139
   Chin L, 2008, NATURE, V455, P1061, DOI 10.1038/nature07385
   Cleary JM, 2015, INVEST NEW DRUG, V33, P671, DOI 10.1007/s10637-015-0234-6
   Couzin-Frankel J, 2013, SCIENCE, V342, P1432, DOI 10.1126/science.342.6165.1432
   Ding H, 2003, CANCER RES, V63, P1106
   Furnari FB, 2015, NAT REV CANCER, V15, P302, DOI 10.1038/nrc3918
   Gan HK, 2012, CANCER RES, V72, P2924, DOI 10.1158/0008-5472.CAN-11-3898
   Gao HP, 2014, CLIN CANCER RES, V20, P6418, DOI 10.1158/1078-0432.CCR-14-1170
   Genssler S, 2016, ONCOIMMUNOLOGY, V5, DOI 10.1080/2162402X.2015.1119354
   Gerlinger M, 2012, NEW ENGL J MED, V366, P883, DOI 10.1056/NEJMoa1113205
   Han JF, 2015, SCI REP-UK, V5, DOI 10.1038/srep11483
   Heimberger AB, 2005, CLIN CANCER RES, V11, P1462, DOI 10.1158/1078-0432.CCR-04-1737
   Heimberger AB, 2002, NEUROSURGERY, V50, P158, DOI 10.1097/00006123-200201000-00024
   Johnson LA, 2010, CURR NEUROL NEUROSCI, V10, P259, DOI 10.1007/s11910-010-0111-9
   Jungbluth AA, 2003, P NATL ACAD SCI USA, V100, P639, DOI 10.1073/pnas.232686499
   Kahlon KS, 2004, CANCER RES, V64, P9160, DOI 10.1158/0008-5472.CAN-04-0454
   Lamers CH, 2006, J CLIN ONCOL, V24, P20, DOI DOI 10.1200/JCO.2006.05.9964
   Learn CA, 2004, CLIN CANCER RES, V10, P3216, DOI 10.1158/1078-0432.CCR-03-0521
   Lefranc F, 2006, EXPERT REV ANTICANC, V6, P719, DOI 10.1586/14737140.6.5.719
   LIBERMANN TA, 1985, NATURE, V313, P144, DOI 10.1038/313144a0
   Liu XJ, 2015, CANCER RES, V75, P3596, DOI 10.1158/0008-5472.CAN-15-0159
   Louis DN, 2007, ACTA NEUROPATHOL, V114, P97, DOI 10.1007/s00401-007-0243-4
   Maley CC, 2006, NAT GENET, V38, P468, DOI 10.1038/ng1768
   Maus MV, 2013, CANCER IMMUNOL RES, V1, P26, DOI 10.1158/2326-6066.CIR-13-0006
   Morgan RA, 2012, HUM GENE THER, V23, P1043, DOI 10.1089/hum.2012.041
   Morgan RA, 2010, MOL THER, V18, P843, DOI 10.1038/mt.2010.24
   Nathanson DA, 2014, SCIENCE, V343, P72, DOI 10.1126/science.1241328
   O'Rourke DM, 2017, SCI TRANSL MED, V9, DOI 10.1126/scitranslmed.aaa0984
   Paugh BS, 2010, J CLIN ONCOL, V28, P3061, DOI 10.1200/JCO.2009.26.7252
   Pelloski CE, 2007, J CLIN ONCOL, V25, P2288, DOI 10.1200/JCO.2006.08.0705
   Pinthus JH, 2004, J CLIN INVEST, V114, P1774, DOI 10.1172/JCI200422284
   Reardon DA, 2017, NEURO-ONCOLOGY, V19, P965, DOI 10.1093/neuonc/now257
   Reis JS, 2006, J PATHOL, V209, P445, DOI 10.1002/path.2004
   Saikali S, 2007, J NEURO-ONCOL, V81, P139, DOI 10.1007/s11060-006-9220-3
   Sampson JH, 2014, CLIN CANCER RES, V20, P972, DOI 10.1158/1078-0432.CCR-13-0709
   Scott AM, 2007, P NATL ACAD SCI USA, V104, P4071, DOI 10.1073/pnas.0611693104
   Shinojima N, 2003, CANCER RES, V63, P6962
   Siddiqui S, 2012, INT J ENDOCRINOL, V2012, DOI 10.1155/2012/739428
   van den Bent M, 2017, CANCER CHEMOTH PHARM, V80, P1209, DOI 10.1007/s00280-017-3451-1
   Wang H, 2011, NEOPLASIA, V13, P461, DOI 10.1593/neo.101744
   Wen PY, 2008, NEW ENGL J MED, V359, P492, DOI 10.1056/NEJMra0708126
   WIKSTRAND CJ, 1995, CANCER RES, V55, P3140
   Yachida S, 2010, NATURE, V467, P1114, DOI 10.1038/nature09515
   Zhou M, 2013, CANCER RES, V73, P7056, DOI 10.1158/0008-5472.CAN-13-0194
NR 50
TC 16
Z9 18
U1 0
U2 23
PU AMER ASSOC CANCER RESEARCH
PI PHILADELPHIA
PA 615 CHESTNUT ST, 17TH FLOOR, PHILADELPHIA, PA 19106-4404 USA
SN 2326-6066
EI 2326-6074
J9 CANCER IMMUNOL RES
JI Cancer Immunol. Res.
PD NOV
PY 2018
VL 6
IS 11
BP 1314
EP 1326
DI 10.1158/2326-6066.CIR-18-0044
PG 13
WC Oncology; Immunology
SC Oncology; Immunology
GA GY8XU
UT WOS:000448923500004
PM 30201736
OA Bronze
DA 2021-10-28
ER

PT J
AU Liu, J
   Zhong, JF
   Zhang, X
   Zhang, C
AF Liu, Jun
   Zhong, Jiang F.
   Zhang, Xi
   Zhang, Cheng
TI Allogeneic CD19-CAR-T cell infusion after allogeneic hematopoietic stem
   cell transplantation in B cell malignancies
SO JOURNAL OF HEMATOLOGY & ONCOLOGY
LA English
DT Review
DE CAR-T cells; Allogeneic hematopoietic stem cell transplantation;
   Lymphoid malignancies
ID CHIMERIC ANTIGEN RECEPTOR; ACUTE LYMPHOBLASTIC-LEUKEMIA; MINIMAL
   RESIDUAL DISEASE; DONOR LYMPHOCYTE INFUSION; CD19-TARGETED T-CELLS;
   VERSUS-HOST-DISEASE; BLINATUMOMAB; THERAPY; CHEMOTHERAPY; REMISSIONS
AB Background: Allogeneic hematopoietic stem cell transplantation (allo-HSCT) is considered the cornerstone in treatment of hematological malignancies. However, relapse of the hematological disease after allo-HSCT remains a challenge and is associated with poor long-term survival. Chimeric antigen receptor redirected T cells (CAR-T cells) can lead to disease remission in patients with relapsed/refractory hematological malignancies. However, the therapeutic window for infusion of CAR-T cells post allo-HSCT and its efficacy are debatable.
   Main body: In this review, we first discuss the use of CAR-T cells for relapsed cases after allo-HSCT. We then review the toxicities and the occurrence of graft-versus-host disease in relapsed patients who received CAR-T cells post allo-HSCT. Finally, we review clinical trial registrations and the therapeutic time window for infusion of CAR-T cells post allo-HSCT.
   Conclusions: The treatment of allogeneic CAR-T cells is beneficial for patients with relapsed B cell malignancies after allo-HSCT with low toxicities and complications. However, multicenter clinical trials with larger sample sizes should be performed to select the optimal therapeutic window and confirm its efficacy.
C1 [Liu, Jun; Zhang, Xi; Zhang, Cheng] Third Mil Med Univ, Xinqiao Hosp, Dept Hematol, Chongqing 400037, Peoples R China.
   [Zhong, Jiang F.] Univ Southern Calif, Herman Ostrow Sch Dent, Div Periodontol Diagnost Sci & Dent Hyg, Div Biomed Sci, Los Angeles, CA USA.
RP Zhang, C (corresponding author), Third Mil Med Univ, Xinqiao Hosp, Dept Hematol, Chongqing 400037, Peoples R China.
EM chzhang2014@163.com
FU special foundation; clinical key foundation of the Xinqiao Hospital of
   Third Military Medical University [2016YLC03]; NATIONAL CANCER
   INSTITUTEUnited States Department of Health & Human ServicesNational
   Institutes of Health (NIH) - USANIH National Cancer Institute (NCI)
   [R01CA164509, R01CA197903] Funding Source: NIH RePORTER
FX This study was funded by the special foundation for the "1130 project"
   and the clinical key foundation of the Xinqiao Hospital of Third
   Military Medical University (No.2016YLC03).
CR Amrolia PJ, 2015, LANCET, V385, P488, DOI 10.1016/S0140-6736(14)61729-3
   Balduzzi A, 2014, BRIT J HAEMATOL, V164, P396, DOI 10.1111/bjh.12639
   Benjamin JE, 2016, THER ADV HEMATOL, V7, P142, DOI 10.1177/2040620716640422
   Bhojwani D, 2013, LANCET ONCOL, V14, pE205, DOI 10.1016/S1470-2045(12)70580-6
   Brentjens RJ, 2013, SCI TRANSL MED, V5, DOI 10.1126/scitranslmed.3005930
   Brudno JN, 2016, J CLIN ONCOL, V34, P1112, DOI 10.1200/JCO.2015.64.5929
   Cai B, 2016, J HEMATOL ONCOL, V9, DOI 10.1186/s13045-016-0357-z
   Castagna L, 2016, TRANSFUS APHER SCI, V54, P345, DOI 10.1016/j.transci.2016.05.011
   Cruz CRY, 2013, BLOOD, V122, P2965, DOI 10.1182/blood-2013-06-506741
   Davies JK, 2010, CANCER RES, V70, P3915, DOI 10.1158/0008-5472.CAN-09-3845
   Davila ML, 2014, SCI TRANSL MED, V6, DOI 10.1126/scitranslmed.3008226
   Falchi L, 2016, J HEMATOL ONCOL, V9, DOI 10.1186/s13045-016-0363-1
   Forman SJ, 2013, BLOOD, V121, P1077, DOI 10.1182/blood-2012-08-234492
   Grupp SA, 2013, NEW ENGL J MED, V368, P1509, DOI 10.1056/NEJMoa1215134
   Handgretinger R, 2011, LEUKEMIA, V25, P181, DOI 10.1038/leu.2010.239
   Hu YX, 2016, J HEMATOL ONCOL, V9, DOI 10.1186/s13045-016-0299-5
   Kalos M, 2011, SCI TRANSL MED, V3, DOI 10.1126/scitranslmed.3002842
   Khan MW, 2016, CLIN CASE REP, V4, P743, DOI 10.1002/ccr3.604
   Kochenderfer JN, 2015, J CLIN ONCOL, V33, P540, DOI 10.1200/JCO.2014.56.2025
   Kochenderfer JN, 2013, BLOOD, V122, P4129, DOI 10.1182/blood-2013-08-519413
   Kohnke T, 2015, J HEMATOL ONCOL, V8, DOI 10.1186/s13045-015-0213-6
   Lee DW, 2015, LANCET, V385, P517, DOI 10.1016/S0140-6736(14)61403-3
   Ma WJ, 2016, J HEMATOL ONCOL, V9, DOI 10.1186/s13045-016-0277-y
   Magnani CF, 2015, CURR OPIN HEMATOL, V22, P497, DOI 10.1097/MOH.0000000000000178
   Marcus A, 2014, EXPERT OPIN BIOL TH, V14, P947, DOI 10.1517/14712598.2014.900540
   Maude SL, 2015, BLOOD, V125, P4017, DOI 10.1182/blood-2014-12-580068
   Maude SL, 2014, NEW ENGL J MED, V371, P1507, DOI 10.1056/NEJMoa1407222
   Morsut L, 2016, CELL, V164, P780, DOI 10.1016/j.cell.2016.01.012
   Nagafuji K, 2013, J HEMATOL ONCOL, V6, DOI 10.1186/1756-8722-6-14
   Porter DL, 2011, NEW ENGL J MED, V365, P725, DOI 10.1056/NEJMoa1103849
   Pulsipher MA, 2015, BONE MARROW TRANSPL, V50, P1173, DOI 10.1038/bmt.2015.103
   Raetz EA, 2012, HEMATOL-AM SOC HEMAT, P129, DOI 10.1182/asheducation-2012.1.129
   Rambaldi A, 2015, LEUKEMIA, V29, P1, DOI 10.1038/leu.2014.189
   Roddie C, 2011, EXPERT OPIN BIOL TH, V11, P473, DOI 10.1517/14712598.2011.554811
   Roybal KT, 2016, CELL, V164, P770, DOI 10.1016/j.cell.2016.01.011
   Sommermeyer D, 2016, LEUKEMIA, V30, P492, DOI 10.1038/leu.2015.247
   Vriesendorp HM, 2016, EXP HEMATOL, V44, P674, DOI 10.1016/j.exphem.2016.05.011
   Wang Yu-Xin, 2015, Zhongguo Shi Yan Xue Ye Xue Za Zhi, V23, P982, DOI 10.7534/j.issn.1009-2137.2015.04.014
   Wu JJ, 2015, J HEMATOL ONCOL, V8, DOI 10.1186/s13045-015-0195-4
   Yan CH, 2016, J HEMATOL ONCOL, V9, DOI 10.1186/s13045-016-0319-5
   Zhang C, 2011, J BIOL CHEM, V286, P13723, DOI 10.1074/jbc.M110.144691
   Zuo Yingxi, 2016, Zhonghua Xue Ye Xue Za Zhi, V37, P115, DOI 10.3760/cma.j.issn.0253-2727.2016.02.006
NR 42
TC 47
Z9 55
U1 0
U2 15
PU BIOMED CENTRAL LTD
PI LONDON
PA 236 GRAYS INN RD, FLOOR 6, LONDON WC1X 8HL, ENGLAND
SN 1756-8722
J9 J HEMATOL ONCOL
JI J. Hematol. Oncol.
PD JAN 31
PY 2017
VL 10
AR 35
DI 10.1186/s13045-017-0405-3
PG 8
WC Oncology; Hematology
SC Oncology; Hematology
GA EO2UU
UT WOS:000396552300001
PM 28143567
OA gold, Green Published
DA 2021-10-28
ER

PT J
AU Nakajima, M
   Sakoda, Y
   Adachi, K
   Nagano, H
   Tamada, K
AF Nakajima, Masao
   Sakoda, Yukimi
   Adachi, Keishi
   Nagano, Hiroaki
   Tamada, Koji
TI Improved survival of chimeric antigen receptor-engineered T (CAR-T) and
   tumor-specific T cells caused by anti-programmed cell death protein 1
   single-chain variable fragment-producing CAR-T cells
SO CANCER SCIENCE
LA English
DT Article
DE activation-induced cell death; CAR-T cell; PD-1; tumor microenvironment;
   tumor-specific T cell
ID PD-1; EFFICACY; ACTIVATION; EXPRESSION; BLOCKADE; B7-H1
AB Chimeric antigen receptor-engineered T (CAR-T)-cell therapy holds significant promise for the treatment of hematological malignancies, especially for B-cell leukemia and lymphoma. However, its efficacy against non-hematological malignancies has been limited as a result of several biological problems characteristic of the tumor microenvironment of solid tumors. One of the main hurdles is the heterogeneous nature of tumor-associated antigens (TAA) expressed in solid tumors. Another hurdle is the inefficient activation and limited persistence of CAR-T cells, mainly as a result of T-cell exhaustion caused by immunosuppressive factors in the tumor microenvironment. In the present study, to address these problems, we engineered CAR-T cells to produce antagonistic anti-programmed cell death protein 1 (PD-1) single-chain variable fragment (scFv), by which PD-1-dependent inhibitory signals in CAR-T cells and adjacent tumor-specific non-CAR-T cells are attenuated. In mouse solid tumor models, PD-1 scFv-producing CAR-T cells induced potent therapeutic effects superior to those of conventional CAR-T cells, along with a significant reduction of apoptotic cell death not only in CAR-T cells themselves but also in TAA-specific T cells in the tumor tissue. In addition, the treatment with anti-PD-1 scFv-producing CAR-T cells resulted in an increased concentration of PD-1 scFv in tumor tissue but not in sera, suggesting an induction of less severe systemic immune-related adverse events. Hence, the present study developed anti-PD-1 scFv-producing CAR-T cell technology and explored its cellular mechanisms underlying potent antitumor efficacy.
C1 [Nakajima, Masao; Sakoda, Yukimi; Adachi, Keishi; Tamada, Koji] Yamaguchi Univ, Grad Sch Med, Dept Immunol, Ube, Yamaguchi, Japan.
   [Nakajima, Masao; Nagano, Hiroaki] Yamaguchi Univ, Grad Sch Med, Dept Gastroenterol Breast & Endocrine Surg, Ube, Yamaguchi, Japan.
RP Tamada, K (corresponding author), Yamaguchi Univ, Grad Sch Med, Dept Immunol, Ube, Yamaguchi, Japan.
EM ktamada@yamaguchi-u.ac.jp
RI adachi, keishi/AAT-7471-2020
FU P-CREATE by AMED [16770206]
FX This study is supported by research funds to KT from P-CREATE (16770206)
   by AMED.
CR Adachi K, 2018, NAT BIOTECHNOL, V36, P346, DOI 10.1038/nbt.4086
   Alabanza L, 2017, MOL THER, V25, P2452, DOI 10.1016/j.ymthe.2017.07.013
   Chang ZL, 2017, TRENDS MOL MED, V23, P430, DOI 10.1016/j.molmed.2017.03.002
   Cherkassky L, 2016, J CLIN INVEST, V126, P3130, DOI 10.1172/JCI83092
   Couzin-Frankel J, 2013, SCIENCE, V342, P1432, DOI 10.1126/science.342.6165.1432
   Friedman CF, 2016, JAMA ONCOL, V2, P1346, DOI 10.1001/jamaoncol.2016.1051
   Gargett T, 2016, MOL THER, V24, P1135, DOI 10.1038/mt.2016.63
   Gibbons RM, 2012, ONCOIMMUNOLOGY, V1, P1061, DOI 10.4161/onci.20850
   Hirano F, 2005, CANCER RES, V65, P1089
   Horton BL, 2018, CANCER IMMUNOL RES, V6, P14, DOI 10.1158/2326-6066.CIR-17-0249
   Jackson HJ, 2016, NAT REV CLIN ONCOL, V13, P370, DOI 10.1038/nrclinonc.2016.36
   John LB, 2013, CLIN CANCER RES, V19, P5636, DOI 10.1158/1078-0432.CCR-13-0458
   Krammer PH, 2007, NAT REV IMMUNOL, V7, P532, DOI 10.1038/nri2115
   Kunkele A, 2015, CANCER IMMUNOL RES, V3, P368, DOI 10.1158/2326-6066.CIR-14-0200
   Labanieh L, 2018, NAT BIOMED ENG, V2, P377, DOI 10.1038/s41551-018-0235-9
   Lee DW, 2014, BLOOD, V124, P188, DOI 10.1182/blood-2014-05-552729
   Li S, 2017, CLIN CANCER RES, V23, P6982, DOI 10.1158/1078-0432.CCR-17-0867
   Linden M, 2004, BLOOD, V103, P2779, DOI 10.1182/blood-2003-10-3399
   Liu XJ, 2016, CANCER RES, V76, P1578, DOI 10.1158/0008-5472.CAN-15-2524
   Majzner RG, 2018, CANCER DISCOV, V8, P1219, DOI 10.1158/2159-8290.CD-18-0442
   Moon EK, 2014, CLIN CANCER RES, V20, P4262, DOI 10.1158/1078-0432.CCR-13-2627
   Morgan RA, 2010, MOL THER, V18, P843, DOI 10.1038/mt.2010.24
   O'Rourke DM, 2017, SCI TRANSL MED, V9, DOI 10.1126/scitranslmed.aaa0984
   Pan ZY, 2018, CANCER IMMUNOL IMMUN, V67, P1621, DOI 10.1007/s00262-018-2221-1
   Parry RV, 2005, MOL CELL BIOL, V25, P9543, DOI 10.1128/MCB.25.21.9543-9553.2005
   Rafiq S, 2018, NAT BIOTECHNOL, V36, P847, DOI 10.1038/nbt.4195
   Rupp LJ, 2017, SCI REP-UK, V7, DOI 10.1038/s41598-017-00462-8
   Sarma S, 1999, J EXP MED, V189, P811, DOI 10.1084/jem.189.5.811
   Scherr AL, 2016, CELL DEATH DIS, V7, DOI 10.1038/cddis.2016.233
   Tamada K, 2012, CLIN CANCER RES, V18, P6436, DOI 10.1158/1078-0432.CCR-12-1449
   Zheng ZL, 2012, J TRANSL MED, V10, DOI 10.1186/1479-5876-10-29
NR 31
TC 13
Z9 13
U1 1
U2 9
PU WILEY
PI HOBOKEN
PA 111 RIVER ST, HOBOKEN 07030-5774, NJ USA
SN 1347-9032
EI 1349-7006
J9 CANCER SCI
JI Cancer Sci.
PD OCT
PY 2019
VL 110
IS 10
BP 3079
EP 3088
DI 10.1111/cas.14169
EA SEP 2019
PG 10
WC Oncology
SC Oncology
GA JF3ER
UT WOS:000486909400001
PM 31432594
OA gold, Green Published
DA 2021-10-28
ER

PT J
AU Savoldo, B
   Ramos, CA
   Liu, EL
   Mims, MP
   Keating, MJ
   Carrum, G
   Kamble, RT
   Bollard, CM
   Gee, AP
   Mei, ZY
   Liu, H
   Grilley, B
   Rooney, CM
   Heslop, HE
   Brenner, MK
   Dotti, G
AF Savoldo, Barbara
   Ramos, Carlos Almeida
   Liu, Enli
   Mims, Martha P.
   Keating, Michael J.
   Carrum, George
   Kamble, Rammurti T.
   Bollard, Catherine M.
   Gee, Adrian P.
   Mei, Zhuyong
   Liu, Hao
   Grilley, Bambi
   Rooney, Cliona M.
   Heslop, Helen E.
   Brenner, Malcolm K.
   Dotti, Gianpietro
TI CD28 costimulation improves expansion and persistence of chimeric
   antigen receptor-modified T cells in lymphoma patients
SO JOURNAL OF CLINICAL INVESTIGATION
LA English
DT Article
ID B-LINEAGE LEUKEMIA; ADOPTIVE IMMUNOTHERAPY; LYMPHOCYTES; CANCER;
   IMMUNOGLOBULIN; CYTOTOXICITY; DOMAINS; CHAIN; CD19
AB Targeted T cell immunotherapies using engineered T lymphocytes expressing tumor-directed chimeric antigen receptors (CARs) are designed to benefit patients with cancer. Although incorporation of costimulatory endodomains within these CARS increases the proliferation of CAR-redirected T lymphocytes, it has proven difficult to draw definitive conclusions about the specific effects of costimulatory endodomains on the expansion, persistence, and antitumor effectiveness of CAR-redirected T cells in human subjects, owing to the lack of side-by-side comparisons with T cells bearing only a single signaling domain. We therefore designed a study that allowed us to directly measure the consequences of adding a costimulatory endodomain to CAR-redirected T cells. Patients with B cell lymphomas were simultaneously infused with 2 autologous T cell products expressing CARS with the same specificity for the CD19 antigen, present on most B cell malignancies. One CAR encoded both the costimulatory CD28 and the zeta-endodomains, while the other encoded only the zeta-endodomain. CAR(+) T cells containing the CD28 endodomain showed strikingly enhanced expansion and persistence compared with CAR(+) T cells lacking this endodomain. These results demonstrate the superiority of CARS with dual signal domains and confirm a method of comparing CAR-modified T cells within individual patients, thereby avoiding patient-to-patient variability and accelerating the development of optimal T cell imtnunotherapies.
C1 [Savoldo, Barbara; Ramos, Carlos Almeida; Liu, Enli; Carrum, George; Kamble, Rammurti T.; Bollard, Catherine M.; Gee, Adrian P.; Mei, Zhuyong; Grilley, Bambi; Rooney, Cliona M.; Heslop, Helen E.; Brenner, Malcolm K.; Dotti, Gianpietro] Baylor Coll Med, Ctr Cell & Gene Therapy, Houston, TX 77030 USA.
   [Savoldo, Barbara; Grilley, Bambi; Rooney, Cliona M.; Heslop, Helen E.; Brenner, Malcolm K.] Texas Childrens Hosp, Dept Pediat, Houston, TX 77030 USA.
   [Ramos, Carlos Almeida; Mims, Martha P.; Bollard, Catherine M.; Heslop, Helen E.; Brenner, Malcolm K.; Dotti, Gianpietro] Baylor Coll Med, Dept Med, Houston, TX 77030 USA.
   [Ramos, Carlos Almeida; Carrum, George; Kamble, Rammurti T.; Bollard, Catherine M.; Heslop, Helen E.; Brenner, Malcolm K.] Methodist Hosp, Houston, TX 77030 USA.
   [Keating, Michael J.] Univ Texas MD Anderson Canc Ctr, Houston, TX 77030 USA.
   [Liu, Hao] Biostat Core Dan L Duncan Canc Ctr, Houston, TX USA.
   [Rooney, Cliona M.] Baylor Coll Med, Dept Virol, Houston, TX 77030 USA.
   [Rooney, Cliona M.; Dotti, Gianpietro] Baylor Coll Med, Dept Immunol, Houston, TX 77030 USA.
RP Dotti, G (corresponding author), Baylor Coll Med, Ctr Cell & Gene Therapy, 6621 Fannin St,MC 3-3320, Houston, TX 77030 USA.
EM gdotti@bcm.tmc.edu
RI Heslop, Helen/AAC-9500-2020; Brenner, Malcolm/Y-2509-2019
OI Ramos, Carlos/0000-0002-4004-7837
FU Leukemia and Lymphoma Society Specialized Center of Research
   (SCOR)Leukemia and Lymphoma Society [7018]; Department of Health and
   Human Services [3P50CA126752]; NATIONAL CANCER INSTITUTEUnited States
   Department of Health & Human ServicesNational Institutes of Health (NIH)
   - USANIH National Cancer Institute (NCI) [P30CA125123, P01CA094237,
   P50CA126752] Funding Source: NIH RePORTER
FX This work was supported in part by Leukemia and Lymphoma Society
   Specialized Center of Research (SCOR; grant no. 7018) and by Department
   of Health and Human Services (grant 3P50CA126752).
CR Bollard CM, 2007, BLOOD, V110, P2838, DOI 10.1182/blood-2007-05-091280
   Brentjens RJ, 2003, NAT MED, V9, P279, DOI 10.1038/nm827
   Carpenito C, 2009, P NATL ACAD SCI USA, V106, P3360, DOI 10.1073/pnas.0813101106
   Cheson BD, 2007, J CLIN ONCOL, V25, P579, DOI 10.1200/JCO.2006.09.2403
   Cooper LJN, 2003, BLOOD, V101, P1637, DOI 10.1182/blood-2002-07-1989
   Dudley ME, 2005, J CLIN ONCOL, V23, P2346, DOI 10.1200/JCO.2005.00.240
   ESHHAR Z, 1993, P NATL ACAD SCI USA, V90, P720, DOI 10.1073/pnas.90.2.720
   Imai C, 2004, LEUKEMIA, V18, P676, DOI 10.1038/sj.leu.2403302
   Jena B, 2010, BLOOD, V116, P1035, DOI 10.1182/blood-2010-01-043737
   Jensen MC, 2010, BIOL BLOOD MARROW TR, V16, P1245, DOI 10.1016/j.bbmt.2010.03.014
   June CH, 2009, NAT REV IMMUNOL, V9, P704, DOI 10.1038/nri2635
   Karin M, 2002, NAT IMMUNOL, V3, P221, DOI 10.1038/ni0302-221
   Kershaw MH, 2006, CLIN CANCER RES, V12, P6106, DOI 10.1158/1078-0432.CCR-06-1183
   Kochenderfer JN, 2010, BLOOD, V116, P4099, DOI 10.1182/blood-2010-04-281931
   Maher J, 2002, NAT BIOTECHNOL, V20, P70, DOI 10.1038/nbt0102-70
   Morgan RA, 2006, SCIENCE, V314, P126, DOI 10.1126/science.1129003
   Nicholson IC, 1997, MOL IMMUNOL, V34, P1157, DOI 10.1016/S0161-5890(97)00144-2
   Pule MA, 2005, MOL THER, V12, P933, DOI 10.1016/j.ymthe.2005.04.016
   Pule MA, 2008, NAT MED, V14, P1264, DOI 10.1038/nm.1882
   Rosenberg SA, 2008, NAT REV CANCER, V8, P299, DOI 10.1038/nrc2355
   Sadelain M, 2009, CURR OPIN IMMUNOL, V21, P215, DOI 10.1016/j.coi.2009.02.009
   Sharpe AH, 2002, NAT REV IMMUNOL, V2, P116, DOI 10.1038/nri727
   Till BG, 2008, BLOOD, V112, P2261, DOI 10.1182/blood-2007-12-128843
   Vera J, 2006, BLOOD, V108, P3890, DOI 10.1182/blood-2006-04-017061
   Zou WP, 2005, NAT REV CANCER, V5, P263, DOI 10.1038/nrc1586
NR 25
TC 669
Z9 701
U1 1
U2 239
PU AMER SOC CLINICAL INVESTIGATION INC
PI ANN ARBOR
PA 35 RESEARCH DR, STE 300, ANN ARBOR, MI 48103 USA
SN 0021-9738
J9 J CLIN INVEST
JI J. Clin. Invest.
PD MAY
PY 2011
VL 121
IS 5
BP 1822
EP 1826
DI 10.1172/JCI46110
PG 5
WC Medicine, Research & Experimental
SC Research & Experimental Medicine
GA 759LR
UT WOS:000290246800017
PM 21540550
OA Green Published, Bronze
HC Y
HP N
DA 2021-10-28
ER

PT J
AU Chen, YH
   Sun, JH
   Liu, H
   Yin, G
   Xie, QB
AF Chen, Yuehong
   Sun, Jianhong
   Liu, Huan
   Yin, Geng
   Xie, Qibing
TI Immunotherapy Deriving from CAR-T Cell Treatment in Autoimmune Diseases
SO JOURNAL OF IMMUNOLOGY RESEARCH
LA English
DT Review
ID CHIMERIC ANTIGEN RECEPTORS; CYTOKINE RELEASE SYNDROME; THERAPY;
   SUPPRESSION; PERSISTENCE; ARTHRITIS; SURVIVAL; EFFICACY; COLITIS; FUTURE
AB Chimeric antigen receptor T (CAR-T) cells are T cells engineered to express specific synthetic antigen receptors that can recognize antigens expressed by tumor cells, which after the binding of these antigens to the receptors are eliminated, and have been adopted to treat several kinds of malignancies. Autoimmune diseases (AIDs), a class of chronic disease conditions, can be broadly separated into autoantibody-mediated and T cell-mediated diseases. Treatments for AIDs are focused on restoring immune tolerance. However, current treatments have little effect on immune tolerance inverse; even the molecular target biologics like anti-TNF alpha inhibitors can only mildly restore immune balance. By using the idea of CAR-T cell treatment in tumors, CAR-T cell-derived immunotherapies, chimeric autoantibody receptor T (CAAR-T) cells, and CAR regulatory T (CAR-T) cells bring new hope of treatment choice for AIDs.
C1 [Chen, Yuehong; Sun, Jianhong; Liu, Huan; Yin, Geng; Xie, Qibing] Sichuan Univ, West China Hosp, Dept Rheumatol & Immunol, 37 Guoxue Xiang, Chengdu 610041, Sichuan, Peoples R China.
RP Yin, G; Xie, QB (corresponding author), Sichuan Univ, West China Hosp, Dept Rheumatol & Immunol, 37 Guoxue Xiang, Chengdu 610041, Sichuan, Peoples R China.
EM cherrishchenyh@163.com; sjh86222@163.com; hannah118666@foxmail.com;
   yingeng1975@163.com; qibingxie@126.com
FU National Natural Science Foundation of ChinaNational Natural Science
   Foundation of China (NSFC) [30901339, 81172869]; 1.3.5 Project for
   Disciplines of Excellence of West China Hospital, Sichuan University
   [ZYJC18021]; Application Foundation Project in Sichuan Province
   [2016JY0021, 2017JY0025]
FX This study is supported by National Natural Science Foundation of China
   (Grant no. 30901339 and Grant no. 81172869), 1.3.5 Project for
   Disciplines of Excellence of West China Hospital, Sichuan University
   (Project no. ZYJC18021), and the Application Foundation Project in
   Sichuan Province (no. 2016JY0021 and no. 2017JY0025).
CR Ahmed N, 2015, J CLIN ONCOL, V33, P1688, DOI 10.1200/JCO.2014.58.0225
   Alka D, 2019, FRONT IMMUNOL, V9, DOI 10.3389/fimmu.2018.03180
   Anaya JM, 2012, AUTOIMMUN REV, V11, P781, DOI 10.1016/j.autrev.2012.02.002
   Atarashi K, 2013, NATURE, V500, P232, DOI 10.1038/nature12331
   Bai Y, 2015, CELL DISCOV, V1, DOI 10.1038/celldisc.2015.40
   Beavis PA, 2011, P NATL ACAD SCI USA, V108, P16717, DOI 10.1073/pnas.1112722108
   Benagiano M, 2019, BEST PRACT RES CL OB, V60, P24, DOI 10.1016/j.bpobgyn.2019.03.001
   Blat D, 2014, MOL THER, V22, P1018, DOI 10.1038/mt.2014.41
   Boardman D, 2016, BIOCHEM SOC T, V44, P342, DOI 10.1042/BST20150247
   Boroughs AC, 2019, JCI INSIGHT, V4, DOI 10.1172/jci.insight.126194
   Bour-Jordan H, 2009, IMMUNOL REV, V229, P41, DOI 10.1111/j.1600-065X.2009.00775.x
   Cardenas-Roldan J, 2013, BMC MED, V11, DOI 10.1186/1741-7015-11-73
   Chatenoud L, 2016, NAT BIOTECHNOL, V34, P930, DOI 10.1038/nbt.3670
   Chatenoud L, 2015, CURR OPIN PHARMACOL, V23, P92, DOI 10.1016/j.coph.2015.05.013
   Chmielewski M, 2015, EXPERT OPIN BIOL TH, V15, P1145, DOI 10.1517/14712598.2015.1046430
   Clark Rachael A, 2019, Sci Immunol, V4, DOI 10.1126/sciimmunol.aax3916
   Cooper GS, 2003, AUTOIMMUN REV, V2, P119, DOI 10.1016/S1568-9972(03)00006-5
   Curran KJ, 2012, J GENE MED, V14, P405, DOI 10.1002/jgm.2604
   Damoiseaux J, 2015, AUTOIMMUN REV, V14, P555, DOI 10.1016/j.autrev.2015.01.017
   Davidson A, 2001, NEW ENGL J MED, V345, P340, DOI 10.1056/NEJM200108023450506
   Dotti G, 2014, IMMUNOL REV, V257, P107, DOI 10.1111/imr.12131
   Elinav E, 2009, GASTROENTEROLOGY, V136, P1721, DOI 10.1053/j.gastro.2009.01.049
   Ellebrecht CT, 2016, SCIENCE, V353, P179, DOI 10.1126/science.aaf6756
   Feldman SA, 2015, SEMIN ONCOL, V42, P626, DOI 10.1053/j.seminoncol.2015.05.005
   Flemming A, 2016, NAT REV DRUG DISCOV, V15, P603, DOI 10.1038/nrd.2016.180
   Fransson M, 2012, J NEUROINFLAMM, V9, DOI 10.1186/1742-2094-9-112
   Frey N, 2017, BEST PRACT RES CL HA, V30, P336, DOI 10.1016/j.beha.2017.09.002
   Garfall AL, 2015, NEW ENGL J MED, V373, P1040, DOI 10.1056/NEJMoa1504542
   Gomes-Silva D, 2018, BIOTECHNOL J, V13, DOI 10.1002/biot.201700097
   Guedan S, 2018, JCI INSIGHT, V3, DOI 10.1172/jci.insight.96976
   Harris DT, 2016, TRENDS PHARMACOL SCI, V37, P220, DOI 10.1016/j.tips.2015.11.004
   Hombach AA, 2011, INT J CANCER, V129, P2935, DOI 10.1002/ijc.25960
   Illescas-Montes R, 2019, LIFE SCI, V233, DOI 10.1016/j.lfs.2019.116744
   Jacoby E, 2019, IMMUNOL REV, V290, P39, DOI 10.1111/imr.12774
   Jain MD, 2018, STEM CELLS, V36, P36, DOI 10.1002/stem.2715
   Jen EY, 2019, CLIN CANCER RES, V25, P473, DOI 10.1158/1078-0432.CCR-18-2337
   Jethwa H, 2014, CLIN IMMUNOL, V150, P51, DOI 10.1016/j.clim.2013.11.004
   Kagoya Y, 2018, NAT MED, V24, P352, DOI 10.1038/nm.4478
   Kansal R, 2019, SCI TRANSL MED, V11, DOI 10.1126/scitranslmed.aav1648
   Kowolik CM, 2006, CANCER RES, V66, P10995, DOI 10.1158/0008-5472.CAN-06-0160
   Lleo A, 2010, AUTOIMMUN REV, V9, pA259, DOI 10.1016/j.autrev.2009.12.002
   Long AH, 2015, NAT MED, V21, P581, DOI 10.1038/nm.3838
   Ludwig J, 2020, METHODS MOL BIOL, V2086, P165, DOI 10.1007/978-1-0716-0146-4_12
   Maldini CR, 2018, NAT REV IMMUNOL, V18, P605, DOI 10.1038/s41577-018-0042-2
   Manel J., 2017, MOJ IMMUNOL, V5, DOI [10.15406/moji.2017.05.00158, DOI 10.15406/MOJI.2017.05.00158]
   Maude SL, 2018, NEW ENGL J MED, V378, P439, DOI 10.1056/NEJMoa1709866
   Maude SL, 2014, NEW ENGL J MED, V371, P1507, DOI 10.1056/NEJMoa1407222
   Maus MV, 2014, BLOOD, V123, P2625, DOI 10.1182/blood-2013-11-492231
   McHugh J, 2019, NAT REV RHEUMATOL, V15, P249, DOI 10.1038/s41584-019-0214-x
   Milone MC, 2009, MOL THER, V17, P1453, DOI 10.1038/mt.2009.83
   Neelapu SS, 2017, NEW ENGL J MED, V377, P2531, DOI 10.1056/NEJMoa1707447
   Neelapu SS, 2018, NAT REV CLIN ONCOL, V15, P47, DOI 10.1038/nrclinonc.2017.148
   Newick K, 2017, ANNU REV MED, V68, P139, DOI 10.1146/annurev-med-062315-120245
   OHISHI K, 1995, J IMMUNOL, V154, P3173
   Picanco-Castro V, 2020, HEMATOL TRANSF CELL, V42, P150, DOI 10.1016/j.htct.2019.06.007
   Porter DL, 2015, SCI TRANSL MED, V7, DOI 10.1126/scitranslmed.aac5415
   Quintarelli C, 2018, ONCOIMMUNOLOGY, V7, DOI 10.1080/2162402X.2018.1433518
   Richard-Eaglin A, 2018, NURS CLIN N AM, V53, P319, DOI 10.1016/j.cnur.2018.04.002
   Sakaguchi S, 2011, METHODS MOL BIOL, V707, P3, DOI 10.1007/978-1-61737-979-6_1
   Savoldo B, 2011, J CLIN INVEST, V121, P1822, DOI 10.1172/JCI46110
   Seliger B, 2008, J IMMUNOTOXICOL, V5, P361, DOI 10.1080/15476910802482870
   Shurin MR, 2007, ADV EXP MED BIOL, V601, P3
   Song DG, 2012, BLOOD, V119, P696, DOI 10.1182/blood-2011-03-344275
   Tahir A, 2018, CUREUS, V10, DOI 10.7759/cureus.3407
   Tenspolde M, 2019, J AUTOIMMUN, V103, DOI 10.1016/j.jaut.2019.05.017
   Wang LX, 2018, MEDICINE, V97, DOI 10.1097/MD.0000000000010455
   Wang LF, 2015, J INTERN MED, V278, P369, DOI 10.1111/joim.12395
   Wang M, 2019, NAT REV NEPHROL, V15, P319, DOI 10.1038/s41581-019-0144-5
   Xia AL, 2017, ONCOTARGET, V8, P90521, DOI 10.18632/oncotarget.19361
   Zhang L, 2019, J AUTOIMMUN, V96, P50, DOI 10.1016/j.jaut.2018.08.004
   Zhang QF, 2018, FRONT IMMUNOL, V9, DOI 10.3389/fimmu.2018.02359
   Zhao ZJ, 2018, ACTA PHARM SIN B, V8, P539, DOI 10.1016/j.apsb.2018.03.001
   Zheng WT, 2018, LEUKEMIA, V32, P1157, DOI 10.1038/s41375-017-0008-6
   Zhou XH, 2010, J IMMUNOL, V185, P2675, DOI 10.4049/jimmunol.1000598
NR 74
TC 8
Z9 8
U1 1
U2 3
PU HINDAWI LTD
PI LONDON
PA ADAM HOUSE, 3RD FLR, 1 FITZROY SQ, LONDON, W1T 5HF, ENGLAND
SN 2314-8861
EI 2314-7156
J9 J IMMUNOL RES
JI J Immunol. Res.
PD DEC 31
PY 2019
VL 2019
AR 5727516
DI 10.1155/2019/5727516
PG 9
WC Immunology
SC Immunology
GA KC6OI
UT WOS:000507294100001
PM 32083141
OA Green Published, gold
DA 2021-10-28
ER

PT J
AU Rodgers, DT
   Mazagova, M
   Hampton, EN
   Cao, Y
   Ramadoss, NS
   Hardy, IR
   Schulman, A
   Du, JJ
   Wang, F
   Singer, O
   Ma, J
   Nunez, V
   Shen, JY
   Woods, AK
   Wright, TM
   Schultz, PG
   Kim, CH
   Young, TS
AF Rodgers, David T.
   Mazagova, Magdalena
   Hampton, Eric N.
   Cao, Yu
   Ramadoss, Nitya S.
   Hardy, Ian R.
   Schulman, Andrew
   Du, Juanjuan
   Wang, Feng
   Singer, Oded
   Ma, Jennifer
   Nunez, Vanessa
   Shen, Jiayin
   Woods, Ashley K.
   Wright, Timothy M.
   Schultz, Peter G.
   Kim, Chan Hyuk
   Young, Travis S.
TI Switch-mediated activation and retargeting of CAR-T cells for B-cell
   malignancies
SO PROCEEDINGS OF THE NATIONAL ACADEMY OF SCIENCES OF THE UNITED STATES OF
   AMERICA
LA English
DT Article
DE chimeric antigen receptor T cell; autologous cell therapy; antibody
   engineering; cancer; leukemia
ID CHIMERIC ANTIGEN RECEPTOR; ADOPTIVE IMMUNOTHERAPY; ADVERSE EVENT; SAFETY
   SWITCH; IN-VITRO; CANCER; ANTIBODIES; DESIGN; RECOGNITION; LYMPHOCYTES
AB Chimeric antigen receptor T (CAR-T) cell therapy has produced impressive results in clinical trials for B-cell malignancies. However, safety concerns related to the inability to control CAR-T cells once infused into the patient remain a significant challenge. Here we report the engineering of recombinant antibody-based bifunctional switches that consist of a tumor antigen-specific Fab molecule engrafted with a peptide neo-epitope, which is bound exclusively by a peptide-specific switchable CAR-T cell (sCAR-T). The switch redirects the activity of the bio-orthogonal sCAR-T cells through the selective formation of immunological synapses, in which the sCAR-T cell, switch, and target cell interact in a structurally defined and temporally controlled manner. Optimized switches specific for CD19 controlled the activity, tissue-homing, cytokine release, and phenotype of sCAR-T cells in a dose-titratable manner in a Nalm-6 xenograft rodent model of B-cell leukemia. The sCAR-T-cell dosing regimen could be tuned to provide efficacy comparable to the corresponding conventional CART-19, but with lower cytokine levels, thereby offering a method of mitigating cytokine release syndrome in clinical translation. Furthermore, we demonstrate that this methodology is readily adaptable to targeting CD20 on cancer cells using the same sCAR-T cell, suggesting that this approach may be broadly applicable to heterogeneous and resistant tumor populations, as well as other liquid and solid tumor antigens.
C1 [Rodgers, David T.; Mazagova, Magdalena; Hampton, Eric N.; Ramadoss, Nitya S.; Hardy, Ian R.; Schulman, Andrew; Du, Juanjuan; Wang, Feng; Singer, Oded; Ma, Jennifer; Nunez, Vanessa; Shen, Jiayin; Woods, Ashley K.; Wright, Timothy M.; Schultz, Peter G.; Kim, Chan Hyuk; Young, Travis S.] Calif Inst Biomed Res, Dept Biol, La Jolla, CA 92019 USA.
   [Cao, Yu; Schultz, Peter G.] Scripps Res Inst, Dept Chem, La Jolla, CA 92037 USA.
   [Cao, Yu; Schultz, Peter G.] Scripps Res Inst, Skaggs Inst Chem Biol, La Jolla, CA 92037 USA.
   [Ramadoss, Nitya S.] Stanford Univ, Shriram Ctr, Stanford, CA 94305 USA.
   [Hardy, Ian R.] Fate Therapeut, San Diego, CA 92121 USA.
   [Singer, Oded] Weizmann Inst Sci, Viral Vector Core, IL-76100 Rehovot, Israel.
   [Shen, Jiayin] Fudan Univ, Shanghai Publ Hlth Clin Ctr, Dept Infect Dis, Shanghai 201508, Peoples R China.
RP Schultz, PG; Kim, CH; Young, TS (corresponding author), Calif Inst Biomed Res, Dept Biol, La Jolla, CA 92019 USA.; Schultz, PG (corresponding author), Scripps Res Inst, Dept Chem, La Jolla, CA 92037 USA.; Schultz, PG (corresponding author), Scripps Res Inst, Skaggs Inst Chem Biol, La Jolla, CA 92037 USA.
EM schultz@scripps.edu; chkim@calibr.org; tyoung@calibr.org
FU National Institutes of HealthUnited States Department of Health & Human
   ServicesNational Institutes of Health (NIH) - USA [R01 GM062159-14];
   NATIONAL INSTITUTE OF GENERAL MEDICAL SCIENCESUnited States Department
   of Health & Human ServicesNational Institutes of Health (NIH) - USANIH
   National Institute of General Medical Sciences (NIGMS) [R01GM062159]
   Funding Source: NIH RePORTER
FX We thank Dr. James Kochenderfer for use of the luciferized Nalm-6 cell
   line, and Dr. Inder Verma for assistance with lentiviral constructs.
   This work was supported by National Institutes of Health Grant R01
   GM062159-14 (to P.G.S.).
CR Aalberse RC, 2002, IMMUNOLOGY, V105, P9, DOI 10.1046/j.0019-2805.2001.01341.x
   Barrett DM, 2013, HUM GENE THER, V24, P717, DOI 10.1089/hum.2013.075
   Brentjens R, 2010, MOL THER, V18, P666, DOI 10.1038/mt.2010.31
   Brentjens RJ, 2007, CLIN CANCER RES, V13, P5426, DOI 10.1158/1078-0432.CCR-07-0674
   Bridgeman JS, 2010, CURR GENE THER, V10, P77
   Chakraborty AK, 2014, NAT IMMUNOL, V15, P798, DOI 10.1038/ni.2940
   Chen XY, 2013, ADV DRUG DELIVER REV, V65, P1357, DOI 10.1016/j.addr.2012.09.039
   CLASSON BJ, 1992, INT IMMUNOL, V4, P215, DOI 10.1093/intimm/4.2.215
   Di Stasi A, 2011, NEW ENGL J MED, V365, P1673, DOI 10.1056/NEJMoa1106152
   Evans AG, 2015, BRIT J HAEMATOL, V171, P205, DOI 10.1111/bjh.13562
   Flanagan RJ, 2004, DRUG SAFETY, V27, P1115, DOI 10.2165/00002018-200427140-00004
   Grada Z, 2013, MOL THER-NUCL ACIDS, V2, DOI 10.1038/mtna.2013.32
   Grupp SA, 2013, NEW ENGL J MED, V368, P1509, DOI 10.1056/NEJMoa1215134
   Hanes J, 1998, P NATL ACAD SCI USA, V95, P14130, DOI 10.1073/pnas.95.24.14130
   Haso W, 2013, BLOOD, V121, P1165, DOI 10.1182/blood-2012-06-438002
   Hudecek M, 2015, CANCER IMMUNOL RES, V3, P125, DOI 10.1158/2326-6066.CIR-14-0127
   Hudecek M, 2013, CLIN CANCER RES, V19, P3153, DOI 10.1158/1078-0432.CCR-13-0330
   Jensen MC, 2015, CURR OPIN IMMUNOL, V33, P9, DOI 10.1016/j.coi.2015.01.002
   June CH, 2014, CANCER IMMUNOL IMMUN, V63, P969, DOI 10.1007/s00262-014-1568-1
   Kalos M, 2013, IMMUNITY, V39, P49, DOI 10.1016/j.immuni.2013.07.002
   Kalos M, 2011, SCI TRANSL MED, V3, DOI 10.1126/scitranslmed.3002842
   Kochenderfer JN, 2013, BLOOD, V122, P4129, DOI 10.1182/blood-2013-08-519413
   Kudo K, 2014, CANCER RES, V74, P93, DOI 10.1158/0008-5472.CAN-13-1365
   Lee DW, 2015, LANCET, V385, P517, DOI 10.1016/S0140-6736(14)61403-3
   Li XC, 2013, CURR OPIN ORGAN TRAN, V18, P387, DOI 10.1097/MOT.0b013e3283626130
   Liu T, 2015, P NATL ACAD SCI USA, V112, P1356, DOI 10.1073/pnas.1423668112
   Liu T, 2014, J AM CHEM SOC, V136, P10557, DOI 10.1021/ja5042447
   Ma JSY, 2016, P NATL ACAD SCI USA, V113, pE450, DOI 10.1073/pnas.1524193113
   Maude SL, 2014, NEW ENGL J MED, V371, P1507, DOI 10.1056/NEJMoa1407222
   Milone MC, 2009, MOL THER, V17, P1453, DOI 10.1038/mt.2009.83
   Morgan RA, 2010, MOL THER, V18, P843, DOI 10.1038/mt.2010.24
   Mossner E, 2001, J MOL BIOL, V308, P115, DOI 10.1006/jmbi.2001.4575
   Qin HY, 2015, BLOOD, V126, P629, DOI 10.1182/blood-2014-11-612903
   Riddell SR, 2014, CANCER J, V20, P141, DOI 10.1097/PPO.0000000000000036
   Romer PS, 2011, BLOOD, V118, P6772, DOI 10.1182/blood-2010-12-319780
   Sadelain M, 2013, CANCER DISCOV, V3, P388, DOI 10.1158/2159-8290.CD-12-0548
   Srivastava S, 2015, TRENDS IMMUNOL, V36, P494, DOI 10.1016/j.it.2015.06.004
   Straathof KC, 2005, BLOOD, V105, P4247, DOI 10.1182/blood-2004-11-4564
   Tamada K, 2012, CLIN CANCER RES, V18, P6436, DOI 10.1158/1078-0432.CCR-12-1449
   Teeling JL, 2006, J IMMUNOL, V177, P362, DOI 10.4049/jimmunol.177.1.362
   Terakura S, 2012, BLOOD, V119, P72, DOI 10.1182/blood-2011-07-366419
   Urbanska K, 2012, ONCOIMMUNOLOGY, V1, P777, DOI 10.4161/onci.19730
   Urbanska K, 2012, CANCER RES, V72, P1844, DOI 10.1158/0008-5472.CAN-11-3890
   Uttenthal BJ, 2012, J GENE MED, V14, P386, DOI 10.1002/jgm.2637
   Wang R, 2009, J IMMUNOL, V183, P2554, DOI 10.4049/jimmunol.0901276
   Wang W, 2008, CLIN PHARMACOL THER, V84, P548, DOI 10.1038/clpt.2008.170
   Wu CY, 2015, SCIENCE, V350, DOI 10.1126/science.aab4077
   Xu XJ, 2013, LEUKEMIA LYMPHOMA, V54, P255, DOI 10.3109/10428194.2012.715350
   Zahnd C, 2004, J BIOL CHEM, V279, P18870, DOI 10.1074/jbc.M309169200
   Zhang BD, 2009, MABS-AUSTIN, V1, P326, DOI 10.4161/mabs.1.4.8895
   Zhang H, 2007, J IMMUNOL, V179, P4910, DOI 10.4049/jimmunol.179.7.4910
   Zhang Y, 2013, ANGEW CHEM INT EDIT, V52, P8295, DOI 10.1002/anie.201303656
   ZOLA H, 1991, IMMUNOL CELL BIOL, V69, P411, DOI 10.1038/icb.1991.58
NR 53
TC 199
Z9 207
U1 2
U2 92
PU NATL ACAD SCIENCES
PI WASHINGTON
PA 2101 CONSTITUTION AVE NW, WASHINGTON, DC 20418 USA
SN 0027-8424
J9 P NATL ACAD SCI USA
JI Proc. Natl. Acad. Sci. U. S. A.
PD JAN 26
PY 2016
VL 113
IS 4
BP E459
EP E468
DI 10.1073/pnas.1524155113
PG 10
WC Multidisciplinary Sciences
SC Science & Technology - Other Topics
GA DB6IJ
UT WOS:000368617900010
PM 26759369
OA Green Published, Bronze
HC Y
HP N
DA 2021-10-28
ER

PT J
AU Zhou, S
   Li, WM
   Xiao, Y
   Zhu, XY
   Zhong, ZD
   Li, Q
   Cheng, FJ
   Zou, P
   You, Y
   Zhu, XJ
AF Zhou, Shu
   Li, Weiming
   Xiao, Yi
   Zhu, Xiaoying
   Zhong, Zhaodong
   Li, Qing
   Cheng, Fanjun
   Zou, Ping
   You, Yong
   Zhu, Xiaojian
TI A novel chimeric antigen receptor redirecting T-cell specificity towards
   CD26(+) cancer cells
SO LEUKEMIA
LA English
DT Article
ID CHRONIC MYELOID-LEUKEMIA; HEMATOPOIETIC STEM-CELLS; 4-1BB COSTIMULATION;
   CAR; IMATINIB; THERAPY; YS110; CD33
AB Chimeric antigen receptor (CAR) T-cell immunotherapy is rapidly emerging as a promising novel treatment for malignancies. To broaden the success of CAR T-cell treatment for chronic myeloid leukaemia (CML), we attempted to construct a CD26 CAR T-cell product to target tyrosine kinase inhibitor-insensitive leukaemia stem cells (LSCs), which have been a challenge to cure for several decades and can be discriminated from healthy stem cells by the robust biomarker CD26. Of additional interest is that CD26 has also been reported to be a multi-purpose therapeutic target for other malignancies. Here, we constructed CD26 CAR T cells utilizing lentiviral transduction methods and verified them by flow cytometry analysis and RNA-seq. We found that the initial expansion of CD26 CAR-transduced T cells was delayed due to transient fratricide, but subsequent expansion was accelerated. CD26 CAR T cells exhibited cytotoxicity against the CD26(+) T-cell lymphoma cell line Karpas 299, CD26-overexpressing K562 cells and primary CML LSCs, activated multiple effector functions in co-culture assays, and limited tumour progression in a mouse model; but there was some off-tumour cytotoxicity towards activated lymphocytes. In conclusion, these results establish the feasibility of using CD26 as an antigen for CAR T cells targeting CD26(+) tumour cells.
C1 [Zhou, Shu; Li, Weiming; Zhu, Xiaoying; Zhong, Zhaodong; Cheng, Fanjun; Zou, Ping; You, Yong] Huazhong Univ Sci & Technol, Union Hosp, Tongji Med Coll, Inst Hematol, Wuhan 430022, Peoples R China.
   [Xiao, Yi; Zhu, Xiaojian] Huazhong Univ Sci & Technol, Tongji Hosp, Tongji Med Coll, Dept Hematol, Wuhan 430030, Peoples R China.
   [Li, Qing] Wuhan 1 Hosp, Dept Hematol, Wuhan 430022, Peoples R China.
RP You, Y (corresponding author), Huazhong Univ Sci & Technol, Union Hosp, Tongji Med Coll, Inst Hematol, Wuhan 430022, Peoples R China.; Zhu, XJ (corresponding author), Huazhong Univ Sci & Technol, Tongji Hosp, Tongji Med Coll, Dept Hematol, Wuhan 430030, Peoples R China.
EM youunion@126.com; zhuxiaojian@hust.edu.cn
RI li, weiming/AAP-1516-2020
FU National Natural Science Foundation of China (NSFC)National Natural
   Science Foundation of China (NSFC) [81873440, 81700142, 81670145]
FX The work was supported by grants from the National Natural Science
   Foundation of China (NSFC) (Nos: 81873440, 81700142 and 81670145). We
   appreciate all of the doctors and patients who have contributed to this
   work.
CR Angevin E, 2017, BRIT J CANCER, V116, P1126, DOI 10.1038/bjc.2017.62
   Balaji KN, 2002, J EXP MED, V196, P493, DOI 10.1084/jem.20011836
   Bocchia M, 2018, FRONT ONCOL, V8, DOI 10.3389/fonc.2018.00194
   Casucci M, 2013, BLOOD, V122, P3461, DOI 10.1182/blood-2013-04-493361
   Chomel JC, 2011, BLOOD, V118, P3657, DOI 10.1182/blood-2011-02-335497
   Corbin AS, 2011, J CLIN INVEST, V121, P396, DOI 10.1172/JCI35721
   Cui JK, 2018, LEUKEMIA LYMPHOMA, V59, P2264, DOI 10.1080/10428194.2017.1421755
   Das M, 2017, LANCET ONCOL, V18, pE247, DOI 10.1016/S1470-2045(17)30233-4
   Davies S, 2015, BIOMED PHARMACOTHER, V71, P135, DOI 10.1016/j.biopha.2015.02.031
   Drent E, 2016, HAEMATOLOGICA, V101, P616, DOI 10.3324/haematol.2015.137620
   Enz N, 2019, PHARMACOL THERAPEUT, V198, P135, DOI 10.1016/j.pharmthera.2019.02.015
   Gomes-Silva D, 2017, CELL REP, V21, P17, DOI 10.1016/j.celrep.2017.09.015
   Gomes-Silva D, 2017, BLOOD, V130, P285, DOI 10.1182/blood-2017-01-761320
   Hatano R, 2013, IMMUNOLOGY, V138, P165, DOI 10.1111/imm.12028
   Herrmann H, 2014, BLOOD, V123, P3951, DOI 10.1182/blood-2013-10-536078
   Herrmann H, 2012, HAEMATOL-HEMATOL J, V97, P219, DOI 10.3324/haematol.2010.035006
   Ho L, 2001, CLIN CANCER RES, V7, P2031
   Jorgensen HG, 2007, BLOOD, V109, P4016, DOI 10.1182/blood-2006-11-057521
   Kaiserman D, 2010, CELL DEATH DIFFER, V17, P586, DOI 10.1038/cdd.2009.169
   Kenderian SS, 2015, LEUKEMIA, V29, P1637, DOI 10.1038/leu.2015.52
   Kim MY, 2018, CELL, V173, P1439, DOI 10.1016/j.cell.2018.05.013
   KOLB HJ, 1995, BLOOD, V86, P2041, DOI 10.1182/blood.V86.5.2041.bloodjournal8652041
   Krause DS, 2006, NAT MED, V12, P1175, DOI 10.1038/nm1489
   Landberg N, 2016, LEUKEMIA, V30, P253, DOI 10.1038/leu.2015.135
   Luo X, 1998, CELL, V94, P481, DOI 10.1016/S0092-8674(00)81589-5
   Mamonkin M, 2018, CANCER IMMUNOL RES, V6, P47, DOI 10.1158/2326-6066.CIR-17-0126
   Mamonkin M, 2015, BLOOD, V126, P983, DOI 10.1182/blood-2015-02-629527
   Mardiros A, 2013, BLOOD, V122, P3138, DOI 10.1182/blood-2012-12-474056
   Maude SL, 2014, NEW ENGL J MED, V371, P1507, DOI 10.1056/NEJMoa1407222
   Mestermann K, 2019, SCI TRANSL MED, V11, DOI 10.1126/scitranslmed.aau5907
   Neelapu SS, 2018, NAT REV CLIN ONCOL, V15, P47, DOI 10.1038/nrclinonc.2017.148
   Pallera A, 2016, J NATL COMPR CANC NE, V14, P1505, DOI 10.6004/jnccn.2016.0162
   Ramos CA, 2017, J CLIN INVEST, V127, P3468, DOI 10.1172/JCI94306
   Roybal KT, 2016, CELL, V164, P770, DOI 10.1016/j.cell.2016.01.011
   Sadelain M, 2017, CELL, V171, P1471, DOI 10.1016/j.cell.2017.12.002
   Saussele S, 2016, LEUKEMIA, V30, P1638, DOI 10.1038/leu.2016.115
   Schuster SJ, 2017, NEW ENGL J MED, V377, P2545, DOI 10.1056/NEJMoa1708566
   Steinke FC, 2014, IMMUNOL RES, V59, P45, DOI 10.1007/s12026-014-8545-9
   Warda W, 2019, CANCER RES, V79, P663, DOI 10.1158/0008-5472.CAN-18-1078
   Warfvinge R, 2017, BLOOD, V129, P2384, DOI 10.1182/blood-2016-07-728873
   Yu SN, 2019, MOL CANCER, V18, DOI 10.1186/s12943-019-1057-4
NR 41
TC 3
Z9 3
U1 3
U2 8
PU SPRINGERNATURE
PI LONDON
PA CAMPUS, 4 CRINAN ST, LONDON, N1 9XW, ENGLAND
SN 0887-6924
EI 1476-5551
J9 LEUKEMIA
JI Leukemia
PD JAN
PY 2021
VL 35
IS 1
BP 119
EP 129
DI 10.1038/s41375-020-0824-y
EA APR 2020
PG 11
WC Oncology; Hematology
SC Oncology; Hematology
GA PR6SH
UT WOS:000528082400001
PM 32317776
DA 2021-10-28
ER

PT J
AU Xu, J
   Melenhorst, JJ
   Fraietta, JA
AF Xu, Jun
   Melenhorst, J. Joseph
   Fraietta, Joseph A.
TI Toward precision manufacturing of immunogene T-cell therapies
SO CYTOTHERAPY
LA English
DT Review
DE cell manufacturing; chimeric antigen receptor T cell; immunotherapy;
   T-cell therapy; T-cell culture
ID CHIMERIC ANTIGEN RECEPTOR; B-CELL; ADOPTIVE IMMUNOTHERAPY; CD28
   COSTIMULATION; ANTITUMOR-ACTIVITY; PRESENTING CELLS; PERIPHERAL-BLOOD;
   EFFECTOR DIFFERENTIATION; CYTOTOXIC LYMPHOCYTES; CANCER-PATIENTS
AB Cancer can be effectively targeted using a patient's own T cells equipped with synthetic receptors, including chimeric antigen receptors (CARs) that redirect and reprogram these lymphocytes to mediate tumor rejection. Over the past two decades, several strategies to manufacture genetically engineered T cells have been proposed, with the goal of generating optimally functional cellular products for adoptive transfer. Based on this work, protocols for manufacturing clinical-grade CAR T cells have been established, but these complex methods have been used to treat only a few hundred individuals. As CAR T-cell therapy progresses into later-phase clinical trials and becomes an option for more patients, a major consideration for academic institutions and industry is developing robust manufacturing processes that will permit scaling-out production of immunogene T-cell therapies in a reproducible and efficient manner. In this review, we will discuss the steps involved in cell processing, the major obstacles surrounding T-cell manufacturing platforms and the approaches for improving cellular product potency. Finally, we will address the challenges of expanding CAR T-cell therapy to a global patient population.
C1 [Xu, Jun; Melenhorst, J. Joseph; Fraietta, Joseph A.] Univ Penn, Perelman Sch Med, Ctr Cellular Immunotherapies, Philadelphia, PA 19104 USA.
   [Xu, Jun; Melenhorst, J. Joseph; Fraietta, Joseph A.] Univ Penn, Dept Pathol & Lab Med, Perelman Sch Med, Philadelphia, PA 19104 USA.
   [Xu, Jun; Melenhorst, J. Joseph; Fraietta, Joseph A.] Univ Penn, Abramson Canc Ctr, Philadelphia, PA 19104 USA.
RP Fraietta, JA (corresponding author), Univ Penn, Perelman Ctr Adv Med, South Tower,SPE 9,Room 104,3400 Civ Ctr Blvd, Philadelphia, PA 19104 USA.
EM jfrai@upenn.edu
RI Melenhorst, Jan/AAW-2546-2020
OI Melenhorst, Jan/0000-0001-7677-537X
CR Ahmed N, 2015, J CLIN ONCOL, V33, P1688, DOI 10.1200/JCO.2014.58.0225
   Almand B, 2001, J IMMUNOL, V166, P678, DOI 10.4049/jimmunol.166.1.678
   Araki K, 2009, NATURE, V460, P108, DOI 10.1038/nature08155
   Barrett DM, 2014, CYTOTHERAPY, V16, P619, DOI 10.1016/j.jcyt.2013.10.013
   BASHOUR KT, 2001, BLOOD, V126, P1901
   Bear AS, 2012, MOL THER, V20, P246, DOI 10.1038/mt.2011.288
   Beatty GL, 2014, CANCER IMMUNOL RES, V2, P112, DOI 10.1158/2326-6066.CIR-13-0170
   Berger C, 2009, BLOOD, V114, P2417, DOI 10.1182/blood-2008-12-189266
   Brentjens RJ, 2007, CLIN CANCER RES, V13, P5426, DOI 10.1158/1078-0432.CCR-07-0674
   Brentjens RJ, 2013, SCI TRANSL MED, V5, DOI 10.1126/scitranslmed.3005930
   Brentjens RJ, 2011, BLOOD, V118, P4817, DOI 10.1182/blood-2011-04-348540
   Brentjens RJ, 2003, NAT MED, V9, P279, DOI 10.1038/nm827
   Buck MD, 2015, J EXP MED, V212, P1345, DOI 10.1084/jem.20151159
   Burkhardt UE, 2013, J CLIN INVEST, V123, P3756, DOI [10.1172/JCI69098, 10.1172/JCI69008]
   Butler MO, 2007, CLIN CANCER RES, V13, P1857, DOI 10.1158/1078-0432.CCR-06-1905
   Butler MO, 2012, PLOS ONE, V7, DOI 10.1371/journal.pone.0030229
   Casati A, 2013, CANCER IMMUNOL IMMUN, V62, P1563, DOI 10.1007/s00262-013-1459-x
   Cieri N, 2013, BLOOD, V121, P573, DOI 10.1182/blood-2012-05-431718
   Cornetta K., 2017, MOL THER, V26, P280
   Couzin-Frankel J, 2013, SCIENCE, V342, P1432, DOI 10.1126/science.342.6165.1432
   Crompton JG, 2015, CANCER RES, V75, P296, DOI 10.1158/0008-5472.CAN-14-2277
   Crompton JG, 2014, IMMUNOL REV, V257, P264, DOI 10.1111/imr.12135
   Davies JK, 2010, CANCER RES, V70, P3915, DOI 10.1158/0008-5472.CAN-09-3845
   Davila ML, 2014, SCI TRANSL MED, V6, DOI 10.1126/scitranslmed.3008226
   Dull T, 1998, J VIROL, V72, P8463, DOI 10.1128/JVI.72.11.8463-8471.1998
   ESHHAR Z, 1993, P NATL ACAD SCI USA, V90, P720, DOI 10.1073/pnas.90.2.720
   Filipazzi P, 2007, J CLIN ONCOL, V25, P2546, DOI 10.1200/JCO.2006.08.5829
   Fowler DH, 2013, BLOOD, V121, P2864, DOI 10.1182/blood-2012-08-446872
   Fox CJ, 2005, NAT REV IMMUNOL, V5, P844, DOI 10.1038/nri1710
   Fraietta JA, 2016, BLOOD, V128, DOI 10.1182/blood.V128.22.57.57
   Fraietta JA, 2016, BLOOD, V127, P1117, DOI 10.1182/blood-2015-11-679134
   Gattinoni L, 2012, NAT REV CANCER, V12, P671, DOI 10.1038/nrc3322
   Gattinoni L, 2011, NAT MED, V17, P1290, DOI 10.1038/nm.2446
   Gattinoni L, 2009, NAT MED, V15, P808, DOI 10.1038/nm.1982
   Geiger R, 2016, CELL, V167, P829, DOI 10.1016/j.cell.2016.09.031
   Ghassemi S, 2016, BLOOD, V128, DOI 10.1182/blood.V128.22.4549.4549
   Gringhuis SI, 1997, BLOOD, V90, P2690, DOI 10.1182/blood.V90.7.2690.2690_2690_2700
   GROSS G, 1989, P NATL ACAD SCI USA, V86, P10024, DOI 10.1073/pnas.86.24.10024
   Hardy NM, 2011, CLIN CANCER RES, V17, P6878, DOI 10.1158/1078-0432.CCR-11-1579
   Hasan AN, 2016, CLIN EXP IMMUNOL, V186, P249, DOI 10.1111/cei.12816
   Hernandez-Chacon JA, 2011, J IMMUNOTHER, V34, P236, DOI 10.1097/CJI.0b013e318209e7ec
   Hippen KL, 2008, BLOOD, V112, P2847, DOI 10.1182/blood-2008-01-132951
   Jena B, 2010, BLOOD, V116, P1035, DOI 10.1182/blood-2010-01-043737
   Jesuraj NJ, 2016, BLOOD, V128, DOI 10.1182/blood.V128.22.3368.3368
   Kaartinen T, 2017, CYTOTHERAPY, V19, P689, DOI 10.1016/j.jcyt.2017.03.067
   Kagoya Y, 2017, JCI INSIGHT, V2, DOI 10.1172/jci.insight.89580
   Kalos M., 2011, SCI TRANSL MED, V3
   Kebriaei P, 2016, J CLIN INVEST, V126, P3363, DOI 10.1172/JCI86721
   Klebanoff CA, 2005, P NATL ACAD SCI USA, V102, P9571, DOI 10.1073/pnas.0503726102
   Klebanoff CA, 2004, P NATL ACAD SCI USA, V101, P1969, DOI 10.1073/pnas.0307298101
[truncated: 4,040,523 more chars]
