# Supplementary material for: A Bibliometric and Knowledge-Map Analysis of CAR-T Cells From 2009 to 2021
Source: Front Immunol. 2022 Mar 18;13:840956. doi: 10.3389/fimmu.2022.840956 (PMC8971369; doi:10.3389/fimmu.2022.840956)
Supplement: Supplementary file 1 [file DataSheet_1.zip › Annexes 1/download_1001-1500.txt]

FN Clarivate Analytics Web of Science
VR 1.0
PT J
AU Wang, N
   Meng, YC
   Wu, YH
   He, J
   Liu, F
AF Wang, Na
   Meng, Yunchong
   Wu, Yaohui
   He, Jing
   Liu, Fang
TI Efficacy and safety of chimeric antigen receptor T cell immunotherapy in
   B-cell non-Hodgkin lymphoma: a systematic review and meta-analysis
SO IMMUNOTHERAPY
LA English
DT Review
DE B-cell lymphoma; chimeric antigen receptor T cell; efficacy;
   meta-analysis; non-Hodgkin lymphoma; refractory; relapse; toxicity
ID CLINICAL-TRIAL; THERAPY; MALIGNANCY; REMISSIONS; PHASE-1
AB Aim: The aim was to evaluate the efficacy and safety of chimeric antigen receptor T (CAR-T) cell in B-cell non-Hodgkin lymphoma (B-NHL). Materials & methods: A meta-analysis was conducted using eligible clinical trials, which were obtained from electronic medical literature databases. Results: A total of 24 clinical trials with 590 patients were included. The best overall response rate was 66% and complete remission rate was 46%. The incidence rates of cytokine-release syndrome and neurotoxicity (grade >= 3) were 9 and 5%, respectively. The various clinical factors were analyzed. Autogenic CAR-T cell may lead to improved efficacy than allogeneic CAR-T cell. CD20 CAR-T cell may show increased efficacy than CD19 CAR-T cell. Conclusion: CAR-T immunotherapy has remarkable efficacy and low toxicity in relapsed/refractory B-NHL.
   Lay abstract
   Immunotherapy has demonstrated remarkable antitumor activity in the field of lymphoma (a type of blood cancer that develops when white blood cells grow out of control) compared with conventional treatment methods. Simultaneously, the toxicity associated with immunotherapy is attracting the attention of researchers. We conducted a study to further reveal the effectiveness and safety of an emerging immunotherapy method to treat lymphoma. We analyze several clinical factors that may affect the outcome of treatment, hoping to provide useful information with regards to the treatment of lymphoma. Our results indicated that this emerging immunotherapy method has remarkable efficacy and low toxicity in lymphoma.
C1 [Wang, Na; Wu, Yaohui; He, Jing; Liu, Fang] Huazhong Univ Sci & Technol, Union Hosp, Inst Hematol, Tongji Med Coll, Wuhan, Peoples R China.
   [Meng, Yunchong] Huazhong Univ Sci & Technol, Union Hosp, Tongji Med Coll, Dept Thorac Surg, Wuhan, Peoples R China.
RP Liu, F (corresponding author), Huazhong Univ Sci & Technol, Union Hosp, Inst Hematol, Tongji Med Coll, Wuhan, Peoples R China.
EM liufang19961996@163.com
CR Al-Hamadani M, 2015, AM J HEMATOL, V90, P790, DOI 10.1002/ajh.24086
   BEGG CB, 1994, BIOMETRICS, V50, P1088, DOI 10.2307/2533446
   Bray F, 2018, CA-CANCER J CLIN, V68, P394, DOI 10.3322/caac.21492
   Brudno JN, 2020, NAT MED, V26, P270, DOI 10.1038/s41591-019-0737-3
   Brudno JN, 2018, NAT REV CLIN ONCOL, V15, P31, DOI 10.1038/nrclinonc.2017.128
   Brudno JN, 2016, J CLIN ONCOL, V34, P1112, DOI 10.1200/JCO.2015.64.5929
   Cao GM, 2019, MEDICINE, V98, DOI 10.1097/MD.0000000000017506
   Cao JX, 2019, CYTOTHERAPY, V21, P769, DOI 10.1016/j.jcyt.2019.04.005
   Chavez JC, 2019, THER ADV HEMATOL, V10, DOI 10.1177/2040620719841581
   Chavez JC, 2018, BEST PRACT RES CL HA, V31, P135, DOI 10.1016/j.beha.2018.04.001
   Egger M, 1997, BMJ-BRIT MED J, V315, P629, DOI 10.1136/bmj.315.7109.629
   Enblad G, 2018, CLIN CANCER RES, V24, P6185, DOI 10.1158/1078-0432.CCR-18-0426
   Haso W, 2013, BLOOD, V121, P1165, DOI 10.1182/blood-2012-06-438002
   Hirayama AV, 2019, BLOOD, V134, P636, DOI 10.1182/blood.2019000905
   Hirayama AV, 2019, BLOOD, V133, P1876, DOI 10.1182/blood-2018-11-887067
   Hunter BD, 2019, JNCI-J NATL CANCER I, V111, P646, DOI 10.1093/jnci/djz017
   Jacoby E, 2019, IMMUNOL REV, V290, P39, DOI 10.1111/imr.12774
   Jensen MC, 2010, BIOL BLOOD MARROW TR, V16, P1245, DOI 10.1016/j.bbmt.2010.03.014
   Kochenderfer JN, 2017, J CLIN ONCOL, V35, DOI 10.1200/JCO.2016.71.3024
   Kochenderfer JN, 2015, J CLIN ONCOL, V33, P540, DOI 10.1200/JCO.2014.56.2025
   Kochenderfer JN, 2013, BLOOD, V122, P4129, DOI 10.1182/blood-2013-08-519413
   Kochenderfer JN, 2012, BLOOD, V119, P2709, DOI 10.1182/blood-2011-10-384388
   Liu JH, 2017, 2017 18TH INTERNATIONAL CONFERENCE ON ELECTRONIC PACKAGING TECHNOLOGY (ICEPT), P10, DOI 10.1109/ICEPT.2017.8046396
   Locke FL, 2017, MOL THER, V25, P285, DOI 10.1016/j.ymthe.2016.10.020
   Nagle K, 2018, MED ONCOL, V35, DOI 10.1007/s12032-018-1204-6
   Neelapu SS, 2017, NEW ENGL J MED, V377, P2531, DOI 10.1056/NEJMoa1707447
   Neelapu SS, 2018, NAT REV CLIN ONCOL, V15, P47, DOI 10.1038/nrclinonc.2017.148
   Qasim W, 2019, AM J HEMATOL, V94, pS50, DOI 10.1002/ajh.25399
   Ramos CA, 2018, MOL THER, V26, P2727, DOI 10.1016/j.ymthe.2018.09.009
   Ramos CA, 2017, J CLIN INVEST, V127, P3468, DOI 10.1172/JCI94306
   Ramos CA, 2016, J CLIN INVEST, V126, P2588, DOI 10.1172/JCI86000
   Salter AI, 2018, BLOOD, V131, P2621, DOI 10.1182/blood-2018-01-785840
   Sauter CS, 2019, BLOOD, V134, P626, DOI 10.1182/blood.2018883421
   Schuster SJ, 2019, NEW ENGL J MED, V380, P45, DOI 10.1056/NEJMoa1804980
   Schuster SJ, 2017, NEW ENGL J MED, V377, P2545, DOI 10.1056/NEJMoa1708566
   Till BG, 2012, BLOOD, V119, P3940, DOI 10.1182/blood-2011-10-387969
   Turtle CJ, 2016, SCI TRANSL MED, V8, DOI 10.1126/scitranslmed.aaf8621
   Wang MH, 2020, NEW ENGL J MED, V382, P1331, DOI 10.1056/NEJMoa1914347
   Wang XL, 2016, BLOOD, V127, P2980, DOI 10.1182/blood-2015-12-686725
   Wang Y, 2014, CLIN IMMUNOL, V155, P160, DOI 10.1016/j.clim.2014.10.002
   Wang ZG, 2017, J HEMATOL ONCOL, V10, DOI 10.1186/s13045-017-0423-1
   Xu YX, 2019, HUM GENE THER, V30, P497, DOI 10.1089/hum.2018.119
   Ying ZT, 2019, NAT MED, V25, P947, DOI 10.1038/s41591-019-0421-7
   Zhang WC, 2016, PLOS COMPUT BIOL, V12, DOI 10.1371/journal.pcbi.1004925
   Zheng XH, 2020, CHINESE MED J-PEKING, V133, P74, DOI 10.1097/CM9.0000000000000568
NR 45
TC 1
Z9 1
U1 2
U2 5
PU FUTURE MEDICINE LTD
PI LONDON
PA UNITEC HOUSE, 3RD FLOOR, 2 ALBERT PLACE, FINCHLEY CENTRAL, LONDON, N3
   1QB, ENGLAND
SN 1750-743X
EI 1750-7448
J9 IMMUNOTHERAPY-UK
JI Immunotherapy
PD MAR
PY 2021
VL 13
IS 4
BP 345
EP U46
DI 10.2217/imt-2020-0221
EA JAN 2021
PG 14
WC Immunology
SC Immunology
GA PW7VP
UT WOS:000605601900001
PM 33406914
DA 2021-10-28
ER

PT J
AU Lopez-Matencio, JMS
   de Soria, VGG
   Gomez, M
   Alanon-Plaza, E
   Munoz-Calleja, C
   Castaneda, S
AF Serra Lopez-Matencio, Jose M.
   Garcia de Soria, Valle Gomez
   Gomez, Manuel
   Alanon-Plaza, Estefania
   Munoz-Calleja, Cecilia
   Castaneda, Santos
TI Monitoring and safety of CAR-T therapy in clinical practice
SO EXPERT OPINION ON DRUG SAFETY
LA English
DT Review; Early Access
DE Cancer immunotherapy; CAR-T cells; cellular therapy; chimeric antigen
   receptor; cytokine release syndrome; immune effector cell-associated
   neurotoxicity syndrome
ID CYTOKINE RELEASE SYNDROME; CELL THERAPY; MANAGEMENT; IMMUNOTHERAPY;
   ACTIVATION
AB Introduction In the last few years, a new T cell therapy, chimeric antigen receptor-T (CAR-T) cells, has been developed. CAR-T cells are highly effective at inhibiting antitumor activity, but they can cause a wide spectrum of unusual side effects. Areas covered The present review provides an overview of the adverse events of CAR-T cell therapy, focusing on cytokine release syndrome, immune effector cell-associated neurotoxicity syndrome, increased risk of infections, and other long-term complications. Representative studies addressing the safety and efficacy of CAR-T cell therapy are summarized. Expert opinion In the coming years, we predict a great expansion in the use of CAR-T cell therapy with it applied to a higher number of patients with both malignant neoplasms and immune-mediated diseases. Despite physicians and patient expectations about the potential of this therapy, there are still several barriers that may limit providers' ability to supply quality care. This exciting and powerful new therapy requires the formation of new multidisciplinary teams to carry out a safe treatment administration and to successfully manage the resultant complications. The follow-up of these therapies is important for two aspects: effectiveness in different populations and real-life safety in short and in long-term follow-up.
C1 [Serra Lopez-Matencio, Jose M.; Alanon-Plaza, Estefania] Hosp Univ La Princesa, Hosp Pharm Dept, IIS P, Madrid, Spain.
   [Garcia de Soria, Valle Gomez] Hosp Univ La Princesa, Haematol Dept, IIS IP, Madrid, Spain.
   [Gomez, Manuel] Hlth Res Inst La Princesa IIS IP, Methodol Unit, Madrid, Spain.
   [Munoz-Calleja, Cecilia] Hosp Univ La Princesa, Immunol Dept, IIS IP, Madrid, Spain.
   [Castaneda, Santos] Hosp Univ La Princesa, Rheumatol Div, IIS IP, Madrid, Spain.
   [Castaneda, Santos] Univ Autonoma Madrid UAM, Med Dept, EPID Future, Catedra UAM Roche, Madrid, Spain.
RP Castaneda, S (corresponding author), Hosp Univ La Princesa, Rheumatol Div, IIS IP, Madrid, Spain.
EM scastas@gmail.com
CR [Anonymous], 2018, YESC EPAR RISK MAN P
   [Anonymous], 2018, KYMR EPAR RISK MAN P
   Bonifant CL, 2016, MOL THER-ONCOLYTICS, V3, DOI 10.1038/mto.2016.11
   Brown MA., 2018, HOPA NEWS, V15, P18
   Brudno JN, 2016, BLOOD, V127, P3321, DOI 10.1182/blood-2016-04-703751
   Carpenito C, 2009, P NATL ACAD SCI USA, V106, P3360, DOI 10.1073/pnas.0813101106
   Davila ML, 2014, SCI TRANSL MED, V6, DOI 10.1126/scitranslmed.3008226
   Diorio C, 2020, BLOOD ADV, V4, P5174, DOI 10.1182/bloodadvances.2020002592
   Frey N, 2017, BEST PRACT RES CL HA, V30, P336, DOI 10.1016/j.beha.2017.09.002
   Fried S, 2019, BONE MARROW TRANSPL, V54, P1643, DOI 10.1038/s41409-019-0487-3
   Gardner RA, 2019, BLOOD, V134, P2149, DOI 10.1182/blood.2019001463
   Grevich S, 2017, ADOLESC HEALTH MED T, V8, P125, DOI 10.2147/AHMT.S109495
   Hematopoietic Cellular Therapy Accreditation Manual, 2018, FDN ACCR CELL THER F
   Hill JA, 2018, BLOOD, V131, P121, DOI 10.1182/blood-2017-07-793760
   Immune Effector Cells Accreditation Manual, 2018, FDN ACCR CELL THER F, V1st
   Jaglowski S, 2019, BLOOD, V134, DOI 10.1182/blood-2019-130983
   June CH, 2018, SCIENCE, V359, P1361, DOI 10.1126/science.aar6711
   Kansagra AJ, 2019, BONE MARROW TRANSPL, V54, P1868, DOI 10.1038/s41409-019-0451-2
   Karschnia P, 2019, BLOOD, V133, P2212, DOI 10.1182/blood-2018-12-893396
   Kuhnl A, 2019, BLOOD, V134, DOI 10.1182/blood-2019-124177
   Lee DW, 2019, BIOL BLOOD MARROW TR, V25, P625, DOI 10.1016/j.bbmt.2018.12.758
   Lee DW, 2014, BLOOD, V124, P188, DOI 10.1182/blood-2014-05-552729
   Lin JK., 2019, J CLIN ONCOL, V37, P2105, DOI [10.1200/JCO.18.02079., DOI 10.1200/JCO.18.02079]
   Liu SY, 2020, BLOOD CANCER J, V10, DOI 10.1038/s41408-020-0280-y
   Locke FL, 2019, LANCET ONCOL, V20, P31, DOI 10.1016/S1470-2045(18)30864-7
   Mackall CL, 2017, CANCER DISCOV, V7, P1371, DOI 10.1158/2159-8290.CD-17-1084
   Maude SL, 2018, NEW ENGL J MED, V378, P439, DOI 10.1056/NEJMoa1709866
   Maude SL, 2014, CANCER J, V20, P119, DOI 10.1097/PPO.0000000000000035
   Maus MV, 2017, J IMMUNOTHER CANCER, V5, DOI 10.1186/s40425-017-0239-0
   Neelapu SS, 2017, NEW ENGL J MED, V377, P2531, DOI 10.1056/NEJMoa1707447
   Neelapu SS, 2019, BLOOD, V134, DOI 10.1182/blood-2019-126218
   Neelapu SS, 2018, NAT REV CLIN ONCOL, V15, P47, DOI 10.1038/nrclinonc.2017.148
   Norelli M, 2018, NAT MED, V24, P739, DOI 10.1038/s41591-018-0036-4
   Pasquini M, 2019, CL LYMPH MYELOM LEUK, V19, pS267, DOI 10.1016/j.clml.2019.07.190
   Rice J, 2019, CURR TREAT OPTION NE, V21, DOI 10.1007/s11940-019-0580-3
   Rosenberg SA, 2015, SCIENCE, V348, P62, DOI 10.1126/science.aaa4967
   Salmikangas P, 2018, PHARM RES-DORDR, V35, DOI 10.1007/s11095-018-2436-z
   Santomasso BD, 2018, CANCER DISCOV, V8, P958, DOI 10.1158/2159-8290.CD-17-1319
   Schuster SJ, 2018, BLOOD, V132, DOI 10.1182/blood-2018-99-115252
   Schuster SJ, 2019, NEW ENGL J MED, V380, P45, DOI 10.1056/NEJMoa1804980
   Sesques P, 2020, AM J HEMATOL, V95, P1324, DOI 10.1002/ajh.25951
   Shimabukuro-Vornhagen A, 2018, J IMMUNOTHER CANCER, V6, DOI 10.1186/s40425-018-0343-9
   Teachey DT, 2018, NAT REV CLIN ONCOL, V15, DOI 10.1038/nrclinonc.2018.19
   Teachey DT, 2013, BLOOD, V121, P5154, DOI 10.1182/blood-2013-02-485623
   Themeli M, 2015, CELL STEM CELL, V16, P357, DOI 10.1016/j.stem.2015.03.011
   Themeli M, 2013, NAT BIOTECHNOL, V31, P928, DOI 10.1038/nbt.2678
   Warkentin PI, 2003, CYTOTHERAPY, V5, P299, DOI 10.1080/14653240310002298
NR 47
TC 0
Z9 0
U1 2
U2 2
PU TAYLOR & FRANCIS LTD
PI ABINGDON
PA 2-4 PARK SQUARE, MILTON PARK, ABINGDON OR14 4RN, OXON, ENGLAND
SN 1474-0338
EI 1744-764X
J9 EXPERT OPIN DRUG SAF
JI Expert Opin. Drug Saf.
DI 10.1080/14740338.2021.1979958
EA SEP 2021
PG 9
WC Pharmacology & Pharmacy
SC Pharmacology & Pharmacy
GA UU3PZ
UT WOS:000698713000001
PM 34519234
DA 2021-10-28
ER

PT J
AU Scarfo, I
   Ormhoj, M
   Frigault, MJ
   Castano, AP
   Lorrey, S
   Bouffard, AA
   van Scoyk, A
   Rodig, SJ
   Shay, AJ
   Aster, JC
   Preffer, FI
   Weinstock, DM
   Maus, MV
AF Scarfo, Irene
   Ormhoj, Maria
   Frigault, Matthew J.
   Castano, Ana P.
   Lorrey, Selena
   Bouffard, Amanda A.
   van Scoyk, Alexandria
   Rodig, Scott J.
   Shay, Alexandra J.
   Aster, Jon C.
   Preffer, Frederic, I
   Weinstock, David M.
   Maus, Marcela, V
TI Anti-CD37 chimeric antigen receptor T cells are active against B- and
   T-cell lymphomas
SO BLOOD
LA English
DT Article
ID ANTIBODY-DRUG CONJUGATE; CD37; TETRASPANINS; MALIGNANCIES; OTLERTUZUMAB;
   REMISSIONS; ESCAPE
AB Chimeric antigen receptor (CAR) T cells have emerged as a novel form of treatment of patients with B-cell malignancies. In particular, anti-CD19 CAR T-cell therapy has effected impressive clinical responses in B-cell acute lymphoblastic leukemia and diffuse large B-cell lymphoma. However, not all patients respond, and relapse with antigen loss has been observed in all patient subsets. Here, we report on the design and optimization of a novel CAR directed to the surface antigen CD37, which is expressed in B-cell non-Hodgkin lymphomas, in chronic lymphocytic leukemia, and in some cases of cutaneous and peripheral T-cell lymphomas. We found that CAR-37 T cells demonstrated antigen-specific activation, cytokine production, and cytotoxic activity in models of B- and T-cell lymphomas in vitro and in vivo, including patient-derived xenografts. Taken together, these results are the first showing that T cells expressing anti-CD37 CAR have substantial activity against 2 different lymphoid lineages, without evidence of significant T-cell fratricide. Furthermore, anti-CD37 CARs were readily combined with anti-CD19 CARs to generate dual-specific CAR T cells capable of recognizing CD19 and CD37 alone or in combination. Our findings indicate that CD37-CAR T cells represent a novel therapeutic agent for the treatment of patients with CD37-expressing lymphoid malignancies.
C1 [Scarfo, Irene; Ormhoj, Maria; Frigault, Matthew J.; Castano, Ana P.; Lorrey, Selena; Bouffard, Amanda A.; Maus, Marcela, V] Massachusetts Gen Hosp, Canc Ctr, Cellular Immunotherapy Program, Charlestown, MA USA.
   [Scarfo, Irene; Frigault, Matthew J.; Aster, Jon C.; Preffer, Frederic, I; Weinstock, David M.; Maus, Marcela, V] Harvard Med Sch, Boston, MA USA.
   [Ormhoj, Maria] Univ Southern Denmark, Odense Univ Hosp, Dept Clin Immunol, Odense, Denmark.
   [van Scoyk, Alexandria; Weinstock, David M.] Dana Farber Canc Inst, Dept Med Oncol, Boston, MA 02115 USA.
   [Rodig, Scott J.; Aster, Jon C.] Brigham & Womens Hosp, Dept Pathol, 75 Francis St, Boston, MA 02115 USA.
   [Shay, Alexandra J.; Preffer, Frederic, I] Massachusetts Gen Hosp, Dept Pathol, Boston, MA 02114 USA.
   [Weinstock, David M.; Maus, Marcela, V] Broad Inst Harvard & Massachusetts Inst Technol, Cambridge, MA USA.
RP Maus, MV (corresponding author), 149 13th St,Room 3-216, Charlestown, MA 02129 USA.
EM mvmaus@mgh.harvard.edu
RI Rodig, Scott/Y-3889-2019
OI Lorrey, Selena/0000-0001-5567-2830; Scarfo, Irene/0000-0002-5545-3248;
   Van Scoyk, Alexandria/0000-0001-6692-1062
FU American-Italian Cancer Foundation Post-Doctoral Research Fellowship;
   Gabrielle's Angel Foundation; V Foundation; National Institutes of
   Health, National Cancer InstituteUnited States Department of Health &
   Human ServicesNational Institutes of Health (NIH) - USANIH National
   Cancer Institute (NCI) [K08CA166039]; Leukemia and Lymphoma Society
   Specialized Center of ResearchLeukemia and Lymphoma Society; NATIONAL
   CANCER INSTITUTEUnited States Department of Health & Human
   ServicesNational Institutes of Health (NIH) - USANIH National Cancer
   Institute (NCI) [K08CA166039] Funding Source: NIH RePORTER
FX I.S. receives support from American-Italian Cancer Foundation
   Post-Doctoral Research Fellowship. M.V.M. receives support from the
   Gabrielle's Angel Foundation, the V Foundation, and the National
   Institutes of Health, National Cancer Institute (K08CA166039). D.M.W.
   and J.C.A. are supported by a Leukemia and Lymphoma Society Specialized
   Center of Research.
CR American Cancer Society, NONH LYMPH
   Barrena S, 2005, LEUKEMIA, V19, P1376, DOI 10.1038/sj.leu.2403822
   Betrian S, 2016, BLOOD CANCER J, V6, DOI 10.1038/bcj.2016.106
   Brudno JN, 2018, NAT REV CLIN ONCOL, V15, P31, DOI 10.1038/nrclinonc.2017.128
   Cooper ML, 2018, LEUKEMIA, V32, P1970, DOI 10.1038/s41375-018-0065-5
   de Winde CM, 2016, J CLIN INVEST, V126, P653, DOI 10.1172/JCI81041
   de Winde CM, 2015, HISTOCHEM CELL BIOL, V144, P133, DOI 10.1007/s00418-015-1326-2
   Deckert J, 2013, BLOOD, V122, P3500, DOI 10.1182/blood-2013-05-505685
   Evans AG, 2015, BRIT J HAEMATOL, V171, P205, DOI 10.1111/bjh.13562
   Gardner R, 2016, BLOOD, V127, P2406, DOI 10.1182/blood-2015-08-665547
   Gartlan KH, 2013, EUR J IMMUNOL, V43, P1208, DOI 10.1002/eji.201242730
   Kochenderfer JN, 2017, MOL THER, V25, P2245, DOI 10.1016/j.ymthe.2017.07.004
   Kochenderfer JN, 2017, J CLIN ONCOL, V35, DOI 10.1200/JCO.2016.71.3024
   Kochenderfer JN, 2015, J CLIN ONCOL, V33, P540, DOI 10.1200/JCO.2014.56.2025
   Lapalombella R, 2012, CANCER CELL, V21, P694, DOI 10.1016/j.ccr.2012.03.040
   Locke FL, 2017, MOL THER, V25, P285, DOI 10.1016/j.ymthe.2016.10.020
   Ma H, 2017, INT J CLIN ONCOL, V22, P18, DOI 10.1007/s10147-016-1045-2
   Mamonkin M, 2015, BLOOD, V126, P983, DOI 10.1182/blood-2015-02-629527
   Maude SL, 2018, NEW ENGL J MED, V378, P439, DOI 10.1056/NEJMoa1709866
   Maude SL, 2014, NEW ENGL J MED, V371, P1507, DOI 10.1056/NEJMoa1407222
   Moskowitz AJ, 2014, BLOOD, V123, P2636, DOI 10.1182/blood-2013-12-516245
   Pagel JM, 2015, BRIT J HAEMATOL, V168, P38, DOI 10.1111/bjh.13099
   Pereira DS, 2015, MOL CANCER THER, V14, P1650, DOI 10.1158/1535-7163.MCT-15-0067
   Porter DL, 2011, NEW ENGL J MED, V365, P725, DOI 10.1056/NEJMoa1103849
   Robak T, 2017, BRIT J HAEMATOL, V176, P618, DOI 10.1111/bjh.14464
   Robak T, 2014, EXPERT OPIN BIOL TH, V14, P651, DOI 10.1517/14712598.2014.890182
   Ruella M, 2016, J CLIN INVEST, V126, P3814, DOI 10.1172/JCI87366
   Sawas A, 2017, HEMATOL ONCOL, V35, P49, DOI DOI 10.1002/H0N.2437_
   Schuster SJ, 2017, NEW ENGL J MED, V377, P2545, DOI 10.1056/NEJMoa1708566
   Sheng KC, 2009, EUR J IMMUNOL, V39, P50, DOI 10.1002/eji.200838798
   Sotillo E, 2015, CANCER DISCOV, V5, P1282, DOI 10.1158/2159-8290.CD-15-1020
   Stathis A, 2018, INVEST NEW DRUG, V36, P869, DOI 10.1007/s10637-018-0570-4
   Turtle CJ, 2016, SCI TRANSL MED, V8, DOI 10.1126/scitranslmed.aaf8621
   van Spriel AB, 2004, J IMMUNOL, V172, P2953, DOI 10.4049/jimmunol.172.5.2953
   Wee JL, 2015, J IMMUNOL, V195, P5770, DOI 10.4049/jimmunol.1402414
   Xu-Monette ZY, 2016, BLOOD, V128, P3083, DOI [10.1182/blood-2016-05715094, 10.1182/blood-2016-05-715094]
   Yu B, 2013, BIOMATERIALS, V34, P6185, DOI 10.1016/j.biomaterials.2013.04.063
   Zah E, 2016, CANCER IMMUNOL RES, V4, P498, DOI 10.1158/2326-6066.CIR-15-0231
NR 38
TC 47
Z9 49
U1 1
U2 15
PU AMER SOC HEMATOLOGY
PI WASHINGTON
PA 2021 L ST NW, SUITE 900, WASHINGTON, DC 20036 USA
SN 0006-4971
EI 1528-0020
J9 BLOOD
JI Blood
PD OCT 4
PY 2018
VL 132
IS 14
BP 1495
EP 1506
DI 10.1182/blood-2018-04-842708
PG 12
WC Hematology
SC Hematology
GA GW5UW
UT WOS:000447005900010
PM 30089630
OA Green Published, Bronze
DA 2021-10-28
ER

PT J
AU Anurathapan, U
   Chan, RC
   Hindi, HF
   Mucharla, R
   Bajgain, P
   Hayes, BC
   Fisher, WE
   Heslop, HE
   Rooney, CM
   Brenner, MK
   Leen, AM
   Vera, JF
AF Anurathapan, Usanarat
   Chan, Robert C.
   Hindi, Hakeem F.
   Mucharla, Roopa
   Bajgain, Pradip
   Hayes, Brendan C.
   Fisher, William E.
   Heslop, Helen E.
   Rooney, Cliona M.
   Brenner, Malcolm K.
   Leen, Ann M.
   Vera, Juan F.
TI Kinetics of Tumor Destruction by Chimeric Antigen Receptor-modified T
   Cells
SO MOLECULAR THERAPY
LA English
DT Article
ID ADOPTIVE IMMUNOTHERAPY; ANTITUMOR-ACTIVITY; HODGKIN-LYMPHOMA;
   CLINICAL-TRIAL; IN-VIVO; CANCER; MUC1; RESPONSES; PROSTATE; PERSISTENCE
AB The use of chimeric antigen receptor (CAR)-modified T cells as a therapy for hematologic malignancies and solid tumors is becoming more widespread. However, the infusion of a T-cell product targeting a single tumor-associated antigen may lead to target antigen modulation under this selective pressure, with subsequent tumor immune escape. With the purpose of preventing this phenomenon, we have studied the impact of simultaneously targeting two distinct antigens present on tumor cells: namely mucin 1 and prostate stem cell antigen, both of which are expressed in a variety of solid tumors, including pancreatic and prostate cancer. When used individually, CAR T cells directed against either tumor antigen were able to kill target-expressing cancer cells, but tumor heterogeneity led to immune escape. As a combination therapy, we demonstrate superior antitumor effects using both CARs simultaneously, but this was nevertheless insufficient to achieve a complete response. To understand the mechanism of escape, we studied the kinetics of T-cell killing and found that the magnitude of tumor destruction depended not only on the presence of target antigens but also on the intensity of expression-a feature that could be altered by administering epigenetic modulators that upregulated target expression and enhanced CAR T-cell potency.
C1 [Anurathapan, Usanarat; Chan, Robert C.; Hindi, Hakeem F.; Mucharla, Roopa; Bajgain, Pradip; Hayes, Brendan C.; Fisher, William E.; Heslop, Helen E.; Rooney, Cliona M.; Brenner, Malcolm K.; Leen, Ann M.; Vera, Juan F.] Texas Childrens Hosp, Baylor Coll Med, Ctr Cell & Gene Therapy, Houston, TX 77030 USA.
   [Anurathapan, Usanarat; Chan, Robert C.; Hindi, Hakeem F.; Mucharla, Roopa; Bajgain, Pradip; Hayes, Brendan C.; Fisher, William E.; Heslop, Helen E.; Rooney, Cliona M.; Brenner, Malcolm K.; Leen, Ann M.; Vera, Juan F.] Houston Methodist Hosp, Houston, TX USA.
RP Vera, JF (corresponding author), Baylor Coll Med, Ctr Cell & Gene Therapy, Houston, TX 77030 USA.
EM jfvera@txch.org
RI Heslop, Helen/AAC-9500-2020; Brenner, Malcolm/Y-2509-2019
OI Bajgain, Pradip/0000-0002-4719-8451; Anurathapan,
   Usanarat/0000-0002-2791-7471
FU Faculty of Medicine Ramathibodi Hospital, Mahidol University, Bangkok,
   Thailan; Department of Defense Prostate Cancer Research ProgramUnited
   States Department of Defense [W81XWH-11-1-0625]; NIHUnited States
   Department of Health & Human ServicesNational Institutes of Health (NIH)
   - USA [CA094237, P50 CA058183]; Adrienne Helis Malvin Medical Research
   Foundation; Dan L Duncan Cancer Center [P30CA125123]; Dan L. Duncan
   Chair; Fayez Sarofim Chair; NATIONAL CANCER INSTITUTEUnited States
   Department of Health & Human ServicesNational Institutes of Health (NIH)
   - USANIH National Cancer Institute (NCI) [P30CA125123, P50CA058183,
   P01CA094237, P50CA126752] Funding Source: NIH RePORTER
FX U.A. is supported by Faculty of Medicine Ramathibodi Hospital, Mahidol
   University, Bangkok, Thailand. J.F.V. is supported by an Idea
   Development Award from the Department of Defense Prostate Cancer
   Research Program (No. W81XWH-11-1-0625). The research work was also
   supported by the NIH (CA094237 and P50 CA058183) and the Adrienne Helis
   Malvin Medical Research Foundation through its direct engagement in the
   continuous active conduct of medical research in conjunction with Baylor
   College of Medicine. We also appreciate the support of the Flow
   Cytometry and Cell and Vector Production shared resources in the Dan L
   Duncan Cancer Center support grant P30CA125123. H.E.H. is supported by a
   Dan L. Duncan Chair and M.K.B. by a Fayez Sarofim Chair.
CR Berger C, 2006, BLOOD, V107, P2294, DOI 10.1182/blood-2005-08-3503
   Bollard CM, 2007, BLOOD, V110, P2838, DOI 10.1182/blood-2007-05-091280
   Brentjens RJ, 2013, SCI TRANSL MED, V5, DOI 10.1126/scitranslmed.3005930
   Brossart P, 2000, BLOOD, V96, P3102, DOI 10.1182/blood.V96.9.3102.h8003102_3102_3108
   Chhieng DC, 2003, CANCER CYTOPATHOL, V99, P365, DOI 10.1002/cncr.11857
   Cruz CR, 2011, CLIN CANCER RES, V17, P7058, DOI 10.1158/1078-0432.CCR-11-1873
   Di Stasi A, 2011, NEW ENGL J MED, V365, P1673, DOI 10.1056/NEJMoa1106152
   Goodyear O, 2010, BLOOD, V116, P1908, DOI 10.1182/blood-2009-11-249474
   Grupp SA, 2013, NEW ENGL J MED, V368, P1509, DOI 10.1056/NEJMoa1215134
   Jager E, 1996, INT J CANCER, V66, P470, DOI 10.1002/(SICI)1097-0215(19960516)66:4<470::AID-IJC10>3.0.CO;2-C
   James SE, 2009, BLOOD, V114, P5454, DOI 10.1182/blood-2009-08-232967
   Jensen MC, 2010, BIOL BLOOD MARROW TR, V16, P1245, DOI 10.1016/j.bbmt.2010.03.014
   Kalos M., 2011, SCI TRANSL MED, V3
   Katari UL, 2011, HPB, V13, P643, DOI 10.1111/j.1477-2574.2011.00344.x
   Kloss CC, 2013, NAT BIOTECHNOL, V31, P71, DOI 10.1038/nbt.2459
   Kochenderfer JN, 2012, BLOOD, V119, P2709, DOI 10.1182/blood-2011-10-384388
   Kohlgraf KG, 2003, CANCER RES, V63, P5011
   Lamers CH, 2006, J CLIN ONCOL, V24, P20, DOI DOI 10.1200/JCO.2006.05.9964
   Lau SK, 2004, AM J CLIN PATHOL, V122, P61, DOI 10.1309/9R6673QEC06D86Y4
   Louis CU, 2011, BLOOD, V118, P6050, DOI 10.1182/blood-2011-05-354449
   Mihara K, 2010, BRIT J HAEMATOL, V151, P37, DOI 10.1111/j.1365-2141.2010.08297.x
   Morgan RA, 2010, MOL THER, V18, P843, DOI 10.1038/mt.2010.24
   Nakazawa Y, 2011, MOL THER, V19, P2133, DOI 10.1038/mt.2011.131
   Porter DL, 2011, NEW ENGL J MED, V365, P725, DOI 10.1056/NEJMoa1103849
   Porter DL, 2013, BLOOD
   Pule MA, 2008, NAT MED, V14, P1264, DOI 10.1038/nm.1882
   Reiter RE, 1998, P NATL ACAD SCI USA, V95, P1735, DOI 10.1073/pnas.95.4.1735
   Riker A, 1999, SURGERY, V126, P112, DOI 10.1067/msy.1999.98739
   Sanchez C, 2013, PROSTATE CANCER P D, V16, P123, DOI 10.1038/pcan.2012.49
   Sato N, 2003, CANCER RES, V63, P3735
   Savoldo B, 2011, J CLIN INVEST, V121, P1822, DOI 10.1172/JCI46110
   SPICER AP, 1991, J BIOL CHEM, V266, P15099
   Till BG, 2008, BLOOD, V112, P2261, DOI 10.1182/blood-2007-12-128843
   Till BG, 2012, BLOOD, V119, P3940, DOI 10.1182/blood-2011-10-387969
   Vera JF, 2010, J IMMUNOTHER, V33, P305, DOI 10.1097/CJI.0b013e3181c0c3cb
   Wente MN, 2005, PANCREAS, V31, P119, DOI 10.1097/01.mpa.0000173459.81193.4d
   Wilkie S, 2012, J CLIN IMMUNOL, V32, P1059, DOI 10.1007/s10875-012-9689-9
   Yang DM, 2001, CANCER RES, V61, P5857
NR 38
TC 72
Z9 73
U1 0
U2 22
PU CELL PRESS
PI CAMBRIDGE
PA 50 HAMPSHIRE ST, FLOOR 5, CAMBRIDGE, MA 02139 USA
SN 1525-0016
EI 1525-0024
J9 MOL THER
JI Mol. Ther.
PD MAR
PY 2014
VL 22
IS 3
BP 623
EP 633
DI 10.1038/mt.2013.262
PG 11
WC Biotechnology & Applied Microbiology; Genetics & Heredity; Medicine,
   Research & Experimental
SC Biotechnology & Applied Microbiology; Genetics & Heredity; Research &
   Experimental Medicine
GA AC1HW
UT WOS:000332246800017
PM 24213558
OA hybrid, Green Published
DA 2021-10-28
ER

PT J
AU Michelozzi, IM
   Kirtsios, E
   Giustacchini, A
AF Michelozzi, Ilaria M.
   Kirtsios, Efstratios
   Giustacchini, Alice
TI Driving CAR T Stem Cell Targeting in Acute Myeloid Leukemia: The Roads
   to Success
SO CANCERS
LA English
DT Review
DE acute myeloid leukemia; leukemic stem cells; bone marrow niche; chimeric
   antigen receptor T-cells
ID BONE-MARROW MICROENVIRONMENT; STROMAL CELLS; IN-VIVO; RECEPTOR; ANTIGEN;
   AML; FLT3; REMISSIONS; EXPRESSION; THERAPY
AB Simple Summary
   Chimeric antigen receptor (CAR) T-cells are powerful therapeutic tools that have revolutionized the treatment of several hematological malignancies. However, their therapeutic application in acute myeloid leukemia (AML) remains challenging. In this review, the authors aimed to dissect how AML-leukemic stem cell and AML-bone marrow niche features can impact on the success of CAR T-cell therapy. The clinical implementation of some of the newly developed approaches discussed in this review may lead to the development of safe and effective CAR T-cell strategies for AML, accounting for the disease heterogeneity.
   Current treatment outcome for acute myeloid leukemia (AML) patients is unsatisfactory and characterized by high rates of relapse and poor overall survival. Increasing evidence points to a crucial role of leukemic stem cells (LSC) and the bone marrow (BM) leukemic niche, in which they reside, in AML evolution and chemoresistance. Thus, future strategies aiming at improving AML therapeutic protocols are likely to be directed against LSC and their niche. Chimeric antigen receptor (CAR) T-cells have been extremely successful in the treatment of relapsed/refractory acute lymphoblastic leukemia and B-cell non-Hodgkin lymphoma and comparable results in AML are highly desirable. At present, we are at the dawn of CAR T-cell application in AML, with several preclinical studies and few early phase clinical trials. However, the lack of leukemia-specific targets and the genetic and phenotypic heterogeneity of the disease combined with the leukemia-induced remodeling of the BM microenvironment are limiting CAR T-cell exploitation in AML. Here, we reviewed AML-LSC and AML-BM niche features in the context of their therapeutic targeting using CAR T-cells. We summarized recent progress in CAR T-cell application to the treatment of AML, and we discussed the remaining therapeutic challenges and promising novel strategies to overcome them.
C1 [Michelozzi, Ilaria M.; Kirtsios, Efstratios; Giustacchini, Alice] UCL Great Ormond St Inst Child Hlth, Zayed Ctr Res Rare Dis Children, Mol & Cellular Immunol Sect, London WC1N 1DZ, England.
RP Michelozzi, IM; Giustacchini, A (corresponding author), UCL Great Ormond St Inst Child Hlth, Zayed Ctr Res Rare Dis Children, Mol & Cellular Immunol Sect, London WC1N 1DZ, England.
EM i.michelozzi@ucl.ac.uk; efstratios.kirtsios.18@ucl.ac.uk;
   a.giustacchini@ucl.ac.uk
RI Giustacchini, Alice/D-4074-2018
OI Giustacchini, Alice/0000-0002-8733-8594
FU NIHR HSDR Programme [14/21/45]; NIHR GOSH BRC; Leukaemia UK John Goldman
   Fellowship [2018/JGF/003]; Rosetrees Trust fund [M700]; Academy of
   Medical Sciences Springboard Award [SBF004 n1025]; Cancer Research
   UKCancer Research UK [C65772/A29812]
FX Part of this work was funded by the NIHR HS&DR Programme (14/21/45) and
   supported by the NIHR GOSH BRC. The views expressed are those of the
   author(s) and not necessarily those of the NHS, the NIHR, or the
   Department of Health. A.G.'s lab is supported by the Leukaemia UK John
   Goldman Fellowship (2018/JGF/003), the Rosetrees Trust fund (M700), the
   Academy of Medical Sciences Springboard Award (SBF004 n1025), and Cancer
   Research UK (C65772/A29812).
CR Al-Mawali A, 2016, J HEMATOL ONCOL, V9, DOI 10.1186/s13045-016-0292-z
   American Cancer Society, KEY STAT AC MYEL LEU
   Androulla MN, 2018, CURR PHARM BIOTECHNO, V19, P5, DOI 10.2174/1389201019666180418095526
   Arai Y, 2018, MOL THER, V26, P1181, DOI 10.1016/j.ymthe.2018.03.003
   Arcangeli S, 2017, MOL THER, V25, P1933, DOI 10.1016/j.ymthe.2017.04.017
   Baryawno N, 2019, CELL, V177, P1915, DOI 10.1016/j.cell.2019.04.040
   Behbehani GK, 2015, CANCER DISCOV, V5, P988, DOI 10.1158/2159-8290.CD-15-0298
   Bernasconi P, 2019, J ONCOL, V2019, DOI 10.1155/2019/8323592
   Bonnet D, 1997, NAT MED, V3, P730, DOI 10.1038/nm0797-730
   Boyd AL, 2017, NAT CELL BIOL, V19, P1336, DOI 10.1038/ncb3625
   Bray LJ, 2017, HAEMATOLOGICA, V102, P1215, DOI 10.3324/haematol.2016.157883
   Brentjens RJ, 2013, SCI TRANSL MED, V5, DOI 10.1126/scitranslmed.3005930
   Brentjens RJ, 2011, BLOOD, V118, P4817, DOI 10.1182/blood-2011-04-348540
   Bruserud O, 2004, HAEMATOLOGICA, V89, P391
   Bu CK, 2020, BLOOD, V136, DOI 10.1182/blood-2020-140648
   Budde L, 2017, BLOOD, V130
   Casucci M, 2013, BLOOD, V122, P3461, DOI 10.1182/blood-2013-04-493361
   Charrot S, 2019, HEMASPHERE, V3, DOI 10.1097/HS9.0000000000000188
   Chen C, 2016, ONCOTARGET, V7, P24455, DOI 10.18632/oncotarget.8227
   Chen L, 2017, LEUKEMIA, V31, P1830, DOI 10.1038/leu.2017.147
   Cheng JL, 2019, FRONT ONCOL, V9, DOI 10.3389/fonc.2019.01237
   Christopher MJ, 2018, NEW ENGL J MED, V379, P2330, DOI 10.1056/NEJMoa1808777
   Colmone A, 2008, SCIENCE, V322, P1861, DOI 10.1126/science.1164390
   Cummins KD, 2017, BLOOD, V130
   Curran EK, 2017, TRENDS IMMUNOL, V38, P513, DOI 10.1016/j.it.2017.04.004
   Curran KJ, 2015, MOL THER, V23, P769, DOI 10.1038/mt.2015.4
   Danylesko I, 2020, LEUKEMIA, V34, P1939, DOI 10.1038/s41375-020-0719-y
   Davila ML, 2014, SCI TRANSL MED, V6, DOI 10.1126/scitranslmed.3008226
   De Kouchkovsky I, 2016, BLOOD CANCER J, V6, DOI 10.1038/bcj.2016.50
   Depil S, 2020, NAT REV DRUG DISCOV, V19, P185, DOI 10.1038/s41573-019-0051-2
   Depreter B, 2020, HAEMATOLOGICA, V105, P1306, DOI 10.3324/haematol.2019.222612
   Dohner H, 2017, BLOOD, V129, P424, DOI 10.1182/blood-2016-08-733196
   Drolle H, 2015, LEUKEMIA RES, V39, P779, DOI 10.1016/j.leukres.2015.04.019
   Duan CW, 2014, CANCER CELL, V25, P778, DOI 10.1016/j.ccr.2014.04.015
   Epperly R, 2020, FRONT ONCOL, V10, DOI 10.3389/fonc.2020.00262
   Eppert K, 2011, NAT MED, V17, P1086, DOI 10.1038/nm.2415
   ESHHAR Z, 1993, P NATL ACAD SCI USA, V90, P720, DOI 10.1073/pnas.90.2.720
   Fiorenza S, 2021, BIODRUGS, V35, P281, DOI 10.1007/s40259-021-00477-8
   Frisch BJ, 2012, BLOOD, V119, P540, DOI 10.1182/blood-2011-04-348151
   Galland S, 2020, J PATHOL, V250, P555, DOI 10.1002/path.5357
   Giustacchini A, 2017, NAT MED, V23, P692, DOI 10.1038/nm.4336
   Goardon N, 2011, CANCER CELL, V19, P138, DOI 10.1016/j.ccr.2010.12.012
   Gomes-Silva D, 2019, MOL THER, V27, P272, DOI 10.1016/j.ymthe.2018.10.001
   Goswami M, 2017, CURR DRUG TARGETS, V18, P296, DOI 10.2174/1389450116666150223120005
   Graf C, 2007, BLOOD, V109, P2985, DOI 10.1182/blood-2006-07-032839
   GROSS G, 1989, P NATL ACAD SCI USA, V86, P10024, DOI 10.1073/pnas.86.24.10024
   GROSS G, 1989, TRANSPLANT P, V21, P127
   Grupp SA, 2013, NEW ENGL J MED, V368, P1509, DOI 10.1056/NEJMoa1215134
   Hanoun M, 2014, CELL STEM CELL, V15, P365, DOI 10.1016/j.stem.2014.06.020
   Haubner S, 2019, LEUKEMIA, V33, P64, DOI 10.1038/s41375-018-0180-3
   He X, 2020, BLOOD, V135, P713, DOI 10.1182/blood.2019002779
   Herrmann H, 2020, BLOOD ADV, V4, P5118, DOI 10.1182/bloodadvances.2020001742
   Ho JM, 2020, BLOOD ADV, V4, P5402, DOI 10.1182/bloodadvances.2020001802
   Ho TC, 2016, BLOOD, V128, P1671, DOI 10.1182/blood-2016-02-695312
   Hope KJ, 2004, NAT IMMUNOL, V5, P738, DOI 10.1038/ni1080
   Huan J, 2013, CANCER RES, V73, P918, DOI 10.1158/0008-5472.CAN-12-2184
   Imai C, 2004, LEUKEMIA, V18, P676, DOI 10.1038/sj.leu.2403302
   Ishikawa F, 2007, NAT BIOTECHNOL, V25, P1315, DOI 10.1038/nbt1350
   Isidori A, 2014, EXPERT REV HEMATOL, V7, P807, DOI 10.1586/17474086.2014.958464
   Jayaraman J, 2020, EBIOMEDICINE, V58, DOI 10.1016/j.ebiom.2020.102931
   Jensen MC, 2010, BIOL BLOOD MARROW TR, V16, P1245, DOI 10.1016/j.bbmt.2010.03.014
   Jetani H, 2018, LEUKEMIA, V32, P1168, DOI 10.1038/s41375-018-0009-0
   Jones CL, 2018, CANCER CELL, V34, P724, DOI 10.1016/j.ccell.2018.10.005
   Juillerat A, 2017, SCI REP-UK, V7, DOI 10.1038/srep39833
   Kalos M, 2011, SCI TRANSL MED, V3, DOI 10.1126/scitranslmed.3002842
   Kamga PT, 2016, ONCOTARGET, V7, P21713, DOI 10.18632/oncotarget.7964
   Karantanou C, 2018, LEUKEMIA LYMPHOMA, V59, P2535, DOI 10.1080/10428194.2018.1434886
   Kenderian SS, 2015, LEUKEMIA, V29, P1637, DOI 10.1038/leu.2015.52
   Kieffer Y, 2020, CANCER DISCOV, V10, P1330, DOI 10.1158/2159-8290.CD-19-1384
   Kim JA, 2015, CANCER RES, V75, P2222, DOI 10.1158/0008-5472.CAN-14-3379
   Kim MY, 2018, CELL, V173, P1439, DOI 10.1016/j.cell.2018.05.013
   Klco JM, 2014, CANCER CELL, V25, P379, DOI 10.1016/j.ccr.2014.01.031
   Kochenderfer JN, 2017, MOL THER, V25, P2245, DOI 10.1016/j.ymthe.2017.07.004
   Kochenderfer JN, 2015, J CLIN ONCOL, V33, P540, DOI 10.1200/JCO.2014.56.2025
   Kochenderfer JN, 2012, BLOOD, V119, P2709, DOI 10.1182/blood-2011-10-384388
   Kochenderfer JN, 2010, BLOOD, V116, P4099, DOI 10.1182/blood-2010-04-281931
   Kokkaliaris KD, 2020, BLOOD ADV, V4, P3795, DOI 10.1182/bloodadvances.2020002127
   Konopleva M, 2002, LEUKEMIA, V16, P1713, DOI 10.1038/sj.leu.2402608
   Konopleva M, 2002, BRIT J HAEMATOL, V118, P521, DOI 10.1046/j.1365-2141.2002.03637.x
   Korn C, 2017, BLOOD, V129, P811, DOI 10.1182/blood-2016-09-670224
   Krevvata M, 2014, BLOOD, V124, P2834, DOI 10.1182/blood-2013-07-517219
   Kurosawa N, 2020, CANCER SCI, V111, P3516, DOI 10.1111/cas.14602
   Ladikou EE, 2020, CURR ONCOL REP, V22, DOI 10.1007/s11912-020-0885-0
   LAPIDOT T, 1994, NATURE, V367, P645, DOI 10.1038/367645a0
   Lee DW, 2015, LANCET, V385, P517, DOI 10.1016/S0140-6736(14)61403-3
   Leick M, 2019, BLOOD, V134, DOI 10.1182/blood-2019-127154
   Ley TJ, 2013, NEW ENGL J MED, V368, P2059, DOI 10.1056/NEJMoa1301689
   Lichtman EI, 2021, CLIN CANCER RES, V27, P3141, DOI 10.1158/1078-0432.CCR-20-2540
   Liu F., 2020, P 25 EHA ANN C FRANK
   Liu XJ, 2016, CANCER RES, V76, P1578, DOI 10.1158/0008-5472.CAN-15-2524
   Locke FL, 2017, MOL THER, V25, P285, DOI 10.1016/j.ymthe.2016.10.020
   Lynn RC, 2016, LEUKEMIA, V30, P1355, DOI 10.1038/leu.2016.35
   Lynn RC, 2015, BLOOD, V125, P3466, DOI 10.1182/blood-2014-11-612721
   Ma C, 2020, SCI ADV, V6, DOI 10.1126/sciadv.aba5536
   Majetl R, 2009, P NATL ACAD SCI USA, V106, P3396, DOI 10.1073/pnas.0900089106
   Mardiana S, 2020, FRONT ONCOL, V10, DOI 10.3389/fonc.2020.00697
   Matsunaga T, 2012, LEUKEMIA RES, V36, pE122, DOI 10.1016/j.leukres.2012.02.028
   Mattes K, 2019, CRIT REV ONCOL HEMAT, V144, DOI 10.1016/j.critrevonc.2019.102814
   Maude SL, 2018, NEW ENGL J MED, V378, P439, DOI 10.1056/NEJMoa1709866
   Maude SL, 2014, NEW ENGL J MED, V371, P1507, DOI 10.1056/NEJMoa1407222
   Michelozzi IM, 2019, BRIT J HAEMATOL, V186, P420, DOI 10.1111/bjh.15920
   Miles LA, 2020, NATURE, V587, P477, DOI 10.1038/s41586-020-2864-x
   Morita K, 2020, NAT COMMUN, V11, DOI 10.1038/s41467-020-19119-8
   Moschoi R, 2016, BLOOD, V128, P253, DOI 10.1182/blood-2015-07-655860
   Najafabadi MM, 2017, INT J TRANSPLANT MED, V8, P57
   Nam AS, 2019, NATURE, V571, P355, DOI 10.1038/s41586-019-1367-0
   Neelapu SS, 2017, NEW ENGL J MED, V377, P2531, DOI 10.1056/NEJMoa1707447
   Ninomiya M, 2007, LEUKEMIA, V21, P136, DOI 10.1038/sj.leu.2404432
   Oliva EN, 2018, BLOOD, V132, DOI 10.1182/blood-2018-99-111839
   Paczulla AM, 2019, NATURE, V572, P254, DOI 10.1038/s41586-019-1410-1
   Papaemmanuil E, 2016, NEW ENGL J MED, V374, P2209, DOI 10.1056/NEJMoa1516192
   Park JH, 2018, NEW ENGL J MED, V378, P449, DOI 10.1056/NEJMoa1709919
   Perna F, 2017, CANCER CELL, V32, P506, DOI 10.1016/j.ccell.2017.09.004
   Petrov JC, 2018, LEUKEMIA, V32, P1317, DOI 10.1038/s41375-018-0075-3
   Pinho S, 2019, NAT REV MOL CELL BIO, V20, P303, DOI 10.1038/s41580-019-0103-9
   Pollyea DA, 2017, BLOOD, V129, P1627, DOI 10.1182/blood-2016-10-696039
   Porter DL, 2011, NEW ENGL J MED, V365, P725, DOI 10.1056/NEJMoa1103849
   Potter N, 2019, LEUKEMIA, V33, P1113, DOI 10.1038/s41375-018-0319-2
   Quek L, 2016, J EXP MED, V213, P1513, DOI 10.1084/jem.20151775
   Rafiq S, 2017, LEUKEMIA, V31, P1788, DOI 10.1038/leu.2016.373
   Rafiq S, 2018, NAT BIOTECHNOL, V36, P847, DOI 10.1038/nbt.4195
   Ritchie DS, 2013, MOL THER, V21, P2122, DOI 10.1038/mt.2013.154
   Rodriguez-Garcia A, 2020, FRONT IMMUNOL, V11, DOI 10.3389/fimmu.2020.01109
   Rodriguez-Meira A, 2019, MOL CELL, V73, P1292, DOI 10.1016/j.molcel.2019.01.009
   Sadelain M, 2017, NATURE, V545, P423, DOI 10.1038/nature22395
   Sauer Tim, 2021, Blood, DOI 10.1182/blood.2020008221
   Savoldo B, 2011, J CLIN INVEST, V121, P1822, DOI 10.1172/JCI46110
   Schepers K, 2015, CELL STEM CELL, V16, P254, DOI 10.1016/j.stem.2015.02.014
   Schuster SJ, 2019, NEW ENGL J MED, V380, P45, DOI 10.1056/NEJMoa1804980
   Schuster SJ, 2017, NEW ENGL J MED, V377, P2545, DOI 10.1056/NEJMoa1708566
   Shafat MS, 2017, BLOOD, V129, P1320, DOI 10.1182/blood-2016-08-734798
   Shlush LI, 2017, NATURE, V547, P104, DOI 10.1038/nature22993
   Sironi S, 2015, SCI REP-UK, V5, DOI 10.1038/srep17550
   Siveen KS, 2017, MOL CANCER, V16, DOI 10.1186/s12943-016-0571-x
   Sommer C, 2020, MOL THER, V28, P2237, DOI 10.1016/j.ymthe.2020.06.022
   Stahl M, 2017, TARGET ONCOL, V12, P413, DOI 10.1007/s11523-017-0503-8
   Tan YX, 2020, CRIT REV ONCOL HEMAT, V152, DOI 10.1016/j.critrevonc.2020.102993
   Tasian SK, 2018, THER ADV HEMATOL, V9, P135, DOI 10.1177/2040620718774268
   Tasian SK, 2017, BLOOD, V129, P2395, DOI 10.1182/blood-2016-08-736041
   Taussig DC, 2008, BLOOD, V112, P568, DOI 10.1182/blood-2007-10-118331
   Teng XY, 2019, BLOOD, V134, DOI 10.1182/blood-2019-131680
   Terwijn M, 2014, PLOS ONE, V9, DOI 10.1371/journal.pone.0107587
   Theocharides APA, 2012, J EXP MED, V209, P1883, DOI 10.1084/jem.20120502
   van Galen P, 2019, CELL, V176, P1265, DOI 10.1016/j.cell.2019.01.031
   van Rhenen A, 2005, CLIN CANCER RES, V11, P6520, DOI 10.1158/1078-0432.CCR-05-0468
   Villatoro A, 2020, FRONT CELL DEV BIOL, V8, DOI 10.3389/fcell.2020.00607
   Wang QS, 2015, MOL THER, V23, P184, DOI 10.1038/mt.2014.164
   Wang XL, 2016, ONCOIMMUNOLOGY, V5, DOI 10.1080/2162402X.2015.1072671
   Wang Y, 2018, J HEMATOL ONCOL, V11, DOI 10.1186/s13045-018-0603-7
   Willier S, 2021, BLOOD, V137, P1037, DOI 10.1182/blood.2020006921
   Witkowski MT, 2020, CANCER CELL, V37, P867, DOI 10.1016/j.ccell.2020.04.015
   Xia B, 2015, LEUKEMIA RES, V39, P92, DOI 10.1016/j.leukres.2014.11.004
   Xie GZ, 2021, NAT BIOMED ENG, V5, P399, DOI 10.1038/s41551-020-00625-5
   Yoshida T, 2016, CLIN TRANSL IMMUNOL, V5, DOI 10.1038/cti.2016.73
   Zanetti SR, 2020, J IMMUNOTHER CANCER, V8, DOI 10.1136/jitc-2020-001419
   Zhai YM, 2016, J EXP CLIN CANC RES, V35, DOI 10.1186/s13046-016-0405-0
   Zhang ZL, 2020, MOL THER-ONCOLYTICS, V17, P180, DOI 10.1016/j.omto.2020.03.019
   Zhou HS, 2016, CANCER BIOL MED, V13, P248, DOI 10.20892/j.issn.2095-3941.2016.0023
   Zhou Jianbiao, 2014, World J Stem Cells, V6, P473, DOI 10.4252/wjsc.v6.i4.473
NR 159
TC 1
Z9 1
U1 6
U2 6
PU MDPI
PI BASEL
PA ST ALBAN-ANLAGE 66, CH-4052 BASEL, SWITZERLAND
EI 2072-6694
J9 CANCERS
JI Cancers
PD JUN
PY 2021
VL 13
IS 11
AR 2816
DI 10.3390/cancers13112816
PG 21
WC Oncology
SC Oncology
GA SP3TJ
UT WOS:000659594300001
PM 34198742
OA Green Published, gold
DA 2021-10-28
ER

PT J
AU Moreno-Cortes, E
   Forero-Forero, JV
   Lengerke-Diaz, PA
   Castro, JE
AF Moreno-Cortes, E.
   Forero-Forero, J. V.
   Lengerke-Diaz, P. A.
   Castro, J. E.
TI Chimeric antigen receptor T cell therapy in oncology-Pipeline at a
   glance: Analysis of the ClinicalTrials.gov database
SO CRITICAL REVIEWS IN ONCOLOGY HEMATOLOGY
LA English
DT Review
DE Chimeric antigen receptor; Cell-and tissue-based therapy; Adoptive
   immunotherapy; Neoplasm antigens; Clinical trials as topic
AB There is a rapid growth of published data associated with chimeric antigen receptor (CAR) T-cells, and its evaluation is becoming challenging. We performed a review of the ClinicalTrials.gov database, searching for clinical trials using CAR T-cell therapy in oncology (cut-off December 2019). 593 trials were found. 48 % of trials are from China and 39 % from the USA. 63 % percent focused on hematologic malignancies, while gastrointestinal cancer, breast cancer, and nervous system were the top 3 solid tumors addressed. Common targets in hematologic malignancies are CD19 and BCMA; while mesothelin and CD171 in solid tumors. Secondgeneration CAR T designs predominate with CD28 or 41BB co-stimulation. Mixed sponsors supported 45 % of trials, and only 19 % received funding exclusively from industry. Current trends suggest that 900 CAR T-cell therapy clinical trials will be registered during 2020-2025. We estimate a two-fold increase in trials that study allogeneic cell products in the next five years.
C1 [Moreno-Cortes, E.; Forero-Forero, J. V.; Lengerke-Diaz, P. A.; Castro, J. E.] Mayo Clin, Div Hematol, 13400 E Shea Blvd, Scottsdale, AZ 85259 USA.
RP Castro, JE (corresponding author), Mayo Clin, Div Hematol, 13400 E Shea Blvd, Scottsdale, AZ 85259 USA.
EM morenocortes.eider@mayo.edu; forero.jose@mayo.edu;
   lengerkediaz.paula@mayo.edu; castro.januario@mayo.edu
OI Forero Forero, Jose/0000-0001-9872-5760; Castro, M.D., Januario
   E./0000-0003-2785-0892; Lengerke Diaz, Paula Andrea/0000-0002-1285-8499
CR Abate-Daga D, 2016, MOL THER-ONCOLYTICS, V3, DOI 10.1038/mto.2016.14
   Abramson JS, 2019, BLOOD, V134, DOI 10.1182/blood-2019-127508
   Abramson Jeremy S, 2019, Am Soc Clin Oncol Educ Book, V39, P446, DOI 10.1200/EDBK_238693
   Alcantara M, 2018, LEUKEMIA, V32, P2307, DOI 10.1038/s41375-018-0285-8
   Brentjens RJ, 2011, BLOOD, V118, P4817, DOI 10.1182/blood-2011-04-348540
   Capurro M, 2003, GASTROENTEROLOGY, V125, P89, DOI 10.1016/S0016-5085(03)00689-9
   Carpenter RO, 2013, CLIN CANCER RES, V19, P2048, DOI 10.1158/1078-0432.CCR-12-2422
   Chmielewski M, 2014, IMMUNOL REV, V257, P83, DOI 10.1111/imr.12125
   Cohen AD, 2019, J CLIN INVEST, V129, P2210, DOI 10.1172/JCI126397
   Cruz CRY, 2013, BLOOD, V122, P2965, DOI 10.1182/blood-2013-06-506741
   Esensten JH, 2016, IMMUNITY, V44, P973, DOI 10.1016/j.immuni.2016.04.020
   Foster AE, 2017, MOL THER, V25, P2176, DOI 10.1016/j.ymthe.2017.06.014
   Frankel AE, 2014, BLOOD, V124, P385, DOI 10.1182/blood-2014-04-566737
   Gao L.L., ZHONGHUA XUE YE XUE, V40, P780
   Gautron AS, 2017, MOL THER-NUCL ACIDS, V9, P312, DOI 10.1016/j.omtn.2017.10.005
   Geyer MB, 2019, JCI INSIGHT, V4, DOI 10.1172/jci.insight.122627
   Gomes-Silva D, 2017, BLOOD, V130, P285, DOI 10.1182/blood-2017-01-761320
   Guedan S, 2019, MOL THER-METH CLIN D, V12, P145, DOI 10.1016/j.omtm.2018.12.009
   Guedan S, 2014, BLOOD, V124, P1070, DOI 10.1182/blood-2013-10-535245
   Hay KA, 2017, DRUGS, V77, P237, DOI 10.1007/s40265-017-0690-8
   Hombach AA, 2012, ONCOIMMUNOLOGY, V1, DOI 10.4161/onci.19855
   Khan JF, 2019, PROG MOL BIOL TRANSL, V164, P293, DOI 10.1016/bs.pmbts.2019.07.004
   Knipping F, 2017, MOL THER-METH CLIN D, V4, P213, DOI 10.1016/j.omtm.2017.01.005
   Kochenderfer JN, 2015, J CLIN ONCOL, V33, P540, DOI 10.1200/JCO.2014.56.2025
   Kochenderfer JN, 2013, BLOOD, V122, P4129, DOI 10.1182/blood-2013-08-519413
   Kon E, 2019, DRUG RESIST UPDATE, V45, P13, DOI 10.1016/j.drup.2019.07.004
   LAFFERTY KJ, 1975, AUST J EXP BIOL MED, V53, P27, DOI 10.1038/icb.1975.3
   Lee DW, 2015, LANCET, V385, P517, DOI 10.1016/S0140-6736(14)61403-3
   Li CG, 2020, BRIEF FUNCT GENOMICS, V19, P175, DOI 10.1093/bfgp/elz042
   Liu Y, 2017, DRUG TODAY, V53, P597, DOI 10.1358/dot.2017.53.11.2725754
   Locke FL, 2019, LANCET ONCOL, V20, P31, DOI 10.1016/S1470-2045(18)30864-7
   Maiti SN, 2013, J IMMUNOTHER, V36, P112, DOI 10.1097/CJI.0b013e3182811ce9
   Majzner RG, 2018, CANCER DISCOV, V8, P1219, DOI 10.1158/2159-8290.CD-18-0442
   Mardiros A, 2015, CURR OPIN HEMATOL, V22, P484, DOI 10.1097/MOH.0000000000000190
   Martinez M, 2019, FRONT IMMUNOL, V10, DOI 10.3389/fimmu.2019.00128
   McGowan E, 2020, BIOMED PHARMACOTHER, V121, DOI 10.1016/j.biopha.2019.109625
   Neelapu SS, 2017, NEW ENGL J MED, V377, P2531, DOI 10.1056/NEJMoa1707447
   Raje N, 2019, NEW ENGL J MED, V380, P1726, DOI 10.1056/NEJMoa1817226
   Ramos CA, 2017, J CLIN INVEST, V127, P3468, DOI 10.1172/JCI94306
   Ramos CA, 2016, J CLIN INVEST, V126, P2588, DOI 10.1172/JCI86000
   Roddie C, 2019, CYTOTHERAPY, V21, P327, DOI 10.1016/j.jcyt.2018.11.009
   Sampson JH, 2014, CLIN CANCER RES, V20, P972, DOI 10.1158/1078-0432.CCR-13-0709
   Sauter CS, 2019, BLOOD, V134, P626, DOI 10.1182/blood.2018883421
   Schuster SJ, 2019, NEW ENGL J MED, V380, P45, DOI 10.1056/NEJMoa1804980
   Schuster SJ, 2017, NEW ENGL J MED, V377, P2545, DOI 10.1056/NEJMoa1708566
   Singh N, 2017, CURR HEMATOL MALIG R, V12, P522, DOI 10.1007/s11899-017-0417-7
   Song DG, 2012, ONCOIMMUNOLOGY, V1, DOI 10.4161/onci.19458
   Svoboda J, 2018, BLOOD, V132, P1022, DOI 10.1182/blood-2018-03-837609
   Tchou J, 2017, CANCER IMMUNOL RES, V5, P1152, DOI 10.1158/2326-6066.CIR-17-0189
   Till BG, 2012, BLOOD, V119, P3940, DOI 10.1182/blood-2011-10-387969
   Turtle CJ, 2016, J CLIN INVEST, V126, P2123, DOI 10.1172/JCI85309
   Urena-Bailen G, 2020, BRIEF FUNCT GENOMICS, V19, P191, DOI 10.1093/bfgp/elz039
   Wallstabe L, 2019, JCI INSIGHT, V4, DOI 10.1172/jci.insight.126345
   Wang XL, 2016, BLOOD, V127, P2980, DOI 10.1182/blood-2015-12-686725
   Wang ZG, 2017, J HEMATOL ONCOL, V10, DOI 10.1186/s13045-017-0423-1
   Wei JS, 2019, J HEMATOL ONCOL, V12, DOI 10.1186/s13045-019-0758-x
   Wiesinger M, 2019, CANCERS, V11, DOI 10.3390/cancers11081198
   Zhao JJ, 2018, J HEMATOL ONCOL, V11, DOI 10.1186/s13045-018-0677-2
   Zhao RC, 2019, ONCOIMMUNOLOGY, V8, DOI 10.1080/2162402X.2018.1509173
   Zhao WH, 2018, J HEMATOL ONCOL, V11, DOI 10.1186/s13045-018-0681-6
NR 60
TC 4
Z9 4
U1 2
U2 3
PU ELSEVIER SCIENCE INC
PI NEW YORK
PA STE 800, 230 PARK AVE, NEW YORK, NY 10169 USA
SN 1040-8428
EI 1879-0461
J9 CRIT REV ONCOL HEMAT
JI Crit. Rev. Oncol./Hematol.
PD MAR
PY 2021
VL 159
AR 103239
DI 10.1016/j.critrevonc.2021.103239
PG 10
WC Oncology; Hematology
SC Oncology; Hematology
GA QR7CP
UT WOS:000625373100006
PM 33497760
DA 2021-10-28
ER

PT J
AU Wu, Y
   Chen, D
   Lu, Y
   Dong, SC
   Ma, R
   Tang, WY
   Wu, JQ
   Feng, JF
   Wu, JZ
AF Wu, Yang
   Chen, Dan
   Lu, Ya
   Dong, Shu-Chen
   Ma, Rong
   Tang, Wei-yan
   Wu, Jian-qiu
   Feng, Ji-Feng
   Wu, Jian-Zhong
TI A new immunotherapy strategy targeted CD30 in peripheral T-cell
   lymphomas: CAR-modified T-cell therapy based on CD30 mAb
SO CANCER GENE THERAPY
LA English
DT Article; Early Access
ID BRENTUXIMAB VEDOTIN; HODGKINS LYMPHOMA; PHASE-II; EXPRESSION; RECEPTOR
AB Chimeric antigen receptor T-cell immunotherapy (CAR-T) has shown remarkable efficacy in treating tumors of lymphopoietic origin. Herein, we demonstrate an effective CAR-T cell treatment for recurrent and malignant CD30-positive peripheral T-cell lymphomas (PTCL) has been demonstrated. The extracellular fragment gene sequences of CD30 were obtained from tumor tissues of PTCL patients and cloned into a plasmid vector to express the CD30 antigen. The CD30 targeting single-chain antibody fragment (scFv) was obtained from CD30-positive monoclonal hybridoma cells, which were obtained from CD30 antigen immunized mice. After a second-generation of CAR lentiviral construction, CD30 CAR T cells were produced and used to determine the cytotoxicity of this construct toward Karpas 299 cells. The results of CD30 CAR T-mediated cell lysis show that 9C11-2 CAR T cells could significantly promote the lysis of CD30-positive Karpas 299 cells in both LDH and real-time cell electronic sensing (RTCA) assays. In vivo data show that 9C11-2 CAR T cells effectively suppress the tumor growth in a Karpas 299 cell xenograft NCG mouse model. The CD30 CAR T cells exhibited an efficient cytotoxic effect after being co-cultured with the target cells and they also exhibited a significant tumor-inhibiting ability after being intravenously injected into PTCL xenograft tumors; these observations suggest that the new CD30 CAR-T cell may be a promising therapeutic candidate for cancer therapy.
C1 [Wu, Yang; Chen, Dan; Ma, Rong; Wu, Jian-Zhong] Jiangsu Canc Hosp, Res Ctr Clin Oncol, Nanjing 210009, Peoples R China.
   [Wu, Yang; Chen, Dan; Ma, Rong; Wu, Jian-Zhong] Jiangsu Inst Canc Res, Nanjing 210009, Peoples R China.
   [Wu, Yang; Chen, Dan; Ma, Rong; Wu, Jian-Zhong] Nanjing Med Univ, Affiliated Canc Hosp, Nanjing 210009, Peoples R China.
   [Lu, Ya] Nanjing Med Univ, Res Ctr Clin Oncol, Affiliated Canc Hosp, Nanjing 210009, Peoples R China.
   [Dong, Shu-Chen; Tang, Wei-yan; Wu, Jian-qiu; Feng, Ji-Feng] Jiangsu Canc Hosp, Dept Med Oncol, Nanjing 210009, Peoples R China.
RP Wu, JZ (corresponding author), Jiangsu Canc Hosp, Res Ctr Clin Oncol, Nanjing 210009, Peoples R China.; Wu, JZ (corresponding author), Jiangsu Inst Canc Res, Nanjing 210009, Peoples R China.; Wu, JZ (corresponding author), Nanjing Med Univ, Affiliated Canc Hosp, Nanjing 210009, Peoples R China.; Feng, JF (corresponding author), Jiangsu Canc Hosp, Dept Med Oncol, Nanjing 210009, Peoples R China.
EM feng_jifeng@sina.com; wujzh@jszlyy.com.cn
FU Basic Research Program of Jiangsu Province (Natural Science Foundation)
   [BK20191080]; National Natural Science Foundation of ChinaNational
   Natural Science Foundation of China (NSFC) [81901883]; Jiangsu
   Provincial Key Research Development Program [BE2016794]
FX The author(s) disclosed receipt of the following financial support for
   the research, authorship, and/or publication of this article: Yang Wu
   was supported by the Basic Research Program of Jiangsu Province (Natural
   Science Foundation, No. BK20191080) and the National Natural Science
   Foundation of China (No. 81901883). Jian-Zhong Wu was supported by
   Jiangsu Provincial Key Research Development Program (BE2016795). Ji-Feng
   Feng was supported by Jiangsu Provincial Key Research Development
   Program (BE2016794).
CR Abouyabis AN, 2011, ISRN HEMATOL, V2011
   Abramson JS, 2017, NEW ENGL J MED, V377, P783, DOI 10.1056/NEJMc1704610
   Ansell SM, 2007, J CLIN ONCOL, V25, P2764, DOI 10.1200/JCO.2006.07.8972
   Bartlett NL, 2008, BLOOD, V111, P1848, DOI 10.1182/blood-2007-07-099317
   Bisig B, 2013, HAEMATOLOGICA, V98, P1250, DOI 10.3324/haematol.2012.081935
   Bossard C, 2014, BLOOD, V124, P2983, DOI 10.1182/blood-2014-07-584953
   Broccoli A, 2017, BLOOD, V129, P1103, DOI 10.1182/blood-2016-08-692566
   Chai LF, 2020, CANCER GENE THER, V27, P528, DOI 10.1038/s41417-019-0155-1
   Chow VA, 2018, BLOOD, V132, P777, DOI 10.1182/blood-2018-04-839217
   Chu YY, 2015, CANCER IMMUNOL RES, V3, P333, DOI 10.1158/2326-6066.CIR-14-0114
   Forero-Torres A, 2009, BRIT J HAEMATOL, V146, P171, DOI 10.1111/j.1365-2141.2009.07740.x
   Foss FM, 2011, BLOOD, V117, P6756, DOI 10.1182/blood-2010-05-231548
   Francisco JA, 2003, BLOOD, V102, P1458, DOI 10.1182/blood-2003-01-0039
   GROSS G, 1989, P NATL ACAD SCI USA, V86, P10024, DOI 10.1073/pnas.86.24.10024
   Han X, 2017, J INT MED RES, V45, P290, DOI 10.1177/0300060516676725
   Hombach A, 1998, CANCER RES, V58, P1116
   Lunning MA, 2015, ONCOLOGY-NY, V29, P545
   Morita-Fujita M, 2019, CL LYMPH MYELOM LEUK, V19, pE337, DOI 10.1016/j.clml.2019.03.031
   Moskowitz AJ, 2014, BLOOD, V123, P2636, DOI 10.1182/blood-2013-12-516245
   Nair R, 2018, BEST PRACT RES CL HA, V31, P293, DOI 10.1016/j.beha.2018.07.011
   Papathanasiou MM, 2020, CANCER GENE THER, V27, P799, DOI 10.1038/s41417-019-0157-z
   Pro B, 2012, J CLIN ONCOL, V30, P2190, DOI 10.1200/JCO.2011.38.0402
   Quintas-Cardama Alfonso, 2018, Oncotarget, V9, P29843, DOI 10.18632/oncotarget.25688
   Sakata-Yanagimoto M, 2015, CURR HEMATOL MALIG R, V10, P429, DOI 10.1007/s11899-015-0289-7
   Savage KJ, 2007, BLOOD REV, V21, P201, DOI 10.1016/j.blre.2007.03.001
   Strati P, 2019, BLOOD, V133, P2800, DOI 10.1182/blood.2019000888
   Sun J, 2012, AM J CLIN PATHOL, V138, P429, DOI 10.1309/AJCP7YLTQPUSDQ5C
   Tay RE, 2021, CANCER GENE THER, V28, P5, DOI 10.1038/s41417-020-0183-x
   Vose JM, 2018, BLOOD, V131, P375, DOI 10.1182/blood-2017-11-817734
   Went P, 2006, J CLIN ONCOL, V24, P2472, DOI 10.1200/JCO.2005.03.6327
   Wenthe J, 2020, CANCER GENE THER, V27, P948, DOI 10.1038/s41417-020-0176-9
   Yang QP, 2011, DIAGN PATHOL, V6, DOI 10.1186/1746-1596-6-77
   Younes A, 2012, J CLIN ONCOL, V30, P2183, DOI 10.1200/JCO.2011.38.0410
   Zing NPC, 2018, ONCOLOGY-NY, V32, pE74
NR 34
TC 0
Z9 0
U1 1
U2 2
PU SPRINGERNATURE
PI LONDON
PA CAMPUS, 4 CRINAN ST, LONDON, N1 9XW, ENGLAND
SN 0929-1903
EI 1476-5500
J9 CANCER GENE THER
JI Cancer Gene Ther.
DI 10.1038/s41417-021-00295-8
EA JAN 2021
PG 11
WC Biotechnology & Applied Microbiology; Oncology; Genetics & Heredity;
   Medicine, Research & Experimental
SC Biotechnology & Applied Microbiology; Oncology; Genetics & Heredity;
   Research & Experimental Medicine
GA PZ6YR
UT WOS:000612887000001
PM 33514882
OA hybrid
DA 2021-10-28
ER

PT J
AU Dal Bo, M
   De Mattia, E
   Baboci, L
   Mezzalira, S
   Cecchin, E
   Assaraf, YG
   Toffoli, G
AF Dal Bo, Michele
   De Mattia, Elena
   Baboci, Lorena
   Mezzalira, Silvia
   Cecchin, Erika
   Assaraf, Yehuda G.
   Toffoli, Giuseppe
TI New insights into the pharmacological, immunological, and CAR-T-cell
   approaches in the treatment of hepatocellular carcinoma
SO DRUG RESISTANCE UPDATES
LA English
DT Review
DE Hepatocellular carcinoma; Tyrosine kinase inhibitors; Anticancer drug
   resistance; Immune checkpoint inhibitors; Predictive host and somatic
   genetic markers; CAR-T
ID TUMOR-ASSOCIATED MACROPHAGES; DEATH LIGAND 1; SUPPRESSOR-CELLS; FREE
   DNA; CHECKPOINT INHIBITORS; CIRCULATING DNA; PHASE-I; TARGETING
   GLYPICAN-3; IMMUNE CHECKPOINTS; PRECISION MEDICINE
AB The tyrosine kinase inhibitor (TKI) sorafenib continues to be the anchor drug in the treatment of advanced stage hepatocellular carcinoma (HCC). Other TKIs as well as immune checkpoint inhibitors (ICIs) have also been approved, however the response rates remain poor and heterogeneous among HCC patients, largely due to antitumor drug resistance. Studies aimed at identifying novel biomarkers and developing new strategies to improve the response to current treatment and to overcome drug resistance, are urgently needed. Germline or somatic mutations, neoantigens, and an immunotolerogenic state against constant inflammatory stimuli in the liver, are crucial for the anti-tumor response. A pharmacogenetic approach has been attempted considering germline polymorphisms in genes encoding for proteins involved in drug-targeted pathways. Single gene and comprehensive multi-gene somatic profiling approaches have been adopted in HCC to identify tumor sensitivity scores and immunogenic profiles that can be exploited for new biomarkers and innovative therapeutic approaches. However, the high genomic heterogeneity of tumors and lack of molecularly targeted agents, hamper the discovery of specific molecular markers of resistance to therapy. Adoptive cell therapy with chimeric antigen receptor redirected T (CAR-T) cells targeting specific tumor-associated antigens (TAAs) was proposed recently. The specificity of the chosen TAA, an efficient homing of CAR-T cells to the tumor site, and the ability of CAR-T cells to survive in the tumor microenvironment are central factors in the success of CAR-T therapy.
   The current review describes the principal systemic treatments for HCC and the molecular evidence regarding potential predictive host and somatic genetic markers, as well as the emerging strategy of liquid biopsy for disease monitoring. Novel immunotherapeutic approaches for HCC treatment, including the use of ICIs and CART, as well as strategies to overcome drug resistance, are discussed.
C1 [Dal Bo, Michele; De Mattia, Elena; Baboci, Lorena; Mezzalira, Silvia; Cecchin, Erika; Toffoli, Giuseppe] IRCCS, Ctr Riferimento Oncol Aviano CRO, Expt & Clin Pharmacol Unit, Aviano, PN, Italy.
   [Assaraf, Yehuda G.] Technion Israel Inst Technol, Dept Biol, Fred Wyszkowski Canc Res Lab, IL-32000003 Haifa, Israel.
RP Toffoli, G (corresponding author), IRCCS, Ctr Riferimento Oncol Aviano CRO, Expt & Clin Pharmacol Unit, Aviano, PN, Italy.
EM gtoffoli@cro.it
RI Toffoli, Giuseppe/F-6642-2018; Cecchin, Erika/K-2448-2018; Mezzalira,
   Silvia/AAZ-6699-2020; De Mattia, Elena/F-6593-2018; Baboci,
   Lorena/K-4790-2014
OI Toffoli, Giuseppe/0000-0002-5323-4762; Cecchin,
   Erika/0000-0001-7517-7490; Mezzalira, Silvia/0000-0001-5279-5181; De
   Mattia, Elena/0000-0003-4948-8767; Baboci, Lorena/0000-0002-7380-2106;
   Assaraf, Yehuda G./0000-0001-6692-8221
CR Abou-Alfa GK, 2018, NEW ENGL J MED, V379, P54, DOI 10.1056/NEJMoa1717002
   Abou-Alfa GK, 2017, CANCER CHEMOTH PHARM, V79, P421, DOI 10.1007/s00280-017-3241-9
   Abou-Alfa GK, 2016, J HEPATOL, V65, P289, DOI 10.1016/j.jhep.2016.04.004
   Abuodeh Y, 2016, CURR PROB CANCER, V40, P25, DOI 10.1016/j.currproblcancer.2015.10.001
   Ally A, 2017, CELL, V169, P1327, DOI 10.1016/j.cell.2017.05.046
   Alunni-Fabbroni M, 2019, J TRANSL MED, V17, DOI 10.1186/s12967-019-2079-9
   An Y, 2019, AM J TRANSL RES, V11, P6462
   Anatelli F, 2008, AM J CLIN PATHOL, V130, P219, DOI 10.1309/WMB5PX57Y4P8QCTY
   Ankri C, 2013, J IMMUNOL, V191, P4121, DOI 10.4049/jimmunol.1203085
   Apetoh L, 2007, NAT MED, V13, P1050, DOI 10.1038/nm1622
   Assaraf YG, 2019, DRUG RESIST UPDATE, V46, DOI 10.1016/j.drup.2019.100645
   Assaraf YG, 2014, DRUG RESIST UPDATE, V17, P89, DOI 10.1016/j.drup.2014.10.002
   Bagley RG, 2008, MOL CANCER THER, V7, P2536, DOI 10.1158/1535-7163.MCT-08-0050
   Bar-Zeev M, 2017, DRUG RESIST UPDATE, V31, P15, DOI 10.1016/j.drup.2017.05.002
   Baylis F, 2017, CURR GENE THER, V17, P309, DOI 10.2174/1566523217666171121165935
   Bhandaru M., 2017, J DERMATOL RES THER, V1, P1, DOI [10.14302/issn.2471-2175.jdrt-17-1760, DOI 10.14302/ISSN.2471-2175.JDRT-17-1760]
   Binnewies M, 2018, NAT MED, V24, P541, DOI 10.1038/s41591-018-0014-x
   Brahmer JR, 2015, FUTURE ONCOL, V11, P1307, DOI 10.2217/fon.15.52
   Brizzi MP, 2016, EXPERT REV ANTICANC, V16, P1053, DOI 10.1080/14737140.2016.1227706
   Bruix J, 2017, LANCET, V389, P56, DOI 10.1016/S0140-6736(16)32453-9
   Burga RA, 2015, CANCER IMMUNOL IMMUN, V64, P817, DOI 10.1007/s00262-015-1692-6
   Butte MJ, 2007, IMMUNITY, V27, P111, DOI 10.1016/j.immuni.2007.05.016
   Cai ZX, 2017, INT J CANCER, V141, P977, DOI 10.1002/ijc.30798
   Cai ZX, 2019, CLIN CANCER RES, V25, P5284, DOI 10.1158/1078-0432.CCR-18-3477
   Calderaro J, 2019, J HEPATOL, V71, P616, DOI 10.1016/j.jhep.2019.06.001
   Campian JL, 2013, CANCER INVEST, V31, P183, DOI 10.3109/07357907.2013.767342
   Cao X, 2020, DRUG RESIST UPDATE, V49, DOI 10.1016/j.drup.2019.100671
   Cao XF, 2009, CANCER RES, V69, P8700, DOI 10.1158/0008-5472.CAN-09-1145
   Capurro M, 2003, GASTROENTEROLOGY, V125, P89, DOI 10.1016/S0016-5085(03)00689-9
   Capurro MI, 2008, DEV CELL, V14, P700, DOI 10.1016/j.devcel.2008.03.006
   Capurro MI, 2005, CANCER RES, V65, P6245, DOI 10.1158/0008-5472.CAN-04-4244
   Chambers CA, 2001, ANNU REV IMMUNOL, V19, P565, DOI 10.1146/annurev.immunol.19.1.565
   Chang WH, 2019, J TRANSL MED, V17, DOI 10.1186/s12967-019-1775-9
   Chaudhary G, 2016, IEEE RADIO WIRELESS, P4, DOI 10.1109/RWS.2016.7444347
   Chen H, 2012, PATHOLOGY, V44, P318, DOI 10.1097/PAT.0b013e328353a24c
   Cheng AL, 2020, J HEPATOL, V72, P307, DOI 10.1016/j.jhep.2019.09.025
   Cheng XX, 2013, J BIOL CHEM, V288, P11771, DOI 10.1074/jbc.M112.448126
   Chong EA, 2017, BLOOD, V129, P1039, DOI 10.1182/blood-2016-09-738245
   Chow MT, 2014, CANCER IMMUNOL RES, V2, P1125, DOI 10.1158/2326-6066.CIR-14-0160
   Christian S, 2008, AM J PATHOL, V172, P486, DOI 10.2353/ajpath.2008.070623
   Collins AV, 2002, IMMUNITY, V17, P201, DOI 10.1016/S1074-7613(02)00362-X
   Cui Q, 2018, DRUG RESIST UPDATE, V41, P1, DOI 10.1016/j.drup.2018.11.001
   Dai XM, 2017, TRANSL ONCOL, V10, P511, DOI 10.1016/j.tranon.2017.03.009
   De Mattia E, 2019, WORLD J GASTROENTERO, V25, P3870, DOI 10.3748/wjg.v25.i29.3870
   De Mattia E, 2017, WORLD J GASTROENTERO, V23, P6674, DOI 10.3748/wjg.v23.i36.6674
   De Mattia E, 2017, LIVER INT, V37, P1345, DOI 10.1111/liv.13411
   Demaria S, 2005, CLIN CANCER RES, V11, P728
   Demaria S, 2004, INT J RADIAT ONCOL, V58, P862, DOI 10.1016/j.ijrobp.2003.09.012
   Dewan MZ, 2009, CLIN CANCER RES, V15, P5379, DOI 10.1158/1078-0432.CCR-09-0265
   DEWEY WC, 1995, INT J RADIAT ONCOL, V33, P781, DOI 10.1016/0360-3016(95)00214-8
   Dhanasekaran R, 2019, GASTROENTEROLOGY, V156, P492, DOI 10.1053/j.gastro.2018.11.001
   Diaz LA, 2015, CLIN CANCER RES, V21, P1281, DOI 10.1158/1078-0432.CCR-14-1829
   Ding XF, 2019, GASTROENTEROLOGY, V157, P1630, DOI 10.1053/j.gastro.2019.09.005
   Doi T, 2019, INVEST NEW DRUG, V37, P1061, DOI 10.1007/s10637-018-0713-7
   Duan B., 2019, MULTIDRUG RESISTANCE
   Dysthe M, 2020, ADV EXP MED BIOL, V1224, P117, DOI 10.1007/978-3-030-35723-8_8
   El-Khoueiry AB, 2017, LANCET, V389, P2492, DOI 10.1016/S0140-6736(17)31046-2
   Eriksson D, 2010, TUMOR BIOL, V31, P363, DOI 10.1007/s13277-010-0042-8
   Fallarino F, 1998, J EXP MED, V188, P205, DOI 10.1084/jem.188.1.205
   Faloppi L, 2020, TARGET ONCOL, V15, P115, DOI 10.1007/s11523-020-00698-x
   Faloppi L, 2016, J CLIN ONCOL, V34, DOI 10.1200/jco.2016.34.4_suppl.280
   Feng MQ, 2013, P NATL ACAD SCI USA, V110, pE1083, DOI 10.1073/pnas.1217868110
   Ferlazzo G, 2004, P NATL ACAD SCI USA, V101, P16606, DOI 10.1073/pnas.0407522101
   Fife BT, 2008, IMMUNOL REV, V224, P166, DOI 10.1111/j.1600-065X.2008.00662.x
   Filmus J, 2001, J CLIN INVEST, V108, P497, DOI 10.1172/JCI13712
   Filmus J, 2008, GENOME BIOL, V9, DOI 10.1186/gb-2008-9-5-224
   Finn OJ, 2020, FRONT IMMUNOL, V11, DOI 10.3389/fimmu.2020.00090
   Finn RS, 2020, J CLIN ONCOL, V38, P193, DOI 10.1200/JCO.19.01307
   Francisco LM, 2010, IMMUNOL REV, V236, P219, DOI 10.1111/j.1600-065X.2010.00923.x
   Francisco LM, 2009, J EXP MED, V206, P3015, DOI 10.1084/jem.20090847
   Gabrilovich DI, 2017, CANCER IMMUNOL RES, V5, P3, DOI 10.1158/2326-6066.CIR-16-0297
   Gabrilovich DI, 2009, NAT REV IMMUNOL, V9, P162, DOI 10.1038/nri2506
   Gacche RN, 2018, DRUG RESIST UPDATE, V36, P47, DOI 10.1016/j.drup.2018.01.002
   Gajewski TF, 2013, NAT IMMUNOL, V14, P1014, DOI 10.1038/ni.2703
   Gao HP, 2014, CLIN CANCER RES, V20, P6418, DOI 10.1158/1078-0432.CCR-14-1170
   Gardini AC, 2016, ONCOTARGET, V7, P27988, DOI 10.18632/oncotarget.8569
   Garg AD, 2012, EMBO J, V31, P1062, DOI 10.1038/emboj.2011.497
   Gargett T, 2016, MOL THER, V24, P1135, DOI 10.1038/mt.2016.63
   Ghiringhelli F, 2009, NAT MED, V15, P1170, DOI 10.1038/nm.2028
   Gong L, 2017, PHARMACOGENET GENOM, V27, P240, DOI 10.1097/FPC.0000000000000279
   Green DR, 2009, NAT REV IMMUNOL, V9, P353, DOI 10.1038/nri2545
   Halama N, 2011, CANCER RES, V71, P5670, DOI 10.1158/0008-5472.CAN-11-0268
   Han YM, 2014, HEPATOLOGY, V59, P567, DOI 10.1002/hep.26694
   Hanahan D, 2012, CANCER CELL, V21, P309, DOI 10.1016/j.ccr.2012.02.022
   Hanahan D, 2011, CELL, V144, P646, DOI 10.1016/j.cell.2011.02.013
   Harding JJ, 2019, CLIN CANCER RES, V25, P2116, DOI 10.1158/1078-0432.CCR-18-2293
   Hato T, 2016, IMMUNOTHERAPY-UK, V8, P299, DOI 10.2217/imt.15.126
   Heczey A, 2017, MOL THER, V25, P2214, DOI 10.1016/j.ymthe.2017.05.012
   Heymann F, 2015, HEPATOLOGY, V62, P279, DOI 10.1002/hep.27793
   Hill-Kayser CE, 2011, BONE MARROW TRANSPL, V46, P475, DOI 10.1038/bmt.2010.280
   Hillerdal V, 2015, BIODRUGS, V29, P75, DOI 10.1007/s40259-015-0122-9
   Hu-Lieskovan S, 2017, CANCER J, V23, P10, DOI 10.1097/PPO.0000000000000246
   Huang A, 2016, J CANCER, V7, P1798, DOI 10.7150/jca.15618
   Huang WT, 2018, GIGASCIENCE, V7, DOI 10.1093/gigascience/giy135
   Huang ZH, 2012, PATHOL ONCOL RES, V18, P271, DOI 10.1007/s12253-011-9438-z
   Hui EF, 2017, SCIENCE, V355, P1428, DOI 10.1126/science.aaf1292
   Hung AL, 2018, ONCOIMMUNOLOGY, V7, DOI 10.1080/2162402X.2018.1466769
   Ikeda S, 2018, MOL CANCER THER, V17, P1114, DOI 10.1158/1535-7163.MCT-17-0604
   Inarrairaegui M, 2018, CLIN CANCER RES, V24, P1518, DOI 10.1158/1078-0432.CCR-17-0289
   ISHIDA Y, 1992, EMBO J, V11, P3887, DOI 10.1002/j.1460-2075.1992.tb05481.x
   Ishiguro T, 2008, CANCER RES, V68, P9832, DOI 10.1158/0008-5472.CAN-08-1973
   Jaffray DA, 2012, NAT REV CLIN ONCOL, V9, P688, DOI 10.1038/nrclinonc.2012.194
   Jahr S, 2001, CANCER RES, V61, P1659
   Jenne CN, 2013, NAT IMMUNOL, V14, P996, DOI 10.1038/ni.2691
   Jiang P, 2018, P NATL ACAD SCI USA, V115, pE10925, DOI 10.1073/pnas.1814616115
   Jiang PY, 2015, P NATL ACAD SCI USA, V112, pE1317, DOI 10.1073/pnas.1500076112
   Jiang W, 2020, INT IMMUNOPHARMACOL, V83, DOI 10.1016/j.intimp.2020.106420
   Jiang WX, 2020, DRUG RESIST UPDATE, V50, DOI 10.1016/j.drup.2020.100683
   Jiang ZW, 2017, FRONT IMMUNOL, V7, DOI 10.3389/fimmu.2016.00690
   Kagoya Y, 2018, NAT MED, V24, P352, DOI 10.1038/nm.4478
   Kaidar-Person O, 2018, DRUG RESIST UPDATE, V40, P13, DOI 10.1016/j.drup.2018.09.001
   Kalbasi A, 2020, NAT REV IMMUNOL, V20, P25, DOI 10.1038/s41577-019-0218-4
   Kaneno R, 2009, J TRANSL MED, V7, DOI 10.1186/1479-5876-7-58
   Kato S, 2020, ONCOIMMUNOLOGY, V9, DOI 10.1080/2162402X.2019.1708065
   Katz SC, 2015, CLIN CANCER RES, V21, P3149, DOI 10.1158/1078-0432.CCR-14-1421
   Keating GM, 2017, TARGET ONCOL, V12, P243, DOI 10.1007/s11523-017-0484-7
   Keir ME, 2008, ANNU REV IMMUNOL, V26, P677, DOI 10.1146/annurev.immunol.26.021607.090331
   Kerbel RS, 2004, NAT REV CANCER, V4, P423, DOI 10.1038/nrc1369
   Khaled YS, 2013, IMMUNOL CELL BIOL, V91, P493, DOI 10.1038/icb.2013.29
   Kim HR, 2019, AM J RESP CRIT CARE, V199, P243, DOI 10.1164/rccm.201808-1502LE
   KINGSLEY DPE, 1975, BRIT J RADIOL, V48, P863, DOI 10.1259/0007-1285-48-574-863
   Kobold S., 2015, J NATL CANC I, P107
   Kon E, 2019, DRUG RESIST UPDATE, V45, P13, DOI 10.1016/j.drup.2019.07.004
   Kopecka J, 2020, DRUG RESIST UPDATE, V49, DOI 10.1016/j.drup.2019.100670
   Koyama S, 2016, NAT COMMUN, V7, DOI 10.1038/ncomms10501
   Krummel MF, 1996, J EXP MED, V183, P2533, DOI 10.1084/jem.183.6.2533
   Krysko O, 2013, CELL DEATH DIS, V4, DOI 10.1038/cddis.2013.156
   KUBIN M, 1994, J EXP MED, V180, P211, DOI 10.1084/jem.180.1.211
   Kudo M, 2018, LANCET, V391, P1163, DOI 10.1016/S0140-6736(18)30207-1
   Kumar BV, 2018, IMMUNITY, V48, P202, DOI 10.1016/j.immuni.2018.01.007
   Labgaa I, 2018, ONCOGENE, V37, P3740, DOI 10.1038/s41388-018-0206-3
   Latchman Y, 2001, NAT IMMUNOL, V2, P261, DOI 10.1038/85330
   Lee YS, 2015, ONCOTARGET, V6, P16449, DOI 10.18632/oncotarget.3758
   Leonetti A, 2019, DRUG RESIST UPDATE, V46, DOI 10.1016/j.drup.2019.100644
   Li W, 2016, DRUG RESIST UPDATE, V27, P14, DOI 10.1016/j.drup.2016.05.001
   Li ZH, 2020, J SULFUR CHEM, V41, P508, DOI 10.1080/17415993.2020.1766462
   Liao WJ, 2016, ONCOTARGET, V7, P40481, DOI 10.18632/oncotarget.9629
   Ligtenberg MA, 2016, J IMMUNOL, V196, P759, DOI 10.4049/jimmunol.1401710
   Lim SY, 2011, ANTIOXID REDOX SIGN, V15, P2235, DOI 10.1089/ars.2010.3641
   LITTMAN SJ, 2015, J CLIN ONCOL S, V33
   Liu H, 2010, WORLD J GASTROENTERO, V16, P4410, DOI 10.3748/wjg.v16.i35.4410
   Liu JP, 2018, EXP MOL MED, V50, DOI 10.1038/emm.2017.165
   Liu K, 2017, CLIN TRANSL GASTROEN, V8, DOI 10.1038/ctg.2017.28
   Liu XJ, 2016, CANCER RES, V76, P1578, DOI 10.1158/0008-5472.CAN-15-2524
   Livney YD, 2013, ADV DRUG DELIVER REV, V65, P1716, DOI 10.1016/j.addr.2013.08.006
   Llovet JM, 2008, NEW ENGL J MED, V359, P378, DOI 10.1056/NEJMoa0708857
   Llovet JM, 2018, NAT REV CLIN ONCOL, V15, P599, DOI 10.1038/s41571-018-0073-4
   Llovet JM, 2016, NAT REV DIS PRIMERS, V2, DOI [10.1038/nrdp.2016.18, 10.1038/nrdp.2016.19]
   Lu LC, 2016, LIVER CANCER, V5, P128, DOI 10.1159/000367754
   Mahoney KM, 2015, NAT REV DRUG DISCOV, V14, P561, DOI 10.1038/nrd4591
   Mantovani A, 2017, NAT REV CLIN ONCOL, V14, P399, DOI 10.1038/nrclinonc.2016.217
   Marin J.J.G., 2019, CANCERS, V11
   Marisi G, 2019, CANCERS, V11, DOI 10.3390/cancers11071023
   Masteller EL, 2000, J IMMUNOL, V164, P5319, DOI 10.4049/jimmunol.164.10.5319
   Mastio J, 2019, J EXP MED, V216, P2150, DOI 10.1084/jem.20181952
   Maude SL, 2018, NEW ENGL J MED, V378, P439, DOI 10.1056/NEJMoa1709866
   McGlynn KA, 2015, CLIN LIVER DIS, V19, P223, DOI 10.1016/j.cld.2015.01.001
   Mezzalira S, 2019, INT J MOL SCI, V20, DOI 10.3390/ijms20215498
   Michels T, 2012, J IMMUNOTOXICOL, V9, P292, DOI 10.3109/1547691X.2011.642418
   MOLE RH, 1953, BRIT J RADIOL, V26, P234, DOI 10.1259/0007-1285-26-305-234
   Morgan RA, 2010, MOL THER, V18, P843, DOI 10.1038/mt.2010.24
   Morse MA, 2019, CLIN CANCER RES, V25, P912, DOI 10.1158/1078-0432.CCR-18-1254
   Moser M, 2001, IMMUNOBIOLOGY, V204, P551, DOI 10.1078/0171-2985-00092
   Motz GT, 2014, NAT MED, V20, P607, DOI 10.1038/nm.3541
   Nanda A, 2006, P NATL ACAD SCI USA, V103, P3351, DOI 10.1073/pnas.0511306103
   Narayanan S, 2020, DRUG RESIST UPDATE, V48, DOI 10.1016/j.drup.2019.100663
   Neelapu SS, 2017, NEW ENGL J MED, V377, P2531, DOI 10.1056/NEJMoa1707447
   Ng CKY, 2018, ANN ONCOL, V29, P1286, DOI 10.1093/annonc/mdy083
   Ren N, 2006, WORLD J GASTROENTERO, V12, P3911, DOI 10.3748/wjg.v12.i24.3911
   Nishida N, 2018, CANCERS, V10, DOI 10.3390/cancers10100367
   Nomizo T, 2017, SCI REP-UK, V7, DOI 10.1038/srep45124
   Noy R, 2014, IMMUNITY, V41, P49, DOI 10.1016/j.immuni.2014.06.010
   Ogawa K, 2014, ANN SURG ONCOL, V21, P1314, DOI 10.1245/s10434-013-3430-7
   Ogunwobi OO, 2019, WORLD J GASTROENTERO, V25, P2279, DOI 10.3748/wjg.v25.i19.2279
   Oh CR, 2019, BMC CANCER, V19, DOI 10.1186/s12885-019-5483-x
   Ohm JE, 2003, BLOOD, V101, P4878, DOI 10.1182/blood-2002-07-1956
   Onyshchenko M, 2018, EBIOMEDICINE, V33, P18, DOI 10.1016/j.ebiom.2018.06.020
   Ouyang FZ, 2016, NAT COMMUN, V7, DOI 10.1038/ncomms13453
   Paluskievicz CM, 2019, FRONT IMMUNOL, V10, DOI 10.3389/fimmu.2019.02453
   Pang YY, 2018, MOL CANCER, V17, DOI 10.1186/s12943-018-0840-y
   Pardoll DM, 2012, NAT REV CANCER, V12, P252, DOI 10.1038/nrc3239
   Park S, 2018, YONSEI MED J, V59, P470, DOI 10.3349/ymj.2018.59.4.470
   Parry RV, 2005, MOL CELL BIOL, V25, P9543, DOI 10.1128/MCB.25.21.9543-9553.2005
   Pasquier E, 2010, NAT REV CLIN ONCOL, V7, P455, DOI 10.1038/nrclinonc.2010.82
   Patente TA, 2019, FRONT IMMUNOL, V9, DOI 10.3389/fimmu.2018.03176
   Phung Y, 2012, MABS-AUSTIN, V4, P592, DOI 10.4161/mabs.20933
   Piciocchi M, 2013, HEPATOL INT, V7, P1050, DOI 10.1007/s12072-013-9481-9
   Postow MA, 2012, NEW ENGL J MED, V366, P925, DOI 10.1056/NEJMoa1112824
   Prieto J, 2015, NAT REV GASTRO HEPAT, V12, P681, DOI 10.1038/nrgastro.2015.173
   Prosser ME, 2012, MOL IMMUNOL, V51, P263, DOI 10.1016/j.molimm.2012.03.023
   Rapp M, 2016, ONCOIMMUNOLOGY, V5, DOI 10.1080/2162402X.2015.1105428
   Rebouissou S, 2020, J HEPATOL, V72, P215, DOI 10.1016/j.jhep.2019.08.017
   Ren JT, 2017, ONCOTARGET, V8, P17002, DOI 10.18632/oncotarget.15218
   Reynders K, 2015, CANCER TREAT REV, V41, P503, DOI 10.1016/j.ctrv.2015.03.011
   Richman SA, 2018, CANCER IMMUNOL RES, V6, P36, DOI 10.1158/2326-6066.CIR-17-0211
   Rimassa L, 2018, LANCET ONCOL, V19, P682, DOI 10.1016/S1470-2045(18)30146-3
   Ringelhan M, 2018, NAT IMMUNOL, V19, P222, DOI 10.1038/s41590-018-0044-z
   Robinson MW, 2016, CELL MOL IMMUNOL, V13, P267, DOI 10.1038/cmi.2016.3
   Rotte A, 2018, ANN ONCOL, V29, P71, DOI 10.1093/annonc/mdx686
   Rupp LJ, 2017, SCI REP-UK, V7, DOI 10.1038/s41598-017-00462-8
   Scartozzi M, 2014, INT J CANCER, V135, P1247, DOI 10.1002/ijc.28772
   Schneider H, 2006, SCIENCE, V313, P1972, DOI 10.1126/science.1131078
   Schulze K, 2015, NAT GENET, V47, P505, DOI 10.1038/ng.3252
   Semaan A, 2017, VIRCHOWS ARCH, V470, P185, DOI 10.1007/s00428-016-2051-5
   Shaked Y, 2006, SCIENCE, V313, P1785, DOI 10.1126/science.1127592
   Sharma P, 2020, NAT REV IMMUNOL, V20, P75, DOI 10.1038/s41577-020-0275-8
   Shi F, 2011, INT J CANCER, V128, P887, DOI 10.1002/ijc.25397
   Shin JH, 2012, BLOOD, V119, P5678, DOI 10.1182/blood-2011-09-380519
   Siu EHL, 2018, TRANSL GASTROENT HEP, V3, DOI 10.21037/tgh.2018.10.16
   Siva S, 2015, CANCER LETT, V356, P82, DOI 10.1016/j.canlet.2013.09.018
   Steinman RM, 2003, ANNU REV IMMUNOL, V21, P685, DOI 10.1146/annurev.immunol.21.120601.141040
   Stone JD, 2009, IMMUNOLOGY, V126, P165, DOI 10.1111/j.1365-2567.2008.03015.x
   Sugiyama D, 2013, P NATL ACAD SCI USA, V110, P17945, DOI 10.1073/pnas.1316796110
   Sullivan KM, 2018, ANN TRANSL MED, V6, DOI 10.21037/atm.2018.06.14
   Syed YY, 2020, DRUGS, V80, P315, DOI 10.1007/s40265-020-01263-6
   Taylor S, 2015, DRUG RESIST UPDATE, V23, P69, DOI 10.1016/j.drup.2015.08.004
   Teufel M, 2019, GASTROENTEROLOGY, V156, P1731, DOI 10.1053/j.gastro.2019.01.261
   Thierry AR, 2016, CANCER METAST REV, V35, P347, DOI 10.1007/s10555-016-9629-x
   Todaro M, 2013, ONCOIMMUNOLOGY, V2, DOI 10.4161/onci.25821
   Toh TB, 2019, CLIN TRANSL MED, V8, DOI 10.1186/s40169-019-0230-0
   Tokuhisa Y, 2007, BRIT J CANCER, V97, P1399, DOI 10.1038/sj.bjc.6604034
   Trinchieri G, 2003, NAT REV IMMUNOL, V3, P133, DOI 10.1038/nri1001
   Twyman-Saint Victor C, 2015, NATURE, V520, P373, DOI 10.1038/nature14292
   Vande Lune P, 2018, J CLIN TRANSL HEPATO, V6, P175, DOI 10.14218/JCTH.2017.00045
   Vasilyeva A, 2015, CANCER RES, V75, P2729, DOI 10.1158/0008-5472.CAN-15-0280
   Vatner RE, 2014, FRONT ONCOL, V4, DOI 10.3389/fonc.2014.00325
   Vignali D, 2017, CYTOKINE GROWTH F R, V36, P107, DOI 10.1016/j.cytogfr.2017.06.009
   Villanueva A, 2019, NEW ENGL J MED, V380, P1450, DOI 10.1056/NEJMra1713263
   Voron T, 2015, J EXP MED, V212, P139, DOI 10.1084/jem.20140559
   Waiseng E, 2017, SCI REP-UK, V7, DOI 10.1038/s41598-017-11126-y
   Wang XB, 2011, BMC IMMUNOL, V12, DOI 10.1186/1471-2172-12-21
   Wei SC, 2019, P NATL ACAD SCI USA, V116, P22699, DOI 10.1073/pnas.1821218116
   Wei SC, 2019, IMMUNITY, V50, P1084, DOI 10.1016/j.immuni.2019.03.004
   Wei SC, 2018, CANCER DISCOV, V8, P1069, DOI 10.1158/2159-8290.CD-18-0367
   Wei SC, 2017, CELL, V170, P1120, DOI 10.1016/j.cell.2017.07.024
   Wherry EJ, 2011, NAT IMMUNOL, V12, P492, DOI 10.1038/ni.2035
   Wierz M, 2018, BLOOD, V131, P1617, DOI 10.1182/blood-2017-06-792267
   Wijdeven RH, 2016, DRUG RESIST UPDATE, V28, P65, DOI 10.1016/j.drup.2016.07.001
   Woo HG, 2011, GASTROENTEROLOGY, V140, P1063, DOI 10.1053/j.gastro.2010.11.034
   Woo SR, 2012, CANCER RES, V72, P917, DOI 10.1158/0008-5472.CAN-11-1620
   Wu D, 2015, ONCOIMMUNOLOGY, V4, DOI 10.4161/2162402X.2014.992749
   Wu K, 2009, CANCER RES, V69, P8067, DOI 10.1158/0008-5472.CAN-09-0901
   Xu F, 2018, J EXP CLIN CANC RES, V37, DOI 10.1186/s13046-018-0777-4
   Yamashita T, 2008, CANCER RES, V68, P1451, DOI 10.1158/0008-5472.CAN-07-6013
   Yamauchi N, 2005, MODERN PATHOL, V18, P1591, DOI 10.1038/modpathol.3800436
   Yang XB, 2020, ONCOLOGIST, V25, P470, DOI 10.1634/theoncologist.2019-0563
   Yang ZF, 2008, ANAT REC, V291, P721, DOI 10.1002/ar.20668
   YAU T, 2019, ANN ONCOL, V30, pV851, DOI DOI 10.1093/ANNONC/MDZ394.029
   YAU T, 2019, J CLIN ONCOL S, V37
   Yeo MK, 2017, HUM PATHOL, V68, P103, DOI 10.1016/j.humpath.2017.08.016
   Zah E, 2016, CANCER IMMUNOL RES, V4, P498, DOI 10.1158/2326-6066.CIR-15-0231
   Zhang LJ, 2012, ACTA HISTOCHEM, V114, P547, DOI 10.1016/j.acthis.2011.10.003
   Zhang Q, 2016, ONCOIMMUNOLOGY, V5, DOI 10.1080/2162402X.2016.1251539
   Zhang SH, 2019, CURR OPIN CELL BIOL, V61, P64, DOI 10.1016/j.ceb.2019.07.006
   Zhang YF, 2016, SCI REP-UK, V6, DOI 10.1038/srep33878
   Zheng YB, 2014, MED ONCOL, V31, DOI 10.1007/s12032-014-0209-z
   Zhitomirsky B, 2016, DRUG RESIST UPDATE, V24, P23, DOI 10.1016/j.drup.2015.11.004
   Zhu AX, 2019, LANCET ONCOL, V20, P282, DOI 10.1016/S1470-2045(18)30937-9
   Zhu AX, 2018, LANCET ONCOL, V19, P940, DOI 10.1016/S1470-2045(18)30351-6
   Zhu AX, 2013, CLIN CANCER RES, V19, P920, DOI 10.1158/1078-0432.CCR-12-2616
   Zitvogel L, 2008, NAT REV IMMUNOL, V8, P59, DOI 10.1038/nri2216
   Zitvogel L, 2011, NAT REV CLIN ONCOL, V8, P151, DOI 10.1038/nrclinonc.2010.223
   Zou J, 2019, PATHOL RES PRACT, V215, P229, DOI 10.1016/j.prp.2018.12.002
NR 263
TC 17
Z9 19
U1 2
U2 7
PU CHURCHILL LIVINGSTONE
PI EDINBURGH
PA JOURNAL PRODUCTION DEPT, ROBERT STEVENSON HOUSE, 1-3 BAXTERS PLACE,
   LEITH WALK, EDINBURGH EH1 3AF, MIDLOTHIAN, SCOTLAND
SN 1368-7646
EI 1532-2084
J9 DRUG RESIST UPDATE
JI Drug Resist. Update
PD JUL
PY 2020
VL 51
AR 100702
DI 10.1016/j.drup.2020.100702
PG 23
WC Pharmacology & Pharmacy
SC Pharmacology & Pharmacy
GA LW8QA
UT WOS:000539407300002
PM 32371296
OA hybrid
DA 2021-10-28
ER

PT J
AU Martinez, EM
   Klebanoff, SD
   Secrest, S
   Romain, G
   Haile, ST
   Emtage, PCR
   Gilbert, AE
AF Martinez, Emily M.
   Klebanoff, Samuel D.
   Secrest, Stephanie
   Romain, Gabrielle
   Haile, Samuel T.
   Emtage, Peter C. R.
   Gilbert, Amy E.
TI High-Throughput Flow Cytometric Method for the Simultaneous Measurement
   of CAR-T Cell Characterization and Cytotoxicity against Solid Tumor Cell
   Lines
SO SLAS DISCOVERY
LA English
DT Article
DE CAR-T; cytotoxicity assay; flow cytometry; solid tumor
ID MEDIATED CYTOTOXICITY; RELEASE-ASSAY
AB High-throughput flow cytometry is an attractive platform for the analysis of adoptive cellular therapies such as chimeric antigen receptor T cell therapy (CAR-T) because it allows for the concurrent measurement of T cell-dependent cellular cytotoxicity (TDCC) and the functional characterization of engineered T cells with respect to percentage of CAR transduction, T cell phenotype, and measurement of T cell function such as activation in a single assay. The use of adherent tumor cell lines can be challenging in these flow-based assays. Here, we present the development of a high-throughput flow-based assay to measure TDCC for a CAR-T construct co-cultured with multiple adherent tumor cell lines. We describe optimal assay conditions (such as adherent cell dissociation techniques to minimize impact on cell viability) that result in robust cytotoxicity assays. In addition, we report on the concurrent use of T cell transduction and activation antibody panels (CD25) that provide further dissection of engineered T cell function. In conclusion, we present the development of a high-throughput flow cytometry method allowing for in vitro interrogation of solid tumor, targeting CAR-T cell-mediated cytotoxicity, CAR transduction, and engineered T cell characterization in a single assay.
C1 [Martinez, Emily M.; Klebanoff, Samuel D.; Secrest, Stephanie; Romain, Gabrielle; Haile, Samuel T.; Emtage, Peter C. R.; Gilbert, Amy E.] Kite Pharma, 5858 Horton St,Suite 240, Emeryville, CA 94608 USA.
RP Gilbert, AE (corresponding author), Kite Pharma, 5858 Horton St,Suite 240, Emeryville, CA 94608 USA.
EM agilbert@kitepharma.com
OI Klebanoff, Samuel/0000-0003-0227-8738
CR Aaron A. N., 2014, J BIOMOL SCREEN, V20, P519
   Black CB, 2011, ASSAY DRUG DEV TECHN, V9, P13, DOI 10.1089/adt.2010.0308
   Bracher M, 2007, J IMMUNOL METHODS, V323, P160, DOI 10.1016/j.jim.2007.04.009
   BRUNNER KT, 1968, IMMUNOLOGY, V14, P181
   Gudas J., 2009, US Patent, Patent No. [7595379 B2, 7595379]
   Ho D., 2012, World Patent, Patent No. [WO2011069019 A3, 2011069019]
   HUSSAIN RF, 1993, J IMMUNOL METHODS, V160, P89, DOI 10.1016/0022-1759(93)90012-V
   KAGI D, 1994, SCIENCE, V265, P528, DOI 10.1126/science.7518614
   Kochenderfer JN, 2009, J IMMUNOTHER, V32, P689, DOI 10.1097/CJI.0b013e3181ac6138
   KORZENIEWSKI C, 1983, J IMMUNOL METHODS, V64, P313, DOI 10.1016/0022-1759(83)90438-6
   LICHTENFELS R, 1994, J IMMUNOL METHODS, V172, P227, DOI 10.1016/0022-1759(94)90110-4
   Lieberman J, 2003, NAT REV IMMUNOL, V3, P361, DOI 10.1038/nri1083
   Lim WA, 2017, CELL, V168, P724, DOI 10.1016/j.cell.2017.01.016
   Long AH, 2015, NAT MED, V21, P581, DOI 10.1038/nm.3838
   McCormack E, 2013, CANCER IMMUNOL IMMUN, V62, P773, DOI 10.1007/s00262-012-1384-4
   Nakano K, 2009, BIOCHEM BIOPH RES CO, V378, P279, DOI 10.1016/j.bbrc.2008.11.033
   Newick K, 2017, ANNU REV MED, V68, P139, DOI 10.1146/annurev-med-062315-120245
   Peper JK, 2014, J IMMUNOL METHODS, V405, P192, DOI 10.1016/j.jim.2014.01.012
   Sadelain M, 2017, NATURE, V545, P423, DOI 10.1038/nature22395
   Tran E, 2017, NEW ENGL J MED, V377, P2593, DOI 10.1056/NEJMe1714680
   Zaritskaya L, 2010, EXPERT REV VACCINES, V9, P601, DOI 10.1586/ERV.10.49
NR 21
TC 5
Z9 6
U1 0
U2 4
PU SAGE PUBLICATIONS INC
PI THOUSAND OAKS
PA 2455 TELLER RD, THOUSAND OAKS, CA 91320 USA
SN 2472-5552
EI 2472-5560
J9 SLAS DISCOV
JI SLAS Discov.
PD AUG
PY 2018
VL 23
IS 7
SI SI
BP 603
EP 612
DI 10.1177/2472555218768745
PG 10
WC Biochemical Research Methods; Biotechnology & Applied Microbiology;
   Chemistry, Analytical
SC Biochemistry & Molecular Biology; Biotechnology & Applied Microbiology;
   Chemistry
GA GN7XI
UT WOS:000439362100002
PM 29634393
OA Bronze
DA 2021-10-28
ER

PT J
AU Lindo, L
   Wilkinson, LH
   Hay, KA
AF Lindo, Lorenzo
   Wilkinson, Lauren Hanna
   Hay, Kevin Anthony
TI Befriending the Hostile Tumor Microenvironment in CAR T-Cell Therapy
SO FRONTIERS IN IMMUNOLOGY
LA English
DT Review
DE chimeric antigen receptor; immunotherapy; cytokine release syndrome;
   immune effector cell-associated neurotoxicity syndrome;
   immunosuppression; tumor microenvironment
AB T-cells genetically engineered to express a chimeric antigen receptor (CAR) have shown remarkable results in patients with B-cell malignancies, including B-cell acute lymphoblastic leukemia, diffuse large B-cell lymphoma, and mantle cell lymphoma, with some promising efficacy in patients with multiple myeloma. However, the efficacy of CAR T-cell therapy is still hampered by local immunosuppression and significant toxicities, notably cytokine release syndrome (CRS) and neurotoxicity. The tumor microenvironment (TME) has been identified to play a major role in preventing durable responses to immunotherapy in both solid and hematologic malignancies, with this role exaggerated in solid tumors. The TME comprises a diverse set of components, including a heterogeneous population of various cells and acellular elements that collectively contribute towards the interplay of pro-immune and immunosuppressive signaling. In particular, macrophages, myeloid-derived suppressor cells, regulatory T-cells, and cell-free factors such as cytokines are major contributors to local immunosuppression in the TME of patients treated with CAR T-cells. In order to create a more favorable niche for CAR T-cell function, armored CAR T-cells and other combinatorial approaches are being explored for potential improved outcomes compared to conventional CAR T-cell products. While these strategies may potentiate CAR T-cell function and efficacy, they may paradoxically increase the risk of adverse events due to increased pro-inflammatory signaling. Herein, we discuss the mechanisms by which the TME antagonizes CAR T-cells and how innovative immunotherapy strategies are being developed to address this roadblock. Furthermore, we offer perspective on how these novel approaches may affect the risk of adverse events, in order to identify ways to overcome these barriers and expand the clinical benefits of this treatment modality in patients with diverse cancers. Precise immunomodulation to allow for improved tumor control while simultaneously mitigating the toxicities seen with current generation CAR T-cells is integral for the future application of more effective CAR T-cells against other malignancies.
C1 [Lindo, Lorenzo; Wilkinson, Lauren Hanna; Hay, Kevin Anthony] BC Canc Res Inst, Terry Fox Lab, Vancouver, BC, Canada.
   [Lindo, Lorenzo; Hay, Kevin Anthony] Univ British Columbia, Dept Med, Fac Med, Vancouver, BC, Canada.
RP Hay, KA (corresponding author), BC Canc Res Inst, Terry Fox Lab, Vancouver, BC, Canada.; Hay, KA (corresponding author), Univ British Columbia, Dept Med, Fac Med, Vancouver, BC, Canada.
EM khay@bccrc.ca
OI Hay, Kevin/0000-0002-9398-2677; Lindo, Lorenzo/0000-0001-6731-2752
FU British Columbia Cancer Foundation; VGH and UBC Hospital Foundation
FX KH receives funding from the British Columbia Cancer Foundation and the
   VGH and UBC Hospital Foundation that supported this review.
CR Benmebarek MR, 2019, INT J MOL SCI, V20, DOI 10.3390/ijms20061283
   Bronte V, 2003, J IMMUNOL, V170, P270, DOI 10.4049/jimmunol.170.1.270
   Bronte V, 2016, NAT COMMUN, V7, DOI 10.1038/ncomms12150
   Browning L, 2018, CANCER MANAG RES, V10, P6685, DOI 10.2147/CMAR.S179189
   Burga RA, 2015, CANCER IMMUNOL IMMUN, V64, P817, DOI 10.1007/s00262-015-1692-6
   Chaudhary B, 2016, VACCINES-BASEL, V4, DOI 10.3390/vaccines4030028
   Chen F, 2016, J IMMUNOL METHODS, V434, P1, DOI 10.1016/j.jim.2016.03.005
   Chmielewski M, 2017, CELL REP, V21, P3205, DOI 10.1016/j.celrep.2017.11.063
   Choi Ji-Na, 2019, Chonnam Med J, V55, P31, DOI 10.4068/cmj.2019.55.1.31
   Chu Fuliang, 2018, Contemp Oncol (Pozn), V22, P73, DOI 10.5114/wo.2018.73892
   Corthay A, 2009, SCAND J IMMUNOL, V70, P326, DOI 10.1111/j.1365-3083.2009.02308.x
   Curran KJ, 2015, MOL THER, V23, P769, DOI 10.1038/mt.2015.4
   Deng Q, 2020, NAT MED, V26, DOI 10.1038/s41591-020-1061-7
   Diem MD, 2014, PROTEIN ENG DES SEL, V27, P419, DOI 10.1093/protein/gzu016
   Ding JJ, 2016, NATURE, V535, P111, DOI 10.1038/nature18590
   Dubovsky JA, 2013, BLOOD, V122, P2539, DOI 10.1182/blood-2013-06-507947
   Duell J, 2017, LEUKEMIA, V31, P2181, DOI 10.1038/leu.2017.41
   Faramand R, 2020, CLIN CANCER RES, V26, P4823, DOI 10.1158/1078-0432.CCR-20-1434
   Feng S, 2018, P NATL ACAD SCI USA, V115, P10094, DOI 10.1073/pnas.1800695115
   Fiedler U, 2004, BLOOD, V103, P4150, DOI 10.1182/blood-2003-10-3685
   Fitzgerald JC, 2017, CRIT CARE MED, V45, pE124, DOI 10.1097/CCM.0000000000002053
   Fraietta JA, 2016, BLOOD, V127, P1117, DOI 10.1182/blood-2015-11-679134
   Fultang L, 2019, EBIOMEDICINE, V47, P235, DOI 10.1016/j.ebiom.2019.08.025
   Gabrilovich DI, 2017, CANCER IMMUNOL RES, V5, P3, DOI 10.1158/2326-6066.CIR-16-0297
   Gado K, 2000, CELL BIOL INT, V24, P195, DOI 10.1006/cbir.2000.0497
   Gardner RA, 2017, BLOOD, V129, P3322, DOI 10.1182/blood-2017-02-769208
   Gauthier J, 2020, BLOOD, V135, P1650, DOI 10.1182/blood.2019002936
   Gauthier J, 2018, CURR RES TRANSL MED, V66, P50, DOI 10.1016/j.retram.2018.03.003
   Giavridis T, 2018, NAT MED, V24, P731, DOI 10.1038/s41591-018-0041-7
   Gofshteyn JS, 2018, ANN NEUROL, V84, P537, DOI 10.1002/ana.25315
   Gragnano F, 2017, MEDIAT INFLAMM, V2017, DOI 10.1155/2017/5620314
   Guedan S, 2019, MOL THER-METH CLIN D, V12, P145, DOI 10.1016/j.omtm.2018.12.009
   Gust J, 2017, CANCER DISCOV, V7, P1404, DOI 10.1158/2159-8290.CD-17-0698
   Hay KA, 2018, BRIT J HAEMATOL, V183, P364, DOI 10.1111/bjh.15644
   Hay KA, 2017, BLOOD, V130, P2295, DOI 10.1182/blood-2017-06-793141
   Hoyos V, 2010, LEUKEMIA, V24, P1160, DOI 10.1038/leu.2010.75
   Imai C, 2004, LEUKEMIA, V18, P676, DOI 10.1038/sj.leu.2403302
   Ito S, 2017, CANCER IMMUNOL IMMUN, V66, P1485, DOI 10.1007/s00262-017-2043-6
   Jacobson CA, 2020, BLOOD ADV, V4, P5858, DOI 10.1182/bloodadvances.2020003391
   Kang SJ, 2020, P NATL ACAD SCI USA, V117, P22351, DOI 10.1073/pnas.2010229117
   Kenderian SS, 2017, BIOL BLOOD MARROW TR, V23, pS19, DOI 10.1016/j.bbmt.2016.12.003
   Kerkar SP, 2011, J CLIN INVEST, V121, P4746, DOI 10.1172/JCI58814
   Kieper WC, 2001, J IMMUNOL, V166, P5515, DOI 10.4049/jimmunol.166.9.5515
   Kochenderfer JN, 2017, J CLIN ONCOL, V35, DOI 10.1200/JCO.2016.71.3024
   Koneru M, 2015, ONCOIMMUNOLOGY, V4, DOI 10.4161/2162402X.2014.994446
   Kowolik CM, 2006, CANCER RES, V66, P10995, DOI 10.1158/0008-5472.CAN-06-0160
   Kueberuwa G, 2018, MOL THER-ONCOLYTICS, V8, P41, DOI 10.1016/j.omto.2017.12.003
   Kumar V, 2016, TRENDS IMMUNOL, V37, P208, DOI 10.1016/j.it.2016.01.004
   Lee DW, 2015, LANCET, V385, P517, DOI 10.1016/S0140-6736(14)61403-3
   Lee DW, 2014, BLOOD, V124, P188, DOI 10.1182/blood-2014-05-552729
   Lee L, 2018, BLOOD, V131, P746, DOI 10.1182/blood-2017-05-781351
   Leen AM, 2014, MOL THER, V22, P1211, DOI 10.1038/mt.2014.47
   Li H, 2017, PROTEIN CELL, V8, P573, DOI 10.1007/s13238-017-0411-9
   Li XH, 2021, LEUKEMIA, V35, P506, DOI 10.1038/s41375-020-0874-1
   Liang W, 2010, CLIN CANCER RES, V16, P924, DOI 10.1158/1078-0432.CCR-09-1486
   Lippitz BE, 2016, ONCOIMMUNOLOGY, V5, DOI 10.1080/2162402X.2015.1093722
   Liu SY, 2020, BLOOD CANCER J, V10, DOI 10.1038/s41408-020-0280-y
   Liu Y, 2019, J IMMUNOL, V203, P198, DOI 10.4049/jimmunol.1800033
   Liu YY, 2020, SCI IMMUNOL, V5, DOI 10.1126/sciimmunol.aax7969
   Long AH, 2016, CANCER IMMUNOL RES, V4, P869, DOI 10.1158/2326-6066.CIR-15-0230
   Loskog A, 2006, LEUKEMIA, V20, P1819, DOI 10.1038/sj.leu.2404366
   Lv M, 2019, J HEMATOL ONCOL, V12, DOI 10.1186/s13045-019-0797-3
   Maher J, 2002, NAT BIOTECHNOL, V20, P70, DOI 10.1038/nbt0102-70
   Masjedi A, 2018, BIOMED PHARMACOTHER, V108, P1415, DOI 10.1016/j.biopha.2018.09.177
   Matsumoto H, 2018, SCI REP-UK, V8, DOI 10.1038/s41598-018-32275-8
   Matsuura H, 2019, SHOCK, V51, P185, DOI 10.1097/SHK.0000000000001152
   Maude SL, 2018, NEW ENGL J MED, V378, P439, DOI 10.1056/NEJMoa1709866
   Mestermann K, 2019, SCI TRANSL MED, V11, DOI 10.1126/scitranslmed.aau5907
   Mohammed S, 2017, MOL THER, V25, P249, DOI 10.1016/j.ymthe.2016.10.016
   Movahedi K, 2008, BLOOD, V111, P4233, DOI 10.1182/blood-2007-07-099226
   Neelapu SS, 2017, NEW ENGL J MED, V377, P2531, DOI 10.1056/NEJMoa1707447
   Neelapu SS, 2018, NAT REV CLIN ONCOL, V15, P47, DOI 10.1038/nrclinonc.2017.148
   Norelli M, 2018, NAT MED, V24, P739, DOI 10.1038/s41591-018-0036-4
   Orecchioni M, 2019, FRONT IMMUNOL, V10, DOI 10.3389/fimmu.2019.01084
   Ostrand-Rosenberg S, 2018, J IMMUNOL, V200, P422, DOI 10.4049/jimmunol.1701019
   Otahal P, 2016, ONCOIMMUNOLOGY, V5, DOI 10.1080/2162402X.2015.1115940
   Page AV, 2013, VIRULENCE, V4, P507, DOI 10.4161/viru.24530
   Park JH, 2018, NEW ENGL J MED, V378, P449, DOI 10.1056/NEJMoa1709919
   Parker KR, 2020, CELL, V183, P126, DOI 10.1016/j.cell.2020.08.022
   Perna SK, 2013, CLIN CANCER RES, V19, P106, DOI 10.1158/1078-0432.CCR-12-2143
   Powell MD, 2019, SCI REP-UK, V9, DOI 10.1038/s41598-019-50614-1
   Pyzer AR, 2017, BLOOD, V129, P1791, DOI 10.1182/blood-2016-07-730614
   Raeber ME, 2018, IMMUNOL REV, V283, P176, DOI 10.1111/imr.12644
   Raje N, 2019, NEW ENGL J MED, V380, P1726, DOI 10.1056/NEJMoa1817226
   Ramachandran IR, 2013, J IMMUNOL, V190, P3815, DOI 10.4049/jimmunol.1203373
   Ruella M, 2016, CLIN CANCER RES, V22, P2684, DOI 10.1158/1078-0432.CCR-15-1527
   Ruhl S, 2018, SCIENCE, V362, P956, DOI 10.1126/science.aar7607
   Sachdeva M, 2019, J BIOL CHEM, V294, P5430, DOI 10.1074/jbc.AC119.007558
   Sagiv-Barfi I, 2015, P NATL ACAD SCI USA, V112, pE966, DOI 10.1073/pnas.1500712112
   Salter AI, 2018, SCI SIGNAL, V11, DOI 10.1126/scisignal.aat6753
   Santomasso Bianca, 2019, Am Soc Clin Oncol Educ Book, V39, P433, DOI 10.1200/EDBK_238691
   Santomasso BD, 2018, CANCER DISCOV, V8, P958, DOI 10.1158/2159-8290.CD-17-1319
   Scharpfenecker M, 2005, J CELL SCI, V118, P771, DOI 10.1242/jcs.01653
   Schmidts A, 2019, BLOOD ADV, V3, P3248, DOI 10.1182/bloodadvances.2019000703
   Scholz A, 2015, ANN NY ACAD SCI, V1347, P45, DOI 10.1111/nyas.12726
   Schouppe E, 2013, EUR J IMMUNOL, V43, P2930, DOI 10.1002/eji.201343349
   Schuster SJ, 2017, NEW ENGL J MED, V377, P2545, DOI 10.1056/NEJMoa1708566
   Shirota H, 2017, CANCER IMMUNOL RES, V5, P61, DOI 10.1158/2326-6066.CIR-16-0113
   Sinha P, 2007, J IMMUNOL, V179, P977, DOI 10.4049/jimmunol.179.2.977
   Staedtke V, 2018, NATURE, V564, P273, DOI 10.1038/s41586-018-0774-y
   Steidl C, 2010, NEW ENGL J MED, V362, P875, DOI 10.1056/NEJMoa0905680
   Sterner RM, 2019, BLOOD, V133, P697, DOI 10.1182/blood-2018-10-881722
   Strati P, 2020, BLOOD ADV, V4, P3123, DOI 10.1182/bloodadvances.2020002328
   Sun H, 2015, INT J HEMATOL, V102, P579, DOI 10.1007/s12185-015-1865-2
   Tan AHJ, 2020, BLOOD ADV, V4, P1419, DOI 10.1182/bloodadvances.2019001287
   Turtle CJ, 2016, J CLIN INVEST, V126, P2123, DOI 10.1172/JCI85309
   Vacaflores A, 2017, MOL IMMUNOL, V81, P1, DOI 10.1016/j.molimm.2016.11.008
   Vacaflores A, 2016, PLOS ONE, V11, DOI 10.1371/journal.pone.0157175
   Wang H, 2019, J CANCER, V10, P3239, DOI 10.7150/jca.30102
   Wang LR, 2018, ONCOIMMUNOLOGY, V7, DOI 10.1080/2162402X.2018.1469594
   Wang MH, 2020, NEW ENGL J MED, V382, P1331, DOI 10.1056/NEJMoa1914347
   Wang XL, 2018, CLIN CANCER RES, V24, P106, DOI 10.1158/1078-0432.CCR-17-0344
   Wang Y, 2019, FRONT IMMUNOL, V10, DOI 10.3389/fimmu.2019.01691
   Wang YP, 2017, NATURE, V547, P99, DOI 10.1038/nature22393
   Ward-Hartstonge KA, 2017, CLIN TRANSL IMMUNOL, V6, DOI 10.1038/cti.2017.43
   Weinkove R, 2019, CLIN TRANSL IMMUNOL, V8, DOI 10.1002/cti2.1049
   Works M, 2019, MOL CANCER THER, V18, P2246, DOI 10.1158/1535-7163.MCT-18-1146
   Xu Dandan, 2018, Oncotarget, V9, P13991, DOI 10.18632/oncotarget.24179
   Xue J, 2014, IMMUNITY, V40, P274, DOI 10.1016/j.immuni.2014.01.006
   Yan ZX, 2019, CLIN CANCER RES, V25, P6995, DOI 10.1158/1078-0432.CCR-19-0101
   Yang M, 2018, CANCER RES, V78, P5492, DOI 10.1158/0008-5472.CAN-18-1367
   Yang WC, 2017, FRONT IMMUNOL, V8, DOI 10.3389/fimmu.2017.01508
   Ying ZT, 2019, MOL THER-ONCOLYTICS, V15, P60, DOI 10.1016/j.omto.2019.08.002
   Yu SN, 2019, MOL CANCER, V18, DOI 10.1186/s12943-019-1057-4
   Zhang S, 2016, PLOS ONE, V11, DOI 10.1371/journal.pone.0164514
   Zhao H, 2017, FRONT IMMUNOL, V8, DOI 10.3389/fimmu.2017.01578
   Zhao XY, 2020, MOL THER-ONCOLYTICS, V18, P272, DOI 10.1016/j.omto.2020.06.016
   Zhao ZG, 2015, CANCER CELL, V28, P415, DOI 10.1016/j.ccell.2015.09.004
   Zhou Q, 2009, BLOOD, V114, P3793, DOI 10.1182/blood-2009-03-208181
NR 129
TC 2
Z9 2
U1 5
U2 6
PU FRONTIERS MEDIA SA
PI LAUSANNE
PA AVENUE DU TRIBUNAL FEDERAL 34, LAUSANNE, CH-1015, SWITZERLAND
SN 1664-3224
J9 FRONT IMMUNOL
JI Front. Immunol.
PD FEB 10
PY 2021
VL 11
AR 618387
DI 10.3389/fimmu.2020.618387
PG 14
WC Immunology
SC Immunology
GA QL3PE
UT WOS:000620991200001
PM 33643299
OA gold, Green Published
DA 2021-10-28
ER

PT J
AU Cao, JX
   Gao, WJ
   You, J
   Wu, LH
   Liu, JL
   Wang, ZX
AF Cao, Jun-Xia
   Gao, Wei-Jian
   You, Jia
   Wu, Li-Hua
   Liu, Jin-Long
   Wang, Zheng-Xu
TI The efficacy of anti-CD19 chimeric antigen receptor T cells for B-cell
   malignancies
SO CYTOTHERAPY
LA English
DT Article
DE CAR-T; acute lymphocytic leukemia; chronic lymphocytic leukemia;
   lymphomas; meta-analysis
ID CD19; REMISSIONS; IMMUNOTHERAPY; PERSISTENCE; CHILDREN; LEUKEMIA;
   THERAPY; SAFETY; LYMPHOMA; INFUSION
AB Immunotherapy with chimeric antigen receptor T (CAR-T) cells has proved remarkably effective in recently published clinical trials. In this meta-analysis, we performed a systematic review in terms of the clinical response treated with CAR-T cells in acute lymphoblastic leukemia (ALL), chronic lymphocytic leukemia (CLL) and lymphomas patients. Thirty-eight published clinical studies including 665 patients were eligible for response rate (RR) evaluation. The overall pooled RR of CD19-CAR-T cells was 72% (95% confidence interval: 62-77%). The various clinical parameters were analyzed. RR was 81% in ALL, 68% in lymphoma and 70% in CLL. RR in patients who received interleukin (IL)-2 was 70%, whereas in those who did not receive IL-2, it was 74%. RR was 75% with lymphodepletion and 56% without lymphodepletion. RR with autologous cells was 76% and 57% with allogeneic cells. In conclusion, this meta-analysis showed a high clinical RR of CD19-CAR-T cell-based immunotherapy in patients with refractory B-cell malignancies.
C1 [Cao, Jun-Xia; Gao, Wei-Jian; You, Jia; Wu, Li-Hua; Liu, Jin-Long; Wang, Zheng-Xu] Peoples Liberat Army Gen Hosp, Biotherapy Ctr, Med Ctr 7, 5 Nan Men Cang Rd, Beijing 100700, Peoples R China.
RP Wang, ZX (corresponding author), Peoples Liberat Army Gen Hosp, Biotherapy Ctr, Med Ctr 7, 5 Nan Men Cang Rd, Beijing 100700, Peoples R China.
EM zhxuwang@qq.com
FU Beijing Municipal Science & Technology ProjectBeijing Municipal Science
   & Technology Commission; Clinical characteristics and Application
   Research of Capital [Z121107001012136]; Postdoctoral Foundation of
   ChinaChina Postdoctoral Science Foundation [20060400775]; Seventh
   Medical Center of PLA General Hospital Innovation and Cultivation Fund
   [2016PY-JC-004]; National Natural Science Foundation of ChinaNational
   Natural Science Foundation of China (NSFC) [31171427, 30971651,
   30700974]
FX This work was supported by the National Natural Science Foundation of
   China (No. 31171427 and 30971651 to Zheng-Xu Wang); Beijing Municipal
   Science & Technology Project; Clinical characteristics and Application
   Research of Capital (No. Z121107001012136 to Zheng-Xu Wang); the
   National Natural Science Foundation of China (No. 30700974 to Jun-Xia
   Cao); the Postdoctoral Foundation of China (No. 20060400775 to Jun-Xia
   Cao); The Seventh Medical Center of PLA General Hospital Innovation and
   Cultivation Fund (2016PY-JC-004 to Jun-Xia Cao).
CR Aljama MA, 2018, J CLIN ONCOL, V36, DOI 10.1200/JCO.2018.36.15_suppl.8023
   Anwer F, 2017, IMMUNOTHERAPY-UK, V9, P123, DOI 10.2217/imt-2016-0127
   Bhoj VG, 2016, BLOOD, V128, P360, DOI 10.1182/blood-2016-01-694356
   Brentjens RJ, 2013, SCI TRANSL MED, V5, DOI 10.1126/scitranslmed.3005930
   Brentjens RJ, 2011, BLOOD, V118, P4817, DOI 10.1182/blood-2011-04-348540
   Brudno JN, 2018, NAT REV CLIN ONCOL, V15, P31, DOI 10.1038/nrclinonc.2017.128
   Brudno JN, 2016, J CLIN ONCOL, V34, P1112, DOI 10.1200/JCO.2015.64.5929
   Cao J, 2018, AM J HEMATOL, V93, P851, DOI 10.1002/ajh.25108
   Chen YH, 2017, BRIT J HAEMATOL, V179, P598, DOI 10.1111/bjh.14923
   Cheng Z, 2018, MOL THER, V26, P976, DOI 10.1016/j.ymthe.2018.01.022
   Cruz CRY, 2013, BLOOD, V122, P2965, DOI 10.1182/blood-2013-06-506741
   Dai HR, 2015, ONCOIMMUNOLOGY, V4, DOI 10.1080/2162402X.2015.1027469
   Davila ML, 2014, SCI TRANSL MED, V6, DOI 10.1126/scitranslmed.3008226
   Fraietta JA, 2016, BLOOD, V127, P1117, DOI 10.1182/blood-2015-11-679134
   Gardner R, 2016, BLOOD, V127, P2406, DOI 10.1182/blood-2015-08-665547
   Gardner RA, 2017, BLOOD, V129, P3322, DOI 10.1182/blood-2017-02-769208
   Garfall AL, 2015, NEW ENGL J MED, V373, P1040, DOI 10.1056/NEJMoa1504542
   Grupp SA, 2013, NEW ENGL J MED, V368, P1509, DOI 10.1056/NEJMoa1215134
   Hao L, 2019, CURR MED CHEM, V26, P3068, DOI 10.2174/0929867324666170801101842
   Hu YX, 2017, CLIN CANCER RES, V23, P3297, DOI 10.1158/1078-0432.CCR-16-1799
   Jensen MC, 2010, BIOL BLOOD MARROW TR, V16, P1245, DOI 10.1016/j.bbmt.2010.03.014
   Jin Z, 2018, ANN HEMATOL, V97, P1327, DOI 10.1007/s00277-018-3368-8
   Kalos M, 2011, SCI TRANSL MED, V3, DOI 10.1126/scitranslmed.3002842
   Kebriaei P, 2016, J CLIN INVEST, V126, P3363, DOI 10.1172/JCI86721
   Kochenderfer JN, 2017, J CLIN ONCOL, V35, DOI 10.1200/JCO.2016.71.3024
   Kochenderfer JN, 2015, J CLIN ONCOL, V33, P540, DOI 10.1200/JCO.2014.56.2025
   Kochenderfer JN, 2013, BLOOD, V122, P4129, DOI 10.1182/blood-2013-08-519413
   Kochenderfer JN, 2012, BLOOD, V119, P2709, DOI 10.1182/blood-2011-10-384388
   Kochenderfer JN, 2010, BLOOD, V116, P4099, DOI 10.1182/blood-2010-04-281931
   Lee DW, 2015, LANCET, V385, P517, DOI 10.1016/S0140-6736(14)61403-3
   Lichtman EI, 2017, TRANSL RES, V187, P59, DOI 10.1016/j.trsl.2017.06.011
   Locke FL, 2017, MOL THER, V25, P285, DOI 10.1016/j.ymthe.2016.10.020
   Maude SL, 2018, NEW ENGL J MED, V378, P439, DOI 10.1056/NEJMoa1709866
   Maude SL, 2014, NEW ENGL J MED, V371, P1507, DOI 10.1056/NEJMoa1407222
   McCreedy BJ, 2018, BEST PRACT RES CL HA, V31, P166, DOI 10.1016/j.beha.2018.03.001
   Neelapu SS, 2017, NEW ENGL J MED, V377, P2531, DOI 10.1056/NEJMoa1707447
   Park JH, 2018, NEW ENGL J MED, V378, P449, DOI 10.1056/NEJMoa1709919
   Park JH, 2016, BLOOD, V127, P3312, DOI 10.1182/blood-2016-02-629063
   Porter DL, 2015, SCI TRANSL MED, V7, DOI 10.1126/scitranslmed.aac5415
   Porter DL, 2011, NEW ENGL J MED, V365, P725, DOI 10.1056/NEJMoa1103849
   Riaz IB, 2017, IMMUNOTHERAPY-UK, V9, P979, DOI 10.2217/imt-2017-0062
   Rosenberg SA, 2015, SCIENCE, V348, P62, DOI 10.1126/science.aaa4967
   Savoldo B, 2011, J CLIN INVEST, V121, P1822, DOI 10.1172/JCI46110
   Schuster SJ, 2017, NEW ENGL J MED, V377, P2545, DOI 10.1056/NEJMoa1708566
   Sharma P, 2018, DRUG TODAY, V54, P187, DOI 10.1358/dot.2018.54.3.2776625
   Tasian SK, 2015, THER ADV HEMATOL, V6, P228, DOI 10.1177/2040620715588916
   Tran E, 2017, NEW ENGL J MED, V377, P2593, DOI 10.1056/NEJMe1714680
   Turtle CJ, 2017, J CLIN ONCOL, V35, P3010, DOI 10.1200/JCO.2017.72.8519
   Turtle CJ, 2016, SCI TRANSL MED, V8, DOI 10.1126/scitranslmed.aaf8621
   Turtle CJ, 2016, J CLIN INVEST, V126, P2123, DOI 10.1172/JCI85309
   Vormittag P, 2018, CURR OPIN BIOTECH, V53, P164, DOI 10.1016/j.copbio.2018.01.025
   Wang XL, 2016, BLOOD, V127, P2980, DOI 10.1182/blood-2015-12-686725
   Wei GQ, 2018, ANN HEMATOL, V97, P781, DOI 10.1007/s00277-018-3246-4
   Xu XJ, 2013, LEUKEMIA LYMPHOMA, V54, P255, DOI 10.3109/10428194.2012.715350
   Zhang TF, 2015, ONCOTARGET, V6, P33961, DOI 10.18632/oncotarget.5582
   Zhou H, 2018, BMC CANCER, V18, DOI 10.1186/s12885-018-4817-4
   Zhu YM, 2016, EUR J HAEMATOL, V96, P389, DOI 10.1111/ejh.12602
NR 57
TC 10
Z9 10
U1 2
U2 16
PU ELSEVIER SCI LTD
PI OXFORD
PA THE BOULEVARD, LANGFORD LANE, KIDLINGTON, OXFORD OX5 1GB, OXON, ENGLAND
SN 1465-3249
EI 1477-2566
J9 CYTOTHERAPY
JI Cytotherapy
PD JUL
PY 2019
VL 21
IS 7
BP 769
EP 781
DI 10.1016/j.jcyt.2019.04.005
PG 13
WC Cell & Tissue Engineering; Biotechnology & Applied Microbiology; Cell
   Biology; Hematology; Medicine, Research & Experimental
SC Cell Biology; Biotechnology & Applied Microbiology; Hematology; Research
   & Experimental Medicine
GA II7MA
UT WOS:000475374900008
PM 31160157
DA 2021-10-28
ER

PT J
AU Hyrenius-Wittsten, A
   Su, Y
   Park, M
   Garcia, JM
   Alavi, J
   Perry, N
   Montgomery, G
   Liu, B
   Roybal, KT
AF Hyrenius-Wittsten, Axel
   Su, Yang
   Park, Minhee
   Garcia, Julie M.
   Alavi, Josef
   Perry, Nathaniel
   Montgomery, Garrett
   Liu, Bin
   Roybal, Kole T.
TI SynNotch CAR circuits enhance solid tumor recognition and promote
   persistent antitumor activity in mouse models
SO SCIENCE TRANSLATIONAL MEDICINE
LA English
DT Article
ID CHIMERIC ANTIGEN RECEPTORS; HUMAN MONOCLONAL-ANTIBODY; T-CELLS; 4-1BB
   COSTIMULATION; IDENTIFICATION; MESOTHELIN; IMMUNOTHERAPY; EXHAUSTION;
   EXPRESSION; SURVIVAL
AB The first clinically approved engineered chimeric antigen receptor (CAR) T cell therapies are remarkably effective in a subset of hematological malignancies with few therapeutic options. Although these clinical successes have been exciting, CAR T cells have hit roadblocks in solid tumors that include the lack of highly tumor-specific antigens to target, opening up the possibility of life-threatening "on-target/off-tumor" toxicities, and problems with T cell entry into solid tumor and persistent activity in suppressive tumor microenvironments. Here, we improve the specificity and persistent antitumor activity of therapeutic T cells with synthetic Notch (synNotch) CAR circuits. We identify alkaline phosphatase placental-like 2 (ALPPL2) as a tumor-specific antigen expressed in a spectrum of solid tumors, including mesothelioma and ovarian cancer. ALPPL2 can act as a sole target for CAR therapy or be combined with tumor-associated antigens such as melanoma cell adhesion molecule (MCAM), mesothelin, or human epidermal growth factor receptor 2 (HER2) in synNotch CAR combinatorial antigen circuits. SynNotch CAR T cells display superior control of tumor burden when compared to T cells constitutively expressing a CAR targeting the same antigens in mouse models of human mesothelioma and ovarian cancer. This was achieved by preventing CAR-mediated tonic signaling through synNotch-controlled expression, allowing T cells to maintain a longlived memory and non-exhausted phenotype. Collectively, we establish ALPPL2 as a clinically viable cell therapy target for multiple solid tumors and demonstrate the multifaceted therapeutic benefits of synNotch CAR T cells.
C1 [Hyrenius-Wittsten, Axel; Park, Minhee; Garcia, Julie M.; Alavi, Josef; Perry, Nathaniel; Montgomery, Garrett; Roybal, Kole T.] Univ Calif San Francisco, Dept Microbiol & Immunol, San Francisco, CA 94143 USA.
   [Hyrenius-Wittsten, Axel; Liu, Bin; Roybal, Kole T.] Parker Inst Canc Immunotherapy, San Francisco, CA 94143 USA.
   [Su, Yang; Liu, Bin] Univ Calif San Francisco, Dept Anesthesia, San Francisco, CA 94110 USA.
   [Liu, Bin; Roybal, Kole T.] Univ Calif San Francisco, Helen Diller Family Comprehens Canc Ctr, San Francisco, CA 94158 USA.
   [Roybal, Kole T.] Chan Zuckerberg Biohub, San Francisco, CA 94158 USA.
   [Roybal, Kole T.] Gladstone UCSF Inst Genom Immunol, San Francisco, CA 94158 USA.
   [Roybal, Kole T.] UCSF Cell Design Inst, San Francisco, CA 94158 USA.
   [Park, Minhee] Fred Hutchinson Canc Res Ctr, Clin Res Div, Seattle, WA 98102 USA.
   [Park, Minhee] Univ Washington, Dept Immunol, Sch Med, Seattle, WA 98109 USA.
RP Roybal, KT (corresponding author), Univ Calif San Francisco, Dept Microbiol & Immunol, San Francisco, CA 94143 USA.; Liu, B; Roybal, KT (corresponding author), Parker Inst Canc Immunotherapy, San Francisco, CA 94143 USA.; Liu, B (corresponding author), Univ Calif San Francisco, Dept Anesthesia, San Francisco, CA 94110 USA.; Liu, B; Roybal, KT (corresponding author), Univ Calif San Francisco, Helen Diller Family Comprehens Canc Ctr, San Francisco, CA 94158 USA.; Roybal, KT (corresponding author), Chan Zuckerberg Biohub, San Francisco, CA 94158 USA.; Roybal, KT (corresponding author), Gladstone UCSF Inst Genom Immunol, San Francisco, CA 94158 USA.; Roybal, KT (corresponding author), UCSF Cell Design Inst, San Francisco, CA 94158 USA.
EM bin.liu@ucsf.edu; kole.roybal@ucsf.edu
OI perry, nathaniel/0000-0003-1946-262X; Alavi, Josef/0000-0002-9877-1510;
   Hyrenius Wittsten, Axel/0000-0002-1239-4954
FU Parker Institute for Cancer Immunotherapy; Swedish Society for Medical
   Research; UCSF Helen Diller Family Comprehensive Cancer CenterUniversity
   of California System; Chan Zuckerberg Biohub, an NIH Director's New
   Innovator Award [DP2 CA239143]; Cancer Research UKCancer Research UK;
   Kleberg Foundation; NIHUnited States Department of Health & Human
   ServicesNational Institutes of Health (NIH) - USA [P30 DK063720, S10
   1S10OD021822-01]; Swedish Research CouncilSwedish Research
   CouncilEuropean Commission
FX The study was supported, in part, by a grant from the Parker Institute
   for Cancer Immunotherapy (to K.T.R. and B.L.). A.H.-W. has received
   funding from the Swedish Society for Medical Research and the Swedish
   Research Council. K.T. R. is funded by the Parker Institute for Cancer
   Immunotherapy, the UCSF Helen Diller Family Comprehensive Cancer Center,
   the Chan Zuckerberg Biohub, an NIH Director's New Innovator Award (DP2
   CA239143 to K.T.R.), Cancer Research UK, and the Kleberg Foundation. The
   PFCC is supported, in part, by Grant NIH P30 DK063720 and NIH S10
   Instrumentation Grant S10 1S10OD021822-01.
CR Adusumilli PS, 2014, SCI TRANSL MED, V6, DOI 10.1126/scitranslmed.3010162
   Ajina A, 2018, MOL CANCER THER, V17, P1795, DOI 10.1158/1535-7163.MCT-17-1097
   An F, 2008, MOL CANCER THER, V7, P569, DOI 10.1158/1535-7163.MCT-07-2132
   Bi Y, 2020, CELL REP, V30, P3917, DOI 10.1016/j.celrep.2020.02.090
   Bidlingmaier S, 2009, CANCER RES, V69, P1570, DOI 10.1158/0008-5472.CAN-08-1363
   Canale FP, 2018, CANCER RES, V78, P115, DOI 10.1158/0008-5472.CAN-16-2684
   CARTER P, 1992, P NATL ACAD SCI USA, V89, P4285, DOI 10.1073/pnas.89.10.4285
   Chen XT, 2020, SCI REP-UK, V10, DOI 10.1038/s41598-020-61776-8
   Choe J. H., 2021, SCI TRANSL MED, V13
   Dannenfelser R, 2020, CELL SYST, V11, P215, DOI 10.1016/j.cels.2020.08.002
   de Gooijer CJ, 2020, FRONT ONCOL, V10, DOI 10.3389/fonc.2020.00187
   Eguchi T, 2017, ONCOTARGET, V8, P77872, DOI 10.18632/oncotarget.20845
   Eyquem J, 2017, NATURE, V543, P113, DOI 10.1038/nature21405
   Fei F, 2008, EXP HEMATOL, V36, P1297, DOI 10.1016/j.exphem.2008.05.002
   Feng Y, 2009, MOL CANCER THER, V8, P1113, DOI 10.1158/1535-7163.MCT-08-0945
   Frigault MJ, 2015, CANCER IMMUNOL RES, V3, P356, DOI 10.1158/2326-6066.CIR-14-0186
   Gomes-Silva D, 2017, CELL REP, V21, P17, DOI 10.1016/j.celrep.2017.09.015
   Gupta PK, 2015, PLOS PATHOG, V11, DOI 10.1371/journal.ppat.1005177
   Hartnett EG, 2020, CANCERS, V12, DOI 10.3390/cancers12123733
   Hassan R, 2005, APPL IMMUNOHISTO M M, V13, P243, DOI 10.1097/01.pai.00000141545.36485.d6
   Hegde PS, 2020, IMMUNITY, V52, P17, DOI 10.1016/j.immuni.2019.12.011
   Hyrenius-Wittsten A, 2019, TRENDS CANCER, V5, P583, DOI 10.1016/j.trecan.2019.09.005
   Inaguma S, 2017, ONCOTARGET, V8, P26744, DOI 10.18632/oncotarget.15814
   Jacoby E, 2019, IMMUNOL REV, V290, P39, DOI 10.1111/imr.12774
   Juillerat A, 2019, BMC BIOTECHNOL, V19, DOI 10.1186/s12896-019-0537-3
   Lanitis E, 2012, PLOS ONE, V7, DOI 10.1371/journal.pone.0049829
   Long AH, 2015, NAT MED, V21, P581, DOI 10.1038/nm.3838
   Luo H, 2018, PLOS ONE, V13, DOI 10.1371/journal.pone.0191972
   Lv J, 2019, BIOMARK RES, V7, DOI 10.1186/s40364-019-0169-8
   MacKay M, 2020, NAT BIOTECHNOL, V38, P233, DOI 10.1038/s41587-019-0329-2
   McLellan AD, 2019, IMMUNOL CELL BIOL, V97, P664, DOI 10.1111/imcb.12254
   Mestermann K, 2019, SCI TRANSL MED, V11, DOI 10.1126/scitranslmed.aau5907
   METCALF RA, 1992, CANCER RES, V52, P2610
   Milone MC, 2009, MOL THER, V17, P1453, DOI 10.1038/mt.2009.83
   Morgan RA, 2010, MOL THER, V18, P843, DOI 10.1038/mt.2010.24
   Nicholson IC, 1997, MOL IMMUNOL, V34, P1157, DOI 10.1016/S0161-5890(97)00144-2
   Nicolini F, 2020, FRONT ONCOL, V9, DOI 10.3389/fonc.2019.01519
   Roybal KT, 2016, CELL, V167, P419, DOI 10.1016/j.cell.2016.09.011
   Roybal KT, 2016, CELL, V164, P770, DOI 10.1016/j.cell.2016.01.011
   Ruan WM, 2006, MOL CELL PROTEOMICS, V5, P2364, DOI 10.1074/mcp.M600246-MCP200
   Schuberth PC, 2013, J TRANSL MED, V11, DOI 10.1186/1479-5876-11-187
   Shih IM, 1998, MODERN PATHOL, V11, P1098
   Siegel RL, 2019, CA-CANCER J CLIN, V69, P7, DOI 10.3322/caac.21551
   Sillaber C, 2009, EUR J CLIN INVEST, V39, P1098, DOI 10.1111/j.1365-2362.2009.02206.x
   Smith EL, 2019, SCI TRANSL MED, V11, DOI 10.1126/scitranslmed.aau7746
   Su Y, 2020, CANCER RES, V80, P4552, DOI 10.1158/0008-5472.CAN-20-1418
   Viaud S, 2018, P NATL ACAD SCI USA, V115, pE10898, DOI 10.1073/pnas.1810060115
   Weber EW, 2021, SCIENCE, V372, P49, DOI 10.1126/science.aba1786
   Weber EW, 2019, BLOOD ADV, V3, P711, DOI 10.1182/bloodadvances.2018028720
   Yan XY, 2003, BLOOD, V102, P184, DOI 10.1182/blood-2002-04-1004
NR 50
TC 6
Z9 6
U1 14
U2 14
PU AMER ASSOC ADVANCEMENT SCIENCE
PI WASHINGTON
PA 1200 NEW YORK AVE, NW, WASHINGTON, DC 20005 USA
SN 1946-6234
EI 1946-6242
J9 SCI TRANSL MED
JI Sci. Transl. Med.
PD APR 28
PY 2021
VL 13
IS 591
AR eabd8836
DI 10.1126/scitranslmed.abd8836
PG 15
WC Cell Biology; Medicine, Research & Experimental
SC Cell Biology; Research & Experimental Medicine
GA RU5PR
UT WOS:000645200400004
PM 33910981
DA 2021-10-28
ER

PT J
AU Liadi, I
   Singh, H
   Romain, G
   Roysam, B
   Cooper, LJ
   Varadarajan, N
AF Liadi, Ivan
   Singh, Harjeet
   Romain, Gabrielle
   Roysam, Badrinath
   Cooper, Laurence J. N.
   Varadarajan, Navin
TI Defining potency of CAR(+) T cells: Fast and furious or slow and steady
SO ONCOIMMUNOLOGY
LA English
DT Article
DE single cell; nanowell; timelapse microscopy; TIMING; activation induced
   cell death; cytolysis; immunotherapy
ID ANTIGEN; REMISSIONS
AB Genetically engineered T cells that express chimeric antigen receptors (CAR(+)) are heterogeneous and thus, understanding the immunotherapeutic efficacy remains a challenge in adoptive cell therapy. We developed a high-throughput single-cell methodology, Timelapse Imaging Microscopy In Nanowell Grids (TIMING) to monitor interactions between immune cells and tumor cells in vitro. Using TIMING we demonstrated that CD4(+) CAR(+) T cells participate in multi-killing and benefit from improved resistance to activation induced cell death in comparison to CD8(+) CAR+ T cells. For both subsets of cells, effector cell fate at the single-cell level was dependent on functional activation through multiple tumor cells.
C1 [Liadi, Ivan; Romain, Gabrielle; Varadarajan, Navin] Univ Houston, Dept Chem & Biomol Engn, Houston, TX 77004 USA.
   [Singh, Harjeet; Cooper, Laurence J. N.] Univ Texas MD Anderson Canc Ctr, Div Pediat, Houston, TX 77030 USA.
   [Roysam, Badrinath] Univ Houston, Dept Elect Engn, Houston, TX USA.
RP Varadarajan, N (corresponding author), Univ Houston, Dept Chem & Biomol Engn, Houston, TX 77004 USA.
EM nvaradar@central.uh.edu
CR Antony PA, 2005, J IMMUNOL, V174, P2591, DOI 10.4049/jimmunol.174.5.2591
   Brentjens RJ, 2013, SCI TRANSL MED, V5, DOI 10.1126/scitranslmed.3005930
   Grupp SA, 2013, NEW ENGL J MED, V368, P1509, DOI 10.1056/NEJMoa1215134
   Janssen EM, 2003, NATURE, V421, P852, DOI 10.1038/nature01441
   Kalos M, 2011, SCI TRANSL MED, V3, DOI 10.1126/scitranslmed.3002842
   Kochenderfer JN, 2012, BLOOD, V119, P2709, DOI 10.1182/blood-2011-10-384388
   Liadi I, 2015, CANCER IMMUNOL RES, V3, P473, DOI 10.1158/2326-6066.CIR-14-0195
   Liadi I, 2013, JOVE-J VIS EXP, DOI 10.3791/50058
   Maude SL, 2014, NEW ENGL J MED, V371, P1507, DOI 10.1056/NEJMoa1407222
   Romain G, 2014, BLOOD, V124, P3241, DOI 10.1182/blood-2014-04-569061
NR 10
TC 1
Z9 1
U1 0
U2 21
PU TAYLOR & FRANCIS INC
PI PHILADELPHIA
PA 530 WALNUT STREET, STE 850, PHILADELPHIA, PA 19106 USA
SN 2162-402X
J9 ONCOIMMUNOLOGY
JI OncoImmunology
PD OCT 3
PY 2019
VL 8
IS 10
AR e1051298
DI 10.1080/2162402X.2015.1051298
PG 3
WC Oncology; Immunology
SC Oncology; Immunology
GA IS5WF
UT WOS:000482222900018
PM 31646063
OA Green Published, gold
DA 2021-10-28
ER

PT J
AU Aalipour, A
   Le Boeuf, F
   Tang, M
   Murty, S
   Simonetta, F
   Lozano, AX
   Shaffer, TM
   Bell, JC
   Gambhir, SS
AF Aalipour, Amin
   Le Boeuf, Fabrice
   Tang, Matthew
   Murty, Surya
   Simonetta, Federico
   Lozano, Alexander X.
   Shaffer, Travis M.
   Bell, John C.
   Gambhir, Sanjiv S.
TI Viral Delivery of CAR Targets to Solid Tumors Enables Effective Cell
   Therapy
SO MOLECULAR THERAPY-ONCOLYTICS
LA English
DT Article
ID CHIMERIC ANTIGEN RECEPTOR; T-CELLS; ONCOLYTIC POXVIRUS; CANCER;
   ERADICATE; LYMPHOMA; EFFICACY; IMPROVES; JX-594; DRIVEN
AB Chimeric antigen receptor (CAR) T cell therapy has had limited efficacy for solid tumors, largely due to a lack of selectively and highly expressed surface antigens. To avoid reliance on a tumor's endogenous antigens, here we describe a method of tumor-selective delivery of surface antigens using an oncolytic virus to enable a generalizable CART cell therapy. Using CD19 as our proof of concept, we engineered a thymidine kinase-disrupted vaccinia virus to selectively deliver CD19 to malignant cells, and thus demonstrated potentiation of CD19 CAR T cell activity against two tumor types in vitro. In an immunocompetent model of B16 melanoma, this combination markedly delayed tumor growth and improved median survival compared with antigen-mismatched combinations. We also found that CD19 delivery could improve CAR T cell activity against tumor cells that express low levels of cognate antigen, suggesting a potential application in counteracting antigen-low escape. This approach highlights the potential of engineering tumors for effective adoptive cell therapy.
C1 [Aalipour, Amin; Murty, Surya; Gambhir, Sanjiv S.] Stanford Univ, Dept Bioengn, Sch Med, Stanford, CA 94305 USA.
   [Aalipour, Amin; Murty, Surya; Shaffer, Travis M.; Gambhir, Sanjiv S.] Stanford Univ, Mol Imaging Program Stanford, Sch Med, Stanford, CA 94305 USA.
   [Le Boeuf, Fabrice; Tang, Matthew; Bell, John C.] Ottawa Hosp Res Inst, Canc Therapeut, Ottawa, ON K1H 8L6, Canada.
   [Le Boeuf, Fabrice; Tang, Matthew; Bell, John C.] Univ Ottawa, Dept Biochem Microbiol & Immunol, Ottawa, ON K1H 8M5, Canada.
   [Simonetta, Federico] Stanford Univ, Dept Med, Div Blood & Marrow Transplantat, Sch Med, Stanford, CA 94305 USA.
   [Lozano, Alexander X.; Gambhir, Sanjiv S.] Stanford Univ, Dept Mat Sci & Engn, Stanford, CA 94305 USA.
   [Lozano, Alexander X.] Univ Toronto, Fac Med, Toronto, ON MS5 1A8, Canada.
   [Shaffer, Travis M.; Gambhir, Sanjiv S.] Stanford Univ, Dept Radiol, Sch Med, Stanford, CA 94305 USA.
   [Gambhir, Sanjiv S.] Stanford Univ, Canary Ctr Stanford Canc Early Detect, Sch Med, Palo Alto, CA 94305 USA.
RP Gambhir, SS (corresponding author), Stanford Univ, James H Clark Ctr, Dept Bioengn, Sch Med, 318 Campus Dr,Room E150A, Stanford, CA 94305 USA.
EM sgambhir@stanford.edu
OI Aalipour, Amin/0000-0002-8154-6835
FU Canary Foundation; Ben and Catherine Ivey Foundation; NIH S10 Shared
   Instrument Grant [S10RR027431-01]; Stanford Medical Scientist Training
   Program [T32 GM007365]; National Cancer Institute grantUnited States
   Department of Health & Human ServicesNational Institutes of Health (NIH)
   - USANIH National Cancer Institute (NCI) [F30 CA236339-01A1]; Paul and
   Daisy Soros Fellowship; Bio-X Graduate Student Fellowship
FX Funding for this work was provided by the Canary Foundation and the Ben
   and Catherine Ivey Foundation (S.S.G.). Data were collected on an
   instrument in the Stanford Shared FACS Facility obtained using NIH S10
   Shared Instrument Grant S10RR027431-01. A.A. has received support from
   Stanford Medical Scientist Training Program grant T32 GM007365, National
   Cancer Institute grant F30 CA236339-01A1, the Paul and Daisy Soros
   Fellowship, and the Bio-X Graduate Student Fellowship.
CR Adachi K, 2018, NAT BIOTECHNOL, V36, P346, DOI 10.1038/nbt.4086
   Adusumilli PS, 2014, SCI TRANSL MED, V6, DOI 10.1126/scitranslmed.3010162
   Andtbacka RHI, 2015, J CLIN ONCOL, V33, P2780, DOI 10.1200/JCO.2014.58.3377
   Bommareddy PK, 2018, NAT REV IMMUNOL, V18, P498, DOI 10.1038/s41577-018-0014-6
   Bourgeois-Daigneault MC, 2018, SCI TRANSL MED, V10, DOI 10.1126/scitranslmed.aao1641
   Cherkassky L, 2016, J CLIN INVEST, V126, P3130, DOI 10.1172/JCI83092
   Chong EA, 2017, BLOOD, V129, P1039, DOI 10.1182/blood-2016-09-738245
   D'Aloia MM, 2018, CELL DEATH DIS, V9, DOI 10.1038/s41419-018-0278-6
   Deng LL, 2017, ONCOTARGET, V8, P40533, DOI 10.18632/oncotarget.17125
   DeSelm C, 2018, MOL THER, V26, P2542, DOI 10.1016/j.ymthe.2018.09.008
   Di Pilato M, 2013, J GEN VIROL, V94, P2771, DOI 10.1099/vir.0.057299-0
   Filley AC, 2017, FRONT ONCOL, V7, DOI 10.3389/fonc.2017.00106
   Foo CH, 2009, VIROLOGY, V385, P368, DOI 10.1016/j.virol.2008.12.019
   Hamieh M, 2019, NATURE, V568, P112, DOI 10.1038/s41586-019-1054-1
   Heckler M, 2018, GASTROENTEROLOGY, V155, P11, DOI 10.1053/j.gastro.2018.06.023
   Hu BL, 2017, CELL REP, V20, P3025, DOI 10.1016/j.celrep.2017.09.002
   Jhawar SR, 2017, FRONT ONCOL, V7, DOI 10.3389/fonc.2017.00202
   June CH, 2018, NEW ENGL J MED, V379, P64, DOI 10.1056/NEJMra1706169
   Kochenderfer JN, 2010, BLOOD, V116, P3875, DOI 10.1182/blood-2010-01-265041
   Lawler SE, 2017, JAMA ONCOL, V3, P841, DOI 10.1001/jamaoncol.2016.2064
   Mackall CL, 2017, BLOOD, V130
   Marelli G, 2018, FRONT IMMUNOL, V9, DOI 10.3389/fimmu.2018.00866
   Martinez M, 2019, FRONT IMMUNOL, V10, DOI 10.3389/fimmu.2019.00128
   McCart JA, 2001, CANCER RES, V61, P8751
   Newick K, 2016, MOL THER-ONCOLYTICS, V3, DOI 10.1038/mto.2016.6
   Parato KA, 2012, MOL THER, V20, P749, DOI 10.1038/mt.2011.276
   Park BH, 2008, LANCET ONCOL, V9, P533, DOI 10.1016/S1470-2045(08)70107-4
   Rintoul JL, 2011, PLOS ONE, V6, DOI 10.1371/journal.pone.0024643
   Rupp LJ, 2017, SCI REP-UK, V7, DOI 10.1038/s41598-017-00462-8
   Samson A, 2018, SCI TRANSL MED, V10, DOI 10.1126/scitranslmed.aam7577
   Sanchez-Puig JM, 2004, VIROL J, V1, DOI 10.1186/1743-422X-1-10
   Slaney CY, 2017, CLIN CANCER RES, V23, P2478, DOI 10.1158/1078-0432.CCR-16-1860
   Tahtinen S, 2015, CANCER IMMUNOL RES, V3, P915, DOI 10.1158/2326-6066.CIR-14-0220-T
   Walker AJ, 2017, MOL THER, V25, P2189, DOI 10.1016/j.ymthe.2017.06.008
   Wing A, 2018, CANCER IMMUNOL RES, V6, P605, DOI 10.1158/2326-6066.CIR-17-0314
NR 35
TC 9
Z9 10
U1 2
U2 14
PU CELL PRESS
PI CAMBRIDGE
PA 50 HAMPSHIRE ST, FLOOR 5, CAMBRIDGE, MA 02139 USA
SN 2372-7705
J9 MOL THER-ONCOLYTICS
JI Mol. Ther.-Oncolytics
PD JUN 26
PY 2020
VL 17
BP 232
EP 240
DI 10.1016/j.omto.2020.03.018
PG 9
WC Oncology; Medicine, Research & Experimental
SC Oncology; Research & Experimental Medicine
GA MD6SN
UT WOS:000544101600020
PM 32346612
OA Green Published, gold
DA 2021-10-28
ER

PT J
AU Acharya, UH
   Dhawale, T
   Yun, S
   Jacobson, CA
   Chavez, JC
   Ramos, JD
   Appelbaum, J
   Maloney, DG
AF Acharya, Utkarsh H.
   Dhawale, Tejaswini
   Yun, Seongseok
   Jacobson, Caron A.
   Chavez, Julio C.
   Ramos, Jorge D.
   Appelbaum, Jacob
   Maloney, David G.
TI Management of cytokine release syndrome and neurotoxicity in chimeric
   antigen receptor (CAR) T cell therapy
SO EXPERT REVIEW OF HEMATOLOGY
LA English
DT Review
DE Cytokine release syndrome; chimeric antigen receptor T; cell therapy;
   CAR T cell therapy; cellular therapy; non-Hodgkin lymphoma; acute
   lymphoblastic leukemia; chronic lymphocytic leukemia
ID CHRONIC LYMPHOCYTIC-LEUKEMIA; C-REACTIVE PROTEIN; B-CELL; ADOPTIVE
   IMMUNOTHERAPY; SUSTAINED REMISSIONS; ADVERSE EVENT; CD19; TOCILIZUMAB;
   ACTIVATION; BIOMARKERS
AB Introduction: Chimeric antigen receptor (CAR) T cell immunotherapy has demonstrated remarkable anti-tumor activity in B-cell malignancies and is under investigation in other hematologic malignancies and solid tumors. While highly efficacious, post-infusion T cell activity often results in massive cytokine release precipitating cytokine release syndrome (CRS), the signature toxicity of CAR T cells. This toxicity is characterized by systemic immune activation resulting in fever, hypotension, respiratory insufficiency and capillary leak. Either in conjunction with or in the absence of CRS, a subset of patients may also develop mild to severe neurotoxicity. Although the precise pathogenesis of CRS and neurotoxicity aren't fully elucidated, risk factors and mitigation strategies have been reported. Areas covered: This manuscript provides an in-depth overview of the pathogenesis, clinical characteristics, current toxicity management strategies, and future perspectives pertaining to CRS and neurotoxicity. Expert Opinion: As CAR T cell based therapies gain popularity in the management of various malignancies, the complimentary toxicities of CRS and neurotoxicity pose a clinical challenge in practice. Risk adaptive modeling incorporating disease profile, patient demographics, lymphodepletion, cell dosing, CAR T construct, and potentially cytokine gene polymorphisms may be instructive to assess individualized risk and optimal CRS/neurotoxicity management.
C1 [Acharya, Utkarsh H.; Ramos, Jorge D.; Appelbaum, Jacob; Maloney, David G.] Univ Washington, Sch Med, Dept Internal Med, Div Med Oncol, Seattle, WA USA.
   [Acharya, Utkarsh H.; Ramos, Jorge D.; Maloney, David G.] Fred Hutchinson Canc Res Ctr, Clin Res Div, 1124 Columbia St, Seattle, WA 98104 USA.
   [Acharya, Utkarsh H.; Yun, Seongseok; Jacobson, Caron A.] Dana Farber Canc Inst, Dept Med Oncol, Div Hematol Malignancies, Boston, MA 02115 USA.
   [Acharya, Utkarsh H.; Yun, Seongseok; Jacobson, Caron A.] Dana Farber Canc Inst, Dept Med Oncol, Div Immune Effector Cell Therapy, Boston, MA 02115 USA.
   [Dhawale, Tejaswini; Appelbaum, Jacob] Univ Washington, Dept Med, Div Hematol, Seattle, WA 98195 USA.
   [Chavez, Julio C.] H Lee Moffitt Canc Ctr & Res Inst, Dept Malignant Hematol, Tampa, FL USA.
RP Acharya, UH (corresponding author), Dana Farber Canc Inst, Dept Med Oncol, 450 Brookline Ave, Boston, MA 02215 USA.
EM Utkarsh_Acharya@dfci.harvard.edu
OI Appelbaum, Jacob/0000-0002-4362-7773; Maloney, David/0000-0002-8477-6919
CR ABRAMSON JS, 2016, BLOOD, V128
   [Anonymous], 2017, YESC
   [Anonymous], 2017, CANC DISCOV
   [Anonymous], 2018, ACT
   Brentjens R, 2010, MOL THER, V18, P666, DOI 10.1038/mt.2010.31
   Brentjens RJ, 2013, SCI TRANSL MED, V5, DOI 10.1126/scitranslmed.3005930
   Brudno JN, 2016, BLOOD, V127, P3321, DOI 10.1182/blood-2016-04-703751
   Davila ML, 2014, SCI TRANSL MED, V6, DOI 10.1126/scitranslmed.3008226
   Fitzgerald JC, 2017, CRIT CARE MED, V45, pE124, DOI 10.1097/CCM.0000000000002053
   Foster JB, 2018, CURR OPIN PEDIATR, V30, P25, DOI 10.1097/MOP.0000000000000572
   Fry TJ, 2018, NAT MED, V24, P20, DOI 10.1038/nm.4441
   Giavridis T, 2018, NAT MED, V24, P731, DOI 10.1038/s41591-018-0041-7
   Gofshteyn JS, 2018, ANN NEUROL, V84, P537, DOI 10.1002/ana.25315
   Grupp SA, 2013, NEW ENGL J MED, V368, P1509, DOI 10.1056/NEJMoa1215134
   Gust J, 2017, CANCER DISCOV, V7, P1404, DOI 10.1158/2159-8290.CD-17-0698
   Hay KA, 2017, BLOOD, V130, P2295, DOI 10.1182/blood-2017-06-793141
   Hu YX, 2016, J HEMATOL ONCOL, V9, DOI 10.1186/s13045-016-0299-5
   Jones G, 2010, CLIN MED INSIGHTS-AR, V3, P81, DOI 10.4137/CMAMD.S4864
   June CH, 2018, NEW ENGL J MED, V379, P64, DOI 10.1056/NEJMra1706169
   Kalos M, 2011, SCI TRANSL MED, V3, DOI 10.1126/scitranslmed.3002842
   Kochenderfer JN, 2012, BLOOD, V119, P2709, DOI 10.1182/blood-2011-10-384388
   Kochenderfer JN, 2010, BLOOD, V116, P4099, DOI 10.1182/blood-2010-04-281931
   Lang VR, 2012, RHEUMATOLOGY, V51, P852, DOI 10.1093/rheumatology/ker223
   Lee DW, 2019, BIOL BLOOD MARROW TR, V25, P625, DOI 10.1016/j.bbmt.2018.12.758
   Lee DW, 2015, LANCET, V385, P517, DOI 10.1016/S0140-6736(14)61403-3
   Lee DW, 2014, BLOOD, V124, P188, DOI 10.1182/blood-2014-05-552729
   Liu YC, 2014, EXPERT REV HEMATOL, V7, P545, DOI 10.1586/17474086.2014.946402
   Locke FL, 2017, MOL THER, V25, P285, DOI 10.1016/j.ymthe.2016.10.020
   Locke FL, 2017, J CLIN ONCOL, V35, DOI 10.1200/JCO.2017.35.15_suppl.7512
   Maude SL, 2018, NEW ENGL J MED, V378, P439, DOI 10.1056/NEJMoa1709866
   Maude SL, 2015, BLOOD, V125, P4017, DOI 10.1182/blood-2014-12-580068
   Maude SL, 2014, NEW ENGL J MED, V371, P1507, DOI 10.1056/NEJMoa1407222
   Morgan RA, 2010, MOL THER, V18, P843, DOI 10.1038/mt.2010.24
   Namuduri M, 2016, EXPERT REV HEMATOL, V9, P511, DOI 10.1080/17474086.2016.1183479
   Neelapu SS, 2017, NEW ENGL J MED, V377, P2531, DOI 10.1056/NEJMoa1707447
   Neelapu SS, 2018, NAT REV CLIN ONCOL, V15, P47, DOI 10.1038/nrclinonc.2017.148
   Norelli M, 2018, NAT MED, V24, P739, DOI 10.1038/s41591-018-0036-4
   Obstfeld AE, 2017, BLOOD, V130, P2569, DOI 10.1182/blood-2017-08-802413
   Oldfield V, 2009, DRUGS, V69, P609, DOI 10.2165/00003495-200969050-00007
   Pepys MB, 2003, J CLIN INVEST, V111, P1805, DOI 10.1172/JCI200318921
   Porter DL, 2015, SCI TRANSL MED, V7, DOI 10.1126/scitranslmed.aac5415
   Porter DL, 2011, NEW ENGL J MED, V365, P725, DOI 10.1056/NEJMoa1103849
   Raje NS, 2018, J CLIN ONCOL, V36, DOI 10.1200/JCO.2018.36.15_suppl.8007
   Ruella M, 2015, EXPERT OPIN BIOL TH, V15, P761, DOI 10.1517/14712598.2015.1009888
   Ruella M, 2014, IMMUNOL REV, V257, P14, DOI 10.1111/imr.12136
   SCHULTZ DR, 1990, SEMIN ARTHRITIS RHEU, V20, P129, DOI 10.1016/0049-0172(90)90055-K
   Schuster SJ, 2017, NEW ENGL J MED, V377, P2545, DOI 10.1056/NEJMoa1708566
   Singh N, 2017, CYTOTHERAPY, V19, P867, DOI 10.1016/j.jcyt.2017.04.001
   Taraseviciute A, 2018, CANCER DISCOV, V8, P750, DOI 10.1158/2159-8290.CD-17-1368
   Teachey DT, 2016, CANCER DISCOV, V6, P664, DOI 10.1158/2159-8290.CD-16-0040
   Teachey DT, 2013, BLOOD, V121, P5154, DOI 10.1182/blood-2013-02-485623
   Turtle CJ, 2017, J CLIN ONCOL, V35, P3010, DOI 10.1200/JCO.2017.72.8519
   Turtle CJ, 2016, J CLIN INVEST, V126, P2123, DOI 10.1172/JCI85309
   Williams SCP, 2013, NAT MED, V19, P1193, DOI 10.1038/nm1013-1193
   Xu XJ, 2014, CANCER LETT, V343, P172, DOI 10.1016/j.canlet.2013.10.004
NR 55
TC 30
Z9 30
U1 1
U2 11
PU TAYLOR & FRANCIS LTD
PI ABINGDON
PA 2-4 PARK SQUARE, MILTON PARK, ABINGDON OR14 4RN, OXON, ENGLAND
SN 1747-4086
EI 1747-4094
J9 EXPERT REV HEMATOL
JI Expert Rev. Hematol.
PD MAR 4
PY 2019
VL 12
IS 3
BP 195
EP 205
DI 10.1080/17474086.2019.1585238
PG 11
WC Hematology
SC Hematology
GA HP6PT
UT WOS:000461808500006
PM 30793644
DA 2021-10-28
ER

PT J
AU Hu, KJ
   Yin, ETS
   Hu, YX
   Huang, H
AF Hu, Ke-jia
   Yin, Elaine Tan Su
   Hu, Yong-xian
   Huang, He
TI Combination of CRISPR/Cas9 System and CAR-T Cell Therapy: A New Era for
   Refractory and Relapsed Hematological Malignancies
SO CURRENT MEDICAL SCIENCE
LA English
DT Article
DE chimeric antigen receptor T cell treatment; clustered regularly
   interspaced short palindromic repeats (CRISPR); CRISPR-associated
   nuclease9; gene editing; immunotherapy; hematologic malignancy
ID ADOPTIVE IMMUNOTHERAPY; GENE; RNA; ACTIVATION; GENERATION; EXPRESSION;
   NUCLEASES; AUGMENTS; EFFICACY; LYMPHOMA
AB Chimeric antigen receptor T (CAR-T) cell therapy is the novel treatment strategy for hematological malignancies such as acute lymphoblastic leukemia (ALL), lymphoma and multiple myeloma. However, treatment-related toxicities such as cytokine release syndrome (CRS) and immune effector cell-associated neurotoxicity syndrome (ICANS) have become significant hurdles to CAR-T treatment. Multiple strategies were established to alter the CAR structure on the genomic level to improve efficacy and reduce toxicities. Recently, the innovative gene-editing technology-clustered regularly interspaced short palindromic repeats (CRISPR)/CRISPR-associated nuclease9 (Cas9) system, which particularly exhibits preponderance in knock-in and knockout at specific sites, is widely utilized to manufacture CAR-T products. The application of CRISPR/Cas9 to CAR-T cell therapy has shown promising clinical results with minimal toxicity. In this review, we summarized the past achievements of CRISPR/Cas9 in CAR-T therapy and focused on the potential CAR-T targets.
C1 [Hu, Ke-jia; Yin, Elaine Tan Su; Hu, Yong-xian; Huang, He] Zhejiang Univ, Affiliated Hosp 1, Sch Med, Bone Marrow Transplantat Ctr, Hangzhou 310003, Zhejiang, Peoples R China.
   [Hu, Ke-jia; Yin, Elaine Tan Su; Hu, Yong-xian; Huang, He] Zhejiang Prov Engn Lab Stem Cell & Immun Therapy, Hangzhou 310003, Zhejiang, Peoples R China.
   [Hu, Ke-jia; Yin, Elaine Tan Su; Hu, Yong-xian; Huang, He] Zhejiang Univ, Inst Hematol, Hangzhou 310003, Zhejiang, Peoples R China.
   [Hu, Ke-jia; Yin, Elaine Tan Su; Hu, Yong-xian; Huang, He] Zhejiang Univ, Med Ctr, Zhejiang Lab Syst & Precis Med, Hangzhou 310003, Zhejiang, Peoples R China.
   [Hu, Ke-jia; Yin, Elaine Tan Su; Hu, Yong-xian; Huang, He] Zhejiang Univ, Med Ctr, Liangzhu Lab, Hangzhou 311121, Peoples R China.
RP Hu, YX; Huang, H (corresponding author), Zhejiang Univ, Affiliated Hosp 1, Sch Med, Bone Marrow Transplantat Ctr, Hangzhou 310003, Zhejiang, Peoples R China.; Hu, YX; Huang, H (corresponding author), Zhejiang Prov Engn Lab Stem Cell & Immun Therapy, Hangzhou 310003, Zhejiang, Peoples R China.; Hu, YX; Huang, H (corresponding author), Zhejiang Univ, Inst Hematol, Hangzhou 310003, Zhejiang, Peoples R China.; Hu, YX; Huang, H (corresponding author), Zhejiang Univ, Med Ctr, Zhejiang Lab Syst & Precis Med, Hangzhou 310003, Zhejiang, Peoples R China.; Hu, YX; Huang, H (corresponding author), Zhejiang Univ, Med Ctr, Liangzhu Lab, Hangzhou 311121, Peoples R China.
EM hu51312017@126.com; huyongxian2000@aliyun.com; huanghe@zju.edu.cn
FU National Natural Science Foundation of ChinaNational Natural Science
   Foundation of China (NSFC) [81230014, 81470341, 81520108002, 81500157];
   Key Project of Science and Technology Department of Zhejiang Province
   [2018C03016-2]; Key Research and Development Program of Zhejiang
   Province [2019C03016]
FX This work was supported by grants from the National Natural Science
   Foundation of China (No. 81230014, No. 81470341, No. 81520108002 and No.
   81500157), the Key Project of Science and Technology Department of
   Zhejiang Province (No. 2018C03016-2), and the Key Research and
   Development Program of Zhejiang Province (No. 2019C03016).
CR Abramson JS, 2020, LANCET, V396, P839, DOI 10.1016/S0140-6736(20)31366-0
   Adachi K, 2018, NAT BIOTECHNOL, V36, P346, DOI 10.1038/nbt.4086
   Agarwal S, 2021, JOVE-J VIS EXP, DOI 10.3791/62299
   Avanzi MP, 2018, CELL REP, V23, P2130, DOI 10.1016/j.celrep.2018.04.051
   Boice M, 2016, CELL, V167, P405, DOI 10.1016/j.cell.2016.08.032
   Branden LJ, 1999, NAT BIOTECHNOL, V17, P784, DOI 10.1038/11726
   Chen JS, 2017, NATURE, V550, P407, DOI 10.1038/nature24268
   Chen J, 2019, NATURE, V567, P530, DOI 10.1038/s41586-019-0985-x
   Cho SW, 2014, GENOME RES, V24, P132, DOI 10.1101/gr.162339.113
   Cooper ML, 2018, LEUKEMIA, V32, P1970, DOI 10.1038/s41375-018-0065-5
   Cromwell CR, 2018, NAT COMMUN, V9, DOI 10.1038/s41467-018-03927-0
   Crudele JM, 2018, NAT COMMUN, V9, DOI 10.1038/s41467-018-05843-9
   Dai XY, 2019, NAT METHODS, V16, P247, DOI 10.1038/s41592-019-0329-7
   Deltcheva E, 2011, NATURE, V471, P602, DOI 10.1038/nature09886
   Depil S, 2020, NAT REV DRUG DISCOV, V19, P185, DOI 10.1038/s41573-019-0051-2
   Diaconu I, 2017, MOL THER, V25, P580, DOI 10.1016/j.ymthe.2017.01.011
   Doudna JA, 2020, NATURE, V578, P229, DOI 10.1038/s41586-020-1978-5
   Elsallab M, 2020, LANCET ONCOL, V21, pE104, DOI 10.1016/S1470-2045(19)30729-6
   Eyquem J, 2017, NATURE, V543, P113, DOI 10.1038/nature21405
   Fraietta JA, 2018, NATURE, V558, P307, DOI 10.1038/s41586-018-0178-z
   Fu BXH, 2014, NUCLEIC ACIDS RES, V42, P13778, DOI 10.1093/nar/gku1102
   Fu YF, 2014, NAT BIOTECHNOL, V32, P279, DOI 10.1038/nbt.2808
   Gerstmayer B, 1997, CANCER IMMUNOL IMMUN, V45, P156, DOI 10.1007/s002620050421
   Ghaemi A, 2021, LIFE SCI, V267, DOI 10.1016/j.lfs.2020.118969
   Gomes-Silva D, 2017, BLOOD, V130, P285, DOI 10.1182/blood-2017-01-761320
   Gong Michael C., 1999, Neoplasia (New York), V1, P123, DOI 10.1038/sj.neo.7900018
   Haapaniemi E, 2018, NAT MED, V24, P927, DOI 10.1038/s41591-018-0049-z
   Hemmi H, 2000, NATURE, V408, P740, DOI 10.1038/35047123
   Hinterleitner R, 2012, PLOS ONE, V7, DOI 10.1371/journal.pone.0044295
   Hou AJ, 2021, NAT REV DRUG DISCOV, V20, P531, DOI 10.1038/s41573-021-00189-2
   Hoyos V, 2010, LEUKEMIA, V24, P1160, DOI 10.1038/leu.2010.75
   Hu B, 2019, HUM GENE THER, V30, P446, DOI 10.1089/hum.2017.234
   Hu YX, 2021, CLIN CANCER RES, V27, P2764, DOI 10.1158/1078-0432.CCR-20-3863
   Huang D, 2020, ADV DRUG DELIVER REV, V158, P17, DOI 10.1016/j.addr.2020.07.015
   Hurton LV, 2016, P NATL ACAD SCI USA, V113, pE7788, DOI 10.1073/pnas.1610544113
   Imai C, 2004, LEUKEMIA, V18, P676, DOI 10.1038/sj.leu.2403302
   Jinek M, 2012, SCIENCE, V337, P816, DOI 10.1126/science.1225829
   June CH, 2018, NEW ENGL J MED, V379, P64, DOI 10.1056/NEJMra1706169
   Jung IY, 2018, CANCER RES, V78, P4692, DOI 10.1158/0008-5472.CAN-18-0030
   Kershaw MH, 2006, CLIN CANCER RES, V12, P6106, DOI 10.1158/1078-0432.CCR-06-1183
   Kleinstiver BP, 2016, NATURE, V529, P490, DOI 10.1038/nature16526
   Kuhn NF, 2019, CANCER CELL, V35, P473, DOI 10.1016/j.ccell.2019.02.006
   KUWANA Y, 1987, BIOCHEM BIOPH RES CO, V149, P960, DOI 10.1016/0006-291X(87)90502-X
   Lamers CH, 2006, J CLIN ONCOL, V24, P20, DOI DOI 10.1200/JCO.2006.05.9964
   Li N, 2020, ONCOIMMUNOLOGY, V9, DOI 10.1080/2162402X.2020.1824643
   Liau NPD, 2018, NAT COMMUN, V9, DOI 10.1038/s41467-018-04013-1
   Liu XJ, 2017, CELL RES, V27, P154, DOI 10.1038/cr.2016.142
   Liu XJ, 2016, CANCER RES, V76, P1578, DOI 10.1158/0008-5472.CAN-15-2524
   Lynn RC, 2019, NATURE, V576, P293, DOI 10.1038/s41586-019-1805-z
   Mendell JR, 2017, NEW ENGL J MED, V377, P1713, DOI 10.1056/NEJMoa1706198
   Mollanoori H, 2018, HUM IMMUNOL, V79, P876, DOI 10.1016/j.humimm.2018.09.007
   Mosti L, 2021, GENE THER, V28, P602, DOI 10.1038/s41434-021-00220-6
   Munshi NC, 2021, NEW ENGL J MED, V384, P705, DOI 10.1056/NEJMoa2024850
   Neelapu SS, 2018, NAT REV CLIN ONCOL, V15, P47, DOI 10.1038/nrclinonc.2017.148
   Ode Z, 2020, CANCERS, V12, DOI 10.3390/cancers12061704
   Poirot L, 2015, CANCER RES, V75, P3853, DOI 10.1158/0008-5472.CAN-14-3321
   Qasim W, 2017, SCI TRANSL MED, V9, DOI 10.1126/scitranslmed.aaj2013
   Rabinovich GA, 2007, ANNU REV IMMUNOL, V25, P267, DOI 10.1146/annurev.immunol.25.022106.141609
   Raikar SS, 2018, ONCOIMMUNOLOGY, V7, DOI 10.1080/2162402X.2017.1407898
   Reagan PM, 2021, FUTURE ONCOL, V17, P1269, DOI 10.2217/fon-2020-0291
   Ren JT, 2017, CLIN CANCER RES, V23, P2255, DOI 10.1158/1078-0432.CCR-16-1300
   Ren JT, 2017, ONCOTARGET, V8, P17002, DOI 10.18632/oncotarget.15218
   Roth TL, 2018, NATURE, V559, P405, DOI 10.1038/s41586-018-0326-5
   ROWAN WC, 1995, INT IMMUNOL, V7, P69, DOI 10.1093/intimm/7.1.69
   Rupp LJ, 2017, SCI REP-UK, V7, DOI 10.1038/s41598-017-00462-8
   Sadelain M, 2013, CANCER DISCOV, V3, P388, DOI 10.1158/2159-8290.CD-12-0548
   Salas-Mckee J, 2019, HUM VACC IMMUNOTHER, V15, P1126, DOI 10.1080/21645515.2019.1571893
   Schmidts A, 2020, J IMMUNOTHER CANCER, V8, DOI 10.1136/jitc-2020-000990
   Schumann K, 2015, P NATL ACAD SCI USA, V112, P10437, DOI 10.1073/pnas.1512503112
   Seo H, 2019, P NATL ACAD SCI USA, V116, P12410, DOI 10.1073/pnas.1905675116
   Shifrut E, 2018, CELL, V175, P1958, DOI 10.1016/j.cell.2018.10.024
   Singh AK, 2020, LANCET ONCOL, V21, pE168, DOI 10.1016/S1470-2045(19)30823-X
   Slaymaker IM, 2016, SCIENCE, V351, P84, DOI 10.1126/science.aad5227
   Stadtmauer EA, 2020, SCIENCE, V367, P1001, DOI 10.1126/science.aba7365
   Sterner RM, 2019, BLOOD, V133, P697, DOI 10.1182/blood-2018-10-881722
   Su S, 2017, ONCOIMMUNOLOGY, V6, DOI 10.1080/2162402X.2016.1249558
   Su S, 2016, SCI REP-UK, V6, DOI 10.1038/srep20070
   Suarez ER, 2016, ONCOTARGET, V7, P34341, DOI 10.18632/oncotarget.9114
   Tahmasebi S, 2021, CLIN TRANSL ONCOL, V23, P1003, DOI 10.1007/s12094-020-02490-9
   Tang N, 2020, JCI INSIGHT, V5, DOI 10.1172/jci.insight.133977
   Till BG, 2008, BLOOD, V112, P2261, DOI 10.1182/blood-2007-12-128843
   Wang DR, 2021, CANCER DISCOV, V11, P1192, DOI 10.1158/2159-8290.CD-20-1243
   Wang HX, 2018, P NATL ACAD SCI USA, V115, P4903, DOI 10.1073/pnas.1712963115
   Wiebking V, 2021, HAEMATOLOGICA, V106, P847, DOI 10.3324/haematol.2019.233882
   Wiedenheft B, 2012, NATURE, V482, P331, DOI 10.1038/nature10886
   Yeku OO, 2017, SCI REP-UK, V7, DOI 10.1038/s41598-017-10940-8
   Zhang YP, 2017, FRONT MED-PRC, V11, P554, DOI 10.1007/s11684-017-0543-6
   Zhao Y, 2017, INFLAMM RES, V66, P571, DOI 10.1007/s00011-017-1032-8
NR 88
TC 0
Z9 0
U1 2
U2 2
PU SPRINGER
PI NEW YORK
PA ONE NEW YORK PLAZA, SUITE 4600, NEW YORK, NY, UNITED STATES
SN 2096-5230
EI 2523-899X
J9 CURR MED SCI
JI Curr. Med. Sci.
PD JUN
PY 2021
VL 41
IS 3
BP 420
EP 430
DI 10.1007/s11596-021-2391-5
EA JUL 2021
PG 11
WC Medicine, Research & Experimental
SC Research & Experimental Medicine
GA TH0OJ
UT WOS:000669304200003
PM 34218353
DA 2021-10-28
ER

PT J
AU Hauser, JR
   Hong, H
   Babady, NE
   Papanicolaou, GA
   Tang, YW
AF Hauser, Jocelyn R.
   Hong, Hong
   Babady, N. Esther
   Papanicolaou, Genovefa A.
   Tang, Yi-Wei
TI False-Positive Results for Human Immunodeficiency Virus Type 1 Nucleic
   Acid Amplification Testing in Chimeric Antigen Receptor T Cell Therapy
SO JOURNAL OF CLINICAL MICROBIOLOGY
LA English
DT Article
DE HIV-1; nucleic acid amplification; CAR T cell therapy; HIV
ID HIV
AB Chimeric antigen receptor (CAR) T cell immunotherapy has been a major advancement in cancer therapeutics. Reprogramming of T cells is achieved by using gammaretroviral or lentiviral vectors, which may interfere with human immunodeficiency virus type 1 (HIV-1) nucleic acid amplification testing (NAAT). Here, we describe three clinical scenarios in which CAR T cell immunotherapy interfered with HIV-1 testing, including (i) routine infectious disease screening prior to stem cell transplantation in a 16-year-old female with B cell acute lymphoblastic leukemia, post CAR T cell treatment; (ii) routine infectious disease screening prior to second CAR T cell collection in a 65-year-old male with diffuse large B cell lymphoma who failed initial CAR T cell treatment; and (iii) routine infectious risk assessment following an occupational health exposure from a 58-year-old male with multiple myeloma, who received CAR T cell treatment. In each case, patients initially tested negative by the "fourth-generation" HIV-1 screening enzyme immunoassay (targeting the p24 antigen and anti-HIV-1 antibodies), but positive by the Roche Cobas AmpliPrep/Cobas TaqMan HIV-1 test v2.0 (targeting gag and the long terminal repeat ELTRD. These samples subsequently retested negative using the Abbott m2000 RealTime HIV-1 assay, which targets the integrase gene. These results indicated that cross-reactions between lentiviral vectors and LTR genomes targeted in the HIV-1 NAAT caused the HIV-1 NAAT false-positive results.
C1 [Hauser, Jocelyn R.; Hong, Hong; Babady, N. Esther; Tang, Yi-Wei] Mem Sloan Kettering Canc Ctr, Dept Lab Med, 1275 York Ave, New York, NY 10021 USA.
   [Papanicolaou, Genovefa A.] Cornell Univ, Weill Med Coll, Mem Sloan Kettering Canc Ctr, Dept Internal Med, New York, NY 10021 USA.
   [Tang, Yi-Wei] Cornell Univ, Dept Pathol & Lab Med, Weill Med Coll, New York, NY 10021 USA.
RP Tang, YW (corresponding author), Mem Sloan Kettering Canc Ctr, Dept Lab Med, 1275 York Ave, New York, NY 10021 USA.; Tang, YW (corresponding author), Cornell Univ, Dept Pathol & Lab Med, Weill Med Coll, New York, NY 10021 USA.
EM yiweitangmd@gmail.com
OI Tang, Yi-Wei/0000-0003-4888-6771
FU NCI NIH HHSUnited States Department of Health & Human ServicesNational
   Institutes of Health (NIH) - USANIH National Cancer Institute (NCI) [P30
   CA008748] Funding Source: Medline
CR Ariza-Heredia EJ, 2017, DIAGN MICR INFEC DIS, V88, P305, DOI 10.1016/j.diagmicrobio.2017.05.016
   Busch MP, 2019, BLOOD, V133, P1854, DOI 10.1182/blood-2018-11-833996
   De Ravin SS, 2014, MOL THER, V22, P244, DOI 10.1038/mt.2013.296
   Gerberding JL, 2003, NEW ENGL J MED, V348, P826, DOI 10.1056/NEJMcp020892
   Kuhar DT, 2013, INFECT CONT HOSP EP, V34, P875, DOI 10.1086/672271
   Laetsch TW, 2018, BLOOD, V131, P2596, DOI 10.1182/blood-2017-12-822940
   Lu HZ, 2019, EMERG MICROBES INFEC, V8, P1240, DOI 10.1080/22221751.2019.1656550
   Milone MC, 2018, LEUKEMIA, V32, P1529, DOI 10.1038/s41375-018-0106-0
   Zhang C, 2017, BIOMARK RES, V5, DOI 10.1186/s40364-017-0102-y
NR 9
TC 1
Z9 1
U1 0
U2 4
PU AMER SOC MICROBIOLOGY
PI WASHINGTON
PA 1752 N ST NW, WASHINGTON, DC 20036-2904 USA
SN 0095-1137
EI 1098-660X
J9 J CLIN MICROBIOL
JI J. Clin. Microbiol.
PD JAN
PY 2020
VL 58
IS 1
AR e01420-19
DI 10.1128/JCM.01420-19
PG 6
WC Microbiology
SC Microbiology
GA KA0EE
UT WOS:000505473500032
PM 31694968
OA Green Published, Bronze
DA 2021-10-28
ER

PT J
AU Valton, J
   Guyot, V
   Boldajipour, B
   Sommer, C
   Pertel, T
   Juillerat, A
   Duclert, A
   Sasu, BJ
   Duchateau, P
   Poirot, L
AF Valton, Julien
   Guyot, Valerie
   Boldajipour, Bijan
   Sommer, Cesar
   Pertel, Thomas
   Juillerat, Alexandre
   Duclert, Aymeric
   Sasu, Barbra Johnson
   Duchateau, Philippe
   Poirot, Laurent
TI A Versatile Safeguard for Chimeric Antigen Receptor T-Cell
   Immunotherapies
SO SCIENTIFIC REPORTS
LA English
DT Article
ID ACUTE MYELOID-LEUKEMIA; MONOCLONAL-ANTIBODY; SAFETY SWITCH; IN-VIVO;
   THERAPY; GENE
AB CAR T-cell therapies hold great promise for treating a range of malignancies but are however challenged by the complexity of their production and by the adverse events related to their activity. Here we report the development of the CubiCAR, a tri-functional CAR architecture that enables CAR T-cell detection, purification and on-demand depletion by the FDA-approved antibody Rituximab. This novel architecture has the potential to streamline the manufacturing of CAR T-cells, allow their tracking and improve their overall safety.
C1 [Valton, Julien; Guyot, Valerie; Juillerat, Alexandre] Cellectis Inc, 430E,29th St, New York, NY 10016 USA.
   [Duclert, Aymeric; Duchateau, Philippe; Poirot, Laurent] Cellectis SA, 8 Rue Croix Jarry, F-75013 Paris, France.
   [Boldajipour, Bijan; Sommer, Cesar; Pertel, Thomas; Sasu, Barbra Johnson] Pfizer Inc, Rinat, 230 E Grand Ave, San Francisco, CA 94114 USA.
RP Valton, J (corresponding author), Cellectis Inc, 430E,29th St, New York, NY 10016 USA.; Duchateau, P (corresponding author), Cellectis SA, 8 Rue Croix Jarry, F-75013 Paris, France.
EM julien.valton@cellectis.com; philippe.duchateau@cellectis.com
OI Valton, Julien/0000-0003-0826-5401; Pertel, Thomas/0000-0002-2286-6011
CR Brudno JN, 2016, BLOOD, V127, P3321, DOI 10.1182/blood-2016-04-703751
   Budde LE, 2013, PLOS ONE, V8, DOI 10.1371/journal.pone.0082742
   Carpenter RO, 2013, CLIN CANCER RES, V19, P2048, DOI 10.1158/1078-0432.CCR-12-2422
   Cartellieri M, 2014, PLOS ONE, V9, DOI 10.1371/journal.pone.0093745
   Di Stasi A, 2011, NEW ENGL J MED, V365, P1673, DOI 10.1056/NEJMoa1106152
   Du X, 2007, J IMMUNOTHER, V30, P607, DOI 10.1097/CJI.0b013e318053ed8e
   Golay J, 2013, MABS-AUSTIN, V5, P826, DOI 10.4161/mabs.26008
   Haso W, 2013, BLOOD, V121, P1165, DOI 10.1182/blood-2012-06-438002
   Introna M, 2000, HUM GENE THER, V11, P611, DOI 10.1089/10430340050015798
   Jackson HJ, 2016, NAT REV CLIN ONCOL, V13, P370, DOI 10.1038/nrclinonc.2016.36
   Kieback E, 2008, P NATL ACAD SCI USA, V105, P623, DOI 10.1073/pnas.0710198105
   Kochenderfer JN, 2009, J IMMUNOTHER, V32, P689, DOI 10.1097/CJI.0b013e3181ac6138
   Kutner RH, 2009, NAT PROTOC, V4, P495, DOI 10.1038/nprot.2009.22
   Larson SM, 2013, BLOOD, V122, DOI 10.1182/blood.V122.21.1659.1659
   Lee DW, 2015, LANCET, V385, P517, DOI 10.1016/S0140-6736(14)61403-3
   Legrand N, 2011, P NATL ACAD SCI USA, V108, P13224, DOI 10.1073/pnas.1101398108
   Liu LF, 2016, NAT BIOTECHNOL, V34, P430, DOI 10.1038/nbt.3461
   Mardiros A, 2013, BLOOD, V122, P3138, DOI 10.1182/blood-2012-12-474056
   MEEKER TC, 1984, HYBRIDOMA, V3, P305, DOI 10.1089/hyb.1984.3.305
   Minagawa K, 2015, PHARMACEUTICALS, V8, P230, DOI 10.3390/ph8020230
   Philip B, 2014, BLOOD, V124, P1277, DOI 10.1182/blood-2014-01-545020
   Poirot L, 2015, CANCER RES, V75, P3853, DOI 10.1158/0008-5472.CAN-14-3321
   Tasian SK, 2015, BLOOD, V126, P565
   Traversari C, 2007, BLOOD, V109, P4708, DOI 10.1182/blood-2006-04-015230
   Turtle CJ, 2016, SCI TRANSL MED, V8, DOI 10.1126/scitranslmed.aaf8621
   Wang XL, 2011, BLOOD, V118, P1255, DOI 10.1182/blood-2011-02-337360
   Xiao XD, 2009, MABS-AUSTIN, V1, P297, DOI 10.4161/mabs.1.3.8113
   Yamauchi T, 2013, BLOOD, V121, P1316, DOI 10.1182/blood-2012-06-440354
   Zhou XO, 2016, MOL THER, V24, P823, DOI 10.1038/mt.2015.234
   ZOLA H, 1991, IMMUNOL CELL BIOL, V69, P411, DOI 10.1038/icb.1991.58
NR 30
TC 15
Z9 15
U1 0
U2 9
PU NATURE PUBLISHING GROUP
PI LONDON
PA MACMILLAN BUILDING, 4 CRINAN ST, LONDON N1 9XW, ENGLAND
SN 2045-2322
J9 SCI REP-UK
JI Sci Rep
PD JUN 12
PY 2018
VL 8
AR 8972
DI 10.1038/s41598-018-27264-w
PG 8
WC Multidisciplinary Sciences
SC Science & Technology - Other Topics
GA GJ0EI
UT WOS:000434920800016
PM 29895885
OA gold, Green Published
DA 2021-10-28
ER

PT J
AU Hill, JA
   Seo, SK
AF Hill, Joshua A.
   Seo, Susan K.
TI How I prevent infections in patients receiving CD19-targeted chimeric
   antigen receptor T cells for B-cell malignancies
SO BLOOD
LA English
DT Review
ID CLINICAL-PRACTICE GUIDELINE; LIVED PLASMA-CELLS; IMMUNOGLOBULIN;
   VACCINATION; THERAPY; TRANSPLANTATION; REMISSIONS; COMPLICATIONS;
   PRESERVATION; IMMUNIZATION
AB Adoptive immunotherapy using B-cell-targeted chimeric antigen receptor (CAR)-modified T cells to treat hematologic malignancies is transforming cancer care for patients with refractory or relapsed diseases. Recent and anticipated regulatory approval for products targeting acute lymphoblastic leukemia, lymphomas, and multiple myeloma have led to global implementation of these novel treatments. The rapidity of commercial utilization of CAR-T-cell therapy has created a largely unexplored gap in patient supportive-care approaches. Such approaches are critical in these complex patients given their high net state of immunosuppression prior to CAR-T-cell infusion coupled with unique acute and persistent insults to their immune function after CAR-T-cell infusion. In this "How I Treat" article, we focus on key questions that arise during 3 phases of management for patients receiving CD19-targeted CAR-T cells: pre CAR-T-cell infusion, immediate post CAR-T-cell infusion, and long-term follow-up. A longitudinal patient case is presented for each phase to highlight fundamental issues including infectious diseases screening, antimicrobial prophylaxis, immunoglobulin supplementation, risk factors for infection, and vaccination. We hope this discussion will provide a framework for institutions and health care providers to formulate their own approach to preventing infections in light of the paucity of data specific to this treatment modality.
C1 [Hill, Joshua A.] Univ Washington, Dept Med, Seattle, WA USA.
   [Hill, Joshua A.] Fred Hutchinson Canc Res Ctr, Vaccine & Infect Dis Div, 1124 Columbia St, Seattle, WA 98104 USA.
   [Hill, Joshua A.] Fred Hutchinson Canc Res Ctr, Clin Res Div, 1124 Columbia St, Seattle, WA 98104 USA.
   [Hill, Joshua A.] Fred Hutchinson Canc Res Ctr, Immunotherapy Integrated Res Ctr, 1124 Columbia St, Seattle, WA 98104 USA.
   [Seo, Susan K.] Mem Sloan Kettering Canc Ctr, Dept Med, Infect Dis Serv, New York, NY 10021 USA.
   [Seo, Susan K.] Weill Cornell Med Coll, Dept Med, New York, NY USA.
RP Hill, JA (corresponding author), Fred Hutchinson Canc Res Ctr, 1100 Fairview Ave N,Mail Stop E-400, Seattle, WA 98109 USA.
EM jahill3@fredhutch.org
OI HILL, JOSHUA/0000-0002-7665-7100
FU National Institutes of Health: National Institute of Allergy and
   Infectious DiseasesUnited States Department of Health & Human
   ServicesNational Institutes of Health (NIH) - USANIH National Institute
   of Allergy & Infectious Diseases (NIAID) [K23AI119133]; National
   Institutes of Health: National Cancer InstituteUnited States Department
   of Health & Human ServicesNational Institutes of Health (NIH) - USANIH
   National Cancer Institute (NCI) [U01CA247548]; National Institutes of
   Health: National Cancer Institute Cancer Center support grant
   [P30CA0087-48, P30CA015704-44]
FX This work was supported in part by the following grants from the
   National Institutes of Health: National Institute of Allergy and
   Infectious Diseases grant K23AI119133 and National Cancer Institute
   grant U01CA247548 (J.A.H.), and National Cancer Institute Cancer Center
   support grants P30CA0087-48 and P30CA015704-44.
CR Abbasi A, 2020, J HEMATOL ONCOL, V13, DOI 10.1186/s13045-019-0838-y
   Abramson JS, 2019, CANCER-AM CANCER SOC, V125, P3692, DOI 10.1002/cncr.32411
   Antin JH, 2005, BIOL BLOOD MARROW TR, V11, P43, DOI 10.1016/j.bbmt.2004.11.010
   Appa AA, 2017, OPEN FORUM INFECT DI, V4, DOI 10.1093/ofid/ofx170
   Bhella S, 2018, BIOL BLOOD MARROW TR, V24, P909, DOI 10.1016/j.bbmt.2018.01.017
   Bhoj VG, 2016, BLOOD, V128, P360, DOI 10.1182/blood-2016-01-694356
   Bingham CO, 2010, ARTHRITIS RHEUM-US, V62, P64, DOI 10.1002/art.25034
   Bonilla FA, 2015, J ALLERGY CLIN IMMUN, V136, P1186, DOI 10.1016/j.jaci.2015.04.049
   Brudno JN, 2019, BLOOD REV, V34, P45, DOI 10.1016/j.blre.2018.11.002
   Brudno JN, 2018, J CLIN ONCOL, V36, P2267, DOI 10.1200/JCO.2018.77.8084
   Brudno JN, 2016, BLOOD, V127, P3321, DOI 10.1182/blood-2016-04-703751
   Buckley R, 2015, DIAGNOSTIC CLIN CARE
   Budde LE, 2018, BLOOD, V131, P7, DOI 10.1182/blood-2017-11-812982
   Carpenter PA, 2016, BLOOD, V127, P2824, DOI 10.1182/blood-2015-12-550475
   Carpenter RO, 2013, CLIN CANCER RES, V19, pS355
   Cheng MP, 2017, CLIN INFECT DIS, V64, P635, DOI 10.1093/cid/ciw838
   Cordeiro A, 2020, BIOL BLOOD MARROW TR, V26, P26, DOI 10.1016/j.bbmt.2019.08.003
   Cordonnier C, 2010, BONE MARROW TRANSPL, V45, P1423, DOI 10.1038/bmt.2009.364
   Cordonnier C, 2019, LANCET INFECT DIS, V19, pE200, DOI 10.1016/S1473-3099(18)30600-5
   Curran KJ, 2019, BLOOD, V134, P2361, DOI 10.1182/blood.2019001641
   Fischer SA, 2013, AM J TRANSPLANT, V13, P9, DOI 10.1111/ajt.12094
   Florescu DF, 2013, AM J TRANSPLANT, V13, P2601, DOI 10.1111/ajt.12401
   Freifeld AG, 2011, CLIN INFECT DIS, V52, pE56, DOI 10.1093/cid/cir073
   Ghosh A, 2018, LEUKEMIA LYMPHOMA, V59, P2056, DOI 10.1080/10428194.2017.1393668
   Haidar G, 2019, CLIN INFECT DIS, DOI 10.1093/cid/ciz1127
   Halliley JL, 2015, IMMUNITY, V43, P132, DOI 10.1016/j.immuni.2015.06.016
   Hay KA, 2017, BLOOD, V130, P2295, DOI 10.1182/blood-2017-06-793141
   Hill JA, 2019, BLOOD ADV, V3, P3590, DOI 10.1182/bloodadvances.2019000717
   Hill JA, 2019, BLOOD REV, V38, DOI 10.1016/j.blre.2019.100596
   Hill JA, 2018, BLOOD, V131, P121, DOI 10.1182/blood-2017-07-793760
   Hutchinson Fred, CELLULAR IMMUNOTHERA
   Hwang JP, 2018, CURR OPIN INFECT DIS, V31, P535, DOI 10.1097/QCO.0000000000000500
   Kansagra Ankit J, 2019, Biol Blood Marrow Transplant, V25, pe76, DOI 10.1016/j.bbmt.2018.12.068
   Kansal R, 2019, SCI TRANSL MED, V11, DOI 10.1126/scitranslmed.aav1648
   Kochenderfer JN, 2017, MOL THER, V25, P2245, DOI 10.1016/j.ymthe.2017.07.004
   Kochenderfer JN, 2012, BLOOD, V119, P2709, DOI 10.1182/blood-2011-10-384388
   Lee DW, 2019, BIOL BLOOD MARROW TR, V25, P625, DOI 10.1016/j.bbmt.2018.12.758
   Locke FL, 2019, LANCET ONCOL, V20, P31, DOI 10.1016/S1470-2045(18)30864-7
   Luo H, 2019, J IMMUNOTHER CANCER, V7, DOI 10.1186/s40425-019-0767-x
   Manz RA, 1997, NATURE, V388, P133, DOI 10.1038/40540
   Maude SL, 2018, NEW ENGL J MED, V378, P439, DOI 10.1056/NEJMoa1709866
   Maude SL, 2014, NEW ENGL J MED, V371, P1507, DOI 10.1056/NEJMoa1407222
   McDonald GB, 2020, ANN INTERN MED, V172, P229, DOI 10.7326/M19-2936
   Mikulska M, 2019, LANCET INFECT DIS, V19, pE188, DOI 10.1016/S1473-3099(18)30601-7
   Neelapu SS, 2017, NEW ENGL J MED, V377, P2531, DOI 10.1056/NEJMoa1707447
   Norlin AC, 2008, BONE MARROW TRANSPL, V41, P267, DOI 10.1038/sj.bmt.1705892
   Orange JS, 2012, J ALLERGY CLIN IMMUN, V130, pS1, DOI 10.1016/j.jaci.2012.07.002
   Park JH, 2018, CLIN INFECT DIS, V67, P533, DOI 10.1093/cid/ciy152
   Park JH, 2018, NEW ENGL J MED, V378, P449, DOI 10.1056/NEJMoa1709919
   Pascual A, 2008, CLIN INFECT DIS, V46, P201, DOI 10.1086/524669
   Perez EE, 2017, J ALLERGY CLIN IMMUN, V139, pS1, DOI 10.1016/j.jaci.2016.09.023
   Pescovitz MD, 2009, NEW ENGL J MED, V361, P2143, DOI 10.1056/NEJMoa0904452
   Pihlgren M, 2001, EUR J IMMUNOL, V31, P939, DOI 10.1002/1521-4141(200103)31:3<939::AID-IMMU939>3.0.CO;2-I
   Porter DL, 2011, NEW ENGL J MED, V365, P725, DOI 10.1056/NEJMoa1103849
   Raanani P, 2009, J CLIN ONCOL, V27, P770, DOI 10.1200/JCO.2008.16.8450
   Raanani P, 2009, LEUKEMIA LYMPHOMA, V50, P764, DOI 10.1080/10428190902856824
   Raje N, 2019, NEW ENGL J MED, V380, P1726, DOI 10.1056/NEJMoa1817226
   Rubin LG, 2014, CLIN INFECT DIS, V58, pE44, DOI [10.1093/cid/cit816, 10.1093/cid/cit684]
   Salliot C, 2009, ANN RHEUM DIS, V68, P25, DOI 10.1136/ard.2007.083188
   Santomasso BD, 2018, CANCER DISCOV, V8, P958, DOI 10.1158/2159-8290.CD-17-1319
   Sauter CS, 2019, BLOOD, V134, P626, DOI 10.1182/blood.2018883421
   Schiff MH, 2011, ARTHRITIS RES THER, V13, DOI 10.1186/ar3455
   Schuster SJ, 2019, NEW ENGL J MED, V380, P45, DOI 10.1056/NEJMoa1804980
   Schuster SJ, 2017, NEW ENGL J MED, V377, P2545, DOI 10.1056/NEJMoa1708566
   Shih CA, 2015, PLOS ONE, V10, DOI 10.1371/journal.pone.0132426
   Sinisalo M, 2001, BRIT J HAEMATOL, V114, P107, DOI 10.1046/j.1365-2141.2001.02882.x
   Stiehm ER, 2013, TRANSFUS MED REV, V27, P171, DOI 10.1016/j.tmrv.2013.05.004
   Strati P, 2019, BLOOD, V133, P2800, DOI 10.1182/blood.2019000888
   Tomblyn, 2010, BIOL BLOOD MARROW TR, V16, P294, DOI 10.1016/j.bbmt.2009.12.006
   Tomblyn M, 2009, BIOL BLOOD MARROW TR, V15, P1143, DOI 10.1016/j.bbmt.2009.06.019
   Turtle CJ, 2016, SCI TRANSL MED, V8, DOI 10.1126/scitranslmed.aaf8621
   Turtle CJ, 2016, J CLIN INVEST, V126, P2123, DOI 10.1172/JCI85309
   Ueda M, 2018, BLOOD REV, V32, P106, DOI 10.1016/j.blre.2017.09.003
   van Assen S, 2010, ARTHRITIS RHEUM-US, V62, P75, DOI 10.1002/art.25033
   Vora S, 2019, BIOL BLOOD MARROW TR, V25, P106
   WEEKS JC, 1991, NEW ENGL J MED, V325, P81, DOI 10.1056/NEJM199107113250202
   Wei J, 2019, J IMMUNOTHER CANCER, V7, DOI 10.1186/s40425-019-0790-y
   Winters JL, 2011, BMC HEALTH SERV RES, V11, DOI 10.1186/1472-6963-11-101
NR 78
TC 31
Z9 31
U1 2
U2 19
PU AMER SOC HEMATOLOGY
PI WASHINGTON
PA 2021 L ST NW, SUITE 900, WASHINGTON, DC 20036 USA
SN 0006-4971
EI 1528-0020
J9 BLOOD
JI Blood
PD AUG 20
PY 2020
VL 136
IS 8
BP 925
EP 935
DI 10.1182/blood.2019004000
PG 11
WC Hematology
SC Hematology
GA NI2NX
UT WOS:000565193300006
PM 32582924
OA Green Published, Bronze
DA 2021-10-28
ER

PT J
AU Raikar, SS
   Spencer, HT
AF Raikar, Sunil S.
   Spencer, H. Trent
TI Hurdles Associated with the Translational Use of Genetically Modified
   Cells
SO CURRENT STEM CELL REPORTS
LA English
DT Article
DE Lentiviral vector; Transduction of hematopoietic stem cells; Chimeric
   antigen receptor; Genetic engineering
ID NATURAL-KILLER-CELLS; EX-VIVO EXPANSION; 2 APHERESIS SYSTEMS; RECEPTOR
   T-CELLS; GENE-THERAPY; HEMATOPOIETIC STEM; AMERICAN SOCIETY; ANTIGEN;
   BLOOD; CRYOPRESERVATION
AB Purpose of Review Recent advancements in the use of genetically modified hematopoietic stem cells (HSCs) and the emergent use of chimeric antigen receptor (CAR) T cell immunotherapy has highlighted issues associated with the use of genetically engineered cellular products. This review explores some of the challenges linked with translating the use of genetically modified cells.
   Recent Findings The use of genetically modified HSCs for ADA-SCID now has European approval and the U.S. Food and Drug Administration recently approved the use of CAR T cells for relapsed/refractory B cell acute lymphoblastic leukemia. Current good manufacturing processes have now been developed for the collection, expansion, storage, modification, and administration of genetically modified cells.
   Summary Genetically engineered cells can be used for several therapeutic purposes. However, significant challenges remain in making these cellular therapeutics readily available. A better understanding of this technology along with improvements in the manufacturing process is allowing the translation process to become more standardized.
C1 [Raikar, Sunil S.; Spencer, H. Trent] Emory Univ, Aflac Canc & Blood Disonders Ctr, Cell & Gene Therapy Program, Sch Med,Dept Pediat,Emory Childrens Ctr, 2015 Uppergate Dr, Atlanta, GA 30322 USA.
RP Spencer, HT (corresponding author), Emory Univ, Aflac Canc & Blood Disonders Ctr, Cell & Gene Therapy Program, Sch Med,Dept Pediat,Emory Childrens Ctr, 2015 Uppergate Dr, Atlanta, GA 30322 USA.
EM hspence@emory.edu
RI Raikar, Sunil Sudhir/AAC-2294-2020
OI Raikar, Sunil Sudhir/0000-0003-2903-9542
FU NCI NIH HHSUnited States Department of Health & Human ServicesNational
   Institutes of Health (NIH) - USANIH National Cancer Institute (NCI) [L40
   CA221019] Funding Source: Medline
CR Abina SHB, 2015, JAMA-J AM MED ASSOC, V313, P1550, DOI 10.1001/jama.2015.3253
   Bajgain P, 2014, MOL THER-METH CLIN D, V1, DOI 10.1038/mtm.2014.15
   Booth C, 2016, TRENDS MOL MED, V22, P317, DOI 10.1016/j.molmed.2016.02.002
   Brentjens RJ, 2013, SCI TRANSL MED, V5, DOI 10.1126/scitranslmed.3005930
   Brooks R, 2015, STEM CELLS, V33, P848, DOI 10.1002/stem.1902
   Chira S, 2015, ONCOTARGET, V6, P30675, DOI 10.18632/oncotarget.5169
   Cicalese MP, 2015, HUM GENE THER, V26, P210, DOI 10.1089/hum.2015.047
   De Wilde S, 2017, CYTOTHERAPY, V19, P703, DOI 10.1016/j.jcyt.2017.03.070
   Demeulemeester J, 2015, BIOESSAYS, V37, P1202, DOI 10.1002/bies.201500051
   Deneys V, 2017, TRANSFUS APHER SCI, V56, P35, DOI 10.1016/j.transci.2016.12.015
   Domingues MJ, 2017, INT J HEMATOL, V105, P141, DOI 10.1007/s12185-016-2156-2
   Donia M, 2014, CYTOTHERAPY, V16, P1117, DOI 10.1016/j.jcyt.2014.02.004
   Duong HK, 2014, BIOL BLOOD MARROW TR, V20, P1262, DOI 10.1016/j.bbmt.2014.05.003
   Even-Or E, 2017, TRANSFUSION, V57, P122, DOI 10.1111/trf.13859
   Ferrari G, 2017, HEMATOL ONCOL CLIN N, V31, P835, DOI 10.1016/j.hoc.2017.06.010
   Froud S J, 1999, Dev Biol Stand, V99, P157
   Fujisaki H, 2009, CANCER RES, V69, P4010, DOI 10.1158/0008-5472.CAN-08-3712
   Gardner RA, 2017, BLOOD, V129, P3322, DOI 10.1182/blood-2017-02-769208
   Grosse J, 2012, PREP BIOCHEM BIOTECH, V42, P217, DOI 10.1080/10826068.2011.602799
   Hacein-Bey-Abina S, 2002, NEW ENGL J MED, V346, P1185, DOI 10.1056/NEJMoa012616
   Hollyman D, 2009, J IMMUNOTHER, V32, P169, DOI 10.1097/CJI.0b013e318194a6e8
   Hunt EAK, 2013, J CLIN APHERESIS, V28, P36, DOI 10.1002/jca.21260
   Kaiser AD, 2015, CANCER GENE THER, V22, P72, DOI 10.1038/cgt.2014.78
   Kalos M, 2011, SCI TRANSL MED, V3, DOI 10.1126/scitranslmed.3002842
   Kara A, 2013, TRANSFUS APHER SCI, V48, P375, DOI 10.1016/j.transci.2013.04.020
   Karnieli O, 2017, CYTOTHERAPY, V19, P155, DOI 10.1016/j.jcyt.2016.11.011
   Kiem HP, 2014, MOL THER, V22, P1235, DOI 10.1038/mt.2014.95
   Kim JV, 2004, NAT BIOTECHNOL, V22, P403, DOI 10.1038/nbt955
   Kondo M, 2008, CYTOTHERAPY, V10, P842, DOI 10.1080/14653240802419328
   Kotterman MA, 2015, ANNU REV BIOMED ENG, V17, P63, DOI 10.1146/annurev-bioeng-071813-104938
   Lapteva N, 2012, CYTOTHERAPY, V14, P1131, DOI 10.3109/14653249.2012.700767
   Lecchi L, 2016, TRANSFUS APHER SCI, V54, P324, DOI 10.1016/j.transci.2016.05.009
   Lee DW, 2015, LANCET, V385, P517, DOI 10.1016/S0140-6736(14)61403-3
   Lee SN, 2017, ANN LAB MED, V37, P327, DOI 10.3343/alm.2017.37.4.327
   Levine BL, 2015, CANCER GENE THER, V22, P79, DOI 10.1038/cgt.2015.5
   Levine BL, 2017, MOL THER-METH CLIN D, V4, P92, DOI 10.1016/j.omtm.2016.12.006
   Li YC, 2016, TRANSFUSION, V56, P2833, DOI 10.1111/trf.13754
   Lim WA, 2017, CELL, V168, P724, DOI 10.1016/j.cell.2017.01.016
   Lu TYL, 2016, HUM GENE THER METHOD, V27, P209, DOI 10.1089/hgtb.2016.120
   Maude SL, 2014, NEW ENGL J MED, V371, P1507, DOI 10.1056/NEJMoa1407222
   McCarron A, 2016, J BIOTECHNOL, V240, P23, DOI 10.1016/j.jbiotec.2016.10.016
   McGillicuddy N, 2018, BIOTECHNOL LETT, V40, P5, DOI 10.1007/s10529-017-2437-8
   McGuirk J, 2017, CYTOTHERAPY, V19, P1015, DOI 10.1016/j.jcyt.2017.06.001
   Merten OW, 2016, MOL THER-METH CLIN D, V3, DOI 10.1038/mtm.2016.17
   Mirzaei HR, 2016, CANCER LETT, V380, P413, DOI 10.1016/j.canlet.2016.07.001
   Mock U, 2016, CYTOTHERAPY, V18, P1002, DOI 10.1016/j.jcyt.2016.05.009
   Modlich U, 2006, BLOOD, V108, P2545, DOI 10.1182/blood-2005-08-024976
   Modlich U, 2009, MOL THER, V17, P1919, DOI 10.1038/mt.2009.179
   Neurauter AA, 2007, ADV BIOCHEM ENG BIOT, V106, P41, DOI 10.1007/10_2007_072
   Otrock ZK, 2017, TRANSFUSION, V57, P1522, DOI 10.1111/trf.14072
   Penati R, 2017, J INHERIT METAB DIS, V40, P543, DOI 10.1007/s10545-017-0052-4
   Porter DL, 2011, NEW ENGL J MED, V365, P725, DOI 10.1056/NEJMoa1103849
   Powell DJ, 2009, CYTOTHERAPY, V11, P1, DOI [10.1080/14653240903188921, 10.3109/14653240903188921]
   Radtke S, 2017, SCI TRANSL MED, V9, DOI 10.1126/scitranslmed.aan1145
   Rezvani K, 2017, MOL THER, V25, P1769, DOI 10.1016/j.ymthe.2017.06.012
   Ribeil JA, 2017, NEW ENGL J MED, V376, P848, DOI 10.1056/NEJMoa1609677
   Riddell SR, 2014, CANCER J, V20, P141, DOI 10.1097/PPO.0000000000000036
   Sadeghi A, 2011, J IMMUNOL METHODS, V364, P94, DOI 10.1016/j.jim.2010.11.007
   Schwartz J, 2013, J CLIN APHERESIS, V28, P145, DOI 10.1002/jca.21276
   Schweizer M, 2010, CURR GENE THER, V10, P474, DOI 10.2174/156652310793797748
   Somerville RPT, 2012, ONCOIMMUNOLOGY, V1, P1435, DOI 10.4161/onci.21206
   Somerville RPT, 2012, J TRANSL MED, V10, DOI 10.1186/1479-5876-10-69
   Spoerl S, 2016, ADV EXP MED BIOL, V951, P67, DOI 10.1007/978-3-319-45457-3_6
   Spohn G, 2015, CYTOTHERAPY, V17, P1465, DOI 10.1016/j.jcyt.2015.04.005
   Sutton KS, 2016, CYTOTHERAPY, V18, P881, DOI 10.1016/j.jcyt.2016.04.001
   Wang L, 2017, STEM CELL RES THER, V8, DOI 10.1186/s13287-017-0625-z
   Xie JJ, 2015, SCI CHINA LIFE SCI, V58, P839, DOI 10.1007/s11427-015-4895-3
   Zhao Y, 2017, HUM GENE THER METHOD, V28, P205, DOI 10.1089/hgtb.2017.078
   Zonari E, 2017, STEM CELL REP, V8, P977, DOI 10.1016/j.stemcr.2017.02.010
NR 69
TC 0
Z9 0
U1 0
U2 1
PU SPRINGER HEIDELBERG
PI HEIDELBERG
PA TIERGARTENSTRASSE 17, D-69121 HEIDELBERG, GERMANY
EI 2198-7866
J9 CURR STEM CELL REP
JI Curr. Stem. Cell Rep.
PD MAR
PY 2018
VL 4
IS 1
BP 39
EP 45
DI 10.1007/s40778-018-0115-y
PG 7
WC Cell & Tissue Engineering
SC Cell Biology
GA HO7IV
UT WOS:000461118400005
PM 33381387
OA Green Accepted
DA 2021-10-28
ER

PT J
AU Wang, XL
   Diamond, DJ
   Forman, SJ
   Nakamura, R
AF Wang, Xiuli
   Diamond, Don J.
   Forman, Stephen J.
   Nakamura, Ryotaro
TI Development of CMV-CD19 bi-specific CAR T cells with post-infusion in
   vivo boost using an anti-CMV vaccine
SO INTERNATIONAL JOURNAL OF HEMATOLOGY
LA English
DT Article
DE Bi-specific CAR T cells; CMV; CD19; CMV vaccine
ID TUMOR-INFILTRATING LYMPHOCYTES; ADOPTIVE IMMUNOTHERAPY;
   MARROW-TRANSPLANTATION; ANTITUMOR-ACTIVITY; IMMUNE-RESPONSES; TRANSFER
   THERAPY; ANKARA ACAM3000; MATRIX PROTEIN; BONE-MARROW; CYTOMEGALOVIRUS
AB Adoptive transfer of in vitro expanded, chimeric antigen receptor (CAR)-redirected CD19-specific T cells can induce dramatic disease regression in patients with leukemia and lymphomas. However, the full potential of this emerging modality is hampered in some cancer settings by a significant rate of therapeutic failure arising from the attenuated engraftment and persistence of CAR-redirected T cells, and tumor relapse following adoptive transfer. Here, we discuss an advanced strategy that facilitates post-infusion in vivo boosting of CAR T cells via CMV vaccination, to mediate durable remission of B cell malignancies by engrafting a CAR molecule onto a CMV-specific T cell. We also discuss a feasible and unique platform for the generation of the CMV-CD19CAR T cells for clinical application. This new approach would overcome multiple challenges in current CAR T cell technology including: short T cell persistence, limited duration of response, and inability to re-stimulate T cells after relapse or persistent disease.
C1 [Wang, Xiuli; Diamond, Don J.; Forman, Stephen J.; Nakamura, Ryotaro] City Hope Natl Med Ctr, Dept Hematol HCT, Comprehens Canc Ctr, 1500 E Duarte Rd, Duarte, CA 91010 USA.
   [Wang, Xiuli; Diamond, Don J.; Forman, Stephen J.; Nakamura, Ryotaro] City Hope Natl Med Ctr, Beckman Res Inst, 1500 E Duarte Rd, Duarte, CA 91010 USA.
RP Nakamura, R (corresponding author), City Hope Natl Med Ctr, Dept Hematol HCT, Comprehens Canc Ctr, 1500 E Duarte Rd, Duarte, CA 91010 USA.; Nakamura, R (corresponding author), City Hope Natl Med Ctr, Beckman Res Inst, 1500 E Duarte Rd, Duarte, CA 91010 USA.
EM rnakamura@coh.org
FU National Cancer InstituteUnited States Department of Health & Human
   ServicesNational Institutes of Health (NIH) - USANIH National Cancer
   Institute (NCI) [P50CA107399]; Leukemia and Lymphoma SocietyLeukemia and
   Lymphoma Society [LLS TRP 6611-20]
FX This work is partly supported by grants P50CA107399 from the National
   Cancer Institute and LLS TRP 6611-20 from the Leukemia and Lymphoma
   Society. The authors would like to thank Dr. Sally Mokhtari for critical
   review and assistance with editing this manuscript.
CR AEBERSOLD P, 1991, JNCI-J NATL CANCER I, V83, P932, DOI 10.1093/jnci/83.13.932
   Aksentijevich I, 2006, BIOL BLOOD MARROW TR, V12, P965, DOI 10.1016/j.bbmt.2006.05.018
   Aldoss I, 2020, ANN INTERN MED, V172, P306, DOI 10.7326/M19-2511
   Amato RJ, 2009, J IMMUNOTHER, V32, P765, DOI 10.1097/CJI.0b013e3181ace876
   Bacher U, 2012, BLOOD, V120, P4256, DOI 10.1182/blood-2012-06-436725
   Bollard CM, 2004, BIOL BLOOD MARROW TR, V10, P143, DOI 10.1016/j.bbmt.2003.09.017
   Brentjens RJ, 2013, SCI TRANSL MED, V5, DOI 10.1126/scitranslmed.3005930
   Cooper LJN, 2005, BLOOD, V105, P1622, DOI 10.1182/blood-2004-03-1208
   Cosma A, 2003, VACCINE, V22, P21, DOI 10.1016/S0264-410X(03)00538-3
   Cruz CRY, 2013, BLOOD, V122, P2965, DOI 10.1182/blood-2013-06-506741
   Diamond DJ, 1997, BLOOD, V90, P1751, DOI 10.1182/blood.V90.5.1751
   Doocey RT, 2005, BRIT J HAEMATOL, V131, P223, DOI 10.1111/j.1365-2141.2005.05755.x
   Doubrovina E, 2012, BLOOD, V119, P2644, DOI 10.1182/blood-2011-08-371971
   Dudley ME, 2005, J CLIN ONCOL, V23, P2346, DOI 10.1200/JCO.2005.00.240
   Dudley ME, 2003, NAT REV CANCER, V3, P666, DOI 10.1038/nrc1167
   Einsele H, 2002, BLOOD, V99, P3916, DOI 10.1182/blood.V99.11.3916
   Feuchtinger T, 2010, BLOOD, V116, P4360, DOI 10.1182/blood-2010-01-262089
   Fielding AK, 2007, BLOOD, V109, P944, DOI 10.1182/blood-2006-05-018192
   FORMAN SJ, 1985, J IMMUNOL, V134, P3391
   Gerdemann U, 2012, MOL THER, V20, P1622, DOI 10.1038/mt.2012.130
   Gilbert SC, 2006, VACCINE, V24, P4554, DOI 10.1016/j.vaccine.2005.08.048
   Gisselbrecht C, 2010, J CLIN ONCOL, V28, P4184, DOI 10.1200/JCO.2010.28.1618
   Gokbuget N, 2016, HAEMATOLOGICA, V101, P1524, DOI 10.3324/haematol.2016.144311
   Grupp SA, 2013, NEW ENGL J MED, V368, P1509, DOI 10.1056/NEJMoa1215134
   Gudmundsdotter L, 2009, VACCINE, V27, P4468, DOI 10.1016/j.vaccine.2009.05.018
   Itzhaki O, 2011, J IMMUNOTHER, V34, P212, DOI 10.1097/CJI.0b013e318209c94c
   Kalos M, 2011, SCI TRANSL MED, V3, DOI 10.1126/scitranslmed.3002842
   Khaled SK, 2018, BLOOD, V132, DOI 10.1182/blood-2018-99-119883
   Kite Pharma I, 2020, YESCARTA
   Klyuchnikov E, 2014, BONE MARROW TRANSPL, V49, P1, DOI 10.1038/bmt.2013.72
   Kochenderfer JN, 2012, BLOOD, V119, P2709, DOI 10.1182/blood-2011-10-384388
   La Rosa C, 2017, BLOOD, V129, P114, DOI 10.1182/blood-2016-07-729756
   La Rosa C, 2012, J INFECT DIS, V205, P1294, DOI 10.1093/infdis/jis107
   Lapteva N, 2019, CLIN CANCER RES, V25, P7340, DOI 10.1158/1078-0432.CCR-18-3199
   Lazarus HM, 2010, BIOL BLOOD MARROW TR, V16, P35, DOI 10.1016/j.bbmt.2009.08.011
   Lee DW, 2016, BLOOD, V128, P1533, DOI 10.1182/blood-2016-07-730689
   Leen AM, 2006, NAT MED, V12, P1160, DOI 10.1038/nm1475
   Leen AM, 2009, BLOOD, V114, P4283, DOI 10.1182/blood-2009-07-232454
   Maude SL, 2018, NEW ENGL J MED, V378, P439, DOI 10.1056/NEJMoa1709866
   MAYR A, 1978, ZBL BAKT MIK HYG B, V167, P375
   Mayr A, 1999, BERL MUNCH TIERARZTL, V112, P322
   MCLAUGHLINTAYLOR E, 1994, J MED VIROL, V43, P103, DOI 10.1002/jmv.1890430119
   Moorthy VS, 2003, J INFECT DIS, V188, P1239, DOI 10.1086/378515
   Mueller KT, 2018, CLIN CANCER RES, V24, P6175, DOI 10.1158/1078-0432.CCR-18-0758
   Nakamura R, 2016, LANCET HAEMATOL, V3, pE87, DOI 10.1016/S2352-3026(15)00246-X
   Neelapu SS, 2017, NEW ENGL J MED, V377, P2531, DOI 10.1056/NEJMoa1707447
   Nishiwaki S, 2012, LEUKEMIA LYMPHOMA, V53, P550, DOI 10.3109/10428194.2011.615424
   Novartis, 2018, KYMR FULL PRESCR INF
   PANDE H, 1984, P NATL ACAD SCI-BIOL, V81, P4965, DOI 10.1073/pnas.81.15.4965
   Papadopoulou A, 2014, SCI TRANSL MED, V6, DOI 10.1126/scitranslmed.3008825
   Parrino J, 2007, VACCINE, V25, P1513, DOI 10.1016/j.vaccine.2006.10.047
   PHILIP T, 1995, NEW ENGL J MED, V333, P1540, DOI 10.1056/NEJM199512073332305
   Priceman SJ, 2015, CURR OPIN ONCOL, V27, P466, DOI 10.1097/CCO.0000000000000232
   Pule MA, 2008, NAT MED, V14, P1264, DOI 10.1038/nm.1882
   RIDDELL SR, 1990, J IMMUNOL METHODS, V128, P189, DOI 10.1016/0022-1759(90)90210-M
   RIDDELL SR, 1992, SCIENCE, V257, P238
   Rigacci L, 2012, ANN HEMATOL, V91, P931, DOI 10.1007/s00277-011-1395-9
   Rochlitz C, 2003, J GENE MED, V5, P690, DOI 10.1002/jgm.397
   Rooney CM, 1998, BLOOD, V92, P1549, DOI 10.1182/blood.V92.5.1549.417k32_1549_1555
   Rossig C, 2002, BLOOD, V99, P2009, DOI 10.1182/blood.V99.6.2009
   Savoldo B, 2007, BLOOD, V110, P2620, DOI 10.1182/blood-2006-11-059139
   SCHUSTER SJ, 2017, NEW ENGL J MED, V377, P2545, DOI [DOI 10.1056/NEJMOA1708566, 10.1056/NEJMoa1708566]
   Seaman MS, 2010, J INFECT DIS, V201, P1353, DOI 10.1086/651560
   Shen XL, 2007, J IMMUNOTHER, V30, P123, DOI 10.1097/01.cji.0000211321.07654.b8
   Sirvent A, 2010, BIOL BLOOD MARROW TR, V16, P78, DOI 10.1016/j.bbmt.2009.09.002
   Soderberg-Naucler C, 2006, J INTERN MED, V259, P219, DOI 10.1111/j.1365-2796.2006.01618.x
   Thomson KJ, 2009, J CLIN ONCOL, V27, P426, DOI 10.1200/JCO.2008.17.3328
   van der Bij W, 2001, CLIN INFECT DIS, V33, pS32, DOI 10.1086/320902
   van Kampen RJW, 2011, J CLIN ONCOL, V29, P1342, DOI 10.1200/JCO.2010.30.2596
   WALTER EA, 1995, NEW ENGL J MED, V333, P1038, DOI 10.1056/NEJM199510193331603
   Wang XL, 2019, BLOOD, V134, DOI 10.1182/blood-2019-131843
   Wang XL, 2016, BLOOD, V127, P2980, DOI 10.1182/blood-2015-12-686725
   Wang XL, 2015, CLIN CANCER RES, V21, P2993, DOI 10.1158/1078-0432.CCR-14-2920
   Wherry EJ, 2004, J VIROL, V78, P5535, DOI 10.1128/JVI.78.11.5535-5545.2004
   Wilck MB, 2010, J INFECT DIS, V201, P1361, DOI 10.1086/651561
   Zinzani PL, 2005, ACTA HAEMATOL-BASEL, V114, P255, DOI 10.1159/000088416
NR 76
TC 0
Z9 0
U1 1
U2 1
PU SPRINGER JAPAN KK
PI TOKYO
PA SHIROYAMA TRUST TOWER 5F, 4-3-1 TORANOMON, MINATO-KU, TOKYO, 105-6005,
   JAPAN
SN 0925-5710
EI 1865-3774
J9 INT J HEMATOL
JI Int. J. Hematol.
PD NOV
PY 2021
VL 114
IS 5
SI SI
BP 544
EP 553
DI 10.1007/s12185-021-03215-6
EA SEP 2021
PG 10
WC Hematology
SC Hematology
GA WD9EY
UT WOS:000698867600001
PM 34561840
OA Green Published, Bronze
DA 2021-10-28
ER

PT J
AU Baybutt, TR
   Flickinger, JC
   Caparosa, EM
   Snook, AE
AF Baybutt, Trevor R.
   Flickinger, John C., Jr.
   Caparosa, Ellen M.
   Snook, Adam E.
TI Advances in Chimeric Antigen Receptor T-Cell Therapies for Solid Tumors
SO CLINICAL PHARMACOLOGY & THERAPEUTICS
LA English
DT Article
ID CANCER; CAR; TOXICITY; LYMPHOCYTES; REMISSIONS; ACTIVATION; EXPRESSION;
   SURVIVAL; IL-2; TCR
AB In 2017, the US Food and Drug Administration approved the first two novel cellular immunotherapies using synthetic, engineered receptors known as chimeric antigen receptors (CARs), tisagenlecleucel (Kymriah) and axicabtagene ciloleucel (Yescarta), expressed by patient-derived T cells for the treatment of hematological malignancies expressing the B-cell surface antigen CD19 in both pediatric and adult patients. This approval marked a major milestone in the use of antigen-directed "living drugs" for the treatment of relapsed or refractory blood cancers, and with these two approvals, there is increased impetus to expand not only the target antigens but also the tumor types that can be targeted. This state-of-the-art review will focus on the challenges, advances, and novel approaches being used to implement CAR T-cell immunotherapy for the treatment of solid tumors.
C1 [Baybutt, Trevor R.; Flickinger, John C., Jr.; Caparosa, Ellen M.; Snook, Adam E.] Thomas Jefferson Univ, Dept Pharmacol & Expt Therapeut, Philadelphia, PA 19107 USA.
RP Snook, AE (corresponding author), Thomas Jefferson Univ, Dept Pharmacol & Expt Therapeut, Philadelphia, PA 19107 USA.
EM adam.snook@jefferson.edu
RI Snook, Adam E./P-2585-2015
OI Snook, Adam E./0000-0001-9216-4560
FU Department of Defense Congressionally Directed Medical Research
   ProgramsUnited States Department of Defense [W81XWH-17-1-0299]; Alfred
   W. and Mignon Dubbs Fellowship Fund; Advaxis, Inc.
FX The authors are supported, in part, by the Department of Defense
   Congressionally Directed Medical Research Programs (number
   W81XWH-17-1-0299 to A.E.S.), the Alfred W. and Mignon Dubbs Fellowship
   Fund (J.C.F.), and Advaxis, Inc. (A.E.S.).
CR Adachi K, 2018, NAT BIOTECHNOL, V36, P346, DOI 10.1038/nbt.4086
   Alabanza L, 2017, MOL THER, V25, P2452, DOI 10.1016/j.ymthe.2017.07.013
   Avanzi MP, 2018, CELL REP, V23, P2130, DOI 10.1016/j.celrep.2018.04.051
   Berdien B, 2014, GENE THER, V21, P539, DOI 10.1038/gt.2014.26
   Borcherding N, 2018, J MOL BIOL, V430, P2014, DOI 10.1016/j.jmb.2018.05.030
   Brentjens RJ, 2013, SCI TRANSL MED, V5, DOI 10.1126/scitranslmed.3005930
   Cameron BJ, 2013, SCI TRANSL MED, V5, DOI 10.1126/scitranslmed.3006034
   Chmielewski M, 2017, CELL REP, V21, P3205, DOI 10.1016/j.celrep.2017.11.063
   Cooper ML, 2018, LEUKEMIA, V32, P1970, DOI 10.1038/s41375-018-0065-5
   Eyquem J, 2017, NATURE, V543, P113, DOI 10.1038/nature21405
   Fraietta JA, 2018, NATURE, V558, P307, DOI 10.1038/s41586-018-0178-z
   Gargett T, 2016, MOL THER, V24, P1135, DOI 10.1038/mt.2016.63
   Gooden MJM, 2011, BRIT J CANCER, V105, P93, DOI 10.1038/bjc.2011.189
   GROSS G, 1989, TRANSPLANT P, V21, P127
   Hardaway JC, 2018, J VASC INTERV RADIOL, V29, P1017, DOI 10.1016/j.jvir.2018.03.001
   Hu BL, 2017, CELL REP, V20, P3025, DOI 10.1016/j.celrep.2017.09.002
   Huang JP, 2006, J IMMUNOL, V176, P7726, DOI 10.4049/jimmunol.176.12.7726
   James ST, 2008, J IMMUNOL, V180, P7028, DOI 10.4049/jimmunol.180.10.7028
   Joung JK, 2013, NAT REV MOL CELL BIO, V14, P49, DOI 10.1038/nrm3486
   Kloss CC, 2018, MOL THER, V26, P1855, DOI 10.1016/j.ymthe.2018.05.003
   Kochenderfer JN, 2015, J CLIN ONCOL, V33, P540, DOI 10.1200/JCO.2014.56.2025
   Kochenderfer JN, 2012, BLOOD, V119, P2709, DOI 10.1182/blood-2011-10-384388
   Kochenderfer JN, 2010, BLOOD, V116, P4099, DOI 10.1182/blood-2010-04-281931
   Krause A, 1998, J EXP MED, V188, P619, DOI 10.1084/jem.188.4.619
   Li MO, 2006, IMMUNITY, V25, P455, DOI 10.1016/j.immuni.2006.07.011
   Linette GP, 2013, BLOOD, V122, P863, DOI 10.1182/blood-2013-03-490565
   Maoz A, 2017, NEW ENGL J MED, V376, DOI 10.1056/NEJMc1616637
   Maude SL, 2014, NEW ENGL J MED, V371, P1507, DOI 10.1056/NEJMoa1407222
   Morgan RA, 2013, J IMMUNOTHER, V36, P133, DOI 10.1097/CJI.0b013e3182829903
   Neelapu SS, 2017, NEW ENGL J MED, V377, P2531, DOI 10.1056/NEJMoa1707447
   Otani T, 1999, CELL IMMUNOL, V198, P111, DOI 10.1006/cimm.1999.1589
   Porter DL, 2015, SCI TRANSL MED, V7, DOI 10.1126/scitranslmed.aac5415
   Porter DL, 2011, NEW ENGL J MED, V365, P725, DOI 10.1056/NEJMoa1103849
   Qasim W, 2017, SCI TRANSL MED, V9, DOI 10.1126/scitranslmed.aaj2013
   Rafiq S, 2018, NAT BIOTECHNOL, V36, P847, DOI 10.1038/nbt.4195
   Restifo NP, 2012, NAT REV IMMUNOL, V12, P269, DOI 10.1038/nri3191
   Rosenberg SA, 2008, NAT REV CANCER, V8, P299, DOI 10.1038/nrc2355
   Sackstein R, 2017, LAB INVEST, V97, P669, DOI 10.1038/labinvest.2017.25
   Sockolosky JT, 2018, SCIENCE, V359, P1037, DOI 10.1126/science.aar3246
   Sukumaran S, 2018, CANCER DISCOV, V8, P972, DOI 10.1158/2159-8290.CD-17-1298
   Tran E, 2016, NEW ENGL J MED, V375, P2255, DOI 10.1056/NEJMoa1609279
   Tschumi BO, 2018, J IMMUNOTHER CANCER, V6, DOI 10.1186/s40425-018-0385-z
   Wang GP, 2007, GENOME RES, V17, P1186, DOI 10.1101/gr.6286907
   Watanabe N, 2016, ONCOIMMUNOLOGY, V5, DOI 10.1080/2162402X.2016.1253656
   Xu XJ, 2016, ONCOTARGET, V7, P82354, DOI 10.18632/oncotarget.10510
   Yeku OO, 2017, SCI REP-UK, V7, DOI 10.1038/s41598-017-10940-8
   Zhang XH, 2015, MOL THER-NUCL ACIDS, V4, DOI 10.1038/mtna.2015.37
NR 47
TC 7
Z9 7
U1 1
U2 25
PU WILEY
PI HOBOKEN
PA 111 RIVER ST, HOBOKEN 07030-5774, NJ USA
SN 0009-9236
EI 1532-6535
J9 CLIN PHARMACOL THER
JI Clin. Pharmacol. Ther.
PD JAN
PY 2019
VL 105
IS 1
BP 71
EP 78
DI 10.1002/cpt.1280
PG 8
WC Pharmacology & Pharmacy
SC Pharmacology & Pharmacy
GA HG0FO
UT WOS:000454618200015
PM 30406956
OA Green Submitted, Bronze
DA 2021-10-28
ER

PT J
AU Jia, HJ
   Wang, ZG
   Wang, Y
   Liu, Y
   Dai, HR
   Tong, C
   Guo, YL
   Guo, B
   Ti, DD
   Han, X
   Yang, QM
   Wu, ZQ
   Han, WD
AF Jia, Hejin
   Wang, Zhenguang
   Wang, Yao
   Liu, Yang
   Dai, Hanren
   Tong, Chuan
   Guo, Yelei
   Guo, Bo
   Ti, Dongdong
   Han, Xiao
   Yang, Qingming
   Wu, Zhiqiang
   Han, Weidong
TI Haploidentical CD19/CD22 bispecific CAR-T cells induced MRD-negative
   remission in a patient with relapsed and refractory adult B-ALL after
   haploidentical hematopoietic stem cell transplantation
SO JOURNAL OF HEMATOLOGY & ONCOLOGY
LA English
DT Article
DE Chimeric antigen receptor; CAR-T; Bispecific CAR-T; GVHD; Haploidentical
   CAR-T
ID VERSUS-HOST-DISEASE; PHASE-I; GRAFT; INFUSION; LEUKEMIA; CHILDREN
AB BackgroundChimeric antigen receptor T (CAR-T) cell therapy simultaneously against CD19 and CD22 is an attractive strategy to address the antigen escape relapse after CD19-directed CAR-T cell therapies. However, the potential of optimizing the durability of remission by this approach in patients with B cell acute lymphoblastic leukemia (B-ALL) remains a critical unanswered question so far.Case presentationWe treated an adult patient with relapsed and refractory B-ALL after haploidentical hematopoietic stem cell transplantation (HSCT) by administering haploidentical CAR-T cells targeting both CD19 and CD22 following preparative lymphodepleting chemotherapy. This patient has remained in minimal residual disease-negative remission for more than 14months and has been tapered off graft versus host disease prophylaxis.ConclusionsCAR simultaneously targeting CD19 and CD22 has the potential of inducing long-term remission in patients with B-ALL.
C1 [Jia, Hejin; Wang, Zhenguang; Wang, Yao; Dai, Hanren; Tong, Chuan; Guo, Yelei; Ti, Dongdong; Han, Xiao; Yang, Qingming; Wu, Zhiqiang; Han, Weidong] Chinese Peoples Liberat Army Gen Hosp, Biotherapeut Dept, Mol & Immunol Dept, 28 Fuxing Rd, Beijing 100853, Peoples R China.
   [Liu, Yang; Guo, Bo] Chinese Peoples Liberat Army Gen Hosp, Dept Geriatr Hematol, 28 Fuxing Rd, Beijing 100853, Peoples R China.
RP Wu, ZQ; Han, WD (corresponding author), Chinese Peoples Liberat Army Gen Hosp, Biotherapeut Dept, Mol & Immunol Dept, 28 Fuxing Rd, Beijing 100853, Peoples R China.
EM 43713130@qq.com; hanwdrsw69@yahoo.com
OI Han, Weidong/0000-0003-3207-3899; zhiqiang, wu/0000-0002-1971-9889; Yao,
   Wang/0000-0002-9352-422X
FU National Natural Science Foundation of ChinaNational Natural Science
   Foundation of China (NSFC) [81830002, 31870873]; National Key Research
   and Development Program of China [2016YFC1303501, 2016YFC1303504,
   2017YFC0909803]; Beijing Nova ProgramBeijing Municipal Science &
   Technology Commission [Z161100004916128]
FX This research was supported by the grants from the National Natural
   Science Foundation of China (No. 81830002 and 31870873 to WDH) and the
   National Key Research and Development Program of China (No.
   2016YFC1303501 and 2016YFC1303504 to WDH and No. 2017YFC0909803 to YW)
   and Beijing Nova Program (Z161100004916128 to YJZ).
CR Amrolia PJ, 2018, BLOOD, V132, DOI 10.1182/blood-2018-99-118616
   Anwer F, 2017, IMMUNOTHERAPY-UK, V9, P123, DOI 10.2217/imt-2016-0127
   Brentjens RJ, 2013, SCI TRANSL MED, V5, DOI 10.1126/scitranslmed.3005930
   Brudno JN, 2016, J CLIN ONCOL, V34, P1112, DOI 10.1200/JCO.2015.64.5929
   Chen YH, 2017, BRIT J HAEMATOL, V179, P598, DOI 10.1111/bjh.14923
   Dai HR, 2015, ONCOIMMUNOLOGY, V4, DOI 10.1080/2162402X.2015.1027469
   Fry TJ, 2018, NAT MED, V24, P20, DOI 10.1038/nm.4441
   GARDNER R, 2018, BLOOD S, V132, DOI DOI 10.1182/BLOOD-2018-99-113126
   Gardner RA, 2017, BLOOD, V129, P3322, DOI 10.1182/blood-2017-02-769208
   Guo YL, 2018, CLIN CANCER RES, V24, P1277, DOI 10.1158/1078-0432.CCR-17-0432
   HOSSAIN N, 2018, BLOOD S, V132, DOI DOI 10.1182/BLOOD-2018-99-110142
   Kochenderfer JN, 2013, BLOOD, V122, P4129, DOI 10.1182/blood-2013-08-519413
   Kochenderfer JN, 2009, J IMMUNOTHER, V32, P689, DOI 10.1097/CJI.0b013e3181ac6138
   Li Su-Xia, 2011, Zhongguo Shi Yan Xue Ye Xue Za Zhi, V19, P749
   Liu DL, 2018, J HEMATOL ONCOL, V11, DOI 10.1186/s13045-018-0653-x
   Liu J, 2017, J HEMATOL ONCOL, V10, DOI 10.1186/s13045-017-0405-3
   Majzner RG, 2018, CANCER DISCOV, V8, P1219, DOI 10.1158/2159-8290.CD-18-0442
   Martin PJ, 2012, BIOL BLOOD MARROW TR, V18, P1150, DOI 10.1016/j.bbmt.2012.04.005
   Maude SL, 2018, NEW ENGL J MED, V378, P439, DOI 10.1056/NEJMoa1709866
   Porter D, 2018, J HEMATOL ONCOL, V11, DOI 10.1186/s13045-018-0571-y
   Schultz LM, 2018, BLOOD, V132, DOI 10.1182/blood-2018-99-117445
   Shiobara S, 2000, BONE MARROW TRANSPL, V26, P769, DOI 10.1038/sj.bmt.1702596
   Turtle CJ, 2016, J CLIN INVEST, V126, P2123, DOI 10.1172/JCI85309
   Wang CM, 2017, CLIN CANCER RES, V23, P1156, DOI 10.1158/1078-0432.CCR-16-1365
   Wang Y, 2018, ONCOIMMUNOLOGY, V7, DOI 10.1080/2162402X.2018.1440169
   Wang ZG, 2017, J HEMATOL ONCOL, V10, DOI 10.1186/s13045-017-0423-1
   Xiao XD, 2009, MABS-AUSTIN, V1, P297, DOI 10.4161/mabs.1.3.8113
   Zhang WY, 2016, SIGNAL TRANSDUCT TAR, V1, DOI 10.1038/sigtrans.2016.2
NR 28
TC 29
Z9 31
U1 2
U2 11
PU BMC
PI LONDON
PA CAMPUS, 4 CRINAN ST, LONDON N1 9XW, ENGLAND
SN 1756-8722
J9 J HEMATOL ONCOL
JI J. Hematol. Oncol.
PD JUN 10
PY 2019
VL 12
AR 57
DI 10.1186/s13045-019-0741-6
PG 9
WC Oncology; Hematology
SC Oncology; Hematology
GA IC9BR
UT WOS:000471276700001
PM 31182121
OA Green Published, gold
DA 2021-10-28
ER

PT J
AU Hong, H
   Stastny, M
   Brown, C
   Chang, WC
   Ostberg, JR
   Forman, SJ
   Jensen, MC
AF Hong, Hao
   Stastny, Michael
   Brown, Christine
   Chang, Wen-Chung
   Ostberg, Julie R.
   Forman, Stephen J.
   Jensen, Michael C.
TI Diverse Solid Tumors Expressing a Restricted Epitope of L1-CAM Can Be
   Targeted by Chimeric Antigen Receptor Redirected T Lymphocytes
SO JOURNAL OF IMMUNOTHERAPY
LA English
DT Article
DE tumor-associated antigen; CE7 epitope; L1-CAM; adoptive T-cell therapy
ID CELL-ADHESION MOLECULE; MONOCLONAL-ANTIBODY CHCE7; GENE-EXPRESSION; L1
   EXPRESSION; CANCER CELLS; STEM-CELLS; GROWTH; NEUROBLASTOMA;
   PROGRESSION; SURVIVAL
AB Adhesion molecule L1-CAM (CD171) was originally reported to be overexpressed on neuroblastoma and to play an important role during tumor progression. More recently, it has been shown to be overexpressed on many other solid tumors such as melanoma and carcinomas of the cervix, ovary, bladder, and others. Thus, there has been a growing interest in using this cell-surface molecule as a target for both antibody-based and cellular-based therapyour group has previously examined the clinical utility of chimeric antigen receptor (CAR)-redirected cytolytic T cells that specifically target the CE7 epitope of L1-CAM on neuroblastoma patients. Here, we sought to determine whether this CE7 epitope is present on other recently identified L1-CAM(+) tumors and whether it too can be targeted by CAR T cells. Our studies demonstrate that a diverse array of human tumor cell lines and primary solid tumors (ovarian, lung, and renal carcinoma, glioblastoma and neuroblastoma) do express the CE7 epitope and can efficiently stimulate CE7-specific CAR-redirected (CE7R(+)) T-cell lytic activity and secretion of proinflamatory cytokines. L1-CAM was also detected on a limited number of normal tissues; however, L1-CAM expressed on normal human monocytes was not bound by the CE7 mAb nor was it targeted by CE7R(+) T cells, suggesting that the CE7 epitope is more tumor restricted and not expressed on all L1-CAM(+) tissues. Overall, the CE7 epitope of L1-CAM on a variety of tumors may be amenable to targeting by CE7R(+) T cells, making it a promising target for adoptive immunotherapy.
C1 [Hong, Hao; Stastny, Michael; Brown, Christine; Chang, Wen-Chung; Ostberg, Julie R.; Forman, Stephen J.; Jensen, Michael C.] City Hope Natl Med Ctr, Beckman Res Inst, Dept Canc Immunotherapeut & Tumor Immunol, Duarte, CA 91010 USA.
   [Hong, Hao; Stastny, Michael; Brown, Christine; Chang, Wen-Chung; Ostberg, Julie R.; Forman, Stephen J.; Jensen, Michael C.] City Hope Natl Med Ctr, Beckman Res Inst, Dept Hematol & Hematopoiet Cell Transplantat, Duarte, CA 91010 USA.
   [Jensen, Michael C.] Seattle Childrens Res Inst, Ctr Immun & Immunotherapies, Seattle, WA USA.
RP Forman, SJ (corresponding author), City Hope Natl Med Ctr, Beckman Res Inst, Dept Hematol & Hematopoiet Cell Transplantat, 1500 E Duarte Rd, Duarte, CA 91010 USA.
EM sforman@coh.org
OI Brown, Christine/0000-0003-4915-8207
FU Hoeven Family Kidney Cancer Research Fund
FX This work was supported by the Hoeven Family Kidney Cancer Research
   Fund.
CR Allory Y, 2005, CLIN CANCER RES, V11, P1190
   AMSTUTZ H, 1993, INT J CANCER, V53, P147, DOI 10.1002/ijc.2910530127
   Arlt MJE, 2006, CANCER RES, V66, P936, DOI 10.1158/0008-5472.CAN-05-1818
   Baeuerle PA, 2009, CANCER RES, V69, P4941, DOI 10.1158/0008-5472.CAN-09-0547
   Bao SD, 2008, CANCER RES, V68, P6043, DOI 10.1158/0008-5472.CAN-08-1079
   Barrett DM, 2011, HUM GENE THER, V22, P1575, DOI 10.1089/hum.2011.070
   Boo YJ, 2007, ANN SURG ONCOL, V14, P1703, DOI 10.1245/s10434-006-9281-8
   Brentjens RJ, 2013, SCI TRANSL MED, V5, DOI 10.1126/scitranslmed.3005930
   Brentjens RJ, 2011, BLOOD, V118, P4817, DOI 10.1182/blood-2011-04-348540
   Carrel F, 1997, NUCL MED BIOL, V24, P539, DOI 10.1016/S0969-8051(97)00034-6
   Cheng L, 2011, EMBO J, V30, P800, DOI 10.1038/emboj.2011.10
   Daponte A, 2008, EUR J GYNAECOL ONCOL, V29, P26
   Doberstein K, 2011, CARCINOGENESIS, V32, P262, DOI 10.1093/carcin/bgq249
   Dwek MV, 2004, CURR CANCER DRUG TAR, V4, P425, DOI 10.2174/1568009043332899
   Euer NI, 2005, ONCOL REP, V13, P375
   Fischer E, 2012, INT J CANCER, V130, P2715, DOI 10.1002/ijc.26321
   Fogel M, 2003, LANCET, V362, P869, DOI 10.1016/S0140-6736(03)14342-5
   Fogel M, 2003, CANCER LETT, V189, P237, DOI 10.1016/S0304-3835(02)00513-X
   Gast D, 2008, ONCOGENE, V27, P1281, DOI 10.1038/sj.onc.1210747
   Gavert N, 2005, J CELL BIOL, V168, P633, DOI 10.1083/jcb.200408051
   Gavert N, 2008, EXPERT OPIN BIOL TH, V8, P1749, DOI [10.1517/14712598.8.11.1749, 10.1517/14712598.8.11.1749 ]
   Gonzalez S, 2004, J GENE MED, V6, P704, DOI 10.1002/jgm.489
   Grupp SA, 2013, NEW ENGL J MED, V368, P1509, DOI 10.1056/NEJMoa1215134
   Hoefnagel CA, 2001, EUR J NUCL MED, V28, P359, DOI 10.1007/s002590000454
   Huszar M, 2006, HUM PATHOL, V37, P1000, DOI 10.1016/j.humpath.2006.03.014
   Izumoto S, 1996, CANCER RES, V56, P1440
   Jena B, 2010, BLOOD, V116, P1035, DOI 10.1182/blood-2010-01-043737
   Jensen M, 1998, Biol Blood Marrow Transplant, V4, P75, DOI 10.1053/bbmt.1998.v4.pm9763110
   Jensen MC, 2010, BIOL BLOOD MARROW TR, V16, P1245, DOI 10.1016/j.bbmt.2010.03.014
   Kahlon KS, 2004, CANCER RES, V64, P9160, DOI 10.1158/0008-5472.CAN-04-0454
   Kaifi JT, 2006, WORLD J GASTROENTERO, V12, P94, DOI 10.3748/wjg.v12.i1.94
   KALOS M, 2011, SCI TRANSL MED, V3, P1, DOI DOI 10.1126/scitranslmed.3002842.T
   Kamiguchi H, 1997, J NEUROSCI RES, V49, P1, DOI 10.1002/(SICI)1097-4547(19970701)49:1<1::AID-JNR1>3.0.CO;2-H
   Knogler K, 2007, CLIN CANCER RES, V13, P603, DOI 10.1158/1078-0432.CCR-06-1486
   Kochenderfer JN, 2012, BLOOD, V119, P2709, DOI 10.1182/blood-2011-10-384388
   Li S, 2009, CLIN CANCER RES, V15, P7345, DOI 10.1158/1078-0432.CCR-09-0959
   Meli ML, 1999, INT J CANCER, V83, P401, DOI 10.1002/(SICI)1097-0215(19991029)83:3<401::AID-IJC17>3.0.CO;2-A
   Murkoster SS, 2007, ONCOGENE, V26, P2759, DOI 10.1038/sj.onc.1210076
   NOVAKHOFER I, 1992, J NUCL MED, V33, P231
   NOVAKHOFER I, 1994, INT J CANCER, V57, P427, DOI 10.1002/ijc.2910570322
   Park JR, 2007, MOL THER, V15, P825, DOI 10.1038/sj.mt.6300104
   Primiano T, 2003, CANCER CELL, V4, P41, DOI 10.1016/S1535-6108(03)00169-7
   Riddell Stanley R, 2007, Hematology Am Soc Hematol Educ Program, P250
   ROTHBARD JB, 1982, J BIOL CHEM, V257, P1064
   ROUGON G, 1982, EMBO J, V1, P1239, DOI 10.1002/j.1460-2075.1982.tb00019.x
   Sadelain M, 2009, CURR OPIN IMMUNOL, V21, P215, DOI 10.1016/j.coi.2009.02.009
   Satoh S, 2000, INT J CANCER, V88, P507, DOI 10.1002/1097-0215(20001115)88:4<507::AID-IJC1>3.0.CO;2-0
   SCHONMANN SM, 1986, INT J CANCER, V37, P255, DOI 10.1002/ijc.2910370214
   Silletti S, 2004, J BIOL CHEM, V279, P28880, DOI 10.1074/jbc.M404075200
   Stoeck A, 2007, GYNECOL ONCOL, V104, P461, DOI 10.1016/j.ygyno.2006.08.038
   Tey SK, 2007, BIOL BLOOD MARROW TR, V13, P913, DOI 10.1016/j.bbmt.2007.04.005
   Thies A, 2002, EUR J CANCER, V38, P1708, DOI 10.1016/S0959-8049(02)00105-3
   Ulrich H, 2009, CYTOM PART A, V75A, P727, DOI 10.1002/cyto.a.20766
   Wang XL, 2011, BLOOD, V118, P1255, DOI 10.1182/blood-2011-02-337360
   Weidle UH, 2009, ANTICANCER RES, V29, P4919
NR 55
TC 33
Z9 36
U1 0
U2 11
PU LIPPINCOTT WILLIAMS & WILKINS
PI PHILADELPHIA
PA TWO COMMERCE SQ, 2001 MARKET ST, PHILADELPHIA, PA 19103 USA
SN 1524-9557
EI 1537-4513
J9 J IMMUNOTHER
JI J. Immunother.
PD FEB-MAR
PY 2014
VL 37
IS 2
BP 93
EP 104
DI 10.1097/CJI.0000000000000018
PG 12
WC Oncology; Immunology; Medicine, Research & Experimental
SC Oncology; Immunology; Research & Experimental Medicine
GA AB1LL
UT WOS:000331553100005
PM 24509172
DA 2021-10-28
ER

PT J
AU Ishii, K
   Pouzolles, M
   Chien, CD
   Erwin-Cohen, RA
   Kohler, ME
   Qin, HY
   Lei, HY
   Kuhn, S
   Ombrello, AK
   Dulau-Florea, A
   Eckhaus, MA
   Shalabi, H
   Yates, B
   Lichtenstein, DA
   Zimmermann, VS
   Kondo, T
   Shern, JF
   Young, HA
   Taylor, N
   Shah, NN
   Fry, TJ
AF Ishii, Kazusa
   Pouzolles, Marie
   Chien, Christopher D.
   Erwin-Cohen, Rebecca A.
   Kohler, M. Eric
   Qin, Haiying
   Lei, Haiyan
   Kuhn, Skyler
   Ombrello, Amanda K.
   Dulau-Florea, Alina
   Eckhaus, Michael A.
   Shalabi, Haneen
   Yates, Bonnie
   Lichtenstein, Daniel A.
   Zimmermann, Valerie S.
   Kondo, Taisuke
   Shern, Jack F.
   Young, Howard A.
   Taylor, Naomi
   Shah, Nirali N.
   Fry, Terry J.
TI Perforin-deficient CAR T cells recapitulate late-onset inflammatory
   toxicities observed in patients
SO JOURNAL OF CLINICAL INVESTIGATION
LA English
DT Article
ID CHIMERIC ANTIGEN RECEPTOR; CYTOKINE-RELEASE SYNDROME; MACROPHAGE
   ACTIVATION SYNDROME; HEMOPHAGOCYTIC LYMPHOHISTIOCYTOSIS;
   INTERFERON-GAMMA; CD19; THERAPY; DISRUPTION; EXPRESSION; BIOMARKERS
AB Late-onset inflammatory toxicities resembling hemophagocytic lymphohistiocytosis (HLH) or macrophage activation syndrome (MAS) occur after chimeric antigen receptor T cell (CAR T cell) infusion and represent a therapeutic challenge. Given the established link between perforin deficiency and primary HLH, we investigated the role of perforin in anti-CD19 CAR T cell efficacy and HLH-like toxicities in a syngeneic murine model. Perforin contributed to both CD8(+) and CD4(+) CAR T cell cytotoxicity but was not required for in vitro or in vivo leukemia clearance. Upon CAR-mediated in vitro activation, perforin-deficient CART cells produced higher amounts of proinflammatory cytokines compared with WT CART cells. Following in vivo clearance of leukemia. perforin-deficient CART cells reexpanded, resulting in splenomegaly with disruption of normal splenic architecture and the presence of hemophagocytes, which are findings reminiscent of HLH. Notably, a substantial fraction of patients who received anti-CD22 CAR T cells also experienced biphasic inflammation, with the second phase occurring after the resolution of cytokine release syndrome, resembling clinical manifestations of HLH. Elevated inflammatory cytokines such as IL-1 beta and IL-18 and concurrent late CAR T cell expansion characterized the HLH-like syndromes occurring in the murine model and in humans. Thus, a murine model of perforin-deficient CART cells recapitulated late-onset inflammatory toxicities occurring in human CAR T cell recipients, providing therapeutically relevant mechanistic insights.
C1 [Ishii, Kazusa; Pouzolles, Marie; Chien, Christopher D.; Kohler, M. Eric; Qin, Haiying; Lei, Haiyan; Shalabi, Haneen; Yates, Bonnie; Lichtenstein, Daniel A.; Zimmermann, Valerie S.; Kondo, Taisuke; Shern, Jack F.; Taylor, Naomi; Shah, Nirali N.; Fry, Terry J.] NCI, Pediat Oncol Branch, Ctr Canc Res, NIH, 10 Ctr Dr,Bldg 10-CRC,Room 1W-5750, Bethesda, MD 20892 USA.
   [Ishii, Kazusa] NHLBI, Hematol Branch Natl Heart Lung, NIH, Bldg 10, Bethesda, MD 20892 USA.
   [Ishii, Kazusa] NCI, Expt Transplantat & Immunotherapy Branch, NIH, Bethesda, MD 20892 USA.
   [Erwin-Cohen, Rebecca A.; Young, Howard A.] NCI, Canc & Inflammat Program, Ctr Canc Res, NIH, Frederick, MD 21701 USA.
   [Kohler, M. Eric; Fry, Terry J.] Univ Colorado, Dept Pediat, Anschutz Med Campus, Aurora, CO USA.
   [Kohler, M. Eric; Fry, Terry J.] Childrens Hosp Colorado, 13123 East 16th Ave,Mail Stop B115, Aurora, CO 80045 USA.
   [Kuhn, Skyler] NCI, CCR Collaborat Bioinformat Resource CCBR, Ctr Canc Res, NIH, Bethesda, MD 20892 USA.
   [Kuhn, Skyler] Frederick Natl Lab Canc Res, Adv Biomed Computat Sci, Frederick, MD USA.
   [Ombrello, Amanda K.] NHGRI, Inflammatory Dis Sect, NIH, Bethesda, MD 20892 USA.
   [Dulau-Florea, Alina] NIH, Dept Lab Med, Bldg 10, Bethesda, MD 20892 USA.
   [Eckhaus, Michael A.] NIH, Diagnost & Res Serv Branch, Div Vet Resources, Bldg 10, Bethesda, MD 20892 USA.
   [Zimmermann, Valerie S.; Taylor, Naomi] Univ Montpellier, IGMM, CNRS, Montpellier, France.
   [Young, Howard A.] NCI, Lab Canc Immunometab, NIH, Frederick, MD 21701 USA.
RP Shah, NN (corresponding author), NCI, Pediat Oncol Branch, Ctr Canc Res, NIH, 10 Ctr Dr,Bldg 10-CRC,Room 1W-5750, Bethesda, MD 20892 USA.; Fry, TJ (corresponding author), Childrens Hosp Colorado, 13123 East 16th Ave,Mail Stop B115, Aurora, CO 80045 USA.; Ishii, K (corresponding author), NCI, Expt Transplantat & Immunotherapy Branch, Genitourinary Malignancies Branch, Ctr Canc Res,NIH, 10 Ctr Dr,Bldg 10,Room 13N240, Bethesda, MD 20892 USA.; Fry, TJ (corresponding author), Univ Colorado, Anschutz Med Campus,13123 East 16th Ave, Aurora, CO 80045 USA.
EM nirali.shah@nih.gov; terry.fry@cuanschutz.edu
RI Taylor, Naomi/H-4016-2014
OI Qin, Haiying/0000-0001-5966-8812; , Valerie/0000-0001-8919-0071; Kohler,
   Mark/0000-0002-1181-0418; Ombrello, Amanda/0000-0001-5563-9416
FU NIH intramural programUnited States Department of Health & Human
   ServicesNational Institutes of Health (NIH) - USA; NCI, NIHUnited States
   Department of Health & Human ServicesNational Institutes of Health (NIH)
   - USANIH National Cancer Institute (NCI) [HHSN261200800001E];
   NHLBIUnited States Department of Health & Human ServicesNational
   Institutes of Health (NIH) - USANIH National Heart Lung & Blood
   Institute (NHLBI); NCIUnited States Department of Health & Human
   ServicesNational Institutes of Health (NIH) - USANIH National Cancer
   Institute (NCI)
FX This study was funded by the NIH intramural program and with federal
   funds from the NCI, NIH, under contract number HHSN261200800001E. We
   thank James Kochenderfer (NCI, NIH) for the murine CD19-CD28 CAR
   construct and John Buckley for assistance with mouse experiments. We
   thank the Frederick National Laboratory for Cancer Research for
   assisting with gene expression experiments. We would also like to thank
   the leaderships of the NHLBI and NCI clinical fellowship programs for
   providing support and critical feedback. The authors thank all the
   patients and families for their participation in the clinical trial and
   acknowledge the members of the care teams at the NIH Clinical Center,
   who provided ongoing care for the patients treated in this study. The
   content of this publication does not necessarily reflect the views or
   policies of the Department of Health and Human Services, nor does
   mention of trade names, commercial products, or organizations imply
   endorsement by the US Government.
CR Abolins S, 2017, NAT COMMUN, V8, DOI 10.1038/ncomms14811
   Badovinac VP, 2000, SCIENCE, V290, P1354, DOI 10.1126/science.290.5495.1354
   Beura LK, 2016, NATURE, V532, P512, DOI 10.1038/nature17655
   Bijl J, 2005, GENE DEV, V19, P224, DOI 10.1101/gad.1268505
   Boissonnas A, 2010, IMMUNITY, V32, P266, DOI 10.1016/j.immuni.2009.11.015
   Brentjens RJ, 2013, SCI TRANSL MED, V5, DOI 10.1126/scitranslmed.3005930
   Canna SW, 2014, NAT GENET, V46, P1140, DOI 10.1038/ng.3089
   Cheadle EJ, 2014, J IMMUNOL, V192, P3654, DOI 10.4049/jimmunol.1302148
   Cohnen A, 2013, BLOOD, V122, P1411, DOI 10.1182/blood-2012-07-441832
   Dufva O, 2020, BLOOD, V135, P597, DOI 10.1182/blood.2019002121
   Fall N, 2007, ARTHRITIS RHEUM-US, V56, P3793, DOI 10.1002/art.22981
   Fry TJ, 2018, NAT MED, V24, P20, DOI 10.1038/nm.4441
   Giavridis T, 2018, NAT MED, V24, P731, DOI 10.1038/s41591-018-0041-7
   Girard-Guyonvarc'h C, 2018, BLOOD, V131, P1430, DOI 10.1182/blood-2017-06-789552
   Grom AA, 2016, NAT REV RHEUMATOL, V12, P259, DOI 10.1038/nrrheum.2015.179
   Gust J, 2017, CANCER DISCOV, V7, P1404, DOI 10.1158/2159-8290.CD-17-0698
   Harty JT, 2008, NAT REV IMMUNOL, V8, P107, DOI 10.1038/nri2251
   Hashmi H, 2019, BRIT J HAEMATOL, V187, pE35, DOI 10.1111/bjh.16155
   Haso W, 2013, BLOOD, V121, P1165, DOI 10.1182/blood-2012-06-438002
   Hay KA, 2017, BLOOD, V130, P2295, DOI 10.1182/blood-2017-06-793141
   Hodge DL, 2014, J AUTOIMMUN, V53, P33, DOI 10.1016/j.jaut.2014.02.003
   Huang JF, 1999, SCIENCE, V286, P952, DOI 10.1126/science.286.5441.952
   Jacoby E, 2016, NAT COMMUN, V7, DOI 10.1038/ncomms12320
   Jacoby E, 2016, BLOOD, V127, P1361, DOI 10.1182/blood-2015-08-664250
   Jenkins MR, 2015, J EXP MED, V212, P307, DOI 10.1084/jem.20140964
   Jordan MB, 2004, BLOOD, V104, P735, DOI 10.1182/blood-2003-10-3413
   Kagi D, 1999, EUR J IMMUNOL, V29, P3262, DOI 10.1002/(SICI)1521-4141(199910)29:10<3262::AID-IMMU3262>3.0.CO;2-A
   Kenderian SS, 2016, BLOOD, V128, DOI 10.1182/blood.V128.22.766.766
   Kochenderfer JN, 2015, J CLIN ONCOL, V33, P540, DOI 10.1200/JCO.2014.56.2025
   Kochenderfer JN, 2010, BLOOD, V116, P4099, DOI 10.1182/blood-2010-04-281931
   Kochenderfer JN, 2010, BLOOD, V116, P3875, DOI 10.1182/blood-2010-01-265041
   Le RQ, 2018, ONCOLOGIST, V23, P943, DOI 10.1634/theoncologist.2018-0028
   Lee DW, 2015, LANCET, V385, P517, DOI 10.1016/S0140-6736(14)61403-3
   Lee DW, 2014, BLOOD, V124, P188, DOI 10.1182/blood-2014-05-552729
   Lin FC, 2014, BLOOD, V124, P3699, DOI 10.1182/blood-2014-01-549527
   Locatelli F, 2020, NEW ENGL J MED, V382, P1811, DOI 10.1056/NEJMoa1911326
   Long AH, 2015, NAT MED, V21, P581, DOI 10.1038/nm.3838
   Lykens JE, 2011, BLOOD, V118, P618, DOI 10.1182/blood-2010-12-324533
   Matloubian M, 1999, J VIROL, V73, P2527, DOI 10.1128/JVI.73.3.2527-2536.1999
   Miettunen PM, 2011, RHEUMATOLOGY, V50, P417, DOI 10.1093/rheumatology/keq218
   Muranski P, 2009, CURR OPIN IMMUNOL, V21, P200, DOI 10.1016/j.coi.2009.02.004
   Neelapu SS, 2017, NEW ENGL J MED, V377, P2531, DOI 10.1056/NEJMoa1707447
   Neelapu SS, 2018, NAT REV CLIN ONCOL, V15, P47, DOI 10.1038/nrclinonc.2017.148
   Nigrovic PA, 2011, ARTHRITIS RHEUM-US, V63, P545, DOI 10.1002/art.30128
   Norelli M, 2018, NAT MED, V24, P739, DOI 10.1038/s41591-018-0036-4
   Oved JH, 2019, IMMUNOL REV, V290, P114, DOI 10.1111/imr.12768
   Petrasek J, 2012, J CLIN INVEST, V122, P3476, DOI 10.1172/JCI60777
   Porter DL, 2011, NEW ENGL J MED, V365, P725, DOI 10.1056/NEJMoa1103849
   Prlic M, 2008, P NATL ACAD SCI USA, V105, P16689, DOI 10.1073/pnas.0808997105
   Qin HY, 2018, BLOOD, V132, P1899, DOI 10.1182/blood-2017-12-815548
   Refaeli Y, 2002, J EXP MED, V196, P999, DOI 10.1084/JEM.20020666
   Rood JE, 2016, BLOOD, V127, P426, DOI 10.1182/blood-2015-07-659813
   Ruella M, 2017, LEUKEMIA, V31, P246, DOI 10.1038/leu.2016.262
   Rutz S, 2014, NAT REV IMMUNOL, V14, P783, DOI 10.1038/nri3766
   Sandler RD, 2020, FRONT IMMUNOL, V11, DOI 10.3389/fimmu.2020.00524
   Shah NN, 2020, J CLIN ONCOL, V38, P1938, DOI 10.1200/JCO.19.03279
   Shalabi H, 2018, J IMMUNOTHER, V41, P350, DOI 10.1097/CJI.0000000000000241
   Singh N, 2020, CANCER DISCOV, V10, P552, DOI 10.1158/2159-8290.CD-19-0813
   Staedtke V, 2018, NATURE, V564, P273, DOI 10.1038/s41586-018-0774-y
   Stepp SE, 1999, SCIENCE, V286, P1957, DOI 10.1126/science.286.5446.1957
   Sterner RM, 2019, BLOOD, V133, P697, DOI 10.1182/blood-2018-10-881722
   Sumegi J, 2011, BLOOD, V117, pE151, DOI 10.1182/blood-2010-08-300046
   Taraseviciute A, 2018, CANCER DISCOV, V8, P750, DOI 10.1158/2159-8290.CD-17-1368
   Teachey DT, 2016, CANCER DISCOV, V6, P664, DOI 10.1158/2159-8290.CD-16-0040
   Teachey DT, 2013, BLOOD, V121, P5154, DOI 10.1182/blood-2013-02-485623
   Terrell CE, 2013, BLOOD, V121, P5184, DOI 10.1182/blood-2013-04-495309
   Turtle CJ, 2016, SCI TRANSL MED, V8, DOI 10.1126/scitranslmed.aaf8621
   van der Stegen SJC, 2013, J IMMUNOL, V191, P4589, DOI 10.4049/jimmunol.1301523
   Voskoboinik I, 2015, NAT REV IMMUNOL, V15, P388, DOI 10.1038/nri3839
   Waggoner SN, 2012, NATURE, V481, P394, DOI 10.1038/nature10624
   Weiss ES, 2018, BLOOD, V131, P1442, DOI 10.1182/blood-2017-12-820852
   Willyard C, 2018, NATURE, V556, P16, DOI 10.1038/d41586-018-03916-9
   Yang YM, 2017, SCI TRANSL MED, V9, DOI 10.1126/scitranslmed.aag1209
   Zheng ZL, 2012, J TRANSL MED, V10, DOI 10.1186/1479-5876-10-29
NR 74
TC 4
Z9 4
U1 0
U2 7
PU AMER SOC CLINICAL INVESTIGATION INC
PI ANN ARBOR
PA 2015 MANCHESTER RD, ANN ARBOR, MI 48104 USA
SN 0021-9738
EI 1558-8238
J9 J CLIN INVEST
JI J. Clin. Invest.
PD OCT 1
PY 2020
VL 130
IS 10
BP 5425
EP 5443
DI 10.1172/JCI130059
PG 19
WC Medicine, Research & Experimental
SC Research & Experimental Medicine
GA OH2GJ
UT WOS:000582387500042
PM 32925169
OA Green Published, Bronze
DA 2021-10-28
ER

PT J
AU Zhao, Y
   Zhou, XR
AF Zhao, Yu
   Zhou, Xiaorong
TI Engineering chimeric antigen receptor-natural killer cells for cancer
   immunotherapy
SO IMMUNOTHERAPY
LA English
DT Article
DE adoptive cell therapy; CAR-NK cells; chimeric antigen receptor (CAR);
   natural killer cells; tumor immunotherapy
ID CAR-T-CELLS; CYTOKINE RELEASE SYNDROME; ACTIVATION; THERAPY; GENERATION;
   EXPRESSION; TOXICITY; LEUKEMIA
AB Adoptive cell transfer has attracted considerable attention as a treatment for cancer. The success of chimeric antigen receptor (CAR)-engineered T (CAR-T) cells for the treatment of haematologic tumors has demonstrated the potential of CAR. In this review, we describe the current CAR-engineered natural killer (CAR-NK) cell construction strategies, including the design principles and structural characteristics of the extracellular, transmembrane and intracellular regions of the CAR structure. In addition, we review different cellular carriers used to develop CAR-NK cells, highlighting existing problems and challenges. We further discuss possible ways to optimize CAR from the perspective of the tumor microenvironment to harness the strength of CAR-NK cells and provided rationales to combine CAR-NK cells with other treatment regimens to enhance antitumor effects.
C1 [Zhao, Yu; Zhou, Xiaorong] Nantong Univ, Sch Med, Dept Immunol, Nantong, Peoples R China.
RP Zhou, XR (corresponding author), Nantong Univ, Sch Med, Dept Immunol, Nantong, Peoples R China.
EM zhouxiaorong@ntu.edu.cn
OI ZHOU, XIAORONG/0000-0002-6120-7318
FU National Natural Science Foundation of ChinaNational Natural Science
   Foundation of China (NSFC) [81571527, 81771681]
FX This work was supported by the National Natural Science Foundation of
   China, grant numbers 81571527 and 81771681. The authors have no other
   relevant affiliations or financial involvement with any organization or
   entity with a financial interest in or financial conflict with the
   subject matter or materials discussed in the manuscript apart from those
   disclosed.
CR Alabanza L, 2017, MOL THER, V25, P2452, DOI 10.1016/j.ymthe.2017.07.013
   Altvater B, 2009, CLIN CANCER RES, V15, P4857, DOI 10.1158/1078-0432.CCR-08-2810
   Bernareggi D, 2019, EXP HEMATOL, V71, P13, DOI 10.1016/j.exphem.2018.12.005
   Bhat R, 2007, PLOS ONE, V2, DOI 10.1371/journal.pone.0000326
   Bock AM, 2013, JOVE-J VIS EXP, DOI 10.3791/50337
   Boissel L, 2013, ONCOIMMUNOLOGY, V2, DOI 10.4161/onci.26527
   Bryceson YT, 2006, IMMUNOL REV, V214, P73, DOI 10.1111/j.1600-065X.2006.00457.x
   Chang YH, 2013, CANCER RES, V73, P1777, DOI 10.1158/0008-5472.CAN-12-3558
   Chen XL, 2016, ONCOTARGET, V7, P27764, DOI 10.18632/oncotarget.8526
   Chmielewski M, 2017, CELL REP, V21, P3205, DOI 10.1016/j.celrep.2017.11.063
   Chmielewski M, 2015, EXPERT OPIN BIOL TH, V15, P1145, DOI 10.1517/14712598.2015.1046430
   Chu YY, 2017, ONCOIMMUNOLOGY, V6, DOI 10.1080/2162402X.2017.1341031
   Couzin-Frankel J, 2017, SCIENCE, V356, DOI 10.1126/science.356.6343.1112
   De Munter S, 2018, INT J MOL SCI, V19, DOI 10.3390/ijms19020403
   Ding H, 2018, INT J MOL SCI, V19, DOI 10.3390/ijms19010177
   Duong MT, 2019, MOL THER-ONCOLYTICS, V12, P124, DOI 10.1016/j.omto.2018.12.009
   Eissmann P, 2005, BLOOD, V105, P4722, DOI 10.1182/blood-2004-09-3796
   Esser R, 2012, J CELL MOL MED, V16, P569, DOI 10.1111/j.1582-4934.2011.01343.x
   Fehniger TA, 2016, TRENDS IMMUNOL, V37, P877, DOI 10.1016/j.it.2016.09.005
   Genssler S, 2016, ONCOIMMUNOLOGY, V5, DOI 10.1080/2162402X.2015.1119354
   GROSS G, 1989, P NATL ACAD SCI USA, V86, P10024, DOI 10.1073/pnas.86.24.10024
   Grupp SA, 2013, NEW ENGL J MED, V368, P1509, DOI 10.1056/NEJMoa1215134
   Guedan S, 2019, MOL THER-METH CLIN D, V12, P145, DOI 10.1016/j.omtm.2018.12.009
   Guedan S, 2018, JCI INSIGHT, V3, DOI 10.1172/jci.insight.96976
   Guedan S, 2014, BLOOD, V124, P1070, DOI 10.1182/blood-2013-10-535245
   Harrer DC, 2018, HUM GENE THER, V29, P547, DOI 10.1089/hum.2017.236
   Hegde M, 2016, J CLIN INVEST, V126, P3036, DOI 10.1172/JCI83416
   Hermanson DL, 2015, FRONT IMMUNOL, V6, DOI 10.3389/fimmu.2015.00195
   Hu Y, 2018, ACTA PHARMACOL SIN, V39, P167, DOI 10.1038/aps.2017.125
   Jiang H, 2014, MOL ONCOL, V8, P297, DOI 10.1016/j.molonc.2013.12.001
   Klapdor R, 2019, INT J MOL SCI, V20, DOI 10.3390/ijms20030660
   Klapdor R, 2017, HUM GENE THER, V28, P886, DOI 10.1089/hum.2017.168
   Klingemann H, 2014, ONCOIMMUNOLOGY, V3, DOI 10.4161/onci.28147
   Kloess S, 2019, HUM GENE THER, V30, P381, DOI 10.1089/hum.2018.247
   Kochenderfer JN, 2012, BLOOD, V119, P2709, DOI 10.1182/blood-2011-10-384388
   Kochenderfer JN, 2010, BLOOD, V116, P4099, DOI 10.1182/blood-2010-04-281931
   Koneru M, 2015, ONCOIMMUNOLOGY, V4, DOI 10.4161/2162402X.2014.994446
   Krawczyk E, 2019, CANCER IMMUNOL RES, V7, P683, DOI 10.1158/2326-6066.CIR-18-0748
   Kriegsmann K, 2018, EUR J HAEMATOL, V101, P750, DOI 10.1111/ejh.13170
   Lanier LL, 2008, NAT IMMUNOL, V9, P495, DOI 10.1038/ni1581
   LANIER LL, 1989, NATURE, V342, P803, DOI 10.1038/342803a0
   Lanitis E, 2013, CANCER IMMUNOL RES, V1, P43, DOI 10.1158/2326-6066.CIR-13-0008
   Lee L, 2018, BLOOD, V131, P746, DOI 10.1182/blood-2017-05-781351
   Li Y, 2018, CELL STEM CELL, V23, P181, DOI 10.1016/j.stem.2018.06.002
   Lin C, 2018, BBA-REV CANCER, V1869, P200, DOI 10.1016/j.bbcan.2018.01.005
   Lin SJ, 2017, PLOS ONE, V12, DOI 10.1371/journal.pone.0186223
   Liu E, 2018, LEUKEMIA, V32, P520, DOI 10.1038/leu.2017.226
   Lonez C, 2018, CURR RES TRANSL MED, V66, P53, DOI 10.1016/j.retram.2018.03.001
   Meng WF, 2018, GENE, V641, P105, DOI 10.1016/j.gene.2017.10.015
   Muller N, 2015, J IMMUNOTHER, V38, P197, DOI 10.1097/CJI.0000000000000082
   Murad JM, 2018, CYTOTHERAPY, V20, P952, DOI 10.1016/j.jcyt.2018.05.001
   Murakami T, 2018, ANTICANCER RES, V38, P5049, DOI 10.21873/anticanres.12824
   Oei VYS, 2018, CANCER IMMUNOL RES, V6, P467, DOI 10.1158/2326-6066.CIR-17-0207
   Olson JA, 2010, BLOOD, V115, P4293, DOI 10.1182/blood-2009-05-222190
   Parihar R, 2019, CANCER IMMUNOL RES, V7, P363, DOI 10.1158/2326-6066.CIR-18-0572
   Patel S, 2019, FRONT ONCOL, V9, DOI 10.3389/fonc.2019.00196
   Pinz KG, 2017, ONCOTARGET, V8, P112783, DOI 10.18632/oncotarget.22626
   Porter DL, 2015, SCI TRANSL MED, V7, DOI 10.1126/scitranslmed.aac5415
   Porter DL, 2011, NEW ENGL J MED, V365, P725, DOI 10.1056/NEJMoa1103849
   Quaiser A, 2018, INTERNIST, V59, P1230, DOI 10.1007/s00108-018-0516-0
   Quintarelli C, 2018, ONCOIMMUNOLOGY, V7, DOI 10.1080/2162402X.2018.1433518
   Raman D, 2007, CANCER LETT, V256, P137, DOI 10.1016/j.canlet.2007.05.013
   Romanski A, 2016, J CELL MOL MED, V20, P1287, DOI 10.1111/jcmm.12810
   Rotolo A, 2018, CANCER CELL, V34, P596, DOI 10.1016/j.ccell.2018.08.017
   Ruella M, 2016, J CLIN INVEST, V126, P3814, DOI 10.1172/JCI87366
   Ruggeri L, 2002, SCIENCE, V295, P2097, DOI 10.1126/science.1068440
   Saetersmoen ML, 2019, SEMIN IMMUNOPATHOL, V41, P59, DOI 10.1007/s00281-018-0721-x
   Salmikangas P, 2018, PHARM RES-DORDR, V35, DOI 10.1007/s11095-018-2436-z
   Satwani P, 2014, CYTOTHERAPY, V16, P1431, DOI 10.1016/j.jcyt.2014.03.008
   Schneider D, 2017, J IMMUNOTHER CANCER, V5, DOI 10.1186/s40425-017-0246-1
   Schonfeld K, 2015, MOL THER, V23, P330, DOI [10.1038/mt.2014.21, 10.1038/mt.2014.219]
   Seoane J, 2017, CSH PERSPECT BIOL, V9, DOI 10.1101/cshperspect.a022277
   Shah N, 2013, PLOS ONE, V8, DOI 10.1371/journal.pone.0076781
   Siegler EL, 2017, MOL THER, V25, P2607, DOI 10.1016/j.ymthe.2017.08.010
   Stock S, 2019, INT J CANCER, V145, P1312, DOI 10.1002/ijc.32201
   Susek KH, 2018, FRONT IMMUNOL, V9, DOI 10.3389/fimmu.2018.02159
   Tassi I, 2006, IMMUNOL REV, V214, P92, DOI 10.1111/j.1600-065X.2006.00463.x
   Topfer K, 2015, J IMMUNOL, V194, P3201, DOI 10.4049/jimmunol.1400330
   Turtle CJ, 2016, CLIN PHARMACOL THER, V100, P252, DOI 10.1002/cpt.392
   Vivier E, 2004, SCIENCE, V306, P1517, DOI 10.1126/science.1103478
   VIVIER E, 1992, INT J CANCER, P11
   Wan Z, 2018, CELL MOL IMMUNOL, V17, P143
   Wang JH, 2018, J HEMATOL ONCOL, V11, DOI 10.1186/s13045-017-0553-5
   Wang WN, 2017, IMMUNOTHERAPY-UK, V9, P753, DOI 10.2217/imt-2017-0022
   Williams BA, 2018, HAEMATOLOGICA, V103, P1720, DOI 10.3324/haematol.2017.187385
   Xu XJ, 2014, CANCER LETT, V343, P172, DOI 10.1016/j.canlet.2013.10.004
   Xu YX, 2019, J HEMATOL ONCOL, V12, DOI 10.1186/s13045-019-0732-7
   Yakoub-Agha I, 2019, B CANCER, V106, pS102, DOI 10.1016/j.bulcan.2018.12.001
   Zeng JM, 2017, STEM CELL REP, V9, P1796, DOI 10.1016/j.stemcr.2017.10.020
   Zhang C, 2017, FRONT IMMUNOL, V8, DOI 10.3389/fimmu.2017.00533
   Zhang CC, 2016, JNCI-J NATL CANCER I, V108, DOI 10.1093/jnci/djv375
   Zhang ER, 2018, J HEMATOL ONCOL, V11, DOI 10.1186/s13045-018-0646-9
   Zhang EH, 2018, J HEMATOL ONCOL, V11, DOI 10.1186/s13045-018-0591-7
   Zhang JG, 2019, INT J MOL SCI, V20, DOI 10.3390/ijms20020317
   Zhang L, 2011, MOL THER, V19, P751, DOI 10.1038/mt.2010.313
   Zhang P, 2018, IMMUNOTHERAPY-UK, V10, P935, DOI 10.2217/imt-2018-0012
   Zhang Q, 2018, J IMMUNOL RES, V2018, DOI 10.1155/2018/4263520
   Zhang Q, 2017, J IMMUNOL RES, V2017, DOI 10.1155/2017/6915912
   Zhu F, 2018, Zhonghua Xue Ye Xue Za Zhi, V39, P1047, DOI 10.3760/cma.j.issn.0253-2727.2018.12.017
NR 99
TC 1
Z9 1
U1 3
U2 19
PU FUTURE MEDICINE LTD
PI LONDON
PA UNITEC HOUSE, 3RD FLOOR, 2 ALBERT PLACE, FINCHLEY CENTRAL, LONDON, N3
   1QB, ENGLAND
SN 1750-743X
EI 1750-7448
J9 IMMUNOTHERAPY-UK
JI Immunotherapy
PD JUN
PY 2020
VL 12
IS 9
BP 653
EP 664
DI 10.2217/imt-2019-0139
PG 12
WC Immunology
SC Immunology
GA MX0QW
UT WOS:000557434300007
PM 32436428
DA 2021-10-28
ER

PT J
AU Park, YP
   Jin, LC
   Bennett, KB
   Wang, DR
   Fredenburg, KM
   Tseng, JE
   Chang, LJ
   Huang, JP
   Chan, EKL
AF Park, Yuk Pheel
   Jin, Linchun
   Bennett, Katie B.
   Wang, Dunrui
   Fredenburg, Kristianna M.
   Tseng, Jennifer E.
   Chang, Lung-Ji
   Huang, Jianping
   Chan, Edward K. L.
TI CD70 as a target for chimeric antigen receptor T cells in head and neck
   squamous cell carcinoma
SO ORAL ONCOLOGY
LA English
DT Article
DE CD70; Chimeric antigen receptor; Head and neck squamous cell carcinoma;
   IFN-gamma
ID B-CELL; SOLID TUMORS; ORAL-CANCER; EXPRESSION; IMMUNOTHERAPY; APOPTOSIS
AB Objectives: In accordance with the Precision Medicine Initiative, new treatment strategies for head and neck squamous cell carcinoma (HNSCC) are needed to yield better therapeutic outcomes. The purpose of this study was to establish and validate chimeric antigen receptor (CAR)-T cells targets in HNSCC.
   Methods: Putative CAR-T antigens were identified in The Cancer Genome Atlas database. To validate antigen suitability, quantitative RT-PCR, flow cytometry, and immunofluorescent staining were performed. A retroviral human CD70 CAR construct, using truncated CD27 conjugated with 4-1BB and CD3-zeta costimulatory molecules, was used to transduce activated human T cells to generate CD70 CAR-T cells. Cell-based cytotoxicity and cytokine ELISAs were used to measure efficacy of killing.
   Results: Nine potential CAR-T targets (CD276, EGFR, MICA, MICB, MAGE-A4, FAP, EPCAM, CD70, B4GALNT1) were identified based on their high expression in tumors compared to flanking control tissues. CD70 was selected for further proof-of-principle analysis based on its differential expression in several tumor subtypes, and showed substantial heterogeneity in individual tumors analyzed. Cell surface CD70 protein and CD70 mRNA were detected from low to high levels in established HNSCC cancer cell lines. CD70 was highly expressed in 4 of 21 tumor biopsies (19%), and 3 of 4 specimens showed strong CD70 expression on the tumor cell surface. CD70-specific CAR-T cells were generated and further demonstrated to recognize and kill CD70-positive HNSCC cells efficiently, but not CD70-negative cancer cells.
   Conclusion: CD70-specific CAR-T cells specifically recognized and efficiently eliminated CD70-positive HNSCC cells. This study provides the basis for further investigation into CD70 and other CAR-T targets.
C1 [Park, Yuk Pheel; Bennett, Katie B.; Chan, Edward K. L.] Univ Florida, Dept Oral Biol, POB 100424, Gainesville, FL 32610 USA.
   [Jin, Linchun; Huang, Jianping] Univ Florida, Dept Neurosurg, Gainesville, FL 32610 USA.
   [Jin, Linchun] HMU, Affiliated Hosp 1, Sect 4, Dept Neurosurg, Harbin, Heilongjiang, Peoples R China.
   [Wang, Dunrui] NCI, Cellular Oncol Lab, NIH, Bethesda, MD 20892 USA.
   [Fredenburg, Kristianna M.] Univ Florida, Dept Pathol Immunol & Lab Med, Gainesville, FL 32610 USA.
   [Tseng, Jennifer E.] Orlando Hlth, UF Hlth Canc Ctr, Orlando, FL 32806 USA.
   [Chang, Lung-Ji] Univ Florida, Dept Mol Genet & Microbiol, Gainesville, FL 32610 USA.
RP Chan, EKL (corresponding author), Univ Florida, Dept Oral Biol, POB 100424, Gainesville, FL 32610 USA.; Chang, LJ (corresponding author), Univ Florida, Dept Mol Genet & Microbiol, POB 100266, Gainesville, FL 32606 USA.; Huang, JP (corresponding author), L1-178,1149 Newell Dr, Gainesville, FL 32610 USA.
EM lchang@mgm.ufl.edu; jianping.huang@neurosurgery.ufl.edu; echan@ufl.edu
RI Chan, Edward K. L./B-5671-2009
OI Chan, Edward K. L./0000-0003-3938-9503
FU Andrew J. Semesco Foundation, Ocala, FL; T90 NIH postdoc training grant
   [DE021990]; NATIONAL INSTITUTE OF DENTAL & CRANIOFACIAL RESEARCHUnited
   States Department of Health & Human ServicesNational Institutes of
   Health (NIH) - USANIH National Institute of Dental & Craniofacial
   Research (NIDCR) [T90DE021990] Funding Source: NIH RePORTER
FX The National Cancer Institute is acknowledged for providing the
   retroviral human CD70 CAR construct. This research was supported in part
   by the Andrew J. Semesco Foundation, Ocala, FL, and T90 NIH postdoc
   training grant DE021990 for YPP. We thank John Calise for his assistance
   with editing the manuscript.
CR Ali SA, 2016, BLOOD, V128, P1688, DOI 10.1182/blood-2016-04-711903
   American Cancer Society,, 2017, CANC FACTS FIG, P2017
   Brentjens RJ, 2013, SCI TRANSL MED, V5, DOI 10.1126/scitranslmed.3005930
   De Meulenaere A, 2016, PATHOBIOLOGY, V83, P327, DOI 10.1159/000446569
   Fesnak AD, 2016, NAT REV CANCER, V16, P566, DOI 10.1038/nrc.2016.97
   Haso W, 2013, BLOOD, V121, P1165, DOI 10.1182/blood-2012-06-438002
   Huang JP, 2006, J IMMUNOL, V176, P7726, DOI 10.4049/jimmunol.176.12.7726
   Jacobs J, 2015, ONCOTARGET, V6, P13462, DOI 10.18632/oncotarget.3880
   Jakymiw A, 2010, GENE CHROMOSOME CANC, V49, P549, DOI 10.1002/gcc.20765
   Jin L, 2017, NEUROONCOL
   Jung HM, 2014, MOL CANCER, V13, DOI 10.1186/1476-4598-13-80
   Jung HM, 2013, MOL BIOL CELL, V24, P1638, DOI 10.1091/mbc.E12-12-0891
   Jung HM, 2012, J BIOL CHEM, V287, P29261, DOI 10.1074/jbc.M112.366518
   Kakarla S, 2014, CANCER J, V20, P151, DOI 10.1097/PPO.0000000000000032
   Kalos M, 2011, SCI TRANSL MED, V3, DOI 10.1126/scitranslmed.3002842
   Kochenderfer JN, 2010, BLOOD, V116, P4099, DOI 10.1182/blood-2010-04-281931
   Newick K, 2017, ANNU REV MED, V68, P139, DOI 10.1146/annurev-med-062315-120245
   Nozawa K, 2002, ARTHRITIS RES, V4, DOI 10.1186/ar422
   Saba NF, 2017, CRIT REV ONCOL HEMAT, V115, P50, DOI 10.1016/j.critrevonc.2017.04.011
   Turtle CJ, 2016, J CLIN INVEST, V126, P2123, DOI 10.1172/JCI85309
   Wang QJ, 2017, CLIN CANCER RES, V23, P2267, DOI 10.1158/1078-0432.CCR-16-1421
   Wischhusen J, 2002, CANCER RES, V62, P2592
   Yang ZZ, 2007, BLOOD, V110, P2537, DOI 10.1182/blood-2007-03-082578
NR 23
TC 15
Z9 15
U1 1
U2 6
PU ELSEVIER SCIENCE BV
PI AMSTERDAM
PA PO BOX 211, 1000 AE AMSTERDAM, NETHERLANDS
SN 1368-8375
EI 1879-0593
J9 ORAL ONCOL
JI Oral Oncol.
PD MAR
PY 2018
VL 78
BP 145
EP 150
DI 10.1016/j.oraloncology.2018.01.024
PG 6
WC Oncology; Dentistry, Oral Surgery & Medicine
SC Oncology; Dentistry, Oral Surgery & Medicine
GA FX9OW
UT WOS:000426433600021
PM 29496042
OA Green Accepted
DA 2021-10-28
ER

PT J
AU Georgiadis, C
   Rasaiyaah, J
   Gkazi, SA
   Preece, R
   Etuk, A
   Christi, A
   Qasim, W
AF Georgiadis, Christos
   Rasaiyaah, Jane
   Gkazi, Soragia Athina
   Preece, Roland
   Etuk, Aniekan
   Christi, Abraham
   Qasim, Waseem
TI Base-edited CAR T cells for combinational therapy against T cell
   malignancies
SO LEUKEMIA
LA English
DT Article; Early Access
ID ACUTE LYMPHOBLASTIC-LEUKEMIA; CHIMERIC ANTIGEN RECEPTOR; OFF-TARGET;
   B-ALL; CD7; DNA; EXPRESSION; REMISSION
AB Targeting T cell malignancies using chimeric antigen receptor (CAR) T cells is hindered by 'T v T' fratricide against shared antigens such as CD3 and CD7. Base editing offers the possibility of seamless disruption of gene expression of problematic antigens through creation of stop codons or elimination of splice sites. We describe the generation of fratricide-resistant T cells by orderly removal of TCR/CD3 and CD7 ahead of lentiviral-mediated expression of CARs specific for CD3 or CD7. Molecular interrogation of base-edited cells confirmed elimination of chromosomal translocations detected in conventional Cas9 treated cells. Interestingly, 3CAR/7CAR co-culture resulted in 'self-enrichment' yielding populations 99.6% TCR-/CD3-/CD7-. 3CAR or 7CAR cells were able to exert specific cytotoxicity against leukaemia lines with defined CD3 and/or CD7 expression as well as primary T-ALL cells. Co-cultured 3CAR/7CAR cells exhibited highest cytotoxicity against CD3 + CD7 + T-ALL targets in vitro and an in vivo human:murine chimeric model. While APOBEC editors can reportedly exhibit guide-independent deamination of both DNA and RNA, we found no problematic 'off-target' activity or promiscuous base conversion affecting CAR antigen-specific binding regions, which may otherwise redirect T cell specificity. Combinational infusion of fratricide-resistant anti-T CAR T cells may enable enhanced molecular remission ahead of allo-HSCT for T cell malignancies.
C1 [Georgiadis, Christos; Rasaiyaah, Jane; Gkazi, Soragia Athina; Preece, Roland; Etuk, Aniekan; Christi, Abraham; Qasim, Waseem] UCL Great Ormond St Inst Child Hlth, Mol & Cellular Immunol Unit, London WC1N 1EH, England.
   [Qasim, Waseem] NIHR Great Ormond St Hosp, Biomed Res Ctr, 30 Guilford St, London, England.
RP Qasim, W (corresponding author), UCL Great Ormond St Inst Child Hlth, Mol & Cellular Immunol Unit, London WC1N 1EH, England.; Qasim, W (corresponding author), NIHR Great Ormond St Hosp, Biomed Res Ctr, 30 Guilford St, London, England.
EM W.Qasim@UCL.ac.uk
FU Wellcome TrustWellcome TrustEuropean Commission [215619/Z/19/Z];
   NIHRNational Institute for Health Research (NIHR) [RP-2014-05-007]; NIHR
   Blood and Transplant Research Units (BTRU); Great Ormond Street
   Biomedical Research Centre [IS-BRC-1215-20012]; Bloodwise [18011];
   Children with Cancer [2014/171]
FX Supported by the Wellcome Trust (215619/Z/19/Z), NIHR (RP-2014-05-007),
   NIHR Blood and Transplant Research Units (BTRU) and Great Ormond Street
   Biomedical Research Centre (IS-BRC-1215-20012) Bloodwise (18011) and
   Children with Cancer (2014/171).
CR Afgan E, 2018, NUCLEIC ACIDS RES, V46, pW537, DOI 10.1093/nar/gky379
   Benjamin R, 2020, LANCET, V396, P1885, DOI 10.1016/S0140-6736(20)32334-5
   Bhoj VG, 2016, BLOOD, V128, P360, DOI 10.1182/blood-2016-01-694356
   Brammer JE, 2017, BONE MARROW TRANSPL, V52, P20, DOI 10.1038/bmt.2016.194
   Chamian F, 2007, J TRANSL MED, V5, DOI 10.1186/1479-5876-5-27
   Cooper ML, 2018, LEUKEMIA, V32, P1970, DOI 10.1038/s41375-018-0065-5
   da Silva AJ, 2002, J IMMUNOL, V168, P4462, DOI 10.4049/jimmunol.168.9.4462
   Ellis CN, 2001, NEW ENGL J MED, V345, P248, DOI 10.1056/NEJM200107263450403
   Feng J, 2021, STEM CELL REV REP
   Frankel AE, 1997, LEUKEMIA LYMPHOMA, V26, P287, DOI 10.3109/10428199709051778
   Fry TJ, 2018, NAT MED, V24, P20, DOI 10.1038/nm.4441
   Georgiadis C, 2018, MOL THER, V26, P1215, DOI 10.1016/j.ymthe.2018.02.025
   Gomes-Silva D, 2017, BLOOD, V130, P285, DOI 10.1182/blood-2017-01-761320
   Grunewald J, 2019, NAT BIOTECHNOL, V37, P1041, DOI 10.1038/s41587-019-0236-6
   Grunewald J, 2019, NATURE, V569, P433, DOI 10.1038/s41586-019-1161-z
   Jia HJ, 2019, J HEMATOL ONCOL, V12, DOI 10.1186/s13045-019-0741-6
   Kadia TM, 2017, EXPERT REV HEMATOL, V10, P1, DOI 10.1080/17474086.2017.1262757
   Klitgaard JL, 2013, BRIT J HAEMATOL, V163, P182, DOI 10.1111/bjh.12503
   Komor AC, 2016, NATURE, V533, P420, DOI 10.1038/nature17946
   Lee DM, 1998, J IMMUNOL, V160, P5749
   Li S, 2020, CLIN CANCER RES
   Litzow MR, 2015, BLOOD, V126, P833, DOI 10.1182/blood-2014-10-551895
   Lyman SD, 2000, J BIOL CHEM, V275, P3431, DOI 10.1074/jbc.275.5.3431
   Maciocia PM, 2017, NAT MED, V23, P1416, DOI 10.1038/nm.4444
   Mamonkin M, 2018, CANCER IMMUNOL RES, V6, P47, DOI 10.1158/2326-6066.CIR-17-0126
   Mamonkin M, 2015, BLOOD, V126, P983, DOI 10.1182/blood-2015-02-629527
   Maude SL, 2018, NEW ENGL J MED, V378, P439, DOI 10.1056/NEJMoa1709866
   Maul RW, 2010, ADV IMMUNOL, V105, P159, DOI 10.1016/S0065-2776(10)05006-6
   MILLER GT, 1993, J EXP MED, V178, P211, DOI 10.1084/jem.178.1.211
   Park JH, 2018, NEW ENGL J MED, V378, P449, DOI 10.1056/NEJMoa1709919
   Png YT, 2017, BLOOD ADV, V1, P2348, DOI 10.1182/bloodadvances.2017009928
   Poirot L, 2015, CANCER RES, V75, P3853, DOI 10.1158/0008-5472.CAN-14-3321
   Porter DL, 2015, SCI TRANSL MED, V7, DOI 10.1126/scitranslmed.aac5415
   Preece R, 2020, MOL THER-METH CLIN D, V19, P149, DOI 10.1016/j.omtm.2020.09.002
   Qasim W, 2007, MOL THER, V15, P355, DOI 10.1038/sj.mt.6300042
   Qasim W, 2017, SCI TRANSL MED, V9, DOI 10.1126/scitranslmed.aaj2013
   Rasaiyaah J, 2018, JCI INSIGHT, V3, DOI 10.1172/jci.insight.99442
   Ren JT, 2017, CLIN CANCER RES, V23, P2255, DOI 10.1158/1078-0432.CCR-16-1300
   Ren JT, 2017, ONCOTARGET, V8, P17002, DOI 10.18632/oncotarget.15218
   Ruella M, 2016, J CLIN INVEST, V126, P3814, DOI 10.1172/JCI87366
   Schuster SJ, 2014, BLOOD, V124, DOI 10.1182/blood.V124.21.3087.3087
   Stadtmauer EA, 2020, SCIENCE, V367, P1001, DOI 10.1126/science.aba7365
   Subrahmanyam G, 2003, EUR J IMMUNOL, V33, P46, DOI 10.1002/immu.200390006
   Wang T, 2012, J LEUKOCYTE BIOL, V91, P449, DOI 10.1189/jlb.1011498
   Webber BR, 2019, NAT COMMUN, V10, DOI 10.1038/s41467-019-13007-6
   Ye K, 2009, BIOINFORMATICS, V25, P2865, DOI 10.1093/bioinformatics/btp394
   Zhou CY, 2019, NATURE, V571, P275, DOI 10.1038/s41586-019-1314-0
NR 47
TC 2
Z9 2
U1 2
U2 2
PU SPRINGERNATURE
PI LONDON
PA CAMPUS, 4 CRINAN ST, LONDON, N1 9XW, ENGLAND
SN 0887-6924
EI 1476-5551
J9 LEUKEMIA
JI Leukemia
DI 10.1038/s41375-021-01282-6
EA MAY 2021
PG 16
WC Oncology; Hematology
SC Oncology; Hematology
GA SH6VD
UT WOS:000654272500001
PM 34035409
OA Green Submitted, Green Published, hybrid
DA 2021-10-28
ER

PT J
AU Volpe, A
   Nagle, VL
   Lewis, JS
   Ponomarev, V
AF Volpe, Alessia
   Nagle, Veronica L.
   Lewis, Jason S.
   Ponomarev, Vladimir
TI Predicting CAR-T cell Immunotherapy Success through ImmunoPET
SO CLINICAL CANCER RESEARCH
LA English
DT Article
AB Chimeric antigen receptor (CAR)-T cell therapy has generated unprecedented advances in the treatment of hematologic cancers, but readily translatable imaging approaches to visualize the in vivo dynamics of CAR-T cells are lacking. Noninvasive PET imaging is the ideal tool to monitor CAR-T cells.
C1 [Volpe, Alessia; Lewis, Jason S.; Ponomarev, Vladimir] Mem Sloan Kettering Canc Ctr, Dept Radiol, New York, NY 10065 USA.
   [Nagle, Veronica L.; Lewis, Jason S.; Ponomarev, Vladimir] Weill Cornell Med Coll, New York, NY USA.
   [Lewis, Jason S.; Ponomarev, Vladimir] Mem Sloan Kettering Canc Ctr, Mol Pharmacol Program, New York, NY 10065 USA.
RP Ponomarev, V (corresponding author), Mem Sloan Kettering Canc Ctr, 1275 York Ave Z-2063, New York, NY 10065 USA.
EM ponomarv@mskcc.org
RI ; Volpe, Alessia/Y-4347-2018
OI Ponomarev, Vladimir/0000-0002-9119-9128; Volpe,
   Alessia/0000-0003-3087-9178; Lewis, Jason/0000-0001-7065-4534
FU NCIUnited States Department of Health & Human ServicesNational
   Institutes of Health (NIH) - USANIH National Cancer Institute (NCI)
   [CA204924, R35 CA232130, P30 CA08748]
FX This work was supported by the NCI (CA204924 to V. Ponomarev, R35
   CA232130 to J.S. Lewis, and P30 CA08748 to V. Ponomarev and J.S. Lewis).
CR Keu KV, 2017, SCI TRANSL MED, V9, DOI 10.1126/scitranslmed.aag2196
   Perrin J, 2020, FRONT MED-LAUSANNE, V7, DOI 10.3389/fmed.2020.00034
   Ponomarev V, 2017, MOL IMAGING BIOL, V19, P379, DOI 10.1007/s11307-017-1069-7
   Simonetta F, 2021, CLIN CANCER RES, V27, P1058, DOI 10.1158/1078-0432.CCR-20-2770
   Xiao ZY, 2020, CANCER RES, V80, P3023, DOI 10.1158/0008-5472.CAN-19-3265
NR 5
TC 0
Z9 0
U1 4
U2 4
PU AMER ASSOC CANCER RESEARCH
PI PHILADELPHIA
PA 615 CHESTNUT ST, 17TH FLOOR, PHILADELPHIA, PA 19106-4404 USA
SN 1078-0432
EI 1557-3265
J9 CLIN CANCER RES
JI Clin. Cancer Res.
PD FEB 15
PY 2021
VL 27
IS 4
BP 911
EP 912
DI 10.1158/1078-0432.CCR-20-4297
PG 2
WC Oncology
SC Oncology
GA QK1VB
UT WOS:000620168400003
PM 33328345
OA Green Accepted
DA 2021-10-28
ER

PT J
AU Englisch, A
   Altvater, B
   Kailayangiri, S
   Hartmann, W
   Rossig, C
AF Englisch, Alexander
   Altvater, Bianca
   Kailayangiri, Sareetha
   Hartmann, Wolfgang
   Rossig, Claudia
TI VEGFR2 as a target for CAR T cell therapy of Ewing sarcoma
SO PEDIATRIC BLOOD & CANCER
LA English
DT Article
DE cellular immunotherapy; chimeric antigen receptors; Ewing sarcoma;
   VEGFR2
ID ENDOTHELIAL GROWTH-FACTOR; CHIMERIC ANTIGEN RECEPTORS;
   ANTITUMOR-ACTIVITY; SPACER DOMAIN; EXPRESSION; TUMORS; ACTIVATION;
   COMBINATION; LYMPHOCYTES
AB Background T cells engineered to express chimeric antigen receptors (CARs) are a novel modality to treat refractory cancers. The development of CAR T cells against Ewing sarcoma (EwS) is limited by a lack of targetable surface antigens. We investigated vascular endothelial growth factor receptor 2 (VEGFR2) expressed on tumor-associated blood vessels as potential CAR target in this cancer. Methods Expression of VEGFR2 was studied by immunohistochemistry in human EwS biopsies and in murine xenografts and by flow cytometry in EwS cell lines. CARs with short, medium, and long hinge domains against either human or murine VEGFR2 were generated and expressed in human T cells by retroviral gene transfer. The capacity of the individual CARs to activate T cells in response to VEGFR2-expressing cells was compared in vitro. Results Tumor-associated endothelial cells in human EwS biopsies and in xenografts expressed VEGFR2. Tumor cells in the majority of EwS biopsies were also VEGFR2-positive. Following modification with anti-mouse or anti-human VEGFR2-specific CAR genes, T cells specifically lysed VEGFR2-expressing target cells of the respective species. CAR T cells with short-length or medium-length hinge domains were functionally superior over those with the long hinge region by in vitro parameters, including antigen-specific degranulation responses, lysis of tumor spheroids, tumor necrosis factor alpha secretion, sequential killing, and proliferation. Conclusions VEGFR2 is consistently expressed on endothelial cells of the tumor stroma in EwS and thus is a candidate target for CAR T cells in this cancer. Among various VEGFR2-specific CARs, a construct with a short hinge domain was chosen to be further developed toward clinical translation.
C1 [Englisch, Alexander; Altvater, Bianca; Kailayangiri, Sareetha; Rossig, Claudia] Univ Childrens Hosp Muenster, Dept Pediat Hematol & Oncol, Albert Schweitzer Campus 1, D-48149 Munster, Germany.
   [Hartmann, Wolfgang] Univ Munster, Gerhard Domagk Inst Pathol, Div Translat Pathol, Munster, Germany.
   [Rossig, Claudia] Univ Munster, Cells In Mot Cluster Excellence EXC CiM 1003, Munster, Germany.
RP Rossig, C (corresponding author), Univ Childrens Hosp Muenster, Dept Pediat Hematol & Oncol, Albert Schweitzer Campus 1, D-48149 Munster, Germany.
EM rossig@ukmuenster.de
FU Deutsche ForschungsgemeinschaftGerman Research Foundation (DFG)
   [RO2402/8-1]; Deutsche KrebshilfeDeutsche Krebshilfe
FX Deutsche Forschungsgemeinschaft, Grant/Award Number: RO2402/8-1;
   Deutsche Krebshilfe
CR Altvater B, 2009, CLIN CANCER RES, V15, P4857, DOI 10.1158/1078-0432.CCR-08-2810
   Avanzi MP, 2018, CELL REP, V23, P2130, DOI 10.1016/j.celrep.2018.04.051
   Biswas B, 2016, WORLD J ORTHOP, V7, P527, DOI 10.5312/wjo.v7.i9.527
   Chinnasamy D, 2013, CANCER RES, V73, P3371, DOI 10.1158/0008-5472.CAN-12-3913
   Chinnasamy D, 2012, CLIN CANCER RES, V18, P1672, DOI 10.1158/1078-0432.CCR-11-3050
   Chinnasamy D, 2010, J CLIN INVEST, V120, P3953, DOI 10.1172/JCI43490
   Chmielewski M, 2017, CELL REP, V21, P3205, DOI 10.1016/j.celrep.2017.11.063
   Dalal S, 2005, CLIN CANCER RES, V11, P2364, DOI 10.1158/1078-0432.CCR-04-1201
   DELATTRE O, 1992, NATURE, V359, P162, DOI 10.1038/359162a0
   Ferrara N, 2002, NAT REV CANCER, V2, P795, DOI 10.1038/nrc909
   Fuchs B, 2004, CLIN CANCER RES, V10, P1344, DOI 10.1158/1078-0432.CCR-03-0038
   Giraudo E, 1998, J BIOL CHEM, V273, P22128, DOI 10.1074/jbc.273.34.22128
   Goff SL, 2019, J IMMUNOTHER, V42, P126, DOI 10.1097/CJI.0000000000000260
   Guerzoni C, 2015, CLIN CANCER RES, V21, P146, DOI 10.1158/1078-0432.CCR-14-0492
   Heczey A, 2017, MOL THER, V25, P2214, DOI 10.1016/j.ymthe.2017.05.012
   Heitzeneder S, 2019, JNCI-J NATL CANCER I, V111, P970, DOI 10.1093/jnci/djy209
   Holzer TR, 2013, PLOS ONE, V8, DOI 10.1371/journal.pone.0080292
   Hombach A, 2010, GENE THER, V17, P1206, DOI 10.1038/gt.2010.91
   Hu BL, 2017, CELL REP, V20, P3025, DOI 10.1016/j.celrep.2017.09.002
   Huang S, 2015, PLOS ONE, V10, DOI 10.1371/journal.pone.0129000
   Hudecek M, 2015, CANCER IMMUNOL RES, V3, P125, DOI 10.1158/2326-6066.CIR-14-0127
   Kailayangiri S, 2012, BRIT J CANCER, V106, P1123, DOI 10.1038/bjc.2012.57
   Kailayangiri S, 2019, MOL THER, V27, P933, DOI 10.1016/j.ymthe.2019.02.014
   Kailayangiri S, 2017, ONCOIMMUNOLOGY, V6, DOI 10.1080/2162402X.2016.1250050
   Kanagawa N, 2013, CANCER GENE THER, V20, P57, DOI 10.1038/cgt.2012.85
   Kershaw MH, 2000, HUM GENE THER, V11, P2445, DOI 10.1089/10430340050207939
   Kreuter M, 2006, EUR J CANCER, V42, P1904, DOI 10.1016/j.ejca.2006.01.063
   Kulemzin Sergey V, 2018, Oncotarget, V9, P9021, DOI 10.18632/oncotarget.24078
   Ladenstein R, 2010, J CLIN ONCOL, V28, P3284, DOI 10.1200/JCO.2009.22.9864
   Lee DW, 2015, LANCET, V385, P517, DOI 10.1016/S0140-6736(14)61403-3
   Lehner M, 2012, PLOS ONE, V7, DOI 10.1371/journal.pone.0031210
   Long AH, 2016, CANCER IMMUNOL RES, V4, P869, DOI 10.1158/2326-6066.CIR-15-0230
   Louis CU, 2011, BLOOD, V118, P6050, DOI 10.1182/blood-2011-05-354449
   Lu D, 2003, J BIOL CHEM, V278, P43496, DOI 10.1074/jbc.M307742200
   Majzner RG, 2019, CLIN CANCER RES, V25, P2560, DOI 10.1158/1078-0432.CCR-18-0432
   Maude SL, 2014, NEW ENGL J MED, V371, P1507, DOI 10.1056/NEJMoa1407222
   Neelapu SS, 2017, NEW ENGL J MED, V377, P2531, DOI 10.1056/NEJMoa1707447
   Negri GL, 2019, J PATHOL, V249, P319, DOI 10.1002/path.5319
   Potratz J, 2016, MOL ONCOL, V10, P677, DOI 10.1016/j.molonc.2015.12.009
   Pule MA, 2008, NAT MED, V14, P1264, DOI 10.1038/nm.1882
   Ristimaki A, 1998, J BIOL CHEM, V273, P8413, DOI 10.1074/jbc.273.14.8413
   Roellecke K, 2016, GENE THER, V23, P615, DOI 10.1038/gt.2016.38
   Schuster SJ, 2019, NEW ENGL J MED, V380, P45, DOI 10.1056/NEJMoa1804980
   Spurny C, 2018, PEDIATR BLOOD CANCER, V65, DOI 10.1002/pbc.26719
   Straathof K, 2018, ANN M AM ASS CANC RE
NR 45
TC 3
Z9 3
U1 1
U2 3
PU WILEY
PI HOBOKEN
PA 111 RIVER ST, HOBOKEN 07030-5774, NJ USA
SN 1545-5009
EI 1545-5017
J9 PEDIATR BLOOD CANCER
JI Pediatr. Blood Cancer
PD OCT
PY 2020
VL 67
IS 10
AR e28313
DI 10.1002/pbc.28313
EA JUL 2020
PG 11
WC Oncology; Hematology; Pediatrics
SC Oncology; Hematology; Pediatrics
GA NI3IE
UT WOS:000553396300001
PM 32729251
OA hybrid
DA 2021-10-28
ER

PT J
AU Liu, JJ
   Xu, N
   Wang, XY
   Wang, Y
   Wu, Q
   Li, XX
   Pan, DH
   Wang, LZ
   Xu, YP
   Yan, JJ
   Li, XT
   Yu, L
   Yang, M
AF Liu, Jingjing
   Xu, Nan
   Wang, Xinyu
   Wang, Yan
   Wu, Qiong
   Li, Xinxin
   Pan, Donghui
   Wang, Lizhen
   Xu, Yuping
   Yan, Junjie
   Li, Xiaotian
   Yu, Lei
   Yang, Min
TI Quantitative radio-thin-layer chromatography and positron emission
   tomography studies for measuring streptavidin transduced chimeric
   antigen receptor T cells
SO JOURNAL OF CHROMATOGRAPHY B-ANALYTICAL TECHNOLOGIES IN THE BIOMEDICAL
   AND LIFE SCIENCES
LA English
DT Article
DE Radio-thin-layer chromatography; Positron emission tomography;
   [Ga-68]-DOTA-biotin; SA; CAR T cell
ID REMISSIONS; KINETICS; PET
AB The proliferation of chimeric antigen receptor (CAR) T cells is closely related to their efficacy, but it is still a great challenge to monitor and quantify CAR T cells in vivo. Based on the high affinity (Kd approximate to 10(-15) M) of streptavidin (SA) and biotin, radiolabeled biotin may be used to quantify SA-transduced CAR T cells (SA-CAR T cells). Radio thin-layer chromatography (radio-TLC) and positron emission tomography (PET) are highly sensitive for trace analysis. Our aim was to develop radio-TLC and PET methods to quantify SA-CAR T cells in vitro and in vivo. First, we developed [Ga-68]-DOTA-biotin. Commercially available SA was used as a standard, and quantitative standard curves were established in vitro and in vivo by radio-TLC and PET. Furthermore, the feasibility of the method was verified in Raji model mice. The linear range of radio-TLC was 0.02 0.15 pmol/mu L with R-2 = 0.9993 in vitro. The linear range of PET was 0.02 0.76 pmol/mu L with R-2 = 0.9986 in vivo. SA in CAR T cells can also be accurately quantified in a Raji leukemia model according to PET imaging. The radio-TLC/PET method established in this study is promising for using in the dynamic monitoring and analysis of SA-CAR T cells during therapy.
C1 [Liu, Jingjing; Li, Xiaotian] Zhengzhou Univ, Sch Pharmaceut Sci, Zhengzhou 450001, Peoples R China.
   [Liu, Jingjing; Wang, Xinyu; Wang, Yan; Wu, Qiong; Li, Xinxin; Pan, Donghui; Wang, Lizhen; Xu, Yuping; Yan, Junjie; Yang, Min] Jiangsu Inst Nucl Med, Mol Imaging Ctr, NHC Key Lab Nucl Med, Jiangsu Key Lab Mol Nucl Med, Wuxi 214063, Jiangsu, Peoples R China.
   [Xu, Nan; Yu, Lei] East China Normal Univ, Shanghai Unicar Therapy Biomed Technol Co Ltd, Sch Chem & Mol Engn, Shanghai 200062, Peoples R China.
RP Li, XT (corresponding author), Zhengzhou Univ, Sch Pharmaceut Sci, Zhengzhou 450001, Peoples R China.; Yang, M (corresponding author), Jiangsu Inst Nucl Med, Mol Imaging Ctr, NHC Key Lab Nucl Med, Jiangsu Key Lab Mol Nucl Med, Wuxi 214063, Jiangsu, Peoples R China.; Yu, L (corresponding author), East China Normal Univ, Shanghai Unicar Therapy Biomed Technol Co Ltd, Sch Chem & Mol Engn, Shanghai 200062, Peoples R China.
FU National Significant New Drugs Creation Program [2017ZX09304021];
   Leading Technology Foundation Research Project of Jiangsu Province
   [BK20192005]; Jiangsu Provincial Medical Innovation Team [CXTDA2017024]
FX We thank the National Significant New Drugs Creation Program
   (2017ZX09304021), Leading Technology Foundation Research Project of
   Jiangsu Province (BK20192005), and Jiangsu Provincial Medical Innovation
   Team (CXTDA2017024) for financial support.
CR Ali SA, 2016, BLOOD, V128, P1688, DOI 10.1182/blood-2016-04-711903
   Berahovich R, 2018, CANCERS, V10, DOI 10.3390/cancers10090323
   Bhanat E, 2018, REV ENDOCR METAB DIS, V19, P123, DOI 10.1007/s11154-018-9470-3
   Blom E, 2009, BIOCONJUGATE CHEM, V20, P1146, DOI 10.1021/bc800538s
   Christensen C, 2020, EUR J NUCL MED MOL I, V47, P1302, DOI 10.1007/s00259-019-04646-4
   Couzin-Frankel J, 2013, SCIENCE, V342, P1432, DOI 10.1126/science.342.6165.1432
   Eppard E, 2017, J NUCL MED, V58, P432, DOI 10.2967/jnumed.116.177634
   Eriksson O, 2012, NUCL MED BIOL, V39, P415, DOI 10.1016/j.nucmedbio.2011.09.009
   Goodfellow FT, 2016, ADV FUNCT MATER, V26, P3899, DOI 10.1002/adfm.201504444
   Gust J, 2018, CNS DRUGS, V32, P1091, DOI 10.1007/s40263-018-0582-9
   Gust J, 2017, CANCER DISCOV, V7, P1404, DOI 10.1158/2159-8290.CD-17-0698
   Hay KA, 2017, BLOOD, V130, P2295, DOI 10.1182/blood-2017-06-793141
   Iafrate M, 2020, FRONT PHYSIOL, V11, DOI 10.3389/fphys.2020.00154
   June CH, 2018, NEW ENGL J MED, V379, P64, DOI 10.1056/NEJMra1706169
   Kaskova ZM, 2016, CHEM SOC REV, V45, P6048, DOI 10.1039/c6cs00296j
   Kochenderfer JN, 2017, MOL THER, V25, P2245, DOI 10.1016/j.ymthe.2017.07.004
   Krebs S, 2019, J NUCL MED, V60, P879, DOI 10.2967/jnumed.119.227561
   Krekorian M, 2019, THERANOSTICS, V9, P7924, DOI 10.7150/thno.37924
   Lee YG, 2019, NAT COMMUN, V10, DOI 10.1038/s41467-019-10565-7
   Mayer AT, 2018, J NUCL MED, V59, P1174, DOI 10.2967/jnumed.116.185967
   McCarthy CE, 2020, FRONT IMMUNOL, V11, DOI 10.3389/fimmu.2020.01067
   Milone MC, 2018, MOL THER-METH CLIN D, V8, P210, DOI 10.1016/j.omtm.2018.01.010
   Minn I, 2019, SCI ADV, V5, DOI 10.1126/sciadv.aaw5096
   Mueller KT, 2017, BLOOD, V130, P2317, DOI 10.1182/blood-2017-06-786129
   Najjar AM, 2016, MOL IMAGING BIOL, V18, P838, DOI 10.1007/s11307-016-0971-8
   Nakao R, 2012, J CHROMATOGR B, V895, P116, DOI 10.1016/j.jchromb.2012.03.028
   Nishino M, 2019, RADIOLOGY, V290, P9, DOI 10.1148/radiol.2018181349
   PAGANELLI G, 1991, NUCL MED COMMUN, V12, P211, DOI 10.1097/00006231-199103000-00006
   Pont MJ, 2019, BLOOD, V134, P1585, DOI 10.1182/blood.2019000050
   Rokka J, 2017, J CHROMATOGR B, V1048, P140, DOI 10.1016/j.jchromb.2017.01.042
   Sellmyer MA, 2020, MOL THER, V28, P42, DOI 10.1016/j.ymthe.2019.10.007
   Sharma R, 2019, RADIOTHER ONCOL, V141, P108, DOI 10.1016/j.radonc.2019.09.003
   Shelat R, 2019, AMINO ACIDS, V51, P929, DOI 10.1007/s00726-019-02726-1
   Strati P, 2019, CURR ONCOL REP, V21, DOI 10.1007/s11912-019-0789-z
   Vedvyas Y, 2016, JCI INSIGHT, V1, DOI 10.1172/jci.insight.90064
   Wang LY, 2019, INT IMMUNOPHARMACOL, V70, P498, DOI 10.1016/j.intimp.2019.01.010
   Wang XY, 2021, ACTA PHARMACOL SIN, V42, P824, DOI 10.1038/s41401-020-00511-5
   Weist MR, 2018, J NUCL MED, V59, P1531, DOI 10.2967/jnumed.117.206714
   Yao Z, 2018, CURR OPIN CHEM BIOL, V45, P148, DOI 10.1016/j.cbpa.2018.05.009
   Yeh HW, 2019, ANNU REV ANAL CHEM, V12, P129, DOI 10.1146/annurev-anchem-061318-115027
NR 40
TC 0
Z9 0
U1 0
U2 0
PU ELSEVIER
PI AMSTERDAM
PA RADARWEG 29, 1043 NX AMSTERDAM, NETHERLANDS
SN 1570-0232
EI 1873-376X
J9 J CHROMATOGR B
JI J. Chromatogr. B
PD OCT 1
PY 2021
VL 1182
AR 122944
DI 10.1016/j.jchromb.2021.122944
PG 8
WC Biochemical Research Methods; Chemistry, Analytical
SC Biochemistry & Molecular Biology; Chemistry
GA WC6FN
UT WOS:000704352000001
PM 34592686
DA 2021-10-28
ER

PT J
AU Jindal, V
AF Jindal, Vishal
TI Role of Chimeric Antigen Receptor T Cell Therapy in Glioblastoma
   Multiforme
SO MOLECULAR NEUROBIOLOGY
LA English
DT Review
DE Glioblastoma multiforme; Chimeric antigen receptor; Adoptive T cell
   therapy
ID EXPERIMENTAL BRAIN METASTASES; SUSTAINED REMISSIONS; MALIGNANT-CELLS;
   B-CELL; BARRIER; CD4(+); INTERLEUKIN-13; IMMUNOTHERAPY; PERMEABILITY;
   CHEMOTHERAPY
AB Glioblastoma multiforme (GBM) is the most common primary malignant cancer of brain, which is extremely aggressive and carries a dreadful prognosis. Current treatment protocol runs around radiotherapy, surgical resection, and temozolomide with median overall survival of around 12-15months. Due to its heterogeneity and mutational load, immunotherapy with chimeric antigen receptor (CAR) T cell therapy can be a promising treatment option for recurrent glioblastoma. Initial phase 1 studies have shown that this therapy is safe without dose-limiting side effects and it also has a better clinical outcome. Therefore, CAR T cell therapy can be a great future tool in our armamentarium to treat advanced GBM. In this article, we have explained the structure, mechanism of action, and rationale of CAR T cell therapy in GBM; we also discussed various antigenic targets and clinical outcome of initial studies of this novel therapy.
C1 [Jindal, Vishal] St Vincent Hosp, Dept Internal Med, 123 Summer St, Worcester, MA 01608 USA.
RP Jindal, V (corresponding author), St Vincent Hosp, Dept Internal Med, 123 Summer St, Worcester, MA 01608 USA.
RI Jindal, Vishal/AAG-7529-2021
CR Ahmed N, 2017, JAMA ONCOL, V3, P1094, DOI 10.1001/jamaoncol.2017.0184
   Ahmed N, 2015, J CLIN ONCOL, V33, P1688, DOI 10.1200/JCO.2014.58.0225
   Azad TD, 2015, J NEURO-ONCOL, V123, P347, DOI 10.1007/s11060-015-1836-8
   Batich KA, 2015, EXPERT OPIN BIOL TH, V15, P79, DOI 10.1517/14712598.2015.972361
   Beatty GL, 2014, CANCER IMMUNOL RES, V2, P112, DOI 10.1158/2326-6066.CIR-13-0170
   Brown CE, 2016, NEW ENGL J MED, V375, P2561, DOI 10.1056/NEJMoa1610497
   Brown CE, 2015, CLIN CANCER RES, V21, P4062, DOI 10.1158/1078-0432.CCR-15-0428
   Brown CE, 2013, PLOS ONE, V8, DOI 10.1371/journal.pone.0077769
   Bush NAO, 2017, NEUROSURG REV, V40, P1, DOI 10.1007/s10143-016-0709-8
   Campoli M, 2008, ONCOGENE, V27, P5869, DOI 10.1038/onc.2008.273
   Chang CC, 2005, ADV CANCER RES, V93, P189, DOI 10.1016/S0065-230X(05)93006-6
   Chmielewski M, 2013, FRONT IMMUNOL, V4, DOI 10.3389/fimmu.2013.00371
   Cho HS, 2003, NATURE, V421, P756, DOI 10.1038/nature01392
   Debinski W, 1999, CLIN CANCER RES, V5, P985
   Everson RG, 2016, NEURO-ONCOLOGY, V18, P368, DOI 10.1093/neuonc/nov153
   Fichtner-Feigl S, 2008, CANCER RES, V68, P3467, DOI 10.1158/0008-5472.CAN-07-5301
   Fujisawa T, 2012, INT J CANCER, V131, P344, DOI 10.1002/ijc.26366
   Fujisawa T, 2009, CANCER RES, V69, P8678, DOI 10.1158/0008-5472.CAN-09-2100
   Gorlick R, 1999, J CLIN ONCOL, V17, P2781, DOI 10.1200/JCO.1999.17.9.2781
   Greenall SA, 2015, ONCOGENE, V34, P5277, DOI 10.1038/onc.2014.448
   Hegde M, 2016, J CLIN INVEST, V126, P3036, DOI 10.1172/JCI83416
   Hombach A, 2006, J IMMUNOL, V177, P5668, DOI 10.4049/jimmunol.177.8.5668
   Hynes NE, 2009, CURR OPIN CELL BIOL, V21, P177, DOI 10.1016/j.ceb.2008.12.010
   Hynes NE, 2005, NAT REV CANCER, V5, P341, DOI 10.1038/nrc1609
   Iacob Gabriel, 2009, J Med Life, V2, P386
   Inda MD, 2010, GENE DEV, V24, P1731, DOI 10.1101/gad.1890510
   Jahani-Asl A, 2016, NAT NEUROSCI, V19, P798, DOI 10.1038/nn.4295
   Kershaw MH, 2006, CLIN CANCER RES, V12, P6106, DOI 10.1158/1078-0432.CCR-06-1183
   Kershaw MH, 2014, CLIN TRANSL IMMUNOL, V3, DOI 10.1038/cti.2014.7
   Kochenderfer JN, 2015, J CLIN ONCOL, V33, P540, DOI 10.1200/JCO.2014.56.2025
   Krebs S, 2013, FRONT ONCOL, V3, DOI 10.3389/fonc.2013.00322
   Lin Y, 2016, EXPERT OPIN BIOL TH, V16, P1265, DOI 10.1080/14712598.2016.1214266
   Liu HY, 2000, CANCER IMMUNOL IMMUN, V49, P319, DOI 10.1007/s002620000110
   Lockman PR, 2010, CLIN CANCER RES, V16, P5664, DOI 10.1158/1078-0432.CCR-10-1564
   Maude SL, 2014, NEW ENGL J MED, V371, P1507, DOI 10.1056/NEJMoa1407222
   Maus MV, 2014, BLOOD, V123, P2625, DOI 10.1182/blood-2013-11-492231
   Miao HS, 2014, PLOS ONE, V9, DOI 10.1371/journal.pone.0094281
   Morgan RA, 2012, HUM GENE THER, V23, P1043, DOI 10.1089/hum.2012.041
   Munn DH, 2016, CURR OPIN IMMUNOL, V39, P1, DOI 10.1016/j.coi.2015.10.009
   O'Rourke DM, 2017, SCI TRANSL MED, V9, DOI 10.1126/scitranslmed.aaa0984
   Olayioye MA, 2000, EMBO J, V19, P3159, DOI 10.1093/emboj/19.13.3159
   Pegram HJ, 2014, CANCER J, V20, P127, DOI 10.1097/PPO.0000000000000034
   Pereira BI, 2016, FRONT IMMUNOL, V7, DOI 10.3389/fimmu.2016.00445
   Porter DL, 2015, SCI TRANSL MED, V7, DOI 10.1126/scitranslmed.aac5415
   Rahaman SO, 2005, CANCER RES, V65, P2956, DOI 10.1158/0008-5472.CAN-04-3592
   Riddell SR, 2014, CANCER J, V20, P141, DOI 10.1097/PPO.0000000000000036
   Sadelain M, 2013, CANCER DISCOV, V3, P388, DOI 10.1158/2159-8290.CD-12-0548
   Sasada T, 2016, FRONT PHARMACOL, V7, DOI 10.3389/fphar.2016.00405
   SLAMON DJ, 1989, SCIENCE, V244, P707, DOI 10.1126/science.2470152
   STEWART DJ, 1994, J NEURO-ONCOL, V20, P121, DOI 10.1007/BF01052723
   Stupp R, 2005, NEW ENGL J MED, V352, P987, DOI 10.1056/NEJMoa043330
   Tanaka S, 2013, NAT REV CLIN ONCOL, V10, P14, DOI 10.1038/nrclinonc.2012.204
   Turtle CJ, 2016, J CLIN INVEST, V126, P2123, DOI 10.1172/JCI85309
   Verhoeff JJC, 2009, BMC CANCER, V9, DOI 10.1186/1471-2407-9-444
   Villa GR, 2016, NAT NEUROSCI, V19, P765, DOI 10.1038/nn.4302
   WONG AJ, 1992, P NATL ACAD SCI USA, V89, P2965, DOI 10.1073/pnas.89.7.2965
   WONG YF, 1995, GYNECOL OBSTET INVES, V40, P209, DOI 10.1159/000292337
   Yaghoubi SS, 2009, NAT CLIN PRACT ONCOL, V6, P53, DOI 10.1038/ncponc1278
   Yano S, 2003, ANTICANCER RES, V23, P3639
   Yarden Y, 2001, NAT REV MOL CELL BIO, V2, P127, DOI 10.1038/35052073
   Yasukawa M, 2000, BLOOD, V95, P2352, DOI 10.1182/blood.V95.7.2352.007k40_2352_2355
   Zhang JG, 2008, J NEURO-ONCOL, V88, P65, DOI 10.1007/s11060-008-9534-4
   ZHANG RD, 1992, AM J PATHOL, V141, P1115
   Zhao ZG, 2015, CANCER CELL, V28, P415, DOI 10.1016/j.ccell.2015.09.004
NR 64
TC 2
Z9 2
U1 0
U2 39
PU SPRINGER
PI NEW YORK
PA 233 SPRING ST, NEW YORK, NY 10013 USA
SN 0893-7648
EI 1559-1182
J9 MOL NEUROBIOL
JI Mol. Neurobiol.
PD NOV
PY 2018
VL 55
IS 11
BP 8236
EP 8242
DI 10.1007/s12035-018-0978-z
PG 7
WC Neurosciences
SC Neurosciences & Neurology
GA GU7ID
UT WOS:000445493600002
PM 29524050
DA 2021-10-28
ER

PT J
AU Atrash, S
   Moyo, TK
AF Atrash, Shebli
   Moyo, Tamara K.
TI A Review of Chimeric Antigen Receptor T-Cell Therapy for Myeloma and
   Lymphoma
SO ONCOTARGETS AND THERAPY
LA English
DT Review
DE multiple myeloma; relapsed; refractory; treatment; chimeric antigen
   receptor; T cells; cytokine release syndrome; lymphoma; leukemia
AB Collectively, hematological malignancies account for the fourth most common malignancy. Myeloma and lymphoma are the most common types of hematological malignancies. Unfortunately, the management of refractory myeloma and lymphoma remains challenging. The discovery of new immunological therapies, namely chimeric antigen receptors T cells (CAR-T), outlined unprecedented B cell malignancies results. In this context, the CAR-T-based approach has led to the proliferation of many clinical studies. In this review, we will deal with the CAR-T structure, and we will summarize the primary clinical studies assessing the risks and benefits of CAR-T cell therapy. We will also deal with the adverse events and management of cytokine release syndromes/immune effector cell-associated neurotoxicity syndrome (ICANS). Subsequently, we will review potential future improvements to overcome refractoriness and improve expansion while decreasing CAR-T's off-target effects. The advances in the CAR-T platform represent a step forward with promising unlimited future possibilities that made it a paradigm-shifting for the management of B cell malignancies.
C1 [Atrash, Shebli] Atrium Hlth, Levine Canc Inst, Dept Hematol Oncol & Blood Disorders, Plasma Cell Disorders Div, 1021 Morehead Med Dr, Charlotte, NC 28204 USA.
   [Moyo, Tamara K.] Atrium Hlth, Levine Canc Inst, Dept Hematol Oncol & Blood Disorders, Lymphoma Div, Charlotte, NC USA.
RP Atrash, S (corresponding author), Atrium Hlth, Levine Canc Inst, Dept Hematol Oncol & Blood Disorders, Plasma Cell Disorders Div, 1021 Morehead Med Dr, Charlotte, NC 28204 USA.
EM Shebli.atrash@Atriumhealth.org
RI Atrash, Shebli/AAU-3313-2020
OI Atrash, Shebli/0000-0003-4547-7534
CR Abramson JS, 2020, LANCET, V396, P839, DOI 10.1016/S0140-6736(20)31366-0
   Alsina M, 2020, BLOOD, V136, DOI 10.1182/blood-2020-140410
   [Anonymous], 2016, N Engl J Med, V374, P998, DOI 10.1056/NEJMx160005
   [Anonymous], 2015, HUM VACC IMMUNOTHER, V11, P1567, DOI 10.1080/21645515.2015.1046658
   Barna G, 2011, HEMATOL ONCOL, V29, P17, DOI 10.1002/hon.948
   Baumeister SH, 2019, CANCER IMMUNOL RES, V7, P100, DOI 10.1158/2326-6066.CIR-18-0307
   Bensinger W, 2012, BRIT J HAEMATOL, V159, P58, DOI 10.1111/j.1365-2141.2012.09251.x
   Bertrand P, 2013, GENE CHROMOSOME CANC, V52, P764, DOI 10.1002/gcc.22072
   Bobrowicz M, 2020, INT J MOL SCI, V21, DOI 10.3390/ijms21249531
   Borchmann P, 2020, BLOOD, V136, DOI 10.1182/blood-2020-136067
   Bouchkouj N, 2019, CLIN CANCER RES, V25, P1702, DOI 10.1158/1078-0432.CCR-18-2743
   Broome HE, 2011, LEUKEMIA RES, V35, P1390, DOI 10.1016/j.leukres.2011.06.021
   Burton JD, 2004, CLIN CANCER RES, V10, P6606, DOI 10.1158/1078-0432.CCR-04-0182
   Carpenter RO, 2013, CLIN CANCER RES, V19, P2048, DOI 10.1158/1078-0432.CCR-12-2422
   Chillemi A, 2013, MOL MED, V19, P99, DOI 10.2119/molmed.2013.00009
   Chun I, 2020, BLOOD, V136, DOI 10.1182/blood-2020-136860
   Condomines M, 2007, J IMMUNOL, V178, P3307, DOI 10.4049/jimmunol.178.5.3307
   Costello CL, 2020, BLOOD, V136, DOI 10.1182/blood-2020-142695
   Crump M, 2017, BLOOD, V130, P1800, DOI 10.1182/blood-2017-03-769620
   Dholaria BR, 2019, BIODRUGS, V33, P45, DOI 10.1007/s40259-018-0324-z
   Dillon SR, 2010, ARTHRITIS RES THER, V12, DOI 10.1186/ar2959
   Ding SN, 2020, TARGET ONCOL, V15, P365, DOI 10.1007/s11523-020-00729-7
   DRACH J, 1990, BLOOD, V76, P265
   ENGLEMAN EG, 1981, P NATL ACAD SCI-BIOL, V78, P1791, DOI 10.1073/pnas.78.3.1791
   Finney OC, 2020, BLOOD, V136, DOI 10.1182/blood-2020-142426
   Fowler NH, 2020, BLOOD, V136, DOI 10.1182/blood-2020-138983
   Gandhi UH, 2019, LEUKEMIA, V33, P2266, DOI 10.1038/s41375-019-0435-7
   Garfall AL, 2015, NEW ENGL J MED, V373, P1040, DOI 10.1056/NEJMoa1504542
   Ghafouri S, 2021, BONE MARROW TRANSPL, V56, P974, DOI 10.1038/s41409-020-01099-4
   Gonzalez H, 2018, GENE DEV, V32, P1267, DOI 10.1101/gad.314617.118
   Gust J, 2017, CANCER DISCOV, V7, P1404, DOI 10.1158/2159-8290.CD-17-0698
   Hsi ED, 2008, CLIN CANCER RES, V14, P2775, DOI 10.1158/1078-0432.CCR-07-4246
   Hudecek M, 2017, CRIT REV BIOCHEM MOL, V52, P355, DOI 10.1080/10409238.2017.1304354
   Iacoboni G, 2020, BLOOD, V136, DOI 10.1182/blood-2020-136201
   Jacobson C, 2020, BLOOD, V136, P40
   Jacobson CA, 2020, J CLIN ONCOL, V38, P3095, DOI 10.1200/JCO.19.02103
   Jamal S, 2001, AM J CLIN PATHOL, V116, P512
   Joseph NS, 2020, J CLIN ONCOL, V38, P1928, DOI 10.1200/JCO.19.02515
   Kansagra A, 2020, BLOOD, V136, DOI 10.1182/blood-2020-134383
   Karube K, 2003, AM J SURG PATHOL, V27, P1366, DOI 10.1097/00000478-200310000-00009
   Kaufman JL, 2013, BRIT J HAEMATOL, V163, P478, DOI 10.1111/bjh.12565
   LAABI Y, 1992, EMBO J, V11, P3897, DOI 10.1002/j.1460-2075.1992.tb05482.x
   Lee DW, 2019, BIOL BLOOD MARROW TR, V25, P625, DOI 10.1016/j.bbmt.2018.12.758
   Lee DW, 2014, BLOOD, V124, P188, DOI 10.1182/blood-2014-05-552729
   Li J, 2017, CANCER CELL, V31, P383, DOI 10.1016/j.ccell.2017.02.001
   Lin Y, 2020, BLOOD, V136, DOI 10.1182/blood-2020-136360
   Lin Y, 2020, BLOOD, V136, DOI 10.1182/blood-2020-134324
   Locke FL, 2019, LANCET ONCOL, V20, P31, DOI 10.1016/S1470-2045(18)30864-7
   LOKEN MR, 1987, BLOOD, V70, P1316
   Maciocia PM, 2017, NAT MED, V23, P1416, DOI 10.1038/nm.4444
   Madduri D, 2020, BLOOD, V136, DOI 10.1182/blood-2020-136307
   Mailankody S, 2020, BLOOD, V136, DOI 10.1182/blood-2020-140641
   Mailankody S, 2020, J CLIN ONCOL, V38
   Mailankody S, 2018, BLOOD, V132, DOI 10.1182/blood-2018-99-113548
   Malavasi F, 2008, PHYSIOL REV, V88, P841, DOI 10.1152/physrev.00035.2007
   Martin P, 2016, BLOOD, V127, P1559, DOI 10.1182/blood-2015-10-673145
   MASON DY, 1987, BLOOD, V69, P836
   Matsui W, 2004, BLOOD, V103, P2332, DOI 10.1182/blood-2003-09-3064
   Maude SL, 2014, NEW ENGL J MED, V371, P1507, DOI 10.1056/NEJMoa1407222
   McLellan AD, 2019, IMMUNOL CELL BIOL, V97, P664, DOI 10.1111/imcb.12254
   MECHTERSHEIMER G, 1992, ANN NY ACAD SCI, V650, P311
   Munshi NC, 2021, NEW ENGL J MED, V384, P705, DOI 10.1056/NEJMoa2024850
   Nagatani K, 2007, ARTHRITIS RHEUM-US, V56, P3554, DOI 10.1002/art.22929
   Nastoupil LJ, 2020, J CLIN ONCOL, V38, P3119, DOI 10.1200/JCO.19.02104
   National Cancer Institute, COMMON TERMINOLOGY C
   Neelapu SS, 2017, NEW ENGL J MED, V377, P2531, DOI 10.1056/NEJMoa1707447
   Neelapu SS, 2020, BLOOD, V136, DOI 10.1182/blood-2020-134449
   Neelapu SS, 2020, BLOOD, V135, P2106, DOI 10.1182/blood.2019004162
   Neelapu SS, 2018, NAT REV CLIN ONCOL, V15, P47, DOI 10.1038/nrclinonc.2017.148
   Ormhoj M, 2019, CLIN CANCER RES, V25, P7046, DOI 10.1158/1078-0432.CCR-19-1337
   Osborne W, 2020, J CLIN ONCOL, V38
   Palomba ML, 2020, BLOOD, V136, DOI 10.1182/blood-2020-136158
   Park JH, 2018, NEW ENGL J MED, V378, P449, DOI 10.1056/NEJMoa1709919
   Peinert S, 2010, GENE THER, V17, P678, DOI 10.1038/gt.2010.21
   Radhakrishnan SV, 2017, BLOOD, V130
   Ramos CA, 2020, J CLIN ONCOL, V38, P3794, DOI 10.1200/JCO.20.01342
   Ramos CA, 2017, J CLIN INVEST, V127, P3468, DOI 10.1172/JCI94306
   Ramos CA, 2016, J CLIN INVEST, V126, P2588, DOI 10.1172/JCI86000
   Rapoport AP, 2015, NAT MED, V21, P914, DOI 10.1038/nm.3910
   Research C, 2021, RES C DE FDA APPR LI
   Rivas-Delgado A, 2019, BRIT J HAEMATOL, V184, P753, DOI 10.1111/bjh.15708
   Samur MK, 2021, NAT COMMUN, V12, DOI 10.1038/s41467-021-21177-5
   Sanchez E, 2012, BRIT J HAEMATOL, V158, P727, DOI 10.1111/j.1365-2141.2012.09241.x
   Schmidts A, 2019, BLOOD ADV, V3, P3248, DOI 10.1182/bloodadvances.2019000703
   Schuster SJ, 2019, NEW ENGL J MED, V380, P45, DOI 10.1056/NEJMoa1804980
   Sehgal AR, 2019, BLOOD, V134, DOI 10.1182/blood-2019-127658
   Shah BD, 2019, J CLIN ONCOL, V37
   Siegel RL, 2020, CA-CANCER J CLIN, V70, P7, DOI 10.3322/caac.21590
   Smith EL, 2019, SCI TRANSL MED, V11, DOI 10.1126/scitranslmed.aau7746
   STEIN H, 1985, BLOOD, V66, P848
   STEVENSON FK, 1991, BLOOD, V77, P1071
   Suzuki R, 2010, INT J HEMATOL, V91, P303, DOI 10.1007/s12185-010-0492-1
   Tai YT, 2005, CANCER RES, V65, P5898, DOI 10.1158/0008-5472.CAN-04-4125
   Tai YT, 2008, BLOOD, V112, P1329, DOI 10.1182/blood-2007-08-107292
   Tai YT, 2015, IMMUNOTHERAPY-UK, V7, P1187, DOI 10.2217/imt.15.77
   Themeli M, 2013, NAT BIOTECHNOL, V31, P928, DOI 10.1038/nbt.2678
   US Food & Drug Administration, FDA APPR 1 CELL BAS
   VANCAMP B, 1990, BLOOD, V76, P377
   Wang KM, 2012, EXP HEMATOL ONCOL, V1, DOI 10.1186/2162-3619-1-36
   Wang MH, 2020, NEW ENGL J MED, V382, P1331, DOI 10.1056/NEJMoa1914347
   Weber EW, 2019, BLOOD ADV, V3, P711, DOI 10.1182/bloodadvances.2018028720
   Wei JS, 2020, SIGNAL TRANSDUCT TAR, V5, DOI 10.1038/s41392-020-00256-x
   Went P, 2006, J CLIN ONCOL, V24, P2472, DOI 10.1200/JCO.2005.03.6327
   Wijdenes J, 1996, BRIT J HAEMATOL, V94, P318, DOI 10.1046/j.1365-2141.1996.d01-1811.x
   Woodard LE, 2015, TRENDS BIOTECHNOL, V33, P525, DOI 10.1016/j.tibtech.2015.06.009
   Zhang R, 2020, BLOOD, V136, DOI 10.1182/blood-2020-141515
   Zhu YM, 2016, EUR J HAEMATOL, V96, P389, DOI 10.1111/ejh.12602
NR 107
TC 1
Z9 1
U1 2
U2 2
PU DOVE MEDICAL PRESS LTD
PI ALBANY
PA PO BOX 300-008, ALBANY, AUCKLAND 0752, NEW ZEALAND
SN 1178-6930
J9 ONCOTARGETS THER
JI OncoTargets Ther.
PY 2021
VL 14
BP 2185
EP 2201
DI 10.2147/OTT.S242018
PG 17
WC Biotechnology & Applied Microbiology; Oncology
SC Biotechnology & Applied Microbiology; Oncology
GA RC2HF
UT WOS:000632624200001
PM 33814917
OA Green Published, gold
DA 2021-10-28
ER

PT J
AU Chen, L
   Qiao, DJ
   Wang, JT
   Tian, G
   Wang, MJ
AF Chen, Lei
   Qiao, Dongjuan
   Wang, Juntao
   Tian, Geng
   Wang, Mingjun
TI Cancer immunotherapy with lymphocytes genetically engineered with T cell
   receptors for solid cancers
SO IMMUNOLOGY LETTERS
LA English
DT Review
DE Immunotherapy; TCR engineered T cells; Solid cancers
ID ENHANCED ANTITUMOR-ACTIVITY; BLOOD MONONUCLEAR-CELLS; PERIPHERAL-BLOOD;
   TUMOR-REGRESSION; GENE-TRANSFER; ADOPTIVE IMMUNOTHERAPY; CYTOTOXIC
   ACTIVITY; COMPLETE RESPONSES; IMMUNE-RESPONSES; TRANSFER THERAPY
AB Adoptive transfer of T cells genetically engineered with chimeric antigen receptors (CAR-T cells) have proven to be highly effective for treating CD19(+) B cell-derived hematologic malignancies. However, due to the lack of ideal tumor surface antigens, CAR-T cell therapy has limited success in treating solid tumors. T cells genetically engineered with T cell receptors (TCR-T cells) recognize intracellular and cell-surface antigens in the context of major histocompatibility complex (MHC) presentation and thus have the potential to access much more target antigens than CAR-T cells, providing great promise in treating solid tumors. There is an increasing interest in the application of TCR-T cell therapy for solid tumors, and fifty-six clinical trials are undergoing worldwide to confirm its validity. In this review, we summarize the recent progress in clinical studies of TCR-T cell therapy, describe strategies in the preparation and characterization of TCR-T cells, focusing on antigen selection, TCR isolation and methods to further enhance the potency of adoptively transferred cells.
C1 [Chen, Lei; Qiao, Dongjuan; Wang, Juntao; Wang, Mingjun] Shenzhen Int Biol Valley Life Sci Ind Pk, Dept Res & Dev, Shenzhen Inst Innovat & Translat Med, Shenzhen, Guangdong, Peoples R China.
   [Tian, Geng] Shenzhen Univ, Shenzhen Peoples Hosp 2, Affiliated Hosp 1, Dept Oncol, Shenzhen 518035, Guangdong, Peoples R China.
RP Wang, MJ (corresponding author), Shenzhen Int Biol Valley Life Sci Ind Pk, Dept Res & Dev, Shenzhen Inst Innovat & Translat Med, Shenzhen, Guangdong, Peoples R China.
EM mingjunw@szinno.com
OI WANG, MINGJUN/0000-0002-5848-0444
FU Shenzhen Peacock Plan [KQTD20130416114522736]; Shenzhen Basic Research
   Program [JCYJ20170412102821202, JCYJ20180507182902330]; Special Funds
   for Dapeng New District Industry Development [KY20150116]; Natural
   Science Foundation of Guangdong ProvinceNational Natural Science
   Foundation of Guangdong Province [2016A030313238]
FX This work was supported by Shenzhen Peacock Plan [grant number,
   KQTD20130416114522736], Shenzhen Basic Research Program [grant numbers,
   JCYJ20170412102821202 and JCYJ20180507182902330], Special Funds for
   Dapeng New District Industry Development [grant numbers, KY20150116] and
   Natural Science Foundation of Guangdong Province [grant number,
   2016A030313238].
CR Andrade PA, 2009, INT J CANCER, V125, P1912, DOI 10.1002/ijc.24590
   Batich KA, 2017, CLIN CANCER RES, V23, P1898, DOI 10.1158/1078-0432.CCR-16-2057
   Bellone M, 2013, FRONT ONCOL, V3, DOI 10.3389/fonc.2013.00231
   Bernhard H, 2005, METH MOLEC MED, V109, P175
   Bertoletti A., 2006, ONCOIMMUNOLOGY, V4, P19
   Bialer G, 2010, J IMMUNOL, V184, P6232, DOI 10.4049/jimmunol.0902047
   Birrer RB, 2003, ANN CLIN LAB SCI, V33, P39
   Bollard CM, 2014, J CLIN ONCOL, V32, P798, DOI 10.1200/JCO.2013.51.5304
   Buckanovich RJ, 2008, NAT MED, V14, P28, DOI 10.1038/nm1699
   Bushman FD, 2003, CELL, V115, P135, DOI 10.1016/S0092-8674(03)00760-8
   Butler MO, 2011, SCI TRANSL MED, V3, DOI 10.1126/scitranslmed.3002207
   Chaturvedi AK, 2010, J ADOLESCENT HEALTH, V46, pS20, DOI 10.1016/j.jadohealth.2010.01.016
   Cheever MAM, 2008, IMMUNOL REV, V222, P357, DOI 10.1111/j.1600-065X.2008.00604.x
   Chen WQ, 2016, CA-CANCER J CLIN, V66, P115, DOI 10.3322/caac.21338
   Cherkasova E, 2013, FRONT ONCOL, V3, DOI 10.3389/fonc.2013.00243
   Cohen CJ, 2007, CANCER RES, V67, P3898, DOI 10.1158/0008-5472.CAN-06-3986
   Cohen CJ, 2006, CANCER RES, V66, P8878, DOI 10.1158/0008-5472.CAN-06-1450
   Cohen CJ, 2015, J CLIN INVEST, V125, P3981, DOI 10.1172/JCI82416
   D'Angelo SP, 2018, CANCER DISCOV, V8, P944, DOI 10.1158/2159-8290.CD-17-1417
   Deniger DC, 2016, MOL THER, V24, P1078, DOI 10.1038/mt.2016.51
   Dossinger G, 2013, PLOS ONE, V8, DOI 10.1371/journal.pone.0061384
   Draper LM, 2015, CLIN CANCER RES, V21, P4431, DOI 10.1158/1078-0432.CCR-14-3341
   Dudley ME, 2003, J IMMUNOTHER, V26, P332, DOI 10.1097/00002371-200307000-00005
   Dziurzynski K, 2012, NEURO-ONCOLOGY, V14, P246, DOI 10.1093/neuonc/nor227
   Fraietta JA, 2018, NAT MED, V24, P563, DOI 10.1038/s41591-018-0010-1
   Garber K., 2019, NAT BIOTECHNOL
   GATELY MK, 1993, CANCER INVEST, V11, P500, DOI 10.3109/07357909309018881
   Gattinoni L, 2006, BLOOD, V108, P3818, DOI 10.1182/blood-2006-07-034066
   Goff S.L., 2019, CLIN CANC RES
   Gottschalk S, 2005, LEUKEMIA LYMPHOMA, V46, P1, DOI 10.1080/10428190400002202
   Gros A, 2016, NAT MED, V22, P433, DOI 10.1038/nm.4051
   Haga-Friedman A, 2012, J IMMUNOL, V188, P5538, DOI 10.4049/jimmunol.1103020
   Hammarstrom S., 1999, SEMINARS CANC BIOL
   Heiser A, 2002, J CLIN INVEST, V109, P409, DOI 10.1172/JCI200214364
   Hinrichs C.S., 2017, AM SOC CLIN ONCOL
   Hinrichs CS, 2013, NAT BIOTECHNOL, V31, P999, DOI 10.1038/nbt.2725
   Howie B, 2015, SCI TRANSL MED, V7, DOI 10.1126/scitranslmed.aac5624
   Hu BL, 2017, CELL REP, V20, P3025, DOI 10.1016/j.celrep.2017.09.002
   Huang JP, 2005, J IMMUNOTHER, V28, P258, DOI 10.1097/01.cji.0000158855.92792.7a
   Hurton LV, 2016, P NATL ACAD SCI USA, V113, pE7788, DOI 10.1073/pnas.1610544113
   Inderberg EM, 2017, ONCOIMMUNOLOGY, V6, DOI 10.1080/2162402X.2017.1302631
   Iyer RK, 2018, FRONT MED-LAUSANNE, V5, DOI 10.3389/fmed.2018.00150
   Jaigirdar A, 2016, J IMMUNOTHER, V39, P105, DOI 10.1097/CJI.0000000000000116
   Jain RK, 2005, SCIENCE, V307, P58, DOI 10.1126/science.1104819
   John LB, 2013, CLIN CANCER RES, V19, P5636, DOI 10.1158/1078-0432.CCR-13-0458
   Johnson LA, 2006, J IMMUNOL, V177, P6548, DOI 10.4049/jimmunol.177.9.6548
   Johnson LA, 2009, BLOOD, V114, P535, DOI 10.1182/blood-2009-03-211714
   Kamphorst AO, 2017, P NATL ACAD SCI USA, V114, P4993, DOI 10.1073/pnas.1705327114
   KENNEDY MK, 1994, EUR J IMMUNOL, V24, P2271, DOI 10.1002/eji.1830241002
   Kunert A, 2017, CLIN CANCER RES, V23, P6012, DOI 10.1158/1078-0432.CCR-17-1012
   Lewinski MK, 2005, ADV GENET, V55, P147, DOI 10.1016/S0065-2660(05)55005-3
   Li LP, 2010, NAT MED, V16, P1029, DOI 10.1038/nm.2197
   Linette GP, 2013, BLOOD, V122, P863, DOI 10.1182/blood-2013-03-490565
   Lu YC, 2017, J CLIN ONCOL, V35, P3322, DOI 10.1200/JCO.2017.74.5463
   Magee MS, 2014, DISCOV MED, V18, P265
   MANETTI R, 1993, J EXP MED, V177, P1199, DOI 10.1084/jem.177.4.1199
   Masopust D, 2013, NAT REV IMMUNOL, V13, P309, DOI 10.1038/nri3442
   Maus MV, 2002, NAT BIOTECHNOL, V20, P143, DOI 10.1038/nbt0202-143
   MEHROTRA PT, 1993, J IMMUNOL, V151, P2444
   Moon EK, 2016, CLIN CANCER RES, V22, P436, DOI 10.1158/1078-0432.CCR-15-1070
   Morgan RA, 2006, SCIENCE, V314, P126, DOI 10.1126/science.1129003
   Morgan RA, 2013, J IMMUNOTHER, V36, P133, DOI 10.1097/CJI.0b013e3182829903
   Nowicki TS, 2019, CLIN CANCER RES, V25, P2096, DOI 10.1158/1078-0432.CCR-18-3496
   Obenaus M, 2015, NAT BIOTECHNOL, V33, P402, DOI 10.1038/nbt.3147
   Overwijk WW, 2003, J EXP MED, V198, P569, DOI 10.1084/jem.20030590
   Palmer DC, 2004, J IMMUNOL, V173, P7209, DOI 10.4049/jimmunol.173.12.7209
   Palmer DC, 2008, P NATL ACAD SCI USA, V105, P8061, DOI 10.1073/pnas.0710929105
   Parkhurst M, 2017, CLIN CANCER RES, V23, P2491, DOI 10.1158/1078-0432.CCR-16-2680
   Parkhurst MR, 2011, MOL THER, V19, P620, DOI 10.1038/mt.2010.272
   Peng PD, 2009, GENE THER, V16, P1042, DOI 10.1038/gt.2009.54
   Peng WY, 2012, CANCER RES, V72, P5209, DOI 10.1158/0008-5472.CAN-12-1187
   Powell DJ, 2006, J IMMUNOL, V177, P6527, DOI 10.4049/jimmunol.177.9.6527
   Pule MA, 2008, NAT MED, V14, P1264, DOI 10.1038/nm.1882
   Quezada SA, 2010, J EXP MED, V207, P637, DOI 10.1084/jem.20091918
   Rapoport AP, 2015, NAT MED, V21, P914, DOI 10.1038/nm.3910
   Robbins PF, 2015, CLIN CANCER RES, V21, P1019, DOI 10.1158/1078-0432.CCR-14-2708
   Robbins PF, 2013, NAT MED, V19, P747, DOI 10.1038/nm.3161
   Robbins PF, 2011, J CLIN ONCOL, V29, P917, DOI 10.1200/JCO.2010.32.2537
   Robertson MJ, 2006, CLIN CANCER RES, V12, P4265, DOI 10.1158/1078-0432.CCR-06-0121
   Roeder C, 2005, ARCH DERMATOL RES, V296, P314, DOI 10.1007/s00403-004-0527-7
   Rosenberg SA, 2011, CLIN CANCER RES, V17, P4550, DOI 10.1158/1078-0432.CCR-11-0116
   Rupp LJ, 2017, SCI REP-UK, V7, DOI 10.1038/s41598-017-00462-8
   Shrimali RK, 2010, CANCER RES, V70, P6171, DOI 10.1158/0008-5472.CAN-10-0153
   Slaney CY, 2017, CLIN CANCER RES, V23, P2478, DOI 10.1158/1078-0432.CCR-16-1860
   Straetemans T, 2012, HUM GENE THER, V23, P187, DOI 10.1089/hum.2010.126
   Tajima K, 2003, LUNG CANCER-J IASLC, V42, P23, DOI 10.1016/S0169-5002(03)00244-7
   Tan AT, 2019, GASTROENTEROLOGY, V156, P1862, DOI 10.1053/j.gastro.2019.01.251
   Tashiro H, 2017, CELL RES, V27, P59, DOI 10.1038/cr.2016.153
   Thomas R, 2018, FRONT IMMUNOL, V9, DOI 10.3389/fimmu.2018.00947
   Tran E, 2016, NEW ENGL J MED, V375, P2255, DOI 10.1056/NEJMoa1609279
   Tran KQ, 2008, J IMMUNOTHER, V31, P742, DOI 10.1097/CJI.0b013e31818403d5
   Turchaninova MA, 2013, EUR J IMMUNOL, V43, P2507, DOI 10.1002/eji.201343453
   Vannucci L, 2013, NEW MICROBIOL, V36, P1
   Wang HY, 2005, J IMMUNOL, V174, P2661, DOI 10.4049/jimmunol.174.5.2661
   Wang MJ, 2014, IMMUNOTHERAPY-UK, V6, P1265, DOI 10.2217/imt.14.86
   WANG RF, 1995, J EXP MED, V181, P799, DOI 10.1084/jem.181.2.799
   Wang RF, 1999, SCIENCE, V284, P1351, DOI 10.1126/science.284.5418.1351
   Wang RF, 1999, J EXP MED, V189, P1659, DOI 10.1084/jem.189.10.1659
   Wang RF, 1996, J EXP MED, V183, P1131, DOI 10.1084/jem.183.3.1131
   Wang RF, 2017, CELL RES, V27, P11, DOI 10.1038/cr.2016.155
   Wilson EH, 2010, J CLIN INVEST, V120, P1368, DOI 10.1172/JCI41911
   Xia Y, 2018, ONCOL LETT, V16, P6998, DOI 10.3892/ol.2018.9534
   Yang SC, 2013, CANCER IMMUNOL IMMUN, V62, P727, DOI 10.1007/s00262-012-1378-2
   Yossef R, 2018, JCI INSIGHT, V3, DOI 10.1172/jci.insight.122467
   Zhang L, 2015, CLIN CANCER RES, V21, P2278, DOI 10.1158/1078-0432.CCR-14-2085
   Zhang L, 2011, MOL THER, V19, P751, DOI 10.1038/mt.2010.313
   Zhang X., 1998, IMMUNITY, V8
   Zhou JH, 2005, J IMMUNOL, V175, P7046, DOI 10.4049/jimmunol.175.10.7046
   Zhou JH, 2005, J IMMUNOTHER, V28, P53, DOI 10.1097/00002371-200501000-00007
   Zhu YY, 2001, BIOTECHNIQUES, V30, P892, DOI 10.2144/01304pf02
NR 110
TC 5
Z9 7
U1 1
U2 21
PU ELSEVIER
PI AMSTERDAM
PA RADARWEG 29, 1043 NX AMSTERDAM, NETHERLANDS
SN 0165-2478
EI 1879-0542
J9 IMMUNOL LETT
JI Immunol. Lett.
PD DEC
PY 2019
VL 216
BP 51
EP 62
DI 10.1016/j.imlet.2019.10.002
PG 12
WC Immunology
SC Immunology
GA JU4HR
UT WOS:000501639200008
PM 31597088
DA 2021-10-28
ER

PT J
AU Mangal, JL
   Handlos, JL
   Esrafili, A
   Inamdar, S
   Mcmillian, S
   Wankhede, M
   Gottardi, R
   Acharya, AP
AF Mangal, Joslyn L.
   Handlos, Jamie L.
   Esrafili, Arezoo
   Inamdar, Sahil
   Mcmillian, Sidnee
   Wankhede, Mamta
   Gottardi, Riccardo
   Acharya, Abhinav P.
TI Engineering Metabolism of Chimeric Antigen Receptor (CAR) Cells for
   Developing Efficient Immunotherapies
SO CANCERS
LA English
DT Review
DE CAR macrophage; CAR T cell; immunotherapy; solid tumors;
   immunometabolism; tumor microenvironment
AB Simple Summary
   This review paper here describes the recent progress that has been made in chimeric antigen receptor (CAR) -based therapies for treatment of tumors and the role of metabolism in the tumor microenvironment in relation to these therapies. Moreover, this manuscript also discusses role of different CAR-based cells for treatment of solid tumors, which is a major challenge in the CAR immunotherapy field.
   Chimeric antigen receptor (CAR) T cell-based therapies have shown tremendous advancement in clinical and pre-clinical studies for the treatment of hematological malignancies, such as the refractory of pre-B cell acute lymphoblastic leukemia (B-ALL), chronic lymphocytic leukemia (CLL), and large B cell lymphoma (LBCL). However, CAR T cell therapy for solid tumors has not been successful clinically. Although, some research efforts, such as combining CARs with immune checkpoint inhibitor-based therapy, have been used to expand the application of CAR T cells for the treatment of solid tumors. Importantly, further understanding of the coordination of nutrient and energy supplies needed for CAR T cell expansion and function, especially in the tumor microenvironment (TME), is greatly needed. In addition to CAR T cells, there is great interest in utilizing other types of CAR immune cells, such as CAR NK and CAR macrophages that can infiltrate solid tumors. However, the metabolic competition in the TME between cancer cells and immune cells remains a challenge. Bioengineering technologies, such as metabolic engineering, can make a substantial contribution when developing CAR cells to have an ability to overcome nutrient-paucity in the solid TME. This review introduces technologies that have been used to generate metabolically fit CAR-immune cells as a treatment for hematological malignancies and solid tumors, and briefly discusses the challenges to treat solid tumors with CAR-immune cells.
C1 [Mangal, Joslyn L.; Acharya, Abhinav P.] Arizona State Univ, Sch Biol & Hlth Syst Engn, Biol Design Grad Program, Tempe, AZ 85281 USA.
   [Handlos, Jamie L.; Esrafili, Arezoo; Inamdar, Sahil; Mcmillian, Sidnee; Wankhede, Mamta; Acharya, Abhinav P.] Arizona State Univ, Sch Engn Matter Transport & Energy, Dept Chem Engn, Tempe, AZ 85281 USA.
   [Gottardi, Riccardo] Univ Penn, Perelman Sch Med, Div Pulm Med, Dept Pediat, Philadelphia, PA 19104 USA.
   [Gottardi, Riccardo] Fdn Ri MED, I-90133 Palermo, Italy.
   [Acharya, Abhinav P.] Arizona State Univ, Sch Engn Matter Transport & Energy, Dept Mat Sci & Engn, Tempe, AZ 85281 USA.
   [Acharya, Abhinav P.] Biodesign Ctr Immunotherapy Vaccines & Virotherap, Tempe, AZ 85281 USA.
RP Acharya, AP (corresponding author), Arizona State Univ, Sch Biol & Hlth Syst Engn, Biol Design Grad Program, Tempe, AZ 85281 USA.; Acharya, AP (corresponding author), Arizona State Univ, Sch Engn Matter Transport & Energy, Dept Chem Engn, Tempe, AZ 85281 USA.; Acharya, AP (corresponding author), Arizona State Univ, Sch Engn Matter Transport & Energy, Dept Mat Sci & Engn, Tempe, AZ 85281 USA.; Acharya, AP (corresponding author), Biodesign Ctr Immunotherapy Vaccines & Virotherap, Tempe, AZ 85281 USA.
EM jmangal@asu.edu; jhandlos@asu.edu; aesrafil@asu.edu;
   sahil.inamdar@asu.edu; smcmill4@asu.edu; mamta.wankhede@asu.edu;
   GOTTARDIR@email.chop.edu; abhi.acharya@asu.edu
OI Gottardi, Riccardo/0000-0001-8040-5531; Esrafili,
   Arezoo/0000-0001-6074-5395; Mangal, Joslyn/0000-0003-0774-1066
FU Ri.MED Foundation (Italy); Children's Hospital of Philadelphia Research
   Institute; Frontier Program in Airway Disorders of the Children's
   Hospital of Philadelphia; Arizona State University
FX This work was supported in part by Ri.MED Foundation (Italy), the
   Children's Hospital of Philadelphia Research Institute, and the Frontier
   Program in Airway Disorders of the Children's Hospital of Philadelphia
   to RLG. This work was also supported by start-up funds from Arizona
   State University to APA.
CR Abate-Daga D, 2016, MOL THER-ONCOLYTICS, V3, DOI 10.1038/mto.2016.14
   Acharya AP, 2008, BIOMATERIALS, V29, P4736, DOI 10.1016/j.biomaterials.2008.08.040
   Acharya AP, 2017, ADV FUNCT MATER, V27, DOI 10.1002/adfm.201604366
   Acharya AP, 2016, J MATER CHEM B, V4, P1672, DOI 10.1039/c5tb01754h
   Acharya AP, 2009, BIOMATERIALS, V30, P4168, DOI 10.1016/j.biomaterials.2009.04.032
   Afolabi LO, 2019, IMMUNOLOGY, V158, P63, DOI 10.1111/imm.13094
   Almeida L, 2016, SEMIN IMMUNOL, V28, P514, DOI 10.1016/j.smim.2016.10.009
   Baitsch L, 2012, TRENDS IMMUNOL, V33, P364, DOI 10.1016/j.it.2012.02.006
   Basar R, 2020, BLOOD ADV, V4, P5868, DOI 10.1182/bloodadvances.2020002547
   Batlevi CL, 2016, NAT REV CLIN ONCOL, V13, P25, DOI 10.1038/nrclinonc.2015.187
   Brand A, 2016, CELL METAB, V24, P657, DOI 10.1016/j.cmet.2016.08.011
   Brudno JN, 2018, NAT REV CLIN ONCOL, V15, P31, DOI 10.1038/nrclinonc.2017.128
   Buck MD, 2015, J EXP MED, V212, P1345, DOI 10.1084/jem.20151159
   Cairns RA, 2011, NAT REV CANCER, V11, P85, DOI 10.1038/nrc2981
   Caratelli S, 2020, INT J CANCER, V146, P236, DOI 10.1002/ijc.32663
   Caruana I, 2015, NAT MED, V21, P524, DOI 10.1038/nm.3833
   Cham CM, 2008, EUR J IMMUNOL, V38, P2438, DOI 10.1002/eji.200838289
   Chang CH, 2015, CELL, V162, P1229, DOI 10.1016/j.cell.2015.08.016
   Chang CH, 2013, CELL, V153, P1239, DOI 10.1016/j.cell.2013.05.016
   Chen Q, 2019, ADV MATER, V31, DOI 10.1002/adma.201900192
   Chen XF, 2016, OXID MED CELL LONGEV, V2016, DOI 10.1155/2016/1580967
   Clemenceau B, 2006, BLOOD, V107, P4669, DOI 10.1182/blood-2005-09-3775
   D'Aloia MM, 2018, CELL DEATH DIS, V9, DOI 10.1038/s41419-018-0278-6
   Das RK, 2018, CANCER RES, V78, DOI 10.1158/1538-7445.AM2018-1631
   Delgoffe GM, 2011, NAT IMMUNOL, V12, P295, DOI 10.1038/ni.2005
   Dietl K, 2010, J IMMUNOL, V184, P1200, DOI 10.4049/jimmunol.0902584
   Fallah J, 2019, CURR ONCOL REP, V21, DOI 10.1007/s11912-019-0752-z
   Fang F, 2017, SEMIN IMMUNOL, V31, P37, DOI 10.1016/j.smim.2017.07.009
   Finicle BT, 2018, NAT REV CANCER, V18, P619, DOI 10.1038/s41568-018-0048-x
   Fischer K, 2007, BLOOD, V109, P3812, DOI 10.1182/blood-2006-07-035972
   Frauwirth KA, 2002, IMMUNITY, V16, P769, DOI 10.1016/S1074-7613(02)00323-0
   Frey NV, 2016, AM J HEMATOL, V91, P146, DOI 10.1002/ajh.24238
   Gang M, 2020, BLOOD, V136, P2308, DOI 10.1182/blood.2020006619
   Geiger R, 2016, CELL, V167, P829, DOI 10.1016/j.cell.2016.09.031
   Gilham DE, 2012, TRENDS MOL MED, V18, P377, DOI 10.1016/j.molmed.2012.04.009
   Guedan S, 2018, JCI INSIGHT, V3, DOI 10.1172/jci.insight.96976
   Haas R, 2015, PLOS BIOL, V13, DOI 10.1371/journal.pbio.1002202
   Hamid O, 2013, NEW ENGL J MED, V369, P134, DOI 10.1056/NEJMoa1305133
   Heinmoller P, 2003, CLIN CANCER RES, V9, P5238
   Herbel C, 2016, CLIN TRANSL MED, V5, DOI 10.1186/s40169-016-0110-9
   Hinrichs CS, 2008, BLOOD, V111, P5326, DOI 10.1182/blood-2007-09-113050
   Ho PC, 2016, J IMMUNOTHER CANCER, V4, DOI 10.1186/s40425-016-0109-1
   Ho PC, 2015, CELL, V162, P1217, DOI 10.1016/j.cell.2015.08.012
   Hope HC, 2019, EUR J IMMUNOL, V49, P1147, DOI 10.1002/eji.201848058
   Hu WH, 2019, CANCER IMMUNOL IMMUN, V68, P365, DOI 10.1007/s00262-018-2281-2
   Hu Y, 2018, ACTA PHARMACOL SIN, V39, P167, DOI 10.1038/aps.2017.125
   Irving M, 2017, FRONT IMMUNOL, V8, DOI 10.3389/fimmu.2017.00267
   Itakura E, 2011, MODERN PATHOL, V24, P801, DOI 10.1038/modpathol.2011.5
   Jena B, 2014, CURR HEMATOL MALIG R, V9, P50, DOI 10.1007/s11899-013-0197-7
   Juillerat A, 2017, SCI REP-UK, V7, DOI 10.1038/srep39833
   June CH, 2018, SCIENCE, V359, P1361, DOI 10.1126/science.aar6711
   Kawalekar OU, 2016, IMMUNITY, V44, P380, DOI 10.1016/j.immuni.2016.01.021
   Klichinsky M, 2020, NAT BIOTECHNOL, V38, P947, DOI 10.1038/s41587-020-0462-y
   Kolev M, 2015, IMMUNITY, V42, P1033, DOI 10.1016/j.immuni.2015.05.024
   Kouidhi S, 2017, FRONT IMMUNOL, V8, DOI 10.3389/fimmu.2017.00270
   Kudo K, 2014, CANCER RES, V74, P93, DOI 10.1158/0008-5472.CAN-13-1365
   Kumar A, 2021, INT IMMUNOL, V33, P17, DOI 10.1093/intimm/dxaa046
   Le Bourgeois T, 2018, FRONT ONCOL, V8, DOI 10.3389/fonc.2018.00237
   Lim AR, 2020, ELIFE, V9, DOI 10.7554/eLife.55185
   Lin CY, 2020, SEMIN HEMATOL, V57, P194, DOI 10.1053/j.seminhematol.2020.10.002
   Lind DS, 2004, J NUTR, V134, p2837S, DOI 10.1093/jn/134.10.2837S
   Liu E, 2018, LEUKEMIA, V32, P520, DOI 10.1038/leu.2017.226
   Liu EL, 2020, NEW ENGL J MED, V382, P545, DOI 10.1056/NEJMoa1910607
   Liu XD, 2010, BLOOD, V115, P3520, DOI 10.1182/blood-2009-09-246124
   Majzner RG, 2018, CANCER DISCOV, V8, P1219, DOI 10.1158/2159-8290.CD-18-0442
   Majzner RG, 2017, CANCER CELL, V31, P476, DOI 10.1016/j.ccell.2017.03.002
   Mangal JL, 2020, J MATER CHEM B, V8, P5195, DOI 10.1039/d0tb00790k
   Martinez M, 2019, FRONT IMMUNOL, V10, DOI 10.3389/fimmu.2019.00128
   Massague J, 2008, CELL, V134, P215, DOI 10.1016/j.cell.2008.07.001
   Michels Judith, 2013, Int J Cell Biol, V2013, P705294, DOI 10.1155/2013/705294
   Morrissey MA, 2018, ELIFE, V7, DOI 10.7554/eLife.36688
   Muller AJ, 2005, CANCER RES, V65, P8065, DOI 10.1158/0008-5472.CAN-05-2213
   Navin I, 2020, CANCERS, V12, DOI 10.3390/cancers12123871
   Newick K, 2017, ANNU REV MED, V68, P139, DOI 10.1146/annurev-med-062315-120245
   Noman MZ, 2014, J EXP MED, V211, P781, DOI 10.1084/jem.20131916
   O'Neill LAJ, 2016, J EXP MED, V213, P15, DOI 10.1084/jem.20151570
   O'Sullivan D, 2015, TRENDS IMMUNOL, V36, P71, DOI 10.1016/j.it.2014.12.004
   Ochi F, 2014, CANCER IMMUNOL RES, V2, P249, DOI 10.1158/2326-6066.CIR-13-0099-T
   Parihar R, 2019, CANCER IMMUNOL RES, V7, P363, DOI 10.1158/2326-6066.CIR-18-0572
   Patel S, 2019, FRONT ONCOL, V9, DOI 10.3389/fonc.2019.00196
   Patsoukis N, 2017, FRONT IMMUNOL, V8, DOI 10.3389/fimmu.2017.00330
   Patsoukis N, 2015, NAT COMMUN, V6, DOI 10.1038/ncomms7692
   Pavlova NN, 2016, CELL METAB, V23, P27, DOI 10.1016/j.cmet.2015.12.006
   Pearce Erika L, 2013, Science, V342, P1242454, DOI 10.1126/science.1242454
   Pearce EL, 2013, IMMUNITY, V38, P633, DOI 10.1016/j.immuni.2013.04.005
   Pule MA, 2005, MOL THER, V12, P933, DOI 10.1016/j.ymthe.2005.04.016
   Rataj F, 2019, BRIT J CANCER, V120, P79, DOI 10.1038/s41416-018-0341-1
   Rautela J., 2018, EFFICIENT GENOME EDI, P406934, DOI [10.1101/406934, DOI 10.1101/406934]
   Rezvani K, 2017, MOL THER, V25, P1769, DOI 10.1016/j.ymthe.2017.06.012
   Sadelain M, 2015, J CLIN INVEST, V125, P3392, DOI 10.1172/JCI80010
   Sahm C, 2012, CANCER IMMUNOL IMMUN, V61, P1451, DOI 10.1007/s00262-012-1212-x
   Scharping NE, 2016, IMMUNITY, V45, P374, DOI 10.1016/j.immuni.2016.07.009
   Sekiba K, 2017, BIOCHEM BIOPH RES CO, V486, P521, DOI 10.1016/j.bbrc.2017.03.076
   Shah NN, 2019, NAT REV CLIN ONCOL, V16, P372, DOI 10.1038/s41571-019-0184-6
   Sotillo E, 2015, CANCER DISCOV, V5, P1282, DOI 10.1158/2159-8290.CD-15-1020
   Srivastava MK, 2010, CANCER RES, V70, P68, DOI 10.1158/0008-5472.CAN-09-2587
   Terren I, 2019, FRONT IMMUNOL, V10, DOI 10.3389/fimmu.2019.02278
   Wan H, 2020, TUMORI J, V106, P55, DOI 10.1177/0300891619868287
   Weinkove R, 2019, CLIN TRANSL IMMUNOL, V8, DOI 10.1002/cti2.1049
   Wolchok JD, 2013, NEW ENGL J MED, V369, P122, DOI 10.1056/NEJMoa1302369
   Xie GZ, 2020, EBIOMEDICINE, V59, DOI 10.1016/j.ebiom.2020.102975
   Yee C, 2018, CURR OPIN IMMUNOL, V51, P197, DOI 10.1016/j.coi.2018.04.007
   Yilmaz A, 2020, J HEMATOL ONCOL, V13, DOI 10.1186/s13045-020-00998-9
   Yong CSM, 2017, IMMUNOL CELL BIOL, V95, P356, DOI 10.1038/icb.2016.128
   Zah E, 2016, CANCER IMMUNOL RES, V4, P498, DOI 10.1158/2326-6066.CIR-15-0231
   Zhang C, 2017, BIOMARK RES, V5, DOI 10.1186/s40364-017-0102-y
   Zhang EH, 2017, J HEMATOL ONCOL, V10, DOI 10.1186/s13045-016-0379-6
   Zhang Y, 2017, CANCER CELL, V32, P377, DOI 10.1016/j.ccell.2017.08.004
NR 108
TC 0
Z9 0
U1 2
U2 2
PU MDPI
PI BASEL
PA ST ALBAN-ANLAGE 66, CH-4052 BASEL, SWITZERLAND
EI 2072-6694
J9 CANCERS
JI Cancers
PD MAR
PY 2021
VL 13
IS 5
AR 1123
DI 10.3390/cancers13051123
PG 18
WC Oncology
SC Oncology
GA QV4MR
UT WOS:000627948400001
PM 33807867
OA Green Published, gold
DA 2021-10-28
ER

PT J
AU Madduri, D
   Dhodapkar, MV
   Lonial, S
   Jagannath, S
   Cho, HJ
AF Madduri, Deepu
   Dhodapkar, Madhav, V
   Lonial, Saar
   Jagannath, Sunday
   Cho, Hearn Jay
TI SOHO State of the Art Updates and Next Questions: T-Cell-Directed Immune
   Therapies for Multiple Myeloma: Chimeric Antigen Receptor-Modified T
   Cells and Bispecific T-Cell-Engaging Agents
SO CLINICAL LYMPHOMA MYELOMA & LEUKEMIA
LA English
DT Article
DE Bi-specific T cell-engaging agents; CAR-T cells; Immunotherapy; Multiple
   Myeloma
ID BONE-MARROW; DARATUMUMAB MONOTHERAPY; OPEN-LABEL; TRANSPLANTATION;
   DEXAMETHASONE; FLUDARABINE; ELOTUZUMAB; LENALIDOMIDE; MULTICENTER;
   REMISSIONS
AB Therapeutic monoclonal antibodies targeting SLAMF7 and CD38 are the first classes of targeted immunotherapies approved for multiple myeloma, a cancer of plasma cells. These agents are effective, particularly in combination with the immunomodulatory drugs lenalidomide and pomalidomide. The next generation of myeloma immunotherapy under investigation consists of T-cell-directed strategies designed to promote cytotoxic activity against myeloma cells, as embodied by chimeric antigen receptor-modified T cells (CAR-T) and bispecific T-cell-engaging agents. Early clinical trial results with these classes of therapies are promising, with high response rates reported. These strategies appear to be strong activators of immunoresponse, and adverse effects, particularly cytokine release syndrome and cytokine-related encephalopathic syndrome, are common. Ongoing research explores the optimal disease setting and combination therapies for these agents. These studies provide an unprecedented opportunity to understand the mechanisms of action and their relations to adverse effects and resistance to therapy.
C1 [Madduri, Deepu; Jagannath, Sunday; Cho, Hearn Jay] Icahn Sch Med Mt Sinai, Tisch Canc Inst, One Gustave L Levy Pl,Box 1079, New York, NY 10029 USA.
   [Dhodapkar, Madhav, V; Lonial, Saar] Emory Univ, Winship Canc Inst, Dept Hematol & Med Oncol, Atlanta, GA 30322 USA.
RP Cho, HJ (corresponding author), Icahn Sch Med Mt Sinai, Tisch Canc Inst, One Gustave L Levy Pl,Box 1079, New York, NY 10029 USA.
EM hearn.jay.cho@mssm.edu
CR Alyea EP, 1998, BLOOD, V91, P3671, DOI 10.1182/blood.V91.10.3671.3671_3671_3680
   Atamaniuk J, 2012, EUR J CLIN INVEST, V42, P953, DOI 10.1111/j.1365-2362.2012.02679.x
   Auclair D, 2017, BLOOD, V130
   Bailur JK, 2019, JCI INSIGHT, V4, DOI 10.1172/jci.insight.127807
   Bensinger WI, 1996, BLOOD, V88, P2787, DOI 10.1182/blood.V88.7.2787.bloodjournal8872787
   Bensinger WI, 2001, SEMIN HEMATOL, V38, P243, DOI 10.1053/shem.2001.26008
   Boles KS, 2001, IMMUNOGENETICS, V52, P302, DOI 10.1007/s002510000274
   Brudno JN, 2018, J CLIN ONCOL, V36, P2267, DOI 10.1200/JCO.2018.77.8084
   Chen DS, 2013, IMMUNITY, V39, P1, DOI 10.1016/j.immuni.2013.07.012
   Cohen AD, 2017, BLOOD, V130
   Cohen Y, 2013, HEMATOLOGY, V18, P347, DOI 10.1179/1607845413Y.0000000079
   Collins SM, 2013, CANCER IMMUNOL IMMUN, V62, P1841, DOI 10.1007/s00262-013-1493-8
   Davila ML, 2014, SCI TRANSL MED, V6, DOI 10.1126/scitranslmed.3008226
   Dimopoulos MA, 2016, NEW ENGL J MED, V375, P1319, DOI 10.1056/NEJMoa1607751
   Dimopoulos MA, 2018, NEW ENGL J MED, V379, P1811, DOI 10.1056/NEJMoa1805762
   Drent E, 2016, HAEMATOLOGICA, V101, P616, DOI 10.3324/haematol.2015.137620
   Fan F, 2017, J CLIN ONCOL S, V35, P3001, DOI DOI 10.1200/JC0.2017.35.18_
   FENCHEL K, 1995, LEUKEMIA LYMPHOMA, V18, P485, DOI 10.3109/10428199509059649
   Frank DA, 1999, NAT MED, V5, P444, DOI 10.1038/7445
   Frey N, 2017, BEST PRACT RES CL HA, V30, P275, DOI 10.1016/j.beha.2017.07.009
   Gregory T, 2018, AM SOC HEMATOL, V132, P1012
   Grupp SA, 2013, NEW ENGL J MED, V368, P1509, DOI 10.1056/NEJMoa1215134
   Huff CA, 2003, BIOL BLOOD MARROW TR, V9, P312, DOI 10.1016/S1083-8791(03)00075-2
   KEATING MJ, 1990, SEMIN ONCOL, V17, P49
   Kochenderfer JN, 2012, BLOOD, V119, P2709, DOI 10.1182/blood-2011-10-384388
   Krauss AC, 2018, J CLIN ONCOL, V36, DOI 10.1200/JCO.2018.36.15_suppl.8008
   Krejcik J, 2016, BLOOD, V128, P384, DOI 10.1182/blood-2015-12-687749
   Kyle RA, 2008, BLOOD, V111, P2962, DOI 10.1182/blood-2007-10-078022
   Lee DW, 2016, BLOOD, V128, P1533, DOI 10.1182/blood-2016-07-730689
   Lee DW, 2015, LANCET, V385, P517, DOI 10.1016/S0140-6736(14)61403-3
   Lee DW, 2014, BLOOD, V124, P188, DOI 10.1182/blood-2014-05-552729
   Lee HC, 2012, J BIOL CHEM, V287, P31633, DOI 10.1074/jbc.R112.349464
   Levine BL, 2017, MOL THER-METH CLIN D, V4, P92, DOI 10.1016/j.omtm.2016.12.006
   Locke FL, 2017, MOL THER, V25, P285, DOI 10.1016/j.ymthe.2016.10.020
   Lokhorst HM, 2015, NEW ENGL J MED, V373, P1207, DOI 10.1056/NEJMoa1506348
   Longhi MS, 2013, J MOL MED, V91, P165, DOI 10.1007/s00109-012-0991-z
   Lonial S, 2016, LANCET, V387, P1551, DOI 10.1016/S0140-6736(15)01120-4
   MAILANKODY S, 2018, BLOOD S, V132, DOI DOI 10.1182/BLOOD-2018-99-119717
   Matsui W, 2004, BLOOD, V103, P2332, DOI 10.1182/blood-2003-09-3064
   Maude SL, 2018, NEW ENGL J MED, V378, P439, DOI 10.1056/NEJMoa1709866
   Maus MV, 2014, BLOOD, V123, P2625, DOI 10.1182/blood-2013-11-492231
   Neelapu SS, 2018, NAT REV CLIN ONCOL, V15, P47, DOI 10.1038/nrclinonc.2017.148
   Novak AJ, 2004, BLOOD, V103, P689, DOI 10.1182/blood-2003-06-2043
   O'Hara MH, 2019, CANCER RES, V79, DOI 10.1158/1538-7445.AM2019-CT004
   Pandey A, 2017, BLOOD, V130
   Raje N, 2019, NEW ENGL J MED, V380, P1726, DOI 10.1056/NEJMoa1817226
   Richardson PG, 2015, LANCET HAEMATOL, V2, pE516, DOI 10.1016/S2352-3026(15)00197-0
   Sadelain M, 2013, CANCER DISCOV, V3, P388, DOI 10.1158/2159-8290.CD-12-0548
   Schuster SJ, 2019, NEW ENGL J MED, V380, P45, DOI 10.1056/NEJMoa1804980
   Shah N, 2018, BLOOD, V132, DOI 10.1182/blood-2018-99-116953
   Siegel RL, 2019, CA-CANCER J CLIN, V69, P7, DOI 10.3322/caac.21551
   Smith EL, 2019, SCI TRANSL MED, V11, DOI 10.1126/scitranslmed.aau7746
   Topp MS, 2015, LANCET ONCOL, V16, P57, DOI 10.1016/S1470-2045(14)71170-2
   TOPP MS, 2019, J CLIN ONCOL S, V37
   Turtle CJ, 2017, J CLIN ONCOL, V35, P3010, DOI 10.1200/JCO.2017.72.8519
   Wang X, 2015, CANCER GENE THER, V22, P85, DOI 10.1038/cgt.2014.81
   Winograd R, 2015, CANCER IMMUNOL RES, V3, P399, DOI 10.1158/2326-6066.CIR-14-0215
   Zhao WH, 2018, BLOOD, V132, DOI 10.1182/blood-2018-99-110548
NR 58
TC 12
Z9 12
U1 1
U2 4
PU CIG MEDIA GROUP, LP
PI DALLAS
PA 3500 MAPLE AVENUE, STE 750, DALLAS, TX 75219-3931 USA
SN 2152-2650
EI 2152-2669
J9 CL LYMPH MYELOM LEUK
JI Clin. Lymphoma Myeloma Leuk.
PD SEP
PY 2019
VL 19
IS 9
BP 537
EP 544
DI 10.1016/j.clml.2019.08.002
PG 8
WC Oncology; Hematology
SC Oncology; Hematology
GA IU0ZZ
UT WOS:000483307900008
PM 31427259
DA 2021-10-28
ER

PT J
AU Shum, T
   Omer, B
   Tashiro, H
   Kruse, RL
   Wagner, DL
   Parikh, K
   Yi, ZZ
   Sauer, T
   Liu, DF
   Parihar, R
   Castillo, P
   Liu, H
   Brenner, MK
   Metelitsa, LS
   Gottschalk, S
   Rooney, CM
AF Shum, Thomas
   Omer, Bilal
   Tashiro, Haruko
   Kruse, Robert L.
   Wagner, Dimitrios L.
   Parikh, Kathan
   Yi, Zhongzhen
   Sauer, Tim
   Liu, Daofeng
   Parihar, Robin
   Castillo, Paul
   Liu, Hao
   Brenner, Malcolm K.
   Metelitsa, Leonid S.
   Gottschalk, Stephen
   Rooney, Cliona M.
TI Constitutive Signaling from an Engineered IL7 Receptor Promotes Durable
   Tumor Elimination by Tumor-Redirected T Cells
SO CANCER DISCOVERY
LA English
DT Article
ID ACUTE LYMPHOBLASTIC-LEUKEMIA; OF-FUNCTION MUTATIONS; NKT CELLS;
   ANTITUMOR-ACTIVITY; IN-VIVO; METASTATIC MELANOMA; DEFICIENT MICE;
   ADJUVANT IL-7; THERAPY; CANCER
AB Successful adoptive T-cell immunotherapy of solid tumors will require improved expansion and cytotoxicity of tumor-directed T cells within tumors. Providing recombinant or transgenic cytokines may produce the desired benefits but is associated with significant toxicities, constraining clinical use. To circumvent this limitation, we constructed a constitutively signaling cytokine receptor, C7R, which potently triggers the IL7 signaling axis but is unresponsive to extracellular cytokine. This strategy augments modified T-cell function following antigen exposure, but avoids stimulating bystander lymphocytes. Coexpressing the C7R with a tumor-directed chimeric antigen receptor (CAR) increased T-cell proliferation, survival, and antitumor activity during repeated exposure to tumor cells, without T-cell dysfunction or autonomous T-cell growth. Furthermore, C7R-coexpressing CAR T cells were active against metastatic neuroblastoma and orthotopic glioblastoma xenograft models even at cell doses that had been ineffective without C7R support. C7R may thus be able to enhance antigen-specific T-cell therapies against cancer. (C) 2017 AACR.
C1 [Shum, Thomas; Omer, Bilal; Tashiro, Haruko; Kruse, Robert L.; Wagner, Dimitrios L.; Parikh, Kathan; Yi, Zhongzhen; Sauer, Tim; Liu, Daofeng; Parihar, Robin; Castillo, Paul; Brenner, Malcolm K.; Metelitsa, Leonid S.; Gottschalk, Stephen; Rooney, Cliona M.] Houston Methodist Hosp, Texas Childrens Hosp, Ctr Cell & Gene Therapy, Houston, TX USA.
   [Shum, Thomas; Omer, Bilal; Tashiro, Haruko; Kruse, Robert L.; Wagner, Dimitrios L.; Parikh, Kathan; Yi, Zhongzhen; Sauer, Tim; Liu, Daofeng; Parihar, Robin; Castillo, Paul; Brenner, Malcolm K.; Metelitsa, Leonid S.; Gottschalk, Stephen; Rooney, Cliona M.] Baylor Coll Med, Houston, TX 77030 USA.
   [Shum, Thomas; Kruse, Robert L.] Baylor Coll Med, Med Scientist Training Program, Houston, TX 77030 USA.
   [Shum, Thomas; Kruse, Robert L.; Rooney, Cliona M.] Baylor Coll Med, Interdept Program Translat Biol & Mol Med, Houston, TX 77030 USA.
   [Omer, Bilal; Metelitsa, Leonid S.; Gottschalk, Stephen; Rooney, Cliona M.] Baylor Coll Med, Dept Pediat, Houston, TX 77030 USA.
   [Metelitsa, Leonid S.; Gottschalk, Stephen; Rooney, Cliona M.] Baylor Coll Med, Texas Childrens Canc & Hematol Ctr, Houston, TX 77030 USA.
   [Liu, Hao] Baylor Coll Med, Biostat Shared Resource, Houston, TX 77030 USA.
   [Brenner, Malcolm K.] Baylor Coll Med, Dept Med, Houston, TX 77030 USA.
   [Metelitsa, Leonid S.; Gottschalk, Stephen; Rooney, Cliona M.] Baylor Coll Med, Dept Pathol & Immunol, Houston, TX 77030 USA.
   [Rooney, Cliona M.] Baylor Coll Med, Dept Mol Virol & Microbiol, Houston, TX 77030 USA.
RP Rooney, CM (corresponding author), Baylor Coll Med, One Baylor Plaza, Houston, TX 77030 USA.
EM cmrooney@txch.org
RI Gottschalk, Stephen/M-9343-2018; Parikh, Kathan/ABC-7698-2020; WAGNER,
   DIMITRIOS L/O-8290-2019; Brenner, Malcolm/Y-2509-2019
OI Gottschalk, Stephen/0000-0003-3991-7468; WAGNER, DIMITRIOS
   L/0000-0002-2189-3579; 
FU Alex's Lemonade Stand Foundation [P01CA094237, 1RO1CA173750]; Howard
   Hughes Medical Institutes Med into Grad Initiative; Cytometry and Cell
   Sorting Core at Baylor College of Medicine; NIHUnited States Department
   of Health & Human ServicesNational Institutes of Health (NIH) - USA [P30
   AI036211, P30 CA125123, S10 RR024574];  [T32DK060445];  [HL092332];
   NATIONAL CANCER INSTITUTEUnited States Department of Health & Human
   ServicesNational Institutes of Health (NIH) - USANIH National Cancer
   Institute (NCI) [P50CA126752, P30CA125123, P01CA094237, R01CA173750]
   Funding Source: NIH RePORTER; NATIONAL CENTER FOR RESEARCH
   RESOURCESUnited States Department of Health & Human ServicesNational
   Institutes of Health (NIH) - USANIH National Center for Research
   Resources (NCRR) [S10RR024574] Funding Source: NIH RePORTER; NATIONAL
   HEART, LUNG, AND BLOOD INSTITUTEUnited States Department of Health &
   Human ServicesNational Institutes of Health (NIH) - USANIH National
   Heart Lung & Blood Institute (NHLBI) [T32HL092332] Funding Source: NIH
   RePORTER; NATIONAL INSTITUTE OF ALLERGY AND INFECTIOUS DISEASESUnited
   States Department of Health & Human ServicesNational Institutes of
   Health (NIH) - USANIH National Institute of Allergy & Infectious
   Diseases (NIAID) [P30AI036211] Funding Source: NIH RePORTER; NATIONAL
   INSTITUTE OF DIABETES AND DIGESTIVE AND KIDNEY DISEASESUnited States
   Department of Health & Human ServicesNational Institutes of Health (NIH)
   - USANIH National Institute of Diabetes & Digestive & Kidney Diseases
   (NIDDK) [T32DK060445] Funding Source: NIH RePORTER; NATIONAL INSTITUTE
   OF GENERAL MEDICAL SCIENCESUnited States Department of Health & Human
   ServicesNational Institutes of Health (NIH) - USANIH National Institute
   of General Medical Sciences (NIGMS) [T32GM088129] Funding Source: NIH
   RePORTER
FX This work was supported by P01CA094237, 1RO1CA173750, an Alex's Lemonade
   Stand Foundation Reach grant as well as T32DK060445 and HL092332 that
   supported Thomas Shum. This work was funded in part by the Howard Hughes
   Medical Institutes Med into Grad Initiative. It was also supported by
   the Cytometry and Cell Sorting Core at Baylor College of Medicine with
   funding from the NIH (P30 AI036211, P30 CA125123, and S10 RR024574) and
   the expert assistance of Joel M. Sederstrom.
CR Akashi K, 1997, CELL, V89, P1033, DOI 10.1016/S0092-8674(00)80291-3
   Bar M, 2013, BIOL BLOOD MARROW TR, V19, P949, DOI 10.1016/j.bbmt.2013.03.001
   Belver L, 2016, NAT REV CANCER, V16, P494, DOI 10.1038/nrc.2016.63
   Bradley LM, 2005, TRENDS IMMUNOL, V26, P172, DOI 10.1016/j.it.2005.01.004
   Brown CE, 2016, NEW ENGL J MED, V375, P2561, DOI 10.1056/NEJMoa1610497
   Brudno JN, 2016, BLOOD, V127, P3321, DOI 10.1182/blood-2016-04-703751
   Chalandon Y, 2010, BONE MARROW TRANSPL, V45, P558, DOI 10.1038/bmt.2009.177
   Chow KKH, 2013, MOL THER, V21, P629, DOI 10.1038/mt.2012.210
   Conlon KC, 2015, J CLIN ONCOL, V33, P74, DOI 10.1200/JCO.2014.57.3329
   Di Stasi A, 2011, NEW ENGL J MED, V365, P1673, DOI 10.1056/NEJMoa1106152
   Dudley ME, 2008, J CLIN ONCOL, V26, P5233, DOI 10.1200/JCO.2008.16.5449
   Heczey A, 2014, BLOOD, V124, P2824, DOI 10.1182/blood-2013-11-541235
   Hurton LV, 2016, P NATL ACAD SCI USA, V113, pE7788, DOI 10.1073/pnas.1610544113
   Kershaw MH, 2013, NAT REV CANCER, V13, P525, DOI 10.1038/nrc3565
   Krammer PH, 2007, NAT REV IMMUNOL, V7, P532, DOI 10.1038/nri2115
   Lim WA, 2017, CELL, V168, P724, DOI 10.1016/j.cell.2017.01.016
   Liu DF, 2013, CLIN IMMUNOL, V149, P55, DOI 10.1016/j.clim.2013.06.005
   Liu DF, 2012, J CLIN INVEST, V122, P2221, DOI 10.1172/JCI59535
   Louis CU, 2011, BLOOD, V118, P6050, DOI 10.1182/blood-2011-05-354449
   Mackall CL, 2011, NAT REV IMMUNOL, V11, P330, DOI 10.1038/nri2970
   Maraskovsky E, 1997, CELL, V89, P1011, DOI 10.1016/S0092-8674(00)80289-5
   Markley JC, 2010, BLOOD, V115, P3508, DOI 10.1182/blood-2009-09-241398
   Maude SL, 2014, NEW ENGL J MED, V371, P1507, DOI 10.1056/NEJMoa1407222
   Melchionda F, 2005, J CLIN INVEST, V115, P1177, DOI 10.1172/JCI200523134
   Nanjappa SG, 2008, J CLIN INVEST, V118, P1027, DOI 10.1172/JCI32020
   Obenaus M, 2015, NAT BIOTECHNOL, V33, P402, DOI 10.1038/nbt.3147
   Overwijk WW, 2003, J EXP MED, V198, P569, DOI 10.1084/jem.20030590
   Pegram HJ, 2012, BLOOD, V119, P4133, DOI 10.1182/blood-2011-12-400044
   Pellegrini M, 2009, NAT MED, V15, P528, DOI 10.1038/nm.1953
   Philip B, 2014, BLOOD, V124, P1277, DOI 10.1182/blood-2014-01-545020
   Pickup M, 2013, NAT REV CANCER, V13, P788, DOI 10.1038/nrc3603
   Pule MA, 2008, NAT MED, V14, P1264, DOI 10.1038/nm.1882
   Quintarelli C, 2007, BLOOD, V110, P2793, DOI 10.1182/blood-2007-02-072843
   Shochat C, 2014, BLOOD, V124, P106, DOI 10.1182/blood-2013-10-529685
   Shochat C, 2011, J EXP MED, V208, P901, DOI 10.1084/jem.20110580
   Singh Nathan, 2014, Cancer Immunol Res, V2, P1059, DOI 10.1158/2326-6066.CIR-14-0051
   Song L, 2007, J CLIN INVEST, V117, P2702, DOI 10.1172/JCI30751
   Song LP, 2009, J CLIN INVEST, V119, P1524, DOI 10.1172/JCI37869
   Sportes C, 2010, CLIN CANCER RES, V16, P727, DOI 10.1158/1078-0432.CCR-09-1303
   Tian GW, 2016, J CLIN INVEST, V126, P2341, DOI 10.1172/JCI83476
   Vera JF, 2009, MOL THER, V17, P880, DOI 10.1038/mt.2009.34
   Xu Y, 2014, BLOOD, V123, P3750, DOI 10.1182/blood-2014-01-552174
   Yokoyama K, 2013, BLOOD, V122, P4259, DOI 10.1182/blood-2012-08-451278
   Zenatti PP, 2011, NAT GENET, V43, P932, DOI 10.1038/ng.924
   Zhang JH, 2012, NATURE, V481, P157, DOI 10.1038/nature10725
   Zhang L, 2015, CLIN CANCER RES, V21, P2278, DOI 10.1158/1078-0432.CCR-14-2085
NR 46
TC 100
Z9 102
U1 0
U2 11
PU AMER ASSOC CANCER RESEARCH
PI PHILADELPHIA
PA 615 CHESTNUT ST, 17TH FLOOR, PHILADELPHIA, PA 19106-4404 USA
SN 2159-8274
EI 2159-8290
J9 CANCER DISCOV
JI Cancer Discov.
PD NOV
PY 2017
VL 7
IS 11
BP 1238
EP 1247
DI 10.1158/2159-8290.CD-17-0538
PG 10
WC Oncology
SC Oncology
GA FL5BY
UT WOS:000414247300009
PM 28830878
OA Green Accepted, Bronze
DA 2021-10-28
ER

PT J
AU Gutierrez, C
   Brown, ART
   Herr, MM
   Kadri, SS
   Hill, B
   Rajendram, P
   Duggal, A
   Turtle, CJ
   Patel, K
   Lin, Y
   May, HP
   de Moraes, AG
   Maus, MV
   Frigault, MJ
   Brudno, JN
   Athale, J
   Shah, NN
   Kochenderfer, JN
   Dharshan, A
   Beitinjaneh, A
   Arias, AS
   McEvoy, C
   Mead, E
   Stephens, RS
   Nates, JL
   Neelapu, SS
   Pastores, SM
AF Gutierrez, Cristina
   Brown, Anne Rain T.
   Herr, Megan M.
   Kadri, Sameer S.
   Hill, Brian
   Rajendram, Prabalini
   Duggal, Abhijit
   Turtle, Cameron J.
   Patel, Kevin
   Lin, Yi
   May, Heather P.
   de Moraes, Alice Gallo
   Maus, Marcela, V
   Frigault, Mathew J.
   Brudno, Jennifer N.
   Athale, Janhavi
   Shah, Nirali N.
   Kochenderfer, James N.
   Dharshan, Ananda
   Beitinjaneh, Amer
   Arias, Alejandro S.
   McEvoy, Colleen
   Mead, Elena
   Stephens, R. Scott
   Nates, Joseph L.
   Neelapu, Sattva S.
   Pastores, Stephen M.
TI The chimeric antigen receptor -intensive care unit (CAR -ICU)
   initiative: Surveying intensive care unit practices in the management of
   CAR T -cell associated toxicities
SO JOURNAL OF CRITICAL CARE
LA English
DT Article
DE Chimeric antigen receptor T-cell; Cytokine release syndrome; Immune
   effector cell associated neurotoxicity; syndrome; Intensive care unit;
   Toxicities; CAR-ICU
ID CYTOKINE RELEASE SYNDROME; CANCER-PATIENTS; ORGAN FUNCTION; KIDNEY
   INJURY; THERAPY; SEPSIS; NEUROTOXICITY; VENTILATION; DISRUPTION; FAILURE
AB Purpose: A task force of experts from 11 United States (US) centers, sought to describe practices for managing chi- meric antigen receptor (CAR) T -cell toxicity in the intensive care unit (ICU). Materials and methods: Between June -July 2019, a survey was electronically distributed to 11 centers. The survey addressed: CAR products, toxicities, targeted treatments, management practices and interventions in the ICU.
C1 [Gutierrez, Cristina] Univ Texas MD Anderson Canc Ctr, Dept Crit Care, Houston, TX 77030 USA.
   [Brown, Anne Rain T.] Univ Texas MD Anderson Canc Ctr, Dept Pharm, Crit Care, Houston, TX 77030 USA.
   [Herr, Megan M.] Roswell Park Comprehens Canc Ctr, Transplant & Cellular Therapy Program, Dept Med, Buffalo, NY USA.
   [Kadri, Sameer S.; Athale, Janhavi] NIH, Crit Care Med Dept, Clin Ctr, Bldg 10, Bethesda, MD 20892 USA.
   [Hill, Brian] Cleveland Clin Fdn, Taussig Canc Inst, 9500 Euclid Ave, Cleveland, OH 44195 USA.
   [Rajendram, Prabalini] Cleveland Clin, Dept Crit Care, Lerner Sch Med, Cleveland, OH 44106 USA.
   [Duggal, Abhijit] Cleveland Clin, Med Intens Care Unit, Cleveland, OH 44106 USA.
   [Duggal, Abhijit] Cleveland Clin, Lerner Sch Med, Med, Cleveland, OH 44106 USA.
   [Turtle, Cameron J.] Univ Washington, Fred Hutchinson Canc Res Ctr, Anderson Family Endowed Chair Immunotherapy, Seattle, WA 98195 USA.
   [Patel, Kevin] Univ Washington, Div Pulm Crit Care & Sleep Med, Seattle Canc Alliance, Seattle, WA 98195 USA.
   [Lin, Yi] Mayo Clin, Div Expt Pathol, Div Hematol, Rochester, MN USA.
   [May, Heather P.] Mayo Clin, Dept Pharm, Mayo Clin Coll Med & Sci, Rochester, MN USA.
   [de Moraes, Alice Gallo] Mayo Clin, Div Pulm & Crit Care, Dept Med, Rochester, MN USA.
   [Maus, Marcela, V; Frigault, Mathew J.] Massachusetts Gen Hosp, Cellular Immunotherapy Program, Boston, MA 02114 USA.
   [Maus, Marcela, V; Frigault, Mathew J.] Harvard Med Sch, Boston, MA 02115 USA.
   [Brudno, Jennifer N.; Kochenderfer, James N.] NCI, Surg Branch, NIH, Bethesda, MD 20892 USA.
   [Shah, Nirali N.] NCI, Pediat Oncol Branch, NIH, Bethesda, MD 20892 USA.
   [Dharshan, Ananda] SUNY Buffalo, Roswell Park Comprehens Canc Ctr, Jacobs Sch Med & Biomed Sci, Intens Care Unit,Dept Anesthesiol, Buffalo, NY USA.
   [Beitinjaneh, Amer] Univ Miami, Dept Med, Div Transplantat & Cellular Therapy, Miami, FL USA.
   [Arias, Alejandro S.] Univ Miami, Dept Pulm Crit Care & Sleep Med, Miami, FL USA.
   [McEvoy, Colleen] Washington Univ, Sch Med, Div Pulm & Crit Care Med, Stem Cell Transplant & Oncol Intens Care Unit, St Louis, MO USA.
   [Mead, Elena] Weill Cornell Med Coll, Mem Sloan Kettering Canc Ctr, Dept Anesthesiol & Crit Care Med, New York, NY USA.
   [Stephens, R. Scott] Johns Hopkins Univ, Div Pulm & Crit Care Med, Oncol & Bone Marrow Transplant Crit Care, Baltimore, MD USA.
   [Nates, Joseph L.] Univ Texas MD Anderson Canc Ctr, Dept Crit Care, Div Anesthesiol & Crit Care, Surg Unit, Houston, TX 77030 USA.
   [Nates, Joseph L.] Univ Texas MD Anderson Canc Ctr, Dept Crit Care, Div Anesthesiol & Crit Care, Med Intens Care Unit, Houston, TX 77030 USA.
   [Neelapu, Sattva S.] Univ Texas MD Anderson Canc Ctr, Dept Lymphoma & Myeloma, Houston, TX 77030 USA.
   [Pastores, Stephen M.] Weill Cornell Med Coll, Mem Sloan Kettering Canc Ctr, Dept Anesthesiol & Crit Care Med, Crit Care Med, New York, NY USA.
RP Gutierrez, C (corresponding author), Univ Texas MD Anderson Canc Ctr, Crit Care Dept, Div Anesthesia & Crit Care, 1515 Holcombe Blvd,Unit 112 Room B7-4320, Houston, TX 77030 USA.
EM CGutierrez4@mdanderson.org
OI Brown, Anne Rain/0000-0002-6633-1596
FU National Institutes of Health through Cancer Center Support GrantUnited
   States Department of Health & Human ServicesNational Institutes of
   Health (NIH) - USA [P30CA016672]; Intramural Research Program of the NIH
   Clinical CenterUnited States Department of Health & Human
   ServicesNational Institutes of Health (NIH) - USA; Intramural Research
   Program of the NHLBIUnited States Department of Health & Human
   ServicesNational Institutes of Health (NIH) - USANIH National Heart Lung
   & Blood Institute (NHLBI)
FX This study was supported in part by the National Institutes of Health
   through Cancer Center Support Grant P30CA016672 and in part by the
   Intramural Research Program of the NIH Clinical Center and NHLBI
   respectively.
CR Azoulay E, 2001, CRIT CARE MED, V29, P519, DOI 10.1097/00003246-200103000-00009
   Brentjens RJ, 2013, SCI TRANSL MED, V5, DOI 10.1126/scitranslmed.3005930
   Brudno JN, 2018, J CLIN ONCOL, V36, P2267, DOI 10.1200/JCO.2018.77.8084
   Caironi P, 2014, NEW ENGL J MED, V370, P1412, DOI 10.1056/NEJMoa1305727
   Davila ML, 2014, SCI TRANSL MED, V6, DOI 10.1126/scitranslmed.3008226
   Dubois MJ, 2006, CRIT CARE MED, V34, P2536, DOI 10.1097/01.CCM.0000239119.57544.0C
   Ertmer C, 2015, CLIN TRANSPLANT, V29, P67, DOI 10.1111/ctr.12486
   Ferreira JC, 2015, J CRIT CARE, V30, P1003, DOI 10.1016/j.jcrc.2015.04.121
   Ferrer R, 2018, EXPERT REV CLIN PHAR, V11, P125, DOI 10.1080/17512433.2018.1412827
   Gristina GR, 2011, CRIT CARE MED, V39, P2232, DOI 10.1097/CCM.0b013e3182227a27
   Gust J, 2017, CANCER DISCOV, V7, P1404, DOI 10.1158/2159-8290.CD-17-0698
   Gutierrez C, 2018, CRIT CARE MED, V46, P1402, DOI 10.1097/CCM.0000000000003258
   Hajjar LA, 2019, CRIT CARE MED, V47, P1743, DOI 10.1097/CCM.0000000000004023
   Hariri G, 2018, INTENS CARE MED, V44, P669, DOI 10.1007/s00134-018-5075-2
   Harris PA, 2019, J BIOMED INFORM, V95, DOI 10.1016/j.jbi.2019.103208
   Harris PA, 2009, J BIOMED INFORM, V42, P377, DOI 10.1016/j.jbi.2008.08.010
   Hay KA, 2017, BLOOD, V130, P2295, DOI 10.1182/blood-2017-06-793141
   Lee DW, 2019, BIOL BLOOD MARROW TR, V25, P625, DOI 10.1016/j.bbmt.2018.12.758
   Lee DW, 2015, LANCET, V385, P517, DOI 10.1016/S0140-6736(14)61403-3
   Lee DW, 2014, BLOOD, V124, P188, DOI 10.1182/blood-2014-05-552729
   Locke FL, 2019, LANCET ONCOL, V20, P31, DOI 10.1016/S1470-2045(18)30864-7
   Mahadeo KM, 2019, NAT REV CLIN ONCOL, V16, P45, DOI 10.1038/s41571-018-0075-2
   Maude SL, 2018, NEW ENGL J MED, V378, P439, DOI 10.1056/NEJMoa1709866
   Maude SL, 2014, CANCER J, V20, P119, DOI 10.1097/PPO.0000000000000035
   Neelapu SS, 2017, NEW ENGL J MED, V377, P2531, DOI 10.1056/NEJMoa1707447
   Neelapu SS, 2018, NAT REV CLIN ONCOL, V15, P47, DOI 10.1038/nrclinonc.2017.148
   Park JH, 2018, NEW ENGL J MED, V378, P449, DOI 10.1056/NEJMoa1709919
   Porter D, 2018, J HEMATOL ONCOL, V11, DOI 10.1186/s13045-018-0571-y
   Quinlan GJ, 2004, CRIT CARE MED, V32, P755, DOI 10.1097/01.CCM.0000114574.18641.5D
   Rathi NK, 2017, J CRIT CARE, V39, P56, DOI 10.1016/j.jcrc.2017.01.007
   Rhodes A, 2017, INTENS CARE MED, V43, P304, DOI 10.1007/s00134-017-4683-6
   Rochwerg B, 2014, ANN INTERN MED, V161, P347, DOI 10.7326/M14-0178
   Santomasso BD, 2018, CANCER DISCOV, V8, P958, DOI 10.1158/2159-8290.CD-17-1319
   Schuster SJ, 2019, NEW ENGL J MED, V380, P45, DOI 10.1056/NEJMoa1804980
   Squadrone V, 2010, INTENS CARE MED, V36, P1666, DOI 10.1007/s00134-010-1934-1
   Staedtke V, 2018, NATURE, V564, P273, DOI 10.1038/s41586-018-0774-y
   Uhlig C, 2014, CRIT CARE, V18, DOI 10.1186/cc13187
   Wang MH, 2020, NEW ENGL J MED, V382, P1331, DOI 10.1056/NEJMoa1914347
   Young P, 2015, JAMA-J AM MED ASSOC, V314, P1701, DOI 10.1001/jama.2015.12334
   Yunos NM, 2012, JAMA-J AM MED ASSOC, V308, P1566, DOI 10.1001/jama.2012.13356
NR 40
TC 17
Z9 17
U1 0
U2 4
PU W B SAUNDERS CO-ELSEVIER INC
PI PHILADELPHIA
PA 1600 JOHN F KENNEDY BOULEVARD, STE 1800, PHILADELPHIA, PA 19103-2899 USA
SN 0883-9441
EI 1557-8615
J9 J CRIT CARE
JI J. Crit. Care
PD AUG
PY 2020
VL 58
BP 58
EP 64
DI 10.1016/j.jcrc.2020.04.008
PG 7
WC Critical Care Medicine
SC General & Internal Medicine
GA MB9MU
UT WOS:000542921700011
PM 32361219
OA Green Accepted
DA 2021-10-28
ER

PT J
AU Watanabe, N
   Bajgain, P
   Sukumaran, S
   Ansari, S
   Heslop, HE
   Rooney, CM
   Brenner, MK
   Leen, AM
   Vera, JF
AF Watanabe, Norihiro
   Bajgain, Pradip
   Sukumaran, Sujita
   Ansari, Salma
   Heslop, Helen E.
   Rooney, Cliona M.
   Brenner, Malcolm K.
   Leen, Ann M.
   Vera, Juan F.
TI Fine-tuning the CAR spacer improves T-cell potency
SO ONCOIMMUNOLOGY
LA English
DT Article
DE CAR T cell; T cells
ID CHIMERIC ANTIGEN RECEPTOR; NATURAL-KILLER-CELLS; IN-VIVO; B-CELL; IMMUNE
   RECEPTORS; EXPANSION; CD8(+); MEMORY; DOMAIN; DESIGN
AB The adoptive transfer of genetically engineered T cells expressing chimeric antigen receptors (CARs) has emerged as a transformative cancer therapy with curative potential, precipitating a wave of preclinical and clinical studies in academic centers and the private sector. Indeed, significant effort has been devoted to improving clinical benefit by incorporating accessory genes/CAR endodomains designed to enhance cellular migration, promote in vivo expansion/persistence or enhance safety by genetic programming to enable the recognition of a tumor signature. However, our efforts centered on exploring whether CAR T-cell potency could be enhanced by modifying pre-existing CAR components. We now demonstrate how molecular refinements to the CAR spacer can impact multiple biological processes including tonic signaling, cell aging, tumor localization, and antigen recognition, culminating in superior in vivo antitumor activity.
C1 [Vera, Juan F.] Texas Childrens Hosp, Baylor Coll Med, Ctr Cell & Gene Therapy, Houston, TX 77030 USA.
   [Vera, Juan F.] Houston Methodist Hosp, Houston, TX 77030 USA.
RP Vera, JF (corresponding author), Texas Childrens Hosp, Baylor Coll Med, Ctr Cell & Gene Therapy, Houston, TX 77030 USA.; Vera, JF (corresponding author), Houston Methodist Hosp, Houston, TX 77030 USA.
EM jfvera@txch.org
RI Brenner, Malcolm/Y-2509-2019; Heslop, Helen/AAC-9500-2020
OI Bajgain, Pradip/0000-0002-4719-8451
FU NIH-NCIUnited States Department of Health & Human ServicesNational
   Institutes of Health (NIH) - USANIH National Cancer Institute (NCI) [P01
   CA094237, P50 CA126752, P50 CA186784]; Adrienne Helis Malvin Medical
   Research Foundation; Baylor College of Medicine; Elsa U. Pardee
   Foundation; National Pancreas Foundation; Mentored Research Scholars
   Grant in Applied and Clinical Research from the American Cancer Society
   [MRSG-14-197-01-LIB]; Dan L Duncan Comprehensive Cancer Center [P30
   CA125123]
FX This research was supported in part by the NIH-NCI (P01 CA094237, P50
   CA126752, and P50 CA186784) as well as the Adrienne Helis Malvin Medical
   Research Foundation through its direct engagement in the continuous
   active conduct of medical research in conjunction with Baylor College of
   Medicine. In addition, the Elsa U. Pardee Foundation and the National
   Pancreas Foundation provided support to N.W. J.F.V. is supported by a
   Mentored Research Scholars Grant in Applied and Clinical Research,
   MRSG-14-197-01-LIB from the American Cancer Society. During the
   execution of the work, the Center for Cell and Gene Therapy had a
   research collaboration with Celgene and Bluebird bio. We would like to
   thank Dr. Maksim Mamonkin from the Baylor College of Medicine for the
   CD19-CAR construct. We thank Texas Children's Hospital for the use of
   the Small Animal Imaging Facility and we also appreciate the support of
   the Flow Cytometry and Cell and Vector Production shared resources in
   the Dan L Duncan Comprehensive Cancer Center support grant P30 CA125123.
   H.E.H. is supported by a Dan L. Duncan Chair and M.K.B. by a Fayez
   Sarofim Chair.
CR Almasbak H, 2015, GENE THER, V22, P391, DOI 10.1038/gt.2015.4
   Anurathapan U, 2014, MOL THER, V22, P623, DOI 10.1038/mt.2013.262
   Berger C, 2008, J CLIN INVEST, V118, P294, DOI 10.1172/JCI32103
   Brentjens RJ, 2011, BLOOD, V118, P4817, DOI 10.1182/blood-2011-04-348540
   Bruhns P, 2009, BLOOD, V113, P3716, DOI 10.1182/blood-2008-09-179754
   Cieri N, 2013, BLOOD, V121, P573, DOI 10.1182/blood-2012-05-431718
   Crompton JG, 2015, CANCER RES, V75, P296, DOI 10.1158/0008-5472.CAN-14-2277
   Dotti G, 2014, IMMUNOL REV, V257, P107, DOI 10.1111/imr.12131
   Eshhar Z., 2008, V181, P329
   Fujisaki H, 2009, CANCER RES, V69, P4010, DOI 10.1158/0008-5472.CAN-08-3712
   Gattinoni L, 2011, NAT MED, V17, P1290, DOI 10.1038/nm.2446
   Guest RD, 2005, J IMMUNOTHER, V28, P203, DOI 10.1097/01.cji.0000161397.96582.59
   Haso W, 2013, BLOOD, V121, P1165, DOI 10.1182/blood-2012-06-438002
   Hombach A, 2010, GENE THER, V17, P1206, DOI 10.1038/gt.2010.91
   Hombach A, 2000, GENE THER, V7, P1067, DOI 10.1038/sj.gt.3301195
   Hudecek M, 2015, CANCER IMMUNOL RES, V3, P125, DOI 10.1158/2326-6066.CIR-14-0127
   Hudecek M, 2013, CLIN CANCER RES, V19, P3153, DOI 10.1158/1078-0432.CCR-13-0330
   Imai C, 2005, BLOOD, V106, P376, DOI 10.1182/blood-2004-12-4797
   Jensen MC, 2014, IMMUNOL REV, V257, P127, DOI 10.1111/imr.12139
   Jonsson F, 2012, FRONT IMMUNOL, V3, DOI 10.3389/fimmu.2012.00016
   Jonnalagadda M, 2015, MOL THER, V23, P757, DOI 10.1038/mt.2014.208
   Kunkele A, 2015, CANCER IMMUNOL RES, V3, P368, DOI 10.1158/2326-6066.CIR-14-0200
   Lapteva Natalia, 2014, Critical Reviews in Oncogenesis, V19, P121
   Leen AM, 2014, MOL THER, V22, P1211, DOI 10.1038/mt.2014.47
   Maude SL, 2014, NEW ENGL J MED, V371, P1507, DOI 10.1056/NEJMoa1407222
   MORITZ D, 1995, GENE THER, V2, P539
   Overdijk MB, 2012, J IMMUNOL, V189, P3430, DOI 10.4049/jimmunol.1200356
   Rasheed Z, 2010, J VIS EXP
   Reiter RE, 1998, P NATL ACAD SCI USA, V95, P1735, DOI 10.1073/pnas.95.4.1735
   Smith KGC, 2010, NAT REV IMMUNOL, V10, P674, DOI 10.1038/nri2762
   Sommermeyer D, 2016, LEUKEMIA, V30, P492, DOI 10.1038/leu.2015.247
   Turtle CJ, 2016, J CLIN INVEST, V126, P2123, DOI 10.1172/JCI85309
   Vera JF, 2009, MOL THER, V17, P880, DOI 10.1038/mt.2009.34
   Wang XL, 2011, BLOOD, V117, P1888, DOI 10.1182/blood-2010-10-310599
   Wilkie S, 2008, J IMMUNOL, V180, P4901, DOI 10.4049/jimmunol.180.7.4901
   Xie Y, 2010, J EXP MED, V207, P651, DOI 10.1084/jem.20091921
   Xu Y, 2014, BLOOD, V123, P3750, DOI 10.1182/blood-2014-01-552174
   Zeng R, 2005, J EXP MED, V201, P139, DOI 10.1084/jem.20041057
NR 38
TC 75
Z9 75
U1 1
U2 5
PU TAYLOR & FRANCIS INC
PI PHILADELPHIA
PA 530 WALNUT STREET, STE 850, PHILADELPHIA, PA 19106 USA
SN 2162-402X
J9 ONCOIMMUNOLOGY
JI OncoImmunology
PY 2016
VL 5
IS 12
AR e1253656
DI 10.1080/2162402X.2016.1253656
PG 14
WC Oncology; Immunology
SC Oncology; Immunology
GA EI9RI
UT WOS:000392846200034
PM 28180032
OA gold, Green Published
DA 2021-10-28
ER

PT J
AU Zhang, CC
   Wang, Z
   Yang, Z
   Wang, ML
   Li, SQ
   Li, YY
   Zhang, R
   Xiong, ZX
   Wei, ZH
   Shen, JJ
   Luo, YL
   Zhang, QZ
   Liu, LM
   Qin, H
   Liu, W
   Wu, F
   Chen, W
   Pan, F
   Zhang, XQ
   Bie, P
   Liang, HJ
   Pecher, G
   Qian, C
AF Zhang, Chengcheng
   Wang, Zhe
   Yang, Zhi
   Wang, Meiling
   Li, Shiqi
   Li, Yunyan
   Zhang, Rui
   Xiong, Zhouxing
   Wei, Zhihao
   Shen, Junjie
   Luo, Yongli
   Zhang, Qianzhen
   Liu, Limei
   Qin, Hong
   Liu, Wei
   Wu, Feng
   Chen, Wei
   Pan, Feng
   Zhang, Xianquan
   Bie, Ping
   Liang, Houjie
   Pecher, Gabriele
   Qian, Cheng
TI Phase I Escalating-Dose Trial of CAR-T Therapy Targeting CEA(+)
   Metastatic Colorectal Cancers
SO MOLECULAR THERAPY
LA English
DT Article
ID CHIMERIC ANTIGEN RECEPTOR; CARCINOEMBRYONIC ANTIGEN; ANTITUMOR-ACTIVITY;
   RESPONSE CRITERIA; CELL THERAPY; B-CELL; VIVO; IMMUNOTHERAPY; SUBSETS;
   CD8(+)
AB Chimeric antigen receptor T (CAR-T) cells have shown promising efficacy in treatment of hematological malignancies, but its applications in solid tumors need further exploration. In this study, we investigatedCAR-T therapy targeting carcino-embryonic antigen (CEA)-positive colorectal cancer (CRC) patients with metastases to evaluate its safety and efficacy. Five escalating dose levels (DLs) (1 x 10(5) to 1 x 10(8)/CAR(+)/kg cells) of CAR-T were applied in 10 CRC patients. Our data showed that severe adverse events related to CAR-T therapy were not observed. Of the 10 patients, 7 patients who experienced progressive disease (PD) in previous treatments had stable disease after CAR-T therapy. Two patients remained with stable disease for more than 30 weeks, and two patients showed tumor shrinkage by positron emission tomography (PET)/computed tomography (CT) and MRI analysis, respectively. Decline of serum CEA level was apparent in most patients even in long-term observation. Furthermore, we observed persistence of CAR-T cells in peripheral blood of patients receiving high doses of CAR-T therapy. Importantly, we observed CAR-T cell proliferation especially in patients after a second CAR-T therapy. Taken together, we demonstrated that CEA CAR-T cell therapy was well tolerated in CEA(+) CRC patients even in high doses, and some efficacy was observed in most of the treated patients.
C1 [Zhang, Chengcheng; Yang, Zhi; Wang, Meiling; Li, Shiqi; Li, Yunyan; Xiong, Zhouxing; Shen, Junjie; Luo, Yongli; Zhang, Qianzhen; Liu, Limei; Qian, Cheng] Third Mil Med Univ, Southwest Hosp, Ctr Biotherapy, Chongqing 400038, Peoples R China.
   [Zhang, Chengcheng; Liu, Wei; Bie, Ping] Third Mil Med Univ, Southwest Hosp, Inst Hepatobiliary Surg, Chongqing 400038, Peoples R China.
   [Wang, Zhe; Pan, Feng; Liang, Houjie] Third Mil Med Univ, Southwest Hosp, Dept Oncol, Chongqing 400038, Peoples R China.
   [Qin, Hong; Zhang, Xianquan] Chongqing Med Univ, Affiliated Hosp 2, Dept Oncol, Chongqing 400016, Peoples R China.
   [Chen, Wei] Third Mil Med Univ, Southwest Hosp, Dept Radiol, Chongqing 400038, Peoples R China.
   [Liu, Limei; Wu, Feng] Third Mil Med Univ, Southwest Hosp, Dept Pathol, Chongqing 400038, Peoples R China.
   [Pecher, Gabriele] Charite Univ Med Berlin, CCM, Med Clin Hematol Oncol & Tumor Immunol, D-10117 Berlin, Germany.
RP Qian, C (corresponding author), Third Mil Med Univ, Southwest Hosp, Ctr Biotherapy, Chongqing 400038, Peoples R China.; Liang, HJ (corresponding author), Third Mil Med Univ, Southwest Hosp, Dept Oncol, Chongqing 400038, Peoples R China.; Pecher, G (corresponding author), Charite Univ Med Berlin, CCM, Med Clin Hematol Oncol & Tumor Immunol, D-10117 Berlin, Germany.
EM lianghoujie@sina.com; gabriele.pecher@charite.de; cqian8634@gmail.com
OI Pecher, Gabriele/0000-0003-0779-1493
FU National Key Research and Development Program [2016YFC1303400]; National
   Natural Science Foundation of ChinaNational Natural Science Foundation
   of China (NSFC) [81301959, 81520108025]; Clinical Research Project of
   the Southwest Hospital [SWH2016ZDCX1004]
FX Xuejiao Chen, Honghao Chen, Zhouqin Yang, and Yi Huang at the Biotherapy
   Center of Southwest Hospital produced the plasmid and lentivirus.
   Hongtao Li, Xiaojiao Wang, and other staff at the Department of Oncology
   of Southwest Hospital participated in managing the patients. This work
   was supported by the National Key Research and Development Program
   (grant 2016YFC1303400), National Natural Science Foundation of China
   (grants 81301959 and 81520108025), and Clinical Research Project of the
   Southwest Hospital (SWH2016ZDCX1004).
CR Ahmed N, 2015, J CLIN ONCOL, V33, P1688, DOI 10.1200/JCO.2014.58.0225
   Arlettaz L, 1999, EUR J IMMUNOL, V29, P3987, DOI 10.1002/(SICI)1521-4141(199912)29:12<3987::AID-IMMU3987>3.0.CO;2-4
   Bai Y, 2015, CELL DISCOV, V1, DOI 10.1038/celldisc.2015.40
   Bos R, 2008, CANCER RES, V68, P8446, DOI 10.1158/0008-5472.CAN-08-1864
   BOSSLET K, 1988, EUR J NUCL MED, V14, P523
   Brown CE, 2016, NEW ENGL J MED, V375, P2561, DOI 10.1056/NEJMoa1610497
   Davila ML, 2014, SCI TRANSL MED, V6, DOI 10.1126/scitranslmed.3008226
   Gattinoni L, 2005, J EXP MED, V202, P907, DOI 10.1084/jem.20050732
   Gattinoni L, 2012, NAT REV CANCER, V12, P671, DOI 10.1038/nrc3322
   Grupp SA, 2013, NEW ENGL J MED, V368, P1509, DOI 10.1056/NEJMoa1215134
   Hamann D, 1996, BLOOD, V88, P3513, DOI 10.1182/blood.V88.9.3513.bloodjournal8893513
   Kalos M, 2011, SCI TRANSL MED, V3, DOI 10.1126/scitranslmed.3002842
   Kandalaft LE, 2012, J TRANSL MED, V10, DOI 10.1186/1479-5876-10-157
   Katz SC, 2015, CLIN CANCER RES, V21, P3149, DOI 10.1158/1078-0432.CCR-14-1421
   Kawalekar OU, 2016, IMMUNITY, V44, P380, DOI 10.1016/j.immuni.2016.01.021
   Kochenderfer JN, 2015, J CLIN ONCOL, V33, P540, DOI 10.1200/JCO.2014.56.2025
   Lamers CHJ, 2013, MOL THER, V21, P904, DOI 10.1038/mt.2013.17
   Lamers CHJ, 2011, BLOOD, V117, P72, DOI 10.1182/blood-2010-07-294520
   Lee DW, 2015, LANCET, V385, P517, DOI 10.1016/S0140-6736(14)61403-3
   Lee DW, 2014, BLOOD, V124, P188, DOI 10.1182/blood-2014-05-552729
   Long AH, 2015, NAT MED, V21, P581, DOI 10.1038/nm.3838
   Louis CU, 2011, BLOOD, V118, P6050, DOI 10.1182/blood-2011-05-354449
   Maude SL, 2014, NEW ENGL J MED, V371, P1507, DOI 10.1056/NEJMoa1407222
   Moon EK, 2011, CLIN CANCER RES, V17, P4719, DOI 10.1158/1078-0432.CCR-11-0351
   Morgan RA, 2010, MOL THER, V18, P843, DOI 10.1038/mt.2010.24
   NAP M, 1988, TUMOR BIOL, V9, P145, DOI 10.1159/000217555
   Nishino M, 2013, CLIN CANCER RES, V19, P3936, DOI 10.1158/1078-0432.CCR-13-0895
   Parkhurst MR, 2011, MOL THER, V19, P620, DOI 10.1038/mt.2010.272
   Schirrmann T, 2002, CANCER GENE THER, V9, P390, DOI 10.1038/sj.cgt.7700453
   Sommermeyer D, 2016, LEUKEMIA, V30, P492, DOI 10.1038/leu.2015.247
   Song DG, 2012, BLOOD, V119, P696, DOI 10.1182/blood-2011-03-344275
   Theilgaard-Monch K, 2001, BONE MARROW TRANSPL, V28, P1073, DOI 10.1038/sj.bmt.1703270
   Turtle CJ, 2016, J CLIN INVEST, V126, P2123, DOI 10.1172/JCI85309
   Wolchok JD, 2009, CLIN CANCER RES, V15, P7412, DOI 10.1158/1078-0432.CCR-09-1624
   Yang GH, 2015, SCI REP-UK, V5, DOI 10.1038/srep17166
   Zheng ZL, 2012, J TRANSL MED, V10, DOI 10.1186/1479-5876-10-29
NR 36
TC 138
Z9 152
U1 8
U2 42
PU CELL PRESS
PI CAMBRIDGE
PA 50 HAMPSHIRE ST, FLOOR 5, CAMBRIDGE, MA 02139 USA
SN 1525-0016
EI 1525-0024
J9 MOL THER
JI Mol. Ther.
PD MAY 3
PY 2017
VL 25
IS 5
BP 1248
EP 1258
DI 10.1016/j.ymthe.2017.03.010
PG 11
WC Biotechnology & Applied Microbiology; Genetics & Heredity; Medicine,
   Research & Experimental
SC Biotechnology & Applied Microbiology; Genetics & Heredity; Research &
   Experimental Medicine
GA EU5OT
UT WOS:000401082600021
PM 28366766
OA hybrid, Green Published
HC Y
HP N
DA 2021-10-28
ER

PT J
AU Wang, W
   Qin, DY
   Zhang, BL
   Wei, W
   Wang, YS
   Wei, YQ
AF Wang, Wei
   Qin, Di-Yuan
   Zhang, Bing-Lan
   Wei, Wei
   Wang, Yong-Sheng
   Wei, Yu-Quan
TI Establishing guidelines for CAR-T cells: challenges and considerations
SO SCIENCE CHINA-LIFE SCIENCES
LA English
DT Review
DE chimeric antigen receptor; CAR-T cells; guideline; cancer immunotherapy
ID CANCER-IMMUNOTHERAPY; EPCAM EXPRESSION; PROSTATE-CANCER; GENE-THERAPY;
   RECEPTOR; TUMORS; MICE
AB T cells, genetically modified by chimeric antigen receptors (CAR-T), are endowed with specificity to a desired antigen and are cytotoxic to cells expressing the targeted antigen. CAR-T-based cancer immunotherapy is a promising therapy for curing hematological malignancy, such as acute lymphoid leukemia, and is promising for extending their efficacy to defeat solid tumors. To date, dozens of different CAR-T cells have been evaluated in clinical trials to treat tumors; this necessitates the establishment of guidelines for the production and application of CAR-T cells. However, it is challenging to standardize CAR-T cancer therapy because it involves a combination of gene therapy and cell therapy. In this review, we compare the existing guidelines for CAR-T cells and discuss the challenges and considerations for establishing guidance for CAR-T-based cancer immunotherapy.
C1 [Wang, Wei; Qin, Di-Yuan; Zhang, Bing-Lan; Wang, Yong-Sheng; Wei, Yu-Quan] Sichuan Univ, State Key Lab Biotherapy, Collaborat Innovat Ctr Biotherapy, West China Hosp, Chengdu 610041, Peoples R China.
   [Wei, Wei] Sichuan Univ, West China Hosp, Dept Emergency, Chengdu 610041, Peoples R China.
RP Wang, W; Wang, YS (corresponding author), Sichuan Univ, State Key Lab Biotherapy, Collaborat Innovat Ctr Biotherapy, West China Hosp, Chengdu 610041, Peoples R China.
EM weiwang@scu.edu.cn; wangys@scu.edu.cn
OI Wang, Wei/0000-0001-7788-1895
FU National High Technology Research and Development Program of
   ChinaNational High Technology Research and Development Program of China
   [2014AA020704]; National Natural and Scientific Foundation of
   ChinaNational Natural Science Foundation of China (NSFC)
   [81201789/H1611, 81572981/H1611, 81400057/H0111]
FX This work was supported by the National High Technology Research and
   Development Program of China (2014AA020704), and the National Natural
   and Scientific Foundation of China (81201789/H1611, 81572981/H1611,
   81400057/H0111).
CR Abd El-Maqsoud Nehad M R, 2014, Clin Breast Cancer, V14, pe1, DOI 10.1016/j.clbc.2013.09.006
   Aiuti A, 2013, SCIENCE, V341, P865, DOI 10.1126/science.1233151
   Biffi A, 2013, SCIENCE, V341, P864, DOI 10.1126/science.1233158
   Brentjens RJ, 2013, SCI TRANSL MED, V5, DOI 10.1126/scitranslmed.3005930
   Bryan RT, 2014, BRIT J CANCER, V110, P679, DOI 10.1038/bjc.2013.744
   Chinnasamy D, 2012, CLIN CANCER RES, V18, P1672, DOI 10.1158/1078-0432.CCR-11-3050
   Chmielewski M, 2011, CANCER RES, V71, P5697, DOI 10.1158/0008-5472.CAN-11-0103
   Couzin-Frankel J, 2013, SCIENCE, V342, P1432, DOI 10.1126/science.342.6165.1432
   Deng LF, 2014, J CLIN INVEST, V124, P687, DOI 10.1172/JCI67313
   Driemel C, 2014, ONCOGENE, V33, P4904, DOI 10.1038/onc.2013.441
   Failli A, 2014, INT J MOL SCI, V15, P44, DOI 10.3390/ijms15010044
   Fong D, 2014, HISTOPATHOLOGY, V64, P683, DOI 10.1111/his.12307
   Gee AP, 2015, CANCER GENE THER, V22, P67, DOI 10.1038/cgt.2014.71
   Gilham DE, 2012, TRENDS MOL MED, V18, P377, DOI 10.1016/j.molmed.2012.04.009
   GROSS G, 1989, P NATL ACAD SCI USA, V86, P10024, DOI 10.1073/pnas.86.24.10024
   Grupp SA, 2013, NEW ENGL J MED, V368, P1509, DOI 10.1056/NEJMoa1215134
   Hacein-Bey-Abina S, 2003, SCIENCE, V302, P415, DOI 10.1126/science.1088547
   Hinrichs CS, 2011, BLOOD, V117, P808, DOI 10.1182/blood-2010-05-286286
   IKalos M., 2011, SCI TRANSL MED, V3
   Kochenderfer JN, 2010, BLOOD, V116, P4099, DOI 10.1182/blood-2010-04-281931
   KUWANA Y, 1987, BIOCHEM BIOPH RES CO, V149, P960, DOI 10.1016/0006-291X(87)90502-X
   Lee JC, 2011, CANCER RES, V71, P2871, DOI 10.1158/0008-5472.CAN-10-0552
   Li Y, 2015, SCI CHINA LIFE SCI, V58, P1233, DOI 10.1007/s11427-015-4970-9
   Moon EK, 2011, CLIN CANCER RES, V17, P4719, DOI 10.1158/1078-0432.CCR-11-0351
   Ni J, 2013, INT J BIOCHEM CELL B, V45, P2736, DOI 10.1016/j.biocel.2013.09.008
   Pegram HJ, 2012, BLOOD, V119, P4133, DOI 10.1182/blood-2011-12-400044
   Peng WY, 2012, CANCER RES, V72, P5209, DOI 10.1158/0008-5472.CAN-12-1187
   Porter DL, 2011, NEW ENGL J MED, V365, P725, DOI 10.1056/NEJMoa1103849
   Riddell SR, 2014, CANCER J, V20, P141, DOI 10.1097/PPO.0000000000000036
   Rosenberg SA, 2008, NAT REV CANCER, V8, P299, DOI 10.1038/nrc2355
   Tas F, 2014, TUMOR BIOL, V35, P3095, DOI 10.1007/s13277-013-1401-z
   Tsuji T, 2005, BLOOD, V106, P470, DOI 10.1182/blood-2004-09-3663
   US Food and Drug Administration, GUID IND PRECL ASS I
   Verma IM, 1997, NATURE, V389, P239, DOI 10.1038/38410
   Wang W, 2012, CURR GENE THER, V12, P493, DOI 10.2174/156652312803519751
   Yang Y, 2014, CANCER SCI, V105, P89, DOI 10.1111/cas.12318
   Yao X, 2012, BLOOD, V119, P5688, DOI 10.1182/blood-2011-10-386482
   Yoshida GJ, 2014, BIOCHEM BIOPH RES CO, V443, P239, DOI 10.1016/j.bbrc.2013.11.093
NR 38
TC 2
Z9 3
U1 2
U2 28
PU SCIENCE PRESS
PI BEIJING
PA 16 DONGHUANGCHENGGEN NORTH ST, BEIJING 100717, PEOPLES R CHINA
SN 1674-7305
EI 1869-1889
J9 SCI CHINA LIFE SCI
JI Sci. China-Life Sci.
PD APR
PY 2016
VL 59
IS 4
BP 333
EP 339
DI 10.1007/s11427-016-5026-5
PG 7
WC Biology
SC Life Sciences & Biomedicine - Other Topics
GA DJ3JQ
UT WOS:000374101500002
PM 26965523
OA hybrid
DA 2021-10-28
ER

PT J
AU Hou, AJ
   Chang, ZNL
   Lorenzini, MH
   Zah, E
   Chen, YY
AF Hou, Andrew J.
   Chang, ZeNan L.
   Lorenzini, Michael H.
   Zah, Eugenia
   Chen, Yvonne Y.
TI TGF-beta-responsive CAR-T cells promote anti-tumor immune function
SO BIOENGINEERING & TRANSLATIONAL MEDICINE
LA English
DT Article
AB A chimeric antigen receptor (CAR) that responds to transforming growth factor beta (TGF-beta) enables the engineering of T cells that convert this immunosuppressive cytokine into a potent T-cell stimulant. However, clinical translation of TGF-beta CAR-T cells for cancer therapy requires the ability to productively combine TGF-beta responsiveness with tumor-targeting specificity. Furthermore, the potential concern that contaminating, TGF-beta-producing regulatory T (Treg) cells may preferentially expand during TGF-beta CAR-T cell manufacturing and suppress effector T (Teff) cells demands careful evaluation. Here, we demonstrate that TGF-beta CAR-T cells significantly improve the anti-tumor efficacy of neighboring cytotoxic T cells. Furthermore, the introduction of TGF-beta CARs into mixed T-cell populations does not result in the preferential expansion of Treg cells, nor do TGF-beta CAR-Treg cells cause CAR-mediated suppression of Teff cells. These results support the utility of incorporating TGF-beta CARs in the development of adoptive T-cell therapy for cancer.
C1 [Hou, Andrew J.; Chang, ZeNan L.; Zah, Eugenia; Chen, Yvonne Y.] Univ Calif Los Angeles, Dept Chem & Biomol Engn, Los Angeles, CA 90095 USA.
   [Chang, ZeNan L.] Univ Calif Los Angeles, Inst Mol Biol, Los Angeles, CA 90095 USA.
   [Lorenzini, Michael H.] Univ Calif Los Angeles, Dept Bioengn, Los Angeles, CA 90095 USA.
   [Chen, Yvonne Y.] UCLA, Parker Inst Canc Immunotherapy Ctr, Los Angeles, CA 90095 USA.
RP Chen, YY (corresponding author), 420 Westwood Plaza,Boelter Hall 5531, Los Angeles, CA 90095 USA.
EM yvonne.chen@ucla.edu
FU National Institutes of HealthUnited States Department of Health & Human
   ServicesNational Institutes of Health (NIH) - USA [DP5OD012133]; UC CAI
   [U54HL119893]; UCLA CTSI [UL1TR001881]; NIHUnited States Department of
   Health & Human ServicesNational Institutes of Health (NIH) - USA
   [F30CA183528]; NIH Biotechnology Training in Biomedical Sciences and
   Engineering ProgramUnited States Department of Health & Human
   ServicesNational Institutes of Health (NIH) - USA [T32 GM067555];
   NATIONAL CANCER INSTITUTEUnited States Department of Health & Human
   ServicesNational Institutes of Health (NIH) - USANIH National Cancer
   Institute (NCI) [F30CA183528, P30CA016042] Funding Source: NIH RePORTER;
   NATIONAL CENTER FOR ADVANCING TRANSLATIONAL SCIENCESUnited States
   Department of Health & Human ServicesNational Institutes of Health (NIH)
   - USANIH National Center for Advancing Translational Sciences (NCATS)
   [UL1TR001881] Funding Source: NIH RePORTER; NATIONAL HEART, LUNG, AND
   BLOOD INSTITUTEUnited States Department of Health & Human
   ServicesNational Institutes of Health (NIH) - USANIH National Heart Lung
   & Blood Institute (NHLBI) [U54HL119893] Funding Source: NIH RePORTER;
   NATIONAL INSTITUTE OF GENERAL MEDICAL SCIENCESUnited States Department
   of Health & Human ServicesNational Institutes of Health (NIH) - USANIH
   National Institute of General Medical Sciences (NIGMS) [T32GM008042,
   T32GM067555] Funding Source: NIH RePORTER; OFFICE OF THE DIRECTOR,
   NATIONAL INSTITUTES OF HEALTHUnited States Department of Health & Human
   ServicesNational Institutes of Health (NIH) - USA [DP5OD012133] Funding
   Source: NIH RePORTER
FX National Institutes of Health, Grant/Award Number: DP5OD012133; UC CAI,
   Grant/Award Number: U54HL119893; UCLA CTSI, Grant/Award Number:
   UL1TR001881; NIH F30 Fellowship, Grant/Award Number: F30CA183528; NIH
   Biotechnology Training in Biomedical Sciences and Engineering Program,
   T32 GM067555
CR Arango Duque G, 2014, FRONT IMMUNOL, V5, DOI 10. 3389/fimmu. 2014. 00491
   Blat D, 2014, MOL THER, V22, P1018, DOI 10.1038/mt.2014.41
   Bollard CM, 2018, J CLIN ONCOL, V36, P1128, DOI 10.1200/JCO.2017.74.3179
   Bollard CM, 2002, BLOOD, V99, P3179, DOI 10.1182/blood.V99.9.3179
   Braumuller H, 2013, NATURE, V494, P361, DOI 10.1038/nature11824
   Chang ZNL, 2018, NAT CHEM BIOL, V14, P317, DOI [10.1038/NCHEMBIO.2565, 10.1038/nchembio.2565]
   Chang ZL, 2017, TRENDS MOL MED, V23, P430, DOI 10.1016/j.molmed.2017.03.002
   Chen ML, 2005, P NATL ACAD SCI USA, V102, P419, DOI 10.1073/pnas.0408197102
   Earle KE, 2005, CLIN IMMUNOL, V115, P3, DOI 10.1016/j.clim.2005.02.017
   Foster AE, 2008, J IMMUNOTHER, V31, P500, DOI 10.1097/CJI.0b013e318177092b
   Fransson M, 2012, J NEUROINFLAMM, V9, DOI 10.1186/1742-2094-9-112
   Gressner AM, 2002, FRONT BIOSCI-LANDMRK, V7, pD793, DOI 10.2741/gressner
   Hinrichs CS, 2009, P NATL ACAD SCI USA, V106, P17469, DOI 10.1073/pnas.0907448106
   Hombach AA, 2009, GENE THER, V16, P1088, DOI 10.1038/gt.2009.75
   Jin P, 2016, SCI REP-UK, V6, DOI 10.1038/srep26345
   Junker U, 1996, CYTOKINE, V8, P794, DOI 10.1006/cyto.1996.0105
   Khan Shaukat A, 2012, BMC Res Notes, V5, P636, DOI 10.1186/1756-0500-5-636
   Klebanoff CA, 2011, CLIN CANCER RES, V17, P5343, DOI 10.1158/1078-0432.CCR-11-0503
   Lin JT, 2005, J IMMUNOL, V174, P5950, DOI 10.4049/jimmunol.174.10.5950
   Liu VC, 2007, J IMMUNOL, V178, P2883, DOI 10.4049/jimmunol.178.5.2883
   Liu WH, 2006, J EXP MED, V203, P1701, DOI 10.1084/jem.20060772
   MacDonald KG, 2016, J CLIN INVEST, V126, P1413, DOI 10.1172/JCI82771
   Mekala DJ, 2005, BLOOD, V105, P2090, DOI 10.1182/blood-2004-09-3579
   Nakamura K, 2001, J EXP MED, V194, P629, DOI 10.1084/jem.194.5.629
   Neuzillet C, 2015, PHARMACOL THERAPEUT, V147, P22, DOI 10.1016/j.pharmthera.2014.11.001
   Nguyen P, 2003, BLOOD, V102, P4320, DOI 10.1182/blood-2003-04-1255
   Nomura T, 2005, CURR TOP MICROBIOL, V293, P287, DOI 10.1007/3-540-27702-1_13
   Pickup M, 2013, NAT REV CANCER, V13, P788, DOI 10.1038/nrc3603
   Quatromoni JG, 2012, J TRANSL MED, V10, DOI 10.1186/1479-5876-10-127
   Rabinovich GA, 2007, ANNU REV IMMUNOL, V25, P267, DOI 10.1146/annurev.immunol.25.022106.141609
   Robbins PF, 2011, J CLIN ONCOL, V29, P917, DOI 10.1200/JCO.2010.32.2537
   Sakaguchi S, 2009, INT IMMUNOL, V21, P1105, DOI 10.1093/intimm/dxp095
   Siegel PM, 2003, NAT REV CANCER, V3, P807, DOI 10.1038/nrc1208
   Sommermeyer D, 2016, LEUKEMIA, V30, P492, DOI 10.1038/leu.2015.247
   Tokuno K, 2009, ANTICANCER RES, V29, P1527
   Turtle CJ, 2016, J CLIN INVEST, V126, P2123, DOI 10.1172/JCI85309
   Vignali DAA, 2008, NAT REV IMMUNOL, V8, P523, DOI 10.1038/nri2343
   Wang LX, 2010, CLIN CANCER RES, V16, P164, DOI 10.1158/1078-0432.CCR-09-1758
   Wang XL, 2011, BLOOD, V118, P1255, DOI 10.1182/blood-2011-02-337360
   Wolf AM, 2003, CLIN CANCER RES, V9, P606
   Yoon J, 2017, BLOOD, V129, P238, DOI 10.1182/blood-2016-07-727834
   Yu Q, 2000, GENE DEV, V14, P163
   Zah E, 2016, CANCER IMMUNOL RES, V4, P498, DOI 10.1158/2326-6066.CIR-15-0231
   Zaretsky JM, 2016, NEW ENGL J MED, V375, P819, DOI 10.1056/NEJMoa1604958
   Zhang L, 2013, GENE THER, V20, P575, DOI 10.1038/gt.2012.75
   Zhang Q, 2005, CANCER RES, V65, P1761, DOI 10.1158/0008-5472.CAN-04-3169
NR 46
TC 21
Z9 22
U1 2
U2 8
PU WILEY
PI HOBOKEN
PA 111 RIVER ST, HOBOKEN 07030-5774, NJ USA
EI 2380-6761
J9 BIOENG TRANSL MED
JI Bioeng. Transl. Med.
PD MAY
PY 2018
VL 3
IS 2
BP 75
EP 86
DI 10.1002/btm2.10097
PG 12
WC Biotechnology & Applied Microbiology; Engineering, Biomedical;
   Pharmacology & Pharmacy
SC Biotechnology & Applied Microbiology; Engineering; Pharmacology &
   Pharmacy
GA GO5CA
UT WOS:000440034300002
PM 30065964
OA Green Published, gold
DA 2021-10-28
ER

PT J
AU Hammill, JA
   Kwiecien, JM
   Dvorkin-Gheva, A
   Lau, VWC
   Baker, C
   Wu, Y
   Bezverbnaya, K
   Aarts, C
   Heslen, CW
   Denisova, GF
   Derocher, H
   Milne, K
   Nelson, BH
   Bramson, JL
AF Hammill, Joanne A.
   Kwiecien, Jacek M.
   Dvorkin-Gheva, Anna
   Lau, Vivian W. C.
   Baker, Christopher
   Wu, Ying
   Bezverbnaya, Ksenia
   Aarts, Craig
   Heslen, Christopher W.
   Denisova, Galina F.
   Derocher, Heather
   Milne, Katy
   Nelson, Brad H.
   Bramson, Jonathan L.
TI A Cross-Reactive Small Protein Binding Domain Provides a Model to Study
   Off-Tumor CAR-T Cell Toxicity
SO MOLECULAR THERAPY-ONCOLYTICS
LA English
DT Article
ID CYTOKINE RELEASE SYNDROME; B-CELL; REMISSIONS; THERAPY; MANAGEMENT;
   ACTIVATION; EXPRESSION; CD8(+); POWER
AB Tumor-targeted chimeric antigen receptor (CAR)-engineered T lymphocytes (CAR-T cells) have demonstrated striking clinical success, but their use has been associated with a constellation of toxicities. A better understanding of the pathogenesis of these toxicities is required to improve the safety profile of CART cells. Herein, we describe a xenograft model of off-tumor CAR-T cell-associated toxicity. Human CAR-T cells targeted against HER2 using a small-protein binding domain induced acute, dose-dependent toxicities in mice. The inclusion of a CD28 or 4-1BB co-stimulatory domain in the CAR was required to produce toxicity; however, co-stimulation through CD28 was most toxic on a per-cell basis. CAR-T cell activation in the lungs and heart was associated with a systemic cytokine storm. The severity of observed toxicities was dependent upon the peripheral blood mononuclear cell (PBMC) donor used as a T cell source and paralleled the CD4(+) -to-CD8(+) T cell ratio in the adoptive transfer product. CD4(+) CAR-T cells were determined to be the primary contributors to CAR-T cell-associated toxicity. However, donor-specific differences persisted after infusion of a purified CD4(+) CAR-T cell product, indicating a role for additional variables. This work highlights the contributions of CAR-T cell-intrinsic variables to the pathogenesis of off-tumor toxicity.
C1 [Hammill, Joanne A.; Kwiecien, Jacek M.; Dvorkin-Gheva, Anna; Lau, Vivian W. C.; Baker, Christopher; Wu, Ying; Bezverbnaya, Ksenia; Aarts, Craig; Heslen, Christopher W.; Denisova, Galina F.; Bramson, Jonathan L.] McMaster Univ, Dept Pathol & Mol Med, Hamilton, ON L8S 4K1, Canada.
   [Derocher, Heather; Milne, Katy; Nelson, Brad H.] Deeley Res Ctr, BC Canc, Victoria, BC V8R 6V5, Canada.
   [Bramson, Jonathan L.] McMaster Univ, Hlth Sci Res, Off Vice Dean, HSC 2E17,1280 Main St West, Hamilton, ON L8S 4K1, Canada.
RP Bramson, JL (corresponding author), McMaster Univ, Hlth Sci Res, Off Vice Dean, HSC 2E17,1280 Main St West, Hamilton, ON L8S 4K1, Canada.
EM bramsonj@mcmaster.ca
OI Bramson, Jonathan/0000-0003-2874-6886; Dvorkin-Gheva,
   Anna/0000-0001-7295-7440; Lau, Vivian W.C./0000-0001-7747-6523
FU Canadian Cancer SocietyCanadian Cancer Society (CCS) [313416, 313397];
   Canadian Research Chair in Translational Immunology; John Bienenstock
   Chair in Molecular Medicine
FX This research was funded by the Canadian Cancer Society (grant 313397).
   J.A.H. was supported by a doctoral fellowship funded by the Canadian
   Cancer Society (grant 313416). J.L.B. is supported by a Canadian
   Research Chair in Translational Immunology and the John Bienenstock
   Chair in Molecular Medicine. The authors would like to thank Mary Jo
   Smith and Mary Bruni of the John Mayberry Histology facility for their
   assistance. Data and materials are available from the authors under a
   material transfer agreement. Work embodied in this article was completed
   in Hamilton, ON, Canada and Victoria, BC, Canada.
CR Adler D., 2020, RGL 3DVISUALIZATION
   Ali SA, 2016, BLOOD, V128, P1688, DOI 10.1182/blood-2016-04-711903
   Allan SE, 2008, MOL THER, V16, P194, DOI 10.1038/sj.mt.6300341
   Bedoya F, 2017, MOL THER, V25, P314, DOI 10.1016/j.ymthe.2016.11.011
   BENJAMINI Y, 1995, J R STAT SOC B, V57, P289, DOI 10.1111/j.2517-6161.1995.tb02031.x
   Bertsimas D, 2015, OPER RES, V63, P868, DOI 10.1287/opre.2015.1361
   Bonifant CL, 2016, MOL THER-ONCOLYTICS, V3, DOI 10.1038/mto.2016.11
   Breen EJ, 2016, SCI REP-UK, V6, DOI 10.1038/srep26996
   Brogdon J, 2014, Google Patents. US Patent, Patent No. [US 2014/0271635 A1, 20140271635]
   Brudno JN, 2018, J CLIN ONCOL, V36, P2267, DOI 10.1200/JCO.2018.77.8084
   Brudno JN, 2016, BLOOD, V127, P3321, DOI 10.1182/blood-2016-04-703751
   Carpenito C, 2009, P NATL ACAD SCI USA, V106, P3360, DOI 10.1073/pnas.0813101106
   Chinnasamy D, 2010, J CLIN INVEST, V120, P3953, DOI 10.1172/JCI43490
   Davila ML, 2014, SCI TRANSL MED, V6, DOI 10.1126/scitranslmed.3008226
   Dull T, 1998, J VIROL, V72, P8463, DOI 10.1128/JVI.72.11.8463-8471.1998
   Giavridis T, 2018, NAT MED, V24, P731, DOI 10.1038/s41591-018-0041-7
   Gust J, 2017, CANCER DISCOV, V7, P1404, DOI 10.1158/2159-8290.CD-17-0698
   Hammill JA, 2016, METHODS MOL BIOL, V1458, P137, DOI 10.1007/978-1-4939-3801-8_11
   Hammill JA, 2015, J IMMUNOTHER CANCER, V3, DOI 10.1186/s40425-015-0099-4
   Jackson HJ, 2016, NAT REV CLIN ONCOL, V13, P370, DOI 10.1038/nrclinonc.2016.36
   June CH, 2018, NEW ENGL J MED, V379, P64, DOI 10.1056/NEJMra1706169
   Kochenderfer JN, 2012, BLOOD, V119, P2709, DOI 10.1182/blood-2011-10-384388
   Kwiecien JM, 2000, COMPARATIVE MED, V50, P503
   Lamers CH, 2006, J CLIN ONCOL, V24, P20, DOI DOI 10.1200/JCO.2006.05.9964
   Lamers CHJ, 2013, MOL THER, V21, P904, DOI 10.1038/mt.2013.17
   Lee DW, 2019, BIOL BLOOD MARROW TR, V25, P625, DOI 10.1016/j.bbmt.2018.12.758
   Lee DW, 2015, LANCET, V385, P517, DOI 10.1016/S0140-6736(14)61403-3
   Lee DW, 2014, BLOOD, V124, P188, DOI 10.1182/blood-2014-05-552729
   Linette GP, 2013, BLOOD, V122, P863, DOI 10.1182/blood-2013-03-490565
   Maude SL, 2018, NEW ENGL J MED, V378, P439, DOI 10.1056/NEJMoa1709866
   Maude SL, 2014, NEW ENGL J MED, V371, P1507, DOI 10.1056/NEJMoa1407222
   Morgan RA, 2010, MOL THER, V18, P843, DOI 10.1038/mt.2010.24
   Neelapu SS, 2017, NEW ENGL J MED, V377, P2531, DOI 10.1056/NEJMoa1707447
   Neelapu SS, 2018, NAT REV CLIN ONCOL, V15, P47, DOI 10.1038/nrclinonc.2017.148
   Norelli M, 2018, NAT MED, V24, P739, DOI 10.1038/s41591-018-0036-4
   Park JH, 2018, NEW ENGL J MED, V378, P449, DOI 10.1056/NEJMoa1709919
   Porter DL, 2015, SCI TRANSL MED, V7, DOI 10.1126/scitranslmed.aac5415
   Rabinovich BA, 2008, P NATL ACAD SCI USA, V105, P14342, DOI 10.1073/pnas.0804105105
   Richman SA, 2018, CANCER IMMUNOL RES, V6, P36, DOI 10.1158/2326-6066.CIR-17-0211
   Smith JB, 2016, MOL THER, V24, P1987, DOI 10.1038/mt.2016.149
   Smyth GK, 2005, STAT BIOL HEALTH, P397, DOI 10.1007/0-387-29362-0_23
   Sommermeyer D, 2016, LEUKEMIA, V30, P492, DOI 10.1038/leu.2015.247
   Taraseviciute A, 2018, CANCER DISCOV, V8, P750, DOI 10.1158/2159-8290.CD-17-1368
   Teachey DT, 2016, CANCER DISCOV, V6, P664, DOI 10.1158/2159-8290.CD-16-0040
   Turtle CJ, 2017, J CLIN ONCOL, V35, P3010, DOI 10.1200/JCO.2017.72.8519
   Turtle CJ, 2016, SCI TRANSL MED, V8, DOI 10.1126/scitranslmed.aaf8621
   Turtle CJ, 2016, J CLIN INVEST, V126, P2123, DOI 10.1172/JCI85309
   van der Stegen SJC, 2013, J IMMUNOL, V191, P4589, DOI 10.4049/jimmunol.1301523
   Warnes GR, 2020, GPLOTS VARIOUS R PRO
   Zhao ZG, 2015, CANCER CELL, V28, P415, DOI 10.1016/j.ccell.2015.09.004
NR 50
TC 3
Z9 3
U1 1
U2 3
PU CELL PRESS
PI CAMBRIDGE
PA 50 HAMPSHIRE ST, FLOOR 5, CAMBRIDGE, MA 02139 USA
SN 2372-7705
J9 MOL THER-ONCOLYTICS
JI Mol. Ther.-Oncolytics
PD JUN 26
PY 2020
VL 17
BP 278
EP 292
DI 10.1016/j.omto.2020.04.001
PG 15
WC Oncology; Medicine, Research & Experimental
SC Oncology; Research & Experimental Medicine
GA MD6SN
UT WOS:000544101600025
PM 32368616
OA Green Published, gold
DA 2021-10-28
ER

PT J
AU Heard, A
   Chang, JF
   Warrington, JM
   Singh, N
AF Heard, Amanda
   Chang, Jufang
   Warrington, John M.
   Singh, Nathan
TI Advances in CAR design
SO BEST PRACTICE & RESEARCH CLINICAL HAEMATOLOGY
LA English
DT Article
DE CAR T cell; Synthetic biology; Protein engineering; Structural biology
ID CHIMERIC ANTIGEN RECEPTOR; ENGINEERED T-CELLS; B-CELL; ANTITUMOR
   EFFICACY; CYTOKINE RELEASE; CD19; ACTIVATION; THERAPY; MEDIATE; SAFETY
AB Chimeric antigen receptor (CAR) T cells have revolutionized the management of B cell malignancies. These synthetic molecules are composed of peptide fragments from several distinct immune cell proteins and link highly-specific antigen recognition with potent T cell activation. Despite impressive results in many, less than half of patients treated will achieve durable remission after CAR therapy. Recent studies have identified the central role that each structural component of the CAR molecule plays in regulating T cell function. Significant effort has been dedicated to exploring strategies to improve the design of CARs themselves or integrate their activity with other regulatory circuits to enable more precise function. In this review, we will summarize recent pre-clinical and clinical studies that have evaluated novel CAR design formats.
C1 [Heard, Amanda; Chang, Jufang; Singh, Nathan] Washington Univ, Div Oncol, Sch Med, St Louis, MO 63110 USA.
   [Warrington, John M.] Washington Univ, Med Scientist Training Program, Sch Med, St Louis, MO 63110 USA.
RP Singh, N (corresponding author), 660 S Euclid Ave,Southwest Tower 634, St Louis, MO 63110 USA.
EM nathan.singh@wustl.edu
FU NIHUnited States Department of Health & Human ServicesNational
   Institutes of Health (NIH) - USA [K08CA237740]
FX This work was supported by NIH K08CA237740.
CR Adusumilli Prasad S, 2021, Cancer Discov, DOI 10.1158/2159-8290.CD-21-0407
   Alabanza L, 2017, MOL THER, V25, P2452, DOI 10.1016/j.ymthe.2017.07.013
   Avanzi MP, 2018, CELL REP, V23, P2130, DOI 10.1016/j.celrep.2018.04.051
   Balakrishnan A, 2019, CLIN CANCER RES, V25, P7506, DOI 10.1158/1078-0432.CCR-19-1479
   Brown CE, 2018, MOL THER, V26, P31, DOI 10.1016/j.ymthe.2017.10.002
   Brown CE, 2016, NEW ENGL J MED, V375, P2561, DOI 10.1056/NEJMoa1610497
   Brudno JN, 2020, NAT MED, V26, P270, DOI 10.1038/s41591-019-0737-3
   Cappell KM, NAT REV CLIN ONCOL, V2021
   Chen YH, 2019, CLIN CANCER RES, V25, P2915, DOI 10.1158/1078-0432.CCR-18-1811
   Chmielewski M, 2017, CELL REP, V21, P3205, DOI 10.1016/j.celrep.2017.11.063
   Chmielewski M, 2011, CANCER RES, V71, P5697, DOI 10.1158/0008-5472.CAN-11-0103
   Choi BD, 2019, NAT BIOTECHNOL, V37, P1049, DOI 10.1038/s41587-019-0192-1
   Cummins KD, 2018, LEUKEMIA LYMPHOMA, V59, P1539, DOI 10.1080/10428194.2017.1375107
   Curran KJ, 2019, BLOOD, V134, P2361, DOI 10.1182/blood.2019001641
   Davies DM, 2012, MOL MED, V18, P565, DOI 10.2119/molmed.2011.00493
   de Larrea Carlos Fernandez, 2020, Blood Cancer Discov, V1, P146, DOI 10.1158/2643-3230.bcd-20-0020
   Di Stasi A, 2011, NEW ENGL J MED, V365, P1673, DOI 10.1056/NEJMoa1106152
   Diaconu I, 2017, MOL THER, V25, P580, DOI 10.1016/j.ymthe.2017.01.011
   Fedorov VD, 2013, SCI TRANSL MED, V5, DOI 10.1126/scitranslmed.3006597
   Fesnak AD, 2016, NAT REV CANCER, V16, P566, DOI 10.1038/nrc.2016.97
   Feucht J, 2019, NAT MED, V25, P82, DOI 10.1038/s41591-018-0290-5
   Frey NV, 2020, J CLIN ONCOL, V38, DOI 10.1200/JCO.19.01892
   Gardner R, 2016, BLOOD, V127, P2406, DOI 10.1182/blood-2015-08-665547
   Gardner RA, 2017, BLOOD, V129, P3322, DOI 10.1182/blood-2017-02-769208
   Guedan S, 2018, JCI INSIGHT, V3, DOI 10.1172/jci.insight.96976
   Guedan S, 2014, BLOOD, V124, P1070, DOI 10.1182/blood-2013-10-535245
   Guest RD, 2005, J IMMUNOTHER, V28, P203, DOI 10.1097/01.cji.0000161397.96582.59
   Haso W, 2013, BLOOD, V121, P1165, DOI 10.1182/blood-2012-06-438002
   Hombach AA, 2007, J IMMUNOL, V178, P4650, DOI 10.4049/jimmunol.178.7.4650
   Hu BL, 2017, CELL REP, V20, P3025, DOI 10.1016/j.celrep.2017.09.002
   Hu YX, 2021, CLIN CANCER RES, V27, P2764, DOI 10.1158/1078-0432.CCR-20-3863
   Hudecek M, 2013, CLIN CANCER RES, V19, P3153, DOI 10.1158/1078-0432.CCR-13-0330
   Hurton LV, 2016, P NATL ACAD SCI USA, V113, pE7788, DOI 10.1073/pnas.1610544113
   James ST, 2008, J IMMUNOL, V180, P7028, DOI 10.4049/jimmunol.180.10.7028
   Jensen MC, 2010, BIOL BLOOD MARROW TR, V16, P1245, DOI 10.1016/j.bbmt.2010.03.014
   Juillerat A, 2019, BMC BIOTECHNOL, V19, DOI 10.1186/s12896-019-0537-3
   Kawalekar OU, 2016, IMMUNITY, V44, P380, DOI 10.1016/j.immuni.2016.01.021
   Kloss CC, 2013, NAT BIOTECHNOL, V31, P71, DOI 10.1038/nbt.2459
   Kopan R, 2009, CELL, V137, P216, DOI 10.1016/j.cell.2009.03.045
   Kueberuwa G, 2018, MOL THER-ONCOLYTICS, V8, P41, DOI 10.1016/j.omto.2017.12.003
   Lamers CHJ, 2011, BLOOD, V117, P72, DOI 10.1182/blood-2010-07-294520
   Lanitis E, 2013, CANCER IMMUNOL RES, V1, P43, DOI 10.1158/2326-6066.CIR-13-0008
   Lee DW, 2015, LANCET, V385, P517, DOI 10.1016/S0140-6736(14)61403-3
   Lee L, 2018, BLOOD, V131, P746, DOI 10.1182/blood-2017-05-781351
   Li GB, 2018, JCI INSIGHT, V3, DOI 10.1172/jci.insight.121322
   Lim WA, 2017, CELL, V168, P724, DOI 10.1016/j.cell.2017.01.016
   Liu Y, 2019, J IMMUNOL, V203, P198, DOI 10.4049/jimmunol.1800033
   Locke FL, 2019, LANCET ONCOL, V20, P31, DOI 10.1016/S1470-2045(18)30864-7
   Long AH, 2015, NAT MED, V21, P581, DOI 10.1038/nm.3838
   Lynn RC, 2019, NATURE, V576, P293, DOI 10.1038/s41586-019-1805-z
   Majzner RG, 2020, CANCER DISCOV, V10, P702, DOI 10.1158/2159-8290.CD-19-0945
   Maude SL, 2018, NEW ENGL J MED, V378, P439, DOI 10.1056/NEJMoa1709866
   Mestermann K, 2019, SCI TRANSL MED, V11, DOI 10.1126/scitranslmed.aau5907
   Milone MC, 2009, MOL THER, V17, P1453, DOI 10.1038/mt.2009.83
   Morsut L, 2016, CELL, V164, P780, DOI 10.1016/j.cell.2016.01.012
   Murad JP, 2018, FRONT IMMUNOL, V9, DOI 10.3389/fimmu.2018.02268
   Myers Regina M, 2021, J Clin Oncol, V39, P3044, DOI 10.1200/JCO.20.03458
   Nastoupil LJ, 2020, J CLIN ONCOL, V38, P3119, DOI 10.1200/JCO.19.02104
   Neelapu SS, 2017, NEW ENGL J MED, V377, P2531, DOI 10.1056/NEJMoa1707447
   Orlando EJ, 2018, NAT MED, V24, P1504, DOI 10.1038/s41591-018-0146-z
   Parente-Pereira AC, 2013, J IMMUNOL, V191, P2437, DOI 10.4049/jimmunol.1301119
   Park JH, 2018, NEW ENGL J MED, V378, P449, DOI 10.1056/NEJMoa1709919
   Parker N, 2005, ANAL BIOCHEM, V338, P284, DOI 10.1016/j.ab.2004.12.026
   Patil CG, 2019, NEUROSURGERY, V85, pE641, DOI 10.1093/neuros/nyz125
   Pegram HJ, 2015, LEUKEMIA, V29, P415, DOI 10.1038/leu.2014.215
   Philipson BI, 2020, SCI SIGNAL, V13, DOI 10.1126/scisignal.aay8248
   Ping Y, 2020, FRONT CELL DEV BIOL, V8, DOI 10.3389/fcell.2020.00803
   Pluckthun A, 2015, ANNU REV PHARMACOL, V55, P489, DOI 10.1146/annurev-pharmtox-010611-134654
   Porter DL, 2015, SCI TRANSL MED, V7, DOI 10.1126/scitranslmed.aac5415
   Pule MA, 2005, MOL THER, V12, P933, DOI 10.1016/j.ymthe.2005.04.016
   Qin HY, 2018, MOL THER-ONCOLYTICS, V11, P127, DOI 10.1016/j.omto.2018.10.006
   Ruella M, 2018, NAT MED, V24, P1499, DOI 10.1038/s41591-018-0201-9
   Ruella M, 2016, J CLIN INVEST, V126, P3814, DOI 10.1172/JCI87366
   Salter AI, 2018, SCI SIGNAL, V11, DOI 10.1126/scisignal.aat6753
   Schneider D, 2021, SCI TRANSL MED, V13, DOI 10.1126/scitranslmed.abc6401
   Schuster SJ, 2019, NEW ENGL J MED, V380, P45, DOI 10.1056/NEJMoa1804980
   Singh N, 2021, NAT MED, V27, P842, DOI 10.1038/s41591-021-01326-5
   Singh N, 2016, SCI TRANSL MED, V8, DOI 10.1126/scitranslmed.aad5222
   Song DG, 2015, ONCOTARGET, V6, P21533, DOI 10.18632/oncotarget.4071
   Sotillo E, 2015, CANCER DISCOV, V5, P1282, DOI 10.1158/2159-8290.CD-15-1020
   Spiegel JY, 2021, NAT MED, V27, P1419, DOI 10.1038/s41591-021-01436-0
   Suarez ER, 2016, ONCOTARGET, V7, P34341, DOI 10.18632/oncotarget.9114
   Sun ML, 2014, BREAST CANCER RES, V16, DOI 10.1186/bcr3674
   Tong C, 2020, BLOOD, V136, P1632, DOI 10.1182/blood.2020005278
   Turtle CJ, 2016, J CLIN INVEST, V126, P2123, DOI 10.1172/JCI85309
   van der Stegen SJC, 2015, NAT REV DRUG DISCOV, V14, P499, DOI 10.1038/nrd4597
   van der Stegen SJC, 2013, J IMMUNOL, V191, P4589, DOI 10.4049/jimmunol.1301523
   Wang MH, 2020, NEW ENGL J MED, V382, P1331, DOI 10.1056/NEJMoa1914347
   Wang N, 2020, BLOOD, V135, P17, DOI 10.1182/blood.2019000017
   Wang Y, 2021, CYTOTHERAPY, V23, P715, DOI 10.1016/j.jcyt.2021.02.117
   Weber EW, 2021, SCIENCE, V372, P49, DOI 10.1126/science.aba1786
   Wei G, CANC IMMUNOL RES, V2021
   Wilkie S, 2012, J CLIN IMMUNOL, V32, P1059, DOI 10.1007/s10875-012-9689-9
   Wu W, 2020, CELL, V182, P855, DOI 10.1016/j.cell.2020.07.018
   Yan ZL, 2019, LANCET HAEMATOL, V6, pE521, DOI 10.1016/S2352-3026(19)30115-2
   Yin YB, 2018, MOL THER-ONCOLYTICS, V11, P20, DOI 10.1016/j.omto.2018.08.002
   Ying ZT, 2019, NAT MED, V25, P947, DOI 10.1038/s41591-019-0421-7
   Zah E, 2016, CANCER IMMUNOL RES, V4, P498, DOI 10.1158/2326-6066.CIR-15-0231
   Zhang HH, 2021, SCI TRANSL MED, V13, DOI 10.1126/scitranslmed.aba7308
   Zhou JT, 2020, CANCER MANAG RES, V12, P8893, DOI 10.2147/CMAR.S260915
   Zhu FL, 2018, CYTOTHERAPY, V20, P394, DOI 10.1016/j.jcyt.2017.09.005
NR 101
TC 0
Z9 0
U1 0
U2 0
PU ELSEVIER SCI LTD
PI OXFORD
PA THE BOULEVARD, LANGFORD LANE, KIDLINGTON, OXFORD OX5 1GB, OXON, ENGLAND
SN 1521-6926
EI 1532-1924
J9 BEST PRACT RES CL HA
JI Best Pract. Res. Clin. Haematol.
PD SEP
PY 2021
VL 34
IS 3
AR 101304
DI 10.1016/j.beha.2021.101304
PG 12
WC Hematology
SC Hematology
GA WE5JE
UT WOS:000705661000001
PM 34625230
DA 2021-10-28
ER

PT J
AU Hua, JS
   Qian, WQ
   Wu, XX
   Zhou, LL
   Yu, L
   Chen, SN
   Zhang, J
   Qiu, HY
AF Hua, Jingsheng
   Qian, Weiqing
   Wu, Xiaoxia
   Zhou, Lili
   Yu, Lei
   Chen, Suning
   Zhang, Jian
   Qiu, Huiying
TI Sequential Infusion of Anti-CD22 and Anti-CD19 Chimeric Antigen Receptor
   T Cells for a Pediatric Ph-Like B-ALL Patient That Relapsed After
   CART-Cell and Haplo-HSCT Therapy: A Case Report and Review of Literature
SO ONCOTARGETS AND THERAPY
LA English
DT Review
DE Philadelphia-chromosome-like; acute lymphoblastic leukemia; chimeric
   antigen receptor; CD19; CD22
ID ACUTE LYMPHOBLASTIC-LEUKEMIA; RISK; CHILDREN; TRANSPLANTATION;
   REARRANGEMENT
AB Pediatric Philadelphia chromosome-like (Ph-like) acute B-lymphoblastic leukemia (B-ALL), a high-risk subset of B-ALL characterized by a gene expression profile similar to that of Ph-positive ALL, has extremely poor outcome after a relapse following autologous chimeric antigen receptor (CAR)-T and haploidentical (haplo) hematopoietic stem cell transplantation(HSCT)therapy. with very limited treatment options. Donor-derived CAR T-cell therapy, the most vital advanced anticancer technology, may be a promising salvage strategy for patients with Ph-like B-ALL. Here, we presented a relapsed and refractory case of a child with Ph-like B-ALL after autologous anti-CD19 CAR T-cell therapy followed by haplo-HSCT. She successfully achieved the fourth complete remission (CR4) and maintained CR for five months after the sequential infusion of donor-derived anti-CD22 and anti-CD19 CAR T cells, with mild CRS side effects and no obvious graft-versus-host disease. A donorderived anti-CD22 and -CD19 CAR T-cell therapy combined with a sequential infusion strategy may provide a promising alternative treatment strategy as effective and safe salvage therapy for children with recurrent and refractory Ph-like B-ALL after autologous CD19-directed CAR T-cell therapy followed by haplo-HSCT.
C1 [Hua, Jingsheng; Wu, Xiaoxia; Zhou, Lili; Chen, Suning; Zhang, Jian; Qiu, Huiying] Soochow Univ, Jiangsu Inst Hematol, Affiliated Hosp 1, Suzhou 215006, Jiangsu, Peoples R China.
   [Hua, Jingsheng] Taizhou Municipal Hosp, Dept Hematol, Taizhou 318000, Zhejiang, Peoples R China.
   [Qian, Weiqing] Suzhou Vocat Hlth Coll, Suzhou, Jiangsu, Peoples R China.
   [Yu, Lei] East China Normal Univ, Coll Chem & Mol Engn, Shanghai, Peoples R China.
RP Qiu, HY (corresponding author), Soochow Univ, Jiangsu Inst Hematol, Affiliated Hosp 1, Suzhou 215006, Jiangsu, Peoples R China.
EM qiuhuiying8303@suda.edu.cn
OI Wu, Xiaoxia/0000-0002-4440-0415
FU National Natural Science Foundation of Jiangsu ProvinceNatural Science
   Foundation of Jiangsu Province [BE2018652]
FX This work was supported by the National Natural Science Foundation of
   Jiangsu Province (BE2018652).
CR Arber DA, 2016, BLOOD, V127, P2391, DOI 10.1182/blood-2016-03-643544
   Boer JM, 2015, HAEMATOLOGICA, V100, pE354, DOI 10.3324/haematol.2015.124941
   Brudno JN, 2016, J CLIN ONCOL, V34, P1112, DOI 10.1200/JCO.2015.64.5929
   Cai J, 2019, ARCH DIS CHILD, V104, P1
   Cario G, 2010, BLOOD, V115, P5393, DOI 10.1182/blood-2009-11-256131
   Davila ML, 2016, CLIN ADV HEMATOL ONC, V14, P802
   Den Boer ML, 2009, LANCET ONCOL, V10, P125, DOI 10.1016/S1470-2045(08)70339-5
   Fry TJ, 2018, NAT MED, V24, P20, DOI 10.1038/nm.4441
   Grada Z, 2013, MOL THER-NUCL ACIDS, V2, DOI 10.1038/mtna.2013.32
   Harvey RC, 2010, BLOOD, V116, P4874, DOI 10.1182/blood-2009-08-239681
   Harvey RC, 2010, BLOOD, V115, P5312, DOI 10.1182/blood-2009-09-245944
   Haso W, 2013, BLOOD, V121, P1165, DOI 10.1182/blood-2012-06-438002
   Hegde M, 2013, MOL THER, V21, P2087, DOI 10.1038/mt.2013.185
   Hunger SP, 2015, NEW ENGL J MED, V373, P1541, DOI 10.1056/NEJMra1400972
   Jain N, 2017, BLOOD, V129, P572, DOI 10.1182/blood-2016-07-726588
   Kebriaei P, 2016, J CLIN INVEST, V126, P3363, DOI 10.1172/JCI86721
   Kochenderfer JN, 2013, BLOOD, V122, P4129, DOI 10.1182/blood-2013-08-519413
   Maude SL, 2018, NEW ENGL J MED, V378, P439, DOI 10.1056/NEJMoa1709866
   Park JH, 2018, NEW ENGL J MED, V378, P449, DOI 10.1056/NEJMoa1709919
   Perez-Andreu V, 2013, NAT GENET, V45, P1494, DOI 10.1038/ng.2803
   Peters C, 2015, J CLIN ONCOL, V33, P1265, DOI 10.1200/JCO.2014.58.9747
   Roberts KG, 2014, NEW ENGL J MED, V371, P1005, DOI 10.1056/NEJMoa1403088
   Roberts KG, 2017, J CLIN ONCOL, V35, P394, DOI 10.1200/JCO.2016.69.0073
   Roberts KG, 2014, J CLIN ONCOL, V32, P3012, DOI 10.1200/JCO.2014.55.4105
   Tao T, 2019, STEM CELLS DEV, V28, P745, DOI 10.1089/scd.2018.0259
   Yap KL, 2017, LEUKEMIA LYMPHOMA, V58, P950, DOI 10.1080/10428194.2016.1219902
NR 26
TC 1
Z9 1
U1 1
U2 3
PU DOVE MEDICAL PRESS LTD
PI ALBANY
PA PO BOX 300-008, ALBANY, AUCKLAND 0752, NEW ZEALAND
SN 1178-6930
J9 ONCOTARGETS THER
JI OncoTargets Ther.
PY 2020
VL 13
BP 2311
EP 2317
DI 10.2147/OTT.S235882
PG 7
WC Biotechnology & Applied Microbiology; Oncology
SC Biotechnology & Applied Microbiology; Oncology
GA KU5CS
UT WOS:000519728000001
PM 32256082
OA Green Published, gold
DA 2021-10-28
ER

PT J
AU Norelli, M
   Camisa, B
   Barbiera, G
   Falcone, L
   Purevdorj, A
   Genua, M
   Sanvito, F
   Ponzoni, M
   Doglioni, C
   Cristofori, P
   Traversari, C
   Bordignon, C
   Ciceri, F
   Ostuni, R
   Bonini, C
   Casucci, M
   Bondanza, A
AF Norelli, Margherita
   Camisa, Barbara
   Barbiera, Giulia
   Falcone, Laura
   Purevdorj, Ayurzana
   Genua, Marco
   Sanvito, Francesca
   Ponzoni, Maurilio
   Doglioni, Claudio
   Cristofori, Patrizia
   Traversari, Catia
   Bordignon, Claudio
   Ciceri, Fabio
   Ostuni, Renato
   Bonini, Chiara
   Casucci, Monica
   Bondanza, Attilio
TI Monocyte-derived IL-1 and IL-6 are differentially required for
   cytokine-release syndrome and neurotoxicity due to CAR T cells
SO NATURE MEDICINE
LA English
DT Article
ID ACUTE LYMPHOBLASTIC-LEUKEMIA; HUMAN IMMUNE-SYSTEM; B-CELL;
   IMMUNODEFICIENT MICE; STEM-CELLS; THERAPY; IMMUNOTHERAPY; PERSISTENCE;
   REMISSIONS; LYMPHOMA
AB In the clinic, chimeric antigen receptor-modified T (CAR T) cell therapy is frequently associated with life-threatening cytokine-release syndrome (CRS) and neurotoxicity. Understanding the nature of these pathologies and developing treatments for them are hampered by the lack of appropriate animal models. Herein, we describe a mouse model recapitulating key features of CRS and neurotoxicity. In humanized mice with high leukemia burden, CAR T cell-mediated clearance of cancer triggered high fever and elevated IL-6 levels, which are hallmarks of CRS. Human monocytes were the major source of IL-1 and IL-6 during CRS. Accordingly, the syndrome was prevented by monocyte depletion or by blocking IL-6 receptor with tocilizumab. Nonetheless, tocilizumab failed to protect mice from delayed lethal neurotoxicity, characterized by meningeal inflammation. Instead, the IL-1 receptor antagonist anakinra abolished both CRS and neurotoxicity, resulting in substantially extended leukemia-free survival. These findings offer a therapeutic strategy to tackle neurotoxicity and open new avenues to safer CAR T cell therapies.
C1 [Norelli, Margherita; Camisa, Barbara; Falcone, Laura; Purevdorj, Ayurzana; Casucci, Monica; Bondanza, Attilio] San Raffaele Hosp Sci Inst, Innovat Immunotherapies Unit, Milan, Italy.
   [Norelli, Margherita; Bordignon, Claudio; Ciceri, Fabio; Bonini, Chiara; Bondanza, Attilio] Univ Vita Salute San Raffaele, Milan, Italy.
   [Barbiera, Giulia; Genua, Marco; Ostuni, Renato] San Raffaele Telethon Inst Gene Therapy SR Tiget, Genom Innate Immune Syst Unit, Milan, Italy.
   [Sanvito, Francesca; Ponzoni, Maurilio; Doglioni, Claudio] San Raffaele Hosp Sci Inst, Pathol Unit, Milan, Italy.
   [Cristofori, Patrizia] San Raffaele Telethon Inst Gene Therapy SR Tiget, Milan, Italy.
   [Traversari, Catia; Bordignon, Claudio] Molmed Spa, Milan, Italy.
   [Ciceri, Fabio] San Raffaele Hosp Sci Inst, Hematol & Bone Marrow Transplantat Unit, Milan, Italy.
   [Bonini, Chiara] San Raffaele Hosp Sci Inst, Expt Hematol Unit, Milan, Italy.
RP Bondanza, A (corresponding author), San Raffaele Hosp Sci Inst, Innovat Immunotherapies Unit, Milan, Italy.; Bondanza, A (corresponding author), Univ Vita Salute San Raffaele, Milan, Italy.
EM attilio.bondanza@gmail.com
RI Casucci, Monica/AAN-4115-2020; camisa, barbara/AAN-1897-2020; Barbiera,
   Giulia/AAO-3751-2020; Falcone, Laura/AAN-5913-2020
OI camisa, barbara/0000-0002-3867-2457; Barbiera,
   Giulia/0000-0003-1789-9596; Casucci, Monica/0000-0003-4500-9060;
   Sanvito, Francesca/0000-0002-4046-8420; BONINI, Maria
   Chiara/0000-0002-0772-1674
FU Italian Association for Cancer Research (AIRC) (MFAG grant) [13390,
   20247]; Italian Association for Cancer Research (AIRC) (Investigator
   grant)Fondazione AIRC per la ricerca sul cancro [17706]; Fondazione
   TelethonFondazione TelethonEuropean Commission
FX We thank G. Dotti (University of North Carolina) and H. Abken
   (University of Cologne) for providing the original CAR constructs, F.
   Falkenburg (Leiden University Medical Center) for providing ALL-CM
   leukemic cells and L. Naldini (San Raffaele-Telethon Institute for Gene
   Therapy) for providing lentiviral vectors. We thank R. Norato (San
   Raffaele Scientific Institute) for histology technical support. This
   work was supported by the Italian Association for Cancer Research (AIRC)
   (MFAG grant no. 13390 and Investigator grant no. 17706 to B.A.; MFAG
   grant no. 20247 to O.R.).
CR Billerbeck E, 2011, BLOOD, V117, P3076, DOI 10.1182/blood-2010-08-301507
   Bondanza A, 2006, BLOOD, V107, P1828, DOI 10.1182/blood-2005-09-3716
   Bondanza A, 2011, BLOOD, V117, P6469, DOI 10.1182/blood-2010-11-320366
   Bouma G, 2005, EUR J IMMUNOL, V35, P225, DOI 10.1002/eji.200425513
   Brentjens RJ, 2011, BLOOD, V118, P4817, DOI 10.1182/blood-2011-04-348540
   Casucci M, 2013, BLOOD, V122, P3461, DOI 10.1182/blood-2013-04-493361
   Davila ML, 2014, SCI TRANSL MED, V6, DOI 10.1126/scitranslmed.3008226
   Fox E, 2010, J NEUROIMMUNOL, V223, P138, DOI 10.1016/j.jneuroim.2010.03.022
   Gattinoni L, 2017, NAT MED, V23, P18, DOI 10.1038/nm.4241
   Goldbach-Mansky R, 2006, NEW ENGL J MED, V355, P581, DOI 10.1056/NEJMoa055137
   Grupp SA, 2013, NEW ENGL J MED, V368, P1509, DOI 10.1056/NEJMoa1215134
   Gust J, 2017, CANCER DISCOV, V7, P1404, DOI 10.1158/2159-8290.CD-17-0698
   Hunter CA, 2015, NAT IMMUNOL, V16, P448, DOI 10.1038/ni.3153
   Kaneko S, 2009, BLOOD, V113, P1006, DOI 10.1182/blood-2008-05-156059
   Kochenderfer JN, 2015, J CLIN ONCOL, V33, P540, DOI 10.1200/JCO.2014.56.2025
   Kochenderfer JN, 2012, BLOOD, V119, P2709, DOI 10.1182/blood-2011-10-384388
   Koo GC, 2009, EXPERT REV VACCINES, V8, P113, DOI 10.1586/14760584.8.1.113
   Lan P, 2006, BLOOD, V108, P487, DOI 10.1182/blood-2005-11-4388
   Lee DW, 2014, BLOOD, V124, P188, DOI 10.1182/blood-2014-05-552729
   Levine JH, 2015, CELL, V162, P184, DOI 10.1016/j.cell.2015.05.047
   Mastaglio S, 2017, BLOOD, V130, P606, DOI 10.1182/blood-2016-08-732636
   Maude SL, 2018, NEW ENGL J MED, V378, P439, DOI 10.1056/NEJMoa1709866
   Neelapu SS, 2017, NEW ENGL J MED, V377, P2531, DOI 10.1056/NEJMoa1707447
   Nijmeijer BA, 2002, BLOOD, V100, P654, DOI 10.1182/blood.V100.2.654
   Park JH, 2018, NEW ENGL J MED, V378, P449, DOI 10.1056/NEJMoa1709919
   Patel AA, 2017, J EXP MED, V214, P1913, DOI 10.1084/jem.20170355
   Porter DL, 2011, NEW ENGL J MED, V365, P725, DOI 10.1056/NEJMoa1103849
   Rongvaux A, 2013, ANNU REV IMMUNOL, V31, P635, DOI 10.1146/annurev-immunol-032712-095921
   Savoldo B, 2011, J CLIN INVEST, V121, P1822, DOI 10.1172/JCI46110
   Schuster SJ, 2017, NEW ENGL J MED, V377, P2545, DOI 10.1056/NEJMoa1708566
   SHULTZ LD, 1995, J IMMUNOL, V154, P180
   Singh N, 2017, CYTOTHERAPY, V19, P867, DOI 10.1016/j.jcyt.2017.04.001
   Strowig T, 2009, J EXP MED, V206, P1423, DOI 10.1084/jem.20081720
   Takenaka K, 2007, NAT IMMUNOL, V8, P1313, DOI 10.1038/ni1527
   Teachey DT, 2016, CANCER DISCOV, V6, P664, DOI 10.1158/2159-8290.CD-16-0040
   Topp MS, 2015, LANCET ONCOL, V16, P57, DOI 10.1016/S1470-2045(14)71170-2
   Turtle CJ, 2017, J CLIN ONCOL, V35, P3010, DOI 10.1200/JCO.2017.72.8519
   Turtle CJ, 2016, SCI TRANSL MED, V8, DOI 10.1126/scitranslmed.aaf8621
   Turtle CJ, 2016, J CLIN INVEST, V126, P2123, DOI 10.1172/JCI85309
   Villani AC, 2017, SCIENCE, V356, DOI 10.1126/science.aah4573
   Wils EJ, 2011, J IMMUNOL, V187, P2974, DOI 10.4049/jimmunol.1004209
   Zheng GXY, 2017, NAT COMMUN, V8, DOI 10.1038/ncomms14049
NR 42
TC 474
Z9 495
U1 5
U2 94
PU NATURE PUBLISHING GROUP
PI NEW YORK
PA 75 VARICK ST, 9TH FLR, NEW YORK, NY 10013-1917 USA
SN 1078-8956
EI 1546-170X
J9 NAT MED
JI Nat. Med.
PD JUN
PY 2018
VL 24
IS 6
BP 739
EP +
DI 10.1038/s41591-018-0036-4
PG 12
WC Biochemistry & Molecular Biology; Cell Biology; Medicine, Research &
   Experimental
SC Biochemistry & Molecular Biology; Cell Biology; Research & Experimental
   Medicine
GA GI3OQ
UT WOS:000434281300019
PM 29808007
HC Y
HP N
DA 2021-10-28
ER

PT J
AU Majzner, RG
   Mackall, CL
AF Majzner, Robbie G.
   Mackall, Crystal L.
TI Tumor Antigen Escape from CAR T-cell Therapy
SO CANCER DISCOVERY
LA English
DT Review
ID ACUTE LYMPHOBLASTIC-LEUKEMIA; ACUTE MYELOID-LEUKEMIA; RECEPTOR
   ZETA-CHAIN; TERM-FOLLOW-UP; B-CELL; SURFACE-ANTIGEN; SUSTAINED
   REMISSIONS; LINEAGE SWITCH; IMMUNOTHERAPY; RESISTANCE
AB Emerging data from chimeric antigen receptor (CAR) T-cell trials in B-cell malignancies demonstrate that a common mechanism of resistance to this novel class of therapeutics is the emergence of tumors with loss or downregulation of the target antigen. Antigen loss or antigen-low escape is likely to emerge as an even greater barrier to success in solid tumors, which manifest greater heterogeneity in target antigen expression. Potential approaches to overcome this challenge include engineering CAR T cells to achieve multispecificity and to respond to lower levels of target antigen and more efficient induction of natural antitumor immune responses as a result of CAR-induced inflammation. In this article, we review the evidence to date for antigen escape and downregulation and discuss approaches currently under study to overcome these obstacles.
   Significance: Antigen escape and downregulation have emerged as major issues impacting the durability of CAR T-cell therapy. Here, we explore their incidence and ways to overcome these obstacles in order to improve clinical outcomes. (C) 2018 AACR.
C1 [Majzner, Robbie G.; Mackall, Crystal L.] Stanford Univ, Dept Pediat, Sch Med, Stanford, CA 94305 USA.
   [Mackall, Crystal L.] Stanford Univ, Stanford Canc Inst, Sch Med, Stanford, CA 94305 USA.
   [Mackall, Crystal L.] Stanford Univ, Dept Med, Sch Med, Stanford, CA 94305 USA.
RP Mackall, CL (corresponding author), Stanford Univ, 265 Campus Dr G3141A,MC5456, Stanford, CA 94305 USA.
EM cmackall@stanford.edu
FU SU2C-St. Baldrick's Pediatric Cancer Dream Team Translational Research
   Grant [SU2CAACR-DT1113]; Stanford University Cancer Immunotherapy
   Program; Hyundai Hope on Wheels Young Investigator Award; SARC Career
   Development Award
FX This work was supported by a SU2C-St. Baldrick's Pediatric Cancer Dream
   Team Translational Research Grant (SU2CAACR-DT1113). Stand Up To Cancer
   (SU2C) is a program of the Entertainment Industry Foundation
   administered by the American Association for Cancer Research. C.L.
   Mackall is a member of the Parker Institute for Cancer Immunotherapy,
   which supports the Stanford University Cancer Immunotherapy Program.
   R.G. Majzner is supported by a Hyundai Hope on Wheels Young Investigator
   Award and a SARC Career Development Award.
CR Ahmed N, 2015, J CLIN ONCOL, V33, P1688, DOI 10.1200/JCO.2014.58.0225
   ALBINO AP, 1981, J EXP MED, V154, P1764, DOI 10.1084/jem.154.6.1764
   Aldoss I, 2017, AM J HEMATOL, V92, P858, DOI 10.1002/ajh.24783
   Alexandrov LB, 2013, NATURE, V500, P415, DOI 10.1038/nature12477
   Ali SA, 2016, BLOOD, V128, P1688, DOI 10.1182/blood-2016-04-711903
   Beatty GL, 2014, CANCER IMMUNOL RES, V2, P112, DOI 10.1158/2326-6066.CIR-13-0170
   Biberacher V, 2012, HAEMATOL-HEMATOL J, V97, P771, DOI 10.3324/haematol.2011.049155
   Bielamowicz K, 2018, NEURO-ONCOLOGY, V20, P506, DOI 10.1093/neuonc/nox182
   Braig F, 2017, BLOOD, V129, P100, DOI 10.1182/blood-2016-05-718395
   Braun S, 1999, INT J CANCER, V84, P1, DOI 10.1002/(SICI)1097-0215(19990219)84:1<1::AID-IJC1>3.0.CO;2-A
   Brentjens RJ, 2011, BLOOD, V118, P4817, DOI 10.1182/blood-2011-04-348540
   Brown CE, 2016, NEW ENGL J MED, V375, P2561, DOI 10.1056/NEJMoa1610497
   Brudno JN, 2016, BLOOD, V128, DOI 10.1182/blood.V128.22.999.999
   BYERS VS, 1977, CANCER RES, V37, P3173
   Caruso HG, 2015, CANCER RES, V75, P3505, DOI 10.1158/0008-5472.CAN-15-0139
   Cui YZ, 2009, BLOOD, V114, P3831, DOI 10.1182/blood-2009-03-212134
   Davenport AJ, 2018, P NATL ACAD SCI USA, V115, pE2068, DOI 10.1073/pnas.1716266115
   Davila ML, 2014, SCI TRANSL MED, V6, DOI 10.1126/scitranslmed.3008226
   Dudley ME, 2002, SCIENCE, V298, P850, DOI 10.1126/science.1076514
   Evans AG, 2015, BRIT J HAEMATOL, V171, P205, DOI 10.1111/bjh.13562
   FARGION S, 1986, CANCER RES, V46, P2633
   Finney HM, 1998, J IMMUNOL, V161, P2791
   Fischer J, 2017, J IMMUNOTHER, V40, P187, DOI 10.1097/CJI.0000000000000169
   Foote J, 2000, P NATL ACAD SCI USA, V97, P10679, DOI 10.1073/pnas.97.20.10679
   FOUSEK K, 2017, BLOOD S1, V130
   FRANK SJ, 1990, SCIENCE, V249, P174, DOI 10.1126/science.2371564
   Fry TJ, 2018, NAT MED, V24, P20, DOI 10.1038/nm.4441
   GARDNER R, 2016, BLOOD, V128
   Gardner R, 2016, BLOOD, V127, P2406, DOI 10.1182/blood-2015-08-665547
   Gargett T, 2016, MOL THER, V24, P1135, DOI 10.1038/mt.2016.63
   Gill S, 2014, BLOOD, V123, P2343, DOI 10.1182/blood-2013-09-529537
   Goff SL, 2016, J CLIN ONCOL, V34, P2389, DOI 10.1200/JCO.2016.66.7220
   GROSS G, 1989, P NATL ACAD SCI USA, V86, P10024, DOI 10.1073/pnas.86.24.10024
   Harris DT, 2018, J IMMUNOL, V200, P1088, DOI 10.4049/jimmunol.1700236
   Haso W, 2013, BLOOD, V121, P1165, DOI 10.1182/blood-2012-06-438002
   Heczey A, 2017, MOL THER, V25, P2214, DOI 10.1016/j.ymthe.2017.05.012
   Hegde M, 2017, J CLIN ONCOL, V35, DOI 10.1200/JCO.2017.35.15_suppl.10508
   Hegde M, 2016, J CLIN INVEST, V126, P3036, DOI 10.1172/JCI83416
   Hombach AA, 2016, MOL THER, V24, P1423, DOI 10.1038/mt.2016.82
   Huang L, 2017, BLOOD, V130
   IRVING BA, 1991, CELL, V64, P891, DOI 10.1016/0092-8674(91)90314-O
   Jacoby E, 2016, NAT COMMUN, V7, DOI 10.1038/ncomms12320
   Khalil DN, 2016, NAT REV CLIN ONCOL, V13, P273, DOI 10.1038/nrclinonc.2016.25
   Kochenderfer JN, 2012, BLOOD, V119, P2709, DOI 10.1182/blood-2011-10-384388
   KUWANA Y, 1987, BIOCHEM BIOPH RES CO, V149, P960, DOI 10.1016/0006-291X(87)90502-X
   Lee DW, 2015, LANCET, V385, P517, DOI 10.1016/S0140-6736(14)61403-3
   Lee DW, 2014, BLOOD, V124, P188, DOI 10.1182/blood-2014-05-552729
   Lee S, 2016, BLOOD, V128, DOI 10.1182/blood.V128.22.5500.5500
   Li S, 2017, CLIN CANCER RES, V23, P6982, DOI 10.1158/1078-0432.CCR-17-0867
   Liu XJ, 2015, CANCER RES, V75, P3596, DOI 10.1158/0008-5472.CAN-15-0159
   Lynn RC, 2015, BLOOD, V125, P3466, DOI 10.1182/blood-2014-11-612721
   Majzner RG, 2017, CANCER CELL, V31, P476, DOI 10.1016/j.ccell.2017.03.002
   Martyniszyn A, 2017, HUM GENE THER, V28, P1147, DOI 10.1089/hum.2017.126
   Maude SL, 2018, NEW ENGL J MED, V378, P439, DOI 10.1056/NEJMoa1709866
   Maude SL, 2016, J CLIN ONCOL, V34, DOI 10.1200/JCO.2016.34.15_suppl.3011
   Maude SL, 2014, NEW ENGL J MED, V371, P1507, DOI 10.1056/NEJMoa1407222
   Morgan RA, 2010, MOL THER, V18, P843, DOI 10.1038/mt.2010.24
   Nagel I, 2017, BLOOD, V130, P2027, DOI 10.1182/blood-2017-05-782888
   Neelapu SS, 2017, NEW ENGL J MED, V377, P2531, DOI 10.1056/NEJMoa1707447
   O'Rourke DM, 2017, SCI TRANSL MED, V9, DOI 10.1126/scitranslmed.aaa0984
   Park JH, 2018, NEW ENGL J MED, V378, P449, DOI 10.1056/NEJMoa1709919
   Perna F, 2017, CANCER CELL, V32, P506, DOI 10.1016/j.ccell.2017.09.004
   RAMAKRISHNA S, 2017, BLOOD S1, V130
   Rayes A, 2016, PEDIATR BLOOD CANCER, V63, P1113, DOI 10.1002/pbc.25953
   ROSENBERG SA, 1985, NEW ENGL J MED, V313, P1485, DOI 10.1056/NEJM198512053132327
   Rosenberg SA, 2011, CLIN CANCER RES, V17, P4550, DOI 10.1158/1078-0432.CCR-11-0116
   Ruella M, 2016, COMPUT STRUCT BIOTEC, V14, P357, DOI 10.1016/j.csbj.2016.09.003
   Ruella M, 2016, J CLIN INVEST, V126, P3814, DOI 10.1172/JCI87366
   Sampson JH, 2014, CLIN CANCER RES, V20, P972, DOI 10.1158/1078-0432.CCR-13-0709
   Schneider D, 2017, J IMMUNOTHER CANCER, V5, DOI 10.1186/s40425-017-0246-1
   Schuster SJ, 2017, NEW ENGL J MED, V377, P2545, DOI 10.1056/NEJMoa1708566
   Shalabi H, 2018, HAEMATOLOGICA, V103, pE215, DOI 10.3324/haematol.2017.183459
   Slaney CY, 2017, CLIN CANCER RES, V23, P2478, DOI 10.1158/1078-0432.CCR-16-1860
   Sotillo E, 2015, CANCER DISCOV, V5, P1282, DOI 10.1158/2159-8290.CD-15-1020
   Sykulev Y, 1996, IMMUNITY, V4, P565, DOI 10.1016/S1074-7613(00)80483-5
   Tanaka M, 2017, CLIN CANCER RES, V23, P3499, DOI 10.1158/1078-0432.CCR-16-2138
   Topp MS, 2014, J CLIN ONCOL, V32, P4134, DOI 10.1200/JCO.2014.56.3247
   Topp MS, 2012, BLOOD, V120, P5185, DOI 10.1182/blood-2012-07-441030
   Turtle CJ, 2016, SCI TRANSL MED, V8, DOI 10.1126/scitranslmed.aaf8621
   Turtle CJ, 2016, J CLIN INVEST, V126, P2123, DOI 10.1172/JCI85309
   Valitutti S, 1997, IMMUNOL TODAY, V18, P299, DOI 10.1016/S0167-5699(97)01075-X
   Walker AJ, 2017, MOL THER, V25, P2189, DOI 10.1016/j.ymthe.2017.06.008
   Watanabe K, 2015, J IMMUNOL, V194, P911, DOI 10.4049/jimmunol.1402346
   Weiss T, 2018, CANCER RES, V78, P1031, DOI 10.1158/0008-5472.CAN-17-1788
   Yu H, 2017, AM J HEMATOL, V92, pE11, DOI 10.1002/ajh.24594
   Zah E, 2016, CANCER IMMUNOL RES, V4, P498, DOI 10.1158/2326-6066.CIR-15-0231
   Zhao YB, 2009, J IMMUNOL, V183, P5563, DOI 10.4049/jimmunol.0900447
   Zoghbi A, 2017, PEDIATR BLOOD CANCER, V64, DOI 10.1002/pbc.26594
NR 88
TC 229
Z9 235
U1 9
U2 58
PU AMER ASSOC CANCER RESEARCH
PI PHILADELPHIA
PA 615 CHESTNUT ST, 17TH FLOOR, PHILADELPHIA, PA 19106-4404 USA
SN 2159-8274
EI 2159-8290
J9 CANCER DISCOV
JI Cancer Discov.
PD OCT
PY 2018
VL 8
IS 10
BP 1219
EP 1226
DI 10.1158/2159-8290.CD-18-0442
PG 8
WC Oncology
SC Oncology
GA GV8NB
UT WOS:000446398800004
PM 30135176
OA Bronze
HC Y
HP N
DA 2021-10-28
ER

PT J
AU Marofi, F
   Motavalli, R
   Safonov, VA
   Thangavelu, L
   Yumashev, AV
   Alexander, M
   Shomali, N
   Chartrand, MS
   Pathak, Y
   Jarahian, M
   Izadi, S
   Hassanzadeh, A
   Shirafkan, N
   Tahmasebi, S
   Khiavi, FM
AF Marofi, Faroogh
   Motavalli, Roza
   Safonov, Vladimir A.
   Thangavelu, Lakshmi
   Yumashev, Alexei Valerievich
   Alexander, Markov
   Shomali, Navid
   Chartrand, Max Stanley
   Pathak, Yashwant
   Jarahian, Mostafa
   Izadi, Sepideh
   Hassanzadeh, Ali
   Shirafkan, Naghmeh
   Tahmasebi, Safa
   Khiavi, Farhad Motavalli
TI CAR T cells in solid tumors: challenges and opportunities
SO STEM CELL RESEARCH & THERAPY
LA English
DT Review
DE Chimeric antigen receptor; Solid tumors; CAR T cells; Cell therapy
AB BackgroundCARs are simulated receptors containing an extracellular single-chain variable fragment (scFv), a transmembrane domain, as well as an intracellular region of immunoreceptor tyrosine-based activation motifs (ITAMs) in association with a co-stimulatory signal.Main bodyChimeric antigen receptor (CAR) T cells are genetically engineered T cells to express a receptor for the recognition of the particular surface marker that has given rise to advances in the treatment of blood disorders. The CAR T cells obtain supra-physiological properties and conduct as "living drugs" presenting both immediate and steady effects after expression in T cells surface. But, their efficacy in solid tumor treatment has not yet been supported. The pivotal challenges in the field of solid tumor CAR T cell therapy can be summarized in three major parts: recognition, trafficking, and surviving in the tumor. On the other hand, the immunosuppressive tumor microenvironment (TME) interferes with T cell activity in terms of differentiation and exhaustion, and as a result of the combined use of CARs and checkpoint blockade, as well as the suppression of other inhibitor factors in the microenvironment, very promising results were obtained from the reduction of T cell exhaustion.ConclusionNowadays, identifying and defeating the mechanisms associated with CAR T cell dysfunction is crucial to establish CAR T cells that can proliferate and lyse tumor cells severely. In this review, we discuss the CAR signaling and efficacy T in solid tumors and evaluate the most significant barriers in this process and describe the most novel therapeutic methods aiming to the acquirement of the promising therapeutic outcome in non-hematologic malignancies.
C1 [Motavalli, Roza] Tabriz Univ Med Sci, Stem Cell Res Ctr, Tabriz, Iran.
   [Khiavi, Farhad Motavalli] Pasteur Inst Iran, Dept Virol, Tehran, Iran.
   [Marofi, Faroogh] Tabriz Univ Med Sci, Fac Med, Dept Hematol, Tabriz, Iran.
   [Motavalli, Roza] Tabriz Univ Med Sci, Kidney Res Ctr, Tabriz, Iran.
   [Safonov, Vladimir A.] Russian Acad Sci, Vernadsky Inst Geochem & Analyt Chem, Lab Biogeochem & Environm, Kosygina 19 St, Moscow 119991, Russia.
   [Thangavelu, Lakshmi] Saveetha Univ, Saveetha Inst Med & Tech Sci, Saveetha Dent Coll & Hosp, Dept Pharmacol, Chennai, Tamil Nadu, India.
   [Yumashev, Alexei Valerievich] First Moscow State Med Univ, Dept Prosthet Dent, Moscow, Russia.
   [Alexander, Markov] Tyumen Ind Univ, Tyumen State Med Univ, Tyumen, Russia.
   [Shomali, Navid; Izadi, Sepideh; Hassanzadeh, Ali; Shirafkan, Naghmeh; Tahmasebi, Safa] German Canc Res Ctr, Toxicol & Chemotherapy Unit G401, D-69120 Heidelberg, Germany.
   [Chartrand, Max Stanley] DigiCare Behav Res, Casa Grande, AZ USA.
   [Pathak, Yashwant] Univ S Florida, Taneja Coll Pharm, Tampa, FL 33620 USA.
   [Jarahian, Mostafa] Tabriz Univ Med Sci, Fac Med, Dept Immunol, Tabriz, Iran.
RP Motavalli, R (corresponding author), Tabriz Univ Med Sci, Stem Cell Res Ctr, Tabriz, Iran.; Khiavi, FM (corresponding author), Pasteur Inst Iran, Dept Virol, Tehran, Iran.
EM Rozamotavalli@gmail.com; farhad.motavalli@gmail.com
RI Shomali, Navid/AAM-4488-2021; pathak, yashwant/AAN-3177-2021; Yumashev,
   Alexey V/H-2630-2018; Alexandr, Markov/AAB-3126-2021
OI Shomali, Navid/0000-0003-4679-9658; Yumashev, Alexey
   V/0000-0002-5184-0195; Alexandr, Markov/0000-0001-7471-4792; Shirafkan,
   Naghmeh/0000-0001-8936-3155
CR Adusumilli PS, 2014, SCI TRANSL MED, V6, DOI 10.1126/scitranslmed.3010162
   Ahn DS, 2018, INT J MOL SCI, V19, DOI 10.3390/ijms19051476
   [Anonymous], 2015, Molecular Therapy., V23, P1278
   Argani P, 2001, CANCER RES, V61, P4320
   Argani P, 2001, CLIN CANCER RES, V7, P3862
   Bagley SJ, 2020, PHARMACOL THERAPEUT, V205, DOI 10.1016/j.pharmthera.2019.107419
   Balachandran VP, 2017, NATURE, V551, P512, DOI 10.1038/nature24462
   Batra SA, 2020, CANCER IMMUNOL RES, V8, P309, DOI 10.1158/2326-6066.CIR-19-0293
   Beatty GL, 2015, GASTROENTEROLOGY, V149, P201, DOI 10.1053/j.gastro.2015.04.010
   Benmebarek MR, 2019, INT J MOL SCI, V20, DOI 10.3390/ijms20061283
   Biasco L, 2012, MOL THER, V20, P709, DOI 10.1038/mt.2011.289
   Binnewies M, 2018, NAT MED, V24, P541, DOI 10.1038/s41591-018-0014-x
   Bjerregaard AM, 2017, FRONT IMMUNOL, V8, DOI 10.3389/fimmu.2017.01566
   Braunlein E, 2017, FRONT IMMUNOL, V8, DOI 10.3389/fimmu.2017.01702
   Brentjens RJ, 2007, CLIN CANCER RES, V13, P5426, DOI 10.1158/1078-0432.CCR-07-0674
   Brown CE, 2016, NEW ENGL J MED, V375, P2561, DOI 10.1056/NEJMoa1610497
   Bui MHT, 2003, CLIN CANCER RES, V9, P802
   Burga RA, 2015, CANCER IMMUNOL IMMUN, V64, P817, DOI 10.1007/s00262-015-1692-6
   Cao BH, 2020, BIOCHEM BIOPH RES CO, V524, P96, DOI 10.1016/j.bbrc.2020.01.053
   Carpenito C, 2009, P NATL ACAD SCI USA, V106, P3360, DOI 10.1073/pnas.0813101106
   Caruana I, 2015, NAT MED, V21, P524, DOI 10.1038/nm.3833
   Chekmasova AA, 2010, CLIN CANCER RES, V16, P3594, DOI 10.1158/1078-0432.CCR-10-0192
   Chen C, 2017, CANCER IMMUNOL IMMUN, V66, P475, DOI 10.1007/s00262-016-1949-8
   Chen X, 2020, J IMMUNOTHERAPY CANC, P8
   Chen Y, 2018, HEPATOB PANCREAT DIS, V17, P301, DOI 10.1016/j.hbpd.2018.05.005
   Cohen CJ, 2015, J CLIN INVEST, V125, P3981, DOI 10.1172/JCI82416
   Craddock JA, 2010, J IMMUNOTHER, V33, P780, DOI 10.1097/CJI.0b013e3181ee6675
   Curran KJ, 2012, J GENE MED, V14, P405, DOI 10.1002/jgm.2604
   Deng XN, 2019, AM J CANCER RES, V9, P945
   Du HW, 2019, CANCER CELL, V35, P221, DOI 10.1016/j.ccell.2019.01.002
   Eil R, 2016, NATURE, V537, P539, DOI 10.1038/nature19364
   ESHHAR Z, 1993, P NATL ACAD SCI USA, V90, P720, DOI 10.1073/pnas.90.2.720
   Gansauge S, 1996, J MOL MED-JMM, V74, P313, DOI 10.1007/BF00207508
   Gattinoni L, 2011, NAT MED, V17, P1290, DOI 10.1038/nm.2446
   Guo FF, 2020, LIFE SCI, V260, DOI 10.1016/j.lfs.2020.118300
   Han YL, 2018, J HEMATOL ONCOL, V11, DOI 10.1186/s13045-018-0635-z
   Hanahan D, 2012, CANCER CELL, V21, P309, DOI 10.1016/j.ccr.2012.02.022
   Hege KM, 2017, J IMMUNOTHER CANCER, V5, DOI 10.1186/s40425-017-0222-9
   Hildeman DA, 2003, J CLIN INVEST, V111, P575, DOI 10.1172/JCI200318007
   Hillerdal V, 2015, BIODRUGS, V29, P75, DOI 10.1007/s40259-015-0122-9
   Hombach AA, 2020, CELLS-BASEL, V9, DOI 10.3390/cells9040873
   Hoskin DW, 2008, INT J ONCOL, V32, P527
   Hung CF, 2018, HUM GENE THER, V29, P614, DOI 10.1089/hum.2017.080
   Ingegnere T, 2019, FRONT IMMUNOL, V10, DOI 10.3389/fimmu.2019.00957
   IRVING BA, 1991, CELL, V64, P891, DOI 10.1016/0092-8674(91)90314-O
   Jacob J, 2004, PANCREATOLOGY, V4, P454, DOI 10.1159/000079824
   Jiang H, 2019, JNCI-J NATL CANCER I, V111, P409, DOI 10.1093/jnci/djy134
   Jung MY, 2020, MOL THER-ONCOLYTICS, V18, P587, DOI 10.1016/j.omto.2020.08.009
   Junghans RP, 2016, PROSTATE, V76, P1257, DOI 10.1002/pros.23214
   Karasaki T, 2017, CANCER SCI, V108, P170, DOI 10.1111/cas.13131
   Katz SC, 2020, CANCER GENE THER, V27, P341, DOI 10.1038/s41417-019-0104-z
   Kerkar SP, 2010, CANCER RES, V70, P6725, DOI 10.1158/0008-5472.CAN-10-0735
   Khan JF, 2019, PROG MOL BIOL TRANSL, V164, P293, DOI 10.1016/bs.pmbts.2019.07.004
   Komoto M, 2009, CANCER SCI, V100, P1243, DOI 10.1111/j.1349-7006.2009.01176.x
   Kowolik CM, 2006, CANCER RES, V66, P10995, DOI 10.1158/0008-5472.CAN-06-0160
   Krenciute G, 2017, CANCER IMMUNOL RES, V5, P571, DOI 10.1158/2326-6066.CIR-16-0376
   Li J, 2018, J HEMATOL ONCOL, V11, DOI 10.1186/s13045-018-0568-6
   Li N, 2018, TRANSL ONCOL, V11, P11, DOI 10.1016/j.tranon.2017.10.009
   Lim WA, 2017, CELL, V168, P724, DOI 10.1016/j.cell.2017.01.016
   Liu M, 2020, ONCOGENESIS, V9, DOI 10.1038/s41389-020-00257-z
   Liu X., 2020, J TRANSL MED, V18, P1, DOI [10.1186/s12967-019-02189-8, DOI 10.1186/S12967-019-02189-8]
   Lowe KL, 2019, CANCER TREAT REV, V77, P35, DOI 10.1016/j.ctrv.2019.06.001
   Lv J, 2019, J HEMATOL ONCOL, V12, DOI 10.1186/s13045-019-0704-y
   Magee MS, 2018, CANCER IMMUNOL RES, V6, P509, DOI 10.1158/2326-6066.CIR-16-0362
   Maher J, 2002, NAT BIOTECHNOL, V20, P70, DOI 10.1038/nbt0102-70
   Maus MV, 2016, MOL THER-ONCOLYTICS, V3, DOI 10.1038/mto.2016.23
   McGowan E, 2020, BIOMED PHARMACOTHER, V121, DOI 10.1016/j.biopha.2019.109625
   Mejstrikova E, 2017, BLOOD CANCER J, V7, DOI 10.1038/s41408-017-0023-x
   Min IM, 2017, CLIN CANCER RES, V23, P7569, DOI 10.1158/1078-0432.CCR-17-2008
   Minutolo NG, 2019, FRONT ONCOL, V9, DOI 10.3389/fonc.2019.00176
   Mirzaei HR, 2016, CANCER LETT, V380, P413, DOI 10.1016/j.canlet.2016.07.001
   Morgan RA, 2010, MOL THER, V18, P843, DOI 10.1038/mt.2010.24
   Munisvaradass R, 2017, INT J MOL SCI, V18, DOI 10.3390/ijms18091797
   Murad JP, 2018, FRONT IMMUNOL, V9, DOI 10.3389/fimmu.2018.02268
   Newick K, 2017, ANNU REV MED, V68, P139, DOI 10.1146/annurev-med-062315-120245
   Newick K, 2016, CANCER IMMUNOL RES, V4, P541, DOI 10.1158/2326-6066.CIR-15-0263
   Nishio N, 2014, CANCER RES, V74, P5195, DOI 10.1158/0008-5472.CAN-14-0697
   O'Rourke DM, 2017, SCI TRANSL MED, V9, DOI 10.1126/scitranslmed.aaa0984
   Owens GL, 2018, J IMMUNOTHER, V41, P130, DOI 10.1097/CJI.0000000000000203
   Park S, 2017, SCI REP-UK, V7, DOI 10.1038/s41598-017-14749-3
   Poznansky MC, 2002, J CLIN INVEST, V109, P1101, DOI 10.1172/JCI200213853
   Pule MA, 2005, MOL THER, V12, P933, DOI 10.1016/j.ymthe.2005.04.016
   Qu CF, 2004, BRIT J CANCER, V91, P2086, DOI 10.1038/sj.bjc.6602232
   Quail DF, 2013, NAT MED, V19, P1423, DOI 10.1038/nm.3394
   Richman SA, 2018, CANCER IMMUNOL RES, V6, P36, DOI 10.1158/2326-6066.CIR-17-0211
   ROMEO C, 1992, CELL, V68, P889, DOI 10.1016/0092-8674(92)90032-8
   Ruella M, 2016, COMPUT STRUCT BIOTEC, V14, P357, DOI 10.1016/j.csbj.2016.09.003
   Rupp LJ, 2017, SCI REP-UK, V7, DOI 10.1038/s41598-017-00462-8
   Sadelain M, 2013, CANCER DISCOV, V3, P388, DOI 10.1158/2159-8290.CD-12-0548
   Salmon H, 2012, J CLIN INVEST, V122, P899, DOI 10.1172/JCI45817
   Savoldo B, 2011, J CLIN INVEST, V121, P1822, DOI 10.1172/JCI46110
   Schaft N, 2020, CANCERS, V12, DOI 10.3390/cancers12092567
   Simon B, 2018, EXP DERMATOL, V27, P769, DOI 10.1111/exd.13678
   Simpson TR, 2013, J EXP MED, V210, P1695, DOI 10.1084/jem.20130579
   Slovin SF, 2013, J CLIN ONCOL, V31, DOI 10.1200/jco.2013.31.6_suppl.72
   Song YJ, 2018, PROTEIN CELL, V9, P867, DOI 10.1007/s13238-017-0384-8
   Spranger S, 2017, CANCER CELL, V31, P711, DOI 10.1016/j.ccell.2017.04.003
   Spranger S, 2015, NATURE, V523, P231, DOI 10.1038/nature14404
   Strohl, 2019, ANTIBODIES, V8, P41, DOI [10.3390/antib8030041, DOI 10.3390/antib8030041]
   Suarez ER, 2016, ONCOTARGET, V7, P34341, DOI 10.18632/oncotarget.9114
   Suerth JD, 2014, VIRUSES-BASEL, V6, P4811, DOI 10.3390/v6124811
   Sureban SM, 2020, CANCERS, V12, DOI 10.3390/cancers12010054
   Tafreshi NK, 2014, SUBCELL BIOCHEM, V75, P221, DOI 10.1007/978-94-007-7359-2_12
   Tammana S, 2010, HUM GENE THER, V21, P75, DOI 10.1089/hum.2009.122
   Tao KL, 2018, CANCER CHEMOTH PHARM, V82, P815, DOI 10.1007/s00280-018-3670-0
   Tchou J, 2012, BREAST CANCER RES TR, V133, P799, DOI 10.1007/s10549-012-2018-4
   Till BG, 2012, BLOOD, V119, P3940, DOI 10.1182/blood-2011-10-387969
   Tran E, 2013, J EXP MED, V210, P1125, DOI 10.1084/jem.20130110
   Valentini Davide, 2018, Oncotarget, V9, P36817, DOI 10.18632/oncotarget.26447
   Vargas JE, 2016, J TRANSL MED, V14, DOI 10.1186/s12967-016-1047-x
   Vedvyas Y, 2019, SCI REP-UK, V9, DOI 10.1038/s41598-019-46938-7
   Vonderheide RH, 2018, CANCER CELL, V33, P563, DOI 10.1016/j.ccell.2018.03.008
   Wallstabe L, 2019, JCI INSIGHT, V4, DOI 10.1172/jci.insight.126345
   Wang J, 2007, HUM GENE THER, V18, P712, DOI 10.1089/hum.2007.028
   Wang Y, 2018, ONCOIMMUNOLOGY, V7, DOI 10.1080/2162402X.2018.1440169
   Watanabe K, 2018, FRONT IMMUNOL, V9, DOI 10.3389/fimmu.2018.02486
   Wei XR, 2017, ONCOIMMUNOLOGY, V6, DOI 10.1080/2162402X.2017.1284722
   Shao WM, 2020, CANCER BIOL THER, V21, P570, DOI 10.1080/15384047.2020.1739952
   Whilding LM, 2019, CANCERS, V11, DOI 10.3390/cancers11050674
   Yang Q, 2018, ONCOTARGET, V9, P3996, DOI 10.18632/oncotarget.23583
   Ye L, 2019, EXP THER MED, V17, P739, DOI 10.3892/etm.2018.7015
   Yeku Oladapo, 2017, Am Soc Clin Oncol Educ Book, V37, P193, DOI 10.14694/EDBK_180328
   Zakrzewski JL, 2008, NAT BIOTECHNOL, V26, P453, DOI 10.1038/nbt1395
   Zhang C, 2017, BIOMARK RES, V5, DOI 10.1186/s40364-017-0102-y
   Zhang E., 2018, MOL CANCER, V17, P1, DOI [10.1186/s12943-017-0753-1, DOI 10.1186/S12943-017-0753-1]
   Zhang YP, 2017, FRONT MED-PRC, V11, P554, DOI 10.1007/s11684-017-0543-6
   Zhang Z, 2019, FRONT MED-PRC, V13, P57, DOI 10.1007/s11684-019-0683-y
   Zhao LJ, 2019, FRONT IMMUNOL, V10, DOI 10.3389/fimmu.2019.02250
   Zhao W, 2019, AM J CANCER RES, V9, P1846
   Zhao Z, 2020, SCI CHINA LIFE SCI, V63, P1
   Zhong XS, 2010, MOL THER, V18, P413, DOI 10.1038/mt.2009.210
   Zhou Q, 2010, BLOOD, V116, P2484, DOI 10.1182/blood-2010-03-275446
   Zhou R, 2019, FRONT IMMUNOL, V10, DOI 10.3389/fimmu.2019.01149
   Zhu Q, 2013, AUTOIMMUN REV, V12, P1123, DOI 10.1016/j.autrev.2013.06.015
   Zuo BL, 2018, CANCER IMMUNOL IMMUN, V67, P393, DOI 10.1007/s00262-017-2089-5
   Zuo SG, 2017, MOL IMMUNOL, V85, P293, DOI 10.1016/j.molimm.2017.03.017
NR 136
TC 15
Z9 15
U1 4
U2 10
PU BMC
PI LONDON
PA CAMPUS, 4 CRINAN ST, LONDON N1 9XW, ENGLAND
EI 1757-6512
J9 STEM CELL RES THER
JI Stem Cell Res. Ther.
PD JAN 25
PY 2021
VL 12
IS 1
AR 81
DI 10.1186/s13287-020-02128-1
PG 16
WC Cell & Tissue Engineering; Cell Biology; Medicine, Research &
   Experimental
SC Cell Biology; Research & Experimental Medicine
GA PZ9QD
UT WOS:000613081200004
PM 33494834
OA gold, Green Published
DA 2021-10-28
ER

PT J
AU Tahir, A
AF Tahir, Amber
TI Is Chimeric Antigen Receptor T-cell Therapy the Future of Autoimmunity
   Management?
SO CUREUS
LA English
DT Article
DE chimeric antigen receptor; autoimmunity; car t-cell therapy; immune
   therapy; autoimmune diseases; allograft rejection
AB Clinical trials with chimeric antigen receptor (CAR) T-cell therapy in oncology have been promising. The spectrum of this novel therapy is being expanded to include autoimmunity. It ensures "targeted treatment," resulting in more selective outcomes, fewer toxic effects, and a permanent restoration of immune system imbalance. The preliminary results of preclinical and clinical studies support the application of CAR therapy in autoimmunity, especially in regulating adverse autoimmune responses. This novel therapy should be considered for the treatment of autoimmune diseases and further clinical studies should be conducted to study all aspects of this treatment modality.
C1 [Tahir, Amber] Dow Univ Hlth Sci, Sindh Med Coll, Jinnah Postgrad Med Ctr, Internal Med, Karachi, Pakistan.
RP Tahir, A (corresponding author), Dow Univ Hlth Sci, Sindh Med Coll, Jinnah Postgrad Med Ctr, Internal Med, Karachi, Pakistan.
EM siddiquiambertahir@gmail.com
CR Ellebrecht CT, 2016, SCIENCE, V353, P179, DOI 10.1126/science.aaf6756
   Jethwa H, 2014, CLIN IMMUNOL, V150, P51, DOI 10.1016/j.clim.2013.11.004
   Manel J., 2017, MOJ IMMUNOL, V5, DOI [10.15406/moji.2017.05.00158, DOI 10.15406/MOJI.2017.05.00158]
   Noyan F, 2017, AM J TRANSPLANT, V17, P917, DOI 10.1111/ajt.14175
   ZHANG AH, 2016, BLOOD, V128
NR 5
TC 3
Z9 4
U1 0
U2 0
PU CUREUS INC
PI PALO ALTO
PA PO BOX 61002, PALO ALTO, CA 94306 USA
EI 2168-8184
J9 CUREUS
JI Cureus
PD OCT
PY 2018
VL 10
IS 10
AR e3407
DI 10.7759/cureus.3407
PG 3
WC Medicine, General & Internal
SC General & Internal Medicine
GA HE7WU
UT WOS:000453652400019
PM 30533341
OA Green Published, gold, Green Submitted
DA 2021-10-28
ER

PT J
AU Yang, YM
   Kohler, ME
   Chien, CD
   Sauter, CT
   Jacoby, E
   Yan, CH
   Hu, Y
   Wanhainen, K
   Qin, HY
   Fry, TJ
AF Yang, Yinmeng
   Kohler, M. Eric
   Chien, Christopher D.
   Sauter, Christopher T.
   Jacoby, Elad
   Yan, Chunhua
   Hu, Ying
   Wanhainen, Kelsey
   Qin, Haiying
   Fry, Terry J.
TI TCR engagement negatively affects CD8 but not CD4 CAR T cell expansion
   and leukemic clearance
SO SCIENCE TRANSLATIONAL MEDICINE
LA English
DT Article
ID CHIMERIC-ANTIGEN-RECEPTOR; ACUTE LYMPHOBLASTIC-LEUKEMIA; PERSISTENT
   VIRAL-INFECTION; B-CELL; CD19; LYMPHOMA; MALIGNANCIES; REMISSIONS;
   MECHANISMS; REJECTION
AB Chimeric antigen receptor (CAR)-expressing T cells induce durable remissions in patients with relapsed/refractory B cell malignancies. CARs are synthetic constructs that, when introduced into mature T cells, confer a second, non-major histocompatibility complex-restricted specificity in addition to the endogenous T cell receptor (TCR). The implications of TCR activation on CAR T cell efficacy has not been well defined. Using an immunocompetent, syngeneic murine model of CD19-targeted CAR T cell therapy for pre-B cell acute lymphoblastic leukemia in which the CAR is introduced into T cells with known TCR specificity, we demonstrate loss of CD8 CAR T cell efficacy associated with T cell exhaustion and apoptosis when TCR antigen is present. CD4 CAR T cells demonstrate equivalent cytotoxicity to CD8 CAR T cells and, in contrast, retain in vivo efficacy despite TCR stimulation. Gene expression profiles confirmincreased exhaustion and apoptosis of CD8 CAR T cells upon dual receptor stimulation compared to CD4 CAR T cells and indicate inherent differences between CD4 and CD8 CAR T cells in the use of T cell-associated signaling pathways. These results provide insights into important aspects of CAR T cell immune biology and indicate opportunities to rationally design CAR constructs to optimize clinical efficacy.
C1 [Yang, Yinmeng; Kohler, M. Eric; Chien, Christopher D.; Sauter, Christopher T.; Jacoby, Elad; Wanhainen, Kelsey; Qin, Haiying; Fry, Terry J.] NCI, Pediat Oncol Branch, Ctr Canc Res, NIH, Bethesda, MD 20892 USA.
   [Yang, Yinmeng] Georgetown Univ, Lombardi Comprehens Canc Ctr, Dept Oncol, Washington, DC 20057 USA.
   [Kohler, M. Eric] Johns Hopkins Univ, Dept Pediat Oncol, Baltimore, MD 21287 USA.
   [Kohler, M. Eric] Johns Hopkins Univ, Dept Pediat Hematol, Baltimore, MD 21287 USA.
   [Yan, Chunhua; Hu, Ying] NCI, Ctr Biomed Informat & Informat Technol, NIH, Bethesda, MD 20892 USA.
RP Fry, TJ (corresponding author), NCI, Pediat Oncol Branch, Ctr Canc Res, NIH, Bethesda, MD 20892 USA.
EM fryt@mail.nih.gov
OI Qin, Haiying/0000-0001-5966-8812; Wanhainen, Kelsey/0000-0001-8666-0584;
   Kohler, Mark/0000-0002-1181-0418; Jacoby, Elad/0000-0003-1411-8942
FU NIHUnited States Department of Health & Human ServicesNational
   Institutes of Health (NIH) - USA; NIH through the Sydney Kimmel
   Comprehensive Cancer Center of Johns Hopkins University; Doris Duke
   Charitable FoundationDoris Duke Charitable Foundation (DDCF); American
   Association for Dental Research; Howard Hughes Medical InstituteHoward
   Hughes Medical Institute; Colgate-Palmolive Company; NATIONAL CANCER
   INSTITUTEUnited States Department of Health & Human ServicesNational
   Institutes of Health (NIH) - USANIH National Cancer Institute (NCI)
   [ZIABC011295, T32CA060441] Funding Source: NIH RePORTER
FX This work was supported by the Intramural Research Program of the NIH.
[truncated: 3,916,029 more chars]
