# Supplementary material for: A Bibliometric and Knowledge-Map Analysis of CAR-T Cells From 2009 to 2021
Source: Front Immunol. 2022 Mar 18;13:840956. doi: 10.3389/fimmu.2022.840956 (PMC8971369; doi:10.3389/fimmu.2022.840956)
Supplement: Supplementary file 1 [file DataSheet_1.zip › Annexes 1/download_1501-2000.txt]

FN Clarivate Analytics Web of Science
VR 1.0
PT J
AU Mancikova, V
   Peschelova, H
   Kozlova, V
   Ledererova, A
   Ladungova, A
   Verner, J
   Loja, T
   Folber, F
   Mayer, J
   Pospisilova, S
   Smida, M
AF Mancikova, Veronika
   Peschelova, Helena
   Kozlova, Veronika
   Ledererova, Aneta
   Ladungova, Adriana
   Verner, Jan
   Loja, Tomas
   Folber, Frantisek
   Mayer, Jiri
   Pospisilova, Sarka
   Smida, Michal
TI Performance of anti-CD19 chimeric antigen receptor T cells in
   genetically defined classes of chronic lymphocytic leukemia
SO JOURNAL FOR IMMUNOTHERAPY OF CANCER
LA English
DT Article
DE genetics; haematology; immunology
ID TP53 MUTATIONS; GENE-MUTATIONS; EVOLUTION; SURVIVAL; CLL;
   REARRANGEMENTS; CHEMOTHERAPY; RESTORATION; VENETOCLAX
AB Background
   While achieving prolonged remissions in other B cell-derived malignancies, chimeric antigen receptor (CAR) T cells still underperform when injected into patients with chronic lymphocytic leukemia (CLL). We studied the influence of genetics on CLL response to anti-CD19 CAR T-cell therapy.
   Methods
   First, we studied 32 primary CLL samples composed of 26 immunoglobulin heavy-chain gene variable (IGHV)-unmutated (9 ATM-mutated, 8 TP53-mutated, and 9 without mutations in ATM, TP53, NOTCH1 or SF3B1) and 6 IGHV-mutated samples without mutations in the above-mentioned genes. Then, we mimicked the leukemic microenvironment in the primary cells by '2S stimulation' through interleukin-2 and nuclear factor kappa B. Finally, CRISPR/Cas9-generated ATM-knockout and TP53-knockout clones (four and seven, respectively) from CLL-derived cell lines MEC1 and HG3 were used. All these samples were exposed to CAR T cells. In vivo survival study in NSG mice using HG3 wild-type (WT), ATM-knockout or TP53-knockout cells was also performed.
   Results
   Primary unstimulated CLL cells were specifically eliminated after >24 hours of coculture with CAR T cells. '2S' stimulated cells showed increased survival when exposed to CAR T cells compared with unstimulated ones, confirming the positive effect of this stimulation on CLL cells' in vitro fitness. After 96 hours of coculture, there was no difference in survival among the genetic classes. Finally, CAR T cells were specifically activated in vitro in the presence of target knockout cell lines as shown by the production of interferon-gamma when compared with control (CTRL) T cells (p=0.0020), but there was no difference in knockout cells' survival. In vivo, CAR T cells prolonged the survival of mice injected with WT, TP53-knockout and ATM-knockout HG3 tumor cells as compared with CTRL T cells (p=0.0485, 0.0204 and <0.0001, respectively). When compared with ATM-knockout, TP53-knockout disease was associated with an earlier time of onset (p<0.0001), higher tumor burden (p=0.0002) and inefficient T-cell engraftment (p=0.0012).
   Conclusions
   While in vitro no differences in survival of CLL cells of various genetic backgrounds were observed, CAR T cells showed a different effectiveness at eradicating tumor cells in vivo depending on the driver mutation. Early disease onset, high-tumor burden and inefficient T-cell engraftment, associated with TP53-knockout tumors in our experimental setting, ultimately led to inferior performance of CAR T cells.
C1 [Mancikova, Veronika; Peschelova, Helena; Kozlova, Veronika; Ledererova, Aneta; Ladungova, Adriana; Verner, Jan; Loja, Tomas; Mayer, Jiri; Pospisilova, Sarka; Smida, Michal] Masaryk Univ, Cent European Inst Technol CEITEC, Brno, Czech Republic.
   [Mancikova, Veronika; Kozlova, Veronika; Ledererova, Aneta; Verner, Jan; Folber, Frantisek; Mayer, Jiri; Pospisilova, Sarka; Smida, Michal] Univ Hosp Brno, Dept Internal Med Hematol & Oncol, Brno, Czech Republic.
   [Mancikova, Veronika; Kozlova, Veronika; Ledererova, Aneta; Verner, Jan; Folber, Frantisek; Mayer, Jiri; Pospisilova, Sarka; Smida, Michal] Masaryk Univ, Fac Med, Brno, Czech Republic.
RP Mancikova, V (corresponding author), Masaryk Univ, Cent European Inst Technol CEITEC, Brno, Czech Republic.; Mancikova, V (corresponding author), Univ Hosp Brno, Dept Internal Med Hematol & Oncol, Brno, Czech Republic.; Mancikova, V (corresponding author), Masaryk Univ, Fac Med, Brno, Czech Republic.
EM veronika.mancikova@ceitec.muni.cz; michal.smida@ceitec.muni.cz
RI Folber, Frantisek/ABG-5889-2020; Pospisilova, Sarka/D-7200-2012; Loja,
   Tomas/I-2698-2014
OI Folber, Frantisek/0000-0001-7034-769X; Pospisilova,
   Sarka/0000-0001-7136-2680; Loja, Tomas/0000-0002-9007-266X; Verner,
   Jan/0000-0001-5848-3963; Mancikova, Veronika/0000-0002-8155-9927
FU European Union's (EU) Horizon 2020 research and innovation program under
   the Marie Sklodowska--Curie actions; South Moravian Region [665860]
FX ` This project has received funding from the European Union's (EU)
   Horizon 2020 research and innovation program under the Marie
   Sklodowska--Curie actions and is cofinanced by the South Moravian Region
   under grant agreement number 665860. This report reflects only the
   author's view and the EU is not responsible for any use that may be made
   of the information it contains.
CR Austen B, 2007, J CLIN ONCOL, V25, P5448, DOI 10.1200/JCO.2007.11.2649
   Baliakas P, 2015, LEUKEMIA, V29, P329, DOI 10.1038/leu.2014.196
   Bertilaccio MTS, 2013, LEUKEMIA, V27, P534, DOI 10.1038/leu.2012.268
   Brazdilova K, 2018, LEUKEMIA, V32, P234, DOI 10.1038/leu.2017.274
   Brentjens RJ, 2011, BLOOD, V118, P4817, DOI 10.1182/blood-2011-04-348540
   Close V, 2019, BLOOD, V133, P830, DOI 10.1182/blood-2018-09-874529
   Fraietta JA, 2018, NAT MED, V24, P563, DOI 10.1038/s41591-018-0010-1
   Guarini A, 2012, HAEMATOL-HEMATOL J, V97, P47, DOI 10.3324/haematol.2011.049270
   Hallek M, 2008, BLOOD, V111, P5446, DOI 10.1182/blood-2007-06-093906
   Hombach AA, 2016, MOL THER, V24, P1423, DOI 10.1038/mt.2016.82
   Imai C, 2004, LEUKEMIA, V18, P676, DOI 10.1038/sj.leu.2403302
   Kipps TJ, 2017, NAT REV DIS PRIMERS, V3, DOI [10.1038/nrdp.2017.8, 10.1038/nrdp.2016.96]
   Landau DA, 2015, NATURE, V526, P525, DOI 10.1038/nature15395
   Landau DA, 2013, CELL, V152, P714, DOI 10.1016/j.cell.2013.01.019
   Liu XJ, 2017, CELL RES, V27, P764, DOI 10.1038/cr.2017.41
   Locke FL, 2019, LANCET ONCOL, V20, P31, DOI 10.1016/S1470-2045(18)30864-7
   Lorentzen CL, 2015, SCAND J IMMUNOL, V82, P307, DOI 10.1111/sji.12331
   Malcikova J, 2018, LEUKEMIA, V32, P1070, DOI 10.1038/s41375-017-0007-7
   Malcikova J, 2015, LEUKEMIA, V29, P877, DOI 10.1038/leu.2014.297
   Mato AR, 2017, ANN ONCOL, V28, P1050, DOI 10.1093/annonc/mdx031
   Maude SL, 2018, NEW ENGL J MED, V378, P439, DOI 10.1056/NEJMoa1709866
   Milone MC, 2009, MOL THER, V17, P1453, DOI 10.1038/mt.2009.83
   Navrkalova V, 2016, HAEMATOLOGICA, V101, DOI 10.3324/haematol.2016.142968
   Oppermann S, 2016, BLOOD, V128, P934, DOI 10.1182/blood-2015-12-687814
   Oscier DG, 2002, BLOOD, V100, P1177, DOI 10.1182/blood.V100.4.1177.h81602001177_1177_1184
   Plevova K, 2014, HAEMATOLOGICA, V99, P329, DOI 10.3324/haematol.2013.087593
   Porter DL, 2015, SCI TRANSL MED, V7, DOI 10.1126/scitranslmed.aac5415
   Porter DL, 2011, NEW ENGL J MED, V365, P725, DOI 10.1056/NEJMoa1103849
   Quentmeier H, 2016, ONCOTARGET, V7, P63456, DOI 10.18632/oncotarget.11524
   Rosen A, 2012, ONCOIMMUNOLOGY, V1, P18, DOI 10.4161/onci.1.1.18400
   Rossi D, 2009, CLIN CANCER RES, V15, P995, DOI 10.1158/1078-0432.CCR-08-1630
   Stacchini A, 1999, LEUKEMIA RES, V23, P127, DOI 10.1016/S0145-2126(98)00154-4
   Stilgenbauer S, 2014, BLOOD, V123, P3247, DOI 10.1182/blood-2014-01-546150
   Strefford JC, 2013, LEUKEMIA, V27, P2196, DOI 10.1038/leu.2013.98
   Turtle CJ, 2017, J CLIN ONCOL, V35, P3010, DOI 10.1200/JCO.2017.72.8519
   Vavrova E, 2017, LEUKEMIA RES, V60, P145, DOI 10.1016/j.leukres.2017.08.001
   Ventura A, 2007, NATURE, V445, P661, DOI 10.1038/nature05541
   Xue W, 2007, NATURE, V445, P656, DOI 10.1038/nature05529
   Yang CH, 2017, ONCOTARGET, V8, P112980, DOI 10.18632/oncotarget.22945
NR 39
TC 4
Z9 5
U1 1
U2 7
PU BMJ PUBLISHING GROUP
PI LONDON
PA BRITISH MED ASSOC HOUSE, TAVISTOCK SQUARE, LONDON WC1H 9JR, ENGLAND
EI 2051-1426
J9 J IMMUNOTHER CANCER
JI J. Immunother. Cancer
PY 2020
VL 8
IS 1
AR e000471
DI 10.1136/jitc-2019-000471
PG 11
WC Oncology; Immunology
SC Oncology; Immunology
GA LQ1BW
UT WOS:000534747200004
PM 32217767
OA gold, Green Published
DA 2021-10-28
ER

PT J
AU Yi, ZZ
   Prinzing, BL
   Cao, F
   Gottschalk, S
   Krenciute, G
AF Yi, Zhongzhen
   Prinzing, Brooke L.
   Cao, Felicia
   Gottschalk, Stephen
   Krenciute, Giedre
TI Optimizing EphA2-CAR T Cells for the Adoptive Immunotherapy of Glioma
SO MOLECULAR THERAPY-METHODS & CLINICAL DEVELOPMENT
LA English
DT Article
ID CHIMERIC ANTIGEN RECEPTORS; IN-VIVO; ANTITUMOR EFFICACY;
   MALIGNANT-CELLS; GLIOBLASTOMA; PERSISTENCE; LYMPHOCYTES; LYMPHOMA;
   SURVIVAL; ANTIBODIES
AB Glioblastoma is the most aggressive primary brain tumor in humans and is virtually incurable with conventional therapies. Chimeric antigen receptor (CAR) T cell therapy targeting the glioblastoma antigen EphA2 is an attractive approach to improve outcomes because EphA2 is expressed highly in glioblastoma but only at low levels in normal brain tissue. Building upon our previous findings in this area, we generated and evaluated a panel of EphA2-specific CARs. We demonstrate here that T cells expressing CD28.zeta and 41BB.zeta CARs with short spacers had similar effector function, resulting in potent antitumor activity. In addition, incorporating the 41BB signaling domain into CD28.zeta CARs did not improve CAR T cell function. While we could not determine functional differences between CD28.zeta, 41BB.zeta, and CD28.41BB.zeta CAR T cells, we selected CD28.zeta CAR T cells for further clinical development based on safety consideration.
C1 [Yi, Zhongzhen; Gottschalk, Stephen; Krenciute, Giedre] St Jude Childrens Res Hosp, Dept Bone Marrow Transplantat & Cellular Therapy, Memphis, TN 38105 USA.
   [Prinzing, Brooke L.] Baylor Coll Med, Integrat Mol & Biomed Sci Grad Program, Houston, TX 77030 USA.
   [Cao, Felicia; Gottschalk, Stephen] Texas Childrens Hosp, Ctr Cell & Gene Therapy, Houston Methodist, Baylor Coll Med, Houston, TX 77030 USA.
   [Cao, Felicia] Baylor Coll Med, Med Scientist Training Program, Houston, TX 77030 USA.
RP Krenciute, G (corresponding author), St Jude Childrens Res Hosp, Dept Bone Marrow Transplantat & Cellular Therapy, 262 Danny Thomas Pl,Mail Stop 310, Memphis, TN 38103 USA.
EM giedre.krenciute@stjude.org
RI Gottschalk, Stephen/M-9343-2018; Keerthi, Dinesh/ABH-1420-2020;
   Krenciute, Giedre/N-8094-2018
OI Gottschalk, Stephen/0000-0003-3991-7468; Krenciute,
   Giedre/0000-0003-4335-0644
FU American Brain Tumor Association Basic Research Fellowship [BRF160004];
   Alex Lemonade Stand Foundation; NIHUnited States Department of Health &
   Human ServicesNational Institutes of Health (NIH) - USA [CA203270, T32
   GM008231, CA16672]; James McDonald Foundation; CPRIT [RP110553];
   NATIONAL CANCER INSTITUTEUnited States Department of Health & Human
   ServicesNational Institutes of Health (NIH) - USANIH National Cancer
   Institute (NCI) [F30CA203270, P30CA016672] Funding Source: NIH RePORTER;
   NATIONAL INSTITUTE OF GENERAL MEDICAL SCIENCESUnited States Department
   of Health & Human ServicesNational Institutes of Health (NIH) - USANIH
   National Institute of General Medical Sciences (NIGMS) [T32GM008231]
   Funding Source: NIH RePORTER
FX This work was supported by American Brain Tumor Association Basic
   Research Fellowship in honor of Joel A. Gingras, Jr. (BRF160004), the
   Alex Lemonade Stand Foundation, NIH grants CA203270 and T32 GM008231,
   and the James McDonald Foundation and CPRIT grant RP110553. The
   Characterized Cell Line Core Facility at MD Anderson Cancer Center is
   funded by NIH grant CA16672.
CR Ahmed N, 2017, JAMA ONCOL, V3, P1094, DOI 10.1001/jamaoncol.2017.0184
   Bonifant CL, 2016, MOL THER, V24, P1615, DOI 10.1038/mt.2016.116
   Brown CE, 2016, NEW ENGL J MED, V375, P2561, DOI 10.1056/NEJMoa1610497
   Brown CE, 2015, CLIN CANCER RES, V21, P4062, DOI 10.1158/1078-0432.CCR-15-0428
   Brudno JN, 2018, NAT REV CLIN ONCOL, V15, P31, DOI 10.1038/nrclinonc.2017.128
   Carpenito C, 2009, P NATL ACAD SCI USA, V106, P3360, DOI 10.1073/pnas.0813101106
   Chow KKH, 2013, MOL THER, V21, P629, DOI 10.1038/mt.2012.210
   Coffman KT, 2003, CANCER RES, V63, P7907
   Damschroder MM, 2007, MOL IMMUNOL, V44, P3049, DOI 10.1016/j.molimm.2006.12.019
   Gittleman H, 2017, NEURO-ONCOLOGY, V19, P669, DOI 10.1093/neuonc/now208
   Haso W, 2013, BLOOD, V121, P1165, DOI 10.1182/blood-2012-06-438002
   Hoyos V, 2010, LEUKEMIA, V24, P1160, DOI 10.1038/leu.2010.75
   Hudecek M, 2015, CANCER IMMUNOL RES, V3, P125, DOI 10.1158/2326-6066.CIR-14-0127
   Hudecek M, 2013, CLIN CANCER RES, V19, P3153, DOI 10.1158/1078-0432.CCR-13-0330
   Introna M, 2000, HUM GENE THER, V11, P611, DOI 10.1089/10430340050015798
   Jonnalagadda M, 2015, MOL THER, V23, P757, DOI 10.1038/mt.2014.208
   Kaneko S, 2009, BLOOD, V113, P1006, DOI 10.1182/blood-2008-05-156059
   Kaufmann SH, 2000, EXP CELL RES, V256, P42, DOI 10.1006/excr.2000.4838
   Konar SK, 2017, J NEUROSURG-PEDIATR, V19, P239, DOI 10.3171/2016.8.PEDS1631
   Krenciute G, 2017, CANCER IMMUNOL RES, V5, P571, DOI 10.1158/2326-6066.CIR-16-0376
   Krenciute G, 2016, MOL THER, V24, P354, DOI 10.1038/mt.2015.199
   Li WP, 2017, HUM GENE THER, V28, P437, DOI 10.1089/hum.2016.025
   Markley JC, 2010, BLOOD, V115, P3508, DOI 10.1182/blood-2009-09-241398
   Martinez-Lostao L, 2015, CLIN CANCER RES, V21, P5047, DOI 10.1158/1078-0432.CCR-15-0685
   Milone MC, 2009, MOL THER, V17, P1453, DOI 10.1038/mt.2009.83
   O'Rourke DM, 2017, SCI TRANSL MED, V9, DOI 10.1126/scitranslmed.aaa0984
   Omuro A, 2013, JAMA-J AM MED ASSOC, V310, P1842, DOI 10.1001/jama.2013.280319
   Porter DL, 2011, NEW ENGL J MED, V365, P725, DOI 10.1056/NEJMoa1103849
   Razavi SM, 2016, FRONT SURG, V3, DOI 10.3389/fsurg.2016.00011
   Savoldo B, 2011, J CLIN INVEST, V121, P1822, DOI 10.1172/JCI46110
   Sheridan C, 2017, NAT BIOTECHNOL, V35, P691, DOI 10.1038/nbt0817-691
   Shum T, 2017, CANCER DISCOV, V7, P1238, DOI 10.1158/2159-8290.CD-17-0538
   Vega EA, 2008, FUTURE ONCOL, V4, P433, DOI 10.2217/14796694.4.3.433
   Vera J, 2006, BLOOD, V108, P3890, DOI 10.1182/blood-2006-04-017061
   Watanabe N, 2016, ONCOIMMUNOLOGY, V5, DOI 10.1080/2162402X.2016.1253656
   Xu Y, 2014, BLOOD, V123, P3750, DOI 10.1182/blood-2014-01-552174
   Yeku OO, 2017, SCI REP-UK, V7, DOI 10.1038/s41598-017-10940-8
   Yeku OO, 2016, BIOCHEM SOC T, V44, P412, DOI 10.1042/BST20150291
   Zhao ZG, 2015, CANCER CELL, V28, P415, DOI 10.1016/j.ccell.2015.09.004
   Zhong XS, 2010, MOL THER, V18, P413, DOI 10.1038/mt.2009.210
NR 40
TC 43
Z9 44
U1 2
U2 11
PU CELL PRESS
PI CAMBRIDGE
PA 50 HAMPSHIRE ST, FLOOR 5, CAMBRIDGE, MA 02139 USA
SN 2329-0501
J9 MOL THER-METH CLIN D
JI Mol.Ther.-Methods Clin. Dev.
PD JUN
PY 2018
VL 9
BP 70
EP 80
DI 10.1016/j.omtm.2018.01.009
PG 11
WC Medicine, Research & Experimental
SC Research & Experimental Medicine
GA GJ5VX
UT WOS:000435452300007
PM 29552579
OA Green Published, gold
DA 2021-10-28
ER

PT J
AU Ahmed, T
AF Ahmed, Talha
TI Cardiovascular Risk Profile of Chimeric Antigen Receptor T-cell Therapy
SO CUREUS
LA English
DT Review
DE chimeric antigen receptor (car) t-cell; immuo-oncology; lymphoma;
   cardiac toxicity; cardiovascular effects; leukemia
ID ADULTS
AB Chimeric antigen receptor (CAR) T-cell therapy is a novel form of immunotherapy that has been recently introduced in clinical practice for the treatment of leukemias and lymphomas after being approved by United States Food and Drug Administration (USFDA). The risk profile of this treatment modality is not yet fully explored. As the survival of cancer patients is expected to rise due to new therapies being brought into practice, physicians are going to encounter side effects of these therapies. This may include both short-term and long-term effects. Having a good knowledge of these side effects can help the physicians recognize in advance the at-risk population and risk stratify them accordingly. Cardiac oncology is a growing field that involves the study of interaction between novel immunotherapies and their cardiac side effects. Knowing the cardiotoxicity profile of CAR T-cell therapy will help us choose the most appropriate patient population (those who can benefit the most without being at risk of harmful effects including cardiotoxicity) for the therapy. It will also help us recognize various cardiac complications, as they arise later during the lifetime of these cancer survivors.
C1 [Ahmed, Talha] Univ Maryland, Internal Med, Baltimore, MD 21201 USA.
RP Ahmed, T (corresponding author), Univ Maryland, Internal Med, Baltimore, MD 21201 USA.
EM atalha858@yahoo.com
CR Abboud R, 2016, BIOL BLOOD MARROW TR, V22, P1851, DOI 10.1016/j.bbmt.2016.06.010
   Alvi RM, 2019, J AM COLL CARDIOL, V74, P3099, DOI 10.1016/j.jacc.2019.10.038
   Brudno JN, 2018, NAT REV CLIN ONCOL, V15, P31, DOI 10.1038/nrclinonc.2017.128
   Burstein DS, 2018, BIOL BLOOD MARROW TR, V24, P1590, DOI 10.1016/j.bbmt.2018.05.014
   Lefebvre B, 2019, CIRCULATION, V140
   Locke FL, 2019, LANCET ONCOL, V20, P31, DOI 10.1016/S1470-2045(18)30864-7
   Maude SL, 2018, NEW ENGL J MED, V378, P439, DOI 10.1056/NEJMoa1709866
   Maude SL, 2014, NEW ENGL J MED, V371, P1507, DOI 10.1056/NEJMoa1407222
   Neelapu SS, 2017, NEW ENGL J MED, V377, P2531, DOI 10.1056/NEJMoa1707447
   Neelapu SS, 2018, NAT REV CLIN ONCOL, V15, P47, DOI 10.1038/nrclinonc.2017.148
   Schuster SJ, 2019, NEW ENGL J MED, V380, P45, DOI 10.1056/NEJMoa1804980
NR 11
TC 1
Z9 1
U1 0
U2 0
PU CUREUS INC
PI PALO ALTO
PA PO BOX 61002, PALO ALTO, CA 94306 USA
EI 2168-8184
J9 CUREUS
JI Cureus
PD MAR 27
PY 2020
VL 12
IS 3
AR e7436
DI 10.7759/cureus.7436
PG 4
WC Medicine, General & Internal
SC General & Internal Medicine
GA KY0ES
UT WOS:000522247600007
PM 32351816
OA Green Published, gold
DA 2021-10-28
ER

PT J
AU Hirayama, AV
   Turtle, CJ
AF Hirayama, Alexandre V.
   Turtle, Cameron J.
TI Toxicities of CD19 CAR-T cell immunotherapy
SO AMERICAN JOURNAL OF HEMATOLOGY
LA English
DT Review
ID CYTOKINE RELEASE SYNDROME; B-CELL; ADOPTIVE IMMUNOTHERAPY; THERAPY;
   REMISSIONS; NEUROTOXICITY; MALIGNANCIES; BIOMARKERS; MANAGEMENT;
   LYMPHOMA
AB CD19-targeted chimeric antigen receptor (CAR)-modified T (CAR-T) cell immunotherapy has demonstrated impressive results in B-cell malignancies, and CAR-T cell therapies targeting other antigens are in development for other cancers. Cytokine release syndrome (CRS) and neurotoxicity can be life-threatening in a subset of patients. The severity of CRS and neurotoxicity can be impacted by the disease burden, lymphodepletion regimen, and CAR-T cell dose. Tocilizumab and corticosteroids have been used to manage these toxicities, enabling CD19 CAR-T cells to be administered without obvious compromise in efficacy. Consensus criteria for grading and managing toxicities will facilitate the widespread application of this treatment modality.
C1 [Hirayama, Alexandre V.; Turtle, Cameron J.] Fred Hutchinson Canc Res Ctr, Clin Res Div, 1100 Fairview Ave N, Seattle, WA 98109 USA.
   [Hirayama, Alexandre V.; Turtle, Cameron J.] Fred Hutchinson Canc Res Ctr, Integrated Immunotherapy Res Ctr, 1100 Fairview Ave N, Seattle, WA 98109 USA.
   [Turtle, Cameron J.] Univ Washington, Dept Med, Seattle, WA USA.
RP Turtle, CJ (corresponding author), Fred Hutchinson Canc Res Ctr, Clin Res Div, 1100 Fairview Ave N, Seattle, WA 98109 USA.; Turtle, CJ (corresponding author), Fred Hutchinson Canc Res Ctr, Integrated Immunotherapy Res Ctr, 1100 Fairview Ave N, Seattle, WA 98109 USA.
EM cturtle@fredhutch.org
FU Juno Therapeutics; Nektar Therapeutics
FX Juno Therapeutics; Nektar Therapeutics
CR Abramson JS, 2018, J CLIN ONCOL, V36, DOI 10.1200/JCO.2018.36.15_suppl.7505
   Ali SA, 2016, BLOOD, V128, P1688, DOI 10.1182/blood-2016-04-711903
   Bouchkouj N, 2019, CLIN CANCER RES, V25, P1702, DOI 10.1158/1078-0432.CCR-18-2743
   Brudno JN, 2016, BLOOD, V127, P3321, DOI 10.1182/blood-2016-04-703751
   Brudno JN, 2016, J CLIN ONCOL, V34, P1112, DOI 10.1200/JCO.2015.64.5929
   Cornetta K, 2018, MOL THER-METH CLIN D, V10, P371, DOI 10.1016/j.omtm.2018.08.006
   Cornetta K, 2018, MOL THER, V26, P280, DOI 10.1016/j.ymthe.2017.09.008
   Cruz CR, 2010, CYTOTHERAPY, V12, P743, DOI 10.3109/14653241003709686
   Davila ML, 2014, SCI TRANSL MED, V6, DOI 10.1126/scitranslmed.3008226
   Fitzgerald JC, 2017, CRIT CARE MED, V45, pE124, DOI 10.1097/CCM.0000000000002053
   Fry TJ, 2018, NAT MED, V24, P20, DOI 10.1038/nm.4441
   Gardner RA, 2017, BLOOD, V129, P3322, DOI 10.1182/blood-2017-02-769208
   Giavridis T, 2018, NAT MED, V24, P731, DOI 10.1038/s41591-018-0041-7
   Grupp SA, 2013, NEW ENGL J MED, V368, P1509, DOI 10.1056/NEJMoa1215134
   Gust J, 2018, CNS DRUGS, V32, P1091, DOI 10.1007/s40263-018-0582-9
   Gust J, 2017, CANCER DISCOV, V7, P1404, DOI 10.1158/2159-8290.CD-17-0698
   Hay KA, 2017, BLOOD, V130, P2295, DOI 10.1182/blood-2017-06-793141
   Hill JA, 2018, BLOOD, V131, P121, DOI 10.1182/blood-2017-07-793760
   Kochenderfer JN, 2017, J CLIN ONCOL, V35, DOI 10.1200/JCO.2016.71.3024
   Kochenderfer JN, 2015, J CLIN ONCOL, V33, P540, DOI 10.1200/JCO.2014.56.2025
   Kochenderfer JN, 2013, BLOOD, V122, P4129, DOI 10.1182/blood-2013-08-519413
   Kochenderfer JN, 2012, BLOOD, V119, P2709, DOI 10.1182/blood-2011-10-384388
   Le RQ, 2018, ONCOLOGIST, V23, P943, DOI 10.1634/theoncologist.2018-0028
   Lee DW, 2019, BIOL BLOOD MARROW TR, V25, P625, DOI 10.1016/j.bbmt.2018.12.758
   Lee DW, 2015, LANCET, V385, P517, DOI 10.1016/S0140-6736(14)61403-3
   Lee DW, 2014, BLOOD, V124, P188, DOI 10.1182/blood-2014-05-552729
   Locke FL, 2017, BLOOD, V130
   Maude SL, 2018, NEW ENGL J MED, V378, P439, DOI 10.1056/NEJMoa1709866
   Maude SL, 2014, NEW ENGL J MED, V371, P1507, DOI 10.1056/NEJMoa1407222
   Maude SL, 2014, CANCER J, V20, P119, DOI 10.1097/PPO.0000000000000035
   Maus MV, 2013, CANCER IMMUNOL RES, V1, P26, DOI 10.1158/2326-6066.CIR-13-0006
   Neelapu SS, 2017, NEW ENGL J MED, V377, P2531, DOI 10.1056/NEJMoa1707447
   Neelapu SS, 2018, NAT REV CLIN ONCOL, V15, P47, DOI 10.1038/nrclinonc.2017.148
   Norelli M, 2018, NAT MED, V24, P739, DOI 10.1038/s41591-018-0036-4
   O'Leary MC, 2019, CLIN CANCER RES, V25, P1142, DOI 10.1158/1078-0432.CCR-18-2035
   Obstfeld AE, 2017, BLOOD, V130, P2569, DOI 10.1182/blood-2017-08-802413
   Park JH, 2018, CLIN INFECT DIS, V67, P533, DOI 10.1093/cid/ciy152
   Park JH, 2018, NEW ENGL J MED, V378, P449, DOI 10.1056/NEJMoa1709919
   Porter D, 2018, J HEMATOL ONCOL, V11, DOI 10.1186/s13045-018-0571-y
   Porter DL, 2015, SCI TRANSL MED, V7, DOI 10.1126/scitranslmed.aac5415
   Porter DL, 2011, NEW ENGL J MED, V365, P725, DOI 10.1056/NEJMoa1103849
   Rheingold SR, 2015, BLOOD, V126, DOI 10.1182/blood.V126.23.3769.3769
   Ruella M, 2018, NAT MED, V24, P1499, DOI 10.1038/s41591-018-0201-9
   Russell JA, 2008, NEW ENGL J MED, V358, P877, DOI 10.1056/NEJMoa067373
   Santomasso BD, 2018, CANCER DISCOV, V8, P958, DOI 10.1158/2159-8290.CD-17-1319
   Schuster SJ, 2019, NEW ENGL J MED, V380, P45, DOI 10.1056/NEJMoa1804980
   Schuster SJ, 2017, NEW ENGL J MED, V377, P2545, DOI 10.1056/NEJMoa1708566
   Singer M, 2016, JAMA-J AM MED ASSOC, V315, P801, DOI 10.1001/jama.2016.0287
   Taraseviciute A, 2018, CANCER DISCOV, V8, P750, DOI 10.1158/2159-8290.CD-17-1368
   Teachey DT, 2016, CANCER DISCOV, V6, P664, DOI 10.1158/2159-8290.CD-16-0040
   Torre M, 2018, J NEUROPATH EXP NEUR, V77, P877, DOI 10.1093/jnen/nly064
   Turtle CJ, 2017, J CLIN ONCOL, V35, P3010, DOI 10.1200/JCO.2017.72.8519
   Turtle CJ, 2016, SCI TRANSL MED, V8, DOI 10.1126/scitranslmed.aaf8621
   Turtle CJ, 2016, J CLIN INVEST, V126, P2123, DOI 10.1172/JCI85309
   van der Stegen SJC, 2013, J IMMUNOL, V191, P4589, DOI 10.4049/jimmunol.1301523
NR 55
TC 36
Z9 38
U1 1
U2 11
PU WILEY
PI HOBOKEN
PA 111 RIVER ST, HOBOKEN 07030-5774, NJ USA
SN 0361-8609
EI 1096-8652
J9 AM J HEMATOL
JI Am. J. Hematol.
PD MAY
PY 2019
VL 94
SU 1
SI SI
BP S42
EP S49
DI 10.1002/ajh.25445
PG 8
WC Hematology
SC Hematology
GA HU1EP
UT WOS:000465015400007
PM 30784102
OA Bronze
DA 2021-10-28
ER

PT J
AU Kato, D
   Yaguchi, T
   Iwata, T
   Katoh, Y
   Morii, K
   Tsubota, K
   Takise, Y
   Tamiya, M
   Kamada, H
   Akiba, H
   Tsumoto, K
   Serada, S
   Naka, T
   Nishimura, R
   Nakagawa, T
   Kawakami, Y
AF Kato, Daiki
   Yaguchi, Tomonori
   Iwata, Takashi
   Katoh, Yuki
   Morii, Kenji
   Tsubota, Kinya
   Takise, Yoshiaki
   Tamiya, Masaki
   Kamada, Haruhiko
   Akiba, Hiroki
   Tsumoto, Kouhei
   Serada, Satoshi
   Naka, Tetsuji
   Nishimura, Ryohei
   Nakagawa, Takayuki
   Kawakami, Yutaka
TI GPC1 specific CAR-T cells eradicate established solid tumor without
   adverse effects and synergize with anti-PD-1 Ab
SO ELIFE
LA English
DT Article
ID CHIMERIC ANTIGEN RECEPTOR; GLYPICAN-1; LYMPHOCYTES; TARGET; GROWTH;
   CANCER; IMMUNOSUPPRESSION; ACTIVATION; SURVIVAL; PROTEIN
AB Current xenogeneic mouse models cannot evaluate on-target off-tumor adverse effect, hindering the development of chimeric antigen receptor (CAR) T cell therapies for solid tumors, due to limited human/mouse cross-reactivity of antibodies used in CAR and sever graft-versus-host disease induced by administered human T cells. We have evaluated safety and antitumor efficacy of CAR-T cells targeting glypican-1 (GPC1) overexpressed in various solid tumors. GPC1-specific human and murine CAR-T cells generated from our original anti-human/mouse GPC1 antibody showed strong antitumor effects in xenogeneic and syngeneic mouse models, respectively. Importantly, the murine CAR-T cells enhanced endogenous T cell responses against a non-GPC1 tumor antigen through the mechanism of antigen-spreading and showed synergistic antitumor effects with anti-PD-1 antibody without any adverse effects in syngeneic models. Our study shows the potential of GPC1 as a CAR-T cell target for solid tumors and the importance of syngeneic and xenogeneic models for evaluating their safety and efficacy.
C1 [Kato, Daiki; Yaguchi, Tomonori; Iwata, Takashi; Katoh, Yuki; Morii, Kenji; Tsubota, Kinya; Takise, Yoshiaki; Tamiya, Masaki; Kawakami, Yutaka] Keio Univ, Inst Adv Med Res, Div Cellular Signaling, Sch Med, Tokyo, Japan.
   [Kato, Daiki; Nishimura, Ryohei; Nakagawa, Takayuki] Univ Tokyo, Grad Sch Agr & Life Sci, Lab Vet Surg, Tokyo, Japan.
   [Iwata, Takashi] Keio Univ, Dept Obstet & Gynecol, Sch Med, Tokyo, Japan.
   [Tsubota, Kinya] Tokyo Med Univ, Dept Ophthalmol, Tokyo, Japan.
   [Kamada, Haruhiko; Akiba, Hiroki; Tsumoto, Kouhei] Natl Inst Biomed Innovat Hlth & Nutr, Ctr Drug Design Res, Tokyo, Japan.
   [Serada, Satoshi; Naka, Tetsuji] Kochi Univ, Ctr Intractable Immune Dis, Kochi Med Sch, Kochi, Japan.
   [Kawakami, Yutaka] Int Univ Hlth & Welf, Sch Med, Dept Immunol, Tokyo, Japan.
RP Yaguchi, T; Kawakami, Y (corresponding author), Keio Univ, Inst Adv Med Res, Div Cellular Signaling, Sch Med, Tokyo, Japan.; Kawakami, Y (corresponding author), Int Univ Hlth & Welf, Sch Med, Dept Immunol, Tokyo, Japan.
EM beatless@rr.iij4u.or.jp; yutakawa@keio.ac.jp
OI Akiba, Hiroki/0000-0002-1450-5873
FU Ministry of Education, Culture, Sports, Science, and TechnologyMinistry
   of Education, Culture, Sports, Science and Technology, Japan (MEXT)
   [262221005]; Japan Agency for Medical Research and DevelopmentJapan
   Agency for Medical Research and Development (AMED) [14069014]; Tokyo
   Biomedical Research Foundation; Keio University
FX Ministry of Education, Culture, Sports, Science, and Technology
   Grants-in-aid for Scientific Research 262221005 Yutaka Kawakamir Japan
   Agency for Medical Research and Development Project for Development of
   Innovative Research on Cancer Therapeutic 14069014 Tomonori Yaguchir
   Japan Agency for Medical Research and Development Project for Cancer
   Research And Therapeutic Evolution Yutaka Kawakamir Tokyo Biomedical
   Research Foundation Research Grant Yutaka Kawakamir Keio University Keio
   Gijuku Academic Development founds Tomonori Yaguchi
CR Amatya VJ, 2018, MODERN PATHOL, V31, P809, DOI 10.1038/modpathol.2017.190
   Beatty GL, 2014, CANCER IMMUNOL RES, V2, P112, DOI 10.1158/2326-6066.CIR-13-0170
   Brown CE, 2016, NEW ENGL J MED, V375, P2561, DOI 10.1056/NEJMoa1610497
   Carpenito C, 2009, P NATL ACAD SCI USA, V106, P3360, DOI 10.1073/pnas.0813101106
   Chinnasamy D, 2010, J CLIN INVEST, V120, P3953, DOI 10.1172/JCI43490
   Duan L, 2013, ASIAN J SURG, V36, P7, DOI 10.1016/j.asjsur.2012.08.001
   Fraietta JA, 2018, NAT MED, V24, P563, DOI 10.1038/s41591-018-0010-1
   Galon J, 2019, NAT REV DRUG DISCOV, V18, P197, DOI 10.1038/s41573-018-0007-y
   Gao HP, 2014, CLIN CANCER RES, V20, P6418, DOI 10.1158/1078-0432.CCR-14-1170
   Ghorashian S, 2019, NAT MED, V25, P1408, DOI 10.1038/s41591-019-0549-5
   Hara H, 2016, BRIT J CANCER, V115, P66, DOI 10.1038/bjc.2016.183
   Harada E, 2017, ONCOTARGET, V8, P24741, DOI 10.18632/oncotarget.15799
   Hui EF, 2017, SCIENCE, V355, P1428, DOI 10.1126/science.aaf1292
   Inozume T, 2016, J INVEST DERMATOL, V136, P255, DOI 10.1038/JID.2015.404
   Iwai Y, 2017, J BIOMED SCI, V24, DOI 10.1186/s12929-017-0329-9
   James SE, 2010, J IMMUNOL, V184, P4284, DOI 10.4049/jimmunol.0903701
   James ST, 2008, J IMMUNOL, V180, P7028, DOI 10.4049/jimmunol.180.10.7028
   Jen YHLD, 2009, NEURAL DEV, V4, DOI 10.1186/1749-8104-4-33
   Jiang Zhiwu, 2016, Front Immunol, V7, P690, DOI 10.3389/fimmu.2016.00690
   June CH, 2018, SCIENCE, V359, P1361, DOI 10.1126/science.aar6711
   Kamphorst AO, 2017, SCIENCE, V355, P1423, DOI 10.1126/science.aaf0683
   Kato Daiki, 2017, Nihon Rinsho Meneki Gakkai Kaishi, V40, P68, DOI 10.2177/jsci.40.68
   Kawamoto S, 2000, FEBS LETT, V470, P263, DOI 10.1016/S0014-5793(00)01338-7
   Kleeff J, 1998, J CLIN INVEST, V102, P1662, DOI 10.1172/JCI4105
   Kudo-Saito C, 2009, CANCER CELL, V15, P195, DOI 10.1016/j.ccr.2009.01.023
   Lamers CH, 2006, J CLIN ONCOL, V24, P20, DOI DOI 10.1200/JCO.2006.05.9964
   Li N, 2017, P NATL ACAD SCI USA, V114, pE6623, DOI 10.1073/pnas.1706055114
   Matsuda K, 2001, CANCER RES, V61, P5562
   Matsuzaki S, 2018, INT J CANCER, V142, P1056, DOI 10.1002/ijc.31124
   Melo SA, 2015, NATURE, V523, P177, DOI 10.1038/nature14581
   Morello A, 2016, CANCER DISCOV, V6, P133, DOI 10.1158/2159-8290.CD-15-0583
   Morgan RA, 2010, MOL THER, V18, P843, DOI 10.1038/mt.2010.24
   Nakamura K, 2018, CANCER SCI, V109, P54, DOI 10.1111/cas.13423
   O'Rourke DM, 2017, SCI TRANSL MED, V9, DOI 10.1126/scitranslmed.aaa0984
   Rossig C, 2002, BLOOD, V99, P2009, DOI 10.1182/blood.V99.6.2009
   Shiina S, 2016, CANCER IMMUNOL RES, V4, P259, DOI 10.1158/2326-6066.CIR-15-0060
   Siegler EL, 2018, HUM GENE THER, V29, P534, DOI 10.1089/hum.2017.243
   Su G, 2006, AM J PATHOL, V168, P2014, DOI 10.2353/ajpath.2006.050800
   Tran E, 2013, J EXP MED, V210, P1125, DOI 10.1084/jem.20130110
   Walker AJ, 2017, MOL THER, V25, P2189, DOI 10.1016/j.ymthe.2017.06.008
   Yaguchi T, 2018, CELL MOL IMMUNOL, V15, P953, DOI 10.1038/cmi.2017.106
   Yaguchi T, 2012, J IMMUNOL, V189, P2110, DOI 10.4049/jimmunol.1102282
   Zhao YB, 2009, J IMMUNOL, V183, P5563, DOI 10.4049/jimmunol.0900447
NR 43
TC 14
Z9 14
U1 3
U2 6
PU ELIFE SCIENCES PUBLICATIONS LTD
PI CAMBRIDGE
PA SHERATON HOUSE, CASTLE PARK, CAMBRIDGE, CB3 0AX, ENGLAND
SN 2050-084X
J9 ELIFE
JI eLife
PD MAR 31
PY 2020
VL 9
AR e49392
DI 10.7554/eLife.49392
PG 20
WC Biology
SC Life Sciences & Biomedicine - Other Topics
GA KY8LS
UT WOS:000522828600001
PM 32228854
OA Green Published, gold
DA 2021-10-28
ER

PT J
AU Yang, MY
   Wang, L
   Ni, M
   Neuber, B
   Wang, SM
   Gong, WJ
   Sauer, T
   Schubert, ML
   Huckelhoven-Krauss, A
   Xia, RX
   Ge, J
   Kleist, C
   Eckstein, V
   Sellner, L
   Muller-Tidow, C
   Dreger, P
   Schmitt, M
   Schmitt, A
AF Yang, Mingya
   Wang, Lei
   Ni, Ming
   Neuber, Brigitte
   Wang, Sanmei
   Gong, Wenjie
   Sauer, Tim
   Schubert, Maria-Luisa
   Hueckelhoven-Krauss, Angela
   Xia, Ruixiang
   Ge, Jian
   Kleist, Christian
   Eckstein, Volker
   Sellner, Leopold
   Mueller-Tidow, Carsten
   Dreger, Peter
   Schmitt, Michael
   Schmitt, Anita
TI Dual Effects of Cyclooxygenase Inhibitors in Combination With CD19.CAR-T
   Cell Immunotherapy
SO FRONTIERS IN IMMUNOLOGY
LA English
DT Article
DE CD19.CAR-T cells; NSAIDs; celecoxib; aspirin; inhibitors; persistence;
   activation; NF-kappa B pathway
ID T-CELLS; REMISSIONS; ASPIRIN; CD27; PROLIFERATION; ACTIVATION;
   MECHANISMS; EXPRESSION; GENERATION; SURVIVAL
AB Chimeric antigen receptor T (CAR-1) cells targeting CD19 came into clinical practice for the treatment of B cell lymphoma in 2018. However, patients being treated for B cell lymphoma often suffer from comorbidities such as chronic pain, cardiovascular diseases and arthritis. Thus, these patients frequently receive concomitant medications that include nonsteroidal anti-inflammatory drugs (NSAIDs) like cyclooxygenase (COX) inhibitors. Celecoxib, a selective COX-2 inhibitor, and aspirin, a non-selective COX-1 and COX-2 inhibitor, are being used as anti-inflammatory, analgesic and anti-pyretic drugs. In addition, several studies have also focused on the anti-neoplastic properties of COXinhibitors. As the influence of COX-inhibitors on CD19.CAR-T cells is still unknown, we investigated the effect of celecoxib and aspirin on the quantity and quality of CD19.CAR-T cells at different concentrations with special regard to cytotoxicity, activation, cytokine release, proliferation and exhaustion. A significant effect on CAR-T cells could be observed for 0.1 mmoVL of celecoxib and for 4 mmol/L of aspirin. At these concentrations, we found that both COX-inhibitors could induce intrinsic apoptosis of CD19.CAR-T cells showing a significant reduction in the ratio of JC-10 red to JC-10 green CAR-T cells from 6.46 +/- 7.03 (mean +/- SD) to 1.76 +/- 0.67 by celecoxib and to 4.41 +/- 0.32 by aspirin, respectively. Additionally, the ratios of JC-10 red to JC-10 green Daudi cells were also decreased from 3.41 +/- 0.30 to 0.77 +/- 0.06 by celecoxib and to 1.26 +/- 0.04 by aspirin, respectively. Although the cytokine release by CD19.CAR-T cells upon activation was not hampered by both COX-inhibitors, activation and proliferation of CAR-T cells were significantly inhibited via diminishing the NF-kappa B signaling pathway by a significant down-regulation of expression of CD27 on CD4- and CD8- CAR-T cells, followed by a clear decrease of phosphorylated NF-kappa B p65 in both CD4+ and CD8+ CAR-T cells by a factor of 1.8. Of note, COX-inhibitors hampered expansion and induced exhaustion of CAR-T cells in an antigen stress assay. Collectively, our findings indicate that the use of COX-inhibitors is a double-edged sword that not only induces apoptosis in tumor cells but also impairs the quantity and quality of CAR-T cells. Therefore, COX-inhibitors should be used with caution in patients with B cell lymphoma under CAR-T cell therapy.
C1 [Yang, Mingya; Wang, Lei; Ni, Ming; Neuber, Brigitte; Wang, Sanmei; Gong, Wenjie; Sauer, Tim; Schubert, Maria-Luisa; Hueckelhoven-Krauss, Angela; Eckstein, Volker; Sellner, Leopold; Mueller-Tidow, Carsten; Dreger, Peter; Schmitt, Michael; Schmitt, Anita] Heidelberg Univ, Univ Clin Heidelberg, Dept Internal Med 5, Heidelberg, Germany.
   [Yang, Mingya; Xia, Ruixiang; Ge, Jian] Anhui Med Univ, Affiliated Hosp 1, Dept Hematol, Hefei, Anhui, Peoples R China.
   [Ni, Ming] Guizhou Med Univ, Affiliated Hosp, Dept Hematol, Guiyang, Guizhou, Peoples R China.
   [Gong, Wenjie] Soochow Univ, Affiliated Hosp 1, Dept Hematol, Suzhou, Peoples R China.
   [Kleist, Christian] Heidelberg Univ, Univ Clin Heidelberg, Dept Nucl Med, Heidelberg, Germany.
   [Mueller-Tidow, Carsten; Dreger, Peter; Schmitt, Michael] German Canc Consortium DKTK, Natl Ctr Tumor Dis NCT, Heidelberg, Germany.
   [Sellner, Leopold] Takeda Pharma Vertrieb GmbH & Co KG, Berlin, Germany.
RP Schmitt, A (corresponding author), Heidelberg Univ, Univ Clin Heidelberg, Dept Internal Med 5, Heidelberg, Germany.
EM anita.schmitt@med.uni-heidelberg.de
FU Deutsche Forschungsgemeinschaft within the funding program Open Access
   Publishing; Baden-Wurttemberg Ministry of Science, Research and the
   Arts; Ruprecht-Karls-Universitat Heidelberg; China Scholarship
   CouncilChina Scholarship Council
FX This research was funded by Deutsche Forschungsgemeinschaft within the
   funding program Open Access Publishing, by the Baden-Wurttemberg
   Ministry of Science, Research and the Arts and by
   Ruprecht-Karls-Universitat Heidelberg. MY is supported by a scholarship
   from China Scholarship Council.
CR Aggarwal BB, 2003, NAT REV IMMUNOL, V3, P745, DOI 10.1038/nri1184
   Baldwin AS, 2012, IMMUNOL REV, V246, P327, DOI 10.1111/j.1600-065X.2012.01095.x
   Basak S, 2012, IMMUNOL REV, V246, P221, DOI 10.1111/j.1600-065X.2011.01092.x
   Enblad G, 2018, CLIN CANCER RES, V24, P6185, DOI 10.1158/1078-0432.CCR-18-0426
   Gao JC, 2004, CANCER SCI, V95, P901, DOI 10.1111/j.1349-7006.2004.tb02200.x
   Giridharan S, 2018, J INFLAMM RES, V11, P407, DOI 10.2147/JIR.S140188
   Hendricks J, 2003, J EXP MED, V198, P1369, DOI 10.1084/jem.20030916
   Hendriks J, 2000, NAT IMMUNOL, V1, P433, DOI 10.1038/80877
   Hoffmann JM, 2018, FRONT IMMUNOL, V8, DOI 10.3389/fimmu.2017.01956
   Hofmann S, 2019, J CLIN MED, V8, DOI 10.3390/jcm8020200
   Hossain MA, 2012, INT J ONCOL, V40, P1298, DOI 10.3892/ijo.2011.1304
   Iniguez MA, 1999, J IMMUNOL, V163, P111
   Jana NR, 2008, CELL MOL LIFE SCI, V65, P1295, DOI 10.1007/s00018-008-7511-x
   Jin MJ, 2018, ONCOL LETT, V15, P8454, DOI 10.3892/ol.2018.8377
   Kees F, 1996, J CHROMATOGR B, V677, P172, DOI 10.1016/0378-4347(95)00464-5
   KERSHAW RA, 1987, J CLIN PHARMACOL, V27, P304, DOI 10.1002/j.1552-4604.1987.tb03019.x
   Kochenderfer JN, 2017, MOL THER, V25, P2245, DOI 10.1016/j.ymthe.2017.07.004
   Labanieh L, 2018, NAT BIOMED ENG, V2, P377, DOI 10.1038/s41551-018-0235-9
   Lee DW, 2015, LANCET, V385, P517, DOI 10.1016/S0140-6736(14)61403-3
   Li SS, 2020, BIOMED PHARMACOTHER, V129, DOI 10.1016/j.biopha.2020.110389
   Maude SL, 2018, NEW ENGL J MED, V378, P439, DOI 10.1056/NEJMoa1709866
   Maude SL, 2014, NEW ENGL J MED, V371, P1507, DOI 10.1056/NEJMoa1407222
   Neelapu SS, 2017, NEW ENGL J MED, V377, P2531, DOI 10.1056/NEJMoa1707447
   Paccani SR, 2002, J BIOL CHEM, V277, P1509, DOI 10.1074/jbc.M110676200
   Park JH, 2018, NEW ENGL J MED, V378, P449, DOI 10.1056/NEJMoa1709919
   Paulson SK, 2000, DRUG METAB DISPOS, V28, P308
   Peperzak V, 2010, J IMMUNOL, V185, P6670, DOI 10.4049/jimmunol.1000159
   Roederer M, 2011, CYTOM PART A, V79A, P95, DOI 10.1002/cyto.a.21010
   Rudner J, 2010, BIOCHEM PHARMACOL, V79, P10, DOI 10.1016/j.bcp.2009.07.021
   Schuster SJ, 2017, NEW ENGL J MED, V377, P2545, DOI 10.1056/NEJMoa1708566
   Steinbach G, 2000, NEW ENGL J MED, V342, P1946, DOI 10.1056/NEJM200006293422603
   Stock S, 2018, HUM GENE THER, V29, P1167, DOI 10.1089/hum.2017.237
   Toloczko-Iwaniuk N, 2019, CURR DRUG TARGETS, V20, P302, DOI 10.2174/1389450119666180803121737
   Turtle CJ, 2017, J CLIN ONCOL, V35, P3010, DOI 10.1200/JCO.2017.72.8519
   van de Ven K, 2015, IMMUNOTHERAPY-UK, V7, P655, DOI [10.2217/IMT.15.32, 10.2217/imt.15.32]
   van Osterk MF, 2007, INT IMMUNOL, V19, P713, DOI 10.1093/intimm/dxm033
   Wang L, 2019, CYTOTHERAPY, V21, P566, DOI 10.1016/j.jcyt.2019.02.013
   Wherry EJ, 2011, NAT IMMUNOL, V12, P492, DOI 10.1038/ni.2035
   Yde P, 2011, BMC SYST BIOL, V5, DOI 10.1186/1752-0509-5-115
   Yin MJ, 1998, NATURE, V396, P77, DOI 10.1038/23948
   Zhang LQ, 2011, MOL BIOL CELL, V22, P128, DOI 10.1091/mbc.E10-06-0556
NR 41
TC 0
Z9 0
U1 3
U2 3
PU FRONTIERS MEDIA SA
PI LAUSANNE
PA AVENUE DU TRIBUNAL FEDERAL 34, LAUSANNE, CH-1015, SWITZERLAND
SN 1664-3224
J9 FRONT IMMUNOL
JI Front. Immunol.
PD MAY 26
PY 2021
VL 12
AR 670088
DI 10.3389/fimmu.2021.670088
PG 13
WC Immunology
SC Immunology
GA SO8MW
UT WOS:000659230200001
PM 34122428
OA gold, Green Published
DA 2021-10-28
ER

PT J
AU Lin, L
   Cho, SF
   Xing, LJ
   Wen, K
   Li, YY
   Yu, TT
   Hsieh, PA
   Chen, HL
   Kurtoglu, M
   Zhang, Y
   Stewart, CA
   Munshi, N
   Anderson, KC
   Tai, YT
AF Lin, Liang
   Cho, Shih-Feng
   Xing, Lijie
   Wen, Kenneth
   Li, Yuyin
   Yu, Tengteng
   Hsieh, Phillip A.
   Chen, Hailin
   Kurtoglu, Metin
   Zhang, Yi
   Stewart, C. Andrew
   Munshi, Nikhil
   Anderson, Kenneth C.
   Tai, Yu-Tzu
TI Preclinical evaluation of CD8+anti-BCMA mRNA CAR T cells for treatment
   of multiple myeloma
SO LEUKEMIA
LA English
DT Article
ID CHIMERIC ANTIGEN RECEPTOR; CYTOKINE RELEASE SYNDROME; MATURATION
   ANTIGEN; THERAPY; BCMA; ANTIBODY; IMMUNOTHERAPY; BIOMARKERS; KINETICS;
   TARGET
AB Chimeric antigen receptor (CAR) T-cell therapy remains limited to select centers that can carefully monitor adverse events. To broaden use of CAR T cells in community clinics and in a frontline setting, we developed a novel CD8+ CAR T-cell product, Descartes-08, with predictable pharmacokinetics for treatment of multiple myeloma. Descartes-08 is engineered by mRNA transfection to express anti-BCMA CAR for a defined length of time. Descartes-08 expresses anti-BCMA CAR for 1 week, limiting risk of uncontrolled proliferation; produce inflammatory cytokines in response to myeloma target cells; and are highly cytolytic against myeloma cells regardless of the presence of myeloma-protecting bone marrow stromal cells, exogenous a proliferation-inducing ligand, or drug resistance including IMiDs. The magnitude of cytolysis correlates with anti-BCMA CAR expression duration, indicating a temporal limit in activity. In the mouse model of aggressive disseminated human myeloma, Descartes-08 induces BCMA CAR-specific myeloma growth inhibition and significantly prolongs host survival (p < 0.0001). These preclinical data, coupled with an ongoing clinical trial of Descartes-08 in relapsed/refractory myeloma (NCT03448978) showing preliminary durable responses and a favorable therapeutic index, have provided the framework for a recently initiated trial of an optimized/humanized version of Descartes-08 (i.e., Descartes-11) in newly diagnosed myeloma patients with residual disease after induction therapy.
C1 [Lin, Liang; Cho, Shih-Feng; Xing, Lijie; Wen, Kenneth; Li, Yuyin; Yu, Tengteng; Hsieh, Phillip A.; Chen, Hailin; Munshi, Nikhil; Anderson, Kenneth C.; Tai, Yu-Tzu] Harvard Med Sch, Dana Farber Canc Inst, LeBow Inst Myeloma Therapeut, Jerome Lipper Multiple Myeloma Ctr, Boston, MA 02115 USA.
   [Cho, Shih-Feng] Kaohsiung Med Univ, Kaohsiung Med Univ Hosp, Dept Internal Med, Div Hematol & Oncol, Kaohsiung, Taiwan.
   [Cho, Shih-Feng] Kaohsiung Med Univ, Coll Med, Fac Med, Kaohsiung, Taiwan.
   [Li, Yuyin] Tianjin Univ Sci & Technol, Minist Educ, State Key Lab Food Nutr & Safety, Sch Biotechnol,Key Lab Ind Fermentat Microbiol, Tianjin 300457, Peoples R China.
   [Kurtoglu, Metin; Zhang, Yi; Stewart, C. Andrew] Cartesian Therapeut, Gaithersburg, MD USA.
RP Anderson, KC; Tai, YT (corresponding author), Harvard Med Sch, Dana Farber Canc Inst, LeBow Inst Myeloma Therapeut, Jerome Lipper Multiple Myeloma Ctr, Boston, MA 02115 USA.
EM Kenneth_anderson@dfci.harvard.edu; yu-tzu_tai@dfci.harvard.edu
RI Yu, Tengteng/AAT-3312-2021; Cho, Shih Feng/D-5755-2013
FU National Institutes of Health Specialized Programs of Research
   Excellence (SPORE)United States Department of Health & Human
   ServicesNational Institutes of Health (NIH) - USA [P50 CA100707,
   P01CA155258, RO1 CA 207237, RO1 CA 050947]; Dr Miriam and Sheldon G.
   Adelson Medical Research Foundation; Riney Family Multiple Myeloma
   Initiative
FX This work was supported in part by grants from the National Institutes
   of Health Specialized Programs of Research Excellence (SPORE) P50
   CA100707, P01CA155258, RO1 CA 207237, and RO1 CA 050947. This work was
   supported in part by Dr Miriam and Sheldon G. Adelson Medical Research
   Foundation and the Riney Family Multiple Myeloma Initiative. Dr. Kenneth
   C. Anderson is an American Cancer Society Clinical Research Professor.
CR An G, 2020, LEUKEMIA, V34, P578, DOI 10.1038/s41375-019-0590-x
   An G, 2016, BLOOD, V128, P1590, DOI 10.1182/blood-2016-03-707547
   Avanzi MP, 2018, CELL REP, V23, P2130, DOI 10.1016/j.celrep.2018.04.051
   Barrett DM, 2013, HUM GENE THER, V24, P717, DOI 10.1089/hum.2013.075
   Bolli N, 2014, NAT COMMUN, V5, DOI 10.1038/ncomms3997
   Brudno JN, 2018, J CLIN ONCOL, V36, P2267, DOI 10.1200/JCO.2018.77.8084
   Brudno JN, 2018, NAT REV CLIN ONCOL, V15, P31, DOI 10.1038/nrclinonc.2017.128
   Carpenter RO, 2013, CLIN CANCER RES, V19, P2048, DOI 10.1158/1078-0432.CCR-12-2422
   Chim CS, 2018, LEUKEMIA, V32, P252, DOI 10.1038/leu.2017.329
   Cho SF, 2020, CANCERS, V12, DOI 10.3390/cancers12061473
   Cho SF, 2018, FRONT IMMUNOL, V9, DOI 10.3389/fimmu.2018.01821
   Cohen AD, 2019, BLOOD ADV, V3, P2487, DOI 10.1182/bloodadvances.2019000466
   Cohen AD, 2019, J CLIN INVEST, V129, P2210, DOI 10.1172/JCI126397
   D'Agostino M, 2020, LEUKEMIA, V34, P21, DOI 10.1038/s41375-019-0669-4
   Feng XY, 2017, CLIN CANCER RES, V23, P4290, DOI 10.1158/1078-0432.CCR-16-3192
   Foster JB, 2019, HUM GENE THER, V30, P168, DOI 10.1089/hum.2018.145
   Foster JB, 2019, MOL THER, V27, P747, DOI 10.1016/j.ymthe.2019.01.018
   Ghobrial IM, 2018, NAT REV CLIN ONCOL, V15, P219, DOI 10.1038/nrclinonc.2017.197
   Grupp SA, 2013, NEW ENGL J MED, V368, P1509, DOI 10.1056/NEJMoa1215134
   Hay KA, 2017, BLOOD, V130, P2295, DOI 10.1182/blood-2017-06-793141
   June CH, 2018, NEW ENGL J MED, V379, P64, DOI 10.1056/NEJMra1706169
   June CH, 2018, SCIENCE, V359, P1361, DOI 10.1126/science.aar6711
   Kumar SK, 2016, CLIN CANCER RES, V22, P5453, DOI 10.1158/1078-0432.CCR-16-0868
   Lee L, 2016, BRIT J HAEMATOL, V174, P911, DOI 10.1111/bjh.14145
   Manier S, 2017, NAT REV CLIN ONCOL, V14, P100, DOI 10.1038/nrclinonc.2016.122
   Maude SL, 2014, NEW ENGL J MED, V371, P1507, DOI 10.1056/NEJMoa1407222
   Maura F, 2019, NAT COMMUN, V10, DOI 10.1038/s41467-019-11680-1
   Park JH, 2018, NEW ENGL J MED, V378, P449, DOI 10.1056/NEJMoa1709919
   Raje N, 2019, NEW ENGL J MED, V380, P1726, DOI 10.1056/NEJMoa1817226
   Ren JT, 2017, CLIN CANCER RES, V23, P2255, DOI 10.1158/1078-0432.CCR-16-1300
   Rozemuller H, 2008, HAEMATOL-HEMATOL J, V93, P1049, DOI 10.3324/haematol.12349
   Sadelain M, 2017, CELL, V171, P1471, DOI 10.1016/j.cell.2017.12.002
   Schmidts A, 2019, BLOOD ADV, V3, P3248, DOI 10.1182/bloodadvances.2019000703
   Schuster SJ, 2019, NEW ENGL J MED, V380, P45, DOI 10.1056/NEJMoa1804980
   Tai YT, 2014, LEUKEMIA, V28, P155, DOI 10.1038/leu.2013.115
   Tai YT, 2006, CANCER RES, V66, P6675, DOI 10.1158/0008-5472.CAN-06-0190
   Tai YT, 2019, EXPERT OPIN BIOL TH, V19, P1143, DOI 10.1080/14712598.2019.1641196
   Tai YT, 2019, LEUKEMIA, V33, P426, DOI 10.1038/s41375-018-0242-6
   Tai YT, 2018, FRONT IMMUNOL, V9, DOI 10.3389/fimmu.2018.01822
   Tai YT, 2016, BLOOD, V127, P3225, DOI 10.1182/blood-2016-01-691162
   Tai YT, 2015, IMMUNOTHERAPY-UK, V7, P1187, DOI 10.2217/imt.15.77
   Tai YT, 2014, BLOOD, V123, P3128, DOI 10.1182/blood-2013-10-535088
   Tai YT, 2012, BLOOD, V119, P2074, DOI 10.1182/blood-2011-06-364521
   Tasian SK, 2017, BLOOD, V129, P2395, DOI 10.1182/blood-2016-08-736041
   Teachey DT, 2016, CANCER DISCOV, V6, P664, DOI 10.1158/2159-8290.CD-16-0040
   Wang ZG, 2018, BIOMARK RES, V6, DOI 10.1186/s40364-018-0116-0
   Wiesinger M, 2019, CANCERS, V11, DOI 10.3390/cancers11081198
   Xing LJ, 2020, LEUKEMIA, V34, P2150, DOI 10.1038/s41375-020-0745-9
   Xu J, 2019, P NATL ACAD SCI USA, V116, P9543, DOI 10.1073/pnas.1819745116
   Yan YT, 2019, BLOOD ADV, V3, P2895, DOI 10.1182/bloodadvances.2019000432
   Zhang L, 2017, BLOOD CANCER J, V7, DOI 10.1038/bcj.2017.24
NR 51
TC 8
Z9 8
U1 0
U2 7
PU SPRINGERNATURE
PI LONDON
PA CAMPUS, 4 CRINAN ST, LONDON, N1 9XW, ENGLAND
SN 0887-6924
EI 1476-5551
J9 LEUKEMIA
JI Leukemia
PD MAR
PY 2021
VL 35
IS 3
BP 752
EP 763
DI 10.1038/s41375-020-0951-5
EA JUL 2020
PG 12
WC Oncology; Hematology
SC Oncology; Hematology
GA QR9SW
UT WOS:000547609800004
PM 32632095
OA Green Accepted
DA 2021-10-28
ER

PT J
AU Schutsky, K
   Song, DG
   Lynn, R
   Smith, JB
   Poussin, M
   Figini, M
   Zhao, YB
   Powell, DJ
AF Schutsky, Keith
   Song, De-Gang
   Lynn, Rachel
   Smith, Jenessa B.
   Poussin, Mathilde
   Figini, Mariangela
   Zhao, Yangbing
   Powell, Daniel J., Jr.
TI Rigorous optimization and validation of potent RNA CAR T cell therapy
   for the treatment of common epithelial cancers expressing folate
   receptor
SO ONCOTARGET
LA English
DT Article
DE folate receptor alpha; chimeric antigen receptor; adoptive
   immunotherapy; ovarian cancer; T cells
ID ANTIGEN RECEPTOR; ADOPTIVE IMMUNOTHERAPY; BINDING-PROTEIN;
   GENE-TRANSFER; CHIMERIC RECEPTORS; ANTITUMOR-ACTIVITY; PHASE-I;
   CONTAINING CHEMOTHERAPY; CD28 COSTIMULATION; OVARIAN-CARCINOMA
AB Using lentiviral technology, we recently demonstrated that incorporation of CD27 costimulation into CARs greatly improves antitumor activity and T cell persistence. Still, virus-mediated gene transfer is expensive, laborious and enables long-term persistence, creating therapies which cannot be easily discontinued if toxic. To address these concerns, we utilized a non-integrating RNA platform to engineer human T cells to express FR alpha-specific, CD27 CARs and tested their capacity to eliminate human FR alpha(+) cancer. Novel CARs comprised of human components were constructed, C4-27z and C4opt-27z, a codon-optimized variant created for efficient expression. Following RNA electroporation, C4-27z and C4opt-27z CAR expression is initially ubiquitous but progressively declines across T cell populations. In addition, C4-27z and C4opt-27z RNA CAR T cells secrete high levels of Th-1 cytokines and display strong cytolytic function against human FR alpha(+) cancers in a time-and antigen-dependent manner. Further, C4-27z and C4opt-27z CAR T cells exhibit significant proliferation in vivo, facilitate the complete regression of fully disseminated human ovarian cancer xenografts in mice and reduce the progression of solid ovarian cancer. These results advocate for rapid progression of C4opt-27z RNA CAR to the clinic and establish a new paradigm for preclinical optimization and validation of RNA CAR candidates destined for clinical translation.
C1 [Schutsky, Keith; Song, De-Gang; Lynn, Rachel; Smith, Jenessa B.; Poussin, Mathilde; Zhao, Yangbing; Powell, Daniel J., Jr.] Univ Penn, Dept Obstet & Gynecol, Ovarian Canc Res Ctr, Perelman Sch Med, Philadelphia, PA 19104 USA.
   [Figini, Mariangela] Ist Nazl Tumori, Dept Expt Oncol & Mol Med, I-20133 Milan, Italy.
   [Powell, Daniel J., Jr.] Univ Penn, Dept Pathol & Lab Med, Abramson Canc Ctr, Perelman Sch Med, Philadelphia, PA 19104 USA.
RP Powell, DJ (corresponding author), Univ Penn, Dept Obstet & Gynecol, Ovarian Canc Res Ctr, Perelman Sch Med, Philadelphia, PA 19104 USA.
EM poda@mail.med.upenn.edu
RI Figini, Mariangela/K-8753-2016
OI Figini, Mariangela/0000-0001-9001-8754
FU Basser Research Center for BRCA; Ovarian Cancer Research Fund; Sandy
   Rollman Ovarian Cancer Foundation; NIHUnited States Department of Health
   & Human ServicesNational Institutes of Health (NIH) - USA
   [RO1-CA168900]; Bethesda Foundation; NovartisNovartis; University of
   Pennsylvania; NATIONAL CANCER INSTITUTEUnited States Department of
   Health & Human ServicesNational Institutes of Health (NIH) - USANIH
   National Cancer Institute (NCI) [R01CA168900] Funding Source: NIH
   RePORTER; NATIONAL INSTITUTE OF GENERAL MEDICAL SCIENCESUnited States
   Department of Health & Human ServicesNational Institutes of Health (NIH)
   - USANIH National Institute of General Medical Sciences (NIGMS)
   [T32GM008076] Funding Source: NIH RePORTER
FX This work was supported by grants from the Basser Research Center for
   BRCA, the Ovarian Cancer Research Fund, the Sandy Rollman Ovarian Cancer
   Foundation, the NIH (RO1-CA168900), the Bethesda Foundation and research
   funding provided through an alliance between Novartis and the University
   of Pennsylvania.
CR Allard JE, 2007, GYNECOL ONCOL, V107, P52, DOI 10.1016/j.ygyno.2007.05.018
   ANTONY AC, 1981, J BIOL CHEM, V256, P9684
   AOKI Y, 1991, CANCER RES, V51, P1934
   Barrett DM, 2013, HUM GENE THER, V24, P717, DOI 10.1089/hum.2013.075
   Barrett DM, 2011, HUM GENE THER, V22, P1575, DOI 10.1089/hum.2011.070
   Bell MP, 2001, NAT MED, V7, P1155, DOI 10.1038/nm1001-1155
   BIRN H, 1993, AM J PHYSIOL, V264, pC302, DOI 10.1152/ajpcell.1993.264.2.C302
   Birn H, 1997, AM J PHYSIOL-RENAL, V272, pF70, DOI 10.1152/ajprenal.1997.272.1.F70
   Brentjens R, 2010, MOL THER, V18, P666, DOI 10.1038/mt.2010.31
   Buning H, 2010, HUM GENE THER, V21, P1039, DOI 10.1089/hum.2010.131
   CANEVARI S, 1995, JNCI-J NATL CANCER I, V87, P1463, DOI 10.1093/jnci/87.19.1463
   Cannistra SA, 2004, NEW ENGL J MED, V351, P2519, DOI 10.1056/NEJMra041842
   Carpenito C, 2009, P NATL ACAD SCI USA, V106, P3360, DOI 10.1073/pnas.0813101106
   Costello E, 2000, GENE THER, V7, P596, DOI 10.1038/sj.gt.3301135
   Cotten M, 1997, HUM GENE THER, V8, P555, DOI 10.1089/hum.1997.8.5-555
   Dainty LA, 2007, GYNECOL ONCOL, V105, P563, DOI 10.1016/j.ygyno.2006.10.063
   Ebert O, 1997, GENE THER, V4, P296, DOI 10.1038/sj.gt.3300394
   Ferber D, 2001, SCIENCE, V294, P1638, DOI 10.1126/science.294.5547.1638
   Figini M, 1998, CANCER RES, V58, P991
   Finney HM, 2004, J IMMUNOL, V172, P104, DOI 10.4049/jimmunol.172.1.104
   Friedmann-Morvinski D, 2005, BLOOD, V105, P3087, DOI 10.1182/blood-2004-09-3737
   Grupp SA, 2013, NEW ENGL J MED, V368, P1509, DOI 10.1056/NEJMoa1215134
   Hacein-Bey-Abina S, 2008, J CLIN INVEST, V118, P3132, DOI 10.1172/JCI35700
   Hartmann LC, 2007, INT J CANCER, V121, P938, DOI 10.1002/ijc.22811
   Heslop HE, 2010, MOL THER, V18, P661, DOI 10.1038/mt.2010.42
   Hombach AA, 2013, CURR MOL MED, V13, P1079
   Imai C, 2004, LEUKEMIA, V18, P676, DOI 10.1038/sj.leu.2403302
   Kalos M, 2011, SCI TRANSL MED, V3, DOI 10.1126/scitranslmed.3002842
   Kershaw MH, 2006, CLIN CANCER RES, V12, P6106, DOI 10.1158/1078-0432.CCR-06-1183
   Kochenderfer JN, 2010, BLOOD, V116, P4099, DOI 10.1182/blood-2010-04-281931
   Konner JA, 2010, CLIN CANCER RES, V16, P5288, DOI 10.1158/1078-0432.CCR-10-0700
   Levine BL, 1997, J IMMUNOL, V159, P5921
   Li J, 2009, J CLIN PHARMACOL, V49, P1467, DOI 10.1177/0091270009339740
   Li L, 2010, CANCER GENE THER, V17, P147, DOI 10.1038/cgt.2009.61
   Maher J, 2002, NAT BIOTECHNOL, V20, P70, DOI 10.1038/nbt0102-70
   Maus MV, 2013, CANCER IMMUNOL RES, V1, P26, DOI 10.1158/2326-6066.CIR-13-0006
   Maziarz KM, 1999, J BIOL CHEM, V274, P11086, DOI 10.1074/jbc.274.16.11086
   Milone MC, 2009, MOL THER, V17, P1453, DOI 10.1038/mt.2009.83
   Moeller M, 2004, CANCER GENE THER, V11, P371, DOI 10.1038/sj.cgt.7700710
   Morgan RA, 2010, MOL THER, V18, P843, DOI 10.1038/mt.2010.24
   Morshed KM, 1997, J NUTR, V127, P1137, DOI 10.1093/jn/127.6.1137
   Parker N, 2005, ANAL BIOCHEM, V338, P284, DOI 10.1016/j.ab.2004.12.026
   Porter DL, 2011, NEW ENGL J MED, V365, P725, DOI 10.1056/NEJMoa1103849
   Pule MA, 2005, MOL THER, V12, P933, DOI 10.1016/j.ymthe.2005.04.016
   Pule MA, 2008, NAT MED, V14, P1264, DOI 10.1038/nm.1882
   Rabinovich PM, 2009, HUM GENE THER, V20, P51, DOI 10.1089/hum.2008.068
   Riet Tobias, 2013, Methods Mol Biol, V969, P187, DOI 10.1007/978-1-62703-260-5_12
   Ritchie DS, 2013, MOL THER, V21, P2122, DOI 10.1038/mt.2013.154
   ROSS JF, 1994, CANCER-AM CANCER SOC, V73, P2432, DOI 10.1002/1097-0142(19940501)73:9<2432::AID-CNCR2820730929>3.0.CO;2-S
   Rudoll T, 1996, GENE THER, V3, P695
   Sadelain M, 2009, CURR OPIN IMMUNOL, V21, P215, DOI 10.1016/j.coi.2009.02.009
   SONG D, 2011, CANC RES
   Song DG, 2012, ONCOIMMUNOLOGY, V1, DOI 10.4161/onci.19458
   Song DG, 2012, BLOOD, V119, P696, DOI 10.1182/blood-2011-03-344275
   Song DG, 2011, CANCER RES, V71, P4617, DOI 10.1158/0008-5472.CAN-11-0422
   Song DG, 2015, ONCOTARGET
   Spear P, 2013, ONCOIMMUNOLOGY, V2, DOI 10.4161/onci.23564
   Spear P, 2013, IMMUNOL CELL BIOL, V91, P435, DOI 10.1038/icb.2013.17
   Sullenger BA, 2002, NATURE, V418, P252, DOI 10.1038/418252a
   Till BG, 2008, BLOOD, V112, P2261, DOI 10.1182/blood-2007-12-128843
   Toffoli G, 1998, INT J CANCER, V79, P121, DOI 10.1002/(SICI)1097-0215(19980417)79:2<121::AID-IJC4>3.0.CO;2-V
   Van Tendeloo VFI, 2000, GENE THER, V7, P1431, DOI 10.1038/sj.gt.3301252
   Wu M, 1999, CANCER EPIDEM BIOMAR, V8, P775
   Xia W, 2010, J MED CHEM, V53, P6811, DOI 10.1021/jm100509v
   Xu XJ, 2014, CANCER LETT, V343, P172, DOI 10.1016/j.canlet.2013.10.004
   Xu XJ, 2013, LEUKEMIA LYMPHOMA, V54, P255, DOI 10.3109/10428194.2012.715350
   Yoon SH, 2009, CANCER GENE THER, V16, P489, DOI 10.1038/cgt.2008.98
   Zhao YB, 2010, CANCER RES, V70, P9053, DOI 10.1158/0008-5472.CAN-10-2880
   Zhao YB, 2006, MOL THER, V13, P151, DOI 10.1016/j.ymthe.2005.07.688
   ZIMMERMAN J, 1990, GASTROENTEROLOGY, V99, P964, DOI 10.1016/0016-5085(90)90614-7
NR 70
TC 27
Z9 29
U1 0
U2 11
PU IMPACT JOURNALS LLC
PI ORCHARD PARK
PA 6666 E QUAKER ST, STE 1, ORCHARD PARK, NY 14127 USA
EI 1949-2553
J9 ONCOTARGET
JI Oncotarget
PD OCT 6
PY 2015
VL 6
IS 30
BP 28911
EP 28928
DI 10.18632/oncotarget.5029
PG 18
WC Oncology; Cell Biology
SC Oncology; Cell Biology
GA CU0CL
UT WOS:000363183200038
PM 26359629
OA Green Published, Green Submitted, gold
DA 2021-10-28
ER

PT J
AU Xu, X
   Zhao, W
   Yue, ZX
   Qin, MQ
   Jin, M
   Chang, LJ
   Ma, XL
AF Xu, Xiao
   Zhao, Wen
   Yue, Zhixia
   Qin, Maoquan
   Jin, Mei
   Chang, Lung-Ji
   Ma, Xiaoli
TI 4SCAR-GD2-modified T-cell therapy in neuroblastoma with MYCN
   amplification: A case report with over 4-year follow-up data
SO PEDIATRIC INVESTIGATION
LA English
DT Article
DE Neuroblastoma; GD2; CAR-T; MYCN amplification; Bone marrow; Metastasis;
   Encephalic metastasis; Long term survival
AB IntroductionNeuroblastoma (NB) is the most common extracranial solid tumor among children. The 5-year event-free survival rate for high-risk (HR) NB is still poor, especially for patients with advanced NB with MYCN gene amplification. Chimeric antigen receptor T (CAR-T) cell therapy is a new treatment for HR-NB.
   Case presentationA 55-month-old boy with stage IV HR-NB received 4th-generation CAR-T cells that target disialoganglioside GD2, as consolidation maintenance treatment after intensive chemotherapy, surgery, and autologous stem-cell transplantation. As of February 2019, his CAR-T follow-up time was 37.5 months, indicating prolonged survival. Cranial MRI and ultrasound showed no mass; I-123-metaiodobenzylguanidine (I-123-MIBG) scan was negative.
   ConclusionGD2-CAR-T cells may be an effective treatment option for NB patients with MYCN amplification.
C1 [Xu, Xiao; Zhao, Wen; Yue, Zhixia; Qin, Maoquan; Jin, Mei; Ma, Xiaoli] Capital Med Univ, Natl Ctr Childrens Hlth, Beijing Childrens Hosp, Beijing Key Lab Pediat Hematol Oncol, Beijing 100045, Peoples R China.
   [Xu, Xiao; Zhao, Wen; Yue, Zhixia; Qin, Maoquan; Jin, Mei; Ma, Xiaoli] Capital Med Univ, Natl Ctr Childrens Hlth, Beijing Childrens Hosp, Natl Discipline Pediat,Minist Educ, Beijing 100045, Peoples R China.
   [Xu, Xiao; Zhao, Wen; Yue, Zhixia; Qin, Maoquan; Jin, Mei; Ma, Xiaoli] Capital Med Univ, Natl Ctr Childrens Hlth, Beijing Childrens Hosp, MOE Key Lab Major Dis Children, Beijing 100045, Peoples R China.
   [Xu, Xiao; Zhao, Wen; Yue, Zhixia; Qin, Maoquan; Jin, Mei; Ma, Xiaoli] Capital Med Univ, Natl Ctr Childrens Hlth, Beijing Childrens Hosp, Hematol Oncol Ctr, Beijing 100045, Peoples R China.
   [Chang, Lung-Ji] Shenzhen Genoimmune Med Inst, Shenzhen, Peoples R China.
   [Chang, Lung-Ji] Amer Yuva Biomed Inc, Shenzhen, Peoples R China.
RP Ma, XL (corresponding author), Capital Med Univ, Natl Ctr Childrens Hlth, Beijing Childrens Hosp, Beijing Key Lab Pediat Hematol Oncol, Beijing 100045, Peoples R China.; Ma, XL (corresponding author), Capital Med Univ, Natl Ctr Childrens Hlth, Beijing Childrens Hosp, Hematol Oncol Ctr, Beijing 100045, Peoples R China.
EM mxl1123@vip.sina.com
CR Campbell K, 2017, CANCER-AM CANCER SOC, V123, P4224, DOI 10.1002/cncr.30873
   Hao T, 2017, CHIN J APPL CLIN PED, V32, P128
   Heczey A, 2017, MOL THER, V25, P2214, DOI 10.1016/j.ymthe.2017.05.012
   Louis CU, 2011, BLOOD, V118, P6050, DOI 10.1182/blood-2011-05-354449
   Ma X, 2013, J APPL CLIN PEDIAT, V28, P178
   Monclair T, 2009, J CLIN ONCOL, V27, P298, DOI 10.1200/JCO.2008.16.6876
   Park JR, 2017, J CLIN ONCOL, V35, P2580, DOI 10.1200/JCO.2016.72.0177
   Porter DL, 2015, SCI TRANSL MED, V7, DOI 10.1126/scitranslmed.aac5415
   Xia AL, 2017, ONCOTARGET, V8, P90521, DOI 10.18632/oncotarget.19361
   Yang L., 2017, WORLD AGR, V2, P4, DOI DOI 10.1039/c7cc07259g
   Yue ZX, 2017, CANCER CELL INT, V17, DOI 10.1186/s12935-017-0412-z
NR 11
TC 1
Z9 1
U1 0
U2 0
PU WILEY
PI HOBOKEN
PA 111 RIVER ST, HOBOKEN 07030-5774, NJ USA
EI 2574-2272
J9 PEDIATR INVEST
JI Pediat. Invest.
PD MAR
PY 2020
VL 4
IS 1
BP 55
EP 58
DI 10.1002/ped4.12181
PG 4
WC Pediatrics
SC Pediatrics
GA RZ1IL
UT WOS:000648352400011
PM 32851343
OA Green Published, gold
DA 2021-10-28
ER

PT J
AU Pellegrino, C
   Favalli, N
   Sandholzer, M
   Volta, L
   Bassi, G
   Millul, J
   Cazzamalli, S
   Matasci, M
   Villa, A
   Myburgh, R
   Manz, MG
   Neri, D
AF Pellegrino, Christian
   Favalli, Nicholas
   Sandholzer, Michael
   Volta, Laura
   Bassi, Gabriele
   Millul, Jacopo
   Cazzamalli, Samuele
   Matasci, Mattia
   Villa, Alessandra
   Myburgh, Renier
   Manz, Markus G.
   Neri, Dario
TI Impact of Ligand Size and Conjugation Chemistry on the Performance of
   Universal Chimeric Antigen Receptor T-Cells for Tumor Killing
SO BIOCONJUGATE CHEMISTRY
LA English
DT Article
ID CARBONIC-ANHYDRASE-IX; ANTIBODY; CANCER; STRATEGY; DISPLAY
AB All Universal Chimeric Antigen Receptor T-cells (UniCAR T-cells) are T-cells which have been engineered to recognize a haptenated ligand. Due to this feature, UniCAR T-cells have the potential to mediate a potent and selective tumor killing only in the presence of a haptenated tumor ligand, thus avoiding the long-lasting biocidal effects of conventional CAR T-cells. We have used fluorescein-labeled versions of small organic ligands and different antibody formats specific to carbonic anhydrase IX (a tumor-associated antigen) in order to assess whether the killing potential of UniCAR T-cells depended on the molecular features of the haptenated molecule. Both small molecule ligands and larger antibody fragments were potent in mediating tumor cell killing over a broad concentration range. Antibodies could be conveniently used both in IgG format and as smaller diabody fragments. Importantly, the use of site-specific chemical modification strategies for the antibody coupling to fluorescein led to a substantial improvement of tumor cell killing performance, compared to the random modification of primary amino groups on the antibody surface.
C1 [Pellegrino, Christian; Favalli, Nicholas; Sandholzer, Michael; Volta, Laura; Bassi, Gabriele; Neri, Dario] Swiss Fed Inst Technol, Dept Chem & Appl Biosci, CH-8093 Zurich, Switzerland.
   [Myburgh, Renier; Manz, Markus G.] Univ Hosp Zurich, Dept Med Oncol & Hematol, CH-8091 Zurich, Switzerland.
   [Myburgh, Renier; Manz, Markus G.] Univ Zurich, CH-8091 Zurich, Switzerland.
   [Millul, Jacopo; Cazzamalli, Samuele; Matasci, Mattia; Villa, Alessandra] Philochem AG, CH-8112 Otelfingen, Switzerland.
RP Neri, D (corresponding author), Swiss Fed Inst Technol, Dept Chem & Appl Biosci, CH-8093 Zurich, Switzerland.; Manz, MG (corresponding author), Univ Hosp Zurich, Dept Med Oncol & Hematol, CH-8091 Zurich, Switzerland.; Manz, MG (corresponding author), Univ Zurich, CH-8091 Zurich, Switzerland.
EM Markus.manz@usz.ch; dario.neri@pharma.ethz.ch
RI Neri, Dario/P-4368-2016
OI Neri, Dario/0000-0001-5234-7370; Favalli, Nicholas/0000-0002-6538-7379;
   Pellegrino, Christian Edoardo/0000-0001-7898-9988
FU ETH ZurichETH Zurich; Swiss National Science FoundationSwiss National
   Science Foundation (SNSF)European Commission [310030_182003/1]; European
   Research Council (ERC) under the European Union's Horizon 2020 research
   and innovation programEuropean Research Council (ERC) [670603]; Federal
   Commission for Technology and Innovation (KTI) [12803.1 VOUCH-LS];
   Clinical Research Priority Program "ImmunoCure" of the University of
   Zurich; Hochschulmedizin Zurich Program "Immuno-targET"; University
   Research Priority Project Translational Cancer Research grant; Swiss
   Cancer Research grant [KFS-3846-022016]
FX Financial support by the ETH Zurich, the Swiss National Science
   Foundation (grant number 310030_182003/1), the European Research Council
   (ERC) under the European Union's Horizon 2020 research and innovation
   program (grant agreement 670603), the Federal Commission for Technology
   and Innovation (KTI, grant number 12803.1 VOUCH-LS), the Clinical
   Research Priority Program "ImmunoCure" of the University of Zurich to
   D.N. and M.G.M, the Hochschulmedizin Zurich Program "Immuno-targET" to
   D.N. and M.G.M, a University Research Priority Project Translational
   Cancer Research grant to R.M.; and a Swiss Cancer Research grant to
   M.G.M. and D.N. (KFS-3846-022016) is gratefully acknowledged.
CR Buscheck F., 2018, UROL ONCOL, V36
   Cartellieri M, 2014, PLOS ONE, V9, DOI 10.1371/journal.pone.0093745
   Cazzamalli S, 2018, J AM CHEM SOC, V140, P1617, DOI 10.1021/jacs.7b13361
   Cho JH, 2018, CELL, V173, P1426, DOI 10.1016/j.cell.2018.03.038
   Crawford A, 2019, SCI TRANSL MED, V11, DOI 10.1126/scitranslmed.aau7534
   Cui J, 2019, NEURO-ONCOLOGY, V21, P1436, DOI 10.1093/neuonc/noz117
   Dudley ME, 2005, J CLIN ONCOL, V23, P2346, DOI 10.1200/JCO.2005.00.240
   Frey NV, 2020, J CLIN ONCOL, V38, DOI 10.1200/JCO.19.01892
   Gebleux R, 2017, INT J CANCER, V140, P1670, DOI 10.1002/ijc.30569
   ISSA GC, 2020, LEUKEMIA 0616, DOI DOI 10.1038/S41375-020-0916-8
   Juhasz M, 2003, ALIMENT PHARM THER, V18, P837, DOI 10.1046/j.1365-2036.2003.01738.x
   Kalos M, 2011, SCI TRANSL MED, V3, DOI 10.1126/scitranslmed.3002842
   Krall N, 2016, J NUCL MED, V57, P943, DOI 10.2967/jnumed.115.170514
   Krall N, 2014, ANGEW CHEM INT EDIT, V53, P4231, DOI 10.1002/anie.201310709
   Kudo K, 2014, CANCER RES, V74, P93, DOI 10.1158/0008-5472.CAN-13-1365
   Kularatne SA, 2013, ANGEW CHEM INT EDIT, V52, P12101, DOI 10.1002/anie.201306866
   Lee YG, 2019, NAT COMMUN, V10, DOI 10.1038/s41467-019-10565-7
   Lee YG, 2019, CANCER RES, V79, P387, DOI 10.1158/0008-5472.CAN-18-1834
   Li J, 2019, SCI TRANSL MED, V11, DOI 10.1126/scitranslmed.aax8861
   Ma JSY, 2016, P NATL ACAD SCI USA, V113, pE450, DOI 10.1073/pnas.1524193113
   Maruta M, 2019, SCI REP-UK, V9, DOI 10.1038/s41598-019-49834-2
   Maude SL, 2018, NEW ENGL J MED, V378, P439, DOI 10.1056/NEJMoa1709866
   Midelfort KS, 2004, J MOL BIOL, V343, P685, DOI 10.1016/j.jmb.2004.08.019
   Mitwasi N, 2020, SCI REP-UK, V10, DOI 10.1038/s41598-020-59082-4
   Neelapu SS, 2017, NEW ENGL J MED, V377, P2531, DOI 10.1056/NEJMoa1707447
   Niesner U, 2002, BIOCONJUGATE CHEM, V13, P729, DOI 10.1021/bc025517+
   Robbins PF, 2004, J IMMUNOL, V173, P7125, DOI 10.4049/jimmunol.173.12.7125
   Sannino A, 2020, ACS COMB SCI, V22, P204, DOI 10.1021/acscombsci.0c00023
   Slaney CY, 2018, CANCER DISCOV, V8, P924, DOI 10.1158/2159-8290.CD-18-0297
   Srinivasarao M, 2015, NAT REV DRUG DISCOV, V14, P203, DOI 10.1038/nrd4519
   Strohl WR, 2019, ANTIBODIES, V8, DOI 10.3390/antib8030041
   Trussel S, 2009, BIOCONJUGATE CHEM, V20, P2286, DOI 10.1021/bc9002772
   Turk MJ, 2004, J EXP MED, V200, P771, DOI 10.1084/jem.20041130
   Urbanska K, 2012, CANCER RES, V72, P1844, DOI 10.1158/0008-5472.CAN-11-3890
   Wichert M, 2015, NAT CHEM, V7, P241, DOI [10.1038/NCHEM.2158, 10.1038/nchem.2158]
   Woelber L, 2011, BMC CANCER, V11, DOI 10.1186/1471-2407-11-12
   Xiong W, 2018, MOL THER, V26, P963, DOI 10.1016/j.ymthe.2018.01.020
NR 37
TC 3
Z9 3
U1 3
U2 8
PU AMER CHEMICAL SOC
PI WASHINGTON
PA 1155 16TH ST, NW, WASHINGTON, DC 20036 USA
SN 1043-1802
EI 1520-4812
J9 BIOCONJUGATE CHEM
JI Bioconjugate Chem.
PD JUL
PY 2020
VL 31
IS 7
BP 1775
EP 1783
DI 10.1021/acs.bioconjchem.0c00258
PG 9
WC Biochemical Research Methods; Biochemistry & Molecular Biology;
   Chemistry, Multidisciplinary; Chemistry, Organic
SC Biochemistry & Molecular Biology; Chemistry
GA MO4IZ
UT WOS:000551492900010
PM 32515934
DA 2021-10-28
ER

PT J
AU Ruff, MW
   Siegler, EL
   Kenderian, SS
AF Ruff, Michael W.
   Siegler, Elizabeth L.
   Kenderian, Saad S.
TI A Concise Review of Neurologic Complications Associated with Chimeric
   Antigen Receptor T-cell Immunotherapy
SO NEUROLOGIC CLINICS
LA English
DT Review
DE Neurotoxicity; Chimeric antigen receptor; CAR-T; Tisagenlecleucel;
   Axicabtagene ciloleucel
ID THERAPY; NEUROTOXICITY; REMISSIONS; MANAGEMENT
C1 [Ruff, Michael W.; Siegler, Elizabeth L.; Kenderian, Saad S.] Mayo Clin, T Cell Engn, 200 First St Southwest, Rochester, MN 55905 USA.
   [Ruff, Michael W.] Mayo Clin, Dept Neurol, 200 First St Southwest, Rochester, MN 55905 USA.
   [Siegler, Elizabeth L.; Kenderian, Saad S.] Mayo Clin, Div Hematol, 200 First St Southwest, Rochester, MN 55905 USA.
   [Kenderian, Saad S.] Mayo Clin, Dept Mol Med, 200 First St Southwest, Rochester, MN 55905 USA.
   [Kenderian, Saad S.] Mayo Clin, Dept Immunol, 200 First St Southwest, Rochester, MN 55905 USA.
RP Kenderian, SS (corresponding author), Mayo Clin, Div Hematol, 200 First St Southwest, Rochester, MN 55905 USA.
EM Kenderian.saad@mayo.edu
CR Davila ML, 2014, SCI TRANSL MED, V6, DOI 10.1126/scitranslmed.3008226
   Frigault MJ, 2019, BLOOD, V134, P860, DOI 10.1182/blood.2019001694
   Giavridis T, 2018, NAT MED, V24, P731, DOI 10.1038/s41591-018-0041-7
   Gilbert MJ, 2017, SITC ANN M, P102
   Grupp SA, 2013, NEW ENGL J MED, V368, P1509, DOI 10.1056/NEJMoa1215134
   Gust J, 2019, ANN NEUROL, V86, P42, DOI 10.1002/ana.25502
   Gust J, 2017, CANCER DISCOV, V7, P1404, DOI 10.1158/2159-8290.CD-17-0698
   Hunter BD, 2019, JNCI-J NATL CANCER I, V111, P646, DOI 10.1093/jnci/djz017
   Kalos M, 2011, SCI TRANSL MED, V3, DOI 10.1126/scitranslmed.3002842
   Kawalekar OU, 2016, IMMUNITY, V44, P380, DOI 10.1016/j.immuni.2016.01.021
   Kochenderfer JN, 2017, J CLIN ONCOL, V35, DOI 10.1200/JCO.2016.71.3024
   Lee DW, 2019, BIOL BLOOD MARROW TR, V25, P625, DOI 10.1016/j.bbmt.2018.12.758
   Lee DW, 2014, BLOOD, V124, P188, DOI 10.1182/blood-2014-05-552729
   Long AH, 2015, NAT MED, V21, P581, DOI 10.1038/nm.3838
   Maude SL, 2014, NEW ENGL J MED, V371, P1507, DOI 10.1056/NEJMoa1407222
   Maude SL, 2014, CANCER J, V20, P119, DOI 10.1097/PPO.0000000000000035
   Neelapu SS, 2017, NEW ENGL J MED, V377, P2531, DOI 10.1056/NEJMoa1707447
   Neelapu SS, 2018, NAT REV CLIN ONCOL, V15, P47, DOI 10.1038/nrclinonc.2017.148
   Norelli M, 2018, NAT MED, V24, P739, DOI 10.1038/s41591-018-0036-4
   Novo M, 2019, MAYO CLIN PROC, V94, P2361, DOI 10.1016/j.mayocp.2019.09.006
   Park JH, 2018, NEW ENGL J MED, V378, P449, DOI 10.1056/NEJMoa1709919
   Rubin DB, 2019, BRAIN, V142, P1334, DOI 10.1093/brain/awz053
   Santomasso BD, 2018, CANCER DISCOV, V8, P958, DOI 10.1158/2159-8290.CD-17-1319
   Schuster SJ, 2017, NEW ENGL J MED, V377, P2545, DOI 10.1056/NEJMoa1708566
   Taraseviciute A, 2018, CANCER DISCOV, V8, P750, DOI 10.1158/2159-8290.CD-17-1368
   Titov A, 2018, CELL DEATH DIS, V9, DOI 10.1038/s41419-018-0918-x
   Torre M, 2018, J NEUROPATH EXP NEUR, V77, P877, DOI 10.1093/jnen/nly064
   Turtle CJ, 2017, J CLIN ONCOL, V35, P3010, DOI 10.1200/JCO.2017.72.8519
NR 28
TC 2
Z9 2
U1 0
U2 3
PU W B SAUNDERS CO-ELSEVIER INC
PI PHILADELPHIA
PA 1600 JOHN F KENNEDY BOULEVARD, STE 1800, PHILADELPHIA, PA 19103-2899 USA
SN 0733-8619
EI 1557-9875
J9 NEUROL CLIN
JI Neurol. Clin.
PD NOV
PY 2020
VL 38
IS 4
BP 953
EP 963
DI 10.1016/j.ncl.2020.08.001
PG 11
WC Clinical Neurology; Neurosciences
SC Neurosciences & Neurology
GA OD2XY
UT WOS:000579717100015
PM 33040871
DA 2021-10-28
ER

PT J
AU Jing, RR
   Jiao, P
   Chen, JQ
   Meng, XH
   Wu, XY
   Duan, YT
   Shang, K
   Qian, LL
   Huang, YJ
   Liu, JW
   Huang, T
   Jin, J
   Chen, W
   Zeng, X
   Yin, WW
   Gao, XF
   Zhou, C
   Sadelain, M
   Sun, J
AF Jing, Ruirui
   Jiao, Peng
   Chen, Jiangqing
   Meng, Xianhui
   Wu, Xiaoyan
   Duan, Yanting
   Shang, Kai
   Qian, Liling
   Huang, Yanjie
   Liu, Junwei
   Huang, Tao
   Jin, Jin
   Chen, Wei
   Zeng, Xun
   Yin, Weiwei
   Gao, Xiaofei
   Zhou, Chun
   Sadelain, Michel
   Sun, Jie
TI Cas9-Cleavage Sequences in Size-Reduced Plasmids Enhance Nonviral Genome
   Targeting of CARs in Primary Human T Cells
SO SMALL METHODS
LA English
DT Article
DE adoptive cell therapy; CAR; CRISPR/Cas9; genome targeting; nonviral
   methods; size-reduced plasmid
ID HUMAN HEMATOPOIETIC STEM; SLEEPING-BEAUTY; KNOCK-IN; GENES
AB T cell genome editing holds great promise to advance a range of immunotherapies but is encumbered by the dependence on difficult-to-produce and expensive viral vectors. Here, small double-stranded plasmid DNA modified to mediate high-efficiency homologous recombination is designed. The resulting chimeric antigen receptor (CAR)-T cells display a similar phenotype, transcriptional profile, and in vivo potency to CAR-T cells generated using adeno-associated viral vector. This method should simplify and accelerate the use of precision engineering to produce edited T cells for research and clinical purposes.
C1 [Jing, Ruirui; Jiao, Peng; Chen, Jiangqing; Meng, Xianhui; Wu, Xiaoyan; Duan, Yanting; Shang, Kai; Qian, Liling; Sun, Jie] Zhejiang Univ, Sch Med, Affiliated Hosp 1, Dept Cell Biol, Hangzhou 310058, Peoples R China.
   [Jing, Ruirui; Jiao, Peng; Chen, Jiangqing; Meng, Xianhui; Wu, Xiaoyan; Duan, Yanting; Shang, Kai; Qian, Liling; Sun, Jie] Zhejiang Univ, Sch Med, Affiliated Hosp 1, Bone Marrow Transplantat Ctr, Hangzhou 310058, Peoples R China.
   [Jing, Ruirui; Jiao, Peng; Chen, Jiangqing; Meng, Xianhui; Wu, Xiaoyan; Duan, Yanting; Shang, Kai; Qian, Liling; Sun, Jie] Zhejiang Univ, Inst Hematol, Hangzhou 310058, Peoples R China.
   [Jing, Ruirui; Jiao, Peng; Chen, Jiangqing; Meng, Xianhui; Wu, Xiaoyan; Duan, Yanting; Shang, Kai; Qian, Liling; Sun, Jie] Zhejiang Engn Lab Stem Cell & Immunotherapy, Hangzhou 310058, Peoples R China.
   [Jing, Ruirui; Jiao, Peng; Chen, Jiangqing; Meng, Xianhui; Wu, Xiaoyan; Duan, Yanting; Shang, Kai; Sun, Jie] Zhejiang Univ, Med Ctr, Zhejiang Lab Syst & Precis Med, Hangzhou 310058, Peoples R China.
   [Huang, Yanjie; Gao, Xiaofei] Westlake Univ, Sch Life Sci, Key Lab Struct Biol Zhejiang Prov, Hangzhou 310058, Peoples R China.
   [Liu, Junwei; Yin, Weiwei] Zhejiang Univ, Key Lab Biomed Engn, Minist Educ, Coll Biomed Engn & Instrument Sci, Hangzhou 310058, Peoples R China.
   [Huang, Tao; Jin, Jin] Zhejiang Univ, MOE Lab Biosyst Homeostasis & Protect, Hangzhou 310058, Peoples R China.
   [Huang, Tao; Jin, Jin] Zhejiang Univ, Inst Life Sci, Hangzhou 310058, Peoples R China.
   [Chen, Wei] Zhejiang Univ, Sch Med, Dept Neurobiol, Inst Neurosci, Hangzhou 310058, Peoples R China.
   [Chen, Wei] Zhejiang Univ, Sch Med, Dept Cardiol, Affiliated Hosp 2, Hangzhou 310058, Peoples R China.
   [Zeng, Xun] Zhejiang Univ, Sch Med, State Key Lab Diag & Treatment Infect Dis, Collaborat Innovat Ctr Diag & Treatment Infect Di, Hangzhou 310058, Peoples R China.
   [Zeng, Xun] Zhejiang Univ, Sch Med, Affiliated Hosp 1, Hangzhou 310058, Peoples R China.
   [Zhou, Chun] Zhejiang Univ, Sch Med, Sch Publ Hlth, Hangzhou 310058, Peoples R China.
   [Zhou, Chun] Zhejiang Univ, Sch Med, Sir Run Run Shaw Hosp, Hangzhou 310058, Peoples R China.
   [Sadelain, Michel] Sloan Kettering Inst, Ctr Cell Engn & Immunol Program, New York, NY 10044 USA.
RP Sun, J (corresponding author), Zhejiang Univ, Sch Med, Affiliated Hosp 1, Dept Cell Biol, Hangzhou 310058, Peoples R China.; Sun, J (corresponding author), Zhejiang Univ, Sch Med, Affiliated Hosp 1, Bone Marrow Transplantat Ctr, Hangzhou 310058, Peoples R China.; Sun, J (corresponding author), Zhejiang Univ, Inst Hematol, Hangzhou 310058, Peoples R China.; Sun, J (corresponding author), Zhejiang Engn Lab Stem Cell & Immunotherapy, Hangzhou 310058, Peoples R China.; Sun, J (corresponding author), Zhejiang Univ, Med Ctr, Zhejiang Lab Syst & Precis Med, Hangzhou 310058, Peoples R China.; Zhou, C (corresponding author), Zhejiang Univ, Sch Med, Sch Publ Hlth, Hangzhou 310058, Peoples R China.; Zhou, C (corresponding author), Zhejiang Univ, Sch Med, Sir Run Run Shaw Hosp, Hangzhou 310058, Peoples R China.; Sadelain, M (corresponding author), Sloan Kettering Inst, Ctr Cell Engn & Immunol Program, New York, NY 10044 USA.
EM chunzhou@zju.edu.cn; m-sadelain@ski.mskcc.org; sunj4@zju.edu.cn
OI Sun, Jie/0000-0002-5642-0560
FU Zhejiang Provincial Key Laboratory of Immunity and Inflammatory diseases
   - National Natural Science Foundation of ChinaNational Natural Science
   Foundation of China (NSFC) [31971324, 31971125]; Zhejiang Provincial
   Natural Science FoundationNatural Science Foundation of Zhejiang
   Province [LR20H160003]
FX The authors thank the support of Zhejiang Provincial Key Laboratory of
   Immunity and Inflammatory diseases. The authors thank Zhejiang
   University School of Medicine core facilities for their support. This
   research was funded by the National Natural Science Foundation of China
   grants 31971324 (J.S.) and 31971125 (C.Z.) and by Zhejiang Provincial
   Natural Science Foundation grant LR20H160003 (J.S.).
CR Albers JJ, 2019, LIFE SCI ALLIANCE, V2, DOI 10.26508/lsa.201900367
   Bak RO, 2018, NAT PROTOC, V13, P358, DOI 10.1038/nprot.2017.143
   Bakker NAM, 2019, J BIOTECHNOL, V306, DOI 10.1016/j.btecx.2019.100007
   Dai HR, 2020, J HEMATOL ONCOL, V13, DOI 10.1186/s13045-020-00856-8
   Dai XY, 2019, NAT METHODS, V16, P247, DOI 10.1038/s41592-019-0329-7
   Eyquem J, 2017, NATURE, V543, P113, DOI 10.1038/nature21405
   Feucht J, 2019, NAT MED, V25, P82, DOI 10.1038/s41591-018-0290-5
   Haridhasapavalan KK, 2019, GENE, V686, P146, DOI 10.1016/j.gene.2018.11.069
   Hartweger H, 2019, J EXP MED, V216, P1301, DOI 10.1084/jem.20190287
   He XJ, 2016, NUCLEIC ACIDS RES, V44, DOI 10.1093/nar/gkw064
   Hendel A, 2015, NAT BIOTECHNOL, V33, P985, DOI 10.1038/nbt.3290
   Hsu PD, 2014, CELL, V157, P1262, DOI 10.1016/j.cell.2014.05.010
   Jin C, 2016, EMBO MOL MED, V8, P702, DOI 10.15252/emmm.201505869
   June CH, 2018, NEW ENGL J MED, V379, P64, DOI 10.1056/NEJMra1706169
   Kebriaei P, 2016, J CLIN INVEST, V126, P3363, DOI 10.1172/JCI86721
   Mandal PK, 2014, CELL STEM CELL, V15, P643, DOI 10.1016/j.stem.2014.10.004
   Monjezi R, 2017, LEUKEMIA, V31, P186, DOI 10.1038/leu.2016.180
   Nguyen DN, 2020, NAT BIOTECHNOL, V38, P44, DOI 10.1038/s41587-019-0325-6
   Roth TL, 2018, NATURE, V559, P405, DOI 10.1038/s41586-018-0326-5
   Schmeer M, 2017, HUM GENE THER, V28, P856, DOI 10.1089/hum.2017.159
   Schumann K, 2015, P NATL ACAD SCI USA, V112, P10437, DOI 10.1073/pnas.1512503112
   Shah NN, 2020, NAT MED, V26, P1569, DOI 10.1038/s41591-020-1081-3
   Stadtmauer EA, 2020, SCIENCE, V367, P1001, DOI 10.1126/science.aba7365
   Wang XY, 2016, MOL THER-ONCOLYTICS, V3, DOI 10.1038/mto.2016.15
   Yu Y, 2020, NAT CHEM BIOL, V16, P387, DOI 10.1038/s41589-019-0432-1
   Zhang J., MEDRXIV
   Zhang JP, 2017, GENOME BIOL, V18, DOI 10.1186/s13059-017-1164-8
NR 27
TC 0
Z9 0
U1 13
U2 13
PU WILEY-V C H VERLAG GMBH
PI WEINHEIM
PA POSTFACH 101161, 69451 WEINHEIM, GERMANY
SN 2366-9608
J9 SMALL METHODS
JI Small Methods
PD JUL
PY 2021
VL 5
IS 7
AR 2100071
DI 10.1002/smtd.202100071
EA MAY 2021
PG 8
WC Chemistry, Physical; Nanoscience & Nanotechnology; Materials Science,
   Multidisciplinary
SC Chemistry; Science & Technology - Other Topics; Materials Science
GA TJ1EY
UT WOS:000652102400001
DA 2021-10-28
ER

PT J
AU Jiang, CY
   Zhao, W
   Qin, MQ
   Jin, M
   Chang, LJ
   Ma, XL
AF Jiang, Chiyi
   Zhao, Wen
   Qin, Maoquan
   Jin, Mei
   Chang, Lungji
   Ma, Xiaoli
TI CD56-chimeric antigen receptor T-cell therapy for refractory/recurrent
   rhabdomyosarcoma A 3.5-year follow-up case report
SO MEDICINE
LA English
DT Article
DE 4SCAR-CD56-CART; refractory recurrent; rhabdomyosarcoma
AB Rationale: Rhabdomyosarcoma (RMS) is a common soft tissue sarcoma in children with high malignancy. The prognosis of refractory recurrent RMS is extremely poor, and the 5-year survival rate is less than 20%. Patient concerns: We reported a 2-year-old male patient with RMS who underwent 3 operations and 2 recurrences while being treated with regular multidisciplinary therapy. Diagnoses: A diagnosis of embryonal rhabdomyosarcoma with primary bladder (IIIa, TNM stage 2, and medium risk group) was made. Interventions: After repeated recurrence, the patient was treated with chimeric antigen receptor T (CAR-T) cells, which had a safety mechanism and specifically bound the CD56 antigen in the fourth generation. Outcomes: The process of CAR-T cell transfusion was smooth, and there were no significant cytokine release syndrome manifestations after reinfusion. The patient was in complete remission at last follow-up visit after 3.5 years. Conclusion: CD56-CAR-T cell therapy is a safe and effective approach and may be an option for children with solid tumors who are nonresponsive to conventional radiotherapy and chemotherapy, or are unsuitable for hematopoietic stem cell transplantation.
C1 [Jiang, Chiyi; Zhao, Wen; Qin, Maoquan; Jin, Mei; Ma, Xiaoli] Capital Med Univ, Beijing Key Lab Pediat Hematol Oncol,Natl Ctr Chi, MOE Key Lab Major Dis Children,Minist Educ, Hematol Oncol Ctr,Beijing Childrens Hosp,Natl Dis, 56 Nanlishi Rd, Beijing, Peoples R China.
   [Chang, Lungji] Genoimmune Med Inst, Shenzhen, Peoples R China.
   [Chang, Lungji] Univ Florida, Dept Mol Genet & Microbiol, Gainesville, FL USA.
RP Ma, XL (corresponding author), Capital Med Univ, Beijing Key Lab Pediat Hematol Oncol,Natl Ctr Chi, MOE Key Lab Major Dis Children,Minist Educ, Hematol Oncol Ctr,Beijing Childrens Hosp,Natl Dis, 56 Nanlishi Rd, Beijing, Peoples R China.
EM mxl1123@vip.sina.com
FU Special Fund of the Pediatric Medical Coordinated Development Center of
   Beijing Hospitals Authority [XTYB201803]; Science and Technology
   Planning Technical Research Project of Shenzhen [JCYJ20170413154349187,
   JCYJ20170817172416991, JCYJ20170817172541842, KQTD20140630143254906]
FX This work was funded by The Special Fund of the Pediatric Medical
   Coordinated Development Center of Beijing Hospitals Authority, No.
   XTYB201803. Science and Technology Planning Technical Research Project
   of Shenzhen, No. JCYJ20170413154349187, No. JCYJ20170817172416991, No.
   JCYJ20170817172541842, and No. KQTD20140630143254906.
CR Anderson PM, 2017, ADV EXP MED BIOL, V995, P127, DOI 10.1007/978-3-319-53156-4_6
   Benmebarek MR, 2019, INT J MOL SCI, V20, DOI 10.3390/ijms20061283
   Leslie K, 2018, SCI SIGNAL, V11
   Liu YT, 2019, ANTICANCER RES, V39, P1355, DOI 10.21873/anticanres.13249
   Luo C, 2016, SCI CHINA LIFE SCI, V59, P349, DOI 10.1007/s11427-016-5034-5
   Ma QZ, 2014, PROSTATE, V74, P286, DOI 10.1002/pros.22749
   Ma XL, 2015, INT J CLIN EXP MED, V8, P17196
   Panda SP, 2017, INDIAN J PEDIATR, V84, P393, DOI 10.1007/s12098-017-2315-3
   Shah MH, 2016, INVEST NEW DRUG, V34, P290, DOI 10.1007/s10637-016-0336-9
   Shah NN, 2019, NAT REV CLIN ONCOL, V16, P372, DOI 10.1038/s41571-019-0184-6
   Skapek SX, 2019, NAT REV DIS PRIMERS, V5, DOI 10.1038/s41572-018-0051-2
   Soffer S, 2019, CLIN IMAG, V56, P41, DOI 10.1016/j.clinimag.2019.02.009
NR 12
TC 4
Z9 5
U1 1
U2 2
PU LIPPINCOTT WILLIAMS & WILKINS
PI PHILADELPHIA
PA TWO COMMERCE SQ, 2001 MARKET ST, PHILADELPHIA, PA 19103 USA
SN 0025-7974
EI 1536-5964
J9 MEDICINE
JI Medicine (Baltimore)
PD OCT
PY 2019
VL 98
IS 43
AR e17572
DI 10.1097/MD.0000000000017572
PG 3
WC Medicine, General & Internal
SC General & Internal Medicine
GA JO1CO
UT WOS:000497323200026
PM 31651858
OA Green Published, gold
DA 2021-10-28
ER

PT J
AU Yang, D
   Zhang, XQ
   Zhang, XZ
   Xu, YL
AF Yang, Dan
   Zhang, Xiuqun
   Zhang, Xuezhong
   Xu, Yanli
TI The progress and current status of immunotherapy in acute myeloid
   leukemia
SO ANNALS OF HEMATOLOGY
LA English
DT Review
DE Acute myeloid leukemia; Natural killer cell; Immunotherapy; Vaccines;
   Checkpoint inhibitors; CAR-T
ID INDUCED KILLER-CELLS; CHIMERIC ANTIGEN RECEPTORS;
   BONE-MARROW-TRANSPLANTATION; ACUTE MYELOGENOUS LEUKEMIA; MINIMAL
   RESIDUAL DISEASE; WT1 PEPTIDE VACCINATION; PLASMID DNA VACCINE; T-CELL;
   ADOPTIVE IMMUNOTHERAPY; IN-VIVO
AB Recently, there has been remarkable progress in basic and preclinical studies of acute myeloid leukemia (AML). The improved outcomes of AML can largely be attributed to advances in supportive care and hematopoietic cell transplantation as opposed to conventional chemotherapy. However, as the 5-year survival rate remains low due to a high incidence of relapse, novel and effective treatments are urgently needed. Increasing attention is focusing on identifying suitable immunotherapeutic strategies for AML. Here, we describe the immunological features, mechanisms of immune escape, and recent progress in immunotherapy for AML. Problems encountered in the clinic will also be discussed. Although current outcomes may be limited, ongoing preclinical or clinical efforts are aimed at improving immunotherapy modalities and designing novel therapies, such as vaccines, monoclonal antibody therapy, chimeric antibody receptor-engineered T cells (CAR-T), TCR-engineered T cells (TCR-T), and checkpoint inhibitors, which may provide promising and effective therapies with higher specificity and efficacy for AML.
C1 [Yang, Dan; Zhang, Xiuqun; Zhang, Xuezhong; Xu, Yanli] Nanjing Med Univ, Dept Hematol, Nanjing Hosp 1, 68 Changle Rd, Nanjing 210006, Jiangsu, Peoples R China.
RP Xu, YL (corresponding author), Nanjing Med Univ, Dept Hematol, Nanjing Hosp 1, 68 Changle Rd, Nanjing 210006, Jiangsu, Peoples R China.
EM xuyanli62@sohu.com
FU Municipal Science and Technology Bureau of Nanjing [YKK13116]
FX This work was supported by the Municipal Science and Technology Bureau
   of Nanjing under Grant (YKK13116).
CR Al-Hussaini M, 2016, BLOOD, V127, P122, DOI 10.1182/blood-2014-05-575704
   Amadori S, 2016, J CLIN ONCOL, V34, P972, DOI 10.1200/JCO.2015.64.0060
   Amir AL, 2011, CLIN CANCER RES, V17, P5615, DOI 10.1158/1078-0432.CCR-11-1066
   Arndt C, 2015, BLOOD, V126, DOI 10.1182/blood.V126.23.2565.2565
   Baessler T, 2009, CANCER RES, V69, P1037, DOI 10.1158/0008-5472.CAN-08-2650
   Barrett AJ, 2008, BRIT J HAEMATOL, V142, P877, DOI 10.1111/j.1365-2141.2008.07260.x
   Benitez AC, 2011, P NATL ACAD SCI USA, V108, P4081, DOI 10.1073/pnas.1018603108
   Berger R, 2008, CLIN CANCER RES, V14, P3044, DOI 10.1158/1078-0432.CCR-07-4079
   Berneman ZN, 2014, BLOOD, V124, DOI 10.1182/blood.V124.21.310.310
   Berrien-Elliott MM, 2013, CANCER RES, V73, P605, DOI 10.1158/0008-5472.CAN-12-2179
   Bigalke I, 2014, BLOOD, V124, DOI 10.1182/blood.V124.21.2440.2440
   Borrello I, 2016, FRONT IMMUNOL, V7, DOI 10.3389/fimmu.2016.00112
   Borthakur G, 2013, HAEMATOLOGICA, V98, P217, DOI 10.3324/haematol.2012.071092
   Breems DA, 2005, J CLIN ONCOL, V23, P1969, DOI 10.1200/JCO.2005.06.027
   Buggins AGS, 2001, J IMMUNOL, V167, P6021, DOI 10.4049/jimmunol.167.10.6021
   Burke JM, 2003, BONE MARROW TRANSPL, V32, P549, DOI 10.1038/sj.bmt.1704201
   Burnett AK, 2011, J CLIN ONCOL, V29, P369, DOI 10.1200/JCO.2010.31.4310
   Campillo-Davo D, 2016, BLOOD, V128, DOI 10.1182/blood.V128.22.813.813
   Caron PC, 1998, CLIN CANCER RES, V4, P1421
   Casucci M, 2013, BLOOD, V122, P3461, DOI 10.1182/blood-2013-04-493361
   Chan JK, 2006, CLIN CANCER RES, V12, P1859, DOI 10.1158/1078-0432.CCR-05-2019
   Chang YH, 2013, CANCER RES, V73, P1777, DOI 10.1158/0008-5472.CAN-12-3558
   Cheng K, 2014, BRIT J HAEMATOL, V165, P134, DOI 10.1111/bjh.12732
   Cheng XY, 2015, GENET MOL RES, V14, P13208, DOI 10.4238/2015.October.26.17
   Choi I, 2014, BIOL BLOOD MARROW TR, V20, P696, DOI 10.1016/j.bbmt.2014.01.031
   Chong EA, 2017, BLOOD, V129, P1039, DOI 10.1182/blood-2016-09-738245
   Cogle CR, 2016, CANCER LETT, V380, P552, DOI 10.1016/j.canlet.2015.05.007
   Cools N, 2007, J LEUKOCYTE BIOL, V82, P1365, DOI 10.1189/jlb.0307166
   Cowan AJ, 2013, FRONT BIOSCI-LANDMRK, V18, P1312, DOI 10.2741/4181
   Curcio TJ., 2014, BLOOD, V124, P120, DOI [10.1182/blood.V124.21.120.120, DOI 10.1182/BLOOD.V124.21.120.120]
   Damle NK, 2003, CURR OPIN PHARMACOL, V3, P386, DOI 10.1016/S1471-4892(03)00083-3
   Davids MS, 2016, NEW ENGL J MED, V375, P143, DOI 10.1056/NEJMoa1601202
   Davila ML, 2014, SCI TRANSL MED, V6, DOI 10.1126/scitranslmed.3008226
   Ding Kai, 2012, Cancer Biology Medicine, V9, P73, DOI 10.3969/j.issn.2095-3941.2012.01.013
   Dohner H, 2017, BLOOD, V129, P424, DOI 10.1182/blood-2016-08-733196
   Driss V, 2015, EUR J IMMUNOL, V45, P396, DOI 10.1002/eji.201444736
   Du SH, 2016, COEXPANSION CYTOKINE, V11
   Dulphy N, 2016, FRONT IMMUNOL, V7, DOI 10.3389/fimmu.2016.00094
   ETTINGHAUSEN SE, 1985, J IMMUNOL, V135, P3623
   Feldman E, 2003, LEUKEMIA, V17, P314, DOI 10.1038/sj.leu.2402803
   Fevery S, 2007, LEUKEMIA, V21, P1451, DOI 10.1038/sj.leu.2404720
   Geiger TL, 2015, DISCOV MED, V19, P275
   Greiner J, 2004, INT J CANCER, V108, P704, DOI 10.1002/ijc.11623
   Greiner J, 2006, HAEMATOLOGICA, V91, P1653
   He SZ, 2015, LEUKEMIA LYMPHOMA, V56, P1406, DOI 10.3109/10428194.2014.956316
   Hermanson DL, 2015, FRONT IMMUNOL, V6, DOI 10.3389/fimmu.2015.00195
   Hoang T, 2015, BLOOD, V126, DOI 10.1182/blood.V126.23.1886.1886
   Hodi FS, 2010, NEW ENGL J MED, V363, P711, DOI 10.1056/NEJMoa1003466
   Ikeda H., 2015, BLOOD
   Ikeda H, 2016, INT IMMUNOL, V28, P349, DOI 10.1093/intimm/dxw022
   Introna M, 2013, IMMUNOL LETT, V155, P27, DOI 10.1016/j.imlet.2013.09.017
   Ishii K, 2016, THER ADV HEMATOL, V7, P17, DOI 10.1177/2040620715616544
   Johnson S, 2010, J MOL BIOL, V399, P436, DOI 10.1016/j.jmb.2010.04.001
   Jurcic JG, 2002, BLOOD, V100, P1233, DOI 10.1182/blood.V100.4.1233.h81602001233_1233_1239
   Jurcic JG, 2016, BLOOD, V128, DOI 10.1182/blood.V128.22.4050.4050
   Jurcic JG, 2012, CURR HEMATOL MALIG R, V7, P65, DOI 10.1007/s11899-011-0103-0
   Kamiya T, 2016, CANCER IMMUNOL RES, V4, P574, DOI 10.1158/2326-6066.CIR-15-0229
   Kapp M, 2009, BONE MARROW TRANSPL, V43, P399, DOI 10.1038/bmt.2008.426
   Kenderian SS, 2015, LEUKEMIA, V29, P1637, DOI 10.1038/leu.2015.52
   Khaznadar Z, 2014, EUR J IMMUNOL, V44, P3068, DOI 10.1002/eji.201444500
   Koehl U, 2004, BLOOD CELL MOL DIS, V33, P261, DOI 10.1016/j.bcmd.2004.08.013
   Kohler G, 2005, J IMMUNOL, V174, P2453
   Kronig H, 2014, EUR J HAEMATOL, V92, P195, DOI 10.1111/ejh.12228
   Krupka C, 2014, BLOOD, V123, P356, DOI 10.1182/blood-2013-08-523548
   Krystal WM, 2015, BLOOD, V126, DOI 10.1182/blood.V126.23.1366.1366
   Kwon M, 2012, BIOL BLOOD MARROW TR, V18, P1235, DOI 10.1016/j.bbmt.2012.01.012
   LaBelle JL, 2002, BLOOD, V99, P2146, DOI 10.1182/blood.V99.6.2146
   Laszlo GS, 2014, BLOOD, V123, P554, DOI 10.1182/blood-2013-09-527044
   Laumbacher B, 2012, SCAND J IMMUNOL, V75, P314, DOI 10.1111/j.1365-3083.2011.02652.x
   Le Dieu R, 2009, BLOOD, V114, P3909, DOI 10.1182/blood-2009-02-206946
   Leung W, 2014, CLIN CANCER RES, V20, P3390, DOI 10.1158/1078-0432.CCR-13-1766
   Ley TJ, 2013, NEW ENGL J MED, V368, P2059, DOI 10.1056/NEJMoa1301689
   Li YQ, 2009, CANCER IMMUNOL IMMUN, V58, P1047, DOI 10.1007/s00262-008-0621-3
   Lin C, 2013, CANCER CELL INT, V13, DOI 10.1186/1475-2867-13-13
   Linn YC, 2012, BONE MARROW TRANSPL, V47, P957, DOI 10.1038/bmt.2011.202
   Linn YC, 2009, IMMUNOLOGY, V126, P423, DOI 10.1111/j.1365-2567.2008.02910.x
   Lion E, 2012, LEUKEMIA, V26, P2019, DOI 10.1038/leu.2012.87
   Liu HT, 2016, BLOOD, V128, DOI 10.1182/blood.V128.22.3984.3984
   LU PH, 1994, J IMMUNOL, V153, P1687
   Ma Q, 2016, CYTOTHERAPY, V18, P985, DOI 10.1016/j.jcyt.2016.05.001
   Ma Q, 2010, CYTOTHERAPY, V12, P1056, DOI 10.3109/14653249.2010.506506
   Mardiros A, 2013, BLOOD, V122, P3138, DOI 10.1182/blood-2012-12-474056
   Marten A, 2001, HAEMATOLOGICA, V86, P1029
   Masarova L, 2017, ADV EXP MED BIOL, V995, P73, DOI 10.1007/978-3-319-53156-4_4
   Maude SL, 2014, NEW ENGL J MED, V371, P1507, DOI 10.1056/NEJMoa1407222
   Meidenbauer N, 2001, BIOL CHEM, V382, P507, DOI 10.1515/BC.2001.065
   Miyazaki Y, 2013, BLOOD, V121, P4894, DOI 10.1182/blood-2012-11-465971
   Mohamed YS, 2016, MOL IMMUNOL, V77, P79, DOI 10.1016/j.molimm.2016.07.012
   Molldrem J, 1996, BLOOD, V88, P2450, DOI 10.1182/blood.V88.7.2450.bloodjournal8872450
   Munoz L, 2001, HAEMATOLOGICA, V86, P1261
   Noonan KA, 2015, SCI TRANSL MED, V7, DOI 10.1126/scitranslmed.aaa7014
   Okazaki T, 2013, NAT IMMUNOL, V14, P1212, DOI 10.1038/ni.2762
   Orozco JJ, 2013, BLOOD, V121, P3759, DOI 10.1182/blood-2012-11-467035
   Padua RA, 2003, NAT MED, V9, P1413, DOI 10.1038/nm949
   Pagel JM, 2006, BLOOD, V107, P2184, DOI 10.1182/blood-2005-06-2317
   Pagel JM, 2009, BLOOD, V114, P5444, DOI 10.1182/blood-2009-03-213298
   Pardoll DM, 2012, NAT REV CANCER, V12, P252, DOI 10.1038/nrc3239
   Petersdorf SH, 2013, BLOOD, V121, P4854, DOI 10.1182/blood-2013-01-466706
   Pleyer L, 2013, J HEMATOL ONCOL, V6, DOI 10.1186/1756-8722-6-32
   Poh SL, 2016, CANCER IMMUNOL IMMUN, V65, P525, DOI 10.1007/s00262-016-1815-8
   PORTWOOD S, 2016, BLOOD, V128
   POWLES RL, 1971, BMJ-BRIT MED J, V1, P486, DOI 10.1136/bmj.1.5747.486
   Pyzer AR, 2014, HUM VACC IMMUNOTHER, V10, P3125, DOI 10.4161/21645515.2014.982993
   Qazilbash MH, 2017, LEUKEMIA, V31, P697, DOI 10.1038/leu.2016.254
   Quintarelli C, 2011, BLOOD, V117, P3353, DOI 10.1182/blood-2010-08-300376
   Ravandi F, 2012, J CLIN ONCOL, V30, P3921, DOI 10.1200/JCO.2012.43.0132
   Rettinger E, 2012, FRONT ONCOL, V2, DOI 10.3389/fonc.2012.00032
   Rezvani K, 2008, BLOOD, V111, P236, DOI 10.1182/blood-2007-08-108241
   Ritchie DS, 2013, MOL THER, V21, P2122, DOI 10.1038/mt.2013.154
   ROSENBERG SA, 1993, JNCI-J NATL CANCER I, V85, P622, DOI 10.1093/jnci/85.8.622
   ROSENBERG SA, 1987, NEW ENGL J MED, V316, P889, DOI 10.1056/NEJM198704093161501
   Rosenblat TL, 2010, CLIN CANCER RES, V16, P5303, DOI 10.1158/1078-0432.CCR-10-0382
   Rotiroti MC, 2016, HUM GENE THER
   Ruggeri L, 2002, SCIENCE, V295, P2097, DOI 10.1126/science.1068440
   Salih HR, 2001, J IMMUNOL, V167, P4059, DOI 10.4049/jimmunol.167.7.4059
   Sandoval-Borrego D, 2016, ARCH MED RES, V47, P55, DOI 10.1016/j.arcmed.2016.02.001
   Sangiolo D, 2011, J CANCER, V2, P363, DOI 10.7150/jca.2.363
   Schmitt M, 2008, BLOOD, V111, P1357, DOI 10.1182/blood-2007-07-099366
   Scholl N, 2009, LEUKEMIA LYMPHOMA, V50, P427, DOI 10.1080/10428190802709453
   SCHWARTZ MA, 1993, J CLIN ONCOL, V11, P294, DOI 10.1200/JCO.1993.11.2.294
   Sehgal A, 2015, EXPERT OPIN BIOL TH, V15, P1191, DOI 10.1517/14712598.2015.1051028
   Sergeeva A, 2016, LEUKEMIA, V30, P1475, DOI 10.1038/leu.2016.57
   Shen MX, 2016, IMMUNOGENETICS, V68, P133, DOI 10.1007/s00251-015-0888-4
   SHERMAN L, 1994, CURR OPIN CELL BIOL, V6, P726, DOI 10.1016/0955-0674(94)90100-7
   Smits ELJM, 2007, LEUKEMIA, V21, P1691, DOI 10.1038/sj.leu.2404763
   Spranger S, 2012, BLOOD, V119, P3440, DOI 10.1182/blood-2011-06-357939
   Stauss HJ, 2017, ONCOTARGET, V8, P12538, DOI 10.18632/oncotarget.15088
   Stein E. M., 2014, BLOOD, V124, P623
   STEINBACHER J, 2012, BLOOD, V120
   Stern M, 2013, BONE MARROW TRANSPL, V48, P433, DOI 10.1038/bmt.2012.162
   Subklewe M, 2014, CANCER IMMUNOL IMMUN, V63, P1093, DOI 10.1007/s00262-014-1600-5
   Sutherland MSK, 2013, BLOOD, V122, P1455, DOI 10.1182/blood-2013-03-491506
   SWEET KL, 2015, BLOOD, V126, P3795
   Tagawa ST, 2003, CANCER-AM CANCER SOC, V98, P144, DOI 10.1002/cncr.11462
   Tang MY, 2016, IMMUNOL RES, V64, P754, DOI 10.1007/s12026-015-8769-3
   Tanimoto K, 2016, BLOOD, V128, DOI 10.1182/blood.V128.22.1653.1653
   Tawara I, 2015, BLOOD, V126, DOI 10.1182/blood.V126.23.97.97
   Testa U, 2002, BLOOD, V100, P2980, DOI 10.1182/blood-2002-03-0852
   THATCHER N, 1989, BRIT J CANCER, V60, P770, DOI 10.1038/bjc.1989.357
   Timmerman JM, 2002, CANCER RES, V62, P5845
   Topp MS, 2011, J CLIN ONCOL, V29, P2493, DOI 10.1200/JCO.2010.32.7270
   Tsuboi A, 2012, LEUKEMIA, V26, P1410, DOI 10.1038/leu.2011.343
   Van Tendeloo VFI, 2001, LEUKEMIA, V15, P545, DOI 10.1038/sj.leu.2402069
   Van Tendeloo VF, 2010, P NATL ACAD SCI USA, V107, P13824, DOI 10.1073/pnas.1008051107
   Wang QS, 2015, MOL THER, V23, P184, DOI 10.1038/mt.2014.164
   Wank R, 2014, IMMUNOTHERAPY-UK, V6, P269, DOI 10.2217/imt.14.6
   Whiteway A, 2003, BRIT J HAEMATOL, V120, P442, DOI 10.1046/j.1365-2141.2003.04085.x
   Wiseman DH, 2014, ONCOGENE, V33, P3091, DOI 10.1038/onc.2013.269
   Xue SA, 2010, HAEMATOL-HEMATOL J, V95, P126, DOI 10.3324/haematol.2009.006486
   Yang H, 2014, LEUKEMIA, V28, P1280, DOI 10.1038/leu.2013.355
   YATES JW, 1973, CANCER CHEMOTH REP 1, V57, P485
   Zah E, 2016, CANCER IMMUNOL RES, V4, P498, DOI 10.1158/2326-6066.CIR-15-0231
   Zhang WG, 2005, LEUKEMIA RES, V29, P3, DOI 10.1016/j.leukres.2004.04.015
   Zhong ZD, 2012, CHINESE MED J-PEKING, V125, P1669, DOI 10.3760/cma.j.issn.0366-6999.2012.09.029
   Zhou Q, 2011, BLOOD, V117, P4501, DOI 10.1182/blood-2010-10-310425
NR 155
TC 26
Z9 29
U1 1
U2 23
PU SPRINGER
PI NEW YORK
PA 233 SPRING ST, NEW YORK, NY 10013 USA
SN 0939-5555
EI 1432-0584
J9 ANN HEMATOL
JI Ann. Hematol.
PD DEC
PY 2017
VL 96
IS 12
BP 1965
EP 1982
DI 10.1007/s00277-017-3148-x
PG 18
WC Hematology
SC Hematology
GA FN0SA
UT WOS:000415688400001
PM 29080982
DA 2021-10-28
ER

PT J
AU Yanez, L
   Alarcon, A
   Sanchez-Escamilla, M
   Perales, MA
AF Yanez, Lucrecia
   Alarcon, Ana
   Sanchez-Escamilla, Miriam
   Perales, Miguel-Angel
TI How I treat adverse effects of CAR-T cell therapy
SO ESMO OPEN
LA English
DT Review
DE CAR-T cells; cellular therapy; chimeric antigen receptor; cytokine
   release syndrome; immune effector cell-associated neurotoxicity syndrome
AB Chimeric antigenreceptor (CAR) T cell therapy has demonstrated efficacy in B cell malignancies, particularly for acute lymphoblastic leukaemia (ALL) and non-Hodgkin lymphomas. However, this regimen is not harmless and, in some patients, can lead to a multi organ failure. For this reason, the knowledge and the early recognition and management of the side effects related to CAR-T cell therapy for the staff is mandatory. In this review, we have summarised the current recommendations for the identification, gradation and management of the cytokine release syndrome and immune effector cell-associated neurotoxicity syndrome, as well as infections, and related to CAR-T cell therapy.
C1 [Yanez, Lucrecia; Sanchez-Escamilla, Miriam] Hosp Univ Marques Valdecilla, Hematol, Santander, Cantabria, Spain.
   [Yanez, Lucrecia] Univ Cantabria, Med & Psychiat Dept, Santander, Cantabria, Spain.
   [Alarcon, Ana; Perales, Miguel-Angel] Mem Sloan Kettering Canc Ctr, Dept Med, Adult Bone Marrow Transplant Serv, 1275 York Ave, New York, NY 10021 USA.
   [Perales, Miguel-Angel] Weill Cornell Med Coll, New York, NY USA.
RP Yanez, L (corresponding author), Hosp Univ Marques Valdecilla, Hematol, Santander, Cantabria, Spain.; Yanez, L (corresponding author), Univ Cantabria, Med & Psychiat Dept, Santander, Cantabria, Spain.
EM lucrecia.yanez@scsalud.es
RI Yanez San Segundo, Lucrecia/G-4662-2016
OI Yanez San Segundo, Lucrecia/0000-0001-9925-3048
FU Alfonso Martin Escudero Foundation
FX AT is supported by a grant from the Alfonso Martin Escudero Foundation.
CR Brudno JN, 2019, BLOOD REV, V34, P45, DOI 10.1016/j.blre.2018.11.002
   Cordeiro A, 2020, BIOL BLOOD MARROW TR, V26, P26, DOI 10.1016/j.bbmt.2019.08.003
   Frey NV, 2020, J CLIN ONCOL, V38, DOI 10.1200/JCO.19.01892
   Fried S, 2019, BONE MARROW TRANSPL, V54, P1643, DOI 10.1038/s41409-019-0487-3
   Hill JA, 2019, BLOOD ADV, V3, P3590, DOI 10.1182/bloodadvances.2019000717
   Hill JA, 2019, BLOOD REV, V38, DOI 10.1016/j.blre.2019.100596
   Hill JA, 2018, BLOOD, V131, P121, DOI 10.1182/blood-2017-07-793760
   Jain T, 2019, BIOL BLOOD MARROW TR, V25, P2305, DOI 10.1016/j.bbmt.2019.08.015
   Lee DW, 2019, BIOL BLOOD MARROW TR, V25, P625, DOI 10.1016/j.bbmt.2018.12.758
   Liu SY, 2020, BLOOD CANCER J, V10, DOI 10.1038/s41408-020-0280-y
   Locke FL, 2019, LANCET ONCOL, V20, P31, DOI 10.1016/S1470-2045(18)30864-7
   Maude SL, 2018, NEW ENGL J MED, V378, P439, DOI 10.1056/NEJMoa1709866
   Neelapu SS, 2017, NEW ENGL J MED, V377, P2531, DOI 10.1056/NEJMoa1707447
   Pennisi M, 2020, BLOOD ADV, V4, P676, DOI 10.1182/bloodadvances.2019000952
   Santomasso Bianca, 2019, Am Soc Clin Oncol Educ Book, V39, P433, DOI 10.1200/EDBK_238691
   Schuster SJ, 2017, NEW ENGL J MED, V377, P2545, DOI 10.1056/NEJMoa1708566
   TOPP MS, 2019, J CLIN ONCOL S, V37
   Yakoub-Agha I, 2020, HAEMATOLOGICA, V105, P297, DOI 10.3324/haematol.2019.229781
NR 18
TC 6
Z9 6
U1 0
U2 0
PU BMJ PUBLISHING GROUP
PI LONDON
PA BRITISH MED ASSOC HOUSE, TAVISTOCK SQUARE, LONDON WC1H 9JR, ENGLAND
EI 2059-7029
J9 ESMO OPEN
JI ESMO Open
PD JUL
PY 2019
VL 4
SU 4
AR e000746
DI 10.1136/esmoopen-2020-000746
PG 5
WC Oncology
SC Oncology
GA NK7WH
UT WOS:000566942600001
PM 32839196
OA Green Published, gold
DA 2021-10-28
ER

PT J
AU Yue, GX
   Tang, JW
   Zhang, LH
   Niu, H
   Li, HH
   Luo, SX
AF Yue, Guangxing
   Tang, Jingwen
   Zhang, Lihan
   Niu, Hong
   Li, Huahua
   Luo, Suxia
TI CD276 suppresses CAR-T cell function by promoting tumor cell glycolysis
   in esophageal squamous cell carcinoma
SO JOURNAL OF GASTROINTESTINAL ONCOLOGY
LA English
DT Article
DE CD276; esophageal squamous cell carcinoma (ESCC); PKM2; glucose;
   chimeric antigen receptor T cells (CAR-T)
ID B7-H3; PROGRESSION; CANCER
AB Background: As an immune checkpoint that suppresses antitumor immunity, CD276 is a potential therapeutic target for cancer immunotherapy. However, the role of CD276 in esophageal squamous cell carcinoma (ESCC) has not been thoroughly examined. A greater understanding of the regulatory mechanism of CD276 may improve the clinical response and efficacy of cancer immunotherapy.
   Methods: The expression of CD276 was measured by qRT-PCR, IHC and flow cytometry analysis. T cell infiltration in ESCC was measured by qRT-PCR and immunofluorescence analysis. The regulation function of CD276 in glucose metabolism was examined by metabolism assays, western blotting and small molecule inhibitors. Transfection was used for gene editing. The oncogenic function of CD276 was examined in vivo by CAR-T cell therapy model.
   Results: Based on our findings, CD276 regulated the expression of the PKM2 gene in ESCC. Overexpression of CD276 induced the phosphorylation of PKM2 by the STAT3 signalling pathway to promote glucose metabolism in tumors. The accumulation of lactic acid in the tumor microenvironment has been reported to regulate the immune cells, particularly CD8+ T cells. We further analyzed the effect of CD276 on the function of T cells. Chimeric antigen receptor T cells (CAR-T) targeting human epidermal growth factor receptor 2 (HER2) were used as effector cells to detect the effect of CD276 on immunotherapy. The therapeutic effects of CAR-T cells were markedly limited by CD276 overexpression.
   Conclusions: Our results are the first to show that tumor-derived CD276 supports disease progression. Overexpression of CD276 promoted glucose metabolism in tumor and inhibited the function of CD8+ T cells. Therefore, strategies targeting CD276 might improve the response to cancer immunotherapy of ESCC patients.
C1 [Yue, Guangxing; Tang, Jingwen; Zhang, Lihan; Niu, Hong; Li, Huahua] Zhengzhou Univ, Affiliated Canc Hosp, Dept Integrated Chinese & Western Med, Zhengzhou, Peoples R China.
   [Yue, Guangxing; Tang, Jingwen; Zhang, Lihan; Niu, Hong; Li, Huahua] Henan Canc Hosp, Zhengzhou, Peoples R China.
   [Luo, Suxia] Zhengzhou Univ, Affiliated Canc Hosp, Dept Med Oncol, Zhengzhou 450052, Peoples R China.
RP Luo, SX (corresponding author), Zhengzhou Univ, Affiliated Canc Hosp, Dept Med Oncol, Zhengzhou 450052, Peoples R China.
EM zlyyluosuxia0361@zzu.edu.cn
CR Brand A, 2016, CELL METAB, V24, P657, DOI 10.1016/j.cmet.2016.08.011
   Bubner B, 2004, PLANT CELL REP, V23, P263, DOI 10.1007/s00299-004-0859-y
   Barros LRC, 2020, J LEUKOCYTE BIOL, V108, P1307, DOI 10.1002/JLB.5MA0720-710RRR
   Chen XQ, 2017, J NEUROIMMUNOL, V310, P82, DOI 10.1016/j.jneuroim.2017.07.002
   Colegio OR, 2014, NATURE, V513, P559, DOI 10.1038/nature13490
   Du HW, 2019, CANCER CELL, V35, P221, DOI 10.1016/j.ccell.2019.01.002
   Fan TF, 2017, AM J TRANSL RES, V9, P1369
   Fu SC, 2020, NAT COMMUN, V11, DOI 10.1038/s41467-020-14332-x
   Gootjes EC, 2020, CELLS-BASEL, V9, DOI 10.3390/cells9010124
   Kanchan RK, 2020, BRAIN PATHOL, V30, P732, DOI 10.1111/bpa.12829
   Kang FB, 2015, CANCER CELL INT, V15, DOI 10.1186/s12935-015-0195-z
   Leone RD, 2020, NAT REV CANCER, V20, P516, DOI 10.1038/s41568-020-0273-y
   Li TW, 2020, NUCLEIC ACIDS RES, V48, pW509, DOI 10.1093/nar/gkaa407
   Li W, 2018, CELL METAB, V28, P87, DOI 10.1016/j.cmet.2018.04.022
   Lin L, 2019, LEUKEMIA, V33, P1475, DOI 10.1038/s41375-018-0331-6
   Liu B, 2020, ONCOTARGETS THER, V13, P7629, DOI 10.2147/OTT.S253137
   Liu ZX, 2019, ONCOGENE, V38, P88, DOI 10.1038/s41388-018-0407-9
   Maachani UB, 2020, TRANSL ONCOL, V13, P365, DOI 10.1016/j.tranon.2019.11.006
   MacGregor HL, 2019, J IMMUNOTHER CANCER, V7, DOI 10.1186/s40425-019-0816-5
   Morita M, 2020, DIABETES METAB, V46, P353, DOI 10.1016/j.diabet.2020.06.005
   Schneider T, 2011, J THORAC ONCOL, V6, P1162, DOI 10.1097/JTO.0b013e31821c421d
   Scott KEN, 2016, CELL METAB, V24, P649, DOI 10.1016/j.cmet.2016.10.015
   Theruvath J, 2020, NAT MED, V26, P712, DOI 10.1038/s41591-020-0821-8
   Wu W, 2020, CELL, V182, P855, DOI 10.1016/j.cell.2020.07.018
   Yang S, 2020, INT J BIOL SCI, V16, P1767, DOI 10.7150/ijbs.41105
   Zhang JJ, 2017, ONCOL REP, V38, P2426, DOI 10.3892/or.2017.5858
   Zhang K, 2020, CANCER SCI, V111, P4041, DOI 10.1111/cas.14634
   Zhao ZH, 2020, ONCOLOGIST, V25, pE1900, DOI 10.1634/theoncologist.2020-0808
   Zhou XF, 2020, THERANOSTICS, V10, P9443, DOI 10.7150/thno.46078
NR 29
TC 0
Z9 0
U1 3
U2 3
PU AME PUBL CO
PI SHATIN
PA FLAT-RM C 16F, KINGS WING PLAZA 1, NO 3 KWAN ST, SHATIN, HONG KONG
   00000, PEOPLES R CHINA
SN 2078-6891
EI 2219-679X
J9 J GASTROINTEST ONCOL
JI J. Gastrointest. Oncol.
PD FEB
PY 2021
VL 12
IS 1
BP 38
EP +
DI 10.21037/jgo-21-50
PG 17
WC Oncology; Gastroenterology & Hepatology
SC Oncology; Gastroenterology & Hepatology
GA QP0OM
UT WOS:000623537200004
PM 33708423
OA gold, Green Published
DA 2021-10-28
ER

PT J
AU Du, L
   Nai, YR
   Shen, MY
   Li, TT
   Huang, JJ
   Han, XJ
   Wang, W
   Pang, D
   Jin, AS
AF Du, Li
   Nai, Yaru
   Shen, Meiying
   Li, Tingting
   Huang, Jingjing
   Han, Xiaojian
   Wang, Wang
   Pang, Da
   Jin, Aishun
TI IL-21 Optimizes the CAR-T Cell Preparation Through Improving Lentivirus
   Mediated Transfection Efficiency of T Cells and Enhancing CAR-T Cell
   Cytotoxic Activities
SO FRONTIERS IN MOLECULAR BIOSCIENCES
LA English
DT Article
DE CAR-T; IL-21; transfection; IFN-gamma; cytotoxicity
ID CHIMERIC ANTIGEN RECEPTOR; SUPERIOR; TRANSCRIPTION; SUPPRESSION;
   GENERATION; EXPANSION; CYTOKINES; SURVIVAL; IL-15; LEADS
AB Adoptive immunotherapy using CAR-T cells is a promising curative treatment strategy for hematological malignancies. Current manufacture of clinical-grade CAR-T cells based on lentiviral/retrovirus transfection of T cells followed by anti-CD3/CD28 activation supplemented with IL-2 has been associated with low transfection efficiency and usually based on the use of terminally differentiated effector T cells. Thus, improving the quality and the quantity of CAR-T cells are essential for optimizing the CAR-T cell preparation. In our study, we focus on the role of IL-21 in the gamma(c) cytokine conditions for CAR-T cell preparation. We found for the first time that the addition of IL-21 in the CAR-T preparation improved T cell transfection efficiency through the reduction of IFN-gamma expression 24-48 h after T cell activation. We also confirmed that IL-21 enhanced the enrichment and expansion of less differentiated CAR-T cells. Finally, we validated that IL-21 improved the CAR-T cell cytotoxicity, which was related to increased secretion of effector cytokines. Together, these findings can be used to optimize the CAR-T cell preparation.
C1 [Du, Li; Nai, Yaru; Li, Tingting; Huang, Jingjing; Han, Xiaojian; Wang, Wang; Jin, Aishun] Chongqing Med Univ, Chongqing Key Lab Basic & Translat Res Tumor Immu, Chongqing, Peoples R China.
   [Shen, Meiying; Pang, Da] Harbin Med Univ, Canc Hosp, Dept Breast Surg, Harbin, Peoples R China.
RP Jin, AS (corresponding author), Chongqing Med Univ, Chongqing Key Lab Basic & Translat Res Tumor Immu, Chongqing, Peoples R China.; Pang, D (corresponding author), Harbin Med Univ, Canc Hosp, Dept Breast Surg, Harbin, Peoples R China.
EM pangda@ems.hrbmu.edu.cn; aishunjin@cqmu.edu.cn
FU National Natural Science Foundation of ChinaNational Natural Science
   Foundation of China (NSFC) [81572807]
FX This research was funded by National Natural Science Foundation of
   China, Grant Number 81572807.
CR Adachi K, 2018, NAT BIOTECHNOL, V36, P346, DOI 10.1038/nbt.4086
   Adoro S, 2015, NAT COMMUN, V6, DOI 10.1038/ncomms8562
   Alizadeh D, 2019, CANCER IMMUNOL RES, V7, P759, DOI 10.1158/2326-6066.CIR-18-0466
   Batra SA, 2020, CANCER IMMUNOL RES, V8, P309, DOI 10.1158/2326-6066.CIR-19-0293
   Brown CE, 2018, MOL THER, V26, P31, DOI 10.1016/j.ymthe.2017.10.002
   BUKRINSKY MI, 1993, NATURE, V365, P666, DOI 10.1038/365666a0
   CARTER P, 1992, P NATL ACAD SCI USA, V89, P4285, DOI 10.1073/pnas.89.10.4285
   Cui WG, 2011, IMMUNITY, V35, P792, DOI 10.1016/j.immuni.2011.09.017
   Dwyer CJ, 2019, FRONT IMMUNOL, V10, DOI 10.3389/fimmu.2019.00263
   Han C, 2018, NAT COMMUN, V9, DOI 10.1038/s41467-018-02912-x
   Hashimoto M, 2019, CSH PERSPECT BIOL, V11, DOI 10.1101/cshperspect.a028464
   Jackson Z, 2020, FRONT IMMUNOL, V11, DOI 10.3389/fimmu.2020.01941
   Jonsson B, 1996, EUR J CANCER, V32A, P883, DOI 10.1016/0959-8049(96)00015-9
   Joyce JA, 2015, SCIENCE, V348, P74, DOI 10.1126/science.aaa6204
   Junttila MR, 2013, NATURE, V501, P346, DOI 10.1038/nature12626
   Kagoya Y, 2018, NAT MED, V24, P352, DOI 10.1038/nm.4478
   Kak Gunjan, 2018, BioMolecular Concepts, V9, P64, DOI 10.1515/bmc-2018-0007
   Kalia V, 2010, IMMUNITY, V32, P91, DOI 10.1016/j.immuni.2009.11.010
   Kennedy A, 2016, METHODS MOL BIOL, V1448, P85, DOI 10.1007/978-1-4939-3753-0_7
   Knight S, 2012, J VIROL, V86, P9088, DOI 10.1128/JVI.00485-12
   Lanitis E, 2021, J EXP MED, V218, DOI 10.1084/jem.20192203
   Leonard WJ, 2005, NAT REV IMMUNOL, V5, P688, DOI 10.1038/nri1688
   Li YQ, 2008, BLOOD, V111, P229, DOI 10.1182/blood-2007-05-089375
   Loschinski Romy, 2018, Oncotarget, V9, P13125, DOI 10.18632/oncotarget.24442
   Markley JC, 2010, BLOOD, V115, P3508, DOI 10.1182/blood-2009-09-241398
   Mata M, 2019, DRUGS, V79, P401, DOI 10.1007/s40265-019-01071-7
   Maude SL, 2018, NEW ENGL J MED, V378, P439, DOI 10.1056/NEJMoa1709866
   O'Rourke DM, 2017, SCI TRANSL MED, V9, DOI 10.1126/scitranslmed.aaa0984
   Park JH, 2018, NEW ENGL J MED, V378, P449, DOI 10.1056/NEJMoa1709919
   Park JH, 2004, IMMUNITY, V21, P289, DOI 10.1016/j.immuni.2004.07.016
   Sabatino M, 2016, BLOOD, V128, P519, DOI 10.1182/blood-2015-11-683847
   Schambach A, 2013, HUM GENE THER, V24, P132, DOI 10.1089/hum.2012.229
   Schluns KS, 2003, NAT REV IMMUNOL, V3, P269, DOI 10.1038/nri1052
   Shen ZL, 2020, THERANOSTICS, V10, P5600, DOI 10.7150/thno.44715
   Shourian M, 2019, SEMIN IMMUNOL, V42, DOI 10.1016/j.smim.2019.101307
   Su S, 2016, SCI REP-UK, V6, DOI 10.1038/srep20070
   Sutherland APR, 2013, J IMMUNOL, V190, P3977, DOI 10.4049/jimmunol.1201730
   Zeng R, 2005, J EXP MED, V201, P139, DOI 10.1084/jem.20041057
   Zeng R, 2007, BLOOD, V109, P4135, DOI 10.1182/blood-2006-10-054973
   Zhao YB, 2009, J IMMUNOL, V183, P5563, DOI 10.4049/jimmunol.0900447
NR 40
TC 1
Z9 1
U1 3
U2 3
PU FRONTIERS MEDIA SA
PI LAUSANNE
PA AVENUE DU TRIBUNAL FEDERAL 34, LAUSANNE, CH-1015, SWITZERLAND
EI 2296-889X
J9 FRONT MOL BIOSCI
JI Front. Mol. Biosci.
PD JUN 4
PY 2021
VL 8
AR 675179
DI 10.3389/fmolb.2021.675179
PG 11
WC Biochemistry & Molecular Biology
SC Biochemistry & Molecular Biology
GA SU1QE
UT WOS:000662915300001
PM 34179083
OA gold, Green Published
DA 2021-10-28
ER

PT J
AU Liu, KY
   Liu, XJ
   Peng, ZP
   Sun, HJ
   Zhang, MZ
   Zhang, JN
   Liu, S
   Hao, LM
   Lu, GQ
   Zheng, KC
   Gong, XK
   Wu, D
   Wang, F
   Shen, L
AF Liu, Kaiyu
   Liu, Xujie
   Peng, Zhiping
   Sun, Haojie
   Zhang, Mingzhi
   Zhang, Jianning
   Liu, Shuang
   Hao, Limin
   Lu, Guoqiu
   Zheng, Kangcheng
   Gong, Xikui
   Wu, Di
   Wang, Fan
   Shen, Li
TI Retargeted human avidin-CAR T cells for adoptive immunotherapy of
   EGFRvIII expressing gliomas and their evaluation via optical imaging
SO ONCOTARGET
LA English
DT Article
DE adoptive immunotherapy; avidin-CAR; biotinylated; EGFRvIII; optical
   imaging
ID GROWTH-FACTOR RECEPTOR; CHIMERIC ANTIGEN RECEPTOR; ANTITUMOR-ACTIVITY;
   GLIOBLASTOMA-MULTIFORME; CANCER; THERAPY; TUMORIGENICITY; NEUROBLASTOMA;
   CONTRIBUTES; LYMPHOCYTES
AB There has been significant progress in the design of chimeric antigen receptors (CAR) for adoptive immunotherapy targeting tumor-associated antigens. However, the challenge of monitoring the therapy in real time has been continually ignored. To address this issue, we developed optical molecular imaging approaches to evaluate a recently reported novel CAR strategy for adoptive immunotherapy against glioma xenografts expressing EGFRvIII. We initially biotinylated a novel anti-EGFRvIII monoclonal antibody (biotin-4G1) to pre-target EGFRvIII(+) gliomas and then redirect activated avidin-CAR expressing T cells against the pre-targeted biotin-4G1. By optical imaging study and bio-distribution analysis, we confirmed the specificity of pre-target and target and determined the optimal time for T cells adoptive transfer in vivo. The results showed this therapeutic strategy offered efficient therapy effect to EGFRvIII(+) glioma-bearing mice and implied that optical imaging is a highly useful tool in aiding in the instruction of clinical CAR-T cells adoptive transfer in future.
C1 [Liu, Kaiyu] Peking Univ, Dept Biochem & Mol Biol, Hlth Sci Ctr, Beijing 100871, Peoples R China.
   [Liu, Xujie; Peng, Zhiping] Chongqing Med Univ, Dept Med Radiol, Chongqing, Peoples R China.
   [Sun, Haojie; Zhang, Mingzhi; Shen, Li] Peking Univ, Dept Cell Biol, Hlth Sci Ctr, Beijing 100871, Peoples R China.
   [Sun, Haojie; Zhang, Mingzhi; Shen, Li] Peking Univ, Stem Cell Res Ctr, Beijing 100871, Peoples R China.
   [Zhang, Jianning; Liu, Shuang] Chinese PLA Navy Gen Hosp, Dept Neurosurg, Beijing, Peoples R China.
   [Hao, Limin; Lu, Guoqiu; Zheng, Kangcheng; Gong, Xikui; Wu, Di] Beijing Cellonis Biotechnol Co Ltd, Beijing, Peoples R China.
   [Wang, Fan] Peking Univ, Med Isotopes Res Ctr, Beijing 100871, Peoples R China.
   [Wang, Fan] Peking Univ, Dept Radiat Med, Sch Basic Med Sci, Beijing 100871, Peoples R China.
RP Shen, L (corresponding author), Peking Univ, Dept Cell Biol, Hlth Sci Ctr, Beijing 100871, Peoples R China.
EM wangfan@bjmu.edu.cn; shenli@bjmu.edu.cn
FU National Natural Science Foundation of ChinaNational Natural Science
   Foundation of China (NSFC) [81272790]
FX This work was supported by the National Natural Science Foundation of
   China (grant number: 81272790).
CR Baecher-Allan C, 2004, SEMIN IMMUNOL, V16, P89, DOI 10.1016/j.smim.2003.12.005
   Cheadle Eleanor J, 2012, Methods Mol Biol, V907, P645, DOI 10.1007/978-1-61779-974-7_36
   Gan HK, 2012, CANCER RES, V72, P2924, DOI 10.1158/0008-5472.CAN-11-3898
   Gonzalez S, 2004, J GENE MED, V6, P704, DOI 10.1002/jgm.489
   Hombach AA, 2011, INT J CANCER, V129, P2935, DOI 10.1002/ijc.25960
   Huang HJS, 1997, J BIOL CHEM, V272, P2927, DOI 10.1074/jbc.272.5.2927
   Jiang H, 2011, J BIOL CHEM, V286, P5913, DOI 10.1074/jbc.M110.192252
   Jutten B, 2009, RADIOTHER ONCOL, V92, P393, DOI 10.1016/j.radonc.2009.06.021
   Kandalaft LE, 2012, J TRANSL MED, V10, DOI 10.1186/1479-5876-10-157
   Klebanoff CA, 2014, NAT REV CLIN ONCOL, V11, P685, DOI 10.1038/nrclinonc.2014.190
   Lammering G, 2003, ONCOGENE, V22, P5545, DOI 10.1038/sj.onc.1206788
   Learn CA, 2004, CLIN CANCER RES, V10, P3216, DOI 10.1158/1078-0432.CCR-03-0521
   Lim KH, 2013, BIOTECHNOL BIOENG, V110, P57, DOI 10.1002/bit.24605
   Lipowska-Bhalla G, 2012, CANCER IMMUNOL IMMUN, V61, P953, DOI 10.1007/s00262-012-1254-0
   Liu XJ, 2013, CNS NEUROSCI THER, V19, P494, DOI 10.1111/cns.12092
   Liu XJ, 2015, INT J CANCER, V136, P2524, DOI 10.1002/ijc.29319
   Louis CU, 2011, BLOOD, V118, P6050, DOI 10.1182/blood-2011-05-354449
   LU PH, 1994, J IMMUNOL, V153, P1687
   Morgan RA, 2012, HUM GENE THER, V23, P1043, DOI 10.1089/hum.2012.041
   NISHIKAWA R, 1994, P NATL ACAD SCI USA, V91, P7727, DOI 10.1073/pnas.91.16.7727
   Porter DL, 2011, NEW ENGL J MED, V365, P725, DOI 10.1056/NEJMoa1103849
   Sadelain M, 2013, CANCER DISCOV, V3, P388, DOI 10.1158/2159-8290.CD-12-0548
   Sautto GA, 2015, GUT
   Savoldo B, 2011, J CLIN INVEST, V121, P1822, DOI 10.1172/JCI46110
   Shinojima N, 2003, CANCER RES, V63, P6962
   Tang CK, 2000, CANCER RES, V60, P3081
   Urbanska K, 2012, ONCOIMMUNOLOGY, V1, P777, DOI 10.4161/onci.19730
   Urbanska K, 2012, CANCER RES, V72, P1844, DOI 10.1158/0008-5472.CAN-11-3890
   Wang QS, 2015, MOL THER, V23, P184, DOI 10.1038/mt.2014.164
   WONG AJ, 1992, P NATL ACAD SCI USA, V89, P2965, DOI 10.1073/pnas.89.7.2965
   YAMAZAKI H, 1988, MOL CELL BIOL, V8, P1816, DOI 10.1128/MCB.8.4.1816
   Zalutsky MR, 2012, NUCL MED BIOL, V39, P23, DOI 10.1016/j.nucmedbio.2011.06.005
   Zhao YB, 2009, J IMMUNOL, V183, P5563, DOI 10.4049/jimmunol.0900447
   Zhong XS, 2010, MOL THER, V18, P413, DOI 10.1038/mt.2009.210
NR 34
TC 16
Z9 17
U1 0
U2 14
PU IMPACT JOURNALS LLC
PI ORCHARD PARK
PA 6666 E QUAKER ST, STE 1, ORCHARD PARK, NY 14127 USA
EI 1949-2553
J9 ONCOTARGET
JI Oncotarget
PD SEP 15
PY 2015
VL 6
IS 27
BP 23735
EP 23747
DI 10.18632/oncotarget.4362
PG 13
WC Oncology; Cell Biology
SC Oncology; Cell Biology
GA CT9SU
UT WOS:000363157700051
PM 26124178
OA gold, Green Published, Green Submitted
DA 2021-10-28
ER

PT J
AU Mori, J
   Adachi, K
   Sakoda, Y
   Sasaki, T
   Goto, S
   Matsumoto, H
   Nagashima, Y
   Matsuyama, H
   Tamada, K
AF Mori, Jun-ich
   Adachi, Keishi
   Sakoda, Yukimi
   Sasaki, Takahiro
   Goto, Shunsuke
   Matsumoto, Hiroaki
   Nagashima, Yoji
   Matsuyama, Hideyasu
   Tamada, Koji
TI Anti-tumor efficacy of human anti-c-met CAR-T cells against papillary
   renal cell carcinoma in an orthotopic model
SO CANCER SCIENCE
LA English
DT Article
DE axitinib; CAR&#8208; T cells; c&#8208; met; orthotopic model; papillary
   renal cell carcinoma
AB Chimeric antigen receptor (CAR)-T cell therapy has shown salient efficacy in cancer immunotherapy, particularly in the treatment of B cell malignancies. However, the efficacy of CAR-T for solid tumors remains inadequate. In this study, we displayed that c-met is an appropriate therapeutic target for papillary renal cell carcinoma (PRCC) using clinical samples, developed an anti-human c-met CAR-T cells, and investigated the anti-tumor efficacy of the CAR-T cells using an orthotopic mouse model as pre-clinical research. Administration of the anti-c-met CAR-T cells induced marked infiltration of the CAR-T cells into the tumor tissue and unambiguous suppression of tumor growth. Furthermore, in combination with axitinib, the anti-tumor efficacy of the CAR-T cells was synergistically augmented. Taken together, our current study demonstrated the potential for clinical application of anti-c-met CAR-T cells in the treatment of patients with PRCC.
C1 [Mori, Jun-ich; Adachi, Keishi; Sakoda, Yukimi; Sasaki, Takahiro; Goto, Shunsuke; Tamada, Koji] Yamaguchi Univ, Grad Sch Med, Dept Immunol, 1-1-1 Minami Kogushi, Ube, Yamaguchi 7558505, Japan.
   [Mori, Jun-ich; Matsumoto, Hiroaki; Matsuyama, Hideyasu] Yamaguchi Univ, Grad Sch Med, Dept Urol, Ube, Yamaguchi, Japan.
   [Sasaki, Takahiro] Yamaguchi Univ, Grad Sch Med, Dept Endocrinol Metab Hematol Sci & Therapeut, Ube, Yamaguchi, Japan.
   [Goto, Shunsuke] Kyushu Univ, Grad Sch Med Sci, Dept Urol, Fukuoka, Japan.
   [Nagashima, Yoji] Tokyo Womens Med Univ, Dept Surg Pathol, Tokyo, Japan.
RP Adachi, K; Tamada, K (corresponding author), Yamaguchi Univ, Grad Sch Med, Dept Immunol, 1-1-1 Minami Kogushi, Ube, Yamaguchi 7558505, Japan.
EM fairkid@yamaguchi-u.ac.jp; ktamada@yamaguchi-u.ac.jp
OI Matsumoto, Hiroaki/0000-0003-0568-1258
FU Japan Society for the Promotion of ScienceMinistry of Education,
   Culture, Sports, Science and Technology, Japan (MEXT)Japan Society for
   the Promotion of Science [(C) / 18K07268]
FX Japan Society for the Promotion of Science, Grant/Award Number:
   Grants-in-Aid for Scientific Research (C) / 18K07268
CR Adachi K, 2018, NAT BIOTECHNOL, V36, P346, DOI 10.1038/nbt.4086
   Aparicio LMA, 2017, CLIN TRANSL ONCOL, V19, P1175, DOI 10.1007/s12094-017-1657-7
   Atkins MB, 2018, LANCET ONCOL, V19, P405, DOI 10.1016/S1470-2045(18)30081-0
   Awad MM, 2016, J CLIN ONCOL, V34, P721, DOI 10.1200/JCO.2015.63.4600
   BOTTARO DP, 1991, SCIENCE, V251, P802, DOI 10.1126/science.1846706
   Bylicki O, 2020, ONCOTARGETS THER, V13, P5691, DOI 10.2147/OTT.S219959
   Camidge DR, 2012, LANCET ONCOL, V13, P1011, DOI 10.1016/S1470-2045(12)70344-3
   Choueiri TK, 2020, JAMA ONCOL, V6, P1247, DOI 10.1001/jamaoncol.2020.2218
   Choueiri TK, 2017, J CLIN ONCOL, V35, P2893, DOI 10.1200/JCO.2017.72.2967
   Courthod G, 2015, CRIT REV ONCOL HEMAT, V96, P100, DOI 10.1016/j.critrevonc.2015.05.008
   Cui JJ, 2014, J MED CHEM, V57, P4427, DOI 10.1021/jm401427c
   Delahunt B, 2001, HUM PATHOL, V32, P590, DOI 10.1053/hupa.2001.24984
   Du Four S, 2015, ONCOIMMUNOLOGY, V4, DOI 10.1080/2162402X.2014.998107
   Duong CPM, 2015, MOL IMMUNOL, V67, P46, DOI 10.1016/j.molimm.2014.12.009
   Fenton BM, 2007, CANCER RES, V67, P9921, DOI 10.1158/0008-5472.CAN-07-1066
   Furuya M, 2020, CANCER SCI, V111, P15, DOI 10.1111/cas.14255
   Georganaki M, 2018, FRONT IMMUNOL, V9, DOI 10.3389/fimmu.2018.03081
   Ghoussoub RAD, 1998, CANCER, V82, P1513, DOI 10.1002/(SICI)1097-0142(19980415)82:8<1513::AID-CNCR13>3.0.CO;2-7
   Gibney GT, 2013, ANN ONCOL, V24, P343, DOI 10.1093/annonc/mds463
   Greco R, 2015, FRONT PHARMACOL, V6, DOI 10.3389/fphar.2015.00095
   Grupp SA, 2013, NEW ENGL J MED, V368, P1509, DOI 10.1056/NEJMoa1215134
   Guedan S, 2019, ANNU REV IMMUNOL, V37, P145, DOI 10.1146/annurev-immunol-042718-041407
   Hu-Lowe DD, 2008, CLIN CANCER RES, V14, P7272, DOI 10.1158/1078-0432.CCR-08-0652
   Huang YH, 2012, P NATL ACAD SCI USA, V109, P17561, DOI 10.1073/pnas.1215397109
   Ishihara H, 2020, CANCER SCI, V111, P4276, DOI 10.1111/cas.14633
   Jackson HJ, 2016, NAT REV CLIN ONCOL, V13, P370, DOI 10.1038/nrclinonc.2016.36
   Johnson LA, 2009, BLOOD, V114, P535, DOI 10.1182/blood-2009-03-211714
   Lal S, 2000, IMMUNOL TODAY, V21, P48, DOI 10.1016/S0167-5699(99)01550-9
   Lefevre M, 2005, AM J SURG PATHOL, V29, P1576
   Linehan WM, 2016, NEW ENGL J MED, V374, P135, DOI 10.1056/NEJMoa1505917
   Linehan WM, 2010, NAT REV UROL, V7, P277, DOI 10.1038/nrurol.2010.47
   Linehan WM, 2004, CLIN CANCER RES, V10, p6282S, DOI 10.1158/1078-0432.CCR-050013
   Locke FL, 2017, MOL THER, V25, P285, DOI 10.1016/j.ymthe.2016.10.020
   Maude SL, 2015, BLOOD, V125, P4017, DOI 10.1182/blood-2014-12-580068
   Maude SL, 2014, NEW ENGL J MED, V371, P1507, DOI 10.1056/NEJMoa1407222
   Mikami S, 2019, ANN TRANSL MED, V7, DOI 10.21037/atm.2019.09.77
   Morgan RA, 2010, MOL THER, V18, P843, DOI 10.1038/mt.2010.24
   Mori J, 2021, CANCER SCI, V112, P1417, DOI 10.1111/cas.14835
   Nakajima M, 2019, CANCER SCI, V110, P3079, DOI 10.1111/cas.14169
   Neelapu SS, 2017, NEW ENGL J MED, V377, P2531, DOI 10.1056/NEJMoa1707447
   Newick K, 2017, ANNU REV MED, V68, P139, DOI 10.1146/annurev-med-062315-120245
   Ohashi R, 2019, CANCERS, V11, DOI 10.3390/cancers11101492
   Organ Shawna Leslie, 2011, Ther Adv Med Oncol, V3, pS7, DOI 10.1177/1758834011422556
   Porter DL, 2011, NEW ENGL J MED, V365, P725, DOI 10.1056/NEJMoa1103849
   Rafiq S, 2020, NAT REV CLIN ONCOL, V17, P147, DOI 10.1038/s41571-019-0297-y
   Rafiq S, 2018, NAT BIOTECHNOL, V36, P847, DOI 10.1038/nbt.4195
   Rini BI, 2019, NEW ENGL J MED, V380, P1116, DOI 10.1056/NEJMoa1816714
   Sakai K, 2015, J BIOCHEM, V157, P271, DOI 10.1093/jb/mvv027
   Sanders ME, 2002, AM J PATHOL, V161, P997, DOI 10.1016/S0002-9440(10)64260-5
   Schoffski P, 2017, EUR J CANCER, V87, P147, DOI 10.1016/j.ejca.2017.10.014
   Schuller AG, 2015, CLIN CANCER RES, V21, P2811, DOI 10.1158/1078-0432.CCR-14-2685
   Schuster SJ, 2019, NEW ENGL J MED, V380, P45, DOI 10.1056/NEJMoa1804980
   Shaw AT, 2013, NEW ENGL J MED, V368, P2385, DOI 10.1056/NEJMoa1214886
   Shrimali RK, 2010, CANCER RES, V70, P6171, DOI 10.1158/0008-5472.CAN-10-0153
   Sweeney P, 2002, J UROLOGY, V168, P51, DOI 10.1016/S0022-5347(05)64830-6
   Tamada K, 2012, CLIN CANCER RES, V18, P6436, DOI 10.1158/1078-0432.CCR-12-1449
   Tchou J, 2017, CANCER IMMUNOL RES, V5, P1152, DOI 10.1158/2326-6066.CIR-17-0189
   Vikram R, 2009, RADIOGRAPHICS, V29, P741, DOI 10.1148/rg.293085190
   Walsh NC, 2017, ANNU REV PATHOL-MECH, V12, P187, DOI 10.1146/annurev-pathol-052016-100332
   Wang LS, 2014, MOL CANCER, V13, DOI 10.1186/1476-4598-13-39
   Wilmes LJ, 2007, MAGN RESON IMAGING, V25, P319, DOI 10.1016/j.mri.2006.09.041
   Yang XMJ, 2005, CANCER RES, V65, P5628, DOI 10.1158/0008-5472.CAN-05-0533
   Yuan HQ, 2014, BIOMED PHARMACOTHER, V68, P751, DOI 10.1016/j.biopha.2014.07.002
   Zhang EH, 2018, MOL CANCER, V17, DOI 10.1186/s12943-018-0759-3
NR 64
TC 1
Z9 1
U1 0
U2 0
PU WILEY
PI HOBOKEN
PA 111 RIVER ST, HOBOKEN 07030-5774, NJ USA
SN 1347-9032
EI 1349-7006
J9 CANCER SCI
JI Cancer Sci.
PD APR
PY 2021
VL 112
IS 4
BP 1417
EP 1428
DI 10.1111/cas.14835
EA FEB 2021
PG 12
WC Oncology
SC Oncology
GA RH5ZE
UT WOS:000621068500001
PM 33539630
OA gold, Green Published
DA 2021-10-28
ER

PT J
AU Lukjanov, V
   Koutna, I
   Simara, P
AF Lukjanov, Viktor
   Koutna, Irena
   Simara, Pavel
TI CAR T-Cell Production Using Nonviral Approaches
SO JOURNAL OF IMMUNOLOGY RESEARCH
LA English
DT Review
AB Chimeric antigen receptor T-cells (CAR T-cells) represent a novel and promising approach in cancer immunotherapy. According to the World Health Organization (WHO), the number of oncological patients is steadily growing in developed countries despite immense progress in oncological treatments, and the prognosis of individual patients is still relatively poor. Exceptional results have been recorded for CAR T-cell therapy in patients suffering from B-cell malignancies. This success opens up the possibility of using the same approach for other types of cancers. To date, the most common method for CAR T-cell generation is the use of viral vectors. However, dealing with virus-derived vectors brings possible obstacles in the CAR T-cell manufacturing process owing to strict regulations and high cost demands. Alternative approaches may facilitate further development and the transfer of the method to clinical practice. The most promising substitutes for virus-derived vectors are transposon-derived vectors, most commonly sleeping beauty, which offer great coding capability and a safe integration profile while maintaining a relatively low production cost. This review is aimed at summarizing the state of the art of nonviral approaches in CAR T-cell generation, with a unique perspective on the conditions in clinical applications and current Good Manufacturing Practice. If CAR T-cell therapy is to be routinely used in medical practice, the manufacturing cost and complexity need to be as low as possible, and transposon-based vectors seem to meet these criteria better than viral-based vectors.
C1 [Lukjanov, Viktor; Koutna, Irena; Simara, Pavel] Masaryk Univ Brno, Fac Med, Dept Histol & Embryol, Kamenice 5, Brno 62500, Czech Republic.
   [Lukjanov, Viktor; Koutna, Irena; Simara, Pavel] St Annes Univ Hosp Brno, Int Clin Res Ctr, Pekarska 53, Brno 65691, Czech Republic.
RP Simara, P (corresponding author), Masaryk Univ Brno, Fac Med, Dept Histol & Embryol, Kamenice 5, Brno 62500, Czech Republic.; Simara, P (corresponding author), St Annes Univ Hosp Brno, Int Clin Res Ctr, Pekarska 53, Brno 65691, Czech Republic.
EM vikin.luk@gmail.com; qkoutna@gmail.com; pavel.simara@gmail.com
RI Simara, Pavel/K-8244-2013
OI Simara, Pavel/0000-0001-7581-7048
FU Czech Health Research Council [NV19-08-00147]; European Regional
   Development Fund-Project ENOCH [CZ.02.1.01/0.0/0.0/16_019/0000868]
FX This study was generously supported by the Czech Health Research Council
   project no. NV19-08-00147 and by the European Regional Development
   Fund-Project ENOCH (No. CZ.02.1.01/0.0/0.0/16_019/0000868).
CR Avanzi MP, 2018, CELL REP, V23, P2130, DOI 10.1016/j.celrep.2018.04.051
   Beard BC, 2007, MOL THER, V15, P1356, DOI 10.1038/sj.mt.6300159
   Billingsley MM, 2020, NANO LETT, V20, P1578, DOI 10.1021/acs.nanolett.9b04246
   Bouard D, 2009, BRIT J PHARMACOL, V157, P153, DOI 10.1038/bjp.2008.349
   Bouet-Toussaint F, 2000, EUR CYTOKINE NETW, V11, P217
   Buchholz VR, 2013, SCIENCE, V340, P630, DOI 10.1126/science.1235454
   Cadinanos J, 2007, NUCLEIC ACIDS RES, V35, DOI 10.1093/nar/gkm446
   Campillo-Davo D, 2018, FRONT IMMUNOL, V9, DOI 10.3389/fimmu.2018.02503
   CARY LC, 1989, VIROLOGY, V172, P156, DOI 10.1016/0042-6822(89)90117-7
   Cavazzana-Calvo M, 2000, SCIENCE, V288, P669, DOI 10.1126/science.288.5466.669
   Chavez AT, 2019, J IMMUNOTHER CANCER, V7, DOI 10.1186/s40425-019-0804-9
   Chicaybam L, 2019, HUM GENE THER, V30, P511, DOI 10.1089/hum.2018.218
   Chmielewski M, 2014, IMMUNOL REV, V257, P83, DOI 10.1111/imr.12125
   Cieri N, 2013, BLOOD, V121, P573, DOI 10.1182/blood-2012-05-431718
   Ciuffi A, 2008, CURR GENE THER, V8, P419, DOI 10.2174/156652308786848021
   Coeshott C, 2019, J TRANSL MED, V17, DOI 10.1186/s12967-019-2001-5
   Crompton JG, 2014, IMMUNOL REV, V257, P264, DOI 10.1111/imr.12135
   Doherty JE, 2012, HUM GENE THER, V23, P311, DOI 10.1089/hum.2011.138
   Dull T, 1998, J VIROL, V72, P8463, DOI 10.1128/JVI.72.11.8463-8471.1998
   Fernandez L, 2019, FRONT IMMUNOL, V10, DOI 10.3389/fimmu.2019.02361
   Fesnak AD, 2016, NAT REV CANCER, V16, P566, DOI 10.1038/nrc.2016.97
   Field AC, 2013, PLOS ONE, V8, DOI 10.1371/journal.pone.0068201
   Fielding AK, 2007, BLOOD, V109, P944, DOI 10.1182/blood-2006-05-018192
   Fraser MJ, 1996, INSECT MOL BIOL, V5, P141, DOI 10.1111/j.1365-2583.1996.tb00048.x
   Galvan DL, 2009, J IMMUNOTHER, V32, P837, DOI 10.1097/CJI.0b013e3181b2914c
   Gattinoni L, 2011, NAT MED, V17, P1290, DOI 10.1038/nm.2446
   Gee AP, 2018, BEST PRACT RES CL HA, V31, P126, DOI 10.1016/j.beha.2018.01.002
   Geurts AM, 2003, MOL THER, V8, P108, DOI 10.1016/S1525-0016(03)00099-6
   Gogol-Doring A, 2016, MOL THER, V24, P592, DOI 10.1038/mt.2016.11
   Grabundzija I, 2010, MOL THER, V18, P1200, DOI 10.1038/mt.2010.47
   Graef P, 2014, IMMUNITY, V41, P116, DOI 10.1016/j.immuni.2014.05.018
   GROSS G, 1989, P NATL ACAD SCI USA, V86, P10024, DOI 10.1073/pnas.86.24.10024
   Hacein-Bey-Abina S, 2008, J CLIN INVEST, V118, P3132, DOI 10.1172/JCI35700
   Harrer DC, 2017, BMC CANCER, V17, DOI 10.1186/s12885-017-3539-3
   Hartmann J, 2017, EMBO MOL MED, V9, P1183, DOI 10.15252/emmm.201607485
   Hegde M, 2016, J CLIN INVEST, V126, P3036, DOI 10.1172/JCI83416
   Hinrichs CS, 2008, BLOOD, V111, P5326, DOI 10.1182/blood-2007-09-113050
   Huang X, 2010, MOL THER, V18, P1803, DOI 10.1038/mt.2010.141
   Imai C, 2004, LEUKEMIA, V18, P676, DOI 10.1038/sj.leu.2403302
   Izsvak Z, 2010, BIOESSAYS, V32, P756, DOI 10.1002/bies.201000027
   Jarrosson-Wuilleme L, 2006, J VIROL, V80, P1152, DOI 10.1128/JVI.80.3.1152-1159.2006
   Jin Z, 2011, GENE THER, V18, P849, DOI 10.1038/gt.2011.40
   Kaartinen T, 2017, CYTOTHERAPY, V19, P689, DOI 10.1016/j.jcyt.2017.03.067
   Kalos M, 2011, SCI TRANSL MED, V3, DOI 10.1126/scitranslmed.3002842
   Kariko K, 2008, MOL THER, V16, P1833, DOI 10.1038/mt.2008.200
   Kebriaei P, 2016, J CLIN INVEST, V126, P3363, DOI 10.1172/JCI86721
   Kerkar SP, 2010, CANCER RES, V70, P6725, DOI 10.1158/0008-5472.CAN-10-0735
   Kochenderfer JN, 2014, BLOOD, V124, DOI 10.1182/blood.V124.21.550.550
   Krenciute G, 2017, CANCER IMMUNOL RES, V5, P571, DOI 10.1158/2326-6066.CIR-16-0376
   Leen AM, 2014, MOL THER, V22, P1211, DOI 10.1038/mt.2014.47
   Liu EL, 2020, NEW ENGL J MED, V382, P545, DOI 10.1056/NEJMoa1910607
   Ma Y, 2020, INT J MED SCI, V17, P1406, DOI 10.7150/ijms.45603
   MACKALL CL, 1995, NEW ENGL J MED, V332, P143, DOI 10.1056/NEJM199501193320303
   Magnani CF, 2020, J CLIN INVEST, V130, P6021, DOI 10.1172/JCI138473
   Maher J, 2002, NAT BIOTECHNOL, V20, P70, DOI 10.1038/nbt0102-70
   Manuri PVR, 2010, HUM GENE THER, V21, P427, DOI 10.1089/hum.2009.114
   McBride JA, 2017, PLOS PATHOG, V13, DOI 10.1371/journal.ppat.1006624
   Mensali N, 2020, CANCER IMMUNOL IMMUN, V69, P159, DOI 10.1007/s00262-019-02409-6
   Mensali N, 2019, CANCER IMMUNOL IMMUN, V68, P1235, DOI 10.1007/s00262-019-02356-2
   Merten OW, 2016, MOL THER-METH CLIN D, V3, DOI 10.1038/mtm.2016.17
   Mitchell RS, 2004, PLOS BIOL, V2, P1127, DOI 10.1371/journal.pbio.0020234
   Mock U, 2016, CYTOTHERAPY, V18, P1002, DOI 10.1016/j.jcyt.2016.05.009
   Moeller M, 2007, CANCER RES, V67, P11428, DOI 10.1158/0008-5472.CAN-07-1141
   Morgan RA, 2016, BIOMEDICINES, V4, DOI 10.3390/biomedicines4020009
   Morgan RA, 2010, MOL THER, V18, P843, DOI 10.1038/mt.2010.24
   Nakazawa Y, 2009, J IMMUNOTHER, V32, P826, DOI 10.1097/CJI.0b013e3181ad762b
   Naldini L, 1996, SCIENCE, V272, P263, DOI 10.1126/science.272.5259.263
   Porter DL, 2011, NEW ENGL J MED, V365, P725, DOI 10.1056/NEJMoa1103849
   Ptackova P, 2018, CYTOTHERAPY, V20, P507, DOI 10.1016/j.jcyt.2017.10.001
   Ravianayake S, 2015, CYTOTHERAPY, V17, P1251, DOI 10.1016/j.jcyt.2015.05.013
   Rojewski MT, 2013, CELL TRANSPLANT, V22, P1981, DOI 10.3727/096368912X657990
   Sabatino M, 2016, BLOOD, V128, P519, DOI 10.1182/blood-2015-11-683847
   Saito S, 2014, CYTOTHERAPY, V16, P1257, DOI 10.1016/j.jcyt.2014.05.022
   Sanber KS, 2015, SCI REP-UK, V5, DOI 10.1038/srep09021
   Schroder ARW, 2002, CELL, V110, P521, DOI 10.1016/S0092-8674(02)00864-4
   Singh H, 2015, CANCER GENE THER, V22, P95, DOI 10.1038/cgt.2014.69
   Singh H, 2013, PLOS ONE, V8, DOI 10.1371/journal.pone.0064138
   Sommermeyer D, 2016, LEUKEMIA, V30, P492, DOI 10.1038/leu.2015.247
   Srour SA, 2020, BLOOD, V135, P862, DOI 10.1182/blood.2019002920
   Stemberger C, 2012, PLOS ONE, V7, DOI 10.1371/journal.pone.0035798
   Till BG, 2012, BLOOD, V119, P3940, DOI 10.1182/blood-2011-10-387969
   Tseng WC, 1999, BBA-GENE STRUCT EXPR, V1445, P53, DOI 10.1016/S0167-4781(99)00039-1
   Tsukahara T, 2015, GENE THER, V22, P209, DOI 10.1038/gt.2014.104
   Turtle CJ, 2016, J CLIN INVEST, V126, P2123, DOI 10.1172/JCI85309
   Urasaki A, 2006, GENETICS, V174, P639, DOI 10.1534/genetics.106.060244
   Vormittag P, 2018, CURR OPIN BIOTECH, V53, P164, DOI 10.1016/j.copbio.2018.01.025
   Walker A, 2016, BIOCHEM SOC T, V44, P329, DOI 10.1042/BST20150240
   Wang J, 2018, J IMMUNOTHER CANCER, V6, DOI 10.1186/s40425-018-0441-8
   Wang Y, 2019, FRONT IMMUNOL, V10, DOI 10.3389/fimmu.2019.01691
   Wiesinger M, 2019, CANCERS, V11, DOI 10.3390/cancers11081198
   Wu SCY, 2006, P NATL ACAD SCI USA, V103, P15008, DOI 10.1073/pnas.0606979103
   Yant SR, 2004, MOL THER, V9, pS309
   Yant SR, 2000, NAT GENET, V25, P35, DOI 10.1038/75568
   Yusa K, 2011, P NATL ACAD SCI USA, V108, P1531, DOI 10.1073/pnas.1008322108
   Zhang ZW, 2019, CELL DEATH DIS, V10, DOI 10.1038/s41419-019-1711-1
   Zhao YB, 2009, J IMMUNOL, V183, P5563, DOI 10.4049/jimmunol.0900447
   Zhao YB, 2006, MOL THER, V13, P151, DOI 10.1016/j.ymthe.2005.07.688
   Zhong XS, 2010, MOL THER, V18, P413, DOI 10.1038/mt.2009.210
   Zhou JX, 2019, PROTEIN CELL, V10, P764, DOI 10.1007/s13238-019-0643-y
NR 99
TC 0
Z9 0
U1 2
U2 2
PU HINDAWI LTD
PI LONDON
PA ADAM HOUSE, 3RD FLR, 1 FITZROY SQ, LONDON, W1T 5HF, ENGLAND
SN 2314-8861
EI 2314-7156
J9 J IMMUNOL RES
JI J Immunol. Res.
PD MAR 27
PY 2021
VL 2021
AR 6644685
DI 10.1155/2021/6644685
PG 9
WC Immunology
SC Immunology
GA RJ7FB
UT WOS:000637765000002
PM 33855089
OA gold, Green Published
DA 2021-10-28
ER

PT J
AU Danylesko, I
   Chowers, G
   Shouval, R
   Besser, MJ
   Jacoby, E
   Shimoni, A
   Nagler, A
   Avigdor, A
AF Danylesko, Ivetta
   Chowers, Guy
   Shouval, Roni
   Besser, Michal J.
   Jacoby, Elad
   Shimoni, Avichai
   Nagler, Arnon
   Avigdor, Abraham
TI Treatment with anti CD19 chimeric antigen receptor T cells after
   antibody-based immunotherapy in adults with acute lymphoblastic leukemia
SO CURRENT RESEARCH IN TRANSLATIONAL MEDICINE
LA English
DT Article
DE Blinatumomab; Chimeric antigen receptor T cells; Inotuzumab ozogamycin;
   Acute lymphoblastic leukemia
ID CAR-T; INOTUZUMAB OZOGAMICIN; B-CELL; CHEMOTHERAPY; THERAPY; RELAPSE;
   BLINATUMOMAB; RESISTANCE; REMISSION; CHILDREN
AB Purpose of the study: The prognosis of patients with relapsed/refractory precursor B-acute lymphoblastic leukemia (ALL) is dismal. Antibody-based therapies, such as blinatumomab or inotuzumab ozogamycin (IO) have led to improved outcomes. The impact of prior immunotherapy on chimeric antigen receptor (CAR) T-Cell therapeutic efficacy and toxicity is unknown.
   Methods: We describe a case series of ALL patients with prior exposure to blinatumomab or IO, who were treated with anti-CD19 CAR T cells with CD28 co-stimulatory domain (NCT02772198). We then review the literature on CAR-T post antibody-based therapy with either antibodies.
   Results: Five adult patients with B-ALL were included. Three had active disease, and two were in morphological complete remission (CR) with minimal residual disease (MRD+). Therapy before CAR-T included blinatumomab (3/5 [60 %]) and IO (3/5 [60 %]), with one patient receiving both. One patient experienced severe cytokine release syndrome and central nervous system toxicity and subsequently died. At 28 days following treatment, two patients achieved CR with MRD negativity, and two had an MRD + CR. Two patients received allogeneic hematopoietic stem cell transplantation. At a median of 10 months (range, 5-26, three out of the four patients are still in CR, and one relapsed. The literature review identified a deficiency on data on the influence of blinatumumab and IO on outcomes post CAR-T therapy.
   Conclusions: CD19 CAR T-cell therapy after treatment with blinatumomab and/or IO in patients with relapsed/refractory B-ALL is feasible and results in promising response rates in this case series. Future trails should specifically address outcomes in this population. (C) 2019 Published by Elsevier Masson SAS.
C1 [Danylesko, Ivetta; Chowers, Guy; Shouval, Roni; Shimoni, Avichai; Nagler, Arnon; Avigdor, Abraham] Chaim Sheba Med Ctr, Div Hematol & Bone Marrow Transplantat, Tel Hashomer, Israel.
   [Danylesko, Ivetta; Chowers, Guy; Shouval, Roni; Jacoby, Elad; Shimoni, Avichai; Nagler, Arnon; Avigdor, Abraham] Tel Aviv Univ, Sackler Fac Med, Tel Aviv, Israel.
   [Besser, Michal J.] Chaim Sheba Med Ctr, Ella Lemelbaum Inst Immuno Oncol, Tel Hashomer, Israel.
   [Besser, Michal J.] Tel Aviv Univ, Sackler Fac Med, Dept Clin Microbiol & Immunol, Tel Aviv, Israel.
   [Jacoby, Elad] Edmond & Lily Safra Childrens Hosp, Sheba Med Ctr, Div Pediat Hematol & Oncol, Tel Hashomer, Israel.
RP Besser, MJ (corresponding author), Chaim Sheba Med Ctr, Hematol & Bone Marrow Transplantat Div, IL-5265601 Ramat Gan, Israel.
EM shouval@gmail.com
OI Jacoby, Elad/0000-0003-1411-8942
CR Braig F, 2017, BLOOD, V129, P100, DOI 10.1182/blood-2016-05-718395
   Davila ML, 2014, SCI TRANSL MED, V6, DOI 10.1126/scitranslmed.3008226
   DeAngelo DJ, 2017, BLOOD ADV, V1, P1167, DOI 10.1182/bloodadvances.2016001925
   Fielding AK, 2007, BLOOD, V109, P944, DOI 10.1182/blood-2006-05-018192
   Fraietta JA, 2018, NAT MED, V24, P563, DOI 10.1038/s41591-018-0010-1
   Fry TJ, 2018, NAT MED, V24, P20, DOI 10.1038/nm.4441
   Gardner RA, 2017, BLOOD, V129, P3322, DOI 10.1182/blood-2017-02-769208
   Gokbuget N, 2018, BLOOD, V131, P1522, DOI 10.1182/blood-2017-08-798322
   Gokbuget N, 2016, HAEMATOLOGICA, V101, P1524, DOI 10.3324/haematol.2016.144311
   Gokbuget N, 2012, BLOOD, V120, P2032, DOI 10.1182/blood-2011-12-399287
   Grupp SA, 2015, BLOOD, V126
   Hu YX, 2017, CLIN CANCER RES, V23, P3297, DOI 10.1158/1078-0432.CCR-16-1799
   Jacoby E, 2018, AM J HEMATOL, V93, P1485, DOI 10.1002/ajh.25274
   Jacoby E, 2016, NAT COMMUN, V7, DOI 10.1038/ncomms12320
   Juweid ME, 2007, J CLIN ONCOL, V25, P571, DOI 10.1200/JCO.2006.08.2305
   Kansagra AJ, 2019, BONE MARROW TRANSPLA
   Kantarjian H, 2018, LANCET ONCOL, V19, P240, DOI 10.1016/S1470-2045(18)30011-1
   Kantarjian H, 2017, NEW ENGL J MED, V376, P836, DOI 10.1056/NEJMoa1609783
   Kantarjian HM, 2019, CANCER-AM CANCER SOC, V125, P2474, DOI 10.1002/cncr.32116
   Kantarjian HM, 2016, NEW ENGL J MED, V375, P740, DOI 10.1056/NEJMoa1509277
   Kohnke T, 2015, J HEMATOL ONCOL, V8, DOI 10.1186/s13045-015-0213-6
   Lee DW, 2015, LANCET, V385, P517, DOI 10.1016/S0140-6736(14)61403-3
   Li SQ, 2018, BRIT J HAEMATOL, V181, P360, DOI 10.1111/bjh.15195
   Maude SL, 2018, NEW ENGL J MED, V378, P439, DOI 10.1056/NEJMoa1709866
   Maude SL, 2014, NEW ENGL J MED, V371, P1507, DOI 10.1056/NEJMoa1407222
   Maury S, 2016, NEW ENGL J MED, V375, P1044, DOI 10.1056/NEJMoa1605085
   Pan J, 2017, LEUKEMIA, V31, P2587, DOI 10.1038/leu.2017.145
   Park JH, 2018, NEW ENGL J MED, V378, P449, DOI 10.1056/NEJMoa1709919
   Paul MR, 2019, J PEDIAT HEMATOL ONC
   Pulte D, 2008, JNCI-J NATL CANCER I, V100, P1301, DOI 10.1093/jnci/djn276
   Richard-Carpentier G, 2018, HEMATOLOGY AM SOC HE
   Ruella M, 2016, COMPUT STRUCT BIOTEC, V14, P357, DOI 10.1016/j.csbj.2016.09.003
   Shah NN, 2015, PEDIATR BLOOD CANCER, V62, P964, DOI 10.1002/pbc.25410
   Sotillo E, 2015, CANCER DISCOV, V5, P1282, DOI 10.1158/2159-8290.CD-15-1020
   Stein A, 2019, DRUG SAFETY, V42, P587, DOI 10.1007/s40264-018-0760-1
   Tavernier E, 2007, LEUKEMIA, V21, P1907, DOI 10.1038/sj.leu.2404824
   Teachey DT, 2013, BRIT J HAEMATOL, V162, P606, DOI 10.1111/bjh.12442
   Turtle CJ, 2016, J CLIN INVEST, V126, P2123, DOI 10.1172/JCI85309
NR 38
TC 5
Z9 5
U1 0
U2 1
PU ELSEVIER FRANCE-EDITIONS SCIENTIFIQUES MEDICALES ELSEVIER
PI ISSY-LES-MOULINEAUX
PA 65 RUE CAMILLE DESMOULINS, CS50083, 92442 ISSY-LES-MOULINEAUX, FRANCE
SN 2452-3186
J9 CURR RES TRANSL MED
JI Curr. Res. Transl. Med.
PD JAN
PY 2020
VL 68
IS 1
BP 17
EP 22
DI 10.1016/j.retram.2019.12.001
PG 6
WC Medicine, Research & Experimental
SC Research & Experimental Medicine
GA KF6HJ
UT WOS:000509340500003
PM 31882377
DA 2021-10-28
ER

PT J
AU Yang, F
   Zhang, J
   Zhang, XY
   Tian, ML
   Wang, JJ
   Kang, LQ
   Qiu, HY
   Wu, D
AF Yang, Fei
   Zhang, Jian
   Zhang, Xinyou
   Tian, Mengli
   Wang, Jingjing
   Kang, Liqing
   Qiu, Huiying
   Wu, Depei
TI Delayed remission following sequential infusion of humanized CD19-and
   CD22-modified CAR-T cells in a patient with relapsed/refractory acute
   lymphoblastic leukemia and prior exposure to murine-derived
   CD19-directed CAR-T cells
SO ONCOTARGETS AND THERAPY
LA English
DT Article
DE chimeric antigen receptor; anti-CD19; anti-CD22; humanized; acute
   lymphoblastic leukemia; relapsed
ID B-CELL
AB Background: CD19-modified CAR-T cells greatly influence responses in patients with relapsed/refractory acute lymphoblastic leukemia (ALL). However, recurrence remains a challenge, and reinfusion of CAR-T cells is not always effective. Sequential infusion of humanized CD19-modified and CD22-modified CAR-T cells may overcome this issue and induce remission.
   Methods: We examined treatment with sequential infusion of humanized CD19-modified and CD22-modified CAR-T cells in a patient with relapsed ALL previously exposed to murine-derived anti-CD19 CAR-T cells.
   Results: At similar to 6 weeks after treatment, repeated bone marrow smear and flow cytometry analysis revealed no lymphoblasts.
   Conclusion: Our results suggest that sequential infusion of humanized CD19-modified and CD22-modified CAR-T cells is a valuable option for relapsed patients with prior infusion of murine-derived, CD19-directed CAR-T cells.
C1 [Yang, Fei; Zhang, Jian; Tian, Mengli; Wang, Jingjing; Qiu, Huiying; Wu, Depei] Soochow Univ, Affiliated Hosp 1, Jiangsu Inst Hematol, Dept Hematol, 188 Shizi St, Suzhou, Peoples R China.
   [Zhang, Xinyou] Jinan Univ, Shenzhen Peoples Hosp, Clin Med Coll 2, Dept Hematol, Shenzhen, Guangdong, Peoples R China.
   [Kang, Liqing] East China Normal Univ, Shanghai Engn Res Ctr Mol Therapeut & New Drug De, Sch Chem & Mol Engn, Inst Biomed Engn & Technol, Shanghai, Peoples R China.
RP Qiu, HY (corresponding author), Soochow Univ, Affiliated Hosp 1, Jiangsu Inst Hematol, Dept Hematol, 188 Shizi St, Suzhou, Peoples R China.
EM pursueyf08@126.com
FU Project of Invigorating Health Care through Science, Technology and
   Education, Jiangsu Provincial Key Medical Center [YXZXA2016002];
   Priority Academic Program Development of Jiangsu Higher Education
   Institutions (PAPD); National Natural Science Foundation of Jiangsu
   ProvinceNatural Science Foundation of Jiangsu Province [BE2018652]
FX This work was jointly supported by the Project of Invigorating Health
   Care through Science, Technology and Education, Jiangsu Provincial Key
   Medical Center (YXZXA2016002), the Priority Academic Program Development
   of Jiangsu Higher Education Institutions (PAPD) and National Natural
   Science Foundation of Jiangsu Province (BE2018652).
CR Brentjens RJ, 2013, SCI TRANSL MED, V5, DOI 10.1126/scitranslmed.3005930
   Cheadle EJ, 2010, J IMMUNOL, V184, P1885, DOI 10.4049/jimmunol.0901440
   Davila ML, 2014, SCI TRANSL MED, V6, DOI 10.1126/scitranslmed.3008226
   Fry TJ, 2018, NAT MED, V24, P20, DOI 10.1038/nm.4441
   Grupp SA, 2013, NEW ENGL J MED, V368, P1509, DOI 10.1056/NEJMoa1215134
   Haso W, 2013, BLOOD, V121, P1165, DOI 10.1182/blood-2012-06-438002
   Kalos M, 2011, SCI TRANSL MED, V3, DOI 10.1126/scitranslmed.3002842
   Lee DW, 2015, LANCET, V385, P517, DOI 10.1016/S0140-6736(14)61403-3
   Locatelli F, 2012, BLOOD, V120, P2807, DOI 10.1182/blood-2012-02-265884
   Maude SL, 2014, NEW ENGL J MED, V371, P1507, DOI 10.1056/NEJMoa1407222
   Otero DC, 2003, J IMMUNOL, V171, P5921, DOI 10.4049/jimmunol.171.11.5921
   Pulte D, 2014, PLOS ONE, V9, DOI 10.1371/journal.pone.0085554
   Rosenbaum L, 2017, NEW ENGL J MED, V377, P1313, DOI 10.1056/NEJMp1711886
   Turtle CJ, 2016, J CLIN INVEST, V126, P2123, DOI 10.1172/JCI85309
NR 14
TC 8
Z9 8
U1 0
U2 6
PU DOVE MEDICAL PRESS LTD
PI ALBANY
PA PO BOX 300-008, ALBANY, AUCKLAND 0752, NEW ZEALAND
SN 1178-6930
J9 ONCOTARGETS THER
JI OncoTargets Ther.
PY 2019
VL 12
BP 2187
EP 2191
DI 10.2147/OTT.S189103
PG 5
WC Biotechnology & Applied Microbiology; Oncology
SC Biotechnology & Applied Microbiology; Oncology
GA HQ3UH
UT WOS:000462335500004
PM 30988623
OA Green Published, gold, Green Submitted
DA 2021-10-28
ER

PT J
AU Hirayama, AV
   Gauthier, J
   Hay, KA
   Voutsinas, JM
   Wu, Q
   Pender, BS
   Hawkins, RM
   Vakil, A
   Steinmetz, RN
   Riddell, SR
   Maloney, DG
   Turtle, CJ
AF Hirayama, Alexandre V.
   Gauthier, Jordan
   Hay, Kevin A.
   Voutsinas, Jenna M.
   Wu, Qian
   Pender, Barbara S.
   Hawkins, Reed M.
   Vakil, Aesha
   Steinmetz, Rachel N.
   Riddell, Stanley R.
   Maloney, David G.
   Turtle, Cameron J.
TI High rate of durable complete remission in follicular lymphoma after
   CD19 CAR-T cell immunotherapy
SO BLOOD
LA English
DT Article
ID NON-HODGKIN-LYMPHOMA; B-CELL; RITUXIMAB; TRANSFORMATION; SURVIVAL;
   OUTCOMES; FAILURE; RELAPSE; TRIAL; TIME
AB Patients with follicular lymphoma (FL) with early relapse after initial chemoimmunotherapy, refractory disease, or histologic transformation (tFL) have limited progression-free and overall survival. We report efficacy and long-term follow-up of 21 patients with relapsed/refractory (R/R) FL (n = 8) and tFL (n = 13) treated on a phase 1/2 clinical trial with cyclophosphamide and fludarabine lymphodepletion followed by infusion of 2 x 10(6) CD19-directed chimeric antigen receptor-modified T (CAR-T) cells per kilogram. The complete remission (CR) rates by the Lugano criteria were 88% and 46% for patients with FL and tFL, respectively. All patients with FL who achieved CR remained in remission at a median follow-up of 24 months. The median duration of response for patients with tFL was 10.2 months at a median follow-up of 38 months. Cytokine release syndrome occurred in 50% and 39%, and neurotoxicity in 50% and 23% of patients with FL and tFL, respectively, with no severe adverse events (grade >= 3). No significant differences in CAR-T cell in vivo expansion/persistence were observed between FL and tFL patients. CD19 CAR-T cell immunotherapy is highly effective in adults with clinically aggressive R/R FL with or without transformation, with durable remission in a high proportion of FL patients.
C1 [Hirayama, Alexandre V.; Gauthier, Jordan; Hay, Kevin A.; Voutsinas, Jenna M.; Wu, Qian; Pender, Barbara S.; Hawkins, Reed M.; Vakil, Aesha; Steinmetz, Rachel N.; Riddell, Stanley R.; Maloney, David G.; Turtle, Cameron J.] Fred Hutchinson Canc Res Ctr, Div Clin Res, 1100 Fairview Ave N, Seattle, WA 98109 USA.
   [Hay, Kevin A.] Univ British Columbia, Dept Med, Vancouver, BC, Canada.
   [Riddell, Stanley R.; Maloney, David G.; Turtle, Cameron J.] Univ Washington, Dept Med, Seattle, WA USA.
RP Hirayama, AV (corresponding author), Fred Hutchinson Canc Res Ctr, Div Clin Res, 1100 Fairview Ave N, Seattle, WA 98109 USA.
EM ahirayama@fredhutch.org
OI Hawkins, Reed/0000-0001-8611-2588; Riddell, Stanley/0000-0002-4688-9920;
   Vinaud Hirayama, Alexandre/0000-0001-7980-3882; Hay,
   Kevin/0000-0002-9398-2677; Steinmetz, Rachel/0000-0001-8847-112X
FU National Institutes of Health (NIH), National Cancer InstituteUnited
   States Department of Health & Human ServicesNational Institutes of
   Health (NIH) - USANIH National Cancer Institute (NCI) [R01 CA136551, P30
   CA15704]; NIH National Institute of Diabetes and Digestive and Kidney
   DiseasesUnited States Department of Health & Human ServicesNational
   Institutes of Health (NIH) - USANIH National Institute of Diabetes &
   Digestive & Kidney Diseases (NIDDK) [P30 DK56465]; NIH National Heart,
   Lung, and Blood InstituteUnited States Department of Health & Human
   ServicesNational Institutes of Health (NIH) - USANIH National Heart Lung
   & Blood Institute (NHLBI) [75N92019D00018]; Life Science Discovery Fund;
   Bezos family; FHCRC Immunotherapy Integrated Research Center; University
   of British Columbia Clinician Investigator Program; Juno
   Therapeutics/Celgene, Inc.; NATIONAL CANCER INSTITUTEUnited States
   Department of Health & Human ServicesNational Institutes of Health (NIH)
   - USANIH National Cancer Institute (NCI) [R01CA136551] Funding Source:
   NIH RePORTER
FX This work was supported by National Institutes of Health (NIH), National
   Cancer Institute grants R01 CA136551 and P30 CA15704, NIH National
   Institute of Diabetes and Digestive and Kidney Diseases grant P30
   DK56465, NIH National Heart, Lung, and Blood Institute-funded National
   Gene Vector Biorepository at Indiana University (contract
   75N92019D00018), Life Science Discovery Fund, the Bezos family, the
   University of British Columbia Clinician Investigator Program, FHCRC
   Immunotherapy Integrated Research Center, and Juno Therapeutics/Celgene,
   Inc.
CR Blaker YN, 2016, BRIT J HAEMATOL, V175, P102, DOI 10.1111/bjh.14201
   Casulo C, 2015, J CLIN ONCOL, V33, P2516, DOI 10.1200/JCO.2014.59.7534
   Cheson BD, 2014, J CLIN ONCOL, V32, P3059, DOI 10.1200/JCO.2013.54.8800
   Crump M, 2017, BLOOD, V130, P1800, DOI 10.1182/blood-2017-03-769620
   Ding J, 2017, CANCER BIOMARK, V19, P353, DOI 10.3233/CBM-160336
   Hirayama AV, 2019, BLOOD, V133, P1876, DOI 10.1182/blood-2018-11-887067
   Kite a Gilead Company, PHAS 2 MULT STUD AX
   Kochenderfer JN, 2017, J CLIN ONCOL, V35, DOI 10.1200/JCO.2016.71.3024
   Kochenderfer JN, 2012, BLOOD, V119, P2709, DOI 10.1182/blood-2011-10-384388
   Manfroi B, 2017, CANCER RES, V77, P1097, DOI 10.1158/0008-5472.CAN-16-0786
   Morschhauser F, 2010, CANCER-AM CANCER SOC, V116, P4299, DOI 10.1002/cncr.25280
   Neelapu SS, 2017, NEW ENGL J MED, V377, P2531, DOI 10.1056/NEJMoa1707447
   Rivas-Delgado A, 2019, BRIT J HAEMATOL, V184, P753, DOI 10.1111/bjh.15708
   Rotondo R, 2009, INT J CANCER, V125, P887, DOI 10.1002/ijc.24448
   Schemper M, 1996, CONTROL CLIN TRIALS, V17, P343, DOI 10.1016/0197-2456(96)00075-X
   Schuster SJ, 2019, NEW ENGL J MED, V380, P45, DOI 10.1056/NEJMoa1804980
   Schuster SJ, 2017, NEW ENGL J MED, V377, P2545, DOI 10.1056/NEJMoa1708566
   Serganova I, 2018, PLOS ONE, V13, DOI 10.1371/journal.pone.0203965
   Smeltzer JP, 2014, CLIN CANCER RES, V20, P2862, DOI 10.1158/1078-0432.CCR-13-2367
   Solal-Celigny P, 2004, BLOOD, V104, P1258, DOI 10.1182/blood-2003-12-4434
   Turtle CJ, 2017, J CLIN ONCOL, V35, P3010, DOI 10.1200/JCO.2017.72.8519
   Turtle CJ, 2016, SCI TRANSL MED, V8, DOI 10.1126/scitranslmed.aaf8621
   Turtle CJ, 2016, J CLIN INVEST, V126, P2123, DOI 10.1172/JCI85309
   Wagner-Johnston ND, 2015, BLOOD, V126, P851, DOI 10.1182/blood-2015-01-621375
NR 24
TC 64
Z9 65
U1 0
U2 8
PU AMER SOC HEMATOLOGY
PI WASHINGTON
PA 2021 L ST NW, SUITE 900, WASHINGTON, DC 20036 USA
SN 0006-4971
EI 1528-0020
J9 BLOOD
JI Blood
PD AUG 15
PY 2019
VL 134
IS 7
BP 636
EP 640
DI 10.1182/blood.2019000905
PG 5
WC Hematology
SC Hematology
GA IR6XS
UT WOS:000481584900008
PM 31648294
OA Green Published, Bronze
HC Y
HP N
DA 2021-10-28
ER

PT J
AU Dong, ZY
   Cheng, WA
   Smith, DL
   Huang, B
   Zhang, TT
   Chang, WC
   Wang, XL
   Forman, SJ
   Kwak, LW
   Qin, H
AF Dong, Zhenyuan
   Cheng, Wesley A.
   Smith, D. Lynne
   Huang, Brian
   Zhang, Tiantian
   Chang, Wen-Chung
   Wang, Xiuli
   Forman, Stephen J.
   Kwak, Larry W.
   Qin, Hong
TI Antitumor efficacy of BAFF-R targeting CAR T cells manufactured under
   clinic-ready conditions
SO CANCER IMMUNOLOGY IMMUNOTHERAPY
LA English
DT Article
DE CAR T cell therapy; Acute lymphoblastic leukemia; GMP production; BAFF-R
ID RECEPTOR; THERAPY; BLYS
AB B-cell malignancies can potentially be cured by CD19 chimeric antigen receptor (CAR) T-cell therapy. Although clinical response rates can be up to 93% in acute lymphoblastic leukemia, treatment-related antigen loss and lack of therapeutic persistence contribute to disease relapse. These shortcomings of current CAR T-cell therapy indicate the need for biologically relevant target selection and for improving the efficacy and persistence of the CAR T cells, which we have addressed by developing a novel B-cell activating factor receptor (BAFF-R) CAR T-cell therapy with improved therapeutic persistence. BAFF-R is a B-cell survival receptor and highly expressed in B-cell malignancies. We developed a prototype CAR T cell that efficiently and specifically eliminated BAFF-R expressing human B-cell tumors in several xenogeneic mouse models, including models of CD19 antigen loss. We proceeded with translational development and validation of BAFF-R CAR T cells produced under current good manufacturing practices (cGMP). cGMP-grade BAFF-R CAR T cells underwent in vitro and in vivo validation in established models to confirm that the potency and efficacy of our original research modeling was replicated. Food and Drug Administration required release testing was performed to ensure our BAFF-R CAR T cells meet specifications for new drug products. Completing and exceeding these requirements, the data fully support the initiation of a first-in-human Phase 1 trial for BAFF-R-positive relapsed/refractory (r/r) B-ALL.
C1 [Dong, Zhenyuan; Cheng, Wesley A.; Smith, D. Lynne; Huang, Brian; Zhang, Tiantian; Kwak, Larry W.; Qin, Hong] City Hope Natl Med Ctr, Beckman Res Inst, Toni Stephenson Lymphoma Ctr, Dept Hematol & Hematopoiet Cell Transplantat, Duarte, CA 91010 USA.
   [Chang, Wen-Chung; Wang, Xiuli; Forman, Stephen J.] City Hope Natl Med Ctr, Beckman Res Inst, Ctr CAR T Cell Therapy, Dept Hematol & Hematopoiet Cell Transplantat, Duarte, CA 91010 USA.
RP Qin, H (corresponding author), City Hope Natl Med Ctr, Beckman Res Inst, Toni Stephenson Lymphoma Ctr, Dept Hematol & Hematopoiet Cell Transplantat, Duarte, CA 91010 USA.
EM hoqin@coh.org
OI Cheng, Wesley/0000-0001-9131-8556
FU Toni Stephenson Lymphoma Center at Beckman Research Institute of City of
   Hope; Leukemia and Lymphoma Society (LLS): Translational Research
   Program [TRP 6540-18]; Mantle Cell Lymphoma Research Initiative [MCL
   7000-18]; NIH/NCIUnited States Department of Health & Human
   ServicesNational Institutes of Health (NIH) - USANIH National Cancer
   Institute (NCI) [SPORE 2P50CA107399, 1R21CA223141]; Department of
   DefenseUnited States Department of Defense [CA170783]
FX We are grateful for the support from the Toni Stephenson Lymphoma Center
   at Beckman Research Institute of City of Hope. The study was also
   supported by the Leukemia and Lymphoma Society (LLS): Translational
   Research Program (TRP 6540-18; PI: L.W. K.), Mantle Cell Lymphoma
   Research Initiative (MCL 7000-18; PI: L.W.K; the NIH/NCI (SPORE
   2P50CA107399; PIs: S.J.F. and L.W.K.; 1R21CA223141; PI: H.Q.); the
   Department of Defense (CA170783; PI: L.W.K.).
CR Grupp SA, 2016, BLOOD, V128, DOI 10.1182/blood.V128.22.221.221
   Jabbour E, 2015, CANCER-AM CANCER SOC, V121, P2517, DOI 10.1002/cncr.29383
   Jones Benjamin S, 2014, Front Pharmacol, V5, P254, DOI 10.3389/fphar.2014.00254
   Maude SL, 2018, NEW ENGL J MED, V378, P439, DOI 10.1056/NEJMoa1709866
   Novak AJ, 2004, BLOOD, V104, P2247, DOI 10.1182/blood-2004-02-0762
   Qin H, 2019, SCI TRANSL MED, V11, DOI 10.1126/scitranslmed.aaw9414
   Qin H, 2018, CLIN CANCER RES, V24, P1114, DOI 10.1158/1078-0432.CCR-17-1193
   Rodig SJ, 2005, HUM PATHOL, V36, P1113, DOI 10.1016/j.humpath.2005.08.005
   Ruella M, 2016, J CLIN INVEST, V126, P3814, DOI 10.1172/JCI87366
   Terwilliger T, 2017, BLOOD CANCER J, V7, DOI 10.1038/bcj.2017.53
   Treml JF, 2009, CELL BIOCHEM BIOPHYS, V53, P1, DOI 10.1007/s12013-008-9036-1
   Wang XL, 2016, BLOOD, V127, P2980, DOI 10.1182/blood-2015-12-686725
   Wang XL, 2012, J IMMUNOTHER, V35, P689, DOI 10.1097/CJI.0b013e318270dec7
   Wang XL, 2011, BLOOD, V117, P1888, DOI 10.1182/blood-2010-10-310599
NR 14
TC 1
Z9 1
U1 0
U2 2
PU SPRINGER
PI NEW YORK
PA ONE NEW YORK PLAZA, SUITE 4600, NEW YORK, NY, UNITED STATES
SN 0340-7004
EI 1432-0851
J9 CANCER IMMUNOL IMMUN
JI Cancer Immunol. Immunother.
PD OCT
PY 2020
VL 69
IS 10
BP 2139
EP 2145
DI 10.1007/s00262-020-02614-8
EA MAY 2020
PG 7
WC Oncology; Immunology
SC Oncology; Immunology
GA NS2WQ
UT WOS:000535434600001
PM 32451682
OA Green Published, hybrid
DA 2021-10-28
ER

PT J
AU Sachdeva, M
   Duchateau, P
   Depil, S
   Poirot, L
   Valton, J
AF Sachdeva, Mohit
   Duchateau, Philippe
   Depil, Stephane
   Poirot, Laurent
   Valton, Julien
TI Granulocyte-macrophage colony-stimulating factor inactivation in CAR
   T-cells prevents monocyte-dependent release of key cytokine release
   syndrome mediators
SO JOURNAL OF BIOLOGICAL CHEMISTRY
LA English
DT Article
DE immunotherapy; cancer therapy; gene knockout; gene transfer; T-cell; CAR
   T-cell therapy; cytokine release syndrome (CRS); granulocyte-macrophage
   colony-stimulating factor (GMCSF); interleukin signaling
ID TARGETING GM-CSF; RHEUMATOID-ARTHRITIS; MONOCLONAL-ANTIBODY;
   DOUBLE-BLIND; RECEPTOR; ACTIVATION
AB Chimeric antigen receptor T-cell (CAR T-cell) therapy has been shown to be clinically effective for managing a variety of hematological cancers. However, CAR T-cell therapy is associated with multiple adverse effects, including neurotoxicity and cytokine release syndrome (CRS). CRS arises from massive cytokine secretion and can be life-threatening, but it is typically managed with an anti-IL-6Ra mAb or glucocorticoid administration. However, these treatments add to a patient's medication burden and address only the CRS symptoms. Therefore, alternative strategies that can prevent CRS and neurotoxicity associated with CAR T-cell treatment are urgently needed. Here, we explored a therapeutic route aimed at preventing CRS rather than limiting its consequences. Using a cytokine-profiling assay, we show that granulocyte-macrophage colony-stimulating factor (GMCSF) is a key CRS-promoting protein. Through a combination of in vitro experiments and gene-editing technology, we further demonstrate that antibody-mediated neutralization or TALEN-mediated genetic inactivation of GMCSF in CAR T-cells drastically decreases available GMCSF and abolishes macrophage-dependent secretion of CRS biomarkers, including monocyte chemoattractant protein 1 (MCP-1), interleukin (IL) 6, and IL-8. Of note, we also found that the genetic inactivation of GMCSF does not impair the antitumor function or proliferative capacity of CAR T-cells in vitro. We conclude that it is possible to prevent CRS by using all-in-one GMCSF-knockout CAR T-cells. This approach may eliminate the need for anti-CRS treatment and may improve the overall safety of CAR T-cell therapies for cancer patients.
C1 [Sachdeva, Mohit; Valton, Julien] Cellectis Inc, 430 East 29th St, New York, NY 10016 USA.
   [Duchateau, Philippe; Depil, Stephane; Poirot, Laurent] Cellectis, 8 Rue Croix Jarry, F-75013 Paris, France.
RP Sachdeva, M; Valton, J (corresponding author), Cellectis Inc, 430 East 29th St, New York, NY 10016 USA.
EM mohit.sachdeva@cellectis.com; julien.valton@cellectis.com
OI Valton, Julien/0000-0003-0826-5401
CR Becher B, 2016, IMMUNITY, V45, P963, DOI 10.1016/j.immuni.2016.10.026
   Bonifant CL, 2016, MOL THER-ONCOLYTICS, V3, DOI 10.1038/mto.2016.11
   Burmester GR, 2011, ANN RHEUM DIS, V70, P1542, DOI 10.1136/ard.2010.146225
   CHEN BDM, 1988, BLOOD, V71, P997
   Davila ML, 2014, SCI TRANSL MED, V6, DOI 10.1126/scitranslmed.3008226
   Deshmane SL, 2009, J INTERF CYTOK RES, V29, P313, DOI 10.1089/jir.2008.0027
   Eyquem J, 2017, NATURE, V543, P113, DOI 10.1038/nature21405
   FIEHN C, 1992, Z RHEUMATOL, V51, P121
   Fitzgerald JC, 2017, CRIT CARE MED, V45, pE124, DOI 10.1097/CCM.0000000000002053
   Frey N, 2017, BEST PRACT RES CL HA, V30, P336, DOI 10.1016/j.beha.2017.09.002
   Frey NV, 2014, BLOOD, V45, pe124
   Giavridis T, 2018, NAT MED, V24, P731, DOI 10.1038/s41591-018-0041-7
   Grupp SA, 2013, NEW ENGL J MED, V368, P1509, DOI 10.1056/NEJMoa1215134
   Gust J, 2017, CANCER DISCOV, V7, P1404, DOI 10.1158/2159-8290.CD-17-0698
   Hamilton JA, 2015, EXPERT REV CLIN IMMU, V11, P457, DOI 10.1586/1744666X.2015.1024110
   Huizinga TWJ, 2017, ARTHRITIS RES THER, V19, DOI 10.1186/s13075-017-1267-3
   Jones G, 2010, CLIN MED INSIGHTS-AR, V3, P81, DOI 10.4137/CMAMD.S4864
   King IL, 2009, BLOOD, V113, P3190, DOI 10.1182/blood-2008-07-168575
   Lee DW, 2014, BLOOD, V124, P188, DOI 10.1182/blood-2014-05-552729
   Maude SL, 2018, NEW ENGL J MED, V378, P439, DOI 10.1056/NEJMoa1709866
   Neelapu SS, 2017, NEW ENGL J MED, V377, P2531, DOI 10.1056/NEJMoa1707447
   Norelli M, 2018, NAT MED, V24, P739, DOI 10.1038/s41591-018-0036-4
   Okada Y, 2014, NATURE, V506, P376, DOI 10.1038/nature12873
   Papp KA, 2019, BRIT J DERMATOL, V180, P1352, DOI 10.1111/bjd.17195
   Ponomarev ED, 2007, J IMMUNOL, V178, P39, DOI 10.4049/jimmunol.178.1.39
   Porter DL, 2011, NEW ENGL J MED, V365, P725, DOI 10.1056/NEJMoa1103849
   Postiglione L, 1998, LIFE SCI, V63, P327, DOI 10.1016/S0024-3205(98)00281-1
   Russo RC, 2014, EXPERT REV CLIN IMMU, V10, P593, DOI 10.1586/1744666X.2014.894886
   Schuster SJ, 2017, NEW ENGL J MED, V377, P2545, DOI 10.1056/NEJMoa1708566
   Sentman ML, 2016, J IMMUNOL, V197, P4674, DOI 10.4049/jimmunol.1600769
   Singh N, 2017, CYTOTHERAPY, V19, P867, DOI 10.1016/j.jcyt.2017.04.001
   Sterner RM, 2019, BLOOD, V133, P697, DOI 10.1182/blood-2018-10-881722
   Tang XY, 2016, BMJ OPEN, V6, DOI 10.1136/bmjopen-2016-013904
   Teachey DT, 2016, CANCER DISCOV, V6, P664, DOI 10.1158/2159-8290.CD-16-0040
   Valton J, 2018, SCI REP-UK, V8, DOI 10.1038/s41598-018-27264-w
   Vogel DYS, 2015, EUR J IMMUNOL, V45, P1808, DOI 10.1002/eji.201444960
   Wicks IP, 2016, NAT REV RHEUMATOL, V12, P37, DOI 10.1038/nrrheum.2015.161
   WILLIAMSON DJ, 1988, CLIN EXP IMMUNOL, V72, P67
   XU WD, 1989, J CLIN INVEST, V83, P876, DOI 10.1172/JCI113971
NR 39
TC 43
Z9 49
U1 0
U2 11
PU AMER SOC BIOCHEMISTRY MOLECULAR BIOLOGY INC
PI ROCKVILLE
PA 11200 ROCKVILLE PIKE, SUITE 302, ROCKVILLE, MD, UNITED STATES
SN 0021-9258
EI 1083-351X
J9 J BIOL CHEM
JI J. Biol. Chem.
PD APR 5
PY 2019
VL 294
IS 14
BP 5430
EP 5437
DI 10.1074/jbc.AC119.007558
PG 8
WC Biochemistry & Molecular Biology
SC Biochemistry & Molecular Biology
GA HT4EU
UT WOS:000464517500016
PM 30804212
OA Green Published, hybrid
DA 2021-10-28
ER

PT J
AU Viaud, S
   Ma, JSY
   Hardy, IR
   Hampton, EN
   Benish, B
   Sherwood, L
   Nunez, V
   Ackerman, CJ
   Khialeeva, E
   Weglarz, M
   Lee, SC
   Woods, AK
   Young, TS
AF Viaud, Sophie
   Ma, Jennifer S. Y.
   Hardy, Ian R.
   Hampton, Eric N.
   Benish, Brent
   Sherwood, Lance
   Nunez, Vanessa
   Ackerman, Christopher J.
   Khialeeva, Elvira
   Weglarz, Meredith
   Lee, Sung Chang
   Woods, Ashley K.
   Young, Travis S.
TI Switchable control over in vivo CAR T expansion, B cell depletion, and
   induction of memory
SO PROCEEDINGS OF THE NATIONAL ACADEMY OF SCIENCES OF THE UNITED STATES OF
   AMERICA
LA English
DT Article
DE CAR T cell; immunotherapy; cancer; control; memory
ID CHIMERIC ANTIGEN RECEPTOR; ADOPTIVE IMMUNOTHERAPY;
   LYMPHOBLASTIC-LEUKEMIA; PROTECTIVE IMMUNITY; ANTITUMOR EFFICACY; MURINE
   CD19; CD8(+); MALIGNANCIES; LYMPHOMA; THERAPY
AB Chimeric antigen receptor (CAR) T cells with a long-lived memory phenotype are correlated with durable, complete remissions in patients with leukemia. However, not all CART cell products form robust memory populations, and those that do can induce chronic B cell aplasia in patients. To address these challenges, we previously developed a switchable CAR (sCAR) T cell system that allows fully tunable, on/off control over engineered cellular activity. To further evaluate the platform, we generated and assessed different murine sCAR constructs to determine the factors that afford efficacy, persistence, and expansion of sCAR T cells in a competent immune system. We find that sCAR T cells undergo significant in vivo expansion, which is correlated with potent antitumor efficacy. Most importantly, we show that the switch dosing regimen not only allows control over B cell populations through iterative depletion and repopulation, but that the "rest" period between dosing cycles is the key for induction of memory and expansion of sCAR T cells. These findings introduce rest as a paradigm in enhancing memory and improving the efficacy and persistence of engineered T cell products.
C1 [Viaud, Sophie; Ma, Jennifer S. Y.; Hardy, Ian R.; Hampton, Eric N.; Benish, Brent; Sherwood, Lance; Nunez, Vanessa; Ackerman, Christopher J.; Khialeeva, Elvira; Weglarz, Meredith; Lee, Sung Chang; Woods, Ashley K.; Young, Travis S.] Scripps Res Inst, Calif Inst Biomed Res Calibr, Dept Biol, La Jolla, CA 92037 USA.
   [Ma, Jennifer S. Y.] Kite Therapeut, Santa Monica, CA 90404 USA.
   [Hardy, Ian R.] TCR2 Therapeut, Cambridge, MA 02142 USA.
   [Weglarz, Meredith] Stanford Univ, Beckman Ctr Mol & Genet Med, Stanford, CA 94305 USA.
RP Young, TS (corresponding author), Scripps Res Inst, Calif Inst Biomed Res Calibr, Dept Biol, La Jolla, CA 92037 USA.
EM tyoung@calibr.org
FU National Institutes of HealthUnited States Department of Health & Human
   ServicesNational Institutes of Health (NIH) - USA [R01 CA208398-02];
   NATIONAL CANCER INSTITUTEUnited States Department of Health & Human
   ServicesNational Institutes of Health (NIH) - USANIH National Cancer
   Institute (NCI) [R01CA208398] Funding Source: NIH RePORTER
FX We thank Dr. James N. Kochenderfer (National Cancer Institute) for
   providing the conventional CAR-19 murine construct [anti-mouse CD19
   (1D3) scFv in MSGV1 1D3-28Z. 1-3 plasmid]. This work was supported by
   National Institutes of Health Grant R01 CA208398-02 (to T.S.Y.).
CR Acuto O, 2003, NAT REV IMMUNOL, V3, P939, DOI 10.1038/nri1248
   Adams R, 2016, MABS-AUSTIN, V8, P1336, DOI 10.1080/19420862.2016.1185581
   Ahmed R, 1996, SCIENCE, V272, P54, DOI 10.1126/science.272.5258.54
   Bracci L, 2007, CLIN CANCER RES, V13, P644, DOI 10.1158/1078-0432.CCR-06-1209
   Calmes-Miller J, 2018, CANCER DISCOV, V8, P5, DOI 10.1158/2159-8290.CD-NB2017-155
   Carrasco J, 2006, BLOOD, V108, P2897, DOI 10.1182/blood-2005-11-007237
   Chang ZNL, 2015, J TRANSL MED, V13, DOI 10.1186/s12967-015-0519-8
   Cheadle EJ, 2008, BRIT J HAEMATOL, V142, P65, DOI 10.1111/j.1365-2141.2008.07145.x
   Cheadle EJ, 2010, J IMMUNOL, V184, P1885, DOI 10.4049/jimmunol.0901440
   Davila ML, 2013, PLOS ONE, V8, DOI 10.1371/journal.pone.0061338
   Dotti G, 2014, IMMUNOL REV, V257, P107, DOI 10.1111/imr.12131
   Flanagan RJ, 2004, DRUG SAFETY, V27, P1115, DOI 10.2165/00002018-200427140-00004
   Garfall AL, 2015, NEW ENGL J MED, V373, P1040, DOI 10.1056/NEJMoa1504542
   Grupp SA, 2013, NEW ENGL J MED, V368, P1509, DOI 10.1056/NEJMoa1215134
   Haso W, 2013, BLOOD, V121, P1165, DOI 10.1182/blood-2012-06-438002
   Homann D, 2001, NAT MED, V7, P913, DOI 10.1038/90950
   Hudecek M, 2015, CANCER IMMUNOL RES, V3, P125, DOI 10.1158/2326-6066.CIR-14-0127
   Jonnalagadda M, 2015, MOL THER, V23, P757, DOI 10.1038/mt.2014.208
   Kalos M, 2011, SCI TRANSL MED, V3, DOI 10.1126/scitranslmed.3002842
   Kawalekar OU, 2016, IMMUNITY, V44, P712, DOI 10.1016/j.immuni.2016.02.023
   Kerkar SP, 2011, J IMMUNOTHER, V34, P343, DOI 10.1097/CJI.0b013e3182187600
   Klebanoff CA, 2006, IMMUNOL REV, V211, P214, DOI 10.1111/j.0105-2896.2006.00391.x
   Klebanoff CA, 2012, J IMMUNOTHER, V35, P651, DOI 10.1097/CJI.0b013e31827806e6
   Kochenderfer JN, 2017, MOL THER, V25, P2245, DOI 10.1016/j.ymthe.2017.07.004
   Kochenderfer JN, 2015, J CLIN ONCOL, V33, P540, DOI 10.1200/JCO.2014.56.2025
   Kochenderfer JN, 2010, BLOOD, V116, P3875, DOI 10.1182/blood-2010-01-265041
   Kochenderfer JN, 2009, J IMMUNOTHER, V32, P689, DOI 10.1097/CJI.0b013e3181ac6138
   Lee James, 2009, V506, P83, DOI 10.1007/978-1-59745-409-4_7
   Long AH, 2015, NAT MED, V21, P581, DOI 10.1038/nm.3838
   Ma JSY, 2016, P NATL ACAD SCI USA, V113, pE450, DOI 10.1073/pnas.1524193113
   Maude SL, 2018, NEW ENGL J MED, V378, P439, DOI 10.1056/NEJMoa1709866
   Maude SL, 2014, NEW ENGL J MED, V371, P1507, DOI 10.1056/NEJMoa1407222
   Milone MC, 2009, MOL THER, V17, P1453, DOI 10.1038/mt.2009.83
   MULLARD A, 2017, NAT REV DRUG DISCOV, V16, P669
   Neelapu SS, 2017, NEW ENGL J MED, V377, P2531, DOI 10.1056/NEJMoa1707447
   Paszkiewicz PJ, 2016, J CLIN INVEST, V126, P4262, DOI 10.1172/JCI84813
   Pepper M, 2011, NAT IMMUNOL, V12, P467, DOI 10.1038/ni.2038
   Porter DL, 2015, SCI TRANSL MED, V7, DOI 10.1126/scitranslmed.aac5415
   Rodgers DT, 2016, P NATL ACAD SCI USA, V113, pE459, DOI 10.1073/pnas.1524155113
   Sabatino M, 2016, BLOOD, V128, P519, DOI 10.1182/blood-2015-11-683847
   Sampson JH, 2014, CLIN CANCER RES, V20, P972, DOI 10.1158/1078-0432.CCR-13-0709
   Schietinger A, 2014, TRENDS IMMUNOL, V35, P51, DOI 10.1016/j.it.2013.10.001
   Straathof KC, 2005, BLOOD, V105, P4247, DOI 10.1182/blood-2004-11-4564
   Tammana S, 2010, HUM GENE THER, V21, P75, DOI 10.1089/hum.2009.122
   van der Stegen SJC, 2015, NAT REV DRUG DISCOV, V14, P499, DOI 10.1038/nrd4597
   Wang XL, 2016, BLOOD, V127, P2980, DOI 10.1182/blood-2015-12-686725
   Wherry EJ, 2003, NAT IMMUNOL, V4, P225, DOI 10.1038/ni889
   Zhang H, 2007, J IMMUNOL, V179, P4910, DOI 10.4049/jimmunol.179.7.4910
   Zhao ZG, 2015, CANCER CELL, V28, P415, DOI 10.1016/j.ccell.2015.09.004
   Zhong XS, 2010, MOL THER, V18, P413, DOI 10.1038/mt.2009.210
NR 50
TC 44
Z9 44
U1 0
U2 11
PU NATL ACAD SCIENCES
PI WASHINGTON
PA 2101 CONSTITUTION AVE NW, WASHINGTON, DC 20418 USA
SN 0027-8424
J9 P NATL ACAD SCI USA
JI Proc. Natl. Acad. Sci. U. S. A.
PD NOV 13
PY 2018
VL 115
IS 46
BP E10898
EP E10906
DI 10.1073/pnas.1810060115
PG 9
WC Multidisciplinary Sciences
SC Science & Technology - Other Topics
GA HA0XF
UT WOS:000449934400012
PM 30373813
OA hybrid, Green Published
DA 2021-10-28
ER

PT J
AU Hartmann, J
   Schussler-Lenz, M
   Bondanza, A
   Buchholz, CJ
AF Hartmann, Jessica
   Schuessler-Lenz, Martina
   Bondanza, Attilio
   Buchholz, Christian J.
TI Clinical development of CAR T cells-challenges and opportunities in
   translating innovative treatment concepts
SO EMBO MOLECULAR MEDICINE
LA English
DT Review
DE ATMPs; cancer; immunotherapy; regulatory issues; toxicities
ID CHIMERIC ANTIGEN RECEPTOR; B-CELL; PHASE-I; ADOPTIVE IMMUNOTHERAPY;
   ANTITUMOR-ACTIVITY; GENE-THERAPY; MALIGNANCIES; LYMPHOMA; CHEMOTHERAPY;
   TRIALS
AB Chimeric antigen receptor (CAR) T cell therapy, together with checkpoint inhibition, has been celebrated as a breakthrough technology due to the substantial benefit observed in clinical trials with patients suffering from relapsed or refractory B-cell malignancies. In this review, we provide a comprehensive overview of the clinical trials performed so far worldwide and analyze parameters such as targeted antigen and indication, CAR molecular design, CAR T cell manufacturing, anti-tumor activities, and related toxicities. More than 200 CAR T cell clinical trials have been initiated so far, most of which aim to treat lymphoma or leukemia patients using CD19-specific CARs. An increasing number of studies address solid tumors as well. Notably, not all clinical trials conducted so far have shown promising results. Indeed, in a few patients CAR T cell therapy resulted in severe adverse events with fatal outcome. Of note, less than 10% of the ongoing CAR T cell clinical trials are performed in Europe. Taking lead from our analysis, we discuss the problems and general hurdles preventing efficient clinical development of CAR T cells as well as opportunities, with a special focus on the European stage.
C1 [Hartmann, Jessica; Buchholz, Christian J.] Paul Ehrlich Inst, Mol Biotechnol & Gene Therapy, Langen, Germany.
   [Schuessler-Lenz, Martina] Paul Ehrlich Inst, Div Med Biotechnol, Langen, Germany.
   [Schuessler-Lenz, Martina; Buchholz, Christian J.] German Canc Consortium DKTK, Heidelberg, Germany.
   [Bondanza, Attilio] Osped San Raffaele, Innovat Immunotherapies, Milan, Italy.
RP Hartmann, J; Buchholz, CJ (corresponding author), Paul Ehrlich Inst, Mol Biotechnol & Gene Therapy, Langen, Germany.; Buchholz, CJ (corresponding author), German Canc Consortium DKTK, Heidelberg, Germany.
EM jessica.hartmann@pei.de; christian.buchholz@pei.de
RI Hartmann, Jessica/AAL-8849-2021
OI Hartmann, Jessica/0000-0001-9372-8954
FU European UnionEuropean Commission [667980]; LOEWE Center for Cell and
   Gene Therapy Frankfurt - Hessische Ministerium fur Wissenschaft und
   Kunst (HMWK) [III L 5-518/17.004]
FX This work was supported by grants from the European Union (Horizon 2020
   Framework Programme (H2020), CARAT [667980]) to A.B. and C.J.B., the
   LOEWE Center for Cell and Gene Therapy Frankfurt funded by the Hessische
   Ministerium fur Wissenschaft und Kunst (HMWK; funding reference number:
   III L 5-518/17.004 (2013)) to J.H. We thank Andrew Kaiser
   (Bergisch-Gladbach) for helpful discussions and suggestions.
CR Abou-El-Enein M, 2016, NAT BIOTECHNOL, V34, P231, DOI 10.1038/nbt.3492
   Ahmed N, 2015, J CLIN ONCOL, V33, P1688, DOI 10.1200/JCO.2014.58.0225
   Beatty GL, 2014, CANCER IMMUNOL RES, V2, P112, DOI 10.1158/2326-6066.CIR-13-0170
   Brentjens RJ, 2013, SCI TRANSL MED, V5, DOI 10.1126/scitranslmed.3005930
   Brentjens RJ, 2011, BLOOD, V118, P4817, DOI 10.1182/blood-2011-04-348540
   Brown CE, 2015, CLIN CANCER RES, V21, P4062, DOI 10.1158/1078-0432.CCR-15-0428
   Casucci M, 2013, BLOOD, V122, P3461, DOI 10.1182/blood-2013-04-493361
   Chmielewski M, 2015, EXPERT OPIN BIOL TH, V15, P1145, DOI 10.1517/14712598.2015.1046430
   Cicalese MP, 2015, HUM GENE THER, V26, P210, DOI 10.1089/hum.2015.047
   Cruz CRY, 2013, BLOOD, V122, P2965, DOI 10.1182/blood-2013-06-506741
   Dai HR, 2015, ONCOIMMUNOLOGY, V4, DOI 10.1080/2162402X.2015.1027469
   Davila ML, 2014, SCI TRANSL MED, V6, DOI 10.1126/scitranslmed.3008226
   DeFrancesco L, 2017, NAT BIOTECHNOL, V35, P6, DOI 10.1038/nbt0117-6b
   DeFrancesco L, 2016, NAT BIOTECHNOL, V34, P793, DOI 10.1038/nbt0816-793
   Duda GN, 2014, SCI TRANSL MED, V6, DOI 10.1126/scitranslmed.aaa0599
   Fesnak AD, 2016, NAT REV CANCER, V16, P566, DOI 10.1038/nrc.2016.97
   Fitzgerald JC, 2017, CRIT CARE MED, V45, pE124, DOI 10.1097/CCM.0000000000002053
   GRUPP SA, 2016, BLOOD, V128
   Han Q, 2016, J CELL IMMUNOTHER, V2, P28, DOI DOI 10.1016/J.JOCIT.2014.11.001
   Jensen MC, 2010, BIOL BLOOD MARROW TR, V16, P1245, DOI 10.1016/j.bbmt.2010.03.014
   Kantarjian H, 2017, NEW ENGL J MED, V376, P836, DOI 10.1056/NEJMoa1609783
   Katz SC, 2015, CLIN CANCER RES, V21, P3149, DOI 10.1158/1078-0432.CCR-14-1421
   Kebriaei P, 2016, J CLIN INVEST, V126, P3363, DOI 10.1172/JCI86721
   Kershaw MH, 2006, CLIN CANCER RES, V12, P6106, DOI 10.1158/1078-0432.CCR-06-1183
   Kochenderfer JN, 2015, J CLIN ONCOL, V33, P540, DOI 10.1200/JCO.2014.56.2025
   Kochenderfer JN, 2013, BLOOD, V122, P4129, DOI 10.1182/blood-2013-08-519413
   Kohn DB, 2010, CLIN IMMUNOL, V135, P247, DOI 10.1016/j.clim.2009.12.003
   Koneru M, 2015, J TRANSL MED, V13, DOI 10.1186/s12967-015-0460-x
   Lamers CH, 2006, J CLIN ONCOL, V24, P20, DOI DOI 10.1200/JCO.2006.05.9964
   Lee DW, 2015, LANCET, V385, P517, DOI 10.1016/S0140-6736(14)61403-3
   Locke FL, 2017, MOL THER, V25, P285, DOI 10.1016/j.ymthe.2016.10.020
   Louis CU, 2011, BLOOD, V118, P6050, DOI 10.1182/blood-2011-05-354449
   Maude SL, 2014, NEW ENGL J MED, V371, P1507, DOI 10.1056/NEJMoa1407222
   Mock U, 2016, CYTOTHERAPY, V18, P1002, DOI 10.1016/j.jcyt.2016.05.009
   Morgan RA, 2010, MOL THER, V18, P843, DOI 10.1038/mt.2010.24
   Mullard A, 2017, NAT REV DRUG DISCOV, V16, P226, DOI 10.1038/nrd.2017.57
   Neelapu SS, 2016, ASH 58 ANN M EXP
   Park JH, 2017, AACR ANN M 2017
   Park JR, 2007, MOL THER, V15, P825, DOI 10.1038/sj.mt.6300104
   Passweg JR, 2016, BONE MARROW TRANSPL, V51, P786, DOI 10.1038/bmt.2016.20
   Petrausch U, 2012, BMC CANCER, V12, DOI 10.1186/1471-2407-12-615
   Poirot L, 2015, CANCER RES, V75, P3853, DOI 10.1158/0008-5472.CAN-14-3321
   Porter DL, 2015, SCI TRANSL MED, V7, DOI 10.1126/scitranslmed.aac5415
   Priesner C, 2016, HUM GENE THER, V27, P860, DOI 10.1089/hum.2016.091
   Qasim W, 2017, SCI TRANSL MED, V9, DOI 10.1126/scitranslmed.aaj2013
   Ramos CA, 2016, J CLIN INVEST, V126, P2588, DOI 10.1172/JCI86000
   Renner M, 2015, ADV EXP MED BIOL, V871, P87, DOI 10.1007/978-3-319-18618-4_5
   Rietschel ET, 2015, SCI TRANSL MED, V7, DOI 10.1126/scitranslmed.aaa1470
   Sant M, 2010, BLOOD, V116, P3724, DOI 10.1182/blood-2010-05-282632
   Schimmer J, 2016, HUM GENE THER CL DEV, V27, P57, DOI 10.1089/humc.2016.29010.ind
   Till BG, 2008, BLOOD, V112, P2261, DOI 10.1182/blood-2007-12-128843
   Till BG, 2012, BLOOD, V119, P3940, DOI 10.1182/blood-2011-10-387969
   Turtle CJ, 2016, J CLIN INVEST, V126, P2123, DOI 10.1172/JCI85309
   Walker A, 2016, BIOCHEM SOC T, V44, P329, DOI 10.1042/BST20150240
   Wang XL, 2016, BLOOD, V127, P2980, DOI 10.1182/blood-2015-12-686725
   Wang Y, 2014, CLIN IMMUNOL, V155, P160, DOI 10.1016/j.clim.2014.10.002
   Whitmore KV, 2016, FRONT IMMUNOL, V7, DOI 10.3389/fimmu.2016.00314
   Xu Y, 2014, BLOOD, V123, P3750, DOI 10.1182/blood-2014-01-552174
   You FT, 2016, SCI CHINA LIFE SCI, V59, P386, DOI 10.1007/s11427-016-5024-7
   Zhang EH, 2017, J HEMATOL ONCOL, V10, DOI 10.1186/s13045-016-0379-6
   Zhang TF, 2015, ONCOTARGET, V6, P33961, DOI 10.18632/oncotarget.5582
   Zhang YJ, 2016, SCI CHINA LIFE SCI, V59, P379, DOI 10.1007/s11427-016-5035-4
   Zhao ZG, 2015, CANCER CELL, V28, P415, DOI 10.1016/j.ccell.2015.09.004
NR 63
TC 208
Z9 220
U1 2
U2 69
PU WILEY
PI HOBOKEN
PA 111 RIVER ST, HOBOKEN 07030-5774, NJ USA
SN 1757-4676
EI 1757-4684
J9 EMBO MOL MED
JI EMBO Mol. Med.
PD SEP
PY 2017
VL 9
IS 9
BP 1183
EP 1197
DI 10.15252/emmm.201607485
PG 15
WC Medicine, Research & Experimental
SC Research & Experimental Medicine
GA FF6JA
UT WOS:000409112900002
PM 28765140
OA gold, Green Published
HC Y
HP N
DA 2021-10-28
ER

PT J
AU Kulemzin, SV
   Chikaev, NA
   Volkova, OY
   Kuznetsova, VV
   Taranin, AV
   Gorchakov, AA
AF Kulemzin, S. V.
   Chikaev, N. A.
   Volkova, O. Y.
   Kuznetsova, V. V.
   Taranin, A. V.
   Gorchakov, A. A.
TI Modular Lentiviral Vector System for Chimeric Antigen Receptor Design
   Optimization
SO RUSSIAN JOURNAL OF BIOORGANIC CHEMISTRY
LA English
DT Article
DE chimeric antigen receptors; lentiviral vector constructs
ID MODIFIED T-CELLS; GROWTH-FACTOR RECEPTOR; NATURAL-KILLER-CELLS;
   CLINICAL-TRIAL; MESSENGER-RNA; GENE-TRANSFER; ON-TARGET; IMMUNOTHERAPY;
   THERAPY; MALIGNANCIES
AB The article reports the development of a collection of lentiviral vector constructs enabling time-efficient production and testing of different variants of chimeric antigen receptors (CAR). These artificial surface proteins make it possible to redirect the activity of immune cytotoxic T-cells towards cancer cells. Chimeric antigen receptors usually encompass four functional modules, namely, antigen recognition, flexible linker, transmembrane, and signal modules. The use of modules with different properties allows modulating the affinity and specificity of CAR interaction with target antigens, as well as intensity and quality of activation signaling, which determines the cytotoxic properties of CAR T-cells, as well as their proliferation rate and time of persistence in the organism. The proposed vector system make it possible to easily test various combinations of CAR modules while its being open to distribution allows the direct comparison of the results obtained by different scientific groups.
C1 [Kulemzin, S. V.; Chikaev, N. A.; Volkova, O. Y.; Kuznetsova, V. V.; Taranin, A. V.; Gorchakov, A. A.] Russian Acad Sci, Inst Mol & Cell Biol, Siberian Branch, Novosibirsk 630090, Russia.
   [Kuznetsova, V. V.; Taranin, A. V.; Gorchakov, A. A.] Novosibirsk State Univ, Novosibirsk 630090, Russia.
RP Gorchakov, AA (corresponding author), Russian Acad Sci, Inst Mol & Cell Biol, Siberian Branch, Novosibirsk 630090, Russia.; Gorchakov, AA (corresponding author), Novosibirsk State Univ, Novosibirsk 630090, Russia.
EM gorchakov@mcb.nsc.ru
RI CHIKAEV, NIKOLAY/Q-1049-2016; Taranin, Alexander/N-5136-2015; Gorchakov,
   Andrey A/N-5840-2015; Kulemzin, Sergey/N-7997-2015; Volkova, Olga
   Y/N-7971-2015
OI Taranin, Alexander/0000-0002-9184-4238; Gorchakov, Andrey
   A/0000-0003-2830-4236; Volkova, Olga Y/0000-0002-8329-7182; Kuznetsova,
   Valeriya/0000-0002-1329-4736; Kulemzin, Sergey/0000-0002-4706-623X
FU Russian Scientific FoundationRussian Science Foundation (RSF)
   [16-14-10237]; Russian Foundation for Basic ResearchRussian Foundation
   for Basic Research (RFBR) [15-04-05749]
FX The work was partly supported by the Russian Scientific Foundation
   (grant no. 16-14-10237) in part by producing and testing genetic
   constructs encoding scFv-CAR and by the Russian Foundation for Basic
   Research (grant no. 15-04-05749) in part by producing and testing
   genetic constructs encoding Fn3-CAR.
CR Abraham RT, 2004, NAT REV IMMUNOL, V4, P301, DOI 10.1038/nri1330
   Ahmed N, 2015, J CLIN ONCOL, V33, P1688, DOI 10.1200/JCO.2014.58.0225
   Alonso-Camino V, 2013, MOL THER-NUCL ACIDS, V2, DOI 10.1038/mtna.2013.19
   Beard R. E., 2014, J IMMUNOTHER CANC, V2, P2051
   Boissel L, 2012, LEUKEMIA LYMPHOMA, V53, P958, DOI 10.3109/10428194.2011.634048
   Boissel L, 2009, LEUKEMIA RES, V33, P1255, DOI 10.1016/j.leukres.2008.11.024
   Bridgeman JS, 2014, CLIN EXP IMMUNOL, V175, P258, DOI 10.1111/cei.12216
   Bridgeman JS, 2010, J IMMUNOL, V184, P6938, DOI 10.4049/jimmunol.0901766
   Bridgeman JS, 2010, CURR GENE THER, V10, P77
   Budde LE, 2013, PLOS ONE, V8, DOI 10.1371/journal.pone.0082742
   Bullain SS, 2009, J NEURO-ONCOL, V94, P373, DOI 10.1007/s11060-009-9889-1
   Carey BW, 2009, P NATL ACAD SCI USA, V106, P157, DOI 10.1073/pnas.0811426106
   Costello E, 2000, GENE THER, V7, P596, DOI 10.1038/sj.gt.3301135
   Cruz CRY, 2013, BLOOD, V122, P2965, DOI 10.1182/blood-2013-06-506741
   Deniger DC, 2015, PLOS ONE, V10, DOI 10.1371/journal.pone.0128151
   Duong CPM, 2013, PLOS ONE, V8, DOI 10.1371/journal.pone.0063037
   Emanuel SL, 2011, MABS-AUSTIN, V3, P38, DOI 10.4161/mabs.3.1.14168
   Forestell SP, 1996, J VIROL METHODS, V60, P171, DOI 10.1016/0166-0934(96)02052-6
   Frigault MJ, 2015, CANCER IMMUNOL RES, V3, P356, DOI 10.1158/2326-6066.CIR-14-0186
   Gargett T, 2014, FRONT PHARMACOL, V5, DOI 10.3389/fphar.2014.00235
   Getmanova EV, 2006, CHEM BIOL, V13, P549, DOI 10.1016/j.chembiol.2005.12.009
   GROSS G, 1989, P NATL ACAD SCI USA, V86, P10024, DOI 10.1073/pnas.86.24.10024
   Grupp SA, 2013, NEW ENGL J MED, V368, P1509, DOI 10.1056/NEJMoa1215134
   Hubner J, 2016, MOL THER, V24, P1216, DOI 10.1038/mt.2016.89
   Jamnani F. R., 2014, BIOCHIM BIOPHYS ACTA, V1, P378
   June CH, 2009, NAT REV IMMUNOL, V9, P704, DOI 10.1038/nri2635
   Kalos M, 2011, SCI TRANSL MED, V3, DOI 10.1126/scitranslmed.3002842
   Katz SC, 2015, CLIN CANCER RES, V21, P3149, DOI 10.1158/1078-0432.CCR-14-1421
   Knappskog S, 2007, J BIOTECHNOL, V128, P705, DOI 10.1016/j.jbiotec.2006.11.026
   Kochenderfer JN, 2013, BLOOD, V122, P4129, DOI 10.1182/blood-2013-08-519413
   Kochenderfer JN, 2012, BLOOD, V119, P2709, DOI 10.1182/blood-2011-10-384388
   Kochenderfer JN, 2010, BLOOD, V116, P4099, DOI 10.1182/blood-2010-04-281931
   Koehler P., 2012, ADV HEMATOL, V2012, P1
   Kolb HJ, 2008, BLOOD, V112, P4371, DOI 10.1182/blood-2008-03-077974
   Krug C, 2015, CANCER IMMUNOL IMMUN, V64, P1623, DOI 10.1007/s00262-015-1767-4
   Kutner RH, 2009, NAT PROTOC, V4, P495, DOI 10.1038/nprot.2009.22
   Lamers CHJ, 2013, MOL THER, V21, P904, DOI 10.1038/mt.2013.17
   Long AH, 2015, NAT MED, V21, P581, DOI 10.1038/nm.3838
   Louis CU, 2011, BLOOD, V118, P6050, DOI 10.1182/blood-2011-05-354449
   Maude SL, 2014, NEW ENGL J MED, V371, P1507, DOI 10.1056/NEJMoa1407222
   Maus MV, 2014, BLOOD, V123, P2625, DOI 10.1182/blood-2013-11-492231
   Morgan RA, 2010, MOL THER, V18, P843, DOI 10.1038/mt.2010.24
   Park JR, 2007, MOL THER, V15, P825, DOI 10.1038/sj.mt.6300104
   Pirie CM, 2011, J BIOL CHEM, V286, P4165, DOI 10.1074/jbc.M110.186973
   Porter DL, 2011, NEW ENGL J MED, V365, P725, DOI 10.1056/NEJMoa1103849
   Riet Tobias, 2013, Methods Mol Biol, V969, P187, DOI 10.1007/978-1-62703-260-5_12
   Rodgers DT, 2016, P NATL ACAD SCI USA, V113, pE459, DOI 10.1073/pnas.1524155113
   Roybal KT, 2016, CELL, V164, P770, DOI 10.1016/j.cell.2016.01.011
   Sadelain M, 2003, NAT REV CANCER, V3, P35, DOI 10.1038/nrc971
   Savoldo B, 2011, J CLIN INVEST, V121, P1822, DOI 10.1172/JCI46110
   Schreiber RD, 2011, SCIENCE, V331, P1565, DOI 10.1126/science.1203486
   Seliger B, 2008, J IMMUNOTOXICOL, V5, P361, DOI 10.1080/15476910802482870
   Shirasu N, 2012, J BIOMED BIOTECHNOL, DOI 10.1155/2012/853879
   Shirasu N, 2010, ANTICANCER RES, V30, P2731
   Singh H, 2015, CANCER GENE THER, V22, P95, DOI 10.1038/cgt.2014.69
   Singh H, 2013, PLOS ONE, V8, DOI 10.1371/journal.pone.0064138
   Suerth JD, 2016, J MOL MED, V94, P83, DOI 10.1007/s00109-015-1327-6
   Till BG, 2008, BLOOD, V112, P2261, DOI 10.1182/blood-2007-12-128843
   Topfer K, 2015, J IMMUNOL, V194, P3201, DOI 10.4049/jimmunol.1400330
   Vigna E, 2000, J GENE MED, V2, P308
   Wang H, 2009, CLIN CANCER RES, V15, P943, DOI 10.1158/1078-0432.CCR-08-2381
   WEIDEN PL, 1979, NEW ENGL J MED, V300, P1068, DOI 10.1056/NEJM197905103001902
   You FT, 2016, SCI CHINA LIFE SCI, V59, P386, DOI 10.1007/s11427-016-5024-7
   Zheng Z., 2012, J TRANSL MED, V10, P1479
   Zufferey R, 1997, NAT BIOTECHNOL, V15, P871, DOI 10.1038/nbt0997-871
NR 65
TC 1
Z9 1
U1 0
U2 4
PU MAIK NAUKA/INTERPERIODICA/SPRINGER
PI NEW YORK
PA 233 SPRING ST, NEW YORK, NY 10013-1578 USA
SN 1068-1620
EI 1608-330X
J9 RUSS J BIOORG CHEM+
JI Russ. J. Bioorg. Chem.
PD MAR
PY 2017
VL 43
IS 2
BP 107
EP 114
DI 10.1134/S1068162017020091
PG 8
WC Biochemistry & Molecular Biology; Chemistry, Organic
SC Biochemistry & Molecular Biology; Chemistry
GA ES7PS
UT WOS:000399743200002
DA 2021-10-28
ER

PT J
AU Gavriilaki, E
   Sakellari, I
   Gavriilaki, M
   Anagnostopoulos, A
AF Gavriilaki, Eleni
   Sakellari, Ioanna
   Gavriilaki, Maria
   Anagnostopoulos, Achilles
TI A New Era in Endothelial Injury Syndromes: Toxicity of CAR-T Cells and
   the Role of Immunity
SO INTERNATIONAL JOURNAL OF MOLECULAR SCIENCES
LA English
DT Review
DE CAR-T; endothelial injury syndrome; toxicity; complement; immunity
ID COMPLEMENT INHIBITOR ECULIZUMAB; HEPATIC VENOOCCLUSIVE DISEASE;
   MANNOSE-BINDING LECTIN; THROMBOTIC MICROANGIOPATHY; TRANSPLANTATION;
   ACTIVATION; BLOOD; THERAPY; PATHWAY; PROPHYLAXIS
AB Immunotherapy with chimeric antigen receptor T (CAR-T cells) has been recently approved for patients with relapsed/refractory B-lymphoproliferative neoplasms. Along with great efficacy in patients with poor prognosis, CAR-T cells have been also linked with novel toxicities in a significant portion of patients. Cytokine release syndrome (CRS) and neurotoxicity present with unique clinical phenotypes that have not been previously observed. Nevertheless, they share similar characteristics with endothelial injury syndromes developing post hematopoietic cell transplantation (HCT). Evolution in complement therapeutics has attracted renewed interest in these life-threatening syndromes, primarily concerning transplant-associated thrombotic microangiopathy (TA-TMA). The immune system emerges as a key player not only mediating cytokine responses but potentially contributing to endothelial injury in CAR-T cell toxicity. The interplay between complement, endothelial dysfunction, hypercoagulability, and inflammation seems to be a common denominator in these syndromes. As the indications for CAR-T cells and patient populations expand, there in an unmet clinical need of better understanding of the pathophysiology of CAR-T cell toxicity. Therefore, this review aims to provide state-of-the-art knowledge on cellular therapies in clinical practice (indications and toxicities), endothelial injury syndromes and immunity, as well as potential therapeutic targets.
C1 [Gavriilaki, Eleni; Sakellari, Ioanna; Anagnostopoulos, Achilles] G Papanicolaou Hosp, BMT Unit, Hematol Dept, Thessaloniki 57010, Greece.
   [Gavriilaki, Maria] Aristotle Univ Thessaloniki, AHEPA Hosp, Lab Clin Neurophysiol, Thessaloniki 54636, Greece.
RP Gavriilaki, E (corresponding author), G Papanicolaou Hosp, BMT Unit, Hematol Dept, Thessaloniki 57010, Greece.
EM elenicelli@yahoo.gr; ioannamarilena@gmail.com; mariagavri6@yahoo.gr;
   achanag@gmail.com
RI Gavriilaki, Maria/AAJ-9420-2020
OI Gavriilaki, Maria/0000-0002-1958-0063; Gavriilaki,
   Eleni/0000-0002-8883-8208
FU European Union (European Social Fund-ESF) through the Operational
   Programme "Human Resources Development, Education and Lifelong Learning
   2014-2020" through the State Scholarships Foundation [MIS 5033021]
FX This research is co-financed by Greece and the European Union (European
   Social Fund-ESF) through the Operational Programme "Human Resources
   Development, Education and Lifelong Learning 2014-2020" (MIS 5033021),
   enabled through the State Scholarships Foundation.
CR Abramson JS, 2018, J CLIN ONCOL, V36, DOI 10.1200/JCO.2018.36.15_suppl.7505
   Alvi RM, 2019, J AM COLL CARDIOL, V74, P3099, DOI 10.1016/j.jacc.2019.10.038
   Bachier CR, 2020, BIOL BLOOD MARROW TR, V26, pS25
   Batsis I, 2006, THROMB RES, V118, P611, DOI 10.1016/j.thromres.2005.10.010
   Bhatia S, 2007, BLOOD, V110, P3784, DOI 10.1182/blood-2007-03-082933
   Bishop MR, 2019, BLOOD ADV, V3, P2230, DOI 10.1182/bloodadvances.2019000151
   Bohl SR, 2017, BIOL BLOOD MARROW TR, V23, P2172, DOI 10.1016/j.bbmt.2017.08.019
   Brodsky RA, 2008, BLOOD, V111, P1840, DOI 10.1182/blood-2007-06-094136
   Brudno JN, 2019, BLOOD REV, V34, P45, DOI 10.1016/j.blre.2018.11.002
   BRUNHOUSE R, 1979, MOL IMMUNOL, V16, P907, DOI 10.1016/0161-5890(79)90089-0
   Bucalossi A, 2010, BIOL BLOOD MARROW TR, V16, P1749, DOI 10.1016/j.bbmt.2010.09.002
   Burwick RM, 2013, HYPERTENSION, V62, P1040, DOI 10.1161/HYPERTENSIONAHA.113.01420
   Carreras E, 2011, BONE MARROW TRANSPL, V46, P1495, DOI 10.1038/bmt.2011.65
   Changsirikulchai S, 2009, CLIN J AM SOC NEPHRO, V4, P345, DOI 10.2215/CJN.02070508
   CHAPITIS J, 1976, J EXP MED, V143, P241, DOI 10.1084/jem.143.2.241
   Chatzidimitriou D, 2010, J MED VIROL, V82, P528, DOI 10.1002/jmv.21696
   Chen HL, 2019, FRONT MED-PRC, V13, P610, DOI 10.1007/s11684-019-0714-8
   Chow EJ, 2014, BIOL BLOOD MARROW TR, V20, P794, DOI 10.1016/j.bbmt.2014.02.012
   Conway EM, 2018, BLOOD COAGUL FIBRIN, V29, P243, DOI 10.1097/MBC.0000000000000720
   Corbacioglu S, 2012, LANCET, V379, P1301, DOI 10.1016/S0140-6736(11)61938-7
   Cortes C, 2013, FRONT IMMUNOL, V3, DOI 10.3389/fimmu.2012.00412
   Davila ML, 2013, PLOS ONE, V8, DOI 10.1371/journal.pone.0061338
   de Fontbrune FS, 2015, TRANSPLANTATION, V99, P1953, DOI 10.1097/TP.0000000000000601
   Ferreira V.P., 2018, COMPLEMENT FACTSBOOK, P283, DOI DOI 10.1016/B978-0-12-810420-0.00027-4
   GAVRIILAKI E, 2020, BRIT J HAEMATOL 0523, DOI DOI 10.1172/JCI136094
   Gavriilaki E, 2020, BRIT J HAEMATOL, V189, pE227, DOI 10.1111/bjh.16783
   Gavriilaki E, 2020, THROMB HAEMOSTASIS, V120, P638, DOI [10.1055/s-0040-1702225., 10.1055/s-0040-1702225]
   Gavriilaki E, 2019, THROMB HAEMOSTASIS, V119, P1433, DOI 10.1055/s-0039-1692721
   Gavriilaki E, 2019, BLOOD REV, V35, P51, DOI 10.1016/j.blre.2019.03.003
   Gavriilaki E, 2019, FRONT IMMUNOL, V10, DOI 10.3389/fimmu.2019.00337
   Gavriilaki E, 2015, BLOOD, V125, P3637, DOI 10.1182/blood-2015-02-629683
   Gavriilaki M, 2019, ANN CLIN TRANSL NEUR, V6, P2037, DOI 10.1002/acn3.50909
   Gavriilaki M, 2019, STEM CELLS INT, V2019, DOI 10.1155/2019/5840286
   Geerlings MJ, 2018, CLIN GENET, V94, P330, DOI 10.1111/cge.13392
   Giavridis T, 2018, NAT MED, V24, P731, DOI 10.1038/s41591-018-0041-7
   Gkaliagkousi E, 2019, AM J HYPERTENS, V32, P1199, DOI 10.1093/ajh/hpz116
   Gkaliagkousi E, 2015, CURR HYPERTENS REP, V17, DOI 10.1007/s11906-015-0596-3
   Gloude NJ, 2017, BIOL BLOOD MARROW TR, V23, pS233, DOI 10.1016/j.bbmt.2016.12.459
   Gralinski LE, 2018, MBIO, V9, DOI 10.1128/mBio.01753-18
   Gratwohl A, 2008, BONE MARROW TRANSPL, V41, P687, DOI 10.1038/sj.bmt.1705956
   Gugliandolo A, 2019, J BIOL REG HOMEOS AG, V33, P1019
   Gust J, 2017, CANCER DISCOV, V7, P1404, DOI 10.1158/2159-8290.CD-17-0698
   HAEGER M, 1990, OBSTET GYNECOL, V76, P698
   Harboe M, 2008, J CELL MOL MED, V12, P1074, DOI 10.1111/j.1582-4934.2008.00350.x
   Hay KA, 2017, BLOOD, V130, P2295, DOI 10.1182/blood-2017-06-793141
   Heja D, 2012, P NATL ACAD SCI USA, V109, P10498, DOI 10.1073/pnas.1202588109
   Heying R, 1998, BONE MARROW TRANSPL, V21, P947, DOI 10.1038/sj.bmt.1701211
   Hill A, 2019, BLOOD, V134, DOI 10.1182/blood-2019-128929
   Hillmen P, 2006, NEW ENGL J MED, V355, P1233, DOI 10.1056/NEJMoa061648
   Ho VT, 2005, BIOL BLOOD MARROW TR, V11, P571, DOI 10.1016/j.bbmt.2005.06.001
   Hunter BD, 2019, JNCI-J NATL CANCER I, V111, P646, DOI 10.1093/jnci/djz017
   Jabbour EJ, 2018, CANCER-AM CANCER SOC, V124, P1722, DOI 10.1002/cncr.31249
   Jiang YT, 2018, EMERG MICROBES INFEC, V7, DOI 10.1038/s41426-018-0063-8
   Jodele S, 2020, BLOOD, V135, P1049, DOI 10.1182/blood.2019004218
   Jodele S, 2020, BLOOD ADV, V4, P1166, DOI 10.1182/bloodadvances.2020001515
   Jodele S, 2016, BIOL BLOOD MARROW TR, V22, P1337, DOI 10.1016/j.bbmt.2016.03.032
   Jodele S, 2016, BLOOD, V127, P989, DOI 10.1182/blood-2015-08-663435
   Jodele S, 2014, BLOOD, V124, P645, DOI 10.1182/blood-2014-03-564997
   June CH, 2018, NEW ENGL J MED, V379, P64, DOI 10.1056/NEJMra1706169
   Konar M, 2017, BLOOD, V130, P891, DOI 10.1182/blood-2017-05-781450
   Kulasekararaj A, 2019, BLOOD, V134, DOI 10.1182/blood-2019-128746
   Kulasekararaj A, 2019, BLOOD, V134, DOI 10.1182/blood-2019-124748
   Kulasekararaj AG, 2019, BLOOD, V133, P540, DOI 10.1182/blood-2018-09-876805
   Lambert J, 2019, HAEMATOLOGICA, V104, P113, DOI 10.3324/haematol.2018.188888
   Lee DW, 2019, BIOL BLOOD MARROW TR, V25, P625, DOI 10.1016/j.bbmt.2018.12.758
   Lee JW, 2019, BLOOD, V133, P530, DOI 10.1182/blood-2018-09-876136
   Lee YG, 2019, NAT COMMUN, V10, DOI 10.1038/s41467-019-10565-7
   Legendre CM, 2013, NEW ENGL J MED, V368, P2169, DOI 10.1056/NEJMoa1208981
   Levine BL, 2015, CANCER GENE THER, V22, P79, DOI 10.1038/cgt.2015.5
   Locke FL, 2019, LANCET ONCOL, V20, P31, DOI 10.1016/S1470-2045(18)30864-7
   Mastaglio S, 2020, CLIN IMMUNOL, V215, DOI 10.1016/j.clim.2020.108450
   Mastellos DC, 2018, SEMIN HEMATOL, V55, P167, DOI 10.1053/j.seminhematol.2018.02.002
   Mohty M, 2015, BONE MARROW TRANSPL, V50, P781, DOI 10.1038/bmt.2015.52
   Morgan BP, 2015, NAT REV DRUG DISCOV, V14, P857, DOI 10.1038/nrd4657
   Muller-Redetzky H, 2020, ANESTHESIOLOGY, V132, P795, DOI 10.1097/ALN.0000000000003149
   Nakamae H, 2006, AM J HEMATOL, V81, P525, DOI 10.1002/ajh.20648
   Neth O, 2000, INFECT IMMUN, V68, P688, DOI 10.1128/IAI.68.2.688-693.2000
   Nomura S, 2008, BIOL BLOOD MARROW TR, V14, P766, DOI 10.1016/j.bbmt.2008.04.005
   Norelli M, 2018, NAT MED, V24, P739, DOI 10.1038/s41591-018-0036-4
   Oikonomopoulou K, 2012, SEMIN IMMUNOPATHOL, V34, P151, DOI 10.1007/s00281-011-0280-x
   Osborne AJ, 2018, J IMMUNOL, V200, P2464, DOI 10.4049/jimmunol.1701695
   PANGBURN MK, 1983, ANN NY ACAD SCI, V421, P291, DOI 10.1111/j.1749-6632.1983.tb18116.x
   Picod A, 2018, BIOL BLOOD MARROW TR, V24, P1471, DOI 10.1016/j.bbmt.2018.02.015
   Pihusch V, 2006, TRANSPLANTATION, V81, P1405, DOI 10.1097/01.tp.0000209218.24916.ba
   PREISSNER KT, 1985, J IMMUNOL, V135, P445
   Qi JQ, 2017, ANN HEMATOL, V96, P1849, DOI 10.1007/s00277-017-3092-9
   Qin JS, 2020, J IMMUNOTHER, V43, P107, DOI 10.1097/CJI.0000000000000307
   Rambaldi AK, 2018, IMPROVED SURVIVAL FO
   Rathbone J, 2013, BMJ OPEN, V3, DOI 10.1136/bmjopen-2013-003573
   Rice J, 2019, CURR TREAT OPTION NE, V21, DOI 10.1007/s11940-019-0580-3
   Ricklin D, 2018, NAT REV NEPHROL, V14, P26, DOI 10.1038/nrneph.2017.156
   Risitano AM, 2019, BLOOD, V134, DOI 10.1182/blood-2019-124837
   Risitano AM, 2020, NAT REV IMMUNOL, V20, P343, DOI 10.1038/s41577-020-0320-7
   Rotz SJ, 2017, BLOOD ADV, V1, P1632, DOI 10.1182/bloodadvances.2017008250
   Saifuddin M, 2000, J GEN VIROL, V81, P949, DOI 10.1099/0022-1317-81-4-949
   Sakellari I, 2013, BONE MARROW TRANSPL, V48, P1329, DOI 10.1038/bmt.2013.55
   Sakellari I., 2010, NEW INSIGHTS HEMATOP, V9
   Sakellari I, 2019, J NEUROL, V266, P1960, DOI 10.1007/s00415-019-09372-3
   Sakellari I, 2018, J CLIN APHERESIS, V33, P654, DOI 10.1002/jca.21660
   Sakellari I, 2018, ANN HEMATOL, V97, P1987, DOI 10.1007/s00277-018-3383-9
   Sakellari I, 2017, CL LYMPH MYELOM LEUK, V17, P658, DOI 10.1016/j.clml.2017.06.008
   Sakellari I, 2017, CLIN TRANSPLANT, V31, DOI 10.1111/ctr.12921
   Salmon JE, 2011, PLOS MED, V8, DOI 10.1371/journal.pmed.1001013
   Santomasso BD, 2018, CANCER DISCOV, V8, P958, DOI 10.1158/2159-8290.CD-17-1319
   Schoettler M, 2019, BIOL BLOOD MARROW TR, V25, pE163, DOI 10.1016/j.bbmt.2018.12.840
   Schulthess D, 2021, BMJ EVID-BASED MED, V26, P98, DOI 10.1136/bmjebm-2019-111226
   Schuster SJ, 2019, NEW ENGL J MED, V380, P45, DOI 10.1056/NEJMoa1804980
   Schuster SJ, 2017, NEW ENGL J MED, V377, P2545, DOI 10.1056/NEJMoa1708566
   Shim K, 2020, WORLD J DIABETES, V11, P1, DOI 10.4239/wjd.v11.i1.1
   Singh AK, 2020, LANCET ONCOL, V21, pE168, DOI 10.1016/S1470-2045(19)30823-X
   Sostelly A, 2019, BLOOD, V134, DOI 10.1182/blood-2019-126911
   Uderzo C, 2006, TRANSPLANTATION, V82, P638, DOI 10.1097/01.tp.0000230373.82376.46
   Vasu S, 2016, BONE MARROW TRANSPL, V51, P1241, DOI 10.1038/bmt.2016.87
   Vaught AJ, 2018, JCI INSIGHT, V3, DOI 10.1172/jci.insight.99128
   Vaught AJ, 2016, EXP HEMATOL, V44, P390, DOI 10.1016/j.exphem.2016.01.005
   Willems E, 2010, BONE MARROW TRANSPL, V45, P689, DOI 10.1038/bmt.2009.230
   Winthrop KL, 2018, CLIN MICROBIOL INFEC, V24, pS21, DOI 10.1016/j.cmi.2018.02.002
   Wong RSM, 2018, BLOOD, V132, DOI 10.1182/blood-2018-99-110827
   Yang JT, 2011, ACTA NEUROCHIR, V153, P2197, DOI 10.1007/s00701-011-1122-2
   Yuan X, 2016, BLOOD, V128, DOI 10.1182/blood.V128.22.2431.2431
   Zhang QY, 2020, J IMMUNOL RES, V2020, DOI 10.1155/2020/1924379
   Zhang R, 2017, ONCOTARGET, V8, P23360, DOI 10.18632/oncotarget.15579
NR 122
TC 4
Z9 4
U1 0
U2 3
PU MDPI
PI BASEL
PA ST ALBAN-ANLAGE 66, CH-4052 BASEL, SWITZERLAND
EI 1422-0067
J9 INT J MOL SCI
JI Int. J. Mol. Sci.
PD JUN
PY 2020
VL 21
IS 11
AR 3886
DI 10.3390/ijms21113886
PG 16
WC Biochemistry & Molecular Biology; Chemistry, Multidisciplinary
SC Biochemistry & Molecular Biology; Chemistry
GA MC6ND
UT WOS:000543400300148
PM 32485958
OA gold, Green Published
DA 2021-10-28
ER

PT J
AU Chen, LT
   Mu, W
   Gu, J
   Xiao, M
   Huang, L
   Zheng, M
   Li, CR
   Xiao, Y
   Zhou, JF
   Long, XL
AF Chen, Liting
   Mu, Wei
   Gu, Jia
   Xiao, Min
   Huang, Liang
   Zheng, Miao
   Li, Chunrui
   Xiao, Yi
   Zhou, Jianfeng
   Long, Xiaolu
TI TP53-Mutated Circulating Tumor DNA for Disease Monitoring in Lymphoma
   Patients after CAR T Cell Therapy
SO DIAGNOSTICS
LA English
DT Article
DE non-Hodgkin's lymphoma; chimeric antigen receptor T cell therapy; TP53
   mutation; circulating tumor DNA; droplet digital PCR
ID TP53; MUTATIONS; PREDICT; FUTURE
AB Chimeric antigen receptor T (CAR T) cell immunotherapy has shown remarkable efficacy in non-Hodgkin's lymphoma (NHL) patients. Minimal residual disease (MRD) monitoring in NHL is essential after CAR T cell therapy, which can be achieved by monitoring circulating tumor DNA (ctDNA). The mutation of TP53 in NHL has been suggested to be associated with a poor prognosis. However, whether TP53-mutated ctDNA can be used as a biomarker remains undetermined. In this study, a total of 40 patients with mutated TP53 who received CAR T cell treatment were analyzed, and specific probes targeting 29 different TP53 mutation sites in the 40 patients were designed and verified. Then, the presence of TP53-mutated ctDNA in longitudinal plasma samples was tracked by droplet digital PCR. Patients were stratified into two groups, favorable or unfavorable, based on their highest ctDNA level using a MAF cutoff of 3.15% according to the ROC curve. The unfavorable group had significantly worse PFS than the favorable group (p < 0.001). Our results suggest that patients with mutated TP53 with a favorable ctDNA profile in the first trimester have better prognostic outcomes than patients with an unfavorable profile, and ctDNA can be a reliable predictor of the subsequent clinical outcome.
C1 [Chen, Liting; Mu, Wei; Gu, Jia; Xiao, Min; Huang, Liang; Zheng, Miao; Li, Chunrui; Xiao, Yi; Zhou, Jianfeng; Long, Xiaolu] Huazhong Univ Sci & Technol, Tongji Hosp, Dept Hematol, Tongji Med Coll, Wuhan 430030, Peoples R China.
RP Long, XL (corresponding author), Huazhong Univ Sci & Technol, Tongji Hosp, Dept Hematol, Tongji Med Coll, Wuhan 430030, Peoples R China.
EM ltchen@tjh.tjmu.edu.cn; muweicelltherapy@163.com;
   meilixinqing1936@163.com; xiaomin@tjh.tjmu.edu.cn;
   lhuang@tjh.tjmu.edu.cn; lyanlou@foxmail.com; cunrui5650@hust.edu.cn;
   yixiao@tjh.tjmu.edu.cn; jfzhou@tjh.tjmu.edu.cn;
   longxiaolu@tjh.tjmu.edu.cn
RI Chunrui, Li/AAY-7506-2021
OI Chunrui, Li/0000-0001-5134-7133; , yi/0000-0002-5085-1175
FU National Natural Science Foundation of ChinaNational Natural Science
   Foundation of China (NSFC) [81700160, 81974005, 81873444, 81830008]
FX This work was supported in part by the National Natural Science
   Foundation of China (No. 81700160 to Liting Chen), National Natural
   Science Foundation of China (No. 81974005 to Miao Zheng), National
   Natural Science Foundation of China (No. 81873444 to Yi Xiao) and
   National Natural Science Foundation of China (No. 81830008 to Jianfeng
   Zhou).
CR Baugh EH, 2018, CELL DEATH DIFFER, V25, P154, DOI 10.1038/cdd.2017.180
   Beaver JA, 2014, CLIN CANCER RES, V20, P2643, DOI 10.1158/1078-0432.CCR-13-2933
   Chasov V, 2020, FRONT ONCOL, V10, DOI 10.3389/fonc.2020.01460
   Cheson BD, 2002, SEMIN ONCOL, V29, P33, DOI 10.1053/sonc.2002.34878
   Choi Y, 2015, BIOINFORMATICS, V31, P2745, DOI 10.1093/bioinformatics/btv195
   Chow VA, 2018, BLOOD, V132, P777, DOI 10.1182/blood-2018-04-839217
   Fesnak AD, 2016, NAT REV CANCER, V16, P566, DOI 10.1038/nrc.2016.97
   Hagn F, 2011, NAT STRUCT MOL BIOL, V18, P1086, DOI 10.1038/nsmb.2114
   Hainaut P, 2000, ADV CANCER RES, V77, P81
   Halldorsdottir AM, 2011, LEUKEMIA, V25, P1904, DOI 10.1038/leu.2011.162
   Hay KA, 2017, DRUGS, V77, P237, DOI 10.1007/s40265-017-0690-8
   Huntington SF, 2015, J CLIN ONCOL, V33, P1467, DOI 10.1200/JCO.2014.58.5729
   Joerger AC, 2010, CSH PERSPECT BIOL, V2, DOI 10.1101/cshperspect.a000919
   Khalil DN, 2016, NAT REV CLIN ONCOL, V13, P273, DOI 10.1038/nrclinonc.2016.25
   Kurtz DM, 2015, BLOOD, V125, P3679, DOI 10.1182/blood-2015-03-635169
   Levine AJ, 2006, CELL DEATH DIFFER, V13, P1027, DOI 10.1038/sj.cdd.4401910
   Melani C, 2018, BEST PRACT RES CL HA, V31, P285, DOI 10.1016/j.beha.2018.07.004
   Postel M, 2018, EXPERT REV MOL DIAGN, V18, P7, DOI 10.1080/14737159.2018.1400384
   Rivas-Delgado A, 2021, CLIN CANCER RES, V27, P513, DOI 10.1158/1078-0432.CCR-20-2558
   Robles AI, 2010, CSH PERSPECT BIOL, V2, DOI 10.1101/cshperspect.a001016
   Roschewski M, 2016, BLOOD, V127, P3127, DOI 10.1182/blood-2016-03-635219
   Rossi D, 2017, BLOOD, V129, P1947, DOI 10.1182/blood-2016-05-719641
   Schwarzenbach H, 2011, NAT REV CANCER, V11, P426, DOI 10.1038/nrc3066
   Swerdlow SH, 2016, BLOOD, V127, P2375, DOI 10.1182/blood-2016-01-643569
   Voropaeva EN, 2017, MOL BIOL+, V51, P53, DOI 10.1134/S0026893316060224
   Wang N, 2020, BLOOD, V135, P17, DOI 10.1182/blood.2019000017
   Xu-Monette ZY, 2012, AUTOPHAGY, V8, P842, DOI 10.4161/auto.19703
   Xu-Monette ZY, 2012, BLOOD, V120, P3986, DOI 10.1182/blood-2012-05-433334
   Younes A, 2017, ANN ONCOL, V28, P1436, DOI 10.1093/annonc/mdx097
   Young KH, 2008, BLOOD, V112, P3088, DOI 10.1182/blood-2008-01-129783
   Zhong Q, 2011, LAB CHIP, V11, P2167, DOI 10.1039/c1lc20126c
NR 31
TC 0
Z9 0
U1 1
U2 1
PU MDPI
PI BASEL
PA ST ALBAN-ANLAGE 66, CH-4052 BASEL, SWITZERLAND
EI 2075-4418
J9 DIAGNOSTICS
JI Diagnostics
PD MAY
PY 2021
VL 11
IS 5
AR 844
DI 10.3390/diagnostics11050844
PG 16
WC Medicine, General & Internal
SC General & Internal Medicine
GA SH0DV
UT WOS:000653809600001
PM 34066756
OA Green Published, gold
DA 2021-10-28
ER

PT J
AU Jain, T
   Knezevic, A
   Pennisi, M
   Chen, YX
   Ruiz, JD
   Purdon, TJ
   Devlin, SM
   Smith, M
   Shah, GL
   Halton, E
   Diamonte, C
   Scordo, M
   Sauter, CS
   Mead, E
   Santomasso, BD
   Palomba, ML
   Batlevi, CW
   Maloy, MA
   Giralt, S
   Smith, E
   Brentjens, R
   Park, JH
   Perales, MA
   Mailankody, S
AF Jain, Tania
   Knezevic, Andrea
   Pennisi, Martina
   Chen, Yunxin
   Ruiz, Josel D.
   Purdon, Terence J.
   Devlin, Sean M.
   Smith, Melody
   Shah, Gunjan L.
   Halton, Elizabeth
   Diamonte, Claudia
   Scordo, Michael
   Sauter, Craig S.
   Mead, Elena
   Santomasso, Bianca D.
   Palomba, M. Lia
   Batlevi, Connie W.
   Maloy, Molly A.
   Giralt, Sergio
   Smith, Eric
   Brentjens, Renier
   Park, Jae H.
   Perales, Miguel-Angel
   Mailankody, Sham
TI Hematopoietic recovery in patients receiving chimeric antigen receptor
   T-cell therapy for hematologic malignancies
SO BLOOD ADVANCES
LA English
DT Article
ID MANAGEMENT
AB Factors contributing to hematopoietic recovery following chimeric antigen receptor (CAR) T-cell therapy have not been well studied. In an analysis of 83 patients with hematologic malignancies treated with CAR T-cell therapy, we describe patterns of hematopoietic recovery and evaluate potentially associated factors. We included patients who received axicabtagene ciloleucel (n = 30) or tisagenlecleucel (n = 10) for B-cell lymphoma, CD19-28z CAR T therapy for B-cell acute lymphoblastic leukemia (NCT01044069; n = 37), or B-cell maturation antigen targeting CAR T cells for multiple myeloma (NCT03070327; n = 6). Patients treated with CAR T cells who had not progressed, died, or received additional chemotherapy had "recovered" (per definition in Materials and methods section) hemoglobin, platelet, neutrophil, and white blood cell counts at rates of 61%, 51%, 33%, and 28% at month 1 postinfusion and 93%, 90%, 80%, and 59% at month 3 postinfusion, respectively. Univariate analysis showed that increasing grade of immune effector cell-associated neurological syndrome (ICANS), baseline cytopenias, CAR construct, and higher peak C-reactive protein or ferritin levels were statistically significantly associated with a lower likelihood of complete count recovery at 1 month; a similar trend was seen for cytokine release syndrome (CRS). After adjustment for baseline cytopenia and CAR construct, grade >= 3 CRS or ICANS remained significantly associated with the absence of complete count recovery at 1 month. Higher levels of vascular endothelial growth factor and macrophage-derived chemokines, although not statistically significant, were seen patients without complete count recovery at 1 month. This remains to be studied further in larger prospective studies.
C1 [Jain, Tania; Ruiz, Josel D.; Smith, Melody; Shah, Gunjan L.; Scordo, Michael; Sauter, Craig S.; Maloy, Molly A.; Giralt, Sergio; Perales, Miguel-Angel] Mem Sloan Kettering Canc Ctr, Adult Bone Marrow Transplant Serv, New York, NY 10065 USA.
   [Knezevic, Andrea; Devlin, Sean M.] Mem Sloan Kettering Canc Ctr, Dept Biostat & Epidemiol, New York, NY 10065 USA.
   [Pennisi, Martina] Univ Milan, Dept Oncol & Hematooncol, Milan, Italy.
   [Pennisi, Martina; Smith, Melody; Shah, Gunjan L.; Scordo, Michael; Sauter, Craig S.; Palomba, M. Lia; Batlevi, Connie W.; Giralt, Sergio; Smith, Eric; Brentjens, Renier; Park, Jae H.; Perales, Miguel-Angel; Mailankody, Sham] Mem Sloan Kettering Canc Ctr, Dept Med, New York, NY 10065 USA.
   [Chen, Yunxin; Purdon, Terence J.; Smith, Melody; Halton, Elizabeth; Diamonte, Claudia; Sauter, Craig S.; Palomba, M. Lia; Batlevi, Connie W.; Smith, Eric; Brentjens, Renier; Park, Jae H.; Mailankody, Sham] Mem Sloan Kettering Canc Ctr, Cellular Therapeut Ctr, Dept Med, New York, NY 10065 USA.
   [Chen, Yunxin] Singapore Gen Hosp, Dept Haematol, Singapore, Singapore.
   [Smith, Melody; Shah, Gunjan L.; Scordo, Michael; Sauter, Craig S.; Palomba, M. Lia; Batlevi, Connie W.; Giralt, Sergio; Smith, Eric; Brentjens, Renier; Park, Jae H.; Perales, Miguel-Angel; Mailankody, Sham] Weill Cornell Med Coll, Dept Med, New York, NY USA.
   [Mead, Elena] Mem Sloan Kettering Canc Ctr, Dept Anesthesiol & Crit Care Med, New York, NY 10065 USA.
   [Santomasso, Bianca D.] Mem Sloan Kettering Canc Ctr, Brain Tumor Serv, Dept Neurol, New York, NY 10065 USA.
   [Palomba, M. Lia; Batlevi, Connie W.] Mem Sloan Kettering Canc Ctr, Lymphoma Serv, New York, NY 10065 USA.
   [Smith, Eric; Mailankody, Sham] Mem Sloan Kettering Canc Ctr, Myeloma Serv, New York, NY 10065 USA.
   [Brentjens, Renier; Park, Jae H.] Mem Sloan Kettering Canc Ctr, Dept Med, Leukemia Serv, New York, NY 10065 USA.
RP Mailankody, S (corresponding author), Mem Sloan Kettering Canc Ctr, 1275 York Ave, New York, NY 10065 USA.
EM mailanks@mskcc.org
RI ; Jain, Tania/F-2784-2019
OI Shah, Gunjan/0000-0002-9977-0456; Jain, Tania/0000-0001-6854-773X; Chen,
   Yunxin/0000-0001-9039-3474; Knezevic, Andrea/0000-0002-0741-2150
FU National Institutes of Health, National Cancer Institute Cancer Center
   Support Grant [P30 CA008748]
FX This work was supported by National Institutes of Health, National
   Cancer Institute Cancer Center Support Grant P30 CA008748 (to Memorial
   Sloan Kettering Cancer Center).
CR Brentjens RJ, 2013, SCI TRANSL MED, V5, DOI 10.1126/scitranslmed.3005930
   Chong EA, 2019, HEMATOL ONCOL, V37, P137, DOI DOI 10.1002/hon.96_2629
   Cordeiro A, 2020, BIOL BLOOD MARROW TR, V26, P26, DOI 10.1016/j.bbmt.2019.08.003
   Davila ML, 2014, SCI TRANSL MED, V6, DOI 10.1126/scitranslmed.3008226
   Fried S, 2019, BONE MARROW TRANSPL, V54, P1643, DOI 10.1038/s41409-019-0487-3
   Gregory T, 2018, BLOOD, V132, DOI 10.1182/blood-2018-99-111419
   Gust J, 2017, CANCER DISCOV, V7, P1404, DOI 10.1158/2159-8290.CD-17-0698
   Hay KA, 2017, BLOOD, V130, P2295, DOI 10.1182/blood-2017-06-793141
   Jain T, 2019, BIOL BLOOD MARROW TR, V25, P2305, DOI 10.1016/j.bbmt.2019.08.015
   Jain T, 2019, LEUKEMIA, V33, P2540, DOI 10.1038/s41375-019-0476-y
   Jain T, 2018, BLOOD ADV, V2, P3393, DOI 10.1182/bloodadvances.2018020198
   Kansagra Ankit J, 2019, Biol Blood Marrow Transplant, V25, pe76, DOI 10.1016/j.bbmt.2018.12.068
   Lee DW, 2019, BIOL BLOOD MARROW TR, V25, P625, DOI 10.1016/j.bbmt.2018.12.758
   Lee DW, 2015, LANCET, V385, P517, DOI 10.1016/S0140-6736(14)61403-3
   Locke FL, 2019, LANCET ONCOL, V20, P31, DOI 10.1016/S1470-2045(18)30864-7
   Madduri D, 2019, BLOOD S1, V134
   Mailankody S, 2018, BLOOD S1, V132
   Maude SL, 2018, NEW ENGL J MED, V378, P439, DOI 10.1056/NEJMoa1709866
   Neelapu SS, 2017, NEW ENGL J MED, V377, P2531, DOI 10.1056/NEJMoa1707447
   Neelapu SS, 2018, NAT REV CLIN ONCOL, V15, P47, DOI 10.1038/nrclinonc.2017.148
   Park JH, 2018, CLIN INFECT DIS, V67, P533, DOI 10.1093/cid/ciy152
   Park JH, 2018, NEW ENGL J MED, V378, P449, DOI 10.1056/NEJMoa1709919
   Pennisi M, 2020, BLOOD ADV, V4, P676, DOI 10.1182/bloodadvances.2019000952
   Raje N, 2019, NEW ENGL J MED, V380, P1726, DOI 10.1056/NEJMoa1817226
   Schuster SJ, 2019, NEW ENGL J MED, V380, P45, DOI 10.1056/NEJMoa1804980
   Shah N, 2018, BLOOD S1, V132
   Sharma P, 2018, J CLIN ONCOL, V36, DOI 10.1200/JCO.2018.36.15_suppl.1018
   Shimabukuro-Vornhagen A, 2018, J IMMUNOTHER CANCER, V6, DOI 10.1186/s40425-018-0343-9
   Smith EL, 2019, CANCER IMMUNOL RES, V7, P1047, DOI 10.1158/2326-6066.CIR-18-0551
   Smith EL, 2018, MOL THER, V26, P1447, DOI 10.1016/j.ymthe.2018.03.016
   Vardi Y, 2001, BIOMETRIKA, V88, P949, DOI 10.1093/biomet/88.4.949
   Vora SB, 2020, OPEN FORUM INFECT DI, V7, DOI 10.1093/ofid/ofaa121
   Wudhikarn K, 2020, BIOL BLOOD MARROW TR, V26, pS326
   Xu J, 2019, P NATL ACAD SCI USA, V116, P9543, DOI 10.1073/pnas.1819745116
   Zhao WH, 2018, J HEMATOL ONCOL, V11, DOI 10.1186/s13045-018-0681-6
NR 35
TC 25
Z9 25
U1 1
U2 1
PU AMER SOC HEMATOLOGY
PI WASHINGTON
PA 2021 L ST NW, SUITE 900, WASHINGTON, DC 20036 USA
SN 2473-9529
EI 2473-9537
J9 BLOOD ADV
JI Blood Adv.
PD AUG 11
PY 2020
VL 4
IS 15
BP 3776
EP 3787
DI 10.1182/bloodadvances.2020002509
PG 12
WC Hematology
SC Hematology
GA NA8UX
UT WOS:000560095100034
PM 32780846
OA Green Published, gold
DA 2021-10-28
ER

PT J
AU Deng, CW
   Zhao, JJ
   Zhou, SX
   Dong, JB
   Cao, JX
   Gao, JS
   Bai, Y
   Deng, HK
AF Deng, Changwen
   Zhao, Jingjing
   Zhou, Shixin
   Dong, Jiebin
   Cao, Jixiang
   Gao, Junshuang
   Bai, Yun
   Deng, Hongkui
TI The Vascular Disrupting Agent CA4P Improves the Antitumor Efficacy of
   CAR-T Cells in Preclinical Models of Solid Human Tumors
SO MOLECULAR THERAPY
LA English
DT Article
ID COMBRETASTATIN A-4 PHOSPHATE; TARGETING AGENT; IFN-GAMMA; CANCER;
   CHALLENGES; THERAPY; ENHANCE; GROWTH; NORMALIZATION; PROGRESSION
AB Chimeric antigen receptor (CAR) T cell therapy remains relatively ineffective against solid tumors due to inadequate infiltration and in vivo expansion of CAR-T cells. Unlike hematological malignancies, solid tumors have vascular barriers that hinder CAR-T cells from reaching the tumor site. Here, we demonstrated that combretastatin A-4 phosphate (CA4P), a vascular disrupting agent (VDA), can significantly improve the infiltration ability of CAR-T cells in solid tumors as evidenced by elevated levels of IFN-gamma. Moreover, combined treatment with CA4P and CAR-T cells greatly increased the therapeutic efficiency of the CAR-T cells in subcutaneous ovarian cancer mouse xenograft models and patient-derived xenograft (PDX) models of colon and ovarian carcinoma. Our findings highlight CA4P as an effective antitumor agent candidate for combination with CAR-T cells in clinical applications to treat solid tumors.
C1 [Deng, Changwen; Zhao, Jingjing; Zhou, Shixin; Dong, Jiebin; Cao, Jixiang; Gao, Junshuang; Bai, Yun; Deng, Hongkui] Peking Univ, Hlth Sci Ctr, State Key Lab Nat & Biomimet Drugs, Dept Cell Biol,Sch Basic Med Sci, Beijing 100191, Peoples R China.
   [Deng, Changwen; Zhao, Jingjing; Zhou, Shixin; Dong, Jiebin; Cao, Jixiang; Gao, Junshuang; Bai, Yun; Deng, Hongkui] Peking Univ, Hlth Sci Ctr, State Key Lab Nat & Biomimet Drugs, Stem Cell Res Ctr,Sch Basic Med Sci, Beijing 100191, Peoples R China.
   [Deng, Hongkui] Peking Univ, Peking Tsinghua Ctr Life Sci, Coll Life Sci, MOE Key Lab Cell Proliferat & Differentiat, Beijing 100191, Peoples R China.
   [Deng, Hongkui] Peking Univ, Shenzhen Grad Sch, Key Lab Chem Genom, Shenzhen Stem Cell Engn Lab, Shenzhen 518055, Peoples R China.
RP Bai, Y; Deng, HK (corresponding author), Peking Univ, Hlth Sci Ctr, State Key Lab Nat & Biomimet Drugs, Dept Cell Biol,Sch Basic Med Sci, Beijing 100191, Peoples R China.; Bai, Y; Deng, HK (corresponding author), Peking Univ, Hlth Sci Ctr, State Key Lab Nat & Biomimet Drugs, Stem Cell Res Ctr,Sch Basic Med Sci, Beijing 100191, Peoples R China.
EM baiyun@bjmu.edu.cn; hongkui_deng@pku.edu.cn
FU Beijing Science and Technology Major Project [D171100000517004];
   National Natural Science Foundation of ChinaNational Natural Science
   Foundation of China (NSFC) [31521004, 81874166]; National Science and
   Technology Support Project [2014BAI02B01]; National High Technology
   Research and Development Program of ChinaNational High Technology
   Research and Development Program of China [2013ZX10001003003]; Guangdong
   Innovative and Entrepreneurial Research Team Program [2014ZT05S216];
   Science and Technology Planning Project of Guangdong Province
   [2014B020226001]; Science and Technology Program of Guangzhou
   [2016B030232001]; Peking University Clinical Medicine + X Special
   Project [PKU2017LCX10]; Ministry of Education of China (111 Project);
   BeiHao Stem Cell and Regenerative Medicine Translational Research
   Institute
FX We thank Chunping Lv, Dan Zhao, Honggang Li, Shen Zheng, and Zhen Liu
   for technical assistance. We thank Jun Xu, Huangfan Xie, Weifeng Lai,
   and Xiaopeng Li for assistance with the written manuscript. This work
   was supported by the Beijing Science and Technology Major Project
   (D171100000517004), the National Natural Science Foundation of China
   (31521004 and 81874166), the National Science and Technology Support
   Project (2014BAI02B01), the National High Technology Research and
   Development Program of China (2013ZX10001003003), the Guangdong
   Innovative and Entrepreneurial Research Team Program (2014ZT05S216), the
   Science and Technology Planning Project of Guangdong Province
   (2014B020226001), the Science and Technology Program of Guangzhou
   (2016B030232001), the Peking University Clinical Medicine + X Special
   Project (PKU2017LCX10), and the Ministry of Education of China (111
   Project). This work was supported in part by a grant from BeiHao Stem
   Cell and Regenerative Medicine Translational Research Institute.
CR Abiko K, 2015, BRIT J CANCER, V112, P1501, DOI 10.1038/bjc.2015.101
   Badn W, 2006, CLIN CANCER RES, V12, P4714, DOI 10.1158/1078-0432.CCR-05-2807
   Beatty GL, 2016, PHARMACOL THERAPEUT, V166, P30, DOI 10.1016/j.pharmthera.2016.06.010
   Beauregard DA, 2001, CANCER RES, V61, P6811
   Becker JC, 2013, CANCER IMMUNOL IMMUN, V62, P1137, DOI 10.1007/s00262-013-1434-6
   Bergers G, 2008, NAT REV CANCER, V8, P592, DOI 10.1038/nrc2442
   Carmeliet P, 2011, NAT REV DRUG DISCOV, V10, P417, DOI 10.1038/nrd3455
   Carmeliet P, 2011, NATURE, V473, P298, DOI 10.1038/nature10144
   Chinnasamy D, 2010, J CLIN INVEST, V120, P3953, DOI 10.1172/JCI43490
   Dark GG, 1997, CANCER RES, V57, P1829
   Davenport AJ, 2015, CANCER IMMUNOL RES, V3, P483, DOI 10.1158/2326-6066.CIR-15-0048
   Dickson PV, 2007, CLIN CANCER RES, V13, P3942, DOI 10.1158/1078-0432.CCR-07-0278
   Eyquem J, 2017, NATURE, V543, P113, DOI 10.1038/nature21405
   Ferrara N, 2016, NAT REV DRUG DISCOV, V15, P385, DOI 10.1038/nrd.2015.17
   Grosios K, 1999, BRIT J CANCER, V81, P1318, DOI 10.1038/sj.bjc.6692174
   Hartmann J, 2017, EMBO MOL MED, V9, P1183, DOI 10.15252/emmm.201607485
   Huang YH, 2013, CANCER RES, V73, P2943, DOI 10.1158/0008-5472.CAN-12-4354
   Huang YH, 2012, P NATL ACAD SCI USA, V109, P17561, DOI 10.1073/pnas.1215397109
   Jain RK, 2014, CANCER CELL, V26, P605, DOI 10.1016/j.ccell.2014.10.006
   Jayson GC, 2012, NAT REV CLIN ONCOL, V9, P297, DOI 10.1038/nrclinonc.2012.8
   Kakarla S, 2014, CANCER J, V20, P151, DOI 10.1097/PPO.0000000000000032
   Kammertoens T, 2017, NATURE, V545, P98, DOI 10.1038/nature22311
   Kanthou C, 2002, BLOOD, V99, P2060, DOI 10.1182/blood.V99.6.2060
   Lu Y, 2009, J IMMUNOL, V183, P6413, DOI 10.4049/jimmunol.0901073
   Martinez M, 2019, FRONT IMMUNOL, V10, DOI 10.3389/fimmu.2019.00128
   Mirzaei HR, 2017, FRONT IMMUNOL, V8, DOI 10.3389/fimmu.2017.01850
   Pan JH, 2019, FRONT IMMUNOL, V10, DOI 10.3389/fimmu.2019.00006
   Potente M, 2011, CELL, V146, P873, DOI 10.1016/j.cell.2011.08.039
   Rustin GJ, 2010, BRIT J CANCER, V102, P1355, DOI 10.1038/sj.bjc.6605650
   Sadelain M, 2017, NATURE, V545, P423, DOI 10.1038/nature22395
   Sengupta S, 2005, NATURE, V436, P568, DOI 10.1038/nature03794
   Shojaei F, 2012, CANCER LETT, V320, P130, DOI 10.1016/j.canlet.2012.03.008
   Shrimali RK, 2010, CANCER RES, V70, P6171, DOI 10.1158/0008-5472.CAN-10-0153
   Shum T, 2017, CANCER DISCOV, V7, P1238, DOI 10.1158/2159-8290.CD-17-0538
   Siemann DW, 2011, CANCER TREAT REV, V37, P63, DOI 10.1016/j.ctrv.2010.05.001
   Siemann DW, 2005, CLIN CANCER RES, V11, P416
   Sjogren HO, 1997, IMMUNOTECHNOLOGY, V3, P161, DOI 10.1016/S1380-2933(97)00015-8
   Sun Qiang, 2018, Oncotarget, V9, P13694, DOI 10.18632/oncotarget.24122
   Teng RD, 2019, J IMMUNOTHER, V42, P33, DOI 10.1097/CJI.0000000000000251
   Tozer GM, 1999, CANCER RES, V59, P1626
   Vignali D, 2017, CYTOKINE GROWTH F R, V36, P107, DOI 10.1016/j.cytogfr.2017.06.009
   Vincent L, 2005, J CLIN INVEST, V115, P2992, DOI 10.1172/JCI24586
   Waldner H, 2009, AUTOIMMUN REV, V8, P400, DOI 10.1016/j.autrev.2008.12.019
   Wallin JJ, 2016, NAT COMMUN, V7, DOI 10.1038/ncomms12624
   WOODS JA, 1995, BRIT J CANCER, V71, P705, DOI 10.1038/bjc.1995.138
   Yip A, 2018, NAT REV DRUG DISCOV, V17, P161, DOI 10.1038/nrd.2017.266
   Yu SN, 2017, J HEMATOL ONCOL, V10, DOI 10.1186/s13045-017-0444-9
   Zhang XH, 2017, INT J CLIN ONCOL, V22, P1026, DOI 10.1007/s10147-017-1161-7
NR 48
TC 9
Z9 10
U1 4
U2 34
PU CELL PRESS
PI CAMBRIDGE
PA 50 HAMPSHIRE ST, FLOOR 5, CAMBRIDGE, MA 02139 USA
SN 1525-0016
EI 1525-0024
J9 MOL THER
JI Mol. Ther.
PD JAN 8
PY 2020
VL 28
IS 1
BP 75
EP 88
DI 10.1016/j.ymthe.2019.10.010
PG 14
WC Biotechnology & Applied Microbiology; Genetics & Heredity; Medicine,
   Research & Experimental
SC Biotechnology & Applied Microbiology; Genetics & Heredity; Research &
   Experimental Medicine
GA KB0QG
UT WOS:000506204400009
PM 31672285
OA hybrid, Green Published
DA 2021-10-28
ER

PT J
AU Roussel, X
   Daguindau, E
   Berceanu, A
   Desbrosses, Y
   Warda, W
   da Rocha, MN
   Trad, R
   Deconinck, E
   Deschamps, M
   Ferrand, C
AF Roussel, Xavier
   Daguindau, Etienne
   Berceanu, Ana
   Desbrosses, Yohan
   Warda, Walid
   Neto da Rocha, Mathieu
   Trad, Rim
   Deconinck, Eric
   Deschamps, Marina
   Ferrand, Christophe
TI Acute Myeloid Leukemia: From Biology to Clinical Practices Through
   Development and Pre-Clinical Therapeutics
SO FRONTIERS IN ONCOLOGY
LA English
DT Review
DE acute myeloid leukemia; immunotherapies; CAR T cells; management;
   clinical trials
ID HEMATOPOIETIC-CELL TRANSPLANTATION; CAR-T-CELL; 1ST COMPLETE REMISSION;
   STEM-CELLS; GEMTUZUMAB OZOGAMICIN; BONE-MARROW; MYELODYSPLASTIC
   SYNDROMES; DIFFERENTIATION PATHWAY; CONDITIONING REGIMENS; STANDARD
   THERAPY
AB Recent studies have provided several insights into acute myeloid leukemia. Studies based on molecular biology have identified eight functional mutations involved in leukemogenesis, including driver and passenger mutations. Insight into Leukemia stem cells (LSCs) and assessment of cell surface markers have enabled characterization of LSCs from hematopoietic stem and progenitor cells. Clonal evolution has been described as having an effect similar to that of microenvironment alterations. Such biological findings have enabled the development of new targeted drugs, including drug inhibitors and monoclonal antibodies with blockage functions. Some recently approved targeted drugs have resulted in new therapeutic strategies that enhance standard intensive chemotherapy regimens as well as supportive care regimens. Besides the progress made in adoptive immunotherapy, since allogenic hematopoietic stem cell transplantation enabled the development of new T-cell transfer therapies, such as chimeric antigen receptor T-cell and transgenic TCR T-cell engineering, new promising strategies that are investigated.
C1 [Roussel, Xavier; Daguindau, Etienne; Warda, Walid; Neto da Rocha, Mathieu; Trad, Rim; Deconinck, Eric; Deschamps, Marina; Ferrand, Christophe] Univ Bourgogne Franche Comte, INSERM, EFS BFC, RIGHT,UMR1098, Besancon, France.
   [Roussel, Xavier; Daguindau, Etienne; Berceanu, Ana; Desbrosses, Yohan; Deconinck, Eric] Univ Hosp Besancon, Dept Hematol, Besancon, France.
RP Ferrand, C (corresponding author), Univ Bourgogne Franche Comte, INSERM, EFS BFC, RIGHT,UMR1098, Besancon, France.
EM christophe.ferrand@efs.sante.fr
RI DECONINCK, ERIC/AAF-3647-2021
OI DECONINCK, ERIC/0000-0002-6006-8088
FU Association "Nausicaa combat sa Leucemie"; SFGMTC/AssociationCapucine
   Grant [2013-AO2]; MiMedi project - BPI France [DOS0060162/00]; EU
   through the European Regional Development Fund of the Region BFC
   [FC0013440]; French Blood Center (EFS, DRVI) grant 2018; French Blood
   Center (EFS, DRVI) grant 2019
FX Association "Nausicaa combat sa Leucemie" (non profit association 1901);
   Gift 2017-03, 2018 and 2019. SFGMTC/AssociationCapucine Grant 2013-AO2.
   Supported by the MiMedi project funded by BPI France (no. DOS0060162/00)
   and the EU through the European Regional Development Fund of the Region
   BFC (no. FC0013440). French Blood Center (EFS, DRVI) grants 2018 and
   2019.
CR Abu Alex A, 2018, FRONT IMMUNOL, V9, DOI 10.3389/fimmu.2018.01357
   Adams S., 2019, HEMASPHERE, V3, pe53, DOI [10.1097/01.HS9.0000559020.72361.fa, DOI 10.1097/01.HS9.0000559020.72361.FA]
   Agerstam H, 2016, BLOOD, V128, P2683, DOI 10.1182/blood-2015-11-679985
   Agerstam H, 2015, P NATL ACAD SCI USA, V112, P10786, DOI 10.1073/pnas.1422749112
   Al-Mawali A, 2016, J HEMATOL ONCOL, V9, DOI 10.1186/s13045-016-0292-z
   Amatangelo MD, 2017, BLOOD, V130, P732, DOI 10.1182/blood-2017-04-779447
   Anguille S, 2017, BLOOD, V130, P1713, DOI 10.1182/blood-2017-04-780155
   Antar AI, 2020, LEUKEMIA, V34, P682, DOI 10.1038/s41375-019-0694-3
   Appelbaum FR, 2019, BEST PRACT RES CL HA, V32, DOI 10.1016/j.beha.2019.101109
   Appelbaum FR, 2017, BLOOD, V130, P2373, DOI 10.1182/blood-2017-09-797712
   Arber DA, 2016, BLOOD, V127, P2391, DOI 10.1182/blood-2016-03-643544
   Arcangeli S, 2017, MOL THER, V25, P1933, DOI 10.1016/j.ymthe.2017.04.017
   Askmyr M, 2013, BLOOD, V121, P3709, DOI 10.1182/blood-2012-09-458935
   Barrett AJ, 2020, BRIT J HAEMATOL, V188, P147, DOI 10.1111/bjh.16310
   Barreyro L, 2012, BLOOD, V120, P1290, DOI 10.1182/blood-2012-01-404699
   Baumeister SH, 2019, CANCER IMMUNOL RES, V7, P100, DOI 10.1158/2326-6066.CIR-18-0307
   Bazarbachi A, 2020, HAEMATOLOGICA, V105, P1507, DOI 10.3324/haematol.2019.243410
   Becker PS, 2014, BLOOD, V124, P386, DOI DOI 10.1182/blood.V124.21.386.386
   Bene MC, 2011, LEUKEMIA, V25, P567, DOI 10.1038/leu.2010.312
   Berthon C, 2016, LANCET HAEMATOL, V3, pE186, DOI 10.1016/S2352-3026(15)00247-1
   Bewersdorf JP, 2019, EXPERT REV ANTICANC, V19, P393, DOI 10.1080/14737140.2019.1589374
   Biernacki MA, 2020, FRONT IMMUNOL, V11, DOI 10.3389/fimmu.2020.00121
   Bonte S, 2020, ONCOIMMUNOLOGY, V9, DOI 10.1080/2162402X.2020.1727078
   Borrega JG, 2019, HEMASPHERE, V3, DOI 10.1097/HS9.0000000000000191
   Borst J, 2018, NAT REV IMMUNOL, V18, P635, DOI 10.1038/s41577-018-0044-0
   Bose S, 2019, HEMASPHERE, V3, P97, DOI DOI 10.1097/01.HS9.0000559376.17429.23
   Boutzen H, 2016, J EXP MED, V213, P483, DOI 10.1084/jem.20150736
   Braciak TA, 2018, ONCOIMMUNOLOGY, V7, DOI 10.1080/2162402X.2018.1472195
   Brikos C, 2007, MOL CELL PROTEOMICS, V6, P1551, DOI 10.1074/mcp.M600455-MCP200
   Bruck O, 2020, BLOOD ADV, V4, P274, DOI 10.1182/bloodadvances.2019000792
   Brunetti L, 2018, CANCER CELL, V34, P499, DOI 10.1016/j.ccell.2018.08.005
   Buckley SA, 2017, HAEMATOLOGICA, V102, P865, DOI 10.3324/haematol.2016.159343
   Bullinger L, 2017, J CLIN ONCOL, V35, P934, DOI 10.1200/JCO.2016.71.2208
   Bunse L, 2018, NAT MED, V24, P1192, DOI 10.1038/s41591-018-0095-6
   BURCHERT A, 2018, BLOOD S, V132, DOI DOI 10.1182/BLOOD-2018-99-112614
   Burnett AK, 2013, J CLIN ONCOL, V31, P3360, DOI 10.1200/JCO.2012.47.4874
   Buteyn NJ, 2018, INT IMMUNOL, V30, P375, DOI 10.1093/intimm/dxy040
   Castaigne S, 2012, LANCET, V379, P1508, DOI 10.1016/S0140-6736(12)60485-1
   Celik H, 2020, BLOOD ADV, V4, P367, DOI 10.1182/bloodadvances.2019001124
   Chapuis AG, 2019, NAT MED, V25, P1064, DOI 10.1038/s41591-019-0472-9
   Chaturvedi A, 2016, LEUKEMIA, V30, P1708, DOI 10.1038/leu.2016.71
   Christopher MJ, 2018, NEW ENGL J MED, V379, P2330, DOI 10.1056/NEJMoa1808777
   Chung SS, 2013, BLOOD, V122, DOI 10.1182/blood.V122.21.2891.2891
   Clarke Michael F, 2006, Cancer Res, V66, P9339, DOI 10.1158/0008-5472.CAN-06-3126
   Cook RJ, 2018, BLOOD, V132, DOI 10.1182/blood-2018-99-111285
   Corces-Zimmerman MR, 2014, P NATL ACAD SCI USA, V111, P2548, DOI 10.1073/pnas.1324297111
   Cortes JE, 2019, LANCET ONCOL, V20, P984, DOI 10.1016/S1470-2045(19)30150-0
   Cortes JE, 2019, LEUKEMIA, V33, P379, DOI 10.1038/s41375-018-0312-9
   Craddock CF, 2017, CLIN CANCER RES, V23, P6430, DOI 10.1158/1078-0432.CCR-17-1423
   Daigle SR, 2013, BLOOD, V122, P1017, DOI 10.1182/blood-2013-04-497644
   Daigle SR, 2011, CANCER CELL, V20, P53, DOI 10.1016/j.ccr.2011.06.009
   Daver N, 2019, CANCER DISCOV, V9, P370, DOI 10.1158/2159-8290.CD-18-0774
   Daver NG, 2018, BLOOD, V132, DOI 10.1182/blood-2018-99-112955
   DAVER NG, 2019, BLOOD S, V134, DOI DOI 10.1182/BLOOD-2019-131494
   Davids MS, 2016, NEW ENGL J MED, V375, P143, DOI 10.1056/NEJMoa1601202
   Davies JOJ, 2014, CYTOTHERAPY, V16, P1453, DOI 10.1016/j.jcyt.2014.03.009
   de Jong AJ, 2014, FRONT IMMUNOL, V5, DOI 10.3389/fimmu.2014.00483
   Di Stasi A, 2011, NEW ENGL J MED, V365, P1673, DOI 10.1056/NEJMoa1106152
   DiNardo CD, 2020, NEW ENGL J MED, V383, P617, DOI 10.1056/NEJMoa2012971
   DiNardo CD, 2018, NEW ENGL J MED, V378, P2386, DOI 10.1056/NEJMoa1716984
   DINARDO CD, 2019, J CLIN ONCOL S, V37, DOI DOI 10.1200/JCO.2019.37.15_suppl.7011
   DiNardo CD, 2020, BLOOD, V135, P85, DOI 10.1182/blood.2019001239
   DiNardo CD, 2019, BLOOD, V133, P7, DOI 10.1182/blood-2018-08-868752
   DiNardo CD, 2016, HEMATOL-AM SOC HEMAT, P348, DOI 10.1182/asheducation-2016.1.348
   Ding L, 2012, NATURE, V481, P506, DOI 10.1038/nature10738
   Dohner H, 2017, BLOOD, V129, P424, DOI 10.1182/blood-2016-08-733196
   Dohner H, 2015, NEW ENGL J MED, V373, P1136, DOI 10.1056/NEJMra1406184
   Dohner H, 2010, BLOOD, V115, P453, DOI 10.1182/blood-2009-07-235358
   Dolen Y, 2013, EUR J IMMUNOL, V43, P747, DOI 10.1002/eji.201242814
   Dolgin E, 2019, CANCER DISCOV, V9, P158, DOI 10.1158/2159-8290.CD-NB2018-165
   Dombret H, 2016, BLOOD, V127, P53, DOI 10.1182/blood-2015-08-604520
   Dossa RG, 2018, BLOOD, V131, P108, DOI 10.1182/blood-2017-07-791608
   Drexler B, 2019, HAEMATOLOGICA, V104, P710, DOI 10.3324/haematol.2018.200014
   Dulery R, 2019, BIOL BLOOD MARROW TR, V25, P1407, DOI 10.1016/j.bbmt.2019.02.025
   Epperly R, 2020, FRONT ONCOL, V10, DOI 10.3389/fonc.2020.00262
   Estey E, 2020, LEUKEMIA, V34, P671, DOI 10.1038/s41375-019-0704-5
   Estey EH, 2018, AM J HEMATOL, V93, P1267, DOI 10.1002/ajh.25214
   Falini B, 2005, NEW ENGL J MED, V352, P254, DOI 10.1056/NEJMoa041974
   Ferrara JLM, 2009, LANCET, V373, P1550, DOI 10.1016/S0140-6736(09)60237-3
   Fischer T, 2010, J CLIN ONCOL, V28, P4339, DOI 10.1200/JCO.2010.28.9678
   Fisher JN, 2019, HEMASPHERE, V3, DOI 10.1097/HS9.0000000000000152
   Fiskus W, 2009, BLOOD, V114, P2733, DOI 10.1182/blood-2009-03-213496
   Fucikova J, 2016, BLOOD, V128, P3113, DOI [10.1182/blood-2016-08731737, 10.1182/blood-2016-08-731737]
   Gagelmann N, 2019, JAMA ONCOL, V5, P1739, DOI 10.1001/jamaoncol.2019.3541
   Garcia-Manero G, 2017, LEUKEMIA, V31, P2799, DOI 10.1038/leu.2017.159
   Garcia-Manero G, 2016, BLOOD, V128, DOI 10.1182/blood.V128.22.901.901
   Gerber JM, 2013, ONCOTARGET, V4, P715, DOI 10.18632/oncotarget.990
   Gill S, 2014, BLOOD, V123, P2343, DOI 10.1182/blood-2013-09-529537
   Gill SI, 2019, BEST PRACT RES CL HA, V32, DOI 10.1016/j.beha.2019.101104
   Gilleece MH, 2020, LEUKEMIA, V34, P87, DOI 10.1038/s41375-019-0527-4
   Goardon N, 2011, CANCER CELL, V19, P138, DOI 10.1016/j.ccr.2010.12.012
   Godwin CD, 2017, BLOOD, V129, P2330, DOI 10.1182/blood-2017-01-762419
   GOLDBERG AD, 2017, BLOOD S, V130, DOI DOI 10.1182/blood.V130.Suppl_1.2662.2662
   Granados DP, 2016, LEUKEMIA, V30, P1344, DOI 10.1038/leu.2016.22
   Granados DP, 2014, NAT COMMUN, V5, DOI 10.1038/ncomms4600
   Grosser R, 2019, CANCER CELL, V36, P471, DOI 10.1016/j.ccell.2019.09.006
   Guerra VA, 2019, BEST PRACT RES CL HA, V32, P145, DOI 10.1016/j.beha.2019.05.008
   Gupta V, 2003, BONE MARROW TRANSPL, V32, P969, DOI 10.1038/sj.bmt.1704285
   Gutierrez L, 2018, SCI REP-UK, V8, DOI 10.1038/s41598-018-35978-0
   Gyurkocza B, 2014, BLOOD, V124, P344, DOI 10.1182/blood-2014-02-514778
   He X, 2020, BLOOD, V135, P713, DOI 10.1182/blood.2019002779
   Herrmann M, 2018, BLOOD, V132, P2484, DOI 10.1182/blood-2018-05-849802
   Heuser M, 2020, ANN ONCOL, V31, P697, DOI 10.1016/j.annonc.2020.02.018
   Hills RK, 2014, LANCET ONCOL, V15, P986, DOI 10.1016/S1470-2045(14)70281-5
   Ho VT, 2020, BIOL BLOOD MARROW TR, V26, P884, DOI 10.1016/j.bbmt.2019.12.763
   Hofmann S, 2019, J CLIN MED, V8, DOI 10.3390/jcm8020200
   Hojen JF, 2019, NAT IMMUNOL, V20, P1138, DOI 10.1038/s41590-019-0467-1
   Hosen N, 2007, P NATL ACAD SCI USA, V104, P11008, DOI 10.1073/pnas.0704271104
   Hosseini MM, 2018, LEUKEMIA, V32, P2374, DOI 10.1038/s41375-018-0112-2
   Itzykson R, 2011, LEUKEMIA, V25, P1147, DOI 10.1038/leu.2011.71
   Iwasaki M, 2015, CELL STEM CELL, V17, P412, DOI 10.1016/j.stem.2015.08.008
   Janelle V, 2020, FRONT IMMUNOL, V11, DOI 10.3389/fimmu.2020.00276
   Jeon JY, 2020, INVEST NEW DRUG, V38, P340, DOI 10.1007/s10637-019-00786-4
   Jetani H, 2018, LEUKEMIA, V32, P1168, DOI 10.1038/s41375-018-0009-0
   Jin LQ, 2006, NAT MED, V12, P1167, DOI 10.1038/nm1483
   Jin LQ, 2009, CELL STEM CELL, V5, P31, DOI 10.1016/j.stem.2009.04.018
   Kantarjian HM, 2017, LANCET ONCOL, V18, P1317, DOI 10.1016/S1470-2045(17)30576-4
   Kantarjian HM, 2016, NEW ENGL J MED, V375, P740, DOI 10.1056/NEJMoa1509277
   Kats LM, 2014, CELL STEM CELL, V14, P329, DOI 10.1016/j.stem.2013.12.016
   Kenderian SS, 2015, LEUKEMIA, V29, P1637, DOI 10.1038/leu.2015.52
   Kharfan-Dabaja MA, 2018, JAMA ONCOL, V4, P1245, DOI 10.1001/jamaoncol.2018.2091
   Kikushige Y, 2010, CELL STEM CELL, V7, P708, DOI 10.1016/j.stem.2010.11.014
   Kim MY, 2018, CELL, V173, P1439, DOI 10.1016/j.cell.2018.05.013
   Klar R, 2014, LEUKEMIA, V28, P2355, DOI 10.1038/leu.2014.131
   Konuma T, 2020, BIOL BLOOD MARROW TR, V26, P463, DOI 10.1016/j.bbmt.2019.09.025
   Koreth J, 2009, JAMA-J AM MED ASSOC, V301, P2349, DOI 10.1001/jama.2009.813
   Kreso A, 2014, CELL STEM CELL, V14, P275, DOI 10.1016/j.stem.2014.02.006
   Kronig H, 2014, EUR J HAEMATOL, V92, P195, DOI 10.1111/ejh.12228
   Kubasch AS, 2020, LEUKEMIA, V34, P1182, DOI 10.1038/s41375-019-0645-z
   Kumar P, 2019, IMMUNOTHERAPY-UK, V11, P1117, DOI 10.2217/imt-2019-0060
   Lamble AJ, 2018, FRONT ONCOL, V8, DOI 10.3389/fonc.2018.00213
   Lancet JE, 2018, J CLIN ONCOL, V36, P2684, DOI 10.1200/JCO.2017.77.6112
   Larson RA, 2005, CANCER, V104, P1442, DOI 10.1002/cncr.21326
   Laszlo GS, 2016, ONCOTARGET, V7, P43281, DOI 10.18632/oncotarget.9674
   Lau CM, 2016, J EXP MED, V213, P415, DOI 10.1084/jem.20150642
   Laumont CM, 2018, SCI TRANSL MED, V10, DOI 10.1126/scitranslmed.aau5516
   Le Dieu R, 2009, BLOOD, V114, P3909, DOI 10.1182/blood-2009-02-206946
   Lee JB, 2019, BLOOD REV, V35, P18, DOI 10.1016/j.blre.2019.02.001
   Ley TJ, 2013, NEW ENGL J MED, V368, P2059, DOI 10.1056/NEJMoa1301689
   Li SS, 2018, HUM GENE THER, V29, P626, DOI 10.1089/hum.2017.241
   Lichtman E, 2018, BLOOD, V132, DOI 10.1182/blood-2018-99-113468
   Lorentino F, 2018, AM J HEMATOL, V93, P1236, DOI 10.1002/ajh.25231
   Lowenberg B, 2017, BLOOD, V129, P1636, DOI 10.1182/blood-2016-10-740613
   Luo N, 2018, NAT COMMUN, V9, DOI 10.1038/s41467-017-02630-w
   Maakaron JE, 2019, BEST PRACT RES CL HA, V32, P127, DOI 10.1016/j.beha.2019.05.005
   Majeti R, 2011, ONCOGENE, V30, P1009, DOI 10.1038/onc.2010.511
   Majeti R, 2009, CELL, V138, P286, DOI 10.1016/j.cell.2009.05.045
   Mani R, 2018, HAEMATOLOGICA, V103, P1288, DOI 10.3324/haematol.2018.188193
   Mardiana S, 2020, FRONT ONCOL, V10, DOI 10.3389/fonc.2020.00697
   Mardiros A, 2013, BLOOD, V122, P3138, DOI 10.1182/blood-2012-12-474056
   Martinez A, 2007, LEUKEMIA RES, V31, P33, DOI 10.1016/j.leukres.2006.05.009
   Masarova L, 2017, ADV EXP MED BIOL, V995, P73, DOI 10.1007/978-3-319-53156-4_4
   Maslak PG, 2018, BLOOD ADV, V2, P224, DOI 10.1182/bloodadvances.2017014175
   McBride A, 2019, FRONT ONCOL, V9, DOI 10.3389/fonc.2019.00192
   McCalmont H, 2020, BLOOD ADV, V4, P296, DOI 10.1182/bloodadvances.2019000586
   McGranahan N, 2016, SCIENCE, V351, P1463, DOI 10.1126/science.aaf1490
   McKeown MR, 2017, CANCER DISCOV, V7, P1136, DOI 10.1158/2159-8290.CD-17-0399
   Medyouf H, 2017, BLOOD, V129, P1617, DOI 10.1182/blood-2016-11-696070
   Melgar K, 2019, SCI TRANSL MED, V11, DOI 10.1126/scitranslmed.aaw8828
   Mendez LM, 2019, FRONT ONCOL, V9, DOI 10.3389/fonc.2019.01162
   Mitchell K, 2018, J EXP MED, V215, P1709, DOI 10.1084/jem.20180147
   Morsink LM, 2019, BEST PRACT RES CL HA, V32, P116, DOI 10.1016/j.beha.2019.05.002
   Moschoi R, 2016, BLOOD, V128, P253, DOI 10.1182/blood-2015-07-655860
   MU H, 2018, BLOOD S, V132, DOI DOI 10.1182/blood-2018-99-116811
   Myburgh R, 2020, LEUKEMIA, V34, P2688, DOI 10.1038/s41375-020-0818-9
   Naik J, 2019, HAEMATOLOGICA, V104, pE100, DOI 10.3324/haematol.2018.192757
   Narayan R, 2019, PLOS ONE, V14, DOI 10.1371/journal.pone.0219547
   Neelapu SS, 2017, NEW ENGL J MED, V377, P2531, DOI 10.1056/NEJMoa1707447
   Norelli M, 2018, NAT MED, V24, P739, DOI 10.1038/s41591-018-0036-4
   Noviello M, 2019, NAT COMMUN, V10, DOI 10.1038/s41467-019-08871-1
   O'Neill LAJ, 2008, IMMUNOL REV, V226, P10, DOI 10.1111/j.1600-065X.2008.00701.x
   Ochsenbein AF, 2018, BLOOD, V132, DOI 10.1182/blood-2018-99-118302
   Ohanian M, 2018, AM J HEMATOL, V93, P1136, DOI 10.1002/ajh.25198
   Oran B, 2018, BLOOD, V132, DOI 10.1182/blood-2018-99-111582
   Pabst C, 2016, BLOOD, V127, P2018, DOI 10.1182/blood-2015-11-683649
   Pan D, 2020, BLOOD ADV, V4, P970, DOI 10.1182/bloodadvances.2019001245
   Papaemmanuil E, 2016, NEW ENGL J MED, V374, P2209, DOI 10.1056/NEJMoa1516192
   Papaemmanuil E, 2013, BLOOD, V122, P3616, DOI 10.1182/blood-2013-08-518886
   Papaioannou D, 2020, BLOOD ADV, V4, P239, DOI 10.1182/bloodadvances.2019000568
   Park JH, 2018, NEW ENGL J MED, V378, P449, DOI 10.1056/NEJMoa1709919
   Paschka P, 2013, BLOOD, V121, P170, DOI 10.1182/blood-2012-05-431486
   Passaro D, 2018, EXPERT OPIN THER TAR, V22, P563, DOI 10.1080/14728222.2018.1486821
   Passaro D, 2017, CANCER CELL, V32, P324, DOI 10.1016/j.ccell.2017.08.001
   Penack O, 2020, LANCET HAEMATOL, V7, pE157, DOI 10.1016/S2352-3026(19)30256-X
   Perales MA, 2020, HAEMATOLOGICA, V105, P407, DOI 10.3324/haematol.2018.215202
   Perea G, 2005, LEUKEMIA RES, V29, P1109, DOI 10.1016/j.leukres.2005.02.015
   Perl AE, 2019, NEW ENGL J MED, V381, P1728, DOI 10.1056/NEJMoa1902688
   Perl AE, 2019, BLOOD, V134, P741, DOI 10.1182/blood.2019876821
   Perna F, 2017, CANCER CELL, V32, P506, DOI 10.1016/j.ccell.2017.09.004
   Petrov JC, 2018, LEUKEMIA, V32, P1317, DOI 10.1038/s41375-018-0075-3
   Pietras EM, 2017, BLOOD, V130, P1693, DOI 10.1182/blood-2017-06-780882
   Pietras EM, 2016, NAT CELL BIOL, V18, P607, DOI 10.1038/ncb3346
   Pinho S, 2019, NAT REV MOL CELL BIO, V20, P303, DOI 10.1038/s41580-019-0103-9
   Prima V, 2017, P NATL ACAD SCI USA, V114, P1117, DOI 10.1073/pnas.1612920114
   Przespolewski AC, 2020, BLOOD REV, V43, DOI 10.1016/j.blre.2020.100654
   Puissant A, 2014, CANCER CELL, V25, P226, DOI 10.1016/j.ccr.2014.01.022
   Quek L, 2016, J EXP MED, V213, P1513, DOI 10.1084/jem.20151775
   Rafiq S, 2020, NAT REV CLIN ONCOL, V17, P147, DOI 10.1038/s41571-019-0297-y
   Rafiq S, 2018, NAT BIOTECHNOL, V36, P847, DOI 10.1038/nbt.4195
   Ravandi F, 2018, BLOOD, V132, DOI 10.1182/blood-2018-99-119786
   Ravandi F, 2013, BLOOD, V121, P4655, DOI 10.1182/blood-2013-01-480228
   Rhyasen GW, 2015, BRIT J CANCER, V112, P232, DOI 10.1038/bjc.2014.513
   Rhyasen GW, 2013, CANCER CELL, V24, P90, DOI 10.1016/j.ccr.2013.05.006
   Ritchie DS, 2013, MOL THER, V21, P2122, DOI 10.1038/mt.2013.154
   Roboz GJ, 2020, BLOOD, V135, P463, DOI 10.1182/blood.2019002140
   Roerden M, 2019, FRONT IMMUNOL, V10, DOI 10.3389/fimmu.2019.03004
   Rollig C, 2015, LANCET ONCOL, V16, P1691, DOI 10.1016/S1470-2045(15)00362-9
   ROY DC, 2020, LEUKEMIA 0211, V34, P1, DOI DOI 10.1038/s41375-020-0733-0
   Rudra-Ganguly N, 2015, BLOOD, V126, DOI 10.1182/blood.V126.23.3806.3806
   Ruutu T, 2014, BONE MARROW TRANSPL, V49, P168, DOI 10.1038/bmt.2013.107
   Salih HR, 2003, BLOOD, V102, P1389, DOI 10.1182/blood-2003-01-0019
   Salvatore D, 2018, HAEMATOLOGICA, V103, P1317, DOI 10.3324/haematol.2018.189258
   Sanden C, 2020, NAT COMMUN, V11, DOI 10.1038/s41467-019-14106-0
   SanMiguel JM, 2019, BLOOD, V134, DOI 10.1182/blood-2019-124511
   Sanz MA, 2019, BLOOD, V133, P1630, DOI 10.1182/blood-2019-01-894980
   Savona MR, 2019, J CLIN ONCOL, V37, P1785, DOI 10.1200/JCO.19.00400
   Schaefer M, 2009, CANCER RES, V69, P8127, DOI 10.1158/0008-5472.CAN-09-0458
   Schenk T, 2012, NAT MED, V18, P605, DOI 10.1038/nm.2661
   Schlenk RF, 2020, J CLIN ONCOL, V38, P623, DOI 10.1200/JCO.19.01406
   Schlenk RF, 2018, HAEMATOLOGICA, V103, P1579, DOI 10.3324/haematol.2018.200485
   Schmid C, 2019, BRIT J HAEMATOL, V184, P782, DOI 10.1111/bjh.15691
   Schurch CM, 2018, FRONT ONCOL, V8, DOI 10.3389/fonc.2018.00152
   Schuster SJ, 2019, NEW ENGL J MED, V380, P45, DOI 10.1056/NEJMoa1804980
   Schuurhuis GJ, 2018, BLOOD, V131, P1275, DOI 10.1182/blood-2017-09-801498
   Scott BL, 2017, J CLIN ONCOL, V35, P1154, DOI 10.1200/JCO.2016.70.7091
   Sengsayadeth S, 2015, HAEMATOLOGICA, V100, P859, DOI 10.3324/haematol.2015.123331
   Shang YF, 2019, FRONT ONCOL, V9, DOI 10.3389/fonc.2019.00917
   Sorror ML, 2005, BLOOD, V106, P2912, DOI 10.1182/blood-2005-05-2004
   Sorror ML, 2013, BLOOD, V121, P2854, DOI 10.1182/blood-2012-09-455063
   Spranger S, 2012, BLOOD, V119, P3440, DOI 10.1182/blood-2011-06-357939
   Spyridonidis A, 2020, BONE MARROW TRANSPL, V55, P1114, DOI 10.1038/s41409-020-0803-y
   Steensma DP, 2018, BLOOD ADV, V2, P3404, DOI 10.1182/bloodadvances.2018020222
   Stein EM, 2019, BLOOD, V133, P676, DOI 10.1182/blood-2018-08-869008
   Stein EM, 2017, BLOOD, V130, P722, DOI 10.1182/blood-2017-04-779405
   Stein EM, 2016, BLOOD, V127, P71, DOI 10.1182/blood-2015-07-604538
   Stone RM, 2017, NEW ENGL J MED, V377, P454, DOI 10.1056/NEJMoa1614359
   Szczepanski MJ, 2009, CLIN CANCER RES, V15, P3325, DOI 10.1158/1078-0432.CCR-08-3010
   Tashiro H, 2017, MOL THER, V25, P2202, DOI 10.1016/j.ymthe.2017.05.024
   Tasian SK, 2017, BLOOD, V129, P2395, DOI 10.1182/blood-2016-08-736041
   Tawara I, 2017, BLOOD, V130, P1985, DOI 10.1182/blood-2017-06-791202
   Terao T, 2019, CELLS-BASEL, V8, DOI 10.3390/cells8040312
   Testa U, 2019, CANCERS, V11, DOI 10.3390/cancers11091358
   Thokala R, 2016, PLOS ONE, V11, DOI 10.1371/journal.pone.0159477
   Thomas D, 2017, BLOOD, V129, P1577, DOI 10.1182/blood-2016-10-696054
   Tiong IS, 2021, BRIT J HAEMATOL, V192, P1026, DOI 10.1111/bjh.16722
   Toffalori C, 2019, NAT MED, V25, P603, DOI 10.1038/s41591-019-0400-z
   Trad R, 2020, HEMATOLOGIE, V26, P193, DOI [10.1684/hma.2020.1538, DOI 10.1684/HMA.2020.1538]
   Tyner JW, 2018, NATURE, V562, P526, DOI 10.1038/s41586-018-0623-z
   Ustun C, 2019, BLOOD ADV, V3, P2525, DOI 10.1182/bloodadvances.2019000226
   van der Lee DI, 2019, J CLIN INVEST, V129, P774, DOI 10.1172/JCI97482
   Van Der Lee DI, 2017, BLOOD, V130
   van Rhenen A, 2007, BLOOD, V110, P2659, DOI 10.1182/blood-2007-03-083048
   Vetrie D, 2020, NAT REV CANCER, V20, P158, DOI 10.1038/s41568-019-0230-9
   Vey N, 2016, ONCOTARGET, V7, P32532, DOI 10.18632/oncotarget.8687
   Waldman AD, 2020, NAT REV IMMUNOL, V20, P651, DOI 10.1038/s41577-020-0306-5
   Walter RB, 2012, BLOOD, V119, P6198, DOI 10.1182/blood-2011-11-325050
   Wang ES, 2016, BLOOD, V128, DOI 10.1182/blood.V128.22.1071.1071
   Wang JH, 2018, J HEMATOL ONCOL, V11, DOI 10.1186/s13045-017-0553-5
   Warda W, 2019, CANCER RES, V79, P663, DOI 10.1158/0008-5472.CAN-18-1078
   Warfvinge R, 2017, BLOOD, V129, P2384, DOI 10.1182/blood-2016-07-728873
   Wei A.H., 2020, BLOOD, DOI [10.1182/blood.2020004856, DOI 10.1182/BLOOD.2020004856]
   Wei AH, 2019, BLOOD, V134, DOI 10.1182/blood-2019-132405
   Wei AH, 2019, J CLIN ONCOL, V37, P1277, DOI 10.1200/JCO.18.01600
   Wei AH, 2017, BLOOD, V130, P2469, DOI 10.1182/blood-2017-08-784066
   Welch JS, 2016, NEW ENGL J MED, V375, P2023, DOI 10.1056/NEJMoa1605949
   Welch JS, 2012, CELL, V150, P264, DOI 10.1016/j.cell.2012.06.023
   Wilson NK, 2018, HEMASPHERE, V2, DOI 10.1097/HS9.0000000000000034
   Yang H, 2014, LEUKEMIA, V28, P1280, DOI 10.1038/leu.2013.355
   Yano S, 2019, BONE MARROW TRANSPL, V54, P2004, DOI 10.1038/s41409-019-0571-8
   Ye HB, 2016, CELL STEM CELL, V19, P23, DOI 10.1016/j.stem.2016.06.001
   Yen K, 2017, CANCER DISCOV, V7, P478, DOI 10.1158/2159-8290.CD-16-1034
NR 271
TC 2
Z9 2
U1 0
U2 1
PU FRONTIERS MEDIA SA
PI LAUSANNE
PA AVENUE DU TRIBUNAL FEDERAL 34, LAUSANNE, CH-1015, SWITZERLAND
SN 2234-943X
J9 FRONT ONCOL
JI Front. Oncol.
PD DEC 9
PY 2020
VL 10
AR 599933
DI 10.3389/fonc.2020.599933
PG 24
WC Oncology
SC Oncology
GA PI7IR
UT WOS:000601260700001
PM 33363031
OA Green Published, gold
DA 2021-10-28
ER

PT J
AU Luo, ZY
   Liu, Z
   Liang, Z
   Pan, JJ
   Xu, J
   Dong, JB
   Bai, Y
   Deng, HK
   Wei, SC
AF Luo, Zuyuan
   Liu, Zhen
   Liang, Zhen
   Pan, Jijia
   Xu, Jun
   Dong, Jiebin
   Bai, Yun
   Deng, Hongkui
   Wei, Shicheng
TI Injectable Porous Microchips with Oxygen Reservoirs and an Immune-Niche
   Enhance the Efficacy of CAR T Cell Therapy in Solid Tumors
SO ACS APPLIED MATERIALS & INTERFACES
LA English
DT Article
DE CAR T cells; immunotherapy; solid tumors; local delivery; injectable
   scaffolds
ID PROLIFERATION; DELIVERY; HYPOXIA; KI67
AB Chimeric antigen receptor (CAR) T cell therapy is a promising new class of hematological malignancy treatment. However, CAR T cells are rarely effective in solid tumor therapy mainly because of the poor trafficking of injected CAR T cells to the tumor site and their limited infiltration and survival in the immunosuppressive and hypoxic tumor microenvironment (TME). Here, we built an injectable immune-microchip (i-G/MC) system to intratumorally deliver CAR T cells and enhance their therapeutic efficacy in solid tumors. In the i-G/MC, oxygen carriers (Hemo) are released to disrupt the TME, and then, CART cells migrate from IL-I5-laden i-G/MCs into the tumor stroma. The results indicate that Hemo and IL-15 synergistically enhanced CAR T cell survival and expansion under hypoxic conditions, promoting the potency and memory of CAR T cells. This i-G/MC not only serves as a cell carrier but also builds an immune-niche, enhancing the efficacy of CAR T cells.
C1 [Luo, Zuyuan; Liu, Zhen; Liang, Zhen; Xu, Jun; Dong, Jiebin; Bai, Yun; Deng, Hongkui; Wei, Shicheng] Peking Univ, Sch & Hosp Stomatol, Cent Lab, Beijing 100081, Peoples R China.
   [Luo, Zuyuan; Liu, Zhen; Liang, Zhen; Xu, Jun; Dong, Jiebin; Bai, Yun; Deng, Hongkui; Wei, Shicheng] Peking Univ, Sch & Hosp Stomatol, Dept Oral & Maxillofacial Surg, Beijing 100081, Peoples R China.
   [Luo, Zuyuan; Liu, Zhen; Liang, Zhen; Xu, Jun; Dong, Jiebin; Bai, Yun; Deng, Hongkui; Wei, Shicheng] Peking Univ Hlth Sci Ctr, Stem Cell Res Ctr, Sch Basic Med Sci, Ctr Mol & Translat Med, Beijing 100081, Peoples R China.
   [Luo, Zuyuan; Pan, Jijia; Wei, Shicheng] Peking Univ, Acad Adv Interdisciplinary Studies, Lab Biomat & Regenerat Med, Beijing 100871, Peoples R China.
RP Bai, Y; Deng, HK; Wei, SC (corresponding author), Peking Univ, Sch & Hosp Stomatol, Cent Lab, Beijing 100081, Peoples R China.; Bai, Y; Deng, HK; Wei, SC (corresponding author), Peking Univ, Sch & Hosp Stomatol, Dept Oral & Maxillofacial Surg, Beijing 100081, Peoples R China.; Bai, Y; Deng, HK; Wei, SC (corresponding author), Peking Univ Hlth Sci Ctr, Stem Cell Res Ctr, Sch Basic Med Sci, Ctr Mol & Translat Med, Beijing 100081, Peoples R China.; Wei, SC (corresponding author), Peking Univ, Acad Adv Interdisciplinary Studies, Lab Biomat & Regenerat Med, Beijing 100871, Peoples R China.
EM baiyun@bjmu.edu.co; hongkui_deng@pku.edu.cn; sc-wei@pku.edu.cn
FU National Natural Science Foundation of ChinaNational Natural Science
   Foundation of China (NSFC) [81571824, 81874166]; Peking University's 985
   Grant
FX This work was funded by the National Natural Science Foundation of China
   (Grant 81571824 and 81874166) and Peking University's 985 Grant.
CR Bai Y, 2015, CELL DISCOV, V1, DOI 10.1038/celldisc.2015.40
   Barrett DM, 2014, ANNU REV MED, V65, P333, DOI 10.1146/annurev-med-060512-150254
   Berard M, 2002, IMMUNOLOGY, V106, P127, DOI 10.1046/j.1365-2567.2002.01447.x
   Binnewies M, 2018, NAT MED, V24, P541, DOI 10.1038/s41591-018-0014-x
   Bonifant CL, 2016, MOL THER-ONCOLYTICS, V3, DOI 10.1038/mto.2016.11
   Cao P., 2018, AM ASS CANC RES, V78, P3577
   Fu XP, 2010, PLOS ONE, V5, DOI 10.1371/journal.pone.0011867
   Golubovskaya V, 2016, CANCERS, V8, DOI 10.3390/cancers8030036
   Grupp SA, 2013, NEW ENGL J MED, V368, P1509, DOI 10.1056/NEJMoa1215134
   Harris AL, 2002, NAT REV CANCER, V2, P38, DOI 10.1038/nrc704
   Hori Y, 2008, BIOMATERIALS, V29, P3671, DOI 10.1016/j.biomaterials.2008.05.033
   June CH, 2018, SCIENCE, V359, P1361, DOI 10.1126/science.aar6711
   Katzenberger T, 2006, BLOOD, V107, P3407, DOI 10.1182/blood-2005-10-4079
   Kochenderfer JN, 2010, BLOOD, V116, P4099, DOI 10.1182/blood-2010-04-281931
   Lim WA, 2017, CELL, V168, P724, DOI 10.1016/j.cell.2017.01.016
   Lodolce JP, 1998, IMMUNITY, V9, P669, DOI 10.1016/S1074-7613(00)80664-0
   Luo ZY, 2018, ADV FUNCT MATER, V28, DOI 10.1002/adfm.201804335
   Monette A, 2016, BIOMATERIALS, V75, P237, DOI 10.1016/j.biomaterials.2015.10.021
   Montgomery M, 2017, NAT MATER, V16, P1038, DOI [10.1038/NMAT4956, 10.1038/nmat4956]
   Mumberg D, 1999, P NATL ACAD SCI USA, V96, P8633, DOI 10.1073/pnas.96.15.8633
   Nagarsheth N, 2017, NAT REV IMMUNOL, V17, P559, DOI 10.1038/nri.2017.49
   Namuduri M, 2016, EXPERT REV HEMATOL, V9, P511, DOI 10.1080/17474086.2016.1183479
   OKAMURA H, 1995, NATURE, V378, P88, DOI 10.1038/378088a0
   Rankin EB, 2016, SCIENCE, V352, P175, DOI 10.1126/science.aaf4405
   Rodriguez-Brotons A, 2016, TISSUE ENG PT A, V22, P1327, DOI 10.1089/ten.tea.2016.0064
   Rowley JA, 1999, BIOMATERIALS, V20, P45, DOI 10.1016/S0142-9612(98)00107-0
   SAWHNEY N, 1992, J PATHOL, V168, P161, DOI 10.1002/path.1711680202
   Schito L, 2016, TRENDS CANCER, V2, P758, DOI 10.1016/j.trecan.2016.10.016
   Smith TT, 2017, J CLIN INVEST, V127, P2176, DOI 10.1172/JCI87624
   Stephan SB, 2015, NAT BIOTECHNOL, V33, P97, DOI 10.1038/nbt.3104
   Tan JT, 2002, J EXP MED, V195, P1523, DOI 10.1084/jem.20020066
   Tchou J, 2017, CANCER IMMUNOL RES, V5, P1152, DOI 10.1158/2326-6066.CIR-17-0189
   Tredan O, 2007, J NATL CANCER I, V99, P1441, DOI 10.1093/jnci/djm135
   Yang PX, 2018, NANO LETT, V18, P4377, DOI 10.1021/acs.nanolett.8b01406
   Zhang L, 2003, NEW ENGL J MED, V348, P203, DOI 10.1056/NEJMoa020177
   Zou WP, 2005, NAT REV CANCER, V5, P263, DOI 10.1038/nrc1586
NR 36
TC 1
Z9 1
U1 9
U2 17
PU AMER CHEMICAL SOC
PI WASHINGTON
PA 1155 16TH ST, NW, WASHINGTON, DC 20036 USA
SN 1944-8244
EI 1944-8252
J9 ACS APPL MATER INTER
JI ACS Appl. Mater. Interfaces
PD DEC 23
PY 2020
VL 12
IS 51
BP 56712
EP 56722
DI 10.1021/acsami.0c15239
PG 11
WC Nanoscience & Nanotechnology; Materials Science, Multidisciplinary
SC Science & Technology - Other Topics; Materials Science
GA PL8XK
UT WOS:000603397200005
PM 33306365
DA 2021-10-28
ER

PT J
AU Atrash, S
   Bano, K
   Harrison, B
   Abdallah, A
AF Atrash, Shebli
   Bano, Kulsum
   Harrison, Bradley
   Abdallah, Al-Ola
TI CAR-T treatment for hematological malignancies
SO JOURNAL OF INVESTIGATIVE MEDICINE
LA English
DT Review
DE hematology
ID CELL MATURATION ANTIGEN; CYTOKINE RELEASE SYNDROME; B-CELL;
   MULTIPLE-MYELOMA; ADOPTIVE IMMUNOTHERAPY; SALVAGE REGIMENS; RECEPTOR;
   CD19; THERAPY; LYMPHOMA
AB Chimeric antigen receptor (CAR)-T-cell therapy has sparked a wave of optimism in hematological malignancies, reflected by the successful results of early clinical trials involving patients with pre-B-cell acute lymphoblastic leukemia, B-cell lymphomas and multiple myeloma. CAR-T-cell therapy is considered to be a novel immunotherapy treatment that has the potential for curing certain hematological cancers. However, as use of CAR-T-cell therapy has grown, new challenges have surfaced. These challenges include the process of manufacturing the CAR-T cells, the mechanisms of resistance that underlie disease relapse, adverse effects and cost. This review describes the published results of clinical trials and expected developments to overcome CAR-T resistance.
C1 [Atrash, Shebli; Bano, Kulsum; Harrison, Bradley] Levine Canc Inst, Dept Hematol Oncol & Blood Disorders, Charlotte, NC 28204 USA.
   [Abdallah, Al-Ola] Univ Kansas, Med Ctr, Dept Internal Med, Div Hematol Malignancies & Cellular Therapeut, Kansas City, KS 66103 USA.
RP Atrash, S (corresponding author), Levine Canc Inst, Dept Hematol Oncol & Blood Disorders, Charlotte, NC 28204 USA.
EM Shebli.Atrash@Atriumhealth.org
RI Atrash, Shebli/AAU-3313-2020
OI Atrash, Shebli/0000-0003-4547-7534
CR Bellucci R, 2005, BLOOD, V105, P3945, DOI 10.1182/blood-2004-11-4463
   Brentjens RJ, 2013, SCI TRANSL MED, V5, DOI 10.1126/scitranslmed.3005930
   Brown CE, 2019, NAT REV IMMUNOL, V19, P73, DOI 10.1038/s41577-018-0119-y
   Byrd JC, 2014, NEW ENGL J MED, V371, P213, DOI 10.1056/NEJMoa1400376
   Byrd JC, 2016, NEW ENGL J MED, V374, P323, DOI 10.1056/NEJMoa1509981
   Carpenter RO, 2013, CLIN CANCER RES, V19, P2048, DOI 10.1158/1078-0432.CCR-12-2422
   Chauhan D, 2009, CANCER CELL, V16, P309, DOI 10.1016/j.ccr.2009.08.019
   Chen KH, 2018, LEUKEMIA, V32, P402, DOI 10.1038/leu.2017.302
   Chu JH, 2014, CLIN CANCER RES, V20, P3989, DOI 10.1158/1078-0432.CCR-13-2510
   Coiffier B, 2010, BLOOD, V116, P2040, DOI 10.1182/blood-2010-03-276246
   Crump M, 2017, BLOOD, V130, P1800, DOI 10.1182/blood-2017-03-769620
   Crump M, 2014, J CLIN ONCOL, V32, P3490, DOI 10.1200/JCO.2013.53.9593
   Drent E, 2017, MOL THER, V25, P1946, DOI 10.1016/j.ymthe.2017.04.024
   ESHHAR Z, 1993, P NATL ACAD SCI USA, V90, P720, DOI 10.1073/pnas.90.2.720
   Fernandez L, 2019, FRONT IMMUNOL, V10, DOI 10.3389/fimmu.2019.02361
   Gajewski TF, 2010, CANCER J, V16, P399, DOI 10.1097/PPO.0b013e3181eacbd8
   Garfall AL, 2015, NEW ENGL J MED, V373, P1040, DOI 10.1056/NEJMoa1504542
   Gisselbrecht C, 2010, J CLIN ONCOL, V28, P4184, DOI 10.1200/JCO.2010.28.1618
   Green DJ, 2018, BLOOD, V132, DOI 10.1182/blood-2018-99-117729
   Grupp SA, 2013, NEW ENGL J MED, V368, P1509, DOI 10.1056/NEJMoa1215134
   Gust J, 2017, CANCER DISCOV, V7, P1404, DOI 10.1158/2159-8290.CD-17-0698
   Hallek M, 2018, HEMATOL-AM SOC HEMAT, P1, DOI 10.1182/asheducation-2018.1.1
   Hamieh M, 2019, NATURE, V568, P112, DOI 10.1038/s41586-019-1054-1
   Han Q, 2016, J CELL IMMUNOTHER, V2, P28, DOI DOI 10.1016/J.JOCIT.2014.11.001
   Hay KA, 2017, BLOOD, V130, P2295, DOI 10.1182/blood-2017-06-793141
   Hudecek M, 2017, CRIT REV BIOCHEM MOL, V52, P355, DOI 10.1080/10409238.2017.1304354
   Joyce JA, 2015, SCIENCE, V348, P74, DOI 10.1126/science.aaa6204
   Kalos M, 2011, SCI TRANSL MED, V3, DOI 10.1126/scitranslmed.3002842
   Kater AP, 2019, J CLIN ONCOL, V37, P269, DOI 10.1200/JCO.18.01580
   Kochenderfer JN, 2012, BLOOD, V119, P2709, DOI 10.1182/blood-2011-10-384388
   Le RQ, 2018, ONCOLOGIST, V23, P943, DOI 10.1634/theoncologist.2018-0028
   Lee DW, 2019, BIOL BLOOD MARROW TR, V25, P625, DOI 10.1016/j.bbmt.2018.12.758
   Lee DW, 2015, LANCET, V385, P517, DOI 10.1016/S0140-6736(14)61403-3
   Lee DW, 2014, BLOOD, V124, P188, DOI 10.1182/blood-2014-05-552729
   Locatelli F, 2012, BLOOD, V120, P2807, DOI 10.1182/blood-2012-02-265884
   Locke FL, 2019, LANCET ONCOL, V20, P31, DOI 10.1016/S1470-2045(18)30864-7
   Locke FL, 2017, BLOOD, V130
   Madduri D, 2019, BLOOD, V134, DOI 10.1182/blood-2019-121731
   Majzner RG, 2018, CANCER DISCOV, V8, P1219, DOI 10.1158/2159-8290.CD-18-0442
   Maude SL, 2018, NEW ENGL J MED, V378, P439, DOI 10.1056/NEJMoa1709866
   Maude SL, 2014, NEW ENGL J MED, V371, P1507, DOI 10.1056/NEJMoa1407222
   Mihara K, 2012, LEUKEMIA, V26, P365, DOI 10.1038/leu.2011.205
   Milone MC, 2009, MOL THER, V17, P1453, DOI 10.1038/mt.2009.83
   Moreau P, 2019, HAEMATOLOGICA, V104, P2358, DOI 10.3324/haematol.2019.224204
   National Cancer Institute, 2017, COMM TERM CRIT ADV E
   Neelapu SS, 2017, NEW ENGL J MED, V377, P2531, DOI 10.1056/NEJMoa1707447
   Neelapu SS, 2019, HEMATOL ONCOL, V37, P48, DOI 10.1002/hon.2595
   Neelapu SS, 2018, NAT REV CLIN ONCOL, V15, P47, DOI 10.1038/nrclinonc.2017.148
   Novak AJ, 2004, BLOOD, V103, P689, DOI 10.1182/blood-2003-06-2043
   O'Connor BP, 2004, J EXP MED, V199, P91, DOI 10.1084/jem.20031330
   Orlando EJ, 2018, NAT MED, V24, P1504, DOI 10.1038/s41591-018-0146-z
   Park JH, 2018, NEW ENGL J MED, V378, P449, DOI 10.1056/NEJMoa1709919
   Park JH, 2010, DISCOV MED, V9, P277
   Patel V, 2017, CLIN CANCER RES, V23, P3734, DOI 10.1158/1078-0432.CCR-16-1446
   Porter D, 2018, J HEMATOL ONCOL, V11, DOI 10.1186/s13045-018-0571-y
   Porter DL, 2014, BLOOD, V124, P1982
   Raje N, 2019, NEW ENGL J MED, V380, P1726, DOI 10.1056/NEJMoa1817226
   Ramos CA, 2016, J CLIN INVEST, V126, P2588, DOI 10.1172/JCI86000
   Riegler LL, 2019, THER CLIN RISK MANAG, V15, P323, DOI 10.2147/TCRM.S150524
   Rosenthal J, 2018, AM J HEMATOL, V93, pE352, DOI 10.1002/ajh.25235
   Sanchez E, 2012, BRIT J HAEMATOL, V158, P727, DOI 10.1111/j.1365-2141.2012.09241.x
   Santomasso Bianca, 2019, Am Soc Clin Oncol Educ Book, V39, P433, DOI 10.1200/EDBK_238691
   Schuster SJ, 2019, NEW ENGL J MED, V380, P45, DOI 10.1056/NEJMoa1804980
   Sehn LH, 2015, BLOOD, V125, P22, DOI 10.1182/blood-2014-05-577189
   Sehn LH, 2012, BLOOD, V119, P5118, DOI 10.1182/blood-2012-02-408773
   Shah NN, 2019, NAT REV CLIN ONCOL, V16, P372, DOI 10.1038/s41571-019-0184-6
   Shah UA, 2019, CANCER J, V25, P208, DOI 10.1097/PPO.0000000000000379
   Sharma P, 2018, J CLIN ONCOL, V36, DOI 10.1200/JCO.2018.36.15_suppl.1018
   SHARMAN JP, 2014, BLOOD, V124
   Shimabukuro-Vornhagen A, 2018, J IMMUNOTHER CANCER, V6, DOI 10.1186/s40425-018-0343-9
   Siddiqi T, 2019, BLOOD, V134, DOI 10.1182/blood-2019-127603
   Siegel AM, 2011, IMMUNITY, V35, P806, DOI 10.1016/j.immuni.2011.09.016
   Siegel RL, 2016, CA-CANCER J CLIN, V66, P7, DOI 10.3322/caac.21332
   Smith EL, 2019, SCI TRANSL MED, V11, DOI 10.1126/scitranslmed.aau7746
   Sotillo E, 2015, CANCER DISCOV, V5, P1282, DOI 10.1158/2159-8290.CD-15-1020
   Spear Paul, 2013, Cancer Immun, V13, P8
   STASS S, 1984, BLOOD, V64, P701
   Sterner RM, 2019, BLOOD, V133, P697, DOI 10.1182/blood-2018-10-881722
   Tai YT, 2014, BLOOD, V123, P3128, DOI 10.1182/blood-2013-10-535088
   Teachey DT, 2016, CANCER DISCOV, V6, P664, DOI 10.1158/2159-8290.CD-16-0040
   Timmers M, 2019, FRONT IMMUNOL, V10, DOI 10.3389/fimmu.2019.01613
   Turtle CJ, 2016, J CLIN INVEST, V126, P2123, DOI 10.1172/JCI85309
   U.S . Food & Drug administration, YESCARTA
   US Food and Drug Administration, KYMRIAH TIS
   Van den Neste E, 2016, BONE MARROW TRANSPL, V51, P51, DOI 10.1038/bmt.2015.213
   Vitale C, 2020, J GERIATR ONCOL, V11, P19, DOI 10.1016/j.jgo.2019.04.002
   Wendtner CM, 2019, BLOOD, V133, P2003, DOI 10.1182/blood-2019-03-901090
   Wherry EJ, 2015, NAT REV IMMUNOL, V15, P486, DOI 10.1038/nri3862
   Wijdenes J, 1996, BRIT J HAEMATOL, V94, P318, DOI 10.1046/j.1365-2141.1996.d01-1811.x
   Xu SL, 2001, MOL CELL BIOL, V21, P4067, DOI 10.1128/MCB.21.12.4067-4074.2001
   Yang SS, 2019, BLOOD, V134, DOI 10.1182/blood-2019-131799
   Zah E, 2016, CANCER IMMUNOL RES, V4, P498, DOI 10.1158/2326-6066.CIR-15-0231
NR 92
TC 3
Z9 4
U1 1
U2 7
PU BMJ PUBLISHING GROUP
PI LONDON
PA BRITISH MED ASSOC HOUSE, TAVISTOCK SQUARE, LONDON WC1H 9JR, ENGLAND
SN 1081-5589
EI 1708-8267
J9 J INVEST MED
JI J. Invest. Med.
PD JUN
PY 2020
VL 68
IS 5
BP 956
EP 964
DI 10.1136/jim-2020-001290
PG 9
WC Medicine, General & Internal; Medicine, Research & Experimental
SC General & Internal Medicine; Research & Experimental Medicine
GA OH6AM
UT WOS:000582669400004
PM 32200355
DA 2021-10-28
ER

PT J
AU Rohrs, JA
   Siegler, EL
   Wang, P
   Finley, SD
AF Rohrs, Jennifer A.
   Siegler, Elizabeth L.
   Wang, Pin
   Finley, Stacey D.
TI ERK Activation in CAR T Cells Is Amplified by CD28-Mediated Increase in
   CD3 zeta Phosphorylation
SO ISCIENCE
LA English
DT Article
ID ANTIGEN RECEPTOR; CD28; ASSOCIATION; MODEL; KINETICS; SLP-76
AB Chimeric antigen receptors (CARs) are engineered receptors that mediate T cell activation. CARs are comprised of activating and co-stimulatory intracellular signaling domains derived from endogenous T cells that initiate signaling required for T cell activation, including ERK activation through the MAPK pathway. Understanding the mechanisms by which co-stimulatory domains influence signaling can help guide the design of next-generation CARs. Therefore, we constructed an experimentally validated computational model of anti-CD19 CARs in T cells bearing the CD3 zeta domain alone or in combination with CD28. We performed a systematic analysis to explore the different mechanisms of CD28 costimulation on the ERK response time. Comparing these model simulations with experimental data indicates that CD28 primarily influences ERK activation by enhancing the phosphorylation kinetics of CD3 zeta. Overall, we present a mechanistic mathematical modeling framework that can be used to gain insights into the mechanism of CAR T cell activation and produce new testable hypotheses.
C1 [Rohrs, Jennifer A.] Vir Biotechnol Inc, San Francisco, CA 94158 USA.
   [Siegler, Elizabeth L.] Mayo Clin, Dept Hematol, Rochester, MN 55902 USA.
   [Wang, Pin; Finley, Stacey D.] Univ Southern Calif, Mork Family Dept Chem Engn & Mat Sci, Los Angeles, CA 90089 USA.
   [Wang, Pin] Univ Southern Calif, Dept Pharmacol & Pharmaceut Sci, Los Angeles, CA 90089 USA.
   [Wang, Pin; Finley, Stacey D.] Univ Southern Calif, Dept Biomed Engn, Los Angeles, CA 90089 USA.
   [Finley, Stacey D.] Univ Southern Calif, Dept Biol Sci, Los Angeles, CA 90089 USA.
RP Finley, SD (corresponding author), Univ Southern Calif, Mork Family Dept Chem Engn & Mat Sci, Los Angeles, CA 90089 USA.; Finley, SD (corresponding author), Univ Southern Calif, Dept Biomed Engn, Los Angeles, CA 90089 USA.; Finley, SD (corresponding author), Univ Southern Calif, Dept Biol Sci, Los Angeles, CA 90089 USA.
EM sfinley@usc.edu
OI Finley, Stacey/0000-0001-6901-3692
FU National Cancer Institute of the National Institutes of HealthUnited
   States Department of Health & Human ServicesNational Institutes of
   Health (NIH) - USANIH National Cancer Institute (NCI) [F31CA200242,
   R01EB017206, R01CA170820, P01CA132681]
FX This work was supported by the National Cancer Institute of the National
   Institutes of Health under Award Numbers F31CA200242 (to J.A.R.),
   R01EB017206, R01CA170820, and P01CA132681 (to P.W.)
CR Acuto O, 2003, NAT REV IMMUNOL, V3, P939, DOI 10.1038/nri1248
   Adams CL, 2004, J IMMUNOL, V173, P1579, DOI 10.4049/jimmunol.173.3.1579
   Altan-Bonnet G, 2005, PLOS BIOL, V3, P1925, DOI 10.1371/journal.pbio.0030356
   Arulraj T, 2018, PLOS ONE, V13, DOI 10.1371/journal.pone.0206232
   Bartelt RR, 2009, PLOS ONE, V4, DOI 10.1371/journal.pone.0005430
   Barua D, 2007, BIOPHYS J, V92, P2290, DOI 10.1529/biophysj.106.093484
   Beyersdorf N, 2015, IMMUNOTARGETS THER, V4, P111, DOI 10.2147/ITT.S61647
   Birtwistle MR, 2012, BMC SYST BIOL, V6, DOI 10.1186/1752-0509-6-109
   Bogin Y, 2007, P NATL ACAD SCI USA, V104, P6638, DOI 10.1073/pnas.0609771104
   Braiman A, 2006, EMBO J, V25, P774, DOI 10.1038/sj.emboj.7600978
   Bretscher PA, 1999, P NATL ACAD SCI USA, V96, P185, DOI 10.1073/pnas.96.1.185
   Brownlie RJ, 2013, NAT REV IMMUNOL, V13, P257, DOI 10.1038/nri3403
   BU JY, 1995, P NATL ACAD SCI USA, V92, P5106, DOI 10.1073/pnas.92.11.5106
   Carey KD, 2000, MOL CELL BIOL, V20, P8409, DOI 10.1128/MCB.20.22.8409-8419.2000
   Cartellieri M, 2010, J BIOMED BIOTECHNOL, DOI 10.1155/2010/956304
   Chen ZG, 2008, J IMMUNOL, V180, P6085, DOI 10.4049/jimmunol.180.9.6085
   Coombs D, 2005, J COMPUT APPL MATH, V184, P121, DOI 10.1016/j.cam.2004.07.035
   Costello PS, 1999, P NATL ACAD SCI USA, V96, P3035, DOI 10.1073/pnas.96.6.3035
   Dai BB, 2012, MOL THER, V20, P1800, DOI 10.1038/mt.2012.98
   Das J, 2009, CELL, V136, P337, DOI 10.1016/j.cell.2008.11.051
   Davis SJ, 2006, NAT IMMUNOL, V7, P803, DOI 10.1038/ni1369
   Dent Paul, 2014, Cancer Biol Ther, V15, P245, DOI 10.4161/cbt.27541
   Feucht J, 2019, NAT MED, V25, P82, DOI 10.1038/s41591-018-0290-5
   Hares D.T., 2018, J IMMUNOL, DOI [10.4049/immunol1700236, DOI 10.4049/JIMMNOL.1700236]
   Helou Y.a., 2015, J PROTEOME RES, DOI [10.1021/acs.jproteome.5b00340, DOI 10.1021/ACS.JPROTEOME.5600340]
   Higo K, 2014, IMMUNOL INVEST, V43, P278, DOI 10.3109/08820139.2013.875039
   Holdorf AD, 2002, NAT IMMUNOL, V3, P259, DOI 10.1038/ni761
   Houtman JCD, 2004, BIOCHEMISTRY-US, V43, P4170, DOI 10.1021/bi0357311
   Hui EF, 2017, SCIENCE, V355, P1428, DOI 10.1126/science.aaf1292
   Hui EF, 2014, NAT STRUCT MOL BIOL, V21, P133, DOI 10.1038/nsmb.2762
   Hul E, 2017, SCIENCE, V4
   Huppa JB, 2003, NAT REV IMMUNOL, V3, P973, DOI 10.1038/nri1245
   Iadevaia S, 2010, CANCER RES, V70, P6704, DOI 10.1158/0008-5472.CAN-10-0460
   Katz ZB, 2017, NAT IMMUNOL, V18, P86, DOI 10.1038/ni.3631
   Leupin O, 2000, CURR BIOL, V10, P277, DOI 10.1016/S0960-9822(00)00362-6
   Lipniacki T, 2008, J THEOR BIOL, V254, P110, DOI 10.1016/j.jtbi.2008.05.001
   Lorenz U, 2009, IMMUNOL REV, V228, P342, DOI 10.1111/j.1600-065X.2008.00760.x
   Marino S, 2008, J THEOR BIOL, V254, P178, DOI 10.1016/j.jtbi.2008.04.011
   MCKEITHAN TW, 1995, P NATL ACAD SCI USA, V92, P5042, DOI 10.1073/pnas.92.11.5042
   Milone MC, 2009, MOL THER, V17, P1453, DOI 10.1038/mt.2009.83
   Morello A, 2016, CANCER DISCOV, V6, P133, DOI 10.1158/2159-8290.CD-15-0583
   Morgan RA, 2010, MOL THER, V18, P843, DOI 10.1038/mt.2010.24
   Mukherjee M, 2017, MOL THER, V25, P1757, DOI 10.1016/j.ymthe.2017.06.003
   Mullard A, 2017, NAT REV DRUG DISCOV, V16, P818, DOI 10.1038/nrd.2017.248
   Muscolini M, 2015, J IMMUNOL, V194, P1323, DOI 10.4049/jimmunol.1401643
   Nag A, 2009, BIOPHYS J, V96, P2604, DOI 10.1016/j.bpj.2009.01.019
   NORTHRUP SH, 1992, P NATL ACAD SCI USA, V89, P3338, DOI 10.1073/pnas.89.8.3338
   Philipsen L, 2017, SCI SIGNAL, V10, DOI 10.1126/scisignal.aaf4736
   Rohrs J. A., 2018, BIORXIV
   Rohrs JA, 2019, JCO CLIN CANCER INFO, V3, DOI 10.1200/CCI.18.00057
   Rohrs JA, 2018, BIOPHYS J, V115, P1116, DOI 10.1016/j.bpj.2018.08.018
   Rohrs JA, 2016, NPJ SYST BIOL APPL, V2, DOI 10.1038/npjsba.2016.30
   Rohrs JA, 2016, CELL MOL BIOENG, V9, P351, DOI 10.1007/s12195-016-0438-7
   Rudd CE, 2009, IMMUNOL REV, V229, P12, DOI 10.1111/j.1600-065X.2009.00770.x
   Sadelain M, 2013, CANCER DISCOV, V3, P388, DOI 10.1158/2159-8290.CD-12-0548
   Schlosshauer M, 2004, PROTEIN SCI, V13, P1660, DOI 10.1110/ps.03517304
   SCHNEIDER H, 1995, EUR J IMMUNOL, V25, P1044, DOI 10.1002/eji.1830250428
   Schoenborn JR, 2011, SCI SIGNAL, V4, DOI 10.1126/scisignal.2001893
   Sela M, 2011, EMBO J, V30, P3160, DOI 10.1038/emboj.2011.213
   Siriwon N, 2018, CANCER IMMUNOL RES, V6, P812, DOI 10.1158/2326-6066.CIR-17-0502
   Sjolin-goodfellow H., 2015, SCI SIGNAL, V8, P1
   Tian RJ, 2015, P NATL ACAD SCI USA, V112, pE1594, DOI 10.1073/pnas.1503286112
   Watanabe K, 2018, FRONT IMMUNOL, V9, DOI 10.3389/fimmu.2018.02486
   Wonerow P, 2001, ONCOGENE, V20, P6273, DOI 10.1038/sj.onc.1204770
NR 64
TC 6
Z9 6
U1 0
U2 1
PU CELL PRESS
PI CAMBRIDGE
PA 50 HAMPSHIRE ST, FLOOR 5, CAMBRIDGE, MA 02139 USA
EI 2589-0042
J9 ISCIENCE
JI iScience
PD APR 24
PY 2020
VL 23
IS 4
AR 101023
DI 10.1016/j.isci.2020.101023
PG 39
WC Multidisciplinary Sciences
SC Science & Technology - Other Topics
GA LG8QW
UT WOS:000528359400053
PM 32325413
OA Green Published, Green Submitted, gold
DA 2021-10-28
ER

PT J
AU Cahill, KE
   Leukam, MJ
   Riedell, PA
AF Cahill, Kirk E.
   Leukam, Michael J.
   Riedell, Peter A.
TI Refining patient selection for CAR T-cell therapy in aggressive large
   B-cell lymphoma
SO LEUKEMIA & LYMPHOMA
LA English
DT Review
DE Chimeric antigen receptor T-cells; patient selection; large B-cell
   lymphoma
ID CHOP CHEMOTHERAPY; TRANSPLANTATION; MANAGEMENT; REGIMENS
AB Relapsed or refractory non-Hodgkin B-cell lymphoma is an aggressive disease with a dismal prognosis. Chimeric antigen receptor (CAR) T-cell therapy has emerged as a viable treatment option with durable remissions observed in clinical trials. Due to the risk of toxicities such as cytokine release syndrome and neurotoxicity, careful patient selection is critical to optimize outcomes. Narrow selection criteria were used in clinical trials that led to approval, but a wider range of patients has been successfully treated in the commercial setting. Due to lack of validated pretreatment clinical factors, including risk scores or biomarkers to predict efficacy and toxicity, choosing candidates for CAR T-cell therapy currently relies on expert opinion. Because of logistical constraints and often aggressive disease, we favor referring patients early for cellular therapy at the time of first treatment failure. Herein, we discuss criteria for patient selection using a case-based approach informed by reports of real-world outcomes.
C1 [Cahill, Kirk E.] Univ Chicago, Dept Med, 5841 S Maryland Ave, Chicago, IL 60637 USA.
   [Leukam, Michael J.] Univ Chicago, Dept Med, Hematol Oncol Sect, Chicago, IL 60637 USA.
   [Riedell, Peter A.] Univ Chicago, Dept Med, Hematol Oncol Sect, Hematopoiet Cellular Therapy Program, 5841 S Maryland Ave,MC 2115, Chicago, IL 60637 USA.
RP Riedell, PA (corresponding author), Univ Chicago, Dept Med, Hematol Oncol Sect, Hematopoiet Cellular Therapy Program, 5841 S Maryland Ave,MC 2115, Chicago, IL 60637 USA.
EM priedell@medicine.bsd.uchicago.edu
OI Leukam, Michael/0000-0002-7342-6649
CR Abramson JS, 2019, CANCER-AM CANCER SOC, V125, P3692, DOI 10.1002/cncr.32411
   Abramson JS, 2017, NEW ENGL J MED, V377, P783, DOI 10.1056/NEJMc1704610
   ABRAMSON JS, 2017, BLOOD S1, V130
   Armand P, 2013, BRIT J HAEMATOL, V160, P608, DOI 10.1111/bjh.12176
   Bacher U, 2012, BLOOD, V120, P4256, DOI 10.1182/blood-2012-06-436725
   Brudno JN, 2018, NAT REV CLIN ONCOL, V15, P31, DOI 10.1038/nrclinonc.2017.128
   Brudno JN, 2016, BLOOD, V127, P3321, DOI 10.1182/blood-2016-04-703751
   Coiffier B, 2002, NEW ENGL J MED, V346, P235, DOI 10.1056/NEJMoa011795
   Coiffier B, 2010, BLOOD, V116, P2040, DOI 10.1182/blood-2010-03-276246
   Crump M, 2018, BLOOD, V131, P587, DOI 10.1182/blood-2017-11-817775
   Davenport AJ, 2018, P NATL ACAD SCI USA, V115, pE2068, DOI 10.1073/pnas.1716266115
   Facts SCS, 2018, HODGKIN LYMPHOMA
   Facts SCS, 2018, NONH LYMPH
   FDA, 2018, FDA APPR TIS AD REL
   FDA, 2017, FDA APPR AX CIL LARG
   Frigault MJ, 2019, BLOOD, V134, P860, DOI 10.1182/blood.2019001694
   Ghobadi A, 2018, CURR RES TRANSL MED, V66, P43, DOI 10.1016/j.retram.2018.03.005
   Gisselbrecht C, 2018, BRIT J HAEMATOL, V182, P633, DOI 10.1111/bjh.15412
   Gisselbrecht C, 2010, J CLIN ONCOL, V28, P4184, DOI 10.1200/JCO.2010.28.1618
   Hill JA, 2018, BLOOD, V131, P121, DOI 10.1182/blood-2017-07-793760
   Jacobson CA, 2018, AXICABTAGENE CILOLEU
   Karschnia P, 2019, BLOOD, V133, P2212, DOI 10.1182/blood-2018-12-893396
   Lee DW, 2019, BIOL BLOOD MARROW TR, V25, P625, DOI 10.1016/j.bbmt.2018.12.758
   Lee DW, 2014, BLOOD, V124, P188, DOI 10.1182/blood-2014-05-552729
   Levine BL, 2017, MOL THER-METH CLIN D, V4, P92, DOI 10.1016/j.omtm.2016.12.006
   LOCKE FL, 2018, J CLIN ONCOL S, V36
   Locke FL, 2019, LANCET ONCOL, V20, P31, DOI 10.1016/S1470-2045(18)30864-7
   Locke FL, 2017, MOL THER, V25, P285, DOI 10.1016/j.ymthe.2016.10.020
   McGuirk J, 2017, CYTOTHERAPY, V19, P1015, DOI 10.1016/j.jcyt.2017.06.001
   Nastoupil LJ., 2018, AXICABTAGENE CILOLEU
   National Cancer Institute, 2017, COMM TERM CRIT ADV E
   Neelapu SS, 2017, NEW ENGL J MED, V377, P2531, DOI 10.1056/NEJMoa1707447
   Neelapu SS, 2018, NAT REV CLIN ONCOL, V15, P47, DOI 10.1038/nrclinonc.2017.148
   Park JH, 2018, NEW ENGL J MED, V378, P449, DOI 10.1056/NEJMoa1709919
   Pasquini M, 2019, ANN M 2019
   Perica K, 2019, J CLIN ONCOL, V37, DOI 10.1200/JCO.2019.37.15_suppl.2520
   Porter D, 2018, J HEMATOL ONCOL, V11, DOI 10.1186/s13045-018-0571-y
   Sano D, 2018, SAFETY AXICABTAGENE
   Sauter CS, 2015, BLOOD, V125, P2579, DOI 10.1182/blood-2014-10-606939
   Schuster SJ, 2017, BLOOD S1, V130
   Schuster SJ, 2019, NEW ENGL J MED, V380, P45, DOI 10.1056/NEJMoa1804980
   Schuster SJ, 2017, NEW ENGL J MED, V377, P2545, DOI 10.1056/NEJMoa1708566
   Sehn LH, 2015, BLOOD, V125, P22, DOI 10.1182/blood-2014-05-577189
   Sim AJ, 2019, INT J RADIAT ONCOL, V105, P1012, DOI 10.1016/j.ijrobp.2019.05.065
   Smith SD, 2019, AM J HEMATOL, V94, pE117, DOI 10.1002/ajh.25411
   Sorror ML, 2005, BLOOD, V106, P2912, DOI 10.1182/blood-2005-05-2004
   Strati P, 2019, BLOOD, V133, P2800, DOI 10.1182/blood.2019000888
   Teras LR, 2016, CA-CANCER J CLIN, V66, P443, DOI 10.3322/caac.21357
   Turtle CJ, 2016, SCI TRANSL MED, V8, DOI 10.1126/scitranslmed.aaf8621
   Zelenetz AD, 2019, J NATL COMPR CANC NE, V17, P651, DOI 10.6004/jnccn.2019.0029
NR 50
TC 4
Z9 4
U1 0
U2 0
PU TAYLOR & FRANCIS LTD
PI ABINGDON
PA 2-4 PARK SQUARE, MILTON PARK, ABINGDON OR14 4RN, OXON, ENGLAND
SN 1042-8194
EI 1029-2403
J9 LEUKEMIA LYMPHOMA
JI Leuk. Lymphoma
PD MAR 20
PY 2020
VL 61
IS 4
BP 799
EP 807
DI 10.1080/10428194.2019.1691201
EA NOV 2019
PG 9
WC Oncology; Hematology
SC Oncology; Hematology
GA KU9BM
UT WOS:000497631900001
PM 31750749
DA 2021-10-28
ER

PT J
AU Dhakal, B
   Hari, PN
   Usmani, SZ
   Hamadani, M
AF Dhakal, Binod
   Hari, Parameswaran N.
   Usmani, Saad Z.
   Hamadani, Mehdi
TI Chimeric antigen receptor T cell therapy in multiple myeloma: promise
   and challenges
SO BONE MARROW TRANSPLANTATION
LA English
DT Review
ID AUTOLOGOUS TRANSPLANTATION; COMBINED INFUSION; EFFICACY REPORT; INITIAL
   SAFETY; BCMA; IMMUNOTHERAPY; DEXAMETHASONE; DARATUMUMAB; TARGET; RISK
AB Despite a sea change in the therapeutic landscape, multiple myeloma (MM), a cancer of antibody producing plasma cells, remains incurable requiring continued intervention for disease control. In this context, chimeric antigen receptor (CAR) T cell therapy has emerged as a promising immunotherapeutic approach with unprecedented results in heavily treated relapsed and/or refractory MM patients. Although B cell maturation antigen (BCMA) is the current lead target for CAR-T cell therapy in MM, several other antigenic targets are also being investigated. Relapses, however, are inevitable in spite of the promising early responses, and may be mediated by antigenic modulation, poor persistence and "immunostat" in tumor microenvironment. Akin to multi-agent chemotherapy, multi-targeted CAR-T antigens and combinatorial approaches are underway to overcome the resistance mechanisms. Further, CAR-T specific toxicity concerns such as cytokine release syndrome and neurotoxicity, as well as manufacturing time lag are other key challenges. Allogeneic CAR that offers "off-the-shelf" options, and mRNA transfected CAR are being developed to mitigate the access and safety issues. In this review we provide the comprehensive review of the most current clinical trial data for CAR-T in myeloma, challenges associated with this therapy and discuss its future in myeloma therapeutics.
C1 [Dhakal, Binod; Hari, Parameswaran N.; Hamadani, Mehdi] Med Coll Wisconsin, Dept Med, BMT & Cellular Therapy Program, Milwaukee, WI 53226 USA.
   [Usmani, Saad Z.] Atrium Hlth, Levine Canc Inst, Dept Hematol Oncol & Blood Disorders, Charlotte, NC 28204 USA.
RP Hamadani, M (corresponding author), Med Coll Wisconsin, Dept Med, BMT & Cellular Therapy Program, Milwaukee, WI 53226 USA.
EM mhamadani@mcw.edu
RI Usmani, Saad Z/H-2705-2012
OI Usmani, Saad/0000-0002-5484-8731; Hamadani, Mehdi/0000-0001-5372-510X
FU Takeda Pharmaceutical CompanyTakeda Pharmaceutical Company Ltd; Otsuka
   PharmaceuticalOtsuka Pharmaceutical; Spectrum Pharmaceuticals;
   Consultancy Incyte Corporation; ADC Therapeutics; Celgene
   CorporationBristol-Myers SquibbCelgene Corporation; Pharmacyclics;
   Magenta Therapeutics; Omeros; AbGenomics; Verastem; TeneoBio
FX Takeda Pharmaceutical Company; Otsuka Pharmaceutical; Spectrum
   Pharmaceuticals; Consultancy Incyte Corporation; ADC Therapeutics;
   Celgene Corporation; Pharmacyclics, Magenta Therapeutics, Omeros,
   AbGenomics, Verastem, TeneoBio. Speaker's Bureau: Sanofi Genzyme,
   AstraZeneca.
CR Alexandrov LB, 2013, NATURE, V500, P415, DOI 10.1038/nature12477
   Alizadeh D, 2019, CANCER IMMUNOL RES, V7, P759, DOI 10.1158/2326-6066.CIR-18-0466
   Asimakopoulos F, 2017, J LEUKOCYTE BIOL, V102, P265, DOI 10.1189/jlb.3MR1116-468R
   Baumeister SH, 2019, CANCER IMMUNOL RES, V7, P100, DOI 10.1158/2326-6066.CIR-18-0307
   BERDEJA JG, 2019, BLOOD S, V134, DOI DOI 10.1182/blood-2019-126660
   Brudno JN, 2018, J CLIN ONCOL, V36, P2267, DOI 10.1200/JCO.2018.77.8084
   Brudno JN, 2016, J CLIN ONCOL, V34, P1112, DOI 10.1200/JCO.2015.64.5929
   Carpenter RO, 2013, CLIN CANCER RES, V19, P2048, DOI 10.1158/1078-0432.CCR-12-2422
   Cho SF, 2018, FRONT IMMUNOL, V9, DOI 10.3389/fimmu.2018.01821
   Cohen AD, 2019, J CLIN INVEST, V129, P2210, DOI 10.1172/JCI126397
   COWAN AJ, 2019, BLOOD S, V134, DOI DOI 10.1182/BLOOD-2019-129405
   Crespo J, 2013, CURR OPIN IMMUNOL, V25, P214, DOI 10.1016/j.coi.2012.12.003
   Dhakal B, 2016, BONE MARROW TRANSPL, V51, P492, DOI 10.1038/bmt.2015.325
   Dhakal Binod, 2016, F1000Res, V5, DOI 10.12688/f1000research.8777.1
   Dhakal B, 2016, CL LYMPH MYELOM LEUK, V16, P379, DOI 10.1016/j.clml.2016.03.001
   Dimopoulos MA, 2016, NEW ENGL J MED, V375, P1319, DOI 10.1056/NEJMoa1607751
   Drent E, 2017, MOL THER, V25, P1946, DOI 10.1016/j.ymthe.2017.04.024
   Garfall AL, 2019, BLOOD ADV, V3, P2812, DOI 10.1182/bloodadvances.2019000600
   Garfall AL, 2018, JCI INSIGHT, V3, DOI 10.1172/jci.insight.120505
   Gogishvili T, 2017, BLOOD, V130, P2838, DOI 10.1182/blood-2017-04-778423
   Green DJ, 2018, BLOOD, V132, DOI 10.1182/blood-2018-99-117729
   Gregory T, 2018, BLOOD, V132, DOI 10.1182/blood-2018-99-111419
   Guedan S, 2019, MOL THER-METH CLIN D, V12, P145, DOI 10.1016/j.omtm.2018.12.009
   Guillerey C, 2018, BLOOD, V132, P1689, DOI 10.1182/blood-2018-01-825265
   Htut M, 2018, BIOL BLOOD MARROW TR, V24, P478, DOI 10.1016/j.bbmt.2017.10.024
   Hurton LV, 2016, P NATL ACAD SCI USA, V113, pE7788, DOI 10.1073/pnas.1610544113
   Kawalekar OU, 2016, IMMUNITY, V44, P380, DOI 10.1016/j.immuni.2016.01.021
   Kawano Y, 2015, IMMUNOL REV, V263, P160, DOI 10.1111/imr.12233
   Kochenderfer JN, 2013, BLOOD, V122, P4129, DOI 10.1182/blood-2013-08-519413
   Krishnan A, 2011, LANCET ONCOL, V12, P1195, DOI 10.1016/S1470-2045(11)70243-1
   Kroger N, 2002, BLOOD, V100, P3919, DOI 10.1182/blood-2002-04-1150
   Laurent SA, 2015, NAT COMMUN, V6, DOI 10.1038/ncomms8333
   Lee DW, 2019, BIOL BLOOD MARROW TR, V25, P625, DOI 10.1016/j.bbmt.2018.12.758
   Li CG, 2019, BLOOD, V134, DOI 10.1182/blood-2019-130340
   Lonial S, 2015, NEW ENGL J MED, V373, P621, DOI 10.1056/NEJMoa1505654
   Madduri D, 2019, BLOOD, V134, DOI 10.1182/blood-2019-121731
   Mailankody S, 2018, BLOOD, V132, DOI 10.1182/blood-2018-99-119717
   Mailankody S, 2018, BLOOD, V132, DOI 10.1182/blood-2018-99-113548
   Mateos MV, 2019, LANCET HAEMATOL, V6, pE459, DOI 10.1016/S2352-3026(19)30110-3
   Maus MV, 2016, CLIN CANCER RES, V22, P1875, DOI 10.1158/1078-0432.CCR-15-1433
   McLellan AD, 2019, IMMUNOL CELL BIOL, V97, P664, DOI 10.1111/imcb.12254
   Mihara K, 2012, LEUKEMIA, V26, P365, DOI 10.1038/leu.2011.205
   Milone MC, 2009, MOL THER, V17, P1453, DOI 10.1038/mt.2009.83
   Minnie SA, 2018, BLOOD, V132, P1675, DOI 10.1182/blood-2018-01-825240
   Moreaux J, 2004, BLOOD, V103, P3148, DOI 10.1182/blood-2003-06-1984
   Neri P, 2016, CLIN CANCER RES, V22, P5959, DOI 10.1158/1078-0432.CCR-16-0184
   Nerreter T, 2019, NAT COMMUN, V10, DOI 10.1038/s41467-019-10948-w
   Palumbo A, 2016, NEW ENGL J MED, V375, P754, DOI 10.1056/NEJMoa1606038
   Pont MJ, 2019, BLOOD, V134, P1585, DOI 10.1182/blood.2019000050
   Raje N, 2019, NEW ENGL J MED, V380, P1726, DOI 10.1056/NEJMoa1817226
   Rajkumar SV, 2009, CURR PROB CANCER, V33, P7, DOI 10.1016/j.currproblcancer.2009.01.001
   Ramos CA, 2016, J CLIN INVEST, V126, P2588, DOI 10.1172/JCI86000
   Sarkar RR, 2019, JNCI-J NATL CANCER I, V111, P719, DOI 10.1093/jnci/djy193
   Shah NN, 2019, J CLIN ONCOL, V37, DOI 10.1200/JCO.2019.37.15_suppl.2510
   Shi XL, 2018, BLOOD, V132, DOI 10.1182/blood-2018-99-117964
   Smith EL, 2019, SCI TRANSL MED, V11, DOI 10.1126/scitranslmed.aau7746
   Spear Paul, 2013, Cancer Immun, V13, P8
   Squibb BM, 2019, BRISTOL MYERS SQUIBB
   Sun Chuang, 2019, Oncotarget, V10, P2369, DOI 10.18632/oncotarget.26792
   Topp MS, 2020, J CLIN ONCOL, V38, P775, DOI 10.1200/JCO.19.02657
   Trudel S, 2018, LANCET ONCOL, V19, P1641, DOI 10.1016/S1470-2045(18)30576-X
   Xu J, 2019, P NATL ACAD SCI USA, V116, P9543, DOI 10.1073/pnas.1819745116
   Xu Y, 2014, BLOOD, V123, P3750, DOI 10.1182/blood-2014-01-552174
   Yan LZ, 2017, BLOOD, V130
   Yan ZL, 2019, LANCET HAEMATOL, V6, pE521, DOI 10.1016/S2352-3026(19)30115-2
   Zhao WH, 2018, J HEMATOL ONCOL, V11, DOI 10.1186/s13045-018-0681-6
   Zudaire E, 2019, BLOOD, V134, DOI 10.1182/blood-2019-127309
NR 67
TC 3
Z9 3
U1 0
U2 5
PU SPRINGERNATURE
PI LONDON
PA CAMPUS, 4 CRINAN ST, LONDON, N1 9XW, ENGLAND
SN 0268-3369
EI 1476-5365
J9 BONE MARROW TRANSPL
JI Bone Marrow Transplant.
PD JAN
PY 2021
VL 56
IS 1
BP 9
EP 19
DI 10.1038/s41409-020-01023-w
EA AUG 2020
PG 11
WC Biophysics; Oncology; Hematology; Immunology; Transplantation
SC Biophysics; Oncology; Hematology; Immunology; Transplantation
GA PR6CG
UT WOS:000557119300001
PM 32770147
DA 2021-10-28
ER

PT J
AU Jensen, MC
   Riddell, SR
AF Jensen, Michael C.
   Riddell, Stanley R.
TI Designing chimeric antigen receptors to effectively and safely target
   tumors
SO CURRENT OPINION IN IMMUNOLOGY
LA English
DT Review
ID CD8(+) T-CELLS; ADOPTIVE IMMUNOTHERAPY; EFFICACY; PERSISTENCE; RELEASE;
   CD28; DIFFERENTIATION; RECOGNITION; EXPANSION; CYTOKINE
AB The adoptive transfer of T cells engineered to express artificial chimeric antigen receptors CARs) that target a tumor cell surface molecule has emerged as an exciting new approach for cancer immunotherapy. Clinical trials in patients with advanced B cell malignancies treated with CD19-specific CAR-modified T cells (CAR-T) have shown impressive antitumor efficacy, leading to optimism that this approach will be useful for treating common solid tumors. Because CAR-T cells recognize tumor cells independent of their expression of human leukocyte antigen (HLA) molecules, tumors that escape conventional T cells by downregulating HLA and/or mutating components of the antigen processing machinery can be eliminated. The ability to introduce or delete additional genes in T cells has the potential to provide therapeutic cell products with novel attributes that overcome impediments to immune mediated tumor elimination in immunosuppressive tumor microenvironments. This review will discuss recent concepts in the development of effective and safe synthetic CARs for adoptive T cell therapy (ACT).
C1 [Jensen, Michael C.] Seattle Childrens Res Inst, Seattle, WA 98101 USA.
   [Jensen, Michael C.; Riddell, Stanley R.] Univ Washington, Seattle, WA 98195 USA.
   [Jensen, Michael C.; Riddell, Stanley R.] Fred Hutchinson Canc Res Inst, Seattle, WA USA.
   [Riddell, Stanley R.] Tech Univ Munich, Inst Adv Study, D-80290 Munich, Germany.
RP Jensen, MC (corresponding author), Seattle Childrens Res Inst, Seattle, WA 98101 USA.
EM Michael.jensen@seattlechildrens.org
RI Wilson, Matthew H/K-3193-2013
FU NIHUnited States Department of Health & Human ServicesNational
   Institutes of Health (NIH) - USA [CA136551, CA114536, AI053193,
   P50CA132393]; NATIONAL CANCER INSTITUTEUnited States Department of
   Health & Human ServicesNational Institutes of Health (NIH) - USANIH
   National Cancer Institute (NCI) [R01CA136551, R01CA114536] Funding
   Source: NIH RePORTER; NATIONAL INSTITUTE OF ALLERGY AND INFECTIOUS
   DISEASESUnited States Department of Health & Human ServicesNational
   Institutes of Health (NIH) - USANIH National Institute of Allergy &
   Infectious Diseases (NIAID) [R01AI053193] Funding Source: NIH RePORTER;
   OFFICE OF THE DIRECTOR, NATIONAL INSTITUTES OF HEALTHUnited States
   Department of Health & Human ServicesNational Institutes of Health (NIH)
   - USA [P51OD010425] Funding Source: NIH RePORTER
FX The authors thank past and present members of our laboratories and the
   support of NIH grants CA136551, CA114536, AI053193, and P50CA132393.
CR Ankri C, 2014, ONCOIMMUNOLOGY, V3, DOI 10.4161/onci.27399
   Brentjens RJ, 2007, CLIN CANCER RES, V13, P5426, DOI 10.1158/1078-0432.CCR-07-0674
   Buchholz VR, 2013, SCIENCE, V340, P630, DOI 10.1126/science.1235454
   Budde LE, 2013, PLOS ONE, V8, DOI 10.1371/journal.pone.0082742
   Carpenito C, 2009, P NATL ACAD SCI USA, V106, P3360, DOI 10.1073/pnas.0813101106
   Chinnasamy D, 2012, CLIN CANCER RES, V18, P1672, DOI 10.1158/1078-0432.CCR-11-3050
   Chmielewski M, 2014, IMMUNOL REV, V257, P83, DOI 10.1111/imr.12125
   Chmielewski M, 2011, CANCER RES, V71, P5697, DOI 10.1158/0008-5472.CAN-11-0103
   Choudhuri K, 2005, NATURE, V436, P578, DOI 10.1038/nature03843
   Choudhuri K, 2014, NATURE, V507, P118, DOI 10.1038/nature12951
   Choudhuri K, 2009, J BIOL CHEM, V284, P26096, DOI 10.1074/jbc.M109.039966
   Crompton JG, 2014, IMMUNOL REV, V257, P264, DOI 10.1111/imr.12135
   Davila ML, 2014, SCI TRANSL MED, V6, DOI 10.1126/scitranslmed.3008226
   Di Stasi A, 2011, NEW ENGL J MED, V365, P1673, DOI 10.1056/NEJMoa1106152
   Engels B, 2012, MOL THER, V20, P652, DOI 10.1038/mt.2011.286
   Fedorov VD, 2013, SCI TRANSL MED, V5, DOI 10.1126/scitranslmed.3006597
   Gattinoni L, 2011, NAT MED, V17, P1290, DOI 10.1038/nm.2446
   Gerlach C, 2013, SCIENCE, V340, P635, DOI 10.1126/science.1235487
   Grada Z, 2013, MOL THER-NUCL ACIDS, V2, DOI 10.1038/mtna.2013.32
   Guest RD, 2005, J IMMUNOTHER, V28, P203, DOI 10.1097/01.cji.0000161397.96582.59
   Hudecek M, 2015, CANCER IMMUNOL RES, V3, P125, DOI 10.1158/2326-6066.CIR-14-0127
   Hudecek M, 2013, CLIN CANCER RES, V19, P3153, DOI 10.1158/1078-0432.CCR-13-0330
   Imai C, 2004, LEUKEMIA, V18, P676, DOI 10.1038/sj.leu.2403302
   Jensen MC, 2014, IMMUNOL REV, V257, P127, DOI 10.1111/imr.12139
   Kahlon KS, 2004, CANCER RES, V64, P9160, DOI 10.1158/0008-5472.CAN-04-0454
   Kalos M, 2011, SCI TRANSL MED, V3, DOI 10.1126/scitranslmed.3002842
   Klebanoff CA, 2005, P NATL ACAD SCI USA, V102, P9571, DOI 10.1073/pnas.0503726102
   Klebanoff CA, 2011, CLIN CANCER RES, V17, P5343, DOI 10.1158/1078-0432.CCR-11-0503
   Kloss CC, 2013, NAT BIOTECHNOL, V31, P71, DOI 10.1038/nbt.2459
   Kochenderfer JN, 2014, J CLIN ONCOL
   Kowolik CM, 2006, CANCER RES, V66, P10995, DOI 10.1158/0008-5472.CAN-06-0160
   Lanitis E, 2013, CANCER IMMUNOL RES, V1, P43, DOI 10.1158/2326-6066.CIR-13-0008
   Lee DW, 2014, BLOOD, V124, P188, DOI 10.1182/blood-2014-05-552729
   Lee DW, 2014, LANCET
   Li MO, 2008, CELL, V134, P392, DOI 10.1016/j.cell.2008.07.025
   Maude SL, 2014, NEW ENGL J MED, V371, P1507, DOI 10.1056/NEJMoa1407222
   Maus MV, 2013, CANCER IMMUNOL RES, V1, P26, DOI 10.1158/2326-6066.CIR-13-0006
   Milone MC, 2009, MOL THER, V17, P1453, DOI 10.1038/mt.2009.83
   Moon EK, 2014, CLIN CANCER RES, V20, P4262, DOI 10.1158/1078-0432.CCR-13-2627
   Morgan RA, 2010, MOL THER, V18, P843, DOI 10.1038/mt.2010.24
   Park JR, 2007, MOL THER, V15, P825, DOI 10.1038/sj.mt.6300104
   Pegram HJ, 2012, BLOOD, V119, P4133, DOI 10.1182/blood-2011-12-400044
   Prosser ME, 2012, MOL IMMUNOL, V51, P263, DOI 10.1016/j.molimm.2012.03.023
   Ramos CA, 2014, CANCER J, V20, P112, DOI 10.1097/PPO.0000000000000031
   Savoldo B, 2011, J CLIN INVEST, V121, P1822, DOI 10.1172/JCI46110
   Stemberger C, 2012, PLOS ONE, V7, DOI 10.1371/journal.pone.0035798
   Terakura S, 2012, BLOOD, V119, P72, DOI 10.1182/blood-2011-07-366419
   Textor A, 2014, CANCER RES, V74, P6796, DOI 10.1158/0008-5472.CAN-14-0079
   Till BG, 2008, BLOOD, V112, P2261, DOI 10.1182/blood-2007-12-128843
   Vonderheide RH, 2014, IMMUNOL REV, V257, P7, DOI 10.1111/imr.12143
   Wang XL, 2011, BLOOD, V118, P1255, DOI 10.1182/blood-2011-02-337360
   Zhao YB, 2010, CANCER RES, V70, P9053, DOI 10.1158/0008-5472.CAN-10-2880
   Zhong XS, 2010, MOL THER, V18, P413, DOI 10.1038/mt.2009.210
   Zhou PH, 2014, NATURE, V506, P52, DOI 10.1038/nature12988
NR 54
TC 100
Z9 107
U1 0
U2 66
PU CURRENT BIOLOGY LTD
PI LONDON
PA 84 THEOBALDS RD, LONDON WC1X 8RR, ENGLAND
SN 0952-7915
EI 1879-0372
J9 CURR OPIN IMMUNOL
JI Curr. Opin. Immunol.
PD APR
PY 2015
VL 33
BP 9
EP 15
DI 10.1016/j.coi.2015.01.002
PG 7
WC Immunology
SC Immunology
GA CH1AT
UT WOS:000353754200004
PM 25621840
OA Green Accepted
DA 2021-10-28
ER

PT J
AU Frank, AM
   Buchholz, CJ
AF Frank, Annika M.
   Buchholz, Christian J.
TI Surface-Engineered Lentiviral Vectors for Selective Gene Transfer into
   Subtypes of Lymphocytes
SO MOLECULAR THERAPY-METHODS & CLINICAL DEVELOPMENT
LA English
DT Review
ID CAR-T-CELLS; HUMAN-IMMUNODEFICIENCY-VIRUS; VSV-G-LVS; IN-VIVO; B-CELLS;
   STEM-CELLS; CLINICAL DEVELOPMENT; CANCER REGRESSION; PROMOTE SURVIVAL;
   DENDRITIC CELLS
AB Lymphocytes have always been among the prime targets in gene therapy, even more so since chimeric antigen receptor (CAR) T cells have reached the clinic. However, other gene therapeutic approaches hold great promise as well. The first part of this review provides an overview of current strategies in lymphocyte gene therapy. The second part highlights the importance of precise gene delivery into B and T cells as well as distinct subtypes of lymphocytes. This can be achieved with lentiviral vectors (LVs) pseudotyped with engineered glycoproteins recognizing lymphocyte surface markers as entry receptors. Different strategies for envelope glycoprotein engineering and selection of the targeting ligand are discussed. With a CD8-targeted LV that was recently used to achieve proof of principle for the in vivo reprogramming of CAR T cells, these vectors are becoming a key tool to genetically engineer lymphocytes directly in vivo.
C1 [Frank, Annika M.; Buchholz, Christian J.] Paul Ehrlich Inst, Div Med Biotechnol, D-63225 Langen, Germany.
   [Buchholz, Christian J.] Paul Ehrlich Inst, Mol Biotechnol & Gene Therapy, Paul Ehrlich Str 51-59, D-63225 Langen, Germany.
RP Buchholz, CJ (corresponding author), Paul Ehrlich Inst, Mol Biotechnol & Gene Therapy, Paul Ehrlich Str 51-59, D-63225 Langen, Germany.
EM christian.buchholz@pei.de
FU LOEWE Center for Cell and Gene Therapy Frankfurt - Hessisches
   Ministerium fur Wissenschaft und Kunst [llL5-518/17.004]
FX We thank Dr. Jessica Hartmann for helpful advice with figure design.
   This work was supported by the LOEWE Center for Cell and Gene Therapy
   Frankfurt funded by Hessisches Ministerium fur Wissenschaft und Kunst
   (llL5-518/17.004).
CR Amirache F, 2014, BLOOD, V123, P1422, DOI 10.1182/blood-2013-11-540641
   Anliker B, 2010, NAT METHODS, V7, P929, DOI 10.1038/nmeth.1514
   Bayin NS, 2018, METHODS MOL BIOL, V1741, P91, DOI 10.1007/978-1-4939-7659-1_7
   Bender RR, 2016, PLOS PATHOG, V12, DOI 10.1371/journal.ppat.1005641
   Berger C, 2008, J CLIN INVEST, V118, P294, DOI 10.1172/JCI32103
   Bonneville M, 2002, NAT IMMUNOL, V3, P12, DOI 10.1038/ni0102-12
   Buchholz CJ, 2015, TRENDS BIOTECHNOL, V33, P777, DOI 10.1016/j.tibtech.2015.09.008
   Buchholz CJ, 2009, TRENDS BIOTECHNOL, V27, P259, DOI 10.1016/j.tibtech.2009.02.002
   Casucci M, 2018, FRONT IMMUNOL, V9, DOI 10.3389/fimmu.2018.00507
   COSSET FL, 1995, J VIROL, V69, P6314, DOI 10.1128/JVI.69.10.6314-6322.1995
   Egelhofer M, 2004, J VIROL, V78, P568, DOI 10.1128/JVI.78.2.568-575.2004
   Ellebrecht CT, 2016, SCIENCE, V353, P179, DOI 10.1126/science.aaf6756
   Enkirch T, 2013, GENE THER, V20, P16, DOI 10.1038/gt.2011.209
   Ferrua F, 2017, HUM GENE THER, V28, P972, DOI 10.1089/hum.2017.175
   Fraietta JA, 2018, NAT MED, V24, P563, DOI 10.1038/s41591-018-0010-1
   Fransson M, 2012, J NEUROINFLAMM, V9, DOI 10.1186/1742-2094-9-112
   Frecha C, 2011, J VIROL, V85, P5975, DOI 10.1128/JVI.00324-11
   Frecha C, 2010, MOL THER, V18, P1748, DOI 10.1038/mt.2010.178
   Frecha C, 2008, BLOOD, V112, P4843, DOI 10.1182/blood-2008-05-155945
   Frenzel A, 2016, MABS-AUSTIN, V8, P1177, DOI 10.1080/19420862.2016.1212149
   Friedel T, 2015, PROTEIN ENG DES SEL, V28, P93, DOI 10.1093/protein/gzv005
   Froelich S, 2009, BIOTECHNOL BIOENG, V104, P206, DOI 10.1002/bit.22378
   Funke S, 2008, MOL THER, V16, P1427, DOI 10.1038/mt.2008.128
   Fusil F, 2015, MOL THER, V23, P1734, DOI 10.1038/mt.2015.148
   Gelinas JF, 2018, MICROBIOL MOL BIOL R, V82, DOI 10.1128/MMBR.00051-17
   Girard-Gagnepain A, 2014, BLOOD, V124, P1221, DOI 10.1182/blood-2014-02-558163
   Glienke W, 2015, FRONT PHARMACOL, V6, DOI 10.3389/fphar.2015.00021
   Golubovskaya V, 2016, CANCERS, V8, DOI 10.3390/cancers8030036
   Goyvaerts C, 2017, GENE THER, V24, P370, DOI 10.1038/gt.2017.30
   Goyvaerts C, 2012, GENE THER, V19, P1133, DOI 10.1038/gt.2011.206
   Goyvaerts C, 2013, J VIROL, V87, P11304, DOI 10.1128/JVI.01498-13
   Hartmann J, 2018, MOL THER-METH CLIN D, V10, P128, DOI 10.1016/j.omtm.2018.07.001
   Hartmann J, 2017, EMBO MOL MED, V9, P1183, DOI 10.15252/emmm.201607485
   Harwood NE, 2008, IMMUNITY, V28, P609, DOI 10.1016/j.immuni.2008.04.007
   Hay KA, 2017, BLOOD, V130, P2295, DOI 10.1182/blood-2017-06-793141
   Herrera-Carrillo E, 2016, BIOCHEM SOC T, V44, P1355, DOI 10.1042/BST20160060
   Hofig I, 2014, BIOMATERIALS, V35, P4204, DOI 10.1016/j.biomaterials.2014.01.051
   Hung KL, 2018, MOL THER, V26, P456, DOI 10.1016/j.ymthe.2017.11.012
   Hur EM, 2012, BLOOD, V120, P4571, DOI 10.1182/blood-2012-04-422303
   Jardine L, 2013, FRONT IMMUNOL, V4, DOI 10.3389/fimmu.2013.00495
   Joseph A, 2010, J VIROL, V84, P6645, DOI 10.1128/JVI.02339-09
   June CH, 2018, SCIENCE, V359, P1361, DOI 10.1126/science.aar6711
   Karpanen T, 2015, MOL ONCOL, V9, P2019, DOI 10.1016/j.molonc.2015.10.006
   Kneissl S, 2013, PLOS ONE, V8, DOI 10.1371/journal.pone.0079047
   Kunert A, 2018, ONCOIMMUNOLOGY, V7, DOI 10.1080/2162402X.2017.1378842
   Lafitte M, 2012, MOL CANCER, V11, DOI 10.1186/1476-4598-11-81
   Leandro MJ, 2013, ARTHRITIS RES THER, V15, DOI 10.1186/ar3908
   Lee J, 2008, IMMUNOLOGY, V125, P229, DOI 10.1111/j.1365-2567.2008.02833.x
   Leen AM, 2014, MOL THER, V22, P1211, DOI 10.1038/mt.2014.47
   Levine BL, 2006, P NATL ACAD SCI USA, V103, P17372, DOI 10.1073/pnas.0608138103
   Levy C, 2016, J THROMB HAEMOST, V14, P2478, DOI 10.1111/jth.13520
   Levy C, 2015, CURR OPIN PHARMACOL, V24, P79, DOI 10.1016/j.coph.2015.08.003
   Li L, 2010, NATURE, V468, P705, DOI 10.1038/nature09546
   Liang M, 2009, J VIROL, V83, P13026, DOI 10.1128/JVI.01530-09
   Liang M, 2009, J GENE MED, V11, P185, DOI 10.1002/jgm.1290
   Liu XJ, 2016, CANCER RES, V76, P1578, DOI 10.1158/0008-5472.CAN-15-2524
   Louis CU, 2011, BLOOD, V118, P6050, DOI 10.1182/blood-2011-05-354449
   Luo XM, 2009, BLOOD, V113, P1422, DOI 10.1182/blood-2008-09-177139
   MacDonald KG, 2016, J CLIN INVEST, V126, P1413, DOI 10.1172/JCI82771
   Mackall CL, 2011, NAT REV IMMUNOL, V11, P330, DOI 10.1038/nri2970
   Marodon G, 2003, BLOOD, V101, P3416, DOI 10.1182/blood-2002-02-0578
   Maude SL, 2018, NEW ENGL J MED, V378, P439, DOI 10.1056/NEJMoa1709866
   Maurice M, 2002, BLOOD, V99, P2342, DOI 10.1182/blood.V99.7.2342
   Melo MEF, 2002, J IMMUNOL, V168, P4788, DOI 10.4049/jimmunol.168.9.4788
   Mohammed S, 2017, MOL THER, V25, P249, DOI 10.1016/j.ymthe.2016.10.016
   Morgan RA, 2006, SCIENCE, V314, P126, DOI 10.1126/science.1129003
   Morgan RA, 2013, J IMMUNOTHER, V36, P133, DOI 10.1097/CJI.0b013e3182829903
   Morizono K, 2005, NAT MED, V11, P346, DOI 10.1038/nm1192
   Morizono K, 2001, J VIROL, V75, P8016, DOI 10.1128/JVI.75.17.8016-8020.2001
   Munch RC, 2013, MOL THER, V21, P109, DOI 10.1038/mt.2012.186
   Munch RC, 2011, MOL THER, V19, P686, DOI 10.1038/mt.2010.298
   Nakamura T, 2005, NAT BIOTECHNOL, V23, P209, DOI 10.1038/nbt1060
   Neelapu SS, 2017, NEW ENGL J MED, V377, P2531, DOI 10.1056/NEJMoa1707447
   Ou W, 2012, HUM GENE THER METHOD, V23, P137, DOI 10.1089/hgtb.2012.054
   Perica K, 2015, RAMBAM MAIMONIDES ME, V6, DOI 10.5041/RMMJ.10179
   Peterson CW, 2018, CURR TOP MICROBIOL, V417, P211, DOI 10.1007/82_2017_71
   Pfeiffer A, 2018, EMBO MOL MED, V10, DOI 10.15252/emmm.201809158
   Pluckthun A, 2015, ANNU REV PHARMACOL, V55, P489, DOI 10.1146/annurev-pharmtox-010611-134654
   Pollack SM, 2017, J IMMUNOTHER, V40, P302, DOI 10.1097/CJI.0000000000000183
   Powell SK, 2015, DISCOV MED, V19, P49
   Rapoport AP, 2015, NAT MED, V21, P914, DOI 10.1038/nm.3910
   Rasbach A, 2013, J VIROL, V87, P6246, DOI 10.1128/JVI.03298-12
   Robbins PF, 2015, CLIN CANCER RES, V21, P1019, DOI 10.1158/1078-0432.CCR-14-2708
   Rogers GL, 2017, HEMATOL ONCOL CLIN N, V31, P883, DOI 10.1016/j.hoc.2017.06.008
   Saudemont A, 2018, FRONT IMMUNOL, V9, DOI 10.3389/fimmu.2018.00153
   Shortman K, 2010, IMMUNOL REV, V234, P18, DOI 10.1111/j.0105-2896.2009.00870.x
   Siddiqui I, 2016, J IMMUNOTHER CANCER, V4, DOI 10.1186/s40425-016-0125-1
   Skuljec J, 2017, FRONT IMMUNOL, V8, DOI 10.3389/fimmu.2017.01125
   Smith TT, 2017, NAT NANOTECHNOL, V12, P813, DOI [10.1038/NNANO.2017.57, 10.1038/nnano.2017.57]
   Spragg C, 2016, CURR OPIN HIV AIDS, V11, P442, DOI 10.1097/COH.0000000000000284
   Springfeld C, 2005, J VIROL, V79, P10155, DOI 10.1128/JVI.79.16.10155-10163.2005
   Stripecke R, 2000, BLOOD, V96, P1317, DOI 10.1182/blood.V96.4.1317
   Tiller KE, 2015, ANNU REV BIOMED ENG, V17, P191, DOI 10.1146/annurev-bioeng-071114-040733
   Verhoeyen E, 2005, BLOOD, V106, P3386, DOI 10.1182/blood-2004-12-4736
   Verhoeyen E, 2003, BLOOD, V101, P2167, DOI 10.1182/blood-2002-07-2224
   Walsh NC, 2017, ANNU REV PATHOL-MECH, V12, P187, DOI 10.1146/annurev-pathol-052016-100332
   Wang KM, 2012, EXP HEMATOL ONCOL, V1, DOI 10.1186/2162-3619-1-36
   Wang XM, 2017, MOL THER-METH CLIN D, V5, P76, DOI 10.1016/j.omtm.2017.03.005
   Wang XM, 2014, MOL THER, V22, P1139, DOI 10.1038/mt.2014.43
   Wang XL, 2016, BLOOD, V127, P2980, DOI 10.1182/blood-2015-12-686725
   Wu FL, 2013, CANCER LETT, V339, P195, DOI 10.1016/j.canlet.2013.06.009
   Xu Y, 2014, BLOOD, V123, P3750, DOI 10.1182/blood-2014-01-552174
   Yang HG, 2009, PHARM RES-DORDR, V26, P1432, DOI 10.1007/s11095-009-9853-y
   Yang L, 2008, NAT BIOTECHNOL, V26, P326, DOI 10.1038/nbt1390
   Yang L, 2006, P NATL ACAD SCI USA, V103, P11479, DOI 10.1073/pnas.0604993103
   Yoon J, 2017, BLOOD, V129, P238, DOI 10.1182/blood-2016-07-727834
   Zhang AH, 2018, J IMMUNOL, V201, P1434, DOI 10.4049/jimmunol.1701800
   Zhao ZL, 2018, ONCOTARGET, V9, P5208, DOI 10.18632/oncotarget.23730
   Zhou Q, 2015, J IMMUNOL, V195, P2493, DOI 10.4049/jimmunol.1500956
   Zhou Q, 2013, ONCOIMMUNOLOGY, V2, DOI 10.4161/onci.22566
   Zhou Q, 2012, BLOOD, V120, P4334, DOI 10.1182/blood-2012-02-412973
   Zhou Q, 2011, VIROLOGY, V413, P149, DOI 10.1016/j.virol.2011.02.010
   Ziegler L, 2008, HUM GENE THER, V19, P861, DOI [10.1089/hum.2007.149, 10.1089/hgt.2007.149]
NR 113
TC 19
Z9 19
U1 0
U2 11
PU CELL PRESS
PI CAMBRIDGE
PA 50 HAMPSHIRE ST, FLOOR 5, CAMBRIDGE, MA 02139 USA
SN 2329-0501
J9 MOL THER-METH CLIN D
JI Mol.Ther.-Methods Clin. Dev.
PD MAR 15
PY 2019
VL 12
BP 19
EP 31
DI 10.1016/j.omtm.2018.10.006
PG 13
WC Medicine, Research & Experimental
SC Research & Experimental Medicine
GA HO6QP
UT WOS:000461055600002
PM 30417026
OA Green Published, gold
DA 2021-10-28
ER

PT J
AU Chen, D
   Yang, J
AF Chen, David
   Yang, James
TI Development of novel antigen receptors for CAR T-cell therapy directed
   toward solid malignancies
SO TRANSLATIONAL RESEARCH
LA English
DT Article
ID TUMOR-INFILTRATING LYMPHOCYTES; GROWTH-FACTOR RECEPTOR; SINGLE-CHAIN FV;
   ADOPTIVE TRANSFER; ANTITUMOR-ACTIVITY; MESOTHELIN IMMUNOTOXIN;
   MONOCLONAL-ANTIBODY; SIGNAL-TRANSDUCTION; CHIMERIC RECEPTORS; ENHANCED
   SURVIVAL
AB Development of chimeric antigen receptor (CAR) T cells have led to remarkable successes in the treatment of B-cell malignancies with anti-CD19 CAR. Here we discuss the development of novel antigen receptors for use in solid malignancies with respect to target antigens, receptor design, and T cell manipulations.
C1 [Chen, David; Yang, James] NCI, Surg Branch, NIH, 10 Ctr Dr,Bldg 10 CRC 3W-3840, Bethesda, MD 20892 USA.
RP Chen, D (corresponding author), NCI, Surg Branch, NIH, 10 Ctr Dr,Bldg 10 CRC 3W-3840, Bethesda, MD 20892 USA.
EM david.chen4@nih.gov
OI Chen, David/0000-0003-0046-6903
CR Beatty GL, 2014, CANCER IMMUNOL RES, V2, P112, DOI 10.1158/2326-6066.CIR-13-0170
   Beecham EJ, 2000, J IMMUNOTHER, V23, P332, DOI 10.1097/00002371-200005000-00006
   Berger C, 2008, J CLIN INVEST, V118, P294, DOI 10.1172/JCI32103
   Besser MJ, 2010, CLIN CANCER RES, V16, P2646, DOI 10.1158/1078-0432.CCR-10-0041
   Besser MJ, 2009, J IMMUNOTHER, V32, P415, DOI 10.1097/CJI.0b013e31819c8bda
   Brentjens RJ, 2007, CLIN CANCER RES, V13, P5426, DOI 10.1158/1078-0432.CCR-07-0674
   Brentjens RJ, 2013, SCI TRANSL MED, V5, DOI 10.1126/scitranslmed.3005930
   Brentjens RJ, 2011, BLOOD, V118, P4817, DOI 10.1182/blood-2011-04-348540
   Brentjens RJ, 2003, NAT MED, V9, P279, DOI 10.1038/nm827
   BROCKHAUSEN I, 1995, EUR J BIOCHEM, V233, P607, DOI 10.1111/j.1432-1033.1995.607_2.x
   Brown CE, 2016, NEW ENGL J MED, V375, P2561, DOI 10.1056/NEJMoa1610497
   Brown CE, 2015, CLIN CANCER RES, V21, P4062, DOI 10.1158/1078-0432.CCR-15-0428
   Burchell J, 1999, GLYCOBIOLOGY, V9, P1307, DOI 10.1093/glycob/9.12.1307
   Carpenito C, 2009, P NATL ACAD SCI USA, V106, P3360, DOI 10.1073/pnas.0813101106
   Chahlavi A, 2005, CANCER RES, V65, P5428, DOI 10.1158/0008-5472.CAN-04-4395
   Chalmin F, 2012, IMMUNITY, V36, P362, DOI 10.1016/j.immuni.2011.12.019
   CHANG K, 1992, INT J CANCER, V50, P373, DOI 10.1002/ijc.2910500308
   Chu CT, 1997, BIOCHEM J, V324, P855, DOI 10.1042/bj3240855
   Davis JL, 2010, CLIN CANCER RES, V16, P5852, DOI 10.1158/1078-0432.CCR-10-1280
   Debinski W, 1999, INT J ONCOL, V15, P481
   Debinski W, 1999, CLIN CANCER RES, V5, p3143S
   Di Stasi A, 2011, NEW ENGL J MED, V365, P1673, DOI 10.1056/NEJMoa1106152
   Dolezal O, 2003, PROTEIN ENG, V16, P47, DOI 10.1093/proeng/gzg006
   ESHHAR Z, 1993, P NATL ACAD SCI USA, V90, P720, DOI 10.1073/pnas.90.2.720
   Fry TJ, 2013, HEMATOL-AM SOC HEMAT, P348, DOI 10.1182/asheducation-2013.1.348
   Gaemers IC, 2001, J BIOL CHEM, V276, P6191, DOI 10.1074/jbc.M009449200
   GIRLING A, 1989, INT J CANCER, V43, P1072, DOI 10.1002/ijc.2910430620
   Goff SL, 2016, J CLIN ONCOL, V34, P2389, DOI 10.1200/JCO.2016.66.7220
   GROSS G, 1989, P NATL ACAD SCI USA, V86, P10024, DOI 10.1073/pnas.86.24.10024
   Grupp SA, 2013, NEW ENGL J MED, V368, P1509, DOI 10.1056/NEJMoa1215134
   Gupta P, 2010, BMC BIOTECHNOL, V10, DOI 10.1186/1472-6750-10-72
   Haso W, 2013, BLOOD, V121, P1165, DOI 10.1182/blood-2012-06-438002
   Hassan R, 2002, CLIN CANCER RES, V8, P3520
   Hassan R, 2007, CLIN CANCER RES, V13, P5144, DOI 10.1158/1078-0432.CCR-07-0869
   Hassan R, 2013, SCI TRANSL MED, V5, DOI 10.1126/scitranslmed.3006941
   Hatanpaa KJ, 2010, NEOPLASIA, V12, P675, DOI 10.1593/neo.10688
   HINTZEN RQ, 1994, J IMMUNOL, V152, P1762
   Hishima T, 2000, AM J SURG PATHOL, V24, P742, DOI 10.1097/00000478-200005000-00014
   Huang JP, 2005, J IMMUNOTHER, V28, P258, DOI 10.1097/01.cji.0000158855.92792.7a
   Hudecek M, 2015, CANCER IMMUNOL RES, V3, P125, DOI 10.1158/2326-6066.CIR-14-0127
   Imai C, 2004, LEUKEMIA, V18, P676, DOI 10.1038/sj.leu.2403302
   Johnson LA, 2015, SCI TRANSL MED, V7, DOI 10.1126/scitranslmed.aaa4963
   Jonnalagadda M, 2015, MOL THER, V23, P757, DOI 10.1038/mt.2014.208
   Junker K, 2005, J UROLOGY, V173, P2150, DOI 10.1097/01.ju.0000158121.49085.ba
   Kahlon KS, 2004, CANCER RES, V64, P9160, DOI 10.1158/0008-5472.CAN-04-0454
   Kalos M, 2011, SCI TRANSL MED, V3, DOI 10.1126/scitranslmed.3002842
   Kerkar SP, 2010, CANCER RES, V70, P6725, DOI 10.1158/0008-5472.CAN-10-0735
   Kershaw MH, 2006, CLIN CANCER RES, V12, P6106, DOI 10.1158/1078-0432.CCR-06-1183
   Klebanoff CA, 2011, CLIN CANCER RES, V17, P5343, DOI 10.1158/1078-0432.CCR-11-0503
   Kochenderfer JN, 2015, J CLIN ONCOL, V33, P540, DOI 10.1200/JCO.2014.56.2025
   Kochenderfer JN, 2013, BLOOD, V122, P4129, DOI 10.1182/blood-2013-08-519413
   Kochenderfer JN, 2012, BLOOD, V119, P2709, DOI 10.1182/blood-2011-10-384388
   Kochenderfer JN, 2010, BLOOD, V116, P4099, DOI 10.1182/blood-2010-04-281931
   Kochenderfer JN, 2010, BLOOD, V116, P3875, DOI 10.1182/blood-2010-01-265041
   Kochenderfer JN, 2009, J IMMUNOTHER, V32, P689, DOI 10.1097/CJI.0b013e3181ac6138
   Kowolik CM, 2006, CANCER RES, V66, P10995, DOI 10.1158/0008-5472.CAN-06-0160
   KUWANA Y, 1987, BIOCHEM BIOPH RES CO, V149, P960, DOI 10.1016/0006-291X(87)90502-X
   Lamers CH, 2006, J CLIN ONCOL, V24, P20, DOI DOI 10.1200/JCO.2006.05.9964
   LAMMIE GA, 1993, INT J ONCOL, V3, P909
   Li Q, 2004, ANTICANCER RES, V24, P1327
   Lloyd KO, 1996, J BIOL CHEM, V271, P33325, DOI 10.1074/jbc.271.52.33325
   Long AH, 2015, NAT MED, V21, P581, DOI 10.1038/nm.3838
   Lugli E, 2013, J CLIN INVEST, V123, P594, DOI 10.1172/JCI66327
   Maude SL, 2014, NEW ENGL J MED, V371, P1507, DOI 10.1056/NEJMoa1407222
   Milone MC, 2009, MOL THER, V17, P1453, DOI 10.1038/mt.2009.83
   Mintz A, 2002, NEOPLASIA, V4, P388, DOI 10.1038/sj.neo.7900234
   Morgan RA, 2012, HUM GENE THER, V23, P1043, DOI 10.1089/hum.2012.041
   Morgan RA, 2010, MOL THER, V18, P843, DOI 10.1038/mt.2010.24
   Muranski P, 2008, BLOOD, V112, P362, DOI 10.1182/blood-2007-11-120998
   Nieba L, 1997, PROTEIN ENG, V10, P435, DOI 10.1093/protein/10.4.435
   Nolan KF, 1999, CLIN CANCER RES, V5, P3928
   Palmer DC, 2015, J EXP MED, V212, P2095, DOI 10.1084/jem.20150304
   Parker N, 2005, ANAL BIOCHEM, V338, P284, DOI 10.1016/j.ab.2004.12.026
   Parkhurst MR, 2009, CLIN CANCER RES, V15, P169, DOI 10.1158/1078-0432.CCR-08-1638
   Paszkiewicz PJ, 2016, J CLIN INVEST, V126, P4262, DOI 10.1172/JCI84813
   Porter DL, 2011, NEW ENGL J MED, V365, P725, DOI 10.1056/NEJMoa1103849
   Posey AD, 2016, IMMUNITY, V44, P1444, DOI 10.1016/j.immuni.2016.05.014
   Pule MA, 2008, NAT MED, V14, P1264, DOI 10.1038/nm.1882
   Radvanyi LG, 2012, CLIN CANCER RES, V18, P6758, DOI 10.1158/1078-0432.CCR-12-1177
   Robbins PF, 2008, J IMMUNOL, V180, P6116, DOI 10.4049/jimmunol.180.9.6116
   ROMEO C, 1991, CELL, V64, P1037, DOI 10.1016/0092-8674(91)90327-U
   Rossig C, 2002, BLOOD, V99, P2009, DOI 10.1182/blood.V99.6.2009
   Roybal KT, 2016, CELL, V164, P770, DOI 10.1016/j.cell.2016.01.011
   Sewell R, 2006, J BIOL CHEM, V281, P3586, DOI 10.1074/jbc.M511826200
   Shaffer DR, 2011, BLOOD, V117, P4304, DOI 10.1182/blood-2010-04-278218
   Shah N, 2016, BLOOD, V128, DOI 10.1182/blood.V128.22.2269.2269
   Sommermeyer D, 2016, LEUKEMIA, V30, P492, DOI 10.1038/leu.2015.247
   Sorensen AL, 2006, GLYCOBIOLOGY, V16, P96, DOI 10.1093/glycob/cwj044
   Su S, 2016, SCI REP-UK, V6, DOI 10.1038/srep20070
   Tarp MA, 2007, GLYCOBIOLOGY, V17, P197, DOI 10.1093/glycob/cwl061
   Terakura S, 2012, BLOOD, V119, P72, DOI 10.1182/blood-2011-07-366419
   Wang QJ, 2017, CLIN CANCER RES, V23, P2267, DOI 10.1158/1078-0432.CCR-16-1421
   Wang XL, 2016, BLOOD, V127, P2980, DOI 10.1182/blood-2015-12-686725
   Wang XL, 2012, J IMMUNOTHER, V35, P689, DOI 10.1097/CJI.0b013e318270dec7
   Weijtens MEM, 1996, J IMMUNOL, V157, P836
   WHITLOW M, 1994, PROTEIN ENG, V7, P1017, DOI 10.1093/protein/7.8.1017
   Wilkie S, 2008, J IMMUNOL, V180, P4901, DOI 10.4049/jimmunol.180.7.4901
   Wolfl M, 2011, CANCER IMMUNOL IMMUN, V60, P173, DOI 10.1007/s00262-010-0928-8
   Zeng R, 2005, J EXP MED, V201, P139, DOI 10.1084/jem.20041057
   Zhang L, 2015, CLIN CANCER RES, V21, P2278, DOI 10.1158/1078-0432.CCR-14-2085
   Zhang L, 2011, MOL THER, V19, P751, DOI 10.1038/mt.2010.313
   Zhao YB, 2009, J IMMUNOL, V183, P5563, DOI 10.4049/jimmunol.0900447
   Zhong XS, 2010, MOL THER, V18, P413, DOI 10.1038/mt.2009.210
NR 103
TC 11
Z9 12
U1 0
U2 14
PU ELSEVIER SCIENCE INC
PI NEW YORK
PA STE 800, 230 PARK AVE, NEW YORK, NY 10169 USA
SN 1931-5244
EI 1878-1810
J9 TRANSL RES
JI Transl. Res.
PD SEP
PY 2017
VL 187
BP 11
EP 21
DI 10.1016/j.trsl.2017.05.006
PG 11
WC Medical Laboratory Technology; Medicine, General & Internal; Medicine,
   Research & Experimental
SC Medical Laboratory Technology; General & Internal Medicine; Research &
   Experimental Medicine
GA FH4YI
UT WOS:000411168300002
PM 28641074
DA 2021-10-28
ER

PT J
AU Pacenta, HL
   Laetsch, TW
   John, S
AF Pacenta, Holly L.
   Laetsch, Theodore W.
   John, Samuel
TI CD19 CAR T Cells for the Treatment of Pediatric Pre-B Cell Acute
   Lymphoblastic Leukemia
SO PEDIATRIC DRUGS
LA English
DT Article
ID CHIMERIC ANTIGEN RECEPTOR; 4-1BB COSTIMULATION; YOUNG-ADULTS; CHILDREN;
   THERAPY; TISAGENLECLEUCEL; REMISSION; SURVIVAL; IMMUNOTHERAPY;
   RESISTANCE
AB The development of cluster of differentiation (CD)-19-targeted chimeric antigen receptor (CAR) T cells for the treatment of pre-B-cell acute lymphoblastic leukemia (B-ALL) is an exciting new advancement in the field of pediatric oncology. Tisagenlecleucel and axicabtagene ciloleucel are the first US FDA-approved CD19-targeted CAR T cells. While various different CD19 CAR T cells are in development, tisagenlecleucel is the only CAR T cell approved for pediatric patients. The multicenter phase II trial that led to the approval of tisagenlecleucel demonstrated excellent responses in individuals with highly refractory disease. Other high-risk groups of patients with B-ALL who experience poor outcomes with standard therapy may also benefit from treatment with tisagenlecleucel. After receiving CAR T cells, patients must be closely monitored for unique toxicities, including cytokine release syndrome, neurotoxicity, and B-cell aplasia. The management of patients with relapsed or refractory disease after administration of CD19 CAR T cells can be challenging, and treatment options vary according to the characteristics of the disease present at relapse. In the many patients who experience a complete response, CAR T cells can lead to a durable remission. This review describes the current design and manufacturing of CAR T cells. Data in the selection and management of pediatric patients are highlighted, as are areas where further studies are needed.
C1 [Pacenta, Holly L.; Laetsch, Theodore W.; John, Samuel] Univ Texas Southwestern Med Ctr Dallas, Div Pediat Hematol Oncol, 5323 Harry Hines Blvd, Dallas, TX 75390 USA.
   [Pacenta, Holly L.; Laetsch, Theodore W.; John, Samuel] Childrens Hlth, Pauline Allen Gill Ctr Canc & Blood Disorders, Dallas, TX USA.
   [Laetsch, Theodore W.] Univ Texas Southwestern Med Ctr Dallas, Harold C Simmons Comprehens Canc Ctr, 5323 Harry Hines Blvd, Dallas, TX 75390 USA.
RP Laetsch, TW (corresponding author), Univ Texas Southwestern Med Ctr Dallas, Div Pediat Hematol Oncol, 5323 Harry Hines Blvd, Dallas, TX 75390 USA.; Laetsch, TW (corresponding author), Childrens Hlth, Pauline Allen Gill Ctr Canc & Blood Disorders, Dallas, TX USA.; Laetsch, TW (corresponding author), Univ Texas Southwestern Med Ctr Dallas, Harold C Simmons Comprehens Canc Ctr, 5323 Harry Hines Blvd, Dallas, TX 75390 USA.
EM ted.laetsch@utsouthwestern.edu
FU Eugene P. Frenkel Scholar in Clinical Medicine; Norma and Jim Smith
   Professorship in Clinical Excellence
FX Theodore W. Laetsch is a Eugene P. Frenkel Scholar in Clinical Medicine
   and is supported by the Norma and Jim Smith Professorship in Clinical
   Excellence. No other sources of funding were used to conduct this study
   or prepare this manuscript.
CR [Anonymous], 2018, KYMR TIS PACK INS
   Barrett DM, 2014, CYTOTHERAPY, V16, P619, DOI 10.1016/j.jcyt.2013.10.013
   Benjamin R, 2018, BLOOD, V132, DOI 10.1182/blood-2018-99-111356
   Berry DA, 2017, JAMA ONCOL, V3, DOI 10.1001/jamaoncol.2017.0580
   Bhojwani D, 2019, LEUKEMIA, V33, P884, DOI 10.1038/s41375-018-0265-z
   Borowitz MJ, 2008, BLOOD, V111, P5477, DOI 10.1182/blood-2008-01-132837
   Brentjens RJ, 2007, CLIN CANCER RES, V13, P5426, DOI 10.1158/1078-0432.CCR-07-0674
   Chen LP, 2013, NAT REV IMMUNOL, V13, P227, DOI 10.1038/nri3405
   Chong EA, 2018, BLOOD, V132, DOI 10.1182/blood-2018-99-119502
   Chong EA, 2017, BLOOD, V129, P1039, DOI 10.1182/blood-2016-09-738245
   Das RK, 2019, CANCER DISCOV, V9, P492, DOI 10.1158/2159-8290.CD-18-1314
   Das RK, 2018, CANCER RES, V78, DOI 10.1158/1538-7445.AM2018-1631
   Driessen EMC, 2016, LEUKEMIA, V30, P1184, DOI 10.1038/leu.2015.246
   Fischer J, 2017, J IMMUNOTHER, V40, P187, DOI 10.1097/CJI.0000000000000169
   Fry TJ, 2018, NAT MED, V24, P20, DOI 10.1038/nm.4441
   Gardner R, 2016, BLOOD, V127, P2406, DOI 10.1182/blood-2015-08-665547
   Gardner RA, 2017, BLOOD, V129, P3322, DOI 10.1182/blood-2017-02-769208
   Ghassemi S, 2018, CANCER IMMUNOL RES, V6, P1100, DOI 10.1158/2326-6066.CIR-17-0405
   Gomes-Silva D, 2017, CELL REP, V21, P17, DOI 10.1016/j.celrep.2017.09.015
   Grupp S, 2019, HEMASPHERE, V3, P746, DOI [10.1097/01.Hs9.0000564720.36943.22, DOI 10.1097/01.HS9.0000564720.36943.22]
   Grupp SA, 2018, BLOOD, V132, DOI 10.1182/blood-2018-99-112599
   Grupp SA, 2013, NEW ENGL J MED, V368, P1509, DOI 10.1056/NEJMoa1215134
   GUPTA S, 2018, BLOOD S, V132, DOI DOI 10.1182/BLOOD-2018-99-115593
   Hey T, 2005, TRENDS BIOTECHNOL, V23, P514, DOI 10.1016/j.tibtech.2005.07.007
   Hitzler JK, 2014, PEDIATR BLOOD CANCER, V61, P1126, DOI 10.1002/pbc.24918
   Hombach AA, 2012, ONCOIMMUNOLOGY, V1, DOI 10.4161/onci.19855
   Hucks G, 2019, BLOOD CANCER J, V9, DOI 10.1038/s41408-018-0164-6
   Hudecek M, 2015, CANCER IMMUNOL RES, V3, P125, DOI 10.1158/2326-6066.CIR-14-0127
   Ijaz A, 2019, BIOL BLOOD MARROW TR, V25, P94, DOI 10.1016/j.bbmt.2018.08.028
   Jacoby E, 2016, NAT COMMUN, V7, DOI 10.1038/ncomms12320
   Jonnalagadda M, 2015, MOL THER, V23, P757, DOI 10.1038/mt.2014.208
   Kansagra Ankit J, 2019, Biol Blood Marrow Transplant, V25, pe76, DOI 10.1016/j.bbmt.2018.12.068
   Krull KR, 2013, J CLIN ONCOL, V31, P4407, DOI 10.1200/JCO.2012.48.2315
   Laetsch TW, 2017, BLOOD, V130
   Lee DW, 2015, LANCET, V385, P517, DOI 10.1016/S0140-6736(14)61403-3
   Li AM, 2018, BLOOD, V132, DOI 10.1182/blood-2018-99-112572
   Locatelli F, 2017, J CLIN ONCOL, V35, DOI 10.1200/JCO.2017.35.15_suppl.10530
   Long AH, 2015, NAT MED, V21, P581, DOI 10.1038/nm.3838
   Long AH, 2013, ONCOIMMUNOLOGY, V2, DOI 10.4161/onci.23621
   Mahadeo KM, 2019, NAT REV CLIN ONCOL, V16, P45, DOI 10.1038/s41571-018-0075-2
   Maude SL, 2018, NEW ENGL J MED, V378, P439, DOI 10.1056/NEJMoa1709866
   Maude SL, 2018, CLIN ADV HEMATOL ONC, V16, P664
   Maude SL, 2014, NEW ENGL J MED, V371, P1507, DOI 10.1056/NEJMoa1407222
   Maude SL, 2016, J CLIN ONCOL, V128, P217, DOI DOI 10.1182/blood-2016-01-693887
   MAUDE SL, 2017, BLOOD S1, V130
   McGuirk J, 2017, CYTOTHERAPY, V19, P1015, DOI 10.1016/j.jcyt.2017.06.001
   Milone MC, 2009, MOL THER, V17, P1453, DOI 10.1038/mt.2009.83
   Mueller KT, 2018, CLIN CANCER RES, V24, P6175, DOI 10.1158/1078-0432.CCR-18-0758
   Nastoupil LJ, 2018, BLOOD, V132, DOI 10.1182/blood-2018-99-114152
   Nguyen K, 2008, LEUKEMIA, V22, P2142, DOI 10.1038/leu.2008.251
   Pasquini M, 2019, CL LYMPH MYELOM LEUK, V19, pS267, DOI 10.1016/j.clml.2019.07.190
   Pule MA, 2005, MOL THER, V12, P933, DOI 10.1016/j.ymthe.2005.04.016
   Pulsipher MA, 2019, CANCER RES, V79, DOI 10.1158/1538-7445.AM2019-CT077
   Pulsipher MA, 2018, BLOOD, V132, DOI 10.1182/blood-2018-99-115460
   Pulsipher MA, 2015, BLOOD, V125, P3501, DOI 10.1182/blood-2014-12-615757
   Qasim W, 2017, SCI TRANSL MED, V9, DOI 10.1126/scitranslmed.aaj2013
   Qin HY, 2019, MOL THER, V27, P1262, DOI 10.1016/j.ymthe.2019.04.010
   Rheingold SR, 2015, BLOOD, V126, DOI 10.1182/blood.V126.23.3769.3769
   Schultz LM, 2018, BLOOD, V132, DOI 10.1182/blood-2018-99-117445
   Shalabi H, 2018, BIOL BLOOD MARROW TR, V24, pS23, DOI 10.1016/j.bbmt.2017.12.018
   Singh N, 2016, SCI TRANSL MED, V8, DOI 10.1126/scitranslmed.aad5222
   Sotillo E, 2015, CANCER DISCOV, V5, P1282, DOI 10.1158/2159-8290.CD-15-1020
   Stroncek DF, 2016, CYTOTHERAPY, V18, P893, DOI 10.1016/j.jcyt.2016.04.003
   Till BG, 2012, BLOOD, V119, P3940, DOI 10.1182/blood-2011-10-387969
   Turtle CJ, 2016, J CLIN INVEST, V126, P2123, DOI 10.1172/JCI85309
   von Stackelberg A, 2016, J CLIN ONCOL, V34, P4381, DOI 10.1200/JCO.2016.67.3301
   Zhang C, 2017, BIOMARK RES, V5, DOI 10.1186/s40364-017-0102-y
NR 67
TC 3
Z9 3
U1 0
U2 4
PU ADIS INT LTD
PI NORTHCOTE
PA 5 THE WAREHOUSE WAY, NORTHCOTE 0627, AUCKLAND, NEW ZEALAND
SN 1174-5878
EI 1179-2019
J9 PEDIATR DRUGS
JI Pediatr. Drugs
PD FEB
PY 2020
VL 22
IS 1
BP 1
EP 11
DI 10.1007/s40272-019-00370-6
PG 11
WC Pediatrics; Pharmacology & Pharmacy
SC Pediatrics; Pharmacology & Pharmacy
GA KT7OX
UT WOS:000519203900001
PM 31749131
DA 2021-10-28
ER

PT J
AU Tang, F
   Lu, Y
   Ge, YQ
   Shang, JJ
   Zhu, XM
AF Tang, Fang
   Lu, Yin
   Ge, Yongqin
   Shang, Jingjing
   Zhu, Xiaming
TI Infusion of chimeric antigen receptor T cells against dual targets of
   CD19 and B-cell maturation antigen for the treatment of refractory
   multiple myeloma
SO JOURNAL OF INTERNATIONAL MEDICAL RESEARCH
LA English
DT Article
DE Chimeric antigen receptor T cell; CD19; B-cell maturation antigen;
   BCMA-refractory multiple myeloma; temperature; inflammatory factor
AB Objective: To investigate the safety and efficacy of chimeric antigen receptor T (CAR-T) cell infusion in patients with refractory multiple myeloma (MM).
   Methods: Sixteen patients diagnosed with refractory MM were included in this study. Patients received initial infusions of T-derived CD19/B-cell maturation antigen (BCMA) CAR-T cells with 100% CD19, followed by second infusions with 40% BCMA and third infusions with 60% BCMA. The total doses were 0.5-1 x 10(7)/kg CD19 and 1.2-6.2 x 10(7)/kg BCMA. Patients were monitored after infusion. Levels of interleukin (IL)-2, IL-6, IL-10, tumor necrosis factor-alpha, and C-reactive protein were determined by enzyme-linked immunosorbent assay.
   Results: Cytokine release syndrome (CRS) was observed in all 16 patients. Thirteen patients with CRS stage II-IV had persistent hyperthermia from 5-14 days after infusion, while most patients developed hyperthermia from 1 day after infusion and their temperatures returned to normal within 2-10 days. Levels of all factors were significantly elevated 2 days after infusion, peaked at 5 days, and then gradually decreased to normal levels. All inflammatory factors showed normal levels by 10 days after infusion.
   Conclusion: Body temperature and levels of inflammatory factors all increased dramatically after infusion of CD19/BCMA CAR-T cells, but recovered to normal levels after appropriate treatment and nursing.
C1 [Tang, Fang; Lu, Yin; Ge, Yongqin; Shang, Jingjing; Zhu, Xiaming] Soochow Univ, Dept Hematol, Affiliated Hosp 1, 188 Shizi Rd,Shuangta St, Suzhou 215007, Peoples R China.
RP Zhu, XM (corresponding author), Soochow Univ, Dept Hematol, Affiliated Hosp 1, 188 Shizi Rd,Shuangta St, Suzhou 215007, Peoples R China.
EM zxming0329@aliyun.com
CR Adams GB, 2017, CANCER RES, V77, DOI 10.1158/1538-7445.AM2017-4979
   Anderson KC, 2015, J NATL COMPR CANC NE, V13, P1398, DOI 10.6004/jnccn.2015.0167
   Craddock JA, 2010, J IMMUNOTHER, V33, P780, DOI 10.1097/CJI.0b013e3181ee6675
   Friedman KM, 2018, HUM GENE THER, V29, P585, DOI 10.1089/hum.2018.001
   Garfall AL, 2015, NEW ENGL J MED, V373, P1040, DOI 10.1056/NEJMoa1504542
   Gubin MM, 2015, J CLIN INVEST, V125, P3413, DOI 10.1172/JCI80008
   Harousseau JL, 2013, ANN ONCOL, V24, pvi133
   Hu YX, 2016, J HEMATOL ONCOL, V9, DOI 10.1186/s13045-016-0299-5
   Johnson LA, 2015, SCI TRANSL MED, V7, DOI 10.1126/scitranslmed.aaa4963
   Kazandjian D, 2016, SEMIN ONCOL, V43, P676, DOI 10.1053/j.seminoncol.2016.11.004
   Kenderian SS, 2015, LEUKEMIA, V29, P1637, DOI 10.1038/leu.2015.52
   Koskela K, 2000, EUR J HAEMATOL, V65, P52, DOI 10.1034/j.1600-0609.2000.90167.x
   Louis CU, 2011, BLOOD, V118, P6050, DOI 10.1182/blood-2011-05-354449
   Porter DL, 2015, SCI TRANSL MED, V7, DOI 10.1126/scitranslmed.aac5415
   Pour L, 2014, HAEMATOLOGICA, V99, P360, DOI 10.3324/haematol.2013.094409
   Rajkumar SV, 2014, AM J HEMATOL, V89, P999, DOI 10.1002/ajh.23810
   Rollig C, 2015, LANCET, V385, P2197, DOI 10.1016/S0140-6736(14)60493-1
   Ruella M, 2017, LEUKEMIA, V31, P246, DOI 10.1038/leu.2016.262
   Sautto G, 2013, BIOMED RES INT, V2013, DOI 10.1155/2013/838491
   Scholler J, 2012, SCI TRANSL MED, V4, DOI 10.1126/scitranslmed.3003761
   Sidaway Peter, 2016, Nat Rev Clin Oncol, V13, P530, DOI 10.1038/nrclinonc.2016.125
   Smyrk TC, 2015, CANCER, V91, P2417
   Teachey DT, 2016, CANCER DISCOV, V6, P664, DOI 10.1158/2159-8290.CD-16-0040
   Tingting J, 2013, J TRANSL MED, V83, P1
   Zhong XB, 2016, J ONCOL PRACT, V12, pE270, DOI 10.1200/JOP.2015.006106
NR 25
TC 2
Z9 2
U1 0
U2 4
PU SAGE PUBLICATIONS LTD
PI LONDON
PA 1 OLIVERS YARD, 55 CITY ROAD, LONDON EC1Y 1SP, ENGLAND
SN 0300-0605
EI 1473-2300
J9 J INT MED RES
JI J. Int. Med. Res.
PD JAN
PY 2020
VL 48
IS 1
DI 10.1177/0300060519893496
PG 7
WC Medicine, Research & Experimental; Pharmacology & Pharmacy
SC Research & Experimental Medicine; Pharmacology & Pharmacy
GA KY5UM
UT WOS:000522638400077
PM 31939323
OA Green Published, gold
DA 2021-10-28
ER

PT J
AU Kozani, PS
   Kozani, PS
   Rahbarizadeh, F
AF Kozani, Pooria Safarzadeh
   Kozani, Pouya Safarzadeh
   Rahbarizadeh, Fatemeh
TI Novel antigens of CAR T cell therapy: New roads; old destination
SO TRANSLATIONAL ONCOLOGY
LA English
DT Article
DE Cancer immunotherapy; Adoptive cell therapy; CasMab; Tumor-associated
   antigens; Chimeric antigen receptor
ID PHASE-I TRIAL; IMMUNE-RESPONSES; SOLID TUMORS; RECEPTOR; GENE; SAFETY;
   LYMPHOCYTES; EFFICACY; NANOBODY; SWITCH
AB Chimeric antigen receptor T cell (CAR-T) therapy has so far proved itself as a reliable therapeutic option for the treatment of relapsed/refractory (R/R) B-cell acute lymphoblastic leukemia (B-ALL), diffuse large B-cell lymphoma (DLBCL), multiple myeloma (MM), and mantle cell lymphoma (MCL). However, this picture is not as colorful when it comes to the treatment of solid tumors mainly due to the lack of definitive tumor antigens, as well as the immunosuppressive tumor microenvironments and poor CAR-T infiltration. The recent developments in bioinformatics and cell biology, such as single-cell RNA sequencing, have offered silver linings in the subject of tumor antigen discovery. In the current review, we summarize the development of some CAR-T therapies that target novel tumor antigens, rather than the traditionally CAR-T-targeted ones, and briefly discuss the clinical antitumor achievements of those evaluated in patients, so far. Furthermore, we propose some tumor antigens that might someday be therapeutically beneficial while targeted by CAR-Ts based on the experimental evaluations of their specific monoclonal antibodies.
C1 [Kozani, Pooria Safarzadeh; Rahbarizadeh, Fatemeh] Tarbiat Modares Univ, Fac Med Sci, Dept Med Biotechnol, POB 14115-111, Tehran, Iran.
   [Kozani, Pouya Safarzadeh] Guilan Univ Med Sci, Fac Paramed, Dept Med Biotechnol, Rasht, Iran.
   [Kozani, Pouya Safarzadeh] Guilan Univ Med Sci, Sch Nursing Midwifery & Paramed, Med Biotechnol Res Ctr, Student Res Comm, Rasht, Iran.
   [Rahbarizadeh, Fatemeh] Tarbiat Modares Univ, Res & Dev Ctr Biotechnol, Tehran, Iran.
RP Rahbarizadeh, F (corresponding author), Tarbiat Modares Univ, Fac Med Sci, Dept Med Biotechnol, POB 14115-111, Tehran, Iran.
EM rahbarif@modares.ac.ir
OI Rahbarizadeh, Fatemeh/0000-0003-0890-8366; Safarzadeh Kozani,
   Pooria/0000-0002-9901-7851
CR Alotaibi F, 2020, EUR J IMMUNOL, V50, P695, DOI 10.1002/eji.201948309
   Amatya C, 2021, MOL THER, V29, P702, DOI 10.1016/j.ymthe.2020.10.008
   Bakhtiari SHA, 2009, HYBRIDOMA, V28, P85, DOI 10.1089/hyb.2008.0079
   Baybutt T., 2020, J IMMUNOTHER CANCER, V8, pA116
   Berger C, 2006, BLOOD, V107, P2294, DOI 10.1182/blood-2005-08-3503
   Bouchkouj N, 2019, CLIN CANCER RES, V25, P1702, DOI 10.1158/1078-0432.CCR-18-2743
   Byrd TT, 2018, CANCER RES, V78, P489, DOI 10.1158/0008-5472.CAN-16-1911
   Chen J, 2019, NATURE, V567, P530, DOI 10.1038/s41586-019-0985-x
   Chinnasamy D, 2010, J CLIN INVEST, V120, P3953, DOI 10.1172/JCI43490
   Choi BD, 2019, NAT BIOTECHNOL, V37, P1049, DOI 10.1038/s41587-019-0192-1
   Chu JH, 2014, CLIN CANCER RES, V20, P3989, DOI 10.1158/1078-0432.CCR-13-2510
   Chu TJ, 2008, PHYSIOL GENOMICS, V34, P185, DOI 10.1152/physiolgenomics.90201.2008
   Craddock JA, 2010, J IMMUNOTHER, V33, P780, DOI 10.1097/CJI.0b013e3181ee6675
   Dai HR, 2020, J HEMATOL ONCOL, V13, DOI 10.1186/s13045-020-00856-8
   Danhof S, 2015, BLOOD, V126, DOI 10.1182/blood.V126.23.115.115
   de la Rosa JMR, 2017, ADV HEALTHC MATER, V6, DOI 10.1002/adhm.201601012
   Di Stasi A, 2011, NEW ENGL J MED, V365, P1673, DOI 10.1056/NEJMoa1106152
   Di Stasi A, 2009, BLOOD, V113, P6392, DOI 10.1182/blood-2009-03-209650
   Donnadieu E, 2020, J LEUKOCYTE BIOL, V108, P1067, DOI 10.1002/JLB.1MR0520-746R
   Donovan LK, 2020, NAT MED, V26, P720, DOI 10.1038/s41591-020-0827-2
   Doyonnas R, 2001, J EXP MED, V194, P13, DOI 10.1084/jem.194.1.13
   Fu XP, 2013, INT J CANCER, V133, P2483, DOI 10.1002/ijc.28269
   Gauthier J., 2020, BLOOD, V136, P37
   Gehrke J, 2020, J IMMUNOTHER CANCER, V8, pA69, DOI 10.1136/jitc-2020-SITC2020.0111
   Giuffrida L, 2020, MOL THER, V28, P2379, DOI 10.1016/j.ymthe.2020.07.018
   Goebeler ME, 2020, NAT REV CLIN ONCOL, V17, P418, DOI 10.1038/s41571-020-0347-5
   Goebeler ME, 2016, LEUKEMIA LYMPHOMA, V57, P1021, DOI 10.3109/10428194.2016.1161185
   Gogishvili T, 2017, BLOOD, V130, P2838, DOI 10.1182/blood-2017-04-778423
   Golubovskaya VM, 2020, CANCER RES, V80, DOI 10.1158/1538-7445.AM2020-4228
   Han Q, 2016, J CELL IMMUNOTHER, V2, P28, DOI DOI 10.1016/J.JOCIT.2014.11.001
   Boroojerdi MH, 2020, MED ONCOL, V37, DOI 10.1007/s12032-020-01416-3
   He Y., 2019, JCI Insight, V4
   Hill JA, 2019, BLOOD REV, V38, DOI 10.1016/j.blre.2019.100596
   Hill L, 2020, BIOL BLOOD MARROW TR, V26, pS237
   Iri-Sofla FJ, 2011, EXP CELL RES, V317, P2630, DOI 10.1016/j.yexcr.2011.08.015
   Jamnani FR, 2014, BBA-GEN SUBJECTS, V1840, P378, DOI 10.1016/j.bbagen.2013.09.029
   Jetani H, 2018, LEUKEMIA, V32, P1168, DOI 10.1038/s41375-018-0009-0
   Jiang H, 2019, JNCI-J NATL CANCER I, V111, P409, DOI 10.1093/jnci/djy134
   Jin LC, 2019, NAT COMMUN, V10, DOI 10.1038/s41467-019-11869-4
   Jones Benjamin S, 2014, Front Pharmacol, V5, P254, DOI 10.3389/fphar.2014.00254
   Kaneko MK, 2020, BIOCHEM BIOPHYS REP, V24, DOI 10.1016/j.bbrep.2020.100826
   Kato Y, 2014, SCI REP-UK, V4, DOI 10.1038/srep05924
   Katz SC, 2016, CANCER GENE THER, V23, P142, DOI 10.1038/cgt.2016.14
   Kelly LM, 2002, BLOOD, V99, P310, DOI 10.1182/blood.V99.1.310
   Kershaw MH, 2006, CLIN CANCER RES, V12, P6106, DOI 10.1158/1078-0432.CCR-06-1183
   Khaleghi S, 2012, INT J HEMATOL, V95, P434, DOI 10.1007/s12185-012-1037-6
   Klebanoff CA, 2016, NAT MED, V22, P26, DOI 10.1038/nm.4015
   Knapper S, 2006, BLOOD, V108, P3262, DOI 10.1182/blood-2006-04-015560
   Koneru M, 2015, J TRANSL MED, V13, DOI 10.1186/s12967-015-0460-x
   Kong T, 2020, CANCER RES, V80, P444, DOI 10.1158/0008-5472.CAN-19-1108
   Kumar V, 2017, ROBBINS BASIC PATHOL
   Lam SSY, 2020, INT J MOL SCI, V21, DOI 10.3390/ijms21041537
   Larson RC, 2021, NAT REV CANCER, V21, P145, DOI 10.1038/s41568-020-00323-z
   Levitsky K, 2020, CANCER RES, V80, DOI 10.1158/1538-7445.AM2020-3243
   Li X, 2020, FRONT BIOSCI-LANDMRK, V25, P1765, DOI 10.2741/4877
   Ma L, 2019, SCIENCE, V365, P162, DOI 10.1126/science.aav8692
   Ma XC, 2020, NAT BIOTECHNOL, V38, P448, DOI 10.1038/s41587-019-0398-2
   Magee MS, 2018, CANCER IMMUNOL RES, V6, P509, DOI 10.1158/2326-6066.CIR-16-0362
   Magee MS, 2016, ONCOIMMUNOLOGY, V5, DOI 10.1080/2162402X.2016.1227897
   Mathur D, 2020, CANCER IMMUNOL RES, V8, P38
   Mathur R, 2017, BLOOD, V130
   Maude SL, 2016, BLOOD, V128, DOI 10.1182/blood.V128.22.217.217
   McGowan E, 2020, BIOMED PHARMACOTHER, V121, DOI 10.1016/j.biopha.2019.109625
   Moon EK, 2011, CLIN CANCER RES, V17, P4719, DOI 10.1158/1078-0432.CCR-11-0351
   Moreau P, 2019, BLOOD CANCER J, V9, DOI 10.1038/s41408-019-0200-1
   Mullard A, 2021, NAT REV DRUG DISCOV, V20, P332, DOI 10.1038/d41573-021-00063-1
   Mullard A, 2021, NAT REV DRUG DISCOV, V20, P166, DOI 10.1038/d41573-021-00031-9
   Munshi NC, 2021, NEW ENGL J MED, V384, P705, DOI 10.1056/NEJMoa2024850
   Mura M, 2012, ONCOGENE, V31, P293, DOI 10.1038/onc.2011.233
   Nellan A, 2018, J IMMUNOTHER CANCER, V6, DOI 10.1186/s40425-018-0340-z
   Niimi T, 2001, MOL CELL BIOL, V21, P7380, DOI 10.1128/MCB.21.21.7380-7390.2001
   Osborne W, 2020, J CLIN ONCOL, V38
   Park AK, 2020, SCI TRANSL MED, V12, DOI 10.1126/scitranslmed.aaz1863
   Petrovic K, 2019, PLOS ONE, V14, DOI 10.1371/journal.pone.0224015
   Philip B, 2014, BLOOD, V124, P1277, DOI 10.1182/blood-2014-01-545020
   Ping Y, 2020, FRONT CELL DEV BIOL, V8, DOI 10.3389/fcell.2020.00803
   Prasad V, 2018, NAT REV CLIN ONCOL, V15, P11, DOI 10.1038/nrclinonc.2017.156
   Priceman SJ, 2018, CLIN CANCER RES, V24, P95, DOI 10.1158/1078-0432.CCR-17-2041
   Purbhoo MA, 2004, NAT IMMUNOL, V5, P524, DOI 10.1038/ni1058
   Rahbarizadeh F, 2019, ADV DRUG DELIVER REV, V141, P41, DOI 10.1016/j.addr.2019.04.006
   Rajabzadeh A, 2021, CELL J, V22, P502, DOI 10.22074/cellj.2021.6917
   Reinhard K, 2020, SCIENCE, V367, P446, DOI 10.1126/science.aay5967
   Sachdev J.C., 2016, ANN ONCOL, V27, pVI552
   Kozani PS, 2021, FRONT ONCOL, V11, DOI 10.3389/fonc.2021.627549
   Schumann J., 2015, PLOS ONE, V11
   Shah NN, 2019, NAT REV CLIN ONCOL, V16, P372, DOI 10.1038/s41571-019-0184-6
   Shah PD, 2020, J CLIN ONCOL, V38
   Sharifzadeh Z, 2013, CANCER LETT, V334, P237, DOI 10.1016/j.canlet.2012.08.010
   Shiina S, 2016, CANCER IMMUNOL RES, V4, P259, DOI 10.1158/2326-6066.CIR-15-0060
   Sockolosky JT, 2018, SCIENCE, V359, P1037, DOI 10.1126/science.aar3246
   Sommer C, 2020, MOL THER, V28, P2237, DOI 10.1016/j.ymthe.2020.06.022
   Sommermeyer D, 2017, LEUKEMIA, V31, P2191, DOI 10.1038/leu.2017.57
   Sotillo E, 2015, CANCER DISCOV, V5, P1282, DOI 10.1158/2159-8290.CD-15-1020
   Sotoudeh M, 2019, J CELL BIOCHEM, V120, P5010, DOI 10.1002/jcb.27776
   Tan SY, 2010, SINGAP MED J, V51, P842
   Tchou J, 2017, CANCER IMMUNOL RES, V5, P1152, DOI 10.1158/2326-6066.CIR-17-0189
   Turksen K, 2001, DEV DYNAM, V222, P292, DOI 10.1002/dvdy.1174
   Voelker R, 2020, JAMA-J AM MED ASSOC, V324, P832, DOI 10.1001/jama.2020.15456
   Wang HZ, 2020, ONCOTARGETS THER, V13, P3703, DOI 10.2147/OTT.S247836
   Wang W, 2013, GENE THER, V20, P970, DOI 10.1038/gt.2013.19
   Wang XL, 2018, CLIN CANCER RES, V24, P106, DOI 10.1158/1078-0432.CCR-17-0344
   Wang Y, 2018, J HEMATOL ONCOL, V11, DOI 10.1186/s13045-018-0603-7
   Wardemann H, 2002, J EXP MED, V195, P771, DOI 10.1084/jem.20011140
   Waseda M, 2020, CELLS-BASEL, V9, DOI 10.3390/cells9091971
   Weisberg E, 2011, PLOS ONE, V6, DOI 10.1371/journal.pone.0025351
   Wong JB, 2019, NAT COMMUN, V10, DOI 10.1038/s41467-019-12824-z
   Yeung YA, 2020, MOL THER, V28, P889, DOI 10.1016/j.ymthe.2019.12.014
   Yu SN, 2019, MOL CANCER, V18, DOI 10.1186/s12943-019-1057-4
   Zah E, 2020, NAT COMMUN, V11, DOI 10.1038/s41467-020-16160-5
   Zhan XB, 2019, J CLIN ONCOL, V37, DOI 10.1200/JCO.2019.37.15_suppl.2509
   Zhang MZ, 2020, J CLIN ONCOL, V38
   Zhou S, 2021, LEUKEMIA, V35, P119, DOI 10.1038/s41375-020-0824-y
   Zhou S, 2019, IMMUNOPHARM IMMUNOT, V41, P490, DOI 10.1080/08923973.2019.1637889
   Zhou XO, 2014, BLOOD, V123, P3895, DOI 10.1182/blood-2014-01-551671
   Zhu GY, 2019, SCI REP-UK, V9, DOI 10.1038/s41598-019-53130-4
   Zhuang XD, 2020, JCI INSIGHT, V5, DOI 10.1172/jci.insight.138808
NR 116
TC 1
Z9 1
U1 8
U2 10
PU ELSEVIER SCIENCE INC
PI NEW YORK
PA STE 800, 230 PARK AVE, NEW YORK, NY 10169 USA
SN 1936-5233
J9 TRANSL ONCOL
JI Transl. Oncol.
PD JUL
PY 2021
VL 14
IS 7
AR 101079
DI 10.1016/j.tranon.2021.101079
PG 12
WC Oncology
SC Oncology
GA SJ5PX
UT WOS:000655587700010
PM 33862524
OA Green Published, gold
DA 2021-10-28
ER

PT J
AU He, SL
   Cheng, YH
   Wang, D
   Xu, ML
   Que, YM
   Xu, YJ
   Liang-Ming,
   Li, CR
   Zhou, JF
AF He, Shao-long
   Cheng, Yu-hang
   Wang, Di
   Xu, Meng-lei
   Que, Yi-mei
   Xu, Yan-jie
   Ma, Liang-ming
   Li, Chun-rui
   Zhou, Jian-feng
TI Anti-BCMA CAR-T Cell Therapy in Relapsed or Refractory Multiple Myeloma
   Patients with Impaired Renal Function
SO CURRENT MEDICAL SCIENCE
LA English
DT Article
DE relapsed or refractory multiple myeloma; chimeric antigen receptor
   T-cell therapy; impaired renal function; B cell maturation antigen
ID LOW-DOSE DEXAMETHASONE; FAILURE; BETA-2-MICROGLOBULIN; PATHOGENESIS;
   DIAGNOSIS; LEVEL
AB Anti-B cell maturation antigen (BCMA) chimeric antigen receptor (CAR) T-cell therapy is effective and well-tolerated for refractory or relapsed multiple myeloma (RRMM). The purpose of the present study was to analyze efficacy in RRMM patients with renal impairment treated by anti-BCMA CAR-T cell therapy. A total of 59 RRMM patients were selected, and divided into impaired renal function (IRF) group [baseline estimated glomerular filtration rate (eGFR) < 90 mL/min/1.73 m(2) (n=18)] and normal renal function (NRF) group (baseline eGFR >= 90 mL/min/1.73 m(2), n=41). For patients with IRF, eGFR at the 6th month post-CAR-T cells infusion was significantly higher than the baseline (P<0.05). The multivariate analysis showed that light chain type and beta-2 micro-globulin (beta-2M) were associated factors with the decrease of serum creatinine. Median progression-free survival (PFS) in the NRF group and IRF group was 266 days and 181 days respectively. Overall survival (OS) in the NRF group and IRF group was 877 days and 238 days respectively. There was no significant difference in the objective response rate (ORR) between the IRF group and the NRF group. It is suggested that CAR-T cells therapy could improve the renal function during the treatment of RRMM. The renal function could be more significantly improved in RRMM patients with light chain type than with other types.
C1 [He, Shao-long; Cheng, Yu-hang; Wang, Di; Xu, Meng-lei; Que, Yi-mei; Xu, Yan-jie; Li, Chun-rui; Zhou, Jian-feng] Huazhong Univ Sci & Technol, Tongji Hosp, Dept Hematol, Tongji Med Coll, Wuhan 430030, Peoples R China.
   [He, Shao-long; Ma, Liang-ming] Shanxi Med Univ, Shanxi Acad Med Sci, Hosp 3, Shanxi Bethune Hosp, Taiyuan 030032, Peoples R China.
   [He, Shao-long; Ma, Liang-ming] Huazhong Univ Sci & Technol, Tongji Shanxi Hosp, Tongji Med Coll, Taiyuan 030032, Peoples R China.
RP Li, CR (corresponding author), Huazhong Univ Sci & Technol, Tongji Hosp, Dept Hematol, Tongji Med Coll, Wuhan 430030, Peoples R China.; Liang-Ming, (corresponding author), Shanxi Med Univ, Shanxi Acad Med Sci, Hosp 3, Shanxi Bethune Hosp, Taiyuan 030032, Peoples R China.; Liang-Ming, (corresponding author), Huazhong Univ Sci & Technol, Tongji Shanxi Hosp, Tongji Med Coll, Taiyuan 030032, Peoples R China.
EM hsl393@163.com; chengyh_tj@163.com; maliangming620928@163.com;
   cunrui5650@hust.edu.cn
RI Chunrui, Li/AAY-7506-2021
OI Chunrui, Li/0000-0001-5134-7133
FU National Natural Science Foundation of ChinaNational Natural Science
   Foundation of China (NSFC) [81873452]; Clinical Research Program of
   Huazhong University of Science and Technology Affiliated Tongji Hospital
   [2020003]
FX This work was supported by grants from the National Natural Science
   Foundation of China (No. 81873452), and the Clinical Research Program of
   Huazhong University of Science and Technology Affiliated Tongji Hospital
   (No. 2020003).
CR Chen X, 2018, SCI REP-UK, V8, DOI 10.1038/s41598-018-27411-3
   Clark AD, 1999, BLOOD REV, V13, P79, DOI 10.1016/S0268-960X(99)90014-0
   Cohen G, 2009, SEMIN DIALYSIS, V22, P369, DOI 10.1111/j.1525-139X.2009.00582.x
   Dimopoulos MA, 2008, LEUKEMIA, V22, P1485, DOI 10.1038/leu.2008.131
   Dimopoulos M, 2018, J CLIN ONCOL, V36, P2035, DOI 10.1200/JCO.2017.76.1742
   Dimopoulos MA, 2021, LEUKEMIA, V35, P562, DOI 10.1038/s41375-020-0868-z
   Dimopoulos MA, 2010, J CLIN ONCOL, V28, P4976, DOI 10.1200/JCO.2010.30.8791
   Eleutherakis-Papaiakovou V, 2007, LEUKEMIA LYMPHOMA, V48, P337, DOI 10.1080/10428190601126602
   Hao SG, 2019, CL LYMPH MYELOM LEUK, V19, pE54, DOI 10.1016/j.clml.2019.09.083
   Khan R, 2015, LEUKEMIA, V29, P1195, DOI 10.1038/leu.2015.15
   Li CR, 2021, CLIN TRANSL MED, V11, DOI 10.1002/ctm2.346
   Liu BX, 2021, J LAB MED, V45, P13, DOI 10.1515/labmed-2020-0115
   Liu DL, 2019, J HEMATOL ONCOL, V12, DOI 10.1186/s13045-019-0819-1
   Miyata T, 1998, J AM SOC NEPHROL, V9, P1723
   Mohyuddin GR, 2021, BLOOD ADV, V5, P1097, DOI 10.1182/bloodadvances.2020004017
   Nasr SH, 2012, AM J KIDNEY DIS, V59, P786, DOI 10.1053/j.ajkd.2011.12.028
   Rainone F, 2013, NEPHROL DIAL TRANSPL, V28, P344
   Raje N, 2019, NEW ENGL J MED, V380, P1726, DOI 10.1056/NEJMoa1817226
   Rajkumar SV, 2014, LANCET ONCOL, V15, pE538, DOI 10.1016/S1470-2045(14)70442-5
   Walk JC, 2019, SCI REP-UK, V9, DOI 10.1038/s41598-018-38129-7
   Wang Di, 2021, Blood, V137, P2890, DOI 10.1182/blood.2020008936
   Weisel KC, 2016, HAEMATOLOGICA, V101, P872, DOI 10.3324/haematol.2015.137083
   Witte HM, 2020, CANCERS, V12, DOI 10.3390/cancers12040921
   Yu B, 2020, J HEMATOL ONCOL, V13, DOI 10.1186/s13045-020-00962-7
   Zhou DB, 2015, INT J HEMATOL, V101, P569, DOI 10.1007/s12185-015-1771-7
NR 25
TC 0
Z9 0
U1 2
U2 2
PU SPRINGER
PI NEW YORK
PA ONE NEW YORK PLAZA, SUITE 4600, NEW YORK, NY, UNITED STATES
SN 2096-5230
EI 2523-899X
J9 CURR MED SCI
JI Curr. Med. Sci.
PD JUN
PY 2021
VL 41
IS 3
BP 474
EP 481
DI 10.1007/s11596-021-2373-7
EA JUN 2021
PG 8
WC Medicine, Research & Experimental
SC Research & Experimental Medicine
GA TH0OJ
UT WOS:000665690300009
PM 34169427
DA 2021-10-28
ER

PT J
AU Wang, GM
   Zhou, X
   Fuca, G
   Dukhovlinova, E
   Shou, PS
   Li, HX
   Johnston, C
   Mcguinness, B
   Dotti, G
   Du, HW
AF Wang, Guanmeng
   Zhou, Xin
   Fuca, Giovanni
   Dukhovlinova, Elena
   Shou, Peishun
   Li, Hongxia
   Johnston, Colette
   Mcguinness, Brian
   Dotti, Gianpietro
   Du, Hongwei
TI Fully human antibody V-H domains to generate mono and bispecific CAR to
   target solid tumors
SO JOURNAL FOR IMMUNOTHERAPY OF CANCER
LA English
DT Article
DE immunotherapy; tumor escape; MSLN; PSMA; Humabody; CAR-T
AB Background
   Chimeric antigen receptor (CAR) T cells are effective in B-cell malignancies. However, heterogeneous antigen expression and antigen loss remain important limitations of targeted immunotherapy in solid tumors. Therefore, targeting multiple tumor-associated antigens simultaneously is expected to improve the outcome of CAR-T cell therapies. Due to the instability of single-chain variable fragments, it remains challenging to develop the simultaneous targeting of multiple antigens using traditional single-chain fragment variable (scFv)-based CARs.
   Methods
   We used Humabody V-H domains derived from a transgenic mouse to obtain fully human prostate-specific membrane antigen (PSMA) V-H and mesothelin (MSLN) V-H sequences and redirect T cell with V-H based-CAR. The antitumor activity and mode of action of PSMA V-H and MSLN V-H were evaluated in vitro and in vivo compared with the traditional scFv-based CARs.
   Results
   Human V-H domain-based CAR targeting PSMA and MSLN are stable and functional both in vitro and in vivo. V-H modules in the bispecific format are capable of binding their specific target with similar affinity as their monovalent counterparts. Bispecific CARs generated by joining two human antibody V-H domains can prevent tumor escape in tumor with heterogeneous antigen expression.
   Conclusions
   Fully human antibody V-H domains can be used to generate functional CAR molecules, and redirected T cells elicit antitumoral responses in solid tumors at least as well as conventional scFv-based CARs. In addition, V-H domains can be used to generate bispecific CAR-T cells to simultaneously target two different antigens expressed by tumor cells, and therefore, achieve better tumor control in solid tumors.
C1 [Wang, Guanmeng; Zhou, Xin; Fuca, Giovanni; Dukhovlinova, Elena; Shou, Peishun; Li, Hongxia; Dotti, Gianpietro; Du, Hongwei] Univ N Carolina, Lineberger Comprehens Canc Ctr, Chapel Hill, NC 27515 USA.
   [Johnston, Colette; Mcguinness, Brian] Crescendo Biol Ltd, Cambridge, England.
   [Dotti, Gianpietro] Univ N Carolina, Dept Microbiol & Immunol, Chapel Hill, NC 27515 USA.
RP Dotti, G; Du, HW (corresponding author), Univ N Carolina, Lineberger Comprehens Canc Ctr, Chapel Hill, NC 27515 USA.; Dotti, G (corresponding author), Univ N Carolina, Dept Microbiol & Immunol, Chapel Hill, NC 27515 USA.
EM gdotti@med.unc.edu; hwdu@email.unc.edu
RI zhou, xin/AAY-4100-2021; Shou, Peishun/J-7985-2014; Fuca,
   Giovanni/K-7307-2017
OI zhou, xin/0000-0001-9281-3612; Shou, Peishun/0000-0001-7685-7471; ,
   Hongwei/0000-0002-7997-4507; Fuca, Giovanni/0000-0002-1560-2253
FU University Cancer Research Fund at the University of North Carolina at
   Chapel Hill; National Cancer InstituteUnited States Department of Health
   & Human ServicesNational Institutes of Health (NIH) - USANIH National
   Cancer Institute (NCI) [R01--CA193140-03]; Department of Defense
   (USA)United States Department of Defense [W81XWH-18-1-0441]; Vicky
   Amidon Innovation Grant in Lung Cancer Research from the Lung Cancer
   Initiative of North Carolina (USA); NCI Cancer CenterUnited States
   Department of Health & Human ServicesNational Institutes of Health (NIH)
   - USANIH National Cancer Institute (NCI) [P30-CA016086-40]
FX This work was supported in part by the University Cancer Research Fund
   at the University of North Carolina at Chapel Hill (GD),
   R01--CA193140-03 from the National Cancer Institute (GD). HD was
   supported by W81XWH-18-1-0441 from the Department of Defense (USA) and
   the Vicky Amidon Innovation Grant in Lung Cancer Research from the Lung
   Cancer Initiative of North Carolina (USA). The UNC Small Animal Imaging
   Facility at the Biomedical Imaging Research Center, and the Flow
   Cytometry Core Facilities are supported in part by an NCI Cancer Center
   Core Support Grant to the UNC Lineberger Comprehensive Cancer Center
   (P30-CA016086-40) USA.
CR Ahmad ZA, 2012, CLIN DEV IMMUNOL, DOI 10.1155/2012/980250
   Ahn S, 2019, CANCER IMMUNOL RES, V7, P773, DOI 10.1158/2326-6066.CIR-18-0636
   Barber A, 2007, CANCER RES, V67, P5003, DOI 10.1158/0008-5472.CAN-06-4047
   Bollard CM, 2018, J CLIN ONCOL, V36, P1128, DOI 10.1200/JCO.2017.74.3179
   Brown CE, 2016, NEW ENGL J MED, V375, P2561, DOI 10.1056/NEJMoa1610497
   Chang Sam S, 2004, Rev Urol, V6 Suppl 10, pS13
   Diaconu I, 2017, MOL THER, V25, P580, DOI 10.1016/j.ymthe.2017.01.011
   Dotti G, 2014, IMMUNOL REV, V257, P107, DOI 10.1111/imr.12131
   Du HW, 2019, CANCER CELL, V35, P221, DOI 10.1016/j.ccell.2019.01.002
   ESHHAR Z, 1993, P NATL ACAD SCI USA, V90, P720, DOI 10.1073/pnas.90.2.720
   Finney HM, 1998, J IMMUNOL, V161, P2791
   Fuca G, 2020, CLIN CANCER RES, V26, P2444, DOI 10.1158/1078-0432.CCR-19-1835
   HAMERSCASTERMAN C, 1993, NATURE, V363, P446, DOI 10.1038/363446a0
   Heczey A, 2017, MOL THER, V25, P2214, DOI 10.1016/j.ymthe.2017.05.012
   Holliger P, 2005, NAT BIOTECHNOL, V23, P1126, DOI 10.1038/nbt1142
   Hong LK, 2018, CANCER IMMUNOL RES, V6, P1274, DOI 10.1158/2326-6066.CIR-18-0065
   Imai C, 2004, LEUKEMIA, V18, P676, DOI 10.1038/sj.leu.2403302
   Jamnani FR, 2014, BBA-GEN SUBJECTS, V1840, P378, DOI 10.1016/j.bbagen.2013.09.029
   Lam N, 2020, NAT COMMUN, V11, DOI 10.1038/s41467-019-14119-9
   Landoni E, 2021, CANCER IMMUNOL RES, V9, P441, DOI 10.1158/2326-6066.CIR-20-0451
   Lv J, 2019, J HEMATOL ONCOL, V12, DOI 10.1186/s13045-019-0704-y
   Ma XC, 2020, NAT BIOTECHNOL, V38, P448, DOI 10.1038/s41587-019-0398-2
   Miller BR, 2010, PROTEIN ENG DES SEL, V23, P549, DOI 10.1093/protein/gzq028
   Morello A, 2016, CANCER DISCOV, V6, P133, DOI 10.1158/2159-8290.CD-15-0583
   O'Rourke DM, 2017, SCI TRANSL MED, V9, DOI 10.1126/scitranslmed.aaa0984
   Park S, 2017, SCI REP-UK, V7, DOI 10.1038/s41598-017-14749-3
   Rajabzadeh A, 2021, CELL J, V22, P502, DOI 10.22074/cellj.2021.6917
   Ramos CA, 2020, J CLIN ONCOL, V38, P3794, DOI 10.1200/JCO.20.01342
   Richman SA, 2018, CANCER IMMUNOL RES, V6, P36, DOI 10.1158/2326-6066.CIR-17-0211
   Sadelain M, 2013, CANCER DISCOV, V3, P388, DOI 10.1158/2159-8290.CD-12-0548
   Sampson JH, 2020, NAT REV CANCER, V20, P12, DOI 10.1038/s41568-019-0224-7
   Shaffer DR, 2011, BLOOD, V117, P4304, DOI 10.1182/blood-2010-04-278218
   Shah NN, 2019, NAT REV CLIN ONCOL, V16, P372, DOI 10.1038/s41571-019-0184-6
   Sharifzadeh Z, 2013, CANCER LETT, V334, P237, DOI 10.1016/j.canlet.2012.08.010
   Stanfield RL, 2004, SCIENCE, V305, P1770, DOI 10.1126/science.1101148
   Teng YM, 2020, NEW BIOTECHNOL, V55, P65, DOI 10.1016/j.nbt.2019.10.003
   Wang DW, 2020, J TRANSL MED, V18, DOI 10.1186/s12967-019-02206-w
   Wang Q, 2019, ANTIBODIES, V8, DOI 10.3390/antib8030043
   Watanabe K., 2014, BLOOD, V124, P4799, DOI 10.1182/blood.V124.21.4799.4799
   Xiong W, 2018, MOL THER, V26, P963, DOI 10.1016/j.ymthe.2018.01.020
   Yu HY, 2019, ONCOTARGETS THER, V12, P391, DOI 10.2147/OTT.S185556
   Zhang ZW, 2019, CELL DEATH DIS, V10, DOI 10.1038/s41419-019-1711-1
NR 42
TC 1
Z9 1
U1 2
U2 2
PU BMJ PUBLISHING GROUP
PI LONDON
PA BRITISH MED ASSOC HOUSE, TAVISTOCK SQUARE, LONDON WC1H 9JR, ENGLAND
EI 2051-1426
J9 J IMMUNOTHER CANCER
JI J. Immunother. Cancer
PY 2021
VL 9
IS 4
AR e002173
DI 10.1136/jitc-2020-002173
PG 12
WC Oncology; Immunology
SC Oncology; Immunology
GA RI3TD
UT WOS:000636831600002
PM 33795386
OA gold, Green Published
DA 2021-10-28
ER

PT J
AU Maude, S
   Barrett, DM
AF Maude, Shannon
   Barrett, David M.
TI Current status of chimeric antigen receptor therapy for haematological
   malignancies
SO BRITISH JOURNAL OF HAEMATOLOGY
LA English
DT Review
DE immunotherapy; chimeric antigen receptor; acute leukaemia; T cells
ID CD8(+) T-CELLS; IN-VIVO PERSISTENCE; ADOPTIVE IMMUNOTHERAPY; EX-VIVO;
   HOMEOSTATIC PROLIFERATION; METASTATIC MELANOMA; ANTITUMOR-ACTIVITY;
   CLINICAL-TRIAL; GENE-TRANSFER; MEMORY
AB The field of adoptive cell transfer includes chimeric antigen receptor (CAR) engineered T cells, constructs that emerged from basic research into principles of immunology and have transformed into clinically effective therapies for haematolog-ical malignancies. T cells engineered to express these artificial receptors hold great promise, but also carry significant risk. While permanent genetic modification of mature T cells appears safe, modulating their in vivo function is difficult, partly because the robust response can trigger other arms of the immune system. Suicide systems and toxicity management with cytokine blockade or signal transduction modulators have emerged as a new frontier in this field, a far cry from early problems getting CAR T cells to work at all. Currently, clinical trials in patients with relapsed or refractory B cell malignancies treated with CD19-specific CAR T cells have induced durable remissions in adults and children. Results from these trials indicate that more work needs to be done to understand biomarkers of efficacy, the role of T cell persistence and how to integrate this care into standard practice. Cell therapy will not be a `one size fits all' class of medicine, and here we will discuss the development of this therapy and important questions for its future.
C1 Univ Penn, Abramson Canc Ctr, Philadelphia, PA 19104 USA.
   Univ Penn, Dept Pediat, Perelman Sch Med, Philadelphia, PA 19104 USA.
RP Barrett, DM (corresponding author), Childrens Hosp Philadelphia, 3501 Civ Ctr Blvd,CTRB Room 3032, Philadelphia, PA 19104 USA.
EM barrettd@email.chop.edu
FU St. Baldrick's Foundation
FX Supported by the St. Baldrick's Foundation with career development
   awards to SM and DMB. We apologize to any authors whose work could not
   be cited owing to space limitations.
CR Alyea EP, 2010, BIOL BLOOD MARROW TR, V16, P1037, DOI 10.1016/j.bbmt.2010.05.005
   BARNES DWH, 1957, J CELL COMPAR PHYSL, V50, P123, DOI 10.1002/jcp.1030500409
   BARNES DWH, 1957, BRIT J HAEMATOL, V3, P241, DOI 10.1111/j.1365-2141.1957.tb05793.x
   Barrett DM, 2014, CYTOTHERAPY, V16, P619, DOI 10.1016/j.jcyt.2013.10.013
   Barrett DM, 2014, ANNU REV MED, V65, P333, DOI 10.1146/annurev-med-060512-150254
   Barrett DM, 2013, HUM GENE THER, V24, P717, DOI 10.1089/hum.2013.075
   Barrett DM, 2011, HUM GENE THER, V22, P1575, DOI 10.1089/hum.2011.070
   Berger C, 2008, J CLIN INVEST, V118, P294, DOI 10.1172/JCI32103
   Berger C, 2009, BLOOD, V114, P2417, DOI 10.1182/blood-2008-12-189266
   Brentjens RJ, 2013, SCI TRANSL MED, V5, DOI 10.1126/scitranslmed.3005930
   Brentjens RJ, 2011, BLOOD, V118, P4817, DOI 10.1182/blood-2011-04-348540
   BRETSCHER P, 1970, SCIENCE, V169, P1042, DOI 10.1126/science.169.3950.1042
   Brocker T, 2000, BLOOD, V96, P1999, DOI 10.1182/blood.V96.5.1999.h8001999_1999_2001
   Brown Jennifer R, 2014, Am Soc Clin Oncol Educ Book, pe317, DOI 10.14694/EdBook_AM.2014.34.e317
   Carpenito C, 2009, P NATL ACAD SCI USA, V106, P3360, DOI 10.1073/pnas.0813101106
   Charo J, 2005, CANCER RES, V65, P2001, DOI 10.1158/0008-5472.CAN-04-2006
   Cheng LE, 2002, P NATL ACAD SCI USA, V99, P3001, DOI 10.1073/pnas.052676899
   Davila ML, 2014, SCI TRANSL MED, V6, DOI 10.1126/scitranslmed.3008226
   Deeks SG, 2002, MOL THER, V5, P788, DOI 10.1006/mthe.2002.0611
   Di Stasi A, 2011, NEW ENGL J MED, V365, P1673, DOI 10.1056/NEJMoa1106152
   Dittus C, 2013, BLOOD, V122, P4162, DOI 10.1182/blood-2013-08-519306
   Dudley ME, 2008, J CLIN ONCOL, V26, P5233, DOI 10.1200/JCO.2008.16.5449
   Dummer W, 2002, J CLIN INVEST, V110, P185, DOI 10.1172/JCI200215175
   Esensten JH, 2009, NAT REV RHEUMATOL, V5, P560, DOI 10.1038/nrrheum.2009.183
   Eshhar Z, 2001, J IMMUNOL METHODS, V248, P67, DOI 10.1016/S0022-1759(00)00343-4
   Finney HM, 2004, J IMMUNOL, V172, P104, DOI 10.4049/jimmunol.172.1.104
   Finney HM, 1998, J IMMUNOL, V161, P2791
   Frigault MJ, 2015, CANCER IMMUNOL RES, V3, P356, DOI 10.1158/2326-6066.CIR-14-0186
   Gattinoni L, 2011, NAT MED, V17, P1290, DOI 10.1038/nm.2446
   Gattinoni L, 2009, NAT MED, V15, P808, DOI 10.1038/nm.1982
   Gill S, 2014, BLOOD, V123, P2343, DOI 10.1182/blood-2013-09-529537
   Graef P, 2014, IMMUNITY, V41, P116, DOI 10.1016/j.immuni.2014.05.018
   Grupp SA, 2014, ASM M ABSTRACTS, V124, P380
   Grupp SA, 2013, NEW ENGL J MED, V368, P1509, DOI 10.1056/NEJMoa1215134
   Guimond M, 2009, NAT IMMUNOL, V10, P149, DOI 10.1038/ni.1695
   Hacein-Bey-Abina S, 2008, J CLIN INVEST, V118, P3132, DOI 10.1172/JCI35700
   Heslop HE, 1997, IMMUNOL REV, V157, P217, DOI 10.1111/j.1600-065X.1997.tb00984.x
   Hinrichs CS, 2009, P NATL ACAD SCI USA, V106, P17469, DOI 10.1073/pnas.0907448106
   Imai C, 2004, LEUKEMIA, V18, P676, DOI 10.1038/sj.leu.2403302
   Jensen MC, 2010, BIOL BLOOD MARROW TR, V16, P1245, DOI 10.1016/j.bbmt.2010.03.014
   Jethwa H, 2014, CLIN IMMUNOL, V150, P51, DOI 10.1016/j.clim.2013.11.004
   Kalos M, 2013, IMMUNITY, V39, P49, DOI 10.1016/j.immuni.2013.07.002
   Kalos M, 2011, SCI TRANSL MED, V3, DOI 10.1126/scitranslmed.3002842
   Kaneko S, 2009, BLOOD, V113, P1006, DOI 10.1182/blood-2008-05-156059
   Kebriaei P, 2012, HUM GENE THER, V23, P444, DOI 10.1089/hum.2011.167
   Kenderian SS, 2015, LEUKEMIA, V29, P1637, DOI 10.1038/leu.2015.52
   Kerkar SP, 2011, J CLIN INVEST, V121, P4746, DOI 10.1172/JCI58814
   KERNAN NA, 1986, BLOOD, V68, P770
   Kershaw MH, 2006, CLIN CANCER RES, V12, P6106, DOI 10.1158/1078-0432.CCR-06-1183
   Klebanoff CA, 2005, TRENDS IMMUNOL, V26, P111, DOI 10.1016/j.it.2004.12.003
   Kochenderfer JN, 2015, J CLIN ONCOL, V33, P540, DOI 10.1200/JCO.2014.56.2025
   Kochenderfer JN, 2013, BLOOD, V122, P4129, DOI 10.1182/blood-2013-08-519413
   Kochenderfer JN, 2013, NAT REV CLIN ONCOL, V10, P267, DOI 10.1038/nrclinonc.2013.46
   Kochenderfer JN, 2012, BLOOD, V119, P2709, DOI 10.1182/blood-2011-10-384388
   Kochenderfer JN, 2010, BLOOD, V116, P4099, DOI 10.1182/blood-2010-04-281931
   Krause A, 1998, J EXP MED, V188, P619, DOI 10.1084/jem.188.4.619
   Ku CC, 2000, SCIENCE, V288, P675, DOI 10.1126/science.288.5466.675
   Lamers CH, 2006, J CLIN ONCOL, V24, P20, DOI DOI 10.1200/JCO.2006.05.9964
   Lamers CHJ, 2011, BLOOD, V117, P72, DOI 10.1182/blood-2010-07-294520
   Lee DW, 2015, LANCET, V385, P517, DOI 10.1016/S0140-6736(14)61403-3
   Lee JC, 2011, CANCER RES, V71, P2871, DOI 10.1158/0008-5472.CAN-10-0552
   Levine BL, 1997, J IMMUNOL, V159, P5921
   Liadi I, 2015, CANCER IMMUNOL RES, V3, P473, DOI 10.1158/2326-6066.CIR-14-0195
   Long AH, 2015, NAT MED, V21, P581, DOI 10.1038/nm.3838
   Loskog A, 2006, LEUKEMIA, V20, P1819, DOI 10.1038/sj.leu.2404366
   Louis CU, 2011, BLOOD, V118, P6050, DOI 10.1182/blood-2011-05-354449
   MATHE G, 1965, CANCER RES, V25, P1525
   Maude S.L., 2015, HAEM EUR SOC HEM ANN, V2015, pS111
   Maude SL, 2014, NEW ENGL J MED, V371, P1507, DOI 10.1056/NEJMoa1407222
   Maus MV, 2004, J IMMUNOL, V172, P6675, DOI 10.4049/jimmunol.172.11.6675
   Maus MV, 2002, NAT BIOTECHNOL, V20, P143, DOI 10.1038/nbt0202-143
   Mestas J, 2004, J IMMUNOL, V172, P2731, DOI 10.4049/jimmunol.172.5.2731
   MILLER AD, 1989, BIOTECHNIQUES, V7, P980
   Milone MC, 2009, MOL THER, V17, P1453, DOI 10.1038/mt.2009.83
   MITCHISON NA, 1955, J EXP MED, V102, P157, DOI 10.1084/jem.102.2.157
   Mitsuyasu RT, 2000, BLOOD, V96, P785, DOI 10.1182/blood.V96.3.785.015k10_785_793
   Moon EK, 2011, CLIN CANCER RES, V17, P4719, DOI 10.1158/1078-0432.CCR-11-0351
   Muul LM, 2003, BLOOD, V101, P2563, DOI 10.1182/blood-2002-09-2800
   Naldini L, 1996, SCIENCE, V272, P263, DOI 10.1126/science.272.5259.263
   Park JH, 2013, ADV EXP MED BIOL, V792, P241, DOI 10.1007/978-1-4614-8051-8_11
   Park JR, 2007, MOL THER, V15, P825, DOI 10.1038/sj.mt.6300104
   Paulos CM, 2010, SCI TRANSL MED, V2, DOI 10.1126/scitranslmed.3000448
   Pegram HJ, 2012, BLOOD, V119, P4133, DOI 10.1182/blood-2011-12-400044
   Porter D.L., 2014, BLOOD, V124, P1983
   Porter DL, 2011, NEW ENGL J MED, V365, P725, DOI 10.1056/NEJMoa1103849
   Porter DL, 2006, BLOOD, V107, P1325, DOI 10.1182/blood-2005-08-3373
   Porter DL, 2014, BLOOD, V124, P1982
   Prosser ME, 2012, MOL IMMUNOL, V51, P263, DOI 10.1016/j.molimm.2012.03.023
   Pulsipher MA, 2015, BONE MARROW TRANSPL, V50, P1173, DOI 10.1038/bmt.2015.103
   Rambaldi A, 2015, LEUKEMIA, V29, P1, DOI 10.1038/leu.2014.189
   Riley JL, 2009, IMMUNITY, V30, P656, DOI 10.1016/j.immuni.2009.04.006
   Robbins DF, 2010, CANCER RES, V70, DOI 10.1158/1538-7445.AM10-965
   Rosenberg S A, 1977, Adv Cancer Res, V25, P323, DOI 10.1016/S0065-230X(08)60637-5
   Schlegel P, 2014, HAEMATOLOGICA, V99, P1212, DOI 10.3324/haematol.2013.100073
   Scholler J, 2012, SCI TRANSL MED, V4, DOI 10.1126/scitranslmed.3003761
   Schuster SJ, 2015, J CLIN ONCOL S, V33, P2015
   SEDER RA, 2008, NAT REV IMMUNOL, V211, P58
   Singh Nathan, 2014, Cancer Immunol Res, V2, P1059, DOI 10.1158/2326-6066.CIR-14-0051
   Song DG, 2012, BLOOD, V119, P696, DOI 10.1182/blood-2011-03-344275
   Straetemans T, 2012, HUM GENE THER, V23, P187, DOI 10.1089/hum.2010.126
   Tebas P, 2014, NEW ENGL J MED, V370, P901, DOI 10.1056/NEJMoa1300662
   Thomas AK, 2002, CLIN IMMUNOL, V105, P259, DOI 10.1006/clim.2002.5277
   Till BG, 2012, BLOOD, V119, P3940, DOI 10.1182/blood-2011-10-387969
   Topp MS, 2011, J CLIN ONCOL, V29, P2493, DOI 10.1200/JCO.2010.32.7270
   Torikai H, 2013, BLOOD, V122, P1341, DOI 10.1182/blood-2013-03-478255
   Turtle CJ, 2009, IMMUNITY, V31, P834, DOI 10.1016/j.immuni.2009.09.015
   Wang EX, 2015, CANCER IMMUNOL RES, V3, P815, DOI 10.1158/2326-6066.CIR-15-0054
   WEIDEN PL, 1979, NEW ENGL J MED, V300, P1068, DOI 10.1056/NEJM197905103001902
   Weng NP, 1996, J EXP MED, V183, P2471, DOI 10.1084/jem.183.6.2471
   Yee C, 2002, P NATL ACAD SCI USA, V99, P16168, DOI 10.1073/pnas.242600099
   Zhang H, 2005, NAT MED, V11, P1238, DOI 10.1038/nm1312
   Zhou JH, 2005, J IMMUNOL, V175, P7046, DOI 10.4049/jimmunol.175.10.7046
NR 112
TC 53
Z9 59
U1 0
U2 24
PU WILEY
PI HOBOKEN
PA 111 RIVER ST, HOBOKEN 07030-5774, NJ USA
SN 0007-1048
EI 1365-2141
J9 BRIT J HAEMATOL
JI Br. J. Haematol.
PD JAN
PY 2016
VL 172
IS 1
BP 11
EP 22
DI 10.1111/bjh.13792
PG 12
WC Hematology
SC Hematology
GA DA6FW
UT WOS:000367899000002
PM 26560054
OA Bronze
DA 2021-10-28
ER

PT J
AU Dong, R
   Aksel, T
   Chan, WP
   Germain, RN
   Vale, RD
   Douglas, SM
AF Dong, Rui
   Aksel, Tural
   Chan, Waipan
   Germain, Ronald N.
   Vale, Ronald D.
   Douglas, Shawn M.
TI DNA origami patterning of synthetic T cell receptors reveals spatial
   control of the sensitivity and kinetics of activation
SO PROCEEDINGS OF THE NATIONAL ACADEMY OF SCIENCES OF THE UNITED STATES OF
   AMERICA
LA English
DT Article
DE DNA origami; T cell signaling; chimeric antigen receptor T cell;
   immunotherapy; MAP kinase signaling
ID SIGNALING MOLECULES; DYNAMICS; ANTIGEN; PEPTIDE; PROTEIN; SHAPES;
   NUMBER; SHP-1
AB Receptor clustering plays a key role in triggering cellular activation, but the relationship between the spatial configuration of clusters and the elicitation of downstream intracellular signals remains poorly understood. We developed a DNA-origami-based system that is easily adaptable to other cellular systems and enables rich interrogation of responses to a variety of spatially defined inputs. Using a chimeric antigen receptor (CAR) T cell model system with relevance to cancer therapy, we studied signaling dynamics at single-cell resolution. We found that the spatial arrangement of receptors determines the ligand density threshold for triggering and encodes the temporal kinetics of signaling activities. We also showed that signaling sensitivity of a small cluster of high-affinity ligands is enhanced when surrounded by nonstimulating low-affinity ligands. Our results suggest that cells measure spatial arrangements of ligands, translate that information into distinct signaling dynamics, and provide insights into engineering immunotherapies.
C1 [Dong, Rui; Aksel, Tural; Vale, Ronald D.; Douglas, Shawn M.] Univ Calif San Francisco, Dept Cellular & Mol Pharmacol, San Francisco, CA 94143 USA.
   [Chan, Waipan; Germain, Ronald N.] NIAID, Lymphocyte Biol Sect, Lab Immune Syst Biol, NIH, Bethesda, MD 20892 USA.
   [Vale, Ronald D.] Univ Calif San Francisco, HHMI, San Francisco, CA 94143 USA.
RP Vale, RD; Douglas, SM (corresponding author), Univ Calif San Francisco, Dept Cellular & Mol Pharmacol, San Francisco, CA 94143 USA.
EM valer@hhmi.org; shawn.douglas@gmail.com
OI Douglas, Shawn/0000-0001-5398-9041; Aksel, Tural/0000-0002-8477-557X;
   Dong, Rui/0000-0002-9118-3636
FU Jane Coffin Childs postdoctoral fellowship; Ruth L. Kirschstein NRSA
   postdoctoral fellowshipUnited States Department of Health & Human
   ServicesNational Institutes of Health (NIH) - USA [F32GM119322];
   NSFNational Science Foundation (NSF) [OAC-1740212]; Intramural Research
   Program of the National Institute of Allergy and Infectious Diseases,
   NIHUnited States Department of Health & Human ServicesNational
   Institutes of Health (NIH) - USANIH National Institute of Allergy &
   Infectious Diseases (NIAID); Army Research Office [W911NF-14-1-0507];
   Office of Naval ResearchOffice of Naval Research [N00014-17-1-2627]
FX We thank Xiaolei Su, Meghan Morrisey, Nadja Kern, and Chaim Gingold for
   constructive suggestions on this manuscript. R.D. was supported by a
   Jane Coffin Childs postdoctoral fellowship. T.A. was supported by a Ruth
   L. Kirschstein NRSA postdoctoral fellowship (F32GM119322) and the NSF
   (OAC-1740212) . W.C. and R.N.G. were supported by the Intramural
   Research Program of the National Institute of Allergy and Infectious
   Diseases, NIH. R.D.V. is an investigator of the Howard Hughes Medical
   Institute. S.M.D. was supported by the Army Research Office
   (W911NF-14-1-0507) and Office of Naval Research (N00014-17-1-2627).
CR Altan-Bonnet G, 2005, PLOS BIOL, V3, P1925, DOI 10.1371/journal.pbio.0030356
   Ben-Sasson AJ, 2021, NATURE, V589, P468, DOI 10.1038/s41586-020-03120-8
   Brameshuber M, 2018, NAT IMMUNOL, V19, P487, DOI 10.1038/s41590-018-0092-4
   Cai HG, 2018, NAT NANOTECHNOL, V13, P610, DOI 10.1038/s41565-018-0113-3
   Cochran JR, 2001, J BIOL CHEM, V276, P28068, DOI 10.1074/jbc.M103280200
   de la Cova C, 2017, DEV CELL, V42, P542, DOI 10.1016/j.devcel.2017.07.014
   Deeg J, 2013, NANO LETT, V13, P5619, DOI 10.1021/nl403266t
   Delcassian D, 2013, NANO LETT, V13, P5608, DOI 10.1021/nl403252x
   Dittel BN, 1999, IMMUNITY, V11, P289, DOI 10.1016/S1074-7613(00)80104-1
   Dong D, 2019, NATURE, V573, P546, DOI 10.1038/s41586-019-1537-0
   Douglas SM, 2009, NUCLEIC ACIDS RES, V37, P5001, DOI 10.1093/nar/gkp436
   Douglass AD, 2005, CELL, V121, P937, DOI 10.1016/j.cell.2005.04.009
   Ge Q, 2002, P NATL ACAD SCI USA, V99, P13729, DOI 10.1073/pnas.212515299
   Gerling T, 2018, SCI ADV, V4, DOI 10.1126/sciadv.aau1157
   Germain RN, 2012, SCIENCE, V336, P1676, DOI 10.1126/science.1221063
   Goglia AG, 2020, CELL SYST, V10, P240, DOI 10.1016/j.cels.2020.02.005
   Hellmeier J, 2021, P NATL ACAD SCI USA, V118, DOI 10.1073/pnas.2016857118
   Hiratsuka T, 2015, ELIFE, V4, DOI 10.7554/eLife.05178
   Hui EF, 2014, NAT STRUCT MOL BIOL, V21, P133, DOI 10.1038/nsmb.2762
   Jayaraman J, 2020, EBIOMEDICINE, V58, DOI 10.1016/j.ebiom.2020.102931
   Krogsgaard M, 2005, NATURE, V434, P238, DOI 10.1038/nature03391
   Kuzuya Akinori, 2008, Nucleic Acids Symp Ser (Oxf), P681, DOI 10.1093/nass/nrn344
   Lillemeier BF, 2010, NAT IMMUNOL, V11, P90, DOI 10.1038/ni.1832
   Lim B, 2015, CURR BIOL, V25, P1784, DOI 10.1016/j.cub.2015.05.039
   Lin JJY, 2019, SCI SIGNAL, V12, DOI 10.1126/scisignal.aat8715
   Manza BN, 2011, P NATL ACAD SCI USA, V108, P9089, DOI 10.1073/pnas.1018771108
   Martinez-Espinosa R, 2015, FRONT MICROBIOL, V6, DOI [10.3389/fmicb.2015.00800, 10.3389/fimmu.2015.00468]
   McNeil LK, 2005, P NATL ACAD SCI USA, V102, P13574, DOI 10.1073/pnas.0505110102
   Murphy LO, 2006, TRENDS BIOCHEM SCI, V31, P268, DOI 10.1016/j.tibs.2006.03.009
   Murugesan S, 2016, J CELL BIOL, V215, P383, DOI 10.1083/jcb.201603080
   Naramura M, 2002, NAT IMMUNOL, V3, P1192, DOI 10.1038/ni855
   O'Donoghue GP, 2013, ELIFE, V2, DOI 10.7554/eLife.00778
   Pageon SV, 2016, P NATL ACAD SCI USA, V113, pE5454, DOI 10.1073/pnas.1607436113
   Pettmann J, 2018, FRONT IMMUNOL, V9, DOI 10.3389/fimmu.2018.02152
   Plas DR, 1996, SCIENCE, V272, P1173, DOI 10.1126/science.272.5265.1173
   Purbhoo MA, 2006, J IMMUNOL, V176, P7308, DOI 10.4049/jimmunol.176.12.7308
   Regot S, 2014, CELL, V157, P1724, DOI 10.1016/j.cell.2014.04.039
   Rothemund PWK, 2006, NATURE, V440, P297, DOI 10.1038/nature04586
   Ryu H, 2016, MOL SYST BIOL, V12, DOI 10.15252/msb.20166982
   Shaw A, 2019, NAT NANOTECHNOL, V14, P184, DOI 10.1038/s41565-018-0336-3
   Sherman E, 2011, IMMUNITY, V35, P705, DOI 10.1016/j.immuni.2011.10.004
   Simoncelli S, 2020, CELL REP, V33, DOI 10.1016/j.celrep.2020.108523
   Sporri R, 2002, EUR J IMMUNOL, V32, P3161, DOI 10.1002/1521-4141(200211)32:11<3161::AID-IMMU3161>3.0.CO;2-6
   SQUIRE PG, 1968, BIOCHEMISTRY-US, V7, P4261, DOI 10.1021/bi00852a018
   Stefanova I, 2003, NAT IMMUNOL, V4, P248, DOI 10.1038/ni895
   Taylor MJ, 2017, CELL, V169, P108, DOI 10.1016/j.cell.2017.03.006
   Vardhana S, 2010, IMMUNITY, V32, P531, DOI 10.1016/j.immuni.2010.04.005
   Wang XQ, 2008, J IMMUNOL, V180, P6703, DOI 10.4049/jimmunol.180.10.6703
   Wu H, 2013, CELL, V153, P287, DOI 10.1016/j.cell.2013.03.013
   Wulfing C, 2002, NAT IMMUNOL, V3, P42, DOI 10.1038/ni741
   Yao LF, 2021, FRONT CHEM, V9, DOI 10.3389/fchem.2021.640519
   Zadegan RM, 2017, SCI REP-UK, V7, DOI 10.1038/s41598-017-07796-3
NR 52
TC 0
Z9 0
U1 0
U2 0
PU NATL ACAD SCIENCES
PI WASHINGTON
PA 2101 CONSTITUTION AVE NW, WASHINGTON, DC 20418 USA
SN 0027-8424
J9 P NATL ACAD SCI USA
JI Proc. Natl. Acad. Sci. U. S. A.
PD OCT 5
PY 2021
VL 118
IS 40
AR e2109057118
DI 10.1073/pnas.2109057118
PG 10
WC Multidisciplinary Sciences
SC Science & Technology - Other Topics
GA WE9HG
UT WOS:000705928000008
PM 34588308
OA Green Submitted
DA 2021-10-28
ER

PT J
AU Srivastava, S
   Salter, AI
   Liggitt, D
   Yechan-Gunja, S
   Sarvothama, M
   Cooper, K
   Smythe, KS
   Dudakov, JA
   Pierce, RH
   Rader, C
   Ridde, SR
AF Srivastava, Shivani
   Salter, Alexander, I
   Liggitt, Denny
   Yechan-Gunja, Sushma
   Sarvothama, Megha
   Cooper, Kirsten
   Smythe, Kimberly S.
   Dudakov, Jarrod A.
   Pierce, Robert H.
   Rader, Christoph
   Ridde, Stanley R.
TI Logic-Gated ROR1 Chimeric Antigen Receptor Expression Rescues T
   Cell-Mediated Toxicity to Normal Tissues and Enables Selective Tumor
   Targeting
SO CANCER CELL
LA English
DT Article
ID STEM-CELLS; RECOGNITION; SUBSETS; SAFETY; DOMAIN
AB Many potential targets for CAR-T cells in solid tumors are expressed in some normal tissues, raising concern for off-tumor toxicity. Following lymphodepletion, CAR-T cells targeting the tumor-associated antigen ROR1 lysed tumors in mice but induced lethal bone marrow failure due to recognition of ROR1(+) stromal cells. To improve selectivity, we engineered T cells with synthetic Notch (synNotch) receptors specific for EpCAM or B7-H3, which are expressed on ROR1(+) tumor cells but not ROR1(+) stromal cells. SynNotch receptors induced ROR1 CAR expression selectively within the tumor, resulting in tumor regression without toxicity when tumor cells were segregated from, but not when co-localized with, normal ROR1(+) cells. This strategy, thus, permits safe targeting of tumors that are sufficiently separated from normal cells.
C1 [Srivastava, Shivani; Salter, Alexander, I; Yechan-Gunja, Sushma; Sarvothama, Megha; Cooper, Kirsten; Smythe, Kimberly S.; Dudakov, Jarrod A.; Pierce, Robert H.; Ridde, Stanley R.] Fred Hutchinson Canc Res Ctr, Program Immunol, 1100 Fairview Ave N,D3-100, Seattle, WA 98109 USA.
   [Liggitt, Denny] Univ Washington, Dept Comparat Med, Seattle, WA 98109 USA.
   [Dudakov, Jarrod A.; Ridde, Stanley R.] Univ Washington, Dept Immunol, Seattle, WA 98109 USA.
   [Rader, Christoph] Scripps Res Inst, Dept Immunol & Microbiol, Jupiter, FL 33458 USA.
   [Ridde, Stanley R.] Univ Washington, Dept Med, Seattle, WA 98109 USA.
RP Srivastava, S (corresponding author), Fred Hutchinson Canc Res Ctr, Program Immunol, 1100 Fairview Ave N,D3-100, Seattle, WA 98109 USA.
EM ssrivas2@fhcrc.org
OI Srivastava, Shivani/0000-0002-1626-8402; Rader,
   Christoph/0000-0001-9955-3454; Salter, Alexander/0000-0003-3820-0895
FU National Institutes of HealthUnited States Department of Health & Human
   ServicesNational Institutes of Health (NIH) - USA [R01CA114536]; Cancer
   Center Support Grant [P30 CA015704]; Juno Therapeutics; Cancer Research
   Institute; FHCRC Interdisciplinary Training Grant in Cancer Research;
   NATIONAL CANCER INSTITUTEUnited States Department of Health & Human
   ServicesNational Institutes of Health (NIH) - USANIH National Cancer
   Institute (NCI) [R01CA114536, P30CA015704] Funding Source: NIH RePORTER;
   NATIONAL INSTITUTE OF GENERAL MEDICAL SCIENCESUnited States Department
   of Health & Human ServicesNational Institutes of Health (NIH) - USANIH
   National Institute of General Medical Sciences (NIGMS) [T32GM007266]
   Funding Source: NIH RePORTER
FX We wish to thank Wendell Lim, Kole Roybal, Wolfgang Uckert, and Ashwini
   Balakrishnan for helpful discussions and reagents. We also thank Don
   Parrilla and Mercedez Jess for assistance with tumor xenograft
   experiments. Graphical abstract was created with BioRender. This work
   was supported by grants from the National Institutes of Health
   (R01CA114536 to S.R.R.), Cancer Center Support Grant (P30 CA015704), and
   Juno Therapeutics. S.R.R. is a Virginia Hobbs Charitable Trust American
   Cancer Society Research Professor. S.S. is a Cancer Research Institute
   Irvington Fellow supported by the Cancer Research Institute. A.I.S. is
   supported by the FHCRC Interdisciplinary Training Grant in Cancer
   Research.
CR Anthony BA, 2014, TRENDS IMMUNOL, V35, P32, DOI 10.1016/j.it.2013.10.002
   Berger C, 2015, CANCER IMMUNOL RES, V3, P206, DOI 10.1158/2326-6066.CIR-14-0163
   Bourquin C., 2015, US patent application publication, Patent No. [20150010567A1, 20150010567]
   Brudno JN, 2016, BLOOD, V127, P3321, DOI 10.1182/blood-2016-04-703751
   Castagnaro L, 2013, IMMUNITY, V38, P782, DOI 10.1016/j.immuni.2012.12.005
   Chien HP, 2016, VIRCHOWS ARCH, V468, P589, DOI 10.1007/s00428-016-1911-3
   Choi MY, 2018, CELL STEM CELL, V22, P951, DOI 10.1016/j.stem.2018.05.018
   Choi MY, 2015, CL LYMPH MYELOM LEUK, V15, pS167, DOI 10.1016/j.clml.2015.02.010
   DiMarino AM, 2013, FRONT IMMUNOL, V4, DOI 10.3389/fimmu.2013.00201
   Feng JX, 2011, PLOS ONE, V6, DOI 10.1371/journal.pone.0023655
   Grada Z, 2013, MOL THER-NUCL ACIDS, V2, DOI 10.1038/mtna.2013.32
   Greaves P, 2012, HISTOPATHOLOGY OF PRECLINICAL TOXICITY STUDIES: INTERPRETATION AND RELEVANCE IN DRUG SAFETY EVALUATION, 4TH EDITION, P1
   Hay KA, 2017, BLOOD, V130, P2295, DOI 10.1182/blood-2017-06-793141
   Ho HYH, 2012, P NATL ACAD SCI USA, V109, P4044, DOI 10.1073/pnas.1200421109
   Hudecek M, 2015, CANCER IMMUNOL RES, V3, P125, DOI 10.1158/2326-6066.CIR-14-0127
   Hudecek M, 2013, CLIN CANCER RES, V19, P3153, DOI 10.1158/1078-0432.CCR-13-0330
   Hudecek M, 2010, BLOOD, V116, P4532, DOI 10.1182/blood-2010-05-283309
   Inra CN, 2015, NATURE, V527, P466, DOI 10.1038/nature15530
   Kloss CC, 2013, NAT BIOTECHNOL, V31, P71, DOI 10.1038/nbt.2459
   Lamers CH, 2006, J CLIN ONCOL, V24, P20, DOI DOI 10.1200/JCO.2006.05.9964
   Lamers CHJ, 2013, MOL THER, V21, P904, DOI 10.1038/mt.2013.17
   Li H, 2017, PROTEIN CELL, V8, P573, DOI 10.1007/s13238-017-0411-9
   Liu GZ, 2009, J CELL BIOL, V185, P67, DOI 10.1083/jcb.200810137
   Morgan RA, 2010, MOL THER, V18, P843, DOI 10.1038/mt.2010.24
   O'Rourke DM, 2017, SCI TRANSL MED, V9, DOI 10.1126/scitranslmed.aaa0984
   Potratz J, 2016, MOL ONCOL, V10, P677, DOI 10.1016/j.molonc.2015.12.009
   Rosenberg SA, 2015, SCIENCE, V348, P62, DOI 10.1126/science.aaa4967
   Roybal KT, 2016, CELL, V164, P770, DOI 10.1016/j.cell.2016.01.011
   Seita J, 2012, PLOS ONE, V7, DOI 10.1371/journal.pone.0040321
   SONEOKA Y, 1995, NUCLEIC ACIDS RES, V23, P628, DOI 10.1093/nar/23.4.628
   Srivastava S, 2018, J IMMUNOL, V200, P459, DOI 10.4049/jimmunol.1701155
   Srivastava S, 2015, TRENDS IMMUNOL, V36, P494, DOI 10.1016/j.it.2015.06.004
   Tan JKH, 2017, SCI REP-UK, V7, DOI 10.1038/srep40401
   Uhlen M, 2015, SCIENCE, V347, DOI 10.1126/science.1260419
   Wang XL, 2011, BLOOD, V118, P1255, DOI 10.1182/blood-2011-02-337360
   Wilkie S, 2012, J CLIN IMMUNOL, V32, P1059, DOI 10.1007/s10875-012-9689-9
   Zheng YZ, 2016, SCI REP-UK, V6, DOI 10.1038/srep36447
NR 37
TC 85
Z9 86
U1 3
U2 25
PU CELL PRESS
PI CAMBRIDGE
PA 50 HAMPSHIRE ST, FLOOR 5, CAMBRIDGE, MA 02139 USA
SN 1535-6108
EI 1878-3686
J9 CANCER CELL
JI Cancer Cell
PD MAR 18
PY 2019
VL 35
IS 3
BP 489
EP +
DI 10.1016/j.ccell.2019.02.003
PG 23
WC Oncology; Cell Biology
SC Oncology; Cell Biology
GA HP5DQ
UT WOS:000461697400014
PM 30889382
OA Green Accepted, Bronze
DA 2021-10-28
ER

PT J
AU Le, RQ
   Li, L
   Yuan, WS
   Shord, SS
   Nie, L
   Habtemariam, BA
   Przepiorka, D
   Farrell, AT
   Pazdur, R
AF Le, Robert Q.
   Li, Liang
   Yuan, Weishi
   Shord, Stacy S.
   Nie, Lei
   Habtemariam, Bahru A.
   Przepiorka, Donna
   Farrell, Ann T.
   Pazdur, Richard
TI FDA Approval Summary: Tocilizumab for Treatment of Chimeric Antigen
   Receptor T Cell-Induced Severe or Life-Threatening Cytokine Release
   Syndrome
SO ONCOLOGIST
LA English
DT Article
DE Tocilizumab; Chimeric antigen receptor; T cell; Cytokine release
   syndrome; Interleukin-6; Immunotherapy
ID LEUKEMIA; REMISSIONS; MANAGEMENT
AB On August 30, 2017, the U.S. Food and Drug Administration approved Actemra (tocilizumab, Genentech, Inc., South San Francisco, CA) for the treatment of severe or life-threatening chimeric antigen receptor (CAR) T cell-induced cytokine release syndrome (CRS) in adults and in pediatric patients 2 years of age and older. The approval was based on a retrospective analysis of data for patients who developed CRS after treatment with CTL019 and KTE-C19 on prospective clinical trials. Evaluable patients had been treated with intravenous tocilizumab 8 mg/kg (12 mg/kg for patients <30 kg) for severe or life-threatening CRS; only the first episode of CRS was included in the analysis. The efficacy population for the CTL019 cohort included 24 male and 21 female patients (total 45 patients) of median age 12 years. The median time from the start of CRS to the first dose of tocilizumab was 4 days (range, 0-18 days). Patients were considered responders if CRS resolved within 14 days of the first dose of tocilizumab, if no more than 2 doses of tocilizumab were needed, and if no drugs other than tocilizumab and corticosteroids were used for treatment. Thirty-one patients (69%; 95% confidence interval, 53%-82%) achieved a response as defined. In an independent cohort of 15 patients with KTE-C19-induced CRS, 53% responded. Further study is needed to determine the optimal dose of tocilizumab and to confirm the safety of its use for treatment of patients with CAR T cell-induced CRS.
   Implications for PracticeSevere or life-threatening chimeric antigen receptor (CAR) T cell-induced cytokine release syndrome (CRS) requires urgent treatment to prevent fatal outcomes. In two independent cohorts, the majority of patients with severe or life-threatening CAR T cell-induced CRS responded to treatment with one or two doses of tocilizumab in addition to advanced supportive care. More research is needed to determine the optimal dose and schedule of tocilizumab for treatment of CAR T cell-induced CRS.
   This article summarizes key review findings that supported the approval of tocilizumab for treatment of severe or life-threatening CAR T cell-induced cytokine release syndrome.
C1 [Le, Robert Q.] US FDA, Ctr Biol Evaluat & Res, Silver Spring, MD 20993 USA.
   [Li, Liang; Yuan, Weishi; Shord, Stacy S.; Nie, Lei; Habtemariam, Bahru A.; Przepiorka, Donna; Farrell, Ann T.; Pazdur, Richard] US FDA, Ctr Drug Evaluat & Res, Silver Spring, MD 20993 USA.
   [Pazdur, Richard] US FDA, Oncol Ctr Excellence, Silver Spring, MD 20993 USA.
RP Przepiorka, D (corresponding author), US FDA, Off Hematol & Oncol Prod, Ctr Drug Evaluat & Res, WO22 Room 2116,10903 New Hampshire Ave, Silver Spring, MD 20993 USA.
EM Donna.Przepiorka@fda.hhs.gov
CR Brentjens RJ, 2013, SCI TRANSL MED, V5, DOI 10.1126/scitranslmed.3005930
   Brudno JN, 2016, BLOOD, V127, P3321, DOI 10.1182/blood-2016-04-703751
   Davila ML, 2014, SCI TRANSL MED, V6, DOI 10.1126/scitranslmed.3008226
   Fitzgerald JC, 2017, CRIT CARE MED, V45, pE124, DOI 10.1097/CCM.0000000000002053
   Frey NV, 2016, HEMATOL-AM SOC HEMAT, P567, DOI 10.1182/asheducation-2016.1.567
   Frey NV, 2014, BLOOD, V45, pe124
   Grange S, 2011, INT J CLIN PHARM TH, V49, P648, DOI 10.5414/CP201549
   Grupp SA, 2013, NEW ENGL J MED, V368, P1509, DOI 10.1056/NEJMoa1215134
   Kalos M, 2011, SCI TRANSL MED, V3, DOI 10.1126/scitranslmed.3002842
   Kochenderfer JN, 2015, J CLIN ONCOL, V33, P540, DOI 10.1200/JCO.2014.56.2025
   Kochenderfer JN, 2012, BLOOD, V119, P2709, DOI 10.1182/blood-2011-10-384388
   Lee DW, 2015, LANCET, V385, P517, DOI 10.1016/S0140-6736(14)61403-3
   Lee DW, 2014, BLOOD, V124, P188, DOI 10.1182/blood-2014-05-552729
   Luo Y, 2015, BLOOD, V126, p3778A
   Maude SL, 2014, NEW ENGL J MED, V371, P1507, DOI 10.1056/NEJMoa1407222
   Morgan RA, 2010, MOL THER, V18, P843, DOI 10.1038/mt.2010.24
   Porter DL, 2015, SCI TRANSL MED, V7, DOI 10.1126/scitranslmed.aac5415
   Shovman O, 2015, IMMUNOL RES, V61, P164, DOI 10.1007/s12026-014-8590-4
   Tanyi JL, 2017, J IMMUNOTHER, V40, P104, DOI 10.1097/CJI.0000000000000160
   Teachey DT, 2016, CANCER DISCOV, V6, P664, DOI 10.1158/2159-8290.CD-16-0040
NR 20
TC 329
Z9 341
U1 0
U2 18
PU WILEY
PI HOBOKEN
PA 111 RIVER ST, HOBOKEN 07030-5774, NJ USA
SN 1083-7159
EI 1549-490X
J9 ONCOLOGIST
JI Oncologist
PD AUG
PY 2018
VL 23
IS 8
BP 943
EP 947
DI 10.1634/theoncologist.2018-0028
PG 5
WC Oncology
SC Oncology
GA GQ7EH
UT WOS:000441897500012
PM 29622697
OA Green Published, Bronze
HC Y
HP N
DA 2021-10-28
ER

PT J
AU Breman, E
   Demoulin, B
   Agaugue, S
   Mauen, S
   Michaux, A
   Springuel, L
   Houssa, J
   Huberty, F
   Jacques-Hespel, C
   Marchand, C
   Marijsse, J
   Nguyen, T
   Ramelot, N
   Violle, B
   Daro, D
   De Waele, P
   Gilham, DE
   Steenwinckel, V
AF Breman, Eytan
   Demoulin, Benjamin
   Agaugue, Sophie
   Mauen, Sebastien
   Michaux, Alexandre
   Springuel, Lorraine
   Houssa, Julien
   Huberty, Fanny
   Jacques-Hespel, Celine
   Marchand, Celine
   Marijsse, Jerome
   Thuy Nguyen
   Ramelot, Nancy
   Violle, Benjamin
   Daro, Dorothee
   De Waele, Peter
   Gilham, David E.
   Steenwinckel, Valerie
TI Overcoming Target Driven Fratricide for T Cell Therapy
SO FRONTIERS IN IMMUNOLOGY
LA English
DT Article
DE chimeric antigen receptor; T cells; PI3K inhibitor; NKG2D; CD314; NKG2D
   blocking antibody; fratricide
ID CHIMERIC ANTIGEN RECEPTOR; NATURAL-KILLER-CELLS; NKG2D RECEPTOR; CAR;
   IMMUNOTHERAPY; LYMPHOCYTES; ACTIVATION; REMISSIONS; LYMPHOMA; LIGANDS
AB Chimeric Antigen Receptor (CAR) T cells expressing the fusion of the NKG2D protein with CD3 xi (NKG2D-CAR T Cells) acquire a specificity for stress-induced ligands expressed on hematological and solid cancers. However, these stress ligands are also transiently expressed by activated T cells implying that NKG2D-based T cells may undergo self-killing (fratricide) during cell manufacturing or during the freeze thaw cycle prior to infusion in patients. To avoid target-driven fratricide and enable the production of NKG2D-CAR T cells for clinical application, two distinct approaches were investigated. The first focused upon the inclusion of a Phosphoinositol-3-Kinase inhibitor (LY294002) into the production process. A second strategy involved the inclusion of antibody blockade of NKG2D itself. Both processes impacted T cell fratricide, albeit at different levels with the antibody process being the most effective in terms of cell yield. While both approaches generated comparable NKG2D-CAR T cells, there were subtle differences, for example in differentiation status, that were fine-tuned through the phasing of the inhibitor and antibody during culture in order to generate a highly potent NKG2D-CAR T cell product. By means of targeted inhibition of NKG2D expression or generic inhibition of enzyme function, target-driven CAR T fratricide can be overcome. These strategies have been incorporated into on-going clinical trials to enable a highly efficient and reproducible manufacturing process for NKG2D-CAR T cells.
C1 [Breman, Eytan; Demoulin, Benjamin; Agaugue, Sophie; Mauen, Sebastien; Michaux, Alexandre; Springuel, Lorraine; Houssa, Julien; Huberty, Fanny; Jacques-Hespel, Celine; Marchand, Celine; Marijsse, Jerome; Thuy Nguyen; Ramelot, Nancy; Violle, Benjamin; Daro, Dorothee; De Waele, Peter; Gilham, David E.; Steenwinckel, Valerie] Celyad SA, Mont St Guibert, Belgium.
RP Gilham, DE (corresponding author), Celyad SA, Mont St Guibert, Belgium.
EM dgilham@celyad.com
RI Gilham, David/AAA-5187-2019
OI Breman, Eytan/0000-0002-3562-7781
CR AagaardTillery KM, 1996, J IMMUNOL, V156, P4543
   Barber A, 2011, GENE THER, V18, P509, DOI 10.1038/gt.2010.174
   Barber A, 2008, EXP HEMATOL, V36, P1318, DOI 10.1016/j.exphem.2008.04.010
   Barber A, 2011, BLOOD, V117, P6571, DOI 10.1182/blood-2011-01-329417
   Barber A, 2009, J IMMUNOL, V183, P6939, DOI 10.4049/jimmunol.0902000
   Barber A, 2007, CANCER RES, V67, P5003, DOI 10.1158/0008-5472.CAN-06-4047
   Baumeister SH, 2019, CANCER IMMUNOL RES, V7, P100, DOI 10.1158/2326-6066.CIR-18-0307
   Brenner MK, 2017, MOL THER, V25, P2226, DOI 10.1016/j.ymthe.2017.09.013
   Callard RE, 2003, TRENDS IMMUNOL, V24, P370, DOI 10.1016/S1471-4906(03)00164-9
   Davila ML, 2016, CLIN ADV HEMATOL ONC, V14, P802
   Demoulin B, 2017, FUTURE ONCOL, V13, P1593, DOI 10.2217/fon-2017-0102
   Fesnak AD, 2016, NAT REV CANCER, V16, P566, DOI 10.1038/nrc.2016.97
   Fruman DA, 1999, SCIENCE, V283, P393, DOI 10.1126/science.283.5400.393
   Gomes-Silva D, 2017, BLOOD, V130, P285, DOI 10.1182/blood-2017-01-761320
   Kochenderfer JN, 2017, MOL THER, V25, P2245, DOI 10.1016/j.ymthe.2017.07.004
   Lanier LL, 2015, CANCER IMMUNOL RES, V3, P575, DOI 10.1158/2326-6066.CIR-15-0098
   Leisegang M, 2010, J CLIN INVEST, V120, P3869, DOI 10.1172/JCI43437
   Lonez C, 2017, BMJ OPEN, V7, DOI 10.1136/bmjopen-2017-017075
   Madera S, 2016, J EXP MED, V213, P225, DOI 10.1084/jem.20150712
   Mamonkin M, 2015, BLOOD, V126, P983, DOI 10.1182/blood-2015-02-629527
   Mardiros A, 2013, BLOOD, V122, P3138, DOI 10.1182/blood-2012-12-474056
   Molinero LL, 2002, J LEUKOCYTE BIOL, V71, P791
   Murad JM, 2018, CYTOTHERAPY, V20, P952, DOI 10.1016/j.jcyt.2018.05.001
   Nakamura K, 2013, P NATL ACAD SCI USA, V110, P9421, DOI 10.1073/pnas.1300140110
   Park JH, 2016, BLOOD, V127, P3312, DOI 10.1182/blood-2016-02-629063
   Park YP, 2011, BLOOD, V118, P3019, DOI 10.1182/blood-2011-04-346825
   Perna F, 2017, CANCER CELL, V32, P506, DOI 10.1016/j.ccell.2017.09.004
   Raulet DH, 2013, ANNU REV IMMUNOL, V31, P413, DOI 10.1146/annurev-immunol-032712-095951
   Rezvani K, 2017, MOL THER, V25, P1769, DOI 10.1016/j.ymthe.2017.06.012
   Rossig C, 2018, CLIN IMMUNOL, V186, P54, DOI 10.1016/j.clim.2017.09.016
   Schendel DJ, 2013, ONCOIMMUNOLOGY, V2, DOI 10.4161/onci.22410
   Sentman CL, 2014, CANCER J, V20, P156, DOI 10.1097/PPO.0000000000000029
   Shi J, 1997, J IMMUNOL, V158, P4688
   Smith-Garvin JE, 2009, ANNU REV IMMUNOL, V27, P591, DOI 10.1146/annurev.immunol.021908.132706
   Spear Paul, 2013, Cancer Immun, V13, P8
   Thistlethwaite FC, 2017, CANCER IMMUNOL IMMUN, V66, P1425, DOI 10.1007/s00262-017-2034-7
   TRUITT KE, 1995, J IMMUNOL, V155, P4702
   Turtle CJ, 2017, J CLIN ONCOL, V35, P3010, DOI 10.1200/JCO.2017.72.8519
   Upshaw JL, 2006, NAT IMMUNOL, V7, P524, DOI 10.1038/ni1325
   Zhang T, 2007, CANCER RES, V67, P11029, DOI 10.1158/0008-5472.CAN-07-2251
   Zhang T, 2006, CANCER RES, V66, P5927, DOI 10.1158/0008-5472.CAN-06-0130
   Zheng WT, 2018, LEUKEMIA, V32, P1157, DOI 10.1038/s41375-017-0008-6
NR 42
TC 9
Z9 9
U1 0
U2 0
PU FRONTIERS MEDIA SA
PI LAUSANNE
PA AVENUE DU TRIBUNAL FEDERAL 34, LAUSANNE, CH-1015, SWITZERLAND
SN 1664-3224
J9 FRONT IMMUNOL
JI Front. Immunol.
PD DEC 12
PY 2018
VL 9
AR 2940
DI 10.3389/fimmu.2018.02940
PG 11
WC Immunology
SC Immunology
GA HE2JF
UT WOS:000453102000002
PM 30619300
OA Green Published, gold
DA 2021-10-28
ER

PT J
AU Xhangolli, I
   Dura, B
   Lee, G
   Kim, D
   Xiao, Y
   Fan, R
AF Xhangolli, Iva
   Dura, Burak
   Lee, GeeHee
   Kim, Dongjoo
   Xiao, Yang
   Fan, Rong
TI Single-cell Analysis of CAR-T Cell Activation Reveals A Mixed
   T(H)1/T(H)2 Response Independent of Differentiation
SO GENOMICS PROTEOMICS & BIOINFORMATICS
LA English
DT Article
DE Single-cell transcriptomics; Single-cell proteomics; CAR-T; T cell
   activation
ID B-CELL; GM-CSF; THERAPY; HETEROGENEITY; SUBSET
AB The activation mechanism of chimeric antigen receptor (CAR)-engineered T cells may differ substantially from T cells carrying native T cell receptor, but this difference remains poorly understood. We present the first comprehensive portrait of single-cell level transcriptional and cytokine signatures of anti-CD19/4-1BB/CD28/CD3 zeta CAR-T cells upon antigen-specific stimulation. Both CD4(+) helper T (T-H) cells and CD8(+)cytotoxic CAR-T cells are equally effective in directly killing target tumor cells and their cytotoxic activity is associated with the elevation of a range of T(H)1 and T(H)2 signature cytokines, e.g., interferon gamma, tumor necrotic factor a, interleukin 5 (IL5), and IL13, as confirmed by the expression of master transcription factor genes TBX21 and GATA3. However, rather than conforming to stringent T(H)1 or T(H)2 subtypes, single-cell analysis reveals that the predominant response is a highly mixed T(H)1/T(H)2 function in the same cell. The regulatory T cell activity, although observed in a small fraction of activated cells, emerges from this hybrid T(H)1/T(H)2 population. Granulocyte-macrophage colony stimulating factor (GM-CSF) is produced from the majority of cells regardless of the polarization states, further contrasting CAR-T to classic T cells. Surprisingly, the cytokine response is minimally associated with differentiation status, although all major differentiation subsets such as naive, central memory, effector memory, and effector are detected. All these suggest that the activation of CAR-engineered T cells is a canonical process that leads to a highly mixed response combining both type 1 and type 2 cytokines together with GM-CSF, supporting the notion that polyfunctional CAR-T cells correlate with objective response of patients in clinical trials. This work provides new insights into the mechanism of CAR activation and implies the necessity for cellular function assays to characterize the quality of CAR-T infusion products and monitor therapeutic responses in patients.
C1 [Xhangolli, Iva; Dura, Burak; Lee, GeeHee; Kim, Dongjoo; Xiao, Yang; Fan, Rong] Yale Univ, Dept Biomed Engn, New Haven, CT 06520 USA.
   [Xhangolli, Iva; Dura, Burak; Lee, GeeHee; Kim, Dongjoo; Xiao, Yang; Fan, Rong] Yale Canc Ctr, Yale Sch Med, New Haven, CT 06520 USA.
   [Fan, Rong] Yale Stem Cell Ctr, Yale Sch Med, New Haven, CT 06520 USA.
RP Fan, R (corresponding author), Yale Univ, Dept Biomed Engn, New Haven, CT 06520 USA.; Fan, R (corresponding author), Yale Canc Ctr, Yale Sch Med, New Haven, CT 06520 USA.; Fan, R (corresponding author), Yale Stem Cell Ctr, Yale Sch Med, New Haven, CT 06520 USA.
EM rong.fan@yale.edu
RI Xiao, Yang/AAA-9341-2021
OI Xiao, Yang/0000-0001-7878-4923
FU Packard Fellowship for Science and Engineering; CAREER award from the
   National Science Foundation (NSF), United StatesNational Science
   Foundation (NSF) [CBET-1351443]; National Institutes of Health (NIH),
   United StatesUnited States Department of Health & Human ServicesNational
   Institutes of Health (NIH) - USA [U54 CA193461, U54 CA209992]; CoPilot
   Grant from Yale Cancer Center, United States; National Institutes of
   Health, United StatesUnited States Department of Health & Human
   ServicesNational Institutes of Health (NIH) - USA [NIH U54DK106857];
   NATIONAL CANCER INSTITUTEUnited States Department of Health & Human
   ServicesNational Institutes of Health (NIH) - USANIH National Cancer
   Institute (NCI) [U54CA193461, U54CA209992] Funding Source: NIH RePORTER;
   NATIONAL INSTITUTE OF DIABETES AND DIGESTIVE AND KIDNEY DISEASESUnited
   States Department of Health & Human ServicesNational Institutes of
   Health (NIH) - USANIH National Institute of Diabetes & Digestive &
   Kidney Diseases (NIDDK) [U54DK106857] Funding Source: NIH RePORTER
FX This research was supported by the Packard Fellowship for Science and
   Engineering, the CAREER award from the National Science Foundation
   (NSF), United States (Grant No. CBET-1351443), the grants from National
   Institutes of Health (NIH), United States (Grant No. U54 CA193461 and
   Sub-Project 7297 of Grant No. U54 CA209992), the CoPilot Grant from Yale
   Cancer Center, United States, to RF. Sequencing was performed at the
   Yale Center for Genome Analysis (YCGA) facility, United States. We used
   the Core facilities at the Yale Cooperative Center of Excellence in
   Hematology, supported by National Institutes of Health, United States
   (NIH U54DK106857). The molds for microfluidic devices were fabricated in
   the Yale School of Engineering and Applied Science cleanroom. We
   graciously thank Michael Power, Chris Tillinghast, and James Agresta for
   their help with fabrication process.
CR Amir ED, 2013, NAT BIOTECHNOL, V31, P545, DOI 10.1038/nbt.2594
   Becher B, 2016, IMMUNITY, V45, P963, DOI 10.1016/j.immuni.2016.10.026
   Cherkassky L, 2016, J CLIN INVEST, V126, P3130, DOI 10.1172/JCI83092
   Chong EA, 2017, BLOOD, V129, P1039, DOI 10.1182/blood-2016-09-738245
   Cohen JL, 2002, J EXP MED, V196, P401, DOI 10.1084/jem.20020090
   Davila ML, 2014, SCI TRANSL MED, V6, DOI 10.1126/scitranslmed.3008226
   Deng YX, 2019, ANNU REV BIOMED ENG, V21, P365, DOI 10.1146/annurev-bioeng-060418-052538
   Dura B, 2019, NUCLEIC ACIDS RES, V47, DOI 10.1093/nar/gky1173
   Eddington DT, 2006, SENSOR ACTUAT B-CHEM, V114, P170, DOI 10.1016/j.snb.2005.04.037
   Fang MQ, 2013, PLOS BIOL, V11, DOI 10.1371/journal.pbio.1001618
   Fedorov VD, 2013, SCI TRANSL MED, V5, DOI 10.1126/scitranslmed.3006597
   Fraietta JA, 2018, NAT MED, V24, P563, DOI 10.1038/s41591-018-0010-1
   Golubovskaya V, 2016, CANCERS, V8, DOI 10.3390/cancers8030036
   Hegazy AN, 2010, IMMUNITY, V32, P116, DOI 10.1016/j.immuni.2009.12.004
   Herndler-Brandstetter D, 2014, CELL RES, V24, P1379, DOI 10.1038/cr.2014.155
   Hood Leroy, 2012, Genomics Proteomics & Bioinformatics, V10, P181, DOI 10.1016/j.gpb.2012.08.004
   Jena B, 2014, CURR HEMATOL MALIG R, V9, P50, DOI 10.1007/s11899-013-0197-7
   Jones LJ, 2001, ANAL BIOCHEM, V293, P8, DOI 10.1006/abio.2001.5116
   June CH, 2017, NAT MED, V23, P540, DOI 10.1038/nm.4321
   Kaiser AD, 2015, CANCER GENE THER, V22, P72, DOI 10.1038/cgt.2014.78
   Kalyuzhny Alexander E, 2005, Methods Mol Biol, V302, P15
   Kato T, 2010, BLOOD, V116, P1596, DOI 10.1182/blood.V116.21.3912.3912
   Kleppe M, 2015, CANCER DISCOV, V5, P316, DOI 10.1158/2159-8290.CD-14-0736
   Lu Y, 2015, P NATL ACAD SCI USA, V112, pE607, DOI 10.1073/pnas.1416756112
   Lu Y, 2013, ANAL CHEM, V85, P2548, DOI 10.1021/ac400082e
   Macosko EZ, 2015, CELL, V161, P1202, DOI 10.1016/j.cell.2015.05.002
   Neelapu SS, 2017, NEW ENGL J MED, V377, P2531, DOI 10.1056/NEJMoa1707447
   Park JH, 2018, NEW ENGL J MED, V378, P449, DOI 10.1056/NEJMoa1709919
   Peine M, 2013, PLOS BIOL, V11, DOI 10.1371/journal.pbio.1001633
   Porter DL, 2011, NEW ENGL J MED, V365, P725, DOI 10.1056/NEJMoa1103849
   Riddell SR, 2014, CANCER J, V20, P141, DOI 10.1097/PPO.0000000000000036
   Rossi J, 2018, BLOOD, V132, P804, DOI 10.1182/blood-2018-01-828343
   Rossi J, 2017, CANCER RES, V77, DOI 10.1158/1538-7445.AM2017-2990
   Sadelain M, 2017, CELL, V171, P1471, DOI 10.1016/j.cell.2017.12.002
   Sadelain M, 2017, NATURE, V545, P423, DOI 10.1038/nature22395
   Sadelain M, 2015, J CLIN INVEST, V125, P3392, DOI 10.1172/JCI80010
   Schmueck-Henneresse M, 2017, J IMMUNOL, V199, P348, DOI 10.4049/jimmunol.1601494
   Sheng W, 2014, CELL RES, V24, P1387, DOI 10.1038/cr.2014.154
   Takeuchi A, 2017, FRONT IMMUNOL, V8, DOI 10.3389/fimmu.2017.00194
   Turtle CJ, 2016, J CLIN INVEST, V126, P2123, DOI 10.1172/JCI85309
   Varadarajan N, 2013, CANCER RES, V73, DOI 10.1158/1538-7445.AM2013-4745
   Wang NY, 2019, NAT COMMUN, V10, DOI 10.1038/s41467-018-07981-6
   Wang XL, 2016, BLOOD, V127, P2980, DOI 10.1182/blood-2015-12-686725
   Wilkie S, 2008, J IMMUNOL, V180, P4901, DOI 10.4049/jimmunol.180.7.4901
   Xue Q, 2017, J IMMUNOTHER CANCER, V5, DOI 10.1186/s40425-017-0293-7
   Xue Q, 2015, SCI SIGNAL, V8, DOI 10.1126/scisignal.aaa2155
   Yu PJ, 2016, GENOM PROTEOM BIOINF, V14, P21, DOI 10.1016/j.gpb.2016.01.005
NR 47
TC 30
Z9 31
U1 1
U2 4
PU ELSEVIER SCIENCE BV
PI AMSTERDAM
PA PO BOX 211, 1000 AE AMSTERDAM, NETHERLANDS
SN 1672-0229
EI 2210-3244
J9 GENOM PROTEOM BIOINF
JI Genom. Proteomics Bioinformatics
PD APR
PY 2019
VL 17
IS 2
BP 129
EP 139
DI 10.1016/j.gpb.2019.03.002
PG 11
WC Genetics & Heredity
SC Genetics & Heredity
GA IH0YU
UT WOS:000474219300002
PM 31229590
OA Green Published, gold
DA 2021-10-28
ER

PT J
AU Garcia-Canaveras, JC
   Heo, D
   Trefely, S
   Leferovich, J
   Xu, C
   Philipson, BI
   Ghassemi, S
   Milone, MC
   Moon, EK
   Snyder, NW
   June, CH
   Rabinowitz, JD
   O'Connor, RS
AF Garcia-Canaveras, Juan C.
   Heo, David
   Trefely, Sophie
   Leferovich, John
   Xu, Chong
   Philipson, Benjamin, I
   Ghassemi, Saba
   Milone, Michael C.
   Moon, Edmund K.
   Snyder, Nathaniel W.
   June, Carl H.
   Rabinowitz, Joshua D.
   O'Connor, Roddy S.
TI CAR T-Cells Depend on the Coupling of NADH Oxidation with ATP Production
SO CELLS
LA English
DT Article
DE armor CAR T-cells; Lactobacillus brevis NADH oxidase; LDHA
ID LACTIC-ACID; IMMUNOTHERAPY; MANIPULATION; METABOLISM
AB The metabolic milieu of solid tumors provides a barrier to chimeric antigen receptor (CAR) T-cell therapies. Excessive lactate or hypoxia suppresses T-cell growth, through mechanisms including NADH buildup and the depletion of oxidized metabolites. NADH is converted into NAD(+) by the enzyme Lactobacillus brevis NADH Oxidase (LbNOX), which mimics the oxidative function of the electron transport chain without generating ATP. Here we determine if LbNOX promotes human CAR T-cell metabolic activity and antitumor efficacy. CAR T-cells expressing LbNOX have enhanced oxygen as well as lactate consumption and increased pyruvate production. LbNOX renders CAR T-cells resilient to lactate dehydrogenase inhibition. But in vivo in a model of mesothelioma, CAR T-cell's expressing LbNOX showed no increased antitumor efficacy over control CAR T-cells. We hypothesize that T cells in hostile environments face dual metabolic stressors of excessive NADH and insufficient ATP production. Accordingly, futile T-cell NADH oxidation by LbNOX is insufficient to promote tumor clearance.
C1 [Garcia-Canaveras, Juan C.; Rabinowitz, Joshua D.] Princeton Univ, Dept Chem, Princeton, NJ 08544 USA.
   [Garcia-Canaveras, Juan C.; Rabinowitz, Joshua D.] Princeton Univ, Lewis Singer Inst Integrat Genom, Princeton, NJ 08544 USA.
   [Heo, David; Leferovich, John; Xu, Chong; Philipson, Benjamin, I; Ghassemi, Saba; Milone, Michael C.; June, Carl H.; O'Connor, Roddy S.] Univ Penn, Perelman Sch Med, Ctr Cellular Immunotherapies, Philadelphia, PA 19104 USA.
   [Heo, David; Leferovich, John; Xu, Chong; Philipson, Benjamin, I; Ghassemi, Saba; Milone, Michael C.; June, Carl H.; O'Connor, Roddy S.] Univ Penn, Dept Pathol & Lab Med, Perelman Sch Med, Philadelphia, PA 19104 USA.
   [Trefely, Sophie; Snyder, Nathaniel W.] Drexel Univ, AJ Drexel Autism Inst, Philadelphia, PA 19140 USA.
   [Xu, Chong] Univ Penn, Perelman Sch Med, Parker Inst Canc Immunotherapy, Philadelphia, PA 19104 USA.
   [Moon, Edmund K.] Univ Penn, Perelman Sch Med, Dept Med, Philadelphia, PA 19104 USA.
   [Moon, Edmund K.] Univ Penn, Div Pulm Allergy & Crit Care, Perelman Sch Med, Philadelphia, PA 19104 USA.
   [Snyder, Nathaniel W.] Univ Penn, Penn SRP Ctr, Ctr Excellence Environm Toxicol, Philadelphia, PA 19104 USA.
   [Snyder, Nathaniel W.] Univ Penn, Dept Syst Pharmacol & Translat Therapeut, Philadelphia, PA 19104 USA.
RP Rabinowitz, JD (corresponding author), Princeton Univ, Dept Chem, Princeton, NJ 08544 USA.; Rabinowitz, JD (corresponding author), Princeton Univ, Lewis Singer Inst Integrat Genom, Princeton, NJ 08544 USA.; O'Connor, RS (corresponding author), Univ Penn, Perelman Sch Med, Ctr Cellular Immunotherapies, Philadelphia, PA 19104 USA.
EM juancarlos_garcia@iislafe.es; davidheo153@gmail.com;
   strefely@pennmedicine.upenn.edu; jleferov@pennmedicine.upenn.edu;
   chongxu@pennmedicine.upenn.edu; bphili@pennmedicine.upenn.edu;
   ghassemi@pennmedicine.upenn.edu; michael.milone@pennmedicine.upenn.edu;
   edmund.moon@pennmedicine.upenn.edu; natewsnyder@temple.edu;
   cjune@upenn.edu; joshr@princeton.edu; oconnorr@pennmedicine.upenn.edu
RI Garcia-Canaveras, Juan Carlos/AAB-8216-2019
OI Garcia-Canaveras, Juan Carlos/0000-0001-7112-1537
FU NIHUnited States Department of Health & Human ServicesNational
   Institutes of Health (NIH) - USA [RO1CA226983-04]; St. Baldrick's
   Foundation Scholar Award [587296]; National Blood Foundation (NBF) Early
   Career Scientific Research Grant
FX R.S.O. is supported by an NIH grant RO1CA226983-04 awarded to C.H.J.
   This work was also supported by a St. Baldrick's Foundation Scholar
   Award (587296) and a National Blood Foundation (NBF) Early Career
   Scientific Research Grant to S.G.
CR Brand A, 2016, CELL METAB, V24, P657, DOI 10.1016/j.cmet.2016.08.011
   Cracan V, 2017, NAT CHEM BIOL, V13, P1088, DOI [10.1038/NCHEMBIO.2454, 10.1038/nchembio.2454]
   Fischer K, 2007, BLOOD, V109, P3812, DOI 10.1182/blood-2006-07-035972
   Fraietta JA, 2018, NAT MED, V24, P563, DOI 10.1038/s41591-018-0010-1
   Garcia-Canaveras JC, 2019, CANCER RES, V79, P3155, DOI 10.1158/0008-5472.CAN-18-3726
   Geiger R, 2016, CELL, V167, P829, DOI 10.1016/j.cell.2016.09.031
   Geltink RIK, 2020, NAT METAB, V2, P703, DOI 10.1038/s42255-020-0256-z
   Guo LL, 2016, J BIOL CHEM, V291, P42, DOI 10.1074/jbc.M115.697516
   Gurusamy D, 2020, CANCER CELL, V37, P818, DOI 10.1016/j.ccell.2020.05.004
   Hermans D, 2020, P NATL ACAD SCI USA, V117, P6047, DOI 10.1073/pnas.1920413117
   June CH, 2018, SCIENCE, V359, P1361, DOI 10.1126/science.aar6711
   Kamphorst JJ, 2011, ANAL CHEM, V83, P9114, DOI 10.1021/ac202220b
   Kawalekar OU, 2016, IMMUNITY, V44, P380, DOI 10.1016/j.immuni.2016.01.021
   Lu WY, 2010, ANAL CHEM, V82, P3212, DOI 10.1021/ac902837x
   Menk AV, 2018, J EXP MED, V215, P1091, DOI 10.1084/jem.20171068
   Moon EK, 2014, CLIN CANCER RES, V20, P4262, DOI 10.1158/1078-0432.CCR-13-2627
   O'Connor RS, 2012, J IMMUNOL, V189, P1330, DOI 10.4049/jimmunol.1102757
   Quinn WJ, 2020, CELL REP, V33, DOI 10.1016/j.celrep.2020.108500
   Rai G, 2020, J MED CHEM, V63, P10984, DOI 10.1021/acs.jmedchem.0c00916
   Scharping NE, 2017, CANCER IMMUNOL RES, V5, P9, DOI 10.1158/2326-6066.CIR-16-0103
[truncated: 3,912,356 more chars]
