# Supplementary material for: A Bibliometric and Knowledge-Map Analysis of CAR-T Cells From 2009 to 2021
Source: Front Immunol. 2022 Mar 18;13:840956. doi: 10.3389/fimmu.2022.840956 (PMC8971369; doi:10.3389/fimmu.2022.840956)
Supplement: Supplementary file 1 [file DataSheet_1.zip › Annexes 1/download_2001-2500.txt]

FN Clarivate Analytics Web of Science
VR 1.0
PT J
AU Chen, HL
   Wang, FX
   Zhang, PY
   Zhang, YL
   Chen, YX
   Fan, XH
   Cao, XM
   Liu, J
   Yang, Y
   Wang, BY
   Lei, B
   Gu, LF
   Bai, J
   Wei, LL
   Zhang, RL
   Zhuang, QC
   Zhang, WG
   Zhao, WH
   He, AL
AF Chen, Hongli
   Wang, Fangxia
   Zhang, Pengyu
   Zhang, Yilin
   Chen, Yinxia
   Fan, Xiaohu
   Cao, Xingmei
   Liu, Jie
   Yang, Yun
   Wang, Baiyan
   Lei, Bo
   Gu, Liufang
   Bai, Ju
   Wei, Lili
   Zhang, Ruili
   Zhuang, Qiuchuan
   Zhang, Wanggang
   Zhao, Wanhong
   He, Aili
TI Management of cytokine release syndrome related to CAR-T cell therapy
SO FRONTIERS OF MEDICINE
LA English
DT Article
DE chimeric antigen receptor T cell; cytokine release syndrome; tocilizumab
ID B-CELL; RECEPTOR; REMISSIONS; TOXICITY; CD19; MALIGNANCIES; BIOMARKERS
AB Chimeric antigen receptor T (CAR-T) cell therapy is a novel cellular immunotherapy that is widely used to treat hematological malignancies, including acute leukemia, lymphoma, and multiple myeloma. Despite its remarkable clinical effects, this therapy has side effects that cannot be underestimated. Cytokine release syndrome (CRS) is one of the most clinically important and potentially life-threatening toxicities. This syndrome is a systemic immune storm that involves the mass cytokines releasing by activated immune cells. This phenomenon causes multisystem damages and sometimes even death. In this study, we reported the management of a patient with recurrent and refractory multiple myeloma and three patients with acute lymphocytic leukemia who suffered CRS during CAR-T treatment. The early application of tocilizumab, an anti-IL-6 receptor antibody, according to toxicity grading and clinical manifestation is recommended especially for patients who suffer continuous hyperpyrexia, hypotensive shock, acute respiratory failure, and whose CRS toxicities deteriorated rapidly. Moreover, low doses of dexamethasone (5-10 mg/day) were used for refractory CRS not responding to tocilizumab. The effective management of the toxicities associated with CRS will bring additional survival opportunities and improve the quality of life for patients with cancer.
C1 [Chen, Hongli; Wang, Fangxia; Zhang, Pengyu; Zhang, Yilin; Chen, Yinxia; Cao, Xingmei; Liu, Jie; Yang, Yun; Wang, Baiyan; Lei, Bo; Gu, Liufang; Bai, Ju; Wei, Lili; Zhang, Ruili; Zhang, Wanggang; Zhao, Wanhong; He, Aili] Xi An Jiao Tong Univ, Dept Hematol, Affiliated Hosp 2, Xian 710004, Shaanxi, Peoples R China.
   [Fan, Xiaohu; Zhuang, Qiuchuan] Nanjing Legend Biotech Inc, Nanjing 210000, Jiangsu, Peoples R China.
RP Zhang, WG; Zhao, WH; He, AL (corresponding author), Xi An Jiao Tong Univ, Dept Hematol, Affiliated Hosp 2, Xian 710004, Shaanxi, Peoples R China.
EM zhangwanggang2003@yahoo.com; zhaowanhong68@163.com; heaili@xjtu.edu.cn
OI He, Aili/0000-0002-2610-8146
CR Ali SA, 2016, BLOOD, V128, P1688, DOI 10.1182/blood-2016-04-711903
   Barrett DM, 2014, CURR OPIN PEDIATR, V26, P43, DOI 10.1097/MOP.0000000000000043
   Brentjens R, 2010, MOL THER, V18, P666, DOI 10.1038/mt.2010.31
   Brentjens RJ, 2013, SCI TRANSL MED, V5, DOI 10.1126/scitranslmed.3005930
   Brudno JN, 2018, J CLIN ONCOL, V36, P2267, DOI 10.1200/JCO.2018.77.8084
   Brudno JN, 2016, BLOOD, V127, P3321, DOI 10.1182/blood-2016-04-703751
   Brudno JN, 2016, J CLIN ONCOL, V34, P1112, DOI 10.1200/JCO.2015.64.5929
   Cartellieri M, 2010, J BIOMED BIOTECHNOL, DOI 10.1155/2010/956304
   Casucci M, 2015, CANCER IMMUNOL IMMUN, V64, P123, DOI 10.1007/s00262-014-1641-9
   Davila ML, 2014, SCI TRANSL MED, V6, DOI 10.1126/scitranslmed.3008226
   Garfall AL, 2015, NEW ENGL J MED, V373, P1040, DOI 10.1056/NEJMoa1504542
   Grupp SA, 2013, NEW ENGL J MED, V368, P1509, DOI 10.1056/NEJMoa1215134
   Hay KA, 2017, BLOOD, V130, P2295, DOI 10.1182/blood-2017-06-793141
   Kochenderfer JN, 2015, J CLIN ONCOL, V33, P540, DOI 10.1200/JCO.2014.56.2025
   Kochenderfer JN, 2012, BLOOD, V119, P2709, DOI 10.1182/blood-2011-10-384388
   Le RQ, 2018, ONCOLOGIST, V23, P943, DOI 10.1634/theoncologist.2018-0028
   Lee DW, 2015, LANCET, V385, P517, DOI 10.1016/S0140-6736(14)61403-3
   Lee DW, 2014, BLOOD, V124, P188, DOI 10.1182/blood-2014-05-552729
   Maude SL, 2014, NEW ENGL J MED, V371, P1507, DOI 10.1056/NEJMoa1407222
   Maude SL, 2014, CANCER J, V20, P119, DOI 10.1097/PPO.0000000000000035
   Maus MV, 2016, ONCOLOGIST, V21, P608, DOI 10.1634/theoncologist.2015-0421
   Neelapu SS, 2018, NAT REV CLIN ONCOL, V15, P47, DOI 10.1038/nrclinonc.2017.148
   Nishimoto N, 2008, BLOOD, V112, P3959, DOI 10.1182/blood-2008-05-155846
   Porter DL, 2015, SCI TRANSL MED, V7, DOI 10.1126/scitranslmed.aac5415
   Sadelain M, 2013, CANCER DISCOV, V3, P388, DOI 10.1158/2159-8290.CD-12-0548
   Srivastava S, 2015, TRENDS IMMUNOL, V36, P494, DOI 10.1016/j.it.2015.06.004
   Tanyi JL, 2017, J IMMUNOTHER, V40, P104, DOI 10.1097/CJI.0000000000000160
   Teachey DT, 2016, CANCER DISCOV, V6, P664, DOI 10.1158/2159-8290.CD-16-0040
   Turtle CJ, 2016, J CLIN INVEST, V126, P2123, DOI 10.1172/JCI85309
NR 29
TC 48
Z9 49
U1 3
U2 19
PU SPRINGER
PI NEW YORK
PA 233 SPRING ST, NEW YORK, NY 10013 USA
SN 2095-0217
EI 2095-0225
J9 FRONT MED-PRC
JI Front. Med.
PD OCT
PY 2019
VL 13
IS 5
BP 610
EP 617
DI 10.1007/s11684-019-0714-8
PG 8
WC Oncology; Medicine, Research & Experimental
SC Oncology; Research & Experimental Medicine
GA JE3NE
UT WOS:000490601300010
PM 31571160
DA 2021-10-28
ER

PT J
AU Haydar, D
   Houke, H
   Chiang, J
   Yi, ZZ
   Ode, Z
   Caldwell, K
   Zhu, XY
   Mercer, KS
   Stripay, JL
   Shaw, TI
   Vogel, P
   DeRenzo, C
   Baker, SJ
   Roussel, MF
   Gottschalk, S
   Krenciute, G
AF Haydar, Dalia
   Houke, Haley
   Chiang, Jason
   Yi, Zhongzhen
   Ode, Zelda
   Caldwell, Kenneth
   Zhu, Xiaoyan
   Mercer, Kimberly S.
   Stripay, Jennifer L.
   Shaw, Timothy, I
   Vogel, Peter
   DeRenzo, Christopher
   Baker, Suzanne J.
   Roussel, Martine F.
   Gottschalk, Stephen
   Krenciute, Giedre
TI Cell-surface antigen profiling of pediatric brain tumors: B7-H3 is
   consistently expressed and can be targeted via local or systemic CAR
   T-cell delivery
SO NEURO-ONCOLOGY
LA English
DT Article
DE B7-H3; CAR T-cell immunotherapy; GD2; HLA; immuno-competent and PDOX
   models; pediatric brain tumor
ID RECEPTOR; GLIOMA; IMMUNOTHERAPY; GLIOBLASTOMA; REGRESSION; THERAPY; STEM
AB Background. Immunotherapy with chimeric antigen receptor (CAR) T cells is actively being explored for pediatric brain tumors in preclinical models and early phase clinical studies. At present, it is unclear which CAR target antigens are consistently expressed across different pediatric brain tumor types. In addition, the extent of HLA class I expression is unknown, which is critical for tumor recognition by conventional alpha beta TCR T cells.
   Methods. We profiled 49 low- and high-grade pediatric brain tumor patient-derived orthotopic xenografts (PDOX) by flow analysis for the expression of 5 CAR targets (B7-H3, GD2, IL-13R alpha 2, EphA2, and HER2), and HLA class I. In addition, we generated B7-H3-CAR T cells and evaluated their antitumor activity in vitro and in vivo.
   Results. We established an expression hierarchy for the analyzed antigens (B7-H3 = GD2 >> IL-13R alpha 2 > HER2 = EphA2) and demonstrated that antigen expression is heterogenous. All high-grade gliomas expressed HLA class I, but only 57.1% of other tumor subtypes had detectable expression. We then selected B7-H3 as a target for CAR T-cell therapy. B7-H3-CAR T cells recognized tumor cells in an antigen-dependent fashion. Local or systemic administration of B7-H3-CAR T cells induced tumor regression in PDOX and immunocompetent murine glioma models resulting in a significant survival advantage.
   Conclusions. Our study highlights the importance of studying target antigen and HLA class I expression in PDOX samples for the future design of immunotherapies. In addition, our results support active preclinical and clinical exploration of B7-H3-targeted CAR T-cell therapies for a broad spectrum of pediatric brain tumors.
C1 [Haydar, Dalia; Houke, Haley; Yi, Zhongzhen; Ode, Zelda; Caldwell, Kenneth; DeRenzo, Christopher; Gottschalk, Stephen; Krenciute, Giedre] St Jude Childrens Res Hosp, Dept Bone Marrow Transplantat & Cellular Therapy, 262 Danny Thomas Pl,MS 310, Memphis, TN 38105 USA.
   [Chiang, Jason; Vogel, Peter] St Jude Childrens Res Hosp, Dept Pathol, Memphis, TN 38105 USA.
   [Zhu, Xiaoyan; Baker, Suzanne J.] St Jude Childrens Res Hosp, Dept Dev Neurobiol, Memphis, TN 38105 USA.
   [Mercer, Kimberly S.; Stripay, Jennifer L.; Roussel, Martine F.] St Jude Childrens Res Hosp, Dept Tumor Cell Biol, Memphis, TN 38105 USA.
   [Shaw, Timothy, I] St Jude Childrens Res Hosp, Dept Computat Biol, Memphis, TN 38105 USA.
RP Krenciute, G (corresponding author), St Jude Childrens Res Hosp, Dept Bone Marrow Transplantat & Cellular Therapy, 262 Danny Thomas Pl,MS 310, Memphis, TN 38105 USA.
EM giedre.krenciute@stjude.org
RI Chiang, Jason/N-2766-2018
OI Chiang, Jason/0000-0003-3623-8996; haydar, dalia/0000-0002-7959-2699;
   Caldwell, Kenneth/0000-0003-0654-8758
FU National Institute of Health (NIH)United States Department of Health &
   Human ServicesNational Institutes of Health (NIH) - USA
   [R01NS106379-02]; Assisi Foundation of Memphis; American Lebanese Syrian
   Associated Charities (ALSAC)American Lebanese Syrian Associated
   Charities (ALSAC); NIHUnited States Department of Health & Human
   ServicesNational Institutes of Health (NIH) - USA [P01CA096832,
   R50CA211481]; National Cancer Institute (NCI)/NIHUnited States
   Department of Health & Human ServicesNational Institutes of Health (NIH)
   - USANIH National Cancer Institute (NCI) [P30CA021765]; NCI/NIHUnited
   States Department of Health & Human ServicesNational Institutes of
   Health (NIH) - USANIH National Cancer Institute (NCI) [P30CA021765]
FX This work was supported by the National Institute of Health (NIH) grant
   R01NS106379-02 (S.G., G.K.), the Assisi Foundation of Memphis (G.K.),
   and the American Lebanese Syrian Associated Charities (ALSAC; J.C.,
   C.D., S.J.B., M.F.R., S.G., G.K.). The Center for In Vivo Imaging and
   Therapeutics (CIVIT) is supported in part by NIH grants P01CA096832
   (M.F.R., S.J.B.) and R50CA211481. The Center for Advanced Genome
   Engineering is supported in part by the National Cancer Institute
   (NCI)/NIH grant P30CA021765, and the Sequencing (Hartwell) Center by
   NCI/NIH grant P30CA021765.
CR Ahmed N, 2007, CANCER RES, V67, P5957, DOI 10.1158/0008-5472.CAN-06-4309
   Ahmed N, 2017, JAMA ONCOL, V3, P1094, DOI 10.1001/jamaoncol.2017.0184
   Brown CE, 2016, NEW ENGL J MED, V375, P2561, DOI 10.1056/NEJMoa1610497
   Chheda ZS, 2018, J EXP MED, V215, P141, DOI 10.1084/jem.20171046
   Chow KKH, 2013, MOL THER, V21, P629, DOI 10.1038/mt.2012.210
   Deng HL, 2018, MOL CANCER RES, V16, P623, DOI 10.1158/1541-7786.MCR-17-0460
   Donovan LK, 2020, NAT MED, V26, P720, DOI 10.1038/s41591-020-0827-2
   Doubrovina E, 2012, BLOOD, V119, P2644, DOI 10.1182/blood-2011-08-371971
   Du HW, 2019, CANCER CELL, V35, P221, DOI 10.1016/j.ccell.2019.01.002
   Dzaye ODA, 2016, J NEUROPATH EXP NEUR, V75, P429, DOI 10.1093/jnen/nlw016
   Gilbertson RJ, 1997, CANCER RES, V57, P3272
   Harris DT, 2016, TRENDS PHARMACOL SCI, V37, P220, DOI 10.1016/j.tips.2015.11.004
   Jin LC, 2018, NEURO-ONCOLOGY, V20, P55, DOI 10.1093/neuonc/nox116
   June CH, 2018, NEW ENGL J MED, V379, P64, DOI 10.1056/NEJMra1706169
   Kawakami M, 2004, CANCER-AM CANCER SOC, V101, P1036, DOI 10.1002/cncr.20470
   Kober C, 2015, MOL THER-ONCOLYTICS, V2, DOI 10.1038/mto.2015.9
   Kochenderfer JN, 2010, BLOOD, V116, P3875, DOI 10.1182/blood-2010-01-265041
   Krenciute G, 2016, MOL THER, V24, P354, DOI 10.1038/mt.2015.199
   Lee DW, 2015, LANCET, V385, P517, DOI 10.1016/S0140-6736(14)61403-3
   Majzner RG, 2019, CLIN CANCER RES, V25, P2560, DOI 10.1158/1078-0432.CCR-18-0432
   Mehta GU, 2018, J IMMUNOTHER, V41, P241, DOI 10.1097/CJI.0000000000000223
   Modak S, 2001, CANCER RES, V61, P4048
   Mount CW, 2018, NAT MED, V24, P572, DOI 10.1038/s41591-018-0006-x
   Murty S, 2020, ONCOIMMUNOLOGY, V9, DOI 10.1080/2162402X.2020.1757360
   Nellan A, 2018, J IMMUNOTHER CANCER, V6, DOI 10.1186/s40425-018-0340-z
   O'Rourke DM, 2017, SCI TRANSL MED, V9, DOI 10.1126/scitranslmed.aaa0984
   Oh T, 2014, J TRANSL MED, V12, DOI 10.1186/1479-5876-12-107
   Okada H, 2008, J NEURO-ONCOL, V88, P245, DOI 10.1007/s11060-008-9566-9
   Ostrom QT, 2014, NEURO-ONCOLOGY, V16, P1, DOI 10.1093/neuonc/nou223
   Pituch KC, 2018, MOL THER, V26, P986, DOI 10.1016/j.ymthe.2018.02.001
   Richman SA, 2018, CANCER IMMUNOL RES, V6, P36, DOI 10.1158/2326-6066.CIR-17-0211
   Sampson JH, 2014, CLIN CANCER RES, V20, P972, DOI 10.1158/1078-0432.CCR-13-0709
   Seaman S, 2017, CANCER CELL, V31, P501, DOI 10.1016/j.ccell.2017.03.005
   Smith C, 2009, J TRANSL MED, V7, DOI 10.1186/1479-5876-7-59
   Smith KS, 2020, ACTA NEUROPATHOL, V140, P209, DOI 10.1007/s00401-020-02171-5
   Theruvath J, 2020, NAT MED, V26, P712, DOI 10.1038/s41591-020-0821-8
   Zhang JG, 2008, J NEURO-ONCOL, V88, P65, DOI 10.1007/s11060-008-9534-4
NR 37
TC 6
Z9 6
U1 1
U2 1
PU OXFORD UNIV PRESS INC
PI CARY
PA JOURNALS DEPT, 2001 EVANS RD, CARY, NC 27513 USA
SN 1522-8517
EI 1523-5866
J9 NEURO-ONCOLOGY
JI Neuro-Oncology
PD JUN
PY 2021
VL 23
IS 6
BP 999
EP 1011
DI 10.1093/neuonc/noaa278
PG 13
WC Oncology; Clinical Neurology
SC Oncology; Neurosciences & Neurology
GA WC1EX
UT WOS:000704008200018
PM 33320196
DA 2021-10-28
ER

PT J
AU Cui, L
   Yin, F
   Cheng, JB
   Liu, H
   Zheng, MM
   Liu, D
   Wu, ZJ
   Qian, QQ
AF Cui, Lei
   Yin, Feng
   Cheng, Jingbo
   Liu, Hui
   Zheng, Meimei
   Liu, Di
   Wu, Zeji
   Qian, Qiqun
TI Optimized cytotoxicity assay for co-suspended effector and target cells
SO JOURNAL OF IMMUNOLOGICAL METHODS
LA English
DT Article
DE Cytotoxicity assay; Medium optimization; CD19 CAR-T cells; Time-resolved
   fluorescence (TRF); NK cell; Epitope-specific cytotoxic lymphocyte (CTL)
ID LOCUS; CAR
AB In recent years, adoptive cell therapy of immune effector cells, such as chimeric antigen receptor-T (CAR-T) cells, natural killer (NK) cells, and epitope-specific cytotoxic T lymphocyte (CTL) cells have been employed in clinical trials. In addition, CD19 CAR-T cells have been approved by the FDA for treatment of non-Hodgkin lymphoma and diffuse large B-cell lymphoma. In this context, it is vital to detect cellular cytotoxicity and monitor the quality of ex vivo expanded immune cells before product release and patient infusion. Target cells could proliferate in parallel with effector cells during the cytotoxicity assay, making it difficult to estimate the death ratio using conventional approaches. Meanwhile, non-specific dyes or non-homogeneous biomarkers for target cells may interfere with the final readout post addition of effector cells. Here, we modified a component of the coincubation medium to suppress the spontaneous release of bis(acetoxymethyl)2,2':6',2 ''-terpyridine-6,6 ''-dicarboxylate and sustained the window at a stable range (similar to 70%). Further, the optimized Eu-TDA method presented reliable outcomes compared with lactate dehydrogenase detection and was compatible with cytotoxicity tests for NK cells and specific CTLs. Finally, the reported assay can accurately detect death of target cells depending on the amount of hydrophilic complex and can be reliably applied in quality control and cell activity evaluation tests on co-suspended effector and target cells.
   Summary: A medium component for cellular coincubations (and associated protocols) have been optimized and validated for cytotoxicity assays, which can reliably evaluate the potency of engineered CD19 CAR-T cells, NK cells, and specific CTLs. In particular, the reported method can be applied widely in routine assays for bi-suspended effector and target cells with a stable window.
C1 [Cui, Lei; Yin, Feng; Cheng, Jingbo; Liu, Hui; Zheng, Meimei; Liu, Di; Wu, Zeji; Qian, Qiqun] Shanghai Cell Therapy Grp Co LTD, Shanghai 201805, Peoples R China.
RP Qian, QQ (corresponding author), Shanghai Cell Therapy Grp Co LTD, Shanghai 201805, Peoples R China.
EM qian@shcell.org
FU National Nature Science Fund of ChinaNational Natural Science Foundation
   of China (NSFC) [81672997]
FX This work was supported by grants from the National Nature Science Fund
   of China (grant no. 81672997).
CR Blomberg K, 1996, J IMMUNOL METHODS, V193, P199, DOI 10.1016/0022-1759(96)00063-4
   Bossi G, 2013, ONCOIMMUNOLOGY, V2, DOI 10.4161/onci.26840
   BRUNNER KT, 1968, IMMUNOLOGY, V14, P181
   Erskine C.L., 2012, JOVE-J VIS EXP, V66, P3683, DOI DOI 10.3791/3683
   Eyquem J, 2017, NATURE, V543, P113, DOI 10.1038/nature21405
   Jiang XB, 2007, ACTA BIOCH BIOPH SIN, V39, P641, DOI 10.1111/j.1745-7270.2007.00331.x
   Kaja S, 2015, J PHARMACOL TOX MET, V73, P1, DOI 10.1016/j.vascn.2015.02.001
   Khalaf WS, 2019, FRONT IMMUNOL, V10, DOI 10.3389/fimmu.2019.01792
   MacLeod DT, 2017, MOL THER, V25, P949, DOI 10.1016/j.ymthe.2017.02.005
   Neri S, 2001, CLIN DIAGN LAB IMMUN, V8, P1131, DOI 10.1128/CDLI.8.6.1131-1135.2001
   Nevi L, 2017, SCI REP-UK, V7, DOI 10.1038/s41598-017-05858-0
   Smith SM, 2011, PLOS ONE, V6, DOI 10.1371/journal.pone.0026908
   Tremblay-McLean A, 2019, BMC IMMUNOL, V20, DOI 10.1186/s12865-018-0272-x
   Wang P, 2020, IMMUNOBIOLOGY, V225, DOI 10.1016/j.imbio.2019.09.009
NR 14
TC 0
Z9 0
U1 1
U2 1
PU ELSEVIER
PI AMSTERDAM
PA RADARWEG 29, 1043 NX AMSTERDAM, NETHERLANDS
SN 0022-1759
EI 1872-7905
J9 J IMMUNOL METHODS
JI J. Immunol. Methods
PD OCT
PY 2021
VL 497
AR 113100
DI 10.1016/j.jim.2021.113100
PG 8
WC Biochemical Research Methods; Immunology
SC Biochemistry & Molecular Biology; Immunology
GA UR7MF
UT WOS:000696928000004
PM 34270976
DA 2021-10-28
ER

PT J
AU Shimabukuro-Vornhagen, A
   Godel, P
   Subklewe, M
   Stemmler, HJ
   Schlosser, HA
   Schlaak, M
   Kochanek, M
   Boll, B
   von Bergwelt-Baildon, MS
AF Shimabukuro-Vornhagen, Alexander
   Goedel, Philipp
   Subklewe, Marion
   Stemmler, Hans Joachim
   Schloesser, Hans Anton
   Schlaak, Max
   Kochanek, Matthias
   Boell, Boris
   von Bergwelt-Baildon, Michael S.
TI Cytokine release syndrome
SO JOURNAL FOR IMMUNOTHERAPY OF CANCER
LA English
DT Review
DE Cytokine release syndrome; Immunotherapy; CAR T cells; T cell-engaging
   therapies; Cytokine storm
ID RECEPTOR T-CELLS; ACUTE LYMPHOBLASTIC-LEUKEMIA; INTERNATIONAL CONSENSUS;
   MACROPHAGE ACTIVATION; ADVERSE EVENT; THERAPY; BLINATUMOMAB; CD19; IL-6;
   MANAGEMENT
AB During the last decade the field of cancer immunotherapy has witnessed impressive progress. Highly effective immunotherapies such as immune checkpoint inhibition, and T-cell engaging therapies like bispecific T-cell engaging (BiTE) single-chain antibody constructs and chimeric antigen receptor (CAR) T cells have shown remarkable efficacy in clinical trials and some of these agents have already received regulatory approval. However, along with growing experience in the clinical application of these potent immunotherapeutic agents comes the increasing awareness of their inherent and potentially fatal adverse effects, most notably the cytokine release syndrome (CRS). This review provides a comprehensive overview of the mechanisms underlying CRS pathophysiology, risk factors, clinical presentation, differential diagnoses, and prognostic factors. In addition, based on the current evidence we give practical guidance to the management of the cytokine release syndrome.
C1 [Shimabukuro-Vornhagen, Alexander; Goedel, Philipp; Schloesser, Hans Anton; von Bergwelt-Baildon, Michael S.] Univ Hosp Cologne, Cologne Intervent Immunol, Cologne, Germany.
   [Shimabukuro-Vornhagen, Alexander; Goedel, Philipp; Kochanek, Matthias; Boell, Boris] Univ Hosp Cologne, Dept Internal Med 1, Intens Care Program, Cologne, Germany.
   [Shimabukuro-Vornhagen, Alexander; Goedel, Philipp; Kochanek, Matthias; Boell, Boris] Univ Hosp Cologne, Ctr Integrated Oncol Cologne Bonn, Cologne, Germany.
   [Shimabukuro-Vornhagen, Alexander; Kochanek, Matthias; Boell, Boris; von Bergwelt-Baildon, Michael S.] Intens Care Hematooncol Patients iCHOP, Cologne, Germany.
   [Subklewe, Marion; Stemmler, Hans Joachim; von Bergwelt-Baildon, Michael S.] Ludwig Maximilians Univ Munchen, Univ Hosp, Dept Med 3, Munich, Germany.
   [Subklewe, Marion] Univ Munich, Gene Ctr, Translat Canc Immunol, Munich, Germany.
   [Subklewe, Marion; von Bergwelt-Baildon, Michael S.] German Canc Consortium DKTK, Heidelberg, Germany.
   [Schloesser, Hans Anton] Univ Hosp Cologne, Dept Gen Visceral & Canc Surg, Cologne, Germany.
   [Schlaak, Max] Univ Hosp Cologne, Dept Dermatol Venereol, Cologne, Germany.
   [von Bergwelt-Baildon, Michael S.] CCCM, Munich, Germany.
RP Shimabukuro-Vornhagen, A (corresponding author), Univ Hosp Cologne, Cologne Intervent Immunol, Cologne, Germany.; Shimabukuro-Vornhagen, A (corresponding author), Univ Hosp Cologne, Dept Internal Med 1, Intens Care Program, Cologne, Germany.
EM shima@uk-koeln.de
RI Shimabukuro-Vornhagen, Alexander/AAM-8900-2020; Kaynar,
   Leylagul/F-6991-2013; Subklewe, Marion/N-5873-2014
OI Kaynar, Leylagul/0000-0002-2035-9462; Schlaak, Max/0000-0002-1663-8098;
   Subklewe, Marion/0000-0001-9154-9469; Shimabukuro-Vornhagen,
   Alexander/0000-0002-2351-7294
CR Abboud R, 2016, BIOL BLOOD MARROW TR, V22, P1851, DOI 10.1016/j.bbmt.2016.06.010
   Ali SA, 2016, BLOOD, V128, P1688, DOI 10.1182/blood-2016-04-711903
   Alig SK, 2015, EUR J HAEMATOL, V94, P554, DOI 10.1111/ejh.12396
   [Anonymous], 2017, Cancer Discov, V7, pOF1, DOI 10.1158/2159-8290.CD-NB2017-126
   Aue G, 2009, HAEMATOL-HEMATOL J, V94, P1266, DOI 10.3324/haematol.2009.005835
   BARRETT DM, 2016, BLOOD, V128
   Bonifant CL, 2016, MOL THER-ONCOLYTICS, V3, DOI 10.1038/mto.2016.11
   Brentjens R, 2010, MOL THER, V18, P666, DOI 10.1038/mt.2010.31
   Brentjens RJ, 2013, SCI TRANSL MED, V5, DOI 10.1126/scitranslmed.3005930
   Brudno JN, 2016, BLOOD, V127, P3321, DOI 10.1182/blood-2016-04-703751
   Carter PJ, 2017, NAT REV DRUG DISCOV, DOI 10.1038/nrd.2017.227
   CHATENOUD L, 1989, NEW ENGL J MED, V320, P1420
   CHATENOUD L, 1990, TRANSPLANTATION, V49, P697, DOI 10.1097/00007890-199004000-00009
   Chen F, 2016, J IMMUNOL METHODS, V434, P1, DOI 10.1016/j.jim.2016.03.005
   Cho C, 2016, BONE MARROW TRANSPL, V51, P1620, DOI 10.1038/bmt.2016.229
   Cifaldi L, 2015, ARTHRITIS RHEUMATOL, V67, P3037, DOI 10.1002/art.39295
   Davila ML, 2014, SCI TRANSL MED, V6, DOI 10.1126/scitranslmed.3008226
   de Jong MD, 2006, NAT MED, V12, P1203, DOI 10.1038/nm1477
   de Vos S, 2014, J HEMATOL ONCOL, V7, DOI 10.1186/1756-8722-7-44
   Demoly P, 2014, ALLERGY, V69, P420, DOI 10.1111/all.12350
   Diagnosis CM, 2017, J ALLERGY CLIN IMMUN, V140, P321
   Fesnak AD, 2016, NAT REV CANCER, V16, P566, DOI 10.1038/nrc.2016.97
   Fitzgerald JC, 2017, CRIT CARE MED, V45, pE124, DOI 10.1097/CCM.0000000000002053
   Freeman CL, 2015, BLOOD, V126, P2646, DOI 10.1182/blood-2015-09-670802
   Frimmel S, 2014, LIVER TRANSPLANT, V20, P1523, DOI 10.1002/lt.24005
   Gardner RA, 2017, BLOOD, V129, P3322, DOI 10.1182/blood-2017-02-769208
   Garfall AL, 2015, NEW ENGL J MED, V373, P1040, DOI 10.1056/NEJMoa1504542
   Gauthier J, 2018, CURR RES TRANSL MED, V66, P50, DOI 10.1016/j.retram.2018.03.003
   Greil C, 2017, J CLIN IMMUNOL, V37, P273, DOI 10.1007/s10875-017-0377-7
   Grimaldi C, 2016, CYTOKINE, V85, P101, DOI 10.1016/j.cyto.2016.06.006
   Gust J, 2017, CANCER DISCOV, V7, P1404, DOI 10.1158/2159-8290.CD-17-0698
   Hartmann J, 2017, EMBO MOL MED, V9, P1183, DOI 10.15252/emmm.201607485
   Hay KA, 2017, BLOOD
   Hill JA, 2017, BLOOD
   Howard SC, 2011, NEW ENGL J MED, V364, P1844, DOI 10.1056/NEJMra0904569
   Hu YX, 2017, CLIN CANCER RES, V23, P3297, DOI 10.1158/1078-0432.CCR-16-1799
   Hunter CA, 2015, NAT IMMUNOL, V16, P448, DOI 10.1038/ni.3153
   Kalos M, 2011, SCI TRANSL MED, V3, DOI 10.1126/scitranslmed.3002842
   Kantarjian H, 2017, NEW ENGL J MED, V376, P836, DOI 10.1056/NEJMoa1609783
   Klinger M, 2012, BLOOD, V119, P6226, DOI 10.1182/blood-2012-01-400515
   Lee DW, 2015, LANCET, V385, P517, DOI 10.1016/S0140-6736(14)61403-3
   Lee DW, 2014, BLOOD, V124, P188, DOI 10.1182/blood-2014-05-552729
   Lenz HJ, 2007, ONCOLOGIST, V12, P601, DOI 10.1634/theoncologist.12-5-601
   Locke FL, 2017, MOL THER, V25, P285, DOI 10.1016/j.ymthe.2016.10.020
   Marini BL, 2016, J ONCOL PHARM PRACT
   MATTHYS P, 1993, EUR J IMMUNOL, V23, P2209, DOI 10.1002/eji.1830230924
   Maude SL, 2018, NEW ENGL J MED, V378, P439, DOI 10.1056/NEJMoa1709866
   Maude SL, 2015, BLOOD, V125, P4017, DOI 10.1182/blood-2014-12-580068
   Maude SL, 2014, NEW ENGL J MED, V371, P1507, DOI 10.1056/NEJMoa1407222
   Maus MV, 2013, CANCER IMMUNOL RES, V1, P26, DOI 10.1158/2326-6066.CIR-13-0006
   Mei H, 2017, BR J HAEMATOL
   Morgan RA, 2010, MOL THER, V18, P843, DOI 10.1038/mt.2010.24
   Neelapu SS, 2017, NEW ENGL J MED, V377, P2531, DOI 10.1056/NEJMoa1707447
   Neelapu SS, 2018, NAT REV CLIN ONCOL, V15, P47, DOI 10.1038/nrclinonc.2017.148
   Obstfeld A.E., 2017, BLOOD
   Park JH, 2018, NEW ENGL J MED, V378, P449, DOI 10.1056/NEJMoa1709919
   Pathan N, 2004, LANCET, V363, P203, DOI 10.1016/S0140-6736(03)15326-3
   Pihusch R, 2002, BONE MARROW TRANSPL, V30, P347, DOI 10.1038/sj.bmt.1703640
   Porter DL, 2011, NEW ENGL J MED, V365, P725, DOI 10.1056/NEJMoa1103849
   Przepiorka D, 2015, CLIN CANCER RES, V21, P4035, DOI 10.1158/1078-0432.CCR-15-0612
   Roberts ZJ, 2018, LEUKEMIA LYMPHOMA, V59, P1785, DOI 10.1080/10428194.2017.1387905
   Rose-John S, 2012, INT J BIOL SCI, V8, P1237, DOI 10.7150/ijbs.4989
   Rotz SJ, 2017, PEDIATR BLOOD CANCER, V64, DOI 10.1002/pbc.26642
   Ruella M, 2017, LEUKEMIA, V31, P246, DOI 10.1038/leu.2016.262
   Ruella M., 2016, CLIN CANC RES
   Sadelain M, 2017, NATURE, V545, P423, DOI 10.1038/nature22395
   Savoldo B, 2011, J CLIN INVEST, V121, P1822, DOI 10.1172/JCI46110
   Schuster RA, 2014, CRIT CARE MED, V42, P328, DOI 10.1097/CCM.0b013e3182a27598
   Schuster SJ, 2017, NEW ENGL J MED, V377, P2545, DOI 10.1056/NEJMoa1708566
   Sharpe M, 2015, DIS MODEL MECH, V8, P337, DOI 10.1242/dmm.018036
   Shimabukuro-Vornhagen A, 2016, CA CANC J CLIN
   Singer M, 2016, JAMA-J AM MED ASSOC, V315, P801, DOI 10.1001/jama.2016.0287
   Singh N, 2017, CYTOTHERAPY, V19, P867, DOI 10.1016/j.jcyt.2017.04.001
   Suntharalingam G, 2006, NEW ENGL J MED, V355, P1018, DOI 10.1056/NEJMoa063842
   Tanaka T, 2016, IMMUNOTHERAPY-UK, V8, P959, DOI 10.2217/imt-2016-0020
   Teachey DT, 2013, BLOOD, V121, P5154, DOI 10.1182/blood-2013-02-485623
   Teachey DT, 2016, CANC DISCOV
   Tisoncik JR, 2012, MICROBIOL MOL BIOL R, V76, P16, DOI 10.1128/MMBR.05015-11
   Tonini G, 2002, J BIOL REG HOMEOS AG, V16, P105
   Topp MS, 2015, LANCET ONCOL, V16, P57, DOI 10.1016/S1470-2045(14)71170-2
   Topp MS, 2014, J CLIN ONCOL, V32, P4134, DOI 10.1200/JCO.2014.56.3247
   Turtle CJ, 2016, J CLIN INVEST, V1, P1
   van der Stegen SJC, 2015, NAT REV DRUG DISCOV, V14, P499, DOI 10.1038/nrd4597
   van der Stegen SJC, 2013, J IMMUNOL, V191, P4589, DOI 10.4049/jimmunol.1301523
   von Stackelberg A, 2016, J CLIN ONCOL, V34, P4381, DOI 10.1200/JCO.2016.67.3301
   Wing MG, 1996, J CLIN INVEST, V98, P2819, DOI 10.1172/JCI119110
   Winkler U, 1999, BLOOD, P94
NR 87
TC 498
Z9 534
U1 18
U2 60
PU BMC
PI LONDON
PA CAMPUS, 4 CRINAN ST, LONDON N1 9XW, ENGLAND
SN 2051-1426
J9 J IMMUNOTHER CANCER
JI J. Immunother. Cancer
PD JUN 15
PY 2018
VL 6
AR 56
DI 10.1186/s40425-018-0343-9
PG 14
WC Oncology; Immunology
SC Oncology; Immunology
GA GJ7KL
UT WOS:000435565700001
PM 29907163
OA Green Published, gold
HC Y
HP N
DA 2021-10-28
ER

PT J
AU Min, IM
   Shevlin, E
   Vedvyas, Y
   Zaman, M
   Wyrwas, B
   Scognamiglio, T
   Moore, MD
   Wang, WB
   Park, S
   Park, S
   Panjwani, S
   Gray, KD
   Tassler, AB
   Zarnegar, R
   Fahey, TJ
   Jin, MM
AF Min, Irene M.
   Shevlin, Enda
   Vedvyas, Yogindra
   Zaman, Marjan
   Wyrwas, Brian
   Scognamiglio, Theresa
   Moore, Maureen D.
   Wang, Weibin
   Park, Susan
   Park, Spencer
   Panjwani, Suraj
   Gray, Katherine D.
   Tassler, Andrew B.
   Zarnegar, Rasa
   Fahey, Thomas J., III
   Jin, Moonsoo M.
TI CAR T Therapy Targeting ICAM-1 Eliminates Advanced Human Thyroid Tumors
SO CLINICAL CANCER RESEARCH
LA English
DT Article
ID CHIMERIC ANTIGEN RECEPTOR; INTERCELLULAR-ADHESION MOLECULE-1;
   MONOCLONAL-ANTIBODY; CANCER; CELLS; EXPRESSION; METASTASIS; ACTIVATION;
   ENLIMOMAB; DOMAINS
AB Purpose: Poorly differentiated thyroid cancer and anaplastic thyroid cancer (ATC) are rare yet lethal malignancies with limited treatment options. Many malignant tumors, including papillary thyroid cancer (PTC) and ATC, are associated with increased expression of ICAM-1, providing a rationale for utilizing ICAM-1-targeting agents for the treatment of aggressive cancer. We developed a third-generation chimeric antigen receptor (CAR) targeting ICAM-1 to leverage adoptive T-cell therapy as a new treatment modality.
   Experimental Design: ICAM-1 CAR T cells were applied to multiple malignant and nonmalignant target cells to investigate specific target cell death and "off-tumor" toxicity in vitro. In vivo therapeutic efficacy of ICAM-1 CAR T cells was examined in ATC mouse models established from a cell line and patient-derived tumors that rapidly develop systemic metastases.
   Results: ICAM-1 CAR T cells demonstrated robust and specific killing of PTC and ATC cell lines in vitro. Interestingly, although certain ATC cell lines showed heterogeneous levels of ICAM-1 expression, addition of cytotoxic CAR T cells induced increased ICAM-1 expression such that all cell lines became targetable. In mice with systemic ATC, a single administration of ICAM-1 CAR T cells mediated profound tumor killing that resulted in long-term remission and significantly improved survival. Patient-derived ATC cells overexpressed ICAM-1 and were largely eliminated by autologous ICAM-1 CAR T cells in vitro and in animal models.
   Conclusions: Our findings are the first demonstration of CAR T therapy against both a metastatic, thyroid cancer cell line and advanced ATC patient-derived tumors that exhibit dramatic therapeutic efficacy and survival benefit in animal studies. (C) 2017 AACR.
C1 [Min, Irene M.; Wyrwas, Brian; Moore, Maureen D.; Wang, Weibin; Panjwani, Suraj; Gray, Katherine D.; Zarnegar, Rasa; Fahey, Thomas J., III; Jin, Moonsoo M.] Weill Cornell Med, Dept Surg, 1300 York Ave, New York, NY 10065 USA.
   [Shevlin, Enda; Vedvyas, Yogindra; Zaman, Marjan; Park, Susan; Park, Spencer; Jin, Moonsoo M.] Weill Cornell Med, Dept Radiol, 1300 York Ave, New York, NY 10065 USA.
   [Vedvyas, Yogindra; Park, Spencer; Jin, Moonsoo M.] Cornell Univ, Dept Biomed Engn, Ithaca, NY 14850 USA.
   [Scognamiglio, Theresa] Weill Cornell Med, Dept Pathol, 1300 York Ave, New York, NY 10065 USA.
   [Tassler, Andrew B.] Weill Cornell Med, Dept Head & Neck Surg, 1300 York Ave, New York, NY 10065 USA.
RP Fahey, TJ; Jin, MM (corresponding author), Weill Cornell Med, Dept Surg, 1300 York Ave, New York, NY 10065 USA.; Jin, MM (corresponding author), Weill Cornell Med, Dept Radiol, 1300 York Ave, New York, NY 10065 USA.; Jin, MM (corresponding author), Cornell Univ, Dept Biomed Engn, Ithaca, NY 14850 USA.; Min, IM (corresponding author), Weill Cornell Med, 1300 York Ave, New York, NY 10065 USA.
EM irm2226@med.cornell.edu; tjfahey@med.cornell.edu;
   moj2005@med.cornell.edu
RI Zarnegar, Rasa/E-4586-2010; Min, Irene/AAQ-4186-2021
OI Zarnegar, Rasa/0000-0003-2548-5764; Min, Irene/0000-0002-1057-4804
FU NIHUnited States Department of Health & Human ServicesNational
   Institutes of Health (NIH) - USA [P50 CA172012, R01CA178007]; Bite Me
   Cancer/American Thyroid Association award [ID-2016-052]; Weill Cornell
   Medicine's core facilities: the Translational Research Program, Flow
   cytometry; CITI Biomedical Imaging Center; NATIONAL CANCER
   INSTITUTEUnited States Department of Health & Human ServicesNational
   Institutes of Health (NIH) - USANIH National Cancer Institute (NCI)
   [R01CA178007, P50CA172012] Funding Source: NIH RePORTER
FX This work was supported by NIH grants P50 CA172012, R01CA178007, and
   Bite Me Cancer/American Thyroid Association award (ID-2016-052).; This
   work was supported by Weill Cornell Medicine's core facilities: the
   Translational Research Program, Flow cytometry, and the CITI Biomedical
   Imaging Center.
CR Agrawal N, 2014, CELL, V159, P676, DOI 10.1016/j.cell.2014.09.050
   Bauerle KT, 2014, J CLIN ENDOCR METAB, V99, pE1436, DOI 10.1210/jc.2013-3636
   Buitrago D, 2012, ANN SURG ONCOL, V19, P973, DOI 10.1245/s10434-011-2029-0
   Carpenito C, 2009, P NATL ACAD SCI USA, V106, P3360, DOI 10.1073/pnas.0813101106
   Caruso HG, 2015, CANCER RES, V75, P3505, DOI 10.1158/0008-5472.CAN-15-0139
   COSIMI AB, 1990, J IMMUNOL, V144, P4604
   Di Stasi A, 2011, NEW ENGL J MED, V365, P1673, DOI 10.1056/NEJMoa1106152
   Ensinger C, 2003, ANTICANCER RES, V23, P2349
   Gao JJ, 2013, SCI SIGNAL, V6, DOI 10.1126/scisignal.2004088
   GROSS G, 1989, P NATL ACAD SCI USA, V86, P10024, DOI 10.1073/pnas.86.24.10024
   Guo P, 2014, P NATL ACAD SCI USA, V111, P14710, DOI 10.1073/pnas.1408556111
   Hansson M, 2015, CLIN CANCER RES, V21, P2730, DOI 10.1158/1078-0432.CCR-14-3090
   Haworth KB, 2015, PEDIATR BLOOD CANCER, V62, P571, DOI 10.1002/pbc.25359
   Hayes SH, 2009, INT J CLIN EXP PATHO, V2, P553
   Huang CB, 2017, NAT COMMUN, V8, DOI 10.1038/ncomms14035
   Kakarla S, 2013, MOL THER, V21, P1611, DOI 10.1038/mt.2013.110
   Kalergis AM, 2001, NAT IMMUNOL, V2, P229, DOI 10.1038/85286
   Kavanaugh AF, 1996, J RHEUMATOL, V23, P1338
   Kloss CC, 2013, NAT BIOTECHNOL, V31, P71, DOI 10.1038/nbt.2459
   Kotteas EA, 2014, ANTICANCER RES, V34, P4665
   Lancia I, 2016, J CLIN INVEST, V126, P1052, DOI 10.1172/JCI85271
   Leelawattanachai J, 2015, PLOS ONE, V10, DOI 10.1371/journal.pone.0124440
   Liu XJ, 2015, CANCER RES, V75, P3596, DOI 10.1158/0008-5472.CAN-15-0159
   Lu YS, 2014, SCI REP-UK, V4, DOI 10.1038/srep04344
   Maher J, 2002, NAT BIOTECHNOL, V20, P70, DOI 10.1038/nbt0102-70
   Maruo Y, 2002, INT J CANCER, V100, P486, DOI 10.1002/ijc.10514
   Maude SL, 2014, NEW ENGL J MED, V371, P1507, DOI 10.1056/NEJMoa1407222
   Mehta A, 2015, CLIN CANCER RES, V21, P4123, DOI 10.1158/1078-0432.CCR-14-3251
   MICKELSON JK, 1995, HEPATOLOGY, V22, P866, DOI 10.1002/hep.1840220326
   Mileski WJ, 2003, J TRAUMA, V54, P950, DOI 10.1097/01.TA.0000030626.84680.11
   Milone MC, 2009, MOL THER, V17, P1453, DOI 10.1038/mt.2009.83
   Namba H, 2003, J CLIN ENDOCR METAB, V88, P4393, DOI 10.1210/jc.2003-030305
   Pilli T, 2009, THYROID, V19, P1333, DOI 10.1089/thy.2009.0195
   PINSKY MR, 1993, CHEST, V103, P565, DOI 10.1378/chest.103.2.565
   Pita JM, 2014, J CLIN ENDOCR METAB, V99, pE497, DOI 10.1210/jc.2013-1512
   POBER JS, 1986, J IMMUNOL, V137, P1893
   Rosenberg SA, 2015, SCIENCE, V348, P62, DOI 10.1126/science.aaa4967
   Rosove MH, 2013, NEW ENGL J MED, V368, P684, DOI 10.1056/NEJMc1215697
   Sadowski SM, 2015, ONCOTARGET, V6, P18038, DOI 10.18632/oncotarget.3833
   Schellerer VS, 2014, ONCOL REP, V31, P255, DOI 10.3892/or.2013.2860
   Schmidmaier R, 2006, INT J BIOL MARKER, V21, P218, DOI 10.1177/172460080602100404
   Shalapour S, 2015, J CLIN INVEST, V125, P3347, DOI 10.1172/JCI80007
   Sherman DG, 2001, NEUROLOGY, V57, P1428, DOI 10.1212/wnl.57.8.1428
   Siegel RL, 2017, CA-CANCER J CLIN, V67, P7, DOI 10.3322/caac.21387
   Smallridge RC, 2012, THYROID, V22, P1104, DOI 10.1089/thy.2012.0302
   SMITH CW, 1988, J CLIN INVEST, V82, P1746, DOI 10.1172/JCI113788
   STAUNTON DE, 1990, CELL, V61, P243, DOI 10.1016/0092-8674(90)90805-O
   Teachey DT, 2016, CANCER DISCOV, V6, P664, DOI 10.1158/2159-8290.CD-16-0040
   Till BG, 2012, BLOOD, V119, P3940, DOI 10.1182/blood-2011-10-387969
   Uhlen M, 2015, SCIENCE, V347, DOI 10.1126/science.1260419
   Vedvyas Y, 2016, JCI INSIGHT, V1, DOI 10.1172/jci.insight.90064
   Veitonmaki N, 2013, CANCER CELL, V23, P502, DOI 10.1016/j.ccr.2013.02.026
   Vuorte J, 1999, J IMMUNOL, V162, P2353
   Wagle N, 2014, NEW ENGL J MED, V371, P1426, DOI 10.1056/NEJMoa1403352
   Wu CY, 2015, SCIENCE, V350, DOI 10.1126/science.aab4077
   Xu B, 2016, ENDOCR PATHOL, V27, P205, DOI 10.1007/s12022-016-9445-4
   Yin MZ, 2016, J CLIN INVEST, V126, P4157, DOI 10.1172/JCI87252
   Zhang K, 2016, ONCOL LETT, V11, P1722, DOI 10.3892/ol.2016.4104
   Zhang LS, 2014, THYROID, V24, P695, DOI 10.1089/thy.2013.0149
NR 59
TC 31
Z9 31
U1 2
U2 15
PU AMER ASSOC CANCER RESEARCH
PI PHILADELPHIA
PA 615 CHESTNUT ST, 17TH FLOOR, PHILADELPHIA, PA 19106-4404 USA
SN 1078-0432
EI 1557-3265
J9 CLIN CANCER RES
JI Clin. Cancer Res.
PD DEC 15
PY 2017
VL 23
IS 24
BP 7569
EP 7583
DI 10.1158/1078-0432.CCR-17-2008
PG 15
WC Oncology
SC Oncology
GA FQ2NM
UT WOS:000418193400016
PM 29025766
OA Green Accepted, Bronze
DA 2021-10-28
ER

PT J
AU Klichinsky, M
   Ruella, M
   Shestova, O
   Lu, XM
   Best, A
   Zeeman, M
   Schmierer, M
   Gabrusiewicz, K
   Anderson, NR
   Petty, NE
   Cummins, KD
   Shen, F
   Shan, XH
   Veliz, K
   Blouch, K
   Yashiro-Ohtani, Y
   Kenderian, SS
   Kim, MY
   O'Connor, RS
   Wallace, SR
   Kozlowski, MS
   Marchione, DM
   Shestov, M
   Garcia, BA
   June, CH
   Gill, S
AF Klichinsky, Michael
   Ruella, Marco
   Shestova, Olga
   Lu, Xueqing Maggie
   Best, Andrew
   Zeeman, Martha
   Schmierer, Maggie
   Gabrusiewicz, Konrad
   Anderson, Nicholas R.
   Petty, Nicholas E.
   Cummins, Katherine D.
   Shen, Feng
   Shan, Xinhe
   Veliz, Kimberly
   Blouch, Kristin
   Yashiro-Ohtani, Yumi
   Kenderian, Saad S.
   Kim, Miriam Y.
   O'Connor, Roddy S.
   Wallace, Stephen R.
   Kozlowski, Miroslaw S.
   Marchione, Dylan M.
   Shestov, Maksim
   Garcia, Benjamin A.
   June, Carl H.
   Gill, Saar
TI Human chimeric antigen receptor macrophages for cancer immunotherapy
SO NATURE BIOTECHNOLOGY
LA English
DT Article
ID TUMOR-ASSOCIATED MACROPHAGES; ADOPTIVE IMMUNOTHERAPY; T-CELLS;
   THERAPIES; VECTOR; CSF; DNA
AB Chimeric antigen receptor (CAR) T cell therapy has shown promise in hematologic malignancies, but its application to solid tumors has been challenging(1-4). Given the unique effector functions of macrophages and their capacity to penetrate tumors(5), we genetically engineered human macrophages with CARs to direct their phagocytic activity against tumors. We found that a chimeric adenoviral vector overcame the inherent resistance of primary human macrophages to genetic manipulation and imparted a sustained pro-inflammatory (M1) phenotype. CAR macrophages (CAR-Ms) demonstrated antigen-specific phagocytosis and tumor clearance in vitro. In two solid tumor xenograft mouse models, a single infusion of human CAR-Ms decreased tumor burden and prolonged overall survival. Characterization of CAR-M activity showed that CAR-Ms expressed pro-inflammatory cytokines and chemokines, converted bystander M2 macrophages to M1, upregulated antigen presentation machinery, recruited and presented antigen to T cells and resisted the effects of immunosuppressive cytokines. In humanized mouse models, CAR-Ms were further shown to induce a pro-inflammatory tumor microenvironment and boost anti-tumor T cell activity.
   Primary macrophages engineered to express chimeric antigen receptors have anti-tumor activity in humanized mice.
C1 [Klichinsky, Michael; Ruella, Marco; Shestova, Olga; Lu, Xueqing Maggie; Best, Andrew; Petty, Nicholas E.; Cummins, Katherine D.; Shen, Feng; Shan, Xinhe; Veliz, Kimberly; Blouch, Kristin; Kenderian, Saad S.; Kim, Miriam Y.; O'Connor, Roddy S.; Wallace, Stephen R.; Kozlowski, Miroslaw S.; Shestov, Maksim; June, Carl H.; Gill, Saar] Univ Penn, Sch Med, Ctr Cellular Immunotherapies, Philadelphia, PA 19104 USA.
   [Klichinsky, Michael; Marchione, Dylan M.; June, Carl H.; Gill, Saar] Univ Penn, Sch Med, Dept Syst Pharmacol & Translat Therapeut, Philadelphia, PA 19104 USA.
   [Klichinsky, Michael; Best, Andrew; Zeeman, Martha; Schmierer, Maggie; Gabrusiewicz, Konrad; Anderson, Nicholas R.; Yashiro-Ohtani, Yumi] Carisma Therapeut, Philadelphia, PA USA.
   [Ruella, Marco; Gill, Saar] Univ Penn, Sch Med, Dept Med, Div Hematol Oncol, Philadelphia, PA 19104 USA.
   [Lu, Xueqing Maggie] Univ Penn, Inst Biomed Informat, Philadelphia, PA USA.
   [Marchione, Dylan M.; Garcia, Benjamin A.] Univ Penn, Sch Med, Dept Biochem & Biophys, Philadelphia, PA 19104 USA.
   [June, Carl H.] Univ Penn, Sch Med, Dept Pathol & Lab Med, Philadelphia, PA 19104 USA.
   [Kenderian, Saad S.] Mayo Clin, Div Hematol, Rochester, MN USA.
   [Kim, Miriam Y.] Washington Univ, Sch Med, Dept Med, Oncol Div, St Louis, MO 63110 USA.
RP Gill, S (corresponding author), Univ Penn, Sch Med, Ctr Cellular Immunotherapies, Philadelphia, PA 19104 USA.; Gill, S (corresponding author), Univ Penn, Sch Med, Dept Syst Pharmacol & Translat Therapeut, Philadelphia, PA 19104 USA.; Gill, S (corresponding author), Univ Penn, Sch Med, Dept Med, Div Hematol Oncol, Philadelphia, PA 19104 USA.
EM saar.gill@pennmedicine.upenn.edu
OI Kim, Miriam Yunhee/0000-0001-9609-0685; Cummins,
   Katherine/0000-0001-9041-0828; Ruella, Marco/0000-0003-4301-5811; Shan,
   Xinhe/0000-0003-4976-1735; Petty, Nicholas/0000-0003-0361-9426;
   Anderson, Nicholas/0000-0001-6027-9101
FU Abramson Cancer Center; Carisma Therapeutics, Inc.; NIH T32United States
   Department of Health & Human ServicesNational Institutes of Health (NIH)
   - USA [T32GM008076]
FX We acknowledge technical support from the University of Pennsylvania
   (UPenn) Cell and Vaccine Production Facility, UPenn Human Immunology
   Core, UPenn Stem Cell and Xenograft Core, UPenn Microscopy Core, UPenn
   Small Animal Imaging Facility, UPenn Flow Cytometry Core, Wistar
   Institute Flow Cytometry Core and Baylor Vector Development Laboratory.
   The Vpx plasmid was a kind gift of N. Landau (Department of
   Microbiology, New York University). Funding was provided by Abramson
   Cancer Center and Carisma Therapeutics, Inc. M.K. was partially
   supported by NIH T32 #T32GM008076. Drawings were created with BioRender
   (www.biorender.com). We thank S. Kelly, B. Peacock, D. Mitchell, N.
   Minutolo, A. Smole and L. Sepgyr for review of the manuscript.
CR Andreesen R, 1998, J LEUKOCYTE BIOL, V64, P419, DOI 10.1002/jlb.64.4.419
   Beatty GL, 2016, PHARMACOL THERAPEUT, V166, P30, DOI 10.1016/j.pharmthera.2016.06.010
   Biswas SK, 2013, SEMIN IMMUNOPATHOL, V35, P585, DOI 10.1007/s00281-013-0367-7
   Bobadilla S, 2013, GENE THER, V20, P514, DOI 10.1038/gt.2012.61
   Burger M, 2010, J TRANSL MED, V8, DOI 10.1186/1479-5876-8-54
   Fleetwood AJ, 2007, J IMMUNOL, V178, P5245, DOI 10.4049/jimmunol.178.8.5245
   Franken L, 2016, CELL MICROBIOL, V18, P475, DOI 10.1111/cmi.12580
   Gaggar A, 2003, NAT MED, V9, P1408, DOI 10.1038/nm952
   Gill S, 2014, BLOOD, V123, P2343, DOI 10.1182/blood-2013-09-529537
   Hume DA, 2008, J IMMUNOL, V181, P5829, DOI 10.4049/jimmunol.181.9.5829
   Kelly B, 2015, CELL RES, V25, P771, DOI 10.1038/cr.2015.68
   Kingwell K, 2017, NAT REV DRUG DISCOV, V16, P301, DOI 10.1038/nrd.2017.84
   Lam E, 2014, J VIROL, V88, P974, DOI 10.1128/JVI.02702-13
   Lee HW, 2013, BBA-REV CANCER, V1835, P170, DOI 10.1016/j.bbcan.2012.12.007
   Liao Y, 2014, BIOINFORMATICS, V30, P923, DOI 10.1093/bioinformatics/btt656
   Mantovani A, 2017, NAT REV CLIN ONCOL, V14, P399, DOI 10.1038/nrclinonc.2016.217
   Barrio MM, 2012, PLOS ONE, V7, DOI 10.1371/journal.pone.0040311
   Maude SL, 2018, NEW ENGL J MED, V378, P439, DOI 10.1056/NEJMoa1709866
   Medrek C, 2012, BMC CANCER, V12, DOI 10.1186/1471-2407-12-306
   Morrison C, 2016, NAT REV DRUG DISCOV, V15, P373, DOI 10.1038/nrd.2016.111
   Mosser DM, 2008, NAT REV IMMUNOL, V8, P958, DOI 10.1038/nri2448
   Muruve DA, 2008, NATURE, V452, P103, DOI 10.1038/nature06664
   Nilsson M, 2004, J GENE MED, V6, P631, DOI 10.1002/jgm.543
   Noy R, 2014, IMMUNITY, V41, P49, DOI 10.1016/j.immuni.2014.06.010
   Rapoport AP, 2015, NAT MED, V21, P914, DOI 10.1038/nm.3910
   Ren JT, 2017, CLIN CANCER RES, V23, P2255, DOI 10.1158/1078-0432.CCR-16-1300
   Ritchie D, 2007, CANCER IMMUNOL IMMUN, V56, P155, DOI 10.1007/s00262-006-0181-3
   Robbins PF, 2015, CLIN CANCER RES, V21, P1019, DOI 10.1158/1078-0432.CCR-14-2708
   Roghanian A, 2018, J LEUKOCYTE BIOL, V103, P1077, DOI 10.1002/JLB.2MIR0917-354R
   Schuster SJ, 2017, NEW ENGL J MED, V377, P2545, DOI 10.1056/NEJMoa1708566
   Tang-Huau TL, 2018, NAT COMMUN, V9, DOI 10.1038/s41467-018-04985-0
   Thiounn N, 2002, J UROLOGY, V168, P2373, DOI 10.1016/S0022-5347(05)64148-1
   Weiskopf K, 2017, EUR J CANCER, V76, P100, DOI 10.1016/j.ejca.2017.02.013
   Weiskopf K, 2015, MABS-AUSTIN, V7, P303, DOI 10.1080/19420862.2015.1011450
   Weiskopf K, 2013, SCIENCE, V341, P88, DOI 10.1126/science.1238856
   Wunderlich M, 2010, LEUKEMIA, V24, P1785, DOI 10.1038/leu.2010.158
   Zhang QW, 2012, PLOS ONE, V7, DOI 10.1371/journal.pone.0050946
NR 37
TC 173
Z9 177
U1 49
U2 218
PU NATURE RESEARCH
PI BERLIN
PA HEIDELBERGER PLATZ 3, BERLIN, 14197, GERMANY
SN 1087-0156
EI 1546-1696
J9 NAT BIOTECHNOL
JI Nat. Biotechnol.
PD AUG
PY 2020
VL 38
IS 8
BP 947
EP +
DI 10.1038/s41587-020-0462-y
EA MAR 2020
PG 10
WC Biotechnology & Applied Microbiology
SC Biotechnology & Applied Microbiology
GA MV5DA
UT WOS:000521523200001
PM 32361713
OA Green Accepted
HC Y
HP Y
DA 2021-10-28
ER

PT J
AU Forsberg, EMV
   Lindberg, MF
   Jespersen, H
   Alsen, S
   Bagge, RO
   Donia, M
   Svane, IM
   Nilsson, O
   Ny, L
   Nilsson, LM
   Nilsson, JA
AF Forsberg, Elin M. V.
   Lindberg, Mattias F.
   Jespersen, Henrik
   Alsen, Samuel
   Bagge, Roger Olofsson
   Donia, Marco
   Svane, Inge Marie
   Nilsson, Ola
   Ny, Lars
   Nilsson, Lisa M.
   Nilsson, Jonas A.
TI HER2 CAR-T Cells Eradicate Uveal Melanoma and T-cell Therapy-Resistant
   Human Melanoma in IL2 Transgenic NOD/SCID IL2 Receptor Knockout Mice
SO CANCER RESEARCH
LA English
DT Article
ID TUMOR-INFILTRATING LYMPHOCYTES; METASTATIC MELANOMA; IMMUNOTHERAPY;
   XENOGRAFTS; IPILIMUMAB; NIVOLUMAB
AB Chimeric antigen receptors (CAR) can transmit signals akin to those from activated T-cell receptors when bound to a cell surface target. CAR-expressing T cells against CD19 can cause curative effects in leukemia and lymphoma and is approved for clinical use. However, no CAR-T therapy is currently approved for use in solid tumors. We hypothesize that the resistance of solid tumors to CAR-T can be overcome by similar means as those used to reactivate tumor-infiltrating T lymphocytes (TIL), for example, by cytokines or immune checkpoint blockade. Here we demonstrate that CAR-T cells directed against HER2 can kill uveal and cutaneous melanoma cells in vitro and in vivo. Curative effects in vivo were only observed in xenografts grown in a NOD/SCID IL2 receptor gamma (NOG) knockout mouse strain transgenic for human IL2. The effect was target-specific, as CRISPR/Cas9-mediated disruption of HER2 in the melanoma cells abrogated the killing effect of the CAR-T cells. The CAR-T cells were also able to kill melanoma cells from patients resistant to adoptive T-cell transfer (ACT) of autologous TILs. Thus, CAR-T therapy represents an option for patients that do not respond to immunotherapy with ACT of TIL or immune checkpoint blockade. In addition, our data highlight the use of IL2 transgenic NOG mice as models to prove efficacy of CAR-T-cell products, possibly even in a personalized manner.
   Significance: These findings demonstrate that a novel humanized mouse model can help clinical translation of CAR-T cells against uveal and cutaneous melanoma that do not respond to TIL therapy or immune checkpoint blockade.
C1 [Forsberg, Elin M. V.; Lindberg, Mattias F.; Jespersen, Henrik; Alsen, Samuel; Bagge, Roger Olofsson; Ny, Lars; Nilsson, Lisa M.; Nilsson, Jonas A.] Univ Gothenburg, Sahlgrenska Canc Ctr, Gothenburg, Sweden.
   [Forsberg, Elin M. V.; Lindberg, Mattias F.; Alsen, Samuel; Bagge, Roger Olofsson; Nilsson, Lisa M.; Nilsson, Jonas A.] Univ Gothenburg, Inst Clin Sci, Dept Surg, Gothenburg, Sweden.
   [Forsberg, Elin M. V.; Lindberg, Mattias F.; Jespersen, Henrik; Alsen, Samuel; Bagge, Roger Olofsson; Nilsson, Ola; Ny, Lars; Nilsson, Lisa M.; Nilsson, Jonas A.] Sahlgrens Univ Hosp, Gothenburg, Sweden.
   [Jespersen, Henrik; Ny, Lars] Univ Gothenburg, Inst Clin Sci, Dept Oncol, Gothenburg, Sweden.
   [Donia, Marco; Svane, Inge Marie] Copenhagen Univ Hosp, Ctr Canc Immunotherapy, Herlev, Denmark.
   [Nilsson, Ola] Univ Gothenburg, Inst Biomed, Dept Pathol, Gothenburg, Sweden.
RP Nilsson, JA (corresponding author), Univ Gothenburg, Medicinaregatan 1G,Box 425, SE-40530 Gothenburg, Sweden.
EM jonas.a.nilsson@surgery.gu.se
RI Bagge, Roger Olofsson/H-3481-2019; Ny, Lars/AAI-5906-2020
OI Bagge, Roger Olofsson/0000-0001-5795-0355; Ny, Lars/0000-0003-3864-5958;
   Donia, Marco/0000-0003-4966-9752; Jespersen, Henrik/0000-0002-6543-5369;
   Lindberg, Mattias/0000-0002-9734-8163; Forsberg,
   Elin/0000-0002-4196-3060; Svane, Inge Marie/0000-0002-9451-6037
FU Swedish Cancer SocietySwedish Cancer Society; Region Vastra Gotaland ALF
   grants; Knut and Alice Wallenberg FoundationKnut & Alice Wallenberg
   Foundation; Erling-Persson Foundation; Lion's Cancer Foundation West;
   Sjoberg Foundation; BioCARE, a National Strategic Research Program at
   the University of Gothenburg
FX We wish to thank Carina Karlsson for technical support, Gulay Altiparmak
   for histology, and Sofia Stenqvist, Mona Svedman, and the personnel at
   EBM, the animal facility of University of Gothenburg, for animal care.
   The work has been supported by generous grants from the Swedish Cancer
   Society; Region Vastra Gotaland ALF grants; the Knut and Alice
   Wallenberg Foundation; the Erling-Persson Foundation; Lion's Cancer
   Foundation West; the Sjoberg Foundation; and BioCARE, a National
   Strategic Research Program at the University of Gothenburg.
CR Ahmed N, 2015, J CLIN ONCOL, V33, P1688, DOI 10.1200/JCO.2014.58.0225
   Andersen R, 2016, CLIN CANCER RES, V22, P3734, DOI 10.1158/1078-0432.CCR-15-1879
   Besser MJ, 2013, CLIN CANCER RES, V19, P4792, DOI 10.1158/1078-0432.CCR-13-0380
   Bhadury J, 2016, ONCOTARGET, V7, P23801, DOI 10.18632/oncotarget.8181
   Carter LL, 2002, EUR J IMMUNOL, V32, P634, DOI 10.1002/1521-4141(200203)32:3<634::AID-IMMU634>3.0.CO;2-9
   D'Aloia MM, 2018, CELL DEATH DIS, V9, DOI 10.1038/s41419-018-0278-6
   Donia M, 2017, CANCER RES, V77, P4562, DOI 10.1158/0008-5472.CAN-16-3172
   Einarsdottir BO, 2018, CELL DEATH DIS, V9, DOI 10.1038/s41419-018-0865-6
   Einarsdottir BO, 2014, ONCOTARGET, V5, P9609, DOI 10.18632/oncotarget.2445
   Gao H, 2015, NAT MED, V21, P1318, DOI 10.1038/nm.3954
   Hodi FS, 2010, NEW ENGL J MED, V363, P711, DOI 10.1056/NEJMoa1003466
   Jespersen H, 2017, NAT COMMUN, V8, DOI 10.1038/s41467-017-00786-z
   Kagoya Y, 2018, NAT MED, V24, P352, DOI 10.1038/nm.4478
   Long GV, 2018, J CLIN ONCOL, V36, P667, DOI 10.1200/JCO.2017.74.1025
   Maude SL, 2018, NEW ENGL J MED, V378, P439, DOI 10.1056/NEJMoa1709866
   Ren JT, 2017, CLIN CANCER RES, V23, P2255, DOI 10.1158/1078-0432.CCR-16-1300
   Ribas A, 2018, SCIENCE, V359, P1350, DOI 10.1126/science.aar4060
   Robert C, 2015, NEW ENGL J MED, V372, P2521, DOI 10.1056/NEJMoa1503093
   Robert C, 2015, NEW ENGL J MED, V372, P320, DOI 10.1056/NEJMoa1412082
   ROSENBERG SA, 1988, NEW ENGL J MED, V319, P1676, DOI 10.1056/NEJM198812223192527
   Sadelain M, 2013, CANCER DISCOV, V3, P388, DOI 10.1158/2159-8290.CD-12-0548
   Schumacher TN, 2015, SCIENCE, V348, P69, DOI 10.1126/science.aaa4971
   Wolchok JD, 2017, NEW ENGL J MED, V377, P1345, DOI 10.1056/NEJMoa1709684
   Yang J, 2018, THER ADV MED ONCOL, V10, DOI 10.1177/1758834018757175
   Zaretsky JM, 2016, NEW ENGL J MED, V375, P819, DOI 10.1056/NEJMoa1604958
NR 25
TC 31
Z9 32
U1 2
U2 17
PU AMER ASSOC CANCER RESEARCH
PI PHILADELPHIA
PA 615 CHESTNUT ST, 17TH FLOOR, PHILADELPHIA, PA 19106-4404 USA
SN 0008-5472
EI 1538-7445
J9 CANCER RES
JI Cancer Res.
PD MAR 1
PY 2019
VL 79
IS 5
BP 899
EP 904
DI 10.1158/0008-5472.CAN-18-3158
PG 6
WC Oncology
SC Oncology
GA HN3QB
UT WOS:000460097600003
PM 30622115
OA Bronze, Green Published
DA 2021-10-28
ER

PT J
AU Jiang, N
AF Jiang, Ning
TI Immune engineering: From systems immunology to engineering immunity
SO CURRENT OPINION IN BIOMEDICAL ENGINEERING
LA English
DT Review
DE Systems immunology; Immune repertoire sequencing; Adoptive cell therapy;
   Immune checkpoint blockade; Immune engineering
AB The smallpox vaccine represents the earliest attempt in engineering immunity. The recent success of chimeric antigen receptor T cells (CAR-T cells) in cancer once again demonstrates the clinical potential of immune engineering. Inspired by this success, diverse approaches have been used to boost various aspects of immunity: engineering dendritic cells (DCs), natural killer (NK) cells, T cells, antibodies, cyto-kines, small peptides, and others. With recent development of various high-throughput technologies (of which engineers, especially biomedical engineers/bioengineers contributed significantly), such as immune repertoire sequencing, and analytical methods, a systems level of understanding immunity (or the lack of it) beyond model animals has provided critical insights into the human immune system. This review focuses on recent progressed made in systems biology and the engineering of adaptive immunity.
C1 [Jiang, Ning] Univ Texas Austin, Cockrell Sch Engn, Dept Biomed Engn, Austin, TX 78712 USA.
   [Jiang, Ning] Univ Texas Austin, Coll Nat Sci, Inst Cellular & Mol Biol, Austin, TX 78712 USA.
RP Jiang, N (corresponding author), Univ Texas Austin, Cockrell Sch Engn, Dept Biomed Engn, Austin, TX 78712 USA.; Jiang, N (corresponding author), Univ Texas Austin, Coll Nat Sci, Inst Cellular & Mol Biol, Austin, TX 78712 USA.
EM jiang@austin.utexas.edu
FU National Institutes of HealthUnited States Department of Health & Human
   ServicesNational Institutes of Health (NIH) - USA [R00AG040149];
   National Science FoundationNational Science Foundation (NSF) [1653866];
   Welch FoundationThe Welch Foundation [F1785]
FX The author would like to thank Jiang lab members for useful discussions.
   This work was supported by National Institutes of Health (grant
   R00AG040149), National Science Foundation (grant 1653866), and by the
   Welch Foundation (grant F1785). N.J. is a Cancer Prevention and Research
   Institute of Texas (CPRIT) Scholar and a Damon Runyon-Rachleff
   Innovator.
CR Alexandrov LB, 2013, NATURE, V500, P415, DOI 10.1038/nature12477
   Barrett DM, 2014, ANNU REV MED, V65, P333, DOI 10.1146/annurev-med-060512-150254
   Benci JL, 2016, CELL, V167, P1540, DOI 10.1016/j.cell.2016.11.022
   Bendall SC, 2011, SCIENCE, V332, P687, DOI 10.1126/science.1198704
   BEREK C, 1987, IMMUNOL REV, V96, P23, DOI 10.1111/j.1600-065X.1987.tb00507.x
   Bonini C, 1997, SCIENCE, V276, P1719, DOI 10.1126/science.276.5319.1719
   Boyd SD, 2009, SCI TRANSL MED, V1, DOI 10.1126/scitranslmed.3000540
   Briney B, 2016, CELL, V166, P1459, DOI 10.1016/j.cell.2016.08.005
   BRUNET JF, 1987, NATURE, V328, P267, DOI 10.1038/328267a0
   Cole C, 2016, J IMMUNOL, V196, P2902, DOI 10.4049/jimmunol.1502563
   Curti BD, 2013, CANCER RES, V73, P7189, DOI 10.1158/0008-5472.CAN-12-4174
   DeKosky BJ, 2013, NAT BIOTECHNOL, V31, P166, DOI 10.1038/nbt.2492
   EISEN HN, 1964, BIOCHEMISTRY-US, V3, P996, DOI 10.1021/bi00895a027
   Ellebedy AH, 2016, NAT IMMUNOL, V17, P1226, DOI 10.1038/ni.3533
   Ellebrecht CT, 2016, SCIENCE, V353, P179, DOI 10.1126/science.aaf6756
   Escolano A, 2016, CELL, V166, P1445, DOI 10.1016/j.cell.2016.07.030
   Eshhar Z, 2001, J IMMUNOL METHODS, V248, P67, DOI 10.1016/S0022-1759(00)00343-4
   Fan XZ, 2014, J EXP MED, V211, P715, DOI 10.1084/jem.20130590
   Fan Y, 2015, MOL THER, V23, P1262, DOI 10.1038/mt.2015.77
   Fedorov VD, 2013, SCI TRANSL MED, V5, DOI 10.1126/scitranslmed.3006597
   Freeman JD, 2009, GENOME RES, V19, P1817, DOI 10.1101/gr.092924.109
   Gao JJ, 2016, CELL, V167, P397, DOI 10.1016/j.cell.2016.08.069
   Georgiou G, 2014, NAT BIOTECHNOL, V32, P158, DOI 10.1038/nbt.2782
   Gill S, 2015, IMMUNOL REV, V263, P68, DOI 10.1111/imr.12243
   Goldsmith LA, 2012, FITZPATRICKS DERMATO, V8th
   GOVERMAN J, 1990, CELL, V60, P929, DOI 10.1016/0092-8674(90)90341-B
   GROSS G, 1989, P NATL ACAD SCI USA, V86, P10024, DOI 10.1073/pnas.86.24.10024
   Halle S, 2016, IMMUNITY, V44, P233, DOI 10.1016/j.immuni.2016.01.010
   Han A, 2014, NAT BIOTECHNOL, V32, P684, DOI 10.1038/nbt.2938
   Horns F, 2016, ELIFE, V5, DOI [10.7554/eLife.16578, 10.7554/eLife.23066]
   Huang JH, 2016, IMMUNITY, V45, P1108, DOI 10.1016/j.immuni.2016.10.027
   JERNE N K, 1951, Acta Pathol Microbiol Scand Suppl, V87, P1
   Jiang N, 2013, SCI TRANSL MED, V5, DOI 10.1126/scitranslmed.3004794
   Jiang N, 2011, P NATL ACAD SCI USA, V108, P5348, DOI 10.1073/pnas.1014277108
   Josefowicz SZ, 2012, ANNU REV IMMUNOL, V30, P531, DOI 10.1146/annurev.immunol.25.022106.141623
   Klebanoff CA, 2016, NAT MED, V22, P26, DOI 10.1038/nm.4015
   Kloss CC, 2013, NAT BIOTECHNOL, V31, P71, DOI 10.1038/nbt.2459
   Krause A, 1998, J EXP MED, V188, P619, DOI 10.1084/jem.188.4.619
   Kreiter S, 2015, NATURE, V520, P692, DOI 10.1038/nature14426
   KRUMMEL MF, 1995, J EXP MED, V182, P459, DOI 10.1084/jem.182.2.459
   Lamers CHJ, 2013, MOL THER, V21, P904, DOI 10.1038/mt.2013.17
   Larkin J, 2015, NEW ENGL J MED, V373, P23, DOI [10.1056/NEJMoa1504030, 10.1056/NEJMc1509660]
   Lee J, 2016, NAT MED, V22, P1456, DOI 10.1038/nm.4224
   Lee J, 2009, BIOMATERIALS, V30, P4687, DOI 10.1016/j.biomaterials.2009.05.024
   Lennerz V, 2005, P NATL ACAD SCI USA, V102, P16013, DOI 10.1073/pnas.0500090102
   Linette GP, 2013, BLOOD, V122, P863, DOI 10.1182/blood-2013-03-490565
   LINSLEY PS, 1991, J EXP MED, V173, P721, DOI 10.1084/jem.173.3.721
   Marvel D, 2015, J CLIN INVEST, V125, P3356, DOI 10.1172/JCI80005
   MCKEAN D, 1984, P NATL ACAD SCI-BIOL, V81, P3180, DOI 10.1073/pnas.81.10.3180
   Melero I, 1997, NAT MED, V3, P682, DOI 10.1038/nm0697-682
   Moynihan KD, 2016, NAT MED, V22, P1402, DOI 10.1038/nm.4200
   Newell EW, 2014, NAT BIOTECHNOL, V32, P149, DOI 10.1038/nbt.2783
   Okazaki T, 2007, INT IMMUNOL, V19, P813, DOI 10.1093/intimm/dxm057
   Pauken KE, 2016, SCIENCE, V354, P1160, DOI 10.1126/science.aaf2807
   Posey AD, 2016, IMMUNITY, V44, P1444, DOI 10.1016/j.immuni.2016.05.014
   Purwada A, 2015, BIOMATERIALS, V63, P24, DOI 10.1016/j.biomaterials.2015.06.002
   RIDDELL SR, 1992, SCIENCE, V257, P238
   Riddell SR, 1996, NAT MED, V2, P216, DOI 10.1038/nm0296-216
   Robbins PF, 2015, CLIN CANCER RES, V21, P1019, DOI 10.1158/1078-0432.CCR-14-2708
   Robins HS, 2009, BLOOD, V114, P4099, DOI 10.1182/blood-2009-04-217604
   Roh Kyung-Ho, 2016, Biomater Res, V20, P20, DOI 10.1186/s40824-016-0067-1
   Rosenberg SA, 2008, NAT REV CANCER, V8, P299, DOI 10.1038/nrc2355
   Rosenberg SA, 2011, CLIN CANCER RES, V17, P4550, DOI 10.1158/1078-0432.CCR-11-0116
   Roybal KT, 2016, CELL, V167, P419, DOI 10.1016/j.cell.2016.09.011
   Sakuishi K, 2010, J EXP MED, V207, P2187, DOI 10.1084/jem.20100643
   Schumacher T, 2014, NATURE, V512, P324, DOI 10.1038/nature13387
   Schumacher TN, 2015, SCIENCE, V348, P69, DOI 10.1126/science.aaa4971
   Schumann K, 2015, P NATL ACAD SCI USA, V112, P10437, DOI 10.1073/pnas.1512503112
   Sen DR, 2016, SCIENCE, V354, P1165, DOI 10.1126/science.aae0491
   Sok D, 2016, SCIENCE, V353, P1557, DOI 10.1126/science.aah3945
   Steichen JM, 2016, IMMUNITY, V45, P483, DOI 10.1016/j.immuni.2016.08.016
   Stevanovic S, 2015, J CLIN ONCOL, V33, P1543, DOI 10.1200/JCO.2014.58.9093
   Straathof KC, 2005, BLOOD, V105, P4247, DOI 10.1182/blood-2004-11-4564
   Stritesky GL, 2012, ANNU REV IMMUNOL, V30, P95, DOI 10.1146/annurev-immunol-020711-075035
   Tian M, 2016, CELL, V166, P1471, DOI 10.1016/j.cell.2016.07.029
   Till BG, 2012, BLOOD, V119, P3940, DOI 10.1182/blood-2011-10-387969
   Tipton CM, 2015, NAT IMMUNOL, V16, P755, DOI 10.1038/ni.3175
   Tirosh I, 2016, SCIENCE, V352, P189, DOI 10.1126/science.aad0501
   Tran E, 2016, NEW ENGL J MED, V375, P2255, DOI 10.1056/NEJMoa1609279
   Tran E, 2015, SCIENCE, V350, P1387, DOI 10.1126/science.aad1253
   TRIEBEL F, 1990, J EXP MED, V171, P1393, DOI 10.1084/jem.171.5.1393
   Varadarajan N, 2011, J CLIN INVEST, V121, P4322, DOI 10.1172/JCI58653
   Verdegaal EME, 2016, NATURE, V536, P91, DOI 10.1038/nature18945
   Vollmers C, 2013, P NATL ACAD SCI USA, V110, P13463, DOI 10.1073/pnas.1312146110
   Wagner A, 2016, NAT BIOTECHNOL, V34, P1145, DOI 10.1038/nbt.3711
   Wang L, 2011, J EXP MED, V208, P577, DOI 10.1084/jem.20100619
   Wang XL, 2011, BLOOD, V118, P1255, DOI 10.1182/blood-2011-02-337360
   WEIGERT MG, 1970, NATURE, V228, P1045, DOI 10.1038/2281045a0
   Weinstein JA, 2009, SCIENCE, V324, P807, DOI 10.1126/science.1170020
   Wherry EJ, 2015, NAT REV IMMUNOL, V15, P486, DOI 10.1038/nri3862
   Wine Y, 2013, P NATL ACAD SCI USA, V110, P2993, DOI 10.1073/pnas.1213737110
   Wu CY, 2015, SCIENCE, V350, DOI 10.1126/science.aab4077
   Yosef N, 2016, SCIENCE, V354, P64, DOI 10.1126/science.aaf5453
   Youngblood B, 2011, IMMUNITY, V35, P400, DOI 10.1016/j.immuni.2011.06.015
   Zaretsky JM, 2016, NEW ENGL J MED, V375, P819, DOI 10.1056/NEJMoa1604958
   Zhang SQ, 2016, SCI TRANSL MED, V8, DOI 10.1126/scitranslmed.aaf1278
NR 96
TC 4
Z9 4
U1 1
U2 6
PU ELSEVIER
PI AMSTERDAM
PA RADARWEG 29, 1043 NX AMSTERDAM, NETHERLANDS
SN 2468-4511
J9 CURR OPIN BIOMED ENG
JI Curr. Opin. Biomed. Eng.
PD MAR
PY 2017
VL 1
BP 54
EP 62
DI 10.1016/j.cobme.2017.03.002
PG 9
WC Engineering, Biomedical
SC Engineering
GA VK0OK
UT WOS:000655201200005
PM 29038795
OA Green Accepted
DA 2021-10-28
ER

PT J
AU Allen, ME
   Zhou, W
   Thangaraj, J
   Kyriakakis, P
   Wu, YQ
   Huang, ZL
   Ho, P
   Pan, YJ
   Limsakul, P
   Xu, XD
   Wang, YX
AF Allen, Molly E.
   Zhou, Wei
   Thangaraj, Jeyan
   Kyriakakis, Phillip
   Wu, Yiqian
   Huang, Ziliang
   Phuong Ho
   Pan, Yijia
   Limsakul, Praopim
   Xu, Xiangdong
   Wang, Yingxiao
TI An AND-Gated Drug and Photoactivatable Cre-loxP System for
   Spatiotemporal Control in Cell-Based Therapeutics
SO ACS SYNTHETIC BIOLOGY
LA English
DT Article
DE optogenetics; immunotherapy; CAR T cell; Cre-loxP recombination; ERT2;
   nMag and pMag
ID T-CELLS; RECOMBINASE ACTIVITY; LIGHT; CAR; EFFICACY; THERAPY
AB While engineered chimeric antigen receptor (CAR) T cells have shown promise in detecting and eradicating cancer cells within patients, it remains difficult to identify a set of truly cancer-specific CAR-targeting cell surface antigens to prevent potentially fatal on-target off-tumor toxicity against other healthy tissues within the body. To help address this issue, we present a novel tamoxifen-gated photoactivatable split-Cre recombinase optogenetic system, called TamPA-Cre, that features high spatiotemporal control to limit CAR T cell activity to the tumor site. We created and optimized a novel genetic AND gate switch by integrating the features of tamoxifen-dependent nuclear localization and blue-light-inducible heterodimerization of Magnet protein domains (nMag, pMag) into split Cre recombinase. By fusing the cytosol-localizing mutant estrogen receptor ligand binding domain (ERT2) to the N-terminal half of split Cre(2-59aa)-nMag, the TamPA-Cre protein ERT2-CreN-nMag is physically separated from its nuclear-localized binding partner, NLS-pMag-CreC(60-343aa). Without tamoxifen to drive nuclear localization of ERT2-CreN-nMag, the typically high background of the photoactivation system was significantly suppressed. Upon blue light stimulation following tamoxifen treatment, the TamPA-Cre system exhibits sensitivity to low intensity, short durations of blue light exposure to induce robust Cre-loxP recombination efficiency. We finally demonstrate that this TamPA-Cre system can be applied to specifically control localized CAR expression and subsequently T cell activation. As such, we posit that CAR T cell activity can be confined to a solid tumor site by applying an external stimulus, with high precision of control in both space and time, such as light.
C1 [Allen, Molly E.; Thangaraj, Jeyan; Kyriakakis, Phillip; Wu, Yiqian; Huang, Ziliang; Phuong Ho; Pan, Yijia; Limsakul, Praopim; Wang, Yingxiao] Univ Calif San Diego, Dept Bioengn, 9500 Gilman Dr, La Jolla, CA 92093 USA.
   [Allen, Molly E.; Thangaraj, Jeyan; Wu, Yiqian; Huang, Ziliang; Phuong Ho; Pan, Yijia; Limsakul, Praopim; Wang, Yingxiao] Univ Calif San Diego, Inst Engn Med, 9500 Gilman Dr, La Jolla, CA 92093 USA.
   [Zhou, Wei] Chongqing Canc Hosp, 181 Hanyu Rd, Chongqing 400030, Peoples R China.
   [Xu, Xiangdong] Univ Calif San Diego, Vet Affairs San Diego Healthcare Syst, Dept Pathol, 9500 Gilman Dr, La Jolla, CA 92093 USA.
RP Wang, YX (corresponding author), Univ Calif San Diego, Dept Bioengn, 9500 Gilman Dr, La Jolla, CA 92093 USA.; Wang, YX (corresponding author), Univ Calif San Diego, Inst Engn Med, 9500 Gilman Dr, La Jolla, CA 92093 USA.; Xu, XD (corresponding author), Univ Calif San Diego, Vet Affairs San Diego Healthcare Syst, Dept Pathol, 9500 Gilman Dr, La Jolla, CA 92093 USA.
EM xxu@ucsd.edu; yiw015@ucsd.edu
RI Huang, Ziliang/AAA-3764-2020
OI Huang, Ziliang/0000-0002-4102-3300; Kyriakakis,
   Phillip/0000-0002-0465-8251
FU NIHUnited States Department of Health & Human ServicesNational
   Institutes of Health (NIH) - USA [HL121365, GM125379, GM126016,
   CA204704, CA209629]; Galvanizing Engineering in Medicine program under
   the Institute of Engineering in Medicine; Altman Clinical and
   Translational Research Institute (ACTRI) at UC San Diego; American
   Cancer SocietyAmerican Cancer Society [ACS-IRG 70-002]; Integrative
   Bioengineering of Heart, Vessels and Blood NHLBI Training Grant
   [5T32HL105373-04]
FX This work was supported in part by grants from NIH HL121365, GM125379,
   GM126016, CA204704 and CA209629 (to Y.W.), the Galvanizing Engineering
   in Medicine program under the Institute of Engineering in Medicine and
   Altman Clinical and Translational Research Institute (ACTRI) at UC San
   Diego (to Y.W. and X.X.), the American Cancer Society Award ACS-IRG
   70-002 (to X.X.), and the Integrative Bioengineering of Heart, Vessels
   and Blood NHLBI Training Grant 5T32HL105373-04 (to M.A.). The funding
   agencies had no role in study design, data collection and analysis,
   decision to publish, or preparation of the manuscript.
CR Agudo J, 2015, NAT BIOTECHNOL, V33, P1287, DOI 10.1038/nbt.3386
   Alonso-Camino V, 2016, BIOCHEM SOC T, V44, P406, DOI 10.1042/BST20150286
   [Anonymous], 2018, NAT METHODS, V15, P751, DOI 10.1038/s41592-018-0170-4
   Besser S, 2011, GLIA, V59, pS100
   Casanova E, 2002, GENESIS, V34, P208, DOI 10.1002/gene.10153
   Cho JH, 2018, CELL, V173, P1426, DOI 10.1016/j.cell.2018.03.038
   Davila ML, 2014, SCI TRANSL MED, V6, DOI 10.1126/scitranslmed.3008226
   Di Stasi A, 2011, NEW ENGL J MED, V365, P1673, DOI 10.1056/NEJMoa1106152
   Drent E, 2016, HAEMATOLOGICA, V101, P616, DOI 10.3324/haematol.2015.137620
   Eyquem J, 2017, NATURE, V543, P113, DOI 10.1038/nature21405
   Fedorov VD, 2013, SCI TRANSL MED, V5, DOI 10.1126/scitranslmed.3006597
   Feil R, 1997, BIOCHEM BIOPH RES CO, V237, P752, DOI 10.1006/bbrc.1997.7124
   Feil Susanne, 2009, V530, P343, DOI 10.1007/978-1-59745-471-1_18
   Frey Noelle, 2019, Biol Blood Marrow Transplant, V25, pe123, DOI 10.1016/j.bbmt.2018.12.756
   Gargett T, 2014, FRONT PHARMACOL, V5, DOI 10.3389/fphar.2014.00235
   Grupp SA, 2013, NEW ENGL J MED, V368, P1509, DOI 10.1056/NEJMoa1215134
   He L, 2015, ELIFE, V4, DOI 10.7554/eLife.10024
   Hirrlinger J, 2009, PLOS ONE, V4, DOI 10.1371/journal.pone.0008354
   Huang X, 2014, PLOS GENET, V10, DOI 10.1371/journal.pgen.1004218
   Jeong JW, 2015, CELL, V162, P662, DOI 10.1016/j.cell.2015.06.058
   Kaberniuk AA, 2016, NAT METHODS, V13, P591, DOI [10.1038/NMETH.3864, 10.1038/nmeth.3864]
   Kawano F, 2016, NAT CHEM BIOL, V12, P1059, DOI [10.1038/NCHEMBIO.2205, 10.1038/nchembio.2205]
   Kawano F, 2015, NAT COMMUN, V6, DOI 10.1038/ncomms7256
   Kloss CC, 2013, NAT BIOTECHNOL, V31, P71, DOI 10.1038/nbt.2459
   Komatsubara AT, 2015, SCI REP-UK, V5, DOI 10.1038/srep13283
   Kristianto J, 2017, TRANSGENIC RES, V26, P411, DOI 10.1007/s11248-017-0018-1
   Lamers C, 2009, HUM GENE THER, V20, P1544
   Maude SL, 2015, BLOOD, V125, P4017, DOI 10.1182/blood-2014-12-580068
   Maude SL, 2014, HEMATOL-AM SOC HEMAT, P559, DOI 10.1182/asheducation-2014.1.559
   Morgan RA, 2010, MOL THER, V18, P843, DOI 10.1038/mt.2010.24
   Nihongaki Y, 2015, NAT BIOTECHNOL, V33, P755, DOI 10.1038/nbt.3245
   Niopek D, 2014, NAT COMMUN, V5, DOI 10.1038/ncomms5404
   Porter DL, 2011, NEW ENGL J MED, V365, P725, DOI 10.1056/NEJMoa1103849
   Repina NA, 2017, ANNU REV CHEM BIOMOL, V8, P13, DOI 10.1146/annurev-chembioeng-060816-101254
   Roybal KT, 2016, CELL, V164, P770, DOI 10.1016/j.cell.2016.01.011
   Shimizu-Sato S, 2002, NAT BIOTECHNOL, V20, P1041, DOI 10.1038/nbt734
   Sinha DK, 2010, CHEMBIOCHEM, V11, P653, DOI 10.1002/cbic.201000008
   Tan P, 2017, TRENDS BIOTECHNOL, V35, P215, DOI 10.1016/j.tibtech.2016.09.002
   Taslimi A, 2016, NAT CHEM BIOL, V12, P425, DOI [10.1038/NCHEMBIO.2063, 10.1038/nchembio.2063]
   Teachey DT, 2016, CANCER DISCOV, V6, P664, DOI 10.1158/2159-8290.CD-16-0040
   Thistlethwaite FC, 2017, CANCER IMMUNOL IMMUN, V66, P1425, DOI 10.1007/s00262-017-2034-7
   Ueda Y, 2018, CHEMBIOCHEM, V19, P1217, DOI 10.1002/cbic.201700635
   Weinberg BH, 2017, NAT BIOTECHNOL, V35, P453, DOI 10.1038/nbt.3805
   Wu CY, 2015, SCIENCE, V350, DOI 10.1126/science.aab4077
   Yu N, 2019, ADV HEALTHC MATER, V8, DOI 10.1002/adhm.201801132
NR 45
TC 8
Z9 9
U1 4
U2 19
PU AMER CHEMICAL SOC
PI WASHINGTON
PA 1155 16TH ST, NW, WASHINGTON, DC 20036 USA
SN 2161-5063
J9 ACS SYNTH BIOL
JI ACS Synth. Biol.
PD OCT
PY 2019
VL 8
IS 10
BP 2359
EP 2371
DI 10.1021/acssynbio.9b00175
PG 25
WC Biochemical Research Methods
SC Biochemistry & Molecular Biology
GA JG5MG
UT WOS:000492115800019
PM 31592660
OA Green Accepted
DA 2021-10-28
ER

PT J
AU Zhen, AJ
   Carrillo, MA
   Mu, WL
   Rezek, V
   Martin, H
   Hamid, P
   Chen, ISY
   Yang, OO
   Zack, JA
   Kitchen, SG
AF Zhen, Anjie
   Carrillo, Mayra A.
   Mu, Wenli
   Rezek, Valerie
   Martin, Heather
   Hamid, Philip
   Chen, Irvin S. Y.
   Yang, Otto O.
   Zack, Jerome A.
   Kitchen, Scott G.
TI Robust CAR-T memory formation and function via hematopoietic stem cell
   delivery
SO PLOS PATHOGENS
LA English
DT Article
AB Due to the durability and persistence of reservoirs of HIV-1-infected cells, combination antiretroviral therapy (ART) is insufficient in eradicating infection. Achieving HIV-1 cure or sustained remission without ART treatment will require the enhanced and persistent effective antiviral immune responses. Chimeric Antigen Receptor (CAR) T-cells have emerged as a powerful immunotherapy and show promise in treating HIV-1 infection. Persistence, trafficking, and maintenance of function remain to be a challenge in many of these approaches, which are based on peripheral T cell modification. To overcome many of these issues, we have previously demonstrated successful long-term engraftment and production of anti-HIV CAR T cells in modified hematopoietic stem cells (HSCs) in vivo. Here we report the development and in vivo testing of second generation CD4-based CARs (CD4CAR) against HIV-1 infection using a HSCs-based approach. We found that a modified, truncated CD4-based CAR (D1D2CAR) allows better CAR-T cell differentiation from gene modified HSCs, and maintains similar CTL activity as compared to the full length CD4-based CAR. In addition, D1D2CAR does not mediate HIV infection or stimulation mediated by IL-16, suggesting lower risk of off-target effects. Interestingly, stimulatory domains of 4-1BB but not CD28 allowed successful hematopoietic differentiation and improved anti-viral function of CAR T cells from CAR modified HSCs. Addition of 4-1BB to CD4 based CARs led to faster suppression of viremia during early untreated HIV-1 infection. D1D2CAR 4-1BB mice had faster viral suppression in combination with ART and better persistence of CAR T cells during ART. In summary, our data indicate that the D1D2CAR-41BB is a superior CAR, showing better HSC differentiation, viral suppression and persistence, and less deleterious functions compared to the original CD4CAR, and should continue to be pursued as a candidate for clinical study.
   Author summary
   Engineering T cells with anti-HIV chimeric antigen receptors (CAR) has emerged as a promising strategy to control HIV infection through a genetic vaccination strategy. Here we report a novel CAR-based approach targeting HIV infection using the genetic modification of blood forming hematopoietic stem cells (HSCs). This novel CAR approach uses a modified HIV receptor molecule (the primary HIV receptor CD4) as well as anti-HIV agents to modify HSCs to allow them to develop into cells that are protected from HIV infection and target HIV infected cells for the life of the individual. We found this latest generation of CARs successfully modified and allowed in vivo engraftment that resulted in the development of effective anti-HIV CAR T cells with robust memory formation and viral control. Our study highlights the identification of a next-generation CAR molecule that protected cells from infection, targeted and reduced HIV burdens, and serves as an ideal developmental candidate for further clinical studies.
C1 [Zhen, Anjie; Carrillo, Mayra A.; Mu, Wenli; Rezek, Valerie; Martin, Heather; Hamid, Philip; Zack, Jerome A.; Kitchen, Scott G.] Univ Calif Los Angeles, David Geffen Sch Med, Dept Med, Div Hematol Oncol, Los Angeles, CA 90095 USA.
   [Zhen, Anjie; Carrillo, Mayra A.; Mu, Wenli; Rezek, Valerie; Martin, Heather; Hamid, Philip; Chen, Irvin S. Y.; Yang, Otto O.; Zack, Jerome A.; Kitchen, Scott G.] Univ Calif Los Angeles, David Geffen Sch Med, AIDS Inst, Los Angeles, CA 90095 USA.
   [Zhen, Anjie; Carrillo, Mayra A.; Mu, Wenli; Rezek, Valerie; Martin, Heather; Hamid, Philip; Chen, Irvin S. Y.; Yang, Otto O.; Zack, Jerome A.; Kitchen, Scott G.] Univ Calif Los Angeles, David Geffen Sch Med, Eli & Edythe Broad Ctr Regenerat Med & Stem Cell, Los Angeles, CA 90095 USA.
   [Chen, Irvin S. Y.; Zack, Jerome A.] Univ Calif Los Angeles, Dept Microbiol Immunol & Mol Genet, Los Angeles, CA USA.
   [Yang, Otto O.] Univ Calif Los Angeles, David Geffen Sch Med, Dept Infect Dis, Los Angeles, CA 90095 USA.
RP Kitchen, SG (corresponding author), Univ Calif Los Angeles, David Geffen Sch Med, Dept Med, Div Hematol Oncol, Los Angeles, CA 90095 USA.; Kitchen, SG (corresponding author), Univ Calif Los Angeles, David Geffen Sch Med, AIDS Inst, Los Angeles, CA 90095 USA.; Kitchen, SG (corresponding author), Univ Calif Los Angeles, David Geffen Sch Med, Eli & Edythe Broad Ctr Regenerat Med & Stem Cell, Los Angeles, CA 90095 USA.
EM skitchen@ucla.edu
OI Hamid, Philip/0000-0003-1146-7397; Chen, Irvin/0000-0003-1199-2415
FU amfAR [108929-56-RGRL, 109577-62-RGRL]; NIHUnited States Department of
   Health & Human ServicesNational Institutes of Health (NIH) - USA
   [U19AI117941, 1R21AI122390, R01CA239261, U19AI149504, 1R01AI140775,
   P01AI131294, P30AI28697, 1R21AI140866]; CIRMCalifornia Institute for
   Regenerative Medicine [DISC2-10748, TR4-06845]; NIH IRACDAUnited States
   Department of Health & Human ServicesNational Institutes of Health (NIH)
   - USA [K12 GM106996]
FX This work was funded by amfAR 108929-56-RGRL, 109577-62-RGRL to SGK
   (https://www.amfar.org/); NIH U19AI117941, 1R21AI122390, R01CA239261 to
   SGK (https://www.niaid.nih.gov/); CIRM DISC2-10748 to SGK
   (https://www.cirm.ca.gov/); NIH U19AI149504 to SGK and IC, NIH
   1R01AI140775 to OOY and SGK; CIRM TR4-06845, NIH P01AI131294 to JAZ; NIH
   P30AI28697 to UCLA CFAR Virology Core, Gene and Cell Therapy Core, and
   Humanized Mouse Core); NIH IRACDA K12 GM106996 to MC
   (https://www.nigms.nih.gov/); and NIH 1R21AI140866 to AZ. The funders
   had no role in study design, data collection and analysis, decision to
   publish, or preparation of the manuscript.
CR [Anonymous], 2019, LANCET HIV, V6, pE205, DOI 10.1016/S2352-3018(19)30086-4
   Anthony-Gonda K, 2019, SCI TRANSL MED, V11, DOI 10.1126/scitranslmed.aav5685
   Callender LA, 2018, AGING CELL, V17, DOI 10.1111/acel.12675
   Chmielewski M, 2014, IMMUNOL REV, V257, P83, DOI 10.1111/imr.12125
   Cruikshank WW, 2000, J LEUKOCYTE BIOL, V67, P757, DOI 10.1002/jlb.67.6.757
   Deeks SG, 2002, MOL THER, V5, P788, DOI 10.1006/mthe.2002.0611
   Drent E, 2019, CLIN CANCER RES, V25, P4014, DOI 10.1158/1078-0432.CCR-18-2559
   Esser U, 2000, AIDS RES HUM RETROV, V16, P1845, DOI 10.1089/08892220050195801
   Guedan S, 2018, JCI INSIGHT, V3, DOI 10.1172/jci.insight.96976
   Gupta RK, 2019, NATURE, V568, P244, DOI 10.1038/s41586-019-1027-4
   Hale M, 2017, MOL THER, V25, P570, DOI 10.1016/j.ymthe.2016.12.023
   Hutter G, 2009, NEW ENGL J MED, V360, P692, DOI 10.1056/NEJMoa0802905
   Hurton LV, 2016, P NATL ACAD SCI USA, V113, pE7788, DOI 10.1073/pnas.1610544113
   Imai C, 2004, LEUKEMIA, V18, P676, DOI 10.1038/sj.leu.2403302
   Kawalekar OU, 2016, IMMUNITY, V44, P380, DOI 10.1016/j.immuni.2016.01.021
   Kim Y, 2018, CELL HOST MICROBE, V23, P14, DOI 10.1016/j.chom.2017.12.004
   Kitchen SG, 2012, PLOS PATHOG, V8, DOI 10.1371/journal.ppat.1002649
   Kordelas L, 2014, NEW ENGL J MED, V371, P880, DOI 10.1056/NEJMc1405805
   Kwong PD, 1998, NATURE, V393, P648, DOI 10.1038/31405
   Leibman RS, 2017, PLOS PATHOG, V13, DOI 10.1371/journal.ppat.1006613
   Liu L, 2015, J VIROL, V89, P6685, DOI 10.1128/JVI.00474-15
   Liu Y, 1999, J BIOL CHEM, V274, P23387, DOI 10.1074/jbc.274.33.23387
   Long AH, 2015, NAT MED, V21, P581, DOI 10.1038/nm.3838
   Louie RHY, 2018, P NATL ACAD SCI USA, V115, pE564, DOI 10.1073/pnas.1717765115
   Margolis DM, 2016, SCIENCE, V353, P362, DOI 10.1126/science.aaf6517
   Mitsuyasu RT, 2000, BLOOD, V96, P785, DOI 10.1182/blood.V96.3.785.015k10_785_793
   Norton TD, 2019, MOL THER, V27, P960, DOI 10.1016/j.ymthe.2019.03.008
   Rafiq S, 2020, NAT REV CLIN ONCOL, V17, P147, DOI 10.1038/s41571-019-0297-y
   Ramos CA, 2014, CANCER J, V20, P112, DOI 10.1097/PPO.0000000000000031
   Rasmussen TA, 2014, LANCET HIV, V1, pE13, DOI 10.1016/S2352-3018(14)70014-1
   Sadelain M, 2013, CANCER DISCOV, V3, P388, DOI 10.1158/2159-8290.CD-12-0548
   Savoldo B, 2011, J CLIN INVEST, V121, P1822, DOI 10.1172/JCI46110
   Scholler J, 2012, SCI TRANSL MED, V4, DOI 10.1126/scitranslmed.3003761
   Siliciano RF, 2011, CSH PERSPECT MED, V1, DOI 10.1101/cshperspect.a007096
   Srivastava S, 2018, J IMMUNOL, V200, P459, DOI 10.4049/jimmunol.1701155
   Turtle CJ, 2016, EXPERT REV HEMATOL, V9, P719, DOI 10.1080/17474086.2016.1203251
   Vatakis DN, 2013, MOL THER, V21, P1055, DOI 10.1038/mt.2013.28
   Verheyen J, 2014, NEW ENGL J MED, V371, P2438, DOI 10.1056/NEJMc1412279
   Vignali DAA, 1999, J IMMUNOL, V162, P1431
   Wang JH, 2001, P NATL ACAD SCI USA, V98, P10799, DOI 10.1073/pnas.191124098
   Weinkove R, 2019, CLIN TRANSL IMMUNOL, V8, DOI 10.1002/cti2.1049
   Yang OO, 1997, P NATL ACAD SCI USA, V94, P11478, DOI 10.1073/pnas.94.21.11478
   Yin YY, 2012, P NATL ACAD SCI USA, V109, P5405, DOI 10.1073/pnas.1118801109
   Zhen Anjie, 2018, PLoS Pathog, V14, pe1006891, DOI 10.1371/journal.ppat.1006891
   Zhen Anjie, 2017, PLoS Pathog, V13, pe1006753, DOI 10.1371/journal.ppat.1006753
   Zhen AJ, 2017, IMMUNOTHERAPY-UK, V9, P401, DOI 10.2217/imt-2016-0121
   Zhen AJ, 2015, MOL THER, V23, P1358, DOI 10.1038/mt.2015.102
NR 47
TC 0
Z9 0
U1 1
U2 1
PU PUBLIC LIBRARY SCIENCE
PI SAN FRANCISCO
PA 1160 BATTERY STREET, STE 100, SAN FRANCISCO, CA 94111 USA
SN 1553-7366
EI 1553-7374
J9 PLOS PATHOG
JI PLoS Pathog.
PD APR
PY 2021
VL 17
IS 4
AR e1009404
DI 10.1371/journal.ppat.1009404
PG 20
WC Microbiology; Parasitology; Virology
SC Microbiology; Parasitology; Virology
GA RH8MW
UT WOS:000636466500004
PM 33793675
OA Green Published, gold
DA 2021-10-28
ER

PT J
AU Peng, QY
   Zhu, XP
   Li, CT
   Xin, PL
   Zheng, Y
   Liu, SQ
AF Peng, Qunyi
   Zhu, Xiongpeng
   Li, Chuntuan
   Xin, Pengliang
   Zheng, Yan
   Liu, Shengquan
TI APDL1-CART cells exhibit strong PD-L1-specific activity against leukemia
   cells
SO AGING-US
LA English
DT Article
DE leukemia; PD-1/PD-L1; aPDL1-CART cells; MEDI4736; immune checkpoint
   inhibitor
ID CHIMERIC ANTIGEN RECEPTORS; CAR T-CELLS; CHECKPOINT BLOCKADE;
   LUNG-CANCER; THERAPY; DESIGN; IMMUNOTHERAPY; COSTIMULATION; SURVIVAL;
   PD-L1
AB Chimeric antigen receptor (CAR) T cells target specific tumor antigens and lyse tumor cells in an MHC-independent manner. However, the efficacy of CAR-T cell and other cancer immunotherapies is limited by the expression of immune-checkpoint molecules such as programmed death-ligand 1 (PD-L1) on tumor cells, which binds to PD-1 receptors on T cells leading to T cell inactivation and immune escape. Here, we incorporated a PD-L1-targeted single-chain variable fragment (scFv) fusion protein sequence into a CAR vector to generate human aPD-L1-CAR-T cells (aPDL1-CART cells) targeting the PD-L1 antigen. Unlike control T cells, aPDL1-CART cells significantly halted the expansion and reduced the viability of co-cultured leukemia cells (Raji, CD46, and K562) overexpressing PD-L1, and this effect was paralleled by increased secretion of IL-2 and IFN-gamma. The antitumor efficacy of aPDL1-CART cells was also evaluated in vivo by co-injecting control T cells or aPDL1-CART cells along with PDL1-CA46 cells to generate subcutaneous xenografts in NCG mice. Whereas large tumors developed in mice inoculated with PDL1-CA46 cells alone or together with control T cells, no tumor formation was detected in xenografts containing aPDL1-CART cells. Our data suggest that immune checkpoint-targeted CAR-T cells may be useful for controlling and eradicating immune-refractory hematological malignancies.
C1 [Peng, Qunyi; Zhu, Xiongpeng; Li, Chuntuan; Xin, Pengliang; Zheng, Yan; Liu, Shengquan] Fujian Med Univ, Dept Haematol, Quanzhou Hosp 1, Quanzhou 362000, Peoples R China.
RP Zhu, XP (corresponding author), Fujian Med Univ, Dept Haematol, Quanzhou Hosp 1, Quanzhou 362000, Peoples R China.
EM zhuxp@qzdyyy.com
FU Natural Science Foundation of Fujian ProvinceNatural Science Foundation
   of Fujian Province [2019J01594]; Quanzhou High Talents Project
   [2019C003R]; Quanzhou Science and Technology Project [2018N044S]
FX This study was supported by grants from the Natural Science Foundation
   of Fujian Province (grant No.2019J01594), Quanzhou High Talents Project
   (grant No. 2019C003R), and Quanzhou Science and Technology Project
   (grant No. 2018N044S).
CR Baraibar I, 2019, DRUG SAFETY, V42, P281, DOI 10.1007/s40264-018-0774-8
   Bray F, 2018, CA-CANCER J CLIN, V68, P394, DOI 10.3322/caac.21492
   Brodska B, 2019, INT J MOL SCI, V20, DOI 10.3390/ijms20112823
   Brusa D, 2013, HAEMATOLOGICA, V98, P953, DOI 10.3324/haematol.2012.077537
   Cherkassky L, 2016, J CLIN INVEST, V126, P3130, DOI 10.1172/JCI83092
   Dal Bello MG, 2017, DRUG DISCOV TODAY, V22, P1266, DOI 10.1016/j.drudis.2017.05.016
   Dermani FK, 2019, J CELL PHYSIOL, V234, P1313, DOI 10.1002/jcp.27172
   Dotti G, 2014, IMMUNOL REV, V257, P107, DOI 10.1111/imr.12131
   Drake CG, 2015, SEMIN ONCOL, V42, P656, DOI 10.1053/j.seminoncol.2015.05.002
   Gacerez AT, 2016, J CELL PHYSIOL, V231, P2590, DOI 10.1002/jcp.25419
   Galva LDC, 2020, J GENET GENOMICS, V47, P1, DOI 10.1016/j.jgg.2020.01.002
   Ghahremanloo A, 2019, CELL ONCOL, V42, P609, DOI 10.1007/s13402-019-00456-w
   Gomes-Silva D, 2017, CELL REP, V21, P17, DOI 10.1016/j.celrep.2017.09.015
   Hartmann J, 2017, EMBO MOL MED, V9, P1183, DOI 10.15252/emmm.201607485
   Hombach A, 2001, J IMMUNOL, V167, P6123, DOI 10.4049/jimmunol.167.11.6123
   Jelinek T, 2017, IMMUNOLOGY, V152, P357, DOI 10.1111/imm.12788
   Jensen MC, 2014, IMMUNOL REV, V257, P127, DOI 10.1111/imr.12139
   Jiang YS, 2019, HUM VACC IMMUNOTHER, V15, P1111, DOI 10.1080/21645515.2019.1571892
   Juliusson G, 2016, PROG TUMOR RES, V43, P87, DOI 10.1159/000447076
   June CH, 2018, SCIENCE, V359, P1361, DOI 10.1126/science.aar6711
   Kythreotou A, 2018, J CLIN PATHOL, V71, P189, DOI 10.1136/jclinpath-2017-204853
   Lipowska-Bhalla G, 2012, CANCER IMMUNOL IMMUN, V61, P953, DOI 10.1007/s00262-012-1254-0
   Liu M, 2020, ONCOGENESIS, V9, DOI 10.1038/s41389-020-00257-z
   Lundh S, 2020, CLIN EXP MED, V20, P469, DOI 10.1007/s10238-020-00628-1
   Milone MC, 2009, MOL THER, V17, P1453, DOI 10.1038/mt.2009.83
   Morgan RA, 2010, MOL THER, V18, P843, DOI 10.1038/mt.2010.24
   Newick K, 2017, ANNU REV MED, V68, P139, DOI 10.1146/annurev-med-062315-120245
   Petty AJ, 2020, CANCERS, V12, DOI 10.3390/cancers12040842
   Qin L, 2020, BIOMARK RES, V8, DOI 10.1186/s40364-020-00198-0
   Rafiq S, 2018, NAT BIOTECHNOL, V36, P847, DOI 10.1038/nbt.4195
   Rebelatto MC, 2016, DIAGN PATHOL, V11, DOI 10.1186/s13000-016-0545-8
   Riviere I, 2017, MOL THER, V25, P1117, DOI 10.1016/j.ymthe.2017.03.034
   Shannon-Dorcy Kathleen, 2003, Semin Oncol Nurs, V19, P142, DOI 10.1016/S0749-2081(03)00009-3
   Shao J, 2020, BIOSCIENCE REP, V40, DOI 10.1042/BSR20192347
   Spear TT, 2016, CANCER IMMUNOL IMMUN, V65, P631, DOI 10.1007/s00262-016-1842-5
   Stewart R, 2015, CANCER IMMUNOL RES, V3, P1052, DOI 10.1158/2326-6066.CIR-14-0191
   Tanoue K, 2017, CANCER RES, V77, P2040, DOI 10.1158/0008-5472.CAN-16-1577
   Thallinger C, 2018, WIEN KLIN WOCHENSCHR, V130, P85, DOI 10.1007/s00508-017-1285-9
   The Lancet Haematology, 2018, Lancet Haematol, V5, pe1, DOI 10.1016/S2352-3026(17)30233-8
   Vonderheide RH, 2014, IMMUNOL REV, V257, P7, DOI 10.1111/imr.12143
   Wu AA, 2015, ONCOIMMUNOLOGY, V4, DOI 10.1080/2162402X.2015.1016700
   Xiang X, 2018, ONCOTARGET, V9, P5058, DOI 10.18632/oncotarget.23580
   Yadav RK, 2020, HELIYON, V6, DOI 10.1016/j.heliyon.2020.e03779
   Yang Y, 2020, SCI CHINA LIFE SCI, V63, P1499, DOI 10.1007/s11427-019-1622-5
   Yu JY, 2018, J HEMATOL ONCOL, V11, DOI 10.1186/s13045-017-0548-2
NR 45
TC 0
Z9 0
U1 3
U2 3
PU IMPACT JOURNALS LLC
PI ORCHARD PARK
PA 6666 E QUAKER ST, STE 1, ORCHARD PARK, NY 14127 USA
SN 1945-4589
J9 AGING-US
JI Aging-US
PD MAR 15
PY 2021
VL 13
IS 5
BP 7199
EP 7210
PG 12
WC Cell Biology; Geriatrics & Gerontology
SC Cell Biology; Geriatrics & Gerontology
GA QX8BK
UT WOS:000629567800013
PM 33653969
OA Green Published
DA 2021-10-28
ER

PT J
AU Zhang, ZL
   Jiang, CY
   Liu, ZY
   Yang, MJ
   Tang, X
   Wang, YL
   Zheng, MJ
   Huang, JH
   Zhong, KH
   Zhao, SS
   Tang, M
   Zhou, TY
   Yang, H
   Guo, G
   Zhou, LX
   Xu, JG
   Tong, AP
AF Zhang, Zongliang
   Jiang, Caiying
   Liu, Zhiyong
   Yang, Meijia
   Tang, Xin
   Wang, Yuelong
   Zheng, Meijun
   Huang, Jianhan
   Zhong, Kunhong
   Zhao, Shasha
   Tang, Mei
   Zhou, Tingyue
   Yang, Hui
   Guo, Gang
   Zhou, Liangxue
   Xu, Jianguo
   Tong, Aiping
TI B7-H3-Targeted CAR-T Cells Exhibit Potent Antitumor Effects on
   Hematologic and Solid Tumors
SO MOLECULAR THERAPY-ONCOLYTICS
LA English
DT Article
ID B7 FAMILY; B7-H3; ANTIGEN; EXPRESSION; IMMUNOTHERAPY; MEMBER
AB Recently, B7-H3 was frequently reported to be overexpressed in various cancer types and has been suggested to be a promising target for cancer immunotherapy. In the present study, we analyzed the mRNA expression of B7-H3 in The Cancer Genome Atlas (TCGA) database and validated its expression across multiple cancer types. We then generated a novel B7-H3-targeted chimeric antigen receptor (CAR) and tested its antitumor activity both in vitro and in vivo. The B7-H3 expression heterogeneity and variation were frequent. Moderate or even high expression levels of B7-H3 were also observed in some tumor-adjacent tissues, but the staining intensity was weaker than that in tumor tissues. B7-H3 expression was absent or very low in normal tissues and organs. Flow cytometry indicated that the mean expression level of B7-H3 in eight bone marrow specimens from patients with acute myeloid leukemia (AML) was 57.2% (range 38.8-80.4). Furthermore, we showed that the B7-H3-targeted CAR-T cells exhibited significant antitumor activity against AML and melanoma in vitro and in xenograft mouse models. In conclusion, although B7-H3 represents a promising pan-cancer target, and B7-H3-redirected CAR-T cells can effectively control tumor growth, the expression heterogeneity and variation have to be carefully considered in translating B7-H3-targeted CAR-T cell therapy into clinical practice.
C1 [Zhang, Zongliang; Yang, Meijia; Zhong, Kunhong; Zhao, Shasha; Tang, Mei; Zhou, Tingyue; Guo, Gang; Tong, Aiping] Sichuan Univ, West China Hosp, West China Med Sch, State Key Lab Biotherapy, Chengdu, Sichuan, Peoples R China.
   [Jiang, Caiying] Youjiang Med Univ Nationalities, Affiliated Hosp, Life Sci & Clin Res Ctr, Baise, Guangxi, Peoples R China.
   [Liu, Zhiyong; Tang, Xin; Wang, Yuelong; Huang, Jianhan; Zhou, Liangxue; Xu, Jianguo] Sichuan Univ, West China Hosp, West China Med Sch, Dept Neurosurg, Chengdu, Sichuan, Peoples R China.
   [Zheng, Meijun; Yang, Hui] Sichuan Univ, West China Hosp, West China Med Sch, Dept Otolaryngol Head & Neck Surg, Chengdu, Sichuan, Peoples R China.
RP Tong, AP (corresponding author), Sichuan Univ, West China Hosp, West China Med Sch, State Key Lab Biotherapy, Chengdu, Sichuan, Peoples R China.; Xu, JG (corresponding author), Sichuan Univ, West China Hosp, West China Med Sch, Dept Neurosurg, Chengdu, Sichuan, Peoples R China.
EM jianguo_1229@sina.com; aipingtong@scu.edu.cn
OI Zhou, Tingyue/0000-0002-8649-3779
FU National Natural Science Foundation of ChinaNational Natural Science
   Foundation of China (NSFC) [31471286]; National Major Scientific and
   Technological Special Project for Significant New Drugs Development
   [2019ZX09301-147]; 1.3.5 Project for Disciplines of Excellence of the
   West China Hospital, Sichuan University [ZYJC18007]; Major Subject of
   the Science and Technology Department of Sichuan Province [2017SZ0015,
   2019YFS0108]
FX The authors have obtained consent to publish from the participants to
   report individual patient data. All authors agree to submit the
   manuscript for consideration for publication. This work was supported by
   the National Natural Science Foundation of China (31471286), National
   Major Scientific and Technological Special Project for Significant New
   Drugs Development (2019ZX09301-147), 1.3.5 Project for Disciplines of
   Excellence of the West China Hospital, Sichuan University (ZYJC18007),
   and Major Subject of the Science and Technology Department of Sichuan
   Province (2017SZ0015 and 2019YFS0108).
CR Chapoval AI, 2001, NAT IMMUNOL, V2, P269, DOI 10.1038/85339
   Du HW, 2019, CANCER CELL, V35, P221, DOI 10.1016/j.ccell.2019.01.002
   Gottschalk S, 2003, BLOOD, V101, P1905, DOI 10.1182/blood-2002-05-1514
   Guery T, 2015, CANCER MED-US, V4, P1879, DOI 10.1002/cam4.522
   Guery T, 2013, BLOOD, V122, DOI 10.1182/blood.V122.21.2620.2620
   Hofmeyer KA, 2008, P NATL ACAD SCI USA, V105, P10277, DOI 10.1073/pnas.0805458105
   Inamura K, 2017, LUNG CANCER, V103, P44, DOI 10.1016/j.lungcan.2016.11.013
   Johnson LA, 2017, CELL RES, V27, P38, DOI 10.1038/cr.2016.154
   Kramer K, 2010, J NEURO-ONCOL, V97, P409, DOI 10.1007/s11060-009-0038-7
   Lee YH, 2017, CELL RES, V27, P1034, DOI 10.1038/cr.2017.90
   Lichtman E, 2018, BLOOD, V132, DOI 10.1182/blood-2018-99-113468
   Majzner RG, 2019, CLIN CANCER RES, V25, P2560, DOI 10.1158/1078-0432.CCR-18-0432
   Mirzaei HR, 2019, FRONT IMMUNOL, V10, DOI 10.3389/fimmu.2019.00780
   Morgan RA, 2010, MOL THER, V18, P843, DOI 10.1038/mt.2010.24
   Nehama D, 2019, EBIOMEDICINE, V47, P33, DOI 10.1016/j.ebiom.2019.08.030
   O'Rourke DM, 2017, SCI TRANSL MED, V9, DOI 10.1126/scitranslmed.aaa0984
   Pope ME, 2009, J IMMUNOL METHODS, V341, P86, DOI 10.1016/j.jim.2008.11.004
   Prasad DVR, 2004, J IMMUNOL, V173, P2500, DOI 10.4049/jimmunol.173.4.2500
   Rosenberg SA, 2015, SCIENCE, V348, P62, DOI 10.1126/science.aaa4967
   Sadelain M, 2013, CANCER DISCOV, V3, P388, DOI 10.1158/2159-8290.CD-12-0548
   Seaman S, 2017, CANCER CELL, V31, P501, DOI 10.1016/j.ccell.2017.03.005
   Souweidane MM, 2018, LANCET ONCOL, V19, P1040, DOI 10.1016/S1470-2045(18)30322-X
   Steinberger P, 2004, J IMMUNOL, V172, P2352, DOI 10.4049/jimmunol.172.4.2352
   Suh WK, 2003, NAT IMMUNOL, V4, P899, DOI 10.1038/ni967
   Tang X, 2019, MOL THER-ONCOLYTICS, V14, P279, DOI 10.1016/j.omto.2019.07.002
   Veenstra RG, 2015, BLOOD, V125, P3335, DOI 10.1182/blood-2014-09-603357
NR 26
TC 18
Z9 18
U1 3
U2 10
PU CELL PRESS
PI CAMBRIDGE
PA 50 HAMPSHIRE ST, FLOOR 5, CAMBRIDGE, MA 02139 USA
SN 2372-7705
J9 MOL THER-ONCOLYTICS
JI Mol. Ther.-Oncolytics
PD JUN 26
PY 2020
VL 17
BP 180
EP 189
DI 10.1016/j.omto.2020.03.019
PG 10
WC Oncology; Medicine, Research & Experimental
SC Oncology; Research & Experimental Medicine
GA MD6SN
UT WOS:000544101600016
PM 32346608
OA Green Published, gold
DA 2021-10-28
ER

PT J
AU Boroojerdi, MH
   Rahbarizadeh, F
   Kozani, PS
   Kamali, E
   Kozani, PS
AF Hashem Boroojerdi, Mohadese
   Rahbarizadeh, Fatemeh
   Safarzadeh Kozani, Pouya
   Kamali, Elahe
   Safarzadeh Kozani, Pooria
TI Strategies for having a more effective and less toxic CAR T-cell therapy
   for acute lymphoblastic leukemia
SO MEDICAL ONCOLOGY
LA English
DT Review
DE Chimeric antigen receptor; CD19; Acute lymphoblastic leukemia;
   Immunotherapy
ID CHIMERIC ANTIGEN-RECEPTOR; B-CELL; CD19 ANTIGEN; LYMPHOMA; TUMORS;
   MALIGNANCIES; PERSISTENCE; NANOBODY; CD28; IMMUNOTHERAPY
AB In the recent years, using genetically modified T cells has been known as a rapid developing therapeutic approach due to the heartwarming results of clinical trials with patients suffering from relapsed or refractory (R/R) hematologic malignancies such as R/R Acute Lymphoblastic Leukemia (R/R ALL). One of these renowned approaches is Chimeric antigen receptors (CARs). CARs are synthetic receptors with the ability to be expressed on the surface of T lymphocytes and are specifically designed to target a tumor-associated antigen (TAA) of interest. CAR-expressing T cells have the capability of proliferating and maintaining their immunological functionality in the recipient body but like any other therapeutic approach, the safety, effectiveness, and specificity enhancement of CAR T cells still lingers in the ambiguity arena. Genetic manipulation methods, expansion protocols, infusion dosage, and conditioning regimens are all among crucial factors which can affect the efficacy of CAR T cell-based cancer therapy. In this article, we discuss the studies that have focused on various aspects that affect the efficacy and persistence of CAR T-cell therapy for ALL treatment and provide a widespread overview regarding the practical approaches capable of elevating the effectiveness and lessening the relative toxicities attributed to it.
C1 [Hashem Boroojerdi, Mohadese; Rahbarizadeh, Fatemeh; Kamali, Elahe; Safarzadeh Kozani, Pooria] Tarbiat Modares Univ, Dept Med Biotechnol, Fac Med Sci, POB 14115-331, Tehran, Iran.
   [Rahbarizadeh, Fatemeh] Tarbiat Modares Univ, Res & Dev Ctr Biotechnol, Tehran, Iran.
   [Safarzadeh Kozani, Pouya] Guilan Univ Med Sci, Fac Paramed, Dept Med Biotechnol, Rasht, Iran.
   [Safarzadeh Kozani, Pouya] Guilan Univ Med Sci, Student Res Comm, Med Biotechnol Res Ctr, Sch Nursing Midwifery & Paramed, Rasht, Iran.
   [Kamali, Elahe] Univ Isfahan, Fac Sci, Div Genet, Dept Biol, Esfahan, Iran.
RP Rahbarizadeh, F (corresponding author), Tarbiat Modares Univ, Dept Med Biotechnol, Fac Med Sci, POB 14115-331, Tehran, Iran.; Rahbarizadeh, F (corresponding author), Tarbiat Modares Univ, Res & Dev Ctr Biotechnol, Tehran, Iran.
EM rahbarif@modares.ac.ir
OI Rahbarizadeh, Fatemeh/0000-0003-0890-8366; Safarzadeh Kozani,
   Pouya/0000-0002-2602-3871; Safarzadeh Kozani, Pooria/0000-0002-9901-7851
FU Iranian Council for Stem Cell Sciences and Technologies [393]; National
   Institute for Medical Research Development [984179]
FX This work was partly supported by the Iranian Council for Stem Cell
   Sciences and Technologies reference [Rep 393] and National Institute for
   Medical Research Development [Grant No. 984179].
CR Almasbak H, 2016, J IMMUNOL RES, V2016, DOI 10.1155/2016/5474602
   An N, 2018, MOL PHARMACEUT, V15, P4577, DOI 10.1021/acs.molpharmaceut.8b00584
   Aranda F, 2015, ONCOIMMUNOLOGY, V4, DOI 10.1080/2162402X.2015.1046673
   Aversa F, 2005, J CLIN ONCOL, V23, P3447, DOI 10.1200/JCO.2005.09.117
   Bakhtiari SHA, 2009, HYBRIDOMA, V28, P85, DOI 10.1089/hyb.2008.0079
   Beatty GL, 2015, J CLIN ONCOL, V33, DOI 10.1200/jco.2015.33.15_suppl.3007
   Berger C, 2015, CANCER IMMUNOL RES, V3, P206, DOI 10.1158/2326-6066.CIR-14-0163
   Brentjens RJ, 2007, CLIN CANCER RES, V13, P5426, DOI 10.1158/1078-0432.CCR-07-0674
   Brentjens RJ, 2011, BLOOD, V118, P4817, DOI 10.1182/blood-2011-04-348540
   Brudno JN, 2019, BLOOD REV, V34, P45, DOI 10.1016/j.blre.2018.11.002
   Carpenito C, 2009, P NATL ACAD SCI USA, V106, P3360, DOI 10.1073/pnas.0813101106
   Collinson-Pautz MR, 2019, LEUKEMIA, V33, P2195, DOI 10.1038/s41375-019-0417-9
   Croft M, 2003, NAT REV IMMUNOL, V3, P609, DOI 10.1038/nri1148
   Cruz CRY, 2013, BLOOD, V122, P2965, DOI 10.1182/blood-2013-06-506741
   Curran KJ, 2012, J GENE MED, V14, P405, DOI 10.1002/jgm.2604
   Dai HR, 2015, ONCOIMMUNOLOGY, V4, DOI 10.1080/2162402X.2015.1027469
   Davila ML, 2016, INT J HEMATOL, V104, P6, DOI 10.1007/s12185-016-2039-6
   Davila ML, 2014, SCI TRANSL MED, V6, DOI 10.1126/scitranslmed.3008226
   De Munter S, 2018, INT J MOL SCI, V19, DOI 10.3390/ijms19020403
   Deol A, 2010, CANCER TREAT REV, V36, P528, DOI 10.1016/j.ctrv.2010.03.004
   Dudley ME, 2008, J CLIN ONCOL, V26, P5233, DOI 10.1200/JCO.2008.16.5449
   Duggan S, 2018, DRUGS, V78, P1639, DOI 10.1007/s40265-018-0989-0
   Iezzi ME, 2018, FRONT IMMUNOL, V9, DOI 10.3389/fimmu.2018.00273
   Feinberg BA, 2017, AM J MANAG CARE, V23
   Fitzgerald JC, 2017, CRIT CARE MED, V45, pE124, DOI 10.1097/CCM.0000000000002053
   Fraietta JA, 2016, BLOOD, V127, P1117, DOI 10.1182/blood-2015-11-679134
   Fry TJ, 2015, BLOOD, V126, DOI 10.1182/blood.V126.23.1324.1324
   Gauthier J, 2017, CURR RES TRANSL MED, V65, P93, DOI 10.1016/j.retram.2017.08.003
   Grada Z, 2013, MOL THER-NUCL ACIDS, V2, DOI 10.1038/mtna.2013.32
   GROSS G, 1989, P NATL ACAD SCI USA, V86, P10024, DOI 10.1073/pnas.86.24.10024
   Grupp SA, 2014, ASM M ABSTRACTS, V124, P380
   Grupp SA, 2013, NEW ENGL J MED, V368, P1509, DOI 10.1056/NEJMoa1215134
   Guedan S, 2018, JCI INSIGHT, V3, DOI 10.1172/jci.insight.96976
   Haurum JS, 2006, DRUG DISCOV TODAY, V11, P655, DOI 10.1016/j.drudis.2006.05.009
   Hollyman D, 2009, J IMMUNOTHER, V32, P169, DOI 10.1097/CJI.0b013e318194a6e8
   Hombach AA, 2012, ONCOIMMUNOLOGY, V1, DOI 10.4161/onci.19855
   Hunger SP, 2015, NEW ENGL J MED, V373, P1541, DOI 10.1056/NEJMra1400972
   Iri-Sofla FJ, 2011, EXP CELL RES, V317, P2630, DOI 10.1016/j.yexcr.2011.08.015
   Jamnani FR, 2014, BBA-GEN SUBJECTS, V1840, P378, DOI 10.1016/j.bbagen.2013.09.029
   Jamnani FR, 2012, EXP CELL RES, V318, P1112, DOI 10.1016/j.yexcr.2012.03.004
   John LB, 2013, CLIN CANCER RES, V19, P5636, DOI 10.1158/1078-0432.CCR-13-0458
   Jones Benjamin S, 2014, Front Pharmacol, V5, P254, DOI 10.3389/fphar.2014.00254
   Kalos M, 2011, SCI TRANSL MED, V3, DOI 10.1126/scitranslmed.3002842
   Karlsson H, 2015, PLOS ONE, V10, DOI 10.1371/journal.pone.0144787
   Kawalekar OU, 2016, IMMUNITY, V44, P712, DOI 10.1016/j.immuni.2016.02.023
   Kebriaei P, 2014, BLOOD, V124, DOI 10.1182/blood.V124.21.311.311
   Khaleghi S, 2012, INT J HEMATOL, V95, P434, DOI 10.1007/s12185-012-1037-6
   Klebanoff CA, 2012, J IMMUNOTHER, V35, P651, DOI 10.1097/CJI.0b013e31827806e6
   Knoechel B, 2015, CELL METAB, V22, P759, DOI 10.1016/j.cmet.2015.10.005
   Kobold S, 2015, JNCI-J NATL CANCER I, V107, DOI 10.1093/jnci/djv146
   Kochenderfer JN, 2015, J CLIN ONCOL, V33, P540, DOI 10.1200/JCO.2014.56.2025
   Kuan EL, 2014, J IMMUNOL, V193, P4283, DOI 10.4049/jimmunol.1400864
   Lamers CH, 2006, J CLIN ONCOL, V24, P20, DOI DOI 10.1200/JCO.2006.05.9964
   Lee DW, 2015, LANCET, V385, P517, DOI 10.1016/S0140-6736(14)61403-3
   Lee DW, 2014, BLOOD, V124, P188, DOI 10.1182/blood-2014-05-552729
   Lee YG, 2017, CANCER RES, V77, DOI 10.1158/1538-7445.AM2017-LB-187
   Liu XJ, 2016, CANCER RES, V76, P1578, DOI 10.1158/0008-5472.CAN-15-2524
   Liu XJ, 2015, CANCER RES, V75, P3596, DOI 10.1158/0008-5472.CAN-15-0159
   Long AH, 2015, NAT MED, V21, P581, DOI 10.1038/nm.3838
   Luo C, 2016, SCI CHINA LIFE SCI, V59, P349, DOI 10.1007/s11427-016-5034-5
   Makita S, 2017, CANCER SCI, V108, P1109, DOI 10.1111/cas.13239
   Mashreghi M, 2018, J CELL PHYSIOL, V233, P2949, DOI 10.1002/jcp.26049
   Maude SL, 2015, BLOOD, V125, P4017, DOI 10.1182/blood-2014-12-580068
   Maude SL, 2014, NEW ENGL J MED, V371, P1507, DOI 10.1056/NEJMoa1407222
   Maude SL, 2015, BLOOD, V126, P683
   Maus MV, 2013, CANCER IMMUNOL RES, V1, P26, DOI 10.1158/2326-6066.CIR-13-0006
   Maus MV, 2014, BLOOD, V123, P2625, DOI 10.1182/blood-2013-11-492231
   Norelli M, 2018, NAT MED, V24, P739, DOI 10.1038/s41591-018-0036-4
   Orlowski RJ, 2017, BRIT J HAEMATOL, V177, P13, DOI 10.1111/bjh.14475
   Park J. H., 2015, ASCO M ABSTRACTS S15, V33, P7010, DOI DOI 10.1200/JC0.2015.33.15_
   Park JH, 2018, NEW ENGL J MED, V378, P449, DOI 10.1056/NEJMoa1709919
   Park JH, 2017, J CLIN ONCOL, V35, DOI 10.1200/JCO.2017.35.15_suppl.7008
   Pegram HJ, 2012, BLOOD, V119, P4133, DOI 10.1182/blood-2011-12-400044
   Pircher M, 2015, PROG TUMOR RES, V42, P110, DOI 10.1159/000437180
   Poirot L, 2015, CANCER RES, V75, P3853, DOI 10.1158/0008-5472.CAN-14-3321
   Pui CH, 2006, NEW ENGL J MED, V354, P166, DOI 10.1056/NEJMra052603
   Qasim W, 2017, SCI TRANSL MED, V9, DOI 10.1126/scitranslmed.aaj2013
   Qin HY, 2015, BLOOD, V126, P629, DOI 10.1182/blood-2014-11-612903
   Rafiq S, 2020, NAT REV CLIN ONCOL, V17, P147, DOI 10.1038/s41571-019-0297-y
   Rajabzadeh A, 2021, CELL J, V22, P502, DOI 10.22074/cellj.2021.6917
   Riches JC, 2013, HEMATOL ONCOL CLIN N, V27, P207, DOI 10.1016/j.hoc.2013.01.003
   Riddell SR, 2014, CANCER J, V20, P141, DOI 10.1097/PPO.0000000000000036
   Rodgers DT, 2016, P NATL ACAD SCI USA, V113, pE459, DOI 10.1073/pnas.1524155113
   Savoldo B, 2011, J CLIN INVEST, V121, P1822, DOI 10.1172/JCI46110
   SCHEUERMANN RH, 1995, LEUKEMIA LYMPHOMA, V18, P385, DOI 10.3109/10428199509059636
   Sharifzadeh Z, 2013, CANCER LETT, V334, P237, DOI 10.1016/j.canlet.2012.08.010
   Siegel R, 2014, CA-CANCER J CLIN, V64, P9, DOI [10.3322/caac.21254, 10.3322/caac.21208, 10.1136/bmj.g1502, 10.1001/jamaoto.2014.2530]
   Smith MA, 2010, J CLIN ONCOL, V28, P2625, DOI 10.1200/JCO.2009.27.0421
   Sommermeyer D, 2016, LEUKEMIA, V30, P492, DOI 10.1038/leu.2015.247
   Sotillo E, 2015, CANCER DISCOV, V5, P1282, DOI 10.1158/2159-8290.CD-15-1020
   Till BG, 2012, BLOOD, V119, P3940, DOI 10.1182/blood-2011-10-387969
   Topalian SL, 2015, CANCER CELL, V27, P450, DOI 10.1016/j.ccell.2015.03.001
   Turtle CJ, 2016, J CLIN INVEST, V126, P2123, DOI 10.1172/JCI85309
   Turtle CJ, 2015, BLOOD, V126, DOI 10.1182/blood.V126.23.184.184
   Turtle CJ, 2015, J CLIN ONCOL, V33, DOI 10.1200/jco.2015.33.15_suppl.3006
   van der Stegen SJC, 2015, NAT REV DRUG DISCOV, V14, P499, DOI 10.1038/nrd4597
   Yee C, 2015, CANCER J, V21, P492, DOI 10.1097/PPO.0000000000000158
   Yoda A, 2010, P NATL ACAD SCI USA, V107, P252, DOI 10.1073/pnas.0911726107
   Zhao ZG, 2015, CANCER CELL, V28, P415, DOI 10.1016/j.ccell.2015.09.004
NR 99
TC 5
Z9 5
U1 2
U2 15
PU HUMANA PRESS INC
PI TOTOWA
PA 999 RIVERVIEW DRIVE SUITE 208, TOTOWA, NJ 07512 USA
SN 1357-0560
EI 1559-131X
J9 MED ONCOL
JI Med. Oncol.
PD OCT 12
PY 2020
VL 37
IS 11
AR 100
DI 10.1007/s12032-020-01416-3
PG 15
WC Oncology
SC Oncology
GA NZ0YX
UT WOS:000576820200001
PM 33047234
OA Bronze, Green Published
DA 2021-10-28
ER

PT J
AU Giuffrida, L
   Sek, K
   Henderson, MA
   Lai, JY
   Chen, AXY
   Meyran, D
   Todd, KL
   Petley, EV
   Mardiana, S
   Molck, C
   Stewart, GD
   Solomon, BJ
   Parish, IA
   Neeson, PJ
   Harrison, SJ
   Kats, LM
   House, IG
   Darcy, PK
   Beavis, PA
AF Giuffrida, Lauren
   Sek, Kevin
   Henderson, Melissa A.
   Lai, Junyun
   Chen, Amanda X. Y.
   Meyran, Deborah
   Todd, Kirsten L.
   Petley, Emma, V
   Mardiana, Sherly
   Molck, Christina
   Stewart, Gregory D.
   Solomon, Benjamin J.
   Parish, Ian A.
   Neeson, Paul J.
   Harrison, Simon J.
   Kats, Lev M.
   House, Imran G.
   Darcy, Phillip K.
   Beavis, Paul A.
TI CRISPR/Cas9 mediated deletion of the adenosine A2A receptor enhances CAR
   T cell efficacy
SO NATURE COMMUNICATIONS
LA English
DT Article
ID DIFFERENTIAL EXPRESSION ANALYSIS; TARGETING ADENOSINE; CHECKPOINT
   BLOCKADE; IMPROVES FUNCTION; POOR-PROGNOSIS; THERAPY; ANTIGEN; TUMORS;
   SUPERIOR; CD73
AB Adenosine is an immunosuppressive factor that limits anti-tumor immunity through the suppression of multiple immune subsets including T cells via activation of the adenosine A(2A) receptor (A(2A)R). Using both murine and human chimeric antigen receptor (CAR) T cells, here we show that targeting A(2A)R with a clinically relevant CRISPR/Cas9 strategy significantly enhances their in vivo efficacy, leading to improved survival of mice. Effects evoked by CRISPR/Cas9 mediated gene deletion of A(2A)R are superior to shRNA mediated knockdown or pharmacological blockade of A(2A)R. Mechanistically, human A(2A)R-edited CAR T cells are significantly resistant to adenosine-mediated transcriptional changes, resulting in enhanced production of cytokines including IFN gamma and TNF, and increased expression of JAK-STAT signaling pathway associated genes. A(2A)R deficient CAR T cells are well tolerated and do not induce overt pathologies in mice, supporting the use of CRISPR/Cas9 to target A(2A)R for the improvement of CAR T cell function in the clinic. Activation of the adenosine receptor A2AR is associated with suppression of T cell function in the tumor microenvironment. To overcome immunosuppression, here the authors show that CRISPR/Cas9 mediated deletion of A2AR enhances CAR T cell effector functions without altering memory or persistence properties, improving CAR-T mediated tumor control in pre-clinical models.
C1 [Giuffrida, Lauren; Sek, Kevin; Henderson, Melissa A.; Lai, Junyun; Chen, Amanda X. Y.; Meyran, Deborah; Todd, Kirsten L.; Petley, Emma, V; Mardiana, Sherly; Parish, Ian A.; Neeson, Paul J.; House, Imran G.; Darcy, Phillip K.; Beavis, Paul A.] Peter MacCallum Canc Ctr, Canc Immunol Program, Melbourne, Vic, Australia.
   [Giuffrida, Lauren; Sek, Kevin; Henderson, Melissa A.; Lai, Junyun; Chen, Amanda X. Y.; Meyran, Deborah; Todd, Kirsten L.; Petley, Emma, V; Mardiana, Sherly; Solomon, Benjamin J.; Parish, Ian A.; Neeson, Paul J.; Harrison, Simon J.; Kats, Lev M.; House, Imran G.; Darcy, Phillip K.; Beavis, Paul A.] Univ Melbourne, Sir Peter MacCallum Dept Oncol, Parkville, Vic, Australia.
   [Molck, Christina; Kats, Lev M.; Darcy, Phillip K.] Univ Melbourne, Dept Pathol, Parkville, Vic, Australia.
   [Stewart, Gregory D.] Monash Univ, Monash Inst Pharmaceut Sci, Drug Discovery Biol, Parkville, Vic, Australia.
   [Harrison, Simon J.] Peter MacCallum Canc Ctr, Clin Haematol, Melbourne, Vic, Australia.
   [Harrison, Simon J.] Peter MacCallum Canc Ctr, Ctr Excellence Cellular Immunotherapies, Melbourne, Vic, Australia.
   [Harrison, Simon J.] Royal Melbourne Hosp, Melbourne, Vic, Australia.
   [Darcy, Phillip K.] Monash Univ, Dept Immunol, Clayton, Vic, Australia.
RP House, IG; Darcy, PK; Beavis, PA (corresponding author), Peter MacCallum Canc Ctr, Canc Immunol Program, Melbourne, Vic, Australia.; House, IG; Darcy, PK; Beavis, PA (corresponding author), Univ Melbourne, Sir Peter MacCallum Dept Oncol, Parkville, Vic, Australia.; Darcy, PK (corresponding author), Univ Melbourne, Dept Pathol, Parkville, Vic, Australia.; Darcy, PK (corresponding author), Monash Univ, Dept Immunol, Clayton, Vic, Australia.
EM imran.house@petermac.org; phil.darcy@petermac.org;
   paul.beavis@petermac.org
RI Kats, Lev/AAW-3252-2021
OI Kats, Lev/0000-0001-8742-8138; Sek, Kevin/0000-0003-4634-7600; Solomon,
   Benjamin/0000-0003-3059-5730; Petley, Emma/0000-0002-2527-269X; Parish,
   Ian/0000-0003-3528-478X
FU National Health and Medical Research Council (NHMRC)National Health and
   Medical Research Council of Australia [1132373]; NHMRCNational Health
   and Medical Research Council of Australia [APP1122444]; Synthego Genome
   Engineer Innovation Grant; Cancer Research Institute Irvington
   Postdoctoral Fellowship (CRI) [3530]; National Breast Cancer Foundation
   Fellowship (2017-2020) [IECF-17-005]; Victorian Cancer Agency Mid-Career
   Fellowship [MCRF20011]; Victorian Cancer Agency Early Career Fellowship
   [ECRF20017]; NHMRC Senior Research FellowshipNational Health and Medical
   Research Council of Australia [APP1136680]
FX This work was funded by a Program Grant from the National Health and
   Medical Research Council (NHMRC, Grant number 1132373), an NHMRC Project
   grant (APP1122444), and a Synthego Genome Engineer Innovation Grant. J.
   Lai is supported by Cancer Research Institute Irvington Postdoctoral
   Fellowship (CRI Award #3530). P. A. Beavis was supported by a National
   Breast Cancer Foundation Fellowship (IECF-17-005; 2017-2020) and a
   Victorian Cancer Agency Mid-Career Fellowship (MCRF20011, 2021-current).
   I.G. House is supported by a Victorian Cancer Agency Early Career
   Fellowship (ECRF20017). P.K. Darcy is supported by an NHMRC Senior
   Research Fellowship (APP1136680). The authors wish to acknowledge the
   contribution of consumer representatives Karen Gill, Mike Rear, and
   Graeme Sissing for their contribution to the study and research
   direction of the laboratory.
CR Beavis PA, 2017, J CLIN INVEST, V127, P929, DOI 10.1172/JCI89455
   Beavis PA, 2015, CANCER IMMUNOL RES, V3, P506, DOI 10.1158/2326-6066.CIR-14-0211
   Beavis PA, 2012, TRENDS IMMUNOL, V33, P231, DOI 10.1016/j.it.2012.02.009
   Braendstrup P, 2020, CYTOTHERAPY, V22, P57, DOI 10.1016/j.jcyt.2019.12.004
   Cekic C, 2014, CANCER RES, V74, P7239, DOI 10.1158/0008-5472.CAN-13-3581
   Cradick TJ, 2014, MOL THER-NUCL ACIDS, V3, DOI 10.1038/mtna.2014.64
   DeLuca DS, 2012, BIOINFORMATICS, V28, P1530, DOI 10.1093/bioinformatics/bts196
   Dulphy N, 2014, BRIT J HAEMATOL, V165, P722, DOI 10.1111/bjh.12774
   Fallah-Mehrjardi K, 2020, IMMUNOL LETT, V223, P44, DOI 10.1016/j.imlet.2020.04.005
   Feucht J, 2019, NAT MED, V25, P82, DOI 10.1038/s41591-018-0290-5
   Fraietta JA, 2018, NAT MED, V24, P563, DOI 10.1038/s41591-018-0010-1
   Gaudreau PO, 2016, ONCOIMMUNOLOGY, V5, DOI 10.1080/2162402X.2015.1127496
   Giuffrida L, 2020, MOL THER, V28, P2379, DOI 10.1016/j.ymthe.2020.07.018
   Hatfield SM, 2020, J CLIN INVEST, V130, P5629, DOI 10.1172/JCI137554
   Hatfield SM, 2015, SCI TRANSL MED, V7, DOI 10.1126/scitranslmed.aaa1260
   Haynes NM, 2001, J IMMUNOL, V166, P182, DOI 10.4049/jimmunol.166.1.182
   Hoekstra ME, 2020, NAT CANCER, V1, P291, DOI 10.1038/s43018-020-0036-4
   Horenstein AL, 2016, MOL MED, V22, P694, DOI 10.2119/molmed.2016.00198
   Huang S, 1997, BLOOD, V90, P1600, DOI 10.1182/blood.V90.4.1600.1600_1600_1610
   Jayaprakash P, 2018, J CLIN INVEST, V128, P5137, DOI 10.1172/JCI96268
   Jiang T, 2018, BMC CANCER, V18, DOI 10.1186/s12885-018-4073-7
   Jin DC, 2010, CANCER RES, V70, P2245, DOI 10.1158/0008-5472.CAN-09-3109
   John LB, 2013, CLIN CANCER RES, V19, P5636, DOI 10.1158/1078-0432.CCR-13-0458
   Kanehisa M, 2000, NUCLEIC ACIDS RES, V28, P27, DOI 10.1093/nar/28.1.27
   Katz SC, 2016, CANCER GENE THER, V23, P142, DOI 10.1038/cgt.2016.14
   Kershaw MH, 2004, J IMMUNOL, V173, P2143, DOI 10.4049/jimmunol.173.3.2143
   Kjaergaard J, 2018, J IMMUNOL, V201, P782, DOI 10.4049/jimmunol.1700850
   Korotkevich G, 2019, PREPRINT, DOI [DOI 10.1101/060012V2, 10.1101/060012., DOI 10.1101/060012]
   Koshiba M, 1997, J BIOL CHEM, V272, P25881, DOI 10.1074/jbc.272.41.25881
   LaFleur MW, 2019, NAT COMMUN, V10, DOI 10.1038/s41467-019-09656-2
   Lai JY, 2020, NAT IMMUNOL, V21, P914, DOI 10.1038/s41590-020-0676-7
   Leone RD, 2018, CANCER IMMUNOL IMMUN, V67, P1271, DOI 10.1007/s00262-018-2186-0
   Leone RD, 2015, COMPUT STRUCT BIOTEC, V13, P265, DOI 10.1016/j.csbj.2015.03.008
   Liberzon A, 2015, CELL SYST, V1, P417, DOI 10.1016/j.cels.2015.12.004
   Liberzon A, 2011, BIOINFORMATICS, V27, P1739, DOI 10.1093/bioinformatics/btr260
   Loi S, 2013, P NATL ACAD SCI USA, V110, P11091, DOI 10.1073/pnas.1222251110
   Lu Y, 2020, NAT MED, V26, P732, DOI 10.1038/s41591-020-0840-5
   Lukashev D, 2004, J IMMUNOL, V173, P21, DOI 10.4049/jimmunol.173.1.21
   Lukashev DE, 2003, BIOCHEM PHARMACOL, V65, P2081, DOI 10.1016/S0006-2952(03)00158-8
   Mager LF, 2020, SCIENCE, V369, P1481, DOI 10.1126/science.abc3421
   Mardiana S, 2019, SCI TRANSL MED, V11, DOI 10.1126/scitranslmed.aaw2293
   Mardiana S, 2019, CLIN TRANSL IMMUNOL, V8, DOI 10.1002/cti2.1046
   Mardiana S, 2017, CANCER RES, V77, P1296, DOI 10.1158/0008-5472.CAN-16-1831
   Masoumi E, 2020, J EXP CLIN CANC RES, V39, DOI 10.1186/s13046-020-01546-6
   McCarthy DJ, 2012, NUCLEIC ACIDS RES, V40, P4288, DOI 10.1093/nar/gks042
   Michie J, 2019, CANCER IMMUNOL RES, V7, P183, DOI 10.1158/2326-6066.CIR-18-0428
   Moriyama K, 2010, J BIOL CHEM, V285, P39271, DOI 10.1074/jbc.M109.098293
   Nussing S, 2020, J IMMUNOL, V204, P2308, DOI 10.4049/jimmunol.1901396
   Ohta A, 2001, NATURE, V414, P916, DOI 10.1038/414916a
   Ohta A, 2006, P NATL ACAD SCI USA, V103, P13132, DOI 10.1073/pnas.0605251103
   Ritchie DS, 2013, MOL THER, V21, P2122, DOI 10.1038/mt.2013.154
   Robinson MD, 2010, BIOINFORMATICS, V26, P139, DOI 10.1093/bioinformatics/btp616
   Rupp LJ, 2017, SCI REP-UK, V7, DOI 10.1038/s41598-017-00462-8
   Sek K, 2018, INT J MOL SCI, V19, DOI 10.3390/ijms19123837
   Sitkovsky MV, 2020, CANCER DISCOV, V10, P16, DOI 10.1158/2159-8290.CD-19-1280
   Sitkovsky MV, 2014, CANCER IMMUNOL RES, V2, P598, DOI 10.1158/2326-6066.CIR-14-0075
   Smith I, 2017, PLOS BIOL, V15, DOI 10.1371/journal.pbio.2003213
   Stadtmauer EA, 2020, SCIENCE, V367, P1001, DOI 10.1126/science.aba7365
   Subramanian A, 2005, P NATL ACAD SCI USA, V102, P15545, DOI 10.1073/pnas.0506580102
   Tang N, 2020, JCI INSIGHT, V5, DOI 10.1172/jci.insight.133977
   Textor A, 2014, CANCER RES, V74, P6796, DOI 10.1158/0008-5472.CAN-14-0079
   Thibaut R, 2020, NAT CANCER, V1, P302, DOI 10.1038/s43018-020-0038-2
   Turcotte M, 2015, CANCER RES, V75, P4494, DOI 10.1158/0008-5472.CAN-14-3569
   Vigano S, 2019, FRONT IMMUNOL, V10, DOI 10.3389/fimmu.2019.00925
   Vogt TJ, 2018, ONCOIMMUNOLOGY, V7, DOI 10.1080/2162402X.2018.1452579
   Waickman AT, 2012, CANCER IMMUNOL IMMUN, V61, P917, DOI 10.1007/s00262-011-1155-7
   Wang LXJ, 2010, CANCER RES, V70, P9591, DOI 10.1158/0008-5472.CAN-10-2884
   Westwood JA, 2005, P NATL ACAD SCI USA, V102, P19051, DOI 10.1073/pnas.0504312102
   Wiede F, 2020, EMBO J, V39, DOI 10.15252/embj.2019103637
   Willingham SB, 2018, CANCER IMMUNOL RES, V6, P1136, DOI 10.1158/2326-6066.CIR-18-0056
   Yu Y, 2015, ONCOL LETT, V9, P2485, DOI 10.3892/ol.2015.3138
   Zerbino DR, 2018, NUCLEIC ACIDS RES, V46, pD754, DOI 10.1093/nar/gkx1098
   Zhang B, 2015, TUMOR BIOL, V36, P9411, DOI 10.1007/s13277-015-3683-9
NR 73
TC 4
Z9 4
U1 8
U2 8
PU NATURE RESEARCH
PI BERLIN
PA HEIDELBERGER PLATZ 3, BERLIN, 14197, GERMANY
SN 2041-1723
J9 NAT COMMUN
JI Nat. Commun.
PD MAY 28
PY 2021
VL 12
IS 1
AR 3236
DI 10.1038/s41467-021-23331-5
PG 18
WC Multidisciplinary Sciences
SC Science & Technology - Other Topics
GA SO7HH
UT WOS:000659145000021
PM 34050151
OA Green Published, gold
DA 2021-10-28
ER

PT J
AU Xiao, X
   He, XY
   Li, Q
   Zhang, H
   Meng, JX
   Jiang, YY
   Deng, Q
   Zhao, MF
AF Xiao, Xia
   He, Xiaoyuan
   Li, Qing
   Zhang, Huan
   Meng, Juanxia
   Jiang, Yanyu
   Deng, Qi
   Zhao, Mingfeng
TI Plasma Exchange Can Be an Alternative Therapeutic Modality for Severe
   Cytokine Release Syndrome after Chimeric Antigen Receptor-T Cell
   Infusion: A Case Report
SO CLINICAL CANCER RESEARCH
LA English
DT Article
ID B-CELL; REMISSIONS; MANAGEMENT; TOXICITY
AB Background: Tumor immunotherapy with chimeric antigen receptor-T cells (CAR-T) is a promising new treatment for B-cell malignancies and has produced exciting results. However, cytokine release syndrome (CRS) is the most significant toxicity associated with this treatment and can be life-threatening.
   Case Presentation: A 23-year-old male patient had been diagnosed with relapsed and refractory B-cell acute lymphocytic leukemia. The patient was recruited into our CAR-T clinical trial, and 1 x 10(6)/kg of engineered anti-CD19 CART cells was administered. After infusion of CAR-T cells (day 0), the patient underwent a typical CRS reaction, with increases in fever, muscle soreness, and inflammatory cytokines. He was treated with antiallergic and antipyretic drugs, glucocorticoids, and tocilizumab (4 mg/kg, days 3 and 5). However, CRS was not under control, and his condition rapidly deteriorated. He was transferred to the intensive care unit, where dexamethasone 10 mg q6h was administered, and plasma exchange was performed, with 3,000 mL of plasma replaced by fresh frozen plasma per day for 3 consecutive days. His symptoms gradually improved, and the CRS-related symptoms were relieved. Additionally, a bone marrow smear showed no lymphoblast cells, and minimal residual disease was negative on day 28. The patient was eventually discharged in a normal condition.
   Conclusions: CRS is caused by an exaggerated systemic immune response, potentially resulting in organ damage that can be fatal. Although therapeutic plasma exchange is not included in CRS management guidelines, this case shows that plasma exchange is feasible in at least some patients with severe CRS.
C1 [Xiao, Xia; Li, Qing; Zhang, Huan; Meng, Juanxia; Jiang, Yanyu; Deng, Qi; Zhao, Mingfeng] Tianjin First Cent Hosp, Dept Hematol, Tianjin, Peoples R China.
   [He, Xiaoyuan; Zhao, Mingfeng] Nankai Univ, Sch Med, Tianjin, Peoples R China.
RP Zhao, MF (corresponding author), Nankai Univ, Sch Med, Tianjin Cent Hosp 1, 24 Fu Kang Rd, Tianjin 300192, Peoples R China.
EM mingfengzhao@sina.com
FU National Natural Sciences Foundation of ChinaNational Natural Science
   Foundation of China (NSFC) [81400092]; Tianjin Key Natural Science
   Foundation [17JCZDJC35800, 15JCQNJC45500]; Tianjin Key Science and
   Technology Program [2015K215, 15KG134, 16KG110]; Tianjin First Central
   Hospital; Ph.D. Candidate Research Innovation Fund of Nankai University
FX This work was supported by grants from the National Natural Sciences
   Foundation of China (81400092; to M. Zhao), the Tianjin Key Natural
   Science Foundation (17JCZDJC35800 and 15JCQNJC45500; to M. Zhao), and
   the Tianjin Key Science and Technology Program (2015K215, 15KG134, and
   16KG110; to M. Zhao), as well as Tianjin First Central Hospital. This
   work was also supported by the Ph.D. Candidate Research Innovation Fund
   of Nankai University (X. He).
CR Brudno JN, 2016, BLOOD, V127, P3321, DOI 10.1182/blood-2016-04-703751
   Cruz CRY, 2013, BLOOD, V122, P2965, DOI 10.1182/blood-2013-06-506741
   Davila ML, 2014, SCI TRANSL MED, V6, DOI 10.1126/scitranslmed.3008226
   Ferrara JLM, 2008, BEST PRACT RES CL HA, V21, P677, DOI 10.1016/j.beha.2008.07.003
   Frey NV, 2016, HEMATOL-AM SOC HEMAT, P567, DOI 10.1182/asheducation-2016.1.567
   Grupp SA, 2013, NEW ENGL J MED, V368, P1509, DOI 10.1056/NEJMoa1215134
   Hawkes N, 2016, BMJ-BRIT MED J, V354, DOI 10.1136/bmj.i3893pmid:27418666
   Hay KA, 2017, BLOOD, V130, P2295, DOI 10.1182/blood-2017-06-793141
   Kochenderfer JN, 2012, BLOOD, V119, P2709, DOI 10.1182/blood-2011-10-384388
   Kopecky Kathleen, 2017, Proc (Bayl Univ Med Cent), V30, P358
   Lee DW, 2015, LANCET, V385, P517, DOI 10.1016/S0140-6736(14)61403-3
   Lee DW, 2014, BLOOD, V124, P188, DOI 10.1182/blood-2014-05-552729
   Lysenko L, 2017, POSTEP HIG MED DOSW, V71, P703
   Martin RCG, 2010, CARDIOVASC INTER RAD, V33, P960, DOI 10.1007/s00270-010-9937-4
   Maude SL, 2014, NEW ENGL J MED, V371, P1507, DOI 10.1056/NEJMoa1407222
   Maus MV, 2014, BLOOD, V123, P2625, DOI 10.1182/blood-2013-11-492231
   McGonigle AM, 2018, J CLIN APHERESIS, V33, P113, DOI 10.1002/jca.21560
   Nellan A, 2015, CURR OPIN HEMATOL, V22, P516, DOI 10.1097/MOH.0000000000000182
   Turtle CJ, 2016, J CLIN INVEST, V126, P2123, DOI 10.1172/JCI85309
NR 19
TC 18
Z9 19
U1 4
U2 9
PU AMER ASSOC CANCER RESEARCH
PI PHILADELPHIA
PA 615 CHESTNUT ST, 17TH FLOOR, PHILADELPHIA, PA 19106-4404 USA
SN 1078-0432
EI 1557-3265
J9 CLIN CANCER RES
JI Clin. Cancer Res.
PD JAN 1
PY 2019
VL 25
IS 1
BP 29
EP 34
DI 10.1158/1078-0432.CCR-18-1379
PG 6
WC Oncology
SC Oncology
GA HG5FG
UT WOS:000455001100006
PM 30322878
OA Bronze
DA 2021-10-28
ER

PT J
AU Snyder, S
   Albertson, T
   Garcia, J
   Gitlin, M
   Jun, MP
AF Snyder, Sophie
   Albertson, Tina
   Garcia, Jacob
   Gitlin, Matthew
   Jun, Monika P.
TI Travel-Related Economic Burden of Chimeric Antigen Receptor T Cell
   Therapy Administration by Site of Care
SO ADVANCES IN THERAPY
LA English
DT Article
DE Access to health care; CAR T cell therapy; Diffuse; Economic model;
   Geographical information systems; Health care inequalities; Lymphoma;
   Policy
ID CANCER-PATIENTS; BANKRUPTCY; LYMPHOMA; OUTCOMES; RISK
AB Introduction We previously examined how expanding access to chimeric antigen receptor (CAR) T cell therapy administration sites impacted patient travel distances and time. In the current study, we estimated travel-related economic burden associated with site-of-care options among patients with relapsed/refractory diffuse large B cell lymphoma. Methods We used geographic information system methods to quantify travel-related economic burden across three site-of-care scenarios: academic hospitals; academic and community multispecialty hospitals; and academic and community multispecialty hospitals plus nonacademic specialty oncology network centers. Socioeconomic status, administration sites, and county of residence were derived from the US Census Bureau and publicly available sources. Travel costs were based on governmental guidelines, US census wage data, and Bureau of Transportation Statistics. Travel distance and time to the nearest CAR T cell therapy administration sites were estimated from previous research. Results Total national estimated costs associated with traveling for CAR T cell therapy were $21.1 million if CAR T cell therapy was offered exclusively in academic hospitals, and $14.7 million if expanded to include community hospitals plus nonacademic specialty oncology network centers, representing a $6.5-million reduction associated with expanding access to eligible patients. The largest cost-saving component was lodging/meals. Regional and demographic cost differences were statistically significant between academic hospitals and nonacademic hospitals/specialty oncology centers. In all scenarios, patients living below the federal poverty level (FPL) had higher weighted mean total costs versus patients living above the FPL. White and Native American patients were estimated to have the highest weighted mean total costs across race/ethnicity groups. For all subgroups, costs were reduced by expanding access beyond academic hospitals. Conclusion CAR T cell therapy is currently restricted to academic hospitals; total travel costs could be substantially decreased if access is expanded to nonacademic hospitals and specialty oncology centers. Patients in rural areas and those living below the FPL are particularly disadvantaged by restricted access.
C1 [Snyder, Sophie; Gitlin, Matthew] BluePath Solut, Los Angeles, CA 90064 USA.
   [Albertson, Tina; Garcia, Jacob] Bristol Myers Squibb, Seattle, WA USA.
   [Jun, Monika P.] Bristol Myers Squibb, Princeton, NJ USA.
RP Snyder, S (corresponding author), BluePath Solut, Los Angeles, CA 90064 USA.
EM ssnyder@qualiabio.com
FU Bristol Myers SquibbBristol-Myers Squibb
FX This research was funded by Bristol Myers Squibb. The study sponsor is
   also funding the journal's Rapid Service and Open Access fees.
CR Association of Community Cancer Centers, 2020, FIND CANC PROGR
   Banegas MP, 2016, HEALTH AFFAIR, V35, P54, DOI 10.1377/hlthaff.2015.0830
   Bureau of Labor Statistics, 2020, OV BLS WAG DAT AR OC
   Bureau of Transportation Statistics, 2019, AV DOM AIRL IT FAR
   Business Management Daily Editors, 2007, BUS TRAV US 5 HOUR R
   Casalino LP, 2003, HEALTH AFFAIR, V22, P56, DOI 10.1377/hlthaff.22.6.56
   Centers for Medicare & Medicaid Services, 2020, ONC CAR MOD PRACT LI
   Centers for Medicare & Medicaid Services, 2016, GLOSS ACR
   Centers for Medicare & Medicaid Services, 2020, OP PAYM 2019 REP CYC
   Friedberg JW, 2019, UPTODATE
   General Services Administration, 2019, PER DIEM RAT
   Hagberg Lars Axel, 2010, Cost Eff Resour Alloc, V8, P9, DOI 10.1186/1478-7547-8-9
   Heydarnejad MS, 2011, AFR HEALTH SCI, V11, P266
   Internal Revenue Service, 2019, STAND MIL RAT
   Kelly C, 2016, BMJ OPEN, V6, DOI 10.1136/bmjopen-2016-013059
   Kirkwood MK, 2018, J ONCOL PRACT, V14, P427, DOI 10.1200/JOP.18.00149
   Kite Pharma, 2019, CAN YESCARTA BE RECE
   Maddison AR, 2011, CANCER CAUSE CONTROL, V22, P359, DOI 10.1007/s10552-010-9722-3
   Mariotto AB, 2011, JNCI-J NATL CANCER I, V103, P117, DOI 10.1093/jnci/djq495
   Molina A, 2008, ANNU REV MED, V59, P237, DOI 10.1146/annurev.med.59.060906.220345
   Narang AK, 2017, JAMA ONCOL, V3, P757, DOI 10.1001/jamaoncol.2016.4865
   National Cancer Institute, 2020, FIND CANC CTR
   National Cancer Institute, 2019, NCI DES CANC CTR
   Neelapu SS, 2017, NEW ENGL J MED, V377, P2531, DOI 10.1056/NEJMoa1707447
   Office of the Federal Register, 1992, EL COD FED REG TITL
   Onega T, 2008, CANCER-AM CANCER SOC, V112, P909, DOI 10.1002/cncr.23229
   Perica K, 2018, BIOL BLOOD MARROW TR, V24, P1135, DOI 10.1016/j.bbmt.2018.02.018
   Pittinger, 2019, MILLIMAN RES REPORT
   Pyenson, 2017, MILLIMAN RES REPORT
   Ramsey S, 2013, HEALTH AFFAIR, V32, P1143, DOI 10.1377/hlthaff.2012.1263
   Ramsey SD, 2016, J CLIN ONCOL, V34, P980, DOI 10.1200/JCO.2015.64.6620
   Rovira J, 2015, ANN HEMATOL, V94, P803, DOI 10.1007/s00277-014-2271-1
   Schuster SJ, 2019, NEW ENGL J MED, V380, P45, DOI 10.1056/NEJMoa1804980
   Snyder S, 2021, ADV THER, V38, P4659, DOI 10.1007/s12325-021-01838-z
   Stephens JM, 2016, J MED ECON, V19, P537, DOI 10.3111/13696998.2016.1140052
   Taylor L, 2019, CLIN J ONCOL NURS, V23, P20, DOI 10.1188/19.CJON.S1.20-26
   Teras LR, 2016, CA-CANCER J CLIN, V66, P443, DOI 10.3322/caac.21357
   US Census Bureau, 2019, 2011 2015 ACS 5 YEAR
   Van den Neste E, 2017, BONE MARROW TRANSPL, V52, P216, DOI 10.1038/bmt.2016.213
   Verbooy K, 2018, VALUE HEALTH, V21, P1428, DOI 10.1016/j.jval.2018.04.1828
   Wilemon T., 2019, VICC LAUNCHES NEW TE
   Yin W, 2017, J OCCUP ENVIRON MED, V59, P198, DOI 10.1097/JOM.0000000000000936
   Zafar SY, 2013, ONCOLOGIST, V18, P381, DOI 10.1634/theoncologist.2012-0279
NR 43
TC 0
Z9 0
U1 0
U2 0
PU SPRINGER
PI NEW YORK
PA ONE NEW YORK PLAZA, SUITE 4600, NEW YORK, NY, UNITED STATES
SN 0741-238X
EI 1865-8652
J9 ADV THER
JI Adv. Ther.
PD AUG
PY 2021
VL 38
IS 8
BP 4541
EP 4555
DI 10.1007/s12325-021-01839-y
EA JUL 2021
PG 15
WC Medicine, Research & Experimental; Pharmacology & Pharmacy
SC Research & Experimental Medicine; Pharmacology & Pharmacy
GA TV5GC
UT WOS:000674565700001
PM 34279805
OA hybrid, Green Published
DA 2021-10-28
ER

PT J
AU Chen, J
   Lopez-Moyado, IF
   Seo, H
   Lio, CWJ
   Hempleman, LJ
   Sekiya, T
   Yoshimura, A
   Scott-Browne, JP
   Rao, A
AF Chen, Joyce
   Lopez-Moyado, Isaac F.
   Seo, Hyungseok
   Lio, Chan-Wang J.
   Hempleman, Laura J.
   Sekiya, Takashi
   Yoshimura, Akihiko
   Scott-Browne, James P.
   Rao, Anjana
TI NR4A transcription factors limit CAR T cell function in solid tumours
SO NATURE
LA English
DT Article
ID CHIMERIC ANTIGEN RECEPTOR; RNA-SEQ; EXHAUSTION; CHROMATIN;
   DIFFERENTIATION; IMMUNOTHERAPY; DYSFUNCTION; INFECTION; ELEMENTS; CD19
AB T cells expressing chimeric antigen receptors (CAR T cells) targeting human CD19 (hCD19) have shown clinical efficacy against B cell malignancies(1,2). CAR T cells have been less effective against solid tumours(3-5), in part because they enter a hyporesponsive ('exhausted' or 'dysfunctional') state(6-9) triggered by chronic antigen stimulation and characterized by upregulation of inhibitory receptors and loss of effector function. To investigate the function of CAR T cells in solid tumours, we transferred hCD19-reactive CAR T cells into hCD19(+) tumour-bearing mice. CD8(+)CAR(+) tumour-infiltrating lymphocytes and CD8(+) endogenous tumour-infiltrating lymphocytes expressing the inhibitory receptors PD-1 and TIM3 exhibited similar profiles of gene expression and chromatin accessibility, associated with secondary activation of nuclear receptor transcription factors NR4A1 (also known as NUR77), NR4A2 (NURR1) and NR4A3 (NOR1) by the initiating transcription factor NFAT (nuclear factor of activated T cells)(10-12). CD8(+) T cells from humans with cancer or chronic viral infections(13-15) expressed high levels of NR4A transcription factors and displayed enrichment of NR4A-binding motifs in accessible chromatin regions. CAR T cells lacking all three NR4A transcription factors (Nr4a triple knockout) promoted tumour regression and prolonged the survival of tumour-bearing mice. Nr4a triple knockout CAR tumour-infiltrating lymphocytes displayed phenotypes and gene expression profiles characteristic of CD8(+) effector T cells, and chromatin regions uniquely accessible in Nr4a triple knockout CAR tumour-infiltrating lymphocytes compared to wild type were enriched for binding motifs for NF-kappa B and AP-1, transcription factors involved in activation of T cells. We identify NR4A transcription factors as having an important role in the cell-intrinsic program of T cell hyporesponsiveness and point to NR4A inhibition as a promising strategy for cancer immunotherapy.
C1 [Chen, Joyce; Lopez-Moyado, Isaac F.; Seo, Hyungseok; Lio, Chan-Wang J.; Hempleman, Laura J.; Scott-Browne, James P.; Rao, Anjana] La Jolla Inst Immunol, Div Signaling & Gene Express, La Jolla, CA 92037 USA.
   [Chen, Joyce] Univ Calif San Diego, Sch Med, Biomed Sci Grad Program, La Jolla, CA 92093 USA.
   [Chen, Joyce; Rao, Anjana] Univ Calif San Diego, Dept Pharmacol, La Jolla, CA 92093 USA.
   [Chen, Joyce; Lopez-Moyado, Isaac F.; Scott-Browne, James P.; Rao, Anjana] Sanford Consortium Regenerat Med, La Jolla, CA 92037 USA.
   [Lopez-Moyado, Isaac F.] Univ Calif San Diego, Bioinformat & Syst Biol Grad Program, La Jolla, CA 92093 USA.
   [Sekiya, Takashi] Natl Ctr Global Hlth & Med, Dept Immune Regulat, Ichikawa, Chiba, Japan.
   [Yoshimura, Akihiko] Keio Univ, Sch Med, Dept Microbiol & Immunol, Tokyo, Japan.
   [Rao, Anjana] Univ Calif San Diego, Moores Canc Ctr, La Jolla, CA 92093 USA.
   [Scott-Browne, James P.] Natl Jewish Hlth, Dept Biomed Res, Denver, CO 80206 USA.
RP Chen, J; Scott-Browne, JP; Rao, A (corresponding author), La Jolla Inst Immunol, Div Signaling & Gene Express, La Jolla, CA 92037 USA.; Chen, J (corresponding author), Univ Calif San Diego, Sch Med, Biomed Sci Grad Program, La Jolla, CA 92093 USA.; Chen, J; Rao, A (corresponding author), Univ Calif San Diego, Dept Pharmacol, La Jolla, CA 92093 USA.; Chen, J; Scott-Browne, JP; Rao, A (corresponding author), Sanford Consortium Regenerat Med, La Jolla, CA 92037 USA.; Rao, A (corresponding author), Univ Calif San Diego, Moores Canc Ctr, La Jolla, CA 92093 USA.; Scott-Browne, JP (corresponding author), Natl Jewish Hlth, Dept Biomed Res, Denver, CO 80206 USA.
EM jchen@lji.org; ScottBrownej@njhealth.org; arao@lji.org
RI Yoshimura, Akihiko/K-5515-2013
OI Chen, Joyce/0000-0001-7851-8457; Seo, hyungseok/0000-0002-6632-1208;
   Lopez-Moyado, Isaac/0000-0002-3720-0722; Lio, Jerry/0000-0003-3876-6741
FU US National Institutes of Health (NIH)United States Department of Health
   & Human ServicesNational Institutes of Health (NIH) - USA [AI109842,
   AI040127, S10OD016262, S10 RR027366]; NIHUnited States Department of
   Health & Human ServicesNational Institutes of Health (NIH) - USA [T32
   GM007752]; PhRMA Foundation Paul Calabresi Medical Student Research
   Fellowship; UC MEXUS-CONACYT Fellowship; AACR-Genentech Immuno-oncology
   Research Fellowship [18-40-18-SEO]; Cancer Research Institute (CRI)
   Irvington Postdoctoral Fellowship; Damon Runyon Cancer Research
   Foundation [DRG-206911]; JSPS KAKENHIMinistry of Education, Culture,
   Sports, Science and Technology, Japan (MEXT)Japan Society for the
   Promotion of ScienceGrants-in-Aid for Scientific Research (KAKENHI)
   [JP17H06175, JP18H05376, 16KT0114]; Advanced Research & Development
   Programs for Medical Innovation (AMED-CREST) [JP18gm0510019,
   JP18gm1110009]; NATIONAL INSTITUTE OF ALLERGY AND INFECTIOUS
   DISEASESUnited States Department of Health & Human ServicesNational
   Institutes of Health (NIH) - USANIH National Institute of Allergy &
   Infectious Diseases (NIAID) [R01AI109842, R01AI040127] Funding Source:
   NIH RePORTER; NATIONAL INSTITUTE OF DENTAL & CRANIOFACIAL RESEARCHUnited
   States Department of Health & Human ServicesNational Institutes of
   Health (NIH) - USANIH National Institute of Dental & Craniofacial
   Research (NIDCR) [U01DE028227] Funding Source: NIH RePORTER; NATIONAL
   INSTITUTE OF GENERAL MEDICAL SCIENCESUnited States Department of Health
   & Human ServicesNational Institutes of Health (NIH) - USANIH National
   Institute of General Medical Sciences (NIGMS) [T32GM007752, T32GM007198]
   Funding Source: NIH RePORTER
FX We would like to thank C. Kim, L. Nosworthy, R. Simmons, D. Hinz and C.
   Dillingham of the LJI Flow Cytometry Core Facility for cell sorting; J.
   Day, S. Wlodychak and C. Kim of the LJI Next Generation Sequencing
   Facility for next-generation sequencing; S. Schoenberger for B16-OVA
   cells; A. W. Goldrath for MC38 cells; V. Wong, S. Trifari and G. Mognol
   for advice and discussions; B. Peters for statistics discussions; and
   the Department of Laboratory Animal Care (DLAC) and the animal facility
   for excellent support. This work was funded in part by the US National
   Institutes of Health (NIH) AI109842, AI040127, S10OD016262, S10 RR027366
   (A. R.); NIH T32 GM007752 and PhRMA Foundation Paul Calabresi Medical
   Student Research Fellowship (J. C.); UC MEXUS-CONACYT Fellowship
   (I.F.L.-M.); AACR-Genentech Immuno-oncology Research Fellowship,
   18-40-18-SEO (H.S.); Cancer Research Institute (CRI) Irvington
   Postdoctoral Fellowship (C.-W.J.L.); Fraternal Order of Eagles Fellow of
   the Damon Runyon Cancer Research Foundation, DRG-206911 (J.P.S.-B.);
   JSPS KAKENHI Scientific Research (B) 16KT0114 (T.S.); and JSPS KAKENHI
   (S) JP17H06175, Challenging Research (P) JP18H05376, and Advanced
   Research & Development Programs for Medical Innovation (AMED-CREST)
   JP18gm0510019, JP18gm1110009 (A.Y.).
CR Ahmed N, 2015, J CLIN ONCOL, V33, P1688, DOI 10.1200/JCO.2014.58.0225
   Best JA, 2013, NAT IMMUNOL, V14, P404, DOI 10.1038/ni.2536
   Brogdon J, 2014, Patent WO, Patent No. [2014/153270A1, 2014153270, 2014153270A1]
   Buenrostro JD, 2013, NAT METHODS, V10, P1213, DOI [10.1038/NMETH.2688, 10.1038/nmeth.2688]
   Chavez L, 2010, GENOME RES, V20, P1441, DOI 10.1101/gr.110114.110
   Davila ML, 2014, SCI TRANSL MED, V6, DOI 10.1126/scitranslmed.3008226
   Dobin A, 2013, BIOINFORMATICS, V29, P15, DOI 10.1093/bioinformatics/bts635
   Dunham I, 2012, NATURE, V489, P57, DOI 10.1038/nature11247
   Harant H, 2004, NUCLEIC ACIDS RES, V32, P5280, DOI 10.1093/nar/gkh856
   He R, 2016, NATURE, V537, P412, DOI 10.1038/nature19317
   Heinz S, 2010, MOL CELL, V38, P576, DOI 10.1016/j.molcel.2010.05.004
   Im SJ, 2016, NATURE, V537, P417, DOI 10.1038/nature19330
   Kadkhodaei B, 2009, J NEUROSCI, V29, P15923, DOI 10.1523/JNEUROSCI.3910-09.2009
   Kochenderfer JN, 2010, BLOOD, V116, P3875, DOI 10.1182/blood-2010-01-265041
   Kundaje A., 2014, BLACKLISTED GENOMIC
   Langmead B, 2009, GENOME BIOL, V10, DOI 10.1186/gb-2009-10-3-r25
   Larkin J, 2015, NEW ENGL J MED, V373, P23, DOI [10.1056/NEJMoa1504030, 10.1056/NEJMc1509660]
   Lawrence M, 2013, PLOS COMPUT BIOL, V9, DOI 10.1371/journal.pcbi.1003118
   Leong YA, 2016, NAT IMMUNOL, V17, P1187, DOI 10.1038/ni.3543
   Lio CW, 2016, ELIFE, V5, DOI 10.7554/eLife.18290
   Love MI, 2014, GENOME BIOL, V15, DOI 10.1186/s13059-014-0550-8
   Martinez GJ, 2015, IMMUNITY, V42, P265, DOI 10.1016/j.immuni.2015.01.006
   Maude SL, 2014, NEW ENGL J MED, V371, P1507, DOI 10.1056/NEJMoa1407222
   Milner JJ, 2017, NATURE, V552, P253, DOI 10.1038/nature24993
   Mognol GP, 2017, P NATL ACAD SCI USA, V114, pE2776, DOI 10.1073/pnas.1620498114
   Moon EK, 2014, CLIN CANCER RES, V20, P4262, DOI 10.1158/1078-0432.CCR-13-2627
   Nicholson IC, 1997, MOL IMMUNOL, V34, P1157, DOI 10.1016/S0161-5890(97)00144-2
   Nowyhed HN, 2015, SCI REP-UK, V5, DOI 10.1038/srep09059
   O'Rourke DM, 2017, SCI TRANSL MED, V9, DOI 10.1126/scitranslmed.aaa0984
   Palpant T., 2016, JAVA GENOMICS TOOLKI
   Pauken KE, 2016, SCIENCE, V354, P1160, DOI 10.1126/science.aaf2807
   Philip M, 2017, NATURE, V545, P452, DOI 10.1038/nature22367
   Picelli S, 2014, NAT PROTOC, V9, P171, DOI 10.1038/nprot.2014.006
   Ritchie ME, 2015, NUCLEIC ACIDS RES, V43, DOI 10.1093/nar/gkv007
   Roybal KT, 2016, CELL, V164, P770, DOI 10.1016/j.cell.2016.01.011
   Saijo K, 2009, CELL, V137, P47, DOI 10.1016/j.cell.2009.01.038
   Schietinger A, 2016, IMMUNITY, V45, P389, DOI 10.1016/j.immuni.2016.07.011
   Schietinger A, 2014, TRENDS IMMUNOL, V35, P51, DOI 10.1016/j.it.2013.10.001
   Scott-Browne JP, 2016, IMMUNITY, V45, P1327, DOI 10.1016/j.immuni.2016.10.028
   Sekiya T, 2013, NAT IMMUNOL, V14, P230, DOI 10.1038/ni.2520
   Sen DR, 2016, SCIENCE, V354, P1165, DOI 10.1126/science.aae0491
   Spolski R, 2008, ANNU REV IMMUNOL, V26, P57, DOI 10.1146/annurev.immunol.26.021607.090316
   Subramanian A, 2005, P NATL ACAD SCI USA, V102, P15545, DOI 10.1073/pnas.0506580102
   Tirosh I, 2016, SCIENCE, V352, P189, DOI 10.1126/science.aad0501
   Utzschneider DT, 2016, IMMUNITY, V45, P415, DOI 10.1016/j.immuni.2016.07.021
   van Dijk D, 2018, CELL, V174, P716, DOI 10.1016/j.cell.2018.05.061
   Wherry EJ, 2007, IMMUNITY, V27, P670, DOI 10.1016/j.immuni.2007.09.006
   Wherry EJ, 2011, NAT IMMUNOL, V12, P492, DOI 10.1038/ni.2035
NR 48
TC 188
Z9 201
U1 9
U2 161
PU NATURE PUBLISHING GROUP
PI LONDON
PA MACMILLAN BUILDING, 4 CRINAN ST, LONDON N1 9XW, ENGLAND
SN 0028-0836
EI 1476-4687
J9 NATURE
JI Nature
PD MAR 28
PY 2019
VL 567
IS 7749
BP 530
EP +
DI 10.1038/s41586-019-0985-x
PG 22
WC Multidisciplinary Sciences
SC Science & Technology - Other Topics
GA HQ8EC
UT WOS:000462655800051
PM 30814732
OA Green Accepted
HC Y
HP N
DA 2021-10-28
ER

PT J
AU Perez, C
   Gruber, I
   Arber, C
AF Perez, Cynthia
   Gruber, Isabelle
   Arber, Caroline
TI Off-the-Shelf Allogeneic T Cell Therapies for Cancer: Opportunities and
   Challenges Using Naturally Occurring "Universal" Donor T Cells
SO FRONTIERS IN IMMUNOLOGY
LA English
DT Review
DE allogeneic off-the-shelf T cells; virus-specific T cells; unconventional
   T cells; engineered; CD1; MR1; GVHD; rejection
ID INVARIANT NKT CELLS; CHRONIC LYMPHOCYTIC-LEUKEMIA; VERSUS-HOST-DISEASE;
   EPSTEIN-BARR-VIRUS; GAMMA-DELTA; ANTITUMOR-ACTIVITY; VIRAL-INFECTIONS;
   LYMPHOPROLIFERATIVE DISEASE; PHENOTYPIC CHARACTERIZATION; ADOPTIVE
   IMMUNOTHERAPY
AB Chimeric antigen receptor (CAR) engineered T cell therapies individually prepared for each patient with autologous T cells have recently changed clinical practice in the management of B cell malignancies. Even though CARs used to redirect polyclonal T cells to the tumor are not HLA restricted, CAR T cells are also characterized by their endogenous T cell receptor (TCR) repertoire. Tumor-antigen targeted TCR-based T cell therapies in clinical trials are thus far using "conventional" alpha beta-TCRs that recognize antigens presented as peptides in the context of the major histocompatibility complex. Thus, both CAR- and TCR-based adoptive T cell therapies (ACTs) are dictated by compatibility of the highly polymorphic HLA molecules between donors and recipients in order to avoid graft-versus-host disease and rejection. The development of third-party healthy donor derived well-characterized off-the-shelf cell therapy products that are readily available and broadly applicable is an intensive area of research. While genome engineering provides the tools to generate "universal" donor cells that can be redirected to cancers, we will focus our attention on third-party off-the-shelf strategies with T cells that are characterized by unique natural features and do not require genome editing for safe administration. Specifically, we will discuss the use of virus-specific T cells, lipid-restricted (CD1) T cells, MR1-restricted T cells, and gamma delta-TCR T cells. CD1- and MR1-restricted T cells are not HLA-restricted and have the potential to serve as a unique source of universal TCR sequences to be broadly applicable in TCR-based ACT as their targets are presented by the monomorphic CD1 or MR1 molecules on a wide variety of tumor types. For each cell type, we will summarize the stage of preclinical and clinical development and discuss opportunities and challenges to deliver off-the-shelf targeted cellular therapies against cancer.
C1 [Perez, Cynthia; Gruber, Isabelle; Arber, Caroline] Lausanne Univ Hosp, Ludwig Inst Canc Res Lausanne, Dept Oncol UNIL CHUV, Lausanne, Switzerland.
   Univ Lausanne, Lausanne, Switzerland.
RP Arber, C (corresponding author), Lausanne Univ Hosp, Ludwig Inst Canc Res Lausanne, Dept Oncol UNIL CHUV, Lausanne, Switzerland.
EM caroline.arber@unil.ch
FU Swiss Cancer Research [KFS-454208-2018-R]; Helmut Horten Foundation;
   Department of oncology UNIL CHUV, Ludwig Institute for Cancer Research,
   Lausanne University Hospital; University of Lausanne; John Hansen
   Research Grant [DKMS-SLSJHRG-2020-03]
FX CA was supported by a Swiss Cancer Research grant KFS-454208-2018-R, the
   Helmut Horten Foundation and the Department of oncology UNIL CHUV,
   Ludwig Institute for Cancer Research, Lausanne University Hospital, and
   University of Lausanne. CP was supported by a John Hansen Research Grant
   DKMS-SLSJHRG-2020-03.
CR Almeida AR, 2016, CLIN CANCER RES, V22, P5795, DOI 10.1158/1078-0432.CCR-16-0597
   Alnaggar M, 2019, J IMMUNOTHER CANCER, V7, DOI 10.1186/s40425-019-0501-8
   Arnett HA, 2014, NAT REV IMMUNOL, V14, P559, DOI 10.1038/nri3715
   Bai L, 2012, EUR J IMMUNOL, V42, P2505, DOI 10.1002/eji.201242531
   Bansal RR, 2012, EUR J IMMUNOL, V42, P110, DOI 10.1002/eji.201142017
   Barker JN, 2010, BLOOD, V116, P5045, DOI 10.1182/blood-2010-04-281873
   Bhattacharyya A, 2018, BIOL BLOOD MARROW TR, V24, P242, DOI 10.1016/j.bbmt.2017.10.003
   Blazquez JL, 2018, FRONT IMMUNOL, V9, DOI 10.3389/fimmu.2018.01601
   Bollard CM, 2016, BLOOD, V127, P3331, DOI 10.1182/blood-2016-01-628982
   Brandes M, 2009, P NATL ACAD SCI USA, V106, P2307, DOI 10.1073/pnas.0810059106
   Brennan PJ, 2014, P NATL ACAD SCI USA, V111, P13433, DOI 10.1073/pnas.1415357111
   Brown LCW, 2013, PLOS BIOL, V11, DOI 10.1371/journal.pbio.1001610
   Capsomidis A, 2018, MOL THER, V26, P354, DOI 10.1016/j.ymthe.2017.12.001
   Cerrano M, 2020, FRONT IMMUNOL, V11, DOI 10.3389/fimmu.2020.00888
   Chabab G, 2020, J LEUKOCYTE BIOL, V107, P1057, DOI 10.1002/JLB.3MA0420-278RR
   Chaidos A, 2012, BLOOD, V119, P5030, DOI 10.1182/blood-2011-11-389304
   Chang DH, 2008, BLOOD, V112, P1308, DOI 10.1182/blood-2008-04-149831
   Chapuis AG, 2019, NAT MED, V25, P1064, DOI 10.1038/s41591-019-0472-9
   Chow VA, 2018, BLOOD, V132, P777, DOI 10.1182/blood-2018-04-839217
   Consonni M, 2018, MOL IMMUNOL, V103, P200, DOI 10.1016/j.molimm.2018.09.025
   Consonni M, 2017, CYTOKINE GROWTH F R, V36, P117, DOI 10.1016/j.cytogfr.2017.06.007
   Conti L, 2005, J IMMUNOL, V174, P252, DOI 10.4049/jimmunol.174.1.252
   Corbett AJ, 2014, NATURE, V509, P361, DOI 10.1038/nature13160
   Corvaisier M, 2005, J IMMUNOL, V175, P5481, DOI 10.4049/jimmunol.175.8.5481
   Crowther MD, 2020, NAT IMMUNOL, V21, P178, DOI 10.1038/s41590-019-0578-8
   Cruz CRY, 2013, BLOOD, V122, P2965, DOI 10.1182/blood-2013-06-506741
   Das H, 2004, J IMMUNOL, V172, P6578, DOI 10.4049/jimmunol.172.11.6578
   Davey MS, 2017, NAT COMMUN, V8, DOI 10.1038/ncomms14760
   Davis MM, 2004, SEMIN IMMUNOL, V16, P239, DOI 10.1016/j.smim.2004.08.003
   de Jong A, 2010, NAT IMMUNOL, V11, P1102, DOI 10.1038/ni.1956
   de Lalla C, 2011, EUR J IMMUNOL, V41, P602, DOI 10.1002/eji.201041211
   De Libero G, 2012, TRENDS IMMUNOL, V33, P103, DOI 10.1016/j.it.2012.01.005
   De Santo C, 2008, J CLIN INVEST, V118, P4036, DOI 10.1172/JCI36264
   Depil S, 2020, NAT REV DRUG DISCOV, V19, P185, DOI 10.1038/s41573-019-0051-2
   Devilder MC, 2006, J IMMUNOL, V176, P1386, DOI 10.4049/jimmunol.176.3.1386
   Di Blasi D, 2020, METHODS MOL BIOL, V2098, P23, DOI 10.1007/978-1-0716-0207-2_2
   Di Lorenzo B, 2019, CANCER IMMUNOL RES, V7, P552, DOI 10.1158/2326-6066.CIR-18-0647
   Donia M, 2012, ONCOIMMUNOLOGY, V1, P1297, DOI 10.4161/onci.21659
   Doubrovina E, 2012, BLOOD, V119, P2644, DOI 10.1182/blood-2011-08-371971
   Duan M, 2019, CLIN CANCER RES, V25, P3304, DOI 10.1158/1078-0432.CCR-18-3040
   Dusseaux M, 2011, BLOOD, V117, P1250, DOI 10.1182/blood-2010-08-303339
   Exley MA, 2017, CLIN CANCER RES, V23, P3510, DOI 10.1158/1078-0432.CCR-16-0600
   Ferrara JLM, 2009, LANCET, V373, P1550, DOI 10.1016/S0140-6736(09)60237-3
   Fujii Shin-Ichiro, 2017, Front Immunol, V8, P886, DOI 10.3389/fimmu.2017.00886
   Gallot G, 2014, J IMMUNOTHER, V37, P170, DOI 10.1097/CJI.0000000000000031
   Gherardin NA, 2018, IMMUNOL CELL BIOL, V96, P507, DOI 10.1111/imcb.12021
   Gherardin NA, 2016, IMMUNITY, V44, P32, DOI 10.1016/j.immuni.2015.12.005
   Gober HJ, 2003, J EXP MED, V197, P163, DOI 10.1084/jem.20021500
   Godfrey DI, 2019, NAT IMMUNOL, V20, P1110, DOI 10.1038/s41590-019-0444-8
   Godfrey DI, 2018, IMMUNITY, V48, P453, DOI 10.1016/j.immuni.2018.03.009
   Godfrey DI, 2015, NAT IMMUNOL, V16, P1114, DOI 10.1038/ni.3298
   Gold MC, 2010, PLOS BIOL, V8, DOI 10.1371/journal.pbio.1000407
   Gomes AQ, 2007, EMBO REP, V8, P1024, DOI 10.1038/sj.embor.7401090
   Gomes AQ, 2010, CANCER RES, V70, P10024, DOI 10.1158/0008-5472.CAN-10-3236
   Gorini F, 2017, BLOOD, V129, P3440, DOI 10.1182/blood-2016-11-751065
   Griffioen M, 2008, HAEMATOL-HEMATOL J, V93, P1535, DOI 10.3324/haematol.13067
   Hagel JP, 2020, METHODS MOL BIOL, V2098, P97, DOI 10.1007/978-1-0716-0207-2_7
   HAKOMORI SI, 1981, ANNU REV BIOCHEM, V50, P733, DOI 10.1146/annurev.bi.50.070181.003505
   Haque T, 2007, BLOOD, V110, P1123, DOI 10.1182/blood-2006-12-063008
   Harrer DC, 2017, BMC CANCER, V17, DOI 10.1186/s12885-017-3539-3
   Hart DP, 2008, GENE THER, V15, P625, DOI 10.1038/sj.gt.3303078
   Heczey A, 2014, BLOOD, V124, P2824, DOI 10.1182/blood-2013-11-541235
   Heemskerk MHM, 2004, J EXP MED, V199, P885, DOI 10.1084/jem.20031110
   Herrmann T, 2020, CELLS-BASEL, V9, DOI 10.3390/cells9061433
   Heslop HE, 2010, BLOOD, V115, P925, DOI 10.1182/blood-2009-08-239186
   Hiasa A, 2009, GENE THER, V16, P620, DOI 10.1038/gt.2009.6
   Hill JA, 2017, BLOOD, V129, P2316, DOI 10.1182/blood-2016-10-748426
   Huang SX, 2009, P NATL ACAD SCI USA, V106, P8290, DOI 10.1073/pnas.0903196106
   Icheva V, 2013, J CLIN ONCOL, V31, P39, DOI 10.1200/JCO.2011.39.8495
   Kain L, 2014, IMMUNITY, V41, P543, DOI 10.1016/j.immuni.2014.08.017
   Kato S, 2018, FRONT IMMUNOL, V9, DOI 10.3389/fimmu.2018.00314
   Kawaguchi K, 2018, INT J HEMATOL, V108, P66, DOI 10.1007/s12185-018-2442-2
   Keller AN, 2017, NAT IMMUNOL, V18, P402, DOI 10.1038/ni.3679
   Keller MD, 2020, BLOOD, V135, P620, DOI 10.1182/blood.2019000924
   Kjer-Nielsen L, 2012, NATURE, V491, P717, DOI 10.1038/nature11605
   Knight A, 2012, CYTOTHERAPY, V14, P1110, DOI 10.3109/14653249.2012.700766
   Koay HF, 2016, NAT IMMUNOL, V17, P1300, DOI 10.1038/ni.3565
   Kobayashi H, 2007, CANCER IMMUNOL IMMUN, V56, P469, DOI 10.1007/s00262-006-0199-6
   KOMANO H, 1995, P NATL ACAD SCI USA, V92, P6147, DOI 10.1073/pnas.92.13.6147
   Konuma T, 2020, J IMMUNOL, V204, P1462, DOI 10.4049/jimmunol.1900681
   Kunzmann V, 2000, BLOOD, V96, P384
   Lapteva N, 2019, CLIN CANCER RES, V25, P7340, DOI 10.1158/1078-0432.CCR-18-3199
   Le Bourhis L, 2010, NAT IMMUNOL, V11, P701, DOI 10.1038/ni.1890
   Le Nours J, 2019, SCIENCE, V366, P1522, DOI 10.1126/science.aav3900
   Lee HW, 2020, IMMUNE NETW, V20, DOI 10.4110/in.2020.20.e5
   Leen AM, 2013, BLOOD, V121, P5113, DOI 10.1182/blood-2013-02-486324
   Legut M, 2015, CELL MOL IMMUNOL, V12, P656, DOI 10.1038/cmi.2015.28
   Lepore M, 2017, ELIFE, V6, DOI 10.7554/eLife.24476
   Lepore M, 2014, J EXP MED, V211, P1360, DOI 10.1084/jem.20140410
   Li JQ, 2009, J IMMUNOL, V182, P8118, DOI 10.4049/jimmunol.0900101
   Ling LM, 2016, SCI REP-UK, V6, DOI 10.1038/srep20358
   Lo Presti E, 2017, CANCER IMMUNOL RES, V5, P397, DOI 10.1158/2326-6066.CIR-16-0348
   Louis CU, 2011, BLOOD, V118, P6050, DOI 10.1182/blood-2011-05-354449
   Luoma AM, 2013, IMMUNITY, V39, P1032, DOI 10.1016/j.immuni.2013.11.001
   Malinowska M, 2017, CENT EUR J IMMUNOL, V42, P399, DOI 10.5114/ceji.2017.72806
   Marcu-Malina V, 2011, BLOOD, V118, P50, DOI 10.1182/blood-2010-12-325993
   Martin E, 2009, PLOS BIOL, V7, P525, DOI 10.1371/journal.pbio.1000054
   Mavers Melissa, 2017, Front Immunol, V8, P900, DOI 10.3389/fimmu.2017.00900
   McCreedy BJ, 2018, BEST PRACT RES CL HA, V31, P166, DOI 10.1016/j.beha.2018.03.001
   Meraviglia S, 2017, ONCOIMMUNOLOGY, V6, DOI 10.1080/2162402X.2017.1347742
   Metelitsa LS, 2001, J IMMUNOL, V167, P3114, DOI 10.4049/jimmunol.167.6.3114
   Miley MJ, 2003, J IMMUNOL, V170, P6090, DOI 10.4049/jimmunol.170.12.6090
   MIOSSEC C, 1990, J EXP MED, V171, P1171, DOI 10.1084/jem.171.4.1171
   Mo FY, 2021, NAT BIOTECHNOL, V39, P56, DOI 10.1038/s41587-020-0601-5
   Molling JW, 2007, J CLIN ONCOL, V25, P862, DOI 10.1200/JCO.2006.08.5787
   Moody DB, 2017, CURR OPIN IMMUNOL, V46, P127, DOI 10.1016/j.coi.2017.07.013
   Mori L, 2016, ANNU REV IMMUNOL, V34, P479, DOI 10.1146/annurev-immunol-032414-112008
   Motohashi S, 2006, CLIN CANCER RES, V12, P6079, DOI 10.1158/1078-0432.CCR-06-0114
   Nair S, 2017, FRONT IMMUNOL, V8, DOI 10.3389/fimmu.2017.01178
   Chuc AEN, 2012, J CANCER RES CLIN, V138, P1427, DOI 10.1007/s00432-012-1251-x
   Ngai H, 2018, J IMMUNOL, V201, P2141, DOI 10.4049/jimmunol.1800429
   Ni C, 2020, SIGNAL TRANSDUCT TAR, V5, DOI 10.1038/s41392-020-0129-7
   Novak J, 2014, SCAND J IMMUNOL, V80, P271, DOI 10.1111/sji.12193
   Paget C, 2012, J IMMUNOL, V188, P3928, DOI 10.4049/jimmunol.1103582
   Papathanasiou MM, 2020, CANCER GENE THER, V27, P799, DOI 10.1038/s41417-019-0157-z
   Park JE, 2008, IMMUNOLOGY, V123, P145, DOI 10.1111/j.1365-2567.2007.02760.x
   Peggs KS, 2003, LANCET, V362, P1375, DOI 10.1016/S0140-6736(03)14634-X
   Pellicci DG, 2014, J EXP MED, V211, P2599, DOI 10.1084/jem.20141764
   Peterfalvi A, 2008, INT IMMUNOL, V20, P1517, DOI 10.1093/intimm/dxn111
   PEYRAT MA, 1995, J IMMUNOL, V155, P3060
   Poggi A, 2004, CANCER RES, V64, P9172, DOI 10.1158/0008-5472.CAN-04-2417
   Polito VA, 2019, FRONT IMMUNOL, V10, DOI 10.3389/fimmu.2019.02717
   PORCELLI S, 1989, NATURE, V341, P447, DOI 10.1038/341447a0
   Prockop S, 2020, J CLIN INVEST, V130, P733, DOI 10.1172/JCI121127
   Pule MA, 2008, NAT MED, V14, P1264, DOI 10.1038/nm.1882
   Quach DH, 2019, J TRANSL MED, V17, DOI 10.1186/s12967-019-1988-y
   Reboursiere E, 2018, LEUKEMIA LYMPHOMA, V59, P187, DOI 10.1080/10428194.2017.1321751
   Rossig C, 2017, LEUKEMIA, V31, P1087, DOI 10.1038/leu.2017.39
   Roy S, 2016, J IMMUNOL, V196, P1933, DOI 10.4049/jimmunol.1502202
   Rubio MT, 2012, BLOOD, V120, P2144, DOI 10.1182/blood-2012-01-404673
   Russano AM, 2007, J IMMUNOL, V178, P3620, DOI 10.4049/jimmunol.178.6.3620
   Salio M, 2020, P NATL ACAD SCI USA, V117, P10465, DOI 10.1073/pnas.2003136117
   Salio M, 2014, ANNU REV IMMUNOL, V32, P323, DOI 10.1146/annurev-immunol-032713-120243
   Sandstrom A, 2014, IMMUNITY, V40, P490, DOI 10.1016/j.immuni.2014.03.003
   Schober K, 2018, IMMUNOL REV, V283, P113, DOI 10.1111/imr.12654
   Scotet E, 2005, IMMUNITY, V22, P71, DOI 10.1016/j.immuni.2004.11.012
   Seach N, 2013, J IMMUNOL, V191, P6002, DOI 10.4049/jimmunol.1301212
   Sebestyen Z, 2020, NAT REV DRUG DISCOV, V19, P169, DOI 10.1038/s41573-019-0038-z
   Shaler CR, 2017, CANCER IMMUNOL IMMUN, V66, P1563, DOI 10.1007/s00262-017-2050-7
   Simoes C, 2019, CYTOM PART B-CLIN CY, V96, P164, DOI 10.1002/cyto.b.21645
   Simon B, 2018, INT J MOL SCI, V19, DOI 10.3390/ijms19082365
   Slichter CK, 2016, JCI INSIGHT, V1, DOI 10.1172/jci.insight.86292
   Song LP, 2009, J CLIN INVEST, V119, P1524, DOI 10.1172/JCI37869
   Sugita M, 2004, CURR OPIN IMMUNOL, V16, P90, DOI 10.1016/j.coi.2003.11.014
   Sundstrom Patrik, 2019, Oncotarget, V10, P2810, DOI 10.18632/oncotarget.26866
   Sutrave G, 2019, CURR OPIN ONCOL, V31, P574, DOI 10.1097/CCO.0000000000000580
   Tachibana T, 2005, CLIN CANCER RES, V11, P7322, DOI 10.1158/1078-0432.CCR-05-0877
   Takahashi T, 2012, J LIPID RES, V53, P1437, DOI 10.1194/jlr.R026682
   Tanaka M, 2017, CLIN CANCER RES, V23, P3499, DOI 10.1158/1078-0432.CCR-16-2138
   TANAKA Y, 1995, NATURE, V375, P155, DOI 10.1038/375155a0
   Tian GW, 2016, J CLIN INVEST, V126, P2341, DOI 10.1172/JCI83476
   Tilloy F, 1999, EUR J IMMUNOL, V29, P3313, DOI 10.1002/(SICI)1521-4141(199910)29:10<3313::AID-IMMU3313>3.3.CO;2-#
   Tilloy F, 1999, J EXP MED, V189, P1907, DOI 10.1084/jem.189.12.1907
   Tischer S, 2014, J TRANSL MED, V12, DOI 10.1186/s12967-014-0336-5
   Toulon A, 2009, J EXP MED, V206, P743, DOI 10.1084/jem.20081787
   Tzannou I, 2019, BLOOD ADV, V3, P2571, DOI 10.1182/bloodadvances.2019000371
   Tzannou I, 2017, J CLIN ONCOL, V35, P3547, DOI [10.1200/jco.2017.73.0655, 10.1200/JCO.2017.73.0655]
   Uldrich AP, 2013, NAT IMMUNOL, V14, P1137, DOI 10.1038/ni.2713
   van der Veken LT, 2006, CANCER RES, V66, P3331, DOI 10.1158/0008-5472.CAN-05-4190
   van Loenen MM, 2014, HAEMATOLOGICA, V99, P759, DOI 10.3324/haematol.2013.093690
   van Loenen MM, 2009, CANCER RES, V69, P2034, DOI 10.1158/0008-5472.CAN-08-2523
   Van Rhijn I, 2014, J IMMUNOL, V192, P4054, DOI 10.4049/jimmunol.1400158
   Van Rhijn I, 2013, NAT IMMUNOL, V14, P706, DOI 10.1038/ni.2630
   Veerapen N, 2010, BIOORG MED CHEM LETT, V20, P3223, DOI 10.1016/j.bmcl.2010.04.079
   Wakao H, 2020, METHODS MOL BIOL, V2098, P237, DOI 10.1007/978-1-0716-0207-2_16
   Wallace DL, 2011, IMMUNOLOGY, V132, P27, DOI 10.1111/j.1365-2567.2010.03334.x
   Wistuba-Hamprecht K, 2016, INT J CANCER, V138, P698, DOI 10.1002/ijc.29818
   Withers B, 2017, BLOOD ADV, V1, P2193, DOI 10.1182/bloodadvances.2017010223
   Wu D, 2015, ONCOIMMUNOLOGY, V4, DOI 10.4161/2162402X.2014.992749
   Wu DY, 2003, J EXP MED, V198, P173, DOI 10.1084/jem.20030446
   Wu Y, 2019, SCI TRANSL MED, V11, DOI 10.1126/scitranslmed.aax9364
   Wu Y, 2009, J IMMUNOL, V183, P5622, DOI 10.4049/jimmunol.0901772
   Xu X, 2019, CLIN CANCER RES, V25, P7126, DOI 10.1158/1078-0432.CCR-19-0421
   Yang YY, 2019, IMMUNITY, V50, P1043, DOI 10.1016/j.immuni.2019.02.016
   Zabijak L, 2015, CANCER IMMUNOL IMMUN, V64, P1601, DOI 10.1007/s00262-015-1764-7
   Zheng CH, 2017, CELL, V169, P1342, DOI 10.1016/j.cell.2017.05.035
NR 176
TC 7
Z9 7
U1 6
U2 16
PU FRONTIERS MEDIA SA
PI LAUSANNE
PA AVENUE DU TRIBUNAL FEDERAL 34, LAUSANNE, CH-1015, SWITZERLAND
SN 1664-3224
J9 FRONT IMMUNOL
JI Front. Immunol.
PD NOV 11
PY 2020
VL 11
AR 583716
DI 10.3389/fimmu.2020.583716
PG 16
WC Immunology
SC Immunology
GA OV0HG
UT WOS:000591901600001
PM 33262761
OA Green Published, gold
DA 2021-10-28
ER

PT J
AU Wilkie, S
   van Schalkwyk, MCI
   Hobbs, S
   Davies, DM
   van der Stegen, SJC
   Pereira, ACP
   Burbridge, SE
   Box, C
   Eccles, SA
   Maher, J
AF Wilkie, Scott
   van Schalkwyk, May C. I.
   Hobbs, Steve
   Davies, David M.
   van der Stegen, Sjoukje J. C.
   Pereira, Ana C. Parente
   Burbridge, Sophie E.
   Box, Carol
   Eccles, Suzanne A.
   Maher, John
TI Dual Targeting of ErbB2 and MUC1 in Breast Cancer Using Chimeric Antigen
   Receptors Engineered to Provide Complementary Signaling
SO JOURNAL OF CLINICAL IMMUNOLOGY
LA English
DT Article
DE Adoptive immunotherapy; chimeric antigen receptor; dual; specificity;
   targeting; MUC1; ErbB2
ID MODIFIED T-CELLS; CD28 COSTIMULATION; MONOCLONAL-ANTIBODIES; ADOPTIVE
   IMMUNOTHERAPY; ADVERSE EVENT; GENE-TRANSFER; PHASE-I; PROLIFERATION;
   CHAIN; PERSISTENCE
AB Chimeric antigen receptor (CAR) engineered T-cells occupy an increasing niche in cancer immunotherapy. In this context, CAR-mediated CD3 zeta signaling is sufficient to elicit cytotoxicity and interferon-gamma production while the additional provision of CD28-mediated signal 2 promotes T-cell proliferation and interleukin (IL)-2 production. This compartmentalisation of signaling opens the possibility that complementary CARs could be used to focus T-cell activation within the tumor microenvironment.
   Here, we have tested this principle by co-expressing an ErbB2- and MUC1-specific CAR that signal using CD3 zeta and CD28 respectively. Stoichiometric co-expression of transgenes was achieved using the SFG retroviral vector containing an intervening Thosea asigna peptide.
   We found that "dual-targeted" T-cells kill ErbB2(+) tumor cells efficiently and proliferate in a manner that requires co-expression of MUC1 and ErbB2 by target cells. Notably, however, IL-2 production was modest when compared to control CAR-engineered T-cells in which signaling is delivered by a fused CD28 + CD3 zeta endodomain.
   These findings demonstrate the principle that dual targeting may be achieved using genetically targeted T-cells and pave the way for testing of this strategy in vivo.
C1 [Wilkie, Scott; van Schalkwyk, May C. I.; Davies, David M.; van der Stegen, Sjoukje J. C.; Pereira, Ana C. Parente; Burbridge, Sophie E.; Maher, John] Kings Coll London, Kings Hlth Partners Integrated Canc Ctr, Dept Res Oncol, London SE1 9RT, England.
   [Hobbs, Steve; Box, Carol; Eccles, Suzanne A.] Canc Res UK, Canc Therapeut Unit, Inst Canc Res, Sutton SM2 5NG, Surrey, England.
   [Maher, John] Barnet & Chase Farm NHS Trust, Dept Immunol, Barnet EN5 3DJ, Herts, England.
   [Maher, John] Kings Coll Hosp NHS Fdn Trust, Dept Clin Immunol & Allergy, London SE5 9RS, England.
RP Maher, J (corresponding author), Kings Coll London, Kings Hlth Partners Integrated Canc Ctr, Dept Res Oncol, Guys Hosp Campus, London SE1 9RT, England.
EM john.maher@kcl.ac.uk
RI van Schalkwyk, May/Y-3687-2018
OI van Schalkwyk, May/0000-0003-2210-2289; Maher, John/0000-0001-8275-8488;
   Box, Carol/0000-0002-8919-8724
FU Breast Cancer Campaign Project Grant [2006NovPR18]; Guy's and St Thomas'
   Charity; Experimental Cancer Medicine Centre (King's College London);
   Guy's via the National Institute for Health Research (NIHR)
   comprehensive Biomedical Research Centre (BRC); King's College London;
   King's College Hospital NHS Foundation Trust; Oracle Cancer Trust at the
   Royal Marsden Hospital; Institute of Cancer Research (ICR); Cancer
   Research UKCancer Research UK [CA309/A8274]; NIHRNational Institute for
   Health Research (NIHR); ICR; Department of Health via the National
   Institute for Health Research (NIHR) comprehensive Biomedical Research
   Centre (BRC); Academy of Medical Sciences (AMS)Academy of Medical
   Sciences (AMS) [AMS-SGCL6-Papa] Funding Source: researchfish; Cancer
   Research UKCancer Research UK [11566] Funding Source: researchfish;
   National Institute for Health ResearchNational Institute for Health
   Research (NIHR) [CL-2011-17-007] Funding Source: researchfish
FX This work was supported by a Breast Cancer Campaign Project Grant
   (2006NovPR18), the Guy's and St Thomas' Charity, Experimental Cancer
   Medicine Centre (King's College London) and by Guy's and the Department
   of Health via the National Institute for Health Research (NIHR)
   comprehensive Biomedical Research Centre (BRC) award to Guy's & St
   Thomas' NHS Foundation Trust in partnership with King's College London
   and King's College Hospital NHS Foundation Trust. CB is funded by the
   Oracle Cancer Trust at the Royal Marsden Hospital. SAE's research is
   funded by the Institute of Cancer Research (ICR) and Cancer Research UK
   grant CA309/A8274 and funding provided via the NIHR specialist BRC award
   to the Royal Marsden NHS Foundation Trust in partnership with the ICR.
   We thank colleagues who have generously provided materials that
   facilitated this work, as indicated in the text.
CR Ahmed N, 2007, CANCER RES, V67, P5957, DOI 10.1158/0008-5472.CAN-06-4309
   Altenschmidt U, 1996, CLIN CANCER RES, V2, P1001
   Alvarez-Vallina L, 1999, HUM GENE THER, V10, P559, DOI 10.1089/10430349950018634
   AlvarezVallina L, 1996, EUR J IMMUNOL, V26, P2304, DOI 10.1002/eji.1830261006
   Brentjens R, 2010, MOL THER, V18, P666, DOI 10.1038/mt.2010.31
   Buning H, 2010, HUM GENE THER, V21, P1039, DOI 10.1089/hum.2010.131
   BURCHELL J, 1983, J IMMUNOL, V131, P508
   Carpenito C, 2009, P NATL ACAD SCI USA, V106, P3360, DOI 10.1073/pnas.0813101106
   Chmielewski M, 2011, GENE THER, V18, P62, DOI 10.1038/gt.2010.127
   Cooper LJN, 2003, BLOOD, V101, P1637, DOI 10.1182/blood-2002-07-1989
   Dotti G, 2009, HUM GENE THER, V20, P1229, DOI 10.1089/hum.2009.142
   Finney HM, 1998, J IMMUNOL, V161, P2791
   Gallardo HF, 1997, BLOOD, V90, P952, DOI 10.1182/blood.V90.3.952.952_952_957
   Gong Michael C., 1999, Neoplasia (New York), V1, P123, DOI 10.1038/sj.neo.7900018
   Guest RD, 2005, J IMMUNOTHER, V28, P203, DOI 10.1097/01.cji.0000161397.96582.59
   Haynes NM, 2002, BLOOD, V100, P3155, DOI 10.1182/blood-2002-04-1041
   Heslop HE, 2010, MOL THER, V18, P661, DOI 10.1038/mt.2010.42
   Hombach A, 2001, CANCER RES, V61, P1976
   Hombach A, 1999, J IMMUNOTHER, V22, P473, DOI 10.1097/00002371-199911000-00001
   Hombach AA, 2011, INT J CANCER, V129, P2935, DOI 10.1002/ijc.25960
   JAKOBSEN MK, 1995, J IMMUNOTHER, V17, P222, DOI 10.1097/00002371-199505000-00004
   Jensen MC, 2003, CYTOTHERAPY, V5, P131, DOI 10.1080/14653240310001028
   Kahlon KS, 2004, CANCER RES, V64, P9160, DOI 10.1158/0008-5472.CAN-04-0454
   Kalos M, 2011, SCI TRANSL MED, V3, DOI 10.1126/scitranslmed.3002842
   Kershaw MH, 2006, CLIN CANCER RES, V12, P6106, DOI 10.1158/1078-0432.CCR-06-1183
   Kofler DM, 2011, MOL THER, V19, P760, DOI 10.1038/mt.2011.9
   Kowolik CM, 2006, CANCER RES, V66, P10995, DOI 10.1158/0008-5472.CAN-06-0160
   Krause A, 1998, J EXP MED, V188, P619, DOI 10.1084/jem.188.4.619
   Lamers CH, 2006, J CLIN ONCOL, V24, P20, DOI DOI 10.1200/JCO.2006.05.9964
   Lou Y, 2008, CLIN CANCER RES, V14, P1494, DOI 10.1158/1078-0432.CCR-07-1066
   Maher J, 2002, NAT BIOTECHNOL, V20, P70, DOI 10.1038/nbt0102-70
   Maher J, 2009, CANCER RES, V69, P4559, DOI 10.1158/0008-5472.CAN-09-0564
   Morgan RA, 2010, MOL THER, V18, P843, DOI 10.1038/mt.2010.24
   Park JR, 2007, MOL THER, V15, P825, DOI 10.1038/sj.mt.6300104
   Peinert S, 2009, IMMUNOTHERAPY-UK, V1, P905, DOI 10.2217/IMT.09.69
   Riviere I, 2000, MOL BIOTECHNOL, V15, P133, DOI 10.1385/MB:15:2:133
   Savoldo B, 2011, J CLIN INVEST, V121, P1822, DOI 10.1172/JCI46110
   Singh R, 2007, CANCER RES, V67, P1887, DOI 10.1158/0008-5472.CAN-06-3960
   STYLES JM, 1990, INT J CANCER, V45, P320, DOI 10.1002/ijc.2910450219
   Szymczak AL, 2004, NAT BIOTECHNOL, V22, P589, DOI 10.1038/nbt957
   VANDEWIELVANKEMENADE E, 1993, J IMMUNOL, V151, P767
   Vera J, 2006, BLOOD, V108, P3890, DOI 10.1182/blood-2006-04-017061
   VERWILGHEN J, 1991, IMMUNOLOGY, V72, P269
   Weijtens MEM, 2000, GENE THER, V7, P35, DOI 10.1038/sj.gt.3301051
   Wilkie S, 2008, J IMMUNOL, V180, P4901, DOI 10.4049/jimmunol.180.7.4901
   Wilkie S, 2010, J BIOL CHEM, V285, P25538, DOI 10.1074/jbc.M110.127951
   Zhang QB, 2010, PLOS ONE, V5, DOI 10.1371/journal.pone.0009712
NR 47
TC 274
Z9 291
U1 1
U2 39
PU SPRINGER/PLENUM PUBLISHERS
PI NEW YORK
PA 233 SPRING ST, NEW YORK, NY 10013 USA
SN 0271-9142
EI 1573-2592
J9 J CLIN IMMUNOL
JI J. Clin. Immunol.
PD OCT
PY 2012
VL 32
IS 5
BP 1059
EP 1070
DI 10.1007/s10875-012-9689-9
PG 12
WC Immunology
SC Immunology
GA 006OM
UT WOS:000308828500018
PM 22526592
DA 2021-10-28
ER

PT J
AU Tang, XY
   Sun, Y
   Zhang, A
   Hu, GL
   Cao, W
   Wang, DH
   Zhang, B
   Chen, H
AF Tang, Xiao-Yi
   Sun, Yao
   Zhang, Ang
   Hu, Guo-Liang
   Cao, Wei
   Wang, Dan-Hong
   Zhang, Bin
   Chen, Hu
TI Third-generation CD28/4-1BB chimeric antigen receptor T cells for
   chemotherapy relapsed or refractory acute lymphoblastic leukaemia: a
   non-randomised, open-label phase I trial protocol
SO BMJ OPEN
LA English
DT Article
ID CYTOKINE RELEASE SYNDROME; B-CELL; ANTITUMOR EFFICACY; VIVO PERSISTENCE;
   THERAPY; CANCER; IMMUNOTHERAPY; COSTIMULATION; MALIGNANCIES; REMISSIONS
AB Introduction: There is no curative treatment available for patients with chemotherapy relapsed or refractory CD19+ B cells-derived acute lymphoblastic leukaemia (r/r B-ALL). Although CD19-targeting second-generation (2nd-G) chimeric antigen receptor (CAR)modified T cells carrying CD28 or 4-1BB domains have demonstrated potency in patients with advanced BALL, these 2 signalling domains endow CAR-T cells with different and complementary functional properties. Preclinical results have shown that third-generation (3rd-G) CAR-T cells combining 4-1BB and CD28 signalling domains have superior activation and proliferation capacity compared with 2nd-G CAR-T cells carrying CD28 domain. The aim of the current study is therefore to investigate the safety and efficacy of 3rd-G CAR-T cells in adults with r/r B-ALL.
   Methods and analysis: This study is a phase I clinical trial for patients with r/r B-ALL to test the safety and preliminary efficacy of 3rd-G CAR-T cells. Before receiving lymphodepleting conditioning regimen, the peripheral blood mononuclear cells from eligible patients will be leukapheresed, and the T cells will be purified, activated, transduced and expanded ex vivo. On day 6 in the protocol, a single dose of 1 million CAR-T cells per kg will be administrated intravenously. The phenotypes of infused CAR-T cells, copy number of CAR transgene and plasma cytokines will be assayed for 2 years after CAR-T infusion using flow cytometry, real-time quantitative PCR and cytometric bead array, respectively. Moreover, several predictive plasma cytokines including interferon-gamma, interleukin (IL)-6, IL-8, Soluble Interleukin (sIL)-2R-alpha, solubleglycoprotein (sgp)130, sIL-6R, Monocyte chemoattractant protein (MCP1), Macrophage inflammatory protein (MIP1)-alpha, MIP1-beta and Granulocyte-macrophage colonystimulating factor (GM-CSF), which are highly associated with severe cytokine release syndrome (CRS), will be used to forecast CRS to allow doing earlier intervention, and CRS will be managed based on a revised CRS grading system. In addition, patients with grade 3 or 4 neurotoxicities or persistent B-cell aplasia will be treated with dexamethasone (10 mg intravenously every 6 hours) or IgG, respectively. Descriptive and analytical analyses will be performed.
   Ethics and dissemination: Ethical approval for the study was granted on 10 July 2014 (YLJS-2014-7-10). Written informed consent will be taken from all participants. The results of the study will be reported, through peer-reviewed journals, conference presentations and an internal organisational report.
   Trial registration number: NCT02186860.
C1 [Tang, Xiao-Yi; Sun, Yao; Zhang, Ang; Hu, Guo-Liang; Cao, Wei; Zhang, Bin; Chen, Hu] Acad Mil Med Sci, Cell & Gene Therapy Ctr, Beijing, Peoples R China.
   [Wang, Dan-Hong; Zhang, Bin; Chen, Hu] Acad Mil Med Sci, Dept Hematopoiet Stem Cell Transplantat, Affiliated Hosp, Beijing, Peoples R China.
RP Chen, H (corresponding author), Acad Mil Med Sci, Cell & Gene Therapy Ctr, Beijing, Peoples R China.; Chen, H (corresponding author), Acad Mil Med Sci, Dept Hematopoiet Stem Cell Transplantat, Affiliated Hosp, Beijing, Peoples R China.
EM chenhu217@aliyun.com
FU Clinical Feature and Application Research of Capital grant
   [Z111107058811107]
FX This work is funded by a grant from Clinical Feature and Application
   Research of Capital (grant number Z111107058811107).
CR Amanam IU, 2016, J CLIN ONCOL, V34, DOI 10.1200/JCO.2016.34.15_suppl.e14111
   Bai Y, 2015, CELL DISCOV, V1, DOI 10.1038/celldisc.2015.40
   Brentjens RJ, 2013, SCI TRANSL MED, V5, DOI 10.1126/scitranslmed.3005930
   Brentjens RJ, 2011, BLOOD, V118, P4817, DOI 10.1182/blood-2011-04-348540
   Brudno JN, 2016, BLOOD, V127, P3321, DOI 10.1182/blood-2016-04-703751
   Brudno JN, 2016, J CLIN ONCOL, V34, P1112, DOI 10.1200/JCO.2015.64.5929
   Brudno JN, 2015, BLOOD, V126, DOI 10.1182/blood.V126.23.99.99
   Cruz CRY, 2013, BLOOD, V122, P2965, DOI 10.1182/blood-2013-06-506741
   Dai HR, 2015, ONCOIMMUNOLOGY, V4, DOI 10.1080/2162402X.2015.1027469
   Davila ML, 2014, SCI TRANSL MED, V6, DOI 10.1126/scitranslmed.3008226
   Finney HM, 2004, J IMMUNOL, V172, P104, DOI 10.4049/jimmunol.172.1.104
   Frey NV, 2015, BLOOD, V126, P589, DOI 10.1182/blood-2014-09-551937
   Garon EB, 2015, NEW ENGL J MED, V372, P2018, DOI 10.1056/NEJMoa1501824
   GROSS G, 1989, P NATL ACAD SCI USA, V86, P10024, DOI 10.1073/pnas.86.24.10024
   Haso W, 2013, BLOOD, V121, P1165, DOI 10.1182/blood-2012-06-438002
   Hodi FS, 2010, NEW ENGL J MED, V363, P711, DOI 10.1056/NEJMoa1003466
   Hu YX, 2016, J HEMATOL ONCOL, V9, DOI 10.1186/s13045-016-0299-5
   Imai C, 2004, LEUKEMIA, V18, P676, DOI 10.1038/sj.leu.2403302
   June CH, 2007, J CLIN INVEST, V117, P1466, DOI 10.1172/JCI32446
   Kalaitsidou M, 2015, IMMUNOTHERAPY-UK, V7, P487, DOI [10.2217/IMT.14.123, 10.2217/imt.14.123]
   Kantoff PW, 2010, NEW ENGL J MED, V363, P411, DOI 10.1056/NEJMoa1001294
   Karlsson H, 2015, PLOS ONE, V10, DOI 10.1371/journal.pone.0144787
   Kebriaei P, 2016, J CLIN INVEST, V126, P3363, DOI 10.1172/JCI86721
   Keppler SJ, 2012, PLOS ONE, V7, DOI 10.1371/journal.pone.0040865
   Kochenderfer JN, 2013, NAT REV CLIN ONCOL, V10, P267, DOI 10.1038/nrclinonc.2013.46
   Kowolik CM, 2006, CANCER RES, V66, P10995, DOI 10.1158/0008-5472.CAN-06-0160
   Lee DW, 2015, LANCET, V385, P517, DOI 10.1016/S0140-6736(14)61403-3
   Lee DW, 2014, BLOOD, V124, P188, DOI 10.1182/blood-2014-05-552729
   Lee DW, 2015, BLOOD, V126, P684
   Maude SL, 2014, NEW ENGL J MED, V371, P1507, DOI 10.1056/NEJMoa1407222
   MAUDE SL, 2016, J CLIN ONCOL S, V34
   Milone MC, 2009, MOL THER, V17, P1453, DOI 10.1038/mt.2009.83
   Palucka K, 2012, NAT REV CANCER, V12, P265, DOI 10.1038/nrc3258
   Park JH, 2015, BLOOD, V126, DOI 10.1182/blood.V126.23.682.682
   Pui CH, 2008, LANCET, V371, P1030, DOI 10.1016/S0140-6736(08)60457-2
   Robert C, 2015, NEW ENGL J MED, V372, P320, DOI 10.1056/NEJMoa1412082
   Rosenberg JE, 2016, LANCET, V387, P1909, DOI 10.1016/S0140-6736(16)00561-4
   Soff AP, 2015, BLOOD, V126
   Teachey DT, 2016, CANCER DISCOV, V6, P664, DOI 10.1158/2159-8290.CD-16-0040
   Turtle CJ, 2016, J CLIN INVEST, V126, P2123, DOI 10.1172/JCI85309
   TURTLE CJ, 2016, J CLIN ONCOL S, V34
   van der Stegen SJC, 2015, NAT REV DRUG DISCOV, V14, P499, DOI 10.1038/nrd4597
NR 42
TC 41
Z9 43
U1 2
U2 19
PU BMJ PUBLISHING GROUP
PI LONDON
PA BRITISH MED ASSOC HOUSE, TAVISTOCK SQUARE, LONDON WC1H 9JR, ENGLAND
SN 2044-6055
J9 BMJ OPEN
JI BMJ Open
PY 2016
VL 6
IS 12
AR e013904
DI 10.1136/bmjopen-2016-013904
PG 7
WC Medicine, General & Internal
SC General & Internal Medicine
GA EG8JS
UT WOS:000391303600147
PM 28039295
OA Green Published, gold
DA 2021-10-28
ER

PT J
AU Wang, XJ
   Hu, YX
   Liu, X
   Yu, J
   Xu, PF
   Wei, GQ
   Jin, C
   Wu, WJ
   Fu, HR
   Ding, LJ
   Ni, F
   Zhang, H
   Liang, ZY
   Wang, BS
   Li, XQ
   Wei, C
   Deng, YY
   Shi, JM
   Xiao, L
   Wu, Z
   Sun, T
   Huang, H
AF Wang, Xiujian
   Hu, Yongxian
   Liu, Xiao
   Yu, Jian
   Xu, Pengfei
   Wei, Guoqing
   Jin, Chao
   Wu, Wenjun
   Fu, Huarui
   Ding, Lijuan
   Ni, Fang
   Zhang, Hao
   Liang, Zuyu
   Wang, Binsheng
   Li, Xiaoqing
   Wei, Cong
   Deng, Yunyun
   Shi, Jimin
   Xiao, Lei
   Wu, Zhao
   Sun, Tao
   Huang, He
TI Quantitative characterization of T-cell repertoire alteration in Chinese
   patients with B-cell acute lymphocyte leukemia after CAR-T therapy
SO BONE MARROW TRANSPLANTATION
LA English
DT Article
ID REMISSIONS
AB Chimeric antigen receptor (CAR) T-cell therapy has displayed potent anti-leukemia activity in acute lymphocytic leukemia (ALL), acting as a new ray of hope to refractory/relapsed patients. However, the influence of CAR-T therapy on host immune system has not been well elucidated. Thus, We applied high-throughput T cell receptor beta chain sequencing to track the dynamic change of T-cell repertoire induced by CAR-T therapy in B-cell ALL patients. Six Chinese patients achieving complete remission were under observation, whose blood samples, bone marrow samples and infused CAR-T samples were collected at serial time points before and after CAR-T therapy. We observed decreased TCR diversity and increased clonality of T-cell repertoire in both peripheral blood and bone marrow after CAR-T administration. The persistent T cell clones in blood and bone marrow expanded following leukemic cell destruction and were barely detected in CAR T-cell pool. For the first time, our results demonstrated CAR-T therapy could stimulate the clonal proliferation of CAR-negative T cells in patients. Considering other groups' animal results indicating that CAR-T therapy could facilitate the proliferation of tumor antigen-specific T cells and that the emergence of these T cell clones followed the destruction of leukemic cells, they are most likely tumor antigen-specific.
C1 [Wang, Xiujian; Hu, Yongxian; Yu, Jian; Wei, Guoqing; Wu, Wenjun; Fu, Huarui; Ding, Lijuan; Ni, Fang; Zhang, Hao; Liang, Zuyu; Wang, Binsheng; Li, Xiaoqing; Wei, Cong; Shi, Jimin; Huang, He] Zhejiang Univ, Sch Med, Affiliated Hosp 1, Bone Marrow Transplantat Ctr, Hangzhou, Zhejiang, Peoples R China.
   [Wang, Xiujian; Hu, Yongxian; Yu, Jian; Wei, Guoqing; Wu, Wenjun; Fu, Huarui; Ding, Lijuan; Ni, Fang; Zhang, Hao; Liang, Zuyu; Wang, Binsheng; Li, Xiaoqing; Wei, Cong; Shi, Jimin; Huang, He] Zhejiang Univ, Inst Hematol, Hangzhou, Zhejiang, Peoples R China.
   [Wang, Xiujian; Hu, Yongxian; Yu, Jian; Wei, Guoqing; Wu, Wenjun; Fu, Huarui; Ding, Lijuan; Ni, Fang; Zhang, Hao; Liang, Zuyu; Wang, Binsheng; Li, Xiaoqing; Wei, Cong; Shi, Jimin; Huang, He] Zhejiang Prov Engn Lab Stem Cell & Immun Therapy, Hangzhou, Zhejiang, Peoples R China.
   [Wang, Xiujian; Hu, Yongxian; Yu, Jian; Wei, Guoqing; Wu, Wenjun; Fu, Huarui; Ding, Lijuan; Ni, Fang; Zhang, Hao; Liang, Zuyu; Wang, Binsheng; Li, Xiaoqing; Wei, Cong; Shi, Jimin; Huang, He] Zhejiang Univ, Stem Cell Inst, Hangzhou, Zhejiang, Peoples R China.
   [Liu, Xiao] Univ Chicago, Dept Human Genet, Chicago, IL 60637 USA.
   [Xu, Pengfei; Jin, Chao; Deng, Yunyun; Sun, Tao] Hangzhou ImmuQuad Biotechnol LLC, Hangzhou, Zhejiang, Peoples R China.
   [Xiao, Lei; Wu, Zhao] Innovat Cellular Therapeut Co Ltd, Shanghai, Peoples R China.
RP Huang, H (corresponding author), Zhejiang Univ, Sch Med, Affiliated Hosp 1, Bone Marrow Transplantat Ctr, Hangzhou, Zhejiang, Peoples R China.; Huang, H (corresponding author), Zhejiang Univ, Inst Hematol, Hangzhou, Zhejiang, Peoples R China.; Huang, H (corresponding author), Zhejiang Prov Engn Lab Stem Cell & Immun Therapy, Hangzhou, Zhejiang, Peoples R China.; Huang, H (corresponding author), Zhejiang Univ, Stem Cell Inst, Hangzhou, Zhejiang, Peoples R China.; Sun, T (corresponding author), Hangzhou ImmuQuad Biotechnol LLC, Hangzhou, Zhejiang, Peoples R China.
EM taosun@immuquad.com; huanghe@zju.edu.cn
FU National Key Basic Research Program of ChinaNational Basic Research
   Program of China [2015CB964900]; National Key Nature Science Foundation
   of China [81730008]; Key Project of Science and Technology Department of
   Zhejiang Province [2015C03038, 2018C030162]; National Nature Science
   Foundation of ChinaNational Natural Science Foundation of China (NSFC)
   [81770201]
FX This work was supported by the National Key Basic Research Program of
   China (2015CB964900), National Key Nature Science Foundation of China
   (81730008), Key Project of Science and Technology Department of Zhejiang
   Province (2015C03038; 2018C030162), and National Nature Science
   Foundation of China (81770201).
CR Arstila T P, 2000, Science, V288, P1135
   Arstila TP, 1999, SCIENCE, V286, P958, DOI 10.1126/science.286.5441.958
   Bachireddy P, 2014, BLOOD, V123, P1412, DOI 10.1182/blood-2013-08-523001
   Barber A, 2009, J IMMUNOL, V183, P6939, DOI 10.4049/jimmunol.0902000
   Barber A, 2009, J IMMUNOL, V183, P2365, DOI 10.4049/jimmunol.0900721
   Brentjens RJ, 2013, SCI TRANSL MED, V5, DOI 10.1126/scitranslmed.3005930
   Cha E, 2014, SCI TRANSL MED, V6, DOI 10.1126/scitranslmed.3008211
   Davila ML, 2014, SCI TRANSL MED, V6, DOI 10.1126/scitranslmed.3008226
   Emerson RO, 2013, J PATHOL, V231, P433, DOI 10.1002/path.4260
   Fang H, 2014, ONCOIMMUNOLOGY, V3, DOI 10.4161/21624011.2014.968467
   Guo M, 2012, J CLIN ONCOL, V30, P4084, DOI 10.1200/JCO.2012.42.0281
   Hsu MS, 2016, CANCER IMMUNOL RES, V4, P412, DOI 10.1158/2326-6066.CIR-15-0240
   Hu YX, 2017, CLIN CANCER RES, V23, P3297, DOI 10.1158/1078-0432.CCR-16-1799
   Kalos M, 2011, SCI TRANSL MED, V3, DOI 10.1126/scitranslmed.3002842
   Kirsch I, 2015, MOL ONCOL, V9, P2063, DOI 10.1016/j.molonc.2015.09.003
   Kochenderfer JN, 2012, BLOOD, V119, P2709, DOI 10.1182/blood-2011-10-384388
   Krakow EF, 2017, CURR DRUG TARGETS, V18, P281, DOI 10.2174/1389450116666150304103849
   Lee DW, 2015, LANCET, V385, P517, DOI 10.1016/S0140-6736(14)61403-3
   Linnemann C, 2014, IMMUNOL REV, V257, P72, DOI 10.1111/imr.12140
   Linnemann C, 2013, NAT MED, V19, P1534, DOI 10.1038/nm.3359
   Liu X, 2015, ONCOIMMUNOLOGY, V4, DOI 10.1080/2162402X.2014.1002728
   Liu XQ, 2015, VULNERABILITY OF LAND SYSTEMS IN ASIA, P63
   Maude SL, 2014, NEW ENGL J MED, V371, P1507, DOI 10.1056/NEJMoa1407222
   Morris GP, 2012, NAT IMMUNOL, V13, P121, DOI 10.1038/ni.2190
   Nikolich-Zugich J, 2004, NAT REV IMMUNOL, V4, P123, DOI 10.1038/nri1292
   Robert L, 2014, CLIN CANCER RES, V20, P2424, DOI 10.1158/1078-0432.CCR-13-2648
   Rosenberg SA, 2015, SCIENCE, V348, P62, DOI 10.1126/science.aaa4967
   Sadelain M, 2017, NATURE, V545, P423, DOI 10.1038/nature22395
   Sheikh N, 2016, CANCER RES, V76, P3711, DOI 10.1158/0008-5472.CAN-15-3173
   Spear P, 2013, ONCOIMMUNOLOGY, V2, DOI 10.4161/onci.23564
   Tamura K, 2016, ONCOL LETT, V11, P3643, DOI 10.3892/ol.2016.4465
   Wu CY, 2015, SCIENCE, V350, DOI 10.1126/science.aab4077
   Yew PY, 2015, BONE MARROW TRANSPL, V50, P1227, DOI 10.1038/bmt.2015.133
   YU SN, 2017, J HEMATOL ONCOL, V10
   Zewde M, 2018, J HUM GENET, V63, P865, DOI 10.1038/s10038-018-0468-1
   Zhang L, 2017, BMC BIOINFORMATICS, V18, DOI 10.1186/s12859-017-1544-9
NR 36
TC 6
Z9 6
U1 0
U2 6
PU NATURE PUBLISHING GROUP
PI LONDON
PA MACMILLAN BUILDING, 4 CRINAN ST, LONDON N1 9XW, ENGLAND
SN 0268-3369
EI 1476-5365
J9 BONE MARROW TRANSPL
JI Bone Marrow Transplant.
PD DEC
PY 2019
VL 54
IS 12
BP 2072
EP 2080
DI 10.1038/s41409-019-0625-y
PG 9
WC Biophysics; Oncology; Hematology; Immunology; Transplantation
SC Biophysics; Oncology; Hematology; Immunology; Transplantation
GA JT3VD
UT WOS:000500920000019
PM 31383996
DA 2021-10-28
ER

PT J
AU Zhu, YM
   Wu, Z
   Tan, YP
   Du, YY
   Liu, Z
   Ou, RM
   Liu, S
   Pu, CF
   Jiang, J
   Wang, JP
   Xiao, L
   Zhang, Q
AF Zhu, Yang-min
   Wu, Zhao
   Tan, You-ping
   Du, Yuan-yuan
   Liu, Zhi
   Ou, Rui-ming
   Liu, Shuang
   Pu, Cheng-fei
   Jiang, Jing
   Wang, Jin-ping
   Xiao, Lei
   Zhang, Qing
TI Anti-CD19 chimeric antigen receptor T-cell therapy for adult
   Philadelphia chromosome-positive acute lymphoblastic leukemia Two case
   reports
SO MEDICINE
LA English
DT Article
DE acute lymphoblastic leukemia; CD19; chimeric antigen receptor; cytokine
   release syndrome; Philadelphia chromosome
ID VERSUS-HOST-DISEASE; TRANSPLANTATION
AB Rationale: The presence of the Philadelphia chromosome (Ph) in acute lymphoblastic leukemia (ALL) has been associated with a high risk of disease relapse and a poor prognosis. Allogeneic hematopoietic stem cell transplantation (HSCT) is an established treatment for adults with Ph-positive ALL, but relapse remains the primary cause of treatment failure, and is associated with an extremely poor prognosis. The emergence of resistance to tyrosine kinase inhibitors (TKIs) poses a challenge for patients with disease relapses after initial treatment with TKI-containing regimens.
   Patient concerns: Two patients with TKI-resistant recurrent Ph-positive ALL.
   Diagnoses: Ph-positive ALL.
   Interventions: Anti-CD19 CAR T-cell infusion.
   Outcomes: One patient's bone marrow blasts decreased significantly, and the other reached negative minimal residual disease (MRD). However, we first recorded the development of new-onset acute graft-versus-host disease (aGVHD) after anti-CD19 CAR T-cell infusion in a patient who received allogeneic HSCT. Our 2 case reports also demonstrate the efficacy of anti-CD19 CAR T-cell therapy in the treatment of TKI-resistant Ph-positive ALL.
   Lessons: Our report suggests that anti-CD19 CAR T-cell therapy may be a promising option for the treatment of relapsed Phpositive ALL after conventional chemotherapy or allogeneic HSCT. However, caution is due given the possibility of the adverse effects of cytokine release syndrome (CRS)-induced aGVHD for patients receiving allogeneic HSCT.
C1 [Wu, Zhao; Pu, Cheng-fei; Jiang, Jing; Wang, Jin-ping; Xiao, Lei] Innovat Cellular Therapeut Co Ltd, Shanghai, Peoples R China.
   [Zhu, Yang-min; Tan, You-ping; Du, Yuan-yuan; Liu, Zhi; Ou, Rui-ming; Liu, Shuang; Zhang, Qing] Guangdong 2 Prov Peoples Hosp, Dept Hematol, Guangzhou 510317, Guangdong, Peoples R China.
RP Xiao, L (corresponding author), Innovat Cellular Therapeut Co Ltd, Shanghai, Peoples R China.; Zhang, Q (corresponding author), Guangdong 2 Prov Peoples Hosp, Dept Hematol, Guangzhou 510317, Guangdong, Peoples R China.
EM xiaolei@sidansai.com; gdqingzhang@163.com
FU Guangzhou Healthcare and Cooperative Innovation major projects
   [201400000003-1]
FX This work was supported by a grant from the Guangzhou Healthcare and
   Cooperative Innovation major projects, Grant number: 201400000003-1. The
   study protocol was approved by the Institutional Review Board of
   Guangdong No. 2 Provincial People's Hospital (permit number:
   2015-KYLL-039) and complied with country-specific regulatory
   requirements. Written informed consent was obtained from the 2 patients
   before the initiation of treatment. Written informed consent was
   obtained from the patient for publication of this case report and any
   accompanying images. A copy of the written consent is available for
   review by the Editor-in-Chief of this journal.
CR ANTIN JH, 1992, BLOOD, V80, P2964
   Brentjens RJ, 2013, SCI TRANSL MED, V5, DOI 10.1126/scitranslmed.3005930
   Brissot E, 2015, HAEMATOLOGICA, V100, P392, DOI 10.3324/haematol.2014.116954
   Brudno JN, 2016, J CLIN ONCOL, V34, P1112, DOI 10.1200/JCO.2015.64.5929
   Ferrara JLM, 1996, STEM CELLS, V14, P473, DOI 10.1002/stem.140473
   Gleissner B, 2002, BLOOD, V99, P1536, DOI 10.1182/blood.V99.5.1536
   Hu YX, 2016, J HEMATOL ONCOL, V9, DOI 10.1186/s13045-016-0299-5
   Imai C, 2004, LEUKEMIA, V18, P676, DOI 10.1038/sj.leu.2403302
   Kalos M, 2011, SCI TRANSL MED, V3, DOI 10.1126/scitranslmed.3002842
   Kochenderfer JN, 2013, BLOOD, V122, P4129, DOI 10.1182/blood-2013-08-519413
   Kolb HJ, 2008, BLOOD, V112, P4371, DOI 10.1182/blood-2008-03-077974
   Maude SL, 2015, BLOOD, V125, P4017, DOI 10.1182/blood-2014-12-580068
   Ottmann OG, 2012, LEUK S, V1, pS7
   Porter DL, 2011, NEW ENGL J MED, V365, P725, DOI 10.1056/NEJMoa1103849
   Tammana S, 2010, HUM GENE THER, P2175
   Yanada M, 2006, J CLIN ONCOL, V24, P460, DOI 10.1200/JCO.2005.03.2177
NR 16
TC 18
Z9 19
U1 0
U2 5
PU LIPPINCOTT WILLIAMS & WILKINS
PI PHILADELPHIA
PA TWO COMMERCE SQ, 2001 MARKET ST, PHILADELPHIA, PA 19103 USA
SN 0025-7974
EI 1536-5964
J9 MEDICINE
JI Medicine (Baltimore)
PD DEC
PY 2016
VL 95
IS 51
AR e5676
DI 10.1097/MD.0000000000005676
PG 6
WC Medicine, General & Internal
SC General & Internal Medicine
GA EH2UG
UT WOS:000391623300025
PM 28002337
OA Green Published, gold
DA 2021-10-28
ER

PT J
AU Stauss, HJ
   Morris, EC
AF Stauss, H. J.
   Morris, E. C.
TI Immunotherapy with gene-modified T cells: limiting side effects provides
   new challenges
SO GENE THERAPY
LA English
DT Review
DE adoptive immunotherapy; cancer; T cells; T-cell receptor; chimeric
   antigen receptor
ID BONE-MARROW TRANSPLANTATION; VERSUS-HOST-DISEASE; CANCER-IMMUNOTHERAPY;
   CLINICAL-TRIAL; ADVERSE EVENT; THERAPY; ANTIGEN; LEUKEMIA; LYMPHOCYTES;
   RECEPTORS
AB Genetic tools have been developed to efficiently engineer T-cell specificity and enhance T-cell function. Chimeric antigen receptors (CAR) use the antibody variable segments to direct specificity against cell surface molecules. T-cell receptors (TCR) can redirect T cells to intracellular target proteins, fragments of which are presented in the peptide-binding groove of HLA molecules. A recent clinical trial with CAR-modified T cells redirected against the B-cell lineage antigen CD19 showed dramatic clinical benefit in chronic lymphocytic leukaemia patients. Similarly, impressive clinical responses were seen in melanoma and synovial cell carcinoma with TCR-modified T cells redirected against the melanocyte lineage antigen MART-1 and the testis-cancer antigen NY-ESO-1. However, On and off-target toxicity was associated with most of these clinical responses, and fatal complications have been observed in some patients treated with gene modified T cells. This review will discuss factors that might contribute to toxic side effects of therapy with gene modified T cells, and outline potential strategies to retain anticancer activity while reducing unwanted side effects.
C1 [Stauss, H. J.; Morris, E. C.] UCL, Royal Free Hosp, Inst Immun & Transplantat, Dept Immunol, London NW3 2PF, England.
RP Stauss, HJ (corresponding author), UCL, Royal Free Hosp, Inst Immun & Transplantat, Dept Immunol, Rowland Hill St, London NW3 2PF, England.
EM h.stauss@ucl.ac.uk; e.morris@ucl.ac.uk
OI Morris, Emma/0000-0003-4834-1130
FU Leukaemia & Lymphoma Research UK; Medical Research CouncilUK Research &
   Innovation (UKRI)Medical Research Council UK (MRC)European Commission;
   Experimental Cancer Medicine Centre; EU ATTACK; ATTRACT Consortium
FX The authors are supported by grants from Leukaemia & Lymphoma Research
   UK, Medical Research Council, Experimental Cancer Medicine Centre, EU
   ATTACK and ATTRACT Consortium.
CR APPERLEY JF, 1986, BONE MARROW TRANSPL, V1, P53
   Bendle GM, 2010, NAT MED, V16, P565, DOI 10.1038/nm.2128
   Brentjens R, 2010, MOL THER, V18, P666, DOI 10.1038/mt.2010.31
   Brentjens RJ, 2011, BLOOD, V118, P4817, DOI 10.1182/blood-2011-04-348540
   Chmielewski M, 2004, J IMMUNOL, V173, P7647, DOI 10.4049/jimmunol.173.12.7647
   Cohen CJ, 2007, CANCER RES, V67, P3898, DOI 10.1158/0008-5472.CAN-06-3986
   Di Stasi A, 2011, NEW ENGL J MED, V365, P1673, DOI 10.1056/NEJMoa1106152
   Dudley ME, 2008, J CLIN ONCOL, V26, P5233, DOI 10.1200/JCO.2008.16.5449
   Dudley ME, 2002, SCIENCE, V298, P850, DOI 10.1126/science.1076514
   Eshhar Z, 2010, CURR OPIN MOL THER, V12, P55
   Ferrara JLM, 2009, LANCET, V373, P1550, DOI 10.1016/S0140-6736(09)60237-3
   HOROWITZ MM, 1990, BLOOD, V75, P555
   Johnson LA, 2009, BLOOD, V114, P535, DOI 10.1182/blood-2009-03-211714
   Kalos NA, 2011, SCI TRANSLATIONAL ME, V12
   Kochenderfer JN, 2012, BLOOD, V119, P2709, DOI 10.1182/blood-2011-10-384388
   Kuball J, 2007, BLOOD, V109, P2331, DOI 10.1182/blood-2006-05-023069
   Linnemann C, 2011, J INVEST DERMATOL, V131, P1806, DOI 10.1038/jid.2011.160
   Morgan RA, 2010, MOL THER, V18, P843, DOI 10.1038/mt.2010.24
   Ochi T, 2011, BLOOD, V118, P1495, DOI 10.1182/blood-2011-02-337089
   Pagliara D, 2012, CURR OPIN INFECT DIS, V25, P431, DOI 10.1097/QCO.0b013e3283551dd3
   Parkhurst MR, 2011, MOL THER, V19, P620, DOI 10.1038/mt.2010.272
   Porter DL, 2011, NEW ENGL J MED, V365, P725, DOI 10.1056/NEJMoa1103849
   Provasi E, 2012, NAT MED, V18, P807, DOI 10.1038/nm.2700
   Robbins PF, 2011, J CLIN ONCOL, V29, P917, DOI 10.1200/JCO.2010.32.2537
   Russo V, 2012, TRENDS MOL MED, V18, P193, DOI 10.1016/j.molmed.2011.12.003
   Sadelain M, 2009, CURR OPIN IMMUNOL, V21, P215, DOI 10.1016/j.coi.2009.02.009
   Sellar RS, 2012, EXPERT OPIN BIOL TH, V12, P1161, DOI 10.1517/14712598.2012.693471
   Sommermeyer D, 2010, J IMMUNOL, V184, P6223, DOI 10.4049/jimmunol.0902055
   Thomas S, 2007, J IMMUNOL, V179, P5803, DOI 10.4049/jimmunol.179.9.5803
   Thomas S, 2011, BLOOD, V118, P319, DOI 10.1182/blood-2010-12-326736
   Uttenthal BJ, 2012, J GENE MED, V14, P386, DOI 10.1002/jgm.2637
   Valitutti S, 1997, IMMUNOL TODAY, V18, P299, DOI 10.1016/S0167-5699(97)01075-X
   VALITUTTI S, 1995, NATURE, V375, P148, DOI 10.1038/375148a0
   Vincent K, 2011, BLOOD, V118, P2951, DOI 10.1182/blood-2011-04-350868
   Voss RH, 2010, BLOOD, V115, P5154, DOI 10.1182/blood-2009-11-254078
   WEBER J, 1993, J CLIN ONCOL, V11, P499, DOI 10.1200/JCO.1993.11.3.499
NR 36
TC 39
Z9 42
U1 0
U2 23
PU NATURE PUBLISHING GROUP
PI LONDON
PA MACMILLAN BUILDING, 4 CRINAN ST, LONDON N1 9XW, ENGLAND
SN 0969-7128
EI 1476-5462
J9 GENE THER
JI Gene Ther.
PD NOV
PY 2013
VL 20
IS 11
BP 1029
EP 1032
DI 10.1038/gt.2013.34
PG 4
WC Biochemistry & Molecular Biology; Biotechnology & Applied Microbiology;
   Genetics & Heredity; Medicine, Research & Experimental
SC Biochemistry & Molecular Biology; Biotechnology & Applied Microbiology;
   Genetics & Heredity; Research & Experimental Medicine
GA 251DL
UT WOS:000326907900001
PM 23804078
OA Bronze
DA 2021-10-28
ER

PT J
AU Jayasooriya, V
   Ringwelski, B
   Dorsam, G
   Nawarathna, D
AF Jayasooriya, Vidura
   Ringwelski, Beth
   Dorsam, Glenn
   Nawarathna, Dharmakeerthi
TI mRNA-based CAR T-cells manufactured by miniaturized two-step
   electroporation produce selective cytotoxicity toward target cancer
   cells
SO LAB ON A CHIP
LA English
DT Article
ID MODELING ELECTROPORATION; TRANSFECTION; DEPENDENCE; DENSITY; CD19
AB There is a growing interest for viral vector-free chimeric antigen receptor (CAR) T-cells due to its ability to kill cancer cells without adverse side effects. A potential avenue for manufacturing viral-vector free CAR T-cells is to utilize mRNA electroporation. One of the major concerns with mRNA electroporated CAR T-cells is the shorter cytotoxic lifespan of a few days, which is insufficient or not ideal for therapy. To better understand this issue and develop a potential solution, this study focused on examining the translation of electroporated mRNA to CAR molecules, time dependent degradation of CAR molecules and cytotoxicity produced by CAR T-cells on cancer cells. It was found that the initial expression of CAR molecules dictates the cytotoxicity. Initial CAR expression could be controlled by the experimental parameters such as electroporation time and mRNA concentration in the electroporation buffer. Experiments were carried out using a novel two-step electroporation that allows for controlled and uniform transfection of T-cells. These technical advancements and subsequent findings could provide a viable path for producing CAR T-cells with longer cytotoxic lifespans.
C1 [Jayasooriya, Vidura; Nawarathna, Dharmakeerthi] North Dakota State Univ, Dept Elect & Comp Engn, Fargo, ND 58102 USA.
   [Ringwelski, Beth; Nawarathna, Dharmakeerthi] North Dakota State Univ, Biomed Engn Program, Fargo, ND 58102 USA.
   [Dorsam, Glenn] North Dakota State Univ, Dept Microbiol Sci, Fargo, ND 58102 USA.
RP Nawarathna, D (corresponding author), North Dakota State Univ, Dept Elect & Comp Engn, Fargo, ND 58102 USA.; Nawarathna, D (corresponding author), North Dakota State Univ, Biomed Engn Program, Fargo, ND 58102 USA.
EM dharmakeerthi.nawara@ndsu.edu
FU National Institutes of Health (NIH) funded Dakota Cancer Collaborative
   on Translational Activity (DaCCoTA) programUnited States Department of
   Health & Human ServicesNational Institutes of Health (NIH) - USA;
   biomedical engineering program at North Dakota State University
FX DN acknowledges the financial support for National Institutes of Health
   (NIH) funded Dakota Cancer Collaborative on Translational Activity
   (DaCCoTA) program. BR acknowledges the graduate fellowship from
   biomedical engineering program at North Dakota State University. Authors
   thank the help of Greg Strommen and Jeffrey Erickson in manufacturing
   electrodes and ordering reagents needed for experiments. Authors would
   like to acknowledge the valuable suggestions to the manuscript provided
   by Dr. David Chang at Valley Hospital, Ridgewood, NJ.
CR Barrett DM, 2011, HUM GENE THER, V22, P1575, DOI 10.1089/hum.2011.070
   Beatty GL, 2014, CANCER IMMUNOL RES, V2, P112, DOI 10.1158/2326-6066.CIR-13-0170
   Birkholz K, 2009, GENE THER, V16, P596, DOI 10.1038/gt.2008.189
   Boissel L, 2009, LEUKEMIA RES, V33, P1255, DOI 10.1016/j.leukres.2008.11.024
   CHANG DC, 1989, BIOPHYS J, V56, P641, DOI 10.1016/S0006-3495(89)82711-0
   Davila ML, 2014, SCI TRANSL MED, V6, DOI 10.1126/scitranslmed.3008226
   DeBruin KA, 1999, BIOPHYS J, V77, P1213, DOI 10.1016/S0006-3495(99)76973-0
   Gupta V, 2012, BIOMICROFLUIDICS, V6, DOI 10.1063/1.4731647
   Hamada R, 2013, SENSOR ACTUAT B-CHEM, V181, P439, DOI 10.1016/j.snb.2013.02.030
   HARGROVE JL, 1989, FASEB J, V3, P2360, DOI 10.1096/fasebj.3.12.2676679
   Hay KA, 2017, DRUGS, V77, P237, DOI 10.1007/s40265-017-0690-8
   Hsi P, 2019, LAB CHIP, V19, P2978, DOI 10.1039/c9lc00458k
   Inglis DW, 2004, APPL PHYS LETT, V85, P5093, DOI 10.1063/1.1823015
   Jayasooriya VD, 2019, J PHYS D APPL PHYS, V52, DOI 10.1088/1361-6463/ab2b81
   Krassowska W, 2007, BIOPHYS J, V92, P404, DOI 10.1529/biophysj.106.094235
   Levine BL, 2017, MOL THER-METH CLIN D, V4, P92, DOI 10.1016/j.omtm.2016.12.006
   Mistani P, 2019, J COMPUT PHYS, V380, P48, DOI 10.1016/j.jcp.2018.12.009
   Moran J.L., 2021, U.S. Pat., Patent No. 10947526
   Morgan RA, 2010, MOL THER, V18, P843, DOI 10.1038/mt.2010.24
   Nawarathna D, 2008, APPL PHYS LETT, V93, DOI 10.1063/1.2981568
   Nawarathna D, 2009, APPL PHYS LETT, V95, DOI 10.1063/1.3213343
   Pavlin M, 2002, IEEE T BIO-MED ENG, V49, P605, DOI 10.1109/TBME.2002.1001975
   Pavlin M, 2008, BIOELECTROCHEMISTRY, V74, P38, DOI 10.1016/j.bioelechem.2008.04.016
   Pohl-Guimaraes F, 2019, MOL THER, V27, P837, DOI 10.1016/j.ymthe.2018.10.007
   Prasad V, 2018, NAT REV CLIN ONCOL, V15, P11, DOI 10.1038/nrclinonc.2017.156
   Ringwelski B, 2021, J PHYS D APPL PHYS, V54, DOI 10.1088/1361-6463/abc2f3
   Sowers A.E., 2013, ELECTROPORATION ELEC
   Susil R, 1998, ELECTRO MAGNETOBIOL, V17, P391, DOI 10.3109/15368379809030739
   Valitutti S, 1997, J EXP MED, V185, P1859, DOI 10.1084/jem.185.10.1859
   Van Tendeloo VFI, 2001, BLOOD, V98, P49, DOI 10.1182/blood.V98.1.49
   Velmanickam L, 2019, J PHYS D APPL PHYS, V52, DOI 10.1088/1361-6463/aaed97
   Vera JF, 2010, J IMMUNOTHER, V33, P305, DOI 10.1097/CJI.0b013e3181c0c3cb
   Wang DR, 2019, JOVE-J VIS EXP, DOI 10.3791/59275
   Zhan YH, 2012, J CONTROL RELEASE, V160, P570, DOI 10.1016/j.jconrel.2012.04.006
   Zhao YB, 2006, MOL THER, V13, P151, DOI 10.1016/j.ymthe.2005.07.688
   Zhu R, 2016, NAT PUBL GR, V6, P1
NR 36
TC 0
Z9 0
U1 2
U2 2
PU ROYAL SOC CHEMISTRY
PI CAMBRIDGE
PA THOMAS GRAHAM HOUSE, SCIENCE PARK, MILTON RD, CAMBRIDGE CB4 0WF, CAMBS,
   ENGLAND
SN 1473-0197
EI 1473-0189
J9 LAB CHIP
JI Lab Chip
PD OCT 7
PY 2021
VL 21
IS 19
BP 3748
EP 3761
DI 10.1039/d1lc00219h
EA AUG 2021
PG 14
WC Biochemical Research Methods; Chemistry, Multidisciplinary; Chemistry,
   Analytical; Nanoscience & Nanotechnology; Instruments & Instrumentation
SC Biochemistry & Molecular Biology; Chemistry; Science & Technology -
   Other Topics; Instruments & Instrumentation
GA UX1LT
UT WOS:000684550600001
PM 34585697
DA 2021-10-28
ER

PT J
AU Liu, ZF
   Chen, LY
   Wang, J
   Kang, LQ
   Tang, H
   Zhou, Y
   Zhou, HX
   Sun, AN
   Wu, DP
   Xue, SL
AF Liu, Ze-Fa
   Chen, Li-Yun
   Wang, Jin
   Kang, Li-qing
   Tang, Hua
   Zhou, Yao
   Zhou, Hai-Xia
   Sun, Ai-Ning
   Wu, De-Pei
   Xue, Sheng-Li
TI Successful treatment of acute B lymphoblastic leukemia relapse in the
   skin and testicle by anti-CD19 CAR-T with IL-6 knocking down: a case
   report
SO BIOMARKER RESEARCH
LA English
DT Article
DE Acute lymphoblastic leukemia; Extramedullary relapse; Chimeric antigen
   receptor-modified T cell therapy; IL-6 knocking down
ID EXTRAMEDULLARY RELAPSE; CELLS
AB Background Extramedullary relapse is an important cause of treatment failure among patients with acute lymphoblastic leukemia (ALL). This type of relapse is commonly observed in the central nervous system, while it is rare in the testicles and skin. Chimeric antigen receptor-modified T cell (CAR-T) therapy targeting CD19 has shown to be a beneficial treatment approach for relapsed/refractory B cell acute lymphoblasticleukemia (r/r B-ALL). Yet, few studies have reported data regarding the treatment of extramedullary B-ALL relapse, especially both in skin and testicle, with CAR-T therapy. Case presentation Here we reported a single case of a patient with relapsed B-ALL in skin and testicle who was successfully treated by the shRNA-IL6-modified anti-CD19 CAR-T(ssCAR-T-19) therapy. A 29-year-old man with relapsed B-ALL in skin and testicle was enrolled in clinal trial involving the shRNA-IL6-modified anti-CD19 CAR-T(ssCAR-T-19) therapy ( number, NCT03919240). The patient had toxicity consistent with the grade 1 cytokine release syndrome. Conclusions ssCART-19 therapy may be used to effectively eliminate infiltrating leukemia cells in the skin and testicle with mild toxicity, which could be a much safer approach to bridge allo-HSCT, thus further improving the patient's outcome.
C1 [Liu, Ze-Fa; Tang, Hua; Zhou, Yao] Peoples Hosp Xinghua, Dept Hematol, Taizhou, Jiangsu, Peoples R China.
   [Chen, Li-Yun; Zhou, Hai-Xia; Sun, Ai-Ning; Wu, De-Pei; Xue, Sheng-Li] Soochow Univ, Jiangsu Inst Hematol, Affiliated Hosp 1, Shizi St 188, Suzhou 215006, Peoples R China.
   [Chen, Li-Yun; Zhou, Hai-Xia; Sun, Ai-Ning; Wu, De-Pei; Xue, Sheng-Li] Soochow Univ, Collaborat Innovat Ctr Hematol, Inst Blood & Marrow Transplantat, Suzhou, Peoples R China.
   [Wang, Jin] Suzhou Vocat Hlth Coll, Fac Nursing, Suzhou, Peoples R China.
   [Kang, Li-qing] Shanghai Unicar Therapy Biomed Phamaceut Technol, Shanghai, Peoples R China.
RP Wu, DP; Xue, SL (corresponding author), Soochow Univ, Jiangsu Inst Hematol, Affiliated Hosp 1, Shizi St 188, Suzhou 215006, Peoples R China.; Wu, DP; Xue, SL (corresponding author), Soochow Univ, Collaborat Innovat Ctr Hematol, Inst Blood & Marrow Transplantat, Suzhou, Peoples R China.
EM wudepei@suda.edu.cn; slxue@suda.edu.cn
OI Chen, Liyun/0000-0002-7933-7284
FU National Natural Science Foundation of ChinaNational Natural Science
   Foundation of China (NSFC) [81970138, 81873449, 81570138]; Jiangsu
   Province "333" project [BRA2018391]; Jiangsu Province Medical Youth
   Talent Program [QNRC2016719]; Jiangsu Provincial Six Talent Peaks
   [2016-WSN-123]; Gusu Key Medical Talent Program [GSWS2019007]
FX This work was supported by the National Natural Science Foundation of
   China (grant No. 81970138, 81873449, 81570138), Jiangsu Province "333"
   project (grant No. BRA2018391), Jiangsu Province Medical Youth Talent
   Program (grant No. QNRC2016719), a C class sponsored project from
   Jiangsu Provincial Six Talent Peaks (grant No. 2016-WSN-123) and Gusu
   Key Medical Talent Program (grant No. GSWS2019007).
CR Ali S, 2020, ONCOLOGIST, V25, pE321, DOI 10.1634/theoncologist.2019-0233
   Bertamini L, 2018, BMC CANCER, V18, DOI 10.1186/s12885-018-5026-x
   Dai HR, 2015, ONCOIMMUNOLOGY, V4, DOI 10.1080/2162402X.2015.1027469
   Gao RW, 2018, BIOL BLOOD MARROW TR, V24, P501, DOI 10.1016/j.bbmt.2017.11.013
   Gaudichon J, 2019, BLOOD REV, V36, P40, DOI 10.1016/j.blre.2019.04.003
   Grupp SA, 2013, NEW ENGL J MED, V368, P1509, DOI 10.1056/NEJMoa1215134
   Hay KA, 2018, BRIT J HAEMATOL, V183, P364, DOI 10.1111/bjh.15644
   He XY, 2019, LEUKEMIA, V33, P2102, DOI 10.1038/s41375-019-0437-5
   Jiang HW, 2019, AM J HEMATOL, V94, P1113, DOI 10.1002/ajh.25582
   Li C, 2019, JCI INSIGHT, V23, P5
   Mohty M, 2019, LEUKEMIA, V33, P2767, DOI 10.1038/s41375-019-0615-5
   Shadman M, 2019, BLOOD ADV, V3, P3062, DOI 10.1182/bloodadvances.2019000593
   Wang DM, 2018, ONCOTARGETS THER, V11, P6327, DOI 10.2147/OTT.S164430
   Wei GQ, 2018, ANN HEMATOL, V97, P781, DOI 10.1007/s00277-018-3246-4
   Weng JY, 2018, J HEMATOL ONCOL, V11, DOI 10.1186/s13045-018-0572-x
NR 15
TC 2
Z9 2
U1 2
U2 3
PU BMC
PI LONDON
PA CAMPUS, 4 CRINAN ST, LONDON N1 9XW, ENGLAND
EI 2050-7771
J9 BIOMARK RES
JI Biomark. Res.
PD MAY 6
PY 2020
VL 8
IS 1
AR 12
DI 10.1186/s40364-020-00193-5
PG 5
WC Oncology; Medicine, Research & Experimental
SC Oncology; Research & Experimental Medicine
GA LO3NC
UT WOS:000533534500001
PM 32399214
OA Green Published, gold
DA 2021-10-28
ER

PT J
AU D'Agostino, M
   Raje, N
AF D'Agostino, Mattia
   Raje, Noopur
TI Anti-BCMA CAR T-cell therapy in multiple myeloma: can we do better?
SO LEUKEMIA
LA English
DT Review
ID MATURATION ANTIGEN; RECEPTOR; REMISSIONS; MANAGEMENT; EFFICACY
AB Despite a substantial survival improvement and the availability of many new drugs in the last 2 decades, multiple myeloma (MM) remains largely incurable. Immunotherapeutic approaches are changing the current landscape in MM with B-cell maturation antigen (BCMA) as one of the most promising target antigens. Chimeric antigen receptor (CAR) T-cell therapy targeting BCMA produced unprecedented results in heavily pretreated relapsed and/or refractory MM. Data on more than 300 MM patients treated with anti-BCMA directed CAR T cells are available and these numbers are rapidly increasing. The response rate and the depth of responses induced by anti-BCMA CAR T cells are impressive; however, the majority of patients eventually relapse. Understanding the underlying mechanisms of response and resistance in treated MM patients will be critical to the rational development of this therapy. Moreover, the ideal place of this therapy in the treatment paradigm for MM is an important question that needs biological and clinical correlative data to help elucidate. T-cell-related, tumor-related and microenvironmental factors may play a role in the efficacy of anti-BCMA CAR T-cell therapy. In this review we summarize key clinical and correlative data on anti-BCMA CAR T-cell therapy. Based on available data we will try to highlight opportunities to further optimize this potential game-changing therapy for MM.
C1 [D'Agostino, Mattia] Univ Torino, Azienda Osped Univ Citta Salute & Sci Torino, Div Hematol, Myeloma Unit, Turin, Italy.
   [D'Agostino, Mattia; Raje, Noopur] Harvard Med Sch, Massachusetts Gen Hosp, Canc Ctr, Ctr Multiple Myeloma,Div Hematol & Oncol, Boston, MA 02115 USA.
RP Raje, N (corresponding author), Harvard Med Sch, Massachusetts Gen Hosp, Canc Ctr, Ctr Multiple Myeloma,Div Hematol & Oncol, Boston, MA 02115 USA.
EM NRAJE@mgh.harvard.edu
RI D'Agostino, Mattia/AAM-1172-2021
CR Ajina A, 2018, MOL CANCER THER, V17, P1795, DOI 10.1158/1535-7163.MCT-17-1097
   Ali SA, 2016, BLOOD, V128, P1688, DOI 10.1182/blood-2016-04-711903
   Bernabei L, 2018, BLOOD, V132, DOI 10.1182/blood-2018-99-119514
   Bezman NA, 2017, BLOOD ADV, V1, P753, DOI 10.1182/bloodadvances.2017004382
   Bonello F, 2018, EXPERT OPIN BIOL TH, V18, P1209, DOI 10.1080/14712598.2018.1544240
   Brudno JN, 2018, J CLIN ONCOL, V36, P2267, DOI 10.1200/JCO.2018.77.8084
   Carpenter RO, 2013, CLIN CANCER RES, V19, P2048, DOI 10.1158/1078-0432.CCR-12-2422
   CHEN HM, 2017, BLOOD S1, V130
   Cho SF, 2018, FRONT IMMUNOL, V9, DOI 10.3389/fimmu.2018.01821
   Cieri N, 2013, BLOOD, V121, P573, DOI 10.1182/blood-2012-05-431718
   Cohen AD, 2019, J CLIN INVEST, V129, P2210, DOI 10.1172/JCI126397
   D'Agostino M, 2017, CURR HEMATOL MALIG R, V12, P344, DOI 10.1007/s11899-017-0397-7
   Dancy E, 2018, BLOOD, V132, DOI 10.1182/blood-2018-99-115319
   Das RK, 2019, CANCER DISCOV, V9, P492, DOI 10.1158/2159-8290.CD-18-1314
   Fraietta JA, 2018, NAT MED, V24, P563, DOI 10.1038/s41591-018-0010-1
   Friedman KM, 2018, HUM GENE THER, V29, P585, DOI 10.1089/hum.2018.001
   Galluzzi L, 2014, ONCOTARGET, V5, P12472, DOI 10.18632/oncotarget.2998
   Gattinoni L, 2017, NAT MED, V23, P18, DOI 10.1038/nm.4241
   Gay F, 2017, CL LYMPH MYELOM LEUK, V17, P471, DOI 10.1016/j.clml.2017.06.014
   Green DJ, 2018, BLOOD, V132, P1011
   Gregory T, 2018, BLOOD, V132, DOI 10.1182/blood-2018-99-111419
   Han L, 2018, BLOOD, V132, DOI 10.1182/blood-2018-99-114980
   HERMANSON DL, 2016, BLOOD, V128
   Hirayama AV, 2019, BLOOD, V133, P1876, DOI 10.1182/blood-2018-11-887067
   Hudecek M, 2015, CANCER IMMUNOL RES, V3, P125, DOI 10.1158/2326-6066.CIR-14-0127
   Jiang SF, 2018, BLOOD, V132, DOI 10.1182/blood-2018-99-113220
   Jurgens B, 2019, NAT BIOTECHNOL, V37, P370, DOI 10.1038/s41587-019-0083-5
   Kazandjian D, 2016, SEMIN ONCOL, V43, P676, DOI 10.1053/j.seminoncol.2016.11.004
   Kochenderfer JN, 2012, BLOOD, V119, P2709, DOI 10.1182/blood-2011-10-384388
   Lamers CHJ, 2016, BIOCHEM SOC T, V44, P951, DOI 10.1042/BST20160037
   Laurent SA, 2015, NAT COMMUN, V6, DOI 10.1038/ncomms8333
   Lee DW, 2019, BIOL BLOOD MARROW TR, V25, P625, DOI 10.1016/j.bbmt.2018.12.758
   Lee DW, 2014, BLOOD, V124, P188, DOI 10.1182/blood-2014-05-552729
   Lee L, 2018, BLOOD, V131, P746, DOI 10.1182/blood-2017-05-781351
   Li C, 2019, HEMASPHERE, V3, P365
   Li CR, 2018, BLOOD, V132, DOI 10.1182/blood-2018-99-116898
   LI CR, 2019, J CLIN ONCOL S, V37
   Li SS, 2018, HUM GENE THER, V29, P626, DOI 10.1089/hum.2017.241
   Lin JK, 2018, J CLIN ONCOL, V36, P3192, DOI 10.1200/JCO.2018.79.0642
   Liu YR, 2018, BLOOD, V132, DOI 10.1182/blood-2018-99-112786
   Locke FL, 2019, LANCET ONCOL, V20, P31, DOI 10.1016/S1470-2045(18)30864-7
   Mailankody S, 2018, BLOOD, V132, DOI 10.1182/blood-2018-99-119717
   Mailankody S, 2018, BLOOD, V132, DOI 10.1182/blood-2018-99-113548
   Maude SL, 2018, NEW ENGL J MED, V378, P439, DOI 10.1056/NEJMoa1709866
   McLellan AD, 2019, IMMUNOL CELL BIOL, V97, P664, DOI 10.1111/imcb.12254
   Mikkilineni L, 2017, BLOOD, V130, P2594, DOI 10.1182/blood-2017-06-793869
   Neelapu SS, 2018, NAT REV CLIN ONCOL, V15, P47, DOI 10.1038/nrclinonc.2017.148
   O'Connor BP, 2004, J EXP MED, V199, P91, DOI 10.1084/jem.20031330
   Oliva S, 2018, FRONT IMMUNOL, V9, DOI 10.3389/fimmu.2018.02749
   Palumbo A, 2011, NEW ENGL J MED, V364, P1046, DOI 10.1056/NEJMra1011442
   Ping Y, 2018, PROTEIN CELL, V9, P254, DOI 10.1007/s13238-016-0367-1
   Quach H, 2010, LEUKEMIA, V24, P22, DOI 10.1038/leu.2009.236
   Raje N, 2019, NEW ENGL J MED, V380, P1726, DOI 10.1056/NEJMoa1817226
   Schmidts A, 2018, FRONT IMMUNOL, V9, DOI 10.3389/fimmu.2018.02593
   Schuster SJ, 2019, NEW ENGL J MED, V380, P45, DOI 10.1056/NEJMoa1804980
   Shah N, 2018, BLOOD, V132, DOI 10.1182/blood-2018-99-116953
   Shah NN, 2019, NAT REV CLIN ONCOL, V16, P372, DOI 10.1038/s41571-019-0184-6
   Shah NN, 2019, FRONT ONCOL, V9, DOI 10.3389/fonc.2019.00146
   Shah UA, 2019, CANCER J, V25, P208, DOI 10.1097/PPO.0000000000000379
   Shi XL, 2018, BLOOD, V132, DOI 10.1182/blood-2018-99-117964
   Smith EL, 2019, SCI TRANSL MED, V11, DOI 10.1126/scitranslmed.aau7746
   Smith EL, 2018, MOL THER, V26, P1447, DOI 10.1016/j.ymthe.2018.03.016
   Sommer C, 2019, MOL THER, V27, P1126, DOI 10.1016/j.ymthe.2019.04.001
   Topp MS, 2019, J CLIN ONCOL, V37, P8007, DOI [10.1200/JCO.2019.37.15_suppl.8007, DOI 10.1200/JCO.2019.37.15_SUPPL.8007]
   Trudel S, 2018, LANCET ONCOL, V19, P1641, DOI 10.1016/S1470-2045(18)30576-X
   Turtle CJ, 2017, J CLIN ONCOL, V35, P3010, DOI 10.1200/JCO.2017.72.8519
   Turtle CJ, 2016, SCI TRANSL MED, V8, DOI 10.1126/scitranslmed.aaf8621
   Wang XL, 2018, CLIN CANCER RES, V24, P106, DOI 10.1158/1078-0432.CCR-17-0344
   Xu J, 2019, P NATL ACAD SCI USA, V116, P9543, DOI 10.1073/pnas.1819745116
   YAN LZ, 2017, BLOOD S1, V130
   Yeku OO, 2016, BIOCHEM SOC T, V44, P412, DOI 10.1042/BST20150291
   Zhao JJ, 2018, J HEMATOL ONCOL, V11, DOI 10.1186/s13045-018-0677-2
   Zhao WH, 2018, J HEMATOL ONCOL, V11, DOI 10.1186/s13045-018-0681-6
NR 73
TC 54
Z9 54
U1 7
U2 23
PU SPRINGERNATURE
PI LONDON
PA CAMPUS, 4 CRINAN ST, LONDON, N1 9XW, ENGLAND
SN 0887-6924
EI 1476-5551
J9 LEUKEMIA
JI Leukemia
PD JAN
PY 2020
VL 34
IS 1
BP 21
EP 34
DI 10.1038/s41375-019-0669-4
PG 14
WC Oncology; Hematology
SC Oncology; Hematology
GA KZ8AB
UT WOS:000523480000002
PM 31780814
HC Y
HP N
DA 2021-10-28
ER

PT J
AU Fiorenza, S
   Ritchie, DS
   Ramsey, SD
   Turtle, CJ
   Roth, JA
AF Fiorenza, Salvatore
   Ritchie, David S.
   Ramsey, Scott D.
   Turtle, Cameron J.
   Roth, Joshua A.
TI Value and affordability of CAR T-cell therapy in the United States
SO BONE MARROW TRANSPLANTATION
LA English
DT Review
ID CHIMERIC ANTIGEN RECEPTOR; COST-EFFECTIVENESS; HEALTH; LYMPHOMA;
   OUTCOMES; TISAGENLECLEUCEL; CHEMOTHERAPY
AB In the United States the increasing number of Food and Drug Administration (FDA)-approved, innovative, and potentially effective commercial cancer therapies pose a significant financial burden on public and private payers. Chimeric antigen receptor (CAR) T cells are prototypical of this challenge. In 2017 and 2018, tisagenlecleucel (Kymriah, Novartis) and axicabtagene ciloleucel (Yescarta, Kite) were approved by the FDA for use after showing groundbreaking results in relapsed/refractory B-cell malignancies. In 2020 and 2021, four further submissions to the FDA are expected for CAR T-cell therapies for indolent and aggressive B-cell malignancies and plasma cell myeloma. Yet, with marketed prices of over $350,000 per infusion for the two FDA-approved therapies and similar price tags expected for the coming products, serious concerns are raised over value and affordability. In this review we summarize recent, peer-reviewed cost-effectiveness studies of tisagenlecleucel and axicabtagene ciloleucel in the United States; discuss key issues concerning the health plan budget impact of CAR T-cell therapy; and review policy, payment and scientific approaches that may improve the value and affordability of CAR T-cell therapy.
C1 [Fiorenza, Salvatore; Turtle, Cameron J.] Fred Hutchinson Canc Res Ctr, Clin Res Div, 1124 Columbia St, Seattle, WA 98104 USA.
   [Fiorenza, Salvatore; Turtle, Cameron J.] Fred Hutchinson Canc Res Ctr, Integrated Immunotherapy Res Ctr, 1124 Columbia St, Seattle, WA 98104 USA.
   [Ritchie, David S.] Peter MacCallum Canc Ctr, Dept Clin Haematol, Melbourne, Vic, Australia.
   [Ritchie, David S.] Royal Melbourne Hosp, Melbourne, Vic, Australia.
   [Ritchie, David S.] Univ Melbourne, Fac Med Dent & Hlth Sci, Melbourne, Vic, Australia.
   [Ramsey, Scott D.; Roth, Joshua A.] Fred Hutchinson Canc Res Ctr, Hutchinson Inst Canc Outcomes Res, 1124 Columbia St, Seattle, WA 98104 USA.
   [Ramsey, Scott D.; Roth, Joshua A.] Univ Washington, Sch Pharm, Policy & Econ Inst, Comparat Hlth Outcomes, Seattle, WA 98195 USA.
   [Turtle, Cameron J.] Univ Washington, Dept Med, Seattle, WA USA.
RP Roth, JA (corresponding author), Fred Hutchinson Canc Res Ctr, Hutchinson Inst Canc Outcomes Res, 1124 Columbia St, Seattle, WA 98104 USA.; Roth, JA (corresponding author), Univ Washington, Sch Pharm, Policy & Econ Inst, Comparat Hlth Outcomes, Seattle, WA 98195 USA.
EM jroth@fredhutch.org
RI Fiorenza, Salvatore/AAG-9811-2021
OI Roth, Joshua/0000-0001-6621-8342; Fiorenza,
   Salvatore/0000-0002-7035-8628
FU Fred Hutchinson Cancer Research Center Integrated Immunotherapy Research
   Center
FX This study was supported in part by funds from the Fred Hutchinson
   Cancer Research Center Integrated Immunotherapy Research Center (PI:
   Roth JA).
CR Abramson JS, 2019, BLOOD, V134, DOI 10.1182/blood-2019-127508
   American Society of Hematology American Society of Blood and Marrow Transplantation, 2019, RE FOLL UP AUG 30 20
   ASCO Post Staff, 2020, THE ASCO POST
   Aviki EM, 2018, CANCER-AM CANCER SOC, V124, P3293, DOI 10.1002/cncr.31367
   Bach PB, 2018, NEW ENGL J MED, V379, P1396, DOI 10.1056/NEJMp1807382
   Bansal A, 2019, MED DECIS MAKING, V39, P294, DOI 10.1177/0272989X18820535
   Basu A, 2015, EXPERT REV PHARM OUT, V15, P1, DOI 10.1586/14737167.2015.990887
   Bertram MY, 2016, B WORLD HEALTH ORGAN, V94, P925, DOI 10.2471/BLT.15.164418
   Bishop DC, 2018, MOL THER, V26, P1883, DOI 10.1016/j.ymthe.2018.05.007
   Bryan WW, 2017, BIOL LICENSE APPL AP
   Carrera PM, 2018, CA-CANCER J CLIN, V68, P153, DOI 10.3322/caac.21443
   Castella M, 2019, MOL THER-METH CLIN D, V12, P134, DOI 10.1016/j.omtm.2018.11.010
   Chen BK, 2018, DRUGS, V78, P1777, DOI 10.1007/s40265-018-1009-0
   Crump M, 2017, BLOOD, V130, P1800, DOI 10.1182/blood-2017-03-769620
   Cubanski J., 2019, WHATS LATEST MEDICAR
   Dana Kaitlyn N, 2017, Hosp Pharm, V52, P155, DOI 10.1310/hpj5202-155
   Dearment A, 2019, MEDCITY NEWS
   Delea TE, 2019, PHARMACOECONOMICS, V37, P1177, DOI 10.1007/s40273-019-00812-6
   dos Santos HG, 2020, J CRIT CARE, V55, P73, DOI 10.1016/j.jcrc.2019.10.015
   Dusetzina SB, 2019, NEW ENGL J MED, V381, P2081, DOI 10.1056/NEJMp1914044
   Ems D, 2018, AM HEALTH DRUG BENEF, V11, P371
   Fesnak AD, 2016, NAT REV CANCER, V16, P566, DOI 10.1038/nrc.2016.97
   Fu MX, 2019, RECENT PAT ANTI-CANC, V14, P60, DOI 10.2174/1574892814666190111120908
   Gafni A, 2006, SOC SCI MED, V62, P2091, DOI 10.1016/j.socscimed.2005.10.023
   Gonzalez-Fernandez M, 2018, INT J CLIN PHARM-NET, V40, P1528, DOI 10.1007/s11096-018-0703-z
   Hargreaves B., 2019, CELL THERAPY MARKET
   Hastert TA, 2018, CANCER MED-US, V7, P4261, DOI 10.1002/cam4.1671
   Hay KA, 2019, BLOOD, V133, P1652, DOI 10.1182/blood-2018-11-883710
   Health Canada, 2019, REG INN DRUGS
   Hernandez I, 2018, JAMA ONCOL, V4, P994, DOI 10.1001/jamaoncol.2018.0977
   Hill A, 2014, CLIN INFECT DIS, V58, P928, DOI 10.1093/cid/ciu012
   Hirth RA, 2000, MED DECIS MAKING, V20, P332, DOI 10.1177/0272989X0002000310
   Ho LD, 2019, LANCET ONCOL, V20, P1062, DOI 10.1016/S1470-2045(19)30466-8
   Hollmann S, 2018, VALUE HEALTH, V21, pS26, DOI 10.1016/j.jval.2018.09.154
   House Office of the Legislative Counsel, 2010, SUBT D TITL 6 SEC 63
   Jensen T., 2019, DECISION MEMO CHIMER
   Jurgens B, 2019, NAT BIOTECHNOL, V37, P370, DOI 10.1038/s41587-019-0083-5
   Kang SY, 2020, ANNU REV PUBL HEALTH, V41, P499, DOI 10.1146/annurev-publhealth-040119-094305
   Kantarjian H, 2017, NEW ENGL J MED, V376, P836, DOI 10.1056/NEJMoa1609783
   Lee DW, 2019, BIOL BLOOD MARROW TR, V25, P625, DOI 10.1016/j.bbmt.2018.12.758
   Levine BL, 2017, MOL THER-METH CLIN D, V4, P92, DOI 10.1016/j.omtm.2016.12.006
   Lin JK, 2019, J CLIN ONCOL, V37, P2105, DOI 10.1200/JCO.18.02079
   Lin JK, 2018, J CLIN ONCOL, V36, P3192, DOI 10.1200/JCO.2018.79.0642
   Locke FL, 2019, LANCET ONCOL, V20, P31, DOI 10.1016/S1470-2045(18)30864-7
   Lomas J, 2018, VALUE HEALTH, V21, P266, DOI 10.1016/j.jval.2017.10.006
   Lyman GH, 2020, JAMA NETW OPEN, V3, DOI 10.1001/jamanetworkopen.2020.2072
   Malarkey MA, 2017, BIOL LICENSE APPL AX
   Maude SL, 2018, NEW ENGL J MED, V378, P439, DOI 10.1056/NEJMoa1709866
   MAUDE SL, 2016, BLOOD, V128
   Monjezi R, 2017, LEUKEMIA, V31, P186, DOI 10.1038/leu.2016.180
   Nathan PC, 2018, J CLIN ONCOL, V36, DOI 10.1200/JCO.2017.76.4431
   National Health Service, 2019, CAR T THER
   Neelapu SS, 2017, NEW ENGL J MED, V377, P2531, DOI 10.1056/NEJMoa1707447
   Neumann, 2005, ASCO M, V23, P6011
   Neumann PJ, 2014, NEW ENGL J MED, V371, P796, DOI 10.1056/NEJMp1405158
   Newcomer LN, 2014, J ONCOL PRACT, V10, P322, DOI 10.1200/JOP.2014.001488
   Parker-Lue S, 2015, ANNU REV PHARMACOL, V55, P191, DOI 10.1146/annurev-pharmtox-010814-124649
   Porter ME, 2010, NEW ENGL J MED, V363, P2477, DOI 10.1056/NEJMp1011024
   Prieto Luis, 2003, Health Qual Life Outcomes, V1, P80, DOI 10.1186/1477-7525-1-80
   Purohit-Sheth T., 2018, BIOL LICENSE APPL S
   Rafiq S, 2020, NAT REV CLIN ONCOL, V17, P147, DOI 10.1038/s41571-019-0297-y
   Raje N, 2019, NEW ENGL J MED, V380, P1726, DOI 10.1056/NEJMoa1817226
   Ravianayake S, 2015, CYTOTHERAPY, V17, P1251, DOI 10.1016/j.jcyt.2015.05.013
   Roth JA, 2018, J MED ECON, V21, P1238, DOI 10.1080/13696998.2018.1529674
   Ruark J, 2020, BIOL BLOOD MARROW TR, V26, P34, DOI 10.1016/j.bbmt.2019.09.037
   Sanders GD, 2016, JAMA-J AM MED ASSOC, V316, P1093, DOI 10.1001/jama.2016.12195
   Sarkar RR, 2019, JNCI-J NATL CANCER I, V111, P719, DOI 10.1093/jnci/djy193
   Sarnak DO, 2017, PAYING PRESCRIPTION
   Sarpatwari A, 2019, PLOS MED, V16, DOI 10.1371/journal.pmed.1002872
   Schulthess D, 2021, BMJ EVID-BASED MED, V26, P98, DOI 10.1136/bmjebm-2019-111226
   SCHUSTER SJ, 2019, BLOOD S, V134, DOI DOI 10.1182/BLOOD-2019-123742
   Schuster SJ, 2019, NEW ENGL J MED, V380, P45, DOI 10.1056/NEJMoa1804980
   Shalabi H, 2017, BLOOD, V130
   Siddiqi T, 2019, BLOOD, V134, DOI 10.1182/blood-2019-127603
   Sklar T, 2019, NEW ENGL J MED, V381, P1301, DOI 10.1056/NEJMp1906010
   Skrdlant LM, 2018, MOL THER-METH CLIN D, V8, P1, DOI 10.1016/j.omtm.2017.09.001
   Snider JT, 2019, AM J MANAG CARE, V25, P379
   Son KB, 2019, GLOB PUBLIC HEALTH, V14, P122, DOI 10.1080/17441692.2018.1471613
   Therapeutic Goods Administration, 2018, 312685 CELL THER T C
   Therapeutic Goods Administration, 2018, 312686 CELL THER T C
   Trueman P, 2001, PHARMACOECONOMICS, V19, P609, DOI 10.2165/00019053-200119060-00001
   Tucker N, 2019, TARGETED ONCOLOGY
   Wang MH, 2020, NEW ENGL J MED, V382, P1331, DOI 10.1056/NEJMoa1914347
   Waters TM, 2004, DYSPHAGIA, V19, P109, DOI 10.1007/s00455-003-0507-7
   Welch A., 2017, BIOSIMILAR DEV
   West J, 2006, POLICY ROUNDTABLES C
   Whitehead SJ, 2010, BRIT MED BULL, V96, P5, DOI 10.1093/bmb/ldq033
   Whittington MD, 2019, JAMA NETW OPEN, V2, DOI 10.1001/jamanetworkopen.2019.0035
   Whittington MD, 2018, JAMA ONCOL, V4, P1784, DOI 10.1001/jamaoncol.2018.4625
   Whittington MD, 2018, JAMA PEDIATR, V172, P1161, DOI 10.1001/jamapediatrics.2018.2530
   Ying ZT, 2019, NAT MED, V25, P947, DOI 10.1038/s41591-019-0421-7
   Zhang W, 2018, DRUG DES DEV THER, V12, P3343, DOI 10.2147/DDDT.S175113
NR 92
TC 18
Z9 18
U1 1
U2 8
PU NATURE PUBLISHING GROUP
PI LONDON
PA MACMILLAN BUILDING, 4 CRINAN ST, LONDON N1 9XW, ENGLAND
SN 0268-3369
EI 1476-5365
J9 BONE MARROW TRANSPL
JI Bone Marrow Transplant.
PD SEP
PY 2020
VL 55
IS 9
BP 1706
EP 1715
DI 10.1038/s41409-020-0956-8
EA MAY 2020
PG 10
WC Biophysics; Oncology; Hematology; Immunology; Transplantation
SC Biophysics; Oncology; Hematology; Immunology; Transplantation
GA NF2QK
UT WOS:000536435200001
PM 32474570
DA 2021-10-28
ER

PT J
AU Liu, M
   Wang, X
   Li, W
   Yu, XF
   Flores-Villanueva, P
   Xu-Monette, ZJY
   Li, L
   Zhang, MZ
   Young, KH
   Ma, XD
   Li, Y
AF Liu, Ming
   Wang, Xu
   Li, Wei
   Yu, Xinfang
   Flores-Villanueva, Pedro
   Xu-Monette, Zijun Y.
   Li, Ling
   Zhang, Mingzhi
   Young, Ken H.
   Ma, Xiaodong
   Li, Yong
TI Targeting PD-L1 in non-small cell lung cancer using CAR T cells
SO ONCOGENESIS
LA English
DT Article
ID CLINICAL-OUTCOMES; IMMUNOTHERAPY; SURVIVAL; INHIBITORS; BLOCKADE;
   EFFICACY; TUMORS
AB Antibodies against programmed cell death protein 1 (PD-1) and its ligand (PD-L1) have dramatically changed the landscape of therapies for non-small cell lung carcinoma (NSCLC); however, the majority of patients do not respond to these agents. In addition, hyperprogressive disease (HPD) develops in a larger portion of NSCLC patients treated with PD-1/PD-L1 inhibitors than in patients treated with standard chemotherapy. The use of chimeric antigen receptor (CAR) T cells has been successful to treat blood cancers but not for solid tumors like NSCLC. In this work, we constructed CAR T cells that target PD-L1 and evaluated their efficacy in NSCLC with either high or low PD-L1 expression. PD-L1-CAR T cells exhibited antigen-specific activation, cytokine production, and cytotoxic activity against PD-L1(high)NSCLC cells and xenograft tumors. Furthermore, the addition of a subtherapeutic dose of local radiotherapy improved the efficacy of PD-L1-CAR T cells against PD-L1(low)NSCLC cells and tumors. Our findings indicate that PD-L1-CAR T cells represent a novel therapeutic strategy for patients with PD-L1-positive NSCLC, particularly for those who are susceptible to HPD.
C1 [Liu, Ming] Guangzhou Med Univ, Affiliated Hosp 1, Guangzhou Inst Resp Hlth, State Key Lab Resp Dis,Natl Clin Res Ctr Resp Dis, Guangzhou 510120, Peoples R China.
   [Wang, Xu; Li, Wei; Yu, Xinfang; Flores-Villanueva, Pedro; Li, Yong] Baylor Coll Med, Dept Med, Houston, TX 77030 USA.
   [Xu-Monette, Zijun Y.; Young, Ken H.] Duke Univ, Med Ctr, Dept Pathol, Div Hematopathol, Durham, NC 27708 USA.
   [Li, Ling; Zhang, Mingzhi] Zhengzhou Univ, Lymphoma Diag & Treatment Ctr Henan Prov, Affiliated Hosp 1, Dept Oncol, Zhengzhou 450052, Peoples R China.
   [Ma, Xiaodong] South China Normal Univ, Inst Brain Res & Rehabil, Guangzhou 510631, Peoples R China.
RP Liu, M (corresponding author), Guangzhou Med Univ, Affiliated Hosp 1, Guangzhou Inst Resp Hlth, State Key Lab Resp Dis,Natl Clin Res Ctr Resp Dis, Guangzhou 510120, Peoples R China.; Li, Y (corresponding author), Baylor Coll Med, Dept Med, Houston, TX 77030 USA.; Ma, XD (corresponding author), South China Normal Univ, Inst Brain Res & Rehabil, Guangzhou 510631, Peoples R China.
EM mingliu128@hotmail.com; sciencema@hotmail.com; Yong.Li@bcm.edu
OI Li, Yong/0000-0001-8838-1714; Liu, Ming/0000-0001-6726-4922; Ma,
   Xiaodong/0000-0002-8351-2663
FU National Natural Science Foundation of ChinaNational Natural Science
   Foundation of China (NSFC) [81773249]; Key Realm R&D Program of
   Guangdong Province [2019B030335001]; Cancer Prevention and Research
   Institute of Texas [RR190043]; Superfund Hazardous Substance Research
   and Training Program from National Institutes of HealthUnited States
   Department of Health & Human ServicesNational Institutes of Health (NIH)
   - USA [P42 ES027725]
FX M.L., X.W., and Y.L. designed the research. All authors performed
   experiments and/or contributed to data analyses. M.L., X.W., and Y.L.
   wrote the manuscript, and all authors provided critical review and
   revisions and approved the final version of the manuscript. All data and
   materials supporting the conclusion of this study have been included
   within the article and the supplemental data. Animal experiments are
   approved by our Institutional Animal Care and Use Committees. There is
   no human subject participation. This study is supported by National
   Natural Science Foundation of China (81773249 to X.M.), Key Realm R&D
   Program of Guangdong Province (2019B030335001 to X.M.). Y.L. is
   supported in part by the Cancer Prevention and Research Institute of
   Texas (RR190043) and by the Superfund Hazardous Substance Research and
   Training Program from National Institutes of Health (P42 ES027725).
CR Boloker G, 2018, J THORAC DIS, V10, P1158, DOI 10.21037/jtd.2018.03.15
   Bray F, 2018, CA-CANCER J CLIN, V68, P394, DOI 10.3322/caac.21492
   Bui KT, 2018, J CLIN MED, V7, DOI 10.3390/jcm7080192
   Champiat S, 2018, NAT REV CLIN ONCOL, V15, P748, DOI 10.1038/s41571-018-0111-2
   Chen LP, 2013, NAT REV IMMUNOL, V13, P227, DOI 10.1038/nri3405
   Dong H, 2002, NAT REV IMMUNOL, V2, P545, DOI 10.1038/nm730
   Dong ZY, 2017, ONCOIMMUNOLOGY, V6, DOI 10.1080/2162402X.2017.1356145
   Ferrara R, 2018, JAMA ONCOL, V4, P1543, DOI 10.1001/jamaoncol.2018.3676
   Gainor JF, 2016, CLIN CANCER RES, V22, P4585, DOI 10.1158/1078-0432.CCR-15-3101
   Herter-Sprie GS, 2016, JCI INSIGHT, V1, DOI 10.1172/jci.insight.87415
   Huang Q, 2018, J HEMATOL ONCOL, V11, DOI 10.1186/s13045-018-0600-x
   Hwang WL, 2018, JAMA ONCOL, V4, P253, DOI 10.1001/jamaoncol.2017.3808
   Juneja VR, 2017, J EXP MED, V214, P895, DOI 10.1084/jem.20160801
   Kato S, 2017, CLIN CANCER RES, V23, P4242, DOI 10.1158/1078-0432.CCR-16-3133
   Knochelmann HM, 2018, FRONT IMMUNOL, V9, DOI 10.3389/fimmu.2018.01740
   Kordbacheh T, 2018, ANN ONCOL, V29, P301, DOI 10.1093/annonc/mdx790
   Lanuti M, 2014, EUR J CARDIO-THORAC, V46, P254, DOI 10.1093/ejcts/ezt611
   Lee CK, 2018, JAMA ONCOL, V4, P210, DOI 10.1001/jamaoncol.2017.4427
   Lin H, 2018, J CLIN INVEST, V128, P1708, DOI 10.1172/JCI120803
   Lin SY, 2018, J CANCER, V9, P1813, DOI 10.7150/jca.24985
   Liu M, 2015, AM J TRANSL RES, V7, P2026
   Lo Russo G, 2019, CLIN CANCER RES, V25, P989, DOI 10.1158/1078-0432.CCR-18-1390
   Midha A, 2015, AM J CANCER RES, V5, P2892
   Milone MC, 2009, MOL THER, V17, P1453, DOI 10.1038/mt.2009.83
   Moon EK, 2014, CLIN CANCER RES, V20, P4262, DOI 10.1158/1078-0432.CCR-13-2627
   Pakkala S, 2018, JCI INSIGHT, V3, DOI 10.1172/jci.insight.120858
   Petroff MG, 2002, PLACENTA, V23, pS95, DOI 10.1053/plac.2002.0813
   Rafiq S, 2018, NAT BIOTECHNOL, V36, P847, DOI 10.1038/nbt.4195
   Sanmamed MF, 2018, CELL, V175, P313, DOI 10.1016/j.cell.2018.09.035
   Socinski MA, 2018, NEW ENGL J MED, V378, P2288, DOI 10.1056/NEJMoa1716948
   Suarez ER, 2016, ONCOTARGET, V7, P34341, DOI 10.18632/oncotarget.9114
   Tamura T, 2015, MOL CLIN ONCOL, V3, P217, DOI 10.3892/mco.2014.410
   Tang HD, 2018, J CLIN INVEST, V128, P580, DOI 10.1172/JCI96061
   Teixido C, 2018, THER ADV MED ONCOL, V10, DOI [10.1177/1758835918763493, 10.1177/1758834018763493]
   Wang XH, 2017, CANCER RES, V77, P839, DOI 10.1158/0008-5472.CAN-15-3142
   Xie YJ, 2019, P NATL ACAD SCI USA, V116, P7624, DOI 10.1073/pnas.1817147116
   Yu SR, 2018, AM J CANCER RES, V8, P2106
   Zheng ZL, 2012, J TRANSL MED, V10, DOI 10.1186/1479-5876-10-29
NR 38
TC 3
Z9 3
U1 2
U2 12
PU NATURE PUBLISHING GROUP
PI NEW YORK
PA 75 VARICK ST, 9TH FLR, NEW YORK, NY 10013-1917 USA
SN 2157-9024
J9 ONCOGENESIS
JI Oncogenesis
PD AUG 13
PY 2020
VL 9
IS 8
AR 72
DI 10.1038/s41389-020-00257-z
PG 11
WC Oncology
SC Oncology
GA NA8ZP
UT WOS:000560107300001
PM 32792499
OA gold, Green Published
DA 2021-10-28
ER

PT J
AU Cooper, ML
   Choi, J
   Staser, K
   Ritchey, JK
   Devenport, JM
   Eckardt, K
   Rettig, MP
   Wang, B
   Eissenberg, LG
   Ghobadi, A
   Gehrs, LN
   Prior, JL
   Achilefu, S
   Miller, CA
   Fronick, CC
   O'Neal, J
   Gao, F
   Weinstock, DM
   Gutierrez, A
   Fulton, RS
   DiPersio, JF
AF Cooper, Matthew L.
   Choi, Jaebok
   Staser, Karl
   Ritchey, Julie K.
   Devenport, Jessica M.
   Eckardt, Kayla
   Rettig, Michael P.
   Wang, Bing
   Eissenberg, Linda G.
   Ghobadi, Armin
   Gehrs, Leah N.
   Prior, Julie L.
   Achilefu, Samuel
   Miller, Christopher A.
   Fronick, Catrina C.
   O'Neal, Julie
   Gao, Feng
   Weinstock, David M.
   Gutierrez, Alejandro
   Fulton, Robert S.
   DiPersio, John F.
TI An "off-the-shelf" fratricide-resistant CAR-T for the treatment of T
   cell hematologic malignancies
SO LEUKEMIA
LA English
DT Article
ID ACUTE LYMPHOBLASTIC-LEUKEMIA; CHIMERIC ANTIGEN RECEPTOR; LENTIVIRUS
   VECTOR; PHASE; IMMUNOPHENOTYPE; CRISPR/CAS9; EXPRESSION; LYMPHOMA;
   THERAPY; CANCER
AB T cell malignancies represent a group of hematologic cancers with high rates of relapse and mortality in patients for whom no effective targeted therapies exist. The shared expression of target antigens between chimeric antigen receptor (CAR) T cells and malignant T cells has limited the development of CAR-T because of unintended CAR-T fratricide and an inability to harvest sufficient autologous T cells. Here, we describe a fratricide-resistant "off-the-shelf' CAR-T (or UCART7) that targets CD7+T cell malignancies and, through CRISPR/Cas9 gene editing, lacks both CD7 and T cell receptor alpha chain (TRAC) expression. UCART7 demonstrates efficacy against human T cell acute lymphoblastic leukemia (T-ALL) cell lines and primary T-ALL in vitro and in vivo without the induction of xenogeneic GvHD. Fratricide resistant, allo-tolerant "off-the-shelf' CAR-T represents a strategy for treatment of relapsed and refractory T-ALL and non Hodgkin's T cell lymphoma without a requirement for autologous T cells.
C1 [Cooper, Matthew L.; Choi, Jaebok; Staser, Karl; Ritchey, Julie K.; Devenport, Jessica M.; Eckardt, Kayla; Rettig, Michael P.; Wang, Bing; Eissenberg, Linda G.; Ghobadi, Armin; Gehrs, Leah N.; Miller, Christopher A.; O'Neal, Julie; DiPersio, John F.] Washington Univ, Sch Med, Dept Internal Med, Div Oncol, St Louis, MO 63110 USA.
   [Staser, Karl] Washington Univ, Sch Med, Dept Internal Med, Div Dermatol, St Louis, MO 63110 USA.
   [Prior, Julie L.; Achilefu, Samuel] Washington Univ, Sch Med, Mallinckrodt Inst Radiol, St Louis, MO 63110 USA.
   [Miller, Christopher A.; Fronick, Catrina C.; Fulton, Robert S.] Washington Univ, Sch Med, McDonnell Genome Inst, St Louis, MO 63108 USA.
   [Gao, Feng] Washington Univ, Sch Med, Dept Surg, Div Publ Hlth Sci, St Louis, MO 63110 USA.
   [Weinstock, David M.; Gutierrez, Alejandro] Dana Farber Canc Inst, Dept Med Oncol, Boston, MA 02215 USA.
   [Gutierrez, Alejandro] Boston Childrens Hosp, Div Hematol Oncol, Boston, MA 02215 USA.
RP Cooper, ML; DiPersio, JF (corresponding author), Washington Univ, Sch Med, Dept Internal Med, Div Oncol, St Louis, MO 63110 USA.
EM matthewcooper@wustl.edu; jdipersi@wustl.edu
RI Achilefu, Samuel/AAC-2401-2019; Miller, Christopher A./A-1060-2009
OI Miller, Christopher A./0000-0003-4266-6700; Choi,
   Jaebok/0000-0002-5590-087X; Rettig, Michael/0000-0002-1091-0564; Gao,
   Feng/0000-0002-1425-1623
FU Specialized Program of Research Excellence (SPORE) in Leukemia [NIH:
   1P50CA171063-01A1, R35 CA210084-01A]; Gabrielle's Angels Foundation;
   Children's Discovery Institute of Washington University; St. Louis
   Children's Hospital; Alvin J. Siteman Cancer Research Fund at Washington
   University in St. Louis, MO; NATIONAL CANCER INSTITUTEUnited States
   Department of Health & Human ServicesNational Institutes of Health (NIH)
   - USANIH National Cancer Institute (NCI) [R35CA210084, R50CA211782,
   P30CA091842, R01CA193651, R50CA211466, P50CA171963] Funding Source: NIH
   RePORTER
FX Specialized Program of Research Excellence (SPORE) in Leukemia NIH:
   1P50CA171063-01A1, R35 CA210084-01A, the Gabrielle's Angels Foundation,
   the Children's Discovery Institute of Washington University and St.
   Louis Children's Hospital, the Alvin J. Siteman Cancer Research Fund at
   Washington University in St. Louis, MO.
CR Bonilla FA, 1997, INT IMMUNOL, V9, P1875, DOI 10.1093/intimm/9.12.1875
   Campana D, 2000, J IMMUNOL METHODS, V243, P59, DOI 10.1016/S0022-1759(00)00228-3
   Carpenito C, 2009, P NATL ACAD SCI USA, V106, P3360, DOI 10.1073/pnas.0813101106
   Cooke KR, 1996, BLOOD, V88, P3230, DOI 10.1182/blood.V88.8.3230.bloodjournal8883230
   Dull T, 1998, J VIROL, V72, P8463, DOI 10.1128/JVI.72.11.8463-8471.1998
   Eissenberg LG, 2015, MOL THER, V23, P1110, DOI 10.1038/mt.2015.48
   Eyquem J, 2017, NATURE, V543, P113, DOI 10.1038/nature21405
   Festing Michael F W, 2002, ILAR J, V43, P244
   Gokbuget N, 2011, BLOOD, V118, P3504, DOI 10.1182/blood-2011-01-329441
   Gokbuget N, 2008, HEMATOL MALIG, P167, DOI 10.1007/978-3-540-72304-2_13
   Goldberg JM, 2003, J CLIN ONCOL, V21, P3616, DOI 10.1200/JCO.2003.10.116
   Gomes-Silva D, 2017, BLOOD, V130, P285, DOI 10.1182/blood-2017-01-761320
   Gross S, 2005, NAT METHODS, V2, P607, DOI 10.1038/NMETH779
   Hendel A, 2015, NAT BIOTECHNOL, V33, P985, DOI 10.1038/nbt.3290
   Jedema I, 2003, LEUKEMIA, V17, P576, DOI 10.1038/sj.leu.2402844
   Karrman K, 2017, GENE CHROMOSOME CANC, V56, P89, DOI 10.1002/gcc.22416
   Khalidi HS, 1999, AM J CLIN PATHOL, V111, P467
   Kleinstiver BP, 2016, NATURE, V529, P490, DOI 10.1038/nature16526
   Kochenderfer JN, 2015, J CLIN ONCOL, V33, P540, DOI 10.1200/JCO.2014.56.2025
   Litzow MR, 2015, BLOOD, V126, P833, DOI 10.1182/blood-2014-10-551895
   Ma H, 2017, INT J CLIN ONCOL, V22, P18, DOI 10.1007/s10147-016-1045-2
   MacLeod DT, 2017, MOL THER, V25, P949, DOI 10.1016/j.ymthe.2017.02.005
   Mamonkin M, 2015, BLOOD, V126, P983, DOI 10.1182/blood-2015-02-629527
   Marks DI, 2009, BLOOD, V114, P5136, DOI 10.1182/blood-2009-08-231217
   Mead R, DESIGN EXPT STAT PRI
   Milush JM, 2009, BLOOD, V114, P4823, DOI 10.1182/blood-2009-04-216374
   Miwa H, 1996, LEUKEMIA LYMPHOMA, V21, P239
   Osborn MJ, 2016, MOL THER, V24, P570, DOI 10.1038/mt.2015.197
   Park JH, 2016, BLOOD, V127, P3312, DOI 10.1182/blood-2016-02-629063
   Patel JL, 2012, BRIT J HAEMATOL, V159, P454, DOI 10.1111/bjh.12042
   Pinz K, 2016, LEUKEMIA, V30, P701, DOI 10.1038/leu.2015.311
   Png YT, 2017, BLOOD ADV, V1, P2348, DOI 10.1182/bloodadvances.2017009928
   Porter DL, 2015, SCI TRANSL MED, V7, DOI 10.1126/scitranslmed.aac5415
   Qasim W, 2017, SCI TRANSL MED, V9, DOI 10.1126/scitranslmed.aaj2013
   Reinhold U, 1996, IMMUNOLOGY, V89, P391, DOI 10.1046/j.1365-2567.1996.d01-744.x
   Rettig MP, 2004, J IMMUNOL, V173, P3620, DOI 10.4049/jimmunol.173.6.3620
   ROGUSKA MA, 1994, P NATL ACAD SCI USA, V91, P969, DOI 10.1073/pnas.91.3.969
   Stock W, 2009, BLOOD, V114, P345
   Tiftik N, 2004, INT J CLIN PRACT, V58, P149, DOI 10.1111/j.1368-5031.2004.0018.x
   Tsai SQ, 2015, NAT BIOTECHNOL, V33, P187, DOI 10.1038/nbt.3117
   Uy GL, 2012, BLOOD, V119, P3917, DOI 10.1182/blood-2011-10-383406
   Zufferey R, 1998, J VIROL, V72, P9873, DOI 10.1128/JVI.72.12.9873-9880.1998
NR 42
TC 121
Z9 128
U1 6
U2 73
PU NATURE PUBLISHING GROUP
PI LONDON
PA MACMILLAN BUILDING, 4 CRINAN ST, LONDON N1 9XW, ENGLAND
SN 0887-6924
EI 1476-5551
J9 LEUKEMIA
JI Leukemia
PD SEP
PY 2018
VL 32
IS 9
BP 1970
EP 1983
DI 10.1038/s41375-018-0065-5
PG 14
WC Oncology; Hematology
SC Oncology; Hematology
GA GS6QL
UT WOS:000443822800008
PM 29483708
OA Green Accepted
HC Y
HP N
DA 2021-10-28
ER

PT J
AU Santoro, SP
   Kim, S
   Motz, GT
   Alatzoglou, D
   Li, CS
   Irving, M
   Powell, DJ
   Coukos, G
AF Santoro, Stephen P.
   Kim, Soorin
   Motz, Gregory T.
   Alatzoglou, Dimitrios
   Li, Chunsheng
   Irving, Melita
   Powell, Daniel J., Jr.
   Coukos, George
TI T Cells Bearing a Chimeric Antigen Receptor against Prostate-Specific
   Membrane Antigen Mediate Vascular Disruption and Result in Tumor
   Regression
SO CANCER IMMUNOLOGY RESEARCH
LA English
DT Article
ID ENDOTHELIAL GROWTH-FACTOR; ALTERNATIVELY SPLICED VARIANTS;
   MONOCLONAL-ANTIBODY J591; MALIGNANT HUMAN TISSUES; ANTITUMOR-ACTIVITY;
   OVARIAN-CANCER; EXTRACELLULAR DOMAIN; TARGETING AGENTS; SOLID TUMORS;
   EXPRESSION
AB Aberrant blood vessels enable tumor growth, provide a barrier to immune infiltration, and serve as a source of protumorigenic signals. Targeting tumor blood vessels for destruction, or tumor vascular disruption therapy, can therefore provide significant therapeutic benefit. Here, we describe the ability of chimeric antigen receptor (CAR)-bearing T cells to recognize human prostate-specific membrane antigen (hPSMA) on endothelial targets in vitro as well as in vivo. CAR T cells were generated using the anti-PSMA scFv, J591, and the intracellular signaling domains: CD3 xi, CD28, and/or CD137/4-1BB. We found that all anti-hPSMA CAR T cells recognized and eliminated PSMA(+) endothelial targets in vitro, regardless of the signaling domain. T cells bearing the third-generation anti-hPSMA CAR, P28BB xi, were able to recognize and kill primary human endothelial cells isolated from gynecologic cancers. In addition, the P28BB xi CAR T cells mediated regression of hPSMA-expressing vascular neoplasms in mice. Finally, in murine models of ovarian cancers populated by murine vessels expressing hPSMA, the P28BB? CAR T cells were able to ablate PSMA(+) vessels, cause secondary depletion of tumor cells, and reduce tumor burden. Taken together, these results provide a strong rationale for the use of CAR T cells as agents of tumor vascular disruption, specifically those targeting PSMA. (C) 2014 AACR.
C1 [Santoro, Stephen P.; Kim, Soorin; Motz, Gregory T.; Alatzoglou, Dimitrios; Li, Chunsheng; Powell, Daniel J., Jr.; Coukos, George] Univ Penn, Perelman Sch Med, Ovarian Canc Res Ctr, Philadelphia, PA 19104 USA.
   [Irving, Melita; Coukos, George] Univ Lausanne, Ludwig Ctr Canc Res, CH-1066 Epalinges, Switzerland.
   [Coukos, George] Univ Lausanne Hosp CHUV, Dept Oncol, Lausanne, Switzerland.
RP Coukos, G (corresponding author), Ludwig Inst Canc Res, Ch Boveresses 155, CH-1066 Epalinges, Switzerland.
EM george.coukos@chuv.ch
RI Coukos, George/ABG-7389-2020
OI Coukos, George/0000-0001-8813-7367
FU NIH transformativeUnited States Department of Health & Human
   ServicesNational Institutes of Health (NIH) - USA [R01CA156695];
   ERCEuropean Research Council (ERC)European Commission
   [1400206AdG-322875]; NCIUnited States Department of Health & Human
   ServicesNational Institutes of Health (NIH) - USANIH National Cancer
   Institute (NCI) [R25CA101871, T32CA009140]; NCI SPORE in Ovarian
   CancerUnited States Department of Health & Human ServicesNational
   Institutes of Health (NIH) - USANIH National Cancer Institute (NCI)
   [P50CA083638-14]; Ovarian Cancer Research Fund; American Cancer
   SocietyAmerican Cancer Society [IRG-78-002-35]; Sandy Rollman Ovarian
   Cancer Foundation; Leenaards Foundation; NATIONAL CANCER INSTITUTEUnited
   States Department of Health & Human ServicesNational Institutes of
   Health (NIH) - USANIH National Cancer Institute (NCI) [P50CA083638,
   R01CA156695, R25CA101871, T32CA009140] Funding Source: NIH RePORTER
FX This project was supported by NIH transformative R01CA156695 and ERC
   advanced grant 1400206AdG-322875 (to G. Coukos), NCI training grant
   R25CA101871 (to S.P. Santoro), NCI training grant T32CA009140 (to G.T.
   Motz), NCI SPORE in Ovarian Cancer P50CA083638-14 (to G. Coukos and C.
   Li), the Ovarian Cancer Research Fund (to G. Coukos), the Leenaards
   Foundation (to G. Coukos), grant IRG-78-002-35 from the American Cancer
   Society, and the Sandy Rollman Ovarian Cancer Foundation (to C. Li).
CR ADES EW, 1992, J INVEST DERMATOL, V99, P683, DOI 10.1111/1523-1747.ep12613748
   Arbiser JL, 1997, P NATL ACAD SCI USA, V94, P861, DOI 10.1073/pnas.94.3.861
   Bander NH, 2003, J UROLOGY, V170, P1717, DOI 10.1097/01.ju.0000091655.77601.0c
   Beatty GL, 2014, CANCER IMMUNOL RES, V2, P112, DOI 10.1158/2326-6066.CIR-13-0170
   Bergers G, 2003, NAT REV CANCER, V3, P401, DOI 10.1038/nrc1093
   Brentjens RJ, 2013, SCI TRANSL MED, V5, DOI 10.1126/scitranslmed.3005930
   Buckanovich RJ, 2008, NAT MED, V14, P28, DOI 10.1038/nm1699
   Cao KY, 2007, PROSTATE, V67, P1791, DOI 10.1002/pros.20664
   Carpenito C, 2009, P NATL ACAD SCI USA, V106, P3360, DOI 10.1073/pnas.0813101106
   Chacko AM, 2014, J NUCL MED, V55, P500, DOI 10.2967/jnumed.113.121905
   Chang SS, 1999, CLIN CANCER RES, V5, P2674
   Chang SS, 1999, CANCER RES, V59, P3192
   Chinnasamy D, 2013, CANCER RES, V73, P3371, DOI 10.1158/0008-5472.CAN-12-3913
   Chinnasamy D, 2010, J CLIN INVEST, V120, P3953, DOI 10.1172/JCI43490
   Colombatti M, 2009, PLOS ONE, V4, DOI 10.1371/journal.pone.0004608
   Conway RE, 2006, MOL CELL BIOL, V26, P5310, DOI 10.1128/MCB.00084-06
   Denmeade SR, 2012, SCI TRANSL MED, V4, DOI 10.1126/scitranslmed.3003886
   Dotti G, 2014, IMMUNOL REV, V257, P107, DOI 10.1111/imr.12131
   Dull T, 1998, J VIROL, V72, P8463, DOI 10.1128/JVI.72.11.8463-8471.1998
   Garcia VM, 2012, CLIN CANCER RES, V18, P3750, DOI 10.1158/1078-0432.CCR-11-1275
   GARLANDA C, 1994, P NATL ACAD SCI USA, V91, P7291, DOI 10.1073/pnas.91.15.7291
   Gilham DE, 2012, TRENDS MOL MED, V18, P377, DOI 10.1016/j.molmed.2012.04.009
   Horsman MR, 2006, CANCER RES, V66, P11520, DOI 10.1158/0008-5472.CAN-06-2848
   Kalli KR, 2008, GYNECOL ONCOL, V108, P619, DOI 10.1016/j.ygyno.2007.11.020
   Kalos M, 2011, SCI TRANSL MED, V3, DOI 10.1126/scitranslmed.3002842
   Kinoshita Y, 2006, WORLD J SURG, V30, P628, DOI 10.1007/s00268-005-0544-5
   Lanitis E, 2012, MOL THER, V20, P633, DOI 10.1038/mt.2011.256
   Li CS, 2014, CANCER BIOL THER, V15, P443, DOI 10.4161/cbt.27825
   Liu H, 1997, CANCER RES, V57, P3629
   Louis CU, 2011, BLOOD, V118, P6050, DOI 10.1182/blood-2011-05-354449
   Lu J, 2013, CANCER CELL, V23, P171, DOI 10.1016/j.ccr.2012.12.021
   Lutz AM, 2014, CLIN CANCER RES, V20, P1313, DOI 10.1158/1078-0432.CCR-13-1642
   Markert S, 2008, ANTICANCER RES, V28, P3567
   Mhawech-Fauceglia P, 2007, HISTOPATHOLOGY, V50, P472, DOI 10.1111/j.1365-2559.2007.02635.x
   Milowsky MI, 2007, J CLIN ONCOL, V25, P540, DOI 10.1200/JCO.2006.07.8097
   Motz GT, 2014, NAT MED, V20, P607, DOI 10.1038/nm.3541
   Neiva KG, 2014, BMC CANCER, V14, DOI 10.1186/1471-2407-14-99
   Niederman TMJ, 2002, P NATL ACAD SCI USA, V99, P7009, DOI 10.1073/pnas.092562399
   O'Shannessy DJ, 2013, INT J GYNECOL PATHOL, V32, P258, DOI 10.1097/PGP.0b013e3182774562
   Porter DL, 2011, NEW ENGL J MED, V365, P725, DOI 10.1056/NEJMoa1103849
   Sasaroli D, 2011, CANCER BIOL THER, V12, P169, DOI 10.4161/cbt.12.3.16260
   Schmittgen TD, 2003, INT J CANCER, V107, P323, DOI 10.1002/ijc.11402
   Siemann DW, 2008, ANTICANCER RES, V28, P2027
   Silver DA, 1997, CLIN CANCER RES, V3, P81
   Smith NR, 2010, CLIN CANCER RES, V16, P3548, DOI 10.1158/1078-0432.CCR-09-2797
   Song DG, 2011, CANCER RES, V71, P4617, DOI 10.1158/0008-5472.CAN-11-0422
   St Croix B, 2000, SCIENCE, V289, P1197
   SU SL, 1995, CANCER RES, V55, P1441
   Thorpe PE, 2004, CLIN CANCER RES, V10, P415, DOI 10.1158/1078-0432.CCR-0642-03
   Yao V, 2010, PROSTATE, V70, P305, DOI 10.1002/pros.21065
   Zhang L, 2002, AM J PATHOL, V161, P2295, DOI 10.1016/S0002-9440(10)64505-1
   Zhong XS, 2010, MOL THER, V18, P413, DOI 10.1038/mt.2009.210
NR 52
TC 58
Z9 62
U1 0
U2 20
PU AMER ASSOC CANCER RESEARCH
PI PHILADELPHIA
PA 615 CHESTNUT ST, 17TH FLOOR, PHILADELPHIA, PA 19106-4404 USA
SN 2326-6066
EI 2326-6074
J9 CANCER IMMUNOL RES
JI Cancer Immunol. Res.
PD JAN
PY 2015
VL 3
IS 1
BP 68
EP 84
DI 10.1158/2326-6066.CIR-14-0192
PG 17
WC Oncology; Immunology
SC Oncology; Immunology
GA AY3AX
UT WOS:000347458000009
PM 25358763
OA Bronze, Green Submitted, Green Accepted
DA 2021-10-28
ER

PT J
AU Mancikova, V
   Smida, M
AF Mancikova, Veronika
   Smida, Michal
TI Current State of CAR T-Cell Therapy in Chronic Lymphocytic Leukemia
SO INTERNATIONAL JOURNAL OF MOLECULAR SCIENCES
LA English
DT Review
DE chimeric antigen receptor; immunotherapy; chronic lymphocytic leukemia;
   CD19
ID CHIMERIC-ANTIGEN-RECEPTOR; ACUTE LYMPHOBLASTIC-LEUKEMIA; TERM-FOLLOW-UP;
   CLINICAL-TRIAL; EXPRESSION; CD19; LYMPHOMA; CLL; MALIGNANCIES;
   REMISSIONS
AB Chimeric antigen receptor (CAR) T-cell therapy has already achieved remarkable remissions in some difficult-to-treat patients with B-cell malignancies. Although the clinical experience in chronic lymphocytic leukemia (CLL) patients is limited, the proportion of remissions reached in this disease is clearly the lowest from the spectrum of B-cell tumors. In this review, we discuss the antigenic targets exploited in CLL CAR-T therapy, the determinants of favorable responses, as well as the mechanisms of treatment failure specific to this disease.
C1 [Mancikova, Veronika; Smida, Michal] Masaryk Univ, Cent European Inst Technol CEITEC, Brno 62500, Czech Republic.
RP Mancikova, V; Smida, M (corresponding author), Masaryk Univ, Cent European Inst Technol CEITEC, Brno 62500, Czech Republic.
EM vero.mancikova@gmail.com; michal.smida@ceitec.muni.cz
FU Ministry of Education, Youth and Sports of the Czech RepublicMinistry of
   Education, Youth & Sports - Czech Republic [LQ1601]
FX The APC was funded by the Ministry of Education, Youth and Sports of the
   Czech Republic under the project CEITEC 2020 (LQ1601).
CR Bechman N, 2021, EXPERT OPIN BIOL TH, V21, P627, DOI 10.1080/14712598.2021.1857361
   Berger C, 2015, CANCER IMMUNOL RES, V3, P206, DOI 10.1158/2326-6066.CIR-14-0163
   Brentjens RJ, 2012, HEMATOL-AM SOC HEMAT, P143, DOI 10.1182/asheducation-2012.1.143
   Brentjens RJ, 2011, BLOOD, V118, P4817, DOI 10.1182/blood-2011-04-348540
   BROCKER T, 1995, J EXP MED, V181, P1653, DOI 10.1084/jem.181.5.1653
   Brudno JN, 2016, J CLIN ONCOL, V34, P1112, DOI 10.1200/JCO.2015.64.5929
   Byrd JC, 2020, CLIN CANCER RES, V26, P3918, DOI 10.1158/1078-0432.CCR-19-2856
   Cappell KM, 2020, J CLIN ONCOL, V38, P3805, DOI 10.1200/JCO.20.01467
   Cruz CRY, 2013, BLOOD, V122, P2965, DOI 10.1182/blood-2013-06-506741
   Dreger P, 2018, BLOOD, V132, P892, DOI 10.1182/blood-2018-01-826008
   Dreger P, 2014, BLOOD, V124, P3841, DOI 10.1182/blood-2014-07-586826
   Eichhorst B, 2015, ANN ONCOL, V26, pV78, DOI 10.1093/annonc/mdv303
   Eshhar Z, 2001, J IMMUNOL METHODS, V248, P67, DOI 10.1016/S0022-1759(00)00343-4
   Faitschuk E, 2016, BLOOD, V128, P1711, DOI 10.1182/blood-2016-01-692046
   FIALKOW PJ, 1978, LANCET, V2, P444
   Fraietta JA, 2018, NATURE, V558, P307, DOI 10.1038/s41586-018-0178-z
   Fraietta JA, 2018, NAT MED, V24, P563, DOI 10.1038/s41591-018-0010-1
   Fraietta JA, 2016, BLOOD, V127, P1117, DOI 10.1182/blood-2015-11-679134
   Frey NV, 2020, J CLIN ONCOL, V38, P2862, DOI 10.1200/JCO.19.03237
   Gardner R, 2016, BLOOD, V127, P2406, DOI 10.1182/blood-2015-08-665547
   Gauthier J, 2020, BLOOD, V135, P1650, DOI 10.1182/blood.2019002936
   Gauthier J, 2018, BLOOD, V132, DOI 10.1182/blood-2018-99-111061
   Geyer MB, 2018, MOL THER, V26, P1896, DOI 10.1016/j.ymthe.2018.05.018
   Gill SI, 2018, BLOOD, V132, DOI 10.1182/blood-2018-99-115418
   Gorgun G, 2005, J CLIN INVEST, V115, P1797, DOI 10.1172/JCI24176
   Hallek M, 2018, BLOOD, V131, P2745, DOI 10.1182/blood-2017-09-806398
   Herman SEM, 2014, LEUKEMIA, V28, P2188, DOI 10.1038/leu.2014.122
   Hiraga J, 2009, BLOOD, V113, P4885, DOI 10.1182/blood-2008-08-175208
   Hudecek M, 2010, BLOOD, V116, P4532, DOI 10.1182/blood-2010-05-283309
   Huhn D, 2001, BLOOD, V98, P1326, DOI 10.1182/blood.V98.5.1326
   Hulkkonen J, 2002, LEUKEMIA, V16, P178, DOI 10.1038/sj.leu.2402363
   Jacoby E, 2016, NAT COMMUN, V7, DOI 10.1038/ncomms12320
   June CH, 2018, SCIENCE, V359, P1361, DOI 10.1126/science.aar6711
   Kalos M, 2011, SCI TRANSL MED, V3, DOI 10.1126/scitranslmed.3002842
   Kochenderfer JN, 2015, J CLIN ONCOL, V33, P540, DOI 10.1200/JCO.2014.56.2025
   Kochenderfer JN, 2012, BLOOD, V119, P2709, DOI 10.1182/blood-2011-10-384388
   Kozlova V, 2020, PLOS ONE, V15, DOI 10.1371/journal.pone.0229170
   Lemal R, 2019, J IMMUNOTHER CANCER, V7, DOI 10.1186/s40425-019-0686-x
   Liu EL, 2020, NEW ENGL J MED, V382, P545, DOI 10.1056/NEJMoa1910607
   Locke FL, 2019, LANCET ONCOL, V20, P31, DOI 10.1016/S1470-2045(18)30864-7
   Mancikova V, 2020, J IMMUNOTHER CANCER, V8, DOI 10.1136/jitc-2019-000471
   Maude SL, 2018, NEW ENGL J MED, V378, P439, DOI 10.1056/NEJMoa1709866
   Milone MC, 2009, MOL THER, V17, P1453, DOI 10.1038/mt.2009.83
   Nobles CL, 2020, J CLIN INVEST, V130, P673, DOI 10.1172/JCI130144
   Orlando EJ, 2018, NAT MED, V24, P1504, DOI 10.1038/s41591-018-0146-z
   Palma M, 2017, HAEMATOLOGICA, V102, P562, DOI 10.3324/haematol.2016.151100
   Park JH, 2018, NEW ENGL J MED, V378, P449, DOI 10.1056/NEJMoa1709919
   Porter DL, 2015, SCI TRANSL MED, V7, DOI 10.1126/scitranslmed.aac5415
   Porter DL, 2011, NEW ENGL J MED, V365, P725, DOI 10.1056/NEJMoa1103849
   Ramos CA, 2016, J CLIN INVEST, V126, P2588, DOI 10.1172/JCI86000
   Ramsay AG, 2008, J CLIN INVEST, V118, P2427, DOI 10.1172/JCI35017
   Riches JC, 2013, BLOOD, V121, P1612, DOI 10.1182/blood-2012-09-457531
   Rossi D, 2009, BRIT J HAEMATOL, V146, P64, DOI 10.1111/j.1365-2141.2009.07711.x
   Sato S, 1997, P NATL ACAD SCI USA, V94, P13158, DOI 10.1073/pnas.94.24.13158
   Scarfo I, 2018, BLOOD, V132, P1495, DOI 10.1182/blood-2018-04-842708
   SCHEUERMANN RH, 1995, LEUKEMIA LYMPHOMA, V18, P385, DOI 10.3109/10428199509059636
   Schuster SJ, 2019, NEW ENGL J MED, V380, P45, DOI 10.1056/NEJMoa1804980
   Schuster SJ, 2017, NEW ENGL J MED, V377, P2545, DOI 10.1056/NEJMoa1708566
   Shah NN, 2020, NAT MED, V26, P1569, DOI 10.1038/s41591-020-1081-3
   Shalabi H, 2018, HAEMATOLOGICA, V103, pE215, DOI 10.3324/haematol.2017.183459
   Siddiqi T, 2018, BLOOD, V132, DOI 10.1182/blood-2018-99-110462
   Sotillo E, 2015, CANCER DISCOV, V5, P1282, DOI 10.1158/2159-8290.CD-15-1020
   Teachey DT, 2016, CANCER DISCOV, V6, P664, DOI 10.1158/2159-8290.CD-16-0040
   Till BG, 2012, BLOOD, V119, P3940, DOI 10.1182/blood-2011-10-387969
   Tinhofer I, 2009, J IMMUNOTHER, V32, P302, DOI 10.1097/CJI.0b013e318197b5e4
   Turtle CJ, 2017, J CLIN ONCOL, V35, P3010, DOI 10.1200/JCO.2017.72.8519
   UCKUN FM, 1988, BLOOD, V71, P13
   Vera J, 2006, BLOOD, V108, P3890, DOI 10.1182/blood-2006-04-017061
   Wieczorek A, 2013, TRANSFUS MED HEMOTH, V40, P388, DOI 10.1159/000357163
   WITZIG TE, 1994, AM J CLIN PATHOL, V101, P312, DOI 10.1093/ajcp/101.3.312
   Xu XJ, 2019, FRONT IMMUNOL, V10, DOI 10.3389/fimmu.2019.02664
   Zhang WY, 2016, SIGNAL TRANSDUCT TAR, V1, DOI 10.1038/sigtrans.2016.2
NR 72
TC 1
Z9 1
U1 0
U2 0
PU MDPI
PI BASEL
PA ST ALBAN-ANLAGE 66, CH-4052 BASEL, SWITZERLAND
EI 1422-0067
J9 INT J MOL SCI
JI Int. J. Mol. Sci.
PD JUN
PY 2021
VL 22
IS 11
AR 5536
DI 10.3390/ijms22115536
PG 11
WC Biochemistry & Molecular Biology; Chemistry, Multidisciplinary
SC Biochemistry & Molecular Biology; Chemistry
GA SQ2HJ
UT WOS:000660178500001
PM 34073911
OA Green Published, gold
DA 2021-10-28
ER

PT J
AU Saifi, O
   Kharfan-Dabaja, MA
   Zeidan, YH
   Peterson, J
   Rule, WG
   Lester, SC
   Hoppe, BS
AF Saifi, Omran
   Kharfan-Dabaja, Mohamed A.
   Zeidan, Youssef H.
   Peterson, Jennifer
   Rule, William G.
   Lester, Scott C.
   Hoppe, Bradford S.
TI Proton Therapy as a Bridging Treatment in CAR T-Cell Therapy for
   Relapsed and Refractory Large B-Cell Lymphoma: Is There a Role?
SO INTERNATIONAL JOURNAL OF PARTICLE THERAPY
LA English
DT Review
DE CAR T-cell therapy; proton therapy; bridging therapy; non-Hodgkin
   lymphoma
ID INVOLVED-FIELD RADIOTHERAPY; MODERN RADIATION-THERAPY;
   NON-HODGKIN-LYMPHOMA; INDUCTION RADIATION; ELDERLY-PATIENTS; DOSE
   GUIDELINES; ANTIGEN; CHEMOTHERAPY; EFFICACY; TRANSPLANTATION
AB Diffuse large B-cell lymphoma (DLBCL) is the most common type of non-Hodgkin lymphoma. Since the relapse rate of DLBCL to frontline chemoimmunotherapy and salvage autologous hematopoietic cell transplant is high, CD19-directed chimeric antigen receptor (CAR) T-cell therapy was adopted. Given the time interval needed for CAR T cells to be manufactured (3-5 weeks) and the aggressiveness of these relapsed/refractory lymphomas, some patients do not make it to the CAR T-cell infusion phase. This calls for a bridging therapy to control, debulk, and sensitize the disease during this period. Radiation therapy can serve this purpose and has shown promising results in some studies. Proton therapy, compared to standard radiation therapy, in some locations, can reduce the radiation dose to the organs at risk, which may lead to fewer side effects for patients with lymphomas. Thus, we hypothesize that proton therapy may serve as a promising bridging strategy to CAR T-cell therapy for some patients.
C1 [Saifi, Omran] Amer Univ Beirut, Fac Med, Beirut, Lebanon.
   [Kharfan-Dabaja, Mohamed A.] Mayo Clin, Div Hematol Oncol, Jacksonville, FL 32224 USA.
   [Zeidan, Youssef H.] Amer Univ Beirut, Dept Radiat Oncol, Med Ctr, Beirut, Lebanon.
   [Peterson, Jennifer; Hoppe, Bradford S.] Mayo Clin, Dept Radiat Oncol, 4500 San Pablo Rd S, Jacksonville, FL 32224 USA.
   [Rule, William G.] Mayo Clin, Dept Radiat Oncol, Scottsdale, AZ USA.
   [Lester, Scott C.] Mayo Clin, Dept Radiat Oncol, Rochester, MN USA.
RP Hoppe, BS (corresponding author), Mayo Clin, Dept Radiat Oncol, 4500 San Pablo Rd S, Jacksonville, FL 32224 USA.
EM Hoppe.Bradford@mayo.edu
CR Arscott WT, 2018, INT J RADIAT ONCOL, V102, pS122, DOI 10.1016/j.ijrobp.2018.06.306
   Biswas T, 2010, INT J RADIAT ONCOL, V77, P79, DOI 10.1016/j.ijrobp.2009.04.036
   BROCKER T, 1995, J EXP MED, V181, P1653, DOI 10.1084/jem.181.5.1653
   Chavez JC, 2019, THER ADV HEMATOL, V10, DOI 10.1177/2040620719841581
   Chihara D, 2015, EXPERT REV ANTICANC, V15, P531, DOI 10.1586/14737140.2015.1023712
   Coiffier B, 2002, NEW ENGL J MED, V346, P235, DOI 10.1056/NEJMoa011795
   Colosia A, 2014, CL LYMPH MYELOM LEUK, V14, P343, DOI 10.1016/j.clml.2014.02.012
   Crump M, 2017, BLOOD, V130, P1800, DOI 10.1182/blood-2017-03-769620
   Dabaja BS, 2018, BLOOD, V132, P1635, DOI 10.1182/blood-2018-03-837633
   Davis MM, 2017, CYTOTHERAPY, V19, pS79
   DeSelm C, 2018, MOL THER, V26, P2542, DOI 10.1016/j.ymthe.2018.09.008
   Dreyfuss Alexandra D, 2020, Pract Radiat Oncol, V10, pe155, DOI 10.1016/j.prro.2019.09.010
   Fang Penny, 2018, Int J Part Ther, V4, P23, DOI 10.14338/IJPT-17-00033.1
   Ferlay J, 2015, INT J CANCER, V136, pE359, DOI 10.1002/ijc.29210
   Gattinoni L, 2005, J EXP MED, V202, P907, DOI 10.1084/jem.20050732
   Harkins RA, 2019, EXPERT REV PHARM OUT, V19, P645, DOI 10.1080/14737167.2019.1680288
   Held G, 2014, J CLIN ONCOL, V32, P1112, DOI 10.1200/JCO.2013.51.4505
   Hoppe BS, 2009, BONE MARROW TRANSPL, V43, P941, DOI 10.1038/bmt.2008.408
   Hoppe BS, 2008, J CLIN ONCOL, V26, P1858, DOI 10.1200/JCO.2007.15.4773
   Hoppe BS, 2016, ACTA ONCOL, V55, P1378, DOI 10.1080/0284186X.2016.1197422
   Illidge T, 2014, INT J RADIAT ONCOL, V89, P49, DOI 10.1016/j.ijrobp.2014.01.006
   Imber B.S., 2019, HEMATOL ONCOL, V37, P259
   Kochenderfer JN, 2015, J CLIN ONCOL, V33, P540, DOI 10.1200/JCO.2014.56.2025
   Kochenderfer JN, 2009, J IMMUNOTHER, V32, P689, DOI 10.1097/CJI.0b013e3181ac6138
   Lamy T, 2018, BLOOD, V131, P174, DOI 10.1182/blood-2017-07-793984
   LaRiviere MJ, 2019, INT J RADIAT ONCOL, V105, pS66, DOI 10.1016/j.ijrobp.2019.06.514
   Lautenschlaeger S, 2019, RADIAT ONCOL, V14, DOI 10.1186/s13014-019-1360-7
   Lee DW, 2019, BIOL BLOOD MARROW TR, V25, P625, DOI 10.1016/j.bbmt.2018.12.758
   Lee DW, 2015, LANCET, V385, P517, DOI 10.1016/S0140-6736(14)61403-3
   Locke FL, 2019, LANCET ONCOL, V20, P31, DOI 10.1016/S1470-2045(18)30864-7
   Locke FL, 2017, MOL THER, V25, P285, DOI 10.1016/j.ymthe.2016.10.020
   Martens C, 2006, INT J RADIAT ONCOL, V64, P1183, DOI 10.1016/j.ijrobp.2005.09.030
   Maude SL, 2014, NEW ENGL J MED, V371, P1507, DOI 10.1056/NEJMoa1407222
   Miller TP, 1998, NEW ENGL J MED, V339, P21, DOI 10.1056/NEJM199807023390104
   Murthy H, 2019, IMMUNOTARGETS THER, V8, P43, DOI 10.2147/ITT.S202015
   Neelapu SS, 2017, NEW ENGL J MED, V377, P2531, DOI 10.1056/NEJMoa1707447
   Ng AK, 2018, INT J RADIAT ONCOL, V100, P652, DOI 10.1016/j.ijrobp.2017.12.005
   PHILIP T, 1995, NEW ENGL J MED, V333, P1540, DOI 10.1056/NEJM199512073332305
   Pinnix CC, 2015, INT J RADIAT ONCOL, V92, P175, DOI 10.1016/j.ijrobp.2015.02.010
   Plastaras JP, 2018, INT J RADIAT ONCOL, V102, pE350, DOI 10.1016/j.ijrobp.2018.07.1061
   Routman DM, 2019, ADV RADIAT ONCOL, V4, P63, DOI 10.1016/j.adro.2018.09.004
   Sachsman S, 2015, LEUKEMIA LYMPHOMA, V56, P2608, DOI 10.3109/10428194.2015.1014364
   Sauter CS, 2015, BLOOD, V125, P2579, DOI 10.1182/blood-2014-10-606939
   Savoldo B, 2011, J CLIN INVEST, V121, P1822, DOI 10.1172/JCI46110
   SCHEUERMANN RH, 1995, LEUKEMIA LYMPHOMA, V18, P385, DOI 10.3109/10428199509059636
   Schuster SJ, 2019, NEW ENGL J MED, V380, P45, DOI 10.1056/NEJMoa1804980
   Schuster SJ, 2017, NEW ENGL J MED, V377, P2545, DOI 10.1056/NEJMoa1708566
   Sehn LH, 2015, BLOOD, V125, P22, DOI 10.1182/blood-2014-05-577189
   Sim AJ, 2019, INT J RADIAT ONCOL, V105, P1012, DOI 10.1016/j.ijrobp.2019.05.065
   Smith EL, 2019, CANCER IMMUNOL RES, V7, P1047, DOI 10.1158/2326-6066.CIR-18-0551
   Tseng YD, 2017, INT J RADIAT ONCOL, V99, P825, DOI 10.1016/j.ijrobp.2017.05.004
   Tseng YD, 2015, INT J RADIAT ONCOL, V91, P223, DOI 10.1016/j.ijrobp.2014.09.041
   Turtle CJ, 2016, SCI TRANSL MED, V8, DOI 10.1126/scitranslmed.aaf8621
   Wang XY, 2016, MOL THER-ONCOLYTICS, V3, DOI 10.1038/mto.2016.15
   Weiss T, 2018, CANCER RES, V78, P1031, DOI 10.1158/0008-5472.CAN-17-1788
   Yahalom J, 2015, INT J RADIAT ONCOL, V92, P11, DOI 10.1016/j.ijrobp.2015.01.009
NR 56
TC 0
Z9 0
U1 0
U2 0
PU INT JOURNAL PARTICLE THERAPY
PI GAINESVILLE
PA 2000 SW ARCHER RD, GAINESVILLE, FL, UNITED STATES
EI 2331-5180
J9 INT J PART THER
JI Int. J. Part. Ther.
PD SUM
PY 2020
VL 7
IS 1
BP 13
EP 20
DI 10.14338/IJPT-20-00004.1
PG 8
WC Oncology; Radiology, Nuclear Medicine & Medical Imaging
SC Oncology; Radiology, Nuclear Medicine & Medical Imaging
GA PW7DW
UT WOS:000610832000002
PM 33094131
OA Green Published, gold
DA 2021-10-28
ER

PT J
AU Pham, A
   Frey, N
AF Pham, Andrew
   Frey, Noelle
TI Novel immunotherapies and their role in the treatment of acute
   lymphoblastic leukemia
SO TRANSLATIONAL CANCER RESEARCH
LA English
DT Review
DE Chimeric antigen receptor T cells (CAR T cells); acute lymphoblastic
   leukemia (ALL); immunotherapy; blinatumomab
ID MODIFIED T-CELLS; ADULT PATIENTS; B-CELL; INOTUZUMAB OZOGAMICIN;
   PHASE-II; SUSTAINED REMISSIONS; HYPER-CVAD; THERAPY; TRIAL; BLINATUMOMAB
AB Acute lymphoblastic leukemia (ALL) remains incurable for many adult patients. The success observed in the pediatric population with intensive combination chemotherapy regimens is not matched in older populations due to inability to tolerate treatment and biological differences in the disease. The development of immune therapies has ushered in a new much needed approach to treat ALL in the adult population as well as in the pediatric population with relapsed or refractory disease. While not heavily studied in the upfront setting, immune therapies have demonstrated astounding results in patients with minimal residual disease (MRD) and those with relapsed and refractory disease. The wide array of immunotherapy available consists of simple unconjugated monoclonal antibodies, immunotoxins or drug conjugated monoclonal antibodies, bispecific T cell engagers, and chimeric antigen receptor (CAR) T cells. In this article, we review the clinical data, efficacy, toxicity, and future direction of these therapies.
C1 [Pham, Andrew] Scripps Mercy Hosp, Dept Internal Med, San Diego, CA USA.
   [Frey, Noelle] Univ Penn, Dept Hematol Oncol, 3400 Spruce St, Philadelphia, PA 19104 USA.
RP Frey, N (corresponding author), Univ Penn, Dept Hematol Oncol, 3400 Spruce St, Philadelphia, PA 19104 USA.
EM Noelle.Frey@uphs.upenn.edu
CR Advani AS, 2014, BRIT J HAEMATOL, V165, P504, DOI 10.1111/bjh.12778
   Angiolillo AL, 2009, PEDIATR BLOOD CANCER, V53, P978, DOI 10.1002/pbc.22209
   Barrett DM, 2014, CURR OPIN PEDIATR, V26, P43, DOI 10.1097/MOP.0000000000000043
   Brentjens RJ, 2013, SCI TRANSL MED, V5, DOI 10.1126/scitranslmed.3005930
   Davila ML, 2014, SCI TRANSL MED, V6, DOI 10.1126/scitranslmed.3008226
   Frey NV, 2016, ASCO M, V34, P7002, DOI DOI 10.1200/JC0.2016.34.15_
   Goekbuget N, 2014, BLOOD, V124, DOI 10.1182/blood.V126.23.680.680
   Gorin NC, 2013, EUR J HAEMATOL, V91, P315, DOI 10.1111/ejh.12154
   Grupp SA, 2013, NEW ENGL J MED, V368, P1509, DOI 10.1056/NEJMoa1215134
   Haso W, 2013, BLOOD, V121, P1165, DOI 10.1182/blood-2012-06-438002
   Hoelzer D, 2010, BLOOD, V116, P77, DOI 10.1182/blood.V116.21.170.170
   Hunger SP, 2012, J CLIN ONCOL, V30, P1663, DOI 10.1200/JCO.2011.37.8018
   Jabbour E, 2015, BLOOD, V125, P4010, DOI 10.1182/blood-2014-08-596403
   Jabbour E, 2013, BLOOD, V122, DOI 10.1182/blood.V122.21.2664.2664
   Kantarjian H, 2004, CANCER-AM CANCER SOC, V101, P2788, DOI 10.1002/cncr.20668
   Kantarjian H, 2013, CANCER-AM CANCER SOC, V119, P2728, DOI 10.1002/cncr.28136
   Kantarjian H, 2012, LANCET ONCOL, V13, P403, DOI 10.1016/S1470-2045(11)70386-2
   Kantarjian HM, 2016, NEW ENGL J MED, V375, P740, DOI 10.1056/NEJMoa1509277
   Kebriaei P, 2005, BLOOD, V106, p330A
   Kochenderfer JN, 2012, BLOOD, V119, P2709, DOI 10.1182/blood-2011-10-384388
   Lee DW, 2015, LANCET, V385, P517, DOI 10.1016/S0140-6736(14)61403-3
   Maude SL, 2016, J CLIN ONCOL, V34, DOI 10.1200/JCO.2016.34.15_suppl.3011
   Maude SL, 2014, NEW ENGL J MED, V371, P1507, DOI 10.1056/NEJMoa1407222
   Maury S, 2015, BLOOD, V126
   Moricke A, 2010, LEUKEMIA, V24, P265, DOI 10.1038/leu.2009.257
   Moricke A, 2008, BLOOD, V111, P4477, DOI 10.1182/blood-2007-09-112920
   Park JH, 2016, ASCO M, V34, P7003
   Porter DL, 2015, SCI TRANSL MED, V7, DOI 10.1126/scitranslmed.aac5415
   Qin HY, 2015, BLOOD, V126, P629, DOI 10.1182/blood-2014-11-612903
   Raetz EA, 2015, PEDIATR BLOOD CANCER, V62, P1171, DOI 10.1002/pbc.25454
   Raponi S, 2011, LEUKEMIA LYMPHOMA, V52, P1098, DOI 10.3109/10428194.2011.559668
   Robak T, 2011, BIODRUGS, V25, P13, DOI 10.2165/11539590-000000000-00000
   Rowe JM, 2005, BLOOD, V106, P3760, DOI 10.1182/blood-2005-04-1623
   Schindler J, 2011, BRIT J HAEMATOL, V154, P471, DOI 10.1111/j.1365-2141.2011.08762.x
   Schrappe M, 2012, NEW ENGL J MED, V366, P1371, DOI 10.1056/NEJMoa1110169
   Siegel R, 2013, CA-CANCER J CLIN, V63, P11, DOI 10.3322/caac.21166
   Sotillo E, 2015, CANCER DISCOV, V5, P1282, DOI 10.1158/2159-8290.CD-15-1020
   Stock W, 2005, BLOOD, V106, p46A
   Stock W, 2009, BLOOD, V114, P838
   Thomas DA, 2010, J CLIN ONCOL, V28, P3880, DOI 10.1200/JCO.2009.26.9456
   Thomas X, 2004, J CLIN ONCOL, V22, P4075, DOI 10.1200/JCO.2004.10.050
   Topp MS, 2015, LANCET ONCOL, V16, P57, DOI 10.1016/S1470-2045(14)71170-2
   Topp MS, 2014, J CLIN ONCOL, V32, P4134, DOI 10.1200/JCO.2014.56.3247
   Topp MS, 2011, J CLIN ONCOL, V29, P2493, DOI 10.1200/JCO.2010.32.7270
   Turtle CJ, 2016, J CLIN INVEST, V126, P2123, DOI 10.1172/JCI85309
   Wierda WG, 2011, BLOOD, V118, P5126, DOI 10.1182/blood-2011-04-348656
NR 46
TC 0
Z9 0
U1 2
U2 8
PU AME PUBL CO
PI SHATIN
PA FLAT-RM C 16F, KINGS WING PLAZA 1, NO 3 KWAN ST, SHATIN, HONG KONG
   00000, PEOPLES R CHINA
SN 2218-676X
EI 2219-6803
J9 TRANSL CANCER RES
JI Transl. Cancer Res.
PD FEB
PY 2017
VL 6
IS 1
BP 78
EP 85
DI 10.21037/tcr.2017.01.12
PG 8
WC Oncology
SC Oncology
GA EP2UF
UT WOS:000397238200008
DA 2021-10-28
ER

PT J
AU Dreger, P
   Dietrich, S
   Schubert, ML
   Selberg, L
   Bondong, A
   Wegner, M
   Stadtherr, P
   Kimmich, C
   Kosely, F
   Schmitt, A
   Pavel, P
   Liebers, N
   Luft, T
   Hegenbart, U
   Radujkovic, A
   Ho, AD
   Muller-Tidow, C
   Schmitt, M
AF Dreger, Peter
   Dietrich, Sascha
   Schubert, Maria-Luisa
   Selberg, Lorenz
   Bondong, Andrea
   Wegner, Mandy
   Stadtherr, Peter
   Kimmich, Christoph
   Kosely, Florentina
   Schmitt, Anita
   Pavel, Petra
   Liebers, Nora
   Luft, Thomas
   Hegenbart, Ute
   Radujkovic, Aleksandar
   Ho, Anthony Dick
   Mueller-Tidow, Carsten
   Schmitt, Michael
TI CAR T cells or allogeneic transplantation as standard of care for
   advanced large B-cell lymphoma: an intent-to-treat comparison
SO BLOOD ADVANCES
LA English
DT Article
ID CLINICAL-PRACTICE; OPEN-LABEL; THERAPY; RITUXIMAB; OUTCOMES; DISEASE;
   SAFETY; SURVIVAL; EFFICACY; RELAPSE
AB CD19-directed chimeric antigen receptor (CAR) T-cell treatment has evolved as standard of care (SOC) for multiply relapsed/refractory (R/R) large B-cell lymphoma (LBCL). However, its potential benefit over allogeneic hematopoietic cell transplantation (alloHCT) remains unclear. We compared outcomes with both types of cellular immunotherapy (CI) by intention to treat (ITT). Eligble were all patients with R/R LBCL and institutional tumor board decision recommending SOC CAR T-cell treatment between July 2018 and February 2020, or alloHCT between January 2004 and February 2020. Primary end point was overall survival (OS) from indication. Altogether, 41 and 60 patients for whom CAR T cells and alloHCT were intended, respectively, were included. In both cohorts, virtually all patients had active disease at indication. CI was recommended as part of second-line therapy for 21 alloHCT patients but no CAR T-cell patients. Median OS from indication was 475 days with CAR T cells vs 285 days with alloHCT (P = .88) and 222 days for 39 patients for whom alloHCT beyond second line was recommended (P = .08). Of CAR T-cell and alloHCT patients, 73% and 65%, respectively, proceeded to CI. After CI, 12-month estimates for nonrelapse mortality, relapse incidence, progression-free survival, and OS for CAR T cells vs alloHCT were 3% vs 21% (P = .04), 59% vs 44% (P = .12), 39% vs 33% (P = .97), and 68% vs 54% (P = .32), respectively. In conclusion, CAR T-cell outcomes were not inferior to alloHCT outcomes, whether measured by ITT or from CI administration, supporting strategies preferring CAR T cells over alloHCT as first CI for multiply R/R LBCL.
C1 [Dreger, Peter; Dietrich, Sascha; Schubert, Maria-Luisa; Selberg, Lorenz; Bondong, Andrea; Wegner, Mandy; Stadtherr, Peter; Kimmich, Christoph; Kosely, Florentina; Schmitt, Anita; Liebers, Nora; Luft, Thomas; Hegenbart, Ute; Radujkovic, Aleksandar; Ho, Anthony Dick; Mueller-Tidow, Carsten; Schmitt, Michael] Heidelberg Univ, Dept Med 5, Neuenheimer Feld 410, D-69120 Heidelberg, Germany.
   [Pavel, Petra] Inst Clin Transfus Med & Cell Therapy, Heidelberg, Germany.
RP Dreger, P (corresponding author), Heidelberg Univ, Dept Med 5, Neuenheimer Feld 410, D-69120 Heidelberg, Germany.
EM peter.dreger@med.uni-heidelberg.de
OI Selberg, Lorenz/0000-0001-8331-4395
CR Bacigalupo A, 2009, BIOL BLOOD MARROW TR, V15, P1628, DOI 10.1016/j.bbmt.2009.07.004
   Bishop MR, 2019, BLOOD ADV, V3, P2230, DOI 10.1182/bloodadvances.2019000151
   Chow VA, 2019, AM J HEMATOL, V94, pE209, DOI 10.1002/ajh.25505
   Chow VA, 2018, BLOOD, V132, P777, DOI 10.1182/blood-2018-04-839217
   Costa LJ, 2017, AM J HEMATOL, V92, P161, DOI 10.1002/ajh.24615
   Crump M, 2017, BLOOD, V130, P1800, DOI 10.1182/blood-2017-03-769620
   Dreger P, 2020, BIOL BLOOD MARROW TR, V26, pE77, DOI 10.1016/j.bbmt.2019.12.771
   Duarte RF, 2019, BONE MARROW TRANSPL, V54, P1525, DOI 10.1038/s41409-019-0516-2
   Epperla N, 2019, BLOOD ADV, V3, P1661, DOI 10.1182/bloodadvances.2019000102
   Fenske TS, 2016, BRIT J HAEMATOL, V174, P235, DOI 10.1111/bjh.14046
   Glass B, 2014, LANCET ONCOL, V15, P757, DOI 10.1016/S1470-2045(14)70161-5
   Gonzalez-Barca E, 2020, BONE MARROW TRANSPL, V55, P393, DOI 10.1038/s41409-019-0650-x
   Hahn M, 2015, BONE MARROW TRANSPL, V50, P1279, DOI 10.1038/bmt.2015.150
   Hamlin PA, 2003, BLOOD, V102, P1989, DOI 10.1182/blood-2002-12-3837
   Jacobson CA, 2020, J CLIN ONCOL, V38, P3095, DOI 10.1200/JCO.19.02103
   Jain T, 2019, BIOL BLOOD MARROW TR, V25, P2305, DOI 10.1016/j.bbmt.2019.08.015
   Kyriakou C, 2019, BIOL BLOOD MARROW TR, V25, P86, DOI 10.1016/j.bbmt.2018.08.025
   Locke FL, 2019, LANCET ONCOL, V20, P31, DOI 10.1016/S1470-2045(18)30864-7
   Nastoupil LJ, 2020, J CLIN ONCOL, V38, P3119, DOI 10.1200/JCO.19.02104
   Neelapu SS, 2017, NEW ENGL J MED, V377, P2531, DOI 10.1056/NEJMoa1707447
   Pinnix CC, 2020, BLOOD ADV, V4, P2871, DOI 10.1182/bloodadvances.2020001837
   Ram R, 2011, BIOL BLOOD MARROW TR, V17, P1537, DOI 10.1016/j.bbmt.2011.03.010
   Ramos CA, 2018, MOL THER, V26, P2727, DOI 10.1016/j.ymthe.2018.09.009
   Robinson SP, 2016, BONE MARROW TRANSPL, V51, P365, DOI 10.1038/bmt.2015.286
   Schmitz N, 2015, HEMATOL ONCOL, V33, P8507
   Schmitz N, 2012, LANCET ONCOL, V13, P1250, DOI 10.1016/S1470-2045(12)70481-3
   Schubert ML, 2020, BIOL BLOOD MARROW TR, V26, P1575, DOI 10.1016/j.bbmt.2020.04.025
   Schubert ML, 2019, BLOOD S1, V134
   Schuster SJ, 2019, NEW ENGL J MED, V380, P45, DOI 10.1056/NEJMoa1804980
   Selberg L, 2021, BONE MARROW TRANSPL, V56, P30, DOI 10.1038/s41409-020-0976-4
   Sermer D, 2020, BLOOD ADV, V4, P4669, DOI 10.1182/bloodadvances.2020002118
   Shadman M, 2019, BLOOD ADV, V3, P3062, DOI 10.1182/bloodadvances.2019000593
   Shah NN, 2019, BLOOD CANCER J, V9, DOI 10.1038/s41408-019-0261-1
   Shah NN, 2018, BLOOD ADV, V2, P933, DOI 10.1182/bloodadvances.2018018531
   Sorror ML, 2005, BLOOD, V106, P2912, DOI 10.1182/blood-2005-05-2004
   Tilly H, 2015, ANN ONCOL, V26, pV116, DOI 10.1093/annonc/mdv304
   Urbano-Ispizua A, 2015, BIOL BLOOD MARROW TR, V21, P1746, DOI 10.1016/j.bbmt.2015.05.010
   Van den Neste E, 2016, BONE MARROW TRANSPL, V51, P51, DOI 10.1038/bmt.2015.213
   Wang N, 2020, BLOOD, V135, P17, DOI 10.1182/blood.2019000017
   Wudhikarn K, 2011, BIOL BLOOD MARROW TR, V17, P1497, DOI 10.1016/j.bbmt.2011.02.009
   Zeisbrich M, 2017, BONE MARROW TRANSPL, V52, P1399, DOI 10.1038/bmt.2017.119
   Ziepert M, 2010, J CLIN ONCOL, V28, P2373, DOI 10.1200/JCO.2009.26.2493
NR 42
TC 3
Z9 3
U1 1
U2 2
PU AMER SOC HEMATOLOGY
PI WASHINGTON
PA 2021 L ST NW, SUITE 900, WASHINGTON, DC 20036 USA
SN 2473-9529
EI 2473-9537
J9 BLOOD ADV
JI Blood Adv.
PD DEC 22
PY 2020
VL 4
IS 24
BP 6157
EP 6168
DI 10.1182/bloodadvances.2020003036
PG 12
WC Hematology
SC Hematology
GA PK7GW
UT WOS:000602609500009
PM 33351108
OA Green Published, gold
DA 2021-10-28
ER

PT J
AU Durgin, JS
   Henderson, F
   Nasrallah, MP
   Mohan, S
   Wang, SM
   Lacey, SF
   Melenhorst, JJ
   Desai, AS
   Lee, JYK
   Maus, MV
   June, CH
   Brem, S
   O'Connor, RS
   Binder, Z
   O'Rourke, DM
AF Durgin, Joseph S.
   Henderson, Fraser, Jr.
   Nasrallah, MacLean P.
   Mohan, Suyash
   Wang, Sumei
   Lacey, Simon F.
   Melenhorst, Jan Joseph
   Desai, Arati S.
   Lee, John Y. K.
   Maus, Marcela, V
   June, Carl H.
   Brem, Steven
   O'Connor, Roddy S.
   Binder, Zev
   O'Rourke, Donald M.
TI Case Report: Prolonged Survival Following EGFRvIII CAR T Cell Treatment
   for Recurrent Glioblastoma
SO FRONTIERS IN ONCOLOGY
LA English
DT Article
DE CAR T cell therapy; glioblastoma; EGFRvIII; recurrent glioblastoma
   (rGBM); CAR (chimeric antigen receptor); perfusion imaging
ID PSEUDOPROGRESSION
AB Autologous chimeric antigen receptor (CAR) T cells targeted to epidermal growth factor receptor variant III (CAR T-EGFRvIII) have been developed and administered experimentally to treat patients with IDH1 wildtype recurrent glioblastoma (rGBM) (NCT02209376). We report the case of a 59-year-old patient who received a single peripheral infusion of CAR T-EGFRvIII cells and survived 36 months after disease recurrence, exceeding expected survival for recurrent glioblastoma. Post-infusion histopathologic analysis of tissue obtained during a second stage surgical resection revealed immunosuppressive adaptive changes in the tumor tissue as well as reduced EGFRvIII expression. Serial brain imaging demonstrated a significant reduction in relative cerebral blood volume (rCBV), a measure strongly associated with tumor proliferative activity, at early time points following CAR T treatment. Notably, CAR T-EGFRvIII cells persisted in her peripheral circulation during 29 months of follow-up, the longest period of CAR T persistence reported in GBM trials to date. These findings in a long-term survivor show that peripherally administered CAR T-EGFRvIII cells can persist for years in the circulation and suggest that this cell therapy approach could be optimized to achieve broader efficacy in recurrent GBM patients.
C1 [Durgin, Joseph S.; Nasrallah, MacLean P.; Melenhorst, Jan Joseph; Desai, Arati S.; Brem, Steven; Binder, Zev; O'Rourke, Donald M.] Univ Penn, Perelman Sch Med, Abramson Canc Ctr, Glioblastoma Translat Ctr Excellence, Philadelphia, PA 19104 USA.
   [Durgin, Joseph S.; Lacey, Simon F.; Melenhorst, Jan Joseph; June, Carl H.; O'Connor, Roddy S.] Univ Penn, Ctr Cellular Immunotherapies, Philadelphia, PA 19104 USA.
   [Durgin, Joseph S.; Nasrallah, MacLean P.; Melenhorst, Jan Joseph; June, Carl H.; O'Connor, Roddy S.] Univ Penn, Perelman Sch Med, Dept Pathol & Lab Med, Philadelphia, PA 19104 USA.
   [Henderson, Fraser, Jr.] Med Univ South Carolina, Dept Neurosurg, Charleston, SC 29425 USA.
   [Mohan, Suyash; Wang, Sumei] Univ Penn, Perelman Sch Med, Div Neuroradiol, Dept Radiol, Philadelphia, PA 19104 USA.
   [Desai, Arati S.] Univ Penn, Div Hematol Oncol, Perelman Sch Med, Philadelphia, PA 19104 USA.
   [Lee, John Y. K.; Brem, Steven; Binder, Zev; O'Rourke, Donald M.] Univ Penn, Perelman Sch Med, Dept Neurosurg, Philadelphia, PA 19104 USA.
   [Maus, Marcela, V] Massachusetts Gen Hosp, Cellular Immunotherapy Program, Canc Ctr, Boston, MA 02114 USA.
   [Maus, Marcela, V] Harvard Med Sch, Boston, MA 02115 USA.
RP O'Rourke, DM (corresponding author), Univ Penn, Perelman Sch Med, Abramson Canc Ctr, Glioblastoma Translat Ctr Excellence, Philadelphia, PA 19104 USA.; O'Rourke, DM (corresponding author), Univ Penn, Perelman Sch Med, Dept Neurosurg, Philadelphia, PA 19104 USA.
EM Donald.ORourke@uphs.upenn.edu
FU Glioblastoma Translational Center of Excellence within The Abramson
   Cancer Center at the University of Pennsylvania - Novartis
FX This study was funded, in part, by the Glioblastoma Translational Center
   of Excellence within The Abramson Cancer Center at the University of
   Pennsylvania. The clinical trial NCT02209376 was funded by a partnership
   between Novartis and the University of Pennsylvania for the development
   of CAR T cells for cancer.
CR Ahmed N, 2017, JAMA ONCOL, V3, P1094, DOI 10.1001/jamaoncol.2017.0184
   Brown CE, 2016, NEW ENGL J MED, V375, P2561, DOI 10.1056/NEJMoa1610497
   Ellingson BM, 2017, J NEURO-ONCOL, V134, P495, DOI 10.1007/s11060-017-2375-2
   Franceschi E, 2015, J NEURO-ONCOL, V121, P399, DOI 10.1007/s11060-014-1651-7
   Goff SL, 2019, J IMMUNOTHER, V42, P126, DOI 10.1097/CJI.0000000000000260
   Gorlia T, 2012, EUR J CANCER, V48, P1176, DOI 10.1016/j.ejca.2012.02.004
   Hambardzumyan D, 2016, NAT NEUROSCI, V19, P20, DOI 10.1038/nn.4185
   HOFFMAN WF, 1979, J NEUROSURG, V50, P624, DOI 10.3171/jns.1979.50.5.0624
   Jain KK, 2015, CLIN RADIOL, V70, P1128, DOI 10.1016/j.crad.2015.06.076
   Johnson LA, 2015, SCI TRANSL MED, V7, DOI 10.1126/scitranslmed.aaa4963
   MORANTZ RA, 1979, J NEUROSURG, V50, P298, DOI 10.3171/jns.1979.50.3.0298
   Mueller KT, 2018, CLIN CANCER RES, V24, P6175, DOI 10.1158/1078-0432.CCR-18-0758
   Nasrallah MP, 2019, ACAD PATHOL, V6, DOI 10.1177/2374289519848353
   Newick K, 2017, ANNU REV MED, V68, P139, DOI 10.1146/annurev-med-062315-120245
   O'Rourke DM, 2017, SCI TRANSL MED, V9, DOI 10.1126/scitranslmed.aaa0984
   Sanghera P, 2010, CAN J NEUROL SCI, V37, P36, DOI 10.1017/S0317167100009628
   Schmainda KM, 2014, NEURO-ONCOLOGY, V16, P880, DOI 10.1093/neuonc/not216
   Stenberg L, 2006, ACTA RADIOL, V47, P852, DOI 10.1080/02841850600815341
   Stupp R, 2005, NEW ENGL J MED, V352, P987, DOI 10.1056/NEJMoa043330
   Vonderheide RH, 2020, ANNU REV MED, V71, P47, DOI 10.1146/annurev-med-062518-045435
   Vrabec M, 2011, NEURORADIOLOGY, V53, P721, DOI 10.1007/s00234-010-0802-6
   Wang QR, 2018, NAT COMMUN, V9, DOI 10.1038/s41467-018-03050-0
NR 22
TC 0
Z9 0
U1 2
U2 2
PU FRONTIERS MEDIA SA
PI LAUSANNE
PA AVENUE DU TRIBUNAL FEDERAL 34, LAUSANNE, CH-1015, SWITZERLAND
SN 2234-943X
J9 FRONT ONCOL
JI Front. Oncol.
PD MAY 7
PY 2021
VL 11
AR 669071
DI 10.3389/fonc.2021.669071
PG 7
WC Oncology
SC Oncology
GA SF1QR
UT WOS:000652538100001
PM 34026647
OA gold, Green Published
DA 2021-10-28
ER

PT J
AU Nawaz, W
   Huang, BL
   Xu, SJ
   Li, YL
   Zhu, LJ
   Hu, YQ
   Wu, ZW
   Wu, XL
AF Nawaz, Waqas
   Huang, Bilian
   Xu, Shijie
   Li, Yanlei
   Zhu, Linjing
   Yiqiao, Hu
   Wu, Zhiwei
   Wu, Xilin
TI AAV-mediated in vivo CAR gene therapy for targeting human T-cell
   leukemia
SO BLOOD CANCER JOURNAL
LA English
DT Article
ID MONOCLONAL-ANTIBODY THERAPY; VIRAL VECTORS; MODEL; VITRO
AB Chimeric antigen receptor (CAR) T-cell therapy is the most active field in immuno-oncology and brings substantial benefit to patients with B cell malignancies. However, the complex procedure for CAR T-cell generation hampers its widespread applications. Here, we describe a novel approach in which human CAR T cells can be generated within the host upon injecting an Adeno-associated virus (AAV) vector carrying the CAR gene, which we call AAV delivering CAR gene therapy (ACG). Upon single infusion into a humanized NOD.Cg-Prkd(cscid) Il2rg(em26)/Nju tumor mouse model of human T-cell leukemia, AAV generates sufficient numbers of potent in vivo CAR cells, resulting in tumor regression; these in vivo-generated CAR cells produce antitumor immunological characteristics. This instantaneous generation of in vivo CAR T cells may bypass the need for patient lymphodepletion, as well as the beta processes of traditional CAR T-cell production, which may make CAR therapy simpler and less expensive. It may allow the development of intricate, individualized treatments in the form of on-demand and diverse therapies.
C1 [Nawaz, Waqas; Huang, Bilian; Xu, Shijie; Wu, Zhiwei; Wu, Xilin] Nanjing Univ, Sch Med, Ctr Publ Hlth Res, Nanjing, Peoples R China.
   [Nawaz, Waqas; Huang, Bilian; Xu, Shijie; Wu, Zhiwei; Wu, Xilin] Nanjing Univ, State Key Lab Analyt Chem Life Sci, Nanjing, Peoples R China.
   [Nawaz, Waqas; Huang, Bilian; Xu, Shijie; Wu, Zhiwei; Wu, Xilin] Nanjing Univ, Sch Med, Jiangsu Key Lab Mol Med, Nanjing, Peoples R China.
   [Nawaz, Waqas; Yiqiao, Hu] Nanjing Univ, Sch Med, State Key Lab Pharmaceut Biotechnol, Nanjing, Peoples R China.
   [Nawaz, Waqas; Yiqiao, Hu] Nanjing Univ, Sch Life Sci, Nanjing, Peoples R China.
   [Li, Yanlei] Y Clone Med Sci Co Ltd, Suzhou, Peoples R China.
   [Zhu, Linjing] Abrev Biotechnol, Nanjing, Peoples R China.
   [Yiqiao, Hu] Nanjing Univ, Inst Drug R&D, Nanjing, Peoples R China.
RP Wu, ZW; Wu, XL (corresponding author), Nanjing Univ, Sch Med, Ctr Publ Hlth Res, Nanjing, Peoples R China.; Wu, ZW; Wu, XL (corresponding author), Nanjing Univ, State Key Lab Analyt Chem Life Sci, Nanjing, Peoples R China.; Wu, ZW; Wu, XL (corresponding author), Nanjing Univ, Sch Med, Jiangsu Key Lab Mol Med, Nanjing, Peoples R China.
EM wzhw@nju.edu.cn; xilinwu@nju.edu.cn
FU National Science Foundation of China (NSFC)National Natural Science
   Foundation of China (NSFC) [81803414, 31970149]; Major Research and
   Development Project [2018ZX10301406]; Jiangsu Province Natural Science
   Foundation for Young Scholar [BK20170653]; Nanjing University-Ningxia
   University Collaborative Project [2017BN04]; Jiangsu Province
   "Innovative and Entrepreneurial Talent" project; Six Talent Peaks
   Project of Jiangsu Province
FX This work was supported by the National Science Foundation of China
   (NSFC) (Nos. 81803414, 31970149), The Major Research and Development
   Project (2018ZX10301406), Jiangsu Province Natural Science Foundation
   for Young Scholar (grant #BK20170653), Nanjing University-Ningxia
   University Collaborative Project (grant #2017BN04), Jiangsu Province
   "Innovative and Entrepreneurial Talent" project, and Six Talent Peaks
   Project of Jiangsu Province.
CR Brady JM, 2017, IMMUNOL REV, V275, P324, DOI 10.1111/imr.12478
   Chan WK, 2015, LEUKEMIA, V29, P387, DOI 10.1038/leu.2014.174
   Chen Yong Hong, 2018, Curr Protoc Mouse Biol, V8, pe56, DOI 10.1002/cpmo.56
   Cho JH, 2018, CELL, V173, P1426, DOI 10.1016/j.cell.2018.03.038
   Davenport AJ, 2018, P NATL ACAD SCI USA, V115, pE2068, DOI 10.1073/pnas.1716266115
   Depil S, 2020, NAT REV DRUG DISCOV, V19, P185, DOI 10.1038/s41573-019-0051-2
   Ellis BL, 2013, VIROL J, V10, DOI 10.1186/1743-422X-10-74
   Emu B, 2018, NEW ENGL J MED, V379, P645, DOI 10.1056/NEJMoa1711460
   Ghosh A, 2017, NAT MED, V23, P242, DOI 10.1038/nm.4258
   Grimm D, 2008, J VIROL, V82, P5887, DOI 10.1128/JVI.00254-08
   Grupp SA, 2013, NEW ENGL J MED, V368, P1509, DOI 10.1056/NEJMoa1215134
   Hamieh M, 2019, NATURE, V568, P112, DOI 10.1038/s41586-019-1054-1
   Han X, 2019, J HEMATOL ONCOL, V12, DOI 10.1186/s13045-019-0813-7
   Ihsan AU, 2017, BIOMED PHARMACOTHER, V91, P687, DOI 10.1016/j.biopha.2017.05.004
   Isaacs JD, 1997, CLIN EXP IMMUNOL, V110, P158
   Jolle C, 2019, FRONT MOL NEUROSCI, V12, DOI 10.3389/fnmol.2019.00201
   Kimura T, 2019, SCI REP-UK, V9, DOI 10.1038/s41598-019-49624-w
   Klichinsky M, 2017, CANCER RES, V77, DOI 10.1158/1538-7445.AM2017-4575
   Kochenderfer JN, 2009, J IMMUNOTHER, V32, P689, DOI 10.1097/CJI.0b013e3181ac6138
   Levine BL, 2017, MOL THER-METH CLIN D, V4, P92, DOI 10.1016/j.omtm.2016.12.006
   Lichtman EI, 2017, TRANSL RES, V187, P59, DOI 10.1016/j.trsl.2017.06.011
   Luckheeram RV, 2012, CLIN DEV IMMUNOL, DOI 10.1155/2012/925135
   Ma GN, 2019, STEM CELL REV REP, V15, P443, DOI 10.1007/s12015-019-09876-5
   Matsui W, 2004, BLOOD, V103, P2332, DOI 10.1182/blood-2003-09-3064
   Mingozzi F, 2011, NAT REV GENET, V12, P341, DOI 10.1038/nrg2988
   MOREL P, 1992, J AUTOIMMUN, V5, P465, DOI 10.1016/0896-8411(92)90006-C
   Naso MF, 2017, BIODRUGS, V31, P317, DOI 10.1007/s40259-017-0234-5
   Pearson Todd, 2008, Curr Protoc Immunol, VChapter 15, DOI 10.1002/0471142735.im1521s81
   Pfeiffer A, 2018, EMBO MOL MED, V10, DOI 10.15252/emmm.201809158
   Pinz K, 2016, LEUKEMIA, V30, P701, DOI 10.1038/leu.2015.311
   Pohlers D, 2004, CLIN EXP IMMUNOL, V135, P409, DOI 10.1111/j.1365-2249.2003.02381.x
   Qasim W, 2017, SCI TRANSL MED, V9, DOI 10.1126/scitranslmed.aaj2013
   Reul J, 2019, METHODS MOL BIOL, V1950, P35, DOI 10.1007/978-1-4939-9139-6_3
   Roddie C, 2019, CYTOTHERAPY, V21, P327, DOI 10.1016/j.jcyt.2018.11.009
   Romanski A, 2016, J CELL MOL MED, V20, P1287, DOI 10.1111/jcmm.12810
   Rossi A, 2019, SCI REP-UK, V9, DOI 10.1038/s41598-019-40071-1
   Ruella M, 2018, NAT MED, V24, P1499, DOI 10.1038/s41591-018-0201-9
   Shu ST, 2007, CANCER RES, V67, P11859, DOI 10.1158/0008-5472.CAN-07-1701
   Smith TT, 2017, NAT NANOTECHNOL, V12, P813, DOI [10.1038/NNANO.2017.57, 10.1038/nnano.2017.57]
   Torikai H, 2016, MOL THER, V24, P1178, DOI 10.1038/mt.2016.106
   vanOosten BW, 1997, NEUROLOGY, V49, P351, DOI 10.1212/WNL.49.2.351
   Verdera HC, 2020, MOL THER, V28, P723, DOI 10.1016/j.ymthe.2019.12.010
   Verma B., 2020, CURR PROTOC PHARM, V89, pCD34
   Wang D, 2019, NAT REV DRUG DISCOV, V18, P358, DOI 10.1038/s41573-019-0012-9
   Wang XY, 2016, MOL THER-ONCOLYTICS, V3, DOI 10.1038/mto.2016.15
   Wu XL, 2020, JCI INSIGHT, V5, DOI 10.1172/jci.insight.136855
   Wu XL, 2018, J CLIN INVEST, V128, P2239, DOI 10.1172/JCI96764
   Wu YX, 2019, EBIOMEDICINE, V40, P25, DOI 10.1016/j.ebiom.2019.01.029
   Yip A, 2018, NAT REV DRUG DISCOV, V17, P161, DOI 10.1038/nrd.2017.266
   Yu DH, 2017, CELL PHYSIOL BIOCHEM, V42, P519, DOI 10.1159/000477601
   Zhao JJ, 2018, J HEMATOL ONCOL, V11, DOI 10.1186/s13045-018-0677-2
NR 51
TC 0
Z9 0
U1 3
U2 3
PU SPRINGERNATURE
PI LONDON
PA CAMPUS, 4 CRINAN ST, LONDON, N1 9XW, ENGLAND
SN 2044-5385
J9 BLOOD CANCER J
JI Blood Cancer J.
PD JUN 23
PY 2021
VL 11
IS 6
AR 119
DI 10.1038/s41408-021-00508-1
PG 12
WC Oncology; Hematology
SC Oncology; Hematology
GA SX2CZ
UT WOS:000665019600001
PM 34162832
OA Green Published, Green Submitted, gold
DA 2021-10-28
ER

PT J
AU Li, TJ
   Zhao, L
   Zhang, YY
   Xiao, Y
   Wang, D
   Huang, L
   Ma, LY
   Chen, LT
   Liu, SY
   Long, XL
   Meng, FK
   Zhu, XJ
   Wei, J
   Xu, B
   Zhou, JF
   Zhou, XX
AF Li, Tongjuan
   Zhao, Lei
   Zhang, Yuanyuan
   Xiao, Yi
   Wang, Di
   Huang, Liang
   Ma, Liya
   Chen, Liting
   Liu, Songya
   Long, Xiaolu
   Meng, Fankai
   Zhu, Xiaojian
   Wei, Jia
   Xu, Bin
   Zhou, Jianfeng
   Zhou, Xiaoxi
TI CAR T-Cell Therapy Is Effective but Not Long-Lasting in B-Cell Lymphoma
   of the Brain
SO FRONTIERS IN ONCOLOGY
LA English
DT Article
DE CNS lymphoma; CAR T-cell therapy; CRES; recurrence; tumor
   immunosuppressive microenvironment
ID PRIMARY CNS LYMPHOMA; INTENSIVE CHEMOTHERAPY; MANAGEMENT; RESCUE
AB Advanced central nervous system (CNS) lymphoma is an exclusion criterion for most chimeric antigen receptor (CAR) T-cell studies due to the associated levels of neurotoxicity. In this study, we described five patients with chemorefractory B-cell CNS lymphoma who received CAR19 and CAR22 T-cell "Cocktail" therapy and follow-up for 6-16 months. All patients experienced cytokine release syndrome (CRS). Two patients experienced CAR T-cell-related encephalopathy syndrome (CRES), which was controllable. The best response was observed in two patients, who successfully achieved complete remissions (CR), and the other three patients achieved partial remissions (PR). Four patients had progressive disease (PD) after remission. In addition, one CR patient and one PD patient accepted CAR T-cell infusion following hematopoietic stem cell transplantation therapy in the 3rd month and were in ongoing remission for 14 and 6 months of follow-up, respectively. The targeted antigens in two patients were still positive, and CAR T-cells were reboosted in the cerebrospinal fluid (CSF) after PD, but a small number of CD3-positive T-cells were observed to infiltrate into the tumor. Our study indicates the efficacy of CAR T-cell therapy for CNS lymphoma with an acceptable safety profile; however, the remission did not last long, perhaps due to the tumor immunosuppressive microenvironment (TME) of the CNS. CAR T-cell therapy should be combined with other treatments to help improve the TME of cerebral lymphoma.
C1 [Li, Tongjuan; Zhao, Lei; Zhang, Yuanyuan; Xiao, Yi; Wang, Di; Huang, Liang; Chen, Liting; Liu, Songya; Long, Xiaolu; Meng, Fankai; Zhu, Xiaojian; Wei, Jia; Xu, Bin; Zhou, Jianfeng; Zhou, Xiaoxi] Huazhong Univ Sci & Technol, Tongji Med Coll, Tongji Hosp, Dept Hematol, Wuhan, Peoples R China.
   [Ma, Liya] Huazhong Univ Sci & Technol, Tongji Med Coll, Tongji Hosp, Dept Radiol, Wuhan, Peoples R China.
RP Zhou, XX (corresponding author), Huazhong Univ Sci & Technol, Tongji Med Coll, Tongji Hosp, Dept Hematol, Wuhan, Peoples R China.
EM cello316@163.com
OI , yi/0000-0002-5085-1175
FU National Natural Science Foundation of ChinaNational Natural Science
   Foundation of China (NSFC) [81670150, 81800160]
FX This work was supported by the National Natural Science Foundation of
   China (Grant Nos. 81670150 and 81800160).
CR Abramson JS, 2017, NEW ENGL J MED, V377, P783, DOI 10.1056/NEJMc1704610
   Abrey LE, 2000, J CLIN ONCOL, V18, P3144, DOI 10.1200/JCO.2000.18.17.3144
   Alame M, 2020, VIRCHOWS ARCH, V476, P891, DOI 10.1007/s00428-019-02695-6
   Bromberg JEC, 2019, LANCET ONCOL, V20, P216, DOI 10.1016/S1470-2045(18)30747-2
   Brudno JN, 2016, BLOOD, V127, P3321, DOI 10.1182/blood-2016-04-703751
   Frigault MJ, 2019, BLOOD, V134, P860, DOI 10.1182/blood.2019001694
   Hussain SF, 2006, NEURO-ONCOLOGY, V8, P261, DOI 10.1215/15228517-2006-008
   Kim S, 2019, ONCOIMMUNOLOGY, V8, DOI 10.1080/2162402X.2019.1626653
   Kridel R, 2011, LANCET ONCOL, V12, P1258, DOI 10.1016/S1470-2045(11)70140-1
   Lee DW, 2015, LANCET, V385, P517, DOI 10.1016/S0140-6736(14)61403-3
   Lee DW, 2014, BLOOD, V124, P188, DOI 10.1182/blood-2014-05-552729
   Locke FL, 2019, LANCET ONCOL, V20, P31, DOI 10.1016/S1470-2045(18)30864-7
   Nam SJ, 2018, ONCOIMMUNOLOGY, V7, DOI 10.1080/2162402X.2018.1442164
   Nduom EK, 2015, NEURO-ONCOLOGY, V17, P9, DOI 10.1093/neuonc/nov151
   Neelapu SS, 2017, NEW ENGL J MED, V377, P2531, DOI 10.1056/NEJMoa1707447
   Neelapu SS, 2018, NAT REV CLIN ONCOL, V15, P47, DOI 10.1038/nrclinonc.2017.148
   Ren JT, 2017, CLIN CANCER RES, V23, P2255, DOI 10.1158/1078-0432.CCR-16-1300
   Rubenstein JL, 2003, BLOOD, V101, P466, DOI 10.1182/blood-2002-06-1636
   Schmitz N, 2012, ANN ONCOL, V23, P1267, DOI 10.1093/annonc/mdr440
   Schuster SJ, 2019, NEW ENGL J MED, V380, P45, DOI 10.1056/NEJMoa1804980
   Sevenich L, 2019, FRONT ONCOL, V9, DOI 10.3389/fonc.2019.00163
   Singh N, 2016, SCI TRANSL MED, V8, DOI 10.1126/scitranslmed.aad5222
   Soussain C, 2001, J CLIN ONCOL, V19, P742, DOI 10.1200/JCO.2001.19.3.742
   Soussain C, 2012, HAEMATOL-HEMATOL J, V97, P1751, DOI 10.3324/haematol.2011.060434
   Wang N, 2020, BLOOD, V135, P17, DOI 10.1182/blood.2019000017
   Wrzesinski C, 2007, J CLIN INVEST, V117, P492, DOI 10.1172/JCI30414
NR 26
TC 4
Z9 4
U1 0
U2 0
PU FRONTIERS MEDIA SA
PI LAUSANNE
PA AVENUE DU TRIBUNAL FEDERAL 34, LAUSANNE, CH-1015, SWITZERLAND
SN 2234-943X
J9 FRONT ONCOL
JI Front. Oncol.
PD AUG 4
PY 2020
VL 10
AR 1306
DI 10.3389/fonc.2020.01306
PG 8
WC Oncology
SC Oncology
GA ND8ZC
UT WOS:000562189700001
PM 32903866
OA gold, Green Published
DA 2021-10-28
ER

PT J
AU Davila, ML
   Sadelain, M
AF Davila, Marco L.
   Sadelain, Michel
TI Biology and clinical application of CAR T cells for B cell malignancies
SO INTERNATIONAL JOURNAL OF HEMATOLOGY
LA English
DT Article
DE Adoptive T cell therapy; Chimeric antigen receptor; CD19; Immunotherapy;
   T cell engineering
ID CHIMERIC-ANTIGEN-RECEPTOR; ACUTE LYMPHOBLASTIC-LEUKEMIA; CYTOKINE
   RELEASE SYNDROME; ANTITUMOR-ACTIVITY; SUSTAINED REMISSIONS; TUMOR
   REJECTION; GENE-THERAPY; ZETA-CHAIN; LYMPHOCYTES; CD19
AB Chimeric antigen receptor (CAR)-modified T cells have generated broad interest in oncology following a series of dramatic clinical successes in patients with chemorefractory B cell malignancies. CAR therapy now appears to be on the cusp of regulatory approval as a cell-based immunotherapy. We review here the T cell biology and cell engineering research that led to the development of second generation CARs, the selection of CD19 as a CAR target, and the preclinical studies in animal models that laid the foundation for clinical trials targeting CD19+ malignancies. We further summarize the status of CD19 CAR clinical therapy for non-Hodgkin lymphoma and B cell acute lymphoblastic leukemia, including their efficacy, toxicities (cytokine release syndrome, neurotoxicity and B cell aplasia) and current management in humans. We conclude with an overview of recent pre-clinical advances in CAR design that argues favorably for the advancement of CAR therapy to tackle other hematological malignancies as well as solid tumors.
C1 [Davila, Marco L.] H Lee Moffitt Canc Ctr & Res Inst, Dept Blood & Marrow Transplantat, 12902 Magnolia Dr, Tampa, FL 33612 USA.
   [Sadelain, Michel] Mem Sloan Kettering Canc Ctr, Ctr Cell Engn, New York, NY USA.
RP Davila, ML (corresponding author), H Lee Moffitt Canc Ctr & Res Inst, Dept Blood & Marrow Transplantat, 12902 Magnolia Dr, Tampa, FL 33612 USA.
EM marco.davila@moffitt.org
RI Davila, Marco/P-7912-2014
OI Davila, Marco/0000-0002-6270-3065
FU NCI NIH HHSUnited States Department of Health & Human ServicesNational
   Institutes of Health (NIH) - USANIH National Cancer Institute (NCI) [P30
   CA008748] Funding Source: Medline; NATIONAL CANCER INSTITUTEUnited
   States Department of Health & Human ServicesNational Institutes of
   Health (NIH) - USANIH National Cancer Institute (NCI) [P30CA008748]
   Funding Source: NIH RePORTER
CR Abraham RT, 2004, NAT REV IMMUNOL, V4, P301, DOI 10.1038/nri1330
   Ankri C, 2013, J IMMUNOL, V191, P4121, DOI 10.4049/jimmunol.1203085
   Beatty GL, 2014, CANCER IMMUNOL RES, V2, P112, DOI 10.1158/2326-6066.CIR-13-0170
   Brentjens RJ, 2013, SCI TRANSL MED, V5, DOI 10.1126/scitranslmed.3005930
   Brentjens RJ, 2011, BLOOD, V118, P4817, DOI 10.1182/blood-2011-04-348540
   Brentjens RJ, 2003, NAT MED, V9, P279, DOI 10.1038/nm827
   BROCKER T, 1993, EUR J IMMUNOL, V23, P1435, DOI 10.1002/eji.1830230705
   BROCKER T, 1995, J EXP MED, V181, P1653, DOI 10.1084/jem.181.5.1653
   Chmielewski M, 2012, CANCER IMMUNOL IMMUN, V61, P1269, DOI 10.1007/s00262-012-1202-z
   COULIE PG, 1991, EUR J IMMUNOL, V21, P1703, DOI 10.1002/eji.1830210718
   Davila ML, 2014, SCI TRANSL MED, V6, DOI 10.1126/scitranslmed.3008226
   Davila ML, 2012, ONCOIMMUNOLOGY, V1, P1577, DOI 10.4161/onci.22524
   ESHHAR Z, 1993, P NATL ACAD SCI USA, V90, P720, DOI 10.1073/pnas.90.2.720
   Eyquem J, 2016, MOL THER, V24, pS109, DOI 10.1016/S1525-0016(16)33083-0
   Fedorov VD, 2013, SCI TRANSL MED, V5, DOI 10.1126/scitranslmed.3006597
   Fischer A, 2004, NEW ENGL J MED, V350, P2526
   Fraietta JA, 2016, BLOOD, V127, P1117, DOI 10.1182/blood-2015-11-679134
   Gong Michael C., 1999, Neoplasia (New York), V1, P123, DOI 10.1038/sj.neo.7900018
   Grupp SA, 2013, NEW ENGL J MED, V368, P1509, DOI 10.1056/NEJMoa1215134
   Hacein-Bey-Abina S, 2003, SCIENCE, V302, P415, DOI 10.1126/science.1088547
   Hollyman D, 2009, J IMMUNOTHER, V32, P169, DOI 10.1097/CJI.0b013e318194a6e8
   Imai C, 2004, LEUKEMIA, V18, P676, DOI 10.1038/sj.leu.2403302
   IRVING BA, 1991, CELL, V64, P891, DOI 10.1016/0092-8674(91)90314-O
   Jensen MC, 2010, BIOL BLOOD MARROW TR, V16, P1245, DOI 10.1016/j.bbmt.2010.03.014
   Kalos M, 2011, SCI TRANSL MED, V3, DOI 10.1126/scitranslmed.3002842
   Kloss CC, 2013, NAT BIOTECHNOL, V31, P71, DOI 10.1038/nbt.2459
   Kobold S, 2015, JNCI-J NATL CANCER I, V107, DOI 10.1093/jnci/djv146
   Kochenderfer JN, 2014, BLOOD, V124, DOI 10.1182/blood.V124.21.550.550
   Kochenderfer JN, 2015, J CLIN ONCOL, V33, P540, DOI 10.1200/JCO.2014.56.2025
   Kochenderfer JN, 2012, BLOOD, V119, P2709, DOI 10.1182/blood-2011-10-384388
   Kochenderfer JN, 2010, BLOOD, V116, P4099, DOI 10.1182/blood-2010-04-281931
   Krause A, 1998, J EXP MED, V188, P619, DOI 10.1084/jem.188.4.619
   Lanitis E, 2013, CANCER IMMUNOL RES, V1, P43, DOI 10.1158/2326-6066.CIR-13-0008
   Lee DW, 2015, LANCET, V385, P517, DOI 10.1016/S0140-6736(14)61403-3
   Lee DW, 2014, BLOOD, V124, P188, DOI 10.1182/blood-2014-05-552729
   LETOURNEUR F, 1992, SCIENCE, V255, P79, DOI 10.1126/science.1532456
   Liu XJ, 2016, CANCER RES, V76, P1578, DOI 10.1158/0008-5472.CAN-15-2524
   Locke FL, 2015, BLOOD, V126, DOI 10.1182/blood.V126.23.3991.3991
   Maher J, 2002, NAT BIOTECHNOL, V20, P70, DOI 10.1038/nbt0102-70
   Maude SL, 2014, NEW ENGL J MED, V371, P1507, DOI 10.1056/NEJMoa1407222
   Morgan RA, 2010, MOL THER, V18, P843, DOI 10.1038/mt.2010.24
   Pegram HJ, 2012, BLOOD, V119, P4133, DOI 10.1182/blood-2011-12-400044
   Porter DL, 2015, SCI TRANSL MED, V7, DOI 10.1126/scitranslmed.aac5415
   Porter DL, 2011, NEW ENGL J MED, V365, P725, DOI 10.1056/NEJMoa1103849
   Prosser ME, 2012, MOL IMMUNOL, V51, P263, DOI 10.1016/j.molimm.2012.03.023
   ROSENBERG SA, 1988, NEW ENGL J MED, V319, P1676, DOI 10.1056/NEJM198812223192527
   Roybal KT, 2016, CELL, V164, P770, DOI 10.1016/j.cell.2016.01.011
   Sadelain M, 2015, J CLIN INVEST, V125, P3392, DOI 10.1172/JCI80010
   Sadelain M, 2009, CURR OPIN IMMUNOL, V21, P215, DOI 10.1016/j.coi.2009.02.009
   Savoldo B, 2011, J CLIN INVEST, V121, P1822, DOI 10.1172/JCI46110
   SCHUSTER SJ, 2015, BLOOD, V126, P183
   Sotillo E, 2015, CANCER DISCOV, V5, P1282, DOI 10.1158/2159-8290.CD-15-1020
   Stephan MT, 2007, NAT MED, V13, P1440, DOI 10.1038/nm1676
   Suntharalingam G, 2006, NEW ENGL J MED, V355, P1018, DOI 10.1056/NEJMoa063842
   Teachey DT, 2013, BLOOD, V121, P5154, DOI 10.1182/blood-2013-02-485623
   Thomas DA, 1999, CANCER-AM CANCER SOC, V86, P1216, DOI 10.1002/(SICI)1097-0142(19991001)86:7<1216::AID-CNCR17>3.0.CO;2-O
   Till BG, 2008, BLOOD, V112, P2261, DOI 10.1182/blood-2007-12-128843
   Turtle CJ, 2015, BLOOD, V126, DOI 10.1182/blood.V126.23.184.184
   van der Stegen SJC, 2015, NAT REV DRUG DISCOV, V14, P499, DOI 10.1038/nrd4597
   Wang X, 2015, CANCER GENE THER, V22, P85, DOI 10.1038/cgt.2014.81
   Wang XY, 2015, J IMMUNOTHER, V38, P127, DOI 10.1097/CJI.0000000000000072
   Williams MA, 2007, ANNU REV IMMUNOL, V25, P171, DOI 10.1146/annurev.immunol.25.022106.141548
   Yazawa N, 2005, P NATL ACAD SCI USA, V102, P15178, DOI 10.1073/pnas.0505539102
   Zhao ZG, 2015, CANCER CELL, V28, P415, DOI 10.1016/j.ccell.2015.09.004
NR 64
TC 44
Z9 50
U1 0
U2 23
PU SPRINGER JAPAN KK
PI TOKYO
PA CHIYODA FIRST BLDG EAST, 3-8-1 NISHI-KANDA, CHIYODA-KU, TOKYO, 101-0065,
   JAPAN
SN 0925-5710
EI 1865-3774
J9 INT J HEMATOL
JI Int. J. Hematol.
PD JUL
PY 2016
VL 104
IS 1
BP 6
EP 17
DI 10.1007/s12185-016-2039-6
PG 12
WC Hematology
SC Hematology
GA DQ4JG
UT WOS:000379169500003
PM 27262700
OA Bronze, Green Accepted
DA 2021-10-28
ER

PT J
AU Netsrithong, R
   Wattanapanitch, M
AF Netsrithong, Ratchapong
   Wattanapanitch, Methichit
TI Advances in Adoptive Cell Therapy Using Induced Pluripotent Stem
   Cell-Derived T Cells
SO FRONTIERS IN IMMUNOLOGY
LA English
DT Review
DE adoptive cell therapy; induced pluripotent stem cells; T cells; chimeric
   antigen receptor; tumor infiltrating lymphocytes; cancer immunotherapy;
   off-the-shelf T cells
ID CHIMERIC-ANTIGEN-RECEPTOR; HEMATOPOIETIC STEM; AUTOLOGOUS TUMOR; CORD
   BLOOD; LINEAGE COMMITMENT; CANCER REGRESSION; PROGENITOR CELLS;
   DOWN-REGULATION; GENERATION; DIFFERENTIATION
AB Adoptive cell therapy (ACT) using chimeric antigen receptor (CAR) T cells holds impressive clinical outcomes especially in patients who are refractory to other kinds of therapy. However, many challenges hinder its clinical applications. For example, patients who undergo chemotherapy usually have an insufficient number of autologous T cells due to lymphopenia. Long-term ex vivo expansion can result in T cell exhaustion, which reduces the effector function. There is also a batch-to-batch variation during the manufacturing process, making it difficult to standardize and validate the cell products. In addition, the process is labor-intensive and costly. Generation of universal off-the-shelf CAR T cells, which can be broadly given to any patient, prepared in advance and ready to use, would be ideal and more cost-effective. Human induced pluripotent stem cells (iPSCs) provide a renewable source of cells that can be genetically engineered and differentiated into immune cells with enhanced anti-tumor cytotoxicity. This review describes basic knowledge of T cell biology, applications in ACT, the use of iPSCs as a new source of T cells and current differentiation strategies used to generate T cells as well as recent advances in genome engineering to produce next-generation off-the-shelf T cells with improved effector functions. We also discuss challenges in the field and future perspectives toward the final universal off-the-shelf immunotherapeutic products.</p>
C1 [Netsrithong, Ratchapong; Wattanapanitch, Methichit] Mahidol Univ, Siriraj Hosp, Fac Med, Siriraj Ctr Regenerat Med, Bangkok, Thailand.
   [Netsrithong, Ratchapong] Mahidol Univ, Siriraj Hosp, Fac Med, Dept Immunol, Bangkok, Thailand.
RP Wattanapanitch, M (corresponding author), Mahidol Univ, Siriraj Hosp, Fac Med, Siriraj Ctr Regenerat Med, Bangkok, Thailand.
EM methichit.wat@mahidol.ac.th
FU Thailand Research FundThailand Research Fund (TRF) [RSA6280090]; Program
   Management Unit for Human Resources & Institutional Development,
   Research and Innovation [B05F630080]; Siriraj Research Fund, Faculty of
   Medicine Siriraj Hospital, Mahidol University [(IO) R016234002]; Mahidol
   University; Development and Promotion of Science and Technology Talents
   Project; Chalermphrakiat Grant, Faculty of Medicine Siriraj Hospital,
   Mahidol University
FX This study was supported by grants from the Thailand Research Fund
   (grant no. RSA6280090), the Program Management Unit for Human Resources
   & Institutional Development, Research and Innovation (grant no.
   B05F630080), the Siriraj Research Fund, Faculty of Medicine Siriraj
   Hospital, Mahidol University (grant number (IO) R016234002) and Mahidol
   University. RN is supported by the Development and Promotion of Science
   and Technology Talents Project. MW is supported by Chalermphrakiat
   Grant, Faculty of Medicine Siriraj Hospital, Mahidol University.
CR Ahmed R, 1996, SCIENCE, V272, P54, DOI 10.1126/science.272.5258.54
   Ando M, 2020, HAEMATOLOGICA, V105, P796, DOI 10.3324/haematol.2019.223511
   Ando M, 2017, EXP HEMATOL, V47, P2, DOI 10.1016/j.exphem.2016.10.009
   Ando M, 2015, STEM CELL REP, V5, P597, DOI 10.1016/j.stemcr.2015.07.011
   Andrawes MB, 2013, J BIOL CHEM, V288, P25477, DOI 10.1074/jbc.M113.454850
   Benjamin R, 2020, LANCET, V396, P1885, DOI 10.1016/S0140-6736(20)32334-5
   Besseyrias V, 2007, J EXP MED, V204, P331, DOI 10.1084/jem.20061442
   Brauer PM, 2016, BLOOD, V128, P783, DOI 10.1182/blood-2015-10-676304
   Bridgeman JS, 2010, J IMMUNOL, V184, P6938, DOI 10.4049/jimmunol.0901766
   Cahan P, 2013, NAT REV MOL CELL BIO, V14, P357, DOI 10.1038/nrm3584
   Calvo J, 2012, PLOS ONE, V7, DOI 10.1371/journal.pone.0050495
   Canu G, 2020, GENOME BIOL, V21, DOI 10.1186/s13059-020-02058-4
   Chang CW, 2014, PLOS ONE, V9, DOI 10.1371/journal.pone.0097335
   Chang CW, 2020, BLOOD, V136, DOI 10.1182/blood-2020-138930
   Chang CW, 2019, BLOOD, V134, DOI 10.1182/blood-2019-130584
   Chen YH, 2019, CLIN CANCER RES, V25, P2915, DOI 10.1158/1078-0432.CCR-18-1811
   Chmielewski M, 2017, CELL REP, V21, P3205, DOI 10.1016/j.celrep.2017.11.063
   Chung B, 2014, STEM CELLS, V32, P2386, DOI 10.1002/stem.1731
   Clarke R, 2018, BLOOD, V132, DOI 10.1182/blood-2018-99-116843
   Crowther MD, 2020, NAT IMMUNOL, V21, P178, DOI 10.1038/s41590-019-0578-8
   Dejaco C, 2006, IMMUNOLOGY, V117, P289, DOI 10.1111/j.1365-2567.2005.02317.x
   Depil S, 2020, NAT REV DRUG DISCOV, V19, P185, DOI 10.1038/s41573-019-0051-2
   Deuse T, 2019, NAT BIOTECHNOL, V37, P252, DOI 10.1038/s41587-019-0016-3
   DiNofia AM, 2021, NAT REV CLIN ONCOL, V18, P195, DOI 10.1038/s41571-021-00485-1
   Ditadi A, 2016, METHODS, V101, P65, DOI 10.1016/j.ymeth.2015.10.001
   Doi D, 2020, NAT COMMUN, V11, DOI 10.1038/s41467-020-17165-w
   Dudley ME, 2002, J IMMUNOTHER, V25, P243, DOI 10.1097/00002371-200205000-00007
   Dzilic E, 2018, STEM CELLS INT, V2018, DOI 10.1155/2018/4136473
   Eyquem J, 2017, NATURE, V543, P113, DOI 10.1038/nature21405
   Fauriat C, 2008, J IMMUNOL, V181, P6010, DOI 10.4049/jimmunol.181.9.6010
   Feucht J, 2019, NAT MED, V25, P82, DOI 10.1038/s41591-018-0290-5
   Fiorenza S, 2020, BONE MARROW TRANSPL, V55, P1706, DOI 10.1038/s41409-020-0956-8
   Gornalusse GG, 2017, NAT BIOTECHNOL, V35, P765, DOI 10.1038/nbt.3860
   GROSS G, 1989, P NATL ACAD SCI USA, V86, P10024, DOI 10.1073/pnas.86.24.10024
   GROSS G, 1992, FASEB J, V6, P3370, DOI 10.1096/fasebj.6.15.1464371
   Guo R., 2020, BLOOD SCI, V2, P22, DOI [10.1097/BS9.0000000000000037, DOI 10.1097/BS9.0000000000000037]
   Hague M, 2019, JCI INSIGHT, V4, DOI 10.1172/jci.insight.126471
   Hahn WC, 1999, NATURE, V400, P464, DOI 10.1038/22780
   Han X, 2019, P NATL ACAD SCI USA, V116, P10441, DOI 10.1073/pnas.1902566116
   Haque R, 2012, J IMMUNOL, V189, P1228, DOI 10.4049/jimmunol.1200633
   Harman BC, 2003, SEMIN IMMUNOL, V15, P91, DOI 10.1016/S1044-5323(03)00005-8
   Hawkins ER, 2021, BIOL-TARGETS THER, V15, P95, DOI 10.2147/BTT.S291768
   Hew M, 2015, J CLIN MED, V4, P1193, DOI 10.3390/jcm4061193
   Hinterberger M, 2010, NAT IMMUNOL, V11, P512, DOI 10.1038/ni.1874
   Honda T, 2020, MOL THER, V28, P2394, DOI 10.1016/j.ymthe.2020.07.004
   Hozumi K, 2004, NAT IMMUNOL, V5, P638, DOI 10.1038/ni1075
   Ikawa T, 2010, SCIENCE, V329, P93, DOI 10.1126/science.1188995
   Iriguchi S, 2021, NAT COMMUN, V12, DOI 10.1038/s41467-020-20658-3
   Ito T, 2021, COMMUN BIOL, V4, DOI 10.1038/s42003-021-02195-x
   Johnson LA, 2009, BLOOD, V114, P535, DOI 10.1182/blood-2009-03-211714
   Karagiannis P, 2016, SEMIN IMMUNOL, V28, P35, DOI 10.1016/j.smim.2015.10.007
   Karanu FN, 2001, BLOOD, V97, P1960, DOI 10.1182/blood.V97.7.1960
   Kashima S, 2020, ISCIENCE, V23, DOI 10.1016/j.isci.2020.100998
   Kawai Y, 2021, MOL THER, V29, P3027, DOI 10.1016/j.ymthe.2021.05.016
   Kennedy M, 2012, CELL REP, V2, P1722, DOI 10.1016/j.celrep.2012.11.003
   Kimbrel EA, 2020, NAT REV DRUG DISCOV, V19, P463, DOI 10.1038/s41573-020-0064-x
   Kishino Y, 2014, PLOS ONE, V9, DOI 10.1371/journal.pone.0097397
   Kitayama S, 2016, STEM CELL REP, V6, P213, DOI 10.1016/j.stemcr.2016.01.005
   Klein L, 2014, NAT REV IMMUNOL, V14, P377, DOI 10.1038/nri3667
   KODAMA H, 1994, EXP HEMATOL, V22, P979
   Koga K, 2020, INFLAMM REGEN, V40, DOI 10.1186/s41232-020-00132-9
   Kumar A, 2019, J IMMUNOL, V202, P770, DOI 10.4049/jimmunol.1801027
   La Motte-Mohs RN, 2005, BLOOD, V105, P1431, DOI 10.1182/blood-2004-04-1293
   Laiosa CV, 2006, ANNU REV IMMUNOL, V24, P705, DOI 10.1146/annurev.immunol.24.021605.090742
   Lanza R, 2019, NAT REV IMMUNOL, V19, P723, DOI 10.1038/s41577-019-0200-1
   Lapenna A, 2013, PLOS ONE, V8, DOI 10.1371/journal.pone.0069572
   Leen AM, 2013, BLOOD, V121, P5113, DOI 10.1182/blood-2013-02-486324
   Lei FY, 2009, CELL IMMUNOL, V260, P1, DOI 10.1016/j.cellimm.2009.09.005
   Lind EF, 2001, J EXP MED, V194, P127, DOI 10.1084/jem.194.2.127
   Lyman GH, 2020, JAMA NETW OPEN, V3, DOI 10.1001/jamanetworkopen.2020.2072
   Macedo C, 2009, AM J TRANSPLANT, V9, P2057, DOI 10.1111/j.1600-6143.2009.02742.x
   Maeda T, 2020, MOL THER-METH CLIN D, V19, P250, DOI 10.1016/j.omtm.2020.09.011
   Maeda T, 2016, CANCER RES, V76, P6839, DOI 10.1158/0008-5472.CAN-16-1149
   Malik NN, 2019, REGEN MED, V14, P983, DOI 10.2217/rme-2019-0117
   Mandal M, 2020, CANCER RES, V80, DOI 10.1158/1538-7445.AM2020-3245
   Masuda K, 2007, CANCER SCI, V98, P102, DOI 10.1111/j.1349-7006.2006.00356.x
   Maus MV, 2014, ANNU REV IMMUNOL, V32, P189, DOI 10.1146/annurev-immunol-032713-120136
   Menon AG, 2002, LAB INVEST, V82, P1725, DOI 10.1097/01.LAB.0000043124.75633.ED
   Menon T, 2015, CELL STEM CELL, V16, P367, DOI 10.1016/j.stem.2015.02.005
   Minagawa A, 2018, CELL STEM CELL, V23, P850, DOI 10.1016/j.stem.2018.10.005
   Minagawa A, 2014, HUM CELL, V27, P47, DOI 10.1007/s13577-014-0089-8
   Mohtashami M, 2013, INT IMMUNOL, V25, P601, DOI 10.1093/intimm/dxt027
   Mohtashami M, 2010, J IMMUNOL, V185, P867, DOI 10.4049/jimmunol.1000782
   Montel-Hagen A, 2019, CELL STEM CELL, V24, P376, DOI 10.1016/j.stem.2018.12.011
   Montel-Hagen A, 2019, EXP HEMATOL, V71, P24, DOI 10.1016/j.exphem.2018.12.001
   Morgan MA, 2020, FRONT IMMUNOL, V11, DOI 10.3389/fimmu.2020.01965
   Morgan RA, 2006, SCIENCE, V314, P126, DOI 10.1126/science.1129003
   Mullard A, 2021, NAT REV DRUG DISCOV, V20, P166, DOI 10.1038/d41573-021-00031-9
   MUUL LM, 1987, J IMMUNOL, V138, P989
   Nagano S, 2020, MOL THER-METH CLIN D, V16, P126, DOI 10.1016/j.omtm.2019.12.006
   NAKANO T, 1994, SCIENCE, V265, P1098, DOI 10.1126/science.8066449
   Neelapu SS, 2018, NAT REV CLIN ONCOL, V15, P47, DOI 10.1038/nrclinonc.2017.148
   Netsrithong R, 2020, STEM CELL RES THER, V11, DOI 10.1186/s13287-020-01997-w
   Nguyen C, 2020, BLOOD S1, V136, P32, DOI [10.1182/blood-2020- 141507, DOI 10.1182/BLOOD-2020-141507]
   Nianias A, 2019, CURR HEMATOL MALIG R, V14, P261, DOI 10.1007/s11899-019-00528-6
   Nishimura T, 2019, METHODS MOL BIOL, V1899, P25, DOI 10.1007/978-1-4939-8938-6_3
   Nishimura T, 2013, CELL STEM CELL, V12, P114, DOI 10.1016/j.stem.2012.11.002
   Okita K, 2013, STEM CELLS, V31, P458, DOI 10.1002/stem.1293
   Palmer E, 2009, NAT REV IMMUNOL, V9, P206, DOI 10.1038/nri2469
   Park JH, 2020, BLOOD, V136, DOI 10.1182/blood-2020-142423
   Pegram HJ, 2015, LEUKEMIA, V29, P415, DOI 10.1038/leu.2014.215
   Ping Y, 2020, FRONT CELL DEV BIOL, V8, DOI 10.3389/fcell.2020.00803
   Poirot L, 2015, CANCER RES, V75, P3853, DOI 10.1158/0008-5472.CAN-14-3321
   Qasim W, 2017, SCI TRANSL MED, V9, DOI 10.1126/scitranslmed.aaj2013
   Robbins PF, 2011, J CLIN ONCOL, V29, P917, DOI 10.1200/JCO.2010.32.2537
   ROSENBERG SA, 1994, J NATL CANCER I, V86, P1159, DOI 10.1093/jnci/86.15.1159
   Sadelain M, 2017, NATURE, V545, P423, DOI 10.1038/nature22395
   Saito H, 2016, CANCER RES, V76, P3473, DOI 10.1158/0008-5472.CAN-15-1742
   Sallusto F, 2004, ANNU REV IMMUNOL, V22, P745, DOI 10.1146/annurev.immunol.22.012703.104702
   Schmitt TM, 2002, IMMUNITY, V17, P749, DOI 10.1016/S1074-7613(02)00474-0
   Seet CS, 2017, NAT METHODS, V14, P521, DOI [10.1038/NMETH.4237, 10.1038/nmeth.4237]
   Seki T, 2012, NAT PROTOC, V7, P718, DOI 10.1038/nprot.2012.015
   Seki Tomohisa, 2011, Curr Protoc Stem Cell Biol, VChapter 4, DOI 10.1002/9780470151808.sc04a03s18
   Shi L, 2020, STEM CELLS, V38, P1423, DOI 10.1002/stem.3269
   Shukla S, 2017, NAT METHODS, V14, P531, DOI 10.1038/nmeth.4258
   Singer A, 2008, NAT REV IMMUNOL, V8, P788, DOI 10.1038/nri2416
   Sturgeon CM, 2014, NAT BIOTECHNOL, V32, P554, DOI 10.1038/nbt.2915
   Suchin EJ, 2001, J IMMUNOL, V166, P973, DOI 10.4049/jimmunol.166.2.973
   Sugita S, 2018, INVEST OPHTH VIS SCI, V59, P1719, DOI 10.1167/iovs.17-22703
   Suwanpitak Siriwal, 2021, Methods Mol Biol, DOI 10.1007/7651_2021_355
   Takahashi Jun, 2020, Regen Ther, V13, P18, DOI 10.1016/j.reth.2020.06.002
   Takahashi K, 2007, NAT PROTOC, V2, P3081, DOI 10.1038/nprot.2007.418
   Tang Q, 2008, IMMUNITY, V28, P687, DOI 10.1016/j.immuni.2008.03.016
   Taqvi S, 2006, J BIOMED MATER RES A, V79A, P689, DOI 10.1002/jbm.a.30916
   Themeli M, 2015, CELL STEM CELL, V16, P357, DOI 10.1016/j.stem.2015.03.011
   Themeli M, 2013, NAT BIOTECHNOL, V31, P928, DOI 10.1038/nbt.2678
   Thongsin Nontaphat, 2021, Methods Mol Biol, DOI 10.1007/7651_2021_352
   Timmermans F, 2009, J IMMUNOL, V182, P6879, DOI 10.4049/jimmunol.0803670
   Torikai H, 2016, MOL THER, V24, P1178, DOI 10.1038/mt.2016.106
   Torikai H, 2012, BLOOD, V119, P5697, DOI 10.1182/blood-2012-01-405365
   Tran E, 2014, SCIENCE, V344, P641, DOI 10.1126/science.1251102
   Ueda N, 2018, STEM CELL REP, V10, P1935, DOI 10.1016/j.stemcr.2018.04.025
   Umekage M, 2019, INFLAMM REGEN, V39, DOI 10.1186/s41232-019-0106-0
   Van der Stegen S, 2020, BLOOD, V136, DOI 10.1182/blood-2020-142894
   Varnum-Finney B, 2003, BLOOD, V101, P1784, DOI 10.1182/blood-2002-06-1862
   Vizcardo R, 2013, CELL STEM CELL, V12, P31, DOI 10.1016/j.stem.2012.12.006
   Wang B, 2021, NAT BIOMED ENG, V5, P429, DOI 10.1038/s41551-021-00730-z
   Watarai H, 2010, BLOOD, V115, P230, DOI 10.1182/blood-2009-04-217729
   Wattanapanitch M, 2019, STEM CELLS INT, V2019, DOI 10.1155/2019/5171032
   Wrzesinski C, 2010, J IMMUNOTHER, V33, P1, DOI 10.1097/CJI.0b013e3181b88ffc
   Xu HG, 2019, CELL STEM CELL, V24, P566, DOI 10.1016/j.stem.2019.02.005
   Yamada D, 2016, STEM CELLS, V34, P2852, DOI 10.1002/stem.2465
   Yano H, 2019, BLOOD, V134, DOI 10.1182/blood-2019-122193
   Zhang L, 2020, J HEMATOL ONCOL, V13, DOI 10.1186/s13045-020-00983-2
   Zhou JT, 2020, CANCER MANAG RES, V12, P8893, DOI 10.2147/CMAR.S260915
   Zhu H, 2018, STEM CELLS, V36, P134, DOI 10.1002/stem.2754
NR 146
TC 0
Z9 0
U1 0
U2 0
PU FRONTIERS MEDIA SA
PI LAUSANNE
PA AVENUE DU TRIBUNAL FEDERAL 34, LAUSANNE, CH-1015, SWITZERLAND
SN 1664-3224
J9 FRONT IMMUNOL
JI Front. Immunol.
PD SEP 28
PY 2021
VL 12
AR 759558
DI 10.3389/fimmu.2021.759558
PG 17
WC Immunology
SC Immunology
GA WF3JT
UT WOS:000706205600001
PM 34650571
OA Green Published, gold
DA 2021-10-28
ER

PT J
AU Wagner, DL
   Fritsche, E
   Pulsipher, MA
   Ahmed, N
   Hamieh, M
   Hegde, M
   Ruella, M
   Savoldo, B
   Shah, NN
   Turtle, CJ
   Wayne, AS
   Abou-el-Enein, M
AF Wagner, Dimitrios L.
   Fritsche, Enrico
   Pulsipher, Michael A.
   Ahmed, Nabil
   Hamieh, Mohamad
   Hegde, Meenakshi
   Ruella, Marco
   Savoldo, Barbara
   Shah, Nirali N.
   Turtle, Cameron J.
   Wayne, Alan S.
   Abou-el-Enein, Mohamed
TI Immunogenicity of CAR T cells in cancer therapy
SO NATURE REVIEWS CLINICAL ONCOLOGY
LA English
DT Review
AB Patient-derived T cells genetically reprogrammed to express CD19-specific chimeric antigen receptors (CARs) have shown remarkable clinical responses and are commercially available for the treatment of patients with certain advanced-stage B cell malignancies. Nonetheless, several trials have revealed pre-existing and/or treatment-induced immune responses to the mouse-derived single-chain variable fragments included in these constructs. These responses might have contributed to both treatment failure and the limited success of redosing strategies observed in some patients. Data from early phase clinical trials suggest that CAR T cells are also associated with immunogenicity-related events in patients with solid tumours. Generally, the clinical implications of anti-CAR immune responses are poorly understood and highly variable between different CAR constructs and malignancies. These observations highlight an urgent need to uncover the mechanisms of immunogenicity in patients receiving CAR T cells and develop validated assays to enable clinical detection. In this Review, we describe the current clinical evidence of anti-CAR immune responses and discuss how new CAR T cell technologies might impact the risk of immunogenicity. We then suggest ways to reduce the risks of anti-CAR immune responses to CAR T cell products that are advancing towards the clinic. Finally, we summarize measures that investigators could consider in order to systematically monitor and better comprehend the possible effects of immunogenicity during trials involving CAR T cells as well as in routine clinical practice.
   CD19-specific chimeric antigen (CAR)-modified T cells are approved for patients with advanced-stage forms of certain B cell malignancies. However, a subset of patients will have anti-CAR immune responses, leading to a lack of CAR T cell persistence and a rapid loss of any antitumour efficacy. In this Review, the authors describe the extent of anti-CAR immune responses in patients and suggest measures that could be used to better monitor for these events. Additionally, they describe novel approaches to CAR T cell therapy that might reduce the risk of such responses in the future.
C1 [Wagner, Dimitrios L.; Fritsche, Enrico; Abou-el-Enein, Mohamed] Berlin Ctr Adv Therapies BeCAT, Berlin, Germany.
   [Wagner, Dimitrios L.; Fritsche, Enrico; Abou-el-Enein, Mohamed] Charite Univ Med Berlin, Ctr Regenerat Therapies BCRT, Berlin Inst Hlth BIH, Berlin, Germany.
   [Wagner, Dimitrios L.] Charite Univ Med Berlin, Inst Transfus Med, Berlin, Germany.
   [Pulsipher, Michael A.] USC Keck Sch Med, Childrens Hosp Los Angeles, Canc & Blood Dis Inst, Sect Transplantat & Cellular Therapy, Los Angeles, CA USA.
   [Ahmed, Nabil; Hegde, Meenakshi] Texas Childrens Hosp, Texas Childrens Canc & Hematol Ctr, Houston, TX 77030 USA.
   [Ahmed, Nabil; Hegde, Meenakshi] Baylor Coll Med, Ctr Cell & Gene Therapy, Houston, TX 77030 USA.
   [Hamieh, Mohamad] Sloan Kettering Inst, Ctr Cell Engn, New York, NY USA.
   [Hamieh, Mohamad] Sloan Kettering Inst, Immunol Program, New York, NY USA.
   [Ruella, Marco] Univ Penn, Ctr Cellular Immunotherapies, Philadelphia, PA 19104 USA.
   [Ruella, Marco] Hosp Univ Penn, Div Hematol & Oncol, 3400 Spruce St, Philadelphia, PA 19104 USA.
   [Savoldo, Barbara] Univ N Carolina, Lineberger Comprehens Canc Ctr, Chapel Hill, NC 27515 USA.
   [Shah, Nirali N.] NCI, Pediat Oncol Branch, Ctr Canc Res, NIH, Bethesda, MD 20892 USA.
   [Turtle, Cameron J.] Univ Washington, Fred Hutchinson Canc Res Ctr, Clin Res Div, Seattle, WA 98195 USA.
   [Turtle, Cameron J.] Univ Washington, Dept Med, Seattle, WA USA.
   [Wayne, Alan S.] Childrens Hosp Los Angeles, Div Hematol Oncol, Canc & Blood Dis Inst, Los Angeles, CA 90027 USA.
   [Wayne, Alan S.] Univ Southern Calif, Keck Sch Med, Norris Comprehens Canc Ctr, Los Angeles, CA 90007 USA.
   [Abou-el-Enein, Mohamed] Univ Southern Calif, Keck Sch Med, Dept Med, Div Med Oncol, Los Angeles, CA 90007 USA.
   [Abou-el-Enein, Mohamed] Univ Southern Calif, Keck Sch Med, Dept Stem Cell Biol & Regenerat Med, Los Angeles, CA 90007 USA.
   [Abou-el-Enein, Mohamed] Univ Southern Calif, Joint USC CHLA Cell Therapy Program, Los Angeles, CA 90007 USA.
   [Abou-el-Enein, Mohamed] Childrens Hosp Los Angeles, Los Angeles, CA 90027 USA.
RP Abou-el-Enein, M (corresponding author), Berlin Ctr Adv Therapies BeCAT, Berlin, Germany.; Abou-el-Enein, M (corresponding author), Charite Univ Med Berlin, Ctr Regenerat Therapies BCRT, Berlin Inst Hlth BIH, Berlin, Germany.; Abou-el-Enein, M (corresponding author), Univ Southern Calif, Keck Sch Med, Dept Med, Div Med Oncol, Los Angeles, CA 90007 USA.; Abou-el-Enein, M (corresponding author), Univ Southern Calif, Keck Sch Med, Dept Stem Cell Biol & Regenerat Med, Los Angeles, CA 90007 USA.; Abou-el-Enein, M (corresponding author), Univ Southern Calif, Joint USC CHLA Cell Therapy Program, Los Angeles, CA 90007 USA.; Abou-el-Enein, M (corresponding author), Childrens Hosp Los Angeles, Los Angeles, CA 90027 USA.
EM abouelenein@med.usc.edu
OI Wagner, Dimitrios Laurin/0000-0002-2189-3579
FU US NIH PHS grant [U54-CA23256]; Stand Up to Cancer-St Baldrick's
   Paediatric Dream Team Translational Research Grant [SU2C-AACR-DT1113];
   US National Cancer InstituteUnited States Department of Health & Human
   ServicesNational Institutes of Health (NIH) - USANIH National Cancer
   Institute (NCI) [P30CA014089]
FX The work of N.A. and M.H. is supported by the US NIH PHS grant
   U54-CA23256 and by Stand Up to Cancer-St Baldrick's Paediatric Dream
   Team Translational Research Grant (SU2C-AACR-DT1113). The work of A.S.W.
   is supported by the US National Cancer Institute [P30CA014089]. The
   content of this publication does not necessarily reflect the views of
   policies of the Department of Health and Human Services nor does its
   mention of trade names, commercial products or organizations imply
   endorsement by the U.S. Government. The authors thank Catherine
   Gillespie (Baylor College of Medicine, USA) for her assistance in
   editing the manuscript and thank Naomi Taylor and Christopher Chien
   (Pediatric Oncology Branch, National Cancer Institute, NIH, USA) for
   their critical review of the figures.
CR Abou-El-Enein M, 2017, CELL STEM CELL, V21, P427, DOI 10.1016/j.stem.2017.09.007
   Ahmed N, 2017, JAMA ONCOL, V3, P1094, DOI 10.1001/jamaoncol.2017.0184
   Ahmed N, 2015, J CLIN ONCOL, V33, P1688, DOI 10.1200/JCO.2014.58.0225
   Ali SA, 2016, BLOOD, V128, P1688, DOI 10.1182/blood-2016-04-711903
   Arber C, 2013, GENE THER, V20, P958, DOI 10.1038/gt.2013.25
   Awasthi R, 2020, BLOOD ADV, V4, P560, DOI 10.1182/bloodadvances.2019000525
   Baudouin V, 2003, TRANSPLANTATION, V76, P459, DOI 10.1097/01.TP.0000073809.65502.8F
   Beatty GL, 2014, CANCER IMMUNOL RES, V2, P112, DOI 10.1158/2326-6066.CIR-13-0170
   Benjamin R, 2020, LANCET, V396, P1885, DOI 10.1016/S0140-6736(20)32334-5
   Berger C, 2006, BLOOD, V107, P2294, DOI 10.1182/blood-2005-08-3503
   Blanco I, 1997, J CLIN IMMUNOL, V17, P96, DOI 10.1023/A:1027396714623
   Brown CE, 2016, NEW ENGL J MED, V375, P2561, DOI 10.1056/NEJMoa1610497
   Brudno JN, 2020, NAT MED, V26, P270, DOI 10.1038/s41591-019-0737-3
   Brudno JN, 2019, BLOOD REV, V34, P45, DOI 10.1016/j.blre.2018.11.002
   Brudno JN, 2018, J CLIN ONCOL, V36, P2267, DOI 10.1200/JCO.2018.77.8084
   Cao J, 2018, AM J HEMATOL, V93, P851, DOI 10.1002/ajh.25108
   Charlesworth CT, 2019, NAT MED, V25, P249, DOI 10.1038/s41591-018-0326-x
   Chen YH, 2019, CLIN CANCER RES, V25, P2915, DOI 10.1158/1078-0432.CCR-18-1811
   Cho JH, 2018, CELL, V173, P1426, DOI 10.1016/j.cell.2018.03.038
   Clarke SC, 2019, FRONT IMMUNOL, V9, DOI 10.3389/fimmu.2018.03037
   Cohen AD, 2019, J CLIN INVEST, V129, P2210, DOI 10.1172/JCI126397
   Conlon KC, 2015, J CLIN ONCOL, V33, P74, DOI 10.1200/JCO.2014.57.3329
   Deng XN, 2019, AM J CANCER RES, V9, P945
   Deniger DC, 2013, MOL THER, V21, P638, DOI 10.1038/mt.2012.267
   Depil S, 2020, NAT REV DRUG DISCOV, V19, P185, DOI 10.1038/s41573-019-0051-2
   Deuse T, 2019, NAT BIOTECHNOL, V37, P252, DOI 10.1038/s41587-019-0016-3
   DeWolf S, 2018, JCI INSIGHT, V3, DOI 10.1172/jci.insight.121256
   Di Stasi A, 2011, NEW ENGL J MED, V365, P1673, DOI 10.1056/NEJMoa1106152
   Elsallab M, 2020, LANCET ONCOL, V21, pE104, DOI 10.1016/S1470-2045(19)30729-6
   Frazao A, 2019, FRONT IMMUNOL, V10, DOI 10.3389/fimmu.2019.00661
   Fry TJ, 2018, NAT MED, V24, P20, DOI 10.1038/nm.4441
   Fu YF, 2013, NAT BIOTECHNOL, V31, P822, DOI 10.1038/nbt.2623
   Fuca G, 2020, CLIN CANCER RES, V26, P2444, DOI 10.1158/1078-0432.CCR-19-1835
   Gargett T, 2016, MOL THER, V24, P1135, DOI 10.1038/mt.2016.63
   Gauthier J, 2021, BLOOD, V137, P323, DOI 10.1182/blood.2020006770
   Ghorashian S, 2019, NAT MED, V25, P1408, DOI 10.1038/s41591-019-0549-5
   Gomes-Silva D, 2017, BLOOD, V130, P285, DOI 10.1182/blood-2017-01-761320
   Gonzales NR, 2003, MOL IMMUNOL, V40, P337, DOI 10.1016/S0161-5890(03)00166-4
   Gornalusse GG, 2017, NAT BIOTECHNOL, V35, P765, DOI 10.1038/nbt.3860
   Grupp SA, 2013, NEW ENGL J MED, V368, P1509, DOI 10.1056/NEJMoa1215134
   Guest RD, 2005, J IMMUNOTHER, V28, P203, DOI 10.1097/01.cji.0000161397.96582.59
   Haas AR, 2019, MOL THER, V27, P1919, DOI 10.1016/j.ymthe.2019.07.015
   Heczey A, 2020, NAT MED, V26, P1686, DOI 10.1038/s41591-020-1074-2
   Heczey A, 2014, BLOOD, V124, P2824, DOI 10.1182/blood-2013-11-541235
   Hegde M, 2020, NAT COMMUN, V11, DOI 10.1038/s41467-020-17175-8
   Hege KM, 2017, J IMMUNOTHER CANCER, V5, DOI 10.1186/s40425-017-0222-9
   Hill LC, 2019, BLOOD, V134, DOI 10.1182/blood-2019-129559
   Holliger P, 2005, NAT BIOTECHNOL, V23, P1126, DOI 10.1038/nbt1142
   Hombach A, 2010, GENE THER, V17, P1206, DOI 10.1038/gt.2010.91
   Hu BL, 2017, CELL REP, V20, P3025, DOI 10.1016/j.celrep.2017.09.002
   Hudecek M, 2013, CLIN CANCER RES, V19, P3153, DOI 10.1158/1078-0432.CCR-13-0330
   Imai C, 2004, LEUKEMIA, V18, P676, DOI 10.1038/sj.leu.2403302
   JAFFERS GJ, 1986, TRANSPLANTATION, V41, P572, DOI 10.1097/00007890-198605000-00004
   Jahn EM, 2009, NEW BIOTECHNOL, V25, P280, DOI 10.1016/j.nbt.2009.03.012
   Jain T, 2019, BIOL BLOOD MARROW TR, V25, P2305, DOI 10.1016/j.bbmt.2019.08.015
   Jensen MC, 2010, BIOL BLOOD MARROW TR, V16, P1245, DOI 10.1016/j.bbmt.2010.03.014
   Jonnalagadda M, 2015, MOL THER, V23, P757, DOI 10.1038/mt.2014.208
   June CH, 2018, NEW ENGL J MED, V379, P64, DOI 10.1056/NEJMra1706169
   Junghans RP, 2016, PROSTATE, V76, P1257, DOI 10.1002/pros.23214
   Kagoya Y, 2020, CANCER IMMUNOL RES, V8, P926, DOI 10.1158/2326-6066.CIR-18-0508
   Kagoya Y, 2018, NAT MED, V24, P352, DOI 10.1038/nm.4478
   Kahlon KS, 2004, CANCER RES, V64, P9160, DOI 10.1158/0008-5472.CAN-04-0454
   Kalos M, 2011, SCI TRANSL MED, V3, DOI 10.1126/scitranslmed.3002842
   Kansagra AJ, 2019, BONE MARROW TRANSPL, V54, P1868, DOI 10.1038/s41409-019-0451-2
   Kershaw MH, 2006, CLIN CANCER RES, V12, P6106, DOI 10.1158/1078-0432.CCR-06-1183
   Kim Tae-Shin, 2019, Exp Mol Med, V51, P1, DOI 10.1038/s12276-019-0316-1
   Klee GG, 2000, ARCH PATHOL LAB MED, V124, P921
   Kochenderfer JN, 2012, BLOOD, V119, P2709, DOI 10.1182/blood-2011-10-384388
   Lam N, 2020, NAT COMMUN, V11, DOI 10.1038/s41467-019-14119-9
   Lamers CHJ, 2013, MOL THER, V21, P904, DOI 10.1038/mt.2013.17
   Lamers CHJ, 2011, BLOOD, V117, P72, DOI 10.1182/blood-2010-07-294520
   Lanza R, 2019, NAT REV IMMUNOL, V19, P723, DOI 10.1038/s41577-019-0200-1
   Lee DW, 2015, LANCET, V385, P517, DOI 10.1016/S0140-6736(14)61403-3
   Leen AM, 2013, BLOOD, V121, P5113, DOI 10.1182/blood-2013-02-486324
   Li A, 2020, MOL THER, V28, P1432, DOI 10.1016/j.ymthe.2020.04.017
   Li MY, 2020, BIOMARK RES, V8, DOI 10.1186/s40364-020-00216-1
   Li N, 2017, P NATL ACAD SCI USA, V114, pE6623, DOI 10.1073/pnas.1706055114
   Liu EL, 2020, NEW ENGL J MED, V382, P545, DOI 10.1056/NEJMoa1910607
   Lohmueller JJ, 2018, ONCOIMMUNOLOGY, V7, DOI 10.1080/2162402X.2017.1368604
   Lu Y, 2020, NAT MED, V26, P732, DOI 10.1038/s41591-020-0840-5
   Ma XC, 2020, NAT BIOTECHNOL, V38, P448, DOI 10.1038/s41587-019-0398-2
   Maciocia PM, 2017, NAT MED, V23, P1416, DOI 10.1038/nm.4444
   MacKay M, 2020, NAT BIOTECHNOL, V38, P233, DOI 10.1038/s41587-019-0329-2
   Mahadeo KM, 2019, NAT REV CLIN ONCOL, V16, P45, DOI 10.1038/s41571-018-0075-2
   Maher J, 2002, NAT BIOTECHNOL, V20, P70, DOI 10.1038/nbt0102-70
   Majzner RG, 2018, CANCER DISCOV, V8, P1219, DOI 10.1158/2159-8290.CD-18-0442
   Mamonkin M, 2015, BLOOD, V126, P983, DOI 10.1182/blood-2015-02-629527
   Maude SL, 2018, NEW ENGL J MED, V378, P439, DOI 10.1056/NEJMoa1709866
   Maude SL, 2017, BLOOD, V130
   Maude SL, 2015, BLOOD, V126, P683
   Maus MV, 2013, CANCER IMMUNOL RES, V1, P26, DOI 10.1158/2326-6066.CIR-13-0006
   Melenhorst JJ, 2010, BLOOD, V116, P4700, DOI 10.1182/blood-2010-06-289991
   Mikkilineni L, 2019, BLOOD, V134, DOI 10.1182/blood-2019-129088
   Miller JS, 2005, BLOOD, V105, P3051, DOI 10.1182/blood-2004-07-2974
   Mizuguchi H, 2000, MOL THER, V1, P376, DOI 10.1006/mthe.2000.0050
   Mo FY, 2021, NAT BIOTECHNOL, V39, P56, DOI 10.1038/s41587-020-0601-5
   MORITZ D, 1994, P NATL ACAD SCI USA, V91, P4318, DOI 10.1073/pnas.91.10.4318
   Mueller KT, 2018, CLIN CANCER RES, V24, P6175, DOI 10.1158/1078-0432.CCR-18-0758
   Muniappan A, 2000, CANCER GENE THER, V7, P128, DOI 10.1038/sj.cgt.7700100
   Muranski P, 2006, NAT CLIN PRACT ONCOL, V3, P668, DOI 10.1038/ncponc0666
   Neelapu SS, 2017, NEW ENGL J MED, V377, P2531, DOI 10.1056/NEJMoa1707447
   Pacheco Y, 2019, J AUTOIMMUN, V103, DOI 10.1016/j.jaut.2019.06.012
   Pameijer CRJ, 2007, CANCER GENE THER, V14, P91, DOI 10.1038/sj.cgt.7700993
   Pan J, 2019, LEUKEMIA, V33, P2854, DOI 10.1038/s41375-019-0488-7
   Potthoff B, 2020, J IMMUNOL METHODS, V476, DOI 10.1016/j.jim.2019.112692
   Pule MA, 2008, NAT MED, V14, P1264, DOI 10.1038/nm.1882
   Qasim W, 2017, SCI TRANSL MED, V9, DOI 10.1126/scitranslmed.aaj2013
   Rafiq S, 2020, NAT REV CLIN ONCOL, V17, P147, DOI 10.1038/s41571-019-0297-y
   Raje N, 2019, NEW ENGL J MED, V380, P1726, DOI 10.1056/NEJMoa1817226
   Ramos CA, 2017, J CLIN INVEST, V127, P3468, DOI 10.1172/JCI94306
   Rasaiyaah J, 2018, JCI INSIGHT, V3, DOI 10.1172/jci.insight.99442
   Ren JT, 2017, CLIN CANCER RES, V23, P2255, DOI 10.1158/1078-0432.CCR-16-1300
   Restifo NP, 2012, NAT REV IMMUNOL, V12, P269, DOI 10.1038/nri3191
   Riddell SR, 1996, NAT MED, V2, P216, DOI 10.1038/nm0296-216
   Savoldo B, 2011, J CLIN INVEST, V121, P1822, DOI 10.1172/JCI46110
   Schmidts A, 2018, FRONT IMMUNOL, V9, DOI 10.3389/fimmu.2018.02593
   Schneider D, 2018, FRONT ONCOL, V8, DOI 10.3389/fonc.2018.00539
   Scholler J, 2012, SCI TRANSL MED, V4, DOI 10.1126/scitranslmed.3003761
   SEGE K, 1978, P NATL ACAD SCI USA, V75, P2443, DOI 10.1073/pnas.75.5.2443
   Sengupta S, 2014, BIOMED RES INT, V2014, DOI 10.1155/2014/952128
   Shah NN, 2020, J CLIN ONCOL, V38, P1938, DOI 10.1200/JCO.19.03279
   Shah NN, 2019, NAT REV CLIN ONCOL, V16, P372, DOI 10.1038/s41571-019-0184-6
   Shankar G, 2014, AAPS J, V16, P658, DOI 10.1208/s12248-014-9599-2
   Shum T, 2018, EXPERT OPIN BIOL TH, V18, P653, DOI 10.1080/14712598.2018.1473368
   Shum T, 2017, CANCER DISCOV, V7, P1238, DOI 10.1158/2159-8290.CD-17-0538
   Simhadri VL, 2018, MOL THER-METH CLIN D, V10, P105, DOI 10.1016/j.omtm.2018.06.006
   Spierings E, 2013, BIOL BLOOD MARROW TR, V19, P1244, DOI 10.1016/j.bbmt.2013.06.001
   Stadtmauer EA, 2020, SCIENCE, V367, P1001, DOI 10.1126/science.aba7365
   Suchin EJ, 2001, J IMMUNOL, V166, P973, DOI 10.4049/jimmunol.166.2.973
   Till BG, 2008, BLOOD, V112, P2261, DOI 10.1182/blood-2007-12-128843
   Till BG, 2012, BLOOD, V119, P3940, DOI 10.1182/blood-2011-10-387969
   Torikai H, 2013, BLOOD, V122, P1341, DOI 10.1182/blood-2013-03-478255
   Turtle CJ, 2016, SCI TRANSL MED, V8, DOI 10.1126/scitranslmed.aaf8621
   Turtle CJ, 2016, J CLIN INVEST, V126, P2123, DOI 10.1172/JCI85309
   Tzannou I, 2017, J CLIN ONCOL, V35, P3547, DOI [10.1200/jco.2017.73.0655, 10.1200/JCO.2017.73.0655]
   Wagner DL, 2019, NAT MED, V25, P242, DOI 10.1038/s41591-018-0204-6
   Wang XL, 2011, BLOOD, V118, P1255, DOI 10.1182/blood-2011-02-337360
   WELS W, 1992, CANCER RES, V52, P6310
   Whilding LM, 2017, MOL THER, V25, P259, DOI 10.1016/j.ymthe.2016.10.012
   Wiebking V, 2020, NAT BIOTECHNOL, V38, DOI 10.1038/s41587-020-0580-6
   Wolchok J. D., 2012, CANCER IMMUNOL RES, V12
   Xu HG, 2019, CELL STEM CELL, V24, P566, DOI 10.1016/j.stem.2019.02.005
   Xu J, 2019, P NATL ACAD SCI USA, V116, P9543, DOI 10.1073/pnas.1819745116
   Yakoub-Agha I, 2020, HAEMATOLOGICA, V105, P297, DOI 10.3324/haematol.2019.229781
   Yan ZL, 2019, LANCET HAEMATOL, V6, pE521, DOI 10.1016/S2352-3026(19)30115-2
   YANG YP, 1995, J IMMUNOL, V155, P2564
   Zhang H, 2005, NAT MED, V11, P1238, DOI 10.1038/nm1312
   Zhang T, 2006, CANCER RES, V66, P5927, DOI 10.1158/0008-5472.CAN-06-0130
   Zhang XH, 2015, MOL THER-NUCL ACIDS, V4, DOI 10.1038/mtna.2015.37
   Zhao WH, 2018, J HEMATOL ONCOL, V11, DOI 10.1186/s13045-018-0681-6
   Zhao Y, 2019, CLIN CANCER RES, V25, P5595, DOI 10.1158/1078-0432.CCR-19-0916
   Zhou XO, 2015, BLOOD, V125, P4103, DOI 10.1182/blood-2015-02-628354
NR 152
TC 11
Z9 11
U1 11
U2 25
PU NATURE RESEARCH
PI BERLIN
PA HEIDELBERGER PLATZ 3, BERLIN, 14197, GERMANY
SN 1759-4774
EI 1759-4782
J9 NAT REV CLIN ONCOL
JI Nat. Rev. Clin. Oncol.
PD JUN
PY 2021
VL 18
IS 6
BP 379
EP 393
DI 10.1038/s41571-021-00476-2
EA FEB 2021
PG 15
WC Oncology
SC Oncology
GA SH6SG
UT WOS:000621727900001
PM 33633361
DA 2021-10-28
ER

PT J
AU Hu, LH
   Charwudzi, A
   Li, Q
   Zhu, WW
   Tao, QS
   Xiong, SD
   Zhai, ZM
AF Hu, Linhui
   Charwudzi, Alice
   Li, Qian
   Zhu, Weiwei
   Tao, Qianshan
   Xiong, Shudao
   Zhai, Zhimin
TI Anti-CD19 CAR-T cell therapy bridge to HSCT decreases the relapse rate
   and improves the long-term survival of R/R B-ALL patients: a systematic
   review and meta-analysis
SO ANNALS OF HEMATOLOGY
LA English
DT Review
DE CAR-T cell therapy; Hematopoietic stem cell transplantation; R; R ALL;
   Survival; Relapse; Meta-analysis
AB Chimeric antigen receptor (CAR) T cell therapy improves the remission rate of refractory/relapsed B-acute lymphoblastic leukemia (R/R B-ALL) patients, but the relapse rate remains high. Recent studies suggest patients who underwent post-chimeric antigen receptor T cell therapy hematopoietic stem cell transplantation (post- HSCT) would achieve durable remission and better survival, but this remains controversial. To this end, we conducted a meta-analysis to assess the role of post-HSCT in R/R B-ALL. The Cochrane Library, Embase, and PubMed were used to identify relevant studies; the latest search update was on July 05, 2020. We used the Cochran Q test and I-squared statistics to test for heterogeneity among the studies analyzed. The fixed model and random model were used to combine results when appropriate. We performed all statistical analyses with Stata 12, and P < 0.05 was considered statistically significant. We included 18 studies with 758 patients in the meta-analysis. Our results indicated that post-HSCT was associated with lower relapse rate (RR: 0.40, 95% CI: 0.32-0.50, P = 0.000), better overall survival (HR: 0.37, 95% CI: 0.19-0.71, P = 0.003), better leukemia-free survival (HR: 0.20, 95% CI: 0.10-0.40, P = 0.000). However, post-HSCT did not influence OS in Caucasians, and CAR-T cells with CD28 co-stimulation factor bridged to HSCT did not influence OS. Post-HSCT decreased the relapse rate and improved the long-term survival of R/R B-ALL patients. R/R B-ALL patients would benefit from post-HSCT after CAR-T cell therapy.
C1 [Hu, Linhui; Charwudzi, Alice; Li, Qian; Zhu, Weiwei; Tao, Qianshan; Xiong, Shudao; Zhai, Zhimin] Anhui Med Univ, Hosp 2, Dept Hematol, Hematol Lab, Hefei 230601, Anhui, Peoples R China.
RP Xiong, SD; Zhai, ZM (corresponding author), Anhui Med Univ, Hosp 2, Dept Hematol, Hematol Lab, Hefei 230601, Anhui, Peoples R China.
EM xshdao@ahmu.edu.cn; zzzm889@163.com
OI Hu, Linhui/0000-0002-1990-4523
FU National Natural Science Foundation of ChinaNational Natural Science
   Foundation of China (NSFC) [81670179]; Major Subject of Science and
   Technology of Anhui Province [201903a07020030]; Key Research and
   Development Plan of Anhui Province, China [201904a07020058]; Foundation
   of Anhui Medical University [2019xkj134]
FX This work was supported by the National Natural Science Foundation of
   China: [grant number 81670179]; Major Subject of Science and Technology
   of Anhui Province: [grant number 201903a07020030]; Key Research and
   Development Plan of Anhui Province, China (201904a07020058); and the
   Foundation of Anhui Medical University (2019xkj134).
CR Bouziana S, 2020, BIOL BLOOD MARROW TR, V26, pE183, DOI 10.1016/j.bbmt.2020.04.003
   Brown PA, 2019, J NATL COMPR CANC NE, V17, P414, DOI 10.6004/jnccn.2019.0024
   Cao J, 2019, BLOOD, V134, DOI 10.1182/blood-2019-128286
   Chen B, 2012, LEUKEMIA, V26, P1608, DOI 10.1038/leu.2012.26
   Curran KJ, 2019, BLOOD, V134, P2361, DOI 10.1182/blood.2019001641
   Finney OC, 2019, J CLIN INVEST, V129, P2123, DOI 10.1172/JCI125423
   Frey NV, 2020, J CLIN ONCOL, V38, DOI 10.1200/JCO.19.01892
   Gebel S, 2016, CANCER-AM CANCER SOC, V122, P2941, DOI 10.1002/cncr.30130
   Gokbuget N, 2012, BLOOD, V120, P2032, DOI 10.1182/blood-2011-12-399287
   Hay KA, 2019, BLOOD, V133, P1652, DOI 10.1182/blood-2018-11-883710
   Hematology Oncology Committee Chinese Anti- Cancer Association; Leukemia & Lymphoma Group Chinese Society of Hematology Chinese Medical Association, 2016, Zhonghua Xue Ye Xue Za Zhi, V37, P837, DOI 10.3760/cma.j.issn.0253-2727.2016.10.002
   Hu LH, 2017, ONCOTARGET, V8, P16027, DOI 10.18632/oncotarget.13784
   Hu YX, 2017, CLIN CANCER RES, V23, P3297, DOI 10.1158/1078-0432.CCR-16-1799
   Inaba H, 2013, LANCET, V381, P1943, DOI 10.1016/S0140-6736(12)62187-4
   Jacoby E, 2018, AM J HEMATOL, V93, P1485, DOI 10.1002/ajh.25274
   Jia HJ, 2019, J HEMATOL ONCOL, V12, DOI 10.1186/s13045-019-0741-6
   Jiang HW, 2019, AM J HEMATOL, V94, P1113, DOI 10.1002/ajh.25582
   June CH, 2014, CANCER IMMUNOL IMMUN, V63, P969, DOI 10.1007/s00262-014-1568-1
   Kawalekar OU, 2016, IMMUNITY, V44, P380, DOI 10.1016/j.immuni.2016.01.021
   Lee DW, 2016, BLOOD, V128, DOI 10.1182/blood.V128.22.218.218
   Li LM, 2020, CELL DEATH DIS, V11, DOI 10.1038/s41419-020-2388-1
   Lin JK, 2018, J CLIN ONCOL, V36, P3192, DOI 10.1200/JCO.2018.79.0642
   Liu J, 2017, IMMUNOTHERAPY-UK, V9, P1115, DOI 10.2217/imt-2017-0072
   Liu KK, 2020, LEUKEMIA LYMPHOMA, V61, P2850, DOI 10.1080/10428194.2020.1786557
   Maude SL, 2018, NEW ENGL J MED, V378, P439, DOI 10.1056/NEJMoa1709866
   Mi XJ, 2016, STAT MED, V35, P4824, DOI 10.1002/sim.7019
   Moricke A, 2016, BLOOD, V127, P2101, DOI 10.1182/blood-2015-09-670729
   Pan J, 2017, LEUKEMIA, V31, P2587, DOI 10.1038/leu.2017.145
   Pan J, 2019, LEUKEMIA, V33, P2854, DOI 10.1038/s41375-019-0488-7
   Park JH, 2018, NEW ENGL J MED, V378, P449, DOI 10.1056/NEJMoa1709919
   Pehlivan KC, 2018, CURR HEMATOL MALIG R, V13, P396, DOI 10.1007/s11899-018-0470-x
   Putter H, 2017, STAT BIOSCI, V9, P489, DOI 10.1007/s12561-016-9157-9
   Saadeh SS, 2018, EXPERT REV HEMATOL, V11, P195, DOI 10.1080/17474086.2018.1433030
   Salter AI, 2018, SCI SIGNAL, V11, DOI 10.1126/scisignal.aat6753
   Sarkar RR, 2019, JNCI-J NATL CANCER I, V111, P719, DOI 10.1093/jnci/djy193
   Takahashi H, 2018, INT J HEMATOL, V108, P98, DOI 10.1007/s12185-018-2440-4
   Tu SF, 2019, AM J HEMATOL, V94, pE322, DOI 10.1002/ajh.25630
   Turtle CJ, 2016, J CLIN INVEST, V126, P2123, DOI 10.1172/JCI85309
   Vrooman LM, 2018, BLOOD ADV, V2, P1449, DOI 10.1182/bloodadvances.2018016584
   Wang J, 2020, BRIT J HAEMATOL, V191, P212, DOI 10.1111/bjh.16623
   Wang ZG, 2017, J HEMATOL ONCOL, V10, DOI 10.1186/s13045-017-0423-1
   Whittington MD, 2018, JAMA PEDIATR, V172, P1161, DOI 10.1001/jamapediatrics.2018.2530
   Zhai ZM, 2018, BLOOD, V132, DOI 10.1182/blood-2018-99-110539
   Zhang X, 2020, BLOOD ADV, V4, P2325, DOI 10.1182/bloodadvances.2020001466
   Zhao HL, 2020, J HEMATOL ONCOL, V13, DOI 10.1186/s13045-020-00873-7
   Zhao ZG, 2015, CANCER CELL, V28, P415, DOI 10.1016/j.ccell.2015.09.004
   Zuo Y X, 2019, Zhonghua Xue Ye Xue Za Zhi, V40, P270, DOI 10.3760/cma.j.issn.0253-2727.2019.04.002
NR 47
TC 4
Z9 4
U1 3
U2 4
PU SPRINGER
PI NEW YORK
PA ONE NEW YORK PLAZA, SUITE 4600, NEW YORK, NY, UNITED STATES
SN 0939-5555
EI 1432-0584
J9 ANN HEMATOL
JI Ann. Hematol.
PD APR
PY 2021
VL 100
IS 4
BP 1003
EP 1012
DI 10.1007/s00277-021-04451-w
EA FEB 2021
PG 10
WC Hematology
SC Hematology
GA QX2LM
UT WOS:000618145700002
PM 33587155
DA 2021-10-28
ER

PT J
AU Rivera, AM
   May, S
   Lei, M
   Qualls, S
   Bushey, K
   Rubin, DB
   Barra, ME
AF Rivera, Amanda M.
   May, Scott
   Lei, Matthew
   Qualls, Stephanie
   Bushey, Katelyn
   Rubin, Daniel B.
   Barra, Megan E.
TI CAR T-Cell-Associated Neurotoxicity Current Management and Emerging
   Treatment Strategies
SO CRITICAL CARE NURSING QUARTERLY
LA English
DT Article
DE axicabtagene ciloleucel; CAR T-cell therapy; cytokine release syndrome;
   neurotoxicity; tisagenlecleucel
ID CYTOKINE RELEASE SYNDROME; B-CELL; RHEUMATOID-ARTHRITIS;
   SIGNAL-TRANSDUCTION; RECEPTOR; TOCILIZUMAB; THERAPY; TOXICITIES; IL-6;
   INTERLEUKIN-6
AB Axicabtagene ciloleucel and tisagenlecleucel are 2 chimeric antigen receptor (CAR) T-cell immunotherapies targeting CD19 for the treatment of B-cell acute lymphoblastic leukemia and non-Hodgkin lymphoma. Two commonly recognized complications associated with CAR T-cell therapies are cytokine release syndrome (CRS) and immune effector cell-associated neurotoxicity syndrome (ICANS). ICANS can occur in isolation or concomitantly with CRS following CAR T-cell therapy and may be due to disruption of the blood-brain barrier and the effects of elevated cytokine levels on the central nervous system. Presently, the optimum management of ICANS remains elusive, as there lacks consensus guidelines. The objective of this review is to provide a comprehensive summary of ICANS and strategies for prompt identification and management of patients presenting to the intensive care unit with this syndrome.
C1 [Rivera, Amanda M.; Lei, Matthew; Barra, Megan E.] Massachusetts Gen Hosp, Dept Pharm, Boston, MA 02114 USA.
   [Qualls, Stephanie; Bushey, Katelyn; Rubin, Daniel B.] Massachusetts Gen Hosp, Dept Neurol, Boston, MA 02114 USA.
   [May, Scott] Connecticut Childrens Hosp, Dept Pharm, Hartford, CT USA.
RP Barra, ME (corresponding author), Massachusetts Gen Hosp, Neurocrit Care, Dept Pharm, Boston, MA 02114 USA.
EM mbarra@mgh.harvard.edu
OI Rubin, Daniel/0000-0001-6982-9587
CR Anderson K, 2019, CLIN J ONCOL NURS, V23, P13, DOI 10.1188/19.CJON.S1.13-19
   [Anonymous], 2019, ACT TOC PRESCR INF
   [Anonymous], 2018, KEPPR LEV PROD MON
   [Anonymous], 2019, YESC AX CIL PRESCR I
   BALIS FM, 1987, J CLIN ONCOL, V5, P202, DOI 10.1200/JCO.1987.5.2.202
   Borrega JG, 2019, HEMASPHERE, V3, DOI 10.1097/HS9.0000000000000191
   Brudno JN, 2019, BLOOD REV, V34, P45, DOI 10.1016/j.blre.2018.11.002
   Brudno JN, 2016, BLOOD, V127, P3321, DOI 10.1182/blood-2016-04-703751
   Chen F, 2016, J IMMUNOL METHODS, V434, P1, DOI 10.1016/j.jim.2016.03.005
   Clark IA, 2016, J NEUROINFLAMM, V13, DOI 10.1186/s12974-016-0708-2
   Czock D, 2005, CLIN PHARMACOKINET, V44, P61, DOI 10.2165/00003088-200544010-00003
   Davila ML, 2014, SCI TRANSL MED, V6, DOI 10.1126/scitranslmed.3008226
   De Backer D, 2010, NEW ENGL J MED, V362, P779, DOI 10.1056/NEJMoa0907118
   De Benedetti F, 2012, NEW ENGL J MED, V367, P2385, DOI 10.1056/NEJMoa1112802
   Deisseroth A, 2015, CLIN CANCER RES, V21, P950, DOI 10.1158/1078-0432.CCR-14-1678
   Gust J, 2019, ANN NEUROL, V86, P42, DOI 10.1002/ana.25502
   Gust J, 2017, CANCER DISCOV, V7, P1404, DOI 10.1158/2159-8290.CD-17-0698
   Hay KA, 2017, BLOOD, V130, P2295, DOI 10.1182/blood-2017-06-793141
   Herlopian A, 2018, NEUROLOGY, V91, P227, DOI 10.1212/WNL.0000000000005910
   Karschnia P, 2019, BLOOD, V133, P2212, DOI 10.1182/blood-2018-12-893396
   Kochenderfer JN, 2012, BLOOD, V119, P2709, DOI 10.1182/blood-2011-10-384388
   Le RQ, 2018, ONCOLOGIST, V23, P943, DOI 10.1634/theoncologist.2018-0028
   Lee DW, 2019, BIOL BLOOD MARROW TR, V25, P625, DOI 10.1016/j.bbmt.2018.12.758
   Lee DW, 2014, BLOOD, V124, P188, DOI 10.1182/blood-2014-05-552729
   Li H, 2017, PROTEIN CELL, V8, P573, DOI 10.1007/s13238-017-0411-9
   Liu DR, 2013, ALLERGY ASTHMA CL IM, V9, DOI 10.1186/1710-1492-9-30
   Locke FL, 2019, LANCET ONCOL, V20, P31, DOI 10.1016/S1470-2045(18)30864-7
   Locke FL, 2017, BLOOD, V130
   Maude SL, 2018, NEW ENGL J MED, V378, P439, DOI 10.1056/NEJMoa1709866
   Maude SL, 2014, NEW ENGL J MED, V371, P1507, DOI 10.1056/NEJMoa1407222
   Mihara M, 2005, INT IMMUNOPHARMACOL, V5, P1731, DOI 10.1016/j.intimp.2005.05.010
   Namuduri M, 2016, EXPERT REV HEMATOL, V9, P511, DOI 10.1080/17474086.2016.1183479
   National Cancer Institute, COMMON TERMINOLOGY C
   National Cancer Institute, 2017, COMM TERM CRIT ADV E
   Neelapu SS, 2017, NEW ENGL J MED, V377, P2531, DOI 10.1056/NEJMoa1707447
   Neelapu SS, 2019, HEMATOL ONCOL, V37, P48, DOI 10.1002/hon.2595
   Neelapu SS, 2018, NAT REV CLIN ONCOL, V15, P47, DOI 10.1038/nrclinonc.2017.148
   Nishimoto N, 2008, BLOOD, V112, P3959, DOI 10.1182/blood-2008-05-155846
   Norelli M, 2018, NAT MED, V24, P739, DOI 10.1038/s41591-018-0036-4
   PALIOGIANNI F, 1993, J IMMUNOL, V151, P4081
   Pardridge WM, 1998, J NEUROCHEM, V70, P1781
   Rubin DB, 2019, BRAIN, V142, P1334, DOI 10.1093/brain/awz053
   Sakemura R, 2016, CANCER IMMUNOL RES, V4, P658, DOI 10.1158/2326-6066.CIR-16-0043
   Santomasso BD, 2018, CANCER DISCOV, V8, P958, DOI 10.1158/2159-8290.CD-17-1319
   Schuster SJ, 2019, NEW ENGL J MED, V380, P45, DOI 10.1056/NEJMoa1804980
   Sheppard M, 2017, HUM VACC IMMUNOTHER, V13, P1972, DOI 10.1080/21645515.2017.1316909
   Shimabukuro-Vornhagen A, 2018, J IMMUNOTHER CANCER, V6, DOI 10.1186/s40425-018-0343-9
   Smith LT, 2017, CLIN J ONCOL NURS, V21, P29, DOI 10.1188/17.CJON.S2.29-34
   Smolen JS, 2008, LANCET, V371, P987, DOI 10.1016/S0140-6736(08)60453-5
   Sterner RM, 2019, BLOOD, V133, P697, DOI 10.1182/blood-2018-10-881722
   Taraseviciute A, 2018, CANCER DISCOV, V8, P750, DOI 10.1158/2159-8290.CD-17-1368
   Tavares RG, 2002, NEUROCHEM INT, V40, P621, DOI 10.1016/S0197-0186(01)00133-4
   Teachey DT, 2016, CANCER DISCOV, V6, P664, DOI 10.1158/2159-8290.CD-16-0040
   Titov A, 2018, CELL DEATH DIS, V9, DOI 10.1038/s41419-018-0918-x
   Topp M, 2019, AM SOC HEM ANN M DEC
   TOPP MS, 2019, J CLIN ONCOL S, V37
   Torre M, 2018, J NEUROPATH EXP NEUR, V77, P877, DOI 10.1093/jnen/nly064
   Turtle CJ, 2016, J CLIN INVEST, V126, P2123, DOI 10.1172/JCI85309
   WEBER J, 1994, J IMMUNOTHER, V15, P292, DOI 10.1097/00002371-199405000-00008
   Yanez L, 2019, HEMASPHERE, V3, DOI 10.1097/HS9.0000000000000186
   Zaki MH, 2004, INT J CANCER, V111, P592, DOI 10.1002/ijc.20270
NR 61
TC 6
Z9 6
U1 0
U2 10
PU LIPPINCOTT WILLIAMS & WILKINS
PI PHILADELPHIA
PA TWO COMMERCE SQ, 2001 MARKET ST, PHILADELPHIA, PA 19103 USA
SN 0887-9303
EI 1550-5111
J9 CRIT CARE NURS Q
JI Crit. Care Nurs. Q.
PD APR-JUN
PY 2020
VL 43
IS 2
SI SI
BP 191
EP 204
DI 10.1097/CNQ.0000000000000302
PG 14
WC Critical Care Medicine
SC General & Internal Medicine
GA LG1HB
UT WOS:000527859800007
PM 32084062
DA 2021-10-28
ER

PT J
AU Cushman-Vokoun, AM
   Voelkerding, KV
   Fung, MK
   Nowak, JA
   Thorson, JA
   Duncan, HL
   Kalicanin, T
   Anderson, MW
   Yohe, S
AF Cushman-Vokoun, Allison M.
   Voelkerding, Karl V.
   Fung, Mark K.
   Nowak, Jan A.
   Thorson, John A.
   Duncan, Helena L.
   Kalicanin, Tanja
   Anderson, Matthew W.
   Yohe, Sophia
TI A Primer on Chimeric Antigen Receptor T-cell Therapy What Does It Mean
   for Pathologists?
SO ARCHIVES OF PATHOLOGY & LABORATORY MEDICINE
LA English
DT Article
ID ADOPTIVE IMMUNOTHERAPY; CANCER; NEUROTOXICITY; TRIAL; CD19;
   IMMUNOGLOBULIN; ACTIVATION; GENERATION; STRATEGIES; LYMPHOMA
AB Context.-Chimeric antigen receptor T-cell (CAR-T) technology has shown great promise in both clinical and preclinical models in mediating potent and specific antitumor activity. With the advent of US Food and Drug Administration-approved CAR-T therapies for B-cell lymphoblastic leukemia and B-cell non-Hodgkin lymphomas, CAR-T therapy is poised to become part of mainstream clinical practice.
   Objective.-To educate pathologists on CAR-T and chimeric antigen receptor-derived cellular therapy, provide a better understanding of their role in this process, explain important regulatory aspects of CAR-T therapy, and advocate for pathologist involvement in the delivery and monitoring of chimeric antigen receptor-based treatments. Much of the focus of this article addresses US Food and Drug Administration-approved therapies; however, more general issues and future perspectives are considered for therapies in development.
   Design.-A CAR-T workgroup, facilitated by the College of American Pathologists Personalized Health Care Committee and consisting of pathologists of various backgrounds, was convened to develop a summary guidance paper for the College of American Pathologists Council on Scientific Affairs.
   Results.-The workgroup identified gaps in pathologists' knowledge of CAR-T therapy, including uncertainty in the role of the clinical laboratory in supporting CAR-T therapy. The workgroup considered these issues and summarized the findings to assist pathologists to become stakeholders in CAR-T therapy administration.
   Conclusions.-This manuscript serves to both educate pathologists on CAR-T therapy and serve as a point of initial discussions in areas of CAR-T science, clinical therapy, and regulatory issues as CAR-T therapies continue to be introduced into clinical practice.
C1 [Cushman-Vokoun, Allison M.] Univ Nebraska Med Ctr, Dept Pathol & Microbiol, Omaha, NE 68105 USA.
   [Voelkerding, Karl V.] Univ Utah, Sch Med, Dept Pathol, Salt Lake City, UT USA.
   [Voelkerding, Karl V.] ARUP Labs, Salt Lake City, UT USA.
   [Fung, Mark K.] Univ Vermont, Med Ctr, Pathol & Lab Med, Burlington, VT USA.
   [Nowak, Jan A.] Roswell Pk Comprehens Canc Ctr, Dept Pathol & Lab Med, Buffalo, NY USA.
   [Thorson, John A.] Univ Calif San Diego, Dept Pathol, La Jolla, CA 92093 USA.
   [Duncan, Helena L.] Coll Amer Pathologists, Policy & Advocacy, Washington, DC USA.
   [Kalicanin, Tanja] Coll Amer Pathologists, Proficiency Testing, Northfield, MN USA.
   [Anderson, Matthew W.] Versiti Wisconsin, Diagnost Labs, Milwaukee, WI USA.
   [Yohe, Sophia] Univ Minnesota, Dept Lab Med & Pathol, Minneapolis, MN 55455 USA.
RP Cushman-Vokoun, AM (corresponding author), Univ Nebraska Med Ctr, 985454 Nebraska Med Ctr, Omaha, NE 68105 USA.
EM acushman@unmc.edu
CR Ahle S, 2020, ASH CLIN NEWS
   Ahmed O, 2019, BLOOD, V133, P2114, DOI 10.1182/blood-2019-03-900985
   [Anonymous], alloSHRINK-standard chemotherapy regimen and immunotherapy with allogeneic NKG2D-based CYAD-101 chimeric antigen receptor T -cells
   [Anonymous], CMS -1694-F and CMS-1694-CN2
   [Anonymous], 2019, KYMR TIS
   [Anonymous], 2018, LONG TERM FOLLOW UP
   [Anonymous], 2019, YESC AX CIL
   [Anonymous], Modified immune cells (CD19/CD20 CAR -T cells) in treating patients with recurrent or refractory B -Cell lymphoma or chronic lymphocytic leukemia
   Benmebarek MR, 2019, INT J MOL SCI, V20, DOI 10.3390/ijms20061283
   Bhoj VG, 2016, BLOOD, V128, P360, DOI 10.1182/blood-2016-01-694356
   Brin K, 2019, CURRENT PROCEDURAL T, V4th, P789
   Brown CE, 2016, NEW ENGL J MED, V375, P2561, DOI 10.1056/NEJMoa1610497
   Brudno JN, 2018, J CLIN ONCOL, V36, P2267, DOI 10.1200/JCO.2018.77.8084
   Centers for Medicare & Medicaid Services, 2019, FISC YEAR FY 2020 ME
   Chekmasova AA, 2010, CLIN CANCER RES, V16, P3594, DOI 10.1158/1078-0432.CCR-10-0192
   Chen L, 2017, LEUKEMIA, V31, P1830, DOI 10.1038/leu.2017.147
   Chmielewski M, 2015, EXPERT OPIN BIOL TH, V15, P1145, DOI 10.1517/14712598.2015.1046430
   Chmielewski M, 2012, CANCER IMMUNOL IMMUN, V61, P1269, DOI 10.1007/s00262-012-1202-z
   de Azevedo JTC, 2020, METHODS MOL BIOL, V2086, P195, DOI 10.1007/978-1-0716-0146-4_14
   D'Aloia MM, 2018, CELL DEATH DIS, V9, DOI 10.1038/s41419-018-0278-6
   Davila ML, 2014, SCI TRANSL MED, V6, DOI 10.1126/scitranslmed.3008226
   DiGrande S., 2018, FDA ACCEPTS 1 ALLOGE
   Elahi R, 2018, FRONT IMMUNOL, V9, DOI 10.3389/fimmu.2018.01717
   ESHHAR Z, 1993, P NATL ACAD SCI USA, V90, P720, DOI 10.1073/pnas.90.2.720
   Eshhar Z, 2014, HUM GENE THER, V25, P773, DOI 10.1089/hum.2014.2532
   Finney HM, 1998, J IMMUNOL, V161, P2791
   Foundation for the Accreditation of Cellular Therapy, FACT STAND IMM EFF C, Vfirst
   Fraietta JA, 2018, NAT MED, V24, P563, DOI 10.1038/s41591-018-0010-1
   Garfall AL, 2018, JCI INSIGHT, V3, DOI 10.1172/jci.insight.120505
   Graham C, 2018, CELLS-BASEL, V7, DOI 10.3390/cells7100155
   GROSS G, 1989, P NATL ACAD SCI USA, V86, P10024, DOI 10.1073/pnas.86.24.10024
   Grupp SA, 2013, NEW ENGL J MED, V368, P1509, DOI 10.1056/NEJMoa1215134
   Guedan S, 2018, FRONT IMMUNOL, V9, DOI 10.3389/fimmu.2018.02460
   Gust J, 2017, CANCER DISCOV, V7, P1404, DOI 10.1158/2159-8290.CD-17-0698
   Havert M, SUMMARY BASIS REGULA
   Jackson HJ, 2016, NAT REV CLIN ONCOL, V13, P370, DOI 10.1038/nrclinonc.2016.36
   Jetani H, 2018, LEUKEMIA, V32, P1168, DOI 10.1038/s41375-018-0009-0
   Jozwik A, 2020, METHODS MOL BIOL, V2097, P293, DOI 10.1007/978-1-0716-0203-4_19
   June CH, 2018, SCIENCE, V359, P1361, DOI 10.1126/science.aar6711
   Junghans RP, 2016, PROSTATE, V76, P1257, DOI 10.1002/pros.23214
   Koneru M, 2015, ONCOIMMUNOLOGY, V4, DOI 10.4161/2162402X.2014.994446
   Laetsch TW, 2018, BLOOD, V131, P2596, DOI 10.1182/blood-2017-12-822940
   Lamers CHJ, 2016, BIOCHEM SOC T, V44, P951, DOI 10.1042/BST20160037
   Lee DW, 2019, BIOL BLOOD MARROW TR, V25, P625, DOI 10.1016/j.bbmt.2018.12.758
   Lee DW, 2015, LANCET, V385, P517, DOI 10.1016/S0140-6736(14)61403-3
   Li CG, 2020, BRIEF FUNCT GENOMICS, V19, P175, DOI 10.1093/bfgp/elz042
   Li H, 2018, CELL DEATH DIS, V9, DOI 10.1038/s41419-017-0238-6
   Lipowska-Bhalla G, 2012, CANCER IMMUNOL IMMUN, V61, P953, DOI 10.1007/s00262-012-1254-0
   Liu J, 2017, J HEMATOL ONCOL, V10, DOI 10.1186/s13045-017-0405-3
   Liu SY, 2020, BLOOD CANCER J, V10, DOI 10.1038/s41408-020-0280-y
   Lu XV., SUMMARY BASIS REGULA
   Maude SL, 2018, NEW ENGL J MED, V378, P439, DOI 10.1056/NEJMoa1709866
   Maude SL, 2014, NEW ENGL J MED, V371, P1507, DOI 10.1056/NEJMoa1407222
   Mehta RS, 2018, FRONT IMMUNOL, V9, DOI 10.3389/fimmu.2018.00283
   Neelapu SS, 2017, NEW ENGL J MED, V377, P2531, DOI 10.1056/NEJMoa1707447
   Neelapu SS, 2019, HEMATOL ONCOL, V37, P48, DOI 10.1002/hon.2595
   O'Rourke DM, 2017, SCI TRANSL MED, V9, DOI 10.1126/scitranslmed.aaa0984
   Park JH, 2018, NEW ENGL J MED, V378, P449, DOI 10.1056/NEJMoa1709919
   Patel S, 2019, FRONT ONCOL, V9, DOI 10.3389/fonc.2019.00196
   Poh A, 2018, CANCER DISCOV, V8, P787, DOI 10.1158/2159-8290.CD-ND2018-005
   Porter DL, 2015, SCI TRANSL MED, V7, DOI 10.1126/scitranslmed.aac5415
   Priceman SJ, 2018, CLIN CANCER RES, V24, P95, DOI 10.1158/1078-0432.CCR-17-2041
   Pulsipher MA, 2018, PEDIATR BLOOD CANCER, V65, DOI 10.1002/pbc.26914
   Ren PP, 2017, CURR PHARM DESIGN, V23, P2113, DOI 10.2174/1381612823666170316125402
   Roth JA, 2018, J MED ECON, V21, P1238, DOI 10.1080/13696998.2018.1529674
   Sahin A, 2018, PLOS ONE, V13, DOI 10.1371/journal.pone.0199414
   Santomasso BD, 2018, CANCER DISCOV, V8, P958, DOI 10.1158/2159-8290.CD-17-1319
   Schuster SJ, 2017, NEW ENGL J MED, V377, P2545, DOI 10.1056/NEJMoa1708566
   Sentman CL, 2013, IMMUNOTHERAPY-UK, V5, P783, DOI [10.2217/imt.13.71, 10.2217/IMT.13.71]
   Shah NN, 2019, NAT REV CLIN ONCOL, V16, P372, DOI 10.1038/s41571-019-0184-6
   Shimabukuro-Vornhagen A, 2018, J IMMUNOTHER CANCER, V6, DOI 10.1186/s40425-018-0343-9
   Tammana S, 2010, HUM GENE THER, V21, P75, DOI 10.1089/hum.2009.122
   Till BG, 2008, BLOOD, V112, P2261, DOI 10.1182/blood-2007-12-128843
   Till BG, 2012, BLOOD, V119, P3940, DOI 10.1182/blood-2011-10-387969
   Wang H, 2018, TRANSPL P, V50, P104, DOI 10.1016/j.transproceed.2017.11.028
   Wang LA, 2016, ONCOIMMUNOLOGY, V5, DOI 10.1080/2162402X.2016.1211218
   Weinkove R, 2019, CLIN TRANSL IMMUNOL, V8, DOI 10.1002/cti2.1049
   Whittington MD, 2019, JAMA NETW OPEN, V2, DOI 10.1001/jamanetworkopen.2019.0035
   Whittington MD, 2018, JAMA PEDIATR, V172, P1161, DOI 10.1001/jamapediatrics.2018.2530
   Yao JL, 2019, J IMMUNOTHER CANCER, V7, DOI 10.1186/s40425-019-0507-2
   Yu SN, 2019, MOL CANCER, V18, DOI 10.1186/s12943-019-1057-4
   Zah E, 2016, CANCER IMMUNOL RES, V4, P498, DOI 10.1158/2326-6066.CIR-15-0231
   Zhang C, 2017, BIOMARK RES, V5, DOI 10.1186/s40364-017-0102-y
   Zhang CC, 2017, MOL THER, V25, P1248, DOI 10.1016/j.ymthe.2017.03.010
   Zhu FL, 2018, CYTOTHERAPY, V20, P394, DOI 10.1016/j.jcyt.2017.09.005
   Zhu FL, 2016, BLOOD, V128, DOI 10.1182/blood.V128.22.5724.5724
   Zuccolotto G, 2014, PLOS ONE, V9, DOI 10.1371/journal.pone.0109427
   Zych AO, 2018, ARCH IMMUNOL THER EX, V66, P289, DOI 10.1007/s00005-018-0504-z
NR 88
TC 0
Z9 0
U1 3
U2 3
PU COLL AMER PATHOLOGISTS
PI NORTHFIELD
PA C/O KIMBERLY GACKI, 325 WAUKEGAN RD, NORTHFIELD, IL 60093-2750 USA
SN 0003-9985
EI 1543-2165
J9 ARCH PATHOL LAB MED
JI Arch. Pathol. Lab. Med.
PD JUN
PY 2021
VL 145
IS 6
BP 704
EP 716
DI 10.5858/arpa.2019-0632-CP
PG 13
WC Medical Laboratory Technology; Medicine, Research & Experimental;
   Pathology
SC Medical Laboratory Technology; Research & Experimental Medicine;
   Pathology
GA SK3SX
UT WOS:000656140000012
PM 33237994
OA gold
DA 2021-10-28
ER

PT J
AU Akbari, P
   Huijbers, EJM
   Themeli, M
   Griffioen, AW
   van Beijnum, JR
AF Akbari, Parvin
   Huijbers, Elisabeth J. M.
   Themeli, Maria
   Griffioen, Arjan W.
   van Beijnum, Judy R.
TI The tumor vasculature an attractive CAR T cell target in solid tumors
SO ANGIOGENESIS
LA English
DT Article
DE CAR T cells; Vascular targeting; Angiogenesis; Immunotherapy
ID ANGIOGENESIS; THERAPY
AB T cells armed with a chimeric antigen receptor, CAR T cells, have shown extraordinary activity against certain B lymphocyte malignancies, when targeted towards the CD19 B cell surface marker. These results have led to the regulatory approval of two CAR T cell approaches. Translation of this result to the solid tumor setting has been problematic until now. A number of differences between liquid and solid tumors are likely to cause this discrepancy. The main ones of these are undoubtedly the uncomplicated availability of the target cell within the blood compartment and the abundant expression of the target molecule on the cancerous cells in the case of hematological malignancies. Targets expressed by solid tumor cells are hard to engage due to the non-adhesive and abnormal vasculature, while conditions in the tumor microenvironment can be extremely immunosuppressive. Targets in the tumor vasculature are readily reachable by CAR T cells and reside outside the immunosuppressive tumor microenvironment. It is therefore hypothesized that targeting CAR T cells towards the tumor vasculature of solid tumors may share the excellent effects of CAR T cell therapy with that against hematological malignancies. A few reports have shown promising results. Suggestions are provided for further improvement.
C1 [Akbari, Parvin; Huijbers, Elisabeth J. M.; Griffioen, Arjan W.; van Beijnum, Judy R.] Vrije Univ Amsterdam, Canc Ctr Amsterdam, Dept Med Oncol, Angiogenesis Lab, Amsterdam, Netherlands.
   [Akbari, Parvin] NIGEB, Dept Stem Cells & Regenerat Med, Tehran, Iran.
   [Themeli, Maria] Vrije Univ Amsterdam, Canc Ctr Amsterdam, Dept Hematol, Amsterdam UMC, Amsterdam, Netherlands.
RP Griffioen, AW (corresponding author), Vrije Univ Amsterdam, Canc Ctr Amsterdam, Dept Med Oncol, Angiogenesis Lab, Amsterdam, Netherlands.
EM aw.griffioen@vumc.nl
OI Themeli, Maria/0000-0003-0585-7786
CR Byrd TT, 2018, CANCER RES, V78, P489, DOI 10.1158/0008-5472.CAN-16-1911
   Chinnasamy D, 2010, J CLIN INVEST, V120, P3953, DOI 10.1172/JCI43490
   Drent E, 2019, CLIN CANCER RES, V25, P4014, DOI 10.1158/1078-0432.CCR-18-2559
   Griffioen AW, 1996, BLOOD, V88, P667, DOI 10.1182/blood.V88.2.667.bloodjournal882667
   Irving M, 2017, FRONT IMMUNOL, V8, DOI 10.3389/fimmu.2017.00267
   Ramjiawan RR, 2017, ANGIOGENESIS, V20, P185, DOI 10.1007/s10456-017-9552-y
   Santoro SP, 2015, CANCER IMMUNOL RES, V3, P68, DOI 10.1158/2326-6066.CIR-14-0192
   Taheri FH, 2019, IUBMB LIFE, V71, P1259, DOI 10.1002/iub.2019
   van Beijnum JR, 2015, PHARMACOL REV, V67, P441, DOI 10.1124/pr.114.010215
   Xie YJ, 2019, P NATL ACAD SCI USA, V116, P7624, DOI 10.1073/pnas.1817147116
NR 10
TC 9
Z9 11
U1 1
U2 3
PU SPRINGER
PI DORDRECHT
PA VAN GODEWIJCKSTRAAT 30, 3311 GZ DORDRECHT, NETHERLANDS
SN 0969-6970
EI 1573-7209
J9 ANGIOGENESIS
JI Angiogenesis
PD NOV
PY 2019
VL 22
IS 4
BP 473
EP 475
DI 10.1007/s10456-019-09687-9
EA OCT 2019
PG 3
WC Peripheral Vascular Disease
SC Cardiovascular System & Cardiology
GA KK1XX
UT WOS:000491420300001
PM 31628559
OA Green Published, hybrid
DA 2021-10-28
ER

PT J
AU Kusabuka, H
   Fujiwara, K
   Tokunaga, Y
   Hirobe, S
   Nakagawa, S
   Okada, N
AF Kusabuka, Hotaka
   Fujiwara, Kento
   Tokunaga, Yusuke
   Hirobe, Sachiko
   Nakagawa, Shinsaku
   Okada, Naoki
TI Highly efficient gene transfer using a retroviral vector into murine T
   cells for preclinical chimeric antigen receptor-expressing T cell
   therapy
SO BIOCHEMICAL AND BIOPHYSICAL RESEARCH COMMUNICATIONS
LA English
DT Article
DE Retroviral vector; T cell; Gene transduction; Chimeric antigen receptor
ID ADOPTIVE IMMUNOTHERAPY; METASTATIC MELANOMA; CANCER; LYMPHOCYTES;
   DOMAINS
AB Adoptive immunotherapy using chimeric antigen receptor-expressing T (CART) cells has attracted attention as an efficacious strategy for cancer treatment. To prove the efficacy and safety of CART cell therapy, the elucidation of immunological mechanisms underlying it in mice is required. Although a retroviral vector (Rv) is mainly used for the introduction of CAR to murine T cells, gene transduction efficiency is generally less than 50%. The low transduction efficiency causes poor precision in the functional analysis of CART cells. We attempted to improve the Rv gene transduction protocol to more efficiently generate functional CART cells by optimizing the period of pre-cultivation and antibody stimulation. In the improved protocol, gene transduction efficiency to murine T cells was more than 90%. In addition, almost all of the prepared murine T cells expressed CAR after puromycin selection. These CAR-T cells had antigen -specific cytotoxic activity and secreted multiple cytokines by antigen stimulation. We believe that our optimized gene transduction protocol for murine T cells contributes to the advancement of T cell biology and development of immunotherapy using genetically engineered T cells. (C) 2016 Elsevier Inc. All rights reserved.
C1 [Kusabuka, Hotaka; Fujiwara, Kento; Tokunaga, Yusuke; Hirobe, Sachiko; Nakagawa, Shinsaku; Okada, Naoki] Osaka Univ, Grad Sch Pharmaceut Sci, Lab Biotechnol & Therapeut, 1-6 Yamadaoka, Suita, Osaka 5650871, Japan.
RP Nakagawa, S; Okada, N (corresponding author), Osaka Univ, Grad Sch Pharmaceut Sci, Lab Biotechnol & Therapeut, 1-6 Yamadaoka, Suita, Osaka 5650871, Japan.
EM nakagawa@phs.osaka-u.ac.jp; okada@phs.osaka-u.ac.jp
RI OKADA, NAOKI/AAP-4851-2020
OI Tokunaga, Yusuke/0000-0002-3561-0736
FU Takeda Science FoundationTakeda Science Foundation (TSF); Grants-in-Aid
   for Scientific ResearchMinistry of Education, Culture, Sports, Science
   and Technology, Japan (MEXT)Japan Society for the Promotion of
   ScienceGrants-in-Aid for Scientific Research (KAKENHI) [16K15160]
   Funding Source: KAKEN
FX We thank Ms. Su Fangjun and Mr. Ryo Inagaki for generation of
   NIH/3T3-mVEGFR2 cells. This study was supported by Takeda Science
   Foundation.
CR Carpenito C, 2009, P NATL ACAD SCI USA, V106, P3360, DOI 10.1073/pnas.0813101106
   Dudley ME, 2013, J CLIN ONCOL, V31, P2152, DOI 10.1200/JCO.2012.46.6441
   Dudley ME, 2005, J CLIN ONCOL, V23, P2346, DOI 10.1200/JCO.2005.00.240
   Goff SL, 2010, J IMMUNOTHER, V33, P840, DOI 10.1097/CJI.0b013e3181f05b91
   Guedan S, 2014, BLOOD, V124, P1070, DOI 10.1182/blood-2013-10-535245
   Kanagawa N, 2013, CANCER GENE THER, V20, P57, DOI 10.1038/cgt.2012.85
   Kanagawa N, 2010, BIOCHEM BIOPH RES CO, V394, P54, DOI 10.1016/j.bbrc.2010.02.085
   Kerkar SP, 2011, J IMMUNOTHER, V34, P343, DOI 10.1097/CJI.0b013e3182187600
   Kochenderfer JN, 2010, BLOOD, V116, P4099, DOI 10.1182/blood-2010-04-281931
   Lanitis E, 2013, CANCER IMMUNOL RES, V1, P43, DOI 10.1158/2326-6066.CIR-13-0008
   Mizuguchi H, 2000, MOL THER, V1, P376, DOI 10.1006/mthe.2000.0050
   Payne KK, 2014, FUTURE ONCOL, V10, P1779, DOI [10.2217/FON.14.97, 10.2217/fon.14.97]
   Porter DL, 2011, NEW ENGL J MED, V365, P725, DOI 10.1056/NEJMoa1103849
   Restifo NP, 2012, NAT REV IMMUNOL, V12, P269, DOI 10.1038/nri3191
   Ruella M, 2014, IMMUNOL REV, V257, P14, DOI 10.1111/imr.12136
   Sampson JH, 2014, CLIN CANCER RES, V20, P972, DOI 10.1158/1078-0432.CCR-13-0709
   Suzuki M, 2015, PEDIATR BLOOD CANCER, V62, P1326, DOI 10.1002/pbc.25513
NR 17
TC 9
Z9 9
U1 2
U2 25
PU ACADEMIC PRESS INC ELSEVIER SCIENCE
PI SAN DIEGO
PA 525 B ST, STE 1900, SAN DIEGO, CA 92101-4495 USA
SN 0006-291X
EI 1090-2104
J9 BIOCHEM BIOPH RES CO
JI Biochem. Biophys. Res. Commun.
PD APR 22
PY 2016
VL 473
IS 1
BP 73
EP 79
DI 10.1016/j.bbrc.2016.03.054
PG 7
WC Biochemistry & Molecular Biology; Biophysics
SC Biochemistry & Molecular Biology; Biophysics
GA DK3EV
UT WOS:000374800700012
PM 26993168
DA 2021-10-28
ER

PT J
AU Qin, HY
   Yang, LL
   Chukinas, JA
   Shah, N
   Tarun, S
   Pouzolles, M
   Chien, CD
   Niswander, LM
   Welch, AR
   Taylor, N
   Tasian, SK
   Fry, TJ
AF Qin, Haiying
   Yang, Lila
   Chukinas, John A.
   Shah, Nirali
   Tarun, Samiksha
   Pouzolles, Marie
   Chien, Christopher D.
   Niswander, Lisa M.
   Welch, Anthony R.
   Taylor, Naomi
   Tasian, Sarah K.
   Fry, Terry J.
TI Systematic preclinical evaluation of CD33-directed chimeric antigen
   receptor T cell immunotherapy for acute myeloid leukemia defines
   optimized construct design
SO JOURNAL FOR IMMUNOTHERAPY OF CANCER
LA English
DT Article
ID ACUTE LYMPHOBLASTIC-LEUKEMIA; CD19 CAR-T; GEMTUZUMAB OZOGAMICIN; CD33
   EXPRESSION; B-ALL; CHEMOTHERAPY; CHILDREN; 2ND-GENERATION; LINTUZUMAB;
   REMISSION
AB Background Successful development of chimeric antigen receptor (CAR) T cell immunotherapy for children and adults with relapsed/refractory acute myeloid leukemia (AML) is highly desired given their poor clinical prognosis and frequent inability to achieve cure with conventional chemotherapy. Initial experiences with CD19 CAR T cell immunotherapy for patients with B-cell malignancies highlighted the critical impact of intracellular costimulatory domain selection (CD28 vs 4-1BB (CD137)) on CAR T cell expansion and in vivo persistence that may impact clinical outcomes. However, the impact of costimulatory domains on the efficacy of myeloid antigen-directed CAR T cell immunotherapy remains unknown.
   Methods In this preclinical study, we developed six CAR constructs targeting CD33, a highly expressed and validated AML target, comprised of one of three single-chain variable fragments with CD3 zeta and either CD28 or 4-1BB costimulatory domains. We systematically compared the preclinical in vitro and in vivo efficacy of T cells lentivirally transduced with CD33 CAR constructs (CD33CARTs) against human AML.
   Results We observed potent in vitro cytokine production and cytotoxicity of CD33CARTs incubated with human CD33 + AML cell lines, as well as robust in vivo antileukernia activity in cell line and childhood AML patient-derived xenograft (PDX) models. Gemtuzumab-based CD33CARTs were unexpectedly toxic in vivo in animal models despite observed in vitro anti-leukemia activity. CD28-based CD33CARTs consistently induced more robust inhibition of leukemia proliferation in AML cell line and PDX models than did 4-1BB-based CD33CARTs. A 'best-in-dass' lintuzumab-CD28/CD3 zeta CAR construct was thus selected for clinical translation.
   Conclusions CD33 is a critical antigen for potential immunotherapeutic targeting in patients with AML. Based on this rigorous preclinical evaluation, our validated clinical grade lintuzumab-CD28/CD3 zeta CD33CART immunotherapy is now under evaluation in a first-in-child/first-in-human phase 1 clinical trial for children and adolescents/young adults with relapsed/refractory AML.
C1 [Qin, Haiying; Yang, Lila; Shah, Nirali; Tarun, Samiksha; Pouzolles, Marie; Chien, Christopher D.; Welch, Anthony R.; Taylor, Naomi] NIH, Bethesda, MD 20892 USA.
   [Chukinas, John A.; Niswander, Lisa M.; Tasian, Sarah K.] Childrens Hosp Philadelphia, Div Oncol, Philadelphia, PA 19104 USA.
   [Chukinas, John A.; Niswander, Lisa M.; Tasian, Sarah K.] Childrens Hosp Philadelphia, Ctr Childhood Canc Res, Philadelphia, PA 19104 USA.
   [Niswander, Lisa M.; Tasian, Sarah K.] Univ Penn, Dept Pediat, Perelman Sch Med, Philadelphia, PA 19104 USA.
   [Fry, Terry J.] Childrens Hosp Colorado, Div Hematol Oncol BMT, Aurora, CO USA.
RP Tasian, SK (corresponding author), Childrens Hosp Philadelphia, Div Oncol, Philadelphia, PA 19104 USA.; Tasian, SK (corresponding author), Childrens Hosp Philadelphia, Ctr Childhood Canc Res, Philadelphia, PA 19104 USA.; Tasian, SK (corresponding author), Univ Penn, Dept Pediat, Perelman Sch Med, Philadelphia, PA 19104 USA.
EM tasians@chop.edu
FU National Institutes of Health (NIH) Intramural Research ProgramUnited
   States Department of Health & Human ServicesNational Institutes of
   Health (NIH) - USA; NIH/National Cancer Institute (NCI)United States
   Department of Health & Human ServicesNational Institutes of Health (NIH)
   - USANIH National Cancer Institute (NCI) [T32CA009615, K08CA184418,
   1U01CA232486]; Andrew McDonough B+Foundation; Gabrielle's Angel
   Foundation for Cancer Research; Gerdin Charitable Foundation; Press On
   Fund of the Community Foundation for the Central Savannah River Area;
   Rally Foundation for Childhood Cancer Research; SchylerStrong
   Foundation; St Baldrick's Foundation/Stand Up to Cancer Pediatric Dream
   Team
FX This study was supported by the National Institutes of Health (NIH)
   Intramural Research Program (HQ, NS, CDC, NT, TJF), NIH/National Cancer
   Institute (NCI) T32CA009615 (LMN), K08CA184418 (SKT), and 1U01CA232486
   (SKT, TJF), Andrew McDonough B+Foundation (SKT), Gabrielle's Angel
   Foundation for Cancer Research (SKT), Gerdin Charitable Foundation
   (SKT), Press On Fund of the Community Foundation for the Central
   Savannah River Area (SKT), Rally Foundation for Childhood Cancer
   Research (SKT), SchylerStrong Foundation, and St Baldrick's
   Foundation/Stand Up to Cancer Pediatric Dream Team (SKT, TJF). Stand Up
   to Cancer is a program of the Entertainment Industry Foundation
   administered by the American Association for Cancer Research. NNS is an
   NIH Lasker Clinical Research Scholar. TJF was the Robert and Kathleen
   Clark Endowed Chair in Pediatric Cancer Therapeutics at the Children's
   Hospital Colorado. We thank Ms Tiffany Hylkema and Dr Soheil Meshinchi
   at Fred Hutchinson Cancer Research Center for assistance with CD33
   genotyping of AML cell lines.
CR Appelbaum FR, 2017, BLOOD, V130, P2373, DOI 10.1182/blood-2017-09-797712
   CO MS, 1992, J IMMUNOL, V148, P1149
   Corbacioglu S, 2019, BIOL BLOOD MARROW TR, V25, P1271, DOI 10.1016/j.bbmt.2019.02.018
   Cowan AJ, 2013, FRONT BIOSCI-LANDMRK, V18, P1312, DOI 10.2741/4181
   Ehninger A, 2014, BLOOD CANCER J, V4, DOI 10.1038/bcj.2014.39
   Feldman EJ, 2005, J CLIN ONCOL, V23, P4110, DOI 10.1200/JCO.2005.09.133
   Finney OC, 2019, J CLIN INVEST, V129, P2123, DOI 10.1172/JCI125423
   Forman S., 2014, US PATENT
   Fry TJ, 2018, NAT MED, V24, P20, DOI 10.1038/nm.4441
   Gale RE, 2018, BLOOD, V131, P468, DOI 10.1182/blood-2017-08-802157
   Gamis AS, 2014, J CLIN ONCOL, V32, P3021, DOI 10.1200/JCO.2014.55.3628
   Gardner RA, 2017, BLOOD, V129, P3322, DOI 10.1182/blood-2017-02-769208
   Ghorashian S, 2019, NAT MED, V25, P1408, DOI 10.1038/s41591-019-0549-5
   Gill S, 2014, BLOOD, V123, P2343, DOI 10.1182/blood-2013-09-529537
   Guedan S, 2019, MOL THER-METH CLIN D, V12, P145, DOI 10.1016/j.omtm.2018.12.009
   Hills RK, 2014, LANCET ONCOL, V15, P986, DOI 10.1016/S1470-2045(14)70281-5
   Jacoby E, 2016, NAT COMMUN, V7, DOI 10.1038/ncomms12320
   Kenderian SS, 2015, LEUKEMIA, V29, P1637, DOI 10.1038/leu.2015.52
   Kim MY, 2018, CELL, V173, P1439, DOI 10.1016/j.cell.2018.05.013
   Lamba JK, 2009, LEUKEMIA, V23, P402, DOI 10.1038/leu.2008.185
   Lamba JK, 2017, J CLIN ONCOL, V35, P2674, DOI 10.1200/JCO.2016.71.2513
   Lamble AJ, 2019, BLOOD ADV, V3, P3750, DOI 10.1182/bloodadvances.2019000357
   Lee DW, 2015, LANCET, V385, P517, DOI 10.1016/S0140-6736(14)61403-3
   Li SS, 2018, HUM GENE THER, V29, P626, DOI 10.1089/hum.2017.241
   Li SQ, 2018, BRIT J HAEMATOL, V181, P360, DOI 10.1111/bjh.15195
   Long AH, 2015, NAT MED, V21, P581, DOI 10.1038/nm.3838
   Mardiros A, 2013, BLOOD, V122, P3138, DOI 10.1182/blood-2012-12-474056
   Maude SL, 2018, NEW ENGL J MED, V378, P439, DOI 10.1056/NEJMoa1709866
   Mueller KT, 2017, BLOOD, V130, P2317, DOI 10.1182/blood-2017-06-786129
   Niktoreh N, 2019, HAEMATOLOGICA, V104, P120, DOI 10.3324/haematol.2018.191841
   Norsworthy KJ, 2018, ONCOLOGIST, V23, P1103, DOI 10.1634/theoncologist.2017-0604
   Park JH, 2018, NEW ENGL J MED, V378, P449, DOI 10.1056/NEJMoa1709919
   Pollard JA, 2016, J CLIN ONCOL, V34, P747, DOI 10.1200/JCO.2015.62.6846
   Pollard JA, 2012, BLOOD, V119, P3705, DOI 10.1182/blood-2011-12-398370
   Qin HY, 2019, MOL THER, V27, P1262, DOI 10.1016/j.ymthe.2019.04.010
   Qin HY, 2018, MOL THER-ONCOLYTICS, V11, P127, DOI 10.1016/j.omto.2018.10.006
   Qin HY, 2015, BLOOD, V126, P629, DOI 10.1182/blood-2014-11-612903
   Rafiq S, 2020, NAT REV CLIN ONCOL, V17, P147, DOI 10.1038/s41571-019-0297-y
   Ramakrishna S, 2019, CLIN CANCER RES, V25, P5329, DOI 10.1158/1078-0432.CCR-18-3784
   Rasche M, 2018, LEUKEMIA, V32, P2167, DOI 10.1038/s41375-018-0071-7
   Raza A, 2009, LEUKEMIA LYMPHOMA, V50, P1336, DOI 10.1080/10428190903050013
   Reading JL, 2018, IMMUNOL REV, V283, P194, DOI 10.1111/imr.12657
   Ruella M, 2016, J CLIN INVEST, V126, P3814, DOI 10.1172/JCI87366
   Schneider D, 2018, FRONT ONCOL, V8, DOI 10.3389/fonc.2018.00539
   Shah NN., 2020, J CLIN ONCOL, V38, P1938, DOI [DOI 10.1200/JCO.19.03279, 10.1200/JCO.19.03279]
   Subklewe M, 2019, BLOOD, V134, DOI 10.1182/blood-2019-127977
   Tambaro FP, 2021, LEUKEMIA, DOI 10.1038/s41375-021-01232-2
   Tarlock K, 2015, PEDIATR CLIN N AM, V62, P75, DOI 10.1016/j.pcl.2014.09.007
   Tasian SK, 2018, THER ADV HEMATOL, V9, P135, DOI 10.1177/2040620718774268
   Tasian SK, 2017, BLOOD, V129, P2395, DOI 10.1182/blood-2016-08-736041
   van der Stegen SJC, 2015, NAT REV DRUG DISCOV, V14, P499, DOI 10.1038/nrd4597
   Walter RB., 2020, J CLIN ONCOL, V38, P7508, DOI [10.1200/JCO.2020.38.15_suppl.7508, DOI 10.1200/JCO.2020.38.15_SUPPL.7508]
   Walter RB, 2007, BLOOD, V109, P4168, DOI 10.1182/blood-2006-09-047399
   Wang QS, 2015, MOL THER, V23, P184, DOI 10.1038/mt.2014.164
   Zheng ZL, 2012, J TRANSL MED, V10, DOI 10.1186/1479-5876-10-29
   Zwaan CM, 2015, J CLIN ONCOL, V33, P2949, DOI 10.1200/JCO.2015.62.8289
NR 56
TC 0
Z9 0
U1 1
U2 1
PU BMJ PUBLISHING GROUP
PI LONDON
PA BRITISH MED ASSOC HOUSE, TAVISTOCK SQUARE, LONDON WC1H 9JR, ENGLAND
EI 2051-1426
J9 J IMMUNOTHER CANCER
JI J. Immunother. Cancer
PD SEP
PY 2021
VL 9
IS 9
AR e003149
DI 10.1136/jitc-2021-003149
PG 12
WC Oncology; Immunology
SC Oncology; Immunology
GA UZ6DK
UT WOS:000702294200002
PM 34531250
OA Green Published, gold
DA 2021-10-28
ER

PT J
AU Koneru, M
   O'Cearbhaill, R
   Pendharkar, S
   Spriggs, DR
   Brentjens, RJ
AF Koneru, Mythili
   O'Cearbhaill, Roisin
   Pendharkar, Swati
   Spriggs, David R.
   Brentjens, Renier J.
TI A phase I clinical trial of adoptive T cell therapy using IL-12
   secreting MUC-16(ecto) directed chimeric antigen receptors for recurrent
   ovarian cancer
SO JOURNAL OF TRANSLATIONAL MEDICINE
LA English
DT Article
DE Chimeric antigen receptors; IL-12; Ovarian cancer; Tumor
   microenvironment; MUC16
ID TUMOR-INFILTRATING LYMPHOCYTES; INTRAPERITONEAL CHEMOTHERAPY; EPITHELIAL
   OVARIAN; FALLOPIAN-TUBE; IMMUNOTHERAPY; INTERLEUKIN-12; MUC16;
   ACTIVATION; PATTERNS
AB Purpose: Recurrent platinum-resistant ovarian cancer has no curative options, necessitating the development of novel treatments, including immunotherapy.
   Rationale: Patient-derived T cells can be genetically modified to express chimeric antigen receptors (CARs) specific to tumor-associated antigens in an HLA-independent manner, with promising preclinical results. MUC16(ecto) is highly expressed on most epithelial ovarian carcinomas but at low levels on normal tissues, offering an excellent immunotherapeutic target for this cancer. CAR T cells further modified to secrete IL-12 show enhanced cytotoxicity, persistence, and modulation of the tumor microenvironment.
   Design: We propose a dose escalation phase I clinical trial for patients with recurrent MUC-16(ecto+) ovarian cancer to test the safety of intravenous and intraperitoneal administration and the preliminary efficacy of autologous IL-12 secreting, MUC-16(ecto) CAR T cells containing a safety elimination gene.
   Innovation: This trial targets MUC-16(ecto), a novel and promising tumor-associated antigen. This will be the first time CAR T cells are injected intraperitoneally directly into the site of the tumor within the abdomen in humans. Furthermore, the ability of genetically modified cells to secrete IL-12 will potentially enhance CAR T cell persistence and modulate the tumor microenvironment. For safety purposes, an elimination gene has been incorporated into the CAR T cells to mitigate any on-target, off-tumor or other unforeseen toxicity.
C1 [Koneru, Mythili; O'Cearbhaill, Roisin; Pendharkar, Swati; Spriggs, David R.; Brentjens, Renier J.] Mem Sloan Kettering Canc Ctr, Dept Med, 1275 York Ave, New York, NY 10065 USA.
   [Koneru, Mythili; O'Cearbhaill, Roisin; Spriggs, David R.; Brentjens, Renier J.] Weill Cornell Med Coll, New York, NY USA.
RP Brentjens, RJ (corresponding author), Mem Sloan Kettering Canc Ctr, Dept Med, 1275 York Ave, New York, NY 10065 USA.
EM brentjer@mskcc.org
FU American Society of Clinical Oncology; ECCO-AACR-EORTC-ESMO Flims Grant;
   NATIONAL CANCER INSTITUTEUnited States Department of Health & Human
   ServicesNational Institutes of Health (NIH) - USANIH National Cancer
   Institute (NCI) [P30CA008748] Funding Source: NIH RePORTER
FX MK was supported by American Society of Clinical Oncology-Young
   Investigator Award and Milton Endowed Fellowship. RO was supported by
   American Society of Clinical Oncology-Career Development Award and
   ECCO-AACR-EORTC-ESMO Flims Grant.
CR Alvarez RD, 2014, GYNECOL ONCOL, V133, P433, DOI 10.1016/j.ygyno.2014.03.571
   Barber A, 2007, CANCER RES, V67, P5003, DOI 10.1158/0008-5472.CAN-06-4047
   BAST RC, 1981, J CLIN INVEST, V68, P1331, DOI 10.1172/JCI110380
   Bookman MA, 2005, INT J GYNECOL CANCER, V15, P212, DOI 10.1111/j.1525-1438.2005.00444.x
   Brentjens RJ, 2013, SCI TRANSL MED, V5, DOI 10.1126/scitranslmed.3005930
   Broderick L, 2006, CLIN IMMUNOL, V118, P159, DOI 10.1016/j.clim.2005.09.008
   Carpenito C, 2009, P NATL ACAD SCI USA, V106, P3360, DOI 10.1073/pnas.0813101106
   Chekmasova AA, 2010, DISCOV MED, V9, P62
   Chinnasamy D, 2012, CLIN CANCER RES, V18, P1672, DOI 10.1158/1078-0432.CCR-11-3050
   Chmielewski M, 2011, CANCER RES, V71, P5697, DOI 10.1158/0008-5472.CAN-11-0103
   Chu CS, 2008, EXPERT REV ANTICANC, V8, P243, DOI 10.1586/14737140.8.2.243
   Colombo MP, 2002, CYTOKINE GROWTH F R, V13, P155, DOI 10.1016/S1359-6101(01)00032-6
   Curtsinger JM, 2003, J EXP MED, V197, P1141, DOI 10.1084/jem.20021910
   Davila ML, 2014, SCI TRANSL MED, V6, DOI 10.1126/scitranslmed.3008226
   DIAZBUXO JA, 1980, J DIALYSIS, V4, P43, DOI 10.3109/08860228009065326
   du Bois A, 2003, JNCI-J NATL CANCER I, V95, P1320, DOI 10.1093/jnci/djg036
   Esselen KM, 2012, GYNECOL ONCOL, V127, P51, DOI 10.1016/j.ygyno.2012.05.026
   Ferrand C, 2000, HUM GENE THER, V11, P1151, DOI 10.1089/10430340050015202
   Jenkin Rodric P, 2008, J Pain Symptom Manage, V36, pe4, DOI 10.1016/j.jpainsymman.2008.07.002
   KABAWAT SE, 1983, INT J GYNECOL PATHOL, V2, P275, DOI 10.1097/00004347-198303000-00005
   Kershaw MH, 2006, CLIN CANCER RES, V12, P6106, DOI 10.1158/1078-0432.CCR-06-1183
   Kilinc MO, 2006, J IMMUNOL, V177, P6962, DOI 10.4049/jimmunol.177.10.6962
   Koneru M, 2015, ONCOIMMUNOLOGY, V4, DOI 10.4161/2162402X.2014.994446
   Leffers N, 2009, CANCER IMMUNOL IMMUN, V58, P449, DOI 10.1007/s00262-008-0583-5
   Lenzi R, 2007, J TRANSL MED, V5, DOI 10.1186/1479-5876-5-66
   Mackey JR, 2000, J PAIN SYMPTOM MANAG, V19, P193, DOI 10.1016/S0885-3924(00)00106-8
   Markman M, 2006, J CLIN ONCOL, V24, P988, DOI 10.1200/JCO.2005.05.2456
   Moon EK, 2014, CLIN CANCER RES, V20, P4262, DOI 10.1158/1078-0432.CCR-13-2627
   Ozols RF, 2003, J CLIN ONCOL, V21, P3194, DOI 10.1200/JCO.2003.02.153
   Pai VC, 2010, ARCH OPHTHALMOL-CHIC, V128, P1407, DOI 10.1001/archophthalmol.2010.268
   Rao TD, 2010, APPL IMMUNOHISTO M M, V18, P462, DOI 10.1097/PAI.0b013e3181dbfcd2
   Sadelain M, 2003, NAT REV CANCER, V3, P35, DOI 10.1038/nrc971
   Santos EB, 2009, NAT MED, V15, P338, DOI 10.1038/nm.1930
   Sato E, 2005, P NATL ACAD SCI USA, V102, P18538, DOI 10.1073/pnas.0509182102
   Siegel R, 2014, CA-CANCER J CLIN, V64, P9, DOI [10.3322/caac.21254, 10.3322/caac.21208, 10.1136/bmj.g1502, 10.1001/jamaoto.2014.2530]
   Song DG, 2011, CANCER RES, V71, P4617, DOI 10.1158/0008-5472.CAN-11-0422
   Tanner EJ, 2012, GYNECOL ONCOL, V124, P59, DOI 10.1016/j.ygyno.2011.09.011
   Wang XL, 2011, BLOOD, V118, P1255, DOI 10.1182/blood-2011-02-337360
   Wang Y, 2008, DIFFERENTIATION, V76, P1081, DOI 10.1111/j.1432-0436.2008.00295.x
   Watkins SK, 2007, J IMMUNOL, V178, P1357, DOI 10.4049/jimmunol.178.3.1357
   Wolchok JD, 2009, CLIN CANCER RES, V15, P7412, DOI 10.1158/1078-0432.CCR-09-1624
   Yin BWT, 2002, INT J CANCER, V98, P737, DOI 10.1002/ijc.10250
   Zhang L, 2015, CLIN CANCER RES, V21, P2278, DOI 10.1158/1078-0432.CCR-14-2085
NR 43
TC 151
Z9 158
U1 1
U2 22
PU BMC
PI LONDON
PA CAMPUS, 4 CRINAN ST, LONDON N1 9XW, ENGLAND
EI 1479-5876
J9 J TRANSL MED
JI J. Transl. Med.
PD MAR 28
PY 2015
VL 13
AR 102
DI 10.1186/s12967-015-0460-x
PG 11
WC Medicine, Research & Experimental
SC Research & Experimental Medicine
GA DD2PN
UT WOS:000369764800001
PM 25890361
OA Green Published, gold
DA 2021-10-28
ER

PT J
AU Nellan, A
   Lee, DW
AF Nellan, Anandani
   Lee, Daniel W.
TI Paving the road ahead for CD19 CAR T-cell therapy
SO CURRENT OPINION IN HEMATOLOGY
LA English
DT Review
DE acute lymphoblastic leukemia; CD19; central nervous system leukemia;
   chimeric antigen receptor; cytokine release syndrome
ID ACUTE LYMPHOBLASTIC-LEUKEMIA; CHIMERIC ANTIGEN RECEPTORS; ADVERSE EVENT;
   TRANSPLANTATION
AB Purpose of reviewModern immunotherapies, most notably in the form of anti-CD19 chimeric antigen receptor (CAR) T cells, have produced significant clinical responses in otherwise refractory pre-B-cell acute lymphoblastic leukemia patients. Several groups have simultaneously reported robust response rates in children and adults alike. These early studies indicate an impending shift in paradigm for the treatment of acute lymphoblastic leukemia. Incorporating CD19 CAR T-cell therapy into upfront or salvage regimens has its challenges and opportunities.Recent findingsMost CD19 CAR T-cell products in trial today are excellent at inducing minimal residual disease negative remissions, and most responding patients experience cytokine release syndrome and/or neurotoxicity. The challenges facing the CAR community involve how best to minimize the severity of cytokine release syndrome and neurotoxicity while maximizing antitumor efficacy, determining what role this therapy will play for the prophylaxis and treatment of central nervous system leukemia, and its implications on subsequent hematopoietic stem cell transplant given the emergence of CD19-negative relapses.SummaryCD19 CAR T-cell therapy is a powerful new tool in the oncologist's arsenal. How it is incorporated into standard practice and how it will shift survival curves are the exciting questions that are waiting to be answered.
C1 [Nellan, Anandani; Lee, Daniel W.] NCI, Pediat Oncol Branch, Bethesda, MD 20892 USA.
RP Lee, DW (corresponding author), NCI, Pediat Oncol Branch, 10 Ctr Dr Bldg 10,Room 1-3750,MSC 1104, Bethesda, MD 20892 USA.
EM leed3@mail.nih.gov
OI Nellan, Anandani/0000-0001-8751-2401
FU National Institutes of HealthUnited States Department of Health & Human
   ServicesNational Institutes of Health (NIH) - USA; St. Baldrick's
   Foundation; Hope From Harper Fund
FX The authors receive funding from the National Institutes of Health.
   D.W.L.'s work was supported in part by a St. Baldrick's Foundation
   Scholar Award and with generous support from the Hope From Harper Fund.
CR Brentjens R, 2010, MOL THER, V18, P666, DOI 10.1038/mt.2010.31
   Davila ML, 2014, SCI TRANSL MED, V6, DOI 10.1126/scitranslmed.3008226
   Hunger SP, 2012, J CLIN ONCOL, V30, P1663, DOI 10.1200/JCO.2011.37.8018
   Kochenderfer JN, 2013, BLOOD, V122, P4129, DOI 10.1182/blood-2013-08-519413
   Kranick S, 2014, NEUROLOGY SUPPL, V82, pS52
   Lee DW, 2015, LANCET, V385, P517, DOI 10.1016/S0140-6736(14)61403-3
   Lee DW, 2014, BLOOD, V124, P188, DOI 10.1182/blood-2014-05-552729
   Lee DW, 2012, CLIN CANCER RES, V18, P2780, DOI 10.1158/1078-0432.CCR-11-1920
   Long AH, 2015, NAT MED, V21, P581, DOI 10.1038/nm.3838
   Maude SL, 2015, BLOOD, V125, P4017, DOI 10.1182/blood-2014-12-580068
   Maude SL, 2014, NEW ENGL J MED, V371, P1507, DOI 10.1056/NEJMoa1407222
   Morgan RA, 2010, MOL THER, V18, P843, DOI 10.1038/mt.2010.24
   Pizzo P, 2010, PRINCIPLES PRACTICE
   Pulsipher MA, 2014, PEDIATR ONCOL-BERLIN, P171, DOI 10.1007/978-3-642-39920-6_8
   Ribera JM, 2015, ONCOTARGETS THER, V8, P1567, DOI 10.2147/OTT.S70524
   Shah NN, 2015, PEDIAT PSYCHO ONCOLO, P3
NR 16
TC 11
Z9 13
U1 1
U2 36
PU LIPPINCOTT WILLIAMS & WILKINS
PI PHILADELPHIA
PA TWO COMMERCE SQ, 2001 MARKET ST, PHILADELPHIA, PA 19103 USA
SN 1065-6251
EI 1531-7048
J9 CURR OPIN HEMATOL
JI Curr. Opin. Hematol.
PD NOV
PY 2015
VL 22
IS 6
BP 516
EP 520
DI 10.1097/MOH.0000000000000182
PG 5
WC Hematology
SC Hematology
GA CT2OI
UT WOS:000362641700009
PM 26335422
OA Green Accepted
DA 2021-10-28
ER

PT J
AU Ghorashian, S
   Kramer, AM
   Onuoha, S
   Wright, G
   Bartram, J
   Richardson, R
   Albon, SJ
   Casanovas-Company, J
   Castro, F
   Popova, B
   Villanueva, K
   Yeung, J
   Vetharoy, W
   Guvenel, A
   Wawrzyniecka, PA
   Mekkaoui, L
   Cheung, GWK
   Pinner, D
   Chu, J
   Lucchini, G
   Silva, J
   Ciocarlie, O
   Lazareva, A
   Inglott, S
   Gilmour, KC
   Ahsan, G
   Ferrari, M
   Manzoor, S
   Champion, K
   Brooks, T
   Lopes, A
   Hackshaw, A
   Farzaneh, F
   Chiesa, R
   Rao, K
   Bonney, D
   Samarasinghe, S
   Goulden, N
   Vora, A
   Veys, P
   Hough, R
   Wynn, R
   Pule, MA
   Amrolia, PJ
AF Ghorashian, Sara
   Kramer, Anne Marijn
   Onuoha, Shimobi
   Wright, Gary
   Bartram, Jack
   Richardson, Rachel
   Albon, Sarah J.
   Casanovas-Company, Joan
   Castro, Fernanda
   Popova, Bilyana
   Villanueva, Krystle
   Yeung, Jenny
   Vetharoy, Winston
   Guvenel, Aleks
   Wawrzyniecka, Patrycja A.
   Mekkaoui, Leila
   Cheung, Gordon Weng-Kit
   Pinner, Danielle
   Chu, Jan
   Lucchini, Giovanna
   Silva, Juliana
   Ciocarlie, Oana
   Lazareva, Arina
   Inglott, Sarah
   Gilmour, Kimberly C.
   Ahsan, Gulrukh
   Ferrari, Mathieu
   Manzoor, Somayya
   Champion, Kim
   Brooks, Tony
   Lopes, Andre
   Hackshaw, Allan
   Farzaneh, Farzin
   Chiesa, Robert
   Rao, Kanchan
   Bonney, Denise
   Samarasinghe, Sujith
   Goulden, Nicholas
   Vora, Ajay
   Veys, Paul
   Hough, Rachael
   Wynn, Robert
   Pule, Martin A.
   Amrolia, Persis J.
TI Enhanced CAR T cell expansion and prolonged persistence in pediatric
   patients with ALL treated with a low-affinity CD19 CAR
SO NATURE MEDICINE
LA English
DT Article
AB Chimeric antigen receptor (CAR)-modified T cells targeting CD19 demonstrate unparalleled responses in relapsed/refractory acute lymphoblastic leukemia (ALL)(1-5), but toxicity, including cytokine-release syndrome (CRS) and neurotoxicity, limits broader application. Moreover, 40-60% of patients relapse owing to poor CAR T cell persistence or emergence of CD19(-) clones. Some factors, including the choice of single-chain spacer(6) and extracellular(7) and costimulatory domains(8), have a profound effect on CAR T cell function and persistence. However, little is known about the impact of CAR binding affinity. There is evidence of a ceiling above which increased immunoreceptor affinity may adversely affect T cell responses(9-11). We generated a novel CD19 CAR (CAT) with a lower affinity than FMC63, the high-affinity binder used in many clinical studies(1-4). CAT CAR T cells showed increased proliferation and cytotoxicity in vitro and had enhanced proliferative and in vivo antitumor activity compared with FMC63 CAR T cells. In a clinical study (CARPALL, NCT02443831), 12/14 patients with relapsed/refractory pediatric B cell acute lymphoblastic leukemia treated with CAT CAR T cells achieved molecular remission. Persistence was demonstrated in 11 of 14 patients at last follow-up, with enhanced CAR T cell expansion compared with published data. Toxicity was low, with no severe CRS. One-year overall and event-free survival were 63% and 46%, respectively.
C1 [Ghorashian, Sara; Kramer, Anne Marijn; Richardson, Rachel; Albon, Sarah J.; Casanovas-Company, Joan; Yeung, Jenny; Vetharoy, Winston; Guvenel, Aleks; Amrolia, Persis J.] UCL, Great Ormond St Inst Child Hlth, Mol & Cellular Immunol Sect, London, England.
   [Onuoha, Shimobi; Mekkaoui, Leila; Ferrari, Mathieu; Manzoor, Somayya] Autolus Ltd, London, England.
   [Wright, Gary; Bartram, Jack; Pinner, Danielle; Chu, Jan; Lucchini, Giovanna; Silva, Juliana; Ciocarlie, Oana; Lazareva, Arina; Inglott, Sarah; Chiesa, Robert; Rao, Kanchan; Samarasinghe, Sujith; Goulden, Nicholas; Vora, Ajay; Veys, Paul; Amrolia, Persis J.] Great Ormond St Hosp Sick Children, Dept Bone Marrow Transplant, London, England.
   [Wright, Gary; Bartram, Jack; Pinner, Danielle; Chu, Jan; Lucchini, Giovanna; Silva, Juliana; Ciocarlie, Oana; Lazareva, Arina; Inglott, Sarah; Chiesa, Robert; Rao, Kanchan; Samarasinghe, Sujith; Goulden, Nicholas; Vora, Ajay; Veys, Paul; Amrolia, Persis J.] Great Ormond St Hosp Sick Children, Dept Haematol, London, England.
   [Castro, Fernanda; Popova, Bilyana; Villanueva, Krystle; Champion, Kim; Lopes, Andre; Hackshaw, Allan] Canc Res UK, London, England.
   [Castro, Fernanda; Popova, Bilyana; Villanueva, Krystle; Champion, Kim; Lopes, Andre; Hackshaw, Allan] UCL, Canc Trials Ctr, London, England.
   [Wawrzyniecka, Patrycja A.; Cheung, Gordon Weng-Kit; Pule, Martin A.] UCL, Inst Canc, London, England.
   [Gilmour, Kimberly C.; Ahsan, Gulrukh] Great Ormond St Hosp Sick Children, Cell Therapy & Immunol Labs, London, England.
   [Brooks, Tony] UCL, Genom, London, England.
   [Farzaneh, Farzin] Kings Coll London, Dept Haematol Med, London, England.
   [Bonney, Denise; Wynn, Robert] Royal Manchester Childrens Hosp, Dept Blood & Marrow Transplant, Manchester, Lancs, England.
   [Hough, Rachael] Univ Coll London Hosp NHS Trust, Dept Haematol, London, England.
RP Amrolia, PJ (corresponding author), UCL, Great Ormond St Inst Child Hlth, Mol & Cellular Immunol Sect, London, England.; Amrolia, PJ (corresponding author), Great Ormond St Hosp Sick Children, Dept Bone Marrow Transplant, London, England.
EM Persis.Amrolia@gosh.nhs.uk
RI Kramer, Anne Marijn/G-3128-2014
OI Kramer, Anne Marijn/0000-0001-5239-7343; Lopes,
   Andre/0000-0002-1405-7337; Ferrari, Mathieu/0000-0001-8535-7348; Yeung,
   Jenny/0000-0002-1452-1056; Bartram, Jack/0000-0003-1573-2506; Pule,
   Martin/0000-0002-8347-9867
FU Children with Cancer UK; Great Ormond St Children's Charity; JP Moulton
   Foundation; National Institute for Health Research Biomedical Research
   Centres at Great Ormond Street Hospital for Children NHS Foundation
   Trust; University College London Hospital; King's Health Partners;
   University College LondonGeneral Electric; NIHRNational Institute for
   Health Research (NIHR) [514413]; GOSH-CC [543539]; Stylian Petrov
   Foundation; UK National Institute of Health Research University College
   London Hospital Biomedical Research Centre; CRUKCancer Research UK
   [C604/A25135]; Experimental Cancer Medicine Centre [C30122/A25150]; NIHR
   Biomedical Research Centres (BRC) based at King's Health Partners; JP
   Moulton Foundation [522356]; European Union FP7 consortium ATECT
   [602239]
FX This work was supported by Children with Cancer UK, Great Ormond St
   Children's Charity, the JP Moulton Foundation and the National Institute
   for Health Research Biomedical Research Centres at Great Ormond Street
   Hospital for Children NHS Foundation Trust, University College London
   Hospital, and King's Health Partners, as well as University College
   London. P.J.A. is a recipient of an NIHR Research Professorship, which
   also supported S.G. (grant code 514413). R.R. was supported by GOSH-CC
   (grant code 543539). F.C. was supported by the Stylian Petrov
   Foundation. M.P. is supported by the UK National Institute of Health
   Research University College London Hospital Biomedical Research Centre.
   F.F:s group at King's is supported by CRUK (grant code C604/A25135), the
   Experimental Cancer Medicine Centre (grant code C30122/A25150), and the
   NIHR Biomedical Research Centres (BRC) based at King's Health Partners.
   The work carried out by S.G., A-M.K., A.R., S.J.A., J.C-C., F.C., B.P.,
   K.V., J.Y., W.V., A.G., K.C., T.B., A.L. and A.H. was supported by
   Children with Cancer UK, Great Ormond St Children's Charity and the JP
   Moulton Foundation (grant code 522356). P.W., L.M. and G.W-K.C. were
   supported by the European Union FP7 consortium ATECT (grant code
   602239). We thank M. Brenner, J. Moppett and W. Qian for providing
   oversight of the study as the Independent Data Monitoring Committee, W
   Qasim for technical support in GMP CAR T cell manufacture and M. Al-hajj
   and L. Stanczuk for multiplex cytokine analysis.
CR Almasbak H, 2015, GENE THER, V22, P391, DOI 10.1038/gt.2015.4
   Cingolani P, 2012, FLY, V6, P80, DOI 10.4161/fly.19695
   Donnelly MLL, 2001, J GEN VIROL, V82, P1027, DOI 10.1099/0022-1317-82-5-1027
   Dull T, 1998, J VIROL, V72, P8463, DOI 10.1128/JVI.72.11.8463-8471.1998
   Kim S, 2018, NAT METHODS, V15, P591, DOI 10.1038/s41592-018-0051-x
   Lugthart G, 2012, J IMMUNOTHER, V35, P42, DOI 10.1097/CJI.0b013e31823569e2
   Niesen FH, 2007, NAT PROTOC, V2, P2212, DOI 10.1038/nprot.2007.321
   Ricciardelli I, 2014, BLOOD, V124, P2514, DOI 10.1182/blood-2014-01-553362
   ZOLA H, 1991, IMMUNOL CELL BIOL, V69, P411, DOI 10.1038/icb.1991.58
NR 9
TC 134
Z9 140
U1 7
U2 31
PU NATURE PUBLISHING GROUP
PI NEW YORK
PA 75 VARICK ST, 9TH FLR, NEW YORK, NY 10013-1917 USA
SN 1078-8956
EI 1546-170X
J9 NAT MED
JI Nat. Med.
PD SEP
PY 2019
VL 25
IS 9
BP 1408
EP +
DI 10.1038/s41591-019-0549-5
PG 19
WC Biochemistry & Molecular Biology; Cell Biology; Medicine, Research &
   Experimental
SC Biochemistry & Molecular Biology; Cell Biology; Research & Experimental
   Medicine
GA IW2TC
UT WOS:000484832800024
PM 31477906
OA Green Submitted
HC Y
HP N
DA 2021-10-28
ER

PT J
AU Ramkumar, P
   Abarientos, AB
   Tian, RL
   Seyler, M
   Leong, JT
   Chen, M
   Choudhry, P
   Hechler, T
   Shah, N
   Wong, SW
   Martin, TG
   Wolf, JL
   Roybal, KT
   Pahl, A
   Taunton, J
   Wiita, AP
   Kampmann, M
AF Ramkumar, Poornima
   Abarientos, Anthony B.
   Tian, Ruilin
   Seyler, Meghan
   Leong, Jaime T.
   Chen, Merissa
   Choudhry, Priya
   Hechler, Torsten
   Shah, Nina
   Wong, Sandy W.
   Martin, Thomas G., III
   Wolf, Jeffrey L.
   Roybal, Kole T.
   Pahl, Andreas
   Taunton, Jack
   Wiita, Arun P.
   Kampmann, Martin
TI CRISPR-based screens uncover determinants of immunotherapy response in
   multiple myeloma
SO BLOOD ADVANCES
LA English
DT Article
ID EXPRESSION; INHIBITOR; THERAPY; TARGET; GROWTH; ACID
AB Cancer cells commonly develop resistance to immunotherapy by loss of antigen expression. Combinatorial treatments that increase levels of the target antigen on the surface of cancer cells have the potential to restore efficacy to immunotherapy. Here, we use our CRISPR interference- and CRISPR activation-based functional genomics platform to systematically identify pathways controlling cell surface expression of the multiple myeloma immunotherapy antigen B-cell maturation antigen (BCMA). We discovered that pharmacologic inhibition of HDAC7 and the Sec61 complex increased cell surface BCMA, including in primary patient cells. Pharmacologic Sec61 inhibition enhanced the antimyeloma efficacy of a BCMA-targeted antibody-drug conjugate. A CRISPR interference chimeric antigen receptor T cells (CAR-T cells) coculture screen enabled us to identify both antigen-dependent and antigen-independent mechanisms controlling response of myeloma cells to BCMA-targeted CAR-T cells. Thus, our study shows the potential of CRISPR screens to uncover mechanisms controlling response of cancer cells to immunotherapy and to suggest potential combination therapies.
C1 [Ramkumar, Poornima; Abarientos, Anthony B.; Tian, Ruilin; Seyler, Meghan; Leong, Jaime T.; Chen, Merissa; Kampmann, Martin] Univ Calif San Francisco, Inst Neurodegenerat Dis, San Francisco, CA 94143 USA.
   [Choudhry, Priya; Wiita, Arun P.] Univ Calif San Francisco, Dept Lab Med, San Francisco, CA 94143 USA.
   [Hechler, Torsten; Pahl, Andreas] Heidelberg Pharma, Ladenburg, Germany.
   [Shah, Nina; Wong, Sandy W.; Martin, Thomas G., III; Wolf, Jeffrey L.] Univ Calif San Francisco, Dept Med, Div Hematol Oncol, San Francisco, CA 94143 USA.
   [Roybal, Kole T.] Univ Calif San Francisco, Dept Microbiol & Immunol, San Francisco, CA 94143 USA.
   [Roybal, Kole T.] Parker Inst Canc Immunotherapy, San Francisco, CA USA.
   [Roybal, Kole T.; Kampmann, Martin] Chan Zuckerberg Biohub, San Francisco, CA 94158 USA.
   [Roybal, Kole T.; Wiita, Arun P.; Kampmann, Martin] Univ Calif San Francisco, Helen Diller Family Comprehens Canc Ctr, San Francisco, CA 94143 USA.
   [Taunton, Jack] Univ Calif San Francisco, Dept Cellular & Mol Pharmacol, San Francisco, CA 94143 USA.
   [Kampmann, Martin] Univ Calif San Francisco, Dept Biochem & Biophys, San Francisco, CA 94143 USA.
RP Kampmann, M (corresponding author), Univ Calif San Francisco, Inst Neurodegenerat Dis, San Francisco, CA 94143 USA.; Kampmann, M (corresponding author), Chan Zuckerberg Biohub, San Francisco, CA 94158 USA.; Kampmann, M (corresponding author), Univ Calif San Francisco, Helen Diller Family Comprehens Canc Ctr, San Francisco, CA 94143 USA.; Kampmann, M (corresponding author), Univ Calif San Francisco, Dept Biochem & Biophys, San Francisco, CA 94143 USA.
EM martin.kampmann@ucsf.edu
RI ; Choudhry, Priya/F-7576-2014
OI Tian, Ruilin/0000-0001-7680-6682; Choudhry, Priya/0000-0002-4438-1576;
   Hechler, Torsten/0000-0002-1000-8407
FU UCSF Program for Breakthrough Biomedical Research; National Institutes
   of Health, National Cancer InstituteUnited States Department of Health &
   Human ServicesNational Institutes of Health (NIH) - USANIH National
   Cancer Institute (NCI) [K99/R00 CA181494, R01 CA226851]; Stand Up To
   Cancer Innovative Research Grant; UCSF Breast Cancer Research Funds;
   UCSF Stephen and Nancy Multiple Myeloma Translational Initiative
FX The authors thank James Nunez, Marco Jost, Christina Liem, and Jonathan
   Weissman for sharing their unpublished CRISPRa construct; Diego
   Acosta-Alvear for sharing the mCherry-Luciferase RPMI8226 cell line;
   Axel Hyrenius-Wittsten and Joe Hiatt for input on T-cell culturing; Eric
   Chow and Derek Bogdanoff (UCSF Center for Advanced Technology) for
   support with next-generation sequencing; Sarah Elmes and Jane Gordon
   (UCSF Laboratory for Cell Analysis) for support with FACS; and Stratton
   Georgoulis, Molly Bassette, and Logan Hille for contributing to
   preliminary studies. For primary patient samples, the authors thank the
   Grand Multiple Myeloma Translational Initiative. They also thank members
   of M.K.'s laboratory for discussion and feedback on the manuscript.;
   This work was supported by a postdoctoral fellowship from the UCSF
   Program for Breakthrough Biomedical Research (P.R.), the National
   Institutes of Health, National Cancer Institute (K99/R00 CA181494 [M.K.]
   and R01 CA226851 [A.P.W.]), a Stand Up To Cancer Innovative Research
   Grant (M.K.), the UCSF Stephen and Nancy Multiple Myeloma Translational
   Initiative (M.K., K.T.R., and A.P.W.), and UCSF Breast Cancer Research
   Funds (J.T.).
CR Adaniya SPS, 2019, AM J HEMATOL, V94, pS28, DOI 10.1002/ajh.25428
   Brudno JN, 2018, J CLIN ONCOL, V36, P2267, DOI 10.1200/JCO.2018.77.8084
   Bull C, 2018, CANCER RES, V78, P3574, DOI 10.1158/0008-5472.CAN-17-3376
   Burr ML, 2017, NATURE, V549, P101, DOI 10.1038/nature23643
   Cho SF, 2018, FRONT IMMUNOL, V9, DOI 10.3389/fimmu.2018.01821
   Choi SY, 2018, BIOMED PHARMACOTHER, V101, P145, DOI 10.1016/j.biopha.2018.02.071
   Cohen AD, 2019, J CLIN INVEST, V129, P2210, DOI 10.1172/JCI126397
   Collins DM, 2019, CANCERS, V11, DOI 10.3390/cancers11030394
   DING Z-M, 1988, Zhonghua Yufang Yixue Zazhi, V22, P82
   Dong MB, 2019, CELL, V178, P1189, DOI 10.1016/j.cell.2019.07.044
   Dufva O, 2020, BLOOD, V135, P597, DOI 10.1182/blood.2019002121
   Nguyen D, 2018, NAT COMMUN, V9, DOI 10.1038/s41467-018-06188-z
   Eisen MB, 1998, P NATL ACAD SCI USA, V95, P14863, DOI 10.1073/pnas.95.25.14863
   Garrison JL, 2005, NATURE, V436, P285, DOI 10.1038/nature03821
   Gilbert LA, 2014, CELL, V159, P647, DOI 10.1016/j.cell.2014.09.029
   Gu JJ, 1999, J BIOL CHEM, V274, P20759, DOI 10.1074/jbc.274.30.20759
   Han P, 2019, FRONT IMMUNOL, V10, DOI 10.3389/fimmu.2019.00251
   Horlbeck MA, 2016, ELIFE, V5, DOI 10.7554/eLife.19760
   Imai C, 2004, LEUKEMIA, V18, P676, DOI 10.1038/sj.leu.2403302
   Iorgulescu JB, 2018, GENOME MED, V10, DOI 10.1186/s13073-018-0598-2
   Jost M, 2017, MOL CELL, V68, P210, DOI 10.1016/j.molcel.2017.09.012
   Kampmann M, 2014, NAT PROTOC, V9, P1825, DOI 10.1038/nprot.2014.103
   Laurent SA, 2015, NAT COMMUN, V6, DOI 10.1038/ncomms8333
   Lobera M, 2013, NAT CHEM BIOL, V9, P319, DOI [10.1038/nchembio.1223, 10.1038/NCHEMBIO.1223]
   Luistro L, 2009, CANCER RES, V69, P7672, DOI 10.1158/0008-5472.CAN-09-1843
   MacKinnon AL, 2014, ELIFE, V3, DOI 10.7554/eLife.01483
   Majzner RG, 2018, CANCER DISCOV, V8, P1219, DOI 10.1158/2159-8290.CD-18-0442
   Nijhof IS, 2016, BLOOD, V128, P959, DOI 10.1182/blood-2016-03-703439
   Noessner E, 2017, FRONT CELL DEV BIOL, V5, DOI 10.3389/fcell.2017.00016
   Pahl Andreas, 2018, Drug Discov Today Technol, V30, P85, DOI 10.1016/j.ddtec.2018.08.005
   Pahl A, 2018, J CLIN ONCOL, V36, DOI 10.1200/JCO.2018.36.15_suppl.e14527
   Pont MJ, 2019, BLOOD, V134, P1585, DOI 10.1182/blood.2019000050
   Raje N, 2019, NEW ENGL J MED, V380, P1726, DOI 10.1056/NEJMoa1817226
   Riese MJ, 2016, FRONT CELL DEV BIOL, V4, DOI 10.3389/fcell.2016.00108
   Saldanha AJ, 2004, BIOINFORMATICS, V20, P3246, DOI 10.1093/bioinformatics/bth349
   Santo L, 2012, BLOOD, V119, P2579, DOI 10.1182/blood-2011-10-387365
   Scuto A, 2008, BLOOD, V111, P5093, DOI 10.1182/blood-2007-10-117762
   Shah PS, 2018, CELL, V175, P1931, DOI 10.1016/j.cell.2018.11.028
   Tian RL, 2019, NEURON, V104, P239, DOI 10.1016/j.neuron.2019.07.014
   Tsui CK, 2019, NAT CHEM BIOL, V15, P949, DOI 10.1038/s41589-019-0342-2
   Wingren AG, 1995, CRIT REV IMMUNOL, V15, P235, DOI 10.1615/CritRevImmunol.v15.i3-4.30
   Zhao C, 2008, ONCOGENE, V27, P63, DOI 10.1038/sj.onc.1210637
NR 42
TC 4
Z9 4
U1 1
U2 4
PU AMER SOC HEMATOLOGY
PI WASHINGTON
PA 2021 L ST NW, SUITE 900, WASHINGTON, DC 20036 USA
SN 2473-9529
EI 2473-9537
J9 BLOOD ADV
JI Blood Adv.
PD JUL 14
PY 2020
VL 4
IS 13
BP 2899
EP 2911
DI 10.1182/bloodadvances.2019001346
PG 13
WC Hematology
SC Hematology
GA MO0AQ
UT WOS:000551200600006
PM 32589729
OA Green Submitted, Green Published, gold
DA 2021-10-28
ER

PT J
AU Liu, YH
   Zang, XY
   Wang, JC
   Huang, SS
   Xu, J
   Zhang, P
AF Liu, Yi-He
   Zang, Xin-Yuan
   Wang, Jin-Cheng
   Huang, Shan-Shan
   Xu, Jiang
   Zhang, Peng
TI Diagnosis and Management of Immune Related Adverse Events (irAEs) in
   Cancer Immunotherapy
SO BIOMEDICINE & PHARMACOTHERAPY
LA English
DT Review
DE Immune related adverse events; Immune checkpoint inhibitors; Chimeric
   antigen receptor T cell; Toxicity
ID CYTOKINE RELEASE SYNDROME; CHECK-POINT INHIBITORS; CELL LUNG-CANCER;
   CAR-T CELLS; B-CELL; ADVANCED MELANOMA; IPILIMUMAB; ANTI-CTLA-4;
   PNEUMONITIS; NIVOLUMAB
[truncated: 3,656,658 more chars]
