# Supplementary material for: A Bibliometric and Knowledge-Map Analysis of CAR-T Cells From 2009 to 2021
Source: Front Immunol. 2022 Mar 18;13:840956. doi: 10.3389/fimmu.2022.840956 (PMC8971369; doi:10.3389/fimmu.2022.840956)
Supplement: Supplementary file 1 [file DataSheet_1.zip › Annexes 1/download_2501-3000.txt]

FN Clarivate Analytics Web of Science
VR 1.0
PT J
AU Paul, S
   Pearlman, AH
   Douglass, J
   Mog, BJ
   Hsiue, EHC
   Hwang, MS
   DiNapoli, SR
   Konig, MF
   Brown, PA
   Wright, KM
   Sur, S
   Gabelli, SB
   Li, YN
   Ghiaur, G
   Pardoll, DM
   Papadopoulos, N
   Bettegowda, C
   Kinzler, KW
   Zhou, SB
   Vogelstein, B
AF Paul, Suman
   Pearlman, Alexander H.
   Douglass, Jacqueline
   Mog, Brian J.
   Hsiue, Emily Han-Chung
   Hwang, Michael S.
   DiNapoli, Sarah R.
   Konig, Maximilian F.
   Brown, Patrick A.
   Wright, Katharine M.
   Sur, Surojit
   Gabelli, Sandra B.
   Li, Yana
   Ghiaur, Gabriel
   Pardoll, Drew M.
   Papadopoulos, Nickolas
   Bettegowda, Chetan
   Kinzler, Kenneth W.
   Zhou, Shibin
   Vogelstein, Bert
TI TCR beta chain-directed bispecific antibodies for the treatment of T
   cell cancers
SO SCIENCE TRANSLATIONAL MEDICINE
LA English
DT Article
ID CHIMERIC ANTIGEN RECEPTOR; ACUTE LYMPHOBLASTIC LEUKEMIAS; UNITED-STATES;
   LYMPHOMA; DISEASE; CHEMOTHERAPY; REPERTOIRE; TOLERANCE; DELETION;
   SURVIVAL
AB Immunotherapies such as chimeric antigen receptor (CAR) T cells and bispecific antibodies redirect healthy T cells to kill cancer cells expressing the target antigen. The pan-B cell antigen-targeting immunotherapies have been remarkably successful in treating B cell malignancies. Such therapies also result in the near-complete loss of healthy B cells, but this depletion is well tolerated by patients. Although analogous targeting of pan-T cell markers could, in theory, help control T cell cancers, the concomitant healthy T cell depletion would result in severe and unacceptable immunosuppression. Thus, therapies directed against T cell cancers require more selective targeting. Here, we describe an approach to target T cell cancers through T cell receptor (TCR) antigens. Each T cell, normal or malignant, expresses a unique TCR beta chain generated from 1 of 30 TCR beta chain variable gene families (TRBV1 to TRBV30). We hypothesized that bispecific antibodies targeting a single TRBV family member expressed in malignant T cells could promote killing of these cancer cells, while preserving healthy T cells that express any of the other 29 possible TRBV family members. We addressed this hypothesis by demonstrating that bispecific antibodies targeting TRBV5-5 (alpha-V5) or TRBV12 (alpha-V12) specifically lyse relevant malignant T cell lines and patient-derived T cell leukemias in vitro. Treatment with these antibodies also resulted in major tumor regressions in mouse models of human T cell cancers. This approach provides an off-the-shelf, T cell cancer selective targeting approach that preserves enough healthy T cells to maintain cellular immunity.
C1 [Paul, Suman; Gabelli, Sandra B.; Pardoll, Drew M.; Papadopoulos, Nickolas; Kinzler, Kenneth W.; Zhou, Shibin; Vogelstein, Bert] Johns Hopkins Sch Med, Dept Oncol, Baltimore, MD 21287 USA.
   [Paul, Suman; Pearlman, Alexander H.; Douglass, Jacqueline; Mog, Brian J.; Hsiue, Emily Han-Chung; Hwang, Michael S.; DiNapoli, Sarah R.; Konig, Maximilian F.; Sur, Surojit; Vogelstein, Bert] Johns Hopkins Sch Med, Howard Hughes Med Inst, Baltimore, MD 21287 USA.
   [Paul, Suman; Pearlman, Alexander H.; Douglass, Jacqueline; Mog, Brian J.; Hsiue, Emily Han-Chung; Hwang, Michael S.; DiNapoli, Sarah R.; Konig, Maximilian F.; Sur, Surojit; Papadopoulos, Nickolas; Bettegowda, Chetan; Kinzler, Kenneth W.; Zhou, Shibin; Vogelstein, Bert] Johns Hopkins Sch Med, Ludwig Ctr, Baltimore, MD 21287 USA.
   [Paul, Suman; Pearlman, Alexander H.; Douglass, Jacqueline; Mog, Brian J.; Hsiue, Emily Han-Chung; Hwang, Michael S.; DiNapoli, Sarah R.; Konig, Maximilian F.; Sur, Surojit; Papadopoulos, Nickolas; Bettegowda, Chetan; Kinzler, Kenneth W.; Zhou, Shibin; Vogelstein, Bert] Johns Hopkins Sch Med, Sidney Kimmel Comprehens Canc Ctr, Lustgarten Lab, Baltimore, MD 21287 USA.
   [Mog, Brian J.] Johns Hopkins Univ, Dept Biomed Engn, Baltimore, MD 21287 USA.
   [Konig, Maximilian F.] Johns Hopkins Sch Med, Dept Med, Div Rheumatol, Baltimore, MD 21287 USA.
   [Brown, Patrick A.] Johns Hopkins Sch Med, Dept Oncol, Div Pediat Oncol, Baltimore, MD 21287 USA.
   [Wright, Katharine M.; Gabelli, Sandra B.; Li, Yana] Johns Hopkins Sch Med, Dept Biophys & Biophys Chem, Baltimore, MD 21287 USA.
   [Gabelli, Sandra B.] Johns Hopkins Univ, Sch Med, Dept Med, Baltimore, MD 21205 USA.
   [Ghiaur, Gabriel] Johns Hopkins Sch Med, Dept Oncol, Hematol Malignancies & Bone Marrow Transplantat P, Baltimore, MD 21287 USA.
   [Pardoll, Drew M.; Kinzler, Kenneth W.; Zhou, Shibin; Vogelstein, Bert] Johns Hopkins Sch Med, Bloomberg Kimmel Inst Canc Immunotherapy, Baltimore, MD 21287 USA.
   [Bettegowda, Chetan] Johns Hopkins Sch Med, Dept Neurosurg, Baltimore, MD 21287 USA.
RP Paul, S; Vogelstein, B (corresponding author), Johns Hopkins Sch Med, Dept Oncol, Baltimore, MD 21287 USA.; Paul, S; Vogelstein, B (corresponding author), Johns Hopkins Sch Med, Howard Hughes Med Inst, Baltimore, MD 21287 USA.; Paul, S; Vogelstein, B (corresponding author), Johns Hopkins Sch Med, Ludwig Ctr, Baltimore, MD 21287 USA.; Paul, S; Vogelstein, B (corresponding author), Johns Hopkins Sch Med, Sidney Kimmel Comprehens Canc Ctr, Lustgarten Lab, Baltimore, MD 21287 USA.; Vogelstein, B (corresponding author), Johns Hopkins Sch Med, Bloomberg Kimmel Inst Canc Immunotherapy, Baltimore, MD 21287 USA.
EM spaul19@jhmi.edu; vogelbe@jhmi.edu
RI Konig, Maximilian F/I-9356-2019; Gabelli, Sandra/A-3705-2008
OI Konig, Maximilian F/0000-0001-5045-5255; Gabelli,
   Sandra/0000-0003-1205-5204; Wright, Katharine/0000-0001-9060-3849;
   Douglass, Jacqueline/0000-0002-9113-7090; Hsiue, Emily
   Han-Chung/0000-0001-5882-5142; Pearlman, Alexander/0000-0002-3504-7517;
   DiNapoli, Sarah/0000-0002-3675-9030
FU National Institutes of HealthUnited States Department of Health & Human
   ServicesNational Institutes of Health (NIH) - USA [5T32CA009071-38,
   GM73009, AR048522]; JHU MacMillan Pathway to Independence Program;
   Lustgarten Foundation for Pancreatic Cancer Research; Virginia and D.K.
   Ludwig Fund for Cancer Research; Commonwealth Fund; National Institutes
   of Health Cancer Center Support GrantsUnited States Department of Health
   & Human ServicesNational Institutes of Health (NIH) - USA [P30 CA006973,
   CA62924, 5 T32 GM136577]; Burroughs Wellcome Career Award for Medical
   ScientistsBurroughs Wellcome Fund; NIHUnited States Department of Health
   & Human ServicesNational Institutes of Health (NIH) - USA [R37
   CA230400]; Sol Goldman Sequencing Facility at Johns Hopkins;
   Bloomberg-Kimmel Institute for Cancer Immunotherapy at Johns Hopkins;
   SITC-Amgen Cancer Immunotherapy in Hematologic Malignancies Fellowship
FX This work was supported by the National Institutes of Health T32 grant
   5T32CA009071-38 (S.P.); the JHU MacMillan Pathway to Independence
   Program (S.P.); the SITC-Amgen Cancer Immunotherapy in Hematologic
   Malignancies Fellowship (S.P.); the National Institutes of Health T32
   grant GM73009 (A.H.P., J.D., B.J.M., and S.R.D.); the National
   Institutes of Health T32 grant AR048522 (M.F.K.); the Lustgarten
   Foundation for Pancreatic Cancer Research (B.V., N.P., K.W.K., and
   S.Z.); the Virginia and D.K. Ludwig Fund for Cancer Research (S.S.,
   B.V., N.P., K.W.K., and S.Z.); the Commonwealth Fund (B.V., N.P.,
   K.W.K., S.Z., and C.B.); National Institutes of Health Cancer Center
   Support Grants P30 CA006973 (K.W.K. and N.P.), CA62924 (B.V., N.P., and
   K.W.K.), and 5 T32 GM136577 (B.V. and K.W.K.); the Burroughs Wellcome
   Career Award for Medical Scientists (C.B.); NIH R37 CA230400 (C.B.); the
   Sol Goldman Sequencing Facility at Johns Hopkins (B.V.); and the
   Bloomberg-Kimmel Institute for Cancer Immunotherapy at Johns Hopkins
   (D.M.P., B.V., K.W.K., and S.Z.).
CR Alachkar Houda, 2015, Chimerism, V6, P47, DOI 10.1080/19381956.2015.1128624
   Ali N, 2012, PLOS ONE, V7, DOI 10.1371/journal.pone.0044219
   Ali SA, 2016, BLOOD, V128, P1688, DOI 10.1182/blood-2016-04-711903
   [Anonymous], 2009, TECHNICAL DOCUMENT
   Arnett KL, 2004, P NATL ACAD SCI USA, V101, P16268, DOI 10.1073/pnas.0407359101
   Asnafi V, 2004, BLOOD, V104, P4173, DOI 10.1182/blood-2003-11-3944
   Asnafi V, 2003, BLOOD, V101, P2693, DOI 10.1182/blood-2002-08-2438
   Bargou R, 2008, SCIENCE, V321, P974, DOI 10.1126/science.1158545
   Bolotin DA, 2015, NAT METHODS, V12, P380, DOI 10.1038/nmeth.3364
   Brennan RM, 2012, J IMMUNOL, V188, P2742, DOI 10.4049/jimmunol.1102675
   Broughton SE, 2012, IMMUNITY, V37, P611, DOI 10.1016/j.immuni.2012.07.013
   Clayton GM, 2014, CELL, V158, P132, DOI 10.1016/j.cell.2014.04.048
   Clemente MJ, 2013, BLOOD, V122, P4077, DOI 10.1182/blood-2013-05-506386
   Connors JM, 2018, NEW ENGL J MED, V378, P878
   Curran E, 2019, BLOOD, V133, P1715, DOI 10.1182/blood-2018-12-852376
   Davenport AJ, 2018, P NATL ACAD SCI USA, V115, pE2068, DOI 10.1073/pnas.1716266115
   DAVIS MM, 1988, NATURE, V334, P395, DOI 10.1038/334395a0
   de Masson A, 2018, SCI TRANSL MED, V10, DOI 10.1126/scitranslmed.aar5894
   Dores GM, 2012, BLOOD, V119, P34, DOI 10.1182/blood-2011-04-347872
   Douglass J, 2021, SCI IMMUNOL, V6, DOI 10.1126/sciimmunol.abd5515
   Emsley P, 2010, ACTA CRYSTALLOGR D, V66, P486, DOI 10.1107/S0907444910007493
   ETO M, 1990, J EXP MED, V171, P97, DOI 10.1084/jem.171.1.97
   ETO M, 1991, J IMMUNOL, V146, P1402
   Farmanbar A, 2019, NPJ GENOM MED, V4, DOI 10.1038/s41525-019-0084-9
   Fielding AK, 2007, BLOOD, V109, P944, DOI 10.1182/blood-2006-05-018192
   Foucar K, 2007, AM J CLIN PATHOL, V127, P496, DOI 10.1309/KWJYBCCGTB90B6AE
   Freeman CL, 2018, BRIT J HAEMATOL, V182, P29, DOI 10.1111/bjh.15232
   Geraldine Folch I. C., 2019, IMGT R INT IMMUNOGEN, V2019
   Goebeler ME, 2020, NAT REV CLIN ONCOL, V17, P418, DOI 10.1038/s41571-020-0347-5
   Gold MC, 2014, J EXP MED, V211, P1601, DOI 10.1084/jem.20140507
   Gomes-Silva D, 2017, BLOOD, V130, P285, DOI 10.1182/blood-2017-01-761320
   Goyal A, 2019, J CUTAN PATHOL, V46, P823, DOI 10.1111/cup.13545
   Guedan S, 2019, ANNU REV IMMUNOL, V37, P145, DOI 10.1146/annurev-immunol-042718-041407
   HAMBLIN TJ, 1987, BLOOD, V69, P790
   Han A, 2013, P NATL ACAD SCI USA, V110, P13073, DOI 10.1073/pnas.1311861110
   Han XS, 2008, CANCER CAUSE CONTROL, V19, P841, DOI 10.1007/s10552-008-9147-4
   Holland CJ, 2018, FRONT IMMUNOL, V9, DOI 10.3389/fimmu.2018.00674
   Hsiue EHC, 2021, SCIENCE, V371, P1009, DOI 10.1126/science.abc8697
   June CH, 2018, NEW ENGL J MED, V379, P64, DOI 10.1056/NEJMra1706169
   Kantarjian H, 2017, NEW ENGL J MED, V376, P836, DOI 10.1056/NEJMoa1609783
   KAPPLER JW, 1987, CELL, V49, P273, DOI 10.1016/0092-8674(87)90568-X
   Kirsch IR, 2015, SCI TRANSL MED, V7, DOI 10.1126/scitranslmed.aaa9122
   Klinger M, 2012, BLOOD, V119, P6226, DOI 10.1182/blood-2012-01-400515
   Kochenderfer JN, 2015, J CLIN ONCOL, V33, P540, DOI 10.1200/JCO.2014.56.2025
   Labrijn AF, 2019, NAT REV DRUG DISCOV, V18, P585, DOI 10.1038/s41573-019-0028-1
   Lee DW, 2015, LANCET, V385, P517, DOI 10.1016/S0140-6736(14)61403-3
   Lefranc MP, 2015, NUCLEIC ACIDS RES, V43, pD413, DOI 10.1093/nar/gku1056
   Lefranc MP, 2009, NUCLEIC ACIDS RES, V37, pD1006, DOI 10.1093/nar/gkn838
   Li J, 2019, SCI TRANSL MED, V11, DOI 10.1126/scitranslmed.aax8861
   Lin A. Y., 1999, United States Patent, Patent No. [US5861155A, 5861155]
   Lin JK, 2019, J CLIN ONCOL, V37, P2105, DOI 10.1200/JCO.18.02079
   Locke FL, 2019, LANCET ONCOL, V20, P31, DOI 10.1016/S1470-2045(18)30864-7
   Loffler A, 2000, BLOOD, V95, P2098, DOI 10.1182/blood.V95.6.2098
   Ma GN, 2019, STEM CELL REV REP, V15, P443, DOI 10.1007/s12015-019-09876-5
   Maceiras AR, 2017, NAT COMMUN, V8, DOI 10.1038/ncomms15067
   Maciocia PM, 2017, NAT MED, V23, P1416, DOI 10.1038/nm.4444
   Madeira F, 2019, NUCLEIC ACIDS RES, V47, pW636, DOI 10.1093/nar/gkz268
   Majzner RG, 2018, CANCER DISCOV, V8, P1219, DOI 10.1158/2159-8290.CD-18-0442
   Mamonkin M, 2015, BLOOD, V126, P983, DOI 10.1182/blood-2015-02-629527
   MILLER RA, 1982, NEW ENGL J MED, V306, P517, DOI 10.1056/NEJM198203043060906
   Minn I, 2019, SCI ADV, V5, DOI 10.1126/sciadv.aaw5096
   Niesen FH, 2007, NAT PROTOC, V2, P2212, DOI 10.1038/nprot.2007.321
   Pellicci DG, 2014, J EXP MED, V211, P2599, DOI 10.1084/jem.20141764
   Peng WJ, 2019, SCI REP-UK, V9, DOI 10.1038/s41598-019-43648-y
   Petersen J, 2014, NAT STRUCT MOL BIOL, V21, P480, DOI 10.1038/nsmb.2817
   Posey AD, 2016, IMMUNITY, V44, P1444, DOI 10.1016/j.immuni.2016.05.014
   Raman MCC, 2016, SCI REP-UK, V6, DOI 10.1038/srep18851
   Redmond D, 2016, GENOME MED, V8, DOI 10.1186/s13073-016-0335-7
   Robert X, 2014, NUCLEIC ACIDS RES, V42, pW320, DOI 10.1093/nar/gku316
   Sandberg Y, 2007, LEUKEMIA, V21, P230, DOI 10.1038/sj.leu.2404486
   Scheper W, 2019, NAT MED, V25, P89, DOI 10.1038/s41591-018-0266-5
   Schietinger A, 2016, IMMUNITY, V45, P389, DOI 10.1016/j.immuni.2016.07.011
   SCHUSTER SJ, 2017, NEW ENGL J MED, V377, P2545, DOI [DOI 10.1056/NEJMOA1708566, 10.1056/NEJMoa1708566]
   SCHUSTER SJ, 2019, BLOOD S, V134, DOI DOI 10.1182/BLOOD-2019-123742
   Shugay M, 2015, PLOS COMPUT BIOL, V11, DOI 10.1371/journal.pcbi.1004503
   Shugay M, 2014, NAT METHODS, V11, P653, DOI [10.1038/NMETH.2960, 10.1038/nmeth.2960]
   Stenger D, 2020, BLOOD, V136, P1407, DOI 10.1182/blood.2020005185
   Swerdlow SH, 2016, BLOOD, V127, P2375, DOI 10.1182/blood-2016-01-643569
   Tomblyn M, 2009, BIOL BLOOD MARROW TR, V15, P1143, DOI 10.1016/j.bbmt.2009.06.019
   van der Leun AM, 2020, NAT REV CANCER, V20, P218, DOI 10.1038/s41568-019-0235-4
   Wadleigh M, 2003, BLOOD, V102, P1578, DOI 10.1182/blood-2003-01-0255
   Wang LH, 2015, NAT GENET, V47, P1426, DOI 10.1038/ng.3444
   Weisenburger DD, 2011, BLOOD, V117, P3402, DOI 10.1182/blood-2010-09-310342
   Went P, 2006, J CLIN ONCOL, V24, P2472, DOI 10.1200/JCO.2005.03.6327
   Wu D, 2012, SCI TRANSL MED, V4, DOI 10.1126/scitranslmed.3003656
   Yao WQ, 2020, J PATHOL, V250, P346, DOI 10.1002/path.5376
   Yew PY, 2015, BONE MARROW TRANSPL, V50, P1227, DOI 10.1038/bmt.2015.133
   Yin M. P. Hong, 2019, BLOOD, V134, P3886
NR 88
TC 10
Z9 10
U1 14
U2 26
PU AMER ASSOC ADVANCEMENT SCIENCE
PI WASHINGTON
PA 1200 NEW YORK AVE, NW, WASHINGTON, DC 20005 USA
SN 1946-6234
EI 1946-6242
J9 SCI TRANSL MED
JI Sci. Transl. Med.
PD MAR 10
PY 2021
VL 13
IS 584
AR eabd3595
DI 10.1126/scitranslmed.abd3595
PG 16
WC Cell Biology; Medicine, Research & Experimental
SC Cell Biology; Research & Experimental Medicine
GA QV5QD
UT WOS:000628025000006
PM 33649188
OA Green Accepted, Bronze
HC Y
HP N
DA 2021-10-28
ER

PT J
AU Lefebvre, B
   Kang, Y
   Smith, AM
   Frey, NV
   Carver, JR
   Scherrer-Crosbie, M
AF Lefebvre, Benedicte
   Kang, Yu
   Smith, Amanda M.
   Frey, Noelle, V
   Carver, Joseph R.
   Scherrer-Crosbie, Marielle
TI Cardiovascular Effects of CAR T Cell Therapy A Retrospective Study
SO JACC: CARDIOONCOLOGY
LA English
DT Article
DE cardio-oncology; cardiovascular; CAR T cells
ID EUROPEAN ASSOCIATION; AMERICAN SOCIETY; ECHOCARDIOGRAPHY; EVENTS;
   RECOMMENDATIONS; LEUKEMIA; UPDATE; ADULTS
AB BACKGROUND Anti-CD19 chimeric antigen receptor (CAR) T cell therapy holds great promise in the treatment of patients with hematologic malignancies. A high occurrence of cardiac dysfunction has been noted in children treated with CAR T cell therapy.
   OBJECTIVES The aim of this study was to define the occurrence of major adverse cardiovascular events (MACE) in adult patients treated with CAR T cell therapy and assess the relationships among clinical factors, echocardiographic parameters, laboratory values, and cardiovascular outcomes.
   METHODS Baseline clinical, laboratory, and echocardiographic parameters were collected in 145 adult patients undergoing CAR T cell therapy. MACE included cardiovascular death, symptomatic heart failure, acute coronary syndrome, ischemic stroke, and de novo cardiac arrhythmia. Baseline parameters associated with MACE were identified using Cox proportional cause-specific hazards regression analysis.
   RESULTS Thirty-one patients had MACE (41 events) at a median time of 11 days (interquartile range: 6 to 151 days) after CAR T cell infusion. The median follow-up period was 456 days (interquartile range: 128 to 1,214 days). Sixty-one patients died. Cytokine release syndrome (CRS) occurred 176 times in 104 patients; the median time to CRS was 6 days (interquartile range: 1 to 8 days). The Kaplan-Meier estimates for MACE and CRS at 30 days were 17% and 53%, respectively. The Kaplan-Meier estimates for survival at 1 year was 71%. Multivariable Cox proportional cause-specific hazards regression analysis determined that baseline creatinine and grade 3 or 4 CRS were independently associated with MACE.
   CONCLUSIONS Patients treated with CAR T cell therapy are at an increased risk for MACE and may benefit from cardiovascular surveillance. Further large prospective studies are needed to confirm the incidence and risk factors predictive of MACE. (C) 2020 The Authors. Published by Elsevier on behalf of the American College of Cardiology Foundation.
C1 [Lefebvre, Benedicte; Kang, Yu; Smith, Amanda M.; Carver, Joseph R.; Scherrer-Crosbie, Marielle] Hosp Univ Penn, Dept Med, Div Cardiovasc Dis, 3400 Spruce St, Philadelphia, PA 19104 USA.
   [Frey, Noelle, V] Hosp Univ Penn, Dept Med, Div Hematol & Oncol Dis, Philadelphia, PA 19104 USA.
   [Carver, Joseph R.] Univ Penn, Perelman Sch Med, Abramson Canc Ctr, Philadelphia, PA 19104 USA.
RP Scherrer-Crosbie, M (corresponding author), Hosp Univ Penn, Dept Med, Div Cardiovasc Dis, 3400 Spruce St, Philadelphia, PA 19104 USA.
EM marielle.scherrer-crosbie@pennmedicine.upenn.edu
RI Kang, Yu/K-8894-2019; Lefebvre, Benedicte/AAI-7075-2021
OI Kang, Yu/0000-0003-0446-0867; 
FU National Heart, Lung, and Blood InstituteUnited States Department of
   Health & Human ServicesNational Institutes of Health (NIH) - USANIH
   National Heart Lung & Blood Institute (NHLBI) [1R01HL130539-01]
FX This study was funded through National Heart, Lung, and Blood Institute
   grant 1R01HL130539-01 (to Dr. Scherrer-Crosbie). The authors have
   reported that they have no relationships relevant to the contents of
   this paper to disclose. This study was partially presented as an oral
   presentation at the American Heart Association Scientific Meeting,
   November 2019, Philadelphia. James Fang, MD, served Guest Associate
   Editor for this paper. Anju Nohria, MD, served as Guest Editor-in-Chief
   for this paper.
CR Ali MT, 2016, J AM SOC ECHOCARDIOG, V29, P522, DOI 10.1016/j.echo.2016.02.018
   Alvi RM, 2019, J AM COLL CARDIOL, V74, P3099, DOI 10.1016/j.jacc.2019.10.038
   Assuncao BMBL, 2017, J AM SOC ECHOCARDIOG, V30, P1111, DOI 10.1016/j.echo.2017.07.016
   Burstein DS, 2018, BIOL BLOOD MARROW TR, V24, P1590, DOI 10.1016/j.bbmt.2018.05.014
   Fitzgerald JC, 2017, CRIT CARE MED, V45, pE124, DOI 10.1097/CCM.0000000000002053
   Ghosh AK, 2020, JACC-CARDIOONCOL, V2, P97, DOI 10.1016/j.jaccao.2020.02.011
   Ghosh A, 2018, LEUKEMIA LYMPHOMA, V59, P2056, DOI 10.1080/10428194.2017.1393668
   Grigor EJM, 2019, TRANSFUS MED REV, V33, P98, DOI 10.1016/j.tmrv.2019.01.005
   Hicks KA, 2015, J AM COLL CARDIOL, V66, P403, DOI 10.1016/j.jacc.2014.12.018
   Kang Y, 2019, INT J RAIL TRANSP, V7, P208, DOI 10.1080/23248378.2018.1550626
   Lang RM, 2015, EUR HEART J-CARD IMG, V16, P233, DOI 10.1093/ehjci/jev014
   Lee DW, 2019, BIOL BLOOD MARROW TR, V25, P625, DOI 10.1016/j.bbmt.2018.12.758
   Leick MB, 2018, BEST PRACT RES CL HA, V31, P158, DOI 10.1016/j.beha.2018.03.004
   Lim WA, 2017, CELL, V168, P724, DOI 10.1016/j.cell.2017.01.016
   Maude SL, 2014, NEW ENGL J MED, V371, P1507, DOI 10.1056/NEJMoa1407222
   Nagueh SF, 2016, J AM SOC ECHOCARDIOG, V29, P277, DOI 10.1016/j.echo.2016.01.011
   Neelapu SS, 2017, NEW ENGL J MED, V377, P2531, DOI 10.1056/NEJMoa1707447
   Nwankwo Tatiana, 2013, NCHS Data Brief, P1
   Plana JC, 2014, J AM SOC ECHOCARDIOG, V27, P911, DOI [10.1016/j.echo.2014.07.012, 10.1093/ehjci/jeu192]
   Porter DL, 2015, SCI TRANSL MED, V7, DOI 10.1126/scitranslmed.aac5415
   Rotiroti MC, 2017, HUM GENE THER, V28, P231, DOI 10.1089/hum.2016.092
   Schuster SJ, 2019, NEW ENGL J MED, V380, P45, DOI 10.1056/NEJMoa1804980
   Schuster SJ, 2017, NEW ENGL J MED, V377, P2545, DOI 10.1056/NEJMoa1708566
   Shimabukuro-Vornhagen A, 2018, J IMMUNOTHER CANCER, V6, DOI 10.1186/s40425-018-0343-9
   Virani SS, 2020, CIRCULATION, V141, pE139, DOI 10.1161/CIR.0000000000000757
   Yong CSM, 2017, IMMUNOL CELL BIOL, V95, P356, DOI 10.1038/icb.2016.128
NR 26
TC 17
Z9 17
U1 1
U2 1
PU ELSEVIER
PI AMSTERDAM
PA RADARWEG 29, 1043 NX AMSTERDAM, NETHERLANDS
SN 2666-0873
J9 JACC-CARDIOONCOL
JI JACC-Cardiooncol.
PD JUN
PY 2020
VL 2
IS 2
BP 193
EP 203
DI 10.1016/j.jaccao.2020.04.012
PG 11
WC Oncology; Cardiac & Cardiovascular Systems
SC Oncology; Cardiovascular System & Cardiology
GA QA0BY
UT WOS:000613114100007
PM 32776016
OA gold, Green Published
DA 2021-10-28
ER

PT J
AU Grupp, SA
   Kalos, M
   Barrett, D
   Aplenc, R
   Porter, DL
   Rheingold, SR
   Teachey, DT
   Chew, A
   Hauck, B
   Wright, JF
   Milone, MC
   Levine, BL
   June, CH
AF Grupp, Stephan A.
   Kalos, Michael
   Barrett, David
   Aplenc, Richard
   Porter, David L.
   Rheingold, Susan R.
   Teachey, David T.
   Chew, Anne
   Hauck, Bernd
   Wright, J. Fraser
   Milone, Michael C.
   Levine, Bruce L.
   June, Carl H.
TI Chimeric Antigen Receptor-Modified T Cells for Acute Lymphoid Leukemia
SO NEW ENGLAND JOURNAL OF MEDICINE
LA English
DT Article
ID ACUTE LYMPHOBLASTIC-LEUKEMIA; BONE-MARROW-TRANSPLANTATION; ACUTE
   LYMPHOCYTIC-LEUKEMIA; DONOR LEUKOCYTE INFUSIONS; ADOPTIVE IMMUNOTHERAPY;
   CLINICAL-TRIAL; CHEMOTHERAPY; PERSISTENCE; MALIGNANCY; CHILDREN
AB Chimeric antigen receptor-modified T cells with specificity for CD19 have shown promise in the treatment of chronic lymphocytic leukemia (CLL). It remains to be established whether chimeric antigen receptor T cells have clinical activity in acute lymphoblastic leukemia (ALL). Two children with relapsed and refractory pre-B-cell ALL received infusions of T cells transduced with anti-CD19 antibody and a T-cell signaling molecule (CTL019 chimeric antigen receptor T cells), at a dose of 1.4x10(6) to 1.2x10(7) CTL019 cells per kilogram of body weight. In both patients, CTL019 T cells expanded to a level that was more than 1000 times as high as the initial engraftment level, and the cells were identified in bone marrow. In addition, the chimeric antigen receptor T cells were observed in the cerebrospinal fluid (CSF), where they persisted at high levels for at least 6 months. Eight grade 3 or 4 adverse events were noted. The cytokine-release syndrome and B-cell aplasia developed in both patients. In one child, the cytokine-release syndrome was severe; cytokine blockade with etanercept and tocilizumab was effective in reversing the syndrome and did not prevent expansion of chimeric antigen receptor T cells or reduce anti-leukemic efficacy. Complete remission was observed in both patients and is ongoing in one patient at 11 months after treatment. The other patient had a relapse, with blast cells that no longer expressed CD19, approximately 2 months after treatment. Chimeric antigen receptor-modified T cells are capable of killing even aggressive, treatment-refractory acute leukemia cells in vivo. The emergence of tumor cells that no longer express the target indicates a need to target other molecules in addition to CD19 in some patients with ALL.
C1 [Grupp, Stephan A.; Barrett, David; Aplenc, Richard; Rheingold, Susan R.; Teachey, David T.; Hauck, Bernd; Wright, J. Fraser] Univ Penn, Childrens Hosp Philadelphia, Philadelphia, PA 19104 USA.
   [Grupp, Stephan A.; Barrett, David; Aplenc, Richard; Rheingold, Susan R.; Teachey, David T.] Univ Penn, Dept Pediat, Philadelphia, PA 19104 USA.
   [Grupp, Stephan A.; Kalos, Michael; Aplenc, Richard; Porter, David L.; Rheingold, Susan R.; Teachey, David T.; Milone, Michael C.; Levine, Bruce L.; June, Carl H.] Univ Penn, Abramson Canc Ctr, Philadelphia, PA 19104 USA.
   [Kalos, Michael; Chew, Anne; Hauck, Bernd; Wright, J. Fraser; Milone, Michael C.; Levine, Bruce L.; June, Carl H.] Univ Penn, Dept Pathol & Lab Med, Philadelphia, PA USA.
   [Porter, David L.] Univ Penn, Dept Med, Philadelphia, PA 19104 USA.
RP Grupp, SA (corresponding author), Univ Penn, Childrens Hosp Philadelphia, Oncol BMT CTRB 3006,3501 Civ Ctr Blvd, Philadelphia, PA 19104 USA.
EM grupp@email.chop.edu
OI June, Carl/0000-0003-0241-3557; Teachey, David/0000-0001-7373-8987
FU National Institutes of HealthUnited States Department of Health & Human
   ServicesNational Institutes of Health (NIH) - USA [1R01CA165206,
   R01CA102646, R01CA116660]; Leukemia and Lymphoma SocietyLeukemia and
   Lymphoma Society; NATIONAL CANCER INSTITUTEUnited States Department of
   Health & Human ServicesNational Institutes of Health (NIH) - USANIH
   National Cancer Institute (NCI) [P30CA016520, R01CA116660, R01CA165206,
   R01CA102646] Funding Source: NIH RePORTER
FX Supported in part by grants from the National Institutes of Health
   (1R01CA165206, to Dr. June; and R01CA102646 and R01CA116660, to Dr.
   Grupp) and the Leukemia and Lymphoma Society.
CR Bargou R, 2008, SCIENCE, V321, P974, DOI 10.1126/science.1158545
   BARRETT AJ, 1994, NEW ENGL J MED, V331, P1253, DOI 10.1056/NEJM199411103311902
   Behrens EM, 2011, J CLIN INVEST, V121, P2264, DOI 10.1172/JCI43157
   Brentjens RJ, 2011, BLOOD, V118, P4817, DOI 10.1182/blood-2011-04-348540
   Collins RH, 2000, BONE MARROW TRANSPL, V26, P511, DOI 10.1038/sj.bmt.1702555
   Collins RH, 1997, J CLIN ONCOL, V15, P433, DOI 10.1200/JCO.1997.15.2.433
   Huu DL, 2012, J INVEST DERMATOL, V132, P2752, DOI 10.1038/jid.2012.226
   Drobyski WR, 2011, BIOL BLOOD MARROW TR, V17, P1862, DOI 10.1016/j.bbmt.2011.07.001
   Garcia-Manero G, 2001, HEMATOL ONCOL CLIN N, V15, P163, DOI 10.1016/S0889-8588(05)70204-5
   Gokbuget N, 2012, BLOOD, V120, P2032, DOI 10.1182/blood-2011-12-399287
   Hotfilder M, 2005, CANCER RES, V65, P1442, DOI 10.1158/0008-5472.CAN-04-1356
   Janka GE, 2012, ANNU REV MED, V63, P233, DOI 10.1146/annurev-med-041610-134208
   Jensen MC, 2010, BIOL BLOOD MARROW TR, V16, P1245, DOI 10.1016/j.bbmt.2010.03.014
   Kalos M, 2011, SCI TRANSL MED, V3, DOI 10.1126/scitranslmed.3002842
   Kochenderfer JN, 2012, BLOOD, V119, P2709, DOI 10.1182/blood-2011-10-384388
   Kochenderfer JN, 2010, BLOOD, V116, P4099, DOI 10.1182/blood-2010-04-281931
   KOLB HJ, 1995, BLOOD, V86, P2041, DOI 10.1182/blood.V86.5.2041.bloodjournal8652041
   le Viseur C, 2008, CANCER CELL, V14, P47, DOI 10.1016/j.ccr.2008.05.015
   Milone MC, 2009, MOL THER, V17, P1453, DOI 10.1038/mt.2009.83
   Porter DL, 2011, NEW ENGL J MED, V365, P725, DOI 10.1056/NEJMoa1103849
   PULLEN J, 1993, J CLIN ONCOL, V11, P839, DOI 10.1200/JCO.1993.11.5.839
   Savoldo B, 2011, J CLIN INVEST, V121, P1822, DOI 10.1172/JCI46110
   Tang YM, 2008, BRIT J HAEMATOL, V143, P84, DOI 10.1111/j.1365-2141.2008.07298.x
   Tawara I, 2011, CLIN CANCER RES, V17, P77, DOI 10.1158/1078-0432.CCR-10-1198
   Till BG, 2008, BLOOD, V112, P2261, DOI 10.1182/blood-2007-12-128843
   Till BG, 2012, BLOOD, V119, P3940, DOI 10.1182/blood-2011-10-387969
NR 26
TC 2128
Z9 2245
U1 52
U2 600
PU MASSACHUSETTS MEDICAL SOC
PI WALTHAM
PA WALTHAM WOODS CENTER, 860 WINTER ST,, WALTHAM, MA 02451-1413 USA
SN 0028-4793
EI 1533-4406
J9 NEW ENGL J MED
JI N. Engl. J. Med.
PD APR 18
PY 2013
VL 368
IS 16
BP 1509
EP 1518
DI 10.1056/NEJMoa1215134
PG 10
WC Medicine, General & Internal
SC General & Internal Medicine
GA 126HC
UT WOS:000317603300008
PM 23527958
OA Green Accepted
HC Y
HP N
DA 2021-10-28
ER

PT J
AU Muller, N
   Michen, S
   Tietze, S
   Topfer, K
   Schulte, A
   Lamszus, K
   Schmitz, M
   Schackert, G
   Pastan, I
   Temme, A
AF Mueller, Nadja
   Michen, Susanne
   Tietze, Stefanie
   Toepfer, Katrin
   Schulte, Alexander
   Lamszus, Katrin
   Schmitz, Marc
   Schackert, Gabriele
   Pastan, Ira
   Temme, Achim
TI Engineering NK Cells Modified With an EGFRvIII-specific Chimeric Antigen
   Receptor to Overexpress CXCR4 Improves Immunotherapy of CXCL12/SDF-1
   alpha-secreting Glioblastoma
SO JOURNAL OF IMMUNOTHERAPY
LA English
DT Article
DE adoptive immunotherapy; engineered NK cell chemotaxis; chimeric antigen
   receptor; EGFRvIII; CXCR4; CXCL12/SDF-1 alpha
ID GROWTH-FACTOR; T-CELLS; CHEMOKINE RECEPTORS; GLIOMA XENOGRAFTS;
   TUMOR-CELLS; IN-VITRO; EXPRESSION; ACTIVATION; MIGRATION; MURINE
AB Natural killer (NK) cells are promising effector cells for adjuvant immunotherapy of cancer. So far, several preclinical studies have shown the feasibility of gene-engineered NK cells, which upon expression of chimeric antigen receptors (CARs) are redirected to otherwise NK cell-resistant tumors. Yet, we reasoned that the efficiency of an immunotherapy using CAR-modified NK cells critically relies on efficient migration to the tumor site and might be improved by the engraftment of a receptor specific for a chemokine released by the tumor. On the basis of the DNAX-activation protein 12 (DAP12), a signaling adapter molecule involved in signal transduction of activating NK cell receptors, we constructed an epidermal growth factor variant III (EGFRvIII)-CAR, designated MR1.1-DAP12 which confers specific cytotoxicity of NK cell towards EGFRvIII(+) glioblastoma cells in vitro and to established subcutaneous U87-MG(EGFRvIII) tumor xenografts. So far, infusion of NK cells with expression of MR1.1DAP12 caused a moderate but significantly delayed tumor growth and increased median survival time when compared with NK cells transduced with an ITAM-defective CAR. Notably, the further genetic engineering of these EGFRvIII-specific NK cells with the chemokine receptor CXCR4 conferred a specific chemotaxis to CXCL12/SDF-1 alpha secreting U87-MG glioblastoma cells. Moreover, the administration of such NK cells resulted in complete tumor remission in a number of mice and a significantly increased survival when compared with the treatment of xenografts with NK cells expressing only the EGFRvIII-specific CAR or mock control. We conclude that chemokine receptor-engineered NK cells with concomitant expression of a tumor-specific CAR are a promising tool to improve adoptive tumor immunotherapy.
C1 [Mueller, Nadja; Michen, Susanne; Tietze, Stefanie; Toepfer, Katrin; Schackert, Gabriele; Temme, Achim] Tech Univ Dresden, Dept Neurosurg, Sect Expt Neurosurg Tumor Immunol, Univ Hosp Carl Gustav Carus, D-01307 Dresden, Germany.
   [Schmitz, Marc] Tech Univ Dresden, Inst Immunol, Med Fac Carl Gustav Carus, D-01307 Dresden, Germany.
   [Schackert, Gabriele; Temme, Achim] German Canc Consortium DKTK, Dresden, Germany.
   [Schulte, Alexander; Lamszus, Katrin] Univ Med Ctr Hamburg Eppendorf, Dept Neurosurg, Lab Brain Tumor Biol, Hamburg, Germany.
   [Pastan, Ira] NCI, Mol Biol Lab, Ctr Canc Res, NIH, Bethesda, MD 20892 USA.
RP Temme, A (corresponding author), Tech Univ Dresden, Dept Neurosurg, Sect Expt Neurosurg Tumor Immunol, Univ Hosp Carl Gustav Carus, Fetscherstasse 74, D-01307 Dresden, Germany.
EM Achim.Temme@uniklinikum-dresden.de
RI /H-8186-2012; pastan, ira/P-9319-2019
OI pastan, ira/0000-0002-9223-0270
FU Deutsche Krebshilfe e.V.Deutsche Krebshilfe [Az.: 109377]; Doktor Robert
   Pfleger-Stiftung; Intramural Research Program of the NIH, National
   Cancer Institute, Center for Cancer ResearchUnited States Department of
   Health & Human ServicesNational Institutes of Health (NIH) - USANIH
   National Cancer Institute (NCI); Forschungs und Wissenschaftsstiftung
   Hamburg; NATIONAL CANCER INSTITUTEUnited States Department of Health &
   Human ServicesNational Institutes of Health (NIH) - USANIH National
   Cancer Institute (NCI) [ZIABC008753, ZIABC010298] Funding Source: NIH
   RePORTER
FX Supported by the Deutsche Krebshilfe e.V. (Az.: 109377) (A.T.) and
   Doktor Robert Pfleger-Stiftung (A.T.). This research was also supported
   in part by the Intramural Research Program of the NIH, National Cancer
   Institute, Center for Cancer Research (I.P.), and in part by a grant
   from the Forschungs und Wissenschaftsstiftung Hamburg (K.L.).
CR Amer DAM, 2010, J STEROID BIOCHEM, V120, P208, DOI 10.1016/j.jsbmb.2010.04.018
   Bajetto A, 2006, NEUROCHEM INT, V49, P423, DOI 10.1016/j.neuint.2006.03.003
   Balabanian K, 2005, J BIOL CHEM, V280, P35760, DOI 10.1074/jbc.M508234200
   Barbero S, 2003, CANCER RES, V63, P1969
   Beers R, 2000, CLIN CANCER RES, V6, P2835
   Berahovich RD, 2010, J IMMUNOL, V185, P5130, DOI 10.4049/jimmunol.1001660
   Brooks A G, 2000, Rev Immunogenet, V2, P433
   Burns JM, 2006, J EXP MED, V203, P2201, DOI 10.1084/jem.20052144
   Cerwenka A, 2001, NAT REV IMMUNOL, V1, P41, DOI 10.1038/35095564
   Charalambous C, 2005, J NEUROSURG, V102, P699, DOI 10.3171/jns.2005.102.4.0699
   Codo P, 2014, ONCOTARGET, V5, P7651, DOI 10.18632/oncotarget.2287
   Craddock JA, 2010, J IMMUNOTHER, V33, P780, DOI 10.1097/CJI.0b013e3181ee6675
   Darcy PK, 2014, CURR OPIN IMMUNOL, V27, P46, DOI 10.1016/j.coi.2014.01.008
   Emlet DR, 2014, CANCER RES, V74, P1238, DOI 10.1158/0008-5472.CAN-13-1407
   Franciszkiewicz K, 2012, CANCER RES, V72, P6325, DOI 10.1158/0008-5472.CAN-12-2027
   Gumbleton M, 2013, FRONT IMMUNOL, V4, DOI 10.3389/fimmu.2013.00047
   Handel TM, 2005, ANNU REV BIOCHEM, V74, P385, DOI 10.1146/annurev.biochem.72.121801.161747
   Hendruschk S, 2011, NEURO-ONCOLOGY, V13, P1074, DOI 10.1093/neuonc/nor098
   Huang HJS, 1997, J BIOL CHEM, V272, P2927, DOI 10.1074/jbc.272.5.2927
   Jena B, 2010, BLOOD, V116, P1035, DOI 10.1182/blood-2010-01-043737
   Jiang Z, 2013, NEUROSIGNALS, V21, P240, DOI 10.1159/000339091
   Jones G, 2001, CANCER RES, V61, P4978
   Kalajzic I, 2001, VIROLOGY, V284, P37, DOI 10.1006/viro.2001.0903
   KARRE K, 1995, SCIENCE, V267, P978, DOI 10.1126/science.7863341
   Kershaw MH, 2002, HUM GENE THER, V13, P1971, DOI 10.1089/10430340260355374
   Kmiecik J, 2014, J NEURO-ONCOL, V116, P1, DOI 10.1007/s11060-013-1265-5
   Kuan CT, 2000, INT J CANCER, V88, P962, DOI 10.1002/1097-0215(20001215)88:6<962::AID-IJC20>3.0.CO;2-U
   Lanier LL, 2008, NAT IMMUNOL, V9, P495, DOI 10.1038/ni1581
   Li J, 2009, CELL DEATH DIFFER, V16, P498, DOI 10.1038/cdd.2008.174
   Lizee G, 2007, CLIN CANCER RES, V13, P5250, DOI 10.1158/1078-0432.CCR-07-1722
   Louis DN, 2007, ACTA NEUROPATHOL, V114, P97, DOI 10.1007/s00401-007-0243-4
   Luo YQ, 2008, J BIOL CHEM, V283, P24789, DOI 10.1074/jbc.M800649200
   Madri J A, 2000, Dev Immunol, V7, P103, DOI 10.1155/2000/79045
   Mangan JK, 2011, THER ADV HEMATOL, V2, P73, DOI 10.1177/2040620711402533
   Mayol K, 2011, BLOOD, V118, P4863, DOI 10.1182/blood-2011-06-362574
   McQuibban GA, 2001, J BIOL CHEM, V276, P43503, DOI 10.1074/jbc.M107736200
   Mochizuki H, 1998, J VIROL, V72, P8873, DOI 10.1128/JVI.72.11.8873-8883.1998
   Moon EK, 2011, CLIN CANCER RES, V17, P4719, DOI 10.1158/1078-0432.CCR-11-0351
   Morgenroth A, 2007, PROSTATE, V67, P1121, DOI 10.1002/pros.20608
   Muller A, 2001, NATURE, V410, P50, DOI 10.1038/35065016
   NAGASAWA T, 1994, P NATL ACAD SCI USA, V91, P2305, DOI 10.1073/pnas.91.6.2305
   Naumann U, 2008, INT J ONCOL, V33, P759, DOI 10.3892/ijo_00000062
   NISHIKAWA R, 1994, P NATL ACAD SCI USA, V91, P7727, DOI 10.1073/pnas.91.16.7727
   Oshimi Y, 1996, J IMMUNOL, V157, P2909
   Paust S, 2011, NAT IMMUNOL, V12, P500, DOI 10.1038/ni.2032
   Perry JR, 2012, NEURO-ONCOLOGY, V14, P73, DOI 10.1093/neuonc/nos197
   Radaelli E, 2009, HISTOL HISTOPATHOL, V24, P879, DOI 10.14670/HH-24.879
   Rossig C, 2001, INT J CANCER, V94, P228, DOI 10.1002/ijc.1457
   Salcedo R, 1999, AM J PATHOL, V154, P1125, DOI 10.1016/S0002-9440(10)65365-5
   Salmaggi A, 2005, J NEURO-ONCOL, V74, P287, DOI 10.1007/s11060-004-7327-y
   Sampson JH, 2014, CLIN CANCER RES, V20, P972, DOI 10.1158/1078-0432.CCR-13-0709
   Schonfeld K, 2015, MOL THER, V23, P330, DOI [10.1038/mt.2014.21, 10.1038/mt.2014.219]
   Schulte A, 2013, NEURO-ONCOLOGY, V15, P1289, DOI 10.1093/neuonc/not093
   Schulte A, 2011, GLIA, V59, P590, DOI 10.1002/glia.21127
   Sehgal A, 1998, J SURG ONCOL, V69, P99, DOI 10.1002/(SICI)1096-9098(199810)69:2<99::AID-JSO10>3.3.CO;2-D
   Shrikant P, 1999, J IMMUNOL, V162, P2858
   Smyth MJ, 2005, MOL IMMUNOL, V42, P501, DOI 10.1016/j.molimm.2004.07.034
   Stupp R, 2009, LANCET ONCOL, V10, P459, DOI 10.1016/S1470-2045(09)70025-7
   Temme A, 2010, J NEUROPATH EXP NEUR, V69, P632, DOI 10.1097/NEN.0b013e3181e4c06e
   Topfer K, 2015, J IMMUNOL, V194, P3201, DOI 10.4049/jimmunol.1400330
   Topfer K, 2011, J BIOMED BIOTECHNOL, DOI 10.1155/2011/918471
   Uhl M, 2004, CANCER RES, V64, P7954, DOI 10.1158/0008-5472.CAN-04-1013
   Vivier E, 2011, SCIENCE, V331, DOI 10.1126/science.1198687
   Wang Maode, 2003, Brain Tumor Pathol, V20, P65, DOI 10.1007/BF02483449
   Zlotnik A, 2006, INT J CANCER, V119, P2026, DOI 10.1002/ijc.22024
   Zufferey R, 1999, J VIROL, V73, P2886, DOI 10.1128/JVI.73.4.2886-2892.1999
NR 66
TC 90
Z9 94
U1 1
U2 25
PU LIPPINCOTT WILLIAMS & WILKINS
PI PHILADELPHIA
PA TWO COMMERCE SQ, 2001 MARKET ST, PHILADELPHIA, PA 19103 USA
SN 1524-9557
EI 1537-4513
J9 J IMMUNOTHER
JI J. Immunother.
PD JUN
PY 2015
VL 38
IS 5
BP 197
EP 210
PG 14
WC Oncology; Immunology; Medicine, Research & Experimental
SC Oncology; Immunology; Research & Experimental Medicine
GA CI1EH
UT WOS:000354484300003
PM 25962108
OA Green Accepted
DA 2021-10-28
ER

PT J
AU Jung, SH
   Lee, HJ
   Vo, MC
   Kim, HJ
   Lee, JJ
AF Jung, Sung-Hoon
   Lee, Hyun-Ju
   Vo, Manh-Cuong
   Kim, Hyeoung-Joon
   Lee, Je-Jung
TI Immunotherapy for the treatment of multiple myeloma
SO CRITICAL REVIEWS IN ONCOLOGY HEMATOLOGY
LA English
DT Review
DE Myeloma; Immunotherapy; Monoclonal antibody; Dendritic cell; T cell
ID RECEPTOR T-CELLS; DENDRITIC CELLS; OPEN-LABEL; DARATUMUMAB MONOTHERAPY;
   ANTIBODY DARATUMUMAB; LENALIDOMIDE; ELOTUZUMAB; ANTIGEN; COMBINATION;
   VACCINATION
AB Immunotherapy has recently emerged as a promising treatment for multiple myeloma (MM). There are now several monoclonal antibodies that target specific surface antigens on myeloma cells or the checkpoints of immune and myeloma cells. Elotuzumab (targeting SLAMF7), daratumumab (targeting CD38), and pembrolizumab (targeting PD-1) have shown clinical activity in clinical studies with relapsed/refractory MM. Dendritic cell vaccination is a safe strategy that has shown some efficacy in a subset of myeloma patients and may become a crucial part of MM treatment when combined with immunomodulatory drugs or immune check-point blockade. Genetically engineered T cells, such as chimeric antigen receptor T cells or T cell receptor-engineered T cells, have also shown encouraging results in recent clinical studies of patients with MM. In this paper, we discuss recent progress in immunotherapy for the treatment of MM. (C) 2017 Elsevier B.V. All rights reserved.
C1 [Jung, Sung-Hoon; Kim, Hyeoung-Joon; Lee, Je-Jung] Chonnam Natl Univ Hwasun Hosp, Dept Hematol Oncol, 322 Seoyangro, Jeollanamdo, Hwasun, South Korea.
   [Jung, Sung-Hoon; Lee, Hyun-Ju; Vo, Manh-Cuong; Lee, Je-Jung] Chonnam Natl Univ Hwasun Hosp, Res Ctr Canc Immunotherapy, Jeollanamdo, Hwasun, South Korea.
RP Lee, JJ (corresponding author), Chonnam Natl Univ Hwasun Hosp, Dept Hematol Oncol, 322 Seoyangro, Jeollanamdo, Hwasun, South Korea.; Lee, JJ (corresponding author), Chonnam Natl Univ Hwasun Hosp, Res Ctr Canc Immunotherapy, Jeollanamdo, Hwasun, South Korea.
EM drjejung@chonnam.ac.kr
RI VO, Manh-Cuong/X-9241-2019
OI VO, Manh-Cuong/0000-0003-1770-1500; Jung, Sung-Hoon/0000-0003-3370-3987
FU Leading Foreign Research Institute Recruitment Program through the
   National Research Foundation of Korea (NRF) - Ministry of Education,
   Science, and Technology (MEST) [2011-0030034, 2015R1D1A1A09057809];
   Korea Health Technology RAMP;D Project through the Korea Health Industry
   Development Institute (KHIDI) - Ministry of Health AMP; Welfare,
   Republic of Korea [HI14C1898]
FX This study was supported financially by the Leading Foreign Research
   Institute Recruitment Program (2011-0030034) and 2015R1D1A1A09057809
   through the National Research Foundation of Korea (NRF), funded by the
   Ministry of Education, Science, and Technology (MEST), and by the Korea
   Health Technology R&D Project (HI14C1898) through the Korea Health
   Industry Development Institute (KHIDI) funded by the Ministry of Health
   & Welfare, Republic of Korea.
CR Ali SA, 2016, BLOOD, V128, P1688, DOI 10.1182/blood-2016-04-711903
   Ali SA, 2015, BLOOD, V126, DOI 10.1182/blood.V126.23.LBA-1.LBA-1
   Badros AZ, 2015, BLOOD, V126, DOI 10.1182/blood.V126.23.506.506
   Bae J, 2012, CLIN CANCER RES, V18, P4850, DOI 10.1158/1078-0432.CCR-11-2776
   Bellucci R, 2004, BLOOD, V103, P656, DOI 10.1182/blood-2003-07-2559
   Bianchi G, 2015, BLOOD, V126, P300, DOI 10.1182/blood-2015-03-575365
   Brown RD, 2001, BLOOD, V98, P2992, DOI 10.1182/blood.V98.10.2992
   Chen D, 2016, IMMUNOPHARM IMMUNOT, V38, P175, DOI 10.3109/08923973.2016.1153110
   Cruz-Munoz ME, 2009, NAT IMMUNOL, V10, P297, DOI 10.1038/ni.1693
   Dai HR, 2016, JNCI-J NATL CANCER I, V108, DOI 10.1093/jnci/djv439
   de Weers M, 2011, J IMMUNOL, V186, P1840, DOI 10.4049/jimmunol.1003032
   Dimopoulos M, 2007, NEW ENGL J MED, V357, P2123, DOI 10.1056/NEJMoa070594
   Francisco LM, 2009, J EXP MED, V206, P3015, DOI 10.1084/jem.20090847
   Garfall AL, 2015, NEW ENGL J MED, V373, P1040, DOI 10.1056/NEJMoa1504542
   Hobo W, 2013, CANCER IMMUNOL IMMUN, V62, P1381, DOI 10.1007/s00262-013-1438-2
   Huehls AM, 2015, IMMUNOL CELL BIOL, V93, P290, DOI 10.1038/icb.2014.93
   Jakubowiak A, 2016, BLOOD, V127, P2833, DOI 10.1182/blood-2016-01-694604
   Jakubowiak AJ, 2012, J CLIN ONCOL, V30, P1960, DOI 10.1200/JCO.2011.37.7069
   Jiang H, 2016, LEUKEMIA, V30, P399, DOI 10.1038/leu.2015.240
   Jung S. H., 2017, ONCOTARGET IN PRESS
   Kershaw MH, 2013, NAT REV CANCER, V13, P525, DOI 10.1038/nrc3565
   Krejcik J, 2016, BLOOD, V128, P384, DOI 10.1182/blood-2015-12-687749
   Kumar SK, 2014, LEUKEMIA, V28, P1122, DOI 10.1038/leu.2013.313
   Kyle RA, 2004, NEW ENGL J MED, V351, P1860, DOI 10.1056/NEJMra041875
   Lee JH, 2010, INT J HEMATOL, V92, P52, DOI 10.1007/s12185-010-0617-6
   Lee JJ, 2007, LEUKEMIA LYMPHOMA, V48, P2022, DOI 10.1080/10428190701583975
   Lesokhin AM, 2016, J CLIN ONCOL, V34, P2698, DOI 10.1200/JCO.2015.65.9789
   Liso A, 2000, BIOL BLOOD MARROW TR, V6, P621, DOI 10.1016/S1083-8791(00)70027-9
   Lokhorst HM, 2015, NEW ENGL J MED, V373, P1207, DOI 10.1056/NEJMoa1506348
   Lonial S, 2016, LANCET, V387, P1551, DOI 10.1016/S0140-6736(15)01120-4
   Lonial S, 2015, NEW ENGL J MED, V373, P621, DOI 10.1056/NEJMoa1505654
   Lonial S, 2012, J CLIN ONCOL, V30, P1953, DOI 10.1200/JCO.2011.37.2649
   Mateo G, 2008, J CLIN ONCOL, V26, P2737, DOI 10.1200/JCO.2007.15.4120
   Maude SL, 2014, NEW ENGL J MED, V371, P1507, DOI 10.1056/NEJMoa1407222
   Maus MV, 2014, BLOOD, V123, P2625, DOI 10.1182/blood-2013-11-492231
   Miguel J. S., 2015, BLOOD, V126
   Morris EC, 2016, BLOOD, V127, P3305, DOI 10.1182/blood-2015-11-629071
   Neuber B, 2011, J IMMUNOL, V187, P1047, DOI 10.4049/jimmunol.1002460
   Nguyen-Pham Thanh-Nhan, 2012, Korean J Hematol, V47, P17, DOI 10.5045/kjh.2012.47.1.17
   Overdijk MB, 2015, MABS-AUSTIN, V7, P311, DOI 10.1080/19420862.2015.1007813
   Palumbo A, 2016, NEW ENGL J MED, V375, P754, DOI 10.1056/NEJMoa1606038
   Plesner T, 2016, BLOOD
   Raab MS, 2016, J CLIN ONCOL, V34, DOI 10.1200/JCO.2016.34.15_supp1.8012
   Rapoport AP, 2015, NAT MED, V21, P914, DOI 10.1038/nm.3910
   Ratta M, 2002, BLOOD, V100, P230, DOI 10.1182/blood.V100.1.230
   Richardson PG, 2015, LANCET HAEMATOL, V2, pE516, DOI 10.1016/S2352-3026(15)00197-0
   Richter JR, 2016, J CLIN ONCOL, V34, DOI 10.1200/JCO.2016.34.15_suppl.8005
   Rosenblatt J, 2008, BEST PRACT RES CL HA, V21, P559, DOI 10.1016/j.beha.2008.07.007
   Rosenblatt J, 2013, CLIN CANCER RES, V19, P3640, DOI 10.1158/1078-0432.CCR-13-0282
   Rosenblatt J, 2011, J IMMUNOTHER, V34, P409, DOI 10.1097/CJI.0b013e31821ca6ce
   Rosenblatt J, 2011, BLOOD, V117, P393, DOI 10.1182/blood-2010-04-277137
   Siegel R, 2014, CA-CANCER J CLIN, V64, P9, DOI [10.3322/caac.21254, 10.3322/caac.21208, 10.1136/bmj.g1502, 10.1001/jamaoto.2014.2530]
   Tai YT, 2008, BLOOD, V112, P1329, DOI 10.1182/blood-2007-08-107292
   Tai YT, 2006, CANCER RES, V66, P6675, DOI 10.1158/0008-5472.CAN-06-0190
   Nguyen-Pham TN, 2015, J IMMUNOTHER, V38, P330, DOI 10.1097/CJI.0000000000000097
   Nguyen-Pham TN, 2011, CELL MOL IMMUNOL, V8, P341, DOI 10.1038/cmi.2011.7
   Topp MS, 2015, LANCET ONCOL, V16, P57, DOI 10.1016/S1470-2045(14)71170-2
   Tricot G, 1996, BLOOD, V87, P1196, DOI 10.1182/blood.V87.3.1196.bloodjournal8731196
   van Bueren JL, 2014, BLOOD, V124, DOI 10.1182/blood.V124.21.3474.3474
   van der Veer MS, 2011, BLOOD CANCER J, V1, DOI 10.1038/bcj.2011.42
   van der Veer MS, 2011, HAEMATOL-HEMATOL J, V96, P284, DOI 10.3324/haematol.2010.030759
   van Rhee F, 2009, MOL CANCER THER, V8, P2616, DOI 10.1158/1535-7163.MCT-09-0483
   Vij R, 2016, JCO, V34, P2016
   Wang YC, 2016, J HEMATOL ONCOL, V9, DOI 10.1186/s13045-016-0284-z
   Wen YJ, 1998, CLIN CANCER RES, V4, P957
   Yang DH, 2011, ANN HEMATOL, V90, P1419, DOI 10.1007/s00277-011-1219-y
   Yang DH, 2010, ANN HEMATOL, V89, P795, DOI 10.1007/s00277-010-0931-3
   Yang DH, 2009, LEUKEMIA RES, V33, P665, DOI 10.1016/j.leukres.2008.09.006
   Zonder JA, 2012, BLOOD, V120, P552, DOI 10.1182/blood-2011-06-360552
   Zou JX, 2015, CANCER SCI, V106, P512, DOI 10.1111/cas.12631
NR 70
TC 19
Z9 22
U1 0
U2 10
PU ELSEVIER SCIENCE INC
PI NEW YORK
PA STE 800, 230 PARK AVE, NEW YORK, NY 10169 USA
SN 1040-8428
EI 1879-0461
J9 CRIT REV ONCOL HEMAT
JI Crit. Rev. Oncol./Hematol.
PD MAR
PY 2017
VL 111
BP 87
EP 93
DI 10.1016/j.critrevonc.2017.01.011
PG 7
WC Oncology; Hematology
SC Oncology; Hematology
GA EO8RR
UT WOS:000396958100010
PM 28259300
DA 2021-10-28
ER

PT J
AU Lamble, AJ
   Gardner, R
AF Lamble, Adam J.
   Gardner, Rebecca
TI CAR T cells for other pediatric non-B-cell hematologic malignancies
SO HEMATOLOGY-AMERICAN SOCIETY OF HEMATOLOGY EDUCATION PROGRAM
LA English
DT Article
ID CHIMERIC ANTIGEN RECEPTOR; ACUTE MYELOID-LEUKEMIA; EXPRESSION; CHILDREN;
   THERAPY; IMMUNOTHERAPY; DARATUMUMAB; LYMPHOMA; BETA; CD38
AB As CAR T-cell therapy has advanced in B-cell acute lymphoblastic leukemia, research is now underway to develop similar therapies for other lymphoid and myeloid malignancies for pediatric patients. Barriers, including antigen selection and on-target/off-tumor toxicity, have prevented the rapid development of immune-based therapies for T-lineage and myeloid malignancies. More recently, unique strategies have been developed to overcome these barriers, with several products advancing to clinical trials. For T-lineage diseases, targets have focused on CD5, CD7, and CD38, whereas myeloid disease targets have predominately focused on CD123, CD33, and, more recently, CLL-1. This review provides a comprehensive overview of these targets and approaches to overcoming safety concerns in the development of CAR T-cell therapies for pediatric patients with T-lineage and myeloid malignancies.
C1 [Lamble, Adam J.; Gardner, Rebecca] Seattle Childrens Hosp, Div Hematol Oncol, Seattle, WA USA.
   [Lamble, Adam J.; Gardner, Rebecca] Univ Washington, Sch Med, Seattle, WA 98105 USA.
RP Gardner, R (corresponding author), Univ Washington, Sch Med, Seattle Childrens Hosp, 4800 Sand Point Way NE,M-S MB 8501, Seattle, WA 98105 USA.
EM rebecca.gardner@seattlechildrens.org
FU Seattle Children's Hospital Cancer and Blood Disorders Center Research
   Pilot Program; Alex's Lemonade Stand Foundation for Childhood Cancer;
   Stand Up To Cancer; St. Baldrick's Foundation; National Institutes of
   Health/National Center for Advancing Translational Sciences grant
   [U01TR002487]
FX A.J.L. was supported by the Seattle Children's Hospital Cancer and Blood
   Disorders Center Research Pilot Program. R.G. was supported by Alex's
   Lemonade Stand Foundation for Childhood Cancer, Stand Up To Cancer, St.
   Baldrick's Foundation, and National Institutes of Health/National Center
   for Advancing Translational Sciences grant U01TR002487.
CR Angelova E, 2019, HAEMATOLOGICA, V104, P749, DOI 10.3324/haematol.2018.205252
   Atilla PA, 2019, BIOL BLOOD MARROW S, V25, pS167
   Baumeister SH, 2019, CANCER IMMUNOL RES, V7, P100, DOI 10.1158/2326-6066.CIR-18-0307
   Benjamin R, 2018, BLOOD, V132, DOI 10.1182/blood-2018-99-111356
   Bras AE, 2018, BRIT J HAEMATOL, V180, P292, DOI 10.1111/bjh.14310
   Bride KL, 2018, BLOOD, V131, P995, DOI 10.1182/blood-2017-07-794214
   Budde L, 2017, BLOOD, V130
   Burkhardt B, 2009, J CLIN ONCOL, V27, P3363, DOI 10.1200/JCO.2008.19.3367
   Casucci M, 2013, BLOOD, V122, P3461, DOI 10.1182/blood-2013-04-493361
   Ceppi F, 2018, TRANSFUSION, V58, P1414, DOI 10.1111/trf.14569
   Cooper ML, 2018, LEUKEMIA, V32, P1970, DOI 10.1038/s41375-018-0065-5
   Davidson-Moncada J, 2018, BIOMEDICINES, V6, DOI 10.3390/biomedicines6040110
   Finney OC, 2019, J CLIN INVEST, V129, P2123, DOI 10.1172/JCI125423
   Gardner RA, 2017, BLOOD, V129, P3322, DOI 10.1182/blood-2017-02-769208
   Gomes-Silva D, 2019, MOL THER, V27, P272, DOI 10.1016/j.ymthe.2018.10.001
   Gomes-Silva D, 2017, BLOOD, V130, P285, DOI 10.1182/blood-2017-01-761320
   Gorman MF, 2010, PEDIATR BLOOD CANCER, V55, P421, DOI 10.1002/pbc.22612
   Graham C, 2019, BLOOD, V134, DOI 10.1182/blood-2019-123018
   Haubner S, 2019, LEUKEMIA, V33, P64, DOI 10.1038/s41375-018-0180-3
   He X, 2020, BLOOD, V135, P713, DOI 10.1182/blood.2019002779
   Hill LC, 2019, BLOOD, V134, DOI 10.1182/blood-2019-129559
   Hunger SP, 2015, NEW ENGL J MED, V373, P1541, DOI 10.1056/NEJMra1400972
   Kandeel EZ, 2018, CL LYMPH MYELOM LEUK, V18, P541, DOI 10.1016/j.clml.2018.05.014
   Karlsson L, 2017, BRIT J HAEMATOL, V178, P592, DOI 10.1111/bjh.14720
   Kenderian SS., 2015, BLOOD, V126, P852, DOI [10.1182/blood.v126.23.852.852, DOI 10.1182/BLOOD.V126.23.852.852]
   Laborda E, 2017, INT J MOL SCI, V18, DOI 10.3390/ijms18112259
   Lamba JK, 2017, J CLIN ONCOL, V35, P2674, DOI 10.1200/JCO.2016.71.2513
   Leick M, 2019, BLOOD, V134, DOI 10.1182/blood-2019-127154
   Leung WH, 2019, JCI INSIGHT, V4, DOI 10.1172/jci.insight.124430
   Liu EL, 2020, NEW ENGL J MED, V382, P545, DOI 10.1056/NEJMoa1910607
   Liu F, 2018, BLOOD, V132, DOI 10.1182/blood-2018-99-110579
   Lokhorst HM, 2015, NEW ENGL J MED, V373, P1207, DOI 10.1056/NEJMoa1506348
   Lynn RC, 2015, BLOOD, V125, P3466, DOI 10.1182/blood-2014-11-612721
   Maciocia PM, 2017, NAT MED, V23, P1416, DOI 10.1038/nm.4444
   Mamonkin M, 2018, CANCER IMMUNOL RES, V6, P47, DOI 10.1158/2326-6066.CIR-17-0126
   Mamonkin M, 2015, BLOOD, V126, P983, DOI 10.1182/blood-2015-02-629527
   Naik J, 2019, HAEMATOLOGICA, V104, pE100, DOI 10.3324/haematol.2018.192757
   Ofran Y, 2020, LEUKEMIA, V34, P293, DOI 10.1038/s41375-019-0548-z
   Peinert S, 2010, GENE THER, V17, P678, DOI 10.1038/gt.2010.21
   Perna F, 2017, CANCER CELL, V32, P506, DOI 10.1016/j.ccell.2017.09.004
   Pinz K, 2016, LEUKEMIA, V30, P701, DOI 10.1038/leu.2015.311
   Png YT, 2017, BLOOD ADV, V1, P2348, DOI 10.1182/bloodadvances.2017009928
   Raetz EA, 2016, HEMATOL-AM SOC HEMAT, P580, DOI 10.1182/asheducation-2016.1.580
   Rasaiyaah J, 2018, JCI INSIGHT, V3, DOI 10.1172/jci.insight.99442
   Ruella M, 2018, NAT MED, V24, P1499, DOI 10.1038/s41591-018-0201-9
   Ruella M, 2016, J CLIN INVEST, V126, P3814, DOI 10.1172/JCI87366
   Sanchez-Martinez D, 2019, BLOOD, V133, P2291, DOI 10.1182/blood-2018-10-882944
   Tasian SK, 2017, BLOOD, V129, P2395, DOI 10.1182/blood-2016-08-736041
   Zhang MZ, 2020, J CLIN ONCOL, V38
NR 49
TC 1
Z9 1
U1 3
U2 3
PU AMER SOC HEMATOLOGY
PI WASHINGTON
PA 2021 L ST NW, SUITE 900, WASHINGTON, DC 20036 USA
SN 1520-4391
EI 1520-4383
J9 HEMATOL-AM SOC HEMAT
JI Hematol.-Am. Soc. Hematol. Educ. Program
PD DEC 4
PY 2020
IS 1
BP 494
EP 500
DI 10.1182/hematology.2020000134
PG 7
WC Education, Scientific Disciplines; Hematology
SC Education & Educational Research; Hematology
GA PB8EI
UT WOS:000596547400067
PM 33275678
OA Green Published
DA 2021-10-28
ER

PT J
AU Zhang, WY
   Liu, Y
   Wang, Y
   Nie, J
   Guo, YL
   Wang, CM
   Dai, HR
   Yang, QM
   Wu, ZQ
   Han, WD
AF Zhang, Wen-ying
   Liu, Yang
   Wang, Yao
   Nie, Jing
   Guo, Ye-lei
   Wang, Chun-meng
   Dai, Han-ren
   Yang, Qing-ming
   Wu, Zhi-qiang
   Han, Wei-dong
TI Excessive activated T-cell proliferation after anti-CD19 CAR T-cell
   therapy
SO GENE THERAPY
LA English
DT Article
ID DIFFERENTIATION; IMMUNOTHERAPY; LYMPHOMA; GENE
AB Excessive activated T-cell proliferation was observed in vivo in one patient after an anti-CD19-chimeric antigen receptor (CAR) T-cell infusion. The patient, who had chemotherapy refractory and CD19(+) diffuse large B-cell lymphoma (DLBCL), received an anti-CD19 CAR T-cell infusion following conditioning chemotherapy (fludarabine/cyclophosphamide). The lymphocyte count in the peripheral blood (PB) increased to 77 x 10(9)/L on day 13 post infusion, and the proportion of CD8(+) actived T cells was 93.06% of the lymphocytes. Then, the patient suffered from fever and hypoxaemia. Significant increases in serum cytokine, lactate dehydrogenase, aspartate aminotransferase (AST), alanine transaminase (ALT), and glutamic-oxalacetic transaminase (gamma-GT) levels were observed. A high-throughput sequencing analysis for T-cell receptors (TCRs) and whole-genome sequencing were used to explore the mechanisms underlying this excessive T-cell proliferation. TCR diversity was demonstrated, but no special gene mutation was found. The patient was found to be infected with the John Cunningham polyomavirus (JCV). It cannot be ruled out the bystander activation pathway induced by JCV infections related the excessive activated T-cell proliferation. Although the clinical and laboratory data do not fully explain the reason for excessive T-cell proliferation after the anti-CD19 CAR T-cell infusion, the risk of this type of toxicity should be emphasized.
C1 [Zhang, Wen-ying; Wang, Chun-meng; Yang, Qing-ming; Han, Wei-dong] Chinese Peoples Liberat Army Gen Hosp, Biotherapeut Dept, Beijing 100853, Peoples R China.
   [Liu, Yang] Chinese Peoples Liberat Army Gen Hosp, Dept Geriatr Hematol, Beijing 100853, Peoples R China.
   [Wang, Yao; Guo, Ye-lei; Dai, Han-ren; Han, Wei-dong] Chinese Peoples Liberat Army Gen Hosp, Sch Life Sci, Inst Basic Med, Dept Immunol, Beijing 100853, Peoples R China.
   [Nie, Jing; Wu, Zhi-qiang; Han, Wei-dong] Chinese Peoples Liberat Army Gen Hosp, Sch Life Sci, Inst Basic Med, Dept Mol Biol, Beijing 100853, Peoples R China.
RP Han, WD (corresponding author), Chinese Peoples Liberat Army Gen Hosp, Biotherapeut Dept, Beijing 100853, Peoples R China.; Han, WD (corresponding author), Chinese Peoples Liberat Army Gen Hosp, Sch Life Sci, Inst Basic Med, Dept Immunol, Beijing 100853, Peoples R China.; Wu, ZQ; Han, WD (corresponding author), Chinese Peoples Liberat Army Gen Hosp, Sch Life Sci, Inst Basic Med, Dept Mol Biol, Beijing 100853, Peoples R China.
EM wuzhiqiang1006@163.com; hanwdrsw69@yahoo.com
OI Yao, Wang/0000-0002-9352-422X
FU National Natural Science Foundation of ChinaNational Natural Science
   Foundation of China (NSFC) [81402566, 81472612]; Science and Technology
   Planning Project of Beijing City [Z151100003915076]; National Key
   Research and Development Program of China [2016YFC1303501,
   2016YFC1303504]
FX This study was supported by grants from the National Natural Science
   Foundation of China (No. 81402566, 81472612), the grants the Science and
   Technology Planning Project of Beijing City (No. Z151100003915076 to
   W.-D.H.) and the National Key Research and Development Program of China
   (No. 2016YFC1303501 and 2016YFC1303504 to W.-D.H.).
CR Andreasen SO, 1999, INT IMMUNOL, V11, P1463, DOI 10.1093/intimm/11.9.1463
   Cai B, 2016, J HEMATOL ONCOL, V9, DOI 10.1186/s13045-016-0357-z
   Cherkassky L, 2016, J CLIN INVEST, V126, P3130, DOI 10.1172/JCI83092
   Dai HR, 2015, ONCOIMMUNOLOGY, V4, DOI 10.1080/2162402X.2015.1027469
   Davila ML, 2014, SCI TRANSL MED, V6, DOI 10.1126/scitranslmed.3008226
   Fesnak AD, 2016, NAT REV CANCER, V16, P566, DOI 10.1038/nrc.2016.97
   Ford ML, 2007, J EXP MED, V204, P299, DOI 10.1084/jem.20062319
   Hacein-Bey-Abina S, 2003, SCIENCE, V302, P415, DOI 10.1126/science.1088547
   Hsu C, 2007, BLOOD, V109, P5168, DOI 10.1182/blood-2006-06-029173
   Levine BL, 2017, MOL THER-METH CLIN D, V4, P92, DOI 10.1016/j.omtm.2016.12.006
   Mani J, 2017, ONCOTARGET, V8, P2485, DOI 10.18632/oncotarget.12387
   Mani J, 2014, CYTOTHERAPY, V16, P1325, DOI 10.1016/j.jcyt.2014.04.003
   Maude SL, 2014, CANCER J, V20, P119, DOI 10.1097/PPO.0000000000000035
   Nie J, 2016, ONCOTARGET, V7, P37882, DOI 10.18632/oncotarget.9352
   Oluwole OO, 2016, J LEUKOCYTE BIOL, V100, P1265, DOI 10.1189/jlb.5BT1115-524R
   Ramos CA, 2016, ANNU REV MED, V67, P165, DOI 10.1146/annurev-med-051914-021702
   Ruella M, 2016, CURR HEMATOL MALIG R, V11, P368, DOI 10.1007/s11899-016-0336-z
   Tough DF, 1996, SCIENCE, V272, P1947, DOI 10.1126/science.272.5270.1947
   VARMUS HE, 1981, CELL, V25, P23, DOI 10.1016/0092-8674(81)90228-2
   Wang Y, 2014, CLIN IMMUNOL, V155, P160, DOI 10.1016/j.clim.2014.10.002
NR 20
TC 5
Z9 5
U1 2
U2 11
PU NATURE PUBLISHING GROUP
PI LONDON
PA MACMILLAN BUILDING, 4 CRINAN ST, LONDON N1 9XW, ENGLAND
SN 0969-7128
EI 1476-5462
J9 GENE THER
JI Gene Ther.
PD JUN
PY 2018
VL 25
IS 3
BP 198
EP 204
DI 10.1038/s41434-017-0001-8
PG 7
WC Biochemistry & Molecular Biology; Biotechnology & Applied Microbiology;
   Genetics & Heredity; Medicine, Research & Experimental
SC Biochemistry & Molecular Biology; Biotechnology & Applied Microbiology;
   Genetics & Heredity; Research & Experimental Medicine
GA GL6RK
UT WOS:000437316500007
PM 29599530
DA 2021-10-28
ER

PT J
AU Norelli, M
   Casucci, M
   Bonini, C
   Bondanza, A
AF Norelli, M.
   Casucci, M.
   Bonini, C.
   Bondanza, A.
TI Clinical pharmacology of CAR-T cells: Linking cellular pharmacodynamics
   to pharmacokinetics and antitumor effects
SO BIOCHIMICA ET BIOPHYSICA ACTA-REVIEWS ON CANCER
LA English
DT Article
DE Adoptive cell transfer; Cancer immunotherapy; Genetically modified T
   cells; Clinical results; Toxicities; Pharmacokinetics/pharmacodynamics
ID CHIMERIC-ANTIGEN-RECEPTOR; ACUTE MYELOID-LEUKEMIA; INDUCED KILLER-CELLS;
   IN-VIVO EXPANSION; ADOPTIVE IMMUNOTHERAPY; EX-VIVO; SUSTAINED
   REMISSIONS; CANCER-IMMUNOTHERAPY; CD28 COSTIMULATION; PHASE-I
AB Adoptive cell transfer of T cells genetically modified with tumor-reactive chimeric antigen receptors (CARS) is a rapidly emerging field in oncology, which in preliminary clinical trials has already shown striking antitumor efficacy. Despite these premises, there are still a number of open issues related to CAR-T cells, spanning from their exact mechanism of action (pharmacodynamics), to the factors associated with their in vivo persistence ( pharmacokinetics), and, finally, to the relative contribution of each of the two in determining the antitumor effects and accompanying toxicities. In light of the unprecedented curative potential of CAR-T cells and of their predicted wide availability in the next few years, in this review we will summarize the current knowledge on the clinical pharmacology aspects of what is anticipated to be a brand new class of biopharmaceuticals to join the therapeutic armamentariurn of cancer doctors. (C) 2015 Published by Elsevier B.V.
C1 [Norelli, M.; Casucci, M.; Bondanza, A.] Hosp San Raffaele, Innovat Immunotherapies Uni4, Div Immunol Transplantat & Infect Dis, Inst Sci, I-20132 Milan, Italy.
   [Norelli, M.; Bonini, C.; Bondanza, A.] Univ Vita Salute San Raffaele, Milan, Italy.
   [Casucci, M.] Hosp San Raffaele, Expt Hematol Unit, Div Immunol Transplantat & Infect Dis, Inst Sci, I-20132 Milan, Italy.
RP Bondanza, A (corresponding author), Hosp San Raffaele, Inst Sci, Div Immunol Transplantat & Infect Dis, Innovat Immunotherapies Unit, Via Olgettina 60, I-20132 Milan, Italy.
EM bondanza.attilio@hsr.it
RI Casucci, Monica/AAN-4115-2020
OI BONINI, Maria Chiara/0000-0002-0772-1674; Casucci,
   Monica/0000-0003-4500-9060
CR Ahmadzadeh M, 2009, BLOOD, V114, P1537, DOI 10.1182/blood-2008-12-195792
   Ahmed N, 2015, J CLIN ONCOL, V33, P1688, DOI 10.1200/JCO.2014.58.0225
   Annenkov AE, 1998, J IMMUNOL, V161, P6604
   Antony PA, 2005, J IMMUNOTHER, V28, P120, DOI 10.1097/01.cji.0000155049.26787.45
   Baskar S, 2008, CLIN CANCER RES, V14, P396, DOI 10.1158/1078-0432.CCR-07-1823
   Berger C, 2008, J CLIN INVEST, V118, P294, DOI 10.1172/JCI32103
   Berger C, 2015, CANCER IMMUNOL RES, V3, P206, DOI 10.1158/2326-6066.CIR-14-0163
   Bollard CM, 2002, BLOOD, V99, P3179, DOI 10.1182/blood.V99.9.3179
   Bondanza A, 2006, BLOOD, V107, P1828, DOI 10.1182/blood-2005-09-3716
   Bondanza A, 2011, BLOOD, V117, P6469, DOI 10.1182/blood-2010-11-320366
   Brentjens RJ, 2011, BLOOD, V118, P4817, DOI 10.1182/blood-2011-04-348540
   Brentjens RJ, 2003, NAT MED, V9, P279, DOI 10.1038/nm827
   Bridgeman JS, 2014, CLIN EXP IMMUNOL, V175, P258, DOI 10.1111/cei.12216
   Bridgeman JS, 2010, J IMMUNOL, V184, P6938, DOI 10.4049/jimmunol.0901766
   Cannons JL, 2000, J IMMUNOL, V165, P6193, DOI 10.4049/jimmunol.165.11.6193
   Caruana I, 2015, NAT MED, V21, P524, DOI 10.1038/nm.3833
   Caruso HG, 2015, CANCER RES, V75, P3505, DOI 10.1158/0008-5472.CAN-15-0139
   Casucci M, 2013, BLOOD, V122, P3461, DOI 10.1182/blood-2013-04-493361
   Chabner BA, 2005, NAT REV CANCER, V5, P65, DOI 10.1038/nrc1529
   Chiplunkar S, 2009, IMMUNOTHERAPY-UK, V1, P663, DOI [10.2217/IMT.09.27, 10.2217/imt.09.27]
   Choudhuri K, 2009, J BIOL CHEM, V284, P26096, DOI 10.1074/jbc.M109.039966
   Ciceri F, 2009, LANCET ONCOL, V10, P489, DOI 10.1016/S1470-2045(09)70074-9
   Cieri N, 2015, BLOOD, V125, P2865, DOI 10.1182/blood-2014-11-608539
   Coiffier B, 2002, NEW ENGL J MED, V346, P235, DOI 10.1056/NEJMoa011795
   Davila ML, 2014, INT J HEMATOL, V99, P361, DOI 10.1007/s12185-013-1479-5
   de la Rosa M, 2004, EUR J IMMUNOL, V34, P2480, DOI 10.1002/eji.200425274
   DeBenedette MA, 1999, J IMMUNOL, V163, P4833
   DeBenedette MA, 1997, J IMMUNOL, V158, P551
   Deniger DC, 2013, MOL THER, V21, P638, DOI 10.1038/mt.2012.267
   Di Stasi A, 2009, BLOOD, V113, P6392, DOI 10.1182/blood-2009-03-209650
   Dudley ME, 2002, SCIENCE, V298, P850, DOI 10.1126/science.1076514
   ESHHAR Z, 1993, P NATL ACAD SCI USA, V90, P720, DOI 10.1073/pnas.90.2.720
   Finney HM, 2004, J IMMUNOL, V172, P104, DOI 10.4049/jimmunol.172.1.104
   Gattinoni L, 2005, J EXP MED, V202, P907, DOI 10.1084/jem.20050732
   Gattinoni L, 2012, NAT REV CANCER, V12, P671, DOI 10.1038/nrc3322
   Gattinoni L, 2011, NAT MED, V17, P1290, DOI 10.1038/nm.2446
   Goede V, 2014, NEW ENGL J MED, V370, P1101, DOI 10.1056/NEJMoa1313984
   Gomes AQ, 2010, CANCER RES, V70, P10024, DOI 10.1158/0008-5472.CAN-10-3236
   Guedan S, 2014, BLOOD, V124, P1070, DOI 10.1182/blood-2013-10-535245
   Guest RD, 2005, J IMMUNOTHER, V28, P203, DOI 10.1097/01.cji.0000161397.96582.59
   Hanahan D, 2000, CELL, V100, P57, DOI 10.1016/S0092-8674(00)81683-9
   Heczey A, 2014, BLOOD, V124, P2824, DOI 10.1182/blood-2013-11-541235
   Hendriks J, 2000, NAT IMMUNOL, V1, P433, DOI 10.1038/80877
   Heuser C, 2003, GENE THER, V10, P1408, DOI 10.1038/sj.gt.3302023
   Hombach A, 2010, GENE THER, V17, P1206, DOI 10.1038/gt.2010.91
   Hombach A, 2001, CANCER RES, V61, P1976
   Hombach AA, 2007, J IMMUNOL, V178, P4650, DOI 10.4049/jimmunol.178.7.4650
   Hombach AA, 2013, MOL THER, V21, P2268, DOI 10.1038/mt.2013.192
   Hombach AA, 2012, ONCOIMMUNOLOGY, V1, DOI 10.4161/onci.19855
   Hudecek M, 2013, CLIN CANCER RES, V19, P3153, DOI 10.1158/1078-0432.CCR-13-0330
   Hurtado JC, 1997, J IMMUNOL, V158, P2600
   Imai C, 2004, LEUKEMIA, V18, P676, DOI 10.1038/sj.leu.2403302
   Introna M, 2007, HAEMATOLOGICA, V92, P952, DOI 10.3324/haematol.11132
   Jensen MC, 2010, BIOL BLOOD MARROW TR, V16, P1245, DOI 10.1016/j.bbmt.2010.03.014
   Kaech SM, 2003, NAT IMMUNOL, V4, P1191, DOI 10.1038/ni1009
   Kalos M, 2011, SCI TRANSL MED, V3, DOI 10.1126/scitranslmed.3002842
   Kaminski MS, 2005, NEW ENGL J MED, V352, P441, DOI 10.1056/NEJMoa041511
   Kaneko S, 2009, BLOOD, V113, P1006, DOI 10.1182/blood-2008-05-156059
   Kantarjian H, 2002, NEW ENGL J MED, V346, P645, DOI 10.1056/NEJMoa011573
   Keller AM, 2009, BLOOD, V113, P5167, DOI 10.1182/blood-2008-03-148007
   Kershaw MH, 2006, CLIN CANCER RES, V12, P6106, DOI 10.1158/1078-0432.CCR-06-1183
   Kim YJ, 1998, EUR J IMMUNOL, V28, P881, DOI 10.1002/(SICI)1521-4141(199803)28:03<881::AID-IMMU881>3.0.CO;2-0
   Klebanoff CA, 2005, P NATL ACAD SCI USA, V102, P9571, DOI 10.1073/pnas.0503726102
   Kochenderfer JN, 2015, J CLIN ONCOL, V33, P540, DOI 10.1200/JCO.2014.56.2025
   Kochenderfer JN, 2012, BLOOD, V119, P2709, DOI 10.1182/blood-2011-10-384388
   Kondo M, 2008, CYTOTHERAPY, V10, P842, DOI 10.1080/14653240802419328
   Kowolik CM, 2006, CANCER RES, V66, P10995, DOI 10.1158/0008-5472.CAN-06-0160
   Lamers CHJ, 2006, CANCER GENE THER, V13, P503, DOI 10.1038/sj.cgt.7700916
   Lamers CHJ, 2013, MOL THER, V21, P904, DOI 10.1038/mt.2013.17
   Lee DW, 2015, LANCET, V385, P517, DOI 10.1016/S0140-6736(14)61403-3
   Levine BL, 1996, SCIENCE, V272, P1939, DOI 10.1126/science.272.5270.1939
   Li YC, 2010, J IMMUNOL, V184, P5959, DOI 10.4049/jimmunol.0900775
   Long AH, 2015, NAT MED, V21, P581, DOI 10.1038/nm.3838
   LOPEZNEVOT MA, 1989, BRIT J CANCER, V59, P221, DOI 10.1038/bjc.1989.45
   Louis CU, 2011, BLOOD, V118, P6050, DOI 10.1182/blood-2011-05-354449
   Maher J, 2002, NAT BIOTECHNOL, V20, P70, DOI 10.1038/nbt0102-70
   Maude SL, 2014, NEW ENGL J MED, V371, P1507, DOI 10.1056/NEJMoa1407222
   Metelitsa LS, 2004, J EXP MED, V199, P1213, DOI 10.1084/jem.20031462
   Miller JS, 2005, BLOOD, V105, P3051, DOI 10.1182/blood-2004-07-2974
   MILLS CD, 1983, J EXP MED, V157, P1448, DOI 10.1084/jem.157.5.1448
   Milone MC, 2009, MOL THER, V17, P1453, DOI 10.1038/mt.2009.83
   Moon EK, 2014, CLIN CANCER RES, V20, P4262, DOI 10.1158/1078-0432.CCR-13-2627
   Morgan RA, 2010, MOL THER, V18, P843, DOI 10.1038/mt.2010.24
   Muralidharan S, 2011, J IMMUNOL, V187, P5221, DOI 10.4049/jimmunol.1101585
   Park JR, 2007, MOL THER, V15, P825, DOI 10.1038/sj.mt.6300104
   Paulos CM, 2010, SCI TRANSL MED, V2, DOI 10.1126/scitranslmed.3000448
   Porter DL, 2015, SCI TRANSL MED, V7, DOI 10.1126/scitranslmed.aac5415
   Porter DL, 2011, NEW ENGL J MED, V365, P725, DOI 10.1056/NEJMoa1103849
   Porter DL, 2006, BLOOD, V107, P1325, DOI 10.1182/blood-2005-08-3373
   Powell DJ, 2005, BLOOD, V105, P241, DOI 10.1182/blood-2004-06-2482
   PRASAD KVS, 1994, P NATL ACAD SCI USA, V91, P2834, DOI 10.1073/pnas.91.7.2834
   Pro B, 2012, J CLIN ONCOL, V30, P2190, DOI 10.1200/JCO.2011.38.0402
   Pule MA, 2005, MOL THER, V12, P933, DOI 10.1016/j.ymthe.2005.04.016
   Rapoport AP, 2005, NAT MED, V11, P1230, DOI 10.1038/nm1310
   ROSENBERG SA, 1985, NEW ENGL J MED, V313, P1485, DOI 10.1056/NEJM198512053132327
   SCHNEIDER H, 1995, EUR J IMMUNOL, V25, P1044, DOI 10.1002/eji.1830250428
   Schroten C, 2010, J IMMUNOL METHODS, V359, P11, DOI 10.1016/j.jim.2010.04.006
   Serghides L, 2005, J IMMUNOL, V175, P6368, DOI 10.4049/jimmunol.175.10.6368
   Shirasu N, 2010, ANTICANCER RES, V30, P2731
   Sievers EL, 2001, J CLIN ONCOL, V19, P3244, DOI 10.1200/JCO.2001.19.13.3244
   Singh H, 2008, CANCER RES, V68, P2961, DOI 10.1158/0008-5472.CAN-07-5600
   Song DG, 2012, ONCOIMMUNOLOGY, V1, DOI 10.4161/onci.19458
   Stapleton NM, 2011, NAT COMMUN, V2, DOI 10.1038/ncomms1608
   Tan JT, 2002, J EXP MED, V195, P1523, DOI 10.1084/jem.20020066
   Thiant S, 2010, BONE MARROW TRANSPL, V45, P1546, DOI 10.1038/bmt.2010.13
   Till BG, 2008, BLOOD, V112, P2261, DOI 10.1182/blood-2007-12-128843
   Topfer K, 2015, J IMMUNOL, V194, P3201, DOI 10.4049/jimmunol.1400330
   Vago L, 2009, NEW ENGL J MED, V361, P478, DOI 10.1056/NEJMoa0811036
   Vivier E, 2008, NAT IMMUNOL, V9, P503, DOI 10.1038/ni1582
   Weijtens MEM, 2000, GENE THER, V7, P35, DOI 10.1038/sj.gt.3301051
   Xu Y, 2014, BLOOD, V123, P3750, DOI 10.1182/blood-2014-01-552174
   Zhong XS, 2010, MOL THER, V18, P413, DOI 10.1038/mt.2009.210
   Zhou Q, 2011, BLOOD, V117, P4501, DOI 10.1182/blood-2010-10-310425
NR 113
TC 17
Z9 17
U1 1
U2 13
PU ELSEVIER
PI AMSTERDAM
PA RADARWEG 29, 1043 NX AMSTERDAM, NETHERLANDS
SN 0304-419X
EI 1879-2561
J9 BBA-REV CANCER
JI Biochim. Biophys. Acta-Rev. Cancer
PD JAN
PY 2016
VL 1865
IS 1
SI SI
BP 90
EP 100
DI 10.1016/j.bbcan.2015.12.001
PG 11
WC Biochemistry & Molecular Biology; Biophysics; Oncology
SC Biochemistry & Molecular Biology; Biophysics; Oncology
GA DF4YT
UT WOS:000371359200010
PM 26748354
DA 2021-10-28
ER

PT J
AU Owen, DH
   Giffin, MJ
   Bailis, JM
   Smit, MAD
   Carbone, DP
   He, K
AF Owen, Dwight H.
   Giffin, Michael J.
   Bailis, Julie M.
   Smit, Marie-Anne Damiette
   Carbone, David P.
   He, Kai
TI DLL3: an emerging target in small cell lung cancer
SO JOURNAL OF HEMATOLOGY & ONCOLOGY
LA English
DT Review
DE Antibody-drug conjugate (ADC); Bispecific T cell engager (BiTE (R))
   antibody construct; Chimeric antigen receptor (CAR) T cell therapy;
   Delta-like ligand 3 (DLL3); Immuno-oncology therapy; Neuroendocrine;
   Small cell lung cancer (SCLC); Targeted therapy
ID BITE(R) ANTIBODY CONSTRUCTS; ROVALPITUZUMAB TESIRINE; AMG 757; CAR-T;
   MULTICENTER; BLINATUMOMAB; EXPRESSION; SAFETY; ASCL1
AB Small cell lung cancer (SCLC) accounts for approximately 15% of all lung cancers. Despite high rates of response to first-line chemotherapy and radiotherapy, patients with extensive-stage disease eventually relapse, and very few patients survive more than 5years from diagnosis. Treatment options for recurrent or refractory disease are limited, and the treatments that do exist are associated with significant treatment-related toxicities. Delta-like ligand 3 (DLL3) is an inhibitory Notch ligand that is highly expressed in SCLC and other neuroendocrine tumors but minimally expressed in normal tissues. It is therefore being explored as a potential therapeutic target in SCLC. Here, we review the preclinical and clinical evidence for targeting DLL3 in SCLC and discuss several DLL3-specific therapies being developed for the treatment of SCLC: the antibody-drug conjugate rovalpituzumab tesirine, the bispecific T cell engager immuno-oncology therapy AMG 757, and the chimeric antigen receptor T cell therapy AMG 119.
C1 [Owen, Dwight H.; Carbone, David P.; He, Kai] Ohio State Univ, Dept Internal Med, Comprehens Canc Ctr, Div Med Oncol, Columbus, OH 43210 USA.
   [Giffin, Michael J.] Amgen Inc, Oncol Res, Thousand Oaks, CA 91320 USA.
   [Bailis, Julie M.] Amgen Inc, Oncol Res, San Francisco, CA USA.
   [Smit, Marie-Anne Damiette] Amgen Inc, Translat Med, Thousand Oaks, CA 91320 USA.
RP He, K (corresponding author), Ohio State Univ, Dept Internal Med, Comprehens Canc Ctr, Div Med Oncol, Columbus, OH 43210 USA.
EM kai.he@osumc.edu
RI Owen, Dwight/AAM-4717-2021
OI Owen, Dwight/0000-0002-6598-4886
CR [Anonymous], OPD NIV PACK INS
   Augustyn A, 2014, P NATL ACAD SCI USA, V111, P14788, DOI 10.1073/pnas.1410419111
   Borromeo MD, 2016, CELL REP, V16, P1259, DOI 10.1016/j.celrep.2016.06.081
   Bray SJ, 2016, NAT REV MOL CELL BIO, V17, P722, DOI 10.1038/nrm.2016.94
   Byers LA, 2015, CANCER-AM CANCER SOC, V121, P664, DOI 10.1002/cncr.29098
   Carbone DP, 2018, J CLIN ONCOL, V36, DOI 10.1200/JCO.2018.36.15_suppl.8507
   Chapman G, 2011, HUM MOL GENET, V20, P905, DOI 10.1093/hmg/ddq529
   Ciuleanu T, 2018, ANN ONCOL OFFICIAL J, P29, DOI [10.1093/annonc/mdy511.004, DOI 10.1093/ANNONC/MDY511.004]
   Furuta M, 2019, CANCER SCI, V110, P1599, DOI 10.1111/cas.13997
   Gadgeel SM, 2018, J THORAC ONCOL, V13, P1393, DOI 10.1016/j.jtho.2018.05.002
   Geffers I, 2007, J CELL BIOL, V178, P465, DOI 10.1083/jcb.200702009
   Genentech Inc, TEC AT PACK INS
   George J, 2018, NAT COMMUN, V9, DOI 10.1038/s41467-018-03099-x
   Giffin M, 2018, J THORAC ONCOL, V13, pS971, DOI 10.1016/j.jtho.2018.08.1826
   Giffin M, 2018, AM ASS CANC RES ANN
   Giffin MJ, 2017, CANCER RES, V77, DOI 10.1158/1538-7445.AM2017-3632
   Hirsch FR, 2016, LANCET, V388, P1012, DOI 10.1016/S0140-6736(16)31473-8
   Horn L, 2018, NEW ENGL J MED, V379, P2220, DOI 10.1056/NEJMoa1809064
   Kalemkerian GP, 2013, J NATL COMPR CANC NE, V11, P78, DOI 10.6004/jnccn.2013.0011
   Kantarjian H, 2017, NEW ENGL J MED, V376, P836, DOI 10.1056/NEJMoa1609783
   Klinger M, 2016, IMMUNOL REV, V270, P193, DOI 10.1111/imr.12393
   Koinis F, 2017, BRIT J CANCER, V117, P8, DOI 10.1038/bjc.2017.137
   Konstantakou EG, 2017, PLOS ONE, V12, DOI 10.1371/journal.pone.0171512
   Koshkin VS, 2019, CLIN CANCER RES, V25, P210, DOI 10.1158/1078-0432.CCR-18-1278
   Kunnimalaiyaan M, 2007, ONCOLOGIST, V12, P535, DOI 10.1634/theoncologist.12-5-535
   Lehman JM, 2017, CURR ONCOL REP, V19, DOI 10.1007/s11912-017-0609-2
   Locke FL, 2019, LANCET ONCOL, V20, P31, DOI 10.1016/S1470-2045(18)30864-7
   Locke FL, 2017, MOL THER, V25, P285, DOI 10.1016/j.ymthe.2016.10.020
   Maude SL, 2018, NEW ENGL J MED, V378, P439, DOI 10.1056/NEJMoa1709866
   Morimoto M, 2012, DEVELOPMENT, V139, P4365, DOI 10.1242/dev.083840
   Neelapu SS, 2017, NEW ENGL J MED, V377, P2531, DOI 10.1056/NEJMoa1707447
   Owonikoko T, 2018, J THORAC ONCOL, V13, pS351, DOI 10.1016/j.jtho.2018.08.307
   Owonikoko T, 2019, ANN ONCOL         S2, V30
   Perica K, 2015, RAMBAM MAIMONIDES ME, V6, DOI 10.5041/RMMJ.10179
   Pietanza MC, 2018, J CLIN ONCOL, V36, P2386, DOI 10.1200/JCO.2018.77.7672
   Powell HA, 2014, BRIT J CANCER, V110, P908, DOI 10.1038/bjc.2013.812
   Puca L, 2017, J CLIN ONCOL, V35, DOI 10.1200/JCO.2017.35.15_suppl.5029
   Ready N, 2019, J THORAC ONCOL, V14, P237, DOI 10.1016/j.jtho.2018.10.003
   Rudin CM, 2017, LANCET ONCOL, V18, P42, DOI [10.1016/S1470-2045(16)30565-4, 10.1016/s1470-2045(16)30565-4]
   Sabari JK, 2017, NAT REV CLIN ONCOL, V14, P549, DOI 10.1038/nrclinonc.2017.71
   Saito M, 2018, JPN J CLIN ONCOL, V48, P603, DOI 10.1093/jjco/hyy068
   Saunders LR, 2015, SCI TRANSL MED, V7, DOI 10.1126/scitranslmed.aac9459
   Schuster SJ, 2019, NEW ENGL J MED, V380, P45, DOI 10.1056/NEJMoa1804980
   Schuster SJ, 2017, NEW ENGL J MED, V377, P2545, DOI 10.1056/NEJMoa1708566
   Sharma SK, 2017, CANCER RES, V77, P3931, DOI 10.1158/0008-5472.CAN-17-0299
   Siegel RL, 2018, CA-CANCER J CLIN, V68, P7, DOI 10.3322/caac.21442
   Spino M, 2019, CLIN CANCER RES, V25, P1261, DOI 10.1158/1078-0432.CCR-18-2312
   Tanaka K, 2018, LUNG CANCER, V115, P116, DOI 10.1016/j.lungcan.2017.11.018
   Topp MS, 2015, LANCET ONCOL, V16, P57, DOI 10.1016/S1470-2045(14)71170-2
   von Pawel J, 2014, J CLIN ONCOL, V32, P4012, DOI 10.1200/JCO.2013.54.5392
NR 50
TC 42
Z9 43
U1 0
U2 3
PU BMC
PI LONDON
PA CAMPUS, 4 CRINAN ST, LONDON N1 9XW, ENGLAND
SN 1756-8722
J9 J HEMATOL ONCOL
JI J. Hematol. Oncol.
PD JUN 18
PY 2019
VL 12
AR 61
DI 10.1186/s13045-019-0745-2
PG 8
WC Oncology; Hematology
SC Oncology; Hematology
GA IE0JZ
UT WOS:000472074200001
PM 31215500
OA gold, Green Published
DA 2021-10-28
ER

PT J
AU Fan, J
   He, QJ
   Jin, ZK
   Chen, W
   Huang, WR
AF Fan, Jing
   He, Qianjun
   Jin, Zhaokui
   Chen, Wei
   Huang, Weiren
TI A novel phosphoester-based cationic co-polymer nanocarrier delivers
   chimeric antigen receptor plasmid and exhibits anti-tumor effect
SO RSC ADVANCES
LA English
DT Article
ID IN-VIVO; GENE-THERAPY; T-CELLS; NANOPARTICLES; POLYETHYLENIMINE;
   TRANSFECTION; COMPLEXES; NANOMEDICINE; PURIFICATION; PROGRESS
AB Chimeric antigen receptor T cells (CAR-T cells) targeting of CD19 antigen has been proven to be effective and successful in B cell acute lymphoblastic leukemia. The traditional CAR delivery systems have several problems such as poor biosafety, low loading capacity, and low transfection efficiency. Utilization of nanocarriers for CAR delivery offers new possibilities for CAR-T treatment. In the present study, an anti-CD19 CAR expression lentivirus plasmid was constructed for CAR delivery and immunotherapy. In addition, a three-segment amphiphilic co-polymer, methoxy polyethylene glycol-branched polyethyleneimine-poly(2-ethylbutyl phospholane) (mPEG-bPEI-PEBP) was synthesized via click reaction as the carrier with cationic PEI, capable of delivering the CAR and packaging plasmids to co-transfect Jurkat cells and undergo expression. The PEBP and mPEG parts of the co-polymer provide hydrophobic and hydrophilic interfaces and lead to the co-polymer self-assembly into micelles in water and encapsulation of the DNA plasmids. The mPEG-bPEI-PEBP-DNA composites with different N/P ratios were incubated with the CD19 overexpression K562 cells to identify the CAR functions. The obtained CAR-Jurkat cells had the ability to secrete interferon- and interleukin-2. The cytotoxic effects to CD19-K562 cells suggest that the induced CAR-Jurkat cells have an excellent targeted antitumor activity.
C1 [Fan, Jing; Chen, Wei; Huang, Weiren] Shenzhen Univ, Affiliated Hosp 1, Key Lab Med Reprogramming Technol, Shenzhen Peoples Hosp 2, Shenzhen 518039, Peoples R China.
   [Fan, Jing] Sun Yat Sen Univ, State Key Lab Oncol South China, Canc Ctr, Guangzhou 510060, Guangdong, Peoples R China.
   [He, Qianjun; Jin, Zhaokui] Shenzhen Univ, Sch Biomed Engn, Hlth Sci Ctr, Guangdong Key Lab Biomed Measurements & Ultrasoun, 3688 Nanhai Rd, Shenzhen 518060, Peoples R China.
RP Chen, W; Huang, WR (corresponding author), Shenzhen Univ, Affiliated Hosp 1, Key Lab Med Reprogramming Technol, Shenzhen Peoples Hosp 2, Shenzhen 518039, Peoples R China.
EM jessie_chenwei@163.com; pony8980@163.com
RI He, Qianjun/M-2642-2013; Fan, Jing/M-9650-2016
OI He, Qianjun/0000-0003-0689-8838; Fan, Jing/0000-0002-9091-8792
FU National Key Basic Research Program of China (973 Program)National Basic
   Research Program of China [2014CB745201]; National Natural Science
   Foundation of ChinaNational Natural Science Foundation of China (NSFC)
   [81772737, 81701827]; National Science Foundation Projects of Guangdong
   Province [2014A030313717]; Shenzhen Municipal Government of China
   [JCYJ20170413161749433, JSGG20160301161836370]; Natural Science
   Foundation of SZU [827-000143]; Special Support Funds of Shenzhen for
   Introduced High-Level Medical Team, Fund for High Level University's
   Medical Discipline Construction [2016031638]; Sanming Project of
   Shenzhen Health and Family Planning Commission [SZSM201412018,
   SZSM201512037]; Post-doctoral Science Foundation of ChinaChina
   Postdoctoral Science Foundation [2017M610549]
FX We are grateful for the financial support from the National Key Basic
   Research Program of China (973 Program) (2014CB745201), National Natural
   Science Foundation of China (81772737, 81701827), the National Science
   Foundation Projects of Guangdong Province (2014A030313717), the Shenzhen
   Municipal Government of China (JCYJ20170413161749433,
   JSGG20160301161836370), the Natural Science Foundation of SZU
   (827-000143), the Special Support Funds of Shenzhen for Introduced
   High-Level Medical Team, Fund for High Level University's Medical
   Discipline Construction 2016031638, the Sanming Project of Shenzhen
   Health and Family Planning Commission (SZSM201412018, SZSM201512037),
   and Post-doctoral Science Foundation of China (2017M610549).
CR Behr JP, 1997, CHIMIA, V51, P34
   Boeckle S, 2004, J GENE MED, V6, P1102, DOI 10.1002/jgm.598
   BOUSSIF O, 1995, P NATL ACAD SCI USA, V92, P7297, DOI 10.1073/pnas.92.16.7297
   Brentjens RJ, 2013, SCI TRANSL MED, V5, DOI 10.1126/scitranslmed.3005930
   Chen HM, 2017, NAT REV MATER, V2, DOI 10.1038/natrevmats.2017.24
   Clamme JP, 2003, BBA-BIOMEMBRANES, V1617, P52, DOI 10.1016/j.bbamem.2003.09.002
   Clamme JP, 2003, BIOPHYS J, V84, P1960, DOI 10.1016/S0006-3495(03)75004-8
   Cui N, 2016, RSC ADV, V6, P79822, DOI 10.1039/c6ra12616b
   Davila ML, 2014, SCI TRANSL MED, V6, DOI 10.1126/scitranslmed.3008226
   Fan J, 2016, ACS APPL MATER INTER, V8, P13804, DOI 10.1021/acsami.6b03737
   Fan J, 2015, NANOSCALE, V7, P20055, DOI 10.1039/c5nr06630a
   Godbey WT, 1999, P NATL ACAD SCI USA, V96, P5177, DOI 10.1073/pnas.96.9.5177
   Guerra C. M., 2003, J NEUROSCI METH, V127, P179
   He X, 2014, J MATER CHEM B, V2, P8123, DOI 10.1039/c4tb00909f
   Huang XP, 2013, J VIROL METHODS, V193, P270, DOI 10.1016/j.jviromet.2013.06.008
   Jin L, 2014, THERANOSTICS, V4, P240, DOI 10.7150/thno.6914
   Kalos M, 2011, SCI TRANSL MED, V3, DOI 10.1126/scitranslmed.3002842
   Keeler AM, 2017, CTS-CLIN TRANSL SCI, V10, P242, DOI 10.1111/cts.12466
   Kochenderfer JN, 2015, J CLIN ONCOL, V33, P540, DOI 10.1200/JCO.2014.56.2025
   Lee DW, 2015, LANCET, V385, P517, DOI 10.1016/S0140-6736(14)61403-3
   Li A, 2012, ACS NANO, V6, P8970, DOI 10.1021/nn303030t
   Li YH, 2017, RSC ADV, V7, P1453, DOI 10.1039/c6ra26472g
   LIBISZOWSKI J, 1978, J POLYM SCI POL CHEM, V16, P1275, DOI 10.1002/pol.1978.170160610
   Mansouri S, 2004, EUR J PHARM BIOPHARM, V57, P1, DOI 10.1016/S0939-6411(03)00155-3
   Nel AE, 2009, NAT MATER, V8, P543, DOI [10.1038/NMAT2442, 10.1038/nmat2442]
   Ogris M, 1998, GENE THER, V5, P1425, DOI 10.1038/sj.gt.3300745
   Pi FM, 2018, NAT NANOTECHNOL, V13, P82, DOI 10.1038/s41565-017-0012-z
   Reed SE, 2006, J VIROL METHODS, V138, P85, DOI 10.1016/j.jviromet.2006.07.024
   Schumacher TN, 2015, SCIENCE, V348, P69, DOI 10.1126/science.aaa4971
   Shao LB, 2013, ADV MATER, V25, P5616, DOI 10.1002/adma201302572
   Smith TT, 2017, NAT NANOTECHNOL, V12, P813, DOI [10.1038/NNANO.2017.57, 10.1038/nnano.2017.57]
   Sun TM, 2014, ANGEW CHEM INT EDIT, V53, P12320, DOI 10.1002/anie.201403036
   Takeuchi Y, 2008, J VIROL, V82, P12585, DOI 10.1128/JVI.01726-08
   Vannucci L, 2013, NEW MICROBIOL, V36, P1
   Virgen-Ortiz JJ, 2017, J MATER CHEM B, V5, P7461, DOI 10.1039/c7tb01639e
   Yvon E, 2009, CLIN CANCER RES, V15, P5852, DOI 10.1158/1078-0432.CCR-08-3163
   Zhang FW, 2015, J AM CHEM SOC, V137, P2056, DOI 10.1021/ja512616s
   Zhang FW, 2015, NANOSCALE, V7, P2265, DOI 10.1039/c4nr07103d
   Zhang SY, 2012, J AM CHEM SOC, V134, P18467, DOI 10.1021/ja309037m
   Zhang Y, 2016, BIOTECHNOL LETT, V38, P1423, DOI 10.1007/s10529-016-2139-7
   Zhang YF, 2016, RSC ADV, V6, P76867, DOI 10.1039/c6ra12889k
   Zolotukhin S, 1999, GENE THER, V6, P973, DOI 10.1038/sj.gt.3300938
NR 42
TC 4
Z9 4
U1 2
U2 23
PU ROYAL SOC CHEMISTRY
PI CAMBRIDGE
PA THOMAS GRAHAM HOUSE, SCIENCE PARK, MILTON RD, CAMBRIDGE CB4 0WF, CAMBS,
   ENGLAND
SN 2046-2069
J9 RSC ADV
JI RSC Adv.
PY 2018
VL 8
IS 27
BP 14975
EP 14982
DI 10.1039/c8ra02133c
PG 8
WC Chemistry, Multidisciplinary
SC Chemistry
GA GD8YY
UT WOS:000430801400030
OA gold
DA 2021-10-28
ER

PT J
AU Willcox, CR
   Mohammed, F
   Willcox, BE
AF Willcox, Carrie R.
   Mohammed, Fiyaz
   Willcox, Benjamin E.
TI The distinct MHC-unrestricted immunobiology of innate-like and
   adaptive-like human gamma delta T cell subsets-Nature's CAR-T cells
SO IMMUNOLOGICAL REVIEWS
LA English
DT Review
DE adaptive-like; butyrophilin; innate-like; ligand; T cell receptor (TCR);
   tissue-associated; gamma delta T cells
ID BUTYROPHILIN 3A1; ANTIGEN RECOGNITION; PHOSPHORYLATED ANTIGENS;
   V-GAMMA-9V-DELTA-2 TCR; RECEPTOR RECOGNITION; STRESS-SURVEILLANCE;
   B-CELLS; LYMPHOCYTES; SPECIFICITY; GENE
AB Distinct innate-like and adaptive-like immunobiological paradigms are emerging for human gamma delta T cells, supported by a combination of immunophenotypic, T cell receptor (TCR) repertoire, functional, and transcriptomic data. Evidence of the gamma delta TCR/ligand recognition modalities that respective human subsets utilize is accumulating. Although many questions remain unanswered, one superantigen-like modality features interactions of germline-encoded regions of particular TCR V gamma regions with specific BTN/BTNL family members and apparently aligns with an innate-like biology, albeit with some scope for clonal amplification. A second involves CDR3-mediated gamma delta TCR interaction with diverse ligands and aligns with an adaptive-like biology. Importantly, these unconventional modalities provide gamma delta T cells with unique recognition capabilities relative to alpha beta T cells, B cells, and NK cells, allowing immunosurveillance for signatures of "altered self" on target cells, via a membrane-linked gamma delta TCR recognizing intact non-MHC proteins on the opposing cell surface. In doing so, they permit cellular responses in diverse situations including where MHC expression is compromised, or where conventional adaptive and/or NK cell-mediated immunity is suppressed. gamma delta T cells may therefore utilize their TCR like a cell-surface Fab repertoire, somewhat analogous to engineered chimeric antigen receptor T cells, but additionally integrating TCR signaling with parallel signals from other surface immunoreceptors, making them multimolecular sensors of cellular stress.
C1 [Willcox, Carrie R.; Mohammed, Fiyaz; Willcox, Benjamin E.] Univ Birmingham, Inst Immunol & Immunotherapy, Birmingham B15 2TT, W Midlands, England.
   [Willcox, Carrie R.; Mohammed, Fiyaz; Willcox, Benjamin E.] Univ Birmingham, Canc Immunol & Immunotherapy Ctr, Birmingham, W Midlands, England.
RP Willcox, CR; Willcox, BE (corresponding author), Univ Birmingham, Inst Immunol & Immunotherapy, Birmingham B15 2TT, W Midlands, England.
EM c.r.willcox@bham.ac.uk; b.willcox@bham.ac.uk
FU Wellcome TrustWellcome TrustEuropean Commission [099266/Z/12/Z,
   099266/Z/12/A.]
FX Wellcome Trust Award Number: 099266/Z/12/Z and 099266/Z/12/A.
CR Adams EJ, 2005, SCIENCE, V308, P227, DOI 10.1126/science.1106885
   Agrati C, 2002, ARCH IMMUNOL THER EX, V50, P307
   Agrati C, 2001, MOL MED, V7, P11, DOI 10.1007/BF03401834
   ASARNOW DM, 1988, CELL, V55, P837, DOI 10.1016/0092-8674(88)90139-0
   Barbee SD, 2011, P NATL ACAD SCI USA, V108, P3330, DOI 10.1073/pnas.1010890108
   Barros RD, 2016, CELL, V167, P203, DOI 10.1016/j.cell.2016.08.030
   Benveniste PM, 2018, SCI IMMUNOL, V3, DOI 10.1126/sciimmunol.aav4036
   BOISMENU R, 1994, SCIENCE, V266, P1253, DOI 10.1126/science.7973709
   BONNEVILLE M, 1989, P NATL ACAD SCI USA, V86, P5928, DOI 10.1073/pnas.86.15.5928
   Bonneville M, 2015, CELL IMMUNOL, V296, P3, DOI 10.1016/j.cellimm.2014.11.001
   Boyden LM, 2008, NAT GENET, V40, P656, DOI 10.1038/ng.108
   Bruder J, 2012, J BIOL CHEM, V287, P20986, DOI 10.1074/jbc.M112.356709
   Carding SR, 2002, NAT REV IMMUNOL, V2, P336, DOI 10.1038/nri797
   CHIEN YH, 1987, NATURE, V327, P677, DOI 10.1038/327677a0
   Chodaczek G, 2012, NAT IMMUNOL, V13, P272, DOI 10.1038/ni.2240
   Choudhuri K, 2005, NATURE, V436, P578, DOI 10.1038/nature03843
   Coffelt SB, 2015, NATURE, V522, P345, DOI 10.1038/nature14282
   CORREA I, 1992, P NATL ACAD SCI USA, V89, P653, DOI 10.1073/pnas.89.2.653
   Crowley MP, 2000, SCIENCE, V287, P314, DOI 10.1126/science.287.5451.314
   Davey MS, 2018, FRONT IMMUNOL, V9, DOI 10.3389/fimmu.2018.02106
   Davey MS, 2018, NAT COMMUN, V9, DOI 10.1038/s41467-018-04076-0
   Davey MS, 2018, TRENDS IMMUNOL, V39, P446, DOI 10.1016/j.it.2018.03.003
   Davey MS, 2018, J MED CHEM, V61, P2111, DOI 10.1021/acs.jmedchem.7b01824
   Davey MS, 2017, NAT COMMUN, V8, DOI 10.1038/ncomms14760
   Davis SJ, 2006, NAT IMMUNOL, V7, P803, DOI 10.1038/ni1369
   Dechanet J, 1999, J CLIN INVEST, V103, P1437, DOI 10.1172/JCI5409
   DEUSCH K, 1991, EUR J IMMUNOL, V21, P1053, DOI 10.1002/eji.1830210429
   Ebert LM, 2006, J IMMUNOL, V176, P4331, DOI 10.4049/jimmunol.176.7.4331
   Farnault L, 2013, BONE MARROW TRANSPL, V48, P1478, DOI 10.1038/bmt.2013.75
   Fergusson JR, 2014, CELL REP, V9, P1075, DOI 10.1016/j.celrep.2014.09.045
   Fujishima N, 2007, CLIN EXP IMMUNOL, V149, P70, DOI 10.1111/j.1365-2249.2007.03388.x
   Garner LC, 2018, FRONT IMMUNOL, V9, DOI 10.3389/fimmu.2018.01478
   Girardi M, 2002, J EXP MED, V195, P855, DOI 10.1084/jem.20012000
   Girardi M, 2001, SCIENCE, V294, P605, DOI 10.1126/science.1063916
   Gu SY, 2017, P NATL ACAD SCI USA, V114, pE7311, DOI 10.1073/pnas.1707547114
   Gutierrez-Arcelus M, 2019, NAT COMMUN, V10, DOI 10.1038/s41467-019-08604-4
   HAAS W, 1993, ANNU REV IMMUNOL, V11, P637, DOI 10.1146/annurev.immunol.11.1.637
   Halary F, 2005, J EXP MED, V201, P1567, DOI 10.1084/jem.20041851
   Hampl J, 1999, J IMMUNOL, V163, P288
   Harly C, 2012, BLOOD, V120, P2269, DOI 10.1182/blood-2012-05-430470
   HAYAKAWA K, 1987, P NATL ACAD SCI USA, V84, P1379, DOI 10.1073/pnas.84.5.1379
   Hayday AC, 2019, J IMMUNOL, V203, P311, DOI 10.4049/jimmunol.1800934
   Hayday AC, 2009, IMMUNITY, V31, P184, DOI 10.1016/j.immuni.2009.08.006
   Hirai T, 2019, IMMUNITY, V50, P1249, DOI 10.1016/j.immuni.2019.03.002
   HOHLFELD R, 1991, NEW ENGL J MED, V324, P877, DOI 10.1056/NEJM199103283241303
   HOULDEN BA, 1989, COLD SPRING HARB SYM, V54, P45
   Hsiao CHC, 2014, CHEM BIOL, V21, P945, DOI 10.1016/j.chembiol.2014.06.006
   Hunter S, 2018, J HEPATOL, V69, P654, DOI 10.1016/j.jhep.2018.05.007
   Hviid L, 2019, FRONT IMMUNOL, V10, DOI 10.3389/fimmu.2019.00259
   Jameson J, 2002, SCIENCE, V296, P747, DOI 10.1126/science.1069639
   JANEWAY CA, 1988, IMMUNOL TODAY, V9, P73, DOI 10.1016/0167-5699(88)91267-4
   June CH, 2018, SCIENCE, V359, P1361, DOI 10.1126/science.aar6711
   Kaminski H, 2020, J INFECT DIS
   Karunakaran MM, 2020, IMMUNITY, V52, P487, DOI 10.1016/j.immuni.2020.02.014
   Karunakaran MM, 2014, FRONT IMMUNOL, V5, DOI 10.3389/fimmu.2014.00648
   Khairallah C, 2017, FRONT IMMUNOL, V8, DOI 10.3389/fimmu.2017.00105
   Khairallah C, 2015, PLOS PATHOG, V11, DOI 10.1371/journal.ppat.1004702
   Komori HK, 2012, J IMMUNOL, V188, P2972, DOI 10.4049/jimmunol.1100887
   Lafarge X, 2001, J INFECT DIS, V184, P533, DOI 10.1086/322843
   Laing AG, 2020, NAT MED, V26, P1623, DOI 10.1038/s41591-020-1038-6
   Lal N, 2017, J PATHOL CLIN RES, V3, P155, DOI 10.1002/cjp2.70
   Lanier LL, 2005, ANNU REV IMMUNOL, V23, P225, DOI 10.1146/annurev.immunol.23.021704.115526
   Le Nours J, 2019, SCIENCE, V366, P1522, DOI 10.1126/science.aav3900
   Lebrero-Fernandez C, 2016, IMMUN INFLAMM DIS, V4, P191, DOI 10.1002/iid3.105
   Lewis JM, 2006, NAT IMMUNOL, V7, P843, DOI 10.1038/ni1363
   LJUNGGREN HG, 1990, IMMUNOL TODAY, V11, P237, DOI 10.1016/0167-5699(90)90097-S
   Luoma AM, 2013, IMMUNITY, V39, P1032, DOI 10.1016/j.immuni.2013.11.001
   Mangan BA, 2013, J IMMUNOL, V191, P30, DOI 10.4049/jimmunol.1300121
   Marlin R, 2017, P NATL ACAD SCI USA, V114, P3163, DOI 10.1073/pnas.1621052114
   MATIS LA, 1989, SCIENCE, V245, P746, DOI 10.1126/science.2528206
   MATIS LA, 1987, NATURE, V330, P262, DOI 10.1038/330262a0
   Mayassi T, 2019, CELL, V176, P967, DOI 10.1016/j.cell.2018.12.039
   McCarthy NE, 2013, J IMMUNOL, V191, P2752, DOI 10.4049/jimmunol.1202959
   Melandri D, 2018, NAT IMMUNOL, V19, P1352, DOI 10.1038/s41590-018-0253-5
   Mikulak J, 2019, JCI INSIGHT, V4, DOI 10.1172/jci.insight.125884
   Morgan N, 2020, SUBST ABUSE REHABIL, V11, P1, DOI 10.2147/SAR.S228224
   Morita CT, 2007, IMMUNOL REV, V215, P59, DOI 10.1111/j.1600-065X.2006.00479.x
   Natarajan K, 2002, ANNU REV IMMUNOL, V20, P853, DOI 10.1146/annurev.immunol.20.100301.064812
   Nielsen MM, 2017, NAT REV IMMUNOL, V17, P733, DOI 10.1038/nri.2017.101
   Oppenheim DE, 2005, NAT IMMUNOL, V6, P928, DOI 10.1038/ni1239
   Papadopoulou M, 2020, P NATL ACAD SCI USA, V117, P18638, DOI 10.1073/pnas.1922595117
   PARKER CM, 1990, J EXP MED, V171, P1597, DOI 10.1084/jem.171.5.1597
   Patel M, 2018, FRONT IMMUNOL, V9, DOI 10.3389/fimmu.2018.02214
   Pitard V, 2008, BLOOD, V112, P1317, DOI 10.1182/blood-2008-01-136713
   PLUSCHKE G, 1992, J EXP MED, V176, P1785, DOI 10.1084/jem.176.6.1785
   Ravens S, 2020, P NATL ACAD SCI USA, V117, P18649, DOI 10.1073/pnas.1922588117
   Ravens S, 2017, NAT IMMUNOL, V18, P393, DOI 10.1038/ni.3686
   Reijneveld JF, 2020, P NATL ACAD SCI USA, V117, P22944, DOI 10.1073/pnas.2010545117
   RELLAHAN BL, 1991, J EXP MED, V173, P503, DOI 10.1084/jem.173.2.503
   Rhodes DA, 2018, FRONT IMMUNOL, V9, DOI 10.3389/fimmu.2018.00662
   Rhodes DA, 2015, J IMMUNOL, V194, P2390, DOI 10.4049/jimmunol.1401064
   Riano F, 2014, EUR J IMMUNOL, V44, P2571, DOI 10.1002/eji.201444712
   Rigau M, 2020, SCIENCE, V367, P642, DOI 10.1126/science.aay5516
   ROCK EP, 1994, J EXP MED, V179, P323, DOI 10.1084/jem.179.1.323
   Rossjohn J, 2015, ANNU REV IMMUNOL, V33, P169, DOI 10.1146/annurev-immunol-032414-112334
   Roy S, 2016, J IMMUNOL, V196, P1933, DOI 10.4049/jimmunol.1502202
   Rutishauser T, 2020, J IMMUNOL, V204, P180, DOI 10.4049/jimmunol.1900669
   Ryan PL, 2016, P NATL ACAD SCI USA, V113, P14378, DOI 10.1073/pnas.1611098113
   SAITO H, 1984, NATURE, V312, P36, DOI 10.1038/312036a0
   Salim M, 2017, ACS CHEM BIOL, V12, P2631, DOI 10.1021/acschembio.7b00694
   Sandstrom A, 2014, IMMUNITY, V40, P490, DOI 10.1016/j.immuni.2014.03.003
   SCHILD H, 1994, CELL, V76, P29, DOI 10.1016/0092-8674(94)90170-8
   SCIAMMAS R, 1994, J IMMUNOL, V152, P5392
   Sebestyen Z, 2016, CELL REP, V15, P1973, DOI 10.1016/j.celrep.2016.04.081
   Sell S, 2015, PLOS PATHOG, V11, DOI 10.1371/journal.ppat.1004481
   Sharp LL, 2005, NAT IMMUNOL, V6, P73, DOI 10.1038/ni1152
   Shin S, 2005, SCIENCE, V308, P252, DOI 10.1126/science.1106480
   Shires J, 2001, IMMUNITY, V15, P419, DOI 10.1016/S1074-7613(01)00192-3
   Silva-Santos B, 2012, EUR J IMMUNOL, V42, P3101, DOI 10.1002/eji.201270101
   Strid J, 2008, NAT IMMUNOL, V9, P146, DOI 10.1038/ni1556
   Tieppo P, 2020, J EXP MED, V217, DOI 10.1084/jem.20190580
   Toulon A, 2009, J EXP MED, V206, P743, DOI 10.1084/jem.20081787
   Turchinovich G, 2011, IMMUNITY, V35, P59, DOI 10.1016/j.immuni.2011.04.018
   Uldrich AP, 2013, NAT IMMUNOL, V14, P1137, DOI 10.1038/ni.2713
   Vantourout P, 2018, P NATL ACAD SCI USA, V115, P1039, DOI 10.1073/pnas.1701237115
   Vantourout P, 2013, NAT REV IMMUNOL, V13, P88, DOI 10.1038/nri3384
   Vavassori S, 2013, NAT IMMUNOL, V14, P908, DOI 10.1038/ni.2665
   Vermijlen D, 2018, SEMIN CELL DEV BIOL, V84, P75, DOI 10.1016/j.semcdb.2017.10.009
   Vermijlen D, 2010, J EXP MED, V207, P807, DOI 10.1084/jem.20090348
   Vyborova A, 2020, J CLIN INVEST, V130, P4637, DOI 10.1172/JCI132489
   Wang H, 2015, J IMMUNOL, V195, P4583, DOI 10.4049/jimmunol.1500314
   Wang H, 2010, J IMMUNOL, V184, P6209, DOI 10.4049/jimmunol.1000231
   Wesch D, 1998, INT IMMUNOL, V10, P1067, DOI 10.1093/intimm/10.8.1067
   Wiertz E, 1997, IMMUNOL LETT, V57, P213, DOI 10.1016/S0165-2478(97)00073-4
   Willcox BE, 2020, TRENDS BIOCHEM SCI, V45, P551, DOI 10.1016/j.tibs.2020.03.012
   Willcox BE, 2019, NAT IMMUNOL, V20, P121, DOI 10.1038/s41590-018-0304-y
   Willcox CR, 2019, IMMUNITY, V51, P813, DOI 10.1016/j.immuni.2019.09.006
   Willcox CR, 2018, FRONT IMMUNOL, V9, DOI 10.3389/fimmu.2018.01501
   Willcox CR, 2012, NAT IMMUNOL, V13, P872, DOI 10.1038/ni.2394
   Wu Y, 2019, SCI TRANSL MED, V11, DOI 10.1126/scitranslmed.aax9364
   Zeng X, 2014, ELIFE, V3, DOI 10.7554/eLife.03609
   Zeng X, 2012, IMMUNITY, V37, P524, DOI 10.1016/j.immuni.2012.06.011
   ZINKERNA.RM, 1974, NATURE, V248, P701, DOI 10.1038/248701a0
   ZINKERNA.RM, 1973, J EXP MED, V138, P1266, DOI 10.1084/jem.138.5.1266
NR 134
TC 5
Z9 5
U1 1
U2 4
PU WILEY
PI HOBOKEN
PA 111 RIVER ST, HOBOKEN 07030-5774, NJ USA
SN 0105-2896
EI 1600-065X
J9 IMMUNOL REV
JI Immunol. Rev.
PD NOV
PY 2020
VL 298
IS 1
SI SI
BP 25
EP 46
DI 10.1111/imr.12928
EA OCT 2020
PG 22
WC Immunology
SC Immunology
GA PB8QN
UT WOS:000581448800001
PM 33084045
OA hybrid, Green Published
DA 2021-10-28
ER

PT J
AU Goker, H
   Malkan, UY
   Demiroglu, H
   Buyukasik, Y
AF Goker, Hakan
   Malkan, Umit Yavuz
   Demiroglu, Haluk
   Buyukasik, Yahya
TI Chimeric antigen receptor T cell treatment in hematologic malignancies
SO TRANSFUSION AND APHERESIS SCIENCE
LA English
DT Review
ID ACUTE MYELOID-LEUKEMIA; FUNCTIONAL RECEPTORS; DOSE-ESCALATION; THERAPY;
   CANCER; CYTOKINE; TARGET; INTERLEUKIN-2-RECEPTOR; IMMUNOTHERAPY;
   SPECIFICITY
AB Adoptive transfer of T cells that have genetically engineered chimeric antigen receptors (CARs) is an encouraging treatment modality in the hematological malignancies. These T cells are capable of selectively recognizing tumor -associated antigens. There are a variety of reported, as well as ongoing studies on the utilization of CART cells in the treatment of leukemia, myeloma, as well as B and T cell lymphomas. In this review, we aimed to highlight current understanding of this promising treatment modality, including its efficacy and adverse effects. (c) 2016 Elsevier Ltd. All rights reserved.
C1 [Goker, Hakan; Malkan, Umit Yavuz; Demiroglu, Haluk; Buyukasik, Yahya] Hacettepe Univ, Sch Med, Dept Internal Med, Div Hematol, Ankara, Turkey.
RP Goker, H (corresponding author), Hacettepe Univ, Sch Med, Dept Internal Med, Div Hematol, Ankara, Turkey.
EM hgoker1@yahoo.com
RI Malkan, Umit Yavuz/AAG-6203-2019; Malkan, Umit Yavuz/J-2796-2019;
   Buyukasik, Yahya/AAJ-3228-2020
OI Malkan, Umit Yavuz/0000-0001-5444-4895; 
CR Barrett DM, 2014, ANNU REV MED, V65, P333, DOI 10.1146/annurev-med-060512-150254
   BERNFIELD M, 1992, ANNU REV CELL BIOL, V8, P365, DOI 10.1146/annurev.cb.08.110192.002053
   Bien E, 2008, BIOMARKERS, V13, P1, DOI 10.1080/13547500701674063
   Biffi A, 2011, BLOOD, V117, P5332, DOI 10.1182/blood-2010-09-306761
   Brentjens RJ, 2013, SCI TRANSL MED, V5, DOI 10.1126/scitranslmed.3005930
   Brentjens RJ, 2011, BLOOD, V118, P4817, DOI 10.1182/blood-2011-04-348540
   Brown Jennifer R, 2014, Am Soc Clin Oncol Educ Book, pe317, DOI 10.14694/EdBook_AM.2014.34.e317
   Carpenter RO, 2013, CLIN CANCER RES, V19, P2048, DOI 10.1158/1078-0432.CCR-12-2422
   Cartellieri M, 2010, J BIOMED BIOTECHNOL, DOI 10.1155/2010/956304
   Casucci M, 2013, BLOOD, V122, P3461, DOI 10.1182/blood-2013-04-493361
   Casucci M, 2011, J CANCER, V2, P378, DOI 10.7150/jca.2.378
   Chang YH, 2013, CANCER RES, V73, P1777, DOI 10.1158/0008-5472.CAN-12-3558
   Chu J, 2014, LEUKEMIA, V28, P917, DOI 10.1038/leu.2013.279
   Chu JH, 2014, CLIN CANCER RES, V20, P3989, DOI 10.1158/1078-0432.CCR-13-2510
   Crins ND, 2014, PEDIATR TRANSPLANT, V18, P839, DOI 10.1111/petr.12362
   Curran KJ, 2012, J GENE MED, V14, P405, DOI 10.1002/jgm.2604
   Davila ML, 2014, SCI TRANSL MED, V6, DOI 10.1126/scitranslmed.3008226
   Dittus C, 2013, BLOOD, V122, P4162, DOI 10.1182/blood-2013-08-519306
   Frankel AE, 2014, BLOOD, V124, P385, DOI 10.1182/blood-2014-04-566737
   Fuster JJ, 2014, EMBO J, V33, P1425, DOI 10.15252/embj.201488856
   Gargett T, 2015, CYTOTHERAPY, V17, P487, DOI 10.1016/j.jcyt.2014.12.002
   Gill S, 2014, BLOOD, V123, P2343, DOI 10.1182/blood-2013-09-529537
   GOVERMAN J, 1990, CELL, V60, P929, DOI 10.1016/0092-8674(90)90341-B
   GROSS G, 1989, P NATL ACAD SCI USA, V86, P10024, DOI 10.1073/pnas.86.24.10024
   Grupp SA, 2013, NEW ENGL J MED, V368, P1509, DOI 10.1056/NEJMoa1215134
   Haso W, 2013, BLOOD, V121, P1165, DOI 10.1182/blood-2012-06-438002
   Heffner LT, 2012, AM SOC HEM ANN M P, V120, P653
   Hombach A, 1999, J IMMUNOTHER, V22, P473, DOI 10.1097/00002371-199911000-00001
   Hsi ED, 2008, CLIN CANCER RES, V14, P2775, DOI 10.1158/1078-0432.CCR-07-4246
   Iyer SS, 2012, CRIT REV IMMUNOL, V32, P23, DOI 10.1615/CritRevImmunol.v32.i1.30
   June CH, 2014, CANCER IMMUNOL IMMUN, V63, P969, DOI 10.1007/s00262-014-1568-1
   Kalos M, 2011, J TRANSL MED, V9, DOI 10.1186/1479-5876-9-138
   Kalos M, 2011, SCI TRANSL MED, V3, DOI 10.1126/scitranslmed.3002842
   Kim JV, 2004, NAT BIOTECHNOL, V22, P403, DOI 10.1038/nbt955
   Kochenderfer JN, 2013, BLOOD, V122, P4129, DOI 10.1182/blood-2013-08-519413
   Kochenderfer JN, 2013, NAT REV CLIN ONCOL, V10, P267, DOI 10.1038/nrclinonc.2013.46
   Konopleva MY, 2011, J CLIN ONCOL, V29, P591, DOI 10.1200/JCO.2010.31.0904
   Lee DW, 2015, LANCET, V385, P517, DOI 10.1016/S0140-6736(14)61403-3
   Lee DW, 2014, BLOOD, V124, P188, DOI 10.1182/blood-2014-05-552729
   Levine BL, 1998, J HEMATOTHER, V7, P437, DOI 10.1089/scd.1.1998.7.437
   Levine BL, 2008, EXPERT OPIN BIOL TH, V8, P475, DOI 10.1517/14712598.8.4.475 
   Ling GS, 2011, RHEUMATOLOGY, V50, P1773, DOI 10.1093/rheumatology/ker198
   Lipowska-Bhalla G, 2012, CANCER IMMUNOL IMMUN, V61, P953, DOI 10.1007/s00262-012-1254-0
   Long AH, 2013, ONCOIMMUNOLOGY, V2, DOI 10.4161/onci.23621
   Loren AW, 2008, BONE MARROW TRANSPL, V41, P483, DOI 10.1038/sj.bmt.1705898
   Manz MG, 2002, P NATL ACAD SCI USA, V99, P11872, DOI 10.1073/pnas.172384399
   Mardiros A, 2013, BLOOD, V122, P3138, DOI 10.1182/blood-2012-12-474056
   Maude SL, 2015, BLOOD, V125, P4017, DOI 10.1182/blood-2014-12-580068
   Maude SL, 2014, NEW ENGL J MED, V371, P1507, DOI 10.1056/NEJMoa1407222
   Maude SL, 2014, CANCER J, V20, P119, DOI 10.1097/PPO.0000000000000035
   Maus MV, 2014, BLOOD, V123, P2625, DOI 10.1182/blood-2013-11-492231
   Mihara M, 2012, CLIN SCI, V122, P143, DOI 10.1042/CS20110340
   Morgan RA, 2010, MOL THER, V18, P843, DOI 10.1038/mt.2010.24
   Novak AJ, 2004, BLOOD, V103, P689, DOI 10.1182/blood-2003-06-2043
   O'Connell FP, 2004, AM J CLIN PATHOL, V121, P254, DOI 10.1309/617DWB5GNFWXHW4L
   O'Connor BP, 2004, J EXP MED, V199, P91, DOI 10.1084/jem.20031330
   Olejniczak K, 2008, MED SCI MONITOR, V14, pRA179
   Park JH, 2013, ADV EXP MED BIOL, V792, P241, DOI 10.1007/978-1-4614-8051-8_11
   Pizzitola I, 2014, LEUKEMIA, V28, P1596, DOI 10.1038/leu.2014.62
   Plesner T, 2012, BLOOD, V120, DOI 10.1182/blood.V120.21.73.73
   Porter DL, 2011, NEW ENGL J MED, V365, P725, DOI 10.1056/NEJMoa1103849
   Pule M, 2003, CYTOTHERAPY, V5, P211, DOI 10.1080/14653240310001488
   Pulsipher MA, 2014, BLOOD, V123, P2017, DOI 10.1182/blood-2013-10-534297
   Ritchie DS, 2013, MOL THER, V21, P2122, DOI 10.1038/mt.2013.154
   Saha B, 2010, CYTOKINE, V50, P1, DOI 10.1016/j.cyto.2009.11.021
   Savoldo B, 2007, BLOOD, V110, P2620, DOI 10.1182/blood-2006-11-059139
   SCHEUERMANN RH, 1995, LEUKEMIA LYMPHOMA, V18, P385, DOI 10.3109/10428199509059636
   Schlegel P, 2014, HAEMATOLOGICA, V99, P1212, DOI 10.3324/haematol.2013.100073
   Scholler J, 2012, SCI TRANSL MED, V4, DOI 10.1126/scitranslmed.3003761
   Tijink BM, 2006, CLIN CANCER RES, V12, P6064, DOI 10.1158/1078-0432.CCR-06-0910
   van Rhenen A, 2007, BLOOD, V110, P2659, DOI 10.1182/blood-2007-03-083048
   Wijdenes J, 1996, BRIT J HAEMATOL, V94, P318, DOI 10.1046/j.1365-2141.1996.d01-1811.x
   Zonder JA, 2012, BLOOD, V120, P552, DOI 10.1182/blood-2011-06-360552
NR 73
TC 2
Z9 4
U1 0
U2 10
PU PERGAMON-ELSEVIER SCIENCE LTD
PI OXFORD
PA THE BOULEVARD, LANGFORD LANE, KIDLINGTON, OXFORD OX5 1GB, ENGLAND
SN 1473-0502
J9 TRANSFUS APHER SCI
JI Transfus. Apher. Sci.
PD FEB
PY 2016
VL 54
IS 1
BP 35
EP 40
DI 10.1016/j.transci.2016.01.011
PG 6
WC Hematology
SC Hematology
GA DK0PM
UT WOS:000374614700007
PM 26874466
DA 2021-10-28
ER

PT J
AU Qasim, W
   Zhan, H
   Samarasinghe, S
   Adams, S
   Amrolia, P
   Stafford, S
   Butler, K
   Rivat, C
   Wright, G
   Somana, K
   Ghorashian, S
   Pinner, D
   Ahsan, G
   Gilmour, K
   Lucchini, G
   Inglott, S
   Mifsud, W
   Chiesa, R
   Peggs, KS
   Chan, L
   Farzaneh, F
   Thrasher, AJ
   Vora, A
   Pule, M
   Veys, P
AF Qasim, Waseem
   Zhan, Hong
   Samarasinghe, Sujith
   Adams, Stuart
   Amrolia, Persis
   Stafford, Sian
   Butler, Katie
   Rivat, Christine
   Wright, Gary
   Somana, Kathy
   Ghorashian, Sara
   Pinner, Danielle
   Ahsan, Gul
   Gilmour, Kimberly
   Lucchini, Giovanna
   Inglott, Sarah
   Mifsud, William
   Chiesa, Robert
   Peggs, Karl S.
   Chan, Lucas
   Farzaneh, Farzin
   Thrasher, Adrian J.
   Vora, Ajay
   Pule, Martin
   Veys, Paul
TI Molecular remission of infant B-ALL after infusion of universal TALEN
   gene-edited CAR T cells
SO SCIENCE TRANSLATIONAL MEDICINE
LA English
DT Article
ID VERSUS-HOST-DISEASE; TRANSPLANTATION; THERAPY; CD19; LEUKEMIA; IMMUNITY;
   GO
AB Autologous T cells engineered to express chimeric antigen receptor against the B cell antigen CD19 (CAR19) are achieving marked leukemic remissions in early-phase trials but can be difficult to manufacture, especially in infants or heavily treated patients. We generated universal CAR19 (UCART19) T cells by lentiviral transduction of non-human leukocyte antigen-matched donor cells and simultaneous transcription activator-like effector nuclease (TALEN)-mediated gene editing of T cell receptor a chain and CD52 gene loci. Two infants with relapsed refractory CD19(+) B cell acute lymphoblastic leukemia received lymphodepleting chemotherapy and anti-CD52 serotherapy, followed by a single-dose infusion of UCART19 cells. Molecular remissions were achieved within 28 days in both infants, and UCART19 cells persisted until conditioning ahead of successful allogeneic stem cell transplantation. This bridge-to-transplantation strategy demonstrates the therapeutic potential of gene-editing technology.
C1 [Qasim, Waseem; Zhan, Hong; Amrolia, Persis; Stafford, Sian; Butler, Katie; Rivat, Christine; Ghorashian, Sara; Thrasher, Adrian J.; Veys, Paul] UCL, Great Ormond St Inst Child Hlth, London WC1N 1EH, England.
   [Qasim, Waseem; Samarasinghe, Sujith; Adams, Stuart; Amrolia, Persis; Wright, Gary; Somana, Kathy; Pinner, Danielle; Ahsan, Gul; Gilmour, Kimberly; Lucchini, Giovanna; Inglott, Sarah; Mifsud, William; Chiesa, Robert] Great Ormond St Hosp Natl Hlth Serv Trust, London WC1N 1LE, England.
   [Peggs, Karl S.; Pule, Martin] UCL, Canc Inst, London WC1E 6DD, England.
   [Chan, Lucas; Farzaneh, Farzin] Kings Coll London, Dept Haematol Med, Div Canc Studies, London SE5 9NU, England.
   [Vora, Ajay] Sheffield Childrens Hosp, Sheffield S10 2TH, S Yorkshire, England.
RP Qasim, W (corresponding author), UCL, Great Ormond St Inst Child Hlth, London WC1N 1EH, England.; Qasim, W (corresponding author), Great Ormond St Hosp Natl Hlth Serv Trust, London WC1N 1LE, England.
EM w.qasim@ucl.ac.uk
RI Mifsud, William/X-8975-2019; Mifsud, William/ABE-8100-2020
OI Mifsud, William/0000-0002-9805-6461; QASIM, WASEEM/0000-0001-8353-4494;
   Thrasher, Adrian/0000-0002-6097-6115; Pule, Martin/0000-0002-8347-9867
FU NIH Research (NIHR); European Union FP7European Commission [602239];
   NIHRNational Institute for Health Research (NIHR) [RP-2014-05-007];
   Wellcome TrustWellcome TrustEuropean Commission [104807/Z/14/Z];
   Cellectis SA [WO 02013176915]; Biotechnology and Biological Sciences
   Research CouncilUK Research & Innovation (UKRI)Biotechnology and
   Biological Sciences Research Council (BBSRC) [BB/N003853/1,
   BB/E005896/1] Funding Source: researchfish; National Institute for
   Health ResearchNational Institute for Health Research (NIHR)
   [NIHR-RP-R3-12-001, RP-2014-05-007] Funding Source: researchfish; Great
   Ormond Street Hospital Childrens Charity [W1105] Funding Source:
   researchfish
FX NIH Research (NIHR) support the Biomedical Research Centre at the Great
   Ormond Street Hospital (GOSH) National Health Service Trust/Institute of
   Child Health, University College London (UCL). This project was
   supported by European Union FP7 grant no. 602239 (ATECT). NIHR supported
   W.Q. (RP-2014-05-007). The Wellcome Trust supported A.J.T.
   (104807/Z/14/Z). Cellectis SA provided research funding and holds patent
   WO 02013176915.
CR Batlevi CL, 2016, NAT REV CLIN ONCOL, V13, P25, DOI 10.1038/nrclinonc.2015.187
   Bertaina A, 2014, BLOOD, V124, P822, DOI 10.1182/blood-2014-03-563817
   Bhoj VG, 2016, BLOOD, V128, P360, DOI 10.1182/blood-2016-01-694356
   Brudno JN, 2016, BLOOD, V127, P3321, DOI 10.1182/blood-2016-04-703751
   Brudno JN, 2016, J CLIN ONCOL, V34, P1112, DOI 10.1200/JCO.2015.64.5929
   Chakrabarti S, 2004, TRANSPL P, V36, P1225, DOI 10.1016/j.transproceed.2004.05.067
   Di WL, 2013, HUM GENE THER CL DEV, V24, P182, DOI 10.1089/humc.2013.195
   Gardner R, 2016, BLOOD, V127, P2406, DOI 10.1182/blood-2015-08-665547
   Garfall AL, 2015, NEW ENGL J MED, V373, P1040, DOI 10.1056/NEJMoa1504542
   Georgiadis C, 2016, J INVEST DERMATOL, V136, P284, DOI 10.1038/JID.2015.364
   Grupp SA, 2013, NEW ENGL J MED, V368, P1509, DOI 10.1056/NEJMoa1215134
   Hassan A, 2014, J ALLERGY CLIN IMMUN, V133, P1660, DOI 10.1016/j.jaci.2014.02.042
   Jacoby E, 2016, BLOOD, V127, P1361, DOI 10.1182/blood-2015-08-664250
   Kalos M, 2011, SCI TRANSL MED, V3, DOI 10.1126/scitranslmed.3002842
   Kochenderfer JN, 2013, BLOOD, V122, P4129, DOI 10.1182/blood-2013-08-519413
   Kochenderfer JN, 2011, NEW ENGL J MED, V365, P1937, DOI 10.1056/NEJMc1111004
   Kopolovic I, 2015, BLOOD, V126, P406, DOI 10.1182/blood-2015-01-620872
   Lee DW, 2015, LANCET, V385, P517, DOI 10.1016/S0140-6736(14)61403-3
   Maude SL, 2014, NEW ENGL J MED, V371, P1507, DOI 10.1056/NEJMoa1407222
   Muranski P, 2006, NAT CLIN PRACT ONCOL, V3, P668, DOI 10.1038/ncponc0666
   Philip B, 2014, BLOOD, V124, P1277, DOI 10.1182/blood-2014-01-545020
   Poirot L, 2015, CANCER RES, V75, P3853, DOI 10.1158/0008-5472.CAN-14-3321
   Porter DL, 2015, SCI TRANSL MED, V7, DOI 10.1126/scitranslmed.aac5415
   Porter DL, 2011, NEW ENGL J MED, V365, P725, DOI 10.1056/NEJMoa1103849
   Schumm M, 2013, CYTOTHERAPY, V15, P1253, DOI 10.1016/j.jcyt.2013.05.014
   Tebas P, 2014, NEW ENGL J MED, V370, P901, DOI 10.1056/NEJMoa1300662
NR 26
TC 444
Z9 459
U1 11
U2 246
PU AMER ASSOC ADVANCEMENT SCIENCE
PI WASHINGTON
PA 1200 NEW YORK AVE, NW, WASHINGTON, DC 20005 USA
SN 1946-6234
EI 1946-6242
J9 SCI TRANSL MED
JI Sci. Transl. Med.
PD JAN 25
PY 2017
VL 9
IS 374
AR eaaj2013
DI 10.1126/scitranslmed.aaj2013
PG 8
WC Cell Biology; Medicine, Research & Experimental
SC Cell Biology; Research & Experimental Medicine
GA EL2KH
UT WOS:000394448100005
PM 28123068
OA Green Submitted
HC Y
HP N
DA 2021-10-28
ER

PT J
AU Dai, HY
   Xu, SY
   Han, J
   Li, ZY
   Cao, J
   Hu, TY
   Li, HX
   Wei, J
   Dou, X
   Zhou, F
   Zheng, JN
AF Dai, Hongyuan
   Xu, Shuya
   Han, Jing
   Li, Zhenyu
   Cao, Jiang
   Hu, Tingyu
   Li, Hongxia
   Wei, Jing
   Dou, Xue
   Zhou, Fang
   Zheng, Junnian
TI Prevalence and factors associated with anxiety and depressive symptoms
   among patients hospitalized with hematological malignancies after
   chimeric antigen receptor T-cell (CAR-T) therapy: A cross-sectional
   study
SO JOURNAL OF AFFECTIVE DISORDERS
LA English
DT Article
DE Hematologic malignancies; Chimeric antigen receptor T-cell therapy;
   Anxiety; Depressive symptoms; Cross-sectional study
ID LONG-TERM SURVIVORS; TRANSPLANTATION; HEALTH
AB Background: : We conducted a survey to investigate the prevalence and factors associated with anxiety and depressive symptoms among patients hospitalized with hematological malignancies after chimeric antigen receptor T-cell (CAR-T) therapy. Methods: : In total, 130 eligible patients completed the Self-Rating Anxiety Scale and Self-Rating Depression Scale at week 4 after CAR-T cell infusion. We collected sociodemographic information during the same period. We studied factors associated with anxiety and depressive symptoms using logistic regression analysis. Results: : The prevalence of anxiety and depressive symptoms at week 4 after infusion were 13.8% and 40.0%, respectively. A cutoff value of 50 or above indicates significantly anxiety and depressive symptoms. Binary logistic regression analysis showed that high school education and above (OR = 0.22, 95% CI = 0.06?0.78) and middle age (OR = 0.16, 95% CI = 0.03?0.90) were associated with lower risk of anxiety symptoms, and increased odds of depressive symptoms was associated with old age (OR = 11.39, 95% CI = 2.50?51.88), nonmanual occupations before illness (OR = 3.72, 95% CI = 1.20?11.58), and higher healthcare expenditure (OR = 3.93, 95% CI = 1.50?10.33), while lower risk of depressive symptoms was associated with rural household location (OR = 0.25, 95% CI = 0.08?0.76) and being cared for by spouse (OR = 0.12, 95% CI = 0.02?0.63). Conclusions: : Patients receiving CAR-T therapy with lower education background, old ages, urban household location, or who used to work as non-manual workers require more attention and psychological care. Support from a spouse and medical expense deductions from the government may help patients develop positive attitudes.
C1 [Dai, Hongyuan; Xu, Shuya; Han, Jing; Dou, Xue; Zhou, Fang] Xuzhou Med Univ, Sch Nursing, Xuzhou, Jiangsu, Peoples R China.
   [Li, Zhenyu; Cao, Jiang; Hu, Tingyu; Li, Hongxia; Wei, Jing] Xuzhou Med Univ, Dept Hematol, Affiliated Hosp, Xuzhou, Jiangsu, Peoples R China.
   [Zheng, Junnian] Xuzhou Med Univ, Xuzhou, Jiangsu, Peoples R China.
   [Xu, Shuya] Xuzhou Med Univ, Intens Care Unit, Affiliated Hosp, Xuzhou, Jiangsu, Peoples R China.
RP Zhou, F (corresponding author), Xuzhou Med Univ, Sch Nursing, Xuzhou, Jiangsu, Peoples R China.; Zheng, JN (corresponding author), Xuzhou Med Univ, Xuzhou, Jiangsu, Peoples R China.
EM meadow_zh@hotmail.com; jnzheng@xzhmu.edu.cn
FU Chinese Postdoctoral Science FoundationChina Postdoctoral Science
   Foundation [2018T110553]; Postdoctoral Science Foundation of Jiangsu
   Province, Postdoctoral Start-up Fund [2017107002]; Open Project of
   Jiangsu Province Key Laboratory of Anesthesiology [KJS1801]; Graduate
   Research and Innovation Projects of Jiangsu Province [KYCX18_2184]
FX This study was supported by the Chinese Postdoctoral Science Foundation
   (Grant no. 2018T110553), Postdoctoral Science Foundation of Jiangsu
   Province, Postdoctoral Start-up Funding (Grant no.2017107002), Open
   Project of Jiangsu Province Key Laboratory of Anesthesiology (Grant no.
   KJS1801), Graduate Research and Innovation Projects of Jiangsu Province
   (Grant no. KYCX18_2184). Thanks to Professor Lang Zhuo for his
   professional suggestions on statistics in this study.
CR Abuelgasim KA, 2016, SAUDI MED J, V37, P877, DOI 10.15537/smj.2016.8.14597
   Aguiar PM, 2017, CRIT REV ONCOL HEMAT, V113, P195, DOI 10.1016/j.critrevonc.2017.03.014
   Al-Zaben FN, 2015, SAUDI MED J, V36, P1168, DOI 10.15537/smj.2015.10.12254
   Bellali T., 2020, PSYCHOL HEALTH MED, V25, P201, DOI DOI 10.1080/13548506.2019.1695864
   Brudno JN, 2018, J CLIN ONCOL, V36, P2267, DOI 10.1200/JCO.2018.77.8084
   Burris JL, 2010, PSYCHO-ONCOLOGY, V19, P637, DOI 10.1002/pon.1600
   Clinton-McHarg T, 2014, J AFFECT DISORDERS, V165, P176, DOI 10.1016/j.jad.2014.04.072
   Cohen AD, 2019, J CLIN INVEST, V129, P2210, DOI 10.1172/JCI126397
   Coristine M, 2003, PSYCHO-ONCOLOGY, V12, P709, DOI 10.1002/pon.696
   Davila ML, 2014, SCI TRANSL MED, V6, DOI 10.1126/scitranslmed.3008226
   de Beurs E, 2005, J AFFECT DISORDERS, V84, P53, DOI 10.1016/j.jad.2004.09.006
   Dugan W, 1998, PSYCHO-ONCOLOGY, V7, P483, DOI 10.1002/(SICI)1099-1611(199811/12)7:6<483::AID-PON326>3.3.CO;2-D
   Evans SE, 2014, PSYCHOL TRAUMA-US, V6, P527, DOI 10.1037/a0036940
   Feder A, 2019, BIOL PSYCHIAT, V86, P443, DOI 10.1016/j.biopsych.2019.07.012
   Fu AL, 2017, INT J ENV RES PUB HE, V14, DOI 10.3390/ijerph14010046
   Gong Y., 2014, PLOS ONE, V9, P103242, DOI [DOI 10.1371/journal.pone.0103242, 10.1371/journal.pone.0103242]
   Hall AE, 2016, SUPPORT CARE CANCER, V24, P4413, DOI 10.1007/s00520-016-3282-3
   Hall SA, 2006, J URBAN HEALTH, V83, P162, DOI 10.1007/s11524-005-9016-3
   Jeong A, 2017, PLOS ONE, V12, DOI 10.1371/journal.pone.0189808
   June CH, 2018, SCIENCE, V359, P1361, DOI 10.1126/science.aar6711
   Kantarjian HM, 2016, NEW ENGL J MED, V375, P740, DOI 10.1056/NEJMoa1509277
   Kim H, 2016, HEALTH CARE WOMEN IN, V37, P288, DOI 10.1080/07399332.2014.980889
   Kim Il-Ho, 2019, J Prev Med Public Health, V52, P299, DOI 10.3961/jpmph.19.134
   Kollberg KS, 2019, ANN BEHAV MED, V53, P333, DOI 10.1093/abm/kay045
   Kuba K, 2019, HEALTH PSYCHOL, V38, P187, DOI 10.1037/hea0000713
   Lee DW, 2019, BIOL BLOOD MARROW TR, V25, P625, DOI 10.1016/j.bbmt.2018.12.758
   LEE HC, 1994, J GERIATR PSYCH NEUR, V7, P216, DOI 10.1177/089198879400700404
   Li HM, 2017, LANCET, V390, P1724, DOI 10.1016/S0140-6736(17)32603-X
   Li JH, 2015, ASIAN J PSYCHIATR, V14, P22, DOI 10.1016/j.ajp.2015.01.011
   Lin JK., 2019, J CLIN ONCOL, V37, P2105, DOI [10.1200/JCO.18.02079., DOI 10.1200/JCO.18.02079]
   Lin WY, 2020, INT J MOL SCI, V21, DOI 10.3390/ijms21228655
   LISTER TA, 1989, J CLIN ONCOL, V7, P1630, DOI 10.1200/JCO.1989.7.11.1630
   Lopes CS, 2015, BMC PSYCHIATRY, V15, DOI 10.1186/s12888-015-0487-9
   Magyari F, 2017, HEALTH QUAL LIFE OUT, V15, DOI 10.1186/s12955-017-0758-x
   Maude SL, 2018, NEW ENGL J MED, V378, P439, DOI 10.1056/NEJMoa1709866
   Neelapu SS, 2017, NEW ENGL J MED, V377, P2531, DOI 10.1056/NEJMoa1707447
   Nilsson B, 2020, BMC PUBLIC HEALTH, V20, DOI 10.1186/s12889-020-08780-9
   Nipp RD, 2017, CANCER-AM CANCER SOC, V123, P4720, DOI 10.1002/cncr.30912
   Olatunji BO, 2006, J ANXIETY DISORD, V20, P543, DOI 10.1016/j.janxdis.2005.08.002
   Park JH, 2018, NEW ENGL J MED, V378, P449, DOI 10.1056/NEJMoa1709919
   Passik SD, 2000, PSYCHOSOMATICS, V41, P121, DOI 10.1176/appi.psy.41.2.121
   Pulgar A, 2015, BEHAV MED, V41, P1, DOI 10.1080/08964289.2013.833083
   Raje N, 2019, NEW ENGL J MED, V380, P1726, DOI 10.1056/NEJMoa1817226
   Raphael D, 2017, EUR J CANCER CARE, V26, DOI 10.1111/ecc.12640
   Roth J., 2018, J MED ECON, V21, P1238, DOI [10.1080/13696998.2018.1529674, DOI 10.1080/13696998.2018.1529674]
   Schuster SJ, 2019, NEW ENGL J MED, V380, P45, DOI 10.1056/NEJMoa1804980
   Seitzler S, 2019, EXPERT REV HEMATOL, V12, P419, DOI 10.1080/17474086.2019.1613886
   Shah N, 2020, LEUKEMIA, V34, P985, DOI 10.1038/s41375-020-0734-z
   Shreders AJ, 2018, ANN HEMATOL, V97, P519, DOI 10.1007/s00277-017-3198-0
   Speziali C, 2016, CURR HEMATOL MALIG R, V11, P175, DOI 10.1007/s11899-016-0317-2
   Sun CL, 2011, BLOOD, V118, P4723, DOI 10.1182/blood-2011-04-348730
   Tran E, 2017, NEW ENGL J MED, V377, P2593, DOI 10.1056/NEJMe1714680
   Wang B, 2017, SAUDI MED J, V38, P948, DOI 10.15537/smj.2017.9.18532
   Wittmann Marc, 2006, Palliat Support Care, V4, P357
   Xu S.Y., 2020, J XUZHOU MED U, V40, P383, DOI [10.3969/j.issn.2096-3882.2020.05.017., DOI 10.3969/J.ISSN.2096-3882.2020.05.017]
   Yan ZL, 2019, LANCET HAEMATOL, V6, pE521, DOI 10.1016/S2352-3026(19)30115-2
   Yeoh SH, 2017, FRONT PSYCHOL, V8, DOI 10.3389/fpsyg.2017.01411
   Yuan MQ, 2015, PLOS ONE, V10, DOI 10.1371/journal.pone.0131331
   Zhao CR, 2018, DRUG DISCOV THER, V12, P1, DOI 10.5582/ddt.2017.01064
   Zhao JJ, 2020, ANN HEMATOL, V99, P1681, DOI 10.1007/s00277-020-04020-7
   ZUNG W W K, 1990, Journal of Clinical Psychiatry, V51, P77
   ZUNG WWK, 1971, PSYCHOSOMATICS, V12, P371
   ZUNG WWK, 1965, ARCH GEN PSYCHIAT, V13, P508, DOI 10.1001/archpsyc.1965.01730060026004
NR 63
TC 0
Z9 0
U1 4
U2 4
PU ELSEVIER
PI AMSTERDAM
PA RADARWEG 29, 1043 NX AMSTERDAM, NETHERLANDS
SN 0165-0327
EI 1573-2517
J9 J AFFECT DISORDERS
JI J. Affect. Disord.
PD MAY 1
PY 2021
VL 286
BP 33
EP 39
DI 10.1016/j.jad.2021.02.041
PG 7
WC Clinical Neurology; Psychiatry
SC Neurosciences & Neurology; Psychiatry
GA RN9CQ
UT WOS:000640650100005
PM 33676261
DA 2021-10-28
ER

PT J
AU Cortes-Selva, D
   Dasgupta, B
   Singh, S
   Grewal, IS
AF Cortes-Selva, Diana
   Dasgupta, Bidisha
   Singh, Sanjaya
   Grewal, Iqbal S.
TI Innate and Innate-Like Cells: The Future of Chimeric Antigen Receptor
   (CAR) Cell Therapy
SO TRENDS IN PHARMACOLOGICAL SCIENCES
LA English
DT Review
ID NATURAL-KILLER-CELLS; DELTA T-CELLS; MHC CLASS-I; NK-92 CELLS; B-CELL;
   IMMUNE CELLS; TUMOR; MACROPHAGES; IMMUNOSURVEILLANCE; DIFFERENTIATION
AB Conventional alpha beta CAR-T cell-based approaches have revolutionized the field of cancer immunotherapy, but hurdles remain, especially for solid tumors. Novel strategies in conjunction with alternative cell types are therefore required for effective CAR-based therapies. In this respect, innate and innate-like cells with unique immune properties, such as natural killer (NK) cells, NKT cells, gamma delta T cells, and macrophages, are promising alternatives to alpha beta CAR-T adoptive therapy. We review the applicability of these cells in the context of CAR therapy, focusing on therapies under development, the advantages of these approaches relative to conventional CAR-T cells, and their potential in allogeneic therapies. We also discuss the inherent limitations of these cell types and approaches, and outline numerous strategies to overcome the associated obstacles.
C1 [Cortes-Selva, Diana; Dasgupta, Bidisha; Singh, Sanjaya; Grewal, Iqbal S.] Janssen Pharmaceut Co Johnson & Johnson, Janssen Biotherapeut, 1400 McKean Rd, Spring House, PA 19477 USA.
RP Grewal, IS (corresponding author), Janssen Pharmaceut Co Johnson & Johnson, Janssen Biotherapeut, 1400 McKean Rd, Spring House, PA 19477 USA.
EM igrewal@its.jnj.com
OI Cortes Selva, Diana/0000-0001-9203-2090; Singh,
   Sanjaya/0000-0002-9119-7966; Grewal, Iqbal S/0000-0002-4775-055X
CR Abate-Daga D, 2016, MOL THER-ONCOLYTICS, V3, DOI 10.1038/mto.2016.14
   Abel AM, 2018, FRONT IMMUNOL, V9, DOI 10.3389/fimmu.2018.01869
   Altvater B, 2012, CANCER IMMUNOL IMMUN, V61, P385, DOI 10.1007/s00262-011-1111-6
   Barros RD, 2016, CELL, V167, P203, DOI 10.1016/j.cell.2016.08.030
   Beatty GL, 2014, CANCER IMMUNOL RES, V2, P112, DOI 10.1158/2326-6066.CIR-13-0170
   Bellone M, 2013, FRONT ONCOL, V3, DOI 10.3389/fonc.2013.00231
   Bottino C, 2005, TRENDS IMMUNOL, V26, P221, DOI 10.1016/j.it.2005.02.007
   Brudno JN, 2016, BLOOD, V127, P3321, DOI 10.1182/blood-2016-04-703751
   Burger MC, 2019, FRONT IMMUNOL, V10, DOI 10.3389/fimmu.2019.02683
   Cao BH, 2020, BIOCHEM BIOPH RES CO, V524, P96, DOI 10.1016/j.bbrc.2020.01.053
   Capsomidis A, 2018, MOL THER, V26, P354, DOI 10.1016/j.ymthe.2017.12.001
   Cerwenka A, 2001, P NATL ACAD SCI USA, V98, P11521, DOI 10.1073/pnas.201238598
   Chang YH, 2013, CANCER RES, V73, P1777, DOI 10.1158/0008-5472.CAN-12-3558
   Chen KH, 2017, LEUKEMIA, V31, P2151, DOI 10.1038/leu.2017.8
   Crowe NY, 2002, J EXP MED, V196, P119, DOI 10.1084/jem.20020092
   D'Aloia MM, 2018, CELL DEATH DIS, V9, DOI 10.1038/s41419-018-0278-6
   Dalessandri T, 2016, NAT COMMUN, V7, DOI 10.1038/ncomms12080
   Deniger DC, 2013, MOL THER, V21, P638, DOI 10.1038/mt.2012.267
   Di Lorenzo B, 2019, CANCER IMMUNOL RES, V7, P552, DOI 10.1158/2326-6066.CIR-18-0647
   Dimova T, 2015, P NATL ACAD SCI USA, V112, pE556, DOI 10.1073/pnas.1412058112
   Du SH, 2016, PLOS ONE, V11, DOI 10.1371/journal.pone.0161820
   EBERLEIN TJ, 1982, J EXP MED, V156, P385
   Eyquem J, 2017, NATURE, V543, P113, DOI 10.1038/nature21405
   Fauriat C, 2010, BLOOD, V115, P2167, DOI 10.1182/blood-2009-08-238469
   Fleischer LC, 2019, J HEMATOL ONCOL, V12, DOI 10.1186/s13045-019-0801-y
   Fousek K, 2021, LEUKEMIA, V35, P75, DOI 10.1038/s41375-020-0792-2
   Fraietta JA, 2018, NAT MED, V24, P563, DOI 10.1038/s41591-018-0010-1
   Gajewski TF, 2013, NAT IMMUNOL, V14, P1014, DOI 10.1038/ni.2703
   Garrido F, 2016, CURR OPIN IMMUNOL, V39, P44, DOI 10.1016/j.coi.2015.12.007
   Gentles AJ, 2015, NAT MED, V21, P938, DOI 10.1038/nm.3909
   Golinelli G, 2020, CANCER GENE THER, V27, P558, DOI 10.1038/s41417-018-0062-x
   Grada Z, 2013, MOL THER-NUCL ACIDS, V2, DOI 10.1038/mtna.2013.32
   GROSS G, 1989, P NATL ACAD SCI USA, V86, P10024, DOI 10.1073/pnas.86.24.10024
   Guerriero JL, 2017, NATURE, V543, P428, DOI 10.1038/nature21409
   Guest RD, 2005, J IMMUNOTHER, V28, P203, DOI 10.1097/01.cji.0000161397.96582.59
   Habib S, 2019, OCHSNER J, V19, P186, DOI 10.31486/toj.19.0033
   Hagemann T, 2008, J EXP MED, V205, P1261, DOI 10.1084/jem.20080108
   Heczey A, 2014, BLOOD, V124, P2824, DOI 10.1182/blood-2013-11-541235
   Hennecke J, 2001, CELL, V104, P1, DOI 10.1016/S0092-8674(01)00185-4
   Hu ZW, 2020, SCI REP-UK, V10, DOI 10.1038/s41598-020-59736-3
   Jarosz-Biej M, 2018, PLOS ONE, V13, DOI 10.1371/journal.pone.0191012
   Jinushi M, 2014, INT J CANCER, V135, P1277, DOI 10.1002/ijc.28626
   Karlsson KR, 2008, EXP HEMATOL, V36, P1167, DOI 10.1016/j.exphem.2008.04.009
   Karunakaran MM, 2020, IMMUNITY, V52, P487, DOI 10.1016/j.immuni.2020.02.014
   Klichinsky M, 2020, NAT BIOTECHNOL, V38, P947, DOI 10.1038/s41587-020-0462-y
   Koneru M, 2015, ONCOIMMUNOLOGY, V4, DOI 10.4161/2162402X.2014.994446
   Kumar S, 2018, IMMUNOLOGY, V154, P383, DOI 10.1111/imm.12921
   Leen AM, 2014, MOL THER, V22, P1211, DOI 10.1038/mt.2014.47
   Legut M, 2015, CELL MOL IMMUNOL, V12, P656, DOI 10.1038/cmi.2015.28
   Li J, 2018, J HEMATOL ONCOL, V11, DOI 10.1186/s13045-018-0568-6
   Li Y, 2018, CELL STEM CELL, V23, P181, DOI 10.1016/j.stem.2018.06.002
   Lin JK, 2019, J CLIN ONCOL, V37, P2105, DOI 10.1200/JCO.18.02079
   Liu BN, 2019, AM J CANCER RES, V9, P228
   Liu EL, 2020, NEW ENGL J MED, V382, P545, DOI 10.1056/NEJMoa1910607
   Lo Nigro C, 2019, ANN TRANSL MED, V7, DOI 10.21037/atm.2019.01.42
   Long AH, 2015, NAT MED, V21, P581, DOI 10.1038/nm.3838
   Mitwasi N, 2020, SCI REP-UK, V10, DOI 10.1038/s41598-020-59082-4
   Montagner IM, 2020, CELLS-BASEL, V9, DOI 10.3390/cells9061382
   Muller S, 2020, FRONT IMMUNOL, V10, DOI 10.3389/fimmu.2019.03123
   Murakami T, 2018, ANTICANCER RES, V38, P5049, DOI 10.21873/anticanres.12824
   Nair S, 2017, FRONT IMMUNOL, V8, DOI 10.3389/fimmu.2017.01178
   Newick K, 2016, MOL THER-ONCOLYTICS, V3, DOI 10.1038/mto.2016.6
   Niu C, 2015, BMC IMMUNOL, V16, DOI 10.1186/s12865-015-0124-x
   Oelsner S, 2017, CYTOTHERAPY, V19, P235, DOI 10.1016/j.jcyt.2016.10.009
   Parihar R, 2019, CANCER IMMUNOL RES, V7, P363, DOI 10.1158/2326-6066.CIR-18-0572
   Pfefferle A, 2020, CANCERS, V12, DOI 10.3390/cancers12030706
   Cajal SRY, 2020, J MOL MED, V98, P161, DOI 10.1007/s00109-020-01874-2
   Ravi D, 2020, LEUKEMIA, V34, P1291, DOI 10.1038/s41375-019-0663-x
   Romanski A, 2016, J CELL MOL MED, V20, P1287, DOI 10.1111/jcmm.12810
   Rosenberg SA, 2008, NAT REV CANCER, V8, P299, DOI 10.1038/nrc2355
   Roybal KT, 2016, CELL, V164, P770, DOI 10.1016/j.cell.2016.01.011
   Rozenbaum M, 2020, FRONT IMMUNOL, V11, DOI 10.3389/fimmu.2020.01347
   Rupp LJ, 2017, SCI REP-UK, V7, DOI 10.1038/s41598-017-00462-8
   Shah UA, 2020, BEST PRACT RES CL HA, V33, DOI 10.1016/j.beha.2020.101141
   Sievers NM, 2020, INT J MOL SCI, V21, DOI 10.3390/ijms21103525
   Simon B, 2018, INT J MOL SCI, V19, DOI 10.3390/ijms19082365
   Singh AK, 2020, LANCET ONCOL, V21, pE168, DOI 10.1016/S1470-2045(19)30823-X
   Smyth MJ, 2005, J EXP MED, V202, P583, DOI 10.1084/jem.20050994
   Somanchi S, 2019, BLOOD, V134, DOI 10.1182/blood-2019-129539
   Sutton KS, 2016, CYTOTHERAPY, V18, P881, DOI 10.1016/j.jcyt.2016.04.001
   Takata K, 2017, IMMUNITY, V47, P183, DOI 10.1016/j.immuni.2017.06.017
   Tang XW, 2018, AM J CANCER RES, V8, P1083
   Tang YP, 2020, BMC GASTROENTEROL, V20, DOI 10.1186/s12876-020-1177-8
   Terabe M, 2000, NAT IMMUNOL, V1, P515, DOI 10.1038/82771
   Tewari KS, 2014, NEW ENGL J MED, V370, P734, DOI 10.1056/NEJMoa1309748
   Turtle CJ, 2016, J CLIN INVEST, V126, P2123, DOI 10.1172/JCI85309
   Wang GC, 2016, CANCER DISCOV, V6, P80, DOI 10.1158/2159-8290.CD-15-0224
   Wang XM, 2020, BLOOD ADV, V4, P1950, DOI 10.1182/bloodadvances.2020001510
   Wang Y, 2019, FRONT IMMUNOL, V10, DOI 10.3389/fimmu.2019.01691
   Wang ZD, 2020, FRONT IMMUNOL, V11, DOI 10.3389/fimmu.2020.00176
   Wettersten HI, 2019, CANCER RES, V79, P5048, DOI 10.1158/0008-5472.CAN-19-1246
   Willcox BE, 2019, NAT IMMUNOL, V20, P121, DOI 10.1038/s41590-018-0304-y
   Woll PS, 2009, BLOOD, V113, P6094, DOI 10.1182/blood-2008-06-165225
   Xu X, 2019, CLIN CANCER RES, V25, P7126, DOI 10.1158/1078-0432.CCR-19-0421
   Yang YY, 2019, IMMUNITY, V50, P1043, DOI 10.1016/j.immuni.2019.02.016
   Yu T, 2019, NAT COMMUN, V10, DOI 10.1038/s41467-019-12384-2
   Zeng JM, 2019, PLOS ONE, V14, DOI 10.1371/journal.pone.0216815
   Zhang F, 2019, NAT COMMUN, V10, DOI 10.1038/s41467-019-11911-5
   Zhang Q, 2018, J IMMUNOL RES, V2018, DOI 10.1155/2018/4263520
   Zhang YT, 2019, FRONT IMMUNOL, V10, DOI 10.3389/fimmu.2019.01126
NR 100
TC 4
Z9 4
U1 4
U2 9
PU ELSEVIER SCIENCE LONDON
PI LONDON
PA 84 THEOBALDS RD, LONDON WC1X 8RR, ENGLAND
SN 0165-6147
EI 1873-3735
J9 TRENDS PHARMACOL SCI
JI Trends Pharmacol. Sci.
PD JAN
PY 2021
VL 42
IS 1
BP 45
EP 59
DI 10.1016/j.tips.2020.11.004
PG 15
WC Pharmacology & Pharmacy
SC Pharmacology & Pharmacy
GA PI1AZ
UT WOS:000600832700006
PM 33250273
DA 2021-10-28
ER

PT J
AU Kamal, M
   Joseph, J
   Greenbaum, U
   Hicklen, R
   Kebriaei, P
   Srour, SA
   Wang, XS
AF Kamal, Mona
   Joseph, Jacinth
   Greenbaum, Uri
   Hicklen, Rachel
   Kebriaei, Partow
   Srour, Samer A.
   Wang, Xin Shelly
TI Patient-Reported Outcomes for Cancer Patients with Hematological
   Malignancies Undergoing Chimeric Antigen Receptor T Cell Therapy: A
   Systematic Review
SO TRANSPLANTATION AND CELLULAR THERAPY
LA English
DT Review
DE CAR T cell therapy; Hematological malignancies; Systematic review;
   Patient-reported outcomes; Quality of life; Cancer
ID QUALITY-OF-LIFE; MANAGEMENT; ONCOLOGY; VOICES
AB Databases were searched to identify studies published over the past 10 years that addressed the utility of patient-reported outcomes (PROs) in patients receiving chimeric antigen receptor (CAR) T cell therapy in patients with hematological malignancies. Among 280 records, three articles covering 206 patients were eligible. The data were prospectively collected at multiple time points. The compliance rates were 70% to 94%. There was an inverse relationship between fatigue and social function among adults. The quality of life (QoL) improvement and ability to complete PROs were linked to disease status. About 40% of adults reported at least some cognitive difficulties, with a detrimental impact on mental and physical health status. In adults, the most commonly reported cognitive impairment was memory difficulties. Depression was associated with cognitive difficulties. Younger adults were at higher risk of long-term poor mental health, anxiety, and depression. For pediatric and adolescent patients, emotional dysfunction improves over time. QoL status improved over time; yet, severe cytokine release syndrome and neurotoxicity caused delayed improvement. Information regarding whether the PROs were integrated into medical records and clinical guidelines is lacking. Utilizing PROs in patients on CAR T cell therapy seems feasible and informative. Studies utilizing larger sample sizes and using validated PRO tools at different time points remain unmet needs. (C) 2021 The American Society for Transplantation and Cellular Therapy. Published by Elsevier Inc. All rights reserved.
C1 [Kamal, Mona; Wang, Xin Shelly] Univ Texas MD Anderson Canc Ctr, Dept Symptom Res, 1515 Holcombe Blvd,Unit 1450, Houston, TX 77030 USA.
   [Joseph, Jacinth; Greenbaum, Uri; Kebriaei, Partow; Srour, Samer A.] Univ Texas MD Anderson Canc Ctr, Dept Stem Cell & Transplantat & Cellular Therapy, Houston, TX 77030 USA.
   [Hicklen, Rachel] Univ Texas MD Anderson Canc Ctr, Dept Res Med Lib, Houston, TX 77030 USA.
RP Kamal, M; Wang, XS (corresponding author), Univ Texas MD Anderson Canc Ctr, Dept Symptom Res, 1515 Holcombe Blvd,Unit 1450, Houston, TX 77030 USA.
EM mkjomaa@mdanderson.org; xswang@mdanderson.org
RI Greenbaum, Uri/L-2613-2019
OI Greenbaum, Uri/0000-0002-8582-4572; Hicklen, Rachel/0000-0003-4317-5671
FU NIHUnited States Department of Health & Human ServicesNational
   Institutes of Health (NIH) - USA [R01 CA205146]
FX P.K. reports clinical trial support from Ziopharm Pharmaceuticals,
   outside the submitted work. MK and XSW report recieving salary support
   from NIH funding support, R01 CA205146. The funding agencies played no
   role in study design; in the collection, analysis, and interpretation of
   data; in the writing of the report; or in the decision to submit the
   article for publication. Otherwise this research did not receive any
   further specific grant from funding agencies in the public, commercial,
   or not-for-profit sectors.
CR Abramson JS, 2020, TRANSFUS MED REV, V34, P29, DOI 10.1016/j.tmrv.2019.08.003
   Adamina M, 2013, BRIT J SURG, V100, P38, DOI 10.1002/bjs.8990
   Atrash S, 2020, J INVEST MED, V68, P956, DOI 10.1136/jim-2020-001290
   Basch E, 2017, NEW ENGL J MED, V376, P105, DOI 10.1056/NEJMp1611252
   Basch E, 2016, J CLIN ONCOL, V34, P557, DOI 10.1200/JCO.2015.63.0830
   Brentjens R, 2010, MOL THER, V18, P666, DOI 10.1038/mt.2010.31
   Cella D, 2014, QUAL LIFE RES, V23, P2651, DOI 10.1007/s11136-014-0732-6
   Chakraborty R, 2019, BIOL BLOOD MARROW TR, V25, pE155, DOI 10.1016/j.bbmt.2018.11.025
   Cleeland CS, 2011, J CLIN ONCOL, V29, P994, DOI 10.1200/JCO.2010.29.8315
   COHEN J, 1968, PSYCHOL BULL, V70, P213, DOI 10.1037/h0026256
   Freyer CW, 2020, PHARMACOTHERAPY, V40, P741, DOI 10.1002/phar.2414
   Hay KA, 2018, BRIT J HAEMATOL, V183, P364, DOI 10.1111/bjh.15644
   Higgins JPT, 2011, BMJ-BRIT MED J, V343, DOI 10.1136/bmj.d5928
   Hlubocky FJ., 2013, LYMPHOMA, V2013, P1, DOI [10.1155/2013/147176, DOI 10.1155/2013/147176]
   Holstein SA, 2020, CLIN PHARMACOL THER, V107, P112, DOI 10.1002/cpt.1674
   Jensen RE, 2017, J CLIN ONCOL, V35, P1913, DOI 10.1200/JCO.2016.71.4410
   Laetsch TW, 2019, LANCET ONCOL, V20, P1710, DOI 10.1016/S1470-2045(19)30493-0
   Lee DW, 2015, LANCET, V385, P517, DOI 10.1016/S0140-6736(14)61403-3
   Lee DW, 2014, BLOOD, V124, P188, DOI 10.1182/blood-2014-05-552729
   Liberati A, 2009, BMJ-BRIT MED J, V339, DOI 10.1136/bmj.b2700
   LYDICK E, 1993, QUAL LIFE RES, V2, P221, DOI 10.1007/BF00435226
   Matthews A, 2019, J NATL COMPR CANC NE, V17
   Maude SL, 2014, CANCER J, V20, P119, DOI 10.1097/PPO.0000000000000035
   Maziarz RT, 2020, BLOOD ADV, V4, P629, DOI 10.1182/bloodadvances.2019001026
   Neelapu SS, 2017, NEW ENGL J MED, V377, P2531, DOI 10.1056/NEJMoa1707447
   Neelapu SS, 2018, NAT REV CLIN ONCOL, V15, P47, DOI 10.1038/nrclinonc.2017.148
   Patrick DL, 2019, J CLIN ONCOL, V37
   Roex G, 2020, PHARMACEUTICS, V12, DOI 10.3390/pharmaceutics12020194
   Ross J, CMS PANEL EXPRESSES
   Ruark J, 2020, BIOL BLOOD MARROW TR, V26, P34, DOI 10.1016/j.bbmt.2019.09.037
   Shi QL, 2016, J PAIN SYMPTOM MANAG, V52, P822, DOI 10.1016/j.jpainsymman.2016.07.005
   Varni J.W., PEDIAT QUALITY LIFE
   Varni JW, 2007, J PEDIATR PSYCHOL, V32, P1151, DOI 10.1093/jpepsy/jsm008
   WARD J, 2020, BIOL BLOOD MARROW TR, V26, pS35
   Weber JS, 2015, J CLIN ONCOL, V33, P2092, DOI 10.1200/JCO.2014.60.0379
   Webster Kimberly, 2003, Health Qual Life Outcomes, V1, P79, DOI 10.1186/1477-7525-1-79
   Wells GA, 2000, NEWCASTLE OTTAWA SCA
   Zhao ZJ, 2018, ACTA PHARM SIN B, V8, P539, DOI 10.1016/j.apsb.2018.03.001
NR 38
TC 1
Z9 1
U1 0
U2 0
PU ELSEVIER SCIENCE INC
PI NEW YORK
PA STE 800, 230 PARK AVE, NEW YORK, NY 10169 USA
SN 2666-6375
EI 2666-6367
J9 TRANSPL CELL THER
JI Transpl. Cell. Ther.
PD MAY
PY 2021
VL 27
IS 5
DI 10.1016/j.jtct.2021.01.003
PG 7
WC Hematology; Immunology; Transplantation
SC Hematology; Immunology; Transplantation
GA RZ6OZ
UT WOS:000648721800008
PM 33965176
OA gold
DA 2021-10-28
ER

PT J
AU Banerjee, R
   Fakhri, B
   Shah, NN
AF Banerjee, Rahul
   Fakhri, Bita
   Shah, Nina
TI Toci or not toci: innovations in the diagnosis, prevention, and early
   management of cytokine release syndrome
SO LEUKEMIA & LYMPHOMA
LA English
DT Review; Early Access
DE chimeric antigen receptor T-cell therapy; cytokine release syndrome;
   tocilizumab
ID T-CELL THERAPY; AXICABTAGENE CILOLEUCEL; INFECTIOUS COMPLICATIONS;
   RESOURCE UTILIZATION; PATIENTS PTS; AXI-CEL; RECEPTOR; TOCILIZUMAB;
   BIOMARKERS; IL-6
AB Cytokine release syndrome (CRS) remains a significant toxicity of chimeric antigen receptor T-cell (CAR-T) therapy for hematologic malignancies. While established guidelines exist for the management of Grade 2+ CRS with immunosuppressive agents such as tocilizumab or corticosteroids, the management of early-grade CRS (i.e. Grade 1 CRS with isolated fevers) has no such consensus beyond supportive care. In this review, we discuss early-grade CRS with an emphasis on its diagnosis, management, and prevention. Strategies to target early-grade CRS include immunosuppression preemptively (once CRS develops) or prophylactically (before CRS develops) as well as novel small-molecule inhibitors or fractionated CAR-T dosing. In the near future, next-generation CAR-T therapies may be able to target CRS precisely or obviate CRS entirely. If shown to prevent CRS-associated morbidity while maintaining therapeutic anti-neoplastic efficacy, these innovative strategies will enhance the safety of CAR-T therapy while also improving its operationalization and accessibility in the real-world setting.
C1 [Banerjee, Rahul; Fakhri, Bita; Shah, Nina] Univ Calif San Francisco, Dept Med, Div Hematol Oncol, San Francisco, CA 94143 USA.
RP Banerjee, R (corresponding author), Univ Calif San, Box M-1286,550 Parnassus Ave, San Francisco, CA 94143 USA.
EM rahul.banerjee@ucsf.edu
OI Banerjee, Rahul/0000-0003-3781-5441
CR Abramson JS, 2020, LANCET, V396, P839, DOI 10.1016/S0140-6736(20)31366-0
   Alizadeh D., 2021, CANCER DISCOV
   Amatya PN., 2020, AM SOC HEM 2020
   Baird JH, 2021, BLOOD ADV, V5, P143, DOI 10.1182/bloodadvances.2020002732
   Banerjee R., 2021, TRANSPL CELL THER
   Beauvais D, 2021, J MICROBIOL IMMUNOL, V54, P327, DOI 10.1016/j.jmii.2021.02.006
   Bishop MR, 2020, BLOOD, V135, P2020, DOI 10.1182/blood.2020005592
   Brentjens RJ, 2013, SCI TRANSL MED, V5, DOI 10.1126/scitranslmed.3005930
   Brudno JN, 2019, BLOOD REV, V34, P45, DOI 10.1016/j.blre.2018.11.002
   Cahill K.E., 2020, LEUKEMIA LYMPHOMA, V61, P799, DOI [10.1080/10428194.2019.1691201, DOI 10.1080/10428194.2019.1691201]
   Caimi PF., 2020, BLOOD, V136, P30
   Chavez JC., 2020, BLOOD, V136, P3
   Chen LY, 2020, TRANSL ONCOL, V13, DOI 10.1016/j.tranon.2020.100838
   Costello CL, 2020, BLOOD, V136, DOI 10.1182/blood-2020-142695
   Cummins KD, 2017, BLOOD, V130
   Davila ML, 2014, SCI TRANSL MED, V6, DOI 10.1126/scitranslmed.3008226
   Diorio C, 2020, BLOOD ADV, V4, P5174, DOI 10.1182/bloodadvances.2020002592
   Dubovsky JA, 2013, BLOOD, V122, P2539, DOI 10.1182/blood-2013-06-507947
   Faramand R, 2020, CLIN CANCER RES, V26, P4823, DOI 10.1158/1078-0432.CCR-20-1434
   Foster MC., 2021, BLOOD
   Frey NV, 2020, J CLIN ONCOL, V38, P2862, DOI 10.1200/JCO.19.03237
   Frey NV, 2020, J CLIN ONCOL, V38, DOI 10.1200/JCO.19.01892
   Fried S, 2019, BONE MARROW TRANSPL, V54, P1643, DOI 10.1038/s41409-019-0487-3
   Frigault MJ, 2020, BLOOD, V136, P137, DOI 10.1182/blood.2020006216
   Gajra A, 2020, IMMUNOTHERAPY-UK, V12, P725, DOI 10.2217/imt-2020-0118
   Gardner RA, 2019, BLOOD, V134, P2149, DOI 10.1182/blood.2019001463
   Gardner RA, 2017, BLOOD, V129, P3322, DOI 10.1182/blood-2017-02-769208
   Gauthier J, 2020, BLOOD, V135, P1650, DOI 10.1182/blood.2019002936
   Giavridis T, 2018, NAT MED, V24, P731, DOI 10.1038/s41591-018-0041-7
   Guha A, 2020, BIOL BLOOD MARROW TR, V26, P2211, DOI 10.1016/j.bbmt.2020.08.036
   Gutierrez C, 2020, J CRIT CARE, V58, P58, DOI 10.1016/j.jcrc.2020.04.008
   Hari P, 2020, J CLIN ONCOL, V38
   Harris AH, 2020, BIOL BLOOD MARROW TR, V26, pS312
   Hay KA, 2017, BLOOD, V130, P2295, DOI 10.1182/blood-2017-06-793141
   Hernandez I, 2018, JAMA ONCOL, V4, P994, DOI 10.1001/jamaoncol.2018.0977
   Hill JA, 2020, BLOOD, V136, P925, DOI 10.1182/blood.2019004000
   Hill JA, 2018, BLOOD, V131, P121, DOI 10.1182/blood-2017-07-793760
   Huarte E, 2020, CLIN CANCER RES, V26, P6299, DOI 10.1158/1078-0432.CCR-20-1739
   Huarte E, 2019, BLOOD, V134, DOI 10.1182/blood-2019-128288
   Jacobson CA, 2020, J CLIN ONCOL, V38, P3095, DOI [10.1200/JCO.19.02103, DOI 10.1200/JCO.19.02103]
   Jain T, 2020, BLOOD ADV, V4, P3776, DOI 10.1182/bloodadvances.2020002509
   Jan M, 2021, SCI TRANSL MED, V13, DOI 10.1126/scitranslmed.abb6295
   Kadauke S, 2021, J CLIN ONCOL, V39, P920, DOI 10.1200/JCO.20.02477
   Kang LQ, 2020, EXP HEMATOL ONCOL, V9, DOI 10.1186/s40164-020-00166-2
   Kansagra A., 2021, TRANSPL CELL THER, V27, pS396
   Kenderian SS, 2017, BIOL BLOOD MARROW TR, V23, pS19, DOI 10.1016/j.bbmt.2016.12.003
   Komanduri KV, 2021, J CLIN ONCOL, V39, P476, DOI 10.1200/JCO.20.01749
   Lee DW, 2019, BIOL BLOOD MARROW TR, V25, P625, DOI 10.1016/j.bbmt.2018.12.758
   Lee DW, 2014, BLOOD, V124, P188, DOI 10.1182/blood-2014-05-552729
   Lee YG, 2019, NAT COMMUN, V10, DOI 10.1038/s41467-019-10565-7
   Lin JK., 2019, J CLIN ONCOL, V37, P2105, DOI [10.1200/JCO.18.02079., DOI 10.1200/JCO.18.02079]
   Lin RJ, 2021, HAEMATOLOGICA, V106, P255, DOI 10.3324/haematol.2019.243246
   Liu EL, 2020, NEW ENGL J MED, V382, P545, DOI 10.1056/NEJMoa1910607
   Liu SY, 2019, BLOOD, V134, DOI 10.1182/blood-2019-123051
   Liu SY, 2020, BLOOD CANCER J, V10, DOI 10.1038/s41408-020-0280-y
   Locke FL, 2020, BLOOD ADV, V4, P4898, DOI 10.1182/bloodadvances.2020002394
   Locke FL, 2017, BLOOD, V130
   Los-Arcos I, 2021, INFECTION, V49, P215, DOI 10.1007/s15010-020-01521-5
   Lu YJJ, 2019, FRONT ONCOL, V9, DOI 10.3389/fonc.2019.00151
   Luo H, 2019, J IMMUNOTHER CANCER, V7, DOI 10.1186/s40425-019-0767-x
   Lyman GH, 2020, JAMA NETW OPEN, V3, DOI 10.1001/jamanetworkopen.2020.2072
   Ma QF, 2020, J COMP EFFECT RES, V9, P849, DOI 10.2217/cer-2020-0069
   Maakaron J., 2018, BLOOD, V132, P4216
   Madduri D, 2020, BLOOD, V136, DOI 10.1182/blood-2020-136307
   Mahmoudjafari Z, 2019, BIOL BLOOD MARROW TR, V25, P26, DOI 10.1016/j.bbmt.2018.09.024
   Mailankody S, 2020, J CLIN ONCOL, V38
   Maloney DG., 2020, BLOOD, V136, P18
   Manz CR., 2020, J CLIN ONCOL, V38, P384, DOI [10.1200/JCO.19.01691, DOI 10.1200/JCO.19.01691]
   Maude SL, 2018, NEW ENGL J MED, V378, P439, DOI 10.1056/NEJMoa1709866
   Maude SL, 2014, NEW ENGL J MED, V371, P1507, DOI 10.1056/NEJMoa1407222
   Mestermann K, 2019, SCI TRANSL MED, V11, DOI 10.1126/scitranslmed.aau5907
   Mian A., 2021, TRANSPL CELL THER, V27, pS307
   Munshi NC, 2021, NEW ENGL J MED, V384, P705, DOI 10.1056/NEJMoa2024850
   Nathan C., 2017, J CLIN PATHWAYS, V3, P31
   Neelapu SS, 2017, NEW ENGL J MED, V377, P2531, DOI 10.1056/NEJMoa1707447
   Neelapu SS, 2018, NAT REV CLIN ONCOL, V15, P47, DOI 10.1038/nrclinonc.2017.148
   Neill L, 2020, BLOOD, V136, DOI 10.1182/blood-2020-138865
   Nellan A, 2018, BLOOD, V132, P662, DOI 10.1182/blood-2018-05-846428
   Nishimoto N, 2008, BLOOD, V112, P3959, DOI 10.1182/blood-2008-05-155846
   Norelli M, 2018, NAT MED, V24, P739, DOI 10.1038/s41591-018-0036-4
   Oluwole OO, 2020, BIOL BLOOD MARROW TR, V26, P1581, DOI 10.1016/j.bbmt.2020.06.008
   Oluwole OOBK, 2021, TRANSPLANT CELL THER, V27
   Ortiz-Maldonado V, 2021, MOL THER, V29, P636, DOI 10.1016/j.ymthe.2020.09.027
   Pan J, 2021, J CELL MOL MED, V25, P1089, DOI 10.1111/jcmm.16176
   Parayath NN, 2020, NAT COMMUN, V11, DOI 10.1038/s41467-020-19486-2
   Park JH, 2018, NEW ENGL J MED, V378, P449, DOI 10.1056/NEJMoa1709919
   Paszkiewicz PJ, 2016, J CLIN INVEST, V126, P4262, DOI 10.1172/JCI84813
   Purdum A, 2020, BLOOD, V136, DOI 10.1182/blood-2020-134735
   Raje N, 2019, NEW ENGL J MED, V380, P1726, DOI 10.1056/NEJMoa1817226
   Rosenbaum L, 2017, NEW ENGL J MED, V377, P1313, DOI 10.1056/NEJMp1711886
   Sachdeva M, 2019, J BIOL CHEM, V294, P5430, DOI 10.1074/jbc.AC119.007558
   Sandler RD, 2020, FRONT IMMUNOL, V11, DOI 10.3389/fimmu.2020.00524
   Santomasso BD, 2018, CANCER DISCOV, V8, P958, DOI 10.1158/2159-8290.CD-17-1319
   Sarkar RR, 2019, JNCI-J NATL CANCER I, V111, P719, DOI 10.1093/jnci/djy193
   Schuster SJ, 2020, BLOOD ADV, V4, P1432, DOI 10.1182/bloodadvances.2019001304
   Schuster SJ, 2019, NEW ENGL J MED, V380, P45, DOI 10.1056/NEJMoa1804980
   Sheth VS, 2021, BONE MARROW TRANSPL, V56, P552, DOI 10.1038/s41409-020-01134-4
   Siddiqi T, 2018, BLOOD, V132, DOI 10.1182/blood-2018-99-112214
   Siddiqi T, 2017, BLOOD, V130
   Simons CL, 2021, J MED ECON, V24, P421, DOI 10.1080/13696998.2021.1894158
   Singh N, 2017, CYTOTHERAPY, V19, P867, DOI 10.1016/j.jcyt.2017.04.001
   Spiegel JY., 2018, BLOOD, V132, P576
   Staedtke V, 2018, NATURE, V564, P273, DOI 10.1038/s41586-018-0774-y
   Sterner RM, 2019, BLOOD, V133, P697, DOI 10.1182/blood-2018-10-881722
   Strati P., 2021, BLOOD
   Strati P, 2020, BLOOD ADV, V4, P3123, DOI 10.1182/bloodadvances.2020002328
   Svoboda J, 2018, BLOOD, V132, P1022, DOI 10.1182/blood-2018-03-837609
   Tan AHJ, 2020, BLOOD ADV, V4, P1419, DOI 10.1182/bloodadvances.2019001287
   Teachey DT, 2016, CANCER DISCOV, V6, P664, DOI 10.1158/2159-8290.CD-16-0040
   Tedesco VE, 2021, J IMMUNOL, V206, P1561, DOI 10.4049/jimmunol.2001249
   Topp MS, 2020, BIOL BLOOD MARROW TR, V26, pS101
   Turtle CJ, 2016, SCI TRANSL MED, V8, DOI 10.1126/scitranslmed.aaf8621
   Urbanska K, 2014, J TRANSL MED, V12, DOI 10.1186/s12967-014-0347-2
   Vercellino L, 2020, BLOOD ADV, V4, P5607, DOI 10.1182/bloodadvances.2020003001
   Wang JS, 2019, BIOL BLOOD MARROW TR, V25, P1092, DOI 10.1016/j.bbmt.2019.02.008
   Wang MH, 2020, NEW ENGL J MED, V382, P1331, DOI 10.1056/NEJMoa1914347
   Weber EW, 2019, BLOOD ADV, V3, P711, DOI 10.1182/bloodadvances.2018028720
   Whittington MD, 2018, JAMA PEDIATR, V172, P1161, DOI 10.1001/jamapediatrics.2018.2530
   Wierda WG., 2020, AM SOC HEM
   Wudhikarn K, 2020, BLOOD ADV, V4, P3024, DOI 10.1182/bloodadvances.2020001972
   Yanez L, 2019, HEMASPHERE, V3, DOI 10.1097/HS9.0000000000000186
   Yang HB, 2020, J MANAG CARE SPEC PH, V26, P971, DOI 10.18553/jmcp.2020.20052
   Zhu F, 2020, CELL TRANSPLANT, V29, DOI 10.1177/0963689720919434
NR 123
TC 0
Z9 0
U1 1
U2 1
PU TAYLOR & FRANCIS LTD
PI ABINGDON
PA 2-4 PARK SQUARE, MILTON PARK, ABINGDON OR14 4RN, OXON, ENGLAND
SN 1042-8194
EI 1029-2403
J9 LEUKEMIA LYMPHOMA
JI Leuk. Lymphoma
DI 10.1080/10428194.2021.1924370
EA JUN 2021
PG 12
WC Oncology; Hematology
SC Oncology; Hematology
GA SW5WH
UT WOS:000664585200001
PM 34151714
DA 2021-10-28
ER

PT J
AU Vercellino, L
   de Jong, D
   di Blasi, R
   Kanoun, S
   Reshef, R
   Schwartz, LH
   Dercle, L
AF Vercellino, Laetitia
   de Jong, Dorine
   di Blasi, Roberta
   Kanoun, Salim
   Reshef, Ran
   Schwartz, Lawrence H.
   Dercle, Laurent
TI Current and Future Role of Medical Imaging in Guiding the Management of
   Patients With Relapsed and Refractory Non-Hodgkin Lymphoma Treated With
   CAR T-Cell Therapy
SO FRONTIERS IN ONCOLOGY
LA English
DT Review
DE lymphoma; CAR T-cell; immunotherapy; FDG PET/CT; CT scan; prognostic
   biomarker
ID AXICABTAGENE CILOLEUCEL; TUMOR BURDEN; CHALLENGES; RESISTANCE; OUTCOMES
AB Chimeric antigen receptor (CAR) T-cells are a novel immunotherapy available for patients with refractory/relapsed non-Hodgkin lymphoma. In this indication, clinical trials have demonstrated that CAR T-cells achieve high rates of response, complete response, and long-term response (up to 80%, 60%, and 40%, respectively). Nonetheless, the majority of patients ultimately relapsed. This review provides an overview about the current and future role of medical imaging in guiding the management of non-Hodgkin lymphoma patients treated with CAR T-cells. It discusses the value of predictive and prognostic biomarkers to better stratify the risk of relapse, and provide a patient-tailored therapeutic strategy. At baseline, high tumor volume (assessed on CT-scan or on [18F]-FDG PET/CT) is a prognostic factor associated with treatment failure. Response assessment has not been studied extensively yet. Available data suggests that current response assessment developed on CT-scan or on [18F]-FDG PET/CT for cytotoxic systemic therapies remains relevant to estimate lymphoma response to CAR T-cell therapy. Nonetheless, atypical patterns of response and progression have been observed and should be further analyzed. The potential advantages as well as limitations of artificial intelligence and radiomics as tools providing high throughput quantitative imaging features is described.
C1 [Vercellino, Laetitia] St Louis Hosp, AP HP, Nucl Med Dept, Paris, France.
   [de Jong, Dorine] Mem Sloan Kettering Canc Ctr, Ctr Cell Engn, 1275 York Ave, New York, NY 10021 USA.
   [di Blasi, Roberta] St Louis Hosp, AP HP, Oncohematol Dept, Paris, France.
   [Kanoun, Salim] Canc Res Ctr Toulouse CRCT, INSERM, UMR 1037, Team 9, Toulouse, France.
   [Reshef, Ran] Columbia Univ, Irving Med Ctr, Div Hematol Oncol, Blood & Marrow Transplantat & Cell Therapy Progra, New York, NY USA.
   [Reshef, Ran] Columbia Univ, Irving Med Ctr, Columbia Ctr Translat Immunol, New York, NY USA.
   [Schwartz, Lawrence H.; Dercle, Laurent] Columbia Univ, Irving Med Ctr, New York Presbyterian, Dept Radiol, New York, NY USA.
RP Vercellino, L (corresponding author), St Louis Hosp, AP HP, Nucl Med Dept, Paris, France.
EM laetitia.vercellino@aphp.fr
OI de Jong, Dorine/0000-0003-4366-9145
CR Abramson JS, 2020, LANCET, V396, P839, DOI 10.1016/S0140-6736(20)31366-0
   [Anonymous], 2020, BRIT J HAEMATOL, V190, P45, DOI 10.1111/bjh.16541
   Barrington SF, 2014, J CLIN ONCOL, V32, P3048, DOI 10.1200/JCO.2013.53.5229
   Chavez JC, 2019, THER ADV HEMATOL, V10, DOI 10.1177/2040620719841581
   Cottereau AS, 2021, ANN ONCOL, V32, P404, DOI 10.1016/j.annonc.2020.11.019
   Cottereau AS, 2016, CLIN CANCER RES, V22, P3801, DOI 10.1158/1078-0432.CCR-15-2825
   Dean EA, 2020, BLOOD ADV, V4, P3268, DOI 10.1182/bloodadvances.2020001900
   Dercle L, 2020, CLIN CANCER RES, V26, P2151, DOI 10.1158/1078-0432.CCR-19-2942
   Dercle L, 2020, JNCI-J NATL CANCER I, V112, P902, DOI 10.1093/jnci/djaa017
   Dercle L, 2019, EUR J NUCL MED MOL I, V46, P1391, DOI 10.1007/s00259-019-04310-x
   Dercle L, 2018, J NUCL MED, V59, P15, DOI 10.2967/jnumed.117.193011
   Dercle L, 2016, EUR J CANCER, V65, P33, DOI 10.1016/j.ejca.2016.05.031
   Derlin T, 2021, ANN NUCL MED, V35, P132, DOI 10.1007/s12149-020-01544-w
   Epperly R, 2020, FRONT ONCOL, V10, DOI 10.3389/fonc.2020.00262
   Fowler N., EFFICACY SAFETY TISA
   Giavridis T, 2018, NAT MED, V24, P731, DOI 10.1038/s41591-018-0041-7
   Hartmann J, 2017, EMBO MOL MED, V9, P1183, DOI 10.15252/emmm.201607485
   Holzinger A, 2016, CANCER IMMUNOL IMMUN, V65, P1433, DOI 10.1007/s00262-016-1895-5
   Jacobson C., LONG TERM SURVIVAL G
   Jacobson CA, 2018, BLOOD, V132, DOI 10.1182/blood-2018-99-117199
   Krebs S, 2019, J NUCL MED, V60, P879, DOI 10.2967/jnumed.119.227561
   Limkin EJ, 2017, ANN ONCOL, V28, P1191, DOI 10.1093/annonc/mdx034
   Liu BS, 2017, J HEMATOL ONCOL, V10, DOI 10.1186/s13045-017-0535-7
   Locke FL, 2020, BLOOD ADV, V4, P4898, DOI 10.1182/bloodadvances.2020002394
   Locke FL, 2019, LANCET ONCOL, V20, P31, DOI 10.1016/S1470-2045(18)30864-7
   Mekki A, 2019, EUR J CANCER, V119, P44, DOI 10.1016/j.ejca.2019.06.020
   Mekki A, 2018, EUR J CANCER, V96, P91, DOI 10.1016/j.ejca.2018.03.006
   Mullard A, 2021, NAT REV DRUG DISCOV, V20, P332, DOI 10.1038/d41573-021-00063-1
   Namuduri M, 2020, EXPERT REV HEMATOL, V13, P533, DOI 10.1080/17474086.2020.1753501
   Nastoupil LJ, 2020, J CLIN ONCOL, V38, P3119, DOI 10.1200/JCO.19.02104
   Neelapu SS, 2017, NEW ENGL J MED, V377, P2531, DOI 10.1056/NEJMoa1707447
   Pettitt D, 2018, MOL THER, V26, P342, DOI 10.1016/j.ymthe.2017.10.019
   Reuze S, 2018, INT J RADIAT ONCOL, V102, P1117, DOI 10.1016/j.ijrobp.2018.05.022
   Rubin DB, 2019, BRAIN, V142, P1334, DOI 10.1093/brain/awz053
   Sadelain M, 2017, CELL, V171, P1471, DOI 10.1016/j.cell.2017.12.002
   Sadelain M, 2015, J CLIN INVEST, V125, P3392, DOI 10.1172/JCI80010
   Schuster SJ, 2019, NEW ENGL J MED, V380, P45, DOI 10.1056/NEJMoa1804980
   Schuster SJ, 2017, NEW ENGL J MED, V377, P2545, DOI 10.1056/NEJMoa1708566
   Seban RD, 2020, EUR J NUCL MED MOL I, V47, P2301, DOI 10.1007/s00259-020-04757-3
   Seban RD, 2020, EUR J NUCL MED MOL I, V47, P1147, DOI 10.1007/s00259-019-04615-x
   Seban RD, 2019, EUR J NUCL MED MOL I, V46, P2298, DOI 10.1007/s00259-019-04411-7
   Sehgal AR, PRIMARY ANAL ZUMA 5
   Sesques P, 2020, AM J HEMATOL, V95, P1324, DOI 10.1002/ajh.25951
   Shah NN, 2018, CYTOTHERAPY, V20, P1415, DOI 10.1016/j.jcyt.2018.10.003
   Singh N, 2020, CANCER DISCOV, V10, P552, DOI 10.1158/2159-8290.CD-19-0813
   Sun R, 2018, LANCET ONCOL, V19, P1180, DOI 10.1016/S1470-2045(18)30413-3
   Toledano MN, 2018, EUR J NUCL MED MOL I, V45, P680, DOI 10.1007/s00259-017-3907-x
   Tordo J., 2020, PROGNOSTIC IMPACT 18
   Vercellino L, 2020, BLOOD ADV, V4, P5607, DOI 10.1182/bloodadvances.2020003001
   Wang Jie, 2019, Biol Blood Marrow Transplant, V25, pe187, DOI 10.1016/j.bbmt.2019.05.003
   Xiang XR, 2020, FRONT PHARMACOL, V11, DOI 10.3389/fphar.2020.544754
   Yakoub-Agha I, 2020, HAEMATOLOGICA, V105, P297, DOI 10.3324/haematol.2019.229781
NR 52
TC 0
Z9 0
U1 0
U2 0
PU FRONTIERS MEDIA SA
PI LAUSANNE
PA AVENUE DU TRIBUNAL FEDERAL 34, LAUSANNE, CH-1015, SWITZERLAND
SN 2234-943X
J9 FRONT ONCOL
JI Front. Oncol.
PD MAY 28
PY 2021
VL 11
AR 664688
DI 10.3389/fonc.2021.664688
PG 8
WC Oncology
SC Oncology
GA SQ2UL
UT WOS:000660212500001
PM 34123825
OA Green Published, gold
DA 2021-10-28
ER

PT J
AU Morgan, RA
   Boyerinas, B
AF Morgan, Richard A.
   Boyerinas, Benjamin
TI Genetic Modification of T Cells
SO BIOMEDICINES
LA English
DT Review
DE CAR (chimeric antigen receptor) T cells; immunotherapy; retroviral
   vector; lentiviral vector; CD19 CAR
ID LEUKEMIA-VIRUS INTEGRATION; LENTIVIRAL VECTORS; ALPHARETROVIRAL VECTORS;
   TRANSGENE EXPRESSION; STABLE TRANSDUCTION; RETROVIRAL VECTORS;
   BLOOD-LYMPHOCYTES; RECEPTOR; TRANSPOSON; TRANSCRIPTION
AB Gene transfer technology and its application to human gene therapy greatly expanded in the last decade. One area of investigation that appears particularly promising is the transfer of new genetic material into T cells for the potential treatment of cancer. Herein, we describe several core technologies that now yield high-efficiency gene transfer into primary human T cells. These gene transfer techniques include viral-based gene transfer methods based on modified Retroviridae and non-viral methods such as DNA-based transposons and direct transfer of mRNA by electroporation. Where specific examples are cited, we emphasize the transfer of chimeric antigen receptors (CARs) to T cells, which permits engineered T cells to recognize potential tumor antigens.
C1 [Morgan, Richard A.; Boyerinas, Benjamin] Bluebird Bio, 150 Second St, Cambridge, MA 02141 USA.
RP Morgan, RA (corresponding author), Bluebird Bio, 150 Second St, Cambridge, MA 02141 USA.
EM rmorgan@bluebirdbio.com; BBoyerinas@bluebirdbio.com
CR Aiyer S, 2014, NUCLEIC ACIDS RES, V42, P5917, DOI 10.1093/nar/gku175
   Amirache F, 2014, BLOOD, V123, P1422, DOI 10.1182/blood-2013-11-540641
   Barrett DM, 2013, HUM GENE THER, V24, P717, DOI 10.1089/hum.2013.075
   Barrett DM, 2011, HUM GENE THER, V22, P1575, DOI 10.1089/hum.2011.070
   Baum C, 2006, MOL THER, V13, P1050, DOI 10.1016/j.ymthe.2006.03.007
   Cai Y., 2014, NUCLEIC ACIDS RES, V42, P194
   Cai Y., 2014, MOB GENET ELEMENTS, V4
   Cavazzana-Calvo M, 2000, SCIENCE, V288, P669, DOI 10.1126/science.288.5466.669
   Cesana D, 2014, MOL THER, V22, P774, DOI 10.1038/mt.2014.3
   Ciuffi A, 2008, CURR GENE THER, V8, P419, DOI 10.2174/156652308786848021
   Cronin J, 2005, CURR GENE THER, V5, P387, DOI 10.2174/1566523054546224
   Dull T, 1998, J VIROL, V72, P8463, DOI 10.1128/JVI.72.11.8463-8471.1998
   El Ashkar S, 2014, MOL THER-NUCL ACIDS, V3, DOI 10.1038/mtna.2014.33
   Ellis J, 2005, HUM GENE THER, V16, P1241, DOI 10.1089/hum.2005.16.1241
   Engels B, 2003, HUM GENE THER, V14, P1155, DOI 10.1089/104303403322167993
   Frecha C, 2008, BLOOD, V112, P4843, DOI 10.1182/blood-2008-05-155945
   Grupp SA, 2013, NEW ENGL J MED, V368, P1509, DOI 10.1056/NEJMoa1215134
   Hackett PB, 2010, MOL THER, V18, P674, DOI 10.1038/mt.2010.2
   Howe SJ, 2008, J CLIN INVEST, V118, P3143, DOI 10.1172/JCI35798
   Ivics Z, 2011, HUM GENE THER, V22, P1043, DOI 10.1089/hum.2011.143
   Izsvak Z, 2010, BIOESSAYS, V32, P756, DOI 10.1002/bies.201000027
   Joglekar AV, 2013, MOL THER, V21, P1705, DOI 10.1038/mt.2013.106
   Kalos M, 2011, SCI TRANSL MED, V3, DOI 10.1126/scitranslmed.3002842
   Kay MA, 2001, NAT MED, V7, P33, DOI 10.1038/83324
   Kochenderfer JN, 2012, BLOOD, V119, P2709, DOI 10.1182/blood-2011-10-384388
   Korin YD, 1998, J VIROL, V72, P3161, DOI 10.1128/JVI.72.4.3161-3168.1998
   Lamers CHJ, 2011, BLOOD, V117, P72, DOI 10.1182/blood-2010-07-294520
   Lewinski MK, 2005, ADV GENET, V55, P147, DOI 10.1016/S0065-2660(05)55005-3
   Loew R, 2010, GENE THER, V17, P272, DOI 10.1038/gt.2009.134
   Lombardo A, 2007, NAT BIOTECHNOL, V25, P1298, DOI 10.1038/nbt1353
   LYNCH CM, 1991, J VIROL, V65, P3887, DOI 10.1128/JVI.65.7.3887-3890.1991
   Manuri PVR, 2010, HUM GENE THER, V21, P427, DOI 10.1089/hum.2009.114
   Matrai J, 2010, MOL THER, V18, P477, DOI 10.1038/mt.2009.319
   Maurice M, 2002, BLOOD, V99, P2342, DOI 10.1182/blood.V99.7.2342
   Milone MC, 2009, MOL THER, V17, P1453, DOI 10.1038/mt.2009.83
   Morgan RA, 2010, MOL THER, V18, P843, DOI 10.1038/mt.2010.24
   Nakazawa Y, 2011, MOL THER, V19, P2133, DOI 10.1038/mt.2011.131
   Naldini L, 1996, SCIENCE, V272, P263, DOI 10.1126/science.272.5259.263
   Newrzela S, 2008, BLOOD, V112, P2278, DOI 10.1182/blood-2007-12-128751
   Pistello M., 2007, GENET VACCINES THER, V5, P1
   Pule MA, 2008, NAT MED, V14, P1264, DOI 10.1038/nm.1882
   Saukkonen K, 2004, EXPERT OPIN BIOL TH, V4, P683, DOI 10.1517/eobt.4.5.683.31060
   Scholler J., 2012, SCI TRANSL MED, V4, P2222
   Sharma A, 2013, P NATL ACAD SCI USA, V110, P12036, DOI 10.1073/pnas.1307157110
   Shaw A, 2014, BIOMEDICINES, V2, P14, DOI 10.3390/biomedicines2010014
   Singh H, 2015, CANCER GENE THER, V22, P95, DOI 10.1038/cgt.2014.69
   Suerth JD, 2014, VIRUSES-BASEL, V6, P4811, DOI 10.3390/v6124811
   Suerth JD, 2012, CURR OPIN IMMUNOL, V24, P598, DOI 10.1016/j.coi.2012.08.007
   Suerth JD, 2012, MOL THER, V20, P1022, DOI 10.1038/mt.2011.309
   Suerth JD, 2010, J VIROL, V84, P6626, DOI 10.1128/JVI.00182-10
   Tavernier G, 2011, J CONTROL RELEASE, V150, P238, DOI 10.1016/j.jconrel.2010.10.020
   Tsukahara T, 2015, GENE THER, V22, P209, DOI 10.1038/gt.2014.104
   Verghese SC, 2014, NUCLEIC ACIDS RES, V42, DOI 10.1093/nar/gku082
   Wilson MH, 2007, MOL THER, V15, P139, DOI 10.1038/sj.mt.6300028
   Wu XL, 2003, SCIENCE, V300, P1749, DOI 10.1126/science.1083413
   Yoon SH, 2009, CANCER GENE THER, V16, P489, DOI 10.1038/cgt.2008.98
   Zennou V, 2000, CELL, V101, P173, DOI 10.1016/S0092-8674(00)80828-4
   Zhao YB, 2010, CANCER RES, V70, P9053, DOI 10.1158/0008-5472.CAN-10-2880
   Ziegler L, 2008, HUM GENE THER, V19, P861, DOI [10.1089/hum.2007.149, 10.1089/hgt.2007.149]
   Zufferey R, 1999, J VIROL, V73, P2886, DOI 10.1128/JVI.73.4.2886-2892.1999
NR 60
TC 17
Z9 17
U1 0
U2 16
PU MDPI
PI BASEL
PA ST ALBAN-ANLAGE 66, CH-4052 BASEL, SWITZERLAND
EI 2227-9059
J9 BIOMEDICINES
JI Biomedicines
PD JUN
PY 2016
VL 4
IS 2
AR 9
DI 10.3390/biomedicines4020009
PG 14
WC Biochemistry & Molecular Biology; Medicine, Research & Experimental;
   Pharmacology & Pharmacy
SC Biochemistry & Molecular Biology; Research & Experimental Medicine;
   Pharmacology & Pharmacy
GA DZ2GR
UT WOS:000385660800002
PM 28536376
OA gold, Green Published
DA 2021-10-28
ER

PT J
AU Beatty, GL
   O'Hara, MH
   Lacey, SF
   Torigian, DA
   Nazimuddin, F
   Chen, F
   Kulikovskaya, IM
   Soulen, MC
   McGarvey, M
   Nelson, AM
   Gladney, WL
   Levine, BL
   Melenhorst, JJ
   Plesa, G
   June, CH
AF Beatty, Gregory L.
   O'Hara, Mark H.
   Lacey, Simon F.
   Torigian, Drew A.
   Nazimuddin, Farzana
   Chen, Fang
   Kulikovskaya, Irina M.
   Soulen, Michael C.
   McGarvey, Maureen
   Nelson, Anne Marie
   Gladney, Whitney L.
   Levine, Bruce L.
   Melenhorst, J. Joseph
   Plesa, Gabriela
   June, Carl H.
TI Activity of Mesothelin-Specific Chimeric Antigen Receptor T Cells
   Against Pancreatic Carcinoma Metastases in a Phase 1 Trial
SO GASTROENTEROLOGY
LA English
DT Article
DE Immune Response Heterogeneity; Immune Therapy; Antitumor Immunity;
   Pancreatic Cancer Treatment
ID CANCER; MALIGNANCIES; SAFETY
AB Pancreatic ductal adenocarcinoma (PDAC) is resistant to T-cell-mediated immunotherapy. We engineered T cells to transiently express a messenger RNA encoding a chimeric antigen receptor (CAR) specific for mesothelin, a protein that is overexpressed by PDAC cells. We performed a phase I study to evaluate the safety and efficacy of adoptive cell therapy with autologous mesothelin-specific CAR T cells (CARTmeso cells) in 6 patients with chemotherapy-refractory metastatic PDAC. Patients were given intravenous CARTmeso cells 3 times weekly for 3 weeks. None of the patients developed cytokine release syndrome or neurologic symptoms and there were no dose-limiting toxicities. Disease stabilized in 2 patients, with progression-free survival times of 3.8 and 5.4 months. We used F-18-2-fluoro-2-deoxy-D-glucose (FDG)-positron emission tomography/computed tomography imaging to monitor the metabolic active volume (MAV) of individual tumor lesions. The total MAV remained stable in 3 patients and decreased by 69.2% in 1 patient with biopsy-proven mesothelin expression; in this patient, all liver lesions had a complete reduction in FDG uptake at 1 month compared with baseline, although there was no effect on the primary PDAC. Transient CAR expression was detected in patients' blood after infusion and led to expansion of new immunoglobulin G proteins. Our results provide evidence for the potential antitumor activity of messenger RNA CARTmeso cells, as well as PDAC resistance to the immune response.
C1 [Beatty, Gregory L.; O'Hara, Mark H.; Lacey, Simon F.; Torigian, Drew A.; Nazimuddin, Farzana; Chen, Fang; Kulikovskaya, Irina M.; Soulen, Michael C.; McGarvey, Maureen; Nelson, Anne Marie; Gladney, Whitney L.; Levine, Bruce L.; Melenhorst, J. Joseph; Plesa, Gabriela; June, Carl H.] Univ Penn, Perelman Sch Med, Abramson Canc Ctr, Philadelphia, PA 19104 USA.
   [Beatty, Gregory L.; O'Hara, Mark H.] Univ Penn, Dept Med, Perelman Sch Med, Div Hematol Oncol, Philadelphia, PA 19104 USA.
   [Lacey, Simon F.; Nazimuddin, Farzana; Chen, Fang; Kulikovskaya, Irina M.; Levine, Bruce L.; Melenhorst, J. Joseph; June, Carl H.] Univ Penn, Dept Pathol & Lab Med, Perelman Sch Med, Philadelphia, PA USA.
   [Lacey, Simon F.; Nazimuddin, Farzana; Chen, Fang; Kulikovskaya, Irina M.; Levine, Bruce L.; Melenhorst, J. Joseph; June, Carl H.] Univ Penn, Perelman Sch Med, Ctr Cellular Immunotherapies, Philadelphia, PA 19104 USA.
   [Torigian, Drew A.; Soulen, Michael C.] Univ Penn, Dept Radiol, Perelman Sch Med, Philadelphia, PA 19104 USA.
   [June, Carl H.] Univ Penn, Perelman Sch Med, Abramson Family Canc Res Inst, Philadelphia, PA 19104 USA.
RP Beatty, GL (corresponding author), Univ Penn, Perelman Ctr Adv Med, Abramson Canc Ctr, South Pavil Room 8-107,3400 Civ Ctr Blvd,Bldg 421, Philadelphia, PA 19104 USA.
EM gregory.beatty@uphs.upenn.edu
RI Melenhorst, Jan/AAW-2546-2020
OI Melenhorst, Jan/0000-0001-7677-537X; O'Hara, Mark/0000-0003-2751-6122
FU Lustgarten Foundation; Cancer Research Institute; Doris Duke Charitable
   FoundationDoris Duke Charitable Foundation (DDCF);  [K08 CA138907]; 
   [5R01 CA120409]; NATIONAL CANCER INSTITUTEUnited States Department of
   Health & Human ServicesNational Institutes of Health (NIH) - USANIH
   National Cancer Institute (NCI) [R01CA120409, K08CA138907] Funding
   Source: NIH RePORTER
FX This work was supported by a research grant funded by the Lustgarten
   Foundation and Cancer Research Institute. Additional support was
   provided in part by a Doris Duke Charitable Foundation Clinical
   Investigator Award (to G.L. Beatty) and by grant number K08 CA138907 (to
   G.L. Beatty) and 5R01 CA120409 (to Carl H. June).
CR Alexandrov LB, 2013, NATURE, V500, P415, DOI 10.1038/nature12477
   Argani P, 2001, CLIN CANCER RES, V7, P3862
   Beatty GL, 2016, PHARMACOL THERAPEUT, V166, P30, DOI 10.1016/j.pharmthera.2016.06.010
   Beatty GL, 2015, GASTROENTEROLOGY, V149, P201, DOI 10.1053/j.gastro.2015.04.010
   Beatty GL, 2014, CANCER IMMUNOL RES, V2, P112, DOI 10.1158/2326-6066.CIR-13-0170
   Brahmer JR, 2012, NEW ENGL J MED, V366, P2455, DOI 10.1056/NEJMoa1200694
   Gill S, 2015, IMMUNOL REV, V263, P68, DOI 10.1111/imr.12243
   KIM RH, 2017, J CLIN ONCOL S15, V35
   Lamers CH, 2006, J CLIN ONCOL, V24, P20, DOI DOI 10.1200/JCO.2006.05.9964
   LE DT, 2017, J CLIN ONCOL, V35
   Le DT, 2015, J CLIN ONCOL, V33, P1325, DOI 10.1200/JCO.2014.57.4244
   Morgan RA, 2010, MOL THER, V18, P843, DOI 10.1038/mt.2010.24
   Pastan I, 2014, CANCER RES, V74, P2907, DOI 10.1158/0008-5472.CAN-14-0337
   Royal RE, 2010, J IMMUNOTHER, V33, P828, DOI 10.1097/CJI.0b013e3181eec14c
NR 14
TC 158
Z9 174
U1 1
U2 25
PU W B SAUNDERS CO-ELSEVIER INC
PI PHILADELPHIA
PA 1600 JOHN F KENNEDY BOULEVARD, STE 1800, PHILADELPHIA, PA 19103-2899 USA
SN 0016-5085
EI 1528-0012
J9 GASTROENTEROLOGY
JI Gastroenterology
PD JUL
PY 2018
VL 155
IS 1
BP 29
EP 32
DI 10.1053/j.gastro.2018.03.029
PG 4
WC Gastroenterology & Hepatology
SC Gastroenterology & Hepatology
GA GO1JA
UT WOS:000439705600042
PM 29567081
OA Green Accepted
HC Y
HP N
DA 2021-10-28
ER

PT J
AU De Wilde, S
   Guchelaar, HJ
   Zandvliet, ML
   Meij, P
AF De Wilde, Sofieke
   Guchelaar, Henk-Jan
   Zandvliet, Maarten Laurens
   Meij, Pauline
TI Understanding clinical development of chimeric antigen receptor T cell
   therapies
SO CYTOTHERAPY
LA English
DT Article
DE CAR T cells; cell- and tissue-based therapy; clinical trial; genetic
   therapy; study characteristics
ID MEDICINAL PRODUCTS
AB Background aims. In the past decade, many clinical trials with gene- and cell-based therapies (GCTs) have been performed. Increased interest in the development of these drug products by various stakeholders has become apparent. Despite this growth in clinical studies, the number of therapies receiving marketing authorization approval (MAA) is lagging behind. To enhance the success rate of GCT development, it is essential to better understand the clinical development of these products. Chimeric antigen receptor (CAR) T cells are a GCT product subtype with promising efficacy in cancer treatment which are tested in many clinical trials, but have not yet received MAA. Methods. We generated an overview of the characteristics of CART-cell clinical development in the United States, Canada and Europe. Subsequently, the characteristics of clinical trials with CAR T-cell products that proceeded to a subsequent clinical trial, used as a proxy for success, were compared with those that did not proceed. Result. From the U.S. and European Union clinical trial databases, 106 CART-cell trials were selected, from which 49 were linked to a subsequent trial and 57 were not. The majority of the trials had an academic sponsor from which most did not proceed, whereas most commercially sponsored trials were followed by another clinical trial. Furthermore, trials with a subsequent trial more frequently recruited large patient cohorts and were more often multicenter compared with trials that were not followed up. Discussion. These characteristics can be used by investigators to better design clinical trials with CART cells. We encourage sponsors to plan clinical development ahead for a higher efficiency of product development and thereby achieving a higher success rate of development towards MAA.
C1 [De Wilde, Sofieke; Guchelaar, Henk-Jan; Zandvliet, Maarten Laurens; Meij, Pauline] Leiden Univ, Med Ctr, Dept Clin Pharm & Toxicol, POB 9600,Post Zone J10-112, NL-2300 RC Leiden, Netherlands.
RP Meij, P (corresponding author), Leiden Univ, Med Ctr, Dept Clin Pharm & Toxicol, POB 9600,Post Zone J10-112, NL-2300 RC Leiden, Netherlands.
EM p.meij@lumc.nl
RI guchelaar, henk-jan/AAP-1381-2021
OI Guchelaar, Henk-Jan/0000-0002-7085-1383
FU Leiden University Medical Centre, The Netherlands
FX We thank Dr. E.R. Koomen and Dr. M. Teichert for their helpful input on
   the data presentation. The authors were financially supported by the
   Leiden University Medical Centre, The Netherlands.
CR [Anonymous], 2016, BUSINESS WIRE
   Appel LJ, 2006, CLIN J AM SOC NEPHRO, V1, P1360, DOI 10.2215/CJN.02850806
   de Wilde S, 2016, MOL THER-METH CLIN D, V3, DOI 10.1038/mtm.2016.73
   de Wilde S, 2016, DRUG DISCOV TODAY, V21, P1206, DOI 10.1016/j.drudis.2016.04.016
   de Wilde S, 2016, CYTOTHERAPY, V18, P797, DOI 10.1016/j.jcyt.2016.02.010
   Detela G., 2016, SUMMARY REV ATMPS AP
   Dtibel S, 2014, HDB THERAPEUTIC ANTI
   Ecorys Nederland B. V. University Utrecht, 2016, STUDY REGULATION ADV
   European Medicines Agency, 2016, MONTHLY REPORT C SEP
   Feigal EG, 2014, STEM CELL TRANSL MED, V3, P879, DOI 10.5966/sctm.2014-0122
   Fischbach MA, 2013, SCI TRANSL MED, V5, DOI 10.1126/scitranslmed.3005568
   Geyer MB, 2016, CYTOTHERAPY, V18, P1393, DOI 10.1016/j.jcyt.2016.07.003
   Herper Matthew., 2016, FORBES
   Hourd P, 2014, REGULATORY CHALLENGE
   Jackson HJ, 2016, NAT REV CLIN ONCOL, V13, P370, DOI 10.1038/nrclinonc.2016.36
   Kim MG, 2016, ARCH PHARM RES, V39, P437, DOI 10.1007/s12272-016-0719-7
   Lawrence S., 2016, UPDATED FDA HALTS JU
   Maciulaitis R, 2012, MOL THER, V20, P479, DOI 10.1038/mt.2012.13
   Wang XY, 2016, MOL THER-ONCOLYTICS, V3, DOI 10.1038/mto.2016.15
NR 19
TC 6
Z9 6
U1 0
U2 11
PU ELSEVIER SCI LTD
PI OXFORD
PA THE BOULEVARD, LANGFORD LANE, KIDLINGTON, OXFORD OX5 1GB, OXON, ENGLAND
SN 1465-3249
EI 1477-2566
J9 CYTOTHERAPY
JI Cytotherapy
PD JUN
PY 2017
VL 19
IS 6
BP 703
EP 709
DI 10.1016/j.jcyt.2017.03.070
PG 7
WC Cell & Tissue Engineering; Biotechnology & Applied Microbiology; Cell
   Biology; Hematology; Medicine, Research & Experimental
SC Cell Biology; Biotechnology & Applied Microbiology; Hematology; Research
   & Experimental Medicine
GA EV8JT
UT WOS:000402027200005
PM 28433515
DA 2021-10-28
ER

PT J
AU Song, YJ
   Tong, C
   Wang, Y
   Gao, YH
   Dai, HR
   Guo, YL
   Zhao, XD
   Wang, Y
   Wang, ZZ
   Han, WD
   Chen, L
AF Song, Yanjing
   Tong, Chuan
   Wang, Yao
   Gao, Yunhe
   Dai, Hanren
   Guo, Yelei
   Zhao, Xudong
   Wang, Yi
   Wang, Zizheng
   Han, Weidong
   Chen, Lin
TI Effective and persistent antitumor activity of HER2-directed CAR-T cells
   against gastric cancer cells in vitro and xenotransplanted tumors in
   vivo
SO PROTEIN & CELL
LA English
DT Article
DE chimeric antigen receptor; HER2; gastric cancer; cancer stem cell;
   CD137; immunotherapy
ID CHIMERIC ANTIGEN RECEPTOR; STEM-CELLS; SLEEPING-BEAUTY; HER2;
   IMMUNOTHERAPY; EFFICACY; IDENTIFICATION; MALIGNANCIES; LYMPHOCYTES;
   EFFICIENCY
AB Human epidermal growth factor receptor 2 (HER2) proteins are overexpressed in a high proportion of gastric cancer (GC) cases and affect the maintenance of cancer stem cell (CSC) subpopulations, which are used as targets for the clinical treatment of patients with HER2-positive GC. Despite improvements in survival, numerous HER2-positive patients fail treatment with trastuzumab, highlighting the need for more effective therapies. In this study, we generated a novel type of genetically modified human T cells, expressing a chimeric antigen receptor (CAR), and targeting the GC cell antigen HER2, which harbors the CD137 and CD3 moieties. Our findings show that the expanded CAR-T cells, expressing an increased central memory phenotype, were activated by the specific recognition of HER2 antigens in an MHC-independent manner, and effectively killed patient-derived HER2-positive GC cells. In HER2-positive xenograft tumors, CAR-T cells exhibited considerably enhanced tumor inhibition ability, long-term survival, and homing to targets, compared with those of non-transduced T cells. The sphere-forming ability and in vivo tumorigenicity of patient-derived gastric cancer stem-like cells, expressing HER2 and the CD44 protein, were also inhibited. Our results support the future development and clinical application of this adoptive immunotherapy in patients with HER2-positive advanced GC.
C1 [Song, Yanjing; Gao, Yunhe; Zhao, Xudong; Wang, Yi; Chen, Lin] Chinese Peoples Liberat Army Gen Hosp, Dept Gen Surg, Beijing 100853, Peoples R China.
   [Song, Yanjing; Gao, Yunhe; Zhao, Xudong; Wang, Yi; Wang, Zizheng] Chinese PLA, Sch Med, Beijing 100853, Peoples R China.
   [Tong, Chuan; Wang, Yao; Dai, Hanren; Guo, Yelei; Han, Weidong] Chinese Peoples Liberat Army Gen Hosp, Biotherapeut Dept, Beijing 100853, Peoples R China.
   [Han, Weidong] Chinese Peoples Liberat Army Gen Hosp, Mol & Immunol Dept, Beijing 100853, Peoples R China.
RP Chen, L (corresponding author), Chinese Peoples Liberat Army Gen Hosp, Dept Gen Surg, Beijing 100853, Peoples R China.; Han, WD (corresponding author), Chinese Peoples Liberat Army Gen Hosp, Biotherapeut Dept, Beijing 100853, Peoples R China.; Han, WD (corresponding author), Chinese Peoples Liberat Army Gen Hosp, Mol & Immunol Dept, Beijing 100853, Peoples R China.
EM hanwdrsw69@yahoo.com; chenlinbj@vip.sina.com
OI Yao, Wang/0000-0002-9352-422X; Han, Weidong/0000-0003-3207-3899
FU National Natural Science Foundation of ChinaNational Natural Science
   Foundation of China (NSFC) [81230061, 81402566, 81672319, 81602507,
   81602711]; Science and Technology Planning Project of Beijing City
   [Z151100003915076]; key Nursery Project of Chinese PLA General Hospital
   [16KMZ05]; National Basic Science and Development Programme of China
   [2013BAI01B04]
FX The authors thank all patients who participated and their families, as
   well as the investigators and staff at this study for their valuable
   contribution to this study. We'd like to give a special thanks to
   Zhiqiang Wu for the construction of plasmids. This study was supported
   by grants from the National Natural Science Foundation of China (Grant
   Nos. 81230061, 81402566, 81672319, 81602507, and 81602711), the Science
   and Technology Planning Project of Beijing City (No. Z151100003915076)
   and the key Nursery Project of Chinese PLA General Hospital (16KMZ05)
   and was partially supported by a grant from the National Basic Science
   and Development Programme of China (No. 2013BAI01B04).
CR Ahmed N, 2015, J CLIN ONCOL, V33, P1688, DOI 10.1200/JCO.2014.58.0225
   Brungs D, 2016, J GASTROENTEROL, V51, P313, DOI 10.1007/s00535-015-1125-5
   Chen WQ, 2016, CA-CANCER J CLIN, V66, P115, DOI 10.3322/caac.21338
   Cherkassky L, 2016, J CLIN INVEST, V126, P3130, DOI 10.1172/JCI83092
   Chmielewski M, 2014, IMMUNOL REV, V257, P83, DOI 10.1111/imr.12125
   Dai HR, 2016, JNCI-J NATL CANCER I, V108, DOI 10.1093/jnci/djv439
   Dai HR, 2015, ONCOIMMUNOLOGY, V4, DOI 10.1080/2162402X.2015.1027469
   ESHHAR Z, 1993, P NATL ACAD SCI USA, V90, P720, DOI 10.1073/pnas.90.2.720
   Fanotto V, 2016, ONCOTARGET, V7, P69060, DOI 10.18632/oncotarget.11264
   Fraietta JA, 2016, BLOOD, V127, P1117, DOI 10.1182/blood-2015-11-679134
   Jackson HJ, 2016, NAT REV CLIN ONCOL, V13, P370, DOI 10.1038/nrclinonc.2016.36
   Jensen MC, 2000, MOL THER, V1, P49, DOI 10.1006/mthe.1999.0012
   Jiang J, 2012, ONCOGENE, V31, P671, DOI 10.1038/onc.2011.282
   Kawalekar OU, 2016, IMMUNITY, V44, P380, DOI 10.1016/j.immuni.2016.01.021
   Kebriaei P, 2016, J CLIN INVEST, V126, P3363, DOI 10.1172/JCI86721
   Korkaya H, 2013, CANCER RES, V73, P3489, DOI 10.1158/0008-5472.CAN-13-0260
   Kreso A, 2014, CELL STEM CELL, V14, P275, DOI 10.1016/j.stem.2014.02.006
   Liu XJ, 2016, CANCER RES, V76, P1578, DOI 10.1158/0008-5472.CAN-15-2524
   Long AH, 2015, NAT MED, V21, P581, DOI 10.1038/nm.3838
   Monjezi R, 2017, LEUKEMIA, V31, P186, DOI 10.1038/leu.2016.180
   Pan Q, 2015, STEM CELLS, V33, P2085, DOI 10.1002/stem.2039
   Park JH, 2016, BLOOD, V127, P3312, DOI 10.1182/blood-2016-02-629063
   Plaks V, 2015, CELL STEM CELL, V16, P225, DOI 10.1016/j.stem.2015.02.015
   Porter DL, 2011, NEW ENGL J MED, V365, P725, DOI 10.1056/NEJMoa1103849
   Rainusso N, 2012, CANCER GENE THER, V19, P212, DOI 10.1038/cgt.2011.83
   Roybal KT, 2016, CELL, V164, P770, DOI 10.1016/j.cell.2016.01.011
   Schonfeld K, 2015, MOL THER, V23, P330, DOI [10.1038/mt.2014.21, 10.1038/mt.2014.219]
   Sun ML, 2014, BREAST CANCER RES, V16, DOI 10.1186/bcr3674
   Takaishi S, 2009, STEM CELLS, V27, P1006, DOI 10.1002/stem.30
   Teachey DT, 2016, CANCER DISCOV, V6, P664, DOI 10.1158/2159-8290.CD-16-0040
   ter Veer E, 2016, GASTRIC CANCER, V19, P696, DOI 10.1007/s10120-015-0587-8
   Thibault C, 2013, CRIT REV ONCOL HEMAT, V88, P123, DOI 10.1016/j.critrevonc.2013.03.003
   Till BG, 2012, BLOOD, V119, P3940, DOI 10.1182/blood-2011-10-387969
   Vakiani E, 2015, ADV ANAT PATHOL, V22, P194, DOI 10.1097/PAP.0000000000000067
   Van Cutsem E, 2016, LANCET, V388, P2654, DOI 10.1016/S0140-6736(16)30354-3
   Wang Y, 2013, EXP HEMATOL, V41, P241, DOI 10.1016/j.exphem.2012.10.014
   Wilkie S, 2012, J CLIN IMMUNOL, V32, P1059, DOI 10.1007/s10875-012-9689-9
   Zhang CC, 2016, JNCI-J NATL CANCER I, V108, DOI 10.1093/jnci/djv375
   Zhang TF, 2015, ONCOTARGET, V6, P33961, DOI 10.18632/oncotarget.5582
   Zhao YB, 2006, MOL THER, V13, P151, DOI 10.1016/j.ymthe.2005.07.688
   Zhao ZG, 2015, CANCER CELL, V28, P415, DOI 10.1016/j.ccell.2015.09.004
NR 41
TC 38
Z9 42
U1 2
U2 13
PU SPRINGEROPEN
PI LONDON
PA CAMPUS, 4 CRINAN ST, LONDON, N1 9XW, ENGLAND
SN 1674-800X
EI 1674-8018
J9 PROTEIN CELL
JI Protein Cell
PD OCT
PY 2018
VL 9
IS 10
BP 867
EP 878
DI 10.1007/s13238-017-0384-8
PG 12
WC Cell Biology
SC Cell Biology
GA GV2QP
UT WOS:000445936300005
PM 28284008
OA Green Published, gold
DA 2021-10-28
ER

PT J
AU De Munter, S
   Van Parys, A
   Bral, L
   Ingels, J
   Goetgeluk, G
   Bonte, S
   Pille, M
   Billiet, L
   Weening, K
   Verhee, A
   Van der Heyden, J
   Taghon, T
   Leclercq, G
   Kerre, T
   Tavernier, J
   Vandekerckhove, B
AF De Munter, Stijn
   Van Parys, Alexander
   Bral, Layla
   Ingels, Joline
   Goetgeluk, Glenn
   Bonte, Sarah
   Pille, Melissa
   Billiet, Lore
   Weening, Karin
   Verhee, Annick
   Van der Heyden, Jose
   Taghon, Tom
   Leclercq, Georges
   Kerre, Tessa
   Tavernier, Jan
   Vandekerckhove, Bart
TI Rapid and Effective Generation of Nanobody Based CARs using PCR and
   Gibson Assembly
SO INTERNATIONAL JOURNAL OF MOLECULAR SCIENCES
LA English
DT Article
DE nanobody; VHH; chimeric antigen receptor; CAR T cell; CD33; CD20; PCR;
   Gibson Assembly; nanoCAR
ID CHIMERIC ANTIGEN RECEPTORS; SINGLE-DOMAIN ANTIBODIES; T-CELLS; B-CELL;
   ADOPTIVE IMMUNOTHERAPY; SPACER DOMAIN; CD19; THERAPY; INTEGRATION;
   FRAGMENT
AB Recent approval of chimeric antigen receptor (CAR) T cell therapy by the European Medicines Agency (EMA)/Federal and Drug Administration (FDA) and the remarkable results of CAR T clinical trials illustrate the curative potential of this therapy. While CARs against a multitude of different antigens are being developed and tested (pre)clinically, there is still a need for optimization. The use of single -chain variable fragments (scFvs) as targeting moieties hampers the quick generation of functional CARs and could potentially limit the efficacy. Instead, nanobodies may largely circumvent these difficulties. We used an available nanobody library generated after immunization of llamas against Cluster of Differentiation (CD) 20 through DNA vaccination or against the ectodomain of CD33 using soluble protein. The nanobody specific sequences were amplified by PCR and cloned by Gibson Assembly into a retroviral vector containing two different second -generation CAR constructs. After transduction in T cells, we observed high cell membrane nanoCAR expression in all cases. Following stimulation of nanoCAR-expressing T cells with antigen-positive cell lines, robust T cell activation, cytokine production and tumor cell lysis both in vitro and in vivo was observed. The use of nanobody technology in combination with PCR and Gibson Assembly allows for the rapid and effective generation of compact CARs.
C1 [De Munter, Stijn; Bral, Layla; Ingels, Joline; Goetgeluk, Glenn; Pille, Melissa; Billiet, Lore; Weening, Karin; Taghon, Tom; Leclercq, Georges; Kerre, Tessa; Vandekerckhove, Bart] Univ Ghent, Dept Diagnost Sci, B-9000 Ghent, Belgium.
   [Bonte, Sarah] Univ Ghent, Cytokine Receptor Lab, Flanders Inst Biotechnol, VIB UGent Ctr Med Biotechnol,Fac Med & Hlth Sci, B-9000 Ghent, Belgium.
   [Bonte, Sarah; Kerre, Tessa] Univ Ghent, Dept Internal Med & Pediat, B-9000 Ghent, Belgium.
RP Vandekerckhove, B (corresponding author), Univ Ghent, Dept Diagnost Sci, B-9000 Ghent, Belgium.
EM stijn.demunter@ugent.be; alexander.vanparys@vib-ugent.be;
   layla.bral@ugent.be; joline.ingels@ugent.be; glenn.goetgeluk@ugent.be;
   sarahm.bonte@ugent.be; melissa.pille@ugent.be; lore.billiet@ugent.be;
   karin.weening@ugent.be; annick.verhee@vib-ugent.be;
   jose.vanderheyden@vib-ugent.be; tom.taghon@ugent.be;
   georges.leclercq@ugent.be; tessa.kerre@ugent.be;
   jan.tavernier@vib-ugent.be; Bart.Vandekerckhove@ugent.be
RI Leclercq, Georges/H-9659-2017
OI Leclercq, Georges/0000-0002-1691-5294; Pille,
   Melissa/0000-0002-2757-6486; Billiet, Lore/0000-0001-9372-1920; Van
   Parys, Alexander/0000-0002-0636-1208; Taghon, Tom/0000-0002-5781-0288;
   Vandekerckhove, Bart/0000-0003-3828-4195; De Munter,
   Stijn/0000-0003-3821-0620
FU Research Foundation Flanders (Fonds voor Wetenschappelijk Onderzoek);
   Kinderkankerfonds; Stichting tegen Kanker; Kom op tegen Kanker
FX This research was funded by the Research Foundation Flanders (Fonds voor
   Wetenschappelijk Onderzoek), Kinderkankerfonds, Stichting tegen Kanker
   and Kom op tegen Kanker.
CR Almasbak H, 2015, GENE THER, V22, P391, DOI 10.1038/gt.2015.4
   Baral TN, 2006, NAT MED, V12, P580, DOI 10.1038/nm1395
   Conrath KE, 2001, J BIOL CHEM, V276, P7346, DOI 10.1074/jbc.M007734200
   Coppieters K, 2006, ARTHRITIS RHEUM-US, V54, P1856, DOI 10.1002/art.21827
   De Munter S, 2018, INT J MOL SCI, V19, DOI 10.3390/ijms19020403
   Fleischmann RM, 2012, ARTHRITIS RHEUM-US, V64, pS563
   Fry TJ, 2018, NAT MED, V24, P20, DOI 10.1038/nm.4441
   Garfall AL, 2015, NEW ENGL J MED, V373, P1040, DOI 10.1056/NEJMoa1504542
   Grada Z, 2013, MOL THER-NUCL ACIDS, V2, DOI 10.1038/mtna.2013.32
   Guest RD, 2005, J IMMUNOTHER, V28, P203, DOI 10.1097/01.cji.0000161397.96582.59
   HAMERSCASTERMAN C, 1993, NATURE, V363, P446, DOI 10.1038/363446a0
   Haso W, 2013, BLOOD, V121, P1165, DOI 10.1182/blood-2012-06-438002
   Hegde M, 2016, J CLIN INVEST, V126, P3036, DOI 10.1172/JCI83416
   Hombach A, 2010, GENE THER, V17, P1206, DOI 10.1038/gt.2010.91
   Hudecek M, 2015, CANCER IMMUNOL RES, V3, P125, DOI 10.1158/2326-6066.CIR-14-0127
   Hudecek M, 2013, CLIN CANCER RES, V19, P3153, DOI 10.1158/1078-0432.CCR-13-0330
   Iri-Sofla FJ, 2011, EXP CELL RES, V317, P2630, DOI 10.1016/j.yexcr.2011.08.015
   Jamnani FR, 2014, BBA-GEN SUBJECTS, V1840, P378, DOI 10.1016/j.bbagen.2013.09.029
   Jensen MC, 2014, IMMUNOL REV, V257, P127, DOI 10.1111/imr.12139
   Jonnalagadda M, 2015, MOL THER, V23, P757, DOI 10.1038/mt.2014.208
   June CH, 2018, NEW ENGL J MED, V379, P64, DOI 10.1056/NEJMra1706169
   Kawalekar OU, 2016, IMMUNITY, V44, P380, DOI 10.1016/j.immuni.2016.01.021
   Kenderian SS, 2015, LEUKEMIA, V29, P1637, DOI 10.1038/leu.2015.52
   Kershaw MH, 2006, CLIN CANCER RES, V12, P6106, DOI 10.1158/1078-0432.CCR-06-1183
   Lee DW, 2015, LANCET, V385, P517, DOI 10.1016/S0140-6736(14)61403-3
   Long AH, 2015, NAT MED, V21, P581, DOI 10.1038/nm.3838
   Majzner RG, 2019, NAT MED, V25, P1341, DOI 10.1038/s41591-019-0564-6
   Maude SL, 2018, NEW ENGL J MED, V378, P439, DOI 10.1056/NEJMoa1709866
   Maude SL, 2014, NEW ENGL J MED, V371, P1507, DOI 10.1056/NEJMoa1407222
   Maus MV, 2013, CANCER IMMUNOL RES, V1, P26, DOI 10.1158/2326-6066.CIR-13-0006
   Mitchell RS, 2004, PLOS BIOL, V2, P1127, DOI 10.1371/journal.pbio.0020234
   Morrison C, 2019, NAT REV DRUG DISCOV, V18, P485, DOI 10.1038/d41573-019-00104-w
   Mueller KT, 2017, BLOOD, V130, P2317, DOI 10.1182/blood-2017-06-786129
   Muyldermans S, 1999, J MOL RECOGNIT, V12, P131, DOI 10.1002/(SICI)1099-1352(199903/04)12:2<131::AID-JMR454>3.0.CO;2-M
   Muyldermans S, 2013, ANNU REV BIOCHEM, V82, P775, DOI 10.1146/annurev-biochem-063011-092449
   Neelapu SS, 2017, NEW ENGL J MED, V377, P2531, DOI 10.1056/NEJMoa1707447
   Nieba L, 1997, PROTEIN ENG, V10, P435, DOI 10.1093/protein/10.4.435
   Nisbet RM, 2017, BRAIN, V140, P1220, DOI 10.1093/brain/awx052
   Park JH, 2018, NEW ENGL J MED, V378, P449, DOI 10.1056/NEJMoa1709919
   Peyvandi F, 2016, NEW ENGL J MED, V374, P511, DOI 10.1056/NEJMoa1505533
   Re F, 2004, EXP HEMATOL, V32, P210, DOI 10.1016/j.exphem.2003.10.014
   Salter AI, 2018, SCI SIGNAL, V11, DOI 10.1126/scisignal.aat6753
   Schuster SJ, 2019, NEW ENGL J MED, V380, P45, DOI 10.1056/NEJMoa1804980
   Sharifzadeh Z, 2013, CANCER LETT, V334, P237, DOI 10.1016/j.canlet.2012.08.010
   Sotillo E, 2015, CANCER DISCOV, V5, P1282, DOI 10.1158/2159-8290.CD-15-1020
   Sun W, 2012, PROTEIN EXPRES PURIF, V83, P21, DOI 10.1016/j.pep.2012.02.006
   Turtle CJ, 2016, SCI TRANSL MED, V8, DOI 10.1126/scitranslmed.aaf8621
   Turtle CJ, 2016, J CLIN INVEST, V126, P2123, DOI 10.1172/JCI85309
   Vincke C, 2009, J BIOL CHEM, V284, P3273, DOI 10.1074/jbc.M806889200
   Wang M, 2014, MED GAS RES, V4, DOI 10.1186/2045-9912-4-2
   Watanabe N, 2016, ONCOIMMUNOLOGY, V5, DOI 10.1080/2162402X.2016.1253656
   Weatherill EE, 2012, PROTEIN ENG DES SEL, V25, P321, DOI 10.1093/protein/gzs021
   Wu XL, 2003, SCIENCE, V300, P1749, DOI 10.1126/science.1083413
   Xie YJ, 2019, P NATL ACAD SCI USA, V116, P7624, DOI 10.1073/pnas.1817147116
   Xu J, 2019, P NATL ACAD SCI USA, V116, P9543, DOI 10.1073/pnas.1819745116
   Zabeau L, 2012, BIOCHEM J, V441, P425, DOI 10.1042/BJ20110438
   Zah E, 2016, CANCER IMMUNOL RES, V4, P639, DOI 10.1158/2326-6066.CIR-16-0108
   Zhang K, 2015, MABS-AUSTIN, V7, P42, DOI 10.4161/19420862.2014.985933
NR 58
TC 5
Z9 5
U1 2
U2 7
PU MDPI
PI BASEL
PA ST ALBAN-ANLAGE 66, CH-4052 BASEL, SWITZERLAND
EI 1422-0067
J9 INT J MOL SCI
JI Int. J. Mol. Sci.
PD FEB
PY 2020
VL 21
IS 3
AR 883
DI 10.3390/ijms21030883
PG 18
WC Biochemistry & Molecular Biology; Chemistry, Multidisciplinary
SC Biochemistry & Molecular Biology; Chemistry
GA KY4PQ
UT WOS:000522551603037
PM 32019116
OA Green Published, gold
DA 2021-10-28
ER

PT J
AU Spear, P
   Barber, A
   Rynda-Apple, A
   Sentman, CL
AF Spear, Paul
   Barber, Amorette
   Rynda-Apple, Agnieszka
   Sentman, Charles L.
TI Chimeric Antigen Receptor T Cells Shape Myeloid Cell Function within the
   Tumor Microenvironment through IFN-gamma and GM-CSF
SO JOURNAL OF IMMUNOLOGY
LA English
DT Article
ID COLONY-STIMULATING FACTOR; NF-KAPPA-B; OVARIAN-CANCER; INTERFERON-GAMMA;
   DENDRITIC CELLS; MACROPHAGE POLARIZATION; MONONUCLEAR PHAGOCYTES;
   ANTITUMOR IMMUNITY; STAT1 ACTIVATION; IL-10 PRODUCTION
AB The infiltration of suppressive myeloid cells into the tumor microenvironment restrains anti-tumor immunity. However, cytokines may alter the function of myeloid lineage cells to support tumor rejection, regulating the balance between pro-and anti-tumor immunity. In this study, it is shown that effector cytokines secreted by adoptively transferred T cells expressing a chimeric Ag receptor (CAR) shape the function of myeloid cells to promote endogenous immunity and tumor destruction. Mice bearing the ovarian ID8 tumor were treated with T cells transduced with a chimeric NKG2D receptor. GM-CSF secreted by the adoptively transferred T cells recruited peripheral F4/80(lo)Ly-6C(+) myeloid cells to the tumor microenvironment in a CCR2-dependent fashion. T cell IFN-gamma and GM-CSF activated local, tumor-associated macrophages, decreased expression of regulatory factors, increased IL-12p40 production, and augmented Ag processing and presentation by host macrophages to Ag-specific T cells. In addition, T cell-derived IFN-gamma, but not GM-CSF, induced the production of NO by F4/80(hi) macrophages and enhanced their lysis of tumor cells. The ability of CAR T cell therapy to eliminate tumor was moderately impaired when inducible NO synthase was inhibited and greatly impaired in the absence of peritoneal macrophages after depletion with clodronate encapsulated liposomes. This study demonstrates that the activation of host macrophages by CAR T cell-derived cytokines transformed the tumor microenvironment from immunosuppressive to immunostimulatory and contributed to inhibition of ovarian tumor growth. The Journal of Immunology, 2012, 188: 6389-6398.
C1 [Spear, Paul; Barber, Amorette; Rynda-Apple, Agnieszka; Sentman, Charles L.] Geisel Sch Med Dartmouth, Dept Microbiol & Immunol, Lebanon, NH 03756 USA.
RP Sentman, CL (corresponding author), Geisel Sch Med Dartmouth, Dept Microbiol & Immunol, 6W Borwell Bldg,1 Med Ctr Dr, Lebanon, NH 03756 USA.
EM charles.sentman@dartmouth.edu
FU National Institutes of HealthUnited States Department of Health & Human
   ServicesNational Institutes of Health (NIH) - USA [CA130911, T32
   AI007363]; NATIONAL CANCER INSTITUTEUnited States Department of Health &
   Human ServicesNational Institutes of Health (NIH) - USANIH National
   Cancer Institute (NCI) [R01CA130911, P30CA023108] Funding Source: NIH
   RePORTER; NATIONAL INSTITUTE OF ALLERGY AND INFECTIOUS DISEASESUnited
   States Department of Health & Human ServicesNational Institutes of
   Health (NIH) - USANIH National Institute of Allergy & Infectious
   Diseases (NIAID) [T32AI007363] Funding Source: NIH RePORTER
FX This work was supported by grants from the National Institutes of Health
   (CA130911, T32 AI007363).
CR Ahmed N, 2007, CANCER RES, V67, P5957, DOI 10.1158/0008-5472.CAN-06-4309
   Aruga A, 1995, CANCER IMMUNOL IMMUN, V41, P317, DOI 10.1007/BF01517220
   Barber A, 2008, J IMMUNOL, V180, P72, DOI 10.4049/jimmunol.180.1.72
   Barber A, 2009, J IMMUNOL, V183, P6939, DOI 10.4049/jimmunol.0902000
   Barber A, 2009, J IMMUNOL, V183, P2365, DOI 10.4049/jimmunol.0900721
   Barber A, 2007, CANCER RES, V67, P5003, DOI 10.1158/0008-5472.CAN-06-4047
   Biswas SK, 2010, NAT IMMUNOL, V11, P889, DOI 10.1038/ni.1937
   Brentjens RJ, 2003, NAT MED, V9, P279, DOI 10.1038/nm827
   Carmeliet P, 1998, NATURE, V394, P485, DOI 10.1038/28867
   Coccia EM, 1999, INT IMMUNOL, V11, P1075, DOI 10.1093/intimm/11.7.1075
   Curiel TJ, 2004, NAT MED, V10, P942, DOI 10.1038/nm1093
   Curiel TJ, 2007, J CLIN INVEST, V117, P1167, DOI 10.1172/JCI31202
   DeNardo D, 2010, CANCER METAST REV, V29, P309, DOI 10.1007/s10555-010-9223-6
   Diefenbach A, 1999, SCIENCE, V284, P951, DOI 10.1126/science.284.5416.951
   Gabrilovich D, 2004, NAT REV IMMUNOL, V4, P941, DOI 10.1038/nri1498
   Gabrilovich DI, 2009, NAT REV IMMUNOL, V9, P162, DOI 10.1038/nri2506
   Geissmann F, 2010, SCIENCE, V327, P656, DOI 10.1126/science.1178331
   GRABSTEIN KH, 1986, SCIENCE, V232, P506, DOI 10.1126/science.3083507
   Hagemann T, 2008, J EXP MED, V205, P1261, DOI 10.1084/jem.20080108
   Hagemann T, 2006, J IMMUNOL, V176, P5023, DOI 10.4049/jimmunol.176.8.5023
   Hagemann T, 2009, BLOOD, V113, P3139, DOI 10.1182/blood-2008-12-172825
   Hamilton JA, 2008, NAT REV IMMUNOL, V8, P533, DOI 10.1038/nri2356
   Hart KM, 2009, NEOPLASIA, V11, P564, DOI 10.1593/neo.09228
   HAYES MP, 1995, BLOOD, V86, P646, DOI 10.1182/blood.V86.2.646.bloodjournal862646
   Hu XY, 2006, IMMUNITY, V24, P563, DOI 10.1016/j.immuni.2006.02.014
   Iellem A, 2001, J EXP MED, V194, P847, DOI 10.1084/jem.194.6.847
   Kryczek I, 2007, J IMMUNOL, V178, P6730, DOI 10.4049/jimmunol.178.11.6730
   Langowski JL, 2006, NATURE, V442, P461, DOI 10.1038/nature04808
   Ma XJ, 1996, J EXP MED, V183, P147, DOI 10.1084/jem.183.1.147
   Mantovani A, 2002, TRENDS IMMUNOL, V23, P549, DOI 10.1016/S1471-4906(02)02302-5
   Martinez FO, 2009, ANNU REV IMMUNOL, V27, P451, DOI 10.1146/annurev.immunol.021908.132532
   Menetrier-Caux C, 1998, BLOOD, V92, P4778, DOI 10.1182/blood.V92.12.4778
   Miguel RDV, 2010, J IMMUNOL, V185, P6706, DOI 10.4049/jimmunol.0903411
   Mosser DM, 2008, NAT REV IMMUNOL, V8, P958, DOI 10.1038/nri2448
   Nagoshi M, 1998, J IMMUNOL, V160, P334
   NIBBERING PH, 1987, IMMUNOLOGY, V62, P171
   Ohmori Y, 2001, J LEUKOCYTE BIOL, V69, P598
   Ostrand-Rosenberg S, 2008, CURR OPIN GENET DEV, V18, P11, DOI 10.1016/j.gde.2007.12.007
   Sadelain M, 2003, NAT REV CANCER, V3, P35, DOI 10.1038/nrc971
   Sadelain M, 2009, CURR OPIN IMMUNOL, V21, P215, DOI 10.1016/j.coi.2009.02.009
   SALLUSTO F, 1994, J EXP MED, V179, P1109, DOI 10.1084/jem.179.4.1109
   Saraiva M, 2010, NAT REV IMMUNOL, V10, P170, DOI 10.1038/nri2711
   Scarlett UK, 2009, CANCER RES, V69, P7329, DOI 10.1158/0008-5472.CAN-09-0835
   Sica A, 2000, J IMMUNOL, V164, P762, DOI 10.4049/jimmunol.164.2.762
   Sica A, 2008, SEMIN CANCER BIOL, V18, P349, DOI 10.1016/j.semcancer.2008.03.004
   SPITALNY GL, 1984, J EXP MED, V159, P1560, DOI 10.1084/jem.159.5.1560
   Sweet MJ, 2002, J IMMUNOL, V168, P392, DOI 10.4049/jimmunol.168.1.392
   Tacke F, 2007, J CLIN INVEST, V117, P185, DOI 10.1172/JCI28549
   Trinchieri G, 2003, NAT REV IMMUNOL, V3, P133, DOI 10.1038/nri1001
   Trinchieri G, 1998, ADV IMMUNOL, V70, P83, DOI 10.1016/S0065-2776(08)60387-9
   Vakkila J, 2008, SCAND J IMMUNOL, V67, P260, DOI 10.1111/j.1365-3083.2007.02068.x
   VANROOIJEN N, 1994, J IMMUNOL METHODS, V174, P83
   WATSON GA, 1995, J IMMUNOL, V155, P3124
   Weiss JM, 2010, J EXP MED, V207, P2455, DOI 10.1084/jem.20100670
   Zhang T, 2005, BLOOD, V106, P1544, DOI 10.1182/blood-2004-11-4365
   Zhang T, 2007, CANCER RES, V67, P11029, DOI 10.1158/0008-5472.CAN-07-2251
   Zhang T, 2006, CANCER RES, V66, P5927, DOI 10.1158/0008-5472.CAN-06-0130
NR 57
TC 65
Z9 70
U1 0
U2 15
PU AMER ASSOC IMMUNOLOGISTS
PI BETHESDA
PA 9650 ROCKVILLE PIKE, BETHESDA, MD 20814 USA
SN 0022-1767
J9 J IMMUNOL
JI J. Immunol.
PD JUN 15
PY 2012
VL 188
IS 12
BP 6389
EP 6398
DI 10.4049/jimmunol.1103019
PG 10
WC Immunology
SC Immunology
GA 956GK
UT WOS:000305077900064
PM 22586039
OA Bronze, Green Accepted
DA 2021-10-28
ER

PT J
AU Liadi, I
   Roszik, J
   Romain, G
   Cooper, LJN
   Varadarajan, N
AF Liadi, Ivan
   Roszik, Jason
   Romain, Gabrielle
   Cooper, Laurence J. N.
   Varadarajan, Navin
TI Quantitative High-throughput Single-cell Cytotoxicity Assay For T Cells
SO JOVE-JOURNAL OF VISUALIZED EXPERIMENTS
LA English
DT Article
DE Cancer Biology; Issue 72; Immunology; Cellular Biology; Molecular
   Biology; Medicine; Chemical Engineering; Biomolecular Engineering;
   Bioengineering; Immunotherapy; Adoptive; Microfluidics; Nanowell arrays;
   PDMS; BioStation; T Cells; tumor target cells; labeling; cytotoxicity;
   microscopy; assay
AB Cancer immunotherapy can harness the specificity of immune response to target and eliminate tumors. Adoptive cell therapy (ACT) based on the adoptive transfer of T cells genetically modified to express a chimeric antigen receptor (CAR) has shown considerable promise in clinical trials(1-4). There are several advantages to using CAR(+) T cells for the treatment of cancers including the ability to target non-MHC restricted antigens and to functionalize the T cells for optimal survival, homing and persistence within the host; and finally to induce apoptosis of CAR(+) T cells in the event of host toxicity(5).
   Delineating the optimal functions of CAR(+) T cells associated with clinical benefit is essential for designing the next generation of clinical trials. Recent advances in live animal imaging like multiphoton microscopy have revolutionized the study of immune cell function in vivo(6,7). While these studies have advanced our understanding of T-cell functions in vivo, T-cell based ACT in clinical trials requires the need to link molecular and functional features of T-cell preparations pre-infusion with clinical efficacy post-infusion, by utilizing in vitro assays monitoring T-cell functions like, cytotoxicity and cytokine secretion. Standard flow-cytometry based assays have been developed that determine the overall functioning of populations of T cells at the single-cell level but these are not suitable for monitoring conjugate formation and lifetimes or the ability of the same cell to kill multiple targets(8).
   Microfabricated arrays designed in biocompatible polymers like polydimethylsiloxane (PDMS) are a particularly attractive method to spatially confine effectors and targets in small volumes(9). In combination with automated time-lapse fluorescence microscopy, thousands of effector-target interactions can be monitored simultaneously by imaging individual wells of a nanowell array. We present here a high-throughput methodology for monitoring T-cell mediated cytotoxicity at the single-cell level that can be broadly applied to studying the cytolytic functionality of T cells.
C1 [Liadi, Ivan; Romain, Gabrielle; Varadarajan, Navin] Univ Houston, Dept Chem & Biomol Engn, Houston, TX 77004 USA.
   [Roszik, Jason; Cooper, Laurence J. N.] Univ Texas MD Anderson Canc Ctr, Res Unit 907, Div Pediat, Houston, TX 77030 USA.
RP Varadarajan, N (corresponding author), Univ Houston, Dept Chem & Biomol Engn, Houston, TX 77004 USA.
EM nvaradarajan@uh.edu
OI Varadarajan, Navin/0000-0001-7524-8228; Roszik,
   Jason/0000-0002-4561-6170
FU National Cancer Institute of the National Institutes of HealthUnited
   States Department of Health & Human ServicesNational Institutes of
   Health (NIH) - USANIH National Cancer Institute (NCI) [R01CA174385];
   NATIONAL CANCER INSTITUTEUnited States Department of Health & Human
   ServicesNational Institutes of Health (NIH) - USANIH National Cancer
   Institute (NCI) [R01CA174385] Funding Source: NIH RePORTER
FX Research reported in this publication was supported by the National
   Cancer Institute of the National Institutes of Health under Award Number
   R01CA174385. The content is solely the responsibility of the authors and
   does not necessarily represent the official views of the National
   Institutes of Health.
CR Kalos M, 2011, SCI TRANSL MED, V3, DOI 10.1126/scitranslmed.3002842
   Lamoreaux L, 2006, NAT PROTOC, V1, P1507, DOI 10.1038/nprot.2006.268
   Louis CU, 2011, BLOOD, V118, P6050, DOI 10.1182/blood-2011-05-354449
   Makedonas G, 2011, IMMUNOL REV, V239, P109, DOI 10.1111/j.1600-065X.2010.00968.x
   Ogunniyi AO, 2009, NAT PROTOC, V4, P767, DOI 10.1038/nprot.2009.40
   Pittet MJ, 2011, CELL, V147, P983, DOI 10.1016/j.cell.2011.11.004
   Porter DL, 2011, NEW ENGL J MED, V365, P725, DOI 10.1056/NEJMoa1103849
   Restifo NP, 2012, NAT REV IMMUNOL, V12, P269, DOI 10.1038/nri3191
   Savoldo B, 2011, J CLIN INVEST, V121, P1822, DOI 10.1172/JCI46110
   Streeck H, 2009, NAT PROTOC, V4, P461, DOI 10.1038/nprot.2009.7
   Sumen C, 2004, IMMUNITY, V21, P315, DOI 10.1016/S1074-7613(04)00237-7
   Telford William G, 2004, Methods Mol Biol, V263, P141
   Varadarajan N, 2012, P NATL ACAD SCI USA, V109, P3885, DOI 10.1073/pnas.1111205109
   Varadarajan N, 2011, J CLIN INVEST, V121, P4322, DOI 10.1172/JCI58653
NR 14
TC 16
Z9 16
U1 1
U2 23
PU JOURNAL OF VISUALIZED EXPERIMENTS
PI CAMBRIDGE
PA 1 ALEWIFE CENTER, STE 200, CAMBRIDGE, MA 02140 USA
SN 1940-087X
J9 JOVE-J VIS EXP
JI J. Vis. Exp.
PD FEB
PY 2013
IS 72
AR e50058
DI 10.3791/50058
PG 5
WC Multidisciplinary Sciences
SC Science & Technology - Other Topics
GA V36QR
UT WOS:000209226500021
PM 23407457
OA Green Published
DA 2021-10-28
ER

PT J
AU Ray, SK
   Mukherjee, S
AF Ray, Suman Kumar
   Mukherjee, Sukhes
TI Current Headway in Cancer Immunotherapy Emphasizing the Practice of
   Genetically Engineered T Cells to Target Selected Tumor Antigens
SO CRITICAL REVIEWS IN IMMUNOLOGY
LA English
DT Article
DE cancer immunotherapy; genetically engineered T-cell therapy; CAR T; TCR
   T-cell therapy; human tumor antigens
ID CLASS-I ANTIGEN; CHRONIC LYMPHOCYTIC-LEUKEMIA; ADOPTIVE IMMUNOTHERAPY;
   METASTATIC MELANOMA; DOWN-REGULATION; B-CELL; INFILTRATING LYMPHOCYTES;
   IMMUNE-CHECKPOINTS; PERIPHERAL-BLOOD; ADVERSE EVENT
AB Genetically engineered T-cell therapies have the adeptness to modernize and revolutionize the treatment of cancer. Cancer immunotherapy, by depending on this fundamental recognition method, supports the antitumor viability of T cells and extends adaptive immunity by encouraging adoptive transfer of genetically engineered T cells. T cells assume a key part in cell-mediated immunity as well as to make strategies for genetically modify T cells, counting chimeric antigen receptor (CAR) T-cell therapy and T-cell receptor (TCR) T-cell therapy. They have accomplished significant advances in the treatment of neoplastic diseases. Tumor cells can produce neoantigens that can possibly be immunogenic, as mutated proteins or proteins with reformed translational processing can be viewed as unfamiliar or foreign by immune system. Recognizable human tumor antigens have prompted a superior understanding the idea of tumor antigens, anti-tumor immune reactions in immunotherapeutic patients as well as tumor escape mechanisms. Furthermore, paucity of exceptionally and homogeneously expressed tumor antigens and intrinsic plasticity of neoplastic cells provide key challenges to specificity, effectiveness, and generally adequacy of genetically engineered T-cell therapies. Difficulties ranges from the determination of antigen targets and managing regulatory and safety issues to effectively explore routes to commercial advancement. In any case, the empowering clinical information, advancement in scientific understanding of tumor immunology along with improvements in manufacture of cell products are altogether propelling the clinical interpretation of modern cancer immunotherapies. In this review, we sum up the advancement of genetically engineered T cells, tumor antigen with intrigue the most recent investigation regarding genetically engineered T cells for cancer immunotherapy, and to confer strategies for refining enactment of these T cells to combat cancers.
C1 [Ray, Suman Kumar] Indira Gandhi Technol & Med Sci Univ, Dept Appl Sci, Ziro 791120, Arunachal Prade, India.
   [Mukherjee, Sukhes] All India Inst Med Sci, Dept Biochem, Bhopal 462020, Madhya Pradesh, India.
RP Mukherjee, S (corresponding author), All India Inst Med Sci, Dept Biochem, Bhopal 462020, Madhya Pradesh, India.
EM sukhes.biochemistry@aiimsbhopal.edu.in
CR Baitsch L, 2012, PLOS ONE, V7, DOI 10.1371/journal.pone.0030852
   Besser MJ, 2013, CLIN CANCER RES, V19, P4792, DOI 10.1158/1078-0432.CCR-13-0380
   Blackburn SD, 2009, NAT IMMUNOL, V10, P29, DOI 10.1038/ni.1679
   Bonter K, 2017, REGEN MED, V12, P623, DOI 10.2217/rme-2017-0031
   Boon T, 2006, ANNU REV IMMUNOL, V24, P175, DOI 10.1146/annurev.immunol.24.021605.090733
   Brahmer JR, 2012, NEW ENGL J MED, V366, P2455, DOI 10.1056/NEJMoa1200694
   Brentjens R, 2010, MOL THER, V18, P666, DOI 10.1038/mt.2010.31
   Brentjens RJ, 2013, SCI TRANSL MED, V5, DOI 10.1126/scitranslmed.3005930
   Brower V., 2015, SCIENTIST, V2015, P73
   Burugu S, 2018, SEMIN CANCER BIOL, V52, P39, DOI 10.1016/j.semcancer.2017.10.001
   Cameron BJ, 2013, SCI TRANSL MED, V5, DOI 10.1126/scitranslmed.3006034
   Casucci M, 2015, CANCER IMMUNOL IMMUN, V64, P123, DOI 10.1007/s00262-014-1641-9
   Chapuis AG, 2013, SCI TRANSL MED, V5, DOI 10.1126/scitranslmed.3004916
   Cheadle EJ, 2014, IMMUNOL REV, V257, P91, DOI 10.1111/imr.12126
   Chmielewski M, 2014, IMMUNOL REV, V257, P83, DOI 10.1111/imr.12125
   Correale P, 1997, JNCI-J NATL CANCER I, V89, P293, DOI 10.1093/jnci/89.4.293
   Coulie PG, 2014, NAT REV CANCER, V14, P135, DOI 10.1038/nrc3670
   Crowther MD, 2020, CELLS-BASEL, V9, DOI 10.3390/cells9071588
   Decker WK, 2017, FRONT IMMUNOL, V8, DOI 10.3389/fimmu.2017.00829
   Decker WK, 2009, CYTOKINE GROWTH F R, V20, P271, DOI 10.1016/j.cytogfr.2009.07.004
   Donini C, 2018, J THORAC DIS, V10, pS1581, DOI 10.21037/jtd.2018.02.79
   Dotti G, 2014, IMMUNOL REV, V257, P107, DOI 10.1111/imr.12131
   Dudley ME, 2008, J CLIN ONCOL, V26, P5233, DOI 10.1200/JCO.2008.16.5449
   Dudley ME, 2013, J CLIN ONCOL, V31, P2152, DOI 10.1200/JCO.2012.46.6441
   Duong CPM, 2011, IMMUNOTHERAPY-UK, V3, P33, DOI 10.2217/IMT.10.81
   Faramand R, 2020, CLIN CANCER RES, V26, P4823, DOI 10.1158/1078-0432.CCR-20-1434
   Finney HM, 2004, J IMMUNOL, V172, P104, DOI 10.4049/jimmunol.172.1.104
   Flemming A, 2014, NAT REV DRUG DISCOV, V13, P568, DOI 10.1038/nrd4402
   Fujiwara H, 2014, PHARMACEUTICALS, V7, P1049, DOI 10.3390/ph7121049
   Germeau C, 2005, J EXP MED, V201, P241, DOI 10.1084/jem.20041379
   Gjertsen MK, 1997, INT J CANCER, V72, P784, DOI 10.1002/(SICI)1097-0215(19970904)72:5<784::AID-IJC14>3.3.CO;2-G
   Greinix HT, 2020, MEMO-MAG EUR MED ONC, V13, P36, DOI 10.1007/s12254-019-00541-8
   GRIMM EA, 1982, J EXP MED, V155, P1823, DOI 10.1084/jem.155.6.1823
   GROSS G, 1989, P NATL ACAD SCI USA, V86, P10024, DOI 10.1073/pnas.86.24.10024
   Grupp SA, 2013, NEW ENGL J MED, V368, P1509, DOI 10.1056/NEJMoa1215134
   Guedan S, 2019, ANNU REV IMMUNOL, V37, P145, DOI 10.1146/annurev-immunol-042718-041407
   Hegde M, 2013, MOL THER, V21, P2087, DOI 10.1038/mt.2013.185
   Hegde PS, 2020, IMMUNITY, V52, P17, DOI 10.1016/j.immuni.2019.12.011
   Heslop HE, 2010, BLOOD, V115, P925, DOI 10.1182/blood-2009-08-239186
   Hinrichs CS, 2014, IMMUNOL REV, V257, P56, DOI 10.1111/imr.12132
   Hodi FS, 2010, NEW ENGL J MED, V363, P711, DOI 10.1056/NEJMoa1003466
   Hontscha C, 2011, J CANCER RES CLIN, V137, P305, DOI 10.1007/s00432-010-0887-7
   Hopfinger G, 2019, HEMASPHERE, V3, DOI 10.1097/HS9.0000000000000185
   Ito D, 2007, INT J CANCER, V120, P2618, DOI 10.1002/ijc.22584
   Jemal A, 2011, CA-CANCER J CLIN, V61, P134, DOI [10.3322/caac.20115, 10.3322/caac.20107]
   Jenq RR, 2010, NAT REV CANCER, V10, P213, DOI 10.1038/nrc2804
   Jensen MC, 2014, IMMUNOL REV, V257, P127, DOI 10.1111/imr.12139
   Jiang L, 2018, SCI CHINA LIFE SCI, V61, P1277, DOI 10.1007/s11427-018-9395-0
   Johnson LA, 2009, BLOOD, V114, P535, DOI 10.1182/blood-2009-03-211714
   Kamarashev J, 2001, INT J CANCER, V95, P23, DOI 10.1002/1097-0215(20010120)95:1<23::AID-IJC1004>3.0.CO;2-4
   KAWAKAMI Y, 1994, J EXP MED, V180, P347, DOI 10.1084/jem.180.1.347
   Kawakami Y, 2004, CANCER SCI, V95, P784, DOI 10.1111/j.1349-7006.2004.tb02182.x
   Kawakami Y, 1998, J IMMUNOL, V161, P6985
   Klebanoff CA, 2005, TRENDS IMMUNOL, V26, P111, DOI 10.1016/j.it.2004.12.003
   Kochenderfer JN, 2015, J CLIN ONCOL, V33, P540, DOI 10.1200/JCO.2014.56.2025
   Kochenderfer JN, 2013, NAT REV CLIN ONCOL, V10, P267, DOI 10.1038/nrclinonc.2013.46
   Kochenderfer JN, 2012, BLOOD, V119, P2709, DOI 10.1182/blood-2011-10-384388
   Kowolik CM, 2006, CANCER RES, V66, P10995, DOI 10.1158/0008-5472.CAN-06-0160
   Kunert A, 2013, FRONT IMMUNOL, V4, DOI 10.3389/fimmu.2013.00363
   Kvistborg P, 2012, ONCOIMMUNOLOGY, V1, DOI 10.4161/onci.18851
   Lamers CHJ, 2013, MOL THER, V21, P904, DOI 10.1038/mt.2013.17
   Lee DW, 2015, LANCET, V385, P517, DOI 10.1016/S0140-6736(14)61403-3
   Lee PP, 1999, NAT MED, V5, P677, DOI 10.1038/9525
   Li D, 2017, SCI CHINA LIFE SCI, V60, P1445, DOI 10.1007/s11427-017-9208-1
   Linard B, 2002, J IMMUNOL, V168, P4802, DOI 10.4049/jimmunol.168.9.4802
   Linette GP, 2013, BLOOD, V122, P863, DOI 10.1182/blood-2013-03-490565
   Lorentzen CL, 2015, SCAND J IMMUNOL, V82, P307, DOI 10.1111/sji.12331
   Lurquin C, 2005, J EXP MED, V201, P249, DOI 10.1084/jem.20041378
   Maccalli C, 2003, CANCER RES, V63, P6735
   Maeurer MJ, 1996, J CLIN INVEST, V98, P1633, DOI 10.1172/JCI118958
   Maher J, 2002, NAT BIOTECHNOL, V20, P70, DOI 10.1038/nbt0102-70
   Maher J., 2012, ISRN ONCOL, DOI DOI 10.5402/2012/278093
   Marin-Acevedo JA, 2018, J HEMATOL ONCOL, V11, DOI 10.1186/s13045-018-0582-8
   Maude SL, 2014, NEW ENGL J MED, V371, P1507, DOI 10.1056/NEJMoa1407222
   Maus MV, 2014, BLOOD, V123, P2625, DOI 10.1182/blood-2013-11-492231
   Mellman I, 2011, NATURE, V480, P480, DOI 10.1038/nature10673
   Morgan RA, 2006, SCIENCE, V314, P126, DOI 10.1126/science.1129003
   Morgan RA, 2013, J IMMUNOTHER, V36, P133, DOI 10.1097/CJI.0b013e3182829903
   Morgan RA, 2010, MOL THER, V18, P843, DOI 10.1038/mt.2010.24
   Morris EC, 2016, BLOOD, V127, P3305, DOI 10.1182/blood-2015-11-629071
   Mullard A, 2017, NAT REV DRUG DISCOV, V16, P669, DOI 10.1038/nrd.2017.196
   Oates J, 2013, ONCOIMMUNOLOGY, V2, DOI 10.4161/onci.22891
   Ogino T, 2006, CANCER RES, V66, P9281, DOI 10.1158/0008-5472.CAN-06-0488
   Oiseth S. J., 2017, J CANC METASTASIS TR, V3, P250
   Ormandy LA, 2005, CANCER RES, V65, P2457, DOI 10.1158/0008-5472.CAN-04-3232
   Palmer DC, 2015, J EXP MED, V212, P2095, DOI 10.1084/jem.20150304
   Palucka K, 2012, NAT REV CANCER, V12, P265, DOI 10.1038/nrc3258
   Pardoll DM, 2012, NAT REV CANCER, V12, P252, DOI 10.1038/nrc3239
   Park JH, 2016, BLOOD, V127, P3312, DOI 10.1182/blood-2016-02-629063
   Parkhurst MR, 2011, MOL THER, V19, P620, DOI 10.1038/mt.2010.272
   Pedoeem A, 2014, CLIN IMMUNOL, V153, P145, DOI 10.1016/j.clim.2014.04.010
   Pegram HJ, 2012, BLOOD, V119, P4133, DOI 10.1182/blood-2011-12-400044
   Pittet MJ, 1999, J EXP MED, V190, P705, DOI 10.1084/jem.190.5.705
   Porter DL, 2015, SCI TRANSL MED, V7, DOI 10.1126/scitranslmed.aac5415
   Qasim W, 2017, SCI TRANSL MED, V9, DOI 10.1126/scitranslmed.aaj2013
   Rabinovich GA, 2007, ANNU REV IMMUNOL, V25, P267, DOI 10.1146/annurev.immunol.25.022106.141609
   Ramalingam SS, 2018, J CLIN ONCOL, V36, P841, DOI 10.1200/JCO.2017.74.7576
   Ramos CA, 2016, J CLIN INVEST, V126, P2588, DOI 10.1172/JCI86000
   Ray SK, 2020, CURR MOL MED, V20, P1
   Ren JT, 2017, PROTEIN CELL, V8, P634, DOI 10.1007/s13238-017-0410-x
   Restifo NP, 2012, NAT REV IMMUNOL, V12, P269, DOI 10.1038/nri3191
   Robbins PF, 2013, NAT MED, V19, P747, DOI 10.1038/nm.3161
   Robbins PF, 1996, J EXP MED, V183, P1185, DOI 10.1084/jem.183.3.1185
   Rooney C, 2012, MOL THER-NUCL ACIDS, V1, DOI 10.1038/mtna.2012.49
   ROSENBERG SA, 1987, NEW ENGL J MED, V316, P889, DOI 10.1056/NEJM198704093161501
   ROSENBERG SA, 1988, NEW ENGL J MED, V319, P1676, DOI 10.1056/NEJM198812223192527
   Rosenberg SA, 2011, CLIN CANCER RES, V17, P4550, DOI 10.1158/1078-0432.CCR-11-0116
   Ruella M, 2014, IMMUNOL REV, V257, P14, DOI 10.1111/imr.12136
   Sachdeva M, 2019, J BIOL CHEM, V294, P5430, DOI 10.1074/jbc.AC119.007558
   SAHIN U, 1995, P NATL ACAD SCI USA, V92, P11810, DOI 10.1073/pnas.92.25.11810
   Sakaguchi S, 2010, NAT REV IMMUNOL, V10, P490, DOI 10.1038/nri2785
   Sauce D, 2007, AIDS, V21, P2005, DOI 10.1097/QAD.0b013e3282eee548
   Sawada M, 2020, INT IMMUNOL, V32, P397, DOI 10.1093/intimm/dxaa010
   Scarfo I, 2017, J IMMUNOTHER CANCER, V5, DOI 10.1186/s40425-017-0230-9
   Schaft N, 2006, INT IMMUNOL, V18, P591, DOI 10.1093/intimm/dxh401
   Schirle M, 2000, EUR J IMMUNOL, V30, P2216, DOI 10.1002/1521-4141(2000)30:18<2216::AID-IMMU2216>3.3.CO;2-F
   SCHMIDTWOLF IGH, 1991, J EXP MED, V174, P139, DOI 10.1084/jem.174.1.139
   Schreiber RD, 2011, SCIENCE, V331, P1565, DOI 10.1126/science.1203486
   Sharpe M, 2015, DIS MODEL MECH, V8, P337, DOI 10.1242/dmm.018036
   Sharpe ME, 2018, TOXICOL PATHOL, V46, P131, DOI 10.1177/0192623317752101
   Shevach EM, 2012, TRENDS IMMUNOL, V33, P626, DOI 10.1016/j.it.2012.07.007
   Shimabukuro-Vornhagen A, 2018, J IMMUNOTHER CANCER, V6, DOI 10.1186/s40425-018-0343-9
   Snauwaert S, 2013, ONCOIMMUNOLOGY, V2, DOI 10.4161/onci.22943
   SOUTHAM CM, 1966, CANCER-AM CANCER SOC, V19, P1743, DOI 10.1002/1097-0142(196611)19:11<1743::AID-CNCR2820191143>3.0.CO;2-U
   Tawara I, 2017, BLOOD, V130, P1985, DOI 10.1182/blood-2017-06-791202
   Topalian SL, 2012, NEW ENGL J MED, V366, P2443, DOI 10.1056/NEJMoa1200690
   Turtle CJ, 2016, J CLIN INVEST, V126, P2123, DOI 10.1172/JCI85309
   Uttenthal BJ, 2012, J GENE MED, V14, P386, DOI 10.1002/jgm.2637
   van Houdt IS, 2008, INT J CANCER, V123, P609, DOI 10.1002/ijc.23543
   VANDENEYNDE B, 1991, J EXP MED, V173, P1373, DOI 10.1084/jem.173.6.1373
   VANDERBRUGGEN P, 1991, SCIENCE, V254, P1643, DOI 10.1126/science.1840703
   Vesely MD, 2011, ANNU REV IMMUNOL, V29, P235, DOI 10.1146/annurev-immunol-031210-101324
   Vigneron N, 2005, TISSUE ANTIGENS, V65, P156, DOI 10.1111/j.1399-0039.2005.00365.x
   Vigneron N, 2015, BIOMED RES INT, V2015, DOI 10.1155/2015/948501
   Vigneron Nathalie, 2013, Cancer Immun, V13, P15
   Vigneron N, 2011, CELL MOL LIFE SCI, V68, P1503, DOI 10.1007/s00018-011-0658-x
   Vitale M, 1998, CANCER RES, V58, P737
   Vujanovic L, 2014, ONCOIMMUNOLOGY, V3, DOI 10.4161/21624011.2014.954501
   Wagner PD, 2012, TRANSL RES, V159, P343, DOI 10.1016/j.trsl.2012.01.015
   WALTER EA, 1995, NEW ENGL J MED, V333, P1038, DOI 10.1056/NEJM199510193331603
   Wang DZ, 2015, CARCINOGENESIS, V36, P1085, DOI 10.1093/carcin/bgv123
   Wang HY, 2007, CURR OPIN IMMUNOL, V19, P217, DOI 10.1016/j.coi.2007.02.004
   Wang HY, 2012, ADV IMMUNOL, V114, P151, DOI 10.1016/B978-0-12-396548-6.00006-8
   Wang MJ, 2014, IMMUNOTHERAPY-UK, V6, P1265, DOI 10.2217/imt.14.86
   Wang RF, 1996, J EXP MED, V184, P2207, DOI 10.1084/jem.184.6.2207
   Wei JS, 2017, SCI CHINA LIFE SCI, V60, P1276, DOI 10.1007/s11427-017-9198-1
   WEIDEN PL, 1979, NEW ENGL J MED, V300, P1068, DOI 10.1056/NEJM197905103001902
   Wolchok JD, 2010, LANCET ONCOL, V11, P155, DOI 10.1016/S1470-2045(09)70334-1
   WOLFEL T, 1994, EUR J IMMUNOL, V24, P759, DOI 10.1002/eji.1830240340
   Yee C, 2000, J EXP MED, V192, P1637, DOI 10.1084/jem.192.11.1637
   Yee C, 2014, IMMUNOL REV, V257, P250, DOI 10.1111/imr.12134
   Zhao LJ, 2019, FRONT IMMUNOL, V10, DOI 10.3389/fimmu.2019.02250
   Zhou G, 2007, J IMMUNOL, V178, P2155, DOI 10.4049/jimmunol.178.4.2155
   Zhylko A, 2020, CANCERS, V12, DOI 10.3390/cancers12082030
NR 154
TC 0
Z9 0
U1 1
U2 1
PU BEGELL HOUSE INC
PI DANBURY
PA 50 NORTH ST, DANBURY, CT 06810 USA
SN 1040-8401
EI 2162-6472
J9 CRIT REV IMMUNOL
JI Crit. Rev. Immunol.
PY 2021
VL 41
IS 1
SI SI
BP 23
EP 40
DI 10.1615/CritRevImmunol.2020037044
PG 18
WC Immunology
SC Immunology
GA RA0TV
UT WOS:000631132600004
PM 33822523
DA 2021-10-28
ER

PT J
AU Agarwal, S
   Hanauer, JDS
   Frank, AM
   Riechert, V
   Thalheimer, FB
   Buchholz, CJ
AF Agarwal, Shiwani
   Hanauer, Julia D. S.
   Frank, Annika M.
   Riechert, Vanessa
   Thalheimer, Frederic B.
   Buchholz, Christian J.
TI In Vivo Generation of CAR T Cells Selectively in Human CD4(+)
   Lymphocytes
SO MOLECULAR THERAPY
LA English
DT Article
ID GENE-TRANSFER; EFFICIENT; VECTORS; CD8(+)
AB T cells modified with CD19-specific chimeric antigen receptors (CARs) result in significant clinical benefit for leukemia patients but constitute a challenge for manufacturing. We have recently demonstrated the in vivo generation of CD19-CAR T cells using the CD8-targeted lentiviral vector (CD8-LV). In this study, we investigated the in vivo generation of CD4(+) CART cells using CD4-targeted LV (CD4-LV). Administration of CD4-LV into NSG mice transplanted with human peripheral blood mononuclear cells (PBMCs) led to 40%-60% of human CD4(+) lymphocytes being CAR positive while CD8(+) cells remained CAR negative. CAR(+) T cells displayed a T helper 1 (Th1)/Th2 phenotype, which was accompanied by CD19(+) B cell elimination. Intravenous administration of CD4-LV into NSG mice reconstituted with human CD34(+) cells induced CAR expression and B cell elimination within 2-3 weeks post-injection. Preclinical analysis in a tumor mouse model revealed that mice administered CD4-LV exhibited faster and superior tumor cell killing compared to mice injected with CD8-LV alone or as a mixture with CD4-LV. Further analysis suggests that CD4(+)CAR(+) cells may outperform CD8(+)CAR(+) cells, especially at a high burden of target antigen, mainly since CD8 cells are more prone to exhaustion. This first description of in vivo-generated CD4(+) CAR T cells supports their importance for cellular therapy.
C1 [Agarwal, Shiwani; Hanauer, Julia D. S.; Riechert, Vanessa; Thalheimer, Frederic B.; Buchholz, Christian J.] Paul Ehrlich Inst, Mol Biotechnol & Gene Therapy, Paul Ehrlich Str 51-59, D-63225 Langen, Germany.
   [Frank, Annika M.; Buchholz, Christian J.] Paul Ehrlich Inst, Div Med Biotechnol, Langen, Germany.
   [Frank, Annika M.; Buchholz, Christian J.] Goethe Univ, Frankfurt Canc Inst, Frankfurt, Germany.
RP Buchholz, CJ (corresponding author), Paul Ehrlich Inst, Mol Biotechnol & Gene Therapy, Paul Ehrlich Str 51-59, D-63225 Langen, Germany.
EM christian.buchholz@pei.de
OI Thalheimer, Frederic B./0000-0003-0423-099X
FU Deutsche KrebshilfeDeutsche Krebshilfe [70112578]; Federal Ministry of
   Health [03292364]
FX The authors would like to thank Michael Hudecek (Wurzburg) for helpful
   discussions, Gundula Braun (PEI) for producing vector particles, and
   Manuela Gallet and Tatjana Weidner (both PEI) for their help with animal
   experiments. Nalm-6-luc cells were kindly provided by Aditi Dey and
   Adele Fielding (UCL Cancer Institute, London). This work was supported
   by grants from the Deutsche Krebshilfe (70112578) and the Federal
   Ministry of Health (03292364) to C.J.B.
CR Adusumilli PS, 2014, SCI TRANSL MED, V6, DOI 10.1126/scitranslmed.3010162
   Agarwal S, 2019, ONCOIMMUNOLOGY, V8, DOI 10.1080/2162402X.2019.1671761
   Androulla MN, 2018, CURR PHARM BIOTECHNO, V19, P5, DOI 10.2174/1389201019666180418095526
   Bender RR, 2016, PLOS PATHOG, V12, DOI 10.1371/journal.ppat.1005641
   Benmebarek MR, 2019, INT J MOL SCI, V20, DOI 10.3390/ijms20061283
   Boroughs AC, 2019, JCI INSIGHT, V4, DOI 10.1172/jci.insight.126194
   Buchholz CJ, 2015, TRENDS BIOTECHNOL, V33, P777, DOI 10.1016/j.tibtech.2015.09.008
   Cherkassky L, 2016, J CLIN INVEST, V126, P3130, DOI 10.1172/JCI83092
   Dotti G, 2014, IMMUNOL REV, V257, P107, DOI 10.1111/imr.12131
   Frank AM, 2019, MOL THER-METH CLIN D, V12, P19, DOI 10.1016/j.omtm.2018.10.006
   Guedan S, 2018, JCI INSIGHT, V3, DOI 10.1172/jci.insight.96976
   Hartmann J, 2017, EMBO MOL MED, V9, P1183, DOI 10.15252/emmm.201607485
   Jamali A, 2019, MOL THER-METH CLIN D, V13, P371, DOI 10.1016/j.omtm.2019.03.003
   June CH, 2018, SCIENCE, V359, P1361, DOI 10.1126/science.aar6711
   Liadi I, 2015, CANCER IMMUNOL RES, V3, P473, DOI 10.1158/2326-6066.CIR-14-0195
   Pfeiffer A, 2018, EMBO MOL MED, V10, DOI 10.15252/emmm.201809158
   Sadelain M, 2017, ANNU REV CANC BIOL, V1, P447, DOI 10.1146/annurev-cancerbio-050216-034351
   Sommermeyer D, 2016, LEUKEMIA, V30, P492, DOI 10.1038/leu.2015.247
   Taniuchi I, 2018, ANNU REV IMMUNOL, V36, P579, DOI 10.1146/annurev-immunol-042617-053411
   Turtle CJ, 2016, J CLIN INVEST, V126, P2123, DOI 10.1172/JCI85309
   Wang DR, 2018, JCI INSIGHT, V3, DOI 10.1172/jci.insight.99048
   Weinkove R, 2019, CLIN TRANSL IMMUNOL, V8, DOI 10.1002/cti2.1049
   Xhangolli I, 2019, GENOM PROTEOM BIOINF, V17, P129, DOI 10.1016/j.gpb.2019.03.002
   Yang YM, 2017, SCI TRANSL MED, V9, DOI 10.1126/scitranslmed.aag1209
   Zhou Q, 2015, J IMMUNOL, V195, P2493, DOI 10.4049/jimmunol.1500956
NR 25
TC 16
Z9 17
U1 7
U2 14
PU CELL PRESS
PI CAMBRIDGE
PA 50 HAMPSHIRE ST, FLOOR 5, CAMBRIDGE, MA 02139 USA
SN 1525-0016
EI 1525-0024
J9 MOL THER
JI Mol. Ther.
PD AUG 5
PY 2020
VL 28
IS 8
BP 1783
EP 1794
DI 10.1016/j.ymthe.2020.05.005
PG 12
WC Biotechnology & Applied Microbiology; Genetics & Heredity; Medicine,
   Research & Experimental
SC Biotechnology & Applied Microbiology; Genetics & Heredity; Research &
   Experimental Medicine
GA NA7OW
UT WOS:000560007200010
PM 32485137
OA Green Published, hybrid
DA 2021-10-28
ER

PT J
AU Lai, JY
   Mardiana, S
   House, IG
   Sek, K
   Henderson, MA
   Giuffrida, L
   Chen, AXY
   Todd, KL
   Petley, EV
   Chan, JD
   Carrington, EM
   Lew, AM
   Solomon, BJ
   Trapani, JA
   Kedzierska, K
   Evrard, M
   Vervoort, SJ
   Waithman, J
   Darcy, PK
   Beavis, PA
AF Lai, Junyun
   Mardiana, Sherly
   House, Imran G.
   Sek, Kevin
   Henderson, Melissa A.
   Giuffrida, Lauren
   Chen, Amanda X. Y.
   Todd, Kirsten L.
   Petley, Emma, V
   Chan, Jack D.
   Carrington, Emma M.
   Lew, Andrew M.
   Solomon, Benjamin J.
   Trapani, Joseph A.
   Kedzierska, Katherine
   Evrard, Maximilien
   Vervoort, Stephin J.
   Waithman, Jason
   Darcy, Phillip K.
   Beavis, Paul A.
TI Adoptive cellular therapy with T cells expressing the dendritic cell
   growth factor Flt3L drives epitope spreading and antitumor immunity
SO NATURE IMMUNOLOGY
LA English
DT Article
ID COLON-CARCINOMA; RECEPTOR; RESPONSES; EFFICACY; IMMUNOTHERAPY;
   CHEMOTHERAPY; TRAFFICKING; PROGENITORS; ERADICATION; ACTIVATION
AB Immunoselection underpins tumor antigenic variability and is a key impediment to adoptive cell therapies. Darcy, Beavis and colleagues use T cells engineered to express the dendritic cell growth factor Flt3L to co-opt the host endogenous adaptive immune response and control experimental tumor models.
   Adoptive cell therapies using genetically engineered T cell receptor or chimeric antigen receptor T cells are emerging forms of immunotherapy that redirect T cells to specifically target cancer. However, tumor antigen heterogeneity remains a key challenge limiting their efficacy against solid cancers. Here, we engineered T cells to secrete the dendritic cell (DC) growth factor Fms-like tyrosine kinase 3 ligand (Flt3L). Flt3L-secreting T cells expanded intratumoral conventional type 1 DCs and substantially increased host DC and T cell activation when combined with immune agonists poly (I:C) and anti-4-1BB. Importantly, combination therapy led to enhanced inhibition of tumor growth and the induction of epitope spreading towards antigens beyond those recognized by adoptively transferred T cells in solid tumor models of T cell receptor and chimeric antigen receptor T cell therapy. Our data suggest that augmenting endogenous DCs is a promising strategy to overcome the clinical problem of antigen-negative tumor escape following adoptive cell therapy.
C1 [Lai, Junyun; Mardiana, Sherly; House, Imran G.; Sek, Kevin; Henderson, Melissa A.; Giuffrida, Lauren; Chen, Amanda X. Y.; Todd, Kirsten L.; Petley, Emma, V; Chan, Jack D.; Solomon, Benjamin J.; Trapani, Joseph A.; Vervoort, Stephin J.; Darcy, Phillip K.; Beavis, Paul A.] Peter MacCallum Canc Ctr, Canc Immunol Program, Melbourne, Vic, Australia.
   [Lai, Junyun; Mardiana, Sherly; House, Imran G.; Sek, Kevin; Henderson, Melissa A.; Giuffrida, Lauren; Chen, Amanda X. Y.; Todd, Kirsten L.; Petley, Emma, V; Chan, Jack D.; Solomon, Benjamin J.; Trapani, Joseph A.; Vervoort, Stephin J.; Darcy, Phillip K.; Beavis, Paul A.] Univ Melbourne, Sir Peter MacCallum Dept Oncol, Parkville, Vic, Australia.
   [Carrington, Emma M.; Lew, Andrew M.] Walter & Eliza Hall Inst Med Res, Melbourne, Vic, Australia.
   [Carrington, Emma M.; Lew, Andrew M.] Univ Melbourne, Dept Med Biol, Melbourne, Vic, Australia.
   [Kedzierska, Katherine; Evrard, Maximilien] Univ Melbourne, Dept Microbiol & Immunol, Melbourne, Vic, Australia.
   [Kedzierska, Katherine; Evrard, Maximilien] Peter Doherty Inst Infect & Immun, Melbourne, Vic, Australia.
   [Waithman, Jason] Univ Western Australia, Telethon Kids Inst, Perth, WA, Australia.
   [Darcy, Phillip K.] Univ Melbourne, Dept Pathol, Parkville, Vic, Australia.
   [Darcy, Phillip K.] Monash Univ, Dept Immunol, Clayton, Vic, Australia.
RP Darcy, PK; Beavis, PA (corresponding author), Peter MacCallum Canc Ctr, Canc Immunol Program, Melbourne, Vic, Australia.; Darcy, PK (corresponding author), Univ Melbourne, Dept Pathol, Parkville, Vic, Australia.; Darcy, PK (corresponding author), Monash Univ, Dept Immunol, Clayton, Vic, Australia.
EM phil.darcy@petermac.org; paul.beavis@petermac.org
RI Vervoort, Stephin/AAP-7854-2020
OI Lai, Junyun/0000-0001-5884-2786; Vervoort, Stephin/0000-0001-7459-126X;
   Solomon, Benjamin/0000-0003-3059-5730; Chan, Jack/0000-0002-5942-8592;
   Petley, Emma/0000-0002-2527-269X; Evrard,
   Maximilien/0000-0002-2105-1160; Beavis, Paul/0000-0002-2116-013X; Sek,
   Kevin/0000-0003-4634-7600
FU National Health and Medical Research Council (NHMRC)National Health and
   Medical Research Council of Australia [1062580, 1143976, 1150425];
   Cancer Council VictoriaCanadian Institutes of Health Research
   (CIHR)Cancer Council Victoria [1156382]; National Breast Cancer
   Foundation [IIRS-19-016 19-22]; CLEARbridge Foundation; Tour de Cure
   Foundation; National Breast Cancer Foundation Fellowship [ECF-17-005];
   NHMRC Research FellowshipsNational Health and Medical Research Council
   of Australia [APP1041828, APP1080321, APP1102792]
FX We acknowledge assistance from the staff of the Animal Facility, the
   Centre for Advanced Histology and Microscopy, the Flow Cytometry
   Facility, the Molecular Genomics Core and the Pathology departments at
   the Peter MacCallum Cancer Centre. We also acknowledge the contribution
   of consumer advocates K. Gill, M. Rear and G. Sissing for this study.
   This work was funded by the National Health and Medical Research Council
   (NHMRC; grant nos. 1062580, 1143976 and 1150425), the Cancer Council
   Victoria (grant no. 1156382), the National Breast Cancer Foundation
   (grant no. IIRS-19-016 19-22), the CLEARbridge Foundation and the Tour
   de Cure Foundation. P.A.B. is supported by a National Breast Cancer
   Foundation Fellowship (ID no. ECF-17-005). P.K.D., A.M.L. and K.K. are
   supported by NHMRC Research Fellowships (grant nos. APP1041828,
   APP1080321 and APP1102792, respectively).
CR Adachi K, 2018, NAT BIOTECHNOL, V36, P346, DOI 10.1038/nbt.4086
   Adusumilli PS, 2014, SCI TRANSL MED, V6, DOI 10.1126/scitranslmed.3010162
   Alizadeh D, 2019, CANCER IMMUNOL RES, V7, P759, DOI 10.1158/2326-6066.CIR-18-0466
   Avanzi MP, 2018, CELL REP, V23, P2130, DOI 10.1016/j.celrep.2018.04.051
   Beavis PA, 2018, CANCER IMMUNOL RES, V6, P1069, DOI 10.1158/2326-6066.CIR-18-0291
   Beavis PA, 2017, J CLIN INVEST, V127, P929, DOI 10.1172/JCI89455
   BETEL I, 1967, BIOCHIM BIOPHYS ACTA, V143, P62, DOI 10.1016/0005-2728(67)90109-0
   Binnewies M, 2019, CELL, V177, P556, DOI 10.1016/j.cell.2019.02.005
   Bottcher JP, 2018, CELL, V172, P1022, DOI 10.1016/j.cell.2018.01.004
   Brentjens RJ, 2011, BLOOD, V118, P4817, DOI 10.1182/blood-2011-04-348540
   Brown CE, 2016, NEW ENGL J MED, V375, P2561, DOI 10.1056/NEJMoa1610497
   Broz ML, 2014, CANCER CELL, V26, P638, DOI 10.1016/j.ccell.2014.09.007
   Canale FP, 2018, CANCER RES, V78, P5175, DOI 10.1158/0008-5472.CAN-18-0950
   Chang ZNL, 2018, NAT CHEM BIOL, V14, P317, DOI [10.1038/NCHEMBIO.2565, 10.1038/nchembio.2565]
   Chen EY, 2013, BMC BIOINFORMATICS, V14, DOI 10.1186/1471-2105-14-128
   Chmielewski M, 2017, CELL REP, V21, P3205, DOI 10.1016/j.celrep.2017.11.063
   Chmielewski M, 2011, CANCER RES, V71, P5697, DOI 10.1158/0008-5472.CAN-11-0103
   Darcy PK, 2000, J IMMUNOL, V164, P3705, DOI 10.4049/jimmunol.164.7.3705
   Duong CPM, 2013, PLOS ONE, V8, DOI 10.1371/journal.pone.0063037
   Durai V, 2019, NAT IMMUNOL, V20, P1161, DOI 10.1038/s41590-019-0450-x
   Durai V, 2018, J EXP MED, V215, P1417, DOI 10.1084/jem.20171784
   Fuertes MB, 2011, J EXP MED, V208, P2005, DOI 10.1084/jem.20101159
   Gattinoni L, 2012, NAT REV CANCER, V12, P671, DOI 10.1038/nrc3322
   Grajales-Reyes GE, 2015, NAT IMMUNOL, V16, P708, DOI 10.1038/ni.3197
   Guilliams M, 2016, IMMUNITY, V45, P669, DOI 10.1016/j.immuni.2016.08.015
   Hammerich L, 2019, NAT MED, V25, P814, DOI 10.1038/s41591-019-0410-x
   Haynes NM, 2002, BLOOD, V100, P3155, DOI 10.1182/blood-2002-04-1041
   Haynes NM, 2001, J IMMUNOL, V166, P182, DOI 10.4049/jimmunol.166.1.182
   Helft J, 2015, IMMUNITY, V42, P1197, DOI 10.1016/j.immuni.2015.05.018
   Jackson HJ, 2015, CANCER DISCOV, V5, P1238, DOI 10.1158/2159-8290.CD-15-1275
   John LB, 2013, CLIN CANCER RES, V19, P5636, DOI 10.1158/1078-0432.CCR-13-0458
   June CH, 2018, SCIENCE, V359, P1361, DOI 10.1126/science.aar6711
   Koneru M, 2015, ONCOIMMUNOLOGY, V4, DOI 10.4161/2162402X.2014.994446
   Kuhn NF, 2019, CANCER CELL, V35, P473, DOI 10.1016/j.ccell.2019.02.006
   Kuleshov MV, 2016, NUCLEIC ACIDS RES, V44, pW90, DOI 10.1093/nar/gkw377
   Majzner RG, 2018, CANCER DISCOV, V8, P1219, DOI 10.1158/2159-8290.CD-18-0442
   Mardiana S, 2019, SCI TRANSL MED, V11, DOI 10.1126/scitranslmed.aaw2293
   Mardiana S, 2019, CLIN TRANSL IMMUNOL, V8, DOI 10.1002/cti2.1046
   Mardiana S, 2017, CANCER RES, V77, P1296, DOI 10.1158/0008-5472.CAN-16-1831
   Marigo I, 2016, CANCER CELL, V30, P651, DOI 10.1016/j.ccell.2016.09.009
   Mayer CT, 2014, BLOOD, V124, P3081, DOI 10.1182/blood-2013-12-545772
   Michie J, 2019, CANCER IMMUNOL RES, V7, P183, DOI 10.1158/2326-6066.CIR-18-0428
   Moon EK, 2011, CLIN CANCER RES, V17, P4719, DOI 10.1158/1078-0432.CCR-11-0351
   Naik SH, 2007, NAT IMMUNOL, V8, P1217, DOI 10.1038/ni1522
   Newick K, 2016, CANCER IMMUNOL RES, V4, P541, DOI 10.1158/2326-6066.CIR-15-0263
   Piechocki MP, 2003, J IMMUNOL, V171, P5787, DOI 10.4049/jimmunol.171.11.5787
   Pulido AD, 2018, CANCER CELL, V33, P60, DOI 10.1016/j.ccell.2017.11.019
   Rafiq S, 2018, NAT BIOTECHNOL, V36, P847, DOI 10.1038/nbt.4195
   Roberts EW, 2016, CANCER CELL, V30, P324, DOI 10.1016/j.ccell.2016.06.003
   Ruffell B, 2014, CANCER CELL, V26, P623, DOI 10.1016/j.ccell.2014.09.006
   Sade-Feldman M, 2018, CELL, V175, P998, DOI 10.1016/j.cell.2018.10.038
   Salmon H, 2016, IMMUNITY, V44, P924, DOI 10.1016/j.immuni.2016.03.012
   Sanchez-Paulete AR, 2016, CANCER DISCOV, V6, P71, DOI 10.1158/2159-8290.CD-15-0510
   Schlitzer A, 2015, NAT IMMUNOL, V16, P718, DOI 10.1038/ni.3200
   Segal NH, 2018, CLIN CANCER RES, V24, P1816, DOI 10.1158/1078-0432.CCR-17-1922
   Sichien D, 2016, IMMUNITY, V45, P626, DOI 10.1016/j.immuni.2016.08.013
   Siddiqui I, 2019, IMMUNITY, V50, P195, DOI 10.1016/j.immuni.2018.12.021
   Spranger S, 2017, CANCER CELL, V31, P711, DOI 10.1016/j.ccell.2017.04.003
   Tchou J, 2017, CANCER IMMUNOL RES, V5, P1152, DOI 10.1158/2326-6066.CIR-17-0189
   Wang LXJ, 2010, CANCER RES, V70, P9591, DOI 10.1158/0008-5472.CAN-10-2884
   Xu Y, 2014, BLOOD, V123, P3750, DOI 10.1182/blood-2014-01-552174
   Zotos D, 2010, J EXP MED, V207, P365, DOI 10.1084/jem.20091777
NR 62
TC 37
Z9 37
U1 2
U2 26
PU NATURE PUBLISHING GROUP
PI NEW YORK
PA 75 VARICK ST, 9TH FLR, NEW YORK, NY 10013-1917 USA
SN 1529-2908
EI 1529-2916
J9 NAT IMMUNOL
JI Nat. Immunol.
PD AUG
PY 2020
VL 21
IS 8
BP 914
EP +
DI 10.1038/s41590-020-0676-7
EA MAY 2020
PG 30
WC Immunology
SC Immunology
GA MO5NV
UT WOS:000533852800004
PM 32424363
DA 2021-10-28
ER

PT J
AU Montagner, IM
   Penna, A
   Fracasso, G
   Carpanese, D
   Dalla Pieta, A
   Barbieri, V
   Zuccolotto, G
   Rosato, A
AF Montagner, Isabella Monia
   Penna, Alessandro
   Fracasso, Giulio
   Carpanese, Debora
   Dalla Pieta, Anna
   Barbieri, Vito
   Zuccolotto, Gaia
   Rosato, Antonio
TI Anti-PSMA CAR-Engineered NK-92 Cells: An Off-the-Shelf Cell Therapy for
   Prostate Cancer
SO CELLS
LA English
DT Article
DE cancer immunotherapy; prostate cancer; CAR; PSMA; NK-92 cell line
ID NATURAL-KILLER-CELLS; NK CELLS; MEMBRANE ANTIGEN; CLINICAL-TRIAL;
   T-CELLS; SAFETY; RESISTANCE; MELANOMA
AB Prostate cancer (PCa) has become the most common cancer among males in Europe and the USA. Adoptive immunotherapy appears a promising strategy to control the advanced stages of the disease by specifically targeting the tumor, in particular through chimeric antigen receptor T (CAR-T) cell therapy. Despite the advancements of CAR-T technology in the treatment of hematological malignancies, solid tumors still represent a challenge. To overcome current limits, other cellular effectors than T lymphocytes are under study as possible candidates for CAR-engineered cancer immunotherapy. A novel approach involves the NK-92 cell line, which mediates strong cytotoxic responses against a variety of tumor cells but has no effect on non-malignant healthy counterparts. Here, we report a novel therapeutic approach against PCa based on engineering of NK-92 cells with a CAR recognizing the human prostate-specific membrane antigen (PSMA), which is overexpressed in prostatic neoplastic cells. More importantly, the potential utility of NK-92/CAR cells to treat PCa has not yet been explored. Upon CAR transduction, NK-92/CAR cells acquired high and specific lytic activity against PSMA-expressing prostate cancer cells in vitro, and also underwent degranulation and produced high levels of IFN-gamma in response to antigen recognition. Lethal irradiation of the effectors, a safety measure requested for the clinical application of retargeted NK-92 cells, fully abrogated replication but did not impact on phenotype and short-term functionality. PSMA-specific recognition and antitumor activity were retained in vivo, as adoptive transfer of irradiated NK-92/CAR cells in prostate cancer-bearing mice restrained tumor growth and improved survival. Anti-PSMA CAR-modified NK-92 cells represent a universal, off-the-shelf, renewable, and cost-effective product endowed with relevant potentialities as a therapeutic approach for PCa immunotherapy.
C1 [Montagner, Isabella Monia; Penna, Alessandro; Carpanese, Debora; Rosato, Antonio] Veneto Inst Oncol IOV IRCCS, I-35128 Padua, Italy.
   [Fracasso, Giulio] Univ Verona, Dept Med, I-37134 Verona, Italy.
   [Dalla Pieta, Anna; Barbieri, Vito; Zuccolotto, Gaia; Rosato, Antonio] Univ Padua, Dept Surg Oncol & Gastroenterol, I-35128 Padua, Italy.
RP Rosato, A (corresponding author), Veneto Inst Oncol IOV IRCCS, I-35128 Padua, Italy.; Zuccolotto, G; Rosato, A (corresponding author), Univ Padua, Dept Surg Oncol & Gastroenterol, I-35128 Padua, Italy.
EM isabellamonia.montagner@iov.veneto.it; alessandro.penna.1994@gmail.com;
   giulio.fracasso@univr.it; debora.carpanese@gmail.com;
   anna.dallapieta@gmail.com; vito.barbieri@unipd.it;
   gaia.zuccolotto@unipd.it; antonio.rosato@unipd.it
RI Fracasso, Giulio/E-1271-2013; Rosato, Antonio/E-8626-2010; Carpanese,
   Debora/AAX-8635-2020; Carpanese, Debora/O-4958-2014; PIETA', ANNA
   DALLA/AAN-7039-2021; Montagner, Isabella Monia/K-1653-2016; ZUCCOLOTTO,
   GAIA/K-1654-2016
OI Fracasso, Giulio/0000-0003-3024-0307; Rosato,
   Antonio/0000-0002-5263-8386; Carpanese, Debora/0000-0001-7002-1665;
   Carpanese, Debora/0000-0001-7002-1665; PIETA', ANNA
   DALLA/0000-0002-7875-7914; Montagner, Isabella
   Monia/0000-0002-5778-2221; Penna, Alessandro/0000-0002-0016-6196;
   ZUCCOLOTTO, GAIA/0000-0002-2002-8807
FU Fondazione AIRC under IG 2018 [21354]; University of Padova
   [BIRD180331/18]; Ministry of Health-Alliance Against Cancer (MoH-ACC)
   project "Research project on CAR T cells for hematological malignancies
   and solid tumors"; Fondazione AIRC under 5 per Mille 2019Fondazione AIRC
   per la ricerca sul cancro [22759]
FX The research leading to these results has received funding from
   Fondazione AIRC under IG 2018-ID. 21354 project -P.I. Rosato Antonio; 5
   per Mille 2019 -ID. 22759 program -P.I. Piccolo Stefano, G.L. Rosato
   Antonio; BIRD180331/18 from University of Padova to AR, and the Ministry
   of Health-Alliance Against Cancer (MoH-ACC) project "Research project on
   CAR T cells for hematological malignancies and solid tumors" to AR.
CR Arai S, 2008, CYTOTHERAPY, V10, P625, DOI 10.1080/14653240802301872
   Boissel L, 2013, ONCOIMMUNOLOGY, V2, DOI 10.4161/onci.26527
   Brentjens RJ, 2013, SCI TRANSL MED, V5, DOI 10.1126/scitranslmed.3005930
   Burger MC, 2019, FRONT IMMUNOL, V10, DOI 10.3389/fimmu.2019.02683
   Chen XL, 2016, ONCOTARGET, V7, P27764, DOI 10.18632/oncotarget.8526
   Esser R, 2012, J CELL MOL MED, V16, P569, DOI 10.1111/j.1582-4934.2011.01343.x
   Falcon C, 2017, BIOMEDICINES, V5, DOI [10.3390/biomedicines5020030, 10.3390/PH9010011]
   Gargett T, 2014, FRONT PHARMACOL, V5, DOI 10.3389/fphar.2014.00235
   Genssler S, 2016, ONCOIMMUNOLOGY, V5, DOI 10.1080/2162402X.2015.1119354
   Ghosh A, 2005, CANCER RES, V65, P727
   Greco R, 2015, FRONT PHARMACOL, V6, DOI 10.3389/fphar.2015.00095
   Haberkorn U, 2016, CLIN CANCER RES, V22, P9, DOI 10.1158/1078-0432.CCR-15-0820
   Imai C, 2005, BLOOD, V106, P376, DOI 10.1182/blood-2004-12-4797
   Jones Benjamin S, 2014, Front Pharmacol, V5, P254, DOI 10.3389/fphar.2014.00254
   Kakarla S, 2014, CANCER J, V20, P151, DOI 10.1097/PPO.0000000000000032
   Kalos M, 2011, SCI TRANSL MED, V3, DOI 10.1126/scitranslmed.3002842
   Klingemann H, 2016, FRONT IMMUNOL, V7, DOI 10.3389/fimmu.2016.00091
   Kochenderfer JN, 2012, BLOOD, V119, P2709, DOI 10.1182/blood-2011-10-384388
   Ledford H, 2011, NATURE, V471, P561, DOI 10.1038/471561a
   Liu H., 2014, SMART GRID, V2, P33
   Martin-Fontecha A, 2004, NAT IMMUNOL, V5, P1260, DOI 10.1038/ni1138
   Miller KD, 2019, CA-CANCER J CLIN, V69, P363, DOI 10.3322/caac.21565
   Miller KD, 2018, CA-CANCER J CLIN, V68, P425, DOI 10.3322/caac.21494
   Muller T, 2008, CANCER IMMUNOL IMMUN, V57, P411, DOI 10.1007/s00262-007-0383-3
   Pardoll DM, 2012, NAT REV CANCER, V12, P252, DOI 10.1038/nrc3239
   Piechocki MP, 2003, J IMMUNOL, V171, P5787, DOI 10.4049/jimmunol.171.11.5787
   Ristau BT, 2014, UROL ONCOL-SEMIN ORI, V32, P272, DOI 10.1016/j.urolonc.2013.09.003
   Romanski A, 2016, J CELL MOL MED, V20, P1287, DOI 10.1111/jcmm.12810
   Rosato A, 1999, METHODS, V19, P187, DOI 10.1006/meth.1999.0844
   Schonfeld K, 2015, MOL THER, V23, P330, DOI [10.1038/mt.2014.21, 10.1038/mt.2014.219]
   Sharma P, 2011, NAT REV CANCER, V11, P805, DOI 10.1038/nrc3153
   Shimasaki N, 2016, CYTOTHERAPY, V18, P1422, DOI 10.1016/j.jcyt.2016.06.013
   Siegel RL, 2016, CA-CANCER J CLIN, V66, P7, DOI 10.3322/caac.21332
   Simsek M, 2019, EURASIAN J MED, V51, P90, DOI 10.5152/eurasianjmed.2018.18194
   Suck G, 2016, CANCER IMMUNOL IMMUN, V65, P485, DOI 10.1007/s00262-015-1761-x
   Tang XW, 2018, AM J CANCER RES, V8, P1083
   Thomis DC, 2001, BLOOD, V97, P1249, DOI 10.1182/blood.V97.5.1249
   Titov A, 2020, CANCERS, V12, DOI 10.3390/cancers12010125
   Tonn T, 2013, CYTOTHERAPY, V15, P1563, DOI 10.1016/j.jcyt.2013.06.017
   Topalian SL, 2012, NEW ENGL J MED, V366, P2443, DOI 10.1056/NEJMoa1200690
   Uherek C, 2002, BLOOD, V100, P1265, DOI 10.1182/blood.V100.4.1265.h81602001265_1265_1273
   Wang WN, 2017, IMMUNOTHERAPY-UK, V9, P753, DOI 10.2217/imt-2017-0022
   Williams BA, 2017, ONCOTARGET, V8, P89256, DOI 10.18632/oncotarget.19204
   Zhang C, 2017, FRONT IMMUNOL, V8, DOI 10.3389/fimmu.2017.00533
   Zhang CC, 2016, JNCI-J NATL CANCER I, V108, DOI 10.1093/jnci/djv375
   Zhang JG, 2019, INT J MOL SCI, V20, DOI 10.3390/ijms20020317
   Zuccolotto G, 2014, PLOS ONE, V9, DOI 10.1371/journal.pone.0109427
NR 47
TC 21
Z9 22
U1 2
U2 8
PU MDPI
PI BASEL
PA ST ALBAN-ANLAGE 66, CH-4052 BASEL, SWITZERLAND
EI 2073-4409
J9 CELLS-BASEL
JI Cells
PD JUN
PY 2020
VL 9
IS 6
AR 1382
DI 10.3390/cells9061382
PG 16
WC Cell Biology
SC Cell Biology
GA MN3KC
UT WOS:000550742400001
PM 32498368
OA Green Published, gold
DA 2021-10-28
ER

PT J
AU Choe, JH
   Watchmaker, PB
   Simic, MS
   Gilbert, RD
   Li, AW
   Krasnow, NA
   Downey, KM
   Yu, W
   Carrera, DA
   Celli, A
   Cho, JY
   Briones, JD
   Duecker, JM
   Goretsky, YE
   Dannenfelser, R
   Cardarelli, L
   Troyanskaya, O
   Sidhu, SS
   Roybal, KT
   Okada, H
   Lim, WA
AF Choe, Joseph H.
   Watchmaker, Payal B.
   Simic, Milos S.
   Gilbert, Ryan D.
   Li, Aileen W.
   Krasnow, Nira A.
   Downey, Kira M.
   Yu, Wei
   Carrera, Diego A.
   Celli, Anna
   Cho, Juhyun
   Briones, Jessica D.
   Duecker, Jason M.
   Goretsky, Yitzhar E.
   Dannenfelser, Ruth
   Cardarelli, Lia
   Troyanskaya, Olga
   Sidhu, Sachdev S.
   Roybal, Kole T.
   Okada, Hideho
   Lim, Wendell A.
TI SynNotch-CAR T cells overcome challenges of specificity, heterogeneity,
   and persistence in treating glioblastoma
SO SCIENCE TRANSLATIONAL MEDICINE
LA English
DT Article
ID GROWTH-FACTOR RECEPTOR; CHIMERIC ANTIGEN RECEPTORS; CANCER REGRESSION;
   NORMAL-TISSUES; RECOGNITION; INTERLEUKIN-13; EPHA2; EXPRESSION;
   MULTIFORME; TOXICITY
AB Treatment of solid cancers with chimeric antigen receptor (CAR) T cells is plagued by the lack of ideal target antigens that are both absolutely tumor specific and homogeneously expressed. We show that multi-antigen prime-andkill recognition circuits provide flexibility and precision to overcome these challenges in the context of glioblastoma. A synNotch receptor that recognizes a specific priming antigen, such as the heterogeneous but tumor-specific glioblastoma neoantigen epidermal growth factor receptor splice variant III (EGFRvIII) or the central nervous system (CNS) tissue-specific antigen myelin oligodendrocyte glycoprotein (MOG), can be used to locally induce expression of a CAR. This enables thorough but controlled tumor cell killing by targeting antigens that are homogeneous but not absolutely tumor specific. Moreover, synNotch-regulated CAR expression averts tonic signaling and exhaustion, maintaining a higher fraction of the T cells in a naive/stem cell memory state. In immunodeficient mice bearing intracerebral patient-derived xenografts (PDXs) with heterogeneous expression of EGFRvIII, a single intravenous infusion of EGFRvIII synNotch-CAR T cells demonstrated higher antitumor efficacy and T cell durability than conventional constitutively expressed CAR Tcells, without off-tumor killing. T cells transduced with a synNotch-CAR circuit primed by the CNS-specific antigen MOG also exhibited precise and potent control of intracerebral PDX without evidence of priming outside of the brain. In summary, by using circuits that integrate recognition of multiple imperfect but complementary antigens, we improve the specificity, completeness, and persistence of T cells directed against glioblastoma, providing a general recognition strategy applicable to other solid tumors.
C1 [Choe, Joseph H.; Simic, Milos S.; Li, Aileen W.; Krasnow, Nira A.; Yu, Wei; Cho, Juhyun; Briones, Jessica D.; Duecker, Jason M.; Lim, Wendell A.] Univ Calif San Francisco, Cell Design Inst, San Francisco, CA 94158 USA.
   [Choe, Joseph H.; Simic, Milos S.; Li, Aileen W.; Krasnow, Nira A.; Yu, Wei; Cho, Juhyun; Briones, Jessica D.; Duecker, Jason M.; Lim, Wendell A.] Univ Calif San Francisco, Dept Cellular & Mol Pharmacol, San Francisco, CA 94158 USA.
   [Watchmaker, Payal B.; Gilbert, Ryan D.; Downey, Kira M.; Carrera, Diego A.; Goretsky, Yitzhar E.; Okada, Hideho] Univ Calif San Francisco, Dept Neurol Surg, San Francisco, CA 94158 USA.
   [Celli, Anna] Univ Calif San Francisco, Dept Vet Affairs Med Ctr, San Francisco, CA 94158 USA.
   [Dannenfelser, Ruth; Troyanskaya, Olga] Princeton Univ, Dept Comp Sci, Princeton, NJ 08540 USA.
   [Dannenfelser, Ruth; Troyanskaya, Olga] Flatiron Inst, Ctr Computat Biol, New York, NY 10010 USA.
   [Cardarelli, Lia; Sidhu, Sachdev S.] Univ Toronto, Dept Mol Genet, Toronto, ON M5S 1A8, Canada.
   [Cardarelli, Lia; Sidhu, Sachdev S.] Univ Toronto, Donnelly Ctr Cellular & Biomol Res, Banting & Best Dept Med Res, Toronto, ON M5S 3E1, Canada.
   [Roybal, Kole T.; Okada, Hideho] Univ Calif San Francisco, Parker Inst Canc Immunotherapy, San Francisco, CA 94158 USA.
   [Roybal, Kole T.] Univ Calif San Francisco, Dept Microbiol & Immunol, San Francisco, CA 94158 USA.
   [Roybal, Kole T.] Chan Zuckerberg Biohub, San Francisco, CA 94158 USA.
   [Roybal, Kole T.; Okada, Hideho; Lim, Wendell A.] Univ Calif San Francisco, Helen Diller Canc Ctr, San Francisco, CA 94158 USA.
   [Roybal, Kole T.; Lim, Wendell A.] Howard Hughes Med Inst, San Francisco, CA 94158 USA.
RP Lim, WA (corresponding author), Univ Calif San Francisco, Cell Design Inst, San Francisco, CA 94158 USA.; Lim, WA (corresponding author), Univ Calif San Francisco, Dept Cellular & Mol Pharmacol, San Francisco, CA 94158 USA.; Okada, H (corresponding author), Univ Calif San Francisco, Dept Neurol Surg, San Francisco, CA 94158 USA.; Roybal, KT; Okada, H (corresponding author), Univ Calif San Francisco, Parker Inst Canc Immunotherapy, San Francisco, CA 94158 USA.; Roybal, KT (corresponding author), Univ Calif San Francisco, Dept Microbiol & Immunol, San Francisco, CA 94158 USA.; Roybal, KT (corresponding author), Chan Zuckerberg Biohub, San Francisco, CA 94158 USA.; Roybal, KT; Okada, H; Lim, WA (corresponding author), Univ Calif San Francisco, Helen Diller Canc Ctr, San Francisco, CA 94158 USA.; Roybal, KT; Lim, WA (corresponding author), Howard Hughes Med Inst, San Francisco, CA 94158 USA.
EM kole.roybal@ucsf.edu; hideho.okada@ucsf.edu; wendell.lim@ucsf.edu
OI Simic, Milos/0000-0002-1167-0857; Dannenfelser,
   Ruth/0000-0002-8766-6424; Celli, Anna/0000-0002-0605-0362; Choe,
   Joseph/0000-0001-7529-7222; Downey, Kira/0000-0001-7418-2239
FU HDFCCC Shared Resource Facilities, Laboratory for Cell Analysis and
   Preclinical Therapeutics Core, through NIH [P30CA082103]; Howard Hughes
   Medical InstituteHoward Hughes Medical Institute; UCSF Glioblastoma
   Precision Medicine Program; Parker Institute for Cancer Immunotherapy; 
   [NIH-U54CA244438];  [R01 CA196277];  [1R35 NS105068]
FX This study was supported by HDFCCC Shared Resource Facilities,
   Laboratory for Cell Analysis and Preclinical Therapeutics Core, through
   NIH (P30CA082103). This work was supported by grants from the
   NIH-U54CA244438 (W.A.L.), R01 CA196277 (W.A.L.), and 1R35 NS105068
   (H.O.); the Howard Hughes Medical Institute (W.A.L.); UCSF Glioblastoma
   Precision Medicine Program (W.A.L. and H.O.); and Parker Institute for
   Cancer Immunotherapy (W.A.L. and H.O.).
CR Awan M, 2015, EXPERT REV ANTICANC, V15, P545, DOI 10.1586/14737140.2015.1028374
   Bielamowicz K, 2018, NEURO-ONCOLOGY, V20, P506, DOI 10.1093/neuonc/nox182
   Choi BD, 2019, NAT BIOTECHNOL, V37, P1049, DOI 10.1038/s41587-019-0192-1
   Chow KKH, 2013, MOL THER, V21, P629, DOI 10.1038/mt.2012.210
   Dannenfelser R, 2020, CELL SYST, V11, P215, DOI 10.1016/j.cels.2020.08.002
   Debinski W, 1995, CLIN CANCER RES, V1, P1253
   Gattinoni L, 2011, NAT MED, V17, P1290, DOI 10.1038/nm.2446
   Goldgur Y, 2014, GROWTH FACTORS, V32, P214, DOI 10.3109/08977194.2014.983225
   Hegde M, 2013, MOL THER, V21, P2087, DOI 10.1038/mt.2013.185
   Heimberger AB, 2005, CLIN CANCER RES, V11, P1462, DOI 10.1158/1078-0432.CCR-04-1737
   Hyrenius-Wittsten A, 2021, SCI TRANSL MED, V13, DOI 10.1126/scitranslmed.abd8836
   Johnson LA, 2015, SCI TRANSL MED, V7, DOI 10.1126/scitranslmed.aaa4963
   Johnson LA, 2009, BLOOD, V114, P535, DOI 10.1182/blood-2009-03-211714
   June CH, 2018, NEW ENGL J MED, V379, P64, DOI 10.1056/NEJMra1706169
   Kahlon KS, 2004, CANCER RES, V64, P9160, DOI 10.1158/0008-5472.CAN-04-0454
   Krebs S, 2014, CYTOTHERAPY, V16, P1121, DOI 10.1016/j.jcyt.2014.02.012
   Krenciute G, 2016, MOL THER, V24, P354, DOI 10.1038/mt.2015.199
   Long AH, 2015, NAT MED, V21, P581, DOI 10.1038/nm.3838
   Lynn RC, 2019, NATURE, V576, P293, DOI 10.1038/s41586-019-1805-z
   Morgan RA, 2013, J IMMUNOTHER, V36, P133, DOI 10.1097/CJI.0b013e3182829903
   Morgan RA, 2010, MOL THER, V18, P843, DOI 10.1038/mt.2010.24
   Morsut L, 2016, CELL, V164, P780, DOI 10.1016/j.cell.2016.01.012
   MOSCATELLO DK, 1995, CANCER RES, V55, P5536
   Nathanson DA, 2014, SCIENCE, V343, P72, DOI 10.1126/science.1241328
   O'Rourke DM, 2017, SCI TRANSL MED, V9, DOI 10.1126/scitranslmed.aaa0984
   Ohno M, 2013, J IMMUNOTHER CANCER, V1, DOI 10.1186/2051-1426-1-21
   Parkhurst MR, 2011, MOL THER, V19, P620, DOI 10.1038/mt.2010.272
   Roybal KT, 2016, CELL, V164, P770, DOI 10.1016/j.cell.2016.01.011
   Sommermeyer D, 2016, LEUKEMIA, V30, P492, DOI 10.1038/leu.2015.247
   Srivastava S, 2019, CANCER CELL, V35, P489, DOI 10.1016/j.ccell.2019.02.003
   Thorne AH, 2016, NEURO-ONCOLOGY, V18, P914, DOI 10.1093/neuonc/nov319
   von Budingen HC, 2002, P NATL ACAD SCI USA, V99, P8207, DOI 10.1073/pnas.122092499
   Weber EW, 2019, BLOOD ADV, V3, P711, DOI 10.1182/bloodadvances.2018028720
   Wikstrand CJ, 1997, CANCER RES, V57, P4130
   Williams JZ, 2020, SCIENCE, V370, P1099, DOI 10.1126/science.abc6270
   Wykosky J, 2005, MOL CANCER RES, V3, P541, DOI 10.1158/1541-7786.MCR-05-0056
   Wykosky J, 2008, CLIN CANCER RES, V14, P199, DOI 10.1158/1078-0432.CCR-07-1990
   Zah E, 2016, CANCER IMMUNOL RES, V4, P498, DOI 10.1158/2326-6066.CIR-15-0231
NR 38
TC 12
Z9 12
U1 29
U2 29
PU AMER ASSOC ADVANCEMENT SCIENCE
PI WASHINGTON
PA 1200 NEW YORK AVE, NW, WASHINGTON, DC 20005 USA
SN 1946-6234
EI 1946-6242
J9 SCI TRANSL MED
JI Sci. Transl. Med.
PD APR 28
PY 2021
VL 13
IS 591
AR eabe7378
DI 10.1126/scitranslmed.abe7378
PG 15
WC Cell Biology; Medicine, Research & Experimental
SC Cell Biology; Research & Experimental Medicine
GA RU5PR
UT WOS:000645200400006
PM 33910979
OA Green Accepted
DA 2021-10-28
ER

PT J
AU Deng, Q
   Han, GC
   Puebla-Osorio, N
   Ma, NCJ
   Chasen, PSB
   Dai, EY
   Dang, MH
   Jain, N
   Yang, HP
   Wang, YX
   Zhang, SJ
   Wang, RP
   Chen, RZ
   Showell, J
   Ghosh, S
   Patchva, S
   Zhang, Q
   Sun, R
   Hagemeister, F
   Fayad, L
   Samaniego, F
   Lee, HC
   Nastoupil, LJ
   Fowler, N
   Davis, RE
   Westin, J
   Neelapu, SS
   Wang, LH
   Green, MR
AF Deng, Qing
   Han, Guangchun
   Puebla-Osorio, Nahum
   Ma, N. Chun John
   Chasen, Paolo Strati Beth
   Dai, Enyu
   Dang, Minghao
   Jain, Neeraj
   Yang, Haopeng
   Wang, Yuanxin
   Zhang, Shaojun
   Wang, Ruiping
   Chen, Runzhe
   Showell, Jordan
   Ghosh, Sreejoyee
   Patchva, Sridevi
   Zhang, Qi
   Sun, Ryan
   Hagemeister, Frederick
   Fayad, Luis
   Samaniego, Felipe
   Lee, Hans C.
   Nastoupil, Loretta J.
   Fowler, Nathan
   Davis, R. Eric
   Westin, Jason
   Neelapu, Sattva S.
   Wang, Linghua
   Green, Michael R.
TI Characteristics of anti-CD19 CAR T cell infusion products associated
   with efficacy and toxicity in patients with large B cell lymphomas
SO NATURE MEDICINE
LA English
DT Article
ID CYTOKINE RELEASE SYNDROME; CD8(+); THERAPY; IMMUNOTHERAPY; EXHAUSTION;
   SUBSETS; NEUROTOXICITY; ACTIVATION; BIOMARKERS; PATHWAYS
AB Single-cell transcriptomics reveals that the heterogeneity of anti-CD19 CAR T cell infusion products contributes to variability in clinical response, early molecular response and development of immune effector cell-associated neurotoxicity syndrome in patients with large B cell lymphomas.
   Autologous chimeric antigen receptor (CAR) T cell therapies targeting CD19 have high efficacy in large B cell lymphomas (LBCLs), but long-term remissions are observed in less than half of patients, and treatment-associated adverse events, such as immune effector cell-associated neurotoxicity syndrome (ICANS), are a clinical challenge. We performed single-cell RNA sequencing with capture-based cell identification on autologous axicabtagene ciloleucel (axi-cel) anti-CD19 CAR T cell infusion products to identify transcriptomic features associated with efficacy and toxicity in 24 patients with LBCL. Patients who achieved a complete response by positron emission tomography/computed tomography at their 3-month follow-up had three-fold higher frequencies of CD8 T cells expressing memory signatures than patients with partial response or progressive disease. Molecular response measured by cell-free DNA sequencing at day 7 after infusion was significantly associated with clinical response (P= 0.008), and a signature of CD8 T cell exhaustion was associated (q= 2.8 x 10(-149)) with a poor molecular response. Furthermore, a rare cell population with monocyte-like transcriptional features was associated (P= 0.0002) with high-grade ICANS. Our results suggest that heterogeneity in the cellular and molecular features of CAR T cell infusion products contributes to variation in efficacy and toxicity after axi-cel therapy in LBCL, and that day 7 molecular response might serve as an early predictor of CAR T cell efficacy.
C1 [Deng, Qing; Puebla-Osorio, Nahum; Ma, N. Chun John; Jain, Neeraj; Yang, Haopeng; Showell, Jordan; Ghosh, Sreejoyee; Patchva, Sridevi; Zhang, Qi; Hagemeister, Frederick; Fayad, Luis; Samaniego, Felipe; Lee, Hans C.; Nastoupil, Loretta J.; Fowler, Nathan; Davis, R. Eric; Westin, Jason; Neelapu, Sattva S.; Green, Michael R.] Univ Texas MD Anderson Canc Ctr, Dept Lymphoma & Myeloma, Houston, TX 77030 USA.
   [Han, Guangchun; Dai, Enyu; Dang, Minghao; Wang, Yuanxin; Zhang, Shaojun; Wang, Ruiping; Chen, Runzhe; Wang, Linghua; Green, Michael R.] Univ Texas MD Anderson Canc Ctr, Dept Genom Med, Houston, TX 77030 USA.
   [Chasen, Paolo Strati Beth] Univ Texas MD Anderson Canc Ctr, Dept Nucl Med, Houston, TX 77030 USA.
   [Sun, Ryan] Univ Texas MD Anderson Canc Ctr, Dept Biostat, Houston, TX 77030 USA.
RP Neelapu, SS; Green, MR (corresponding author), Univ Texas MD Anderson Canc Ctr, Dept Lymphoma & Myeloma, Houston, TX 77030 USA.; Wang, LH; Green, MR (corresponding author), Univ Texas MD Anderson Canc Ctr, Dept Genom Med, Houston, TX 77030 USA.
EM sneelapu@mdanderson.org; lwang22@mdanderson.org; mgreen5@mdanderson.org
RI ZHANG, QI/AAD-2659-2021; Han, Guangchun/AAU-8230-2021
OI ZHANG, QI/0000-0003-3813-8032; , guangchun/0000-0001-9277-2507; Wang,
   Linghua/0000-0001-9380-0266; Yang, Haopeng/0000-0002-3870-2679; Puebla,
   Nahum/0000-0001-6498-5230; JAIN, NEERAJ/0000-0002-3736-8621; Westin,
   Jason/0000-0002-1824-2337
FU Schweitzer Family Fund; University of Texas MD Anderson Cancer Center
   B-Cell Lymphoma Moonshot; National Cancer Institute Cancer CenterUnited
   States Department of Health & Human ServicesNational Institutes of
   Health (NIH) - USANIH National Cancer Institute (NCI) [P30 CA016672];
   University of Texas MD Anderson Cancer Center; Leukemia and Lymphoma
   SocietyLeukemia and Lymphoma Society
FX This work was supported by the Schweitzer Family Fund (J.R.W., R.E.D.
   and M.R.G.), The University of Texas MD Anderson Cancer Center B-Cell
   Lymphoma Moonshot (S.S.N. and M.R.G.), a National Cancer Institute
   Cancer Center Support Grant to The University of Texas MD Anderson
   Cancer Center (P30 CA016672) and Institutional Research Grant start-up
   research funds provided to L.W. and M.R.G. by The University of Texas MD
   Anderson Cancer Center. H.Y. is supported by a Fellow Award from the
   Leukemia and Lymphoma Society. M.R.G. is supported by a Scholar Award
   from the Leukemia and Lymphoma Society.
CR Baumeister SH, 2016, ANNU REV IMMUNOL, V34, P539, DOI 10.1146/annurev-immunol-032414-112049
   Blackburn SD, 2009, NAT IMMUNOL, V10, P29, DOI 10.1038/ni.1679
   Burugu S, 2018, SEMIN CANCER BIOL, V52, P39, DOI 10.1016/j.semcancer.2017.10.001
   Butler A, 2018, NAT BIOTECHNOL, V36, P411, DOI 10.1038/nbt.4096
   Cherkassky L, 2016, J CLIN INVEST, V126, P3130, DOI 10.1172/JCI83092
   Chong EA, 2017, BLOOD, V129, P1039, DOI 10.1182/blood-2016-09-738245
   Das RK, 2019, CANCER DISCOV, V9, P492, DOI 10.1158/2159-8290.CD-18-1314
   Doering TA, 2012, IMMUNITY, V37, P1130, DOI 10.1016/j.immuni.2012.08.021
   Finney OC, 2019, J CLIN INVEST, V129, P2123, DOI 10.1172/JCI125423
   Fraietta JA, 2018, NATURE, V558, P307, DOI 10.1038/s41586-018-0178-z
   Fraietta JA, 2018, NAT MED, V24, P563, DOI 10.1038/s41591-018-0010-1
   Gargett T, 2019, CYTOTHERAPY, V21, P593, DOI 10.1016/j.jcyt.2019.03.003
   Gargett T, 2016, MOL THER, V24, P1135, DOI 10.1038/mt.2016.63
   Goldrath AW, 2004, P NATL ACAD SCI USA, V101, P16885, DOI 10.1073/pnas.0407417101
   Green MR, 2020, CANCER DISCOV, V10, P492, DOI 10.1158/2159-8290.CD-20-0037
   Gust J, 2017, CANCER DISCOV, V7, P1404, DOI 10.1158/2159-8290.CD-17-0698
   Hanzelmann S, 2013, BMC BIOINFORMATICS, V14, DOI 10.1186/1471-2105-14-7
   Hay KA, 2017, BLOOD, V130, P2295, DOI 10.1182/blood-2017-06-793141
   Jerby-Arnon L, 2018, CELL, V175, P984, DOI 10.1016/j.cell.2018.09.006
   Josefsson SE, 2019, CANCER IMMUNOL RES, V7, P355, DOI 10.1158/2326-6066.CIR-18-0351
   KAZAZI F, 1989, J GEN VIROL, V70, P2661, DOI 10.1099/0022-1317-70-10-2661
   Koboldt DC, 2012, GENOME RES, V22, P568, DOI 10.1101/gr.129684.111
   Kochenderfer JN, 2009, J IMMUNOTHER, V32, P689, DOI 10.1097/CJI.0b013e3181ac6138
   Kurtz DM, 2018, J CLIN ONCOL, V36, P2845, DOI 10.1200/JCO.2018.78.5246
   Kurtz DM, 2015, BLOOD, V125, P3679, DOI 10.1182/blood-2015-03-635169
   Le RQ, 2018, ONCOLOGIST, V23, P943, DOI 10.1634/theoncologist.2018-0028
   Lee B, 1999, P NATL ACAD SCI USA, V96, P5215, DOI 10.1073/pnas.96.9.5215
   Lee DW, 2019, BIOL BLOOD MARROW TR, V25, P625, DOI 10.1016/j.bbmt.2018.12.758
   Lek M, 2016, NATURE, V536, P285, DOI 10.1038/nature19057
   Li HJ, 2019, CELL, V176, P775, DOI 10.1016/j.cell.2018.11.043
   Locke FL, 2019, LANCET ONCOL, V20, P31, DOI 10.1016/S1470-2045(18)30864-7
   Man K, 2017, IMMUNITY, V47, P1129, DOI 10.1016/j.immuni.2017.11.021
   McKenna A, 2010, GENOME RES, V20, P1297, DOI 10.1101/gr.107524.110
   Miller BC, 2019, NAT IMMUNOL, V20, P326, DOI 10.1038/s41590-019-0312-6
   Mueller KT, 2018, CLIN CANCER RES, V24, P6175, DOI 10.1158/1078-0432.CCR-18-0758
   Nazarov VI, 2015, BMC BIOINFORMATICS, V16, DOI 10.1186/s12859-015-0613-1
   Neelapu SS, 2017, NEW ENGL J MED, V377, P2531, DOI 10.1056/NEJMoa1707447
   Neelapu SS, 2018, NAT REV CLIN ONCOL, V15, P47, DOI 10.1038/nrclinonc.2017.148
   Norelli M, 2018, NAT MED, V24, P739, DOI 10.1038/s41591-018-0036-4
   Quigley M, 2010, NAT MED, V16, P1147, DOI 10.1038/nm.2232
   Reuben A, 2017, CANCER DISCOV, V7, P1088, DOI 10.1158/2159-8290.CD-17-0256
   Roschewski M, 2015, LANCET ONCOL, V16, P541, DOI 10.1016/S1470-2045(15)70106-3
   Rossi J, 2018, BLOOD, V132, P804, DOI 10.1182/blood-2018-01-828343
   Sade-Feldman M, 2018, CELL, V175, P998, DOI 10.1016/j.cell.2018.10.038
   Santomasso BD, 2018, CANCER DISCOV, V8, P958, DOI 10.1158/2159-8290.CD-17-1319
   Savas P, 2018, NAT MED, V24, P986, DOI 10.1038/s41591-018-0078-7
   Scherer F, 2016, SCI TRANSL MED, V8, DOI 10.1126/scitranslmed.aai8545
   Schuster SJ, 2019, NEW ENGL J MED, V380, P45, DOI 10.1056/NEJMoa1804980
   Shah NN, 2019, NAT REV CLIN ONCOL, V16, P372, DOI 10.1038/s41571-019-0184-6
   Sommermeyer D, 2016, LEUKEMIA, V30, P492, DOI 10.1038/leu.2015.247
   Strati P, 2020, BLOOD ADV, V4, P3123, DOI 10.1182/bloodadvances.2020002328
   Taraseviciute A, 2018, CANCER DISCOV, V8, P750, DOI 10.1158/2159-8290.CD-17-1368
   Teachey DT, 2016, CANCER DISCOV, V6, P664, DOI 10.1158/2159-8290.CD-16-0040
   Uhlen M, 2019, SCIENCE, V366, P1471, DOI 10.1126/science.aax9198
   van der Leun AM, 2020, NAT REV CANCER, V20, P218, DOI 10.1038/s41568-019-0235-4
   Wang JM, 2020, CANCER IMMUNOL RES, V8, P794, DOI 10.1158/2326-6066.CIR-19-0619
NR 56
TC 33
Z9 33
U1 3
U2 16
PU NATURE RESEARCH
PI BERLIN
PA HEIDELBERGER PLATZ 3, BERLIN, 14197, GERMANY
SN 1078-8956
EI 1546-170X
J9 NAT MED
JI Nat. Med.
PD DEC
PY 2020
VL 26
IS 12
DI 10.1038/s41591-020-1061-7
EA OCT 2020
PG 26
WC Biochemistry & Molecular Biology; Cell Biology; Medicine, Research &
   Experimental
SC Biochemistry & Molecular Biology; Cell Biology; Research & Experimental
   Medicine
GA PB8QO
UT WOS:000575801100002
PM 33020644
OA Green Accepted
DA 2021-10-28
ER

PT J
AU Li, P
   Zhou, LL
   Ye, SG
   Zhang, WJ
   Wang, JB
   Tang, XC
   Liu, J
   Xu, YY
   Qian, WB
   Liang, AB
AF Li, Ping
   Zhou, Lili
   Ye, Shiguang
   Zhang, Wenjun
   Wang, Junbang
   Tang, Xiaochen
   Liu, Jie
   Xu, Yangyang
   Qian, Wenbin
   Liang, Aibin
TI Risk of HBV Reactivation in Patients With Resolved HBV Infection
   Receiving Anti-CD19 Chimeric Antigen Receptor T Cell Therapy Without
   Antiviral Prophylaxis
SO FRONTIERS IN IMMUNOLOGY
LA English
DT Article
DE CAR-T cells; B-cell malignancies; resolved HBV infection; HBV
   reactivation; immunotherapy
ID B-VIRUS REACTIVATION; LYMPHOMA; CHEMOTHERAPY; PREVENTION
AB Background: Chimeric antigen receptor (CAR) T-cell therapy has emerged as a novel treatment modality for hematologic malignancies and is predicted to experience widespread use in the near future. However, not all risks associated with this novel approach are well defined. There are few data in the risk of HBV reactivation and limited experience in management in patients with resolved HBV infection who undergo CAR-T cell therapy.
   Methods: We performed a post-hoc analysis of a prospective clinical trial of anti-CD19 CAR-T (CART19) cell therapy in patients with relapsed or refractory (r/r) B-cell malignancies, and aimed at exploring the actual risk of HBV reactivation in a cohort of patients with resolved HBV infection receiving CART19 cell therapy in the absence of antiviral prophylaxis.
   Results: In this study, we investigated the risk of HBV reactivation after CART19 cell therapy in 30 consecutive patients with B-cell malignancies and resolved HBV infection without antiviral prophylaxis, in the Tongji Hospital of Tongji University. In this cohort, two patients developed HBV reactivation 2 months and 14 months after CAR-T cell infusion, respectively, the latter of whom developed severe hepatitis. These findings showed that the incidence of HBV reactivation was 6.67% (95% CI, 0.8-22.1). Specifically, none of the 21 patients who were HBsAb positive (0.0%) versus two of nine patients who were HBsAb negative (22.2%) experienced HBV reactivation (p = 0.03), suggesting HbsAb seronegativity at baseline is a possible risk factor in this population. Although use of tocilizumab or corticosteroids has been associated with increased risk of HBV reactivation, none of the patients who received these agents had HBV reactivation in this study.
   Conclusion: This is the first and largest study to assess the true incidence of HBV reactivation in patients with resolved HBV infection receiving CART19 cell therapy without antiviral prophylaxis. This study highlights that this population are at risk of developing HBV reactivation and indicates that close monitoring of HBV DNA is required in the absence of antiviral prophylaxis. In addition, antiviral prophylaxis is recommended in the HBsAb-negative subpopulation.
C1 [Li, Ping; Zhou, Lili; Ye, Shiguang; Zhang, Wenjun; Wang, Junbang; Tang, Xiaochen; Liu, Jie; Xu, Yangyang; Liang, Aibin] Tongji Univ, Dept Hematol, Tongji Hosp, Shanghai, Peoples R China.
   [Qian, Wenbin] Zhejiang Univ, Affiliated Hosp 2, Coll Med, Dept Hematol, Hangzhou, Zhejiang, Peoples R China.
RP Liang, AB (corresponding author), Tongji Univ, Dept Hematol, Tongji Hosp, Shanghai, Peoples R China.; Qian, WB (corresponding author), Zhejiang Univ, Affiliated Hosp 2, Coll Med, Dept Hematol, Hangzhou, Zhejiang, Peoples R China.
EM qianwb@zju.edu.cn; lab7182@tongji.edu.cn
FU National Natural Science Foundation of ChinaNational Natural Science
   Foundation of China (NSFC) [81830004, 81830006, 82070168]; Science
   Technology Department of Zhejiang Province [2018C03016-1]
FX This work was supported by funds from the National Natural Science
   Foundation of China (Nos. 81830004, 81830006 and 82070168) and Science
   Technology Department of Zhejiang Province (No. 2018C03016-1).
CR Cheng AL, 2003, HEPATOLOGY, V37, P1320, DOI 10.1053/jhep.2003.50220
   Cui R, 2021, HEMATOL ONCOL, V39, P75, DOI 10.1002/hon.2807
   Evens AM, 2011, ANN ONCOL, V22, P1170, DOI 10.1093/annonc/mdq583
   Han L, 2020, J IMMUNOTHER CANCER, V8, DOI 10.1136/jitc-2020-000927
   Huang YH, 2013, J CLIN ONCOL, V31, P2765, DOI 10.1200/JCO.2012.48.5938
   Kuo MH, 2020, SCI REP-UK, V10, DOI 10.1038/s41598-020-59406-4
   Kusumoto S, 2015, CLIN INFECT DIS, V61, P719, DOI 10.1093/cid/civ344
   Lee DW, 2019, BIOL BLOOD MARROW TR, V25, P625, DOI 10.1016/j.bbmt.2018.12.758
   Li M, 2018, J VIRAL HEPATITIS, V25, P894, DOI 10.1111/jvh.12892
   Li P, 2020, FRONT MED-PRC, V14, P811, DOI 10.1007/s11684-020-0740-6
   Liu W, 2020, BRIT J HAEMATOL, V191, P126, DOI 10.1111/bjh.16951
   Locke FL, 2019, LANCET ONCOL, V20, P31, DOI 10.1016/S1470-2045(18)30864-7
   Park JH, 2018, NEW ENGL J MED, V378, P449, DOI 10.1056/NEJMoa1709919
   Pattullo V, 2016, CLIN MOL HEPATOL, V22, P219, DOI 10.3350/cmh.2016.0024
   Perrillo RP, 2015, GASTROENTEROLOGY, V148, P221, DOI 10.1053/j.gastro.2014.10.038
   Raje N, 2019, NEW ENGL J MED, V380, P1726, DOI 10.1056/NEJMoa1817226
   Seto WK, 2014, J CLIN ONCOL, V32, P3736, DOI 10.1200/JCO.2014.56.7081
   Sonneveld MJ, 2019, ACG CASE REP J, V6, DOI 10.14309/crj.0000000000000243
   Strati P, 2019, BLOOD, V133, P2800, DOI 10.1182/blood.2019000888
   Tsutsumi Y, 2015, WORLD J HEPATOL, V7, P2344, DOI 10.4254/wjh.v7.i21.2344
   Tsutsumi Y, 2013, WORLD J HEPATOL, V5, P612, DOI 10.4254/wjh.v5.i11.612
   Wang J, 2020, BRIT J HAEMATOL, V191, P212, DOI 10.1111/bjh.16623
   Wei J, 2019, J IMMUNOTHER CANCER, V7, DOI 10.1186/s40425-019-0790-y
   Yang CM, 2020, LEUKEMIA, V34, P3055, DOI 10.1038/s41375-020-0913-y
   Zhou LL, 2020, FRONT MED-PRC, V14, P786, DOI 10.1007/s11684-020-0751-3
NR 25
TC 0
Z9 0
U1 0
U2 0
PU FRONTIERS MEDIA SA
PI LAUSANNE
PA AVENUE DU TRIBUNAL FEDERAL 34, LAUSANNE, CH-1015, SWITZERLAND
SN 1664-3224
J9 FRONT IMMUNOL
JI Front. Immunol.
PD JUL 15
PY 2021
VL 12
AR 638678
DI 10.3389/fimmu.2021.638678
PG 8
WC Immunology
SC Immunology
GA TT9ZO
UT WOS:000680702000001
PM 34335561
OA Green Published, gold
DA 2021-10-28
ER

PT J
AU Santoni, M
   Massari, F
   Montironi, R
   Battelli, N
AF Santoni, Matteo
   Massari, Francesco
   Montironi, Rodolfo
   Battelli, Nicola
TI Manipulating macrophage polarization in cancer patients: From
   nanoparticles to human chimeric antigen receptor macrophages
SO BIOCHIMICA ET BIOPHYSICA ACTA-REVIEWS ON CANCER
LA English
DT Review
DE CAR-M; Cancer; Chimeric antigen receptor-macrophage cell therapy;
   Immunotherapy; Macrophages; Solid tumors
ID TUMOR-ASSOCIATED MACROPHAGES; RESISTANCE; PHAGOCYTOSIS
AB Chimeric antigen receptor (CAR) T cell treatment has provided notable results in hematological tumors. Unfortunately, this evidence has not been translated into improved outcomes in solid malignancies so far, where several reports have suggested that T cells encounter substantial difficulties in penetrating and surviving in the tumor microenvironment (TME). Thus, researchers have recently investigated other immune cell types as CAR platforms, in order to overcome the limitations of CAR T cells. Among them, CAR-macrophages (M) technology has emerged as a novel perspective for cancer patients, on the basis of preclinical studies observing that CAR expression in human macrophages could play a crucial role in enhancing phagocytosis, polarizing M2 to M1 phenotype, and stimulating T cell anti-tumor activity. Herein, we provide an overview of current scenario of CAR-Ms in several solid tumors, also focusing on the biological rationale behind this promising therapeutic approach and future research directions in this setting.
C1 [Santoni, Matteo; Battelli, Nicola] Macerata Hosp, Oncol Unit, Via Santa Lucia 2, I-62100 Macerata, Italy.
   [Massari, Francesco] IRCCS Azienda Osped Univ Bologna, Med Oncol, Via Albertoni 15, Bologna, Italy.
   [Montironi, Rodolfo] Polytech Univ Marche Reg, United Hosp, Sch Med, Sect Pathol Anat, Via Tronto 10-A, I-60100 Ancona, Italy.
RP Santoni, M (corresponding author), Macerata Hosp, Oncol Unit, Via Santa Lucia 2, I-62100 Macerata, Italy.
EM mattymo@alice.it; r.montironi@univpm.it;
   nicola.battelli@sanita.marche.it
RI Massari, Francesco/AAC-4248-2021
OI Massari, Francesco/0000-0001-6476-6871
CR Baek SH, 2020, EXP CELL RES, V395, DOI 10.1016/j.yexcr.2020.112211
   Bai YH, 2020, ONCOTARGETS THER, V13, P5743, DOI 10.2147/OTT.S250520
   Braster R, 2014, METHODS, V65, P28, DOI 10.1016/j.ymeth.2013.06.020
   Busca A, 2012, J BIOL CHEM, V287, P15118, DOI 10.1074/jbc.M111.312660
   Cui K, 2018, FRONT IMMUNOL, V9, DOI 10.3389/fimmu.2018.02650
   Etzerodt A, 2020, J EXP MED, V217, DOI 10.1084/jem.20191869
   Guo PY, 2020, ACS APPL MATER INTER, V12, P54367, DOI 10.1021/acsami.0c15176
   Haber T, 2020, P NATL ACAD SCI USA, V117, P19737, DOI [10.1073/pnas.1917424117, 10.1073/pnas.1917424117/-/DCSupplemental.]
   He X, 2020, CELL RES, V30, P660, DOI 10.1038/s41422-020-0343-4
   Hu AO, 2020, NANOSCALE, V12, P22615, DOI 10.1039/d0nr06060g
   Jung ST, 2013, ACS CHEM BIOL, V8, P368, DOI 10.1021/cb300455f
   Klichinsky M, 2020, NAT BIOTECHNOL, V38, P947, DOI 10.1038/s41587-020-0462-y
   Krishnan V, 2020, COMMUN BIOL, V3, DOI 10.1038/s42003-020-01246-z
   La Fleur L, 2021, CANCER RES, V81, P956, DOI 10.1158/0008-5472.CAN-20-1885
   Lapointe F, 2020, J CELL SCI, V133, DOI 10.1242/jcs.234641
   Li W, 2019, CELL DEATH DIS, V10, DOI 10.1038/s41419-019-2131-y
   Liu GN, 2020, EUR J IMMUNOL, V50, P712, DOI 10.1002/eji.201948457
   Liu H, 2020, J IMMUNOL, V204, P1954, DOI 10.4049/jimmunol.1901134
   Luo Q, 2020, CANCER SCI, V111, P4000, DOI 10.1111/cas.14616
   Martinez M, 2019, FRONT IMMUNOL, V10, DOI 10.3389/fimmu.2019.00128
   Mihaly SR, 2014, PLOS ONE, V9, DOI 10.1371/journal.pone.0094982
   Moradi-Chaleshtori M., 2020, INT IMMUNOPHARMACOL
   Murray MY, 2013, PLOS ONE, V8, DOI 10.1371/journal.pone.0063555
   Newick K, 2016, CANCER IMMUNOL RES, V4, P541, DOI 10.1158/2326-6066.CIR-15-0263
   Pixley Fiona J, 2012, Int J Cell Biol, V2012, P501962, DOI 10.1155/2012/501962
   Pritchard A, 2020, CELLS-BASEL, V9, DOI 10.3390/cells9051303
   Qin JL, 2020, CANCER IMMUNOL RES, V8, P1426, DOI 10.1158/2326-6066.CIR-20-0123
   Romero D, 2016, NAT REV CLIN ONCOL, V13, DOI 10.1038/nrclinonc.2016.99
   Santoni M, 2013, CANCER IMMUNOL IMMUN, V62, P1757, DOI 10.1007/s00262-013-1487-6
   Seimon T, 2009, J LIPID RES, V50, pS382, DOI 10.1194/jlr.R800032-JLR200
   Sellmyer MA, 2020, MOL THER, V28, P42, DOI 10.1016/j.ymthe.2019.10.007
   Shan H, 2020, NANOSCALE, V12, P22268, DOI 10.1039/d0nr04520a
   Sharma P, 2017, CELL, V168, P707, DOI 10.1016/j.cell.2017.01.017
   Steitz AM, 2020, CELL DEATH DIS, V11, DOI 10.1038/s41419-020-2438-8
   Su BX, 2021, CANCER IMMUNOL IMMUN, V70, P1619, DOI 10.1007/s00262-020-02791-6
   Wang X, 2021, MOL IMMUNOL, V130, P113, DOI 10.1016/j.molimm.2020.11.014
   Willingham SB, 2012, P NATL ACAD SCI USA, V109, P6662, DOI 10.1073/pnas.1121623109
   Wu S., 2020, AGING CLIN EXP RES, P12
   Xiao WH, 2020, ONCOTARGETS THER, V13, P11139, DOI 10.2147/OTT.S267157
   Xie CY, 2020, DIGEST DIS SCI, V65, P2863, DOI 10.1007/s10620-019-06019-1
   Xu N, 2021, J EXP MED, V218, DOI 10.1084/jem.20200844
   Yang HC, 2019, CANCER MED-US, V8, P4245, DOI 10.1002/cam4.2332
   Zhang S., 2020, J CLIN INVEST
   Zhou Y, 2020, CELL IMMUNOL, V357, DOI 10.1016/j.cellimm.2020.104211
NR 44
TC 0
Z9 0
U1 6
U2 6
PU ELSEVIER
PI AMSTERDAM
PA RADARWEG 29, 1043 NX AMSTERDAM, NETHERLANDS
SN 0304-419X
EI 1879-2561
J9 BBA-REV CANCER
JI Biochim. Biophys. Acta-Rev. Cancer
PD AUG
PY 2021
VL 1876
IS 1
AR 188547
DI 10.1016/j.bbcan.2021.188547
PG 5
WC Biochemistry & Molecular Biology; Biophysics; Oncology
SC Biochemistry & Molecular Biology; Biophysics; Oncology
GA TU7FQ
UT WOS:000681198600008
PM 33932561
DA 2021-10-28
ER

PT J
AU Bednar, C
   Ensser, A
AF Bednar, Christopher
   Ensser, Armin
TI CARs-A New Perspective to HCMV Treatment
SO VIRUSES-BASEL
LA English
DT Review
DE human cytomegalovirus (HCMV); antiviral immunotherapy; chimeric antigen
   receptor (CAR); cytotoxic T-lymphocytes; adoptive T-cell therapy
ID CHIMERIC ANTIGEN RECEPTOR; T-CELLS; HUMAN CYTOMEGALOVIRUS; TRANSPLANT
   RECIPIENTS; ADOPTIVE TRANSFER; INFECTION; REPLICATION; ACTIVATION;
   CYTOKINE
AB Human cytomegalovirus (HCMV), by primary infection or reactivation, represents a great risk for immune-suppressed or compromised patients. In immunocompetent humans, the immune system suppresses the spread of HCMV during an infection, resulting in a mostly asymptomatic or mild course of the disease, whereas in immune suppressed patients, the compromised host immune response cannot control the viral infection. Multiple viral immunomodulatory mechanisms additionally contribute to immune evasion. Use of chimeric antigen receptors (CARs), a treatment strategy adapted from cancer immunotherapy, is investigated for possible application to combat HCMV and other infections in immunocompromised patients. The administration of CAR(+) T-cells directed against HCMV antigens can bypass viral immune evasion and may complement existing treatment methods. This review gives a short overview of HCMV, the obstacles of current treatment options as well as a brief introduction to CARs and the current research situation on CAR(+) T-cells against HCMV.
C1 [Bednar, Christopher; Ensser, Armin] Friedrich Alexander Univ Erlangen Nurnberg, Univ Hosp Erlangen, Inst Clin & Mol Virol, D-91054 Erlangen, Germany.
RP Ensser, A (corresponding author), Friedrich Alexander Univ Erlangen Nurnberg, Univ Hosp Erlangen, Inst Clin & Mol Virol, D-91054 Erlangen, Germany.
EM Christopher.Bednar@uk-erlangen.de; armin.ensser@fau.de
OI Ensser, Armin/0000-0001-8873-3863
FU Deutsche Forschungsgemeinschaft (DFG, German Research Foundation)German
   Research Foundation (DFG) [401821119/GRK2504]
FX This research was funded by the Deutsche Forschungsgemeinschaft (DFG,
   German Research Foundation), project number 401821119/GRK2504.
CR Ali A, 2020, J INFECT DIS, V222, P853, DOI 10.1093/infdis/jiaa171
   Almasbak H, 2015, GENE THER, V22, P391, DOI 10.1038/gt.2015.4
   Boeckh M, 2009, BLOOD, V113, P5711, DOI 10.1182/blood-2008-10-143560
   Bohne F, 2008, GASTROENTEROLOGY, V134, P239, DOI 10.1053/j.gastro.2007.11.002
   Bootz A, 2017, PLOS PATHOG, V13, DOI 10.1371/journal.ppat.1006601
   Brocker T, 2000, BLOOD, V96, P1999, DOI 10.1182/blood.V96.5.1999.h8001999_1999_2001
   Chmielewski M, 2014, IMMUNOL REV, V257, P83, DOI 10.1111/imr.12125
   Connolly SA, 2011, NAT REV MICROBIOL, V9, P369, DOI 10.1038/nrmicro2548
   Corrales-Aguilar E, 2014, SEMIN IMMUNOPATHOL, V36, P627, DOI 10.1007/s00281-014-0448-2
   Crough T, 2009, CLIN MICROBIOL REV, V22, P76, DOI 10.1128/CMR.00034-08
   Delmas S, 2007, J GEN VIROL, V88, P2441, DOI 10.1099/vir.0.82958-0
   El Helou G, 2019, INFECT DRUG RESIST, V12, P1481, DOI 10.2147/IDR.S180908
   Enblad G, 2018, CLIN CANCER RES, V24, P6185, DOI 10.1158/1078-0432.CCR-18-0426
   Finney HM, 1998, J IMMUNOL, V161, P2791
   Full F, 2010, J VIROL, V84, P4083, DOI 10.1128/JVI.02117-09
   Goodrum F, 2016, ANNU REV VIROL, V3, P333, DOI 10.1146/annurev-virology-110615-042422
   GROSS G, 1989, P NATL ACAD SCI USA, V86, P10024, DOI 10.1073/pnas.86.24.10024
   Halenius A, 2015, CELL MOL IMMUNOL, V12, P139, DOI 10.1038/cmi.2014.105
   Halle S, 2016, IMMUNITY, V44, P233, DOI 10.1016/j.immuni.2016.01.010
   Hombach A, 2001, J IMMUNOL, V167, P6123, DOI 10.4049/jimmunol.167.11.6123
   Karbach A., 2012, THESIS FRIEDRICH ALE
   Kochenderfer JN, 2009, J IMMUNOTHER, V32, P689, DOI 10.1097/CJI.0b013e3181ac6138
   Krause A, 1998, J EXP MED, V188, P619, DOI 10.1084/jem.188.4.619
   Krebs K, 2013, GASTROENTEROLOGY, V145, P456, DOI 10.1053/j.gastro.2013.04.047
   Landgraf KE, 2020, COMMUN BIOL, V3, DOI 10.1038/s42003-020-1021-2
   Liu BF, 2016, J VIROL, V90, P9712, DOI 10.1128/JVI.00852-16
   Majeed A, 2018, TRANSPL P, V50, P3756, DOI 10.1016/j.transproceed.2018.02.091
   Maude SL, 2014, NEW ENGL J MED, V371, P1507, DOI 10.1056/NEJMoa1407222
   Olbrich H, 2020, HUM GENE THER, V31, P423, DOI 10.1089/hum.2019.149
   Porter DL, 2011, NEW ENGL J MED, V365, P725, DOI 10.1056/NEJMoa1103849
   Proff J, 2018, J TRANSL MED, V16, DOI 10.1186/s12967-018-1394-x
   Proff J, 2016, FRONT MICROBIOL, V7, DOI 10.3389/fmicb.2016.00844
   Ramos CA, 2018, MOL THER, V26, P2727, DOI 10.1016/j.ymthe.2018.09.009
   REDDEHASE MJ, 1985, J VIROL, V55, P264, DOI 10.1128/JVI.55.2.264-273.1985
   REDDEHASE MJ, 1987, J VIROL, V61, P3102, DOI 10.1128/JVI.61.10.3102-3108.1987
   RIDDELL SR, 1994, BONE MARROW TRANSPL, V14, pS78
   RIDDELL SR, 1992, SCIENCE, V257, P238
   Robert Koch Institut, ZYT INF RKI RATG
   Sautto GA, 2016, GUT, V65, P512, DOI 10.1136/gutjnl-2014-308316
   Slabik C, 2020, MOL THER-ONCOLYTICS, V18, P504, DOI 10.1016/j.omto.2020.08.005
   Smuda C, 1997, J GEN VIROL, V78, P1981, DOI 10.1099/0022-1317-78-8-1981
   Tzannou I, 2019, BLOOD ADV, V3, P2571, DOI 10.1182/bloodadvances.2019000371
   U.S. Food & Drug Administrations, KYMRIAH TIS
   van der Stegen SJC, 2015, NAT REV DRUG DISCOV, V14, P499, DOI 10.1038/nrd4597
NR 44
TC 0
Z9 0
U1 2
U2 2
PU MDPI
PI BASEL
PA ST ALBAN-ANLAGE 66, CH-4052 BASEL, SWITZERLAND
EI 1999-4915
J9 VIRUSES-BASEL
JI Viruses-Basel
PD AUG
PY 2021
VL 13
IS 8
AR 1563
DI 10.3390/v13081563
PG 10
WC Virology
SC Virology
GA UH7HN
UT WOS:000690097100001
PM 34452428
OA gold, Green Published
DA 2021-10-28
ER

PT J
AU Zhang, GZ
   Li, TF
   Han, SY
AF Zhang, Gui-Zhen
   Li, Tian-Fang
   Han, Shuang-Yin
TI Mesothelin-targeted CAR-T cells for adoptive cell therapy of solid
   tumors
SO ARCHIVES OF MEDICAL SCIENCE
LA English
DT Article
DE mesothelin; adoptive cell therapy; chimeric antigen receptor; solid
   tumors
ID MEGAKARYOCYTE POTENTIATING FACTOR; ANTITUMOR-ACTIVITY; PLEURAL
   MESOTHELIOMA; MOLECULAR-CLONING; SERUM MESOTHELIN; OVARIAN-CANCER; PHAGE
   DISPLAY; PHASE-I; INVASION; HETEROGENEITY
AB Significant progresses have been made in adoptive cell therapy with CAR-T cells for cancers, especially for hematological malignancies. However, the treatment of solid tumors still poses a tremendous challenge and remains an unmet medical need. Several factors are held responsible for the inadequate responses: tumor heterogeneity, inefficient homing of T cells to tumor tissues, immunosuppressive microenvironment and the shortage of specific antigens shortage. Mesothelin is a cell-surface glycoprotein highly expressed in many types of solid tumors. As such, it has attracted much attention as a molecular target in cancer immunotherapy. Here, we delineate the barriers imposed by solid tumors on CARs, outline the rationale of mesothelin as a target for immunotherapy, summarize the preclinical and clinical results of mesothelin-targeted therapies, and extrapolate the expected results of CAR-T cells directed against mesothelin for solid tumors.
C1 [Zhang, Gui-Zhen; Han, Shuang-Yin] Zhengzhou Univ, Peoples Hosp, Key Lab Kidney Dis Immunizat Henan Prov, Zhengzhou, Peoples R China.
   [Li, Tian-Fang] Zhengzhou Univ, Affiliated Hosp 1, Dept Rheumatol & Immunol, Zhengzhou, Peoples R China.
RP Han, SY (corresponding author), Zhengzhou Univ, Peoples Hosp, Key Lab Kidney Dis Immunizat Henan Prov, Zhengzhou, Peoples R China.
EM hansyzzu@163.com
FU National Natural Science Foundation of ChinaNational Natural Science
   Foundation of China (NSFC) [81772670]
FX This work was supported by National Natural Science Foundation of China
   (No. 81772670).
CR Adusumilli PS, 2014, SCI TRANSL MED, V6, DOI 10.1126/scitranslmed.3010162
   Badowska-Kozakiewicz AM, 2017, ARCH MED SCI, V13, P1408, DOI 10.5114/aoms.2015.53964
   Badowska-Kozakiewicz AM, 2016, ARCH MED SCI, V12, P856, DOI 10.5114/aoms.2015.51188
   Beatty GL, 2018, GASTROENTEROLOGY, V155, P29, DOI 10.1053/j.gastro.2018.03.029
   Beatty GL, 2016, PHARMACOL THERAPEUT, V166, P30, DOI 10.1016/j.pharmthera.2016.06.010
   Beatty GL, 2014, CANCER IMMUNOL RES, V2, P112, DOI 10.1158/2326-6066.CIR-13-0170
   Bera TK, 2000, MOL CELL BIOL, V20, P2902, DOI 10.1128/MCB.20.8.2902-2906.2000
   Bharadwaj U, 2011, MOL CANCER, V10, DOI 10.1186/1476-4598-10-106
   Blumenschein GR, 2016, J CLIN ONCOL, V34, DOI 10.1200/JCO.2016.34.15_suppl.2509
   Bray F, 2018, CA-CANCER J CLIN, V68, P394, DOI 10.3322/caac.21492
   Brockstedt DG, 2004, P NATL ACAD SCI USA, V101, P13832, DOI 10.1073/pnas.0406035101
   Bruney L, 2014, BIOL CHEM, V395, P1221, DOI 10.1515/hsz-2014-0155
   Carpenito C, 2009, P NATL ACAD SCI USA, V106, P3360, DOI 10.1073/pnas.0813101106
   Caruana I, 2015, NAT MED, V21, P524, DOI 10.1038/nm.3833
   Chang K, 1996, P NATL ACAD SCI USA, V93, P136, DOI 10.1073/pnas.93.1.136
   Chang MC, 2016, GENE THER, V23, P38, DOI 10.1038/gt.2015.85
   Chang MC, 2012, BIOCHEM J, V442, P293, DOI 10.1042/BJ20110282
   Chen YL, 2018, CANCER LETT, V425, P152, DOI 10.1016/j.canlet.2018.03.032
   Chowdhury PS, 1999, J IMMUNOL METHODS, V231, P83, DOI 10.1016/S0022-1759(99)00142-8
   Chowdhury PS, 1998, P NATL ACAD SCI USA, V95, P669, DOI 10.1073/pnas.95.2.669
   Davila ML, 2014, SCI TRANSL MED, V6, DOI 10.1126/scitranslmed.3008226
   Gill S, 2015, IMMUNOL REV, V263, P68, DOI 10.1111/imr.12243
   Golfier S, 2014, MOL CANCER THER, V13, P1537, DOI 10.1158/1535-7163.MCT-13-0926
   Grupp SA, 2013, NEW ENGL J MED, V368, P1509, DOI 10.1056/NEJMoa1215134
   Hanaoka T, 2017, MOL DIAGN THER, V21, P187, DOI 10.1007/s40291-017-0255-2
   Hao JJ, 2016, NAT GENET, V48, P1500, DOI 10.1038/ng.3683
   Hao L, 2019, CURR MED CHEM, V26, P3068, DOI 10.2174/0929867324666170801101842
   Harris DT, 2016, TRENDS PHARMACOL SCI, V37, P220, DOI 10.1016/j.tips.2015.11.004
   Hassan R, 2016, J CLIN ONCOL, V34, P4171, DOI 10.1200/JCO.2016.68.3672
   Hassan R, 2014, CLIN CANCER RES, V20, P5927, DOI 10.1158/1078-0432.CCR-14-0804
   Hassan R, 2014, CANCER-AM CANCER SOC, V120, P3311, DOI 10.1002/cncr.28875
   Hassan R, 2010, CLIN CANCER RES, V16, P6132, DOI 10.1158/1078-0432.CCR-10-2275
   Hilliard TS, 2018, CANCERS, V10, DOI 10.3390/cancers10090277
   Ho M, 2006, CANCER EPIDEM BIOMAR, V15, P1751, DOI 10.1158/1055-9965.EPI-06-0479
   Jena B, 2010, BLOOD, V116, P1035, DOI 10.1182/blood-2010-01-043737
   Jensen MC, 2015, CURR OPIN IMMUNOL, V33, P9, DOI 10.1016/j.coi.2015.01.002
   Jiang H, 2017, PROTEIN CELL, V8, P926, DOI 10.1007/s13238-017-0472-9
   Kachala SS, 2014, CLIN CANCER RES, V20, P1020, DOI 10.1158/1078-0432.CCR-13-1862
   Kawamata F, 2014, J GASTROENTEROL, V49, P81, DOI 10.1007/s00535-013-0773-6
   Khan AB, 2018, J CLIN INVEST, V128, P2010, DOI 10.1172/JCI97454
   Klampatsa A, 2017, CANCERS, V9, DOI 10.3390/cancers9090115
   KOJIMA T, 1995, J BIOL CHEM, V270, P21984, DOI 10.1074/jbc.270.37.21984
   Kosti P, 2018, FRONT IMMUNOL, V9, DOI 10.3389/fimmu.2018.01104
   Lanitis E, 2012, MOL THER, V20, P633, DOI 10.1038/mt.2011.256
   Le DT, 2015, J CLIN ONCOL, V33, P1325, DOI 10.1200/JCO.2014.57.4244
   Le DT, 2012, CLIN CANCER RES, V18, P858, DOI 10.1158/1078-0432.CCR-11-2121
   Lindenberg L, 2015, ONCOTARGET, V6, P4496, DOI 10.18632/oncotarget.2883
   Maude SL, 2014, NEW ENGL J MED, V371, P1507, DOI 10.1056/NEJMoa1407222
   McQuerry JA, 2017, J MOL MED, V95, P1167, DOI 10.1007/s00109-017-1587-4
   Mlecnik B, 2014, SCI TRANSL MED, V6, DOI 10.1126/scitranslmed.3007240
   Morello A, 2016, CANCER DISCOV, V6, P133, DOI 10.1158/2159-8290.CD-15-0583
   Muliaditan T, 2018, CLIN CANCER RES, V24, P1617, DOI 10.1158/1078-0432.CCR-17-2587
   Nichetti F, 2018, TARGET ONCOL, V13, P333, DOI 10.1007/s11523-018-0567-0
   Park JH, 2016, BLOOD, V127, P3312, DOI 10.1182/blood-2016-02-629063
   Pastan I, 2014, CANCER RES, V74, P2907, DOI 10.1158/0008-5472.CAN-14-0337
   Ren PP, 2017, CURR PHARM DESIGN, V23, P2113, DOI 10.2174/1381612823666170316125402
   Riaz IB, 2017, IMMUNOTHERAPY-UK, V9, P979, DOI 10.2217/imt-2017-0062
   Rosenberg SA, 2015, SCIENCE, V348, P62, DOI 10.1126/science.aaa4967
   Salmon H, 2012, J CLIN INVEST, V122, P899, DOI 10.1172/JCI45817
   Scales SJ, 2014, MOL CANCER THER, V13, P2630, DOI 10.1158/1535-7163.MCT-14-0487-T
   Scarfo I, 2017, J IMMUNOTHER CANCER, V5, DOI 10.1186/s40425-017-0230-9
   Servais EL, 2012, CLIN CANCER RES, V18, P2478, DOI 10.1158/1078-0432.CCR-11-2614
   Sharma D, 2015, ARCH MED SCI, V11, P1033, DOI 10.5114/aoms.2015.54859
   Sharma P, 2015, CELL, V161, P205, DOI 10.1016/j.cell.2015.03.030
   Swanton C, 2012, CANCER RES, V72, P4875, DOI 10.1158/0008-5472.CAN-12-2217
   Thomas AM, 2004, J EXP MED, V200, P297, DOI 10.1084/jem.20031435
   Urwin Debra, 2000, Molecular Cell Biology Research Communications, V3, P26, DOI 10.1006/mcbr.2000.0181
   Zhang JL, 2017, CLIN CANCER RES, V23, P1564, DOI 10.1158/1078-0432.CCR-16-1667
   Zhao YB, 2010, CANCER RES, V70, P9053, DOI 10.1158/0008-5472.CAN-10-2880
   Zhou H, 2018, BMC CANCER, V18, DOI 10.1186/s12885-018-4817-4
NR 70
TC 0
Z9 0
U1 2
U2 2
PU TERMEDIA PUBLISHING HOUSE LTD
PI POZNAN
PA KLEEBERGA ST 2, POZNAN, 61-615, POLAND
SN 1734-1922
EI 1896-9151
J9 ARCH MED SCI
JI Arch. Med. Sci.
PY 2021
VL 17
IS 5
BP 1213
EP 1220
DI 10.5114/aoms.2019.84888
PG 8
WC Medicine, General & Internal
SC General & Internal Medicine
GA UL7OI
UT WOS:000692835800009
PM 34522250
OA Green Published, gold
DA 2021-10-28
ER

PT J
AU Riedell, PA
   Bishop, MR
AF Riedell, Peter A.
   Bishop, Michael R.
TI Safety and efficacy of axicabtagene ciloleucel in refractory large
   B-cell lymphomas
SO THERAPEUTIC ADVANCES IN HEMATOLOGY
LA English
DT Review
DE axicabtagene ciloleucel; CAR T-cell; diffuse large B-cell lymphoma;
   immunotherapy; NHL; refractory
ID CYTOKINE-RELEASE SYNDROME; INCREASED INTENSITY LYMPHODEPLETION;
   SALVAGE-CHEMOTHERAPY; T-CELLS; ADOPTIVE IMMUNOTHERAPY; ANTIGEN; THERAPY;
   TRANSPLANTATION; REGIMENS; CYCLOPHOSPHAMIDE
AB Aggressive large B-cell lymphomas represent a diverse population of diseases that are typically treated with anti-CD20 based immunochemotherapy. While this treatment is effective for a large proportion of patients, those that become refractory to induction therapy or experience disease relapse suffer an inferior overall prognosis, and novel treatment options are needed. Adoptive T-cell immunotherapy in the form of chimeric antigen receptor (CAR) T-cell therapy is one of the most revolutionary breakthroughs in the past several decades for the treatment of relapsed/refractory aggressive large B-cell lymphomas. Based on data from the pivotal ZUMA-1 study, axicabtagene ciloleucel (axi-cel) became the first-in-class anti-CD19 directed CAR T-cell therapy approved for patients with diffuse large B-cell lymphoma and other aggressive B-cell lymphoma variants. In this review, we provide an overview of CAR T-cell therapy, including its biology, manufacturing, and treatment course. In addition, we highlight the available efficacy data, review pertinent safety concerns, including cytokine release syndrome and neurologic toxicity, as well as provide an overview of emerging therapeutic strategies in the cellular therapy arena.
C1 [Bishop, Michael R.] Univ Chicago, Dept Med, Sect Hematol Oncol, 5841 S Maryland Ave,MC 2115, Chicago, IL 60637 USA.
   [Riedell, Peter A.] Univ Chicago, Dept Med, Sect Hematol Oncol, Hematopoiet Cellular Therapy Program, Chicago, IL 60637 USA.
RP Bishop, MR (corresponding author), Univ Chicago, Dept Med, Sect Hematol Oncol, 5841 S Maryland Ave,MC 2115, Chicago, IL 60637 USA.
EM mbishop@medicine.bsd.uchicago.edu
OI Riedell, Peter/0000-0003-2719-0580
CR Abboud R, 2016, BIOL BLOOD MARROW TR, V22, P1851, DOI 10.1016/j.bbmt.2016.06.010
   Al-Hamadani M, 2015, AM J HEMATOL, V90, P790, DOI 10.1002/ajh.24086
   [Anonymous], 2017, YESC PACK INS
   Ardeshna KM, 2005, BRIT J HAEMATOL, V130, P363, DOI 10.1111/j.1365-2141.2005.05603.x
   Brudno JN, 2018, NAT REV CLIN ONCOL, V15, P31, DOI 10.1038/nrclinonc.2017.128
   Campana D, 2000, J IMMUNOL METHODS, V243, P59, DOI 10.1016/S0022-1759(00)00228-3
   CHEN QY, 1994, INT J CANCER, V56, P755, DOI 10.1002/ijc.2910560524
   Cheson BD, 2007, J CLIN ONCOL, V25, P579, DOI 10.1200/JCO.2006.09.2403
   Crump M, 2017, BLOOD, V130, P1800, DOI 10.1182/blood-2017-03-769620
   Crump M, 2014, J CLIN ONCOL, V32, P3490, DOI 10.1200/JCO.2013.53.9593
   Davila ML, 2013, PLOS ONE, V8, DOI 10.1371/journal.pone.0061338
   Dudley ME, 2002, SCIENCE, V298, P850, DOI 10.1126/science.1076514
   Fisher SG, 2004, ONCOGENE, V23, P6524, DOI 10.1038/sj.onc.1207843
   Genentech Inc, 2017, ACT PACK INS
   Gisselbrecht C, 2010, J CLIN ONCOL, V28, P4184, DOI 10.1200/JCO.2010.28.1618
   Gust J, 2017, CANCER DISCOV, V7, P1404, DOI 10.1158/2159-8290.CD-17-0698
   Hu YX, 2016, J HEMATOL ONCOL, V9, DOI 10.1186/s13045-016-0299-5
   Intlekofer AM, 2013, J LEUKOCYTE BIOL, V94, P25, DOI 10.1189/jlb.1212621
   Jacobson CA, 2018, 2018 ASH ANN M 1 4 D
   June CH, 2018, NEW ENGL J MED, V379, P64, DOI 10.1056/NEJMra1706169
   Khalil DN, 2016, NAT REV CLIN ONCOL, V13, P273, DOI 10.1038/nrclinonc.2016.25
   Klebanoff CA, 2005, TRENDS IMMUNOL, V26, P111, DOI 10.1016/j.it.2004.12.003
   Kochenderfer JN, 2017, MOL THER, V25, P2245, DOI 10.1016/j.ymthe.2017.07.004
   Kochenderfer JN, 2017, J CLIN ONCOL, V35, DOI 10.1200/JCO.2016.71.3024
   Kochenderfer JN, 2015, J CLIN ONCOL, V33, P540, DOI 10.1200/JCO.2014.56.2025
   Kochenderfer JN, 2010, BLOOD, V116, P4099, DOI 10.1182/blood-2010-04-281931
   Lee DW, 2019, BIOL BLOOD MARROW TR, V25, P625, DOI 10.1016/j.bbmt.2018.12.758
   Lee DW, 2015, LANCET, V385, P517, DOI 10.1016/S0140-6736(14)61403-3
   Lee DW, 2014, BLOOD, V124, P188, DOI 10.1182/blood-2014-05-552729
   Leonard JP, 2015, 2015 ASH ANN M 5 8 D
   Levine BL, 2017, MOL THER-METH CLIN D, V4, P92, DOI 10.1016/j.omtm.2016.12.006
   Locke FL, 2018, 2018 ASCO ANN M 1 5
   Locke FL, 2019, LANCET ONCOL, V20, P31, DOI 10.1016/S1470-2045(18)30864-7
   Lossos IS, 1999, LEUKEMIA LYMPHOMA, V33, P155, DOI 10.3109/10428199909093737
   Lu B, 2008, CELL DEATH DIFFER, V15, P70, DOI 10.1038/sj.cdd.4402274
   Maude SL, 2014, NEW ENGL J MED, V371, P1507, DOI 10.1056/NEJMoa1407222
   Muranski P, 2006, NAT CLIN PRACT ONCOL, V3, P668, DOI 10.1038/ncponc0666
   Nagle SJ, 2013, AM J HEMATOL, V88, P890, DOI 10.1002/ajh.23524
   Nastoupil LJ, 2018, 2018 ASH ANN M 1 4 D
   Neelapu SS, 2017, NEW ENGL J MED, V377, P2531, DOI 10.1056/NEJMoa1707447
   Neelapu SS, 2018, NAT REV CLIN ONCOL, V15, P47, DOI 10.1038/nrclinonc.2017.148
   Neelapu SS, 2019, 2019 TCT ANN M 20 24
   Neelapu SS, 2017, 2017 ASH ANN M 9 12
   Park JH, 2018, NEW ENGL J MED, V378, P449, DOI 10.1056/NEJMoa1709919
   PHILIP T, 1995, NEW ENGL J MED, V333, P1540, DOI 10.1056/NEJM199512073332305
   Roberts ZJ, 2018, LEUKEMIA LYMPHOMA, V59, P1785, DOI 10.1080/10428194.2017.1387905
   SCHEUERMANN RH, 1995, LEUKEMIA LYMPHOMA, V18, P385, DOI 10.3109/10428199509059636
   Schreiber RD, 2011, SCIENCE, V331, P1565, DOI 10.1126/science.1203486
   Schuster SJ, 2019, NEW ENGL J MED, V380, P45, DOI 10.1056/NEJMoa1804980
   Sharpe M, 2015, DIS MODEL MECH, V8, P337, DOI 10.1242/dmm.018036
   Swerdlow SH, 2016, BLOOD, V127, P2375, DOI 10.1182/blood-2016-01-643569
   Teachey DT, 2013, BLOOD, V121, P5154, DOI 10.1182/blood-2013-02-485623
   Turtle CJ, 2016, SCI TRANSL MED, V8, DOI 10.1126/scitranslmed.aaf8621
   Van den Neste E, 2016, BONE MARROW TRANSPL, V51, P51, DOI 10.1038/bmt.2015.213
   van der Stegen SJC, 2015, NAT REV DRUG DISCOV, V14, P499, DOI 10.1038/nrd4597
   van Imhoff GW, 2017, J CLIN ONCOL, V35, P544, DOI 10.1200/JCO.2016.69.0198
   Wang GP, 2009, MOL THER, V17, P844, DOI 10.1038/mt.2009.16
   Wang XY, 2016, MOL THER-ONCOLYTICS, V3, DOI 10.1038/mto.2016.15
   Wilson WH, 2016, ASH 58 ANN M EXP 4 D
   Wrzesinski C, 2010, J IMMUNOTHER, V33, P1, DOI 10.1097/CJI.0b013e3181b88ffc
   Yang YP, 2015, J CLIN INVEST, V125, P3335, DOI 10.1172/JCI83871
   Zaja F, 1997, EUR J HAEMATOL, V59, P327
   Zhang C, 2017, BIOMARK RES, V5, DOI 10.1186/s40364-017-0102-y
NR 63
TC 7
Z9 7
U1 1
U2 2
PU SAGE PUBLICATIONS LTD
PI LONDON
PA 1 OLIVERS YARD, 55 CITY ROAD, LONDON EC1Y 1SP, ENGLAND
SN 2040-6207
EI 2040-6215
J9 THER ADV HEMATOL
JI Ther. Adv. Hematol.
PD JAN
PY 2020
VL 11
AR 2040620720902899
DI 10.1177/2040620720902899
PG 12
WC Hematology
SC Hematology
GA KG8YV
UT WOS:000510238300001
PM 32064069
OA gold, Green Published
DA 2021-10-28
ER

PT J
AU Chhabra, N
   Kennedy, J
AF Chhabra, Neeraj
   Kennedy, Joseph
TI A Review of Cancer Immunotherapy Toxicity II: Adoptive Cellular
   Therapies, Kinase Inhibitors, Monoclonal Antibodies, and Oncolytic
   Viruses
SO JOURNAL OF MEDICAL TOXICOLOGY
LA English
DT Review; Early Access
DE Immunotherapy; Adoptive cellular immunotherapy; Chemotherapy; Oncolytic
   viruses; Adverse events
AB Immunotherapy for cancer has undergone a rapid expansion in classes, agents, and indications. By utilizing aspects of the body's innate immune system, immunotherapy has improved life expectancy and quality of life for patients with several types of cancer. Adoptive cellular therapies, including chimeric antigen receptor T (CAR T) cell therapy, involve the genetic engineering of patient T cells to allow for targeting of neoplastic cells. Monitoring of patients during the lymphodepletion prior to therapy and following CAR T cell infusion is necessary to detect toxicity of therapy. Specific toxicities include cytokine release syndrome and neurologic toxicity, both of which may be life-threatening. Tocilizumab and/or corticosteroids should be considered for moderate to severe toxicity. Kinase inhibitor toxicity can occur as "on target" effects or "off target" effects to multiple organ systems due to shared protein epitopes. Treatments are organ-specific. Infusion reactions are common during treatment with monoclonal antibodies and treatment is largely supportive. Clinical experience with oncolytic viruses is limited, but local reactions including cellulitis as well as systemic influenza-like syndromes have been seen but are typically mild. Although clinical experience with adverse effects due to newer immunotherapy agents is growing, an up-to-date understanding of their mechanisms and potential toxicities is critical.
C1 [Chhabra, Neeraj; Kennedy, Joseph] Cook Cty Hlth, Dept Emergency Med, Div Med Toxicol, 1950 W Polk St,7th Floor, Chicago, IL 60612 USA.
   [Chhabra, Neeraj; Kennedy, Joseph] Toxikon Consortium, Chicago, IL 60612 USA.
RP Chhabra, N (corresponding author), Cook Cty Hlth, Dept Emergency Med, Div Med Toxicol, 1950 W Polk St,7th Floor, Chicago, IL 60612 USA.; Chhabra, N (corresponding author), Toxikon Consortium, Chicago, IL 60612 USA.
EM NChhabra@cookcountyhhs.org
OI Chhabra, Neeraj/0000-0002-0945-1233
CR Abu-Sbeih H, 2019, AM J CLIN ONCOL-CANC, V42, P789, DOI 10.1097/COC.0000000000000596
   Agrawal M, 2010, CURR HEMATOL MALIG R, V5, P70, DOI 10.1007/s11899-010-0045-y
   Akiyama Shoko, 2012, Nihon Rinsho, V70, P2199
   Albini A, 2011, FUTUR CARDIOL, V7, P693, DOI [10.2217/fca.11.54, 10.2217/FCA.11.54]
   Andtbacka RHI, 2019, EBIOMEDICINE, V47, P89, DOI 10.1016/j.ebiom.2019.07.066
   Andtbacka RHI, 2015, J CLIN ONCOL, V33, P2780, DOI 10.1200/JCO.2014.58.3377
   Annesley CE, 2018, CLIN PHARMACOL THER, V103, P591, DOI 10.1002/cpt.950
   [Anonymous], J MED TOXICOL
   Bach PB, 2017, JAMA-J AM MED ASSOC, V318, P1861, DOI 10.1001/jama.2017.15218
   Baldo BA, 2013, ONCOIMMUNOLOGY, V2, DOI 10.4161/onci.26333
   Baldo BA, 2013, CANCER METAST REV, V32, P723, DOI 10.1007/s10555-013-9447-3
   Barish R, 2019, CARDIOL CLIN, V37, P407, DOI 10.1016/j.ccl.2019.07.005
   Bhullar KS, 2018, MOL CANCER, V17, DOI 10.1186/s12943-018-0804-2
   Brown RL, 2011, TARGET ONCOL, V6, P217, DOI 10.1007/s11523-011-0197-2
   Brudno JN, 2019, BLOOD REV, V34, P45, DOI 10.1016/j.blre.2018.11.002
   Brudno JN, 2016, BLOOD, V127, P3321, DOI 10.1182/blood-2016-04-703751
   Buijs PRA, 2015, HUM VACC IMMUNOTHER, V11, P1573, DOI 10.1080/21645515.2015.1037058
   Califano R, 2015, DRUGS, V75, P1335, DOI 10.1007/s40265-015-0434-6
   Cameron BJ, 2013, SCI TRANSL MED, V5, DOI 10.1126/scitranslmed.3006034
   Castells MC, 2015, IMMUNOL ALLERGY CLIN, V35, P335, DOI 10.1016/j.iac.2015.01.011
   Chaar M, 2018, ONCOTARGETS THER, V11, P6227, DOI 10.2147/OTT.S170138
   Chen CB, 2018, CANCER MANAG RES, V10, P1259, DOI 10.2147/CMAR.S163391
   Chen DS, 2013, IMMUNITY, V39, P1, DOI 10.1016/j.immuni.2013.07.012
   Chesney J, 2018, J CLIN ONCOL, V36, P1658, DOI 10.1200/JCO.2017.73.7379
   Chesney J, 2018, MELANOMA RES, V28, P44, DOI 10.1097/CMR.0000000000000399
   Chu TF, 2007, LANCET, V370, P2011, DOI 10.1016/S0140-6736(07)61865-0
   Chung CH, 2008, ONCOLOGIST, V13, P725, DOI 10.1634/theoncologist.2008-0012
   Coon EA, 2013, AM J HEMATOL, V88, P534, DOI 10.1002/ajh.23442
   Corrigan PA, 2017, ANN PHARMACOTHER, V51, P675, DOI 10.1177/1060028017702654
   Cortes J, 2012, ANN ONCOL, V23, P1130, DOI 10.1093/annonc/mdr432
   Cote GM, 2013, NEW ENGL J MED, V368, P876, DOI 10.1056/NEJMc1215887
   Curigliano G, 2010, PROG CARDIOVASC DIS, V53, P94, DOI 10.1016/j.pcad.2010.05.006
   Davis ME, 2016, ONCOL NURS FORUM, V43, P235, DOI 10.1188/16.ONF.235-243
   Dillman RO, 1999, CANCER METAST REV, V18, P465, DOI 10.1023/A:1006341717398
   Dzudie A, 2009, TRANSPL P, V41, P716, DOI 10.1016/j.transproceed.2009.01.041
   Eremina V, 2008, NEW ENGL J MED, V358, P1129, DOI 10.1056/NEJMoa0707330
   Fabbrocini G, 2012, DERMATITIS, V23, P237, DOI 10.1097/DER.0b013e31826e45d7
   Farolfi A, 2013, HEART, V99, P634, DOI 10.1136/heartjnl-2012-303151
   Fouda GE, 2020, FRONT PHARMACOL, V11, DOI 10.3389/fphar.2020.572863
   Ganatra S, 2019, J AM COLL CARDIOL, V74, P3153, DOI 10.1016/j.jacc.2019.10.049
   Gangadhar TC, 2014, NAT REV CLIN ONCOL, V11, P91, DOI 10.1038/nrclinonc.2013.245
   Guan M, 2015, BIOMED RES INT, V2015, DOI 10.1155/2015/428169
   Gugliotta G, 2015, HAEMATOLOGICA, V100, P1146, DOI 10.3324/haematol.2015.129221
   Gupta S, 2020, AM J KIDNEY DIS, V76, P63, DOI 10.1053/j.ajkd.2019.10.011
   Gutgarts V, 2020, BIOL BLOOD MARROW TR, V26, P1071, DOI 10.1016/j.bbmt.2020.02.012
   Hadjinicolaou AV, 2012, RHEUMATOLOGY, V51, P653, DOI 10.1093/rheumatology/ker290
   Harandi A, 2009, J ONCOL, V2009, DOI 10.1155/2009/567486
   Herrmann J, 2016, CURR ONCOL REP, V18, DOI 10.1007/s11912-016-0514-0
   Howard SC, 2011, NEW ENGL J MED, V364, P1844, DOI 10.1056/NEJMra0904569
   Hu YX, 2016, J HEMATOL ONCOL, V9, DOI 10.1186/s13045-016-0299-5
   Illouz F, 2009, EUR J ENDOCRINOL, V160, P331, DOI 10.1530/EJE-08-0648
   Jannin A, 2019, CRIT REV ONCOL HEMAT, V141, P23, DOI 10.1016/j.critrevonc.2019.05.015
   Jhaveri KD, 2018, CLIN J AM SOC NEPHRO, V13, P796, DOI 10.2215/CJN.12871117
   Johnson LA, 2009, BLOOD, V114, P535, DOI 10.1182/blood-2009-03-211714
   Jones G, 2010, CLIN MED INSIGHTS-AR, V3, P81, DOI 10.4137/CMAMD.S4864
   Katakami N, 2014, J CLIN ONCOL, V32, DOI 10.1200/jco.2014.32.15_suppl.8041
   Kim TD, 2013, LEUKEMIA, V27, P1316, DOI 10.1038/leu.2013.70
   Kozuki T, 2016, JPN J CLIN ONCOL, V46, P291, DOI 10.1093/jjco/hyv207
   Kroschinsky F, 2017, CRIT CARE, V21, DOI 10.1186/s13054-017-1678-1
   Lacouture M, 2018, AM J CLIN DERMATOL, V19, P31, DOI 10.1007/s40257-018-0384-3
   Lamers Cor H J, 2006, J Clin Oncol, V24, pe20, DOI 10.1200/JCO.2006.05.9964
   Lamers CHJ, 2013, MOL THER, V21, P904, DOI 10.1038/mt.2013.17
   Lawler SE, 2017, JAMA ONCOL, V3, P841, DOI 10.1001/jamaoncol.2016.2064
   Le RQ, 2018, ONCOLOGIST, V23, P943, DOI 10.1634/theoncologist.2018-0028
   Lee DW, 2019, BIOL BLOOD MARROW TR, V25, P625, DOI 10.1016/j.bbmt.2018.12.758
   Lefebvre B, 2020, JACC-CARDIOONCOL, V2, P193, DOI 10.1016/j.jaccao.2020.04.012
   Lenz HJ, 2007, ONCOLOGIST, V12, P601, DOI 10.1634/theoncologist.12-5-601
   Linette GP, 2013, BLOOD, V122, P863, DOI 10.1182/blood-2013-03-490565
   Liote H, 2010, EUR RESPIR J, V35, P681, DOI 10.1183/09031936.00080209
   Lyman GH, 2020, JAMA NETW OPEN, V3, DOI 10.1001/jamanetworkopen.2020.2072
   Lynce F, 2019, BREAST CANCER RES TR, V175, P595, DOI 10.1007/s10549-019-05191-2
   Magge RS, 2015, BLOOD REV, V29, P93, DOI 10.1016/j.blre.2014.09.012
   Mahalingam D, 2020, CLIN CANCER RES, V26, P71, DOI 10.1158/1078-0432.CCR-19-2078
   Maher J, 2002, NAT BIOTECHNOL, V20, P70, DOI 10.1038/nbt0102-70
   Manouchehri A, 2020, ARTERIOSCL THROM VAS, V40, P301, DOI 10.1161/ATVBAHA.119.313353
   Maude SL, 2018, NEW ENGL J MED, V378, P439, DOI 10.1056/NEJMoa1709866
   Maude SL, 2014, NEW ENGL J MED, V371, P1507, DOI 10.1056/NEJMoa1407222
   Mei H, 2018, BRIT J HAEMATOL, V181, P689, DOI 10.1111/bjh.14680
   Mendez-Martinez S, 2019, RETINA-J RET VIT DIS, V39, P1435, DOI 10.1097/IAE.0000000000002451
   Menna P, 2019, CURR CARDIOL REP, V21, DOI 10.1007/s11886-019-1121-0
   Mohan Nishant, 2018, Antib Ther, V1, P13, DOI 10.1093/abt/tby003
   Montani D, 2012, CIRCULATION, V125, P2128, DOI 10.1161/CIRCULATIONAHA.111.079921
   Morgan RA, 2013, J IMMUNOTHER, V36, P133, DOI 10.1097/CJI.0b013e3182829903
   Morgan RA, 2010, MOL THER, V18, P843, DOI 10.1038/mt.2010.24
   Nacif Lucas Souto, 2018, J Med Case Rep, V12, P63, DOI 10.1186/s13256-018-1588-0
   Neelapu SS, 2018, NAT REV CLIN ONCOL, V15, P47, DOI 10.1038/nrclinonc.2017.148
   Orphanos GS, 2009, ACTA ONCOL, V48, P964, DOI 10.1080/02841860903229124
   Osterborg A, 2006, SEMIN ONCOL, V33, pS29, DOI 10.1053/j.seminoncol.2006.01.027
   Parkhurst MR, 2011, MOL THER, V19, P620, DOI 10.1038/mt.2010.272
   Poh A, 2018, CANCER DISCOV, V8, P4, DOI 10.1158/2159-8290.CD-NB2017-169
   Porta-Sanchez A, 2017, J AM HEART ASSOC, V6, DOI 10.1161/JAHA.117.007724
   Porter DL, 2015, SCI TRANSL MED, V7, DOI 10.1126/scitranslmed.aac5415
   Qian J, 2020, CANCER MANAG RES, V12, P3293, DOI 10.2147/CMAR.S237968
   Que Y, 2018, CANCER MANAG RES, V10, P2141, DOI 10.2147/CMAR.S164535
   Rice J, 2019, CURR TREAT OPTION NE, V21, DOI 10.1007/s11940-019-0580-3
   Rohaan MW, 2019, VIRCHOWS ARCH, V474, P449, DOI 10.1007/s00428-018-2484-0
   Rubin CB, 2016, J AM ACAD DERMATOL, V75, P1054, DOI 10.1016/j.jaad.2016.06.062
   Santomasso BD, 2018, CANCER DISCOV, V8, P958, DOI 10.1158/2159-8290.CD-17-1319
   Sarny S, 2017, BMC OPHTHALMOL, V17, DOI 10.1186/s12886-017-0541-0
   Secombe KR, 2020, INTEGR CANCER THER, V19, DOI 10.1177/1534735420928493
   Sengupta PP, 2008, MAYO CLIN PROC, V83, P197, DOI 10.4065/83.2.197
   Shah RR, 2013, DRUG SAFETY, V36, P491, DOI 10.1007/s40264-013-0048-4
   Sheffield VC, 2011, NEW ENGL J MED, V364, P1932, DOI 10.1056/NEJMra1012354
   Shord SS, 2009, AM J HEALTH-SYST PH, V66, P999, DOI 10.2146/ajhp080455
   Sliesoraitis S, 2011, J AM OSTEOPATH ASSOC, V111, P437
   Stein Alexander, 2010, Ther Adv Med Oncol, V2, P51, DOI 10.1177/1758834009355164
   Stojdl DF, 2000, NAT MED, V6, P821, DOI 10.1038/77558
   Sun SJ, 2018, J IMMUNOL RES, V2018, DOI 10.1155/2018/2386187
   Tonyali O, 2010, MED ONCOL, V27, P768, DOI 10.1007/s12032-009-9284-y
   Wyatt KD, 2019, HUM IMMUNOL, V80, P400, DOI 10.1016/j.humimm.2019.01.011
   Yang JCH, 2013, EXPERT REV ANTICANC, V13, P729, DOI [10.1586/ERA.13.31, 10.1586/era.13.31]
   Yousefi H, 2017, EXPERT REV CLIN IMMU, V13, P1001, DOI 10.1080/1744666X.2017.1366315
   Zang JJ, 2012, PLOS ONE, V7, DOI 10.1371/journal.pone.0030353
NR 113
TC 2
Z9 2
U1 6
U2 6
PU SPRINGER
PI NEW YORK
PA ONE NEW YORK PLAZA, SUITE 4600, NEW YORK, NY, UNITED STATES
SN 1556-9039
EI 1937-6995
J9 J MED TOXICOL
JI J. Med. Toxicol.
DI 10.1007/s13181-021-00835-6
EA APR 2021
PG 13
WC Toxicology
SC Toxicology
GA RI5AO
UT WOS:000636920200002
PM 33821435
OA Bronze, Green Published
DA 2021-10-28
ER

PT J
AU Cohen, AD
   Raje, N
   Fowler, JA
   Mezzi, K
   Scott, EC
   Dhodapkar, MV
AF Cohen, Adam D.
   Raje, Noopur
   Fowler, Jessica A.
   Mezzi, Khalid
   Scott, Emma C.
   Dhodapkar, Madhav V.
TI How to Train Your T Cells: Overcoming Immune Dysfunction in Multiple
   Myeloma
SO CLINICAL CANCER RESEARCH
LA English
DT Review
ID DENDRITIC CELLS; BONE-MARROW; COMBINATION IMMUNOTHERAPY; ENGAGING
   ANTIBODIES; CLINICAL-RESPONSES; REGULATORY CELLS; PLASMA-CELLS;
   TUMOR-CELLS; THERAPY; CANCER
AB The progression of multiple myeloma, a hematologic malignancy characterized by unregulated plasma cell growth, is associated with increasing innate and adaptive immune system dysfunction, notably in the T-cell repertoire. Although treatment advances in multiple myeloma have led to deeper and more durable clinical responses, the disease remains incurable for most patients. Therapeutic strategies aimed at overcoming the immunosuppressive tumor microenvironment and activating the host immune system have recently shown promise in multiple myeloma, particularly in the relapsed and/or refractory disease setting. As the efficacy of T-cell-dependent immuno-oncology therapy is likely affected by the health of the endogenous T-cell repertoire, these therapies may also provide benefit in alternate treatment settings (e.g., precursor disease; after stem cell transplantation). This review describes T-cell-associated changes during the evolution of multiple myeloma and provides an overview of T-cell-dependent immunooncology approaches under investigation. Vaccine and checkpoint inhibitor interventions are being explored across the multiple myeloma disease continuum; treatment modalities that redirect patient T cells to elicit an anti-multiple myeloma response, namely, chimeric antigen receptor (CAR) T cells and bispecific antibodies [including BiTE (bispecific T-cell engager) molecules], have been primarily evaluated to date in the relapsed and/or refractory disease setting. CAR T cells and bispecific antibodies/antibody constructs directed against B-cell maturation antigen have generated excitement, with clinical data demonstrating deep responses. An increased understanding of the complex interplay between the immune system and multiple myeloma throughout the disease course will aid in maximizing the potential for T-cell-dependent immuno-oncology strategies in multiple myeloma.
C1 [Cohen, Adam D.] Univ Penn, Dept Med, Abramson Canc Ctr, Philadelphia, PA 19104 USA.
   [Raje, Noopur] Harvard Med Sch, Dept Hematol Oncol, Ctr Multiple Myeloma, Massachusetts Gen Hosp, Boston, MA 02115 USA.
   [Raje, Noopur] Harvard Med Sch, Dept Med, Ctr Multiple Myeloma, Massachusetts Gen Hosp, Boston, MA 02115 USA.
   [Fowler, Jessica A.; Mezzi, Khalid; Scott, Emma C.] Amgen Inc, Thousand Oaks, CA 91320 USA.
   [Dhodapkar, Madhav V.] Emory Univ, Dept Hematol & Med Oncol, Winship Canc Inst, Atlanta, GA 30322 USA.
RP Cohen, AD (corresponding author), Univ Penn, Abramson Canc Ctr, PCAM 12 South,12-175,3400 Civ Ctr Blvd, Philadelphia, PA 19104 USA.
EM adam.cohen@uphs.upenn.edu
OI Cohen, Adam/0000-0003-0939-3843
FU Amgen Inc.Amgen; AmgenAmgen; Leukemia Lymphoma Society translational
   award;  [R35-CA197603]
FX This study was sponsored by Amgen Inc. Medical writing assistance was
   provided by Frances Xin and Andrew Gomes of Ashfield Healthcare
   Commu-nications, part of UDG Healthcare, plc, and funded by Amgen. MVD
   is supported in part by R35-CA197603. N. Raje is supported in part by
   the Leukemia Lymphoma Society translational award.
CR Adaniya SPS, 2019, AM J HEMATOL, V94, pS28, DOI 10.1002/ajh.25428
   Badros A, 2017, BLOOD, V130, P1189, DOI 10.1182/blood-2017-03-775122
   Baeuerle PA, 2009, CANCER RES, V69, P4941, DOI 10.1158/0008-5472.CAN-09-0547
   Bailur JK, 2019, JCI INSIGHT, V5, P1
   Bargou R, 2008, SCIENCE, V321, P974, DOI 10.1126/science.1158545
   Baumeister SH, 2019, CANCER IMMUNOL RES, V7, P100, DOI 10.1158/2326-6066.CIR-18-0307
   Boussi L, 2017, CURR OPIN ONCOL, V29, P460, DOI 10.1097/CCO.0000000000000407
   Brentjens RJ, 2011, BLOOD, V118, P4817, DOI 10.1182/blood-2011-04-348540
   Brimnes MK, 2006, CLIN EXP IMMUNOL, V144, P76, DOI 10.1111/j.1365-2249.2006.03037.x
   Brischwein K, 2006, MOL IMMUNOL, V43, P1129, DOI 10.1016/j.molimm.2005.07.034
   Brudno JN, 2018, J CLIN ONCOL, V36, P2267, DOI 10.1200/JCO.2018.77.8084
   Cho SF, 2018, FRONT IMMUNOL, V9, DOI 10.3389/fimmu.2018.01821
   Cohen AD, 2019, J CLIN INVEST, V129, P2210, DOI 10.1172/JCI126397
   Cohen AD, 2019, CANCER IMMUNOL RES, V7, P658, DOI 10.1158/2326-6066.CIR-18-0198
   Cohen Adam D, 2018, Am Soc Clin Oncol Educ Book, V38, pe6, DOI 10.1200/EDBK_200889
   Costa F, 2018, FRONT IMMUNOL, V9, DOI 10.3389/fimmu.2018.02204
   Dancy E, 2018, BLOOD, V132, DOI 10.1182/blood-2018-99-115319
   Davenport AJ, 2018, P NATL ACAD SCI USA, V115, pE2068, DOI 10.1073/pnas.1716266115
   Dhodapkar KM, 2008, BLOOD, V112, P2878, DOI 10.1182/blood-2008-03-143222
   Dhodapkar MV, 2016, BLOOD, V128, P2599, DOI 10.1182/blood-2016-09-692954
   Dhodapkar MV, 2015, BLOOD, V126, P2475, DOI 10.1182/blood-2015-03-632919
   Dhodapkar MV, 2003, J EXP MED, V198, P1753, DOI 10.1084/jem.20031030
   Dhodapkar MV, 2002, P NATL ACAD SCI USA, V99, P13009, DOI 10.1073/pnas.202491499
   Dhodapkar MV, 2003, J EXP MED, V197, P1667, DOI 10.1084/jem.20021650
   Fan GW, 2015, J HEMATOL ONCOL, V8, DOI 10.1186/s13045-015-0227-0
   Feng XY, 2017, CLIN CANCER RES, V23, P4290, DOI 10.1158/1078-0432.CCR-16-3192
   Feyler S, 2009, BRIT J HAEMATOL, V144, P686, DOI 10.1111/j.1365-2141.2008.07530.x
   Frankel SR, 2013, CURR OPIN CHEM BIOL, V17, P385, DOI 10.1016/j.cbpa.2013.03.029
   Garfall AL, 2019, JCI INSIGHT, V3, P1
   Gattinoni L, 2011, NAT MED, V17, P1290, DOI 10.1038/nm.2446
   Ghassemi S, 2018, CANCER IMMUNOL RES, V6, P1100, DOI 10.1158/2326-6066.CIR-17-0405
   Green DJ, 2018, BLOOD, V132, P1011
   Gregory T, 2018, BLOOD, V132, DOI 10.1182/blood-2018-99-111419
   Guillerey C, 2016, CELL MOL LIFE SCI, V73, P1569, DOI 10.1007/s00018-016-2135-z
   Han L, 2019, J CLIN ONCOL, V37, DOI 10.1200/JCO.2019.37.15_suppl.2535
   Han Q, 2016, J CELL IMMUNOTHER, V2, P28, DOI DOI 10.1016/J.JOCIT.2014.11.001
   Hoyos V, 2016, BLOOD, V128, P1679, DOI 10.1182/blood-2016-05-636357
   Jelinek T, 2018, FRONT IMMUNOL, V9, DOI 10.3389/fimmu.2018.02431
   Jiang SF, 2018, BLOOD, V132, DOI 10.1182/blood-2018-99-113220
   Khan AM, 2019, EXPERT REV HEMATOL, V12, P425, DOI 10.1080/17474086.2019.1617128
   Klausen U, 2019, SEMIN IMMUNOPATHOL, V41, P111, DOI 10.1007/s00281-018-0696-7
   Korde N, 2011, BLOOD, V117, P5573, DOI 10.1182/blood-2011-01-270140
   Krejcik J, 2016, BLOOD, V128, P384, DOI 10.1182/blood-2015-12-687749
   Kumar SK, 2012, LEUKEMIA, V26, P149, DOI 10.1038/leu.2011.196
   Laubach Jacob P, 2018, Am Soc Clin Oncol Educ Book, V38, P667, DOI 10.1200/EDBK_205443
   Law C.-L., 2018, BLOOD, V132, P3225, DOI [10.1182/blood-2018-99-113921, DOI 10.1182/BLOOD-2018-99-113921]
   Lee DW, 2019, BIOL BLOOD MARROW TR, V25, P625, DOI 10.1016/j.bbmt.2018.12.758
   Lesokhin AM, 2018, BLOOD, V132, DOI 10.1182/blood-2018-99-110427
   Lesokhin AM, 2016, J CLIN ONCOL, V34, P2698, DOI 10.1200/JCO.2015.65.9789
   Li C, 2019, EHA, V267409, pS826
   LI CR, 2019, J CLIN ONCOL S, V37
   Liu YR, 2018, BLOOD, V132, DOI 10.1182/blood-2018-99-112786
   Lutz ER, 2018, BLOOD, V132, DOI 10.1182/blood-2018-99-118580
   MAILANKODY S, 2018, BLOOD S, V132, DOI DOI 10.1182/BLOOD-2018-99-119717
   Mailankody S, 2018, BLOOD, V132, DOI 10.1182/blood-2018-99-113548
   Mateos MV, 2019, LANCET HAEMATOL, V6, pE459, DOI 10.1016/S2352-3026(19)30110-3
   Mateos MV, 2019, BRIT J HAEMATOL, V186, pE117, DOI 10.1111/bjh.15946
   Maude SL, 2018, NEW ENGL J MED, V378, P439, DOI 10.1056/NEJMoa1709866
   Maus MV, 2016, CLIN CANCER RES, V22, P1875, DOI 10.1158/1078-0432.CCR-15-1433
   Michalek J, 2010, BRIT J HAEMATOL, V148, P859, DOI 10.1111/j.1365-2141.2009.08034.x
   Minnie SA, 2018, BLOOD, V132, P1675, DOI 10.1182/blood-2018-01-825240
   Nagorsen D, 2011, EXP CELL RES, V317, P1255, DOI 10.1016/j.yexcr.2011.03.010
   Neelapu SS, 2017, NEW ENGL J MED, V377, P2531, DOI 10.1056/NEJMoa1707447
   Neri P, 2016, CLIN CANCER RES, V22, P5959, DOI 10.1158/1078-0432.CCR-16-0184
   Nooka AK, 2018, JAMA ONCOL, V4, DOI 10.1001/jamaoncol.2018.3267
   Noonan K, 2005, CANCER RES, V65, P2026, DOI 10.1158/0008-5472.CAN-04-3337
   Noonan K, 2014, BLOOD, V124, DOI 10.1182/blood.V124.21.2137.2137
   Noonan KA, 2015, SCI TRANSL MED, V7, DOI 10.1126/scitranslmed.aaa7014
   Offner S, 2006, MOL IMMUNOL, V43, P763, DOI 10.1016/j.molimm.2005.03.007
   Paiva B, 2016, BLOOD, V127, P1151, DOI 10.1182/blood-2015-10-662320
   Porter DL, 2015, SCI TRANSL MED, V7, DOI 10.1126/scitranslmed.aac5415
   Prabhala RH, 2010, BLOOD, V115, P5385, DOI 10.1182/blood-2009-10-246660
   Prabhala RH, 2006, BLOOD, V107, P301, DOI 10.1182/blood-2005-08-3101
   Racanelli V, 2010, BLOOD, V115, P1185, DOI 10.1182/blood-2009-06-228676
   Rafei H, 2019, AM J CLIN ONCOL-CANC, V42, P317, DOI 10.1097/COC.0000000000000506
   Raje N, 2019, NEW ENGL J MED, V380, P1726, DOI 10.1056/NEJMoa1817226
   Rajkumar SV, 2015, BLOOD, V125, P3069, DOI 10.1182/blood-2014-09-568899
   Ramos CA, 2016, J CLIN INVEST, V126, P2588, DOI 10.1172/JCI86000
   Rapoport AP, 2015, NAT MED, V21, P914, DOI 10.1038/nm.3910
   Rapoport AP, 2014, CLIN CANCER RES, V20, P1355, DOI 10.1158/1078-0432.CCR-13-2817
   Rapoport AP, 2011, BLOOD, V117, P788, DOI 10.1182/blood-2010-08-299396
   Ratta M, 2002, BLOOD, V100, P230, DOI 10.1182/blood.V100.1.230
   Rosenblatt J, 2019, CANCER J, V25, P38, DOI 10.1097/PPO.0000000000000356
   Rosenblatt J, 2017, BLOOD, V129, P275, DOI 10.1182/blood-2016-08-731885
   Rosenblatt J, 2013, CLIN CANCER RES, V19, P3640, DOI 10.1158/1078-0432.CCR-13-0282
   Shah N, 2018, BLOOD, V132, DOI 10.1182/blood-2018-99-116953
   Shi XL, 2018, BLOOD, V132, DOI 10.1182/blood-2018-99-117964
   Slaney CY, 2018, CANCER DISCOV, V8, P924, DOI 10.1158/2159-8290.CD-18-0297
   Sommer C, 2019, MOL THER, V27, P1126, DOI 10.1016/j.ymthe.2019.04.001
   Spisek R, 2007, J EXP MED, V204, P831, DOI 10.1084/jem.20062387
   Suen H, 2016, LEUKEMIA, V30, P1716, DOI 10.1038/leu.2016.84
   Tai YT, 2019, EXPERT OPIN BIOL TH, V19, P1143, DOI 10.1080/14712598.2019.1641196
   Tai YT, 2016, BLOOD, V127, P3225, DOI 10.1182/blood-2016-01-691162
   Topp MS, 2018, LEUKEMIA, V32, P562, DOI 10.1038/leu.2017.306
   Topp MS, 2011, J CLIN ONCOL, V29, P2493, DOI 10.1200/JCO.2010.32.7270
   Topp MS, 2019, J CLIN ONCOL, V37, P8007, DOI [10.1200/JCO.2019.37.15_suppl.8007, DOI 10.1200/JCO.2019.37.15_SUPPL.8007]
   Turtle CJ, 2016, SCI TRANSL MED, V8, DOI 10.1126/scitranslmed.aaf8621
   Usmani SZ, 2019, LANCET HAEMATOL, V6, pE448, DOI 10.1016/S2352-3026(19)30109-7
   Velasquez MP, 2018, BLOOD, V131, P30, DOI 10.1182/blood-2017-06-741058
   Xu J, 2019, P NATL ACAD SCI USA, V116, P9543, DOI 10.1073/pnas.1819745116
   YAN LZ, 2017, BLOOD S1, V130
   Yan ZL, 2019, LANCET HAEMATOL, V6, pE521, DOI 10.1016/S2352-3026(19)30115-2
   Yuraszeck T, 2017, CLIN PHARMACOL THER, V101, P634, DOI 10.1002/cpt.651
   Zhao WH, 2018, J HEMATOL ONCOL, V11, DOI 10.1186/s13045-018-0681-6
   Zugmaier G, 2015, BLOOD, V126, P2578, DOI 10.1182/blood-2015-06-649111
NR 105
TC 24
Z9 24
U1 0
U2 1
PU AMER ASSOC CANCER RESEARCH
PI PHILADELPHIA
PA 615 CHESTNUT ST, 17TH FLOOR, PHILADELPHIA, PA 19106-4404 USA
SN 1078-0432
EI 1557-3265
J9 CLIN CANCER RES
JI Clin. Cancer Res.
PD APR
PY 2020
VL 26
IS 7
BP 1541
EP 1554
DI 10.1158/1078-0432.CCR-19-2111
PG 14
WC Oncology
SC Oncology
GA KY8PB
UT WOS:000522837300003
PM 31672768
OA Bronze, Green Accepted
DA 2021-10-28
ER

PT J
AU Chow, VA
   Shadman, M
   Gopal, AK
AF Chow, Victor A.
   Shadman, Mazyar
   Gopal, Ajay K.
TI Translating anti-CD19 CAR T-cell therapy into clinical practice for
   relapsed/refractory diffuse large B-cell lymphoma
SO BLOOD
LA English
DT Article
ID RITUXIMAB ERA; SALVAGE REGIMENS; TRANSPLANTATION; IMMUNOTHERAPY;
   MANAGEMENT; OUTCOMES; CORAL
AB Chimeric antigen receptor T cells demonstrate efficacy in B-cell malignancies, leading to US Food and Drug Administration approval of axicabtagene ciloleucel (October 2017) and tisagenlecleucel (May 2018) for large B-cell lymphomas after 2 prior lines of therapy. Durable remissions are seen in 30% to 40% of study-treated patients, but toxicities of cytokine release syndrome and neurotoxicity require administration in specialized centers. This article reviews data of current diffuse large B-cell lymphoma management, focusing on axicabtagene ciloleucel, tisagenlecleucel, and lisocabtagene maraleucel.
C1 [Chow, Victor A.; Shadman, Mazyar; Gopal, Ajay K.] Univ Washington, Dept Med, Div Med Oncol, Seattle, WA USA.
   [Chow, Victor A.; Shadman, Mazyar; Gopal, Ajay K.] Fred Hutchinson Canc Res Ctr, Clin Res Div, 1124 Columbia St, Seattle, WA 98104 USA.
   [Chow, Victor A.; Shadman, Mazyar; Gopal, Ajay K.] Seattle Canc Care Alliance, 825 Eastlake Ave E,Mailstop G3-200, Seattle, WA 98109 USA.
RP Gopal, AK (corresponding author), Seattle Canc Care Alliance, 825 Eastlake Ave E,Mailstop G3-200, Seattle, WA 98109 USA.
EM agopal@u.washington.edu
OI Chow, Victor/0000-0002-3290-3904; Gopal, Ajay/0000-0003-3023-6834
FU National Institutes of Health, National Cancer InstituteUnited States
   Department of Health & Human ServicesNational Institutes of Health (NIH)
   - USANIH National Cancer Institute (NCI) [5K24CA184039, T32CA009515];
   NATIONAL CANCER INSTITUTEUnited States Department of Health & Human
   ServicesNational Institutes of Health (NIH) - USANIH National Cancer
   Institute (NCI) [T32CA009515, K24CA184039] Funding Source: NIH RePORTER
FX This work was supported by grants from the National Institutes of
   Health, National Cancer Institute (5K24CA184039, T32CA009515) and
   donations from Frank and Betty Vandermeer and Sonya and Tom Campion.
CR ABRAMSON JS, 2017, BLOOD S1, V130
   Armand P, 2013, BRIT J HAEMATOL, V160, P608, DOI 10.1111/bjh.12176
   Bot A, 2015, BLOOD, V126, DOI 10.1182/blood.V126.23.4426.4426
   Brudno JN, 2018, NAT REV CLIN ONCOL, V15, P31, DOI 10.1038/nrclinonc.2017.128
   Fenske TS, 2016, BIOL BLOOD MARROW TR, V22, P1543, DOI 10.1016/j.bbmt.2016.04.019
   Friedberg JW, 2011, HEMATOL-AM SOC HEMAT, P498, DOI 10.1182/asheducation-2011.1.498
   Gisselbrecht C, 2010, J CLIN ONCOL, V28, P4184, DOI 10.1200/JCO.2010.28.1618
   Gust J, 2017, CANCER DISCOV, V7, P1404, DOI 10.1158/2159-8290.CD-17-0698
   Hill JA, 2018, BLOOD, V131, P121, DOI 10.1182/blood-2017-07-793760
   Hunter BD, 2017, CL LYMPH MYELOM LEUK, V17, P145, DOI 10.1016/j.clml.2016.11.001
   Lee DW, 2014, BLOOD, V124, P188, DOI 10.1182/blood-2014-05-552729
   Maude SL, 2018, NEW ENGL J MED, V378, P439, DOI 10.1056/NEJMoa1709866
   Nagle SJ, 2013, AM J HEMATOL, V88, P890, DOI 10.1002/ajh.23524
   Neelapu SS, 2017, NEW ENGL J MED, V377, P2531, DOI 10.1056/NEJMoa1707447
   Neelapu SS, 2018, NAT REV CLIN ONCOL, V15, P47, DOI 10.1038/nrclinonc.2017.148
   Nowakowski GS, 2016, JNCI-J NATL CANCER I, V108, DOI 10.1093/jnci/djw257
   Porter DL, 2015, SCI TRANSL MED, V7, DOI 10.1126/scitranslmed.aac5415
   Roberts ZJ, 2018, LEUKEMIA LYMPHOMA, V59, P1785, DOI 10.1080/10428194.2017.1387905
   Sauter CS, 2015, BLOOD, V125, P2579, DOI 10.1182/blood-2014-10-606939
   SCHUSTER SJ, 2017, BLOOD, V130
   Schuster SJ, 2017, NEW ENGL J MED, V377, P2545, DOI 10.1056/NEJMoa1708566
   Teras LR, 2016, CA-CANCER J CLIN, V66, P443, DOI 10.3322/caac.21357
   Tice JA., 2018, Chimeric antigen receptor T-cell therapy for B-cell cancers: effectiveness and value evidence report
   Turtle CJ, 2016, CLIN PHARMACOL THER, V100, P252, DOI 10.1002/cpt.392
   TURTLE CJ, 2015, BLOOD, V126
   Van den Neste E, 2017, BONE MARROW TRANSPL, V52, P216, DOI 10.1038/bmt.2016.213
   Van den Neste E, 2016, BONE MARROW TRANSPL, V51, P51, DOI 10.1038/bmt.2015.213
   van Imhoff GW, 2017, J CLIN ONCOL, V35, P544, DOI 10.1200/JCO.2016.69.0198
   Zhang C, 2017, BIOMARK RES, V5, DOI 10.1186/s40364-017-0102-y
NR 29
TC 65
Z9 68
U1 1
U2 12
PU AMER SOC HEMATOLOGY
PI WASHINGTON
PA 2021 L ST NW, SUITE 900, WASHINGTON, DC 20036 USA
SN 0006-4971
EI 1528-0020
J9 BLOOD
JI Blood
PD AUG 23
PY 2018
VL 132
IS 8
BP 777
EP 781
DI 10.1182/blood-2018-04-839217
PG 5
WC Hematology
SC Hematology
GA GR3XG
UT WOS:000442530400006
PM 29914976
OA Green Published, Bronze
DA 2021-10-28
ER

PT J
AU Festag, MM
   Festag, J
   Frassle, SP
   Asen, T
   Sacherl, J
   Schreiber, S
   Muck-Hausl, MA
   Busch, DH
   Wisskirchen, K
   Protzer, U
AF Festag, Marvin M.
   Festag, Julia
   Fraessle, Simon P.
   Asen, Theresa
   Sacherl, Julia
   Schreiber, Sophia
   Mueck-Haeusl, Martin A.
   Busch, Dirk H.
   Wisskirchen, Karin
   Protzer, Ulrike
TI Evaluation of a Fully Human, Hepatitis B Virus-Specific Chimeric Antigen
   Receptor in an Immunocompetent Mouse Model
SO MOLECULAR THERAPY
LA English
DT Article
ID CAR-T-CELLS; REACTIVATION; REPLICATION; MECHANISMS; TOLERANCE; THERAPY;
   CD19; CHALLENGES; INDUCTION; INJECTION
AB Chimeric antigen receptor (CAR) T cell therapy is a promising novel therapeutic approach for cancer but also for chronic infection. We have developed a fully human, second-generation CAR directed against the envelope protein of hepatitis B virus on the surface of infected cells (S-CAR). The S-CAR contains a human B cell-derived single-chain antibody fragment and human immunoglobulin G (IgG) spacer, CD28- and CD3-signaling domains that may be immunogenic in mice. Because immunosuppression will worsen the clinical course of chronic hepatitis B, we aimed at developing a preclinical mouse model that is immunocompetent and mimics chronic hepatitis B but nevertheless allows evaluating efficacy and safety of a fully human CAR. The S-CAR grafted on T cells triggered antibody responses in immunocompetent animals, and a co-expressed human-derived safeguard, the truncated epidermal growth factor receptor (EGFRt), even induced B and T cell responses, both limiting the survival of S-CAR-grafted T cells. Total body irradiation and transfer of T cells expressing an analogous, signaling-deficient S-CAR decoy and the safeguard induced immune tolerance toward the human-derived structures. S-CAR T cells transferred after immune recovery persisted and showed long-lasting antiviral effector function. The approach we describe herein will enable preclinical studies of efficacy and safety of fully human CARs in the context of a functional immune system.
C1 [Festag, Marvin M.; Festag, Julia; Asen, Theresa; Sacherl, Julia; Schreiber, Sophia; Mueck-Haeusl, Martin A.; Wisskirchen, Karin; Protzer, Ulrike] Tech Univ Munich, Helmholtz Zentrum Munchen, Inst Virol, Trogerstr 30, D-81675 Munich, Germany.
   [Fraessle, Simon P.; Busch, Dirk H.] Tech Univ Munich, Inst Med Microbiol Immunol & Hyg, D-81675 Munich, Germany.
   [Busch, Dirk H.; Wisskirchen, Karin; Protzer, Ulrike] German Ctr Infect Res DZIF, Munich Partner Site, D-81675 Munich, Germany.
RP Wisskirchen, K; Protzer, U (corresponding author), Tech Univ Munich, Helmholtz Zentrum Munchen, Inst Virol, Trogerstr 30, D-81675 Munich, Germany.
EM karin.wisskirchen@helmholtz-muenchen.de; protzer@tum.de
OI Festag, Marvin/0000-0003-1294-8336; Wisskirchen,
   Karin/0000-0002-7447-4044
FU German Research Foundation (DFG)German Research Foundation (DFG)
   [TRR36]; German Center for Infection Research (DZIF)
FX We are grateful to Michael Jensen for providing the EGFRt construct,
   Hinrich Abken for providing CAR constructs, and Marie-Louise Michel for
   providing the AAV-HBV1.2 construct. We thank Philipp Hagen, Natalie
   Roder, and Romina Bester for excellent technical assistance and Claudia
   Dembek for critical reading of the manuscript. The work was funded by
   the German Research Foundation (DFG) via TRR36 and the German Center for
   Infection Research (DZIF).
CR Berger C, 2009, CURR OPIN IMMUNOL, V21, P224, DOI 10.1016/j.coi.2009.02.010
   Bohne F, 2008, GASTROENTEROLOGY, V134, P239, DOI 10.1053/j.gastro.2007.11.002
   Brower V, 2017, JNCI-J NATL CANCER I, V109, DOI 10.1093/jnci/djx251
   Cheng JCH, 2004, CANCER-AM CANCER SOC, V101, P2126, DOI 10.1002/cncr.20591
   Dion S, 2013, J VIROL, V87, P5554, DOI 10.1128/JVI.03134-12
   Full F, 2010, J VIROL, V84, P4083, DOI 10.1128/JVI.02117-09
   Gehring AJ, 2019, GASTROENTEROLOGY, V156, P325, DOI 10.1053/j.gastro.2018.10.032
   Gill S, 2016, BLOOD REV, V30, P157, DOI 10.1016/j.blre.2015.10.003
   Guidotti LG, 1996, IMMUNITY, V4, P25, DOI 10.1016/S1074-7613(00)80295-2
   Guidotti LG, 1999, SCIENCE, V284, P825, DOI 10.1126/science.284.5415.825
   Hale M, 2017, MOL THER, V25, P570, DOI 10.1016/j.ymthe.2016.12.023
   Hartmann J, 2017, EMBO MOL MED, V9, P1183, DOI 10.15252/emmm.201607485
   Hay KA, 2017, DRUGS, V77, P237, DOI 10.1007/s40265-017-0690-8
   Hombach A, 2010, GENE THER, V17, P1206, DOI 10.1038/gt.2010.91
   Knolle PA, 2014, GASTROENTEROLOGY, V146, P1193, DOI 10.1053/j.gastro.2013.12.036
   Krebs K, 2013, GASTROENTEROLOGY, V145, P456, DOI 10.1053/j.gastro.2013.04.047
   Leibman RS, 2017, PLOS PATHOG, V13, DOI 10.1371/journal.ppat.1006613
   LOK ASF, 1991, GASTROENTEROLOGY, V100, P182, DOI 10.1016/0016-5085(91)90599-G
   Lucifora J, 2014, SCIENCE, V343, P1221, DOI 10.1126/science.1243462
   Ma B, 2002, RADIOTHER ONCOL, V62, P185, DOI 10.1016/S0167-8140(02)00003-8
   Mueller DL, 2010, NAT IMMUNOL, V11, P21, DOI 10.1038/ni.1817
   MULLARD A, 2017, NAT REV DRUG DISCOV, V16, P818
   Nakamura Y, 1996, CANCER-AM CANCER SOC, V78, P2210, DOI 10.1002/(SICI)1097-0142(19961115)78:10<2210::AID-CNCR24>3.0.CO;2-0
   Nemazee D, 2017, NAT REV IMMUNOL, V17, P281, DOI 10.1038/nri.2017.19
   Paszkiewicz PJ, 2016, J CLIN INVEST, V126, P4262, DOI 10.1172/JCI84813
   Perceau G, 2006, BRIT J DERMATOL, V155, P1053, DOI 10.1111/j.1365-2133.2006.07451.x
   POSSELT AM, 1990, SCIENCE, V249, P1293, DOI 10.1126/science.2119056
   Proietto AI, 2008, IMMUNOL CELL BIOL, V86, P700, DOI 10.1038/icb.2008.63
   Protzer U, 2012, NAT REV IMMUNOL, V12, P201, DOI 10.1038/nri3169
   Safaie P, 2016, WORLD J GASTROENTERO, V22, P3404, DOI 10.3748/wjg.v22.i12.3404
   Sartorius K, 2015, CANCER EPIDEMIOL, V39, P284, DOI 10.1016/j.canep.2015.04.006
   Sautto GA, 2016, GUT, V65, P512, DOI 10.1136/gutjnl-2014-308316
   Shultz LD, 2012, NAT REV IMMUNOL, V12, P786, DOI 10.1038/nri3311
   Siegler EL, 2018, HUM GENE THER, V29, P534, DOI 10.1089/hum.2017.243
   Srivastava S, 2018, J IMMUNOL, V200, P459, DOI 10.4049/jimmunol.1701155
   STAPLES PJ, 1966, J EXP MED, V124, P127, DOI 10.1084/jem.124.2.127
   Starr TK, 2003, ANNU REV IMMUNOL, V21, P139, DOI 10.1146/annurev.immunol.21.120601.141107
   Turtle CJ, 2016, J CLIN INVEST, V126, P2123, DOI 10.1172/JCI85309
   Turvey SE, 1999, TRANSPLANTATION, V68, P30, DOI 10.1097/00007890-199907150-00007
   Wang XL, 2011, BLOOD, V118, P1255, DOI 10.1182/blood-2011-02-337360
   Watanabe K, 2015, J IMMUNOL, V194, P911, DOI 10.4049/jimmunol.1402346
   World Health Organization, 2018, HEP B FACT SHEET
   Xia YC, 2016, GASTROENTEROLOGY, V150, P194, DOI 10.1053/j.gastro.2015.09.026
NR 43
TC 20
Z9 20
U1 0
U2 2
PU CELL PRESS
PI CAMBRIDGE
PA 50 HAMPSHIRE ST, FLOOR 5, CAMBRIDGE, MA 02139 USA
SN 1525-0016
EI 1525-0024
J9 MOL THER
JI Mol. Ther.
PD MAY 8
PY 2019
VL 27
IS 5
BP 947
EP 959
DI 10.1016/j.ymthe.2019.02.001
PG 13
WC Biotechnology & Applied Microbiology; Genetics & Heredity; Medicine,
   Research & Experimental
SC Biotechnology & Applied Microbiology; Genetics & Heredity; Research &
   Experimental Medicine
GA HX2UP
UT WOS:000467247800009
PM 30852138
OA hybrid, Green Published, Green Submitted
DA 2021-10-28
ER

PT J
AU Dholaria, BR
   Bachmeier, CA
   Locke, F
AF Dholaria, Bhagirathbhai R.
   Bachmeier, Christina A.
   Locke, Frederick
TI Mechanisms and Management of Chimeric Antigen Receptor T-Cell
   Therapy-Related Toxicities
SO BIODRUGS
LA English
DT Review
ID CYTOKINE RELEASE SYNDROME; B-CELL; CAR; RECOGNITION; TOCILIZUMAB;
   BIOMARKERS; SILTUXIMAB; SERUM; IL-6
AB Chimeric antigen receptor T-cell (CAR-T) therapy has proven to be a very effective cancer immunotherapy. Axicabtagene ciloleucel and tisagenlecleucel are the first-in-class anti-CD19 CAR-T currently available for relapsed/refractory adult large B-cell lymphoma. Tisagenlecleucel is also available for pediatric and young adult (up to age 25 years) patients with relapsed/refractory B-acute lymphoblastic leukemia. Cytokine release syndrome (CRS) and CAR-T-associated encephalopathy syndrome (neurotoxicity) are the most common adverse effects associated with CAR-T therapy. They can lead to significant morbidity and preclude widespread use of this treatment modality. Treatment-related deaths from severe CRS and cerebral edema have been reported. There is a significant heterogeneity in the side-effect profile of different CAR-T products under investigation and there is a need to develop standardized guidelines for toxicity grading and management. Here, we summarize the current literature on pathogenesis, clinical presentation, and management of CRS and neurotoxicity. The different grading systems of CRS and management protocols used in different trials have made it difficult to compare the outcomes of different CAR-T therapies. Several prevention strategies such as predictive biomarkers of CRS and neurotoxicity and modified CAR-T with 'built-in' safety mechanisms are being studied, with the potential to greatly expand the safety and applicability of CAR-T treatment across various malignancies.
C1 [Dholaria, Bhagirathbhai R.; Locke, Frederick] H Lee Moffitt Canc Ctr & Res Inst, Dept Blood & Marrow Transplantat & Cellular Immun, 12902 Magnolia Dr,FOB-3, Tampa, FL 33612 USA.
   [Bachmeier, Christina A.] H Lee Moffitt Canc Ctr & Res Inst, Dept Pharm, Tampa, FL USA.
RP Locke, F (corresponding author), H Lee Moffitt Canc Ctr & Res Inst, Dept Blood & Marrow Transplantat & Cellular Immun, 12902 Magnolia Dr,FOB-3, Tampa, FL 33612 USA.
EM frederick.Locke@moffitt.org
RI dholaria, bhagirathbhai/G-2575-2013
OI dholaria, bhagirathbhai/0000-0003-2371-3655; Locke,
   Frederick/0000-0001-9063-6691
FU NCI K23 award [CA201594]; NCI Cancer Center support grantUnited States
   Department of Health & Human ServicesNational Institutes of Health (NIH)
   - USANIH National Cancer Institute (NCI) [P30 (CA076292-18S4)]; NATIONAL
   CANCER INSTITUTEUnited States Department of Health & Human
   ServicesNational Institutes of Health (NIH) - USANIH National Cancer
   Institute (NCI) [P30CA076292, K23CA201594] Funding Source: NIH RePORTER
FX This work was supported by an NCI K23 award (PI- Locke, F; CA201594,
   NIH/NCI) and an NCI Cancer Center support grant P30 (CA076292-18S4,
   NIH/NCI). The content is solely the responsibility of the authors and
   does not necessarily represent the official views of the National
   Institutes of Health.
CR [Anonymous], 2009, NCI COMMON TERMINOLO
   [Anonymous], 2017, COMMON TERMINOLOGY C
   [Anonymous], 2018, PACKAGE INSERT KYMRI
   [Anonymous], 2018, 1 2 CART CELL MED RE
   Borchmann P., 2018, UPDATED ANAL JULIET
   Brentjens RJ, 2013, SCI TRANSL MED, V5, DOI 10.1126/scitranslmed.3005930
   BROCKER T, 1995, J EXP MED, V181, P1653, DOI 10.1084/jem.181.5.1653
   Brudno JN, 2016, BLOOD, V127, P3321, DOI 10.1182/blood-2016-04-703751
   Brudno JN, 2017, NAT REV CLIN ONCOL
   Calmes-Miller J, 2018, CANCER DISCOV, V8, P5, DOI 10.1158/2159-8290.CD-NB2017-155
   Caruso HG, 2015, CANCER RES, V75, P3505, DOI 10.1158/0008-5472.CAN-15-0139
   Casucci M, 2018, FRONT IMMUNOL, V9, DOI 10.3389/fimmu.2018.00507
   Center for Drug Evaluation and Research, APPR DRUGS FDA APPR
   Chen F, 2016, J IMMUNOL METHODS, V434, P1, DOI 10.1016/j.jim.2016.03.005
   COHEN AD, 2017, BLOOD S1, V130
   Davila ML, 2016, INT J HEMATOL, V104, P6, DOI 10.1007/s12185-016-2039-6
   Davila ML, 2014, SCI TRANSL MED, V6, DOI 10.1126/scitranslmed.3008226
   Eyquem J, 2017, NATURE, V543, P113, DOI 10.1038/nature21405
   Fowler NH, 2017, J CLIN ONCOL, V35, DOI 10.1200/JCO.2017.35.15_suppl.7531
   GARDNER R, 2016, BLOOD, V128
   GHORASHIAN S, 2017, BLOOD S1, V130
   Giavridis T, 2018, NAT MED, V24, P731, DOI 10.1038/s41591-018-0041-7
   Hay KA, 2017, BLOOD, P18
   Hay KA, 2017, BLOOD, V130, P2295, DOI 10.1182/blood-2017-06-793141
   Heymach J, 2018, J CLIN ONCOL, V36, P1020, DOI 10.1200/JCO.2017.77.0446
   Higgins SJ, 2016, SCI TRANSL MED, V8, DOI 10.1126/scitranslmed.aaf6812
   Hu YX, 2016, J HEMATOL ONCOL, V9, DOI 10.1186/s13045-016-0299-5
   Ihry RJ, 2018, NAT MED, V24, P939, DOI 10.1038/s41591-018-0050-6
   Juillerat A, 2017, SCI REP-UK, V7, DOI 10.1038/srep39833
   June CH, 2015, SCI TRANSL MED, V7, DOI 10.1126/scitranslmed.aaa3643
   Karim ZA, 2017, BLOOD, V130
   Kochenderfer JN, 2017, J CLIN ONCOL, V35, DOI 10.1200/JCO.2016.71.3024
   Lamers CHJ, 2016, BIOCHEM SOC T, V44, P951, DOI 10.1042/BST20160037
   Lee DW, 2015, LANCET, V385, P517, DOI 10.1016/S0140-6736(14)61403-3
   Lee DW, 2014, BLOOD, V124, P188, DOI 10.1182/blood-2014-05-552729
   LOCKE FL, 2018, J CLIN ONCOL S, V36
   Locke FL, 2017, BLOOD, V130
   Locke FL, 2017, MOL THER, V25, P285, DOI 10.1016/j.ymthe.2016.10.020
   Ma JSY, 2016, P NATL ACAD SCI USA, V113, pE450, DOI 10.1073/pnas.1524193113
   Maude SL, 2018, NEW ENGL J MED, V378, P439, DOI 10.1056/NEJMoa1709866
   Maude SL, 2014, NEW ENGL J MED, V371, P1507, DOI 10.1056/NEJMoa1407222
   Minagawa K, 2016, PLOS ONE, V11, DOI 10.1371/journal.pone.0166891
   Neelapu SS, 2017, NEW ENGL J MED, V377, P2531, DOI 10.1056/NEJMoa1707447
   Neelapu SS, 2018, NAT REV CLIN ONCOL, V15, DOI 10.1038/nrclinonc.2018.20
   Neelapu SS, 2018, NAT REV CLIN ONCOL, V15, P47, DOI 10.1038/nrclinonc.2017.148
   Nishimoto N, 2008, BLOOD, V112, P3959, DOI 10.1182/blood-2008-05-155846
   Norelli M, 2018, NAT MED, V24, P739, DOI 10.1038/s41591-018-0036-4
   Pangman VC, 2000, APPL NURS RES, V13, P209, DOI 10.1053/apnr.2000.9231
   Park JH, 2018, NEW ENGL J MED, V378, P449, DOI 10.1056/NEJMoa1709919
   Park JH, 2017, J CLIN ONCOL, V35, DOI 10.1200/JCO.2017.35.15_suppl.7024
   Park S, 2017, SCI REP-UK, V7, DOI 10.1038/s41598-017-14749-3
   Porter D, 2018, J HEMATOL ONCOL, V11, DOI 10.1186/s13045-018-0571-y
   Porter DL, 2015, SCI TRANSL MED, V7, DOI 10.1126/scitranslmed.aac5415
   Prudent V, 2017, PALLIAT SUPPORT CARE, V15, P499, DOI 10.1017/S147895151600095X
   Raje NS, 2018, J CLIN ONCOL, V36, DOI 10.1200/JCO.2018.36.15_suppl.8007
   Roybal KT, 2016, CELL, V164, P770, DOI 10.1016/j.cell.2016.01.011
   Sakemura R, 2016, CANCER IMMUNOL RES, V4, P658, DOI 10.1158/2326-6066.CIR-16-0043
   Santomasso B, 2017, J CLIN ONCOL, V35, DOI 10.1200/JCO.2017.35.15_suppl.3019
   Santomasso BD, 2018, CANCER DISCOV, V8, P958, DOI 10.1158/2159-8290.CD-17-1319
   Savoldo B, 2011, J CLIN INVEST, V121, P1822, DOI 10.1172/JCI46110
   Schmid DA, 2010, J IMMUNOL, V184, P4936, DOI 10.4049/jimmunol.1000173
   Schuster SJ, 2017, BLOOD S1, V130
   Schuster SJ, 2017, NEW ENGL J MED, V377, P2545, DOI 10.1056/NEJMoa1708566
   Sharma P, 2018, J CLIN ONCOL, V36, DOI 10.1200/JCO.2018.36.15_suppl.1018
   Taraseviciute A, 2018, CANCER DISCOV, V8, P750, DOI 10.1158/2159-8290.CD-17-1368
   Tasian SK, 2017, BLOOD, V129, P2395, DOI 10.1182/blood-2016-08-736041
   Teachey DT, 2016, CANCER DISCOV, V6, P664, DOI 10.1158/2159-8290.CD-16-0040
   TEASDALE G, 1974, LANCET, V2, P81
   Turtle CJ, 2016, J CLIN INVEST, V126, P2123, DOI 10.1172/JCI85309
   TURTLE CJ, 2016, BLOOD, V128
   van der Stegen SJC, 2015, NAT REV DRUG DISCOV, V14, P499, DOI 10.1038/nrd4597
   van Rhee F, 2014, LANCET ONCOL, V15, P966, DOI 10.1016/S1470-2045(14)70319-5
   Wang XY, 2016, MOL THER-ONCOLYTICS, V3, DOI 10.1038/mto.2016.15
   Watanabe K., 2014, BLOOD, V124, P4799, DOI 10.1182/blood.V124.21.4799.4799
   Zhou XO, 2016, EXP HEMATOL, V44, P1013, DOI 10.1016/j.exphem.2016.07.011
NR 75
TC 34
Z9 38
U1 0
U2 4
PU ADIS INT LTD
PI NORTHCOTE
PA 5 THE WAREHOUSE WAY, NORTHCOTE 0627, AUCKLAND, NEW ZEALAND
SN 1173-8804
EI 1179-190X
J9 BIODRUGS
JI Biodrugs
PD FEB
PY 2019
VL 33
IS 1
BP 45
EP 60
DI 10.1007/s40259-018-0324-z
PG 16
WC Oncology; Immunology; Pharmacology & Pharmacy
SC Oncology; Immunology; Pharmacology & Pharmacy
GA HL7QF
UT WOS:000458935400005
PM 30560413
OA Green Accepted, Bronze
DA 2021-10-28
ER

PT J
AU Kasenda, B
   Kuhnl, A
   Chau, I
AF Kasenda, Benjamin
   Kuehnl, Andrea
   Chau, Ian
TI Beginning of a novel frontier: T-cell-directed immune manipulation in
   lymphomas
SO EXPERT REVIEW OF HEMATOLOGY
LA English
DT Review
DE Lymphoma; anti-PD-1 treatment; chimeric antibody receptor; CAR; T-cells;
   review; ipilimumab; nivolumab; pembrolizumab; pidilizumab; immunotherapy
ID RELAPSED FOLLICULAR LYMPHOMA; DEATH LIGAND 1; CHIMERIC RECEPTORS; CD28
   COSTIMULATION; PROGRAMMED DEATH-1; PD-1 BLOCKADE; MONOCLONAL-ANTIBODY;
   CHECKPOINT BLOCKADE; DONOR LYMPHOCYTES; PROGNOSTIC-FACTOR
AB Checkpoint inhibitors with monoclonal antibodies targeting the CTLA-4 or PD-1 axis have revolutionized treatment in some solid tumors, especially melanoma and lung. The role of the CTLA-4 and PD-1 pathways and their inhibition in lymphoma may be different compared to solid tumors. In heavily pretreated Hodgkin lymphoma, PD-1-directed treatment has led to high remission rates. Several studies are now conducted also including diffuse large B-cell and follicular lymphoma. Besides antibody-based immunotherapy, treatment with chimeric antigen receptor (CAR) T-cells has also come back to the focus of recent studies. Clinical evidence of CAR T-cell treatment in B-cell malignancies is limited to small series, because of the dedicated resources needed. However, impressive response rates have been observed, but toxicities associated with cytokine release can be very severe and fatal. We herein review the background, early clinical evidence, and future perspectives of T-cell-directed immune manipulation for lymphomas including checkpoint inhibitors and CAR T-cell therapies.
C1 [Kasenda, Benjamin; Kuehnl, Andrea; Chau, Ian] Royal Marsden Hosp, Dept Med, Sutton, Surrey, England.
RP Chau, I (corresponding author), Royal Marsden Hosp, Dept Med, Sutton, Surrey, England.
EM ian.chau@rmh.nhs.uk
RI Chau, Ian/ABC-2023-2020; Kasenda, Benjamin/AAF-4184-2019
OI Chau, Ian/0000-0003-0286-8703; Kasenda, Benjamin/0000-0003-0110-8585
CR Alvaro T, 2006, J CLIN ONCOL, V24, P5350, DOI 10.1200/JCO.2006.06.4766
   Andorsky DJ, 2011, CLIN CANCER RES, V17, P4232, DOI 10.1158/1078-0432.CCR-10-2660
   Ansell SM, 2015, NEW ENGL J MED, V372, P311, DOI 10.1056/NEJMoa1411087
   Ansell SM, 2009, CLIN CANCER RES, V15, P6446, DOI 10.1158/1078-0432.CCR-09-1339
   Armand P, 2015, BLOOD, V125, P3393, DOI 10.1182/blood-2015-02-567453
   Armand P, 2013, J CLIN ONCOL, V31, P4199, DOI 10.1200/JCO.2012.48.3685
   Bashey A, 2009, BLOOD, V113, P1581, DOI 10.1182/blood-2008-07-168468
   Berger R, 2008, CLIN CANCER RES, V14, P3044, DOI 10.1158/1078-0432.CCR-07-4079
   Bonini C, 1997, SCIENCE, V276, P1719, DOI 10.1126/science.276.5319.1719
   Bour-Jordan H, 2011, IMMUNOL REV, V241, P180, DOI 10.1111/j.1600-065X.2011.01011.x
   Brahmer J, 2015, NEW ENGL J MED, V373, P123, DOI 10.1056/NEJMoa1504627
   Brentjens RJ, 2007, CLIN CANCER RES, V13, P5426, DOI 10.1158/1078-0432.CCR-07-0674
   Brentjens RJ, 2013, SCI TRANSL MED, V5, DOI 10.1126/scitranslmed.3005930
   Brentjens RJ, 2011, BLOOD, V118, P4817, DOI 10.1182/blood-2011-04-348540
   Carpenito C, 2009, P NATL ACAD SCI USA, V106, P3360, DOI 10.1073/pnas.0813101106
   Casulo C, 2015, BLOOD, V125, P40, DOI 10.1182/blood-2014-04-516815
   Cerny T, 2002, ANTI-CANCER DRUG, V13, pS3, DOI 10.1097/00001813-200211002-00002
   Chen BJ, 2013, CLIN CANCER RES, V19, P3462, DOI 10.1158/1078-0432.CCR-13-0855
   Chen DS, 2013, IMMUNITY, V39, P1, DOI 10.1016/j.immuni.2013.07.012
   Curiel TJ, 2003, NAT MED, V9, P562, DOI 10.1038/nm863
   Curran KJ, 2015, J CLIN ONCOL, V33, P1703, DOI 10.1200/JCO.2014.60.3449
   Dave SS, 2004, NEW ENGL J MED, V351, P2159, DOI 10.1056/NEJMoa041869
   Davila ML, 2014, SCI TRANSL MED, V6, DOI 10.1126/scitranslmed.3008226
   Davila ML, 2013, PLOS ONE, V8, DOI 10.1371/journal.pone.0061338
   Dong HD, 2002, NAT MED, V8, P793, DOI 10.1038/nm730
   Dorfman DM, 2006, AM J SURG PATHOL, V30, P802, DOI 10.1097/01.pas.0000209855.28282.ce
   Dreyling M, 2014, ANN ONCOL, V25, P76, DOI [10.1093/annonc/mdu200, 10.1093/annonc/mdx020]
   Emole JN, 2015, IMMUNOTHERAPY-UK, V7, P455, DOI [10.2217/IMT.15.14, 10.2217/imt.15.14]
   ESHHAR Z, 1993, P NATL ACAD SCI USA, V90, P720, DOI 10.1073/pnas.90.2.720
   Finney HM, 2004, J IMMUNOL, V172, P104, DOI 10.4049/jimmunol.172.1.104
   Finney HM, 1998, J IMMUNOL, V161, P2791
   Fisher RI, 2015, J NATL COMPR CANC NE, V13, P363, DOI 10.6004/jnccn.2015.0046
   Friedberg JW, 2011, HEMATOL-AM SOC HEMAT, P498, DOI 10.1182/asheducation-2011.1.498
   Ghorashian S, 2015, BRIT J HAEMATOL, V169, P463, DOI 10.1111/bjh.13340
   Gisselbrecht C, 2012, J CLIN ONCOL, V30, P4462, DOI 10.1200/JCO.2012.41.9416
   Green MR, 2010, BLOOD, V116, P3268, DOI 10.1182/blood-2010-05-282780
   Gribben JG, 2015, J CLIN ONCOL, V33, P2803, DOI 10.1200/JCO.2014.59.5363
   Grupp SA, 2013, NEW ENGL J MED, V368, P1509, DOI 10.1056/NEJMoa1215134
   Han LJ, 2014, ONCOL LETT, V8, P1461, DOI 10.3892/ol.2014.2356
   HARDY B, 1994, CANCER RES, V54, P5793
   Hardy B, 2005, INT IMMUNOL, V17, P615, DOI 10.1093/intimm/dxh244
   Hardy B, 2001, INT J ONCOL, V19, P897
   Hawkes EA, 2015, LANCET ONCOL, V16, pE234, DOI 10.1016/S1470-2045(15)70103-8
   Haynes NM, 2002, BLOOD, V100, P3155, DOI 10.1182/blood-2002-04-1041
   Hirano F, 2005, CANCER RES, V65, P1089
   Hodi FS, 2010, NEW ENGL J MED, V363, P711, DOI 10.1056/NEJMoa1003466
   Hombach A, 2001, CANCER RES, V61, P1976
   Hombach A, 2001, J IMMUNOL, V167, P6123, DOI 10.4049/jimmunol.167.11.6123
   Imai C, 2004, LEUKEMIA, V18, P676, DOI 10.1038/sj.leu.2403302
   Iwai Y, 2005, INT IMMUNOL, V17, P133, DOI 10.1093/intimm/dxh194
   Jensen MC, 2010, BIOL BLOOD MARROW TR, V16, P1245, DOI 10.1016/j.bbmt.2010.03.014
   Juszczynski P, 2007, P NATL ACAD SCI USA, V104, P13134, DOI 10.1073/pnas.0706017104
   Kantoff PW, 2010, NEW ENGL J MED, V363, P411, DOI 10.1056/NEJMoa1001294
   Keam B, 2015, LEUKEMIA LYMPHOMA, P1
   Keir ME, 2008, ANNU REV IMMUNOL, V26, P677, DOI 10.1146/annurev.immunol.26.021607.090331
   Kochenderfer JN, 2015, J CLIN ONCOL, V33, P540, DOI 10.1200/JCO.2014.56.2025
   Kochenderfer JN, 2013, BLOOD, V122, P4129, DOI 10.1182/blood-2013-08-519413
   Koh YW, 2012, AM J CLIN PATHOL, V138, P846, DOI 10.1309/AJCPO46GFKGNXCBR
   Larkin J, 2015, NEW ENGL J MED, V373, P23, DOI [10.1056/NEJMoa1504030, 10.1056/NEJMc1509660]
   Leach DR, 1996, SCIENCE, V271, P1734, DOI 10.1126/science.271.5256.1734
   Lesokhin A.M., 2014, BLOOD, V124, P291, DOI [10.1182/blood.V124.21.291.291, DOI 10.1182/BLOOD.V124.21.291.291]
   Maher J, 2002, NAT BIOTECHNOL, V20, P70, DOI 10.1038/nbt0102-70
   Maude SL, 2014, NEW ENGL J MED, V371, P1507, DOI 10.1056/NEJMoa1407222
   Moroz MA, 2015, J NUCL MED, V56, P1055, DOI 10.2967/jnumed.115.159855
   Moskowitz CH, 2014, BLOOD, V124, DOI 10.1182/blood.V124.21.290.290
   Myklebust JH, 2013, BLOOD, V121, P1367, DOI 10.1182/blood-2012-04-421826
   Pegram HJ, 2012, BLOOD, V119, P4133, DOI 10.1182/blood-2011-12-400044
   Philip B, 2014, BLOOD, V124, P1277, DOI 10.1182/blood-2014-01-545020
   Porrata LF, 2010, AM J HEMATOL, V85, P896, DOI 10.1002/ajh.21849
   Porter DL, 2011, NEW ENGL J MED, V365, P725, DOI 10.1056/NEJMoa1103849
   Qureshi OS, 2011, SCIENCE, V332, P600, DOI 10.1126/science.1202947
   Rambaldi A, 2015, LEUKEMIA, V29, P1, DOI 10.1038/leu.2014.189
   Restifo NP, 2012, NAT REV IMMUNOL, V12, P269, DOI 10.1038/nri3191
   Ribas A, 2015, J CLIN ONCOL, V33, DOI 10.1200/jco.2015.33.15_suppl.3001
   Riley JL, 2002, P NATL ACAD SCI USA, V99, P11790, DOI 10.1073/pnas.162359999
   Robert C, 2015, NEW ENGL J MED, V372, P2521, DOI 10.1056/NEJMoa1503093
   Robert C, 2015, NEW ENGL J MED, V372, P320, DOI 10.1056/NEJMoa1412082
   Robert C, 2011, NEW ENGL J MED, V364, P2517, DOI 10.1056/NEJMoa1104621
   Rosenberg SA, 2011, CLIN CANCER RES, V17, P4550, DOI 10.1158/1078-0432.CCR-11-0116
   Rossille D, 2014, LEUKEMIA, V28, P2367, DOI 10.1038/leu.2014.137
   Savoldo B, 2011, J CLIN INVEST, V121, P1822, DOI 10.1172/JCI46110
   Schneider H, 2006, SCIENCE, V313, P1972, DOI 10.1126/science.1131078
   Schuster SJ, 2015, J CLIN ONCOL S, V33, P2015
   Steidl C, 2011, NATURE, V471, P377, DOI 10.1038/nature09754
   TIVOL EA, 1995, IMMUNITY, V3, P541, DOI 10.1016/1074-7613(95)90125-6
   Topalian SL, 2015, CANCER CELL, V27, P450, DOI 10.1016/j.ccell.2015.03.001
   Traversari C, 2007, BLOOD, V109, P4708, DOI 10.1182/blood-2006-04-015230
   Troppan K, 2014, BRIT J CANCER, V110, P369, DOI 10.1038/bjc.2013.763
   van Elsas A, 1999, J EXP MED, V190, P355, DOI 10.1084/jem.190.3.355
   Vesely MD, 2011, ANNU REV IMMUNOL, V29, P235, DOI 10.1146/annurev-immunol-031210-101324
   Wahlin BE, 2007, CLIN CANCER RES, V13, P388, DOI 10.1158/1078-0432.CCR-06-1734
   Wang XL, 2011, BLOOD, V118, P1255, DOI 10.1182/blood-2011-02-337360
   Watanabe R, 2014, EUR J HAEMATOL, V92, P204, DOI 10.1111/ejh.12221
   WATERHOUSE P, 1995, SCIENCE, V270, P985, DOI 10.1126/science.270.5238.985
   Weber JS, 2015, LANCET ONCOL, V2045, P1
   Westin JR, 2014, LANCET ONCOL, V15, P69, DOI 10.1016/S1470-2045(13)70551-5
   Xerri L, 2008, HUM PATHOL, V39, P1050, DOI 10.1016/j.humpath.2007.11.012
   Yamamoto R, 2008, BLOOD, V111, P3220, DOI 10.1182/blood-2007-05-085159
NR 98
TC 2
Z9 2
U1 0
U2 8
PU TAYLOR & FRANCIS LTD
PI ABINGDON
PA 2-4 PARK SQUARE, MILTON PARK, ABINGDON OR14 4RN, OXON, ENGLAND
SN 1747-4086
EI 1747-4094
J9 EXPERT REV HEMATOL
JI Expert Rev. Hematol.
PY 2016
VL 9
IS 2
BP 123
EP 135
DI 10.1586/17474086.2016.1122513
PG 13
WC Hematology
SC Hematology
GA DO7QG
UT WOS:000377976500002
PM 26581237
DA 2021-10-28
ER

PT J
AU Li, CG
   Sun, Y
   Wang, J
   Tang, L
   Jiang, HW
   Guo, T
   Liu, L
   Wu, YH
   Ai, LS
   Xia, LH
   Wu, JJ
   Lin, ZC
   Qian, QJ
   Hu, Y
   Mei, H
AF Li, Chenggong
   Sun, Yan
   Wang, Jing
   Tang, Lu
   Jiang, Huiwen
   Guo, Tao
   Liu, Lin
   Wu, Yaohui
   Ai, Lisha
   Xia, Linghui
   Wu, Jianjun
   Lin, Zhicai
   Qian, Qijun
   Hu, Yu
   Mei, Heng
TI PiggyBac-Generated CAR19-T Cells Plus Lenalidomide Cause Durable
   Complete Remission of Triple-Hit Refractory/Relapsed DLBCL: A Case
   Report
SO FRONTIERS IN IMMUNOLOGY
LA English
DT Article
DE triple-hit lymphoma; diffuse large B cell lymphoma; relapsed;
   refractory; chimeric antigen receptor-T cell therapy; PiggyBac
   transposon system; lenalidomide maintenance
ID CHIMERIC ANTIGEN RECEPTOR; CAR-T-CELLS; NON-HODGKIN-LYMPHOMA; TRANSCEND
   NHL 001; PROGNOSTIC-SIGNIFICANCE; DOUBLE-EXPRESSER; TRANSPLANTATION;
   MULTICENTER; BCL2; MYC
AB MYC/BCL2/BCL6 triple-hit lymphoma (THL) is an uncommon subset of high-grade B-cell lymphoma with aggressive clinical behavior and poor prognosis. TP53 mutation is an independently poor progonistic indicator in patients with THL, hence novel therapeutic strategies are needed for these patients. CD19-directed chimeric antigen receptor(CAR19)-T cell therapy has shown promising efficacy for relapsed/refractory diffuse large B cell lymphoma (RR DLBCL), but the majority of CAR19-T cell products to date have been manufactured using viral vectors. PiggyBac transposon system, with an inclination to memory T cells, offers a more convenient and economical alternative for transgene delivery. We herein report the first case of triple-hit RR DLBCL with TP53 mutation who was treated with piggyBac-generated CAR19-T cells and accompanied by grade 2 cytokine release syndrome. The patient obtained a complete remission (CR) in the 2nd month post-infusion and demanded maintenance therapy. Whether maintenance therapy is favorable and how to administrate it after CAR-T cell infusion remain controversial. Preclinical studies demonstrated that lenalidomide could enhance antitumor activity of CAR19-T cells. Therefore, we pioneered oral lenalidomide after CAR19-T therapy in the patient from the 4th month, and he discontinued after one cycle due to side effects. The patient has still kept sustained CR for over 24 months. Our case have firstly demonstrated the feasibility, preliminary safety and efficacy of piggyBac-produced CAR19-T cell therapy in triple-hit lymphoma. The innovative combination with lenalidomide warrants further investigation. Our findings shed new light on the possible solutions to improve short-term relapse after CAR19-T cell therapy in RR DLBCL. ChiCTR, number ChiCTR1800018111.
C1 [Li, Chenggong; Tang, Lu; Jiang, Huiwen; Guo, Tao; Liu, Lin; Wu, Yaohui; Ai, Lisha; Xia, Linghui; Hu, Yu; Mei, Heng] Huazhong Univ Sci & Technol, Union Hosp, Tongji Med Coll, Inst Hematol, Wuhan, Peoples R China.
   [Li, Chenggong; Tang, Lu; Jiang, Huiwen; Guo, Tao; Wu, Yaohui; Hu, Yu; Mei, Heng] Hubei Clin Med Ctr Cell Therapy Neoplast Dis, Wuhan, Peoples R China.
   [Sun, Yan; Wu, Jianjun; Lin, Zhicai; Qian, Qijun] Shanghai Cell Therapy Grp Co Ltd, Shanghai, Peoples R China.
   [Wang, Jing] Huazhong Univ Sci & Technol, Union Hosp, Tongji Med Coll, Radiol Dept, Wuhan, Peoples R China.
RP Hu, Y; Mei, H (corresponding author), Huazhong Univ Sci & Technol, Union Hosp, Tongji Med Coll, Inst Hematol, Wuhan, Peoples R China.; Hu, Y; Mei, H (corresponding author), Hubei Clin Med Ctr Cell Therapy Neoplast Dis, Wuhan, Peoples R China.
EM dr_huyu@126.com; hmei@hust.edu.cn
FU Key Special Project of "Research on Prevention and Control of Major
   Chronic Noninfectious Diseases" [2019YFC1316203, 2019YFC1316204]
FX This work was supported by grants from Key Special Project of "Research
   on Prevention and Control of Major Chronic Noninfectious Diseases" (No.
   2019YFC1316203 to HM, No. 2019YFC1316204 to YH).
CR Abramson JS, 2020, LANCET, V396, P839, DOI 10.1016/S0140-6736(20)31366-0
   Abramson JS, 2017, BLOOD, V130
   Akyurek N, 2012, CANCER-AM CANCER SOC, V118, P4173, DOI 10.1002/cncr.27396
   Al-Mansour M, 2020, MOL CLIN ONCOL, V13, DOI 10.3892/mco.2020.2103
   Arcangeli S, 2020, FRONT IMMUNOL, V11, DOI 10.3389/fimmu.2020.01217
   Attal M, 2012, NEW ENGL J MED, V366, P1782, DOI 10.1056/NEJMoa1114138
   Barnett BE, 2016, BLOOD, V128, DOI 10.1182/blood.V128.22.2167.2167
   Bishop DC, 2018, MOL THER, V26, P1883, DOI 10.1016/j.ymthe.2018.05.007
   Blaeschke F, 2018, CANCER IMMUNOL IMMUN, V67, P1053, DOI 10.1007/s00262-018-2155-7
   Cheson BD, 2014, J CLIN ONCOL, V32, P3059, DOI 10.1200/JCO.2013.54.8800
   Crump M, 2017, BLOOD, V130, P1800, DOI 10.1182/blood-2017-03-769620
   Cuccuini W, 2012, BLOOD, V119, P4619, DOI 10.1182/blood-2012-01-406033
   Czuczman MS, 2017, CLIN CANCER RES, V23, P4127, DOI 10.1158/1078-0432.CCR-16-2818
   Ferreri AJM, 2017, LANCET HAEMATOL, V4, pE137, DOI 10.1016/S2352-3026(17)30016-9
   Galvan DL, 2009, J IMMUNOTHER, V32, P837, DOI 10.1097/CJI.0b013e3181b2914c
   Herrera AF, 2017, J CLIN ONCOL, V35, P24, DOI 10.1200/JCO.2016.68.2740
   Hu SM, 2013, BLOOD, V121, P4021, DOI 10.1182/blood-2012-10-460063
   Huang SX, 2019, DIAGN PATHOL, V14, DOI 10.1186/s13000-019-0856-7
   Huang WT, 2018, MODERN PATHOL, V31, P1470, DOI 10.1038/s41379-018-0067-x
   Hurton LV, 2016, P NATL ACAD SCI USA, V113, pE7788, DOI 10.1073/pnas.1610544113
   Johnson NA, 2012, J CLIN ONCOL, V30, P3452, DOI 10.1200/JCO.2011.41.0985
   Lee DW, 2014, BLOOD, V124, P188, DOI 10.1182/blood-2014-05-552729
   Li XQ, 2019, CURR OPIN HEMATOL, V26, P427, DOI 10.1097/MOH.0000000000000548
   Locke FL, 2019, LANCET ONCOL, V20, P31, DOI 10.1016/S1470-2045(18)30864-7
   Manuri PVR, 2010, HUM GENE THER, V21, P427, DOI 10.1089/hum.2009.114
   McCarthy PL, 2012, NEW ENGL J MED, V366, P1770, DOI 10.1056/NEJMoa1114083
   Morita D, 2018, MOL THER-METH CLIN D, V8, P131, DOI 10.1016/j.omtm.2017.12.003
   Nakazawa Y, 2013, J IMMUNOTHER, V36, P3, DOI 10.1097/CJI.0b013e3182791234
   Nakazawa Y, 2011, MOL THER, V19, P2133, DOI 10.1038/mt.2011.131
   Nakazawa Y, 2009, J IMMUNOTHER, V32, P826, DOI 10.1097/CJI.0b013e3181ad762b
   Neelapu SS, 2017, NEW ENGL J MED, V377, P2531, DOI 10.1056/NEJMoa1707447
   Otahal P, 2016, ONCOIMMUNOLOGY, V5, DOI 10.1080/2162402X.2015.1115940
   Petrich AM, 2014, BLOOD, V124, P2354, DOI 10.1182/blood-2014-05-578963
   PHILIP T, 1995, NEW ENGL J MED, V333, P1540, DOI 10.1056/NEJM199512073332305
   Pulte ED, 2018, ONCOLOGIST, V23, P734, DOI 10.1634/theoncologist.2017-0440
   Qin DY, 2016, ANTI-CANCER DRUG, V27, P711, DOI 10.1097/CAD.0000000000000387
   Ravianayake S, 2015, CYTOTHERAPY, V17, P1251, DOI 10.1016/j.jcyt.2015.05.013
   Schuster SJ, 2019, NEW ENGL J MED, V380, P45, DOI 10.1056/NEJMoa1804980
   Schuster SJ, 2017, NEW ENGL J MED, V377, P2545, DOI 10.1056/NEJMoa1708566
   Sehn LH, 2015, BLOOD, V125, P22, DOI 10.1182/blood-2014-05-577189
   Swerdlow SH, 2016, BLOOD, V127, P2375, DOI 10.1182/blood-2016-01-643569
   Teras LR, 2016, CA-CANCER J CLIN, V66, P443, DOI 10.3322/caac.21357
   Wang XL, 2016, BLOOD, V127, P2980, DOI 10.1182/blood-2015-12-686725
   Xu-Monette ZY, 2012, BLOOD, V120, P3986, DOI 10.1182/blood-2012-05-433334
   Ying ZT, 2019, MOL THER-ONCOLYTICS, V15, P60, DOI 10.1016/j.omto.2019.08.002
   Zhang ZW, 2019, CELL DEATH DIS, V10, DOI 10.1038/s41419-019-1711-1
   Zinzani PL, 2015, LEUKEMIA LYMPHOMA, V56, P1671, DOI 10.3109/10428194.2014.964702
NR 47
TC 0
Z9 0
U1 2
U2 2
PU FRONTIERS MEDIA SA
PI LAUSANNE
PA AVENUE DU TRIBUNAL FEDERAL 34, LAUSANNE, CH-1015, SWITZERLAND
SN 1664-3224
J9 FRONT IMMUNOL
JI Front. Immunol.
PD MAY 25
PY 2021
VL 12
AR 599493
DI 10.3389/fimmu.2021.599493
PG 9
WC Immunology
SC Immunology
GA SO2FP
UT WOS:000658793500001
PM 34113336
OA Green Published, gold
DA 2021-10-28
ER

PT J
AU Liu, CX
   Shao, J
   Dong, YB
   Xu, QP
   Zou, ZY
   Chen, FJ
   Yan, J
   Liu, J
   Li, SS
   Liu, BR
   Shen, J
AF Liu, Chenxi
   Shao, Jie
   Dong, Yanbing
   Xu, Qiuping
   Zou, Zhengyun
   Chen, Fangjun
   Yan, Jing
   Liu, Juan
   Li, Shuangshuang
   Liu, Baorui
   Shen, Jie
TI Advanced HCC Patient Benefit From Neoantigen Reactive T Cells Based
   Immunotherapy: A Case Report
SO FRONTIERS IN IMMUNOLOGY
LA English
DT Article
DE hepatocellular carcinoma; neoantigen reactive T cells; immunotherapy;
   tomotherapy; benefit
ID RADIOTHERAPY; OPPORTUNITIES; MANAGEMENT
AB Advanced hepatocellular carcinoma (HCC) is a highly lethal disease, mainly due to the late stage at diagnosis and its rapid progression. Although patients with advanced HCC can choose targeted therapy or chemotherapy, overall, the treatment response rate is extremely low and the average survival time is one year more or less. But the application of immunotherapy have led to a paradigm shift in the treatment of HCC,such as TILs (tumor infiltrating lymphocytes),Checkpoint blockade (immune Checkpoint blockade), CAR-T(chimeric antigen receptor T cells) and TCR-T (engineered t-cell receptor T cells). And recent data indicate neoantigens generated when tumors mutate are the main target of tumor-specific TILs, and they are also the main antigens mediating tumor regression in TILs treatment. Moreover, numerous evidences have revealed that radiotherapy lead to massive release of tumor antigens, which may increase the effectiveness of immunotherapy. Based on the above theory, we used neoantigen reactive T cells combined with tomotherapy to treat a patient with advanced HCC (Clinical Trial Study Registration Number: NCT03199807), who reached a long time progress free survival.
C1 [Liu, Chenxi; Shao, Jie; Dong, Yanbing; Xu, Qiuping; Zou, Zhengyun; Chen, Fangjun; Yan, Jing; Liu, Juan; Li, Shuangshuang; Liu, Baorui; Shen, Jie] Nanjing Univ, Clin Canc Inst, Drum Tower Hosp, Comprehens Canc Ctr,Med Sch, Nanjing, Peoples R China.
RP Liu, BR; Shen, J (corresponding author), Nanjing Univ, Clin Canc Inst, Drum Tower Hosp, Comprehens Canc Ctr,Med Sch, Nanjing, Peoples R China.
EM baoruiliu@nju.edu.cn; shenjie2008nju@163.com
FU National Natural Science Foundation of ChinaNational Natural Science
   Foundation of China (NSFC) [81902914]; Jiangsu Provincial Medical Youth
   Talent [QNRC2016043]
FX This study was supported by National Natural Science Foundation of China
   (No. 81902914); Jiangsu Provincial Medical Youth Talent (No.
   QNRC2016043).
CR Ally A, 2017, CELL, V169, P1327, DOI 10.1016/j.cell.2017.05.046
   Baron AD., 2020, J CLIN ONCOL, V38, P2960, DOI [10.1200/JCO.20.00808, DOI 10.1200/JCO.20.00808]
   Bhayani NH, 2015, CURR CLIN PHARMACOL, V10, P299, DOI 10.2174/1574884710666151020100059
   Demaria S, 2016, TRENDS CANCER, V2, P286, DOI 10.1016/j.trecan.2016.05.002
   Dhir M, 2016, ANN SURG, V263, P1112, DOI 10.1097/SLA.0000000000001556
   European Assoc Study Liver, 2018, J HEPATOL, V69, P182, DOI 10.1016/j.jhep.2018.03.019
   Fukurnura D, 2018, NAT REV CLIN ONCOL, V15, P325, DOI 10.1038/nrclinonc.2018.29
   Heimbach JK, 2018, HEPATOLOGY, V67, P358, DOI 10.1002/hep.29086
   Herrera FG, 2017, CA-CANCER J CLIN, V67, P65, DOI 10.3322/caac.21358
   Kato Y, 2019, PLOS ONE, V14, DOI 10.1371/journal.pone.0212513
   Menon H, 2019, FRONT IMMUNOL, V10, DOI 10.3389/fimmu.2019.00193
   Phan GQ, 2013, CANCER CONTROL, V20, P289, DOI 10.1177/107327481302000406
   Qin SK, 2013, J CLIN ONCOL, V31, P3501, DOI 10.1200/JCO.2012.44.5643
   Schumacher TN, 2015, SCIENCE, V348, P69, DOI 10.1126/science.aaa4971
   Siegel RL, 2018, CA-CANCER J CLIN, V68, P7, DOI 10.3322/caac.21442
   Tawada A, 2015, WORLD J HEPATOL, V7, P1541, DOI [10.4254/wjh.v7.i11.1541, 10.4254/wjh.v7.i15.1913]
   Tran E, 2014, SCIENCE, V344, P641, DOI 10.1126/science.1251102
   Weichselbaum RR, 2017, NAT REV CLIN ONCOL, V14, P365, DOI 10.1038/nrclinonc.2016.211
   Xu J, 2020, ANN ONCOL, V31, pS689, DOI 10.1016/j.annonc.2020.08.1099
NR 19
TC 1
Z9 1
U1 4
U2 4
PU FRONTIERS MEDIA SA
PI LAUSANNE
PA AVENUE DU TRIBUNAL FEDERAL 34, LAUSANNE, CH-1015, SWITZERLAND
SN 1664-3224
J9 FRONT IMMUNOL
JI Front. Immunol.
PD JUL 13
PY 2021
VL 12
AR 685126
DI 10.3389/fimmu.2021.685126
PG 6
WC Immunology
SC Immunology
GA TR5VD
UT WOS:000679031100001
PM 34326839
OA Green Published, gold
DA 2021-10-28
ER

PT J
AU Tariq, SM
   Haider, SA
   Hasan, M
   Tahir, A
   Khan, M
   Rehan, A
   Kamal, A
AF Tariq, Syed Maaz
   Haider, Syed Ali.
   Hasan, Mohammad
   Tahir, Amber
   Khan, Maria
   Rehan, Arisha
   Kamal, Anum
TI Chimeric Antigen Receptor T-Cell Therapy: A Beacon of Hope in the Fight
   Against Cancer
SO CUREUS
LA English
DT Article
DE car t-cell therapy; chimeric antigen receptor; immunomodulation; immune
   therapy; hematologic malignancies; solid tumors; axicabtagene
   ciloleucel; tisagenlecleucel
ID TUMOR-GROWTH; BLOCKADE; IMMUNOTHERAPY; AUTOIMMUNITY; ACTIVATION;
   IMMUNITY
AB Despite significant advancements, relapses, and persistent malignancies are still a major challenge faced by the oncologists. Immunotherapy has shown remarkable potential in induction of sustained remission in refractory malignancies. Chimeric antigen receptor T-cell (CART) therapy is a newer treatment methodology approved by the Food and Drug Administration (FDA). The chimeric pairing of an antigen receptor with the T-cell receptor (TCR) intracellular signaling domain allows cluster of designation 8 (CD8) cytotoxic T-cells to target cell surface makers independent of major histocompatibility complex (MHC) activation. Another essential feature which contributes to the broad applicability of CARs and expanding their potential targets is their ability to bind not only to proteins but also to carbohydrate and glycolipid structures. Their antigen-specific and targeted immune responses have shown promising outcomes in clinical trials particularly involving B-cell malignancies and solid tumors. High remission rates and low percentages of relapses have caused a paradigm shift in the treatment of relapsed or refractory cancers. Challenges include side effects such as cytokine release syndrome, on-target off-tumor toxicities, and replication of its success in treating solid tumors. The burden of side effects and hefty cost of treatment are major obstacles which could hinder its progress globally. Nevertheless, ongoing research would only result in a maximized therapeutic potential in addition to more patient- and cost-friendly treatment. In this review, we aim to provide the readers an overview of chimeric antigen receptor T-cell therapy, a relatively new advancement in the world of immuno-oncology and thereby also discussing its advantages, side effects and future challenges.
C1 [Tariq, Syed Maaz] Jinnah Sindh Med Univ SMC, Med, Karachi, Pakistan.
   [Haider, Syed Ali.; Hasan, Mohammad] Jinnah Sindh Med Univ SMC, Karachi, Pakistan.
   [Tahir, Amber] Dow Univ Hlth Sci, Sindh Med Coll, Jinnah Postgrad Med Ctr, Internal Med, Karachi, Pakistan.
   [Khan, Maria] Dow Univ Hlth Sci, Dow Med Coll, Karachi, Pakistan.
   [Khan, Maria] Dow Univ Hlth Sci, Civil Hosp Karachi, Karachi, Pakistan.
   [Rehan, Arisha] Jinnah Sindh Med Univ, Karachi, Pakistan.
   [Kamal, Anum] Jinnah Sindh Med Univ, Dept Mbbs, Karachi, Pakistan.
RP Tahir, A (corresponding author), Dow Univ Hlth Sci, Sindh Med Coll, Jinnah Postgrad Med Ctr, Internal Med, Karachi, Pakistan.
EM siddiquiambertahir@gmail.com
CR [Anonymous], 2015, CHIMERIC ANTIGEN REC
   Bonifant CL, 2016, MOL THER-ONCOLYTICS, V3, DOI 10.1038/mto.2016.11
   Caruana I, 2015, NAT MED, V21, P524, DOI 10.1038/nm.3833
   Charo J, 2005, CANCER RES, V65, P2001, DOI 10.1158/0008-5472.CAN-04-2006
   Chmielewski M, 2013, GENE THER, V20, P177, DOI 10.1038/gt.2012.21
   Cooper LJN, 2003, BLOOD, V101, P1637, DOI 10.1182/blood-2002-07-1989
   Curran KJ, 2012, J GENE MED, V14, P405, DOI 10.1002/jgm.2604
   Davila ML, 2014, SCI TRANSL MED, V6, DOI 10.1126/scitranslmed.3008226
   Firor AE, 2015, EXP BIOL MED, V240, P1087, DOI 10.1177/1535370215584936
   Fischer K, 2007, BLOOD, V109, P3812, DOI 10.1182/blood-2006-07-035972
   Gill S, 2016, BLOOD REV, V30, P157, DOI 10.1016/j.blre.2015.10.003
   GOODWIN JS, 1977, J EXP MED, V146, P1719, DOI 10.1084/jem.146.6.1719
   GROSS G, 1989, P NATL ACAD SCI USA, V86, P10024, DOI 10.1073/pnas.86.24.10024
   Grupp SA, 2013, NEW ENGL J MED, V368, P1509, DOI 10.1056/NEJMoa1215134
   Hatfield SM, 2015, SCI TRANSL MED, V7, DOI 10.1126/scitranslmed.aaa1260
   Jacobs SR, 2008, J IMMUNOL, V180, P4476, DOI 10.4049/jimmunol.180.7.4476
   June CH, 2018, NEW ENGL J MED, V379, P64, DOI 10.1056/NEJMra1706169
   June CH, 2017, NAT MED, V23, P540, DOI 10.1038/nm.4321
   Kenter GG, 2009, NEW ENGL J MED, V361, P1838, DOI 10.1056/NEJMoa0810097
   Lamers CH, 2006, J CLIN ONCOL, V24, P20, DOI DOI 10.1200/JCO.2006.05.9964
   LeBien TW, 2008, BLOOD, V112, P1570, DOI 10.1182/blood-2008-02-078071
   Lee DW, 2015, LANCET, V385, P517, DOI 10.1016/S0140-6736(14)61403-3
   Lee DW, 2014, BLOOD, V124, P188, DOI 10.1182/blood-2014-05-552729
   Mahvi DA, 2015, J IMMUNOTHER, V38, P54, DOI 10.1097/CJI.0000000000000064
   Maude SL, 2018, NEW ENGL J MED, V378, P439, DOI 10.1056/NEJMoa1709866
   Maude SL, 2014, NEW ENGL J MED, V371, P1507, DOI 10.1056/NEJMoa1407222
   Maus MV, 2013, CANCER IMMUNOL RES, V1, P26, DOI 10.1158/2326-6066.CIR-13-0006
   Moon EK, 2016, CLIN CANCER RES, V22, P436, DOI 10.1158/1078-0432.CCR-15-1070
   Morgan RA, 2010, MOL THER, V18, P843, DOI 10.1038/mt.2010.24
   Neelapu SS, 2017, NEW ENGL J MED, V377, P2531, DOI 10.1056/NEJMoa1707447
   Newick K, 2017, ANNU REV MED, V68, P139, DOI 10.1146/annurev-med-062315-120245
   Postow MA, 2015, J CLIN ONCOL, V33, P1974, DOI 10.1200/JCO.2014.59.4358
   Prapa M, 2015, ONCOTARGET, V6, P24884, DOI 10.18632/oncotarget.4670
   ROSENBERG SA, 1985, NEW ENGL J MED, V313, P1485, DOI 10.1056/NEJM198512053132327
   Sadelain M, 2013, CANCER DISCOV, V3, P388, DOI 10.1158/2159-8290.CD-12-0548
   Sadelain M, 2009, CURR OPIN IMMUNOL, V21, P215, DOI 10.1016/j.coi.2009.02.009
   Silverstein AM, 2001, NAT IMMUNOL, V2, P279, DOI 10.1038/86280
   Strebhardt K, 2008, NAT REV CANCER, V8, P473, DOI 10.1038/nrc2394
   Till BG, 2012, BLOOD, V119, P3940, DOI 10.1182/blood-2011-10-387969
   Topalian SL, 2015, CANCER CELL, V27, P450, DOI 10.1016/j.ccell.2015.03.001
   Tran E, 2016, NEW ENGL J MED, V375, P2255, DOI 10.1056/NEJMoa1609279
   Wang LCS, 2014, CANCER IMMUNOL RES, V2, P154, DOI 10.1158/2326-6066.CIR-13-0027
   Zheng PP, 2018, DRUG DISCOV TODAY, V23, P1175, DOI 10.1016/j.drudis.2018.02.012
NR 43
TC 4
Z9 5
U1 1
U2 6
PU CUREUS INC
PI PALO ALTO
PA PO BOX 61002, PALO ALTO, CA 94306 USA
EI 2168-8184
J9 CUREUS
JI Cureus
PD OCT
PY 2018
VL 10
IS 10
AR e3486
DI 10.7759/cureus.3486
PG 11
WC Medicine, General & Internal
SC General & Internal Medicine
GA HL4MB
UT WOS:000458694700025
PM 30613448
OA Green Submitted, gold, Green Published
DA 2021-10-28
ER

PT J
AU Baer, B
   Dudley, CV
   Simons, RM
AF Baer, Brittney
   Dudley, Channing Vail
   Simons, Rhea Micci
TI Management Principles Associated With Cytokine Release Syndrome
SO SEMINARS IN ONCOLOGY NURSING
LA English
DT Article
DE Cytokine release syndrome; CAR T; Neurotoxicity; Tisagenlecleucel;
   Axicabtagene ciloleucel; Tocilizumab; Adverse events
AB Objective: To discuss current recommendations and resources for nurses to ensure they advocate for patients with cytokine release syndrome (CRS).
   Data Sources: A literature search using key terms: cytokine release syndrome, neurotoxicity, CAR T, adverse events.
   Conclusion: Chimeric antigen receptor (CAR) T-cell immunotherapy is a growing and rapidly changing field of research. Prompt recognition and management of the side effects of CAR T-cell therapy is pivotal to the safe outcomes of patients. As patients are treated with these novel therapies, additional recommendations and standards for treating CRS and neurotoxicity will occur.
   Implication for Nursing Practice: Nursing plays a pivotal role in the CAR T patients' treatment course because they are the first line of defense in the care of these patients. Providers and patients both rely on nursing knowledge and training to recognize symptoms of CRS and neurotoxicity. With the early recognition of the signs and symptoms of CRS and neurotoxicity, nursing will help improve the outcomes of the patients receiving CAR T-cell therapy. (C) 2019 Elsevier Inc. All rights reserved.
C1 [Baer, Brittney; Dudley, Channing Vail; Simons, Rhea Micci] Vanderbilt Ingram Canc Ctr, Hematol Oncol Program, 3322 West End Ave,Suite 1000, Nashville, TN 37203 USA.
RP Baer, B (corresponding author), Vanderbilt Ingram Canc Ctr, Hematol Oncol Program, 3322 West End Ave,Suite 1000, Nashville, TN 37203 USA.
EM brittney.m.baer@vumc.org
CR Anderson K, 2019, CLIN J ONCOL NURS, V23, P13, DOI 10.1188/19.CJON.S1.13-19
   [Anonymous], 2017, YESC AX CIL PACK INS
   [Anonymous], 2017, KYMR TIS PACK INS
   [Anonymous], 2018, ACT TOC PACK INS
   Lee DW, 2019, BIOL BLOOD MARROW TR, V25, P625, DOI 10.1016/j.bbmt.2018.12.758
   Lee DW, 2014, BLOOD, V124, P188, DOI 10.1182/blood-2014-05-552729
   Locke FL, 2016, MOL THER, V24, pS294, DOI 10.1016/S1525-0016(16)33553-5
   Ncelapu SS, 2018, NAT REV CLIN ONCOL, V15, P47
   Neelapu SS, 2017, NEW ENGL J MED, V377, P2531, DOI 10.1056/NEJMoa1707447
   Riegler LL, 2019, THER CLIN RISK MANAG, V15, P323, DOI 10.2147/TCRM.S150524
   Schuster SJ, 2019, NEW ENGL J MED, V380, P45, DOI 10.1056/NEJMoa1804980
NR 11
TC 3
Z9 3
U1 0
U2 6
PU ELSEVIER SCIENCE INC
PI NEW YORK
PA STE 800, 230 PARK AVE, NEW YORK, NY 10169 USA
SN 0749-2081
EI 1878-3449
J9 SEMIN ONCOL NURS
JI Semin. Oncol. Nurs.
PD OCT
PY 2019
VL 35
IS 5
DI 10.1016/j.soncn.2019.08.010
PG 5
WC Oncology; Nursing
SC Oncology; Nursing
GA JI2FM
UT WOS:000493279100009
PM 31477411
DA 2021-10-28
ER

PT J
AU Mantripragada, K
   Reagan, JL
   Quesenberry, PJ
   Fast, LD
AF Mantripragada, Kalyan
   Reagan, John L.
   Quesenberry, Peter J.
   Fast, Loren D.
TI Advances in Cellular Therapy for the Treatment of Leukemia
SO DISCOVERY MEDICINE
LA English
DT Article
ID ACUTE MYELOID-LEUKEMIA; DONOR LYMPHOCYTE INFUSION;
   CHIMERIC-ANTIGEN-RECEPTOR; RECIPIENT LEUKOCYTE INFUSIONS; BONE-MARROW
   TRANSPLANTATION; CD19-TARGETED T-CELLS; VERSUS-HOST-DISEASE; ADOPTIVE
   IMMUNOTHERAPY; MYELOGENOUS LEUKEMIA; ANTITUMOR RESPONSES
AB Adoptive immunotherapy in the form of allogeneic hematopoietic stem cell transplantation (allo-HSCT) is a treatment modality for acute and chronic leukemias that has been in practice for several decades. Drawbacks to transplantation include toxicity from chemotherapy/radiation conditioning regimens, additional toxicity from graft versus host disease, and reliance on appropriate human leukocyte antigen matched donors. Newer modalities with increased specificity of donor cells to tumor cells in addition to therapies that do not require engraftment for anti-tumor effect reduce the risk of graft versus host disease and may create a more robust graft versus leukemia response. Without the need for engraftment, or at the very least in the absence of a 100% engraftment requirement, conditioning regimens may be minimized. Three methods of adoptive immunotherapy that may offer some of these advantages over traditional transplantation are donor lymphocyte infusions (DLI), chimeric antigen receptor modified T cells (CAR T cells), and cellular immunotherapy. DLIs and cellular therapy consist of transfusing T lymphocytes from the donor to recipient in an unmanipulated form. Alternatively, donor T lymphocytes can be modified with addition of chimeric antigen receptors for specific antigen directed killing of tumor cells. Significant responses and survival benefit have been reported with these modalities. Herein, we review the mechanisms for these newer adoptive immune therapies, clinical indications for their use, and potential future directions.
C1 [Mantripragada, Kalyan; Reagan, John L.; Quesenberry, Peter J.; Fast, Loren D.] Brown Univ, Warren Alpert Sch Med, Rhode Isl Hosp, Div Hematol Oncol, Providence, RI 02903 USA.
RP Reagan, JL (corresponding author), Brown Univ, Warren Alpert Sch Med, Rhode Isl Hosp, Div Hematol Oncol, Providence, RI 02903 USA.
EM jreagan@lifespan.org
OI Mantripragada, Kalyan/0000-0002-3362-2725; Reagan,
   John/0000-0003-4877-6863
FU National Institutes of Health/National Institute of General Medical
   SciencesUnited States Department of Health & Human ServicesNational
   Institutes of Health (NIH) - USANIH National Institute of General
   Medical Sciences (NIGMS) [8P20GM103468]; NATIONAL INSTITUTE OF GENERAL
   MEDICAL SCIENCESUnited States Department of Health & Human
   ServicesNational Institutes of Health (NIH) - USANIH National Institute
   of General Medical Sciences (NIGMS) [P20GM103468] Funding Source: NIH
   RePORTER
FX This publication was made possible by Grant Number 8P20GM103468 from
   National Institutes of Health/National Institute of General Medical
   Sciences and its contents are solely the responsibility of the authors
   and do not necessarily represent the official views of the NIH/NIGMS.
   Furthermore, this work was made possible by a Leukemia & Lymphoma
   Society Special Fellow in Clinical Research grant (J.L.R.).
CR Ballen KK, 2002, BLOOD, V100, P442, DOI 10.1182/blood.V100.2.442
   Brentjens RJ, 2011, BLOOD, V118, P4817, DOI 10.1182/blood-2011-04-348540
   Byrd JC, 2002, BLOOD, V100, P4325, DOI 10.1182/blood-2002-03-0772
   Casucci M, 2013, BLOOD, V122, P3461, DOI 10.1182/blood-2013-04-493361
   Chen X, 2000, BRIT J HAEMATOL, V111, P596, DOI 10.1046/j.1365-2141.2000.02361.x
   Collins RH, 2000, BONE MARROW TRANSPL, V26, P511, DOI 10.1038/sj.bmt.1702555
   Collins RH, 1997, J CLIN ONCOL, V15, P433, DOI 10.1200/JCO.1997.15.2.433
   Colvin GA, 2009, BIOL BLOOD MARROW TR, V15, P421, DOI 10.1016/j.bbmt.2008.12.503
   De Somer L, 2011, HAEMATOL-HEMATOL J, V96, P424, DOI 10.3324/haematol.2010.035329
   Feau S, 2012, NAT COMMUN, V3, DOI 10.1038/ncomms1948
   Frey NV, 2012, BLOOD, V120, DOI 10.1182/blood.V120.21.717.717
   Grupp SA, 2012, ASH ANN M, V120, P2604
   Grupp SA, 2013, NEW ENGL J MED, V368, P1509, DOI 10.1056/NEJMoa1215134
   Guo M, 2012, J CLIN ONCOL, V30, P4084, DOI 10.1200/JCO.2012.42.0281
   Guo M, 2011, BLOOD, V117, P936, DOI 10.1182/blood-2010-06-288506
   Hehlmann R, 2007, BLOOD, V109, P4686, DOI 10.1182/blood-2006-11-055186
   HOROWITZ MM, 1990, BLOOD, V75, P555
   Jena B, 2010, BLOOD, V116, P1035, DOI 10.1182/blood-2010-01-043737
   JOHNSON BD, 1993, BONE MARROW TRANSPL, V11, P329
   Kalos M., 2011, SCI TRANSL MED, V3
   Kochenderfer JN, 2013, BLOOD, V122, P4129, DOI 10.1182/blood-2013-08-519413
   Kochenderfer JN, 2012, BLOOD, V119, P2709, DOI 10.1182/blood-2011-10-384388
   Kochenderfer JN, 2010, BLOOD, V116, P3875, DOI 10.1182/blood-2010-01-265041
   Kolb HJ, 2008, BLOOD, V112, P4371, DOI 10.1182/blood-2008-03-077974
   KOLB HJ, 1995, BLOOD, V86, P2041, DOI 10.1182/blood.V86.5.2041.bloodjournal8652041
   KOLB HJ, 1990, BLOOD, V76, P2462, DOI 10.1182/blood.V76.12.2462.2462
   Krapcho M., 2013, SEER CANC STAT REV 1
   Krishnamurthy P, 2013, BIOL BLOOD MARROW TR, V19, P562, DOI 10.1016/j.bbmt.2012.12.013
   Kufner S, 2005, CANCER IMMUNOL IMMUN, V54, P953, DOI 10.1007/s00262-004-0657-y
   Mapara MY, 2002, BLOOD, V100, P1903, DOI 10.1182/blood-2002-01-0023
   Mardiros A, 2013, BLOOD, V122, P3138, DOI 10.1182/blood-2012-12-474056
   MATHE G, 1965, CANCER RES, V25, P1525
   McLaughlin P, 1998, J CLIN ONCOL, V16, P2825, DOI 10.1200/JCO.1998.16.8.2825
   Medina DJ, 2008, LEUKEMIA RES, V32, P1842, DOI 10.1016/j.leukres.2008.05.015
   Miller JS, 2007, BLOOD, V110, P2761, DOI 10.1182/blood-2007-05-090340
   MITTERMULLER J, 1986, BRIT J HAEMATOL, V62, P757, DOI 10.1111/j.1365-2141.1986.tb04099.x
   O'Donnell PV, 2002, BIOL BLOOD MARROW TR, V8, P377, DOI 10.1053/bbmt.2002.v8.pm12171484
   Peggs KS, 2004, BLOOD, V103, P1548, DOI 10.1182/blood-2003-05-1513
   Porter DL, 2011, NEW ENGL J MED, V365, P725, DOI 10.1056/NEJMoa1103849
   Porter DL, 2006, BLOOD, V107, P1325, DOI 10.1182/blood-2005-08-3373
   Reagan JL, 2013, P 104 ANN M AM ASS C
   Reagan JL, 2013, J TRANSL MED, V11, DOI 10.1186/1479-5876-11-150
   Richardson SE, 2013, BRIT J HAEMATOL, V160, P640, DOI 10.1111/bjh.12197
   Ridge JP, 1998, NATURE, V393, P474, DOI 10.1038/30989
   Rubio MT, 2005, J IMMUNOL, V175, P665, DOI 10.4049/jimmunol.175.2.665
   Rubio MT, 2003, BLOOD, V102, P2300, DOI 10.1182/blood-2002-12-3949
   Sadelain M, 2009, CURR OPIN IMMUNOL, V21, P215, DOI 10.1016/j.coi.2009.02.009
   Saito TI, 2010, J IMMUNOL, V185, P2099, DOI 10.4049/jimmunol.0901985
   Schmid C, 2007, J CLIN ONCOL, V25, P4938, DOI 10.1200/JCO.2007.11.6053
   Schoenberger SP, 1998, NATURE, V393, P480, DOI 10.1038/31002
   Schroeder T, 2013, LEUKEMIA, V27, P1229, DOI 10.1038/leu.2013.7
   Slavin S, 1996, BLOOD, V87, P2195, DOI 10.1182/blood.V87.6.2195.bloodjournal8762195
   STEWART FM, 1993, BLOOD, V81, P2566
   Storb R, 2013, J CLIN ONCOL, V31, P1530, DOI 10.1200/JCO.2012.45.0247
   Symons HJ, 2008, BIOL BLOOD MARROW TR, V14, P499, DOI 10.1016/j.bbmt.2008.02.013
   Till BG, 2008, BLOOD, V112, P2261, DOI 10.1182/blood-2007-12-128843
   Vago L, 2009, NEW ENGL J MED, V361, P478, DOI 10.1056/NEJMoa0811036
   WEIDEN PL, 1979, NEW ENGL J MED, V300, P1068, DOI 10.1056/NEJM197905103001902
   WEIDEN PL, 1981, NEW ENGL J MED, V304, P1529, DOI 10.1056/NEJM198106183042507
   Yan CH, 2012, BLOOD, V119, P3256, DOI 10.1182/blood-2011-09-380386
   Zhao S, 2011, TUMORI, V97, P522, DOI 10.1700/950.10408
NR 61
TC 4
Z9 4
U1 0
U2 4
PU DISCOVERY MEDICINE
PI TIMONIUM
PA 10 GERARD AVE, STE 201, TIMONIUM, MD 21093 USA
SN 1539-6509
EI 1944-7930
J9 DISCOV MED
JI Discov. Med.
PD JAN
PY 2014
VL 17
IS 91
BP 15
EP 24
PG 10
WC Medicine, Research & Experimental
SC Research & Experimental Medicine
GA 292LK
UT WOS:000329903000002
PM 24411697
DA 2021-10-28
ER

PT J
AU Ye, J
   Cao, WW
   Tao, ZB
   Zhao, SP
   Wang, CL
   Xu, X
   Zhao, A
   Gao, JM
AF Ye, Jun
   Cao, Wanwan
   Tao, Zhibo
   Zhao, Shuping
   Wang, Chunling
   Xu, Xing
   Zhao, Ai
   Gao, Jimin
TI Novel method for effectively amplifying human peripheral blood T cells
   in vitro
SO EXPERIMENTAL CELL RESEARCH
LA English
DT Article
DE Bifunctional fusion proteins; T cells; Amplification in vitro; Magnetic
   beads
ID FAMILY
AB The use of chimeric antigen receptor-modified T cells (CAR T cells) is an effective therapy for advanced cancer, especially hematological malignancies, and this method has attracted widespread attention in the last several years. The type, number and vitality of the effector cells clearly play important roles in this approach. In this study, to expand the possibility of curing cancer through adoptive cell therapy (ACT), we developed a novel method for effectively obtaining abundant T cells in vitro. The fusion proteins of three cytokines, SA-hIL-2, SA-hIL-7 and SA-hIL-21, were anchored onto biotin magnetic beads to increase the number of cytokines on the surface of the magnetic beads, which increased the local concentration of cytokines and thus promoted the binding of cytokines to T cells. Next, we examined the effects of these modified magnetic beads on the proliferation rate of T cells and CD19 CART cells. In this study, we report the expression and purification of the active bifunctional fusion proteins SA-hIL-2, SA-hIL-7 and SA-hIL-21, which were bound to biotin magnetic beads to develop a platform that was employed to increase the local concentration of cytokines. When the cells had been cultured for 14 days, the proliferation rate of the CD3(+) T cells in the group that received cytokine-coupled biotin magnetic beads (Beads-SA-CK) was higher than that of the cells in the groups that received soluble cytokines (Soluble-SA-CK) and that of the cells in the standard group (Standard-CK). We speculate that this difference may be the result of the increased expression of Bcl-2 and the increased phosphorylation of Stat5. Moreover, our results preliminarily indicate that compared with the other two treatments, Soluble-SA-CK and Standard-CK, adding cytokine-coupled biotin magnetic beads more effectively increases the proliferation rate of CD19 CAR-T cells. As expected, the CD19 CAR-T cells stimulated by Beads-SA-CK had a stronger anticancer effect than the cells stimulated by the other two treatments. An effective method of preparing abundant T cells in vitro was developed, and it may provide a novel strategy for ACT.
C1 [Ye, Jun; Cao, Wanwan; Tao, Zhibo; Zhao, Shuping; Wang, Chunling; Xu, Xing; Gao, Jimin] Wenzhou Med Univ, Sch Lab Med & Life Sci, Zhejiang Prov Key Lab Technol & Applicat Model Or, Wenzhou, Zhejiang, Peoples R China.
   [Zhao, Ai] Southern Med Univ, Shunde Hosp, Dept Hematol, Foshan, Guangdong, Peoples R China.
   [Zhao, Ai; Gao, Jimin] Zhejiang Qixin Biotech, Wenzhou, Zhejiang, Peoples R China.
RP Gao, JM (corresponding author), Wenzhou Med Univ, Sch Lab Med & Life Sci, Zhejiang Prov Key Lab Technol & Applicat Model Or, Wenzhou, Zhejiang, Peoples R China.; Zhao, A (corresponding author), Southern Med Univ, Shunde Hosp, Dept Hematol, Foshan, Guangdong, Peoples R China.
EM yejun03762711665@163.com; 1650933695@qq.com; 18066269698@163.com;
   490925076@qq.com; 2297808115@qq.com; 1335861635@qq.com;
   zhaoai618@163.com; jimingao@yahoo.com
FU National Natural Science Foundation of ChinaNational Natural Science
   Foundation of China (NSFC) [3174100178]; Scientific Research Fund of
   National Health Commission of PR China [WKJ-ZJ-1928]; Guangdong
   Provincial Natural Science FoundationNational Natural Science Foundation
   of Guangdong Province [2019A1515110831]; Wenzhou Municipal Science and
   Technology Research Program [ZS2017014, 2018ZY001]
FX This study was partially funded by the National Natural Science
   Foundation of China (3174100178), the Scientific Research Fund of
   National Health Commission of PR China (WKJ-ZJ-1928), Guangdong
   Provincial Natural Science Foundation (2019A1515110831), Wenzhou
   Municipal Science and Technology Research Program (ZS2017014,
   2018ZY001).
CR Cheung AS, 2018, NAT BIOTECHNOL, V36, P160, DOI 10.1038/nbt.4047
   Choudhry H, 2018, BIOMED RES INT, V2018, DOI 10.1155/2018/9056173
   Dunne PJ, 2002, BLOOD, V100, P933, DOI 10.1182/blood-2002-01-0160
   Heltemes-Harris LM, 2012, CURR OPIN IMMUNOL, V24, P146, DOI 10.1016/j.coi.2012.01.015
   Hislop AD, 2002, J EXP MED, V195, P893, DOI 10.1084/jem.20011692
   Moldoveanu T, 2014, TRENDS BIOCHEM SCI, V39, P101, DOI 10.1016/j.tibs.2013.12.006
   Nair R, 2020, ADV EXP MED BIOL, V1244, P215, DOI 10.1007/978-3-030-41008-7_10
   Patra AK, 2013, NAT IMMUNOL, V14, P127, DOI 10.1038/ni.2507
   Peluso I, 2007, J IMMUNOL, V178, P732, DOI 10.4049/jimmunol.178.2.732
   Pol JG, 2020, J EXP MED, V217, DOI 10.1084/jem.20191247
   Shiao SL, 2007, J IMMUNOL, V179, P4397, DOI 10.4049/jimmunol.179.7.4397
   Silva AC, 2020, ADV BIOCHEM ENG BIOT, V171, P87, DOI 10.1007/10_2019_105
   Singh AK, 2020, LANCET ONCOL, V21, pE168, DOI 10.1016/S1470-2045(19)30823-X
   UPDYKE TV, 1984, J IMMUNOL METHODS, V73, P83, DOI 10.1016/0022-1759(84)90034-6
   Wang ZD, 2020, FRONT IMMUNOL, V11, DOI 10.3389/fimmu.2020.00176
   Youle RJ, 2008, NAT REV MOL CELL BIO, V9, P47, DOI 10.1038/nrm2308
   Zhang Y, 2005, NAT MED, V11, P1299, DOI 10.1038/nm1326
NR 17
TC 0
Z9 0
U1 0
U2 3
PU ELSEVIER INC
PI SAN DIEGO
PA 525 B STREET, STE 1900, SAN DIEGO, CA 92101-4495 USA
SN 0014-4827
EI 1090-2422
J9 EXP CELL RES
JI Exp. Cell Res.
PD FEB 1
PY 2021
VL 399
IS 1
AR 112451
DI 10.1016/j.yexcr.2020.112451
PG 11
WC Oncology; Cell Biology
SC Oncology; Cell Biology
GA PT7RR
UT WOS:000608809600015
PM 33352191
DA 2021-10-28
ER

PT J
AU Stikvoort, A
   van der Schans, J
   Sarkar, S
   Poels, R
   Ruiter, R
   Naik, J
   Yuan, HP
   de Bruijn, JD
   van de Donk, NWCJ
   Zweegman, S
   Themeli, M
   Groen, R
   O'Dwyer, M
   Mutis, T
AF Stikvoort, Arwen
   van der Schans, Jort
   Sarkar, Subhashis
   Poels, Renee
   Ruiter, Ruud
   Naik, Jyoti
   Yuan, Huipin
   de Bruijn, Joost D.
   van de Donk, Niels W. C. J.
   Zweegman, Sonja
   Themeli, Maria
   Groen, Richard
   O'Dwyer, Michael
   Mutis, Tuna
TI CD38-specific Chimeric Antigen Receptor Expressing Natural Killer KHYG-1
   Cells: A Proof of Concept for an "Off the Shelf" Therapy for Multiple
   Myeloma
SO HEMASPHERE
LA English
DT Article
ID T-CELLS; DARATUMUMAB; CAR; REMISSIONS
AB Chimeric antigen receptor (CAR) T cells are highly successful in the treatment of hematologic malignancies. We recently generated affinity-optimized CD38CAR T cells, which effectively eliminate multiple myeloma (MM) cells with little or no toxicities against nonmalignant hematopoietic cells. The lack of universal donors and long manufacturing times however limit the broad application of CAR T cell therapies. Natural killer (NK) cells generated from third party individuals may represent a viable source of "off the shelf" CAR-based products, as they are not associated with graft-versus-host disease unlike allogeneic T cells. We therefore explored the preclinical anti-MM efficacy and potential toxicity of the CD38CAR NK concept by expressing affinity-optimized CD38CARs in KHYG-1 cells, an immortal NK cell line with excellent expansion properties. KHYG-1 cells retrovirally transduced with the affinity-optimized CD38CARs expanded vigorously and mediated effective CD38-dependent cytotoxicity towards CD38(high) MM cell lines as well as primary MM cells ex vivo. Importantly, the intermediate affinity CD38CAR transduced KHYG-1 cells spared CD38(neg) or CD38(int) nonmalignant hematopoietic cells, indicating an optimal tumor nontumor discrimination. Irradiated, short living CD38CAR KHYG-1 cells also showed significant anti-MM effects in a xenograft model with a humanized bone marrow-like niche. Finally, CD38CAR KHYG-1 cells effectively eliminated primary MM cells derived from patients who are refractory to CD38 antibody daratumumab. Taken together, the results of this proof-of-principle study demonstrate the potential value of engineering affinity-optimized CD38CARs in NK cells to establish effective anti-MM effects, with an excellent safety profile, even in patients who failed to response to most advanced registered myeloma therapies, such as daratumumab.
C1 [Stikvoort, Arwen; van der Schans, Jort; Poels, Renee; Ruiter, Ruud; Naik, Jyoti; van de Donk, Niels W. C. J.; Zweegman, Sonja; Themeli, Maria; Groen, Richard; Mutis, Tuna] Amsterdam Univ Med Ctr, Dept Hematol, Canc Ctr Amsterdam, Locat VU Med Ctr, Amsterdam, Netherlands.
   [Sarkar, Subhashis; O'Dwyer, Michael] Natl Univ Ireland, Dept Med, Galway, Ireland.
   [Yuan, Huipin; de Bruijn, Joost D.] Kuros Biosci BV, Bilthoven, Netherlands.
   [de Bruijn, Joost D.] Queen Mary Univ London, Sch Engn & Mat Sci, London, England.
   Karolinska Inst, Solna, Sweden.
RP Mutis, T (corresponding author), Amsterdam Univ Med Ctr, Dept Hematol, Canc Ctr Amsterdam, Locat VU Med Ctr, Amsterdam, Netherlands.; O'Dwyer, M (corresponding author), Natl Univ Ireland, Dept Med, Galway, Ireland.
EM michael.odwyer@nuigalway.ie; t.mutis@amsterdamumc.nl
OI Stikvoort, Arwen/0000-0002-0251-5628; Themeli, Maria/0000-0003-0585-7786
FU ONK Therapeutics
FX This work is in part financially supported by ONK Therapeutics.
CR Ali SA, 2016, BLOOD, V128, P1688, DOI 10.1182/blood-2016-04-711903
   Attal M, 2019, LANCET, V394, P2096, DOI 10.1016/S0140-6736(19)32556-5
   de Haart SJ, 2016, HAEMATOLOGICA, V101, pE339, DOI 10.3324/haematol.2015.139667
   de Haart SJ, 2013, CLIN CANCER RES, V19, P5591, DOI 10.1158/1078-0432.CCR-12-3676
   Depil S, 2020, NAT REV DRUG DISCOV, V19, P185, DOI 10.1038/s41573-019-0051-2
   Dimopoulos MA, 2016, NEW ENGL J MED, V375, P1319, DOI 10.1056/NEJMoa1607751
   Drent E, 2019, CLIN CANCER RES, V25, P4014, DOI 10.1158/1078-0432.CCR-18-2559
   Drent E, 2017, MOL THER, V25, P1946, DOI 10.1016/j.ymthe.2017.04.024
   Drent E, 2016, HAEMATOLOGICA, V101, P616, DOI 10.3324/haematol.2015.137620
   Eyquem J, 2017, NATURE, V543, P113, DOI 10.1038/nature21405
   Garcia-Guerrero E, 2017, BLOOD, V129, P3386, DOI 10.1182/blood-2017-03-770776
   Gogishvili T, 2017, BLOOD, V130, P2838, DOI 10.1182/blood-2017-04-778423
   Groen RWJ, 2012, BLOOD, V120, pE9, DOI 10.1182/blood-2012-03-414920
   Gurney M, 2020, HAEMATOLOGICA
   Herrera L, 2019, SCI REP-UK, V9, DOI 10.1038/s41598-019-55239-y
   Holthof LC, 2019, BLOOD, V134, DOI 10.1182/blood-2019-125818
   Kimpo MS, 2019, CURR ONCOL REP, V21, DOI 10.1007/s11912-019-0837-8
   Krejcik J, 2016, BLOOD, V128, P384, DOI 10.1182/blood-2015-12-687749
   Liu EL, 2020, NEW ENGL J MED, V382, P545, DOI 10.1056/NEJMoa1910607
   Martin T, 2019, BLOOD CANCER J, V9, DOI 10.1038/s41408-019-0198-4
   Maude SL, 2018, NEW ENGL J MED, V378, P439, DOI 10.1056/NEJMoa1709866
   Maude SL, 2014, NEW ENGL J MED, V371, P1507, DOI 10.1056/NEJMoa1407222
   Neelapu SS, 2017, NEW ENGL J MED, V377, P2531, DOI 10.1056/NEJMoa1707447
   Oei VYS, 2018, CANCER IMMUNOL RES, V6, P467, DOI 10.1158/2326-6066.CIR-17-0207
   Pfefferle A, 2020, CANCERS, V12, DOI 10.3390/cancers12030706
   Poh A, 2018, CANCER DISCOV, V8, P787, DOI 10.1158/2159-8290.CD-ND2018-005
   Poirot L, 2015, CANCER RES, V75, P3853, DOI 10.1158/0008-5472.CAN-14-3321
   Porter DL, 2015, SCI TRANSL MED, V7, DOI 10.1126/scitranslmed.aac5415
   Raje N, 2019, NEW ENGL J MED, V380, P1726, DOI 10.1056/NEJMoa1817226
   Romee R, 2016, SCI TRANSL MED, V8, DOI 10.1126/scitranslmed.aaf2341
   Ruggeri L, 2002, SCIENCE, V295, P2097, DOI 10.1126/science.1068440
   Sarkar S, 2020, CANCER IMMUNOL IMMUN, V69, P421, DOI 10.1007/s00262-019-02477-8
   Shin MH, 2020, IMMUNE NETW, V20, DOI 10.4110/in.2020.20.e14
   Smith EL, 2019, SCI TRANSL MED, V11, DOI 10.1126/scitranslmed.aau7746
   Suck G, 2005, EXP HEMATOL, V33, P1160, DOI 10.1016/j.exphem.2005.06.024
   Suck Garnet, 2011, Front Biosci (Elite Ed), V3, P166, DOI 10.2741/e230
   Usmani SZ, 2020, LANCET HAEMATOL, V7, pE447, DOI 10.1016/S2352-3026(20)30081-8
   Yagita M, 2000, LEUKEMIA, V14, P922, DOI 10.1038/sj.leu.2401769
NR 38
TC 0
Z9 0
U1 0
U2 0
PU LIPPINCOTT WILLIAMS & WILKINS
PI PHILADELPHIA
PA TWO COMMERCE SQ, 2001 MARKET ST, PHILADELPHIA, PA 19103 USA
EI 2572-9241
J9 HEMASPHERE
JI Hemasphere
PD JUL
PY 2021
VL 5
IS 7
AR e596
DI 10.1097/HS9.0000000000000596
PG 10
WC Hematology
SC Hematology
GA TF0II
UT WOS:000670390600006
PM 34131635
OA Green Published, gold
DA 2021-10-28
ER

PT J
AU Dave, P
   Vela, EP
   Cancarevic, I
AF Dave, Prashil
   Vela, Elisa Pallares
   Cancarevic, Ivan
TI Is Prophylaxis the Only Way Out for Cytokine Release Syndrome Associated
   With Chimeric Antigen T-cell Therapy?
SO CUREUS
LA English
DT Article
DE cytokine release syndrome (crs); chimeric antigen receptor t-cell
   therapy; cancer-immunotherapy; management strategies; leukaemia;
   oncology clinical trials; relapsing multiple myeloma; incidence rate
ID MANAGEMENT
AB Chimeric antigen receptor T-cell (CAR-T) therapy is a new advancement in hematology and oncology with its use in treating many refractory malignancies. Cytoidne release syndrome (CRS) is CAR-T's clinically hazardous side effect, ranging from mild to life-threatening events. It was one of the first side effects detected with CAR-T. We conducted a literature review using PubMed (MeSH) to study CRS incidence after the administration of CAR-T to reflect its clinical importance. Nine studies are mentioned, with a total of 1357 patients enrolled for different types of refractory/relapsed cancers, and an average incidence of CRS of 64% is being noted. We have also stated numerous studies which mentioned the use and effectiveness of the commonly used drugs like tocilizumab, corticosteroids, and some new drugs. Although statistical data on CRS's conservative and supportive management is not available, the role of different supportive measures is evident. An overview of how it sets the framework of a peri-management approach has been considered. Through heightened incidence and relatively complex management of CRS, we would like to raise the question of the need for early prophylaxis against CRS when considering CAR-T. The need for more clinical trials in the future to prove the effectiveness of the latter is stated.
C1 [Dave, Prashil; Vela, Elisa Pallares] Calif Inst Behav Neurosci & Psychol, Gen Med, Fairfield, CA 94534 USA.
   [Cancarevic, Ivan] Calif Inst Behav Neurosci & Psychol, Internal Med, Fairfield, CA USA.
RP Dave, P (corresponding author), Calif Inst Behav Neurosci & Psychol, Gen Med, Fairfield, CA 94534 USA.
EM prashildave@gmail.com
CR Curran KJ, 2019, BLOOD, V134, P2361, DOI 10.1182/blood.2019001641
   Davila ML, 2014, SCI TRANSL MED, V6, DOI 10.1126/scitranslmed.3008226
   Grigor EJM, 2019, TRANSFUS MED REV, V33, P98, DOI 10.1016/j.tmrv.2019.01.005
   Gulati K., 2016, MOJ IMMUNOL, V4, DOI [10.15406/moji.2016.04.00121, DOI 10.15406/MOJI.2016.04.00121]
   Gutierrez C, 2020, CRIT CARE MED, V48, P10, DOI 10.1097/CCM.0000000000004087
   Heinrich PC, 2003, BIOCHEM J, V374, P1, DOI 10.1042/BJ20030407
   Kadauke S, 2021, J CLIN ONCOL, V39, P920, DOI 10.1200/JCO.20.02477
   Le RQ, 2018, ONCOLOGIST, V23, P943, DOI 10.1634/theoncologist.2018-0028
   Lee DW, 2019, BIOL BLOOD MARROW TR, V25, P625, DOI 10.1016/j.bbmt.2018.12.758
   Lee DW, 2014, BLOOD, V124, P188, DOI 10.1182/blood-2014-05-552729
   Liu SY, 2020, BLOOD CANCER J, V10, DOI 10.1038/s41408-020-0280-y
   Locke FL, 2019, LANCET ONCOL, V20, P31, DOI 10.1016/S1470-2045(18)30864-7
   Murthy H, 2019, IMMUNOTARGETS THER, V8, P43, DOI 10.2147/ITT.S202015
   Neelapu SS, 2017, NEW ENGL J MED, V377, P2531, DOI 10.1056/NEJMoa1707447
   Neelapu SS, 2019, HEMATOL ONCOL, V37, P48, DOI 10.1002/hon.2595
   Neelapu SS, 2018, NAT REV CLIN ONCOL, V15, P47, DOI 10.1038/nrclinonc.2017.148
   Opal SM, 2000, CHEST, V117, P1162, DOI 10.1378/chest.117.4.1162
   Porter D, 2018, J HEMATOL ONCOL, V11, DOI 10.1186/s13045-018-0571-y
   Raje N, 2019, NEW ENGL J MED, V380, P1726, DOI 10.1056/NEJMoa1817226
   Ramani T, 2015, INT J TOXICOL, V34, P355, DOI 10.1177/1091581815584918
   Ramos CA, 2020, J CLIN ONCOL, V38, P3794, DOI 10.1200/JCO.20.01342
   Riegler LL, 2019, THER CLIN RISK MANAG, V15, P323, DOI 10.2147/TCRM.S150524
   Schultz L, 2019, SCI TRANSL MED, V11, DOI 10.1126/scitranslmed.aaw2127
   Schuster SJ, 2019, NEW ENGL J MED, V380, P45, DOI 10.1056/NEJMoa1804980
   Sermer D, 2019, HEMATOL ONCOL, V37, P95, DOI 10.1002/hon.2591
   Shah NN., 2020, J CLIN ONCOL, V38, P1938, DOI [DOI 10.1200/JCO.19.03279, 10.1200/JCO.19.03279]
   Srivastava S, 2015, TRENDS IMMUNOL, V36, P494, DOI 10.1016/j.it.2015.06.004
   Tang XJ, 2015, ONCOTARGET, V6, P44179, DOI 10.18632/oncotarget.6175
   Teachey DT, 2016, CANCER DISCOV, V6, P664, DOI 10.1158/2159-8290.CD-16-0040
   Titov A, 2018, CELL DEATH DIS, V9, DOI 10.1038/s41419-018-0918-x
   Turtle CJ, 2016, SCI TRANSL MED, V8, DOI 10.1126/scitranslmed.aaf8621
   Wang MH, 2020, NEW ENGL J MED, V382, P1331, DOI 10.1056/NEJMoa1914347
   Zhang LN, 2021, EXP HEMATOL ONCOL, V10, DOI 10.1186/s40164-021-00209-2
NR 33
TC 0
Z9 0
U1 0
U2 0
PU CUREUS INC
PI PALO ALTO
PA PO BOX 61002, PALO ALTO, CA 94306 USA
EI 2168-8184
J9 CUREUS
JI Cureus
PD SEP 4
PY 2021
VL 13
IS 9
AR e17709
DI 10.7759/cureus.17709
PG 7
WC Medicine, General & Internal
SC General & Internal Medicine
GA UM5AB
UT WOS:000693341600012
PM 34650883
OA Green Published, gold
DA 2021-10-28
ER

PT J
AU Han, ZW
   Lyv, ZW
   Cui, B
   Wang, YY
   Cheng, JT
   Zhang, Y
   Cai, WQ
   Zhou, Y
   Ma, ZW
   Wang, XW
   Peng, XC
   Cui, SZ
   Xiang, Y
   Yang, M
   Xin, HW
AF Han, Zi-Wen
   Lyv, Zhi-Wu
   Cui, Bin
   Wang, Ying-Ying
   Cheng, Jun-Ting
   Zhang, Ying
   Cai, Wen-Qi
   Zhou, Yang
   Ma, Zhao-Wu
   Wang, Xian-Wang
   Peng, Xiao-Chun
   Cui, Shu-Zhong
   Xiang, Ying
   Yang, Mo
   Xin, Hong-Wu
TI The old CEACAMs find their new role in tumor immunotherapy
SO INVESTIGATIONAL NEW DRUGS
LA English
DT Review
DE Carcinoembryonic Antigen-related Cell Adhesion Molecules (CEACAMs);
   Bispecific Antibody (BsAb); Bispecific T cell engager (BiTE); Chimeric
   Antigen Receptor T cell (CAR-T); Tumor immunotherapy
ID CELL-ADHESION MOLECULE-1; CHAIN ANTIBODY CONSTRUCTS; RETAINING
   CANCER-CELLS; ANTIGEN GENE FAMILY; CARCINOEMBRYONIC ANTIGEN; T-CELLS;
   BISPECIFIC ANTIBODY; BILIARY GLYCOPROTEIN; RELATIVELY RESISTANT;
   COLORECTAL-CANCER
AB Carcinoembryonic antigen-related cell adhesion molecules (CEACAMs) contain 12 family members(CEACAM1,CEACAM3,CEACAM4,CEACAM5,CEACAM6,CEACAM7,CEACAM8,CEACAM16,CEACAM18,CEACAM19,CEACAM20 and CEACAM21)and are expressed diversely in different normal and tumor tissues. CEA (CEACAM5) has been used as a tumor biomarker since 1965. Here we review the latest research and development of the structures, expression, and function of CEACAMs in normal and tumor tissues, and their application in the tumor diagnosis, prognosis, and treatment. We focus on recent clinical studies of CEA targeted cancer immunotherapies, including bispecific antibody (BsAb) for radio-immuno-therapy and imaging, bispecific T cell engager (BiTE) and chimeric antigen receptor T cells (CAR-T). We summarize the promising clinical relevance and challenges of these approaches and give perspective view for future research. This review has important implications in understanding the diversified biology of CEACAMs in normal and tumor tissues, and their new role in tumor immunotherapy.
C1 [Han, Zi-Wen; Wang, Ying-Ying; Cheng, Jun-Ting; Zhang, Ying; Cai, Wen-Qi; Zhou, Yang; Ma, Zhao-Wu; Wang, Xian-Wang; Peng, Xiao-Chun; Xiang, Ying; Xin, Hong-Wu] Yangtze Univ, Hlth Sci Ctr, Sch Basic Med, Ctr Mol Med,Lab Oncol, 1 Nanhuan Rd, Jingzhou 434023, Hubei, Peoples R China.
   [Han, Zi-Wen; Wang, Ying-Ying; Cheng, Jun-Ting; Zhang, Ying; Cai, Wen-Qi; Zhou, Yang; Ma, Zhao-Wu; Wang, Xian-Wang; Peng, Xiao-Chun; Xiang, Ying; Xin, Hong-Wu] Yangtze Univ, Hlth Sci Ctr, Sch Basic Med, Dept Biochem & Mol Biol, Jingzhou 434023, Hubei, Peoples R China.
   [Lyv, Zhi-Wu; Cui, Bin] Lianjiang Peoples Hosp, Dept Pathol, Zhanjiang 524400, Guangdong, Peoples R China.
   [Wang, Xian-Wang] Yangtze Univ, Hlth Sci Ctr, Sch Basic Med, Dept Lab Med, 1 Nanhuan Rd, Jingzhou 434023, Hubei, Peoples R China.
   [Peng, Xiao-Chun] Yangtze Univ, Hlth Sci Ctr, Sch Basic Med, Dept Pathophysiol, Jingzhou 434023, Hubei, Peoples R China.
   [Cui, Shu-Zhong] Guangzhou Med Univ, Affiliated Canc Hosp Inst, State Key Lab Resp Dis, Guangzhou 510095, Peoples R China.
   [Yang, Mo] Sun Yat Sen Univ, Affiliated Hosp 7, Shenzhen 518107 11, Guangdong, Peoples R China.
RP Xiang, Y; Xin, HW (corresponding author), Yangtze Univ, Hlth Sci Ctr, Sch Basic Med, Ctr Mol Med,Lab Oncol, 1 Nanhuan Rd, Jingzhou 434023, Hubei, Peoples R China.; Xiang, Y; Xin, HW (corresponding author), Yangtze Univ, Hlth Sci Ctr, Sch Basic Med, Dept Biochem & Mol Biol, Jingzhou 434023, Hubei, Peoples R China.; Yang, M (corresponding author), Sun Yat Sen Univ, Affiliated Hosp 7, Shenzhen 518107 11, Guangdong, Peoples R China.
EM xying316@163.com; Yangm1091@126.com; hongwu_xin@126.com
FU National Natural Science Foundation of ChinaNational Natural Science
   Foundation of China (NSFC) [81872412, 81602303, 31700736]; Hubei
   Province Natural Science Foundation of ChinaNatural Science Foundation
   of Hubei Province [2016CFB180]; Foundation of Health and Family Planning
   Commission of Hubei Province [WJ2016-Y-02, WJ2016Y07]; Hubei Province
   Scientific and Technological Research Project [Q20171306]; Jingzhou
   Science and Technology Development Planning Project [JZKJ15063];
   Guangzhou Key Medical Discipline Construction Project
FX This work was mainly supported by National Natural Science Foundation of
   China (81872412 to XHW, 81602303 to XY, 31700736 to WXW). We thank Hubei
   Province Natural Science Foundation of China (2016CFB180 to WXW),
   Foundation of Health and Family Planning Commission of Hubei Province
   (WJ2016-Y-02 To MZ, WJ2016Y07 To WXW), Hubei Province Scientific and
   Technological Research Project (Q20171306 to XWW), Jingzhou Science and
   Technology Development Planning Project (JZKJ15063 to WXW), and
   Guangzhou Key Medical Discipline Construction Project (CSZ).
CR Amann M, 2009, J IMMUNOTHER, V32, P452, DOI 10.1097/CJI.0b013e3181a1c097
   Arabzadeh A, 2016, GUT, V65, P821, DOI 10.1136/gutjnl-2014-308781
   Baeuerle PA, 2009, CANCER RES, V69, P4941, DOI 10.1158/0008-5472.CAN-09-0547
   Beauchemin N, 2013, CANCER METAST REV, V32, P643, DOI 10.1007/s10555-013-9444-6
   Blumenthal RD, 2007, BMC CANCER, V7, DOI 10.1186/1471-2407-7-2
   Bodet-Milin C, 2019, FRONT MED-LAUSANNE, V6, DOI 10.3389/fmed.2019.00124
   Bodet-Milin C, 2016, J NUCL MED, V57, P1505, DOI 10.2967/jnumed.116.172221
   Bodet-Milin C, 2015, FRONT MED, V2, DOI 10.3389/fmed.2015.00084
   Brischwein K, 2007, J IMMUNOTHER, V30, P798, DOI 10.1097/CJI.0b013e318156750c
   Dallas MR, 2012, FASEB J, V26, P2648, DOI 10.1096/fj.12-203786
   Dankner M, 2017, ONCOIMMUNOLOGY, V6, DOI 10.1080/2162402X.2017.1328336
   Dery KJ, 2011, J BIOL CHEM, V286, DOI 10.1074/jbc.M110.204057
   Ellison LM, 2017, CHINESE J CANCER RES, V29, P86, DOI 10.21147/j.issn.1000-9604.2017.01.10
   Fichera A, 1998, DIS COLON RECTUM, V41, P747, DOI 10.1007/BF02236263
   Foubert Fanny, 2018, Oncotarget, V9, P27502, DOI 10.18632/oncotarget.25514
   Francis RJ, 2002, BRIT J CANCER, V87, P600, DOI 10.1038/sj.bjc.6600517
   FRANGSMYR L, 1995, CANCER RES, V55, P2963
   Frankel SR, 2013, CURR OPIN CHEM BIOL, V17, P385, DOI 10.1016/j.cbpa.2013.03.029
   Gambichler T, 2009, AM J CLIN PATHOL, V131, P782, DOI 10.1309/AJCP24KXJVBZXENS
   Gebauer F, 2014, PLOS ONE, V9, DOI 10.1371/journal.pone.0113023
   Giulietti M, 2016, CELL ONCOL, V39, P379, DOI 10.1007/s13402-016-0283-7
   Goel G, 2015, J HEMATOL ONCOL, V8, DOI 10.1186/s13045-015-0141-5
   GOLD P, 1965, J EXP MED, V122, P467, DOI 10.1084/jem.122.3.467
   GOLDENBERG DM, 1978, NEW ENGL J MED, V298, P1384, DOI 10.1056/NEJM197806222982503
   Gong Dao-yuan, 2011, Nan Fang Yi Ke Da Xue Xue Bao, V31, P164
   Gray-Owen SD, 2006, NAT REV IMMUNOL, V6, P433, DOI 10.1038/nri1864
   Hammarstrom S, 1999, SEMIN CANCER BIOL, V9, P67, DOI 10.1006/scbi.1998.0119
   HANENBERG H, 1994, LEUKEMIA, V8, P2127
   Hirsch FR, 2016, LANCET, V388, P1012, DOI 10.1016/S0140-6736(16)31473-8
   Hoffmann P, 2005, INT J CANCER, V115, P98, DOI 10.1002/ijc.20908
   Hombach AA, 2019, MOL THER, V27, P1825, DOI 10.1016/j.ymthe.2019.06.007
   Horst AK, 2004, HANDB EXP PHARM, V165, P283, DOI 10.1007/978-3-540-68170-0_10
   Izzi L, 1999, ONCOGENE, V18, P5563, DOI 10.1038/sj.onc.1202935
   Jantscheff P, 2003, J CLIN ONCOL, V21, P3638, DOI 10.1200/JCO.2003.55.135
   Kang WY, 2007, INT J COLORECTAL DIS, V22, P869, DOI 10.1007/s00384-006-0247-x
   Katz SC, 2019, CANC GENE THER
   Katz SC, 2015, CLIN CANCER RES, V21, P3149, DOI 10.1158/1078-0432.CCR-14-1421
   Kim KS, 2013, CLIN CHIM ACTA, V415, P12, DOI 10.1016/j.cca.2012.09.003
   Kleinerman DI, 1996, CANCER RES, V56, P3431
   Kochenderfer JN, 2015, J CLIN ONCOL, V33, P540, DOI 10.1200/JCO.2014.56.2025
   Kuespert K, 2006, CURR OPIN CELL BIOL, V18, P565, DOI 10.1016/j.ceb.2006.08.008
   Kunath T, 1995, ONCOGENE, V11, P2375
   Liu XQ, 2018, DRUG DELIV, V25, P1950, DOI 10.1080/10717544.2018.1534895
   Ma WJ, 2016, J HEMATOL ONCOL, V9, DOI 10.1186/s13045-016-0277-y
   Markel G, 2004, EUR J IMMUNOL, V34, P2138, DOI 10.1002/eji.200425021
   MCCARDLE RJ, 1966, J NUCL MED, V7, P837
   Moek KL, 2019, CLIN CANC RES
   Molhoj M, 2007, MOL IMMUNOL, V44, P1935, DOI 10.1016/j.molimm.2006.09.032
   Naghibalhossaini F, 2004, J CELL SCI, V117, P761, DOI 10.1242/jcs.00903
   NAP M, 1988, TUMOR BIOL, V9, P145, DOI 10.1159/000217555
   NEUMAIER M, 1993, P NATL ACAD SCI USA, V90, P10744, DOI 10.1073/pnas.90.22.10744
   Nolan KF, 1999, CLIN CANCER RES, V5, P3928
   Nolen BM, 2015, CANCER PREV RES, V8, P111, DOI 10.1158/1940-6207.CAPR-14-0210
   Nollau P, 1997, CANCER RES, V57, P2354
   Oberst MD, 2014, MABS-AUSTIN, V6, P1571, DOI 10.4161/19420862.2014.975660
   Offner S, 2006, MOL IMMUNOL, V43, P763, DOI 10.1016/j.molimm.2005.03.007
   Oliveira-Ferrer L, 2004, CANCER RES, V64, P8932, DOI 10.1158/0008-5472.CAN-04-0505
   Ou G, 2009, SCAND J IMMUNOL, V69, P150, DOI 10.1111/j.1365-3083.2008.02208.x
   Pan HT, 2018, INT J NANOMED, V13, P3189, DOI 10.2147/IJN.S164542
   Pishvaian M, 2016, CLIN COLORECTAL CANC, V15, P345, DOI 10.1016/j.clcc.2016.07.009
   Razek AAKA, 2019, J COMPUT ASSIST TOMO, V43, P525, DOI 10.1097/RCT.0000000000000873
   Razek AAKA, 2018, NEUROIMAG CLIN N AM, V28, P245, DOI 10.1016/j.nic.2018.01.010
   Razek AAKA, 2016, NMR BIOMED, V29, P483, DOI 10.1002/nbm.3472
   Reck M, 2016, FUTURE ONCOL, V12, P931, DOI 10.2217/fon-2015-0012
   Schoffelen R, 2010, MOL CANCER THER, V9, P1019, DOI 10.1158/1535-7163.MCT-09-0862
   Scholzel S, 2000, AM J PATHOL, V156, P595, DOI 10.1016/S0002-9440(10)64764-5
   Sedykh SE, 2018, DRUG DES DEV THER, V12, P195, DOI 10.2147/DDDT.S151282
   Sharkey RM, 2010, SEMIN NUCL MED, V40, P190, DOI 10.1053/j.semnuclmed.2009.12.002
   Sienel W, 2003, CLIN CANCER RES, V9, P2260
   Simeone DM, 2007, PANCREAS, V34, P436, DOI 10.1097/MPA.0b013e3180333ae3
   Song JH, 2011, PATHOL ONCOL RES, V17, P67, DOI 10.1007/s12253-010-9282-6
   Taheri M, 2000, J BIOL CHEM, V275, P26935
   Thies A, 2007, CANCER LETT, V248, P68, DOI 10.1016/j.canlet.2006.05.020
   Thistlethwaite FC, 2017, CANCER IMMUNOL IMMUN, V66, P1425, DOI 10.1007/s00262-017-2034-7
   THOMPSON J, 1994, J BIOL CHEM, V269, P32924
   Tiernan JP, 2013, BRIT J CANCER, V108, P662, DOI 10.1038/bjc.2012.605
   Tilki D, 2010, EUR UROL, V57, P648, DOI 10.1016/j.eururo.2009.05.040
   Turbide C, 1997, CANCER RES, V57, P2781
[truncated: 4,025,272 more chars]
