# Supplementary material for: A Bibliometric and Knowledge-Map Analysis of CAR-T Cells From 2009 to 2021
Source: Front Immunol. 2022 Mar 18;13:840956. doi: 10.3389/fimmu.2022.840956 (PMC8971369; doi:10.3389/fimmu.2022.840956)
Supplement: Supplementary file 1 [file DataSheet_1.zip › Annexes 1/download_3001-3500.txt]

FN Clarivate Analytics Web of Science
VR 1.0
PT J
AU Ramos, CA
   Savoldo, B
   Dotti, G
AF Ramos, Carlos A.
   Savoldo, Barbara
   Dotti, Gianpietro
TI CD19-CAR Trials
SO CANCER JOURNAL
LA English
DT Review
DE CD19; chimeric antigen receptors (CARs); B-cell malignancies
ID MODIFIED T-CELLS; ANTIGEN-RECEPTOR; CHIMERIC RECEPTORS;
   ANTITUMOR-ACTIVITY; ADOPTIVE TRANSFER; PHASE-I; PERSISTENCE;
   IMMUNOTHERAPY; LEUKEMIA; EFFICACY
AB CD19 is a B-lineage-specific transmembrane glycoprotein, the expression of which is maintained on more than 95% B-cell malignancies. This strict lineage restriction makes CD19 an ideal target for immune therapies using chimeric antigen receptors (CARs). Here, we review published phase 1 trials of T cells expressing CARs targeting CD19 and describe briefly the biological questions that they addressed. All patients treated in these trials had relapsed B-cell malignancies, which in many cases were chemorefractory. Nonetheless, major responses have been observed, especially in patients with chronic lymphocytic leukemia and acute lymphoblastic leukemia. Many of these responses were accompanied by a systemic inflammatory reaction syndrome that could be life threatening but was almost always reversible with adequate medical management. Given their remarkable activity, CD19-CAR T cells are likely to be quickly incorporated into the management of B-cell neoplasms; these cells have become the paradigm for similar strategies targeting other cancers.
C1 [Ramos, Carlos A.; Savoldo, Barbara; Dotti, Gianpietro] Baylor Coll Med, Methodist Hosp, Ctr Cell & Gene Therapy, Houston, TX 77030 USA.
   [Ramos, Carlos A.; Savoldo, Barbara; Dotti, Gianpietro] Texas Childrens Hosp, Houston, TX 77030 USA.
   [Ramos, Carlos A.; Dotti, Gianpietro] Baylor Coll Med, Dept Med, Houston, TX 77030 USA.
   [Savoldo, Barbara] Baylor Coll Med, Dept Pediat, Houston, TX 77030 USA.
RP Ramos, CA (corresponding author), Baylor Coll Med, Ctr Cell & Gene Therapy, Dept Med, One Baylor Plaza,BCM 505, Houston, TX 77030 USA.
EM caramos@bcm.edu
OI Ramos, Carlos/0000-0002-4004-7837
FU Leukemia and Lymphoma Society Specialized Center of Research
   (SCOR)Leukemia and Lymphoma Society [7001-14]; National Cancer
   InstituteUnited States Department of Health & Human ServicesNational
   Institutes of Health (NIH) - USANIH National Cancer Institute (NCI)
   [2P50CA126752]; NATIONAL CANCER INSTITUTEUnited States Department of
   Health & Human ServicesNational Institutes of Health (NIH) - USANIH
   National Cancer Institute (NCI) [P50CA126752, P01CA094237] Funding
   Source: NIH RePORTER; NATIONAL HEART, LUNG, AND BLOOD INSTITUTEUnited
   States Department of Health & Human ServicesNational Institutes of
   Health (NIH) - USANIH National Heart Lung & Blood Institute (NHLBI)
   [R01HL114564] Funding Source: NIH RePORTER
FX This work was supported in part by Leukemia and Lymphoma Society
   Specialized Center of Research (SCOR; grant number 7001-14) and by
   National Cancer Institute (grant 2P50CA126752).
CR Antony PA, 2005, J IMMUNOL, V174, P2591, DOI 10.4049/jimmunol.174.5.2591
   Berger C, 2008, J CLIN INVEST, V118, P294, DOI 10.1172/JCI32103
   Brentjens R, 2010, MOL THER, V18, P666, DOI 10.1038/mt.2010.31
   Brentjens RJ, 2013, SCI TRANSL MED, V5, DOI 10.1126/scitranslmed.3005930
   Brentjens RJ, 2011, BLOOD, V118, P4817, DOI 10.1182/blood-2011-04-348540
   Brentjens RJ, 2003, NAT MED, V9, P279, DOI 10.1038/nm827
   Budde LE, 2013, PLOS ONE, V8, DOI 10.1371/journal.pone.0082742
   CARTER RH, 1992, SCIENCE, V256, P105, DOI 10.1126/science.1373518
   Cooper LJN, 2005, BLOOD, V105, P1622, DOI 10.1182/blood-2004-03-1208
   Cruz CRY, 2013, BLOOD, V122, P2965, DOI 10.1182/blood-2013-06-506741
   Davila ML, 2014, SCI TRANSL MED, V6, DOI 10.1126/scitranslmed.3008226
   Davis TA, 1999, CLIN CANCER RES, V5, P611
   Di Stasi A, 2011, NEW ENGL J MED, V365, P1673, DOI 10.1056/NEJMoa1106152
   Dittus C, 2013, BLOOD, V122, P4162, DOI 10.1182/blood-2013-08-519306
   Finney HM, 1998, J IMMUNOL, V161, P2791
   Gattinoni L, 2005, J EXP MED, V202, P907, DOI 10.1084/jem.20050732
   Grupp SA, 2013, NEW ENGL J MED, V368, P1509, DOI 10.1056/NEJMoa1215134
   Huls H, 2013, BLOOD, V122, P166
   Imai C, 2004, LEUKEMIA, V18, P676, DOI 10.1038/sj.leu.2403302
   Jensen MC, 2010, BIOL BLOOD MARROW TR, V16, P1245, DOI 10.1016/j.bbmt.2010.03.014
   Kalos M, 2011, SCI TRANSL MED, V3, DOI 10.1126/scitranslmed.3002842
   Kershaw MH, 2006, CLIN CANCER RES, V12, P6106, DOI 10.1158/1078-0432.CCR-06-1183
   Kochenderfer JN, 2013, BLOOD, V122, P4129, DOI 10.1182/blood-2013-08-519413
   Kochenderfer JN, 2012, BLOOD, V119, P2709, DOI 10.1182/blood-2011-10-384388
   Kochenderfer JN, 2010, BLOOD, V116, P4099, DOI 10.1182/blood-2010-04-281931
   Kowolik CM, 2006, CANCER RES, V66, P10995, DOI 10.1158/0008-5472.CAN-06-0160
   Krause A, 1998, J EXP MED, V188, P619, DOI 10.1084/jem.188.4.619
   Lamers CH, 2006, J CLIN ONCOL, V24, P20, DOI DOI 10.1200/JCO.2006.05.9964
   Lee DW, 2013, BLOOD, V122, DOI 10.1182/blood.V122.21.68.68
   Louis CU, 2011, BLOOD, V118, P6050, DOI 10.1182/blood-2011-05-354449
   Nicholson IC, 1997, MOL IMMUNOL, V34, P1157, DOI 10.1016/S0161-5890(97)00144-2
   Park JH, 2013, BLOOD, V122, DOI 10.1182/blood.V122.21.874.874
   Park JR, 2007, MOL THER, V15, P825, DOI 10.1038/sj.mt.6300104
   Porter DL, 2013, BLOOD, V122, DOI 10.1182/blood.V122.21.873.873
   Porter DL, 2011, NEW ENGL J MED, V365, P725, DOI 10.1056/NEJMoa1103849
   Pule MA, 2005, MOL THER, V12, P933, DOI 10.1016/j.ymthe.2005.04.016
   Pule MA, 2008, NAT MED, V14, P1264, DOI 10.1038/nm.1882
   Ramos CA, 2013, BLOOD, V122, DOI 10.1182/blood.V122.21.506.506
   Rossig C, 2002, BLOOD, V99, P2009, DOI 10.1182/blood.V99.6.2009
   Savoldo B, 2007, BLOOD, V110, P2620, DOI 10.1182/blood-2006-11-059139
   Savoldo B, 2011, J CLIN INVEST, V121, P1822, DOI 10.1172/JCI46110
   SCHEUERMANN RH, 1995, LEUKEMIA LYMPHOMA, V18, P385, DOI 10.3109/10428199509059636
   Vera J, 2006, BLOOD, V108, P3890, DOI 10.1182/blood-2006-04-017061
   Williams KA, 2007, SEMIN IMMUNOL, V19, P318, DOI 10.1016/j.smim.2007.10.004
NR 44
TC 77
Z9 80
U1 0
U2 24
PU LIPPINCOTT WILLIAMS & WILKINS
PI PHILADELPHIA
PA TWO COMMERCE SQ, 2001 MARKET ST, PHILADELPHIA, PA 19103 USA
SN 1528-9117
EI 1540-336X
J9 CANCER J
JI Cancer J.
PD MAR-APR
PY 2014
VL 20
IS 2
BP 112
EP 118
DI 10.1097/PPO.0000000000000031
PG 7
WC Oncology
SC Oncology
GA AJ4ZD
UT WOS:000337688200004
PM 24667955
OA Green Accepted
DA 2021-10-28
ER

PT J
AU Patel, K
   Lamm, R
   Altshuler, P
   Dang, H
   Shah, ASP
AF Patel, Keyur
   Lamm, Ryan
   Altshuler, Peter
   Dang, Hien
   Shah, Ashesh P.
TI Hepatocellular Carcinoma-The Influence of Immunoanatomy and the Role of
   Immunotherapy
SO INTERNATIONAL JOURNAL OF MOLECULAR SCIENCES
LA English
DT Review
DE hepatocellular carcinoma; tumor microenvironment; immunoanatomy;
   immunotherapy; CAR T cell
ID SINUSOIDAL ENDOTHELIAL-CELLS; INDUCED KILLER-CELLS; T-CELLS;
   RADIOFREQUENCY ABLATION; LIVER-TRANSPLANTATION; ADJUVANT IMMUNOTHERAPY;
   PROGRAMMED DEATH-1; ANTITUMOR IMMUNITY; MURINE LIVER; EXPRESSION
AB Hepatocellular carcinoma (HCC) is a leading cause of cancer-related morbidity and mortality worldwide. Most patients are diagnosed with advanced disease, limiting their options for treatment. While current treatments are adequate for lower staged disease, available systemic treatments are limited, with marginal benefit at best. Chimeric antigen receptor (CAR) T cell therapy, effective in treating liquid tumors such as B-cell lymphoma, presents a potentially promising treatment option for advanced HCC. However, new challenges specific to solid tumors, such as tumor immunoanatomy or the immune cell presence and position anatomically and the tumor microenvironment, need to be defined and overcome. Immunotherapy currently in use must be re-engineered and re-envisioned to treat HCC with the hopes of ushering in an answer to advanced stage solid tumor disease processes. Future therapy options must address the uniqueness of the tumors under the umbrella of HCC. This review strives to summarize HCC, its staging system, current therapy and immunotherapy medications currently being utilized or studied in the treatment of HCC with the hopes of highlighting what is being done and suggesting what needs to be done in the future to champion this therapy as an effective option.
C1 [Patel, Keyur; Lamm, Ryan; Altshuler, Peter; Dang, Hien; Shah, Ashesh P.] Thomas Jefferson Univ, Dept Surg, Philadelphia, PA 19144 USA.
   [Dang, Hien] Sidney Kimmel Canc Ctr, Philadelphia, PA 19107 USA.
RP Dang, H; Shah, ASP (corresponding author), Thomas Jefferson Univ, Dept Surg, Philadelphia, PA 19144 USA.; Dang, H (corresponding author), Sidney Kimmel Canc Ctr, Philadelphia, PA 19107 USA.
EM Keyur.Patel@jefferson.edu; Ryan.Lamm@jefferson.edu;
   Peter.Altshuler@jefferson.edu; Hien.Dang@jefferson.edu;
   Ashesh.Shah@jefferson.edu
OI Lamm, Ryan/0000-0002-9158-654X; Shah, Ashesh/0000-0001-9286-4161
FU American Liver Foundation
FX This work was partially supported by the American Liver Foundation.
CR Abou-Alfa GK, 2018, NEW ENGL J MED, V379, P54, DOI 10.1056/NEJMoa1717002
   Adusumilli PS, 2014, SCI TRANSL MED, V6, DOI 10.1126/scitranslmed.3010162
   Amjad W, 2020, J CLIN EXP HEPATOL, V10, P185, DOI 10.1016/j.jceh.2019.11.009
   Attwa MH, 2015, WORLD J HEPATOL, V7, P1632, DOI 10.4254/wjh.v7.i12.1632
   Ayoub WS, 2019, THER ADV MED ONCOL, V11, DOI 10.1177/1758835919869120
   Bauer M, 2013, CURR OPIN CRIT CARE, V19, P123, DOI 10.1097/MCC.0b013e32835eba6d
   Baumhoer D, 2008, AM J CLIN PATHOL, V129, P899, DOI 10.1309/HCQWPWD50XHD2DW6
   Bertolino P, 1998, EUR J IMMUNOL, V28, P221, DOI 10.1002/(SICI)1521-4141(199801)28:01<221::AID-IMMU221>3.0.CO;2-F
   Bhardwaj N, 2016, J TRANSPLANT, V2016, DOI 10.1155/2016/7926264
   Bosetti C, 2014, BEST PRACT RES CL GA, V28, P753, DOI 10.1016/j.bpg.2014.08.007
   Boyvat F, 2017, EXP CLIN TRANSPLANT, V15, P25, DOI 10.6002/ect.TOND16.L8
   Bruix J, 2017, LANCET, V389, P56, DOI 10.1016/S0140-6736(16)32453-9
   Burak KW, 2015, CAN J GASTROENTEROL, V29, P178, DOI 10.1155/2015/824263
   Busato D, 2019, EXPERT REV CLIN PHAR, V12, P453, DOI 10.1080/17512433.2019.1598859
   Calmes-Miller J, 2018, CANCER DISCOV, V8, P5, DOI 10.1158/2159-8290.CD-NB2017-155
   Capurro MI, 2005, CANCER RES, V65, P6245, DOI 10.1158/0008-5472.CAN-04-4244
   Cauchy F, 2014, BEST PRACT RES CL GA, V28, P881, DOI 10.1016/j.bpg.2014.08.013
   Chen Y, 2018, HEPATOB PANCREAT DIS, V17, P301, DOI 10.1016/j.hbpd.2018.05.005
   Chen YY, 2019, FRONT IMMUNOL, V10, DOI 10.3389/fimmu.2019.02048
   Chen Z, 2005, J GENE MED, V7, P506, DOI 10.1002/jgm.692
   Cheng AL, 2009, LANCET ONCOL, V10, P25, DOI 10.1016/S1470-2045(08)70285-7
   Couri T, 2019, HEPATOL INT, V13, P125, DOI 10.1007/s12072-018-9919-1
   Cronin KA, 2018, CANCER-AM CANCER SOC, V124, P2785, DOI 10.1002/cncr.31551
   D'Izarny-Gargas T, 2020, AM J TRANSPLANT, V20, P2457, DOI 10.1111/ajt.15811
   DELLARCO VL, 1988, MUTAT RES, V195, P1, DOI 10.1016/0165-1110(88)90013-9
   Deng LF, 2014, J CLIN INVEST, V124, P687, DOI 10.1172/JCI67313
   Ding W, 2018, MEDICINE, V97, DOI 10.1097/MD.0000000000013301
   Duffy AG, 2017, J HEPATOL, V66, P545, DOI 10.1016/j.jhep.2016.10.029
   El-Khoueiry AB, 2017, LANCET, V389, P2492, DOI 10.1016/S0140-6736(17)31046-2
   El-Serag HB, 2007, GASTROENTEROLOGY, V132, P2557, DOI 10.1053/j.gastro.2007.04.061
   European Assoc Study Liver, 2018, J HEPATOL, V69, P182, DOI 10.1016/j.jhep.2018.03.019
   Fazel Y, 2016, METABOLISM, V65, P1017, DOI 10.1016/j.metabol.2016.01.012
   Ferlay J, 2015, INT J CANCER, V136, pE359, DOI 10.1002/ijc.29210
   Fife BT, 2009, NAT IMMUNOL, V10, P1185, DOI 10.1038/ni.1790
   Filmus J, 2013, FEBS J, V280, P2471, DOI 10.1111/febs.12126
   Fisicaro P, 2012, GASTROENTEROLOGY, V143, P1576, DOI 10.1053/j.gastro.2012.08.041
   Fisicaro P, 2010, GASTROENTEROLOGY, V138, P682, DOI 10.1053/j.gastro.2009.09.052
   Gao HP, 2014, CLIN CANCER RES, V20, P6418, DOI 10.1158/1078-0432.CCR-14-1170
   Gao W, 2014, HEPATOLOGY, V60, P576, DOI 10.1002/hep.26996
   Groux H, 1996, J EXP MED, V184, P19, DOI 10.1084/jem.184.1.19
   Gun SY, 2019, REDOX BIOL, V25, DOI 10.1016/j.redox.2019.101174
   Hagiwara Y, 2017, ESMO OPEN, V2, DOI 10.1136/esmoopen-2016-000151
   Hanahan D, 2011, CELL, V144, P646, DOI 10.1016/j.cell.2011.02.013
   HARPER ME, 1983, AM J HUM GENET, V35, P565
   Heiden MGV, 2009, SCIENCE, V324, P1029, DOI 10.1126/science.1160809
   Hendrickson PG, 2020, ONCOIMMUNOLOGY, V9, DOI 10.1080/2162402X.2019.1673129
   Hsiao YW, 2019, GENES-BASEL, V10, DOI 10.3390/genes10080630
   Huang JW, 2010, ANN SURG, V252, P903, DOI 10.1097/SLA.0b013e3181efc656
   Imaeda AB, 2009, J CLIN INVEST, V119, P305, DOI 10.1172/JCI35958
   Jiang XJ, 2019, MOL CANCER, V18, DOI 10.1186/s12943-018-0928-4
   Jindal A, 2019, J CLIN EXP HEPATOL, V9, P221, DOI 10.1016/j.jceh.2019.01.004
   Keating GM, 2009, DRUGS, V69, P223, DOI 10.2165/00003495-200969020-00006
   Kew MC, 2013, J GASTROINTEST LIVER, V22, P305
   Kim KH, 2018, FRONT ENDOCRINOL, V9, DOI 10.3389/fendo.2018.00485
   Knolle PA, 1999, GASTROENTEROLOGY, V116, P1428, DOI 10.1016/S0016-5085(99)70508-1
   Ko CJ, 2018, EXP THER MED, V16, P4810, DOI 10.3892/etm.2018.6794
   Kubes P, 2018, ANNU REV IMMUNOL, V36, P247, DOI 10.1146/annurev-immunol-051116-052415
   Lee JH, 2015, GASTROENTEROLOGY, V148, P1383, DOI 10.1053/j.gastro.2015.02.055
   Li D, 2020, GASTROENTEROLOGY, V158, P2250, DOI 10.1053/j.gastro.2020.02.011
   Li SQ, 2014, HEPATO-GASTROENTEROL, V61, P278, DOI 10.5754/hge121031
   Li SZ, 2015, DRUG DISCOV THER, V9, P363, DOI 10.5582/ddt.2015.01054
   Lim CJ, 2019, GUT, V68, P916, DOI 10.1136/gutjnl-2018-316510
   Liu B, 2019, NAT COMMUN, V10, DOI 10.1038/s41467-019-08300-3
   Liu H, 2017, CLIN CANCER RES, V23, P478, DOI 10.1158/1078-0432.CCR-16-1203
   Llovet JM, 1999, SEMIN LIVER DIS, V19, P329, DOI 10.1055/s-2007-1007122
   Llovet JM, 2002, LANCET, V359, P1734, DOI 10.1016/S0140-6736(02)08649-X
   Llovet JM, 2008, NEW ENGL J MED, V359, P378, DOI 10.1056/NEJMoa0708857
   Lohse AW, 1996, GASTROENTEROLOGY, V110, P1175, DOI 10.1053/gast.1996.v110.pm8613007
   Lu C, 2019, MOL CANCER, V18, DOI 10.1186/s12943-019-1047-6
   Luo Y, 2020, CANCER MANAG RES, V12, P5323, DOI 10.2147/CMAR.S254580
   Makarova-Rusher OV, 2015, J HEPATOL, V62, P1420, DOI 10.1016/j.jhep.2015.02.038
   Matsumura T, 2000, J INTERF CYTOK RES, V20, P915, DOI 10.1089/10799900050163299
   McClain CJ, 1999, SEMIN LIVER DIS, V19, P205, DOI 10.1055/s-2007-1007110
   McDermott S, 2013, SEMIN INTERVENT RAD, V30, P49, DOI 10.1055/s-0033-1333653
   McGlynn KA, 2015, CLIN LIVER DIS, V19, P223, DOI 10.1016/j.cld.2015.01.001
   Michielsen P, 2011, ACTA GASTRO-ENT BELG, V74, P4
   Minagawa K, 2015, PHARMACEUTICALS, V8, P230, DOI 10.3390/ph8020230
   Mizukoshi E, 2013, HEPATOLOGY, V57, P1448, DOI 10.1002/hep.26153
   Nemeth E, 2009, SEMIN IMMUNOPATHOL, V31, P333, DOI 10.1007/s00281-009-0173-4
   Nobuoka D, 2013, HUM VACC IMMUNOTHER, V9, P210, DOI 10.4161/hv.22473
   Ogawa K, 2014, ANN SURG ONCOL, V21, P1314, DOI 10.1245/s10434-013-3430-7
   Omata M, 2017, HEPATOL INT, V11, P317, DOI 10.1007/s12072-017-9799-9
   Orcutt ST, 2018, CANCER CONTROL, V25, DOI 10.1177/1073274817744621
   Pandey A, 2020, IMMUNOTHERAPY-UK, V12, P287, DOI 10.2217/imt-2020-0014
   Pardoll DM, 2012, NAT REV CANCER, V12, P252, DOI 10.1038/nrc3239
   Parry RV, 2005, MOL CELL BIOL, V25, P9543, DOI 10.1128/MCB.25.21.9543-9553.2005
   PDQ, 2002, PDQ CANC INF SUMM
   Personeni N, 2019, WORLD J GASTRO ONCOL, V11, P788, DOI 10.4251/wjgo.v11.i10.788
   Raoul JL, 2019, CANCER TREAT REV, V72, P28, DOI 10.1016/j.ctrv.2018.11.002
   Robinson MW, 2016, CELL MOL IMMUNOL, V13, P267, DOI 10.1038/cmi.2016.3
   Roychowdhury S, 2013, HEPATOLOGY, V57, P1773, DOI 10.1002/hep.26200
   Ruers T, 2017, JNCI-J NATL CANCER I, V109, DOI 10.1093/jnci/djx015
   Sadelain M, 2013, CANCER DISCOV, V3, P388, DOI 10.1158/2159-8290.CD-12-0548
   Sadelain M, 2009, CURR OPIN IMMUNOL, V21, P215, DOI 10.1016/j.coi.2009.02.009
   Sangro B, 2013, J HEPATOL, V59, P81, DOI 10.1016/j.jhep.2013.02.022
   Sangro B, 2011, AM J CLIN ONCOL-CANC, V34, P422, DOI 10.1097/COC.0b013e3181df0a50
   Sapisochin G, 2017, J HEPATOL, V67, P92, DOI 10.1016/j.jhep.2017.02.022
   Sapisochin G, 2017, NAT REV GASTRO HEPAT, V14, P203, DOI 10.1038/nrgastro.2016.193
   Sauzay C, 2016, CLIN CHIM ACTA, V463, P39, DOI 10.1016/j.cca.2016.10.006
   Schneider H, 2006, SCIENCE, V313, P1972, DOI 10.1126/science.1131078
   Seidel JA, 2018, FRONT ONCOL, V8, DOI 10.3389/fonc.2018.00086
   Seitz HK, 2006, BIOL CHEM, V387, P349, DOI 10.1515/BC.2006.047
   Shi Y, 2020, INT IMMUNOPHARMACOL, V82, DOI 10.1016/j.intimp.2020.106351
   Shirabe K, 2010, INT J CLIN ONCOL, V15, P552, DOI 10.1007/s10147-010-0131-0
   Sim HW, 2018, CURR PROB CANCER, V42, P40, DOI 10.1016/j.currproblcancer.2017.10.007
   Singal AG, 2019, MOL TRANSL MED, P27, DOI 10.1007/978-3-030-21540-8_2
   Singal AG, 2014, PLOS MED, V11, DOI 10.1371/journal.pmed.1001624
   Sprinzl MF, 2014, SEMIN LIVER DIS, V34, P376, DOI 10.1055/s-0034-1394138
   Sun LH, 2016, TUMOR BIOL, V37, P799, DOI 10.1007/s13277-015-3845-9
   Tiberio L, 2006, CYTOKINE, V34, P131, DOI 10.1016/j.cyto.2006.04.009
   Tilg H, 2010, HEPATOLOGY, V52, P1836, DOI 10.1002/hep.24001
   Titov A, 2020, CANCERS, V12, DOI 10.3390/cancers12010125
   Tsuchida T, 2017, NAT REV GASTRO HEPAT, V14, P397, DOI 10.1038/nrgastro.2017.38
   Unek T, 2011, WORLD J GASTROENTERO, V17, P4206, DOI 10.3748/wjg.v17.i37.4206
   Vitale A, 2013, WORLD J GASTROENTERO, V19, P9183, DOI 10.3748/wjg.v19.i48.9183
   Voutsadakis IA, 2019, HEPATOB PANCREAT DIS, V18, P505, DOI 10.1016/j.hbpd.2019.09.007
   Waidmann O, 2018, EXPERT OPIN BIOL TH, V18, P905, DOI 10.1080/14712598.2018.1499722
   Wang HQ, 2016, DIGEST LIVER DIS, V48, P1275, DOI 10.1016/j.dld.2016.07.010
   Wang XH, 2020, FRONT MED-PRC, V14, P726, DOI 10.1007/s11684-020-0746-0
   Wilhelm SM, 2008, MOL CANCER THER, V7, P3129, DOI 10.1158/1535-7163.MCT-08-0013
   World Health Organization, PROJ MORT CAUS DEATH
   Wu YL, 2016, J HEPATOCELL CARCINO, V3, P63, DOI 10.2147/JHC.S116513
   Yamashita T, 2009, GASTROENTEROLOGY, V136, P1012, DOI 10.1053/j.gastro.2008.12.004
   Yan GX, 2017, SCI REP-UK, V7, DOI 10.1038/s41598-017-02887-7
   Yao FY, 2001, HEPATOLOGY, V33, P1394, DOI 10.1053/jhep.2001.24563
   Yao ZQ, 2007, VIRAL IMMUNOL, V20, P276, DOI 10.1089/vim.2006.0096
   Ye CJ, 2014, SCIENCE, V345, P1311, DOI 10.1126/science.1254665
   Yona S, 2015, FRONT IMMUNOL, V6, DOI 10.3389/fimmu.2015.00328
   Yu SN, 2019, MOL CANCER, V18, DOI 10.1186/s12943-019-1057-4
   Yuan SF, 2005, WORLD J GASTROENTERO, V11, P4661, DOI 10.3748/wjg.v11.i30.4661
   Zhang C, 2017, BIOMARK RES, V5, DOI 10.1186/s40364-017-0102-y
   Zhang Z, 2008, GASTROENTEROLOGY, V134, P1938, DOI 10.1053/j.gastro.2008.03.037
   Zheng MJ, 2018, FRONT MED-PRC, V12, P269, DOI 10.1007/s11684-018-0621-4
   Zhu XD, 2019, J HEMATOL ONCOL, V12, DOI 10.1186/s13045-019-0794-6
   Zong L, 2019, NAT COMMUN, V10, DOI 10.1038/s41467-018-08096-8
NR 135
TC 1
Z9 1
U1 1
U2 3
PU MDPI
PI BASEL
PA ST ALBAN-ANLAGE 66, CH-4052 BASEL, SWITZERLAND
EI 1422-0067
J9 INT J MOL SCI
JI Int. J. Mol. Sci.
PD SEP
PY 2020
VL 21
IS 18
AR 6757
DI 10.3390/ijms21186757
PG 20
WC Biochemistry & Molecular Biology; Chemistry, Multidisciplinary
SC Biochemistry & Molecular Biology; Chemistry
GA OG6OR
UT WOS:000582001200001
PM 32942580
OA Green Published, gold
DA 2021-10-28
ER

PT J
AU Qi, JQ
   Lv, X
   Chen, J
   Wang, H
   Chu, TT
   Tang, YQ
   Pan, TT
   Zhou, M
   Cai, CS
   Ren, Y
   Liu, YJ
   Fan, Y
   Shen, WH
   Ma, X
   Qiu, HY
   Tang, XW
   Fu, CC
   Wu, DP
   Han, Y
AF Qi, Jiaqian
   Lv, Xin
   Chen, Jia
   Wang, Hong
   Chu, Tiantian
   Tang, Yaqiong
   Pan, Tingting
   Zhou, Meng
   Cai, Chengsen
   Ren, Yuan
   Liu, Yuejun
   Fan, Yi
   Shen, Wenhong
   Ma, Xiao
   Qiu, Huiying
   Tang, Xiaowen
   Fu, Chengcheng
   Wu, Depei
   Han, Yue
TI TNF-alpha increases the risk of bleeding in patients after CAR T-cell
   therapy: A bleeding model based on a real-world study of Chinese CAR T
   Working Party
SO HEMATOLOGICAL ONCOLOGY
LA English
DT Article; Early Access
DE bleeding; CAR T-cell therapy; cytokine-release syndrome; prediction
   model; TNF-alpha
ID TISSUE FACTOR; B-CELL; CYTOKINE RELEASE; RECEPTOR; FIBRINOLYSIS;
   COAGULATION; ENDOTOXEMIA; ACTIVATION; EXPRESSION; MANAGEMENT
AB Chimeric antigen receptor (CAR) T-cell therapy has shown excellent clinical efficacy in patients with hematologic malignancies. However, severe bleeding after this treatment is a life-threatening complication for most patients. This study evaluated the risk factors associated with bleeding in CAR T treatment and developed a predictive model for this complication. Analysis performed in the First Affiliated Hospital of Suzhou University and external validation launched in Suzhou Hongci Hematology Hospital (Jiangsu, China). We conducted a real-world study incorporating data from 400 patients with hematologic malignancies treated with CAR T between 1 November 2015 and 1 September 2019. Also, 39 patients from another hospital were selected for external validation. Patients with severe bleeding (hazard ratio [HR] 13.04, 95% confidence interval 5.82-29.18; p < 0.001) had a higher risk of death after CAR T. Stage III and IV cytokine release syndrome (CRS) (odds ratio [OR] 6.07, 95% CI 2.35-16.76; p < 0.001) and higher tumor necrosis factor-alpha (TNF-alpha) levels (OR 4.00, 95% CI 1.53-11.35; p < 0.001) were independent factors of bleeding in patients after CAR-T treatment. The predictive model developed by Lasso regression, which selected factors such as CRS period, transfusion volume, platelet percentage, platelet count, thrombinogen time, interleukin 6, and TNF-alpha levels, and showed Nomogram, yielded excellent agreement (C-statistics = 0.905) with the calibration curve, which improved clinical benefit with respect to established bleeding scores such as outpatient bleeding risk index (MOBRI). External validation was performed using 39 patients from another hospital with an AUC of 0.700. Patients with severe bleeding after Car-T therapy had increased the risk of death. A cross-validated bleeding risk score based on CRS stages and TNF-alpha level show significant prognostic value in patients undergoing CAR-T treatment.
C1 [Qi, Jiaqian; Lv, Xin; Chen, Jia; Wang, Hong; Chu, Tiantian; Tang, Yaqiong; Zhou, Meng; Cai, Chengsen; Liu, Yuejun; Fan, Yi; Shen, Wenhong; Qiu, Huiying; Tang, Xiaowen; Fu, Chengcheng; Wu, Depei; Han, Yue] Soochow Univ, Affiliated Hosp 1, Jiangsu Inst Hematol, Nat Clin Res Ctr Hematol Dis, Suzhou, Peoples R China.
   [Qi, Jiaqian; Lv, Xin; Chen, Jia; Wang, Hong; Chu, Tiantian; Tang, Yaqiong; Zhou, Meng; Cai, Chengsen; Liu, Yuejun; Fan, Yi; Shen, Wenhong; Qiu, Huiying; Tang, Xiaowen; Fu, Chengcheng; Wu, Depei; Han, Yue] Soochow Univ, Inst Blood & Marrow Transplantat, Collaborat Innovat Ctr Hematol, Suzhou, Peoples R China.
   [Qi, Jiaqian; Chen, Jia; Wang, Hong; Tang, Yaqiong; Zhou, Meng; Cai, Chengsen; Liu, Yuejun; Fan, Yi; Qiu, Huiying; Tang, Xiaowen; Fu, Chengcheng; Wu, Depei; Han, Yue] Inst Blood & Marrow Transplantat, Key Lab Thrombosis & Hemostasis, Minist Hlth, Suzhou, Peoples R China.
   [Pan, Tingting; Ma, Xiao] Suzhou Hongci Hematol Hosp, Suzhou, Peoples R China.
   [Ren, Yuan] Chinese Peoples Liberat Army Gen Hosp, Med Ctr 1, Dept Hematol, Beijing, Peoples R China.
   [Wu, Depei; Han, Yue] Soochow Univ, State Key Lab Radiat Med & Protect, Suzhou, Peoples R China.
RP Wu, DP; Han, Y (corresponding author), Soochow Univ, Affiliated Hosp 1, Jiangsu Inst Hematol, 188 Shizi St, Suzhou 215000, Peoples R China.
EM wudepeisz@163.com; hanyue@suda.du.cn
FU National Natural Science Foundation of ChinaNational Natural Science
   Foundation of China (NSFC) [81873432, 82070143]; Jiangsu Province of
   China [ZDRCA2016047]; Natural Science Foundation of the Jiangsu Higher
   Education Institution of China [18KJA320006]; Priority Academic Program
   Development of Jiangsu Higher Education Institutions (PAPD)
FX This work was supported by the National Natural Science Foundation of
   China (Nos. 81873432 and 82070143), grants from the Jiangsu Province of
   China (No. ZDRCA2016047). The Natural Science Foundation of the Jiangsu
   Higher Education Institution of China (18KJA320006), and the Priority
   Academic Program Development of Jiangsu Higher Education Institutions
   (PAPD).
CR Barker CA, 2018, J IMMUNOTHER CANCER, V6, DOI 10.1186/s40425-017-0311-9
   Berbic M, 2014, CLIMACTERIC, V17, P47, DOI 10.3109/13697137.2014.963964
   Biemond BJ, 1997, CIRCULATION, V96, P1612, DOI 10.1161/01.CIR.96.5.1612
   Brudno JN, 2019, BLOOD REV, V34, P45, DOI 10.1016/j.blre.2018.11.002
   Brudno JN, 2018, J CLIN ONCOL, V36, P2267, DOI 10.1200/JCO.2018.77.8084
   Camerer E, 1996, THROMB RES, V81, P1, DOI 10.1016/0049-3848(95)00209-X
   Chakraborty R, 2019, BIOL BLOOD MARROW TR, V25, pE155, DOI 10.1016/j.bbmt.2018.11.025
   Dignan FL, 2012, BRIT J HAEMATOL, V158, P30, DOI 10.1111/j.1365-2141.2012.09129.x
   Franco RF, 2000, BLOOD, V96, P554
   Frankel AE, 2014, BLOOD, V124, P385, DOI 10.1182/blood-2014-04-566737
   Ho-Tin-Noe B, 2018, BLOOD, V131, P277, DOI 10.1182/blood-2017-06-742676
   Huang YQ, 2016, J CLIN ONCOL, V34, P2157, DOI 10.1200/JCO.2015.65.9128
   Kochenderfer JN, 2015, J CLIN ONCOL, V33, P540, DOI 10.1200/JCO.2014.56.2025
   Lee DW, 2015, LANCET, V385, P517, DOI 10.1016/S0140-6736(14)61403-3
   Lee DW, 2014, BLOOD, V124, P188, DOI 10.1182/blood-2014-05-552729
   Levi M, 1999, NEW ENGL J MED, V341, P586, DOI 10.1056/NEJM199908193410807
   LEVI M, 1994, J CLIN INVEST, V93, P114, DOI 10.1172/JCI116934
   Levi M, 1999, THROMB HAEMOSTASIS, V82, P695
   Locke FL, 2017, MOL THER, V25, P285, DOI 10.1016/j.ymthe.2016.10.020
   Maude SL, 2018, NEW ENGL J MED, V378, P439, DOI 10.1056/NEJMoa1709866
   Maude SL, 2014, NEW ENGL J MED, V371, P1507, DOI 10.1056/NEJMoa1407222
   McClanahan TB, 1999, J THROMB THROMBOLYS, V7, P301, DOI 10.1023/A:1008987211850
   Neelapu SS, 2018, NAT REV CLIN ONCOL, V15, P47, DOI 10.1038/nrclinonc.2017.148
   Shimabukuro-Vornhagen A, 2018, J IMMUNOTHER CANCER, V6, DOI 10.1186/s40425-018-0343-9
   Silliman CC, 2012, BLOOD, V120, P704, DOI 10.1182/blood-2012-05-427385
   Solovey A, 1998, J CLIN INVEST, V101, P1899, DOI 10.1172/JCI1932
   Stanworth SJ, 2013, NEW ENGL J MED, V368, P1771, DOI 10.1056/NEJMoa1212772
   Turtle CJ, 2016, SCI TRANSL MED, V8, DOI 10.1126/scitranslmed.aaf8621
   Turtle CJ, 2016, J CLIN INVEST, V126, P2123, DOI 10.1172/JCI85309
   VANDEVENTER SJH, 1990, BLOOD, V76, P2520
   Wheeler AP, 1999, NEW ENGL J MED, V340, P207, DOI 10.1056/NEJM199901213400307
   Zack CJ, 2019, JACC-CARDIOVASC INTE, V12, P1304, DOI 10.1016/j.jcin.2019.02.035
NR 32
TC 0
Z9 0
U1 0
U2 0
PU WILEY
PI HOBOKEN
PA 111 RIVER ST, HOBOKEN 07030-5774, NJ USA
SN 0278-0232
EI 1099-1069
J9 HEMATOL ONCOL
JI Hematol. Oncol.
DI 10.1002/hon.2931
EA OCT 2021
PG 9
WC Oncology; Hematology
SC Oncology; Hematology
GA WA8YF
UT WOS:000703168000001
PM 34606093
DA 2021-10-28
ER

PT J
AU Mo, G
   Wang, HW
   Talleur, AC
   Shahani, SA
   Yates, B
   Shalabi, H
   Douvas, MG
   Calvo, KR
   Shern, JF
   Chaganti, S
   Patrick, K
   Song, Y
   Fry, TJ
   Wu, XL
   Triplett, BM
   Khan, J
   Gardner, RA
   Shah, NN
AF Mo, George
   Wang, Hao-Wei
   Talleur, Aimee C.
   Shahani, Shilpa A.
   Yates, Bonnie
   Shalabi, Haneen
   Douvas, Michael G.
   Calvo, Katherine R.
   Shern, Jack F.
   Chaganti, Sridhar
   Patrick, Katharine
   Song, Young
   Fry, Terry J.
   Wu, Xiaolin
   Triplett, Brandon M.
   Khan, Javed
   Gardner, Rebecca A.
   Shah, Nirali N.
TI Diagnostic approach to the evaluation of myeloid malignancies following
   CAR T-cell therapy in B-cell acute lymphoblastic leukemia
SO JOURNAL FOR IMMUNOTHERAPY OF CANCER
LA English
DT Article
DE receptors; chimeric antigen; immunotherapy; adoptive
ID EXTRAMEDULLARY RELAPSE; CHILDREN
AB Immunotherapeutic strategies targeting B-cell acute lymphoblastic leukemia (B-ALL) effectively induce remission; however, disease recurrence remains a challenge. Due to the potential for antigen loss, antigen diminution, lineage switch or development of a secondary or treatment-related malignancy, the phenotype and manifestation of subsequent leukemia may be elusive. We report on two patients with multiply relapsed/refractory B-ALL who, following chimeric antigen receptor T-cell therapy, developed myeloid malignancies. In the first case, a myeloid sarcoma developed in a patient with a history of myelodysplastic syndrome. In the second case, two distinct events occurred. The first event represented a donor-derived myelodysplastic syndrome with monosomy 7 in a patient with a prior hematopoietic stem cell transplantation. This patient went on to present with lineage switch of her original B-ALL to ambiguous lineage T/myeloid acute leukemia. With the rapidly evolving field of novel immunotherapeutic strategies, evaluation of relapse and/or subsequent neoplasms is becoming increasingly more complex. By virtue of these uniquely complex cases, we provide a framework for the evaluation of relapse or evolution of a subsequent malignancy following antigen-targeted immunotherapy.
C1 [Mo, George; Shahani, Shilpa A.; Yates, Bonnie; Shalabi, Haneen; Shern, Jack F.; Shah, Nirali N.] NCI, Pediat Oncol Branch, Bethesda, MD 20892 USA.
   [Wang, Hao-Wei] NCI, Pathol Lab, Bldg 10, Bethesda, MD 20892 USA.
   [Talleur, Aimee C.; Triplett, Brandon M.] St Jude Childrens Res Hosp, Dept Bone Marrow Transplantat & Cellular Therapy, Memphis, TN USA.
   [Douvas, Michael G.] Univ Virginia, Dept Hematol Oncol, Emily Cour Clin Canc Ctr, Charlottesville, VA USA.
   [Patrick, Katharine] NIH, Dept Lab Med, Bldg 10, Bethesda, MD 20892 USA.
   [Chaganti, Sridhar] Univ Hosp Birmingham NHS Fdn Trust, Ctr Clincal Haematol, Birmingham, W Midlands, England.
   [Patrick, Katharine] Sheffield Childrens Hosp NHS Fdn Trust, Sheffield, S Yorkshire, England.
   [Song, Young; Khan, Javed] NCI, Oncogen Sect, Bethesda, MD 20892 USA.
   [Fry, Terry J.] Univ Colorado, Anschutz Med Campus, Aurora, CO USA.
   [Fry, Terry J.] Childrens Hosp Colorado, Ctr Canc & Blood Disorders, Aurora, CO USA.
   [Wu, Xiaolin] Leidos Biomed Res Inc, Frederick Natl Lab Canc Res, Canc Res Technol Program, Frederick, MD USA.
   [Gardner, Rebecca A.] Seattle Childrens Hosp, Seattle, WA USA.
RP Shah, NN (corresponding author), NCI, Pediat Oncol Branch, Bethesda, MD 20892 USA.
EM nirali.shah@nih.gov
RI Talleur, Aimee/AAY-6567-2021; Triplett, Brandon M/N-2463-2018
OI Talleur, Aimee/0000-0002-6558-6706; Triplett, Brandon
   M/0000-0001-8220-9980; Wang, Hao-Wei/0000-0002-5408-9253; Calvo,
   Katherine/0000-0002-0771-4191
FU Intramural Research Program of the National Institutes of Health,
   National Cancer InstituteUnited States Department of Health & Human
   ServicesNational Institutes of Health (NIH) - USANIH National Cancer
   Institute (NCI); Warren Grant Magnuson Clinical Center; Center for
   Cancer ResearchUnited States Department of Health & Human
   ServicesNational Institutes of Health (NIH) - USANIH National Cancer
   Institute (NCI)
FX This work was supported in part by the Intramural Research Program of
   the National Institutes of Health, National Cancer Institute, Center for
   Cancer Research and the Warren Grant Magnuson Clinical Center.
CR Aguilera DG, 2009, J PEDIAT HEMATOL ONC, V31, P803, DOI 10.1097/MPH.0b013e3181ba43dc
   Alexander TB, 2018, NATURE, V562, P373, DOI 10.1038/s41586-018-0436-0
   Britten O, 2019, CELLS-BASEL, V8, DOI 10.3390/cells8111341
   Cherian Sindhu, 2018, Curr Protoc Cytom, V86, pe44, DOI 10.1002/cpcy.44
   Demosthenous C, 2019, CURR PROB CANCER, V43, P222, DOI 10.1016/j.currproblcancer.2018.04.006
   Empire Genomics, 2020, PEX1 CDK6 FUS FISH P
   Fried S, 2019, BONE MARROW TRANSPL, V54, P1643, DOI 10.1038/s41409-019-0487-3
   Gardner R, 2016, BLOOD, V127, P2406, DOI 10.1182/blood-2015-08-665547
   Gardner RA, 2017, BLOOD, V129, P3322, DOI 10.1182/blood-2017-02-769208
   Gaudichon J, 2019, BLOOD REV, V36, P40, DOI 10.1016/j.blre.2019.04.003
   Ge L, 2014, BIOL BLOOD MARROW TR, V20, P1040, DOI 10.1016/j.bbmt.2014.03.030
   Jain T, 2020, BLOOD ADV, V4, P3776, DOI 10.1182/bloodadvances.2020002509
   Libert D, 2020, LEUKEMIA, V34, P3064, DOI 10.1038/s41375-020-0760-x
   Maude SL, 2018, NEW ENGL J MED, V378, P439, DOI 10.1056/NEJMoa1709866
   Mo XD, 2014, BIOL BLOOD MARROW TR, V20, P2023, DOI 10.1016/j.bbmt.2014.08.023
   Park JH, 2018, NEW ENGL J MED, V378, P449, DOI 10.1056/NEJMoa1709919
   Schmiegelow K, 2013, J CLIN ONCOL, V31, P2469, DOI 10.1200/JCO.2012.47.0500
   Shah NN, 2019, BLOOD ADV, V3, P2317, DOI 10.1182/bloodadvances.2019000219
   Shah NN, 2019, NAT REV CLIN ONCOL, V16, P372, DOI 10.1038/s41571-019-0184-6
   Xie N, 2019, MEDICINE, V98, DOI 10.1097/MD.0000000000015584
NR 20
TC 1
Z9 1
U1 0
U2 1
PU BMJ PUBLISHING GROUP
PI LONDON
PA BRITISH MED ASSOC HOUSE, TAVISTOCK SQUARE, LONDON WC1H 9JR, ENGLAND
EI 2051-1426
J9 J IMMUNOTHER CANCER
JI J. Immunother. Cancer
PY 2020
VL 8
IS 2
AR e001563
DI 10.1136/jitc-2020-001563
PG 6
WC Oncology; Immunology
SC Oncology; Immunology
GA PB5LA
UT WOS:000596360900002
PM 33246985
OA Green Published, gold
DA 2021-10-28
ER

PT J
AU Ran, T
   Eichmuller, SB
   Schmidt, P
   Schlander, M
AF Ran, Tao
   Eichmueller, Stefan B.
   Schmidt, Patrick
   Schlander, Michael
TI Cost of decentralizedCART-cell production in an academic nonprofit
   setting
SO INTERNATIONAL JOURNAL OF CANCER
LA English
DT Article
DE CAR-T cell therapy; costs; good manufacturing practice; price; T-cell
   production
ID RECEPTOR T-CELLS; THERAPY PRODUCTS; TISAGENLECLEUCEL; DRUGS; IMPACT;
   CD19
AB Chimeric antigen receptor (CAR) T-cell therapy is a promising immunotherapy with high acquisition costs, and it has raised concerns about affordability and sustainability in many countries. Furthermore, the current centralized production paradigm for the T cells is less than satisfactory. Therefore, several countries are exploring alternative T-cell production modes. Our study is based on the T-cell production experience in a nonprofit setting in Germany. We first identified the work steps and main activities in the production process. Then we determined the fixed costs and variable costs. Main cost components included personnel and technician salaries, expenditure on equipment, a clean room, as well as production materials. All costs were calculated in 2018 euros and converted into U.S. dollars. For a clean room with one machine for closed and automated manufacturing installed, annual fixed costs summed up to approximately euro438 098 ($584 131). The variable cost per production was roughly euro34 798 ($46 397). At the maximum capacity of one machine, total cost per product would be close to euro60 000 ($78 849). As shown in the scenario analysis, if three machines were to be installed in the clean room, per production cost could be as low as euro45 000 (roughly $59905). If a cheaper alternative to lentivirus was used, per production total cost could be further reduced to approximately euro33 000 (roughly $44309). Decentralized T-cell production might be a less costly and more efficient alternative to the current centralized production mode that requires a high acquisition cost.
C1 [Ran, Tao; Schlander, Michael] German Canc Res Ctr, Div Hlth Econ, Heidelberg, Germany.
   [Eichmueller, Stefan B.; Schmidt, Patrick] German Canc Res Ctr, Res Grp GMP & T Cell Therapy, Heidelberg, Germany.
   [Schmidt, Patrick] Natl Ctr Tumor Dis NCT, Dept Med Oncol, Heidelberg, Germany.
   [Schmidt, Patrick] Univ Hosp Heidelberg, Heidelberg, Germany.
   [Schlander, Michael] Heidelberg Univ, Med Fac Mannheim, Mannheim, Germany.
RP Schlander, M (corresponding author), Heidelberg Univ, Med Fac Mannheim, Mannheim, Germany.; Eichmuller, SB; Schlander, M (corresponding author), DKFZ, Neuenheimer Feld 280, D-69120 Heidelberg, Germany.
EM s.eichmueller@dkfz.de; m.schlander@dkfz.de
RI Eichmuller, Stefan B/A-5053-2008
OI Eichmuller, Stefan B/0000-0002-3497-6904; Schmidt,
   Patrick/0000-0002-1917-1446
CR Bach PB, 2018, NEW ENGL J MED, V379, P1396, DOI 10.1056/NEJMp1807382
   Bach PB, 2017, JAMA-J AM MED ASSOC, V318, P1861, DOI 10.1001/jama.2017.15218
   Buechner J, 2018, HEMASPHERE, V2, DOI 10.1097/HS9.0000000000000018
   Dai XF, 2019, BIOTECHNOL J, V14, DOI 10.1002/biot.201800239
   Danzon Patricia M, 2019, Recent Results Cancer Res, V213, P153, DOI 10.1007/978-3-030-01207-6_10
   Danzon PM, 2010, ONCOLOGIST, V15, P24, DOI 10.1634/theoncologist.2010-S1-24
   DeArment A, 2018, MEDICITY NEWS
   Dolgin E, 2018, NATURE, V555, pS26, DOI 10.1038/d41586-018-02483-3
   Dranitsaris G, 2018, EXPERT REV PHARM OUT, V18, P351, DOI 10.1080/14737167.2018.1467270
   Gee AP, 2018, BEST PRACT RES CL HA, V31, P126, DOI 10.1016/j.beha.2018.01.002
   Harrison RP, 2019, CYTOTHERAPY, V21, P224, DOI 10.1016/j.jcyt.2019.01.003
   Harrison RP, 2018, CYTOTHERAPY, V20, P873, DOI 10.1016/j.jcyt.2018.05.003
   Harrison RP, 2018, BIOTECHNOL ADV, V36, P345, DOI 10.1016/j.biotechadv.2017.12.013
   Harrison RP, 2017, CYTOTHERAPY, V19, P1140, DOI 10.1016/j.jcyt.2017.07.005
   Hettle R, 2017, HEALTH TECHNOL ASSES, V21, P1, DOI 10.3310/hta21070
   Hinrichs CS, 2014, IMMUNOL REV, V257, P56, DOI 10.1111/imr.12132
   Hirayama AV, 2019, BLOOD, V134, P636, DOI 10.1182/blood.2019000905
   Jacoby E, 2018, AM J HEMATOL, V93, P1485, DOI 10.1002/ajh.25274
   Jain T, 2018, BLOOD ADV, V2, P3393, DOI 10.1182/bloodadvances.2018020198
   June CH, 2018, NEW ENGL J MED, V379, P64, DOI 10.1056/NEJMra1706169
   Kaiser AD, 2015, CANCER GENE THER, V22, P72, DOI 10.1038/cgt.2014.78
   Kakarla S, 2014, CANCER J, V20, P151, DOI 10.1097/PPO.0000000000000032
   Khalil DN, 2016, NAT REV CLIN ONCOL, V13, P394, DOI 10.1038/nrclinonc.2016.65
   Kohl U, 2018, HUM GENE THER, V29, P559, DOI 10.1089/hum.2017.254
   Korchagina Daria, 2019, Recent Results Cancer Res, V213, P109, DOI 10.1007/978-3-030-01207-6_8
   Krackhardt AM, 2018, CANCER IMMUNOL IMMUN, V67, P513, DOI 10.1007/s00262-018-2119-y
   Leech AA, 2018, JNCI-J NATL CANCER I, V111, P2018
   Li S, 2018, J CLIN ONCOL, V36, DOI 10.1200/JCO.2018.36.30_suppl.89
   Lopes A, 2018, BIOPROCESS INT, V16, pS3
   Ma FT, 2019, HEMATOL ONCOL, V37, P601, DOI 10.1002/hon.2672
   Maude SL, 2018, NEW ENGL J MED, V378, P439, DOI 10.1056/NEJMoa1709866
   Medic Goran, 2017, J Mark Access Health Policy, V5, P1299665, DOI 10.1080/20016689.2017.1299665
   Mock U, 2016, CYTOTHERAPY, V18, P1002, DOI 10.1016/j.jcyt.2016.05.009
   Monjezi R, 2017, LEUKEMIA, V31, P186, DOI 10.1038/leu.2016.180
   Ollendorf D., 2018, CELL GENE THERAPY IN, V4, P363, DOI [10.18609/cgti.2018.033, DOI 10.18609/CGTI.2018.033]
   Park JH, 2018, NEW ENGL J MED, V378, P449, DOI 10.1056/NEJMoa1709919
   Piscopo NJ, 2018, BIOTECHNOL J, V13, DOI 10.1002/biot.201700095
   Prasad V, 2018, NAT REV CLIN ONCOL, V15, P11, DOI 10.1038/nrclinonc.2017.156
   Prasad V, 2017, NAT REV CLIN ONCOL, V14, P381, DOI 10.1038/nrclinonc.2017.31
   Raje N, 2019, NEW ENGL J MED, V380, P1726, DOI 10.1056/NEJMoa1817226
   Salas-Mckee J, 2019, HUM VACC IMMUNOTHER, V15, P1126, DOI 10.1080/21645515.2019.1571893
   Sarkar RR, 2018, JNCI-J NATL CANCER I, V111, P711
   Schlander M, 2018, VALUE HEALTH, V21, P525, DOI 10.1016/j.jval.2017.10.015
   Schlander M, 2015, EXPERT REV PHARM OUT, V15, P171, DOI 10.1586/14737167.2015.965156
   Siddiqi T, 2018, BLOOD, V132, DOI 10.1182/blood-2018-99-112214
   Trainor N, 2014, NAT BIOTECHNOL, V32, P729, DOI 10.1038/nbt.2970
   Tran G, 2018, ANN TRANSL MED, V6, DOI 10.21037/atm.2018.03.28
   Wang MH, 2020, NEW ENGL J MED, V382, P1331, DOI 10.1056/NEJMoa1914347
   Wang XY, 2016, MOL THER-ONCOLYTICS, V3, DOI 10.1038/mto.2016.15
   Whittington MD, 2018, JAMA PEDIATR, V172, P1161, DOI 10.1001/jamapediatrics.2018.2530
   Xie F, 2018, PHARMACOECONOMICS, V36, P883, DOI 10.1007/s40273-018-0664-z
   Zhu FL, 2018, CYTOTHERAPY, V20, P394, DOI 10.1016/j.jcyt.2017.09.005
NR 52
TC 8
Z9 8
U1 0
U2 3
PU WILEY
PI HOBOKEN
PA 111 RIVER ST, HOBOKEN 07030-5774, NJ USA
SN 0020-7136
EI 1097-0215
J9 INT J CANCER
JI Int. J. Cancer
PD DEC 15
PY 2020
VL 147
IS 12
BP 3438
EP 3445
DI 10.1002/ijc.33156
EA JUL 2020
PG 8
WC Oncology
SC Oncology
GA OI9JU
UT WOS:000545454200001
PM 32535920
OA hybrid
DA 2021-10-28
ER

PT J
AU Wei, J
   Zhao, JP
   Han, MF
   Meng, FK
   Zhou, JF
AF Wei, Jia
   Zhao, Jianping
   Han, Meifang
   Meng, Fankai
   Zhou, Jianfeng
TI SARS-CoV-2 infection in immunocompromised patients: humoral versus
   cell-mediated immunity
SO JOURNAL FOR IMMUNOTHERAPY OF CANCER
LA English
DT Article
DE immunotherapy; adoptive; immunity; humoral; immunity; cellular;
   receptors; chimeric antigen
ID COVID-19
AB Background
   The coronavirus disease 2019 (COVID-19) pandemic placed unprecedented pressure on various healthcare systems, including departments that use immunotherapies such as chimeric antigen receptor (CAR) T-cell therapy and immunosuppression therapy in organ transplantation units. The true impact of severe acute respiratory syndrome coronavirus 2 (SARS-CoV-2) infection on immunocompromised CAR T-cell therapy recipients and kidney transplant recipients (KTRs) has not yet been established.
   Case presentation
   In this report, we compare two patients with severe COVID-19 pneumonia in either the humoral or cell-mediated immunodeficient states. The first patient was a man in his early 30s who was diagnosed with refractory multiple myeloma. He received fully humanized, anti-B-cell maturation antigen, CAR T-cell therapy before 4 months and achieved strict complete remission. He was infected with SARS-CoV-2 starting on January 26, 2019 and gradually progressed to severe pneumonia. Throughout the clinical progression of the disease, SARS-CoV-2 could not be cleared due to his humoral immunodeficient state. During this period of his severe COVID-19 pneumonia, elevated cytotoxic T-cells were observed in this patient's peripheral blood while elevated plasma levels of interleukin (IL)-2R, IL-6, tumor necrosis factor alpha, and ferritin were observed in his cytokine profiles. This patient eventually progressed into acute respiratory distress syndrome and recieved non-invasive ventilatory support. He failed to generate specific SARS-CoV-2 antibodies and died of respiratory failure on day 33 (d33). The second patient was a 52-year-old kidney transplant recipient (KTR) who took ciclosporin after renal transplantation for more than 7 years. He confirmed SARS-CoV-2 infection on January 20, 2019 and gradually progressed into severe pneumonia on d16 with a slightly elevated B-cell percentage and normal T-lymphocyte subsets. Viral clearance occurred together with the generation of specific anti-immunoglobulin G-SARS-CoV-2 antibodies after 2 weeks of treatment. He was symptom-free and discharged from the hospital on d42.
   Conclusion
   We report a CAR T-cell therapy recipient diagnosed with COVID-19 for the first time. His virus clearance failure and life-threating cytokine storm during SARS-CoV-2 infection suggested that any decision to proceed CAR T-cell therapy during COVID-19 pandemics will require extensive discussion of potential risks and benefits. Immunosuppressant treatment based on ciclosporin could be relatively safe for KTRs diagnosed with COVID-19.
C1 [Wei, Jia; Meng, Fankai; Zhou, Jianfeng] Huazhong Univ Sci & Technol, Tongji Hosp, Dept Hematol, Tongji Med Coll, Wuhan, Hubei, Peoples R China.
   [Zhao, Jianping] Huazhong Univ Sci & Technol, Key Cite Natl Clin Res Ctr Resp Dis, Dept Resp & Crit Care Med,Key Lab Pulm Dis, Hlth Minist,Tongji Hosp,Tongji Med Coll, Wuhan, Hubei, Peoples R China.
   [Han, Meifang] Huazhong Univ Sci & Technol, Tongji Hosp, Tongji Med Coll, Dept Infect Dis, Wuhan, Hubei, Peoples R China.
RP Meng, FK (corresponding author), Huazhong Univ Sci & Technol, Tongji Hosp, Dept Hematol, Tongji Med Coll, Wuhan, Hubei, Peoples R China.
EM doctormeng@163.com
RI Wei, Jia/M-5397-2013
OI WEI, JIA/0000-0002-6435-9368
FU National Natural Science Foundation of ChinaNational Natural Science
   Foundation of China (NSFC) [81873427]
FX This work is supported by the National Natural Science Foundation of
   China (81873427, to Dr. JW).
CR Bachanova V, 2020, BIOL BLOOD MARROW TR, V26, P1239, DOI 10.1016/j.bbmt.2020.04.008
   Bataille S, 2020, KIDNEY INT, V98, P235, DOI 10.1016/j.kint.2020.04.017
   Blanco JL, 2020, LANCET HIV, V7, pE314, DOI 10.1016/S2352-3018(20)30111-9
   Cao XT, 2020, NAT REV IMMUNOL, V20, P269, DOI 10.1038/s41577-020-0308-3
   Carsana L, 2020, LANCET INFECT DIS, V20, P1135, DOI 10.1016/S1473-3099(20)30434-5
   Channappanavar R, 2017, SEMIN IMMUNOPATHOL, V39, P529, DOI 10.1007/s00281-017-0629-x
   China National Health Commission, 2020, DIAGN TREATM PNEUM C
   Lalueza A, 2020, CLIN MICROBIOL INFEC, V26, DOI 10.1016/j.cmi.2020.02.018
   Lu RJ, 2020, LANCET, V395, P565, DOI 10.1016/S0140-6736(20)30251-8
   MAHASE E, 2020, BMJ-BRIT MED J, V368, DOI DOI 10.1136/BMJ.M1036
   Nakamura K, 2018, INT IMMUNOPHARMACOL, V64, P201, DOI 10.1016/j.intimp.2018.08.029
   Perez-Amill L, 2021, HAEMATOLOGICA, V106, P173, DOI 10.3324/haematol.2019.228577
   Rezzani R, 2004, PROG HISTOCHEM CYTO, V39, P85, DOI 10.1016/j.proghi.2004.04.001
   Rodriguez-Cubillo B, 2020, AM J TRANSPLANT, V20, P3173, DOI 10.1111/ajt.16141
   Roex G, 2020, PHARMACEUTICS, V12, DOI 10.3390/pharmaceutics12020194
   Shah N, 2020, LEUKEMIA, V34, P985, DOI 10.1038/s41375-020-0734-z
   Shang LH, 2020, LANCET, V395, P683, DOI 10.1016/S0140-6736(20)30361-5
   Stebbing J, 2020, LANCET INFECT DIS, V20, P400, DOI 10.1016/S1473-3099(20)30132-8
   Wang DW, 2020, JAMA-J AM MED ASSOC, V323, P1061, DOI 10.1001/jama.2020.1585
   Wei J, 2019, J IMMUNOTHER CANCER, V7, DOI 10.1186/s40425-019-0790-y
   Wu CM, 2020, JAMA INTERN MED, V180, P934, DOI 10.1001/jamainternmed.2020.0994
   Xu Z, 2020, LANCET RESP MED, V8, P420, DOI 10.1016/S2213-2600(20)30076-X
   Zhang JN, 2020, LANCET RESP MED, V8, pE11, DOI 10.1016/S2213-2600(20)30071-0
   Zhou F, 2020, LANCET, V395, P1054, DOI 10.1016/S0140-6736(20)30566-3
   Zhu N, 2020, NEW ENGL J MED, V382, P727, DOI 10.1056/NEJMoa2001017
NR 25
TC 9
Z9 9
U1 0
U2 0
PU BMJ PUBLISHING GROUP
PI LONDON
PA BRITISH MED ASSOC HOUSE, TAVISTOCK SQUARE, LONDON WC1H 9JR, ENGLAND
EI 2051-1426
J9 J IMMUNOTHER CANCER
JI J. Immunother. Cancer
PY 2020
VL 8
IS 2
AR e000862
DI 10.1136/jitc-2020-000862
PG 6
WC Oncology; Immunology
SC Oncology; Immunology
GA OT3CG
UT WOS:000590727000004
PM 32727811
OA gold, Green Published
DA 2021-10-28
ER

PT J
AU Brossart, P
AF Brossart, Peter
TI The Role of Antigen Spreading in the Efficacy of Immunotherapies
SO CLINICAL CANCER RESEARCH
LA English
DT Review
ID T-CELL RESPONSES; CLASS-II EPITOPES; DENDRITIC CELLS;
   CROSS-PRESENTATION; MELANOMA PATIENTS; RECEPTOR; CTLA-4; PD-1; CD8(+);
   ACTIVATION
AB The introduction and the unexpected efficacy of checkpoint inhibitors (CPI) and more recently of chimeric antigen receptor T cells (CAR T-cells) in the treatment of malignant diseases boosted the efforts in the development and clinical application of immunotherapeutic approaches. However, the definition of predictive factors associated with clinical responses as well as the identification of underlying mechanisms that promote the therapeutic efficacy remain to be determined. Starting from the first immunotherapeutic trials, it became evident that vaccine-induced tumor-specific T cells or the adoptive transfer of ex vivo-expanded T lymphocytes can recognize and eliminate malignant cells leading to long-lasting remissions in some patients. In addition, a phenomenon called epitope spreading, which was observed in responding patients, seemed to increase the efficiency possibly representing an important predictive factor. This review will focus on experimental and clinical evidence for the induction of epitope spreading and its role in the maintenance of an efficient antitumor immune response in cancer immunotherapy.
C1 [Brossart, Peter] Univ Bonn, Dept Oncol Haematol Immunooncol & Rheumat, Bonn, Germany.
RP Brossart, P (corresponding author), Univ Clin Bonn UKB, Venusberg Campus 1, D-53127 Bonn, Germany.
EM Peter.Brossart@ukb.uni-bonn.de
CR Alspach E, 2019, NATURE, V574, P696, DOI 10.1038/s41586-019-1671-8
   Azizi AA, 2019, CURR OPIN ONCOL, V31, P430, DOI 10.1097/CCO.0000000000000562
   Beatty GL, 2014, CANCER IMMUNOL RES, V2, P112, DOI 10.1158/2326-6066.CIR-13-0170
   Bevan MJ, 2006, NAT IMMUNOL, V7, P363, DOI 10.1038/ni0406-363
   BEVAN MJ, 1976, J EXP MED, V143, P1283, DOI 10.1084/jem.143.5.1283
   Borst J, 2018, NAT REV IMMUNOL, V18, P635, DOI 10.1038/s41577-018-0044-0
   Brossart P, 2000, BLOOD, V96, P3102, DOI 10.1182/blood.V96.9.3102.h8003102_3102_3108
   Brossart P, 1997, BLOOD, V90, P1594, DOI 10.1182/blood.V90.4.1594.1594_1594_1599
   Chapuis AG, 2016, J CLIN ONCOL, V34, P3787, DOI 10.1200/JCO.2015.65.5142
   Ciubotariu R, 1998, J CLIN INVEST, V101, P398, DOI 10.1172/JCI1117
   Colombo MP, 2019, CLIN CANCER RES, V25, P453, DOI 10.1158/1078-0432.CCR-18-2334
   Corbiere V, 2011, CANCER RES, V71, P1253, DOI 10.1158/0008-5472.CAN-10-2693
   Cruz FM, 2017, ANNU REV IMMUNOL, V35, P149, DOI 10.1146/annurev-immunol-041015-055254
   den Haan JMM, 2000, J EXP MED, V192, P1685, DOI 10.1084/jem.192.12.1685
   Disis ML, 2011, CANCER IMMUNOL IMMUN, V60, P433, DOI 10.1007/s00262-010-0960-8
   Disis ML, 2002, J CLIN ONCOL, V20, P2624, DOI 10.1200/JCO.2002.06.171
   Dorfel D, 2005, BLOOD, V105, P3199, DOI 10.1182/blood-2004-09-3556
   Egen JG, 2002, NAT IMMUNOL, V3, P611, DOI 10.1038/ni0702-611
   Egen JG, 2002, IMMUNITY, V16, P23, DOI 10.1016/S1074-7613(01)00259-X
   el-Shamil K, 1999, EUR J IMMUNOL, V29, P3295, DOI 10.1002/(SICI)1521-4141(199910)29:10<3295::AID-IMMU3295>3.0.CO;2-N
   Etxeberria I, 2019, CANCER CELL, V36, P613, DOI 10.1016/j.ccell.2019.10.006
   Freeman GJ, 2000, J EXP MED, V192, P1027, DOI 10.1084/jem.192.7.1027
   Friedline RH, 2009, J EXP MED, V206, P421, DOI 10.1084/jem.20081811
   Galon J, 2019, NAT REV DRUG DISCOV, V18, P197, DOI 10.1038/s41573-018-0007-y
   Gordon SR, 2017, NATURE, V545, P495, DOI 10.1038/nature22396
   Heckler M, 2018, GASTROENTEROLOGY, V155, P11, DOI 10.1053/j.gastro.2018.06.023
   Heine A, 2017, ONCOIMMUNOLOGY, V6, DOI 10.1080/2162402X.2017.1295203
   Hont AB, 2019, J CLIN ONCOL, V37, P2349, DOI 10.1200/JCO.19.00177
   Hu Z, 2018, NAT REV IMMUNOL, V18, P168, DOI 10.1038/nri.2017.131
   Hui EF, 2017, SCIENCE, V355, P1428, DOI 10.1126/science.aaf1292
   Inderberg-Suso EM, 2012, ONCOIMMUNOLOGY, V1, P670, DOI 10.4161/onci.20426
   Karandikar NJ, 2000, J NEUROIMMUNOL, V109, P173, DOI 10.1016/S0165-5728(00)00322-2
   Keir ME, 2008, ANNU REV IMMUNOL, V26, P677, DOI 10.1146/annurev.immunol.26.021607.090331
   Keir ME, 2006, J EXP MED, V203, P883, DOI 10.1084/jem.20051776
   Kim RH, 2017, J CLIN ONCOL, V35, DOI 10.1200/JCO.2017.35.15_suppl.3011
   Klebanoff CA, 2016, NAT MED, V22, P26, DOI 10.1038/nm.4015
   Kleffel S, 2015, CELL, V162, P1242, DOI 10.1016/j.cell.2015.08.052
   Kreiter S, 2015, NATURE, V520, P692, DOI 10.1038/nature14426
   Kvistborg P, 2014, SCI TRANSL MED, V6, DOI 10.1126/scitranslmed.3008918
   Leach DR, 1996, SCIENCE, V271, P1734, DOI 10.1126/science.271.5256.1734
   LEHMANN PV, 1992, NATURE, V358, P155, DOI 10.1038/358155a0
   Leung WC, 2019, CANCER IMMUNOL RES, V7, P528, DOI 10.1158/2326-6066.CIR-18-0888
   LINSLEY PS, 1991, J EXP MED, V174, P561, DOI 10.1084/jem.174.3.561
   Liu XJ, 2015, NAT MED, V21, P1209, DOI 10.1038/nm.3931
   Majzner RG, 2019, NAT MED, V25, P1341, DOI 10.1038/s41591-019-0564-6
   MCRAE BL, 1995, J EXP MED, V182, P75, DOI 10.1084/jem.182.1.75
   Memarnejadian A, 2017, J IMMUNOL, V199, P3348, DOI 10.4049/jimmunol.1700643
   Menares E, 2019, NAT COMMUN, V10, DOI 10.1038/s41467-019-12319-x
   Minute L, 2020, J IMMUNOTHER CANC, V8
   Ossendorp F, 1998, J EXP MED, V187, P693, DOI 10.1084/jem.187.5.693
   Ribas A, 2003, TRENDS IMMUNOL, V24, P58, DOI 10.1016/S1471-4906(02)00029-7
   Ribas A, 2018, SCIENCE, V359, P1350, DOI 10.1126/science.aar4060
   Robert L, 2014, CLIN CANCER RES, V20, P2424, DOI 10.1158/1078-0432.CCR-13-2648
   Seiffert M, 2001, BLOOD, V97, P2741, DOI 10.1182/blood.V97.9.2741
   Slaney CY, 2017, CLIN CANCER RES, V23, P2478, DOI 10.1158/1078-0432.CCR-16-1860
   Spassova I, 2020, CLIN CANCER RES, V26, P2257, DOI 10.1158/1078-0432.CCR-19-2244
   TIVOL EA, 1995, IMMUNITY, V3, P541, DOI 10.1016/1074-7613(95)90125-6
   Tuohy VK, 1997, J CLIN INVEST, V99, P1682, DOI 10.1172/JCI119331
   Vanderlugt CL, 2002, NAT REV IMMUNOL, V2, P85, DOI 10.1038/nri724
   Vanderlugt CL, 2000, J IMMUNOL, V164, P670, DOI 10.4049/jimmunol.164.2.670
   Vanderlugt CL, 1997, J NEUROIMMUNOL, V79, P113, DOI 10.1016/S0165-5728(97)00108-2
   Wakim LM, 2011, NATURE, V471, P629, DOI 10.1038/nature09863
   Wang HB, 2001, J IMMUNOL, V166, P6430, DOI 10.4049/jimmunol.166.10.6430
   Wang Y, 2019, ADV EXP MED BIOL, V1206, P527, DOI 10.1007/978-981-15-0602-4_25
   Weck MM, 2008, BLOOD, V111, P4264, DOI 10.1182/blood-2006-10-051375
   Wei SC, 2018, CANCER DISCOV, V8, P1069, DOI 10.1158/2159-8290.CD-18-0367
   Wierecky J, 2006, CANCER RES, V66, P5910, DOI 10.1158/0008-5472.CAN-05-3905
   Wing K, 2008, SCIENCE, V322, P271, DOI 10.1126/science.1160062
   Wolf D, 2014, ONCOIMMUNOLOGY, V3, DOI 10.4161/onci.27588
   Xie YJ, 2020, CANCER IMMUNOL RES, V8, P518, DOI 10.1158/2326-6066.CIR-19-0734
   Xin G, 2020, CANCER IMMUNOL RES, V8, P7, DOI 10.1158/2326-6066.CIR-19-0251
   Yu M, 1996, J EXP MED, V183, P1777, DOI 10.1084/jem.183.4.1777
   Yuan JD, 2011, P NATL ACAD SCI USA, V108, P16723, DOI 10.1073/pnas.1110814108
   Yuan JD, 2008, P NATL ACAD SCI USA, V105, P20410, DOI 10.1073/pnas.0810114105
   Zheng SS, 2019, CANCER J, V25, P217, DOI 10.1097/PPO.0000000000000381
NR 75
TC 16
Z9 16
U1 1
U2 7
PU AMER ASSOC CANCER RESEARCH
PI PHILADELPHIA
PA 615 CHESTNUT ST, 17TH FLOOR, PHILADELPHIA, PA 19106-4404 USA
SN 1078-0432
EI 1557-3265
J9 CLIN CANCER RES
JI Clin. Cancer Res.
PD SEP 1
PY 2020
VL 26
IS 17
BP 4442
EP 4447
DI 10.1158/1078-0432.CCR-20-0305
PG 6
WC Oncology
SC Oncology
GA NM0MK
UT WOS:000567799100004
PM 32357962
OA Bronze
DA 2021-10-28
ER

PT J
AU Atilla, E
   Kilic, P
   Gurman, G
AF Atilla, Erden
   Kilic, Pelin
   Gurman, Gunhan
TI Cellular therapies: Day by day, all the way
SO TRANSFUSION AND APHERESIS SCIENCE
LA English
DT Article
DE Cellular therapies; CAR T-cell; Advanced therapies; Immunotherapy
ID CAR T-CELL; PLURIPOTENT STEM-CELLS; ACUTE MYELOID-LEUKEMIA;
   NATURAL-KILLER-CELLS; CANCER REGRESSION; GENE-THERAPY; NK CELLS;
   HEMATOLOGICAL MALIGNANCIES; ADOPTIVE IMMUNOTHERAPY; CYTOTOXIC ACTIVITY
AB Tremendous effort and knowledge have elucidated a new era of 'cellular therapy,' also called "live" or "living" drugs. There are currently thousands of active clinical trials that are ongoing, seeking hope for incurable conditions thanks to the increased accessibility and reliability of gene editing and cellular reprogramming. Accomplishments in various adoptive T cell immunotherapies and chimeric antigen receptor (CART) T cell therapies oriented researchers to the field. Cellular therapies are believed to be the next generation of curative therapeutics in many ways, the classification and nomenclature for these applications have not yet reached a consensus. Trends in recent years are moving towards making tissues and cell processes only in centers with production permits. It is quite promising that competent authorities have increased licensing activities of tissue and cell establishments in their countries, under good practice (GxP) rules, and preclinical and clinical trials involving cell-based therapies have led to significant investments. Despite the initiatives undertaken and the large budgets that have been allocated, only limited success has been achieved in cellular therapy compared to conventional drug development. Cost, and cost effectiveness, are important issues for these novel therapies to meet unmet clinical needs, and there are still many scientific, translational, commercializational, and ethical questions that do not have answers. The main objectives of this review is to underline the current position of cellular therapies in research, highlight the timely topic of immunotherapy and chimeric antigen receptor (CAR) T-cell treatment, and compile information related to regulations and marketing of cellular therapeutic approaches worldwide.
C1 [Atilla, Erden] Texas Childrens Hosp, Baylor Coll Med, Ctr Cell & Gene Therapy, Houston, TX 77030 USA.
   [Atilla, Erden] Houston Methodist Hosp, Houston, TX 77030 USA.
   [Atilla, Erden; Kilic, Pelin; Gurman, Gunhan] Ankara Univ, Stem Cell Inst, Ceyhun Atuf Kansu Cd 169, TR-06520 Ankara, Turkey.
   [Gurman, Gunhan] Ankara Univ, Cebeci Hosp, Sch Med, Dept Hematol, TR-06620 Ankara, Turkey.
RP Gurman, G (corresponding author), Ankara Univ, Cebeci Hosp, Sch Med, Dept Hematol, TR-06620 Ankara, Turkey.
EM gurman@ankara.edu.tr
RI GURMAN, Gunhan/AAM-8863-2020
OI GURMAN, Gunhan/0000-0002-1263-8947
CR Abate-Daga D, 2016, MOL THER-ONCOLYTICS, V3, DOI 10.1038/mto.2016.14
   Ajina A, 2017, J IMMUNOTHER CANCER, V5, DOI 10.1186/s40425-017-0294-6
   Altvater B, 2009, CLIN CANCER RES, V15, P4857, DOI 10.1158/1078-0432.CCR-08-2810
   [Anonymous], 2017, CELL THER HIST FDN C
   Arber C, 2015, J CLIN INVEST, V125, P157, DOI 10.1172/JCI75876
   Arjmand Babak, 2017, Acta Med Iran, V55, P144
   Baharvand H, 2006, INT J DEV BIOL, V50, P645, DOI 10.1387/ijdb.052072hb
   Baker M, 2011, NATURE, V479, P459, DOI 10.1038/479459a
   Barrett DM, 2014, CYTOTHERAPY, V16, P619, DOI 10.1016/j.jcyt.2013.10.013
   Barrett DM, 2014, CURR OPIN PEDIATR, V26, P43, DOI 10.1097/MOP.0000000000000043
   Baruch EN, 2017, CANCER-AM CANCER SOC, V123, P2154, DOI 10.1002/cncr.30491
   Blasimme A, 2013, STEM CELLS DEV, V22, P14, DOI 10.1089/scd.2013.0352
   Blin G, 2010, J CLIN INVEST, V120, P1125, DOI 10.1172/JCI40120
   Bonifant CL, 2016, MOL THER-ONCOLYTICS, V3, DOI 10.1038/mto.2016.11
   Boyiadzis M, 2017, CYTOTHERAPY, V19, P1225, DOI 10.1016/j.jcyt.2017.07.008
   Brentjens RJ, 2013, SCI TRANSL MED, V5, DOI 10.1126/scitranslmed.3005930
   Brentjens RJ, 2011, BLOOD, V118, P4817, DOI 10.1182/blood-2011-04-348540
   Canet-Aviles R, 2014, STEM CELL TRANSL MED, V3, P979, DOI 10.5966/sctm.2014-0146
   Cheng Z, 2018, MOL THER, P2
   Cooper ML, 2018, LEUKEMIA, P20
   Coppens DGM, 2018, CLIN PHARMACOL THER, V103, P120, DOI 10.1002/cpt.894
   Cossu G., 2017, LANCET
   Cruz CRY, 2013, BLOOD, V122, P2965, DOI 10.1182/blood-2013-06-506741
   Davies LC, 2018, CYTOTHERAPY, P9
   Davila ML, 2014, SCI TRANSL MED, V6, DOI 10.1126/scitranslmed.3008226
   Doubrovina E, 2012, BLOOD, V119, P2644, DOI 10.1182/blood-2011-08-371971
   Du X, 2008, CANCER RES, V68, P6300, DOI 10.1158/0008-5472.CAN-08-0461
   Dwarshuis NJ, 2017, ADV DRUG DELIVER REV, V114, P222, DOI 10.1016/j.addr.2017.06.005
   Ehrlich P., 1909, NED TIJDSCHR GENEESK, V5, P273
   Elzaabi M, 2017, BIO-MED MATER ENG, V28, pS9, DOI 10.3233/BME-171620
   European Medicines Agency (EMA), 2018, HUM MED PROD
   European Medicines Agency (EMA), 2018, AB GLYB
   European Medicines Agency (EMA), 2018, AB HOL
   European Medicines Agency (EMA), 2018, AB ZALM
   European Medicines Agency (EMA), 2018, WITHDR APPL
   European Medicines Agency (EMA), 2018, AB STRIMV
   European Medicines Agency (EMA), 2018, AB IML
   Eve DJ, 2015, CELL MED, V7, P133, DOI 10.3727/215517915X688606
   Eyquem J, 2017, NATURE, V543, P113, DOI 10.1038/nature21405
   Feigal EG, 2014, STEM CELL TRANSL MED, V3, P879, DOI 10.5966/sctm.2014-0122
   Fox IJ, 2014, SCIENCE, V345, P889, DOI 10.1126/science.1247391
   Gaj T, 2013, TRENDS BIOTECHNOL, V31, P397, DOI 10.1016/j.tibtech.2013.04.004
   Glotzbach JP, 2011, CURR PROB SURG, V48, P148, DOI 10.1067/j.cpsurg.2010.11.002
   Goldstein G, 2007, CURR PHARM DESIGN, V13, P1363, DOI 10.2174/138161207780618759
   Haraguchi Y, 2012, STEM CELL TRANSL MED, V1, P136, DOI [10.5966/sctm.2011-0030, 10.5966/sctm.2012-0030]
   Heslop HE, 2010, BLOOD, V115, P925, DOI 10.1182/blood-2009-08-239186
   Hickman T, 2017, BLOOD, V130
   Hodgkinson T, 2009, EXPERT REV MED DEVIC, V6, P621, DOI [10.1586/erd.09.48, 10.1586/ERD.09.48]
   HOROWITZ MM, 1990, BLOOD, V75, P555
   Houot R, 2015, CANCER IMMUNOL RES, V3, P1115, DOI 10.1158/2326-6066.CIR-15-0190
   IRVING BA, 1991, CELL, V64, P891, DOI 10.1016/0092-8674(91)90314-O
   Ivaskiene T, 2017, CURR STEM CELL RES T, V12, P45, DOI 10.2174/1574888X11666160714114854
   Jensen MC, 2000, MOL THER, V1, P49, DOI 10.1006/mthe.1999.0012
   Johnson LA, 2009, BLOOD, V114, P535, DOI 10.1182/blood-2009-03-211714
   Kalos M, 2013, IMMUNITY, V39, P49, DOI 10.1016/j.immuni.2013.07.002
   Kalos M, 2011, SCI TRANSL MED, V3, DOI 10.1126/scitranslmed.3002842
   Karathanasis SK, 2014, COLD PRING HARB PERS, V4
   Kesselheim AS, 2017, JAMA-J AM MED ASSOC, V317, P581, DOI 10.1001/jama.2016.20640
   Kochenderfer JN, 2010, BLOOD, V116, P4099, DOI 10.1182/blood-2010-04-281931
   KOLB HJ, 1990, BLOOD, V76, P2462, DOI 10.1182/blood.V76.12.2462.2462
   Kruschinski A, 2008, P NATL ACAD SCI USA, V105, P17481, DOI 10.1073/pnas.0804788105
   Landsteiner K., 1900, ZENTRALBL BAKTERIOL, V27, P357
   Lebkowski J., 2017, ISSCR WORKSH CLIN TR, V13
   Leen AM, 2015, BLOOD, V126, P1926
   Leen AM, 2013, BLOOD, V121, P5113, DOI 10.1182/blood-2013-02-486324
   Lees JG, 2007, REGEN MED, V2, P289, DOI 10.2217/17460751.2.3.289
   Lim WA, 2017, CELL, V168, P724, DOI 10.1016/j.cell.2017.01.016
   Linette GP, 2013, BLOOD, V122, P863, DOI 10.1182/blood-2013-03-490565
   Locke FL, 2017, MOL THER, V25, P285, DOI 10.1016/j.ymthe.2016.10.020
   Lodi D, 2011, J EXP CLIN CANC RES, V30, DOI 10.1186/1756-9966-30-9
   Lu YC, 2018, TREATMENT PATIENTS M
   Mackall CL, 2017, CANCER DISCOV, V7, P1371, DOI 10.1158/2159-8290.CD-17-1084
   Madge HM, 1874, BMJ-BRIT MED J, V1
   Martin U, 2017, FRONT MED-LAUSANNE, V4, DOI 10.3389/fmed.2017.00229
   Maude SL, 2017, CURR OPIN PEDIATR, V29, P27, DOI 10.1097/MOP.0000000000000436
   Maus MV, 2017, J IMMUNOTHER CANCER, V5, DOI 10.1186/s40425-017-0239-0
   Maziarz RT, 2011, CELL STEM CELL, V8, P609, DOI 10.1016/j.stem.2011.05.013
   Merkert S, 2017, STEM CELL RES, V23, P95, DOI 10.1016/j.scr.2017.07.010
   Miller JS, 2005, BLOOD, V105, P3051, DOI 10.1182/blood-2004-07-2974
   Mirzaei HR, 2017, FRONT IMMUNOL, V8, DOI 10.3389/fimmu.2017.01850
   Morgan RA, 2006, SCIENCE, V314, P126, DOI 10.1126/science.1129003
   Morgan RA, 2013, J IMMUNOTHER, V36, P133, DOI 10.1097/CJI.0b013e3182829903
   Mount NM, 2015, PHILOS T R SOC B, V370, DOI 10.1098/rstb.2015.0017
   Muller T, 2008, CANCER IMMUNOL IMMUN, V57, P411, DOI 10.1007/s00262-007-0383-3
   Mullard A, 2017, NAT REV DRUG DISCOV, V16, P226, DOI 10.1038/nrd.2017.57
   Murphy AR, 2017, ACTA BIOMATER, V54, P1, DOI 10.1016/j.actbio.2017.02.046
   Olden BR, 2018, J CONTROL RELEASE
   Papadopoulou A, 2014, SCI TRANSL MED, V6, DOI 10.1126/scitranslmed.3008825
   Park JH, 2018, NEW ENGL J MED, V378, P449, DOI 10.1056/NEJMoa1709919
   Porter DL, 2011, NEW ENGL J MED, V365, P725, DOI 10.1056/NEJMoa1103849
   Qasim W, 2017, SCI TRANSL MED, V9, DOI 10.1126/scitranslmed.aaj2013
   Rapoport AP, 2015, NAT MED, V21, P914, DOI 10.1038/nm.3910
   Reardon S, 2014, NATURE, V513, P287, DOI 10.1038/513287a
   Ren JT, 2017, PROTEIN CELL, V8, P634, DOI 10.1007/s13238-017-0410-x
   Ren JT, 2017, ONCOTARGET, V8, P17002, DOI 10.18632/oncotarget.15218
   Reuters, 2017, NOV SEEKS EUR APPR C
   Reuters, 2017, DRUGM HOP GEN THER R
   Ritchie DS, 2013, MOL THER, V21, P2122, DOI 10.1038/mt.2013.154
   Robbins PF, 2011, J CLIN ONCOL, V29, P917, DOI 10.1200/JCO.2010.32.2537
   Robertson JA, 2010, J LAW MED ETHICS, V38, P191, DOI 10.1111/j.1748-720X.2010.00479.x
   Rooney CM, 2014, IMMUNOL REV, V257, P39, DOI 10.1111/imr.12133
   ROONEY CM, 1995, LANCET, V345, P9, DOI 10.1016/S0140-6736(95)91150-2
   Rosenberg SA, 2008, NAT REV CANCER, V8, P299, DOI 10.1038/nrc2355
   Rothe M, 2013, CURR GENE THER, V13, P453
   Rouce RH, 2017, BRIT J HAEMATOL, V176, P688, DOI 10.1111/bjh.14470
   Ruggeri L, 2002, SCIENCE, V295, P2097, DOI 10.1126/science.1068440
   Saudemont A, 2018, FRONT IMMUNOL, V9, DOI 10.3389/fimmu.2018.00153
   Savoldo B, 2011, J CLIN INVEST, V121, P1822, DOI 10.1172/JCI46110
   Schubert ML, 2017, INT J CANCER, P9
   Shah GL, 2018, CURR HEMATOL MALIG R, P27
   Sherman RE, 2013, NEW ENGL J MED, V369, P1877, DOI 10.1056/NEJMp1311439
   Szmania S, 2015, J IMMUNOTHER, V38, P24, DOI 10.1097/CJI.0000000000000059
   Takahashi K, 2006, CELL, V126, P663, DOI 10.1016/j.cell.2006.07.024
   THOMAS ED, 1957, NEW ENGL J MED, V257, P491, DOI 10.1056/NEJM195709122571102
   Thomson JA, 1998, SCIENCE, V282, P1145, DOI 10.1126/science.282.5391.1145
   Till BG, 2008, BLOOD, V112, P2261, DOI 10.1182/blood-2007-12-128843
   Tzannou I, 2017, J CLIN ONCOL, V35, P3547, DOI [10.1200/jco.2017.73.0655, 10.1200/JCO.2017.73.0655]
   U.S. Food and Drug Administration, 2018, REG MED ADV THER DES
   U. S. Food and Drug Administration, 2018, APPR CELL GEN THER P
   U. S. Food and Drug Administration, 2018, BIOL LIC APPL BLA PR
   U. S. Food and Drug Agency (FDA), 2018, CLEV PACK INS
   U. S. Food and Drug Agency (FDA), 2018, DUC PACK INS
   U. S. Food and Drug Agency (FDA), 2018, HEM PACK INS
   University of California San Diego Health Sciences, 2014, SCI DAILY, V20
   University of Pennslyvania, 2012, NOV ALL EXP US PERS
   US. (FDA), 2018, ALL PACK INS
   Valina C, 2007, EUR HEART J, V28, P2667, DOI 10.1093/eurheartj/ehm426
   Vickers MA, 2014, BRIT J HAEMATOL, V167, P402, DOI 10.1111/bjh.13051
   Vormittag P, 2018, CURR OPIN BIOTECH, V53, P164, DOI 10.1016/j.copbio.2018.01.025
   Wieczorek A, 2013, TRANSFUS MED HEMOTH, V40, P388, DOI 10.1159/000357163
   Williams BA, 2017, ONCOTARGET, V8, P89256, DOI 10.18632/oncotarget.19204
   Worcester S, 2017, HEMATOL NEWS
   Yang J C, 1988, Adv Exp Med Biol, V233, P459
   Yano Hisashi, 2018, Rinsho Ketsueki, V59, P225, DOI 10.11406/rinketsu.59.225
   Ye BX, 2018, MOL CANCER, V17, DOI 10.1186/s12943-018-0814-0
   Yip A, 2018, NAT REV DRUG DISCOV, V17, P161, DOI 10.1038/nrd.2017.266
   Zweigerdt R, 2011, NAT PROTOC, V6, P689, DOI 10.1038/nprot.2011.318
NR 137
TC 10
Z9 10
U1 1
U2 5
PU PERGAMON-ELSEVIER SCIENCE LTD
PI OXFORD
PA THE BOULEVARD, LANGFORD LANE, KIDLINGTON, OXFORD OX5 1GB, ENGLAND
SN 1473-0502
J9 TRANSFUS APHER SCI
JI Transfus. Apher. Sci.
PD APR
PY 2018
VL 57
IS 2
BP 187
EP 196
DI 10.1016/j.transci.2018.04.019
PG 10
WC Hematology
SC Hematology
GA GL2AG
UT WOS:000436914800013
PM 29685392
DA 2021-10-28
ER

PT J
AU Shalabi, H
   Angiolillo, A
   Fry, TJ
AF Shalabi, Haneen
   Angiolillo, Anne
   Fry, Terry J.
TI Beyond CD19: opportunities for future development of targeted
   immunotherapy in pediatric relapsed-refractory acute leukemia
SO FRONTIERS IN PEDIATRICS
LA English
DT Review
DE chimeric antigen receptor; immunotherapy; adoptive; relapsed leukemia;
   chimeric antigen receptor safety; pediatric acute leukemia
AB Chimeric antigen receptor (CAR) T cell therapy has been used as a targeted approach in cancer therapy. Relapsed and refractory acute leukemia in pediatrics has been difficult to treat with conventional therapy due to dose-limiting toxicities. With the recent success of CD 19 CAR in pediatric patients with B cell acute lymphoblastic leukemia (ALL), this mode of therapy has become a very attractive option for these patients with high-risk disease. In this review, we will discuss current treatment paradigms of pediatric acute leukemia and potential therapeutic targets for additional high risk populations, including T cell ALL, AML, and infant ALL.
C1 [Shalabi, Haneen; Angiolillo, Anne] Childrens Natl Med Ctr, Ctr Canc & Blood Disorders, Washington, DC 20010 USA.
   [Fry, Terry J.] NCI, Hematol Malignancies Sect, Pediat Oncol Branch, Ctr Canc Res,NIH, Bldg 10 CRC,Room 1W-3750,10 Ctr Dr,MSC 1104, Bethesda, MD 20892 USA.
RP Fry, TJ (corresponding author), NCI, Hematol Malignancies Sect, Pediat Oncol Branch, Ctr Canc Res,NIH, Bldg 10 CRC,Room 1W-3750,10 Ctr Dr,MSC 1104, Bethesda, MD 20892 USA.
EM fryt@mail.nih.gov
OI Shalabi, Haneen/0000-0001-8692-8034
CR Annesley CE, 2014, FRONT ONCOL, V4, DOI 10.3389/fonc.2014.00263
   Aplenc RSL, 2014, PHASE 3 RANDOMIZED T
   Balduzzi A, 2005, LANCET, V366, P635, DOI 10.1016/S0140-6736(05)66998-X
   Barredo JC, 2006, J CLIN ONCOL, V24, P3142, DOI 10.1200/JCO.2005.03.3373
   Berg SL, 2005, J CLIN ONCOL, V23, P3376, DOI 10.1200/JCO.2005.03.426
   Bhojwani D, 2009, CLIN LYMPHOMA MYELOM, V9, pS222, DOI 10.3816/CLM.2009.s.016
   Bhushan B, 2010, CLIN EXP MED, V10, P33, DOI 10.1007/s10238-009-0067-8
   Borowitz MJ, 2008, BLOOD, V111, P5477, DOI 10.1182/blood-2008-01-132837
   Borowitz MJ, 2015, BLOOD, V126, P964, DOI 10.1182/blood-2015-03-633685
   Brown P, 2013, HEMATOL-AM SOC HEMAT, P596, DOI 10.1182/asheducation-2013.1.596
   Carroll WL, 2008, ANN HEMATOL, V87, pS42
   Chmielewski M, 2013, FRONT IMMUNOL, V4, DOI 10.3389/fimmu.2013.00371
   Conter V, 2014, BLOOD, V123, P1470, DOI 10.1182/blood-2013-10-532598
   Coustan-Smith E, 2000, BLOOD, V96, P2691, DOI 10.1182/blood.V96.8.2691
   Coustan-Smith E, 2009, LANCET ONCOL, V10, P147, DOI 10.1016/S1470-2045(08)70314-0
   Den Boer ML, 2009, LANCET ONCOL, V10, P125, DOI 10.1016/S1470-2045(08)70339-5
   Di Stasi A, 2011, NEW ENGL J MED, V365, P1673, DOI 10.1056/NEJMoa1106152
   Druley TE, 2009, BONE MARROW TRANSPL, V43, P307, DOI 10.1038/bmt.2008.327
   Dunsmore KP, 2005, T CELL PILOT PROTOCO
   Einsiedel HG, 2005, J CLIN ONCOL, V23, P7942, DOI 10.1200/JCO.2005.01.1031
   Freyer DR, 2011, BLOOD, V117, P3010, DOI 10.1182/blood-2010-07-294678
   Fry TJ, 2013, HEMATOL-AM SOC HEMAT, P348, DOI 10.1182/asheducation-2013.1.348
   Gamis AS, 2014, J CLIN ONCOL, V32, P3021, DOI 10.1200/JCO.2014.55.3628
   Gaynon PS, 2006, J CLIN ONCOL, V24, P3150, DOI 10.1200/JCO.2005.04.5856
   Gill S, 2014, BLOOD, V123, P2343, DOI 10.1182/blood-2013-09-529537
   Gore L, 2013, J CLIN ONCOL, P31
   Grada Z, 2013, MOL THER-NUCL ACIDS, V2, DOI 10.1038/mtna.2013.32
   GROSS G, 1989, P NATL ACAD SCI USA, V86, P10024, DOI 10.1073/pnas.86.24.10024
   Han EQ, 2013, J HEMATOL ONCOL, V6, DOI 10.1186/1756-8722-6-47
   HARA H, 1987, P NATL ACAD SCI USA, V84, P3390, DOI 10.1073/pnas.84.10.3390
   Haso W, 2013, BLOOD, V121, P1165, DOI 10.1182/blood-2012-06-438002
   Henze G, 2013, KLIN PADIATR, V225, pS73, DOI 10.1055/s-0033-1337967
   HENZE G, 1991, BLOOD, V78, P1166
   Hilden BP, 2013, PHASE 3 STUDY RISK D
   Hilden JM, 2006, BLOOD, V108, P441, DOI 10.1182/blood-2005-07-3011
   Howlader N, 2014, SEER CANC STAT REV
   Hunger SP, 2012, J CLIN ONCOL, V30, P1663, DOI 10.1200/JCO.2011.37.8018
   Isoyama K, 2002, BRIT J HAEMATOL, V118, P999, DOI 10.1046/j.1365-2141.2002.03754.x
   Kang HN, 2012, BLOOD, V119, P1872, DOI 10.1182/blood-2011-10-382861
   Kantarjian H, 2013, CANCER-AM CANCER SOC, V119, P2728, DOI 10.1002/cncr.28136
   Kaspers GJL, 2005, LEUKEMIA, V19, P2025, DOI 10.1038/sj.leu.2403958
   Kenderian SS, 2015, LEUKEMIA, V29, P1637, DOI 10.1038/leu.2015.52
   Kershaw MH, 2014, CLIN TRANSL IMMUNOL, V3, DOI 10.1038/cti.2014.7
   Kiyoi H, 1999, BLOOD, V93, P3074
   Kiyoi H, 1998, LEUKEMIA, V12, P1333, DOI 10.1038/sj.leu.2401130
   Kloss CC, 2013, NAT BIOTECHNOL, V31, P71, DOI 10.1038/nbt.2459
   Kotecha RS, 2014, BLOOD CANCER J, V4, DOI 10.1038/bcj.2014.17
   Lange BJ, 2008, BLOOD, V111, P1044, DOI 10.1182/blood-2007-04-084293
   Lanitis E, 2013, CANCER IMMUNOL RES, V1, P43, DOI 10.1158/2326-6066.CIR-13-0008
   Lee DW, 2015, LANCET, V385, P517, DOI 10.1016/S0140-6736(14)61403-3
   Leung W, 2012, BLOOD, V120, P468, DOI 10.1182/blood-2012-02-409813
   Leung W, 2011, BLOOD, V118, P223, DOI 10.1182/blood-2011-01-333070
   Lynn RC, 2015, BLOOD, V125, P3466, DOI 10.1182/blood-2014-11-612721
   Mamonkin M, 2015, BLOOD, V126, P983, DOI 10.1182/blood-2015-02-629527
   Mardiros A, 2013, BLOOD, V122, P3138, DOI 10.1182/blood-2012-12-474056
   Marr LA, 2012, CLIN EXP IMMUNOL, V167, P216, DOI 10.1111/j.1365-2249.2011.04517.x
   Maude SL, 2015, BLOOD, V125, P1759, DOI 10.1182/blood-2014-06-580480
   Maude SL, 2014, NEW ENGL J MED, V371, P1507, DOI 10.1056/NEJMoa1407222
   Mehta PA, 2015, BIOL BLOOD MARROW TR, V21, P1273, DOI 10.1016/j.bbmt.2015.04.008
   Morgan RA, 2010, MOL THER, V18, P843, DOI 10.1038/mt.2010.24
   Mussai F, 2010, BRIT J HAEMATOL, V150, P352, DOI 10.1111/j.1365-2141.2010.08251.x
   Nachman JB, 2007, BLOOD, V110, P1112, DOI 10.1182/blood-2006-07-038299
   Nagayama J, 2006, BLOOD, V107, P4663, DOI 10.1182/blood-2005-11-4728
   O'Hear C, 2015, HAEMATOLOGICA, V100, P336, DOI 10.3324/haematol.2014.112748
   Oliansky DM, 2012, BIOL BLOOD MARROW TR, V18, P505, DOI 10.1016/j.bbmt.2011.12.585
   Orentas RJ, 2014, FRONT ONCOL, V4, DOI 10.3389/fonc.2014.00134
   Orentas RJ, 2012, FRONT ONCOL, V2, DOI [10.3389/fonc.2012.00003, 10.3389/fonc.2012.00194]
   Pieters R, 2007, LANCET, V370, P240, DOI 10.1016/S0140-6736(07)61126-X
   Pinkel D, 2009, LEUKEMIA, V23, P2189, DOI 10.1038/leu.2009.132
   Pizzitola I, 2014, LEUKEMIA, V28, P1596, DOI 10.1038/leu.2014.62
   Pui CH, 2002, LANCET, V359, P1909, DOI 10.1016/S0140-6736(02)08782-2
   PUI CH, 1990, BLOOD, V75, P198
   Pulsipher MA, 2010, LEUKEMIA, V24, P1212, DOI 10.1038/leu.2010.72
   Pulsipher MA, 2015, BLOOD, V125, P3501, DOI 10.1182/blood-2014-12-615757
   Pulsipher MA, 2014, BLOOD, V123, P2017, DOI 10.1182/blood-2013-10-534297
   Putti MC, 1998, BLOOD, V92, P795
   Qin HY, 2015, BLOOD, V126, P629, DOI 10.1182/blood-2014-11-612903
   Rabin Z-MP, 2015, CLASSIFICATION NEWLY
   Raetz EA, 2008, J CLIN ONCOL, V26, P3971, DOI 10.1200/JCO.2008.16.1414
   Raimondi SC, 2003, CANCER-AM CANCER SOC, V98, P2715, DOI 10.1002/cncr.11841
   Ramos CA, 2013, MOL THER, V21, pS114
   Reaman GH, 1999, J CLIN ONCOL, V17, P445, DOI 10.1200/JCO.1999.17.2.445
   Ritchey AK, 1999, J CLIN ONCOL, V17, P3745, DOI 10.1200/JCO.1999.17.12.3745
   Ritchie DS, 2013, MOL THER, V21, P2122, DOI 10.1038/mt.2013.154
   Rivera GK, 2005, CANCER-AM CANCER SOC, V103, P368, DOI 10.1002/cncr.20743
   Roberts KG, 2014, NEW ENGL J MED, V371, P1005, DOI 10.1056/NEJMoa1403088
   Savoldo B, 2011, J CLIN INVEST, V121, P1822, DOI 10.1172/JCI46110
   Schreiber RD, 2011, SCIENCE, V331, P1565, DOI 10.1126/science.1203486
   Schultz KR, 2014, LEUKEMIA, V28, P1467, DOI 10.1038/leu.2014.30
   Schultz KR, 2007, BLOOD, V109, P926, DOI 10.1182/blood-2006-01-024729
   Seibel NL, 2008, BLOOD, V111, P2548, DOI 10.1182/blood-2007-02-070342
   SEON BK, 1983, P NATL ACAD SCI-BIOL, V80, P845, DOI 10.1073/pnas.80.3.845
   Shah NN, 2012, BIOL BLOOD MARROW TR, V18, pS234, DOI 10.1016/j.bbmt.2011.12.091
   Smith FO, 2005, LEUKEMIA, V19, P2054, DOI 10.1038/sj.leu.2403925
   Sramkova L, 2007, PEDIATR BLOOD CANCER, V48, P93, DOI 10.1002/pbc.20794
   Suggs JL, 2007, EXP MOL PATHOL, V83, P471, DOI 10.1016/j.yexmp.2007.08.012
   Tallen G, 2010, J CLIN ONCOL, V28, P2339, DOI 10.1200/JCO.2009.25.1983
   Tettamanti S, 2013, BRIT J HAEMATOL, V161, P389, DOI 10.1111/bjh.12282
   Tomizawa D, 2007, LEUKEMIA, V21, P2258, DOI 10.1038/sj.leu.2404903
   Tomizawa D, 2009, PEDIATR BLOOD CANCER, V52, P808, DOI 10.1002/pbc.21975
   Topp MS, 2012, BLOOD, V120, P5185, DOI 10.1182/blood-2012-07-441030
   Topp MS, 2011, J CLIN ONCOL, V29, P2493, DOI 10.1200/JCO.2010.32.7270
   Vedi A, 2014, FRONT ONCOL, V4, DOI 10.3389/fonc.2014.00082
   Wang XL, 2011, BLOOD, V118, P1255, DOI 10.1182/blood-2011-02-337360
   Wheatley K, 1999, BRIT J HAEMATOL, V107, P69, DOI 10.1046/j.1365-2141.1999.01684.x
   WIERSMA SR, 1991, NEW ENGL J MED, V324, P800, DOI 10.1056/NEJM199103213241204
   Wood BL, 2014, 56 ASH ANN M EXP
   Xu SX, 2010, LEUKEMIA LYMPHOMA, V51, P50, DOI 10.3109/10428190903419130
   Zhao YB, 2010, CANCER RES, V70, P9053, DOI 10.1158/0008-5472.CAN-10-2880
NR 109
TC 14
Z9 14
U1 0
U2 4
PU FRONTIERS MEDIA SA
PI LAUSANNE
PA PO BOX 110, EPFL INNOVATION PARK, BUILDING I, LAUSANNE, 1015,
   SWITZERLAND
SN 2296-2360
J9 FRONT PEDIATR
JI Front. Pediatr.
PY 2015
VL 3
AR 80
DI 10.3389/fped.2015.00080
PG 12
WC Pediatrics
SC Pediatrics
GA V46PZ
UT WOS:000209897400078
PM 26484338
OA gold, Green Published
DA 2021-10-28
ER

PT J
AU Tesfaye, M
   Savoldo, B
AF Tesfaye, Mekdem
   Savoldo, Barbara
TI Adoptive Cell Therapy in Treating Pediatric Solid Tumors
SO CURRENT ONCOLOGY REPORTS
LA English
DT Review
DE Immunotherapy; Adoptive cell therapy; Chimeric antigen receptor;
   Pediatric solid tumors; Transgenic TCR
ID NATURAL-KILLER-CELLS; CAR T-CELLS; HUMAN OSTEOSARCOMA CELLS; IN-VIVO
   EXPANSION; ANTIGEN RECEPTOR; METASTATIC MELANOMA; ANTITUMOR-ACTIVITY;
   INFILTRATING LYMPHOCYTES; CANCER-IMMUNOTHERAPY; EWING SARCOMA
AB This review will discuss the challenges facing adoptive cell techniques in the treatment of solid tumors and examine the therapies that are in development for specifically pediatric solid tumors.
   Targeting solid tumors with adoptive cell therapy has been limited by the inhibitory tumor microenvironment and heterogeneous expression of targetable antigens. Many creative strategies to overcome these limitations are being developed but still need to be tested clinically. Early phase clinical trials in neuroblastoma with GD2 CAR T cells are promising but results need to be validated on a larger scale. Most research in other pediatric solid tumors is still in early stages.
   Adoptive cell therapy represents a useful tool to improve the outcomes of many pediatric solid tumors but significant study is still required. Several clinical trials are ongoing to test therapies that have shown promise in the lab.
C1 [Tesfaye, Mekdem] Duke Univ, Med Ctr, Div Pediat Hematol & Oncol, Durham, NC USA.
   [Savoldo, Barbara] Univ N Carolina, Dept Pediat, Hematol Oncol, 125 Mason Farm Rd,5203 Marsico Hall, Chapel Hill, NC 27599 USA.
   [Savoldo, Barbara] Univ N Carolina, Lineberger Comprehens Canc Ctr, 125 Mason Farm Rd,5203 Marsico Hall, Chapel Hill, NC 27599 USA.
RP Savoldo, B (corresponding author), Univ N Carolina, Dept Pediat, Hematol Oncol, 125 Mason Farm Rd,5203 Marsico Hall, Chapel Hill, NC 27599 USA.; Savoldo, B (corresponding author), Univ N Carolina, Lineberger Comprehens Canc Ctr, 125 Mason Farm Rd,5203 Marsico Hall, Chapel Hill, NC 27599 USA.
EM bsavoldo@med.unc.edu
FU National Institutes of Health (NIH)United States Department of Health &
   Human ServicesNational Institutes of Health (NIH) - USA [T32HL007057];
   NATIONAL HEART, LUNG, AND BLOOD INSTITUTEUnited States Department of
   Health & Human ServicesNational Institutes of Health (NIH) - USANIH
   National Heart Lung & Blood Institute (NHLBI) [T32HL007057] Funding
   Source: NIH RePORTER
FX This work was supported, in part, by the National Institutes of Health
   (NIH) grant T32HL007057 (MT).
CR Adusumilli PS, 2014, SCI TRANSL MED, V6, DOI 10.1126/scitranslmed.3010162
   Ahmed N, 2017, JAMA ONCOL, V3, P1094, DOI 10.1001/jamaoncol.2017.0184
   Ahmed N, 2015, J CLIN ONCOL, V33, P1688, DOI 10.1200/JCO.2014.58.0225
   Ahmed N, 2009, MOL THER, V17, P1779, DOI 10.1038/mt.2009.133
   An ZY, 2018, ONCOGENE, V37, P1561, DOI 10.1038/s41388-017-0045-7
   Andersen R, 2016, CLIN CANCER RES, V22, P3734, DOI 10.1158/1078-0432.CCR-15-1879
   Anthony SM, 2016, J IMMUNOL, V196, P4544, DOI 10.4049/jimmunol.1600219
   Bielamowicz K, 2018, NEURO-ONCOLOGY, V20, P506, DOI 10.1093/neuonc/nox182
   Bollard CM, 2018, J CLIN ONCOL, DOI 10.1200/JCO.2017.74.3179,36,1128,1139
   Brentjens RJ, 2011, BLOOD, V118, P4817, DOI 10.1182/blood-2011-04-348540
   Brown CE, 2016, NEW ENGL J MED, V375, P2561, DOI 10.1056/NEJMoa1610497
   Brown CE, 2015, CLIN CANCER RES, V21, P4062, DOI 10.1158/1078-0432.CCR-15-0428
   Buddingh EP, 2011, CANCER IMMUNOL IMMUN, V60, P575, DOI 10.1007/s00262-010-0965-3
   Caruana I, 2015, NAT MED, V21, P524, DOI 10.1038/nm.3833
   Chandran SS, 2015, CLIN CANCER RES, V21, P534, DOI 10.1158/1078-0432.CCR-14-2208
   Cho D, 2010, CLIN CANCER RES, V16, P3901, DOI 10.1158/1078-0432.CCR-10-0735
   Craddock JA, 2010, J IMMUNOTHER, V33, P780, DOI 10.1097/CJI.0b013e3181ee6675
   Deniger DC, 2014, CLIN CANCER RES, V20, P5708, DOI 10.1158/1078-0432.CCR-13-3451
   Di Stasi A, 2011, NEW ENGL J MED, V365, P1673, DOI 10.1056/NEJMoa1106152
   Dotti G, 2014, IMMUNOL REV, V257, P107, DOI 10.1111/imr.12131
   Dudley ME, 2008, J CLIN ONCOL, V26, P5233, DOI 10.1200/JCO.2008.16.5449
   Evans CH, 2012, CLIN CANCER RES, V18, P5341, DOI 10.1158/1078-0432.CCR-12-1985
   Federico SM, 2017, CLIN CANCER RES, V23, P6441, DOI 10.1158/1078-0432.CCR-17-0379
   Gargett T, 2016, MOL THER, V24, P1135, DOI 10.1038/mt.2016.63
   Gattenlohner S, 2006, CANCER RES, V66, P24, DOI 10.1158/0008-5472.CAN-05-0542
   Gattinoni L, 2005, J EXP MED, V202, P907, DOI 10.1084/jem.20050732
   Goding SR, 2017, CLIN IMMUNOL, V177, P76, DOI 10.1016/j.clim.2016.06.013
   Grada Z, 2013, MOL THER-NUCL ACIDS, V2, DOI 10.1038/mtna.2013.32
   Heczey A, 2017, MOL THER, V25, P2214, DOI 10.1016/j.ymthe.2017.05.012
   Heczey A, 2014, BLOOD, V124, P2824, DOI 10.1182/blood-2013-11-541235
   Hegde M, 2016, J CLIN INVEST, V126, P3036, DOI 10.1172/JCI83416
   Hegde M, 2013, MOL THER, V21, P2087, DOI 10.1038/mt.2013.185
   Heslop HE, 2010, BLOOD, V115, P925, DOI 10.1182/blood-2009-08-239186
   Hong JJ, 2010, CLIN CANCER RES, V16, P4892, DOI 10.1158/1078-0432.CCR-10-1507
   Hoos A, 2010, JNCI-J NATL CANCER I, V102, P1388, DOI 10.1093/jnci/djq310
   Huang GX, 2012, CANCER RES, V72, P271, DOI 10.1158/0008-5472.CAN-11-2778
   Johnson LA, 2015, SCI TRANSL MED, V7, DOI 10.1126/scitranslmed.aaa4963
   Kailayangiri S, 2012, BRIT J CANCER, V106, P1123, DOI 10.1038/bjc.2012.57
   Kakarla S, 2013, MOL THER, V21, P1611, DOI 10.1038/mt.2013.110
   Kawakami M, 2004, CANCER-AM CANCER SOC, V101, P1036, DOI 10.1002/cncr.20470
   Kirschner A, 2017, ONCOIMMUNOLOGY, V6, DOI 10.1080/2162402X.2016.1273301
   Kobayashi H, 2011, CANCER IMMUNOL IMMUN, V60, P1075, DOI 10.1007/s00262-011-1021-7
   Kochenderfer JN, 2017, MOL THER, V25, P2245, DOI 10.1016/j.ymthe.2017.07.004
   Lehner M, 2012, PLOS ONE, V7, DOI 10.1371/journal.pone.0031210
   Lewis VO, 2009, CANCER RES, V69, P1995, DOI 10.1158/0008-5472.CAN-08-4845
   Li S, 2017, CLIN CANCER RES, V23, P6982, DOI 10.1158/1078-0432.CCR-17-0867
   Li ZX, 2012, J ORTHOP RES, V30, P824, DOI 10.1002/jor.21579
   Li ZX, 2011, INT IMMUNOPHARMACOL, V11, P496, DOI 10.1016/j.intimp.2011.01.001
   Linette GP, 2013, BLOOD, V122, P863, DOI 10.1182/blood-2013-03-490565
   Liu DF, 2013, CLIN IMMUNOL, V149, P55, DOI 10.1016/j.clim.2013.06.005
   Long AH, 2016, CANCER IMMUNOL RES, V4, P869, DOI 10.1158/2326-6066.CIR-15-0230
   Long AH, 2015, NAT MED, V21, P581, DOI 10.1038/nm.3838
   Louis CU, 2011, BLOOD, V118, P6050, DOI 10.1182/blood-2011-05-354449
   Martyniszyn A, 2017, HUM GENE THER, V28, P1147, DOI 10.1089/hum.2017.126
   Maude SL, 2018, NEW ENGL J MED, V378, P439, DOI 10.1056/NEJMoa1709866
   Maude SL, 2014, NEW ENGL J MED, V371, P1507, DOI 10.1056/NEJMoa1407222
   Meraviglia S, 2010, CLIN EXP IMMUNOL, V161, P290, DOI 10.1111/j.1365-2249.2010.04167.x
   Miller JS, 2005, BLOOD, V105, P3051, DOI 10.1182/blood-2004-07-2974
   Moon EK, 2011, CLIN CANCER RES, V17, P4719, DOI 10.1158/1078-0432.CCR-11-0351
   Morgan RA, 2013, J IMMUNOTHER, V36, P133, DOI 10.1097/CJI.0b013e3182829903
   Morgan RA, 2010, MOL THER, V18, P843, DOI 10.1038/mt.2010.24
   MOSS DJ, 1978, INT J CANCER, V22, P662, DOI 10.1002/ijc.2910220604
   Newick K, 2016, CANCER IMMUNOL RES, V4, P541, DOI 10.1158/2326-6066.CIR-15-0263
   Ninomiya S, 2015, BLOOD, V125, P3905, DOI 10.1182/blood-2015-01-621474
   Nishio N, 2014, CANCER RES, V74, P5195, DOI 10.1158/0008-5472.CAN-14-0697
   Ou JY, 2017, CANCER EPIDEMIOL, V50, P150, DOI 10.1016/j.canep.2017.08.015
   Pahl JHW, 2012, CLIN CANCER RES, V18, P432, DOI 10.1158/1078-0432.CCR-11-2277
   Park JH, 2018, NEW ENGL J MED, V378, P449, DOI 10.1056/NEJMoa1709919
   Park JR, 2007, MOL THER, V15, P825, DOI 10.1038/sj.mt.6300104
   Park JR, 2013, PEDIATR BLOOD CANCER, V60, P985, DOI 10.1002/pbc.24433
   Prapa M, 2015, ONCOTARGET, V6, P24884, DOI 10.18632/oncotarget.4670
   Pule MA, 2005, MOL THER, V12, P933, DOI 10.1016/j.ymthe.2005.04.016
   Pule MA, 2008, NAT MED, V14, P1264, DOI 10.1038/nm.1882
   RIVOLTINI L, 1992, CANCER IMMUNOL IMMUN, V34, P241, DOI 10.1007/BF01741792
   Robbins PF, 2011, J CLIN ONCOL, V29, P917, DOI 10.1200/JCO.2010.32.2537
   ROSENBERG SA, 1988, NEW ENGL J MED, V319, P1676, DOI 10.1056/NEJM198812223192527
   Roth M, 2014, CANCER-AM CANCER SOC, V120, P548, DOI 10.1002/cncr.28461
   Sampson JH, 2017, J CLIN ONCOL, V35, P2450, DOI 10.1200/JCO.2017.72.8089
   Sampson JH, 2014, CLIN CANCER RES, V20, P972, DOI 10.1158/1078-0432.CCR-13-0709
   SCHULZ G, 1984, CANCER RES, V44, P5914
   Seidel D, 2015, CANCER IMMUNOL IMMUN, V64, P621, DOI 10.1007/s00262-015-1669-5
   Singh N, 2016, ONCOIMMUNOLOGY, V5, DOI 10.1080/2162402X.2015.1040216
   Singh Nathan, 2014, Cancer Immunol Res, V2, P1059, DOI 10.1158/2326-6066.CIR-14-0051
   Slaney CY, 2017, CLIN CANCER RES, V23, P2478, DOI 10.1158/1078-0432.CCR-16-1860
   Smith C, 2017, IMMUNOL CELL BIOL, V95, P364, DOI 10.1038/icb.2016.127
   Song LP, 2009, J CLIN INVEST, V119, P1524, DOI 10.1172/JCI37869
   Spel L, 2015, ONCOTARGET, V6, P35770, DOI 10.18632/oncotarget.5657
   Talleur AC, 2017, BIOL BLOOD MARROW TR, V23, P1910, DOI 10.1016/j.bbmt.2017.07.011
   Tanaka M, 2017, CLIN CANCER RES, V23, P3499, DOI 10.1158/1078-0432.CCR-16-2138
   Verhoeven DHJ, 2008, MOL IMMUNOL, V45, P3917, DOI 10.1016/j.molimm.2008.06.016
   Xu Y, 2014, BLOOD, V123, P3750, DOI 10.1182/blood-2014-01-552174
   Yu AL, 2010, NEW ENGL J MED, V363, P1324, DOI 10.1056/NEJMoa0911123
   Zhang L, 2015, CLIN CANCER RES, V21, P2278, DOI 10.1158/1078-0432.CCR-14-2085
NR 93
TC 8
Z9 9
U1 0
U2 8
PU SPRINGER
PI NEW YORK
PA 233 SPRING ST, NEW YORK, NY 10013 USA
SN 1523-3790
EI 1534-6269
J9 CURR ONCOL REP
JI Curr. Oncol. Rep.
PD SEP
PY 2018
VL 20
IS 9
AR 73
DI 10.1007/s11912-018-0715-9
PG 12
WC Oncology
SC Oncology
GA GP2ER
UT WOS:000440635800001
PM 30069644
OA Green Accepted
DA 2021-10-28
ER

PT J
AU Rasche, L
   Weinhold, N
   Morgan, GJ
   van Rhee, F
   Davies, FE
AF Rasche, Leo
   Weinhold, Niels
   Morgan, Gareth J.
   van Rhee, Frits
   Davies, Faith E.
TI Immunologic approaches for the treatment of multiple myeloma
SO CANCER TREATMENT REVIEWS
LA English
DT Review
DE Multiple myeloma; Immunotherapy; Monoclonal antibodies; Chimeric antigen
   receptor (CAR) T cells; Checkpoint inhibitors; Allogeneic stem cell
   transplantation
ID STEM-CELL TRANSPLANTATION; NATURAL-KILLER-CELLS; PHASE-I TRIAL; ACUTE
   LYMPHOBLASTIC-LEUKEMIA; DONOR LYMPHOCYTE INFUSION;
   ANTIBODY-DRUG-CONJUGATE; ENGINEERED T-CELLS; MONOCLONAL-ANTIBODY;
   MATURATION ANTIGEN; OPEN-LABEL
AB The FDA approval of two monoclonal antibodies in 2015 has heralded a new era of targeted immunotherapies for multiple myeloma (MM). In this review we discuss the recent approaches using different immunological components to treat MM. In particular, we review current monoclonal antibody based therapies, engineered T- and NK cell products, 'off-target' immunomodulation, and strategies utilizing allogeneic cell transplantation in MM. We discuss how an immunologic approach offers promise for the treatment of this genetically heterogeneous disease, and how patients with acquired drug resistance may particularly benefit from these therapies. We also describe some of the limitations of the current strategies and speculate on the future of personalized immunotherapies for MM. (C) 2017 Elsevier Ltd. All rights reserved.
C1 [Rasche, Leo; Weinhold, Niels; Morgan, Gareth J.; van Rhee, Frits; Davies, Faith E.] Univ Arkansas Med Sci, Myeloma Inst, 4301 W Markham St 816, Little Rock, AR 72205 USA.
RP Rasche, L (corresponding author), Univ Arkansas Med Sci, Myeloma Inst, 4301 W Markham St 816, Little Rock, AR 72205 USA.
EM LRasche@uams.edu
OI morgan, gareth/0000-0002-4271-6360; Davies, Faith/0000-0002-3971-2393
FU Deutsche Forschungsgemeinschaft (DFG)German Research Foundation (DFG);
   National Cancer Institute, National Institutes of HealthUnited States
   Department of Health & Human ServicesNational Institutes of Health (NIH)
   - USANIH National Cancer Institute (NCI) [CA055819]; NATIONAL CANCER
   INSTITUTEUnited States Department of Health & Human ServicesNational
   Institutes of Health (NIH) - USANIH National Cancer Institute (NCI)
   [P01CA055819] Funding Source: NIH RePORTER
FX LR is supported by the Deutsche Forschungsgemeinschaft (DFG). This work
   was supported in part by a grant from the National Cancer Institute,
   National Institutes of Health (Grant No. CA055819).
CR Ahmad I, 2016, BONE MARROW TRANSPL, V51, P529, DOI 10.1038/bmt.2015.319
   Ali SA, 2016, BLOOD, V128, P1688, DOI 10.1182/blood-2016-04-711903
   Ali SA, 2015, BLOOD, V126, DOI 10.1182/blood.V126.23.LBA-1.LBA-1
   Alsina M, 2014, BIOL BLOOD MARROW TR, V20, P1183, DOI 10.1016/j.bbmt.2014.04.014
   Alyea E, 2001, BLOOD, V98, P934, DOI 10.1182/blood.V98.4.934
   Atanackovic D, 2016, BRIT J HAEMATOL, V172, P685, DOI 10.1111/bjh.13889
   Badros AZ, 2015, BLOOD, V126, DOI 10.1182/blood.V126.23.506.506
   Balasa B, 2015, CANCER IMMUNOL IMMUN, V64, P61, DOI 10.1007/s00262-014-1610-3
   Beitinjaneh AM, 2012, LEUKEMIA LYMPHOMA, V53, P1525, DOI 10.3109/10428194.2012.656635
   Bensinger W, 2012, BRIT J HAEMATOL, V159, P58, DOI 10.1111/j.1365-2141.2012.09251.x
   Benson DM, 2015, CLIN CANCER RES, V21, P4055, DOI 10.1158/1078-0432.CCR-15-0304
   Benson DM, 2012, BLOOD, V120, P4324, DOI 10.1182/blood-2012-06-438028
   Berdeja JG, 2014, FRONT BIOSCI-LANDMRK, V19, P163, DOI 10.2741/4202
   Bjorkstrand B, 2011, J CLIN ONCOL, V29, P3016, DOI 10.1200/JCO.2010.32.7312
   Bolli N, 2014, NAT COMMUN, V5, DOI 10.1038/ncomms3997
   Brode S, 2008, CRIT REV IMMUNOL, V28, P109, DOI 10.1615/CritRevImmunol.v28.i2.20
   Bruno B, 2007, NEW ENGL J MED, V356, P1110, DOI 10.1056/NEJMoa065464
   Bryant C, 2013, BLOOD CANCER J, V3, DOI 10.1038/bcj.2013.34
   Carpenter RO, 2013, CLIN CANCER RES, V19, P2048, DOI 10.1158/1078-0432.CCR-12-2422
   Casneuf T, 2016, HAEMATOLOGICA, V101, P87
   Chu J, 2014, LEUKEMIA, V28, P917, DOI 10.1038/leu.2013.279
   Chu JH, 2014, CLIN CANCER RES, V20, P3989, DOI 10.1158/1078-0432.CCR-13-2510
   Danhof S, 2015, ONCOL RES TREATMENT, V38, P234
   Davids MS, 2016, NEW ENGL J MED, V375, P143, DOI 10.1056/NEJMoa1601202
   Davies FE, 2001, BLOOD, V98, P210, DOI 10.1182/blood.V98.1.210
   Davila ML, 2014, SCI TRANSL MED, V6, DOI 10.1126/scitranslmed.3008226
   de Haart SJ, 2016, HAEMATOLOGICA, V101, pE339, DOI 10.3324/haematol.2015.139667
   de Weers M, 2011, J IMMUNOL, V186, P1840, DOI 10.4049/jimmunol.1003032
   Dimopoulos MA, 2016, NEW ENGL J MED, V375, P1319, DOI 10.1056/NEJMoa1607751
   Drent E, 2016, HAEMATOLOGICA, V101, P616, DOI 10.3324/haematol.2015.137620
   Duell J, 2017, LEUKEMIA, V31, P2181, DOI 10.1038/leu.2017.41
   Dull J, 2015, HAEMATOLOGICA, V100, P543
   Festuccia M, 2015, EXPERT OPIN BIOL TH, V15, P857, DOI 10.1517/14712598.2015.1036735
   Franssen LE, 2016, EUR J HAEMATOL
   Gahrton G, 2014, EXPERT REV HEMATOL, V7, P79, DOI 10.1586/17474086.2014.857270
   Gahrton G, 2013, BLOOD, V121, P5055, DOI 10.1182/blood-2012-11-469452
   Garban F, 2006, BLOOD, V107, P3474, DOI 10.1182/blood-2005-09-3869
   Garfall AL, 2015, NEW ENGL J MED, V373, P1040, DOI 10.1056/NEJMoa1504542
   Garfall AL, 2015, J CLIN ONCOL, V33
   Gertz MA, 2015, LEUKEMIA LYMPHOMA, V56, P2512, DOI 10.3109/10428194.2015.1052808
   Gish K, 2016, HAEMATOLOGICA, V101, P253
   Hansson M, 2015, CLIN CANCER RES, V21, P2730, DOI 10.1158/1078-0432.CCR-14-3090
   Haslett PAJ, 2003, J INFECT DIS, V187, P946, DOI 10.1086/368126
   Heffner LT, 2012, BLOOD, V120
   Hequet O, 2003, BONE MARROW TRANSPL, V32, P89, DOI 10.1038/sj.bmt.1704073
   Hipp S, 2015, BLOOD, V126, DOI 10.1182/blood.V126.23.2999.2999
   Honemann D, 2004, LEUKEMIA, V18, P636, DOI 10.1038/sj.leu.2403264
   Hsi ED, 2008, CLIN CANCER RES, V14, P2775, DOI 10.1158/1078-0432.CCR-07-4246
   Hudecek M, 2016, BLOOD, V128, P1667, DOI 10.1182/blood-2016-08-729467
   Jakubowiak A, 2016, BLOOD, V127, P2833, DOI 10.1182/blood-2016-01-694604
   Jakubowiak AJ, 2012, J CLIN ONCOL, V30, P1960, DOI 10.1200/JCO.2011.37.7069
   Kantarjian HM, 2016, CANCER-AM CANCER SOC, V122, P2178, DOI 10.1002/cncr.30031
   Kelly KR, 2013, BLOOD, V122
   Khoo TL, 2011, CURR DRUG TARGETS, V12, P437
   Knop S, 2014, BLOOD, V124
   Kochenderfer JN, 2015, J CLIN ONCOL, V33, P540, DOI 10.1200/JCO.2014.56.2025
   Kortuem KM, 2014, CL LYMPH MYELOM LEUK, V14, P284, DOI 10.1016/j.clml.2013.12.015
   Kramer I, 2016, ONCOIMMUNOLOGY, V5, DOI 10.1080/2162402X.2016.1139662
   Krejcik J, 2016, BLOOD
   Krejcik J, 2015, BLOOD, V126, DOI 10.1182/blood.V126.23.3037.3037
   Krishnan A, 2011, LANCET ONCOL, V12, P1195, DOI 10.1016/S1470-2045(11)70243-1
   Kristinsson SY, 2012, HAEMATOL-HEMATOL J, V97, P854, DOI 10.3324/haematol.2011.054015
   Kroger N, 2013, BIOL BLOOD MARROW TR, V19, P398, DOI 10.1016/j.bbmt.2012.10.008
   Kulkarni U, 2016, J ALLERGY CLIN IMMUN, V137, P1487, DOI 10.1016/j.jaci.2015.10.018
   Kumaresan PR, 2002, MOL IMMUNOL, V39, P1, DOI 10.1016/S0161-5890(02)00094-9
   Lee L, 2016, BR J HAEMATOL
   Lesokhin A, 2014, BLOOD, V124
   Lesokhin AM, 2016, J CLIN ONCOL, V34, P2698, DOI 10.1200/JCO.2015.65.9789
   Linette GP, 2013, BLOOD, V122, P863, DOI 10.1182/blood-2013-03-490565
   Lisenko K, 2015, CYTOM B
   Liu JZ, 2007, BLOOD, V110, P296, DOI 10.1182/blood-2006-10-051482
   Lohr JG, 2014, CANCER CELL, V25, P91, DOI 10.1016/j.ccr.2013.12.015
   Lokhorst HM, 2015, NEW ENGL J MED, V373, P1207, DOI 10.1056/NEJMoa1506348
   Lokhorst HM, 2000, J CLIN ONCOL, V18, P3031, DOI 10.1200/JCO.2000.18.16.3031
   Lokhorst HM, 2012, BLOOD, V119, P6399
   Lonial S, 2016, LANCET, V387, P1551, DOI 10.1016/S0140-6736(15)01120-4
   Lonial S, 2015, NEW ENGL J MED, V373, P621, DOI 10.1056/NEJMoa1505654
   Lonial S, 2012, J CLIN ONCOL, V30, P1953, DOI 10.1200/JCO.2011.37.2649
   Lum LG, 2013, BLOOD, V122, DOI 10.1182/blood.V122.21.139.139
   Mailankody S, 2011, BLOOD, V118, P4086, DOI 10.1182/blood-2011-05-355743
   Maloney DG, 1997, BLOOD, V90, P2188
   Martin T, 2014, HAEMATOLOGICA, V99, P519
   Masood A, 2012, BRIT J HAEMATOL, V157, P59, DOI 10.1111/j.1365-2141.2011.08984.x
   Mateo G, 2008, J CLIN ONCOL, V26, P2737, DOI 10.1200/JCO.2007.15.4120
   Mateos MV, 2015, HAEMATOLOGICA, V100, P84
   Mateos MV, 2016, BR J HAEMATOL
   Maude SL, 2015, BLOOD, V125, P4017, DOI 10.1182/blood-2014-12-580068
   Maude SL, 2014, NEW ENGL J MED, V371, P1507, DOI 10.1056/NEJMoa1407222
   Mehta K, 1996, FASEB J, V10, P1408, DOI 10.1096/fasebj.10.12.8903511
   Michallet M, 2013, EXP HEMATOL, V41, P1008, DOI 10.1016/j.exphem.2013.08.003
   Morgan GJ, 2012, NAT REV CANCER, V12, P335, DOI 10.1038/nrc3257
   Morgan RA, 2010, MOL THER, V18, P843, DOI 10.1038/mt.2010.24
   Mraz M, 2011, BRIT J HAEMATOL, V155, P53, DOI 10.1111/j.1365-2141.2011.08794.x
   Nijhof I, 2015, HAEMATOLOGICA, V100, P175
   Nijhof IS, 2015, LEUKEMIA, V29, P2039, DOI 10.1038/leu.2015.123
   Nijhof IS, 2016, BLOOD, V128, P959, DOI 10.1182/blood-2016-03-703439
   Noonan K, 2011, CANCER MICROENVIRON, V4, P313, DOI 10.1007/s12307-011-0086-3
   Noonan KA, 2015, SCI TRANSL MED, V7, DOI 10.1126/scitranslmed.aaa7014
   Overdijk MB, 2015, MABS-AUSTIN, V7, P311, DOI 10.1080/19420862.2015.1007813
   Paiva B, 2015, LEUKEMIA, V29, P2110, DOI 10.1038/leu.2015.79
   Paiva B, 2016, LEUKEMIA
   Palumbo A, 2016, NEW ENGL J MED, V375, P754, DOI 10.1056/NEJMoa1606038
   Palumbo A, 2015, BLOOD, V126
   Parasa VRR, 2012, PLOS ONE, V7, DOI 10.1371/journal.pone.0037448
   Pellom ST, 2015, IMMUNOTHERAPY-UK, V7, P1011, DOI 10.2217/imt.15.66
   Perez-Andres M, 2005, LEUKEMIA, V19, P449, DOI 10.1038/sj.leu.2403647
   Plesner T, 2015, BLOOD, V126, DOI 10.1182/blood.V126.23.507.507
   Prabhala RH, 2010, BLOOD, V115, P5385, DOI 10.1182/blood-2009-10-246660
   Pyzer AR, 2014, HUM VACC IMMUNOTHER, V10, P3125, DOI 10.4161/21645515.2014.982993
   Ramadoss NS, 2015, J AM CHEM SOC, V137, P5288, DOI 10.1021/jacs.5b01876
   Ramos CA, 2016, J CLIN INVEST, V126, P2588, DOI 10.1172/JCI86000
   Rapoport AP, 2015, NAT MED, V21, P914, DOI 10.1038/nm.3910
   Rasche L, 2016, BIOL BLOOD MARROW TR, V22, P1988, DOI 10.1016/j.bbmt.2016.08.024
   Rasche L, 2016, CLIN CANCER RES, V22, P4341, DOI 10.1158/1078-0432.CCR-15-3111
   Rasche L, 2015, HAEMATOLOGICA, V100, P377, DOI 10.3324/haematol.2014.117945
   Rasche L, 2012, ANN HEMATOL, V91, P1031, DOI 10.1007/s00277-012-1414-5
   Rawstron AC, 2008, HAEMATOLOGICA, V93, P431, DOI 10.3324/haematol.11080
   Reusch U, 2015, MABS-AUSTIN, V7, P584, DOI 10.1080/19420862.2015.1029216
   Richardson PG, 2015, LANCET HAEMATOL, V2, pE516, DOI 10.1016/S2352-3026(15)00197-0
   Romano A, 2014, BIOMED RES INT, V2014, DOI 10.1155/2014/198539
   Rosinol L, 2008, BLOOD, V112, P3591, DOI 10.1182/blood-2008-02-141598
   Rotolo A, 2016, BRIT J HAEMATOL, V173, P350, DOI 10.1111/bjh.13976
   Rubinstein PG, 2015, BLOOD, V126
   Sagiv-Barfi I, 2015, P NATL ACAD SCI USA, V112, pE966, DOI 10.1073/pnas.1500712112
   San Miguel J, 2015, BLOOD, V126
   San-Miguel J, 2014, BLOOD, V123, P4136, DOI 10.1182/blood-2013-12-546374
   Scheithauer H, 2014, RADIAT ONCOL, V9, DOI 10.1186/1748-717X-9-185
   Schieferdecker A, 2016, BLOOD, V127, P3202, DOI 10.1182/blood-2015-10-676536
   Seggewiss R, 2010, BLOOD, V115, P3861, DOI 10.1182/blood-2009-12-234096
   Shi J, 2008, BLOOD, V111, P1309, DOI 10.1182/blood-2007-03-078535
   Spencer A, 2010, J CLIN ONCOL, V28
   Stern M, 2014, LEUKEMIA, V28, P2235, DOI 10.1038/leu.2014.145
   Storek J, 2001, BLOOD, V98, P3505, DOI 10.1182/blood.V98.13.3505
   Szmania S, 2015, J IMMUNOTHER, V38, P24, DOI 10.1097/CJI.0000000000000059
   Tai YT, 2008, BLOOD, V112, P1329, DOI 10.1182/blood-2007-08-107292
   Tai YT, 2014, BLOOD, V123, P3128, DOI 10.1182/blood-2013-10-535088
   Taylor Dana, 2016, Am Health Drug Benefits, V9, P14
   Tembhare P, 2012, LEUKEMIA LYMPHOMA, V53, P721, DOI 10.3109/10428194.2011.623257
   Topalian SL, 2012, NEW ENGL J MED, V366, P2443, DOI 10.1056/NEJMoa1200690
   Topp MS, 2015, LANCET ONCOL, V16, P57, DOI 10.1016/S1470-2045(14)71170-2
   Usmani SZ, 2015, BLOOD CANCER J, V5, DOI 10.1038/bcj.2015.62
   van Rhee F, 2014, BLOOD, V123, P3062, DOI 10.1182/blood-2014-04-560342
   van Rhee F, 2009, MOL CANCER THER, V8, P2616, DOI 10.1158/1535-7163.MCT-09-0483
   Walker BA, 2015, J CLIN ONCOL, V33, P3911, DOI 10.1200/JCO.2014.59.1503
   Walz S, 2015, BLOOD, V126, P1203, DOI 10.1182/blood-2015-04-640532
   Williams KM, 2008, BEST PRACT RES CL HA, V21, P579, DOI 10.1016/j.beha.2008.06.003
   Xu XJ, 2014, CANCER LETT, V343, P172, DOI 10.1016/j.canlet.2013.10.004
   Zonder JA, 2012, BLOOD, V120, P552, DOI 10.1182/blood-2011-06-360552
   Zou JX, 2015, CANCER SCI, V106, P512, DOI 10.1111/cas.12631
   Zou WP, 2006, NAT REV IMMUNOL, V6, P295, DOI 10.1038/nri1806
NR 150
TC 25
Z9 26
U1 1
U2 14
PU ELSEVIER SCI LTD
PI OXFORD
PA THE BOULEVARD, LANGFORD LANE, KIDLINGTON, OXFORD OX5 1GB, OXON, ENGLAND
SN 0305-7372
EI 1532-1967
J9 CANCER TREAT REV
JI Cancer Treat. Rev.
PD APR
PY 2017
VL 55
BP 190
EP 199
DI 10.1016/j.ctrv.2017.03.010
PG 10
WC Oncology
SC Oncology
GA EU9RR
UT WOS:000401377800019
PM 28431262
OA Green Accepted
DA 2021-10-28
ER

PT J
AU Maude, SL
   Teachey, DT
   Porter, DL
   Grupp, SA
AF Maude, Shannon L.
   Teachey, David T.
   Porter, David L.
   Grupp, Stephan A.
TI CD19-targeted chimeric antigen receptor T-cell therapy for acute
   lymphoblastic leukemia
SO BLOOD
LA English
DT Review
ID HEMOPHAGOCYTIC LYMPHOHISTIOCYTOSIS PATHOGENESIS; CYTOKINE RELEASE
   SYNDROME; RHEUMATOID-ARTHRITIS; XENOGRAFT MODELS; GENE-THERAPY;
   SURVIVAL; CANCER; BLINATUMOMAB; REMISSION; DIAGNOSIS
AB Relapsed and refractory acute lymphoblastic leukemia (ALL) remains difficult to treat, with minimal improvement in outcomes seen in more than 2 decades despite advances in upfront therapy and improved survival for de novo ALL. Adoptive transfer of T cells engineered to express a chimeric antigen receptor (CAR) has emerged as a powerful targeted immunotherapy, showing striking responses in highly refractory populations. Complete remission (CR) rates as high as 90% have been reported in children and adults with relapsed and refractory ALL treated with CAR-modified T cells targeting the B-cell-specific antigen CD19. Distinct CAR designs across several studies have produced similar promising CR rates, an encouraging finding. Even more encouraging are durable remissions observed in some patients without additional therapy. Duration of remission and CAR-modified T-cell persistence require further study and more mature follow-up, but emerging data suggest these factors may distinguish CAR designs. Supraphysiologic T-cell proliferation, a hallmark of this therapy, contributes to both efficacy and the most notable toxicity, cytokine release syndrome (CRS), posing a unique challenge for toxicity management. This review will discuss the current landscape of CD19 CAR clinical trials, CRS pathophysiology and management, and remaining challenges.
C1 [Maude, Shannon L.; Teachey, David T.; Grupp, Stephan A.] Childrens Hosp Philadelphia, Div Oncol, Philadelphia, PA 19104 USA.
   [Maude, Shannon L.; Teachey, David T.; Grupp, Stephan A.] Univ Penn, Dept Pediat, Perelman Sch Med, Philadelphia, PA 19104 USA.
   [Porter, David L.] Univ Penn, Dept Med, Perelman Sch Med, Philadelphia, PA 19104 USA.
   [Grupp, Stephan A.] Univ Penn, Dept Pathol, Perelman Sch Med, Philadelphia, PA 19104 USA.
RP Grupp, SA (corresponding author), 3006 Colket Translat Res Bldg,3501 Civ Ctr Blvd, Philadelphia, PA 19104 USA.
EM grupp@email.chop.edu
OI Teachey, David/0000-0001-7373-8987
FU National Institutes of Health National Cancer InstituteUnited States
   Department of Health & Human ServicesNational Institutes of Health (NIH)
   - USANIH National Cancer Institute (NCI) [R01CA102646, R01CA116660];
   Leukemia and Lymphoma SocietyLeukemia and Lymphoma Society; Weinberg
   Research Fund; Leukemia Research Fund; Stand Up To Cancer; St.
   Baldrick's Pediatric Dream Team Translational Research Grant
   [SU2C-AACR-DT1113]; American Cancer SocietyAmerican Cancer Society
   [RSG-14-022-01-CDD]; NATIONAL CANCER INSTITUTEUnited States Department
   of Health & Human ServicesNational Institutes of Health (NIH) - USANIH
   National Cancer Institute (NCI) [R01CA102646, R01CA116660] Funding
   Source: NIH RePORTER
FX Supported in part by grants from the National Institutes of Health
   National Cancer Institute (R01CA102646 and R01CA116660), the Leukemia
   and Lymphoma Society, Weinberg and Leukemia Research Funds, and a Stand
   Up To Cancer and St. Baldrick's Pediatric Dream Team Translational
   Research Grant (SU2C-AACR-DT1113). Stand Up To Cancer is a program of
   the Entertainment Industry Foundation administered by the American
   Association for Cancer Research. S.L.M. is a St. Baldrick's Foundation
   Scholar. D.T.T. is supported by a Research Scholar Grant
   (RSG-14-022-01-CDD) from the American Cancer Society.
CR Barrett DM, 2014, CYTOTHERAPY, V16, P619, DOI 10.1016/j.jcyt.2013.10.013
   Barrett DM, 2014, ANNU REV MED, V65, P333, DOI 10.1146/annurev-med-060512-150254
   Barrett DM, 2014, CURR OPIN PEDIATR, V26, P43, DOI 10.1097/MOP.0000000000000043
   Barrett DM, 2013, HUM GENE THER, V24, P717, DOI 10.1089/hum.2013.075
   Bhojwani D, 2013, LANCET ONCOL, V14, pE205, DOI 10.1016/S1470-2045(12)70580-6
   Bien E, 2008, BIOMARKERS, V13, P1, DOI 10.1080/13547500701674063
   Biffi A, 2011, BLOOD, V117, P5332, DOI 10.1182/blood-2010-09-306761
   Brentjens RJ, 2013, SCI TRANSL MED, V5, DOI 10.1126/scitranslmed.3005930
   Brentjens RJ, 2011, BLOOD, V118, P4817, DOI 10.1182/blood-2011-04-348540
   Brown Jennifer R, 2014, Am Soc Clin Oncol Educ Book, pe317, DOI 10.14694/EdBook_AM.2014.34.e317
   Campana D, 2014, CANCER J, V20, P134, DOI 10.1097/PPO.0000000000000028
   Crins ND, 2014, PEDIATR TRANSPLANT, V18, P839, DOI 10.1111/petr.12362
   Davila ML, 2014, SCI TRANSL MED, V6, DOI 10.1126/scitranslmed.3008226
   Downes K, 2014, DIABETOLOGIA, V57, P366, DOI 10.1007/s00125-013-3113-8
   Fischer A, 2004, NEW ENGL J MED, V350, P2526
   Forman SJ, 2013, BLOOD, V121, P1077, DOI 10.1182/blood-2012-08-234492
   Fuster JJ, 2014, EMBO J, V33, P1425, DOI 10.15252/embj.201488856
   GROSS G, 1989, P NATL ACAD SCI USA, V86, P10024, DOI 10.1073/pnas.86.24.10024
   Grupp SA, 2014, BLOOD, V124
   Grupp SA, 2013, NEW ENGL J MED, V368, P1509, DOI 10.1056/NEJMoa1215134
   Hacein-Bey-Abina S, 2003, NEW ENGL J MED, V348, P255, DOI 10.1056/NEJM200301163480314
   Haso W, 2013, BLOOD, V121, P1165, DOI 10.1182/blood-2012-06-438002
   Hunger SP, 2012, J CLIN ONCOL, V30, P1663, DOI 10.1200/JCO.2011.37.8018
   Iyer SS, 2012, CRIT REV IMMUNOL, V32, P23, DOI 10.1615/CritRevImmunol.v32.i1.30
   Janka GE, 2013, HEMATOL-AM SOC HEMAT, P605, DOI 10.1182/asheducation-2013.1.605
   June CH, 2014, CANCER IMMUNOL IMMUN, V63, P969, DOI 10.1007/s00262-014-1568-1
   Kalos M, 2011, J TRANSL MED, V9, DOI 10.1186/1479-5876-9-138
   Kalos M, 2011, SCI TRANSL MED, V3, DOI 10.1126/scitranslmed.3002842
   Kang SJ, 2015, INT IMMUNOL, V27, P21, DOI 10.1093/intimm/dxu081
   Kim JV, 2004, NAT BIOTECHNOL, V22, P403, DOI 10.1038/nbt955
   Kochenderfer JN, 2013, BLOOD, V122, P4129, DOI 10.1182/blood-2013-08-519413
   Kochenderfer JN, 2013, NAT REV CLIN ONCOL, V10, P267, DOI 10.1038/nrclinonc.2013.46
   Lee DW, 2015, LANCET, V385, P517, DOI 10.1016/S0140-6736(14)61403-3
   Lee DW, 2014, BLOOD, V124, P188, DOI 10.1182/blood-2014-05-552729
   Levine BL, 1998, J HEMATOTHER, V7, P437, DOI 10.1089/scd.1.1998.7.437
   Levine BL, 2008, EXPERT OPIN BIOL TH, V8, P475, DOI 10.1517/14712598.8.4.475 
   Ling GS, 2011, RHEUMATOLOGY, V50, P1773, DOI 10.1093/rheumatology/ker198
   Liu YC, 2014, EXPERT REV HEMATOL, V7, P545, DOI 10.1586/17474086.2014.946402
   Long AH, 2013, ONCOIMMUNOLOGY, V2, DOI 10.4161/onci.23621
   Loren AW, 2008, BONE MARROW TRANSPL, V41, P483, DOI 10.1038/sj.bmt.1705898
   Mackall CL, 2014, NAT REV CLIN ONCOL, V11, P693, DOI 10.1038/nrclinonc.2014.177
   Maude SL, 2014, NEW ENGL J MED, V371, P1507, DOI 10.1056/NEJMoa1407222
   Maude SL, 2014, CANCER J, V20, P119, DOI 10.1097/PPO.0000000000000035
   Maude SL, 2012, BLOOD, V120, P3510, DOI 10.1182/blood-2012-03-415448
   Maus MV, 2014, BLOOD, V123, P2625, DOI 10.1182/blood-2013-11-492231
   Mihara M, 2012, CLIN SCI, V122, P143, DOI 10.1042/CS20110340
   Milone MC, 2009, MOL THER, V17, P1453, DOI 10.1038/mt.2009.83
   Nguyen K, 2008, LEUKEMIA, V22, P2142, DOI 10.1038/leu.2008.251
   Olejniczak K, 2008, MED SCI MONITOR, V14, pRA179
   Osugi Y, 1997, BLOOD, V89, P4100, DOI 10.1182/blood.V89.11.4100
   Park JH, 2013, ADV EXP MED BIOL, V792, P241, DOI 10.1007/978-1-4614-8051-8_11
   Pegram HJ, 2014, CANCER J, V20, P127, DOI 10.1097/PPO.0000000000000034
   Porter DL, 2013, BLOOD, V122, DOI 10.1182/blood.V122.21.873.873
   Porter DL, 2011, NEW ENGL J MED, V365, P725, DOI 10.1056/NEJMoa1103849
   Pulsipher MA, 2014, BLOOD, V123, P2017, DOI 10.1182/blood-2013-10-534297
   Pulte D, 2013, HAEMATOLOGICA, V98, P693, DOI 10.3324/haematol.2012.063602
   Pulte D, 2014, PLOS ONE, V9, DOI 10.1371/journal.pone.0085554
   Raetz EA, 2012, HEMATOL-AM SOC HEMAT, P129, DOI 10.1182/asheducation-2012.1.129
   Riet Tobias, 2013, Methods Mol Biol, V969, P187, DOI 10.1007/978-1-62703-260-5_12
   Roberts KG, 2014, NEW ENGL J MED, V371, P1005, DOI 10.1056/NEJMoa1403088
   Saha B, 2010, CYTOKINE, V50, P1, DOI 10.1016/j.cyto.2009.11.021
   SCHEUERMANN RH, 1995, LEUKEMIA LYMPHOMA, V18, P385, DOI 10.3109/10428199509059636
   Schlegel P, 2014, HAEMATOLOGICA, V99, P1212, DOI 10.3324/haematol.2013.100073
   Scholler J, 2012, SCI TRANSL MED, V4, DOI 10.1126/scitranslmed.3003761
   Schrappe M, 2012, NEW ENGL J MED, V366, P1371, DOI 10.1056/NEJMoa1110169
   Schultz KR, 2014, LEUKEMIA, V28, P1467, DOI 10.1038/leu.2014.30
   Schultz KR, 2009, J CLIN ONCOL, V27, P5175, DOI 10.1200/JCO.2008.21.2514
   Singh JA, 2011, J RHEUMATOL, V38, P10, DOI 10.3899/jrheum.100717
   Singh Nathan, 2014, Cancer Immunol Res, V2, P1059, DOI 10.1158/2326-6066.CIR-14-0051
   Tanaka Y, 2014, ANN RHEUM DIS, V73, P1595, DOI 10.1136/annrheumdis-2013-205002
   Tang YM, 2011, THESCIENTIFICWORLDJO, V11, P697, DOI 10.1100/tsw.2011.62
   Teachey DT, 2013, BLOOD, V121, P5154, DOI 10.1182/blood-2013-02-485623
   Topp MS, 2014, J CLIN ONCOL, V32, P4134, DOI 10.1200/JCO.2014.56.3247
   Topp MS, 2011, J CLIN ONCOL, V29, P2493, DOI 10.1200/JCO.2010.32.7270
   Weston BW, 2013, J CLIN ONCOL, V31, pE413, DOI 10.1200/JCO.2012.47.6770
   Xu XJ, 2012, J PEDIATR-US, V160, P984, DOI 10.1016/j.jpeds.2011.11.046
   Yin ZN, 2002, J IMMUNOL, V169, P2148, DOI 10.4049/jimmunol.169.4.2148
NR 77
TC 396
Z9 419
U1 2
U2 111
PU AMER SOC HEMATOLOGY
PI WASHINGTON
PA 2021 L ST NW, SUITE 900, WASHINGTON, DC 20036 USA
SN 0006-4971
EI 1528-0020
J9 BLOOD
JI Blood
PD JUN 25
PY 2015
VL 125
IS 26
BP 4017
EP 4023
DI 10.1182/blood-2014-12-580068
PG 7
WC Hematology
SC Hematology
GA CL9GF
UT WOS:000357284300012
PM 25999455
OA Bronze, Green Published
HC Y
HP N
DA 2021-10-28
ER

PT J
AU Sautto, GA
   Wisskirchen, K
   Clementi, N
   Castelli, M
   Diotti, RA
   Graf, J
   Clementi, M
   Burioni, R
   Protzer, U
   Mancini, N
AF Sautto, Giuseppe A.
   Wisskirchen, Karin
   Clementi, Nicola
   Castelli, Matteo
   Diotti, Roberta A.
   Graf, Julia
   Clementi, Massimo
   Burioni, Roberto
   Protzer, Ulrike
   Mancini, Nicasio
TI Chimeric antigen receptor (CAR)-engineered T cells redirected against
   hepatitis C virus (HCV) E2 glycoprotein
SO GUT
LA English
DT Article
ID HUMORAL IMMUNE-RESPONSE; NEUTRALIZING ANTIBODIES; MONOCLONAL-ANTIBODIES;
   REPERTOIRE CLONING; ANIMAL-MODELS; FRAGMENTS; IDENTIFICATION;
   EPIDEMIOLOGY; GENERATION; EXPRESSION
AB Objective The recent availability of novel antiviral drugs has raised new hope for a more effective treatment of hepatitis C virus (HCV) infection and its severe sequelae. However, in the case of non-responding or relapsing patients, alternative strategies are needed. To this end we have used chimeric antigen receptors (CARs), a very promising approach recently used in several clinical trials to redirect primary human T cells against different tumours. In particular, we designed the first CARs against HCV targeting the HCV/E2 glycoprotein (HCV/E2).
   Design Anti-HCV/E2 CARs were composed of single-chain variable fragments (scFvs) obtained from a broadly cross-reactive and cross-neutralising human monoclonal antibody (mAb), e137, fused to the intracellular signalling motif of the costimulatory CD28 molecule and the CD3 zeta domain. Activity of CAR-grafted T cells was evaluated in vitro against HCV/E2-transfected cells as well as hepatocytes infected with cell culture-derived HCV (HCVcc).
   Results In this proof-of-concept study, retrovirus-transduced human T cells expressing anti-HCV/E2 CARs were endowed with specific antigen recognition accompanied by degranulation and secretion of proinflammatory and antiviral cytokines, such as interferon gamma, interleukin 2 and tumour necrosis factor a. Moreover, CAR-grafted T cells were capable of lysing target cells of both hepatic and non-hepatic origin expressing on their surface the HCV/E2 glycoproteins of the most clinically relevant genotypes, including 1a, 1b, 2a, 3a, 4 and 5. Finally, and more importantly, they were capable of lysing HCVcc-infected hepatocytes.
   Conclusions Clearance of HCV-infected cells is a major therapeutic goal in chronic HCV infection, and adoptive transfer of anti-HCV/E2 CARs-grafted T cells represents a promising new therapeutic tool.
C1 [Sautto, Giuseppe A.; Clementi, Nicola; Castelli, Matteo; Diotti, Roberta A.; Clementi, Massimo; Burioni, Roberto; Mancini, Nicasio] Univ Vita Salute San Raffaele, Lab Microbiol & Virol, Via Olgettina 58, I-20132 Milan, Italy.
   [Wisskirchen, Karin; Graf, Julia; Protzer, Ulrike] Tech Univ Munich, Helmholtz Zentrum Munchen, Inst Virol, D-80290 Munich, Germany.
   Tech Univ Munich, Helmholtz Zentrum Munchen, Clin Cooperat Grp Antigen Specif Immunotherapy, D-80290 Munich, Germany.
RP Mancini, N (corresponding author), Univ Vita Salute San Raffaele, Lab Microbiol & Virol, Via Olgettina 58, I-20132 Milan, Italy.
EM mancini.nicasio@hsr.it
RI Sautto, Giuseppe Andrea/A-8588-2015; Mancini, Nicasio/AAN-6203-2020;
   Protzer, Ulrike/D-5915-2015; Clementi, Massimo/F-6646-2013; Clementi,
   Nicola/G-8545-2014; Castelli, Matteo/AAB-1063-2020
OI Sautto, Giuseppe Andrea/0000-0002-0273-2235; Protzer,
   Ulrike/0000-0002-9421-1911; Clementi, Nicola/0000-0002-1822-9861;
   Castelli, Matteo/0000-0003-0295-7941; Wisskirchen,
   Karin/0000-0002-7447-4044; MANCINI, Nicasio/0000-0003-0637-0910
FU German research foundation (DFG)German Research Foundation (DFG) [CRC_TR
   36]
FX This study was partially supported by the German research foundation
   (DFG), CRC_TR 36.
CR Bartosch B, 2003, J EXP MED, V197, P633, DOI 10.1084/jem.20021756
   Billerbeck E, 2013, CURR TOP MICROBIOL, V369, P49, DOI 10.1007/978-3-642-27340-7_3
   Bohne F, 2008, GASTROENTEROLOGY, V134, P239, DOI 10.1053/j.gastro.2007.11.002
   Brimacombe CL, 2011, J VIROL, V85, P596, DOI 10.1128/JVI.01592-10
   Bugli F, 2001, J VIROL, V75, P9986, DOI 10.1128/JVI.75.20.9986-9990.2001
   Burioni R, 1998, HEPATOLOGY, V28, P810, DOI 10.1002/hep.510280331
   Burioni R, 2004, VIROLOGY, V327, P242, DOI 10.1016/j.virol.2004.06.042
   Burioni R, 2003, J BIOL REG HOMEOS AG, V17, P125
   Burioni R, 2002, J VIROL, V76, P11775, DOI 10.1128/JVI.76.22.11775-11779.2002
   Burioni R, 2001, VIROLOGY, V288, P29, DOI 10.1006/viro.2001.1014
   Burioni Roberto, 2008, J Hepatol, V49, P299, DOI 10.1016/j.jhep.2008.05.008
   Castelli M, 2014, DRUG DISCOV TODAY, V19, P1964, DOI 10.1016/j.drudis.2014.08.011
   Castelli M, 2013, CLIN DEV IMMUNOL, DOI 10.1155/2013/521231
   Chmielewski M, 2013, FRONT IMMUNOL, V4, DOI 10.3389/fimmu.2013.00371
   Davila ML, 2013, PLOS ONE, V8, DOI 10.1371/journal.pone.0061338
   deLemos AS, 2014, TRENDS MOL MED, V20, P315, DOI 10.1016/j.molmed.2014.02.002
   Diotti RA, 2012, NEW MICROBIOL, V35, P475
   Drummer HE, 2003, FEBS LETT, V546, P385, DOI 10.1016/S0014-5793(03)00635-5
   Dubuisson J, 2007, WORLD J GASTROENTERO, V13, P2406, DOI 10.3748/wjg.v13.i17.2406
   Emamzadeh-Fard Sahra, 2013, Infectious Disorders - Drug Targets, V13, P330
   Emamzadeh-Fard Sahra, 2012, Infectious Disorders - Drug Targets, V12, P346
   Engels B, 2003, HUM GENE THER, V14, P1155, DOI 10.1089/104303403322167993
   Gutti TL, 2014, AM J PATHOL, V184, P101, DOI 10.1016/j.ajpath.2013.09.008
   Hajarizadeh B, 2013, NAT REV GASTRO HEPAT, V10, P553, DOI 10.1038/nrgastro.2013.107
   Hall CHT, 2010, PLOS ONE, V5, DOI 10.1371/journal.pone.0012154
   Hsu SH, 2013, CLIN DEV IMMUNOL, DOI 10.1155/2013/890517
   Krebs K, 2013, GASTROENTEROLOGY, V145, P456, DOI 10.1053/j.gastro.2013.04.047
   Lavanchy D, 2011, CLIN MICROBIOL INFEC, V17, P107, DOI 10.1111/j.1469-0691.2010.03432.x
   Mancini N, 2003, J BIOL REG HOMEOS AG, V17, P183
   Mancini N, 2006, J MED VIROL, V78, P1304, DOI 10.1002/jmv.20704
   Mancini N, 2009, PLOS ONE, V4, DOI 10.1371/journal.pone.0008254
   Masiero S, 2005, GENE THER, V12, P299, DOI 10.1038/sj.gt.3302413
   Mee CJ, 2009, J VIROL, V83, P6211, DOI 10.1128/JVI.00246-09
   Neumann-Haefelin C, 2013, CURR TOP MICROBIOL, V369, P243, DOI 10.1007/978-3-642-27340-7_10
   Nicasio M, 2012, VIRUSES-BASEL, V4, P1731, DOI 10.3390/v4091731
   Owsianka AM, 2006, J VIROL, V80, P8695, DOI 10.1128/JVI.00271-06
   Perotti M, 2008, AUTOIMMUN REV, V7, P468, DOI 10.1016/j.autrev.2008.03.008
   Perotti M, 2008, J VIROL, V82, P1047, DOI 10.1128/JVI.01986-07
   Pestka JM, 2007, P NATL ACAD SCI USA, V104, P6025, DOI 10.1073/pnas.0607026104
   Plaisant P, 1997, RES VIROLOGY, V148, P165, DOI 10.1016/S0923-2516(97)89904-9
   Porter DL, 2011, NEW ENGL J MED, V365, P725, DOI 10.1056/NEJMoa1103849
   Sautto G, 2013, CLIN DEV IMMUNOL, DOI 10.1155/2013/450963
   Sautto G, 2012, VIRUSES-BASEL, V4, P2924, DOI 10.3390/v4112924
   Sautto G, 2012, ANTIVIR RES, V96, P82, DOI 10.1016/j.antiviral.2012.07.013
   Sautto G, 2012, CLIN DEV IMMUNOL, DOI 10.1155/2012/705013
   Sautto GA, 2012, NEW MICROBIOL, V35, P387
   Solforosi L, 2012, NEW MICROBIOL, V35, P289
   Tam SP, 1997, J LIPID RES, V38, P2090
   Tarr AW, 2013, HEPATOLOGY, V58, P932, DOI 10.1002/hep.26430
   Tarr AW, 2012, VIRUSES-BASEL, V4, P1, DOI 10.3390/v4010001
   Vercauteren K, 2014, J HEPATOL, V61, pS26, DOI 10.1016/j.jhep.2014.07.013
   Washburn ML, 2011, GASTROENTEROLOGY, V140, P1334, DOI 10.1053/j.gastro.2011.01.001
   Xiao F, 2014, PLOS PATHOG, V10, DOI 10.1371/journal.ppat.1004128
   Zhang Y, 2010, PLOS PATHOG, V6, DOI 10.1371/journal.ppat.1001018
   Zhong XS, 2010, MOL THER, V18, P413, DOI 10.1038/mt.2009.210
NR 55
TC 35
Z9 38
U1 0
U2 17
PU BMJ PUBLISHING GROUP
PI LONDON
PA BRITISH MED ASSOC HOUSE, TAVISTOCK SQUARE, LONDON WC1H 9JR, ENGLAND
SN 0017-5749
EI 1468-3288
J9 GUT
JI Gut
PD MAR
PY 2016
VL 65
IS 3
BP 512
EP U195
DI 10.1136/gutjnl-2014-308316
PG 12
WC Gastroenterology & Hepatology
SC Gastroenterology & Hepatology
GA DF4ME
UT WOS:000371321700019
PM 25661083
OA Green Published, hybrid
DA 2021-10-28
ER

PT J
AU Gomes-Silva, D
   Mukherjee, M
   Srinivasan, M
   Krenciute, G
   Dakhova, O
   Zheng, YT
   Cabral, JMS
   Rooney, CM
   Orange, JS
   Brenner, MK
   Mamonkin, M
AF Gomes-Silva, Diogo
   Mukherjee, Malini
   Srinivasan, Madhuwanti
   Krenciute, Giedre
   Dakhova, Olga
   Zheng, Yueting
   Cabral, Joaquim M. S.
   Rooney, Cliona M.
   Orange, Jordan S.
   Brenner, Malcolm K.
   Mamonkin, Maksim
TI Tonic 4-1BB Costimulation in Chimeric Antigen Receptors Impedes T Cell
   Survival and Is Vector-Dependent
SO CELL REPORTS
LA English
DT Article
ID NF-KAPPA-B; ANTITUMOR-ACTIVITY; ACTIVATION; DEATH; CAR; FAS;
   PERSISTENCE; REVEALS; PATHWAY; TRAF2
AB Antigen-independent tonic signaling by chimeric antigen receptors (CARs) can increase differentiation and exhaustion of T cells, limiting their potency. Incorporating 4-1BB costimulation in CARs may enable T cells to resist this functional exhaustion; however, the potential ramifications of tonic 4-1BB signaling in CAR T cells remain unclear. Here, we found that tonic CAR-derived 4-1BB signaling can produce toxicity in T cells via continuous TRAF2-dependent activation of the nuclear factor kappa B (NF kappa B) pathway and augmented FAS-dependent cell death. This mechanism was amplified in a non-selfinactivating gammaretroviral vector through positive feedback on the long terminal repeat (LTR) promoter, further enhancing CAR expression and tonic signaling. Attenuating CAR expression by substitution with a self-inactivating lentiviral vector minimized tonic signaling and improved T cell expansion and anti-tumor function. These studies illuminate the interaction between tonic CAR signaling and the chosen expression platform and identify inhibitory properties of the 4-1BB costimulatory domain that have direct implications for rational CAR design.
C1 [Gomes-Silva, Diogo; Mukherjee, Malini; Srinivasan, Madhuwanti; Krenciute, Giedre; Dakhova, Olga; Zheng, Yueting; Rooney, Cliona M.; Brenner, Malcolm K.; Mamonkin, Maksim] Texas Childrens Hosp, Baylor Coll Med, Houston Methodist Hosp, Ctr Cell & Gene Therapy, Houston, TX 77030 USA.
   [Gomes-Silva, Diogo; Cabral, Joaquim M. S.] Univ Lisbon, Inst Super Tecn, Dept Bioengn, Lisbon, Portugal.
   [Gomes-Silva, Diogo; Cabral, Joaquim M. S.] Univ Lisbon, Inst Super Tecn, Inst Bioengn & Biosci, Lisbon, Portugal.
   [Mukherjee, Malini; Krenciute, Giedre; Rooney, Cliona M.; Orange, Jordan S.] Baylor Coll Med, Dept Pediat, Houston, TX 77030 USA.
   [Mukherjee, Malini; Orange, Jordan S.] Texas Childrens Hosp, Ctr Human Immunobiol, Houston, TX 77030 USA.
   [Rooney, Cliona M.; Orange, Jordan S.; Mamonkin, Maksim] Baylor Coll Med, Dept Pathol & Immunol, Houston, TX 77030 USA.
RP Mamonkin, M (corresponding author), Texas Childrens Hosp, Baylor Coll Med, Houston Methodist Hosp, Ctr Cell & Gene Therapy, Houston, TX 77030 USA.; Mamonkin, M (corresponding author), Baylor Coll Med, Dept Pathol & Immunol, Houston, TX 77030 USA.
EM mamonkin@bcm.edu
RI Cabral, Joaquim M S/G-2052-2010; Brenner, Malcolm/Y-2509-2019;
   Krenciute, Giedre/N-8094-2018
OI Cabral, Joaquim M S/0000-0002-2405-5845; Gomes-Silva,
   Diogo/0000-0002-9615-3735; Mamonkin, Maksim/0000-0001-7178-8163;
   Krenciute, Giedre/0000-0003-4335-0644; orange,
   jordan/0000-0001-7117-7725
FU NIHUnited States Department of Health & Human ServicesNational
   Institutes of Health (NIH) - USA [5P01 CA094237, P50 CA126752, R01
   AI067946]; ASH Scholar Award; Fundacao para a Ciencia e Tecnologia (FCT,
   Portugal)Portuguese Foundation for Science and Technology
   [SFRH/BD/52479/2014];  [NCI P30 CA125123]; NATIONAL CANCER
   INSTITUTEUnited States Department of Health & Human ServicesNational
   Institutes of Health (NIH) - USANIH National Cancer Institute (NCI)
   [P50CA126752, P30CA125123, P01CA094237] Funding Source: NIH RePORTER;
   NATIONAL INSTITUTE OF ALLERGY AND INFECTIOUS DISEASESUnited States
   Department of Health & Human ServicesNational Institutes of Health (NIH)
   - USANIH National Institute of Allergy & Infectious Diseases (NIAID)
   [R01AI067946] Funding Source: NIH RePORTER
FX The authors acknowledge Stephen Gottschalk and Gianpietro Dotti for
   providing CD19<SUP>+</SUP> cell lines and Laurence Cooper for providing
   anti-CD19 CAR antibodies. The authors thank Catherine Gillespie for the
   editing of the manuscript and Leonid S. Metelitsa for the critical
   review. This study was supported by NIH grants 5P01 CA094237 and P50
   CA126752 and by the ASH Scholar Award (to M. Mamonkin). D.G.-S.
   acknowledges Fundacao para a Ciencia e Tecnologia (FCT, Portugal) for
   financial support (SFRH/BD/52479/2014). The authors appreciate the
   support of shared resources in the Cancer Center (support grant NCI P30
   CA125123). The imaging work was supported by NIH R01 AI067946 (to
   J.S.O.).
CR ALDERSON MR, 1995, J EXP MED, V181, P71, DOI 10.1084/jem.181.1.71
   Baetu TM, 2001, J IMMUNOL, V167, P3164, DOI 10.4049/jimmunol.167.6.3164
   Brentjens RJ, 2013, SCI TRANSL MED, V5, DOI 10.1126/scitranslmed.3005930
   Chan H, 1999, MOL CELL BIOL, V19, P2098, DOI 10.1128/mcb.19.3.2098
   Cradick TJ, 2014, MOL THER-NUCL ACIDS, V3, DOI 10.1038/mtna.2014.64
   Eyquem J, 2017, NATURE, V543, P113, DOI 10.1038/nature21405
   Frigault MJ, 2015, CANCER IMMUNOL RES, V3, P356, DOI 10.1158/2326-6066.CIR-14-0186
   Gomes-Silva D, 2017, BLOOD, V130, P285, DOI 10.1182/blood-2017-01-761320
   Green DR, 2003, IMMUNOL REV, V193, P70, DOI 10.1034/j.1600-065X.2003.00051.x
   Herbein G, 2008, TRENDS IMMUNOL, V29, P61, DOI 10.1016/j.it.2007.10.008
   Hernandez-Chacon JA, 2011, J IMMUNOTHER, V34, P236, DOI 10.1097/CJI.0b013e318209e7ec
   Hiscott J, 2001, J CLIN INVEST, V107, P143, DOI 10.1172/JCI11918
   Jang IK, 1998, BIOCHEM BIOPH RES CO, V242, P613, DOI 10.1006/bbrc.1997.8016
   Kawalekar OU, 2016, IMMUNITY, V44, P380, DOI 10.1016/j.immuni.2016.01.021
   Klenerman P, 2016, NAT REV IMMUNOL, V16, P367, DOI 10.1038/nri.2016.38
   Kunkele A, 2015, CANCER IMMUNOL RES, V3, P368, DOI 10.1158/2326-6066.CIR-14-0200
   Lee DW, 2015, LANCET, V385, P517, DOI 10.1016/S0140-6736(14)61403-3
   Lin BH, 1999, CELL DEATH DIFFER, V6, P570, DOI 10.1038/sj.cdd.4400528
   Long AH, 2015, NAT MED, V21, P581, DOI 10.1038/nm.3838
   Louis CU, 2011, BLOOD, V118, P6050, DOI 10.1182/blood-2011-05-354449
   Maude SL, 2014, NEW ENGL J MED, V371, P1507, DOI 10.1056/NEJMoa1407222
   McPherson AJ, 2012, J BIOL CHEM, V287, P23010, DOI 10.1074/jbc.M112.350538
   Melotti P, 2001, GENE THER, V8, P1436, DOI 10.1038/sj.gt.3301533
   Milone MC, 2009, MOL THER, V17, P1453, DOI 10.1038/mt.2009.83
   Muzio M, 1996, CELL, V85, P817, DOI 10.1016/S0092-8674(00)81266-0
   Pomerantz JL, 1999, EMBO J, V18, P6694, DOI 10.1093/emboj/18.23.6694
   Porter DL, 2011, NEW ENGL J MED, V365, P725, DOI 10.1056/NEJMoa1103849
   Pule MA, 2008, NAT MED, V14, P1264, DOI 10.1038/nm.1882
   Roebuck KA, 1999, J LEUKOCYTE BIOL, V66, P876, DOI 10.1002/jlb.66.6.876
   ROULSTON A, 1995, MICROBIOL REV, V59, P481, DOI 10.1128/MMBR.59.3.481-505.1995
   Savoldo B, 2011, J CLIN INVEST, V121, P1822, DOI 10.1172/JCI46110
   Singh NP, 2007, MOL PHARMACOL, V71, P145, DOI 10.1124/mol.106.028365
   Turtle CJ, 2016, J CLIN INVEST, V126, P2123, DOI 10.1172/JCI85309
   Zumwalde NA, 2013, J IMMUNOL, V191, P3681, DOI 10.4049/jimmunol.1201954
NR 34
TC 106
Z9 106
U1 1
U2 7
PU CELL PRESS
PI CAMBRIDGE
PA 50 HAMPSHIRE ST, FLOOR 5, CAMBRIDGE, MA 02139 USA
SN 2211-1247
J9 CELL REP
JI Cell Reports
PD OCT 3
PY 2017
VL 21
IS 1
BP 17
EP 26
DI 10.1016/j.celrep.2017.09.015
PG 10
WC Cell Biology
SC Cell Biology
GA FI6MQ
UT WOS:000412111000003
PM 28978471
OA gold, Green Accepted
DA 2021-10-28
ER

PT J
AU Mock, U
   Nickolay, L
   Philip, B
   Cheung, GWK
   Zhan, H
   Johnston, ICD
   Kaiser, AD
   Peggs, K
   Pule, M
   Thrasher, AJ
   Qasim, W
AF Mock, Ulrike
   Nickolay, Lauren
   Philip, Brian
   Cheung, Gordon Weng-Kit
   Zhan, Hong
   Johnston, Ian C. D.
   Kaiser, Andrew D.
   Peggs, Karl
   Pule, Martin
   Thrasher, Adrian J.
   Qasim, Waseem
TI Automated manufacturing of chimeric antigen receptor T cells for
   adoptive immunotherapy using CliniMACS Prodigy
SO CYTOTHERAPY
LA English
DT Article
DE automation; CAR19; chimeric antigen receptors; CliniMACS prodigy; GMP;
   immunotherapy; T-cell transduction; T cells
ID THERAPY; CANCER; MEMORY
AB Novel cell therapies derived from human T lymphocytes are exhibiting enormous potential in early-phase clinical trials in patients with hematologic malignancies. Ex vivo modification of T cells is currently limited to a small number of centers with the required infrastructure and expertise. The process requires isolation, activation, transduction, expansion and cryopreservation steps. To simplify procedures and widen applicability for clinical therapies, automation of these procedures is being developed. The CliniMACS Prodigy (Miltenyi Biotec) has recently been adapted for lentiviral transduction of T cells and here we analyse the feasibility of a clinically compliant T-cell engineering process for the manufacture of T cells encoding chimeric antigen receptors (CAR) for CD19 (CAR19), a widely targeted antigen in B-cell malignancies. Using a closed, single-use tubing set we processed mononuclear cells from fresh or frozen leukapheresis harvests collected from healthy volunteer donors. Cells were phenotyped and subjected to automated processing and activation using TransAct, a polymeric nanomatrix activation reagent incorporating CD3/CD28-specific antibodies. Cells were then transduced and expanded in the CentriCult-Unit of the tubing set, under stabilized culture conditions with automated feeding and media exchange. The process was continuously monitored to determine kinetics of expansion, transduction efficiency and phenotype of the engineered cells in comparison with small-scale transductions run in parallel. We found that transduction efficiencies, phenotype and function of CAR19T cells were comparable with existing procedures and overall T-cell yields sufficient for anticipated therapeutic dosing. The automation of closed-system T-cell engineering should improve dissemination of emerging immunotherapies and greatly widen applicability.
C1 [Mock, Ulrike; Nickolay, Lauren; Zhan, Hong; Thrasher, Adrian J.; Qasim, Waseem] UCL, Inst Child Hlth, Mol & Cellular Immunol Unit, London, England.
   [Philip, Brian; Cheung, Gordon Weng-Kit; Peggs, Karl; Pule, Martin] UCL, Inst Canc, London, England.
   [Johnston, Ian C. D.; Kaiser, Andrew D.] Miltenyi Biotec GmbH, Res & Dev, Bergisch Gladbach, Germany.
RP Nickolay, L (corresponding author), UCL, Inst Child Hlth, Mol & Cellular Immunol Unit, United Kingdom Inst Child Hlth, London WC1N 1EH, England.
EM l.nickoay@ucl.ac.uk
OI QASIM, WASEEM/0000-0001-8353-4494; Thrasher, Adrian/0000-0002-6097-6115;
   Philip, Brian/0000-0003-3214-2954; Pule, Martin/0000-0002-8347-9867;
   Abramowski-Mock, Ulrike/0000-0003-2961-5327
FU National Institute of Health Research (NIHR) via Great Ormond
   Street/Institute of Child Health Biomedical Research Centre (BRC)
   [RP-2014-05-007]; NIHR Blood and Transplant Research Unit; Welcome
   TrustWellcome Trust [104807/ Z/14/Z]; NIHRNational Institute for Health
   Research (NIHR); National Institute for Health ResearchNational
   Institute for Health Research (NIHR) [RP-2014-05-007] Funding Source:
   researchfish; Children with Cancer UK [14-171] Funding Source:
   researchfish
FX We acknowledge generous support from Katharina Drechsel, Nadine
   Mockel-Tenbrinck and Philipp Dresing (Miltenyi Biotec) as well as
   Christos Georgiadis, Carolina B. Ferreira and Roland Preece (Molecular
   and Cellular Immunology Unit [MCI], Institute of Child Health). We are
   also very grateful to the kind assistance of donor registries and
   harvest centers. This work was supported by National Institute of Health
   Research (NIHR) via the Great Ormond Street/Institute of Child Health
   Biomedical Research Centre (BRC), grant no. RP-2014-05-007 (U.M., L.N.)
   and NIHR Blood and Transplant Research Unit. Welcome Trust supports
   grant no. 104807/ Z/14/Z (A.J.T.); NIHR supports W.Q.
CR Apel M, 2013, CHEM-ING-TECH, V85, P103, DOI 10.1002/cite.201200175
   Bajgain P, 2014, MOL THER-METH CLIN D, V1, DOI 10.1038/mtm.2014.15
   Berger C, 2008, J CLIN INVEST, V118, P294, DOI 10.1172/JCI32103
   Blank C, 2007, CANCER IMMUNOL IMMUN, V56, P739, DOI 10.1007/s00262-006-0272-1
   Bunos M, 2015, VOX SANG, V109, P387, DOI 10.1111/vox.12291
   Casati A, 2013, CANCER IMMUNOL IMMUN, V62, P1563, DOI 10.1007/s00262-013-1459-x
   Di WL, 2013, HUM GENE THER CL DEV, V24, P182, DOI 10.1089/humc.2013.195
   Flynn JK, 2014, CLIN TRANSL IMMUNOL, V3, DOI 10.1038/cti.2014.16
   Gattinoni L, 2006, NAT REV IMMUNOL, V6, P383, DOI 10.1038/nri1842
   Granzin M, 2015, CYTOTHERAPY, V17, P621, DOI 10.1016/j.jcyt.2015.03.611
   Hollyman D, 2009, J IMMUNOTHER, V32, P169, DOI 10.1097/CJI.0b013e318194a6e8
   Kaiser AD, 2015, CANCER GENE THER, V22, P72, DOI 10.1038/cgt.2014.78
   Kalos M, 2011, SCI TRANSL MED, V3, DOI 10.1126/scitranslmed.3002842
   Kochenderfer JN, 2015, J CLIN ONCOL, V33, P540, DOI 10.1200/JCO.2014.56.2025
   Maude SL, 2014, NEW ENGL J MED, V371, P1507, DOI 10.1056/NEJMoa1407222
   Nishimura T, 2000, CANCER CHEMOTH PHARM, V46, pS52, DOI 10.1007/PL00014051
   Spohn G, 2015, CYTOTHERAPY, V17, P1465, DOI 10.1016/j.jcyt.2015.04.005
   Zhan H, 2013, PLOS ONE, V8, DOI 10.1371/journal.pone.0077106
NR 18
TC 96
Z9 97
U1 0
U2 18
PU ELSEVIER SCI LTD
PI OXFORD
PA THE BOULEVARD, LANGFORD LANE, KIDLINGTON, OXFORD OX5 1GB, OXON, ENGLAND
SN 1465-3249
EI 1477-2566
J9 CYTOTHERAPY
JI Cytotherapy
PD AUG
PY 2016
VL 18
IS 8
BP 1002
EP 1011
DI 10.1016/j.jcyt.2016.05.009
PG 10
WC Cell & Tissue Engineering; Biotechnology & Applied Microbiology; Cell
   Biology; Hematology; Medicine, Research & Experimental
SC Cell Biology; Biotechnology & Applied Microbiology; Hematology; Research
   & Experimental Medicine
GA EA5OX
UT WOS:000386671700008
PM 27378344
OA Green Submitted
DA 2021-10-28
ER

PT J
AU Sharpe, ME
AF Sharpe, Michaela E.
TI T-cell Immunotherapies and the Role of Nonclinical Assessment: The
   Balance between Efficacy and Pathology
SO TOXICOLOGIC PATHOLOGY
LA English
DT Review
DE immunotherapy; CAR T cells; TCR T cells; cancer; safety; cytokine
   release syndrome; neurotoxicity; gene modification; on-target toxicity;
   off-target toxicity
ID CHIMERIC-ANTIGEN-RECEPTOR; CYTOKINE RELEASE SYNDROME; CHRONIC
   LYMPHOCYTIC-LEUKEMIA; IN-VIVO PERSISTENCE; B-CELL; ADOPTIVE
   IMMUNOTHERAPY; GENE-THERAPY; ANTITUMOR EFFICACY; CANCER REGRESSION;
   ADVERSE EVENT
AB Gene-engineered T-cell therapies have the potential to revolutionize the treatment of cancer. These therapies have shown exceptional clinical efficacy specifically in the field of B-cell malignancies and the first products (Kymriah and Yescarta) have recently been approved in the United States for specific indications. The power of these treatments is also linked with a distinct set of toxicities both predicted and unpredicted, including off-tumor activity, cytokine release syndromes, and neurotoxicity, occasionally with fatal consequences. As these therapies begin to reach more patients, it is critical to develop the nonclinical tools to adequately determine the mechanisms driving these toxicities, to assess the safety risks of candidate products, and to develop strategies for safety management.
C1 [Sharpe, Michaela E.] Guys Hosp, Cell & Gene Therapy Catapult, 12th Floor Tower Wing, London SE1 9RT, England.
RP Sharpe, ME (corresponding author), Guys Hosp, Cell & Gene Therapy Catapult, 12th Floor Tower Wing, London SE1 9RT, England.
EM michaela.sharpe@ct.catapult.org.uk
OI Sharpe, Michaela/0000-0002-0850-4639
FU UK Government through Innovate UKUK Research & Innovation (UKRI)Innovate
   UK
FX The author is an employee of the Cell and Gene Therapy Catapult, which
   is a not-for-profit organization supported by the UK Government through
   Innovate UK.
CR Alcantar-Orozco EM, 2013, HUM GENE THER METHOD, V24, P310, DOI 10.1089/hgtb.2013.022
   [Anonymous], 2017, SPOTLIGHTPUTTING NUM
   Attaf M, 2015, CLIN EXP IMMUNOL, V181, P1, DOI 10.1111/cei.12622
   Attarwala H, 2010, J Young Pharm, V2, P332, DOI 10.4103/0975-1483.66810
   Barrett DM, 2013, HUM GENE THER, V24, P717, DOI 10.1089/hum.2013.075
   Beatty GL, 2014, CANCER IMMUNOL RES, V2, P112, DOI 10.1158/2326-6066.CIR-13-0170
   Bedoya F, 2017, MOL THER, V25, P314, DOI 10.1016/j.ymthe.2016.11.011
   Berger C, 2015, CANCER IMMUNOL RES, V3, P206, DOI 10.1158/2326-6066.CIR-14-0163
   Blankenstein T, 2012, NAT REV CANCER, V12, P307, DOI 10.1038/nrc3246
   Brentjens R, 2010, MOL THER, V18, P666, DOI 10.1038/mt.2010.31
   Brentjens RJ, 2013, SCI TRANSL MED, V5, DOI 10.1126/scitranslmed.3005930
   Brudno JN, 2016, BLOOD, V127, P3321, DOI 10.1182/blood-2016-04-703751
   Cameron BJ, 2013, SCI TRANSL MED, V5, DOI 10.1126/scitranslmed.3006034
   Casucci M, 2015, CANCER IMMUNOL IMMUN, V64, P123, DOI 10.1007/s00262-014-1641-9
   Cornetta K, 2018, MOL THER, V26, P280, DOI 10.1016/j.ymthe.2017.09.008
   Davila ML, 2014, SCI TRANSL MED, V6, DOI 10.1126/scitranslmed.3008226
   Davila ML, 2013, PLOS ONE, V8, DOI 10.1371/journal.pone.0061338
   Dudley ME, 2013, J CLIN ONCOL, V31, P2152, DOI 10.1200/JCO.2012.46.6441
   ESHHAR Z, 1993, P NATL ACAD SCI USA, V90, P720, DOI 10.1073/pnas.90.2.720
   Fesnak AD, 2016, NAT REV CANCER, V16, P566, DOI 10.1038/nrc.2016.97
   Garfall AL, 2015, NEW ENGL J MED, V373, P1040, DOI 10.1056/NEJMoa1504542
   Gattinoni L, 2005, J EXP MED, V202, P907, DOI 10.1084/jem.20050732
   Gerry A., 2015, J IMMUNOTHER CANCER, V3, pP14
   Gerry A. B., 2016, PRECLINICAL SAFETY T
   Gillio-Meina C, 2016, PEDIATRICS, V137, DOI 10.1542/peds.2015-0490
   Grupp SA, 2013, NEW ENGL J MED, V368, P1509, DOI 10.1056/NEJMoa1215134
   Gust J, 2017, CANCER DISCOV, V7, P1404, DOI 10.1158/2159-8290.CD-17-0698
   Hacein-Bey-Abina S, 2003, SCIENCE, V302, P415, DOI 10.1126/science.1088547
   Hacein-Bey-Abina S, 2008, J CLIN INVEST, V118, P3132, DOI 10.1172/JCI35700
   Harris J, 2017, ONC LIVE
   Hay KA, 2017, BLOOD, V130, P2295, DOI 10.1182/blood-2017-06-793141
   Hoyos V, 2010, LEUKEMIA, V24, P1160, DOI 10.1038/leu.2010.75
   Johnson LA, 2009, BLOOD, V114, P535, DOI 10.1182/blood-2009-03-211714
   Kaiser J., 2017, SCIENCE
   Kalos M, 2011, SCI TRANSL MED, V3, DOI 10.1126/scitranslmed.3002842
   Kochenderfer JN, 2015, J CLIN ONCOL, V33, P540, DOI 10.1200/JCO.2014.56.2025
   Kochenderfer JN, 2012, BLOOD, V119, P2709, DOI 10.1182/blood-2011-10-384388
   Kochenderfer JN, 2010, BLOOD, V116, P3875, DOI 10.1182/blood-2010-01-265041
   Kowolik CM, 2006, CANCER RES, V66, P10995, DOI 10.1158/0008-5472.CAN-06-0160
   Kunkele A, 2017, CLIN CANCER RES, V23, P466, DOI 10.1158/1078-0432.CCR-16-0354
   Kvistborg P., 2014, ONCOIMMUNOLOGY, V1, P409
   Lamers CH, 2006, J CLIN ONCOL, V24, P20, DOI DOI 10.1200/JCO.2006.05.9964
   Lamers CHJ, 2013, MOL THER, V21, P904, DOI 10.1038/mt.2013.17
   Lee DW, 2015, LANCET, V385, P517, DOI 10.1016/S0140-6736(14)61403-3
   Lee DW, 2014, BLOOD, V124, P188, DOI 10.1182/blood-2014-05-552729
   Levine BL, 2017, MOL THER-METH CLIN D, V4, P92, DOI 10.1016/j.omtm.2016.12.006
   Linette GP, 2013, BLOOD, V122, P863, DOI 10.1182/blood-2013-03-490565
   Mackall C, 2017, J CLIN ONCOL, V35, DOI 10.1200/JCO.2017.35.15_suppl.3000
   Mackall C, 2016, J CLIN ONCOL, V34, DOI 10.1200/JCO.2016.34.15_suppl.3040
   Maher John, 2012, ISRN Oncol, V2012, P278093, DOI 10.5402/2012/278093
   Mansh Matthew, 2011, Yale Journal of Biology and Medicine, V84, P381
   Maude SL, 2014, NEW ENGL J MED, V371, P1507, DOI 10.1056/NEJMoa1407222
   Maude SL, 2014, CANCER J, V20, P119, DOI 10.1097/PPO.0000000000000035
   Milone MC, 2009, MOL THER, V17, P1453, DOI 10.1038/mt.2009.83
   Morgan RA, 2013, BLOOD, V122, P3392, DOI 10.1182/blood-2013-09-527622
   Morgan RA, 2013, J IMMUNOTHER, V36, P133, DOI 10.1097/CJI.0b013e3182829903
   Morgan RA, 2010, MOL THER, V18, P843, DOI 10.1038/mt.2010.24
   Muniappan A, 2000, CANCER GENE THER, V7, P128, DOI 10.1038/sj.cgt.7700100
   Muranski P, 2006, NAT CLIN PRACT ONCOL, V3, P668, DOI 10.1038/ncponc0666
   Neelapu SS, 2018, NAT REV CLIN ONCOL, V15, P47, DOI 10.1038/nrclinonc.2017.148
   NORTH RJ, 1982, J EXP MED, V155, P1063, DOI 10.1084/jem.155.4.1063
   Novartis, 2017, CTL019 NOV
   Oliveira G, 2012, CURR OPIN HEMATOL, V19, P427, DOI 10.1097/MOH.0b013e32835822f5
   Park JH, 2017, J CLIN ONCOL, V35, DOI 10.1200/JCO.2017.35.15_suppl.7024
   Parkhurst MR, 2011, MOL THER, V19, P620, DOI 10.1038/mt.2010.272
   Persons DA, 2011, MOL THER, V19, P229, DOI 10.1038/mt.2010.305
   Pinzon-Charry A, 2005, IMMUNOL CELL BIOL, V83, P451, DOI 10.1111/j.1440-1711.2005.01371.x
   Porter DL, 2015, SCI TRANSL MED, V7, DOI 10.1126/scitranslmed.aac5415
   Porter DL, 2014, BLOOD, V124, P1982
   Postow MA, 2015, J CLIN ONCOL, V33, P1974, DOI 10.1200/JCO.2014.59.4358
   Qasim W, 2017, SCI TRANSL MED, V9, DOI 10.1126/scitranslmed.aaj2013
   Ramos CA, 2016, J CLIN INVEST, V126, P2588, DOI 10.1172/JCI86000
   Rapoport AP, 2015, NAT MED, V21, P914, DOI 10.1038/nm.3910
   Ren JT, 2017, PROTEIN CELL, V8, P634, DOI 10.1007/s13238-017-0410-x
   Reuters, 2017, REUTERS
   Robbins PF, 2013, NAT MED, V19, P747, DOI 10.1038/nm.3161
   Rouce RH, 2016, CANCER DISCOV, V6, P579, DOI 10.1158/2159-8290.CD-16-0493
   Roybal KT, 2016, CELL, V164, P770, DOI 10.1016/j.cell.2016.01.011
   Ruella M, 2014, IMMUNOL REV, V257, P14, DOI 10.1111/imr.12136
   Sadelain M, 2003, NAT REV CANCER, V3, P35, DOI 10.1038/nrc971
   Santomasso B, 2017, J CLIN ONCOL, V35, DOI 10.1200/JCO.2017.35.15_suppl.3019
   Sarno Jessica, 2013, J Adv Pract Oncol, V4, P101
   Scholler J, 2012, SCI TRANSL MED, V4, DOI 10.1126/scitranslmed.3003761
   Sharpe M, 2015, DIS MODEL MECH, V8, P337, DOI 10.1242/dmm.018036
   Taraseviciute A, 2016, BLOOD, V128, DOI 10.1182/blood.V128.22.651.651
   Teachey DT, 2016, CANCER DISCOV, V6, P664, DOI 10.1158/2159-8290.CD-16-0040
   Treuting PM, 2010, TOXICOL PATHOL, V38, P476, DOI 10.1177/0192623310362249
   Turtle CJ, 2017, J CLIN ONCOL, V35, P3010, DOI 10.1200/JCO.2017.72.8519
   Turtle CJ, 2016, SCI TRANSL MED, V8, DOI 10.1126/scitranslmed.aaf8621
   Turtle CJ, 2016, J CLIN INVEST, V126, P2123, DOI 10.1172/JCI85309
   van der Stegen SJC, 2013, J IMMUNOL, V191, P4589, DOI 10.4049/jimmunol.1301523
   Vonderheide RH, 2014, IMMUNOL REV, V257, P7, DOI 10.1111/imr.12143
   Whilding LM, 2017, MOL THER, V25, P259, DOI 10.1016/j.ymthe.2016.10.012
   Wilkie S, 2012, J CLIN IMMUNOL, V32, P1059, DOI 10.1007/s10875-012-9689-9
   Xing Y, 2012, CSH PERSPECT BIOL, V4, DOI 10.1101/cshperspect.a006957
   Yee C, 2002, P NATL ACAD SCI USA, V99, P16168, DOI 10.1073/pnas.242600099
   Zhang T, 2012, J IMMUNOL, V189, P2290, DOI 10.4049/jimmunol.1103495
NR 97
TC 7
Z9 7
U1 2
U2 6
PU SAGE PUBLICATIONS INC
PI THOUSAND OAKS
PA 2455 TELLER RD, THOUSAND OAKS, CA 91320 USA
SN 0192-6233
EI 1533-1601
J9 TOXICOL PATHOL
JI Toxicol. Pathol.
PD FEB
PY 2018
VL 46
IS 2
BP 131
EP 146
DI 10.1177/0192623317752101
PG 16
WC Pathology; Toxicology
SC Pathology; Toxicology
GA GC7JM
UT WOS:000429969400004
PM 29471776
OA hybrid, Green Published
DA 2021-10-28
ER

PT J
AU Cervera-Carrascon, V
   Havunen, R
   Hemminki, A
AF Cervera-Carrascon, Victor
   Havunen, Riikka
   Hemminki, Akseli
TI Oncolytic adenoviruses: a game changer approach in the battle between
   cancer and the immune system.
SO EXPERT OPINION ON BIOLOGICAL THERAPY
LA English
DT Review
DE Immunovirotherapy; oncolytic adenovirus; viral vectors; adoptive-cell
   transfer; CAR T cell therapy; TCR gene therapy; checkpoint inhibitors;
   immunotherapy
ID CHIMERIC ANTIGEN RECEPTOR; ENGINEERED T-CELLS; COLONY-STIMULATING
   FACTOR; NECROSIS-FACTOR-ALPHA; PHASE-I; METASTATIC MELANOMA; GM-CSF;
   RECOMBINANT INTERLEUKIN-2; CHECKPOINT INHIBITORS; DOSE CYCLOPHOSPHAMIDE
AB Introduction: Oncolytic adenoviruses are among the most studied oncolytic viruses because of their tumor selectivity, safety, and transgene-delivery capability. With a growing number of different immunotherapies against cancer, the extraordinary immunogenicity of the adenovirus has emerged as a differentiating strength. Enabling T-cell related therapies with oncolytic adenoviruses appears a promising approach due to its inherent ability to elicit responses from the adaptive immune compartment. Areas covered: These viruses have successfully enhanced both adoptive T-cell therapies and immune-checkpoint therapies. Oncolytic viruses induce several effects at the tumor and on the systemic level that help to circumvent current limitations of T-cells and related therapies, such as T-cell trafficking, tumor immune suppressivity and antigen spreading. Expert opinion: Taking into account the multitude of possibilities of treating cancer with immunotherapies, learning to optimize the combinations and administration strategies of these drugs, could lead to durable responses in patients with currently incurable cancers.
C1 [Cervera-Carrascon, Victor; Havunen, Riikka; Hemminki, Akseli] Univ Helsinki, Canc Gene Therapy Grp, Translat Immunol Res Program, Fac Med, Helsinki, Finland.
   [Cervera-Carrascon, Victor; Havunen, Riikka; Hemminki, Akseli] TILT Biotherapeut Ltd, Helsinki, Finland.
   [Hemminki, Akseli] Univ Helsinki, Hosp Comprehens Canc Ctr, Helsinki, Finland.
RP Hemminki, A (corresponding author), Univ Helsinki, Haartmaninkatu 3, FIN-00290 Helsinki, Finland.
EM akseli.hemminki@helsinki.fi
RI Cervera-Carrascon, Victor/AAV-5435-2020
OI Cervera-Carrascon, Victor/0000-0001-6684-3666
FU Jane and Aatos Erkko Foundation; HUCH Research Funds (EVO); Sigrid
   Juselius FoundationSigrid Juselius Foundation; Finnish Cancer
   Organizations; University of Helsinki; TILT Biotherapeutics Ltd;
   European Commission Marie Curie Innovative Training Network (ITN) grant
   VIRION (H2020-MSCA-ITN-2014) [643130]; University of Helsinki Doctoral
   Programme in Clinical Research
FX Work on this paper was supported by Jane and Aatos Erkko Foundation,
   HUCH Research Funds (EVO), Sigrid Juselius Foundation, Finnish Cancer
   Organizations, University of Helsinki, TILT Biotherapeutics Ltd,
   European Commission Marie Curie Innovative Training Network (ITN) grant
   VIRION (H2020-MSCA-ITN-2014 project number 643130), and by University of
   Helsinki Doctoral Programme in Clinical Research.
CR Alberts P, 2018, EUR J PHARMACOL, V837, P117, DOI 10.1016/j.ejphar.2018.08.042
   Andarini S, 2004, CANCER RES, V64, P3281, DOI 10.1158/0008-5472.CAN-03-3911
   Baitsch L, 2012, TRENDS IMMUNOL, V33, P364, DOI 10.1016/j.it.2012.02.006
   Barrett DM, 2015, J IMMUNOL, V195, P755, DOI 10.4049/jimmunol.1500751
   Beatty GL, 2014, CANCER IMMUNOL RES, V2, P112, DOI 10.1158/2326-6066.CIR-13-0170
   Berkeley RA, 2018, CANCER IMMUNOL RES, V6, P1161, DOI 10.1158/2326-6066.CIR-18-0309
   Besser MJ, 2010, CLIN CANCER RES, V16, P2646, DOI 10.1158/1078-0432.CCR-10-0041
   Bhat R, 2015, IMMUNOTARGETS THER, V4, P65, DOI 10.2147/ITT.S55549
   Bhat R, 2011, INT J CANCER, V128, P908, DOI 10.1002/ijc.25415
   Biedermann K, 2005, J PATHOL, V207, P199, DOI 10.1002/path.1821
   Biswas M, 2012, J VIROL, V86, P12708, DOI 10.1128/JVI.00886-12
   Bose A, 2013, SAUDI PHARM J, V21, P201, DOI 10.1016/j.jsps.2012.03.006
   Brachtlova T, 2018, CELLS-BASEL, V7, DOI 10.3390/cells7120228
   Bramante S, 2015, INT J CANCER, V137, P1775, DOI 10.1002/ijc.29536
   Bramante S, 2014, INT J CANCER, V135, P720, DOI 10.1002/ijc.28696
   Calmels B, 2005, CANCER GENE THER, V12, P198, DOI 10.1038/sj.cgt.7700781
   Capasso C, 2016, ONCOIMMUNOLOGY, V5, DOI 10.1080/2162402X.2015.1105429
   Cappuccini F, 2016, CANCER IMMUNOL IMMUN, V65, P701, DOI 10.1007/s00262-016-1831-8
   Cerullo V, 2010, CANCER RES, V70, P4297, DOI 10.1158/0008-5472.CAN-09-3567
   Cervera-Carrascon V, 2018, ONCOIMMUNOLOGY, V7, DOI 10.1080/2162402X.2017.1412902
   Chang JH, 2009, CANCER BIOL THER, V8, P676, DOI 10.4161/cbt.8.8.7913
   Charych D, 2017, PLOS ONE, V12, DOI 10.1371/journal.pone.0179431
   Chaurasiya S, 2018, CURR OPIN IMMUNOL, V51, P83, DOI 10.1016/j.coi.2018.03.008
   Chen DS, 2017, NATURE, V541, P321, DOI 10.1038/nature21349
   Cheng PH, 2015, VIRUSES-BASEL, V7, P5767, DOI 10.3390/v7112905
   Chiocca EA, 2014, CANCER IMMUNOL RES, V2, P295, DOI 10.1158/2326-6066.CIR-14-0015
   Choi IK, 2011, GENE THER, V18, P898, DOI 10.1038/gt.2011.37
   DeWeese TL, 2001, CANCER RES, V61, P7464
   Dharmadhikari N, 2015, CURR TREAT OPTION ON, V16, DOI 10.1007/s11864-014-0326-0
   Diaconu I, 2012, CANCER RES, V72, P2327, DOI 10.1158/0008-5472.CAN-11-2975
   Dias JD, 2012, GENE THER, V19, P988, DOI 10.1038/gt.2011.176
   Du T, 2014, CANCER GENE THER, V21, P340, DOI 10.1038/cgt.2014.34
   Echavarria M, 2008, CLIN MICROBIOL REV, V21, P704, DOI 10.1128/CMR.00052-07
   Eriksson E, 2017, CLIN CANCER RES, V23, P5846, DOI 10.1158/1078-0432.CCR-17-0285
   Fehrenbacher L, 2016, LANCET, V387, P1837, DOI 10.1016/S0140-6736(16)00587-0
   Feola S, 2018, ONCOIMMUNOLOGY, V7, DOI 10.1080/2162402X.2018.1457596
   Fraietta JA, 2018, NAT MED, V24, P563, DOI 10.1038/s41591-018-0010-1
   Freedman JD, 2017, EMBO MOL MED, V9, P1067, DOI 10.15252/emmm.201707567
   Fry TJ, 2018, NAT MED, V24, P20, DOI 10.1038/nm.4441
   Fueyo J, 2000, ONCOGENE, V19, P2, DOI 10.1038/sj.onc.1203251
   Ganesh S, 2007, CANCER RES, V67, P4399, DOI 10.1158/0008-5472.CAN-06-4260
   Garber K, 2006, J NATL CANCER I, V98, P298, DOI 10.1093/jnci/djj111
   Guedan S, 2018, FRONT IMMUNOL, V9, DOI 10.3389/fimmu.2018.02460
   Guse K, 2009, GENE THER, V16, P1009, DOI 10.1038/gt.2009.56
   Hall SJ, 2002, GENE THER, V9, P511, DOI 10.1038/sj.gt.3301669
   Hannen R, 2018, FEBS LETT, V592, P2023, DOI 10.1002/1873-3468.13084
   Harbour JW, 2000, GENE DEV, V14, P2393, DOI 10.1101/gad.813200
   Haveman LM, 2006, INT IMMUNOL, V18, P1521, DOI 10.1093/intimm/dxl085
   Havunen R, 2018, MOL THER-ONCOLYTICS, V11, P109, DOI 10.1016/j.omto.2018.10.005
   Havunen R, 2017, MOL THER-ONCOLYTICS, V4, P77, DOI 10.1016/j.omto.2016.12.004
   Heise C, 2000, NAT MED, V6, P1134, DOI 10.1038/80474
   Heise C, 2000, J CLIN INVEST, V105, P847, DOI 10.1172/JCI9762
   Heise C, 1997, NAT MED, V3, P639, DOI 10.1038/nm0697-639
   Hemminki A, 2015, CROSSING VALLEY DEAT
   Hemminki A, 2014, SCIENTIFICA, V2014, DOI 10.1155/2014/862925
   Hemminki A, 2013, CLIN CANCER RES, V19, P4541, DOI 10.1158/1078-0432.CCR-13-1471
   Hemminki O, 2016, ONCOIMMUNOLOGY, V5, DOI 10.1080/2162402X.2015.1074377
   Hemminki O, 2015, ONCOTARGET, V6, P4467, DOI 10.18632/oncotarget.2901
   Herbst RS, 2014, NATURE, V515, P563, DOI 10.1038/nature14011
   Hirvinen M, 2015, HUM GENE THER, V26, P134, DOI 10.1089/hum.2014.069
   HOGQUIST KA, 1994, CELL, V76, P17, DOI 10.1016/0092-8674(94)90169-4
   Hu-Lieskovan S, 2017, CANCER J, V23, P10, DOI 10.1097/PPO.0000000000000246
   Huang JH, 2010, MOL THER, V18, P264, DOI 10.1038/mt.2009.205
   Hunig T, 2012, NAT REV IMMUNOL, V12, P317, DOI 10.1038/nri3192
   ISHIDA Y, 1992, EMBO J, V11, P3887, DOI 10.1002/j.1460-2075.1992.tb05481.x
   Jiang H, 2017, CANCER RES, V77, P3894, DOI 10.1158/0008-5472.CAN-17-0468
   Jiang H, 2014, ONCOIMMUNOLOGY, V3, DOI 10.4161/21624011.2014.947872
   Jiang T, 2016, ONCOIMMUNOLOGY, V5, DOI 10.1080/2162402X.2016.1163462
   Kalos M, 2013, IMMUNITY, V39, P49, DOI 10.1016/j.immuni.2013.07.002
   Kanerva A, 2013, CLIN CANCER RES, V19, P2734, DOI 10.1158/1078-0432.CCR-12-2546
   Kaufman HL, 2015, NAT REV DRUG DISCOV, V14, P642, DOI 10.1038/nrd4663
   KAWAKAMI Y, 1994, P NATL ACAD SCI USA, V91, P3515, DOI 10.1073/pnas.91.9.3515
   Kelland LR, 2004, EUR J CANCER, V40, P827, DOI 10.1016/j.ejca.2003.11.028
   Kelly E, 2007, MOL THER, V15, P651, DOI 10.1038/sj.mt.6300108
   Kepp O, 2009, APOPTOSIS, V14, P364, DOI 10.1007/s10495-008-0303-9
   Khammari A, 2015, CANCER IMMUNOL IMMUN, V64, P805, DOI 10.1007/s00262-015-1691-7
   Khammari A, 2014, J IMMUNOL RES, V2014, DOI 10.1155/2014/186212
   Kirn D, 2001, EXPERT OPIN BIOL TH, V1, P525, DOI 10.1517/14712598.1.3.525
   Kirn D, 2001, GENE THER, V8, P89, DOI 10.1038/sj.gt.3301377
   Koski A, 2010, MOL THER, V18, P1874, DOI 10.1038/mt.2010.161
   Kozlowska AK, 2017, FRONT BIOSCI-LANDMRK, V22, P370, DOI 10.2741/4489
   Kuryk L, 2019, CANCER GENE THER, V26, P26, DOI 10.1038/s41417-018-0038-x
   Lang FF, 2018, J CLIN ONCOL, V36, P1419, DOI 10.1200/JCO.2017.75.8219
   LaRocca CJ, 2018, CLIN TRANSL MED, V7, DOI 10.1186/s40169-018-0214-5
   Leach DR, 1996, SCIENCE, V271, P1734, DOI 10.1126/science.271.5256.1734
   Ledford H, 2018, NATURE, V562, P20, DOI 10.1038/d41586-018-06751-0
   Lee S, 2012, CURR ONCOL REP, V14, P468, DOI 10.1007/s11912-012-0257-5
   Lee YS, 2006, CLIN CANCER RES, V12, P5859, DOI 10.1158/1078-0432.CCR-06-0935
   Leen AM, 2008, J VIROL, V82, P546, DOI 10.1128/JVI.01689-07
   Li XZ, 2017, CLIN CANCER RES, V23, P239, DOI 10.1158/1078-0432.CCR-16-0477
   Liang M, 2018, CURR CANCER DRUG TAR, V18, P171, DOI 10.2174/1568009618666171129221503
   Liikanen I, 2013, MOL THER, V21, P1212, DOI 10.1038/mt.2013.51
   Liu X, 2012, CANCER GENE THER, V19, P49, DOI 10.1038/cgt.2011.67
   LOTZE MT, 1985, J IMMUNOL, V134, P157
   LOTZE MT, 1986, JAMA-J AM MED ASSOC, V256, P3117, DOI 10.1001/jama.256.22.3117
   Majzner RG, 2018, CANCER DISCOV, V8, P1219, DOI 10.1158/2159-8290.CD-18-0442
   Marin-Acevedo JA, 2018, J HEMATOL ONCOL, V11, DOI 10.1186/s13045-018-0582-8
   Martinez-Quintanilla J, 2015, MOL THER, V23, P108, DOI 10.1038/mt.2014.204
   McGray AJR, 2012, ONCOIMMUNOLOGY, V1, DOI 10.4161/onci.19534
   Mok W, 2007, CANCER RES, V67, P10664, DOI 10.1158/0008-5472.CAN-07-3107
   Mooradian MJ, 2018, ONCOIMMUNOLOGY, V7, DOI 10.1080/2162402X.2017.1423172
   Moyo VM, 2002, BLOOD, V100, P704, DOI 10.1182/blood-2002-01-0087
   Nishino M, 2017, NAT REV CLIN ONCOL, V14, P655, DOI 10.1038/nrclinonc.2017.88
   Nishio N, 2014, CANCER RES, V74, P5195, DOI 10.1158/0008-5472.CAN-14-0697
   Ogbomo H, 2013, PLOS ONE, V8, DOI 10.1371/journal.pone.0066825
   Olivier M, 2010, CSH PERSPECT BIOL, V2, DOI 10.1101/cshperspect.a001008
   Park BH, 2008, LANCET ONCOL, V9, P533, DOI 10.1016/S1470-2045(08)70107-4
   Pelka P, 2011, J VIROL, V85, P8841, DOI 10.1128/JVI.00539-11
   Pesonen S, 2012, CANCER RES, V72, P1621, DOI 10.1158/0008-5472.CAN-11-3001
   Pietsch EC, 2008, ONCOGENE, V27, P6507, DOI 10.1038/onc.2008.315
   Ping Y, 2018, PROTEIN CELL, V9, P254, DOI 10.1007/s13238-016-0367-1
   Pol J, 2016, ONCOIMMUNOLOGY, V5, DOI 10.1080/2162402X.2015.1115641
   Pol JG, 2019, ONCOIMMUNOLOGY, V8, DOI 10.1080/2162402X.2018.1512329
   Prendergast GC, 2007, CANCER RES, V67, P3500, DOI 10.1158/0008-5472.CAN-06-4626
   Prestwich RJ, 2009, CLIN CANCER RES, V15, P4374, DOI 10.1158/1078-0432.CCR-09-0334
   RACANIELLO VR, 1981, SCIENCE, V214, P916, DOI 10.1126/science.6272391
   Radko S, 2015, PLOS ONE, V10, DOI 10.1371/journal.pone.0140124
   Ranki T, 2016, J IMMUNOTHER CANCER, V4, DOI 10.1186/s40425-016-0121-5
   RIBAS A, 2015, J CLIN ONCOL S, V33
   Ricca JM, 2018, MOL THER, V26, P1008, DOI 10.1016/j.ymthe.2018.01.019
   Rojas JJ, 2009, GENE THER, V16, P1441, DOI 10.1038/gt.2009.103
   ROSENBERG SA, 1985, NEW ENGL J MED, V313, P1485, DOI 10.1056/NEJM198512053132327
   ROSENBERG SA, 1988, NEW ENGL J MED, V319, P1676, DOI 10.1056/NEJM198812223192527
   ROSENBERG SA, 1986, SCIENCE, V233, P1318, DOI 10.1126/science.3489291
   Rosenberg SA, 2015, SCIENCE, V348, P62, DOI 10.1126/science.aaa4967
   Sachs MD, 2002, UROLOGY, V60, P531, DOI 10.1016/S0090-4295(02)01748-X
   Sampson JH, 2014, CLIN CANCER RES, V20, P972, DOI 10.1158/1078-0432.CCR-13-0709
   Santos JM, 2018, MOL THER, V26, P2243, DOI 10.1016/j.ymthe.2018.06.001
   Santos JM, 2017, INT J CANCER, V141, P1458, DOI 10.1002/ijc.30839
   Scurr M, 2017, CLIN CANCER RES, V23, P6771, DOI 10.1158/1078-0432.CCR-17-0895
   Seymour LW, 2016, BRIT J CANCER, V114, P357, DOI 10.1038/bjc.2015.481
   Shaw AR, 2017, MOL THER, V25, P6
   Shen BH, 2005, GENE THER, V12, P902, DOI 10.1038/sj.gt.3302448
   Silva MA, 2018, PLOS ONE, V13, DOI 10.1371/journal.pone.0196464
   Siurala M, 2016, MOL THER, V24, P1435, DOI 10.1038/mt.2016.137
   SMITH RR, 1956, CANCER, V9, P1211, DOI 10.1002/1097-0142(195611/12)9:6<1211::AID-CNCR2820090624>3.0.CO;2-7
   Speranza MC, 2018, NEURO-ONCOLOGY, V20, P225, DOI 10.1093/neuonc/nox139
   Tahtinen S, 2015, CANCER IMMUNOL RES, V3, P915, DOI 10.1158/2326-6066.CIR-14-0220-T
   Tahtinen S, 2015, PLOS ONE, V10, DOI 10.1371/journal.pone.0131242
   Tai LH, 2013, CANCER RES, V73, P97, DOI 10.1158/0008-5472.CAN-12-1993
   Taipale K, 2016, MOL THER, V24, P1323, DOI 10.1038/mt.2016.67
   Taipale K, 2016, MOL THER, V24, P175, DOI 10.1038/mt.2015.143
   Tang DL, 2012, IMMUNOL REV, V249, P158, DOI 10.1111/j.1600-065X.2012.01146.x
   Tang J, 2018, ANN ONCOL, V29, P84, DOI 10.1093/annonc/mdx755
   Tanoue K, 2017, CANCER RES, V77, P2040, DOI 10.1158/0008-5472.CAN-16-1577
   Thomas MA, 2016, PLOS ONE, V11, DOI 10.1371/journal.pone.0158505
   Tomita K, 2018, SCI REP-UK, V8, DOI 10.1038/s41598-018-30947-z
   Townsend MH, 2018, J EXP CLIN CANC RES, V37, DOI 10.1186/s13046-018-0817-0
   Tumeh PC, 2014, NATURE, V515, P568, DOI 10.1038/nature13954
   Tyagi S, 2007, MOL CELL, V27, P107, DOI 10.1016/j.molcel.2007.05.030
   VanSeggelen H, 2015, MOL THER-ONCOLYTICS, V2, DOI 10.1038/mto.2015.14
   Wares JR, 2015, MATH BIOSCI ENG, V12, P1237, DOI 10.3934/mbe.2015.12.1237
   Watanabe K, 2018, FRONT IMMUNOL, V9, DOI 10.3389/fimmu.2018.02486
   Watanabe K, 2018, JCI INSIGHT, V3, DOI 10.1172/jci.insight.99573
   Whiteside TL, 2016, CLIN CANCER RES, V22, P1845, DOI 10.1158/1078-0432.CCR-16-0049
   WHYTE P, 1988, NATURE, V334, P124, DOI 10.1038/334124a0
   Wing A, 2018, CANCER IMMUNOL RES, V6, P605, DOI 10.1158/2326-6066.CIR-17-0314
   Woller N, 2015, MOL THER, V23, P1630, DOI 10.1038/mt.2015.115
   Xiao T, 2010, CELL RES, V20, P367, DOI 10.1038/cr.2009.126
   Ye JF, 2017, CELL IMMUNOL, V318, P35, DOI 10.1016/j.cellimm.2017.06.002
   Zafar S, 2018, ONCOIMMUNOLOGY, V7, DOI 10.1080/2162402X.2018.1490856
   Zafar S, 2017, ONCOIMMUNOLOGY, V6, DOI 10.1080/2162402X.2016.1265717
   Zamarin D, 2018, J CLIN INVEST, V128, P1413, DOI 10.1172/JCI98047
   Zhang JQ, 2014, MOL THER, V22, P1320, DOI 10.1038/mt.2014.60
   Zhang YF, 2013, ONCOL REP, V30, P1989, DOI 10.3892/or.2013.2663
   Zheng X, 2008, J VIROL, V82, P3415, DOI 10.1128/JVI.01708-07
NR 166
TC 14
Z9 15
U1 0
U2 13
PU TAYLOR & FRANCIS LTD
PI ABINGDON
PA 2-4 PARK SQUARE, MILTON PARK, ABINGDON OR14 4RN, OXON, ENGLAND
SN 1471-2598
EI 1744-7682
J9 EXPERT OPIN BIOL TH
JI Expert Opin. Biol. Ther.
PD MAY 4
PY 2019
VL 19
IS 5
BP 443
EP 455
DI 10.1080/14712598.2019.1595582
EA MAR 2019
PG 13
WC Biotechnology & Applied Microbiology; Medicine, Research & Experimental
SC Biotechnology & Applied Microbiology; Research & Experimental Medicine
GA HY1GE
UT WOS:000463560600001
PM 30905206
OA Green Submitted
DA 2021-10-28
ER

PT J
AU Hosen, N
AF Hosen, Naoki
TI Integrins in multiple myeloma
SO INFLAMMATION AND REGENERATION
LA English
DT Review
DE CAR T cell; Multiple myeloma; Integrin; Protein conformation
ID MEDIATED DRUG-RESISTANCE; CELL-ADHESION; CAM-DR; MICROENVIRONMENT;
   FIBRONECTIN; EXPRESSION; MIGRATION; MOLECULES; RAP1B; TALIN
AB Integrins have crucial roles in BM homing, survival, proliferation, or drug resistance of multiple myeloma (MM) cells. Especially, integrin alpha 4 beta 1 (VLA-4) and alpha 4 beta 7 has been reported to have important functions in MM cells, and therefore are potential therapeutic targets. We have recently shown that integrin beta 7 constitutively adopts the active conformation specifically in MM cells, and found that chimeric antigen receptor (CAR) T cells targeting the activated conformation of integrin beta 7 is promising for MM. Although the mechanism for the constitutive activation is still being investigated, our results indicate that integrin conformation is different between MM and normal cells and suggest that it may be associated with the pathology of MM.
C1 [Hosen, Naoki] Osaka Univ, Grad Sch Med, Dept Canc Stem Cell Biol, 1-7 Yamada Oka, Suita, Osaka 5650871, Japan.
RP Hosen, N (corresponding author), Osaka Univ, Grad Sch Med, Dept Canc Stem Cell Biol, 1-7 Yamada Oka, Suita, Osaka 5650871, Japan.
EM hnaoki@imed3.med.osaka-u.ac.jp
FU Otsuka Pharmaceutical CompanyOtsuka Pharmaceutical
FX The author received a research funding from Otsuka Pharmaceutical
   Company.
CR Alsayed Y, 2007, BLOOD, V109, P2708, DOI 10.1182/blood-2006-07-035857
   Arjonen A, 2012, TRAFFIC, V13, P610, DOI 10.1111/j.1600-0854.2012.01327.x
   Bos JL, 2001, NAT REV MOL CELL BIO, V2, P369, DOI 10.1038/35073073
   Calderwood DA, 2003, NAT CELL BIOL, V5, P694, DOI 10.1038/ncb0803-694
   Chrzanowska-Wodnicka M, 2005, J CLIN INVEST, V115, P680, DOI 10.1172/JCI200522973
   Chu H, 2008, J IMMUNOL, V181, P3373, DOI 10.4049/jimmunol.181.5.3373
   Damiano JS, 1999, BLOOD, V93, P1658, DOI 10.1182/blood.V93.5.1658
   Duchniewicz M, 2006, MOL CELL BIOL, V26, P643, DOI 10.1128/MCB.26.2.643-653.2006
   Hazlehurst LA, 2003, ONCOGENE, V22, P7396, DOI 10.1038/sj.onc.1206943
   Hazlehurst LA, 2000, ONCOGENE, V19, P4319, DOI 10.1038/sj.onc.1203782
   Hosen N, 2017, NAT MED, V23, P1436, DOI 10.1038/nm.4431
   Kooistra MRH, 2007, J CELL SCI, V120, P17, DOI 10.1242/jcs.03306
   Landowski TH, 2003, ONCOGENE, V22, P2417, DOI 10.1038/sj.onc.1206315
   Lobert VH, 2012, J CELL SCI, V125, P29, DOI 10.1242/jcs.088310
   Moser M, 2009, SCIENCE, V324, P895, DOI 10.1126/science.1163865
   Neri P, 2011, BLOOD, V117, P6202, DOI 10.1182/blood-2010-06-292243
   Noborio-Hatano K, 2009, ONCOGENE, V28, P231, DOI 10.1038/onc.2008.385
   Ohguchi H, 2016, NAT COMMUN, V7, DOI 10.1038/ncomms10258
   Podar K, 2011, BRIT J HAEMATOL, V155, P438, DOI 10.1111/j.1365-2141.2011.08864.x
   Sanz-Rodriguez F, 1999, BRIT J HAEMATOL, V107, P825, DOI 10.1046/j.1365-2141.1999.01762.x
   UCHIYAMA H, 1992, BLOOD, V80, P2306
   VANRIET I, 1991, BRIT J HAEMATOL, V79, P421
NR 22
TC 8
Z9 9
U1 0
U2 4
PU BMC
PI LONDON
PA CAMPUS, 4 CRINAN ST, LONDON N1 9XW, ENGLAND
EI 1880-8190
J9 INFLAMM REGEN
JI Inflamm. Regen.
PD MAR 30
PY 2020
VL 40
IS 1
AR 4
DI 10.1186/s41232-020-00113-y
PG 4
WC Immunology; Medicine, Research & Experimental
SC Immunology; Research & Experimental Medicine
GA KZ0KT
UT WOS:000522961800001
PM 32256871
OA Green Published, gold
DA 2021-10-28
ER

PT J
AU Abramson, HN
AF Abramson, Hanley N.
TI B-Cell Maturation Antigen (BCMA) as a Target for New Drug Development in
   Relapsed and/or Refractory Multiple Myeloma
SO INTERNATIONAL JOURNAL OF MOLECULAR SCIENCES
LA English
DT Review
DE myeloma; BCMA; bispecific T-cell engager; antibody-drug conjugates;
   chimeric antigen receptor T-cells; belantamab mafodotin; idecabtagene
   vicleucel; JNJ-68284528
ID RECEPTOR T-CELLS; NONFUCOSYLATED THERAPEUTIC ANTIBODIES; BISPECIFIC
   ANTIBODY; BELANTAMAB MAFODOTIN; MONOCLONAL GAMMOPATHY; NEXT-GENERATION;
   SAFETY SWITCH; OPEN-LABEL; GENE; CANCER
AB During the past two decades there has been a major shift in the choice of agents to treat multiple myeloma, whether newly diagnosed or in the relapsed/refractory stage. The introduction of new drug classes, such as proteasome inhibitors, immunomodulators, and anti-CD38 and anti-SLAMF7 monoclonal antibodies, coupled with autologous stem cell transplantation, has approximately doubled the disease's five-year survival rate. However, this positive news is tempered by the realization that these measures are not curative and patients eventually relapse and/or become resistant to the drug's effects. Thus, there is a need to discover newer myeloma-driving molecular markers and develop innovative drugs designed to precisely regulate the actions of such putative targets. B cell maturation antigen (BCMA), which is found almost exclusively on the surfaces of malignant plasma cells to the exclusion of other cell types, including their normal counterparts, has emerged as a specific target of interest in this regard. Immunotherapeutic agents have been at the forefront of research designed to block BCMA activity. These agents encompass monoclonal antibodies, such as the drug conjugate belantamab mafodotin; bispecific T-cell engager strategies exemplified by AMG 420; and chimeric antigen receptor (CAR) T-cell therapeutics that include idecabtagene vicleucel (bb2121) and JNJ-68284528.
C1 [Abramson, Hanley N.] Wayne State Univ, Dept Pharmaceut Sci, Detroit, MI 48202 USA.
RP Abramson, HN (corresponding author), Wayne State Univ, Dept Pharmaceut Sci, Detroit, MI 48202 USA.
EM ac2531@wayne.edu
OI Abramson, Hanley/0000-0001-7685-1926
CR Ahamadi-Fesharaki R, 2019, MOL THER-ONCOLYTICS, V14, P38, DOI 10.1016/j.omto.2019.02.004
   Angevin E, 2017, J CLIN ONCOL, V35, DOI 10.1200/JCO.2017.35.15_suppl.TPS3113
   Badar T, 2020, CURR TREAT OPTION ON, V21, DOI 10.1007/s11864-020-0706-6
   Baert L, 2018, J AUTOIMMUN, V95, P179, DOI 10.1016/j.jaut.2018.10.016
   Baeuerle PA, 2009, CANCER RES, V69, P4941, DOI 10.1158/0008-5472.CAN-09-0547
   Bensinger W, 2019, J CLIN ONCOL, V37
   BERDEJA JG, 2019, BLOOD S, V134, DOI DOI 10.1182/blood-2019-126660
   Braendstrup P, 2020, CYTOTHERAPY, V22, P57, DOI 10.1016/j.jcyt.2019.12.004
   Brudno JN, 2019, BLOOD REV, V34, P45, DOI 10.1016/j.blre.2018.11.002
   Brudno JN, 2018, J CLIN ONCOL, V36, P2267, DOI 10.1200/JCO.2018.77.8084
   Brudno JN, 2016, BLOOD, V127, P3321, DOI 10.1182/blood-2016-04-703751
   Bu De-Xiu, 2018, Oncotarget, V9, P25764, DOI 10.18632/oncotarget.25359
   Buelow B, 2019, BLOOD, V134, DOI 10.1182/blood-2019-123220
   Cannizzo E, 2012, AM J CLIN PATHOL, V137, P377, DOI 10.1309/AJCP63TOCFNAMDMS
   Carpenter RO, 2013, CLIN CANCER RES, V19, P2048, DOI 10.1158/1078-0432.CCR-12-2422
   Chatterjee M, 2004, BLOOD, V104, P3712, DOI 10.1182/blood-2004-04-1670
   Chatterjee M, 2007, BLOOD, V109, P720, DOI 10.1182/blood-2006-05-024372
   Cho SF, 2019, CL LYMPH MYELOM LEUK, V19, pE54, DOI 10.1016/j.clml.2019.09.082
   Cho SF, 2018, FRONT IMMUNOL, V9, DOI 10.3389/fimmu.2018.01821
   Cohen AD, 2020, CLIN CANCER RES, V26, P1541, DOI 10.1158/1078-0432.CCR-19-2111
   Cohen AD, 2019, J CLIN INVEST, V129, P2210, DOI 10.1172/JCI126397
   Cohen AT, 2016, BLOOD, V128, DOI 10.1182/blood.V128.22.3824.3824
   Cooper D, 2019, BLOOD, V134, DOI 10.1182/blood-2019-126818
   COSTA LJ, 2019, BLOOD S, V134, DOI DOI 10.1182/BLOOD-2019-122895
   Costello CL, 2019, BLOOD, V134, DOI 10.1182/blood-2019-129562
   Dahlen Eva, 2018, Ther Adv Vaccines Immunother, V6, P3, DOI 10.1177/2515135518763280
   Demchenko YN, 2010, ONCOTARGET, V1, P59, DOI 10.18632/oncotarget.109
   Di Stasi A, 2011, NEW ENGL J MED, V365, P1673, DOI 10.1056/NEJMoa1106152
   Diaconu I, 2017, MOL THER, V25, P580, DOI 10.1016/j.ymthe.2017.01.011
   Draghi M, 2019, CANCER RES, V79, DOI 10.1158/1538-7445.SABCS18-4972
   Dudley ME, 2002, SCIENCE, V298, P850, DOI 10.1126/science.1076514
   Feinberg D, 2019, CELL IMMUNOL, V345, DOI 10.1016/j.cellimm.2019.103964
   Friedman KM, 2018, HUM GENE THER, V29, P585, DOI 10.1089/hum.2018.001
   GANTKE T, 2016, BLOOD, V128
   Garfall AL, 2018, JCI INSIGHT, V3, DOI 10.1172/jci.insight.120505
   Gargett T, 2014, FRONT PHARMACOL, V5, DOI 10.3389/fphar.2014.00235
   Gattinoni L, 2005, J EXP MED, V202, P907, DOI 10.1084/jem.20050732
   Gattinoni L, 2017, NAT MED, V23, P18, DOI 10.1038/nm.4241
   Gautron AS, 2017, MOL THER-NUCL ACIDS, V9, P312, DOI 10.1016/j.omtn.2017.10.005
   Girgis S, 2016, BLOOD, V128, DOI 10.1182/blood.V128.22.5668.5668
   Goldberg SD, 2016, PROTEIN ENG DES SEL, V29, P563, DOI 10.1093/protein/gzw054
   Golde TE, 2013, BBA-BIOMEMBRANES, V1828, P2898, DOI 10.1016/j.bbamem.2013.06.005
   Green DJ, 2018, BLOOD, V132, DOI 10.1182/blood-2018-99-117729
   Gregory T, 2018, BLOOD, V132, DOI 10.1182/blood-2018-99-111419
   Griffioen M, 2009, HAEMATOL-HEMATOL J, V94, P1316, DOI 10.3324/haematol.2008.001677
   Haas C, 2009, IMMUNOBIOLOGY, V214, P441, DOI 10.1016/j.imbio.2008.11.014
   Han X, 2019, INT REV CEL MOL BIO, V342, P1, DOI 10.1016/bs.ircmb.2018.07.003
   Hengeveld PJ, 2015, BLOOD CANCER J, V5, DOI 10.1038/bcj.2015.3
   Hirayama AV, 2019, BLOOD, V133, P1876, DOI 10.1182/blood-2018-11-887067
   Hosen N, 2020, INT J HEMATOL, V111, P530, DOI 10.1007/s12185-020-02827-8
   Huang H, 2020, J ZHEJIANG UNIV-SC B, V21, P29, DOI 10.1631/jzus.B1900351
   Hughes MS, 2005, HUM GENE THER, V16, P457, DOI 10.1089/hum.2005.16.457
   Infante JR, 2016, J CLIN ONCOL, V34, DOI 10.1200/JCO.2016.34.15_suppl.TPS3107
   Jen EY, 2019, CLIN CANCER RES, V25, P473, DOI 10.1158/1078-0432.CCR-18-2337
   Ji J, 2019, ANN ONCOL, V30, P877
   Jiang SF, 2018, BLOOD, V132, DOI 10.1182/blood-2018-99-113220
   Jurica NS, 1998, MOL CELL, V2, P469, DOI 10.1016/S1097-2765(00)80146-X
   Kennedy LB, 2020, CA-CANCER J CLIN, V70, P86, DOI 10.3322/caac.21596
   Kinneer K, 2019, LEUKEMIA, V33, P766, DOI 10.1038/s41375-018-0278-7
   Kinneer K, 2017, BLOOD, V130
   KOZLOW EJ, 1993, BLOOD, V81, P454, DOI 10.1182/blood.V81.2.454.454
   Kumar SK, 2019, J NATL COMPR CANC NE, V17, P1155, DOI 10.6004/jnccn.2019.0049
   Kyle RA, 2002, NEW ENGL J MED, V346, P564, DOI 10.1056/NEJMoa01133202
   Kyle RA, 2007, NEW ENGL J MED, V356, P2582, DOI 10.1056/NEJMoa070389
   LAABI Y, 1992, EMBO J, V11, P3897, DOI 10.1002/j.1460-2075.1992.tb05482.x
   LAABI Y, 1994, NUCLEIC ACIDS RES, V22, P1147, DOI 10.1093/nar/22.7.1147
   Lam W, 2017, BLOOD, V130
   Laurent SA, 2015, NAT COMMUN, V6, DOI 10.1038/ncomms8333
   Law C.-L., 2018, BLOOD, V132, P3225, DOI [10.1182/blood-2018-99-113921, DOI 10.1182/BLOOD-2018-99-113921]
   Le RQ, 2018, ONCOLOGIST, V23, P943, DOI 10.1634/theoncologist.2018-0028
   Lentzsch S, 2004, LEUKEMIA, V18, P1883, DOI 10.1038/sj.leu.2403486
   Lesokhin AM, 2018, BLOOD, V132, DOI 10.1182/blood-2018-99-110427
   Li C, 2019, P 17 INT MYEL WORKSH
   LI CR, 2019, BLOOD S1, V134, pN3632, DOI DOI 10.1182/blood-2019-128468
   Lin L, 2019, CL LYMPH MYELOM LEUK, V19, pE169, DOI 10.1016/j.clml.2019.09.283
   Lin QD, 2019, MOL CANCER, V18, DOI 10.1186/s12943-019-1092-1
   Locke FL, 2020, JAMA ONCOL, V6, P281, DOI 10.1001/jamaoncol.2019.3869
   Locke FL, 2019, LANCET ONCOL, V20, P31, DOI 10.1016/S1470-2045(18)30864-7
   Lonial S, 2020, LANCET ONCOL, V21, P207, DOI 10.1016/S1470-2045(19)30788-0
   Madduri D, 2019, BLOOD, V134, DOI 10.1182/blood-2019-121731
   Mailankody S, 2018, BLOOD, V132, DOI 10.1182/blood-2018-99-119717
   Mailankody S, 2018, BLOOD, V132, DOI 10.1182/blood-2018-99-113548
   Mandikian D, 2018, MOL CANCER THER, V17, P776, DOI 10.1158/1535-7163.MCT-17-0657
   Martin EM, 2019, CL LYMPH MYELOM LEUK, V19, pE24, DOI 10.1016/j.clml.2019.09.036
   Maroto-Martin E, 2019, HAEMATOLOGICA, V104, P97
   Mateo G, 2008, J CLIN ONCOL, V26, P2737, DOI 10.1200/JCO.2007.15.4120
   Mazor Y, 2017, SCI REP-UK, V7, DOI 10.1038/srep40098
   Mehta P, 2020, LANCET, V395, P1033, DOI 10.1016/S0140-6736(20)30628-0
   Mikkilineni L, 2019, BLOOD, V134, DOI 10.1182/blood-2019-129088
   Moore PA, 1999, SCIENCE, V285, P260, DOI 10.1126/science.285.5425.260
   Mori K, 2007, CYTOTECHNOLOGY, V55, P109, DOI 10.1007/s10616-007-9103-2
   Munshi NC, 2020, J CLIN ONCOL, V38
   Muranski P, 2006, NAT CLIN PRACT ONCOL, V3, P668, DOI 10.1038/ncponc0666
   National Cancer Institute, 2020, SEER CANC STAT REV C
   Neelapu SS, 2017, NEW ENGL J MED, V377, P2531, DOI 10.1056/NEJMoa1707447
   Neelapu SS, 2018, NAT REV CLIN ONCOL, V15, P47, DOI 10.1038/nrclinonc.2017.148
   Nie Siwei, 2020, Antib Ther, V3, P18, DOI 10.1093/abt/tbaa003
   Nikitorowicz-Buniak J., FDA SAFETY CONCERNS
   Ninomiya S, 2015, BLOOD, V125, P3905, DOI 10.1182/blood-2015-01-621474
   NISONOFF A, 1961, ARCH BIOCHEM BIOPHYS, V93, P460, DOI 10.1016/0003-9861(61)90296-X
   Nooka AK, 2020, J CLIN ONCOL, V38
   O'Connor BP, 2004, J EXP MED, V199, P91, DOI 10.1084/jem.20031330
   Offner S, 2006, MOL IMMUNOL, V43, P763, DOI 10.1016/j.molimm.2005.03.007
   Pan D, 2017, ONCOL LETT, V14, P2657, DOI 10.3892/ol.2017.6528
   Pont MJ, 2019, BLOOD, V134, P1585, DOI 10.1182/blood.2019000050
   Prieto J, 2018, SCI REP-UK, V8, DOI 10.1038/s41598-018-28599-0
   Radic M, 2012, BMC BIOTECHNOL, V12, DOI 10.1186/1472-6750-12-6
   Raje N, 2019, NEW ENGL J MED, V380, P1726, DOI 10.1056/NEJMoa1817226
   Raje NS, 2019, BLOOD, V134, DOI 10.1182/blood-2019-121805
   Raje NS, 2017, BRIT J HAEMATOL, V176, P783, DOI 10.1111/bjh.14483
   Richardson PG, 2019, BLOOD, V134, DOI 10.1182/blood-2019-129879
   Roex G, 2020, PHARMACEUTICS, V12, DOI 10.3390/pharmaceutics12020194
   Rosenbaum L, 2017, NEW ENGL J MED, V377, P1313, DOI 10.1056/NEJMp1711886
   Ross T, 2018, BLOOD, V132, DOI 10.1182/blood-2018-99-118970
   Rossi JF, 2009, BRIT J CANCER, V101, P1051, DOI 10.1038/sj.bjc.6605241
   Ruella M, 2016, CURR HEMATOL MALIG R, V11, P368, DOI 10.1007/s11899-016-0336-z
   Sachdeva M, 2019, NAT COMMUN, V10, DOI 10.1038/s41467-019-13088-3
   Sanchez E, 2016, CLIN CANCER RES, V22, P3383, DOI 10.1158/1078-0432.CCR-15-2224
   Sanchez E, 2012, BRIT J HAEMATOL, V158, P727, DOI 10.1111/j.1365-2141.2012.09241.x
   Sanford M, 2015, DRUGS, V75, P321, DOI 10.1007/s40265-015-0356-3
   Satoh M, 2006, EXPERT OPIN BIOL TH, V6, P1161, DOI 10.1517/14712598.6.11.1161
   Schuster SJ, 2019, NEW ENGL J MED, V380, P45, DOI 10.1056/NEJMoa1804980
   Seckinger A, 2017, CANCER CELL, V31, P396, DOI 10.1016/j.ccell.2017.02.002
   Shabgah AG, 2019, J CELL PHYSIOL, V234, P17050, DOI 10.1002/jcp.28445
   Shah N, 2020, LEUKEMIA, V34, P985, DOI 10.1038/s41375-020-0734-z
   Sharma P, 2018, J CLIN ONCOL, V36, DOI 10.1200/JCO.2018.36.15_suppl.1018
   Shen XJ, 2016, CELL BIOCHEM FUNCT, V34, P104, DOI 10.1002/cbf.3169
   Shi XL, 2018, BLOOD, V132, DOI 10.1182/blood-2018-99-117964
   Shimabukuro-Vornhagen A, 2018, J IMMUNOTHER CANCER, V6, DOI 10.1186/s40425-018-0343-9
   Sidana S, 2019, BLOOD ADV, V3, P3473, DOI 10.1182/bloodadvances.2019000370
   Siegel RL, 2016, CA-CANCER J CLIN, V66, P7, DOI 10.3322/caac.21332
   Smyth MJ, 2005, MOL IMMUNOL, V42, P501, DOI 10.1016/j.molimm.2004.07.034
   So T, 2019, ADV EXP MED BIOL, V1189, P53, DOI 10.1007/978-981-32-9717-3_3
   Sommer C, 2019, CL LYMPH MYELOM LEUK, V19, pE24, DOI 10.1016/j.clml.2019.09.035
   Soy M, 2020, CLIN RHEUMATOL, V39, P2085, DOI 10.1007/s10067-020-05190-5
   Straathof KC, 2005, BLOOD, V105, P4247, DOI 10.1182/blood-2004-11-4564
   Strohl WR, 2019, ANTIBODIES, V8, DOI 10.3390/antib8030041
   Suurs FV, 2019, PHARMACOL THERAPEUT, V201, P103, DOI 10.1016/j.pharmthera.2019.04.006
   Suzuki S, 2018, SCI REP-UK, V8, DOI 10.1038/s41598-018-35489-y
   Tai YT, 2019, EXPERT OPIN BIOL TH, V19, P1143, DOI 10.1080/14712598.2019.1641196
   Tai YT, 2015, IMMUNOTHERAPY-UK, V7, P1187, DOI 10.2217/imt.15.77
   Tai YT, 2014, BLOOD, V123, P3128, DOI 10.1182/blood-2013-10-535088
   Thiery J, 2011, NAT IMMUNOL, V12, P770, DOI 10.1038/ni.2050
   Tiberghien AC, 2016, ACS MED CHEM LETT, V7, P983, DOI 10.1021/acsmedchemlett.6b00062
   Timmers M, 2019, FRONT IMMUNOL, V10, DOI 10.3389/fimmu.2019.01613
   Topp MS, 2020, J CLIN ONCOL, V38, P775, DOI 10.1200/JCO.19.02657
   Trinklein ND, 2019, MABS-AUSTIN, V11, P639, DOI 10.1080/19420862.2019.1574521
   Trudel S, 2017, BLOOD, V130
   Valton J, 2018, SCI REP-UK, V8, DOI 10.1038/s41598-018-27264-w
   van der Stegen SJC, 2015, NAT REV DRUG DISCOV, V14, P499, DOI 10.1038/nrd4597
   Van Epps H, 2018, CANCER RES, V78, DOI 10.1158/1538-7445.AM2018-3833
   Velders MP, 1998, BRIT J CANCER, V78, P478, DOI 10.1038/bjc.1998.518
   Viardot A, 2018, CANCER TREAT REV, V65, P87, DOI 10.1016/j.ctrv.2018.04.002
   Wall DA, 2020, CURR ONCOL, V27, pS115, DOI 10.3747/co.27.5283
   Wang Q, 2019, ANTIBODIES, V8, DOI 10.3390/antib8030043
   Wang XL, 2011, BLOOD, V118, P1255, DOI 10.1182/blood-2011-02-337360
   Watkins-Yoon J, 2019, BLOOD, V134, DOI 10.1182/blood-2019-128749
   Wu Z, 2018, PHARMACOL THERAPEUT, V182, P161, DOI 10.1016/j.pharmthera.2017.08.005
   Xu J, 2019, P NATL ACAD SCI USA, V116, P9543, DOI 10.1073/pnas.1819745116
   YAN LZ, 2017, BLOOD S1, V130
   Yu SN, 2019, MOL CANCER, V18, DOI 10.1186/s12943-019-1057-4
   Yuan X, 2015, CANCER LETT, V369, P20, DOI 10.1016/j.canlet.2015.07.048
   ZANDECKI M, 1995, J CLIN PATHOL, V48, P548, DOI 10.1136/jcp.48.6.548
   Zauner G, 2013, MOL CELL PROTEOMICS, V12, P856, DOI 10.1074/mcp.R112.026005
   Zhao WH, 2018, BLOOD, V132, DOI 10.1182/blood-2018-99-110548
   Zhao WH, 2018, J HEMATOL ONCOL, V11, DOI 10.1186/s13045-018-0681-6
   Zheng WT, 2018, LEUKEMIA, V32, P1157, DOI 10.1038/s41375-017-0008-6
   ZHOU LJ, 1992, J IMMUNOL, V149, P735
NR 168
TC 12
Z9 12
U1 2
U2 5
PU MDPI
PI BASEL
PA ST ALBAN-ANLAGE 66, CH-4052 BASEL, SWITZERLAND
EI 1422-0067
J9 INT J MOL SCI
JI Int. J. Mol. Sci.
PD AUG
PY 2020
VL 21
IS 15
AR 5192
DI 10.3390/ijms21155192
PG 26
WC Biochemistry & Molecular Biology; Chemistry, Multidisciplinary
SC Biochemistry & Molecular Biology; Chemistry
GA NA1HI
UT WOS:000559568500001
PM 32707894
OA Green Submitted, gold, Green Published
DA 2021-10-28
ER

PT S
AU Ramos, CA
   Heslop, HE
   Brenner, MK
AF Ramos, Carlos A.
   Heslop, Helen E.
   Brenner, Malcolm K.
BE Caskey, CT
TI CAR-T Cell Therapy for Lymphoma
SO ANNUAL REVIEW OF MEDICINE, VOL 67
SE Annual Review of Medicine
LA English
DT Review; Book Chapter
DE immunotherapy; adoptive T cell therapy; CD19; CD20; CD30; kappa light
   chain
ID CANCER-ASSOCIATED FIBROBLASTS; ANTIGEN-RECEPTOR; GENE-TRANSFER;
   LONG-TERM; LYMPHOPROLIFERATIVE DISEASE; ADOPTIVE IMMUNOTHERAPY; CHIMERIC
   RECEPTORS; ANTITUMOR-ACTIVITY; LYMPHOCYTES; CYTOKINE
AB Lymphomas arise from clonal expansions of B, T, or NK cells at different stages of differentiation. Because they occur in the immunocyte-rich lymphoid tissues, they are easily accessible to antibodies and cell-based immunotherapy. Expressing chimeric antigen receptors (CARs) on T cells is a means of combining the antigen-binding site of a monoclonal antibody with the activating machinery of a T cell, enabling antigen recognition independent of major histocompatibility complex restriction, while retaining the desirable antitumor properties of a T cell. Here, we discuss the basic design of CARs and their potential advantages and disadvantages over other immune therapies for lymphomas. We review current clinical trials in the field and consider strategies to improve the in vivo function and safety of immune cells expressing CARs. The ultimate driver of CAR development and implementation for lymphoma will be the demonstration of their ability to safely and cost-effectively cure these malignancies.
C1 [Ramos, Carlos A.; Heslop, Helen E.; Brenner, Malcolm K.] Texas Childrens Hosp, Houston Methodist Hosp, Ctr Cell & Gene Therapy, Houston, TX 77030 USA.
   [Ramos, Carlos A.; Heslop, Helen E.; Brenner, Malcolm K.] Baylor Coll Med, Houston, TX 77030 USA.
   [Ramos, Carlos A.; Heslop, Helen E.; Brenner, Malcolm K.] Baylor Coll Med, Dan L Duncan Canc Ctr, Houston, TX 77030 USA.
   [Ramos, Carlos A.; Heslop, Helen E.; Brenner, Malcolm K.] Baylor Coll Med, Dept Med, Houston, TX 77030 USA.
   [Heslop, Helen E.; Brenner, Malcolm K.] Baylor Coll Med, Dept Pediat, Houston, TX 77030 USA.
RP Ramos, CA; Heslop, HE; Brenner, MK (corresponding author), Texas Childrens Hosp, Houston Methodist Hosp, Ctr Cell & Gene Therapy, Houston, TX 77030 USA.; Ramos, CA; Heslop, HE; Brenner, MK (corresponding author), Baylor Coll Med, Houston, TX 77030 USA.; Ramos, CA; Heslop, HE; Brenner, MK (corresponding author), Baylor Coll Med, Dan L Duncan Canc Ctr, Houston, TX 77030 USA.; Ramos, CA; Heslop, HE; Brenner, MK (corresponding author), Baylor Coll Med, Dept Med, Houston, TX 77030 USA.; Heslop, HE; Brenner, MK (corresponding author), Baylor Coll Med, Dept Pediat, Houston, TX 77030 USA.
EM caramos@bcm.edu; hheslop@bcm.edu; mbrenner@bcm.edu
RI Heslop, Helen/AAC-9500-2020; Brenner, Malcolm/Y-2509-2019
OI Ramos, Carlos/0000-0002-4004-7837
FU NCI NIH HHSUnited States Department of Health & Human ServicesNational
   Institutes of Health (NIH) - USANIH National Cancer Institute (NCI) [P50
   CA126752, P30 CA125123, 3P50CA126752, P01 CA094237] Funding Source:
   Medline; NATIONAL CANCER INSTITUTEUnited States Department of Health &
   Human ServicesNational Institutes of Health (NIH) - USANIH National
   Cancer Institute (NCI) [P01CA094237, P50CA126752, P30CA125123] Funding
   Source: NIH RePORTER
CR Akhurst RJ, 2004, NAT GENET, V36, P790, DOI 10.1038/ng0804-790
   Almasbak H, 2011, CYTOTHERAPY, V13, P629, DOI 10.3109/14653249.2010.542461
   Ansell SM, 2015, NEW ENGL J MED, V372, P311, DOI 10.1056/NEJMoa1411087
   Antony PA, 2005, J IMMUNOL, V174, P2591, DOI 10.4049/jimmunol.174.5.2591
   Barrett DM, 2011, HUM GENE THER, V22, P1575, DOI 10.1089/hum.2011.070
   Bear AS, 2012, MOL THER, V20, P246, DOI 10.1038/mt.2011.288
   BECKER MLB, 1989, CELL, V58, P911, DOI 10.1016/0092-8674(89)90943-4
   Bollard CM, 2014, J CLIN ONCOL, V32, P798, DOI 10.1200/JCO.2013.51.5304
   Bollard CM, 2002, BLOOD, V99, P3179, DOI 10.1182/blood.V99.9.3179
   Bollard CM, 2010, BLOOD, V116, P560
   BRENNER MK, 1993, LANCET, V341, P85, DOI 10.1016/0140-6736(93)92560-G
   Brentjens RJ, 2011, BLOOD, V118, P4817, DOI 10.1182/blood-2011-04-348540
   Brentjens RJ, 2003, NAT MED, V9, P279, DOI 10.1038/nm827
   Carpenter RO, 2013, CLIN CANCER RES, V19, P2048, DOI 10.1158/1078-0432.CCR-12-2422
   Cavazzana-Calvo M, 2012, CURR OPIN IMMUNOL, V24, P580, DOI 10.1016/j.coi.2012.08.008
   Cirri P, 2011, AM J CANCER RES, V1, P482
   Cruz CRY, 2013, BLOOD, V122, P2965, DOI 10.1182/blood-2013-06-506741
   Davila ML, 2014, SCI TRANSL MED, V6, DOI 10.1126/scitranslmed.3008226
   Di Stasi A, 2011, NEW ENGL J MED, V365, P1673, DOI 10.1056/NEJMoa1106152
   Dunn GP, 2004, ANNU REV IMMUNOL, V22, P329, DOI 10.1146/annurev.immunol.22.012703.104803
   Finney HM, 1998, J IMMUNOL, V161, P2791
   Gattinoni L, 2005, J EXP MED, V202, P907, DOI 10.1084/jem.20050732
   Gattinoni L, 2012, NAT REV CANCER, V12, P671, DOI 10.1038/nrc3322
   Geurts AM, 2003, MOL THER, V8, P108, DOI 10.1016/S1525-0016(03)00099-6
   Gottschalk S, 2001, BLOOD, V97, P835, DOI 10.1182/blood.V97.4.835
   Grupp SA, 2013, NEW ENGL J MED, V368, P1509, DOI 10.1056/NEJMoa1215134
   Hackett PB, 2013, TRANSL RES, V161, P265, DOI 10.1016/j.trsl.2012.12.005
   Haso W, 2013, BLOOD, V121, P1165, DOI 10.1182/blood-2012-06-438002
   Hegde M, 2013, MOL THER, V21, P2087, DOI 10.1038/mt.2013.185
   Heslop HE, 2010, BLOOD, V115, P925, DOI 10.1182/blood-2009-08-239186
   Hislop AD, 2007, ANNU REV IMMUNOL, V25, P587, DOI 10.1146/annurev.immunol.25.022106.141553
   Hombach AA, 2007, J IMMUNOL, V178, P4650, DOI 10.4049/jimmunol.178.7.4650
   Hoyos V, 2010, LEUKEMIA, V24, P1160, DOI 10.1038/leu.2010.75
   Hsu C, 2005, J IMMUNOL, V175, P7226, DOI 10.4049/jimmunol.175.11.7226
   Hudecek M, 2015, CANCER IMMUNOL RES, V3, P125, DOI 10.1158/2326-6066.CIR-14-0127
   Hudecek M, 2013, CLIN CANCER RES, V19, P3153, DOI 10.1158/1078-0432.CCR-13-0330
   Imai C, 2005, BLOOD, V106, P376, DOI 10.1182/blood-2004-12-4797
   Imai C, 2004, LEUKEMIA, V18, P676, DOI 10.1038/sj.leu.2403302
   IRVING BA, 1991, CELL, V64, P891, DOI 10.1016/0092-8674(91)90314-O
   JAKOBSEN MK, 1995, J IMMUNOTHER, V17, P222, DOI 10.1097/00002371-199505000-00004
   Jensen MC, 2010, BIOL BLOOD MARROW TR, V16, P1245, DOI 10.1016/j.bbmt.2010.03.014
   Kakarla S, 2012, IMMUNOTHERAPY-UK, V4, P1129, DOI [10.2217/IMT.12.112, 10.2217/imt.12.112]
   Kalos M, 2011, SCI TRANSL MED, V3, DOI 10.1126/scitranslmed.3002842
   Klebanoff CA, 2004, P NATL ACAD SCI USA, V101, P1969, DOI 10.1073/pnas.0307298101
   Kochenderfer JN, 2015, J CLIN ONCOL, V33, P540, DOI 10.1200/JCO.2014.56.2025
   Kochenderfer JN, 2013, BLOOD, V122, P4129, DOI 10.1182/blood-2013-08-519413
   Kochenderfer JN, 2012, BLOOD, V119, P2709, DOI 10.1182/blood-2011-10-384388
   Kochenderfer JN, 2010, BLOOD, V116, P4099, DOI 10.1182/blood-2010-04-281931
   Krause A, 1998, J EXP MED, V188, P619, DOI 10.1084/jem.188.4.619
   Kuppers R, 2012, J CLIN INVEST, V122, P3439, DOI [10.1172/JCI61245, 10.1172/JCI6124.5]
   Li XC, 2001, NAT MED, V7, P114, DOI 10.1038/83253
   Lou Y, 2008, CLIN CANCER RES, V14, P1494, DOI 10.1158/1078-0432.CCR-07-1066
   Marx J, 2008, SCIENCE, V320, P38, DOI 10.1126/science.320.5872.38
   Maude SL, 2014, NEW ENGL J MED, V371, P1507, DOI 10.1056/NEJMoa1407222
   MD Anderson Cancer Center CLL Global Research Foundation Alliance, 2014, AUT ROR1RCAR T CELLS
   Mueller K, 2008, EUR J IMMUNOL, V38, P2874, DOI 10.1002/eji.200838426
   Mueller MM, 2004, NAT REV CANCER, V4, P839, DOI 10.1038/nrc1477
   Nakazawa Y, 2011, MOL THER, V19, P2133, DOI 10.1038/mt.2011.131
   National Cancer Institute, 2014, ANT CD22 CHIM REC T
   Ninomiya S, 2015, BLOOD, V125, P3905, DOI 10.1182/blood-2015-01-621474
   Ochoa MC, 2013, CURR GENE THER, V13, P15
   Perna SK, 2013, CLIN CANCER RES, V19, P106, DOI 10.1158/1078-0432.CCR-12-2143
   Porter DL, 2011, NEW ENGL J MED, V365, P725, DOI 10.1056/NEJMoa1103849
   Pule MA, 2005, MOL THER, V12, P933, DOI 10.1016/j.ymthe.2005.04.016
   Pule MA, 2008, NAT MED, V14, P1264, DOI 10.1038/nm.1882
   Quintarelli C, 2007, BLOOD, V110, P2793, DOI 10.1182/blood-2007-02-072843
   Ramos C, 2015, MOL THER, V23
   Ramos CA, 2013, BLOOD, V122, DOI 10.1182/blood.V122.21.506.506
   Restifo NP, 2012, NAT REV IMMUNOL, V12, P269, DOI 10.1038/nri3191
   Rischer M, 2004, BRIT J HAEMATOL, V126, P583, DOI 10.1111/j.1365-2141.2004.05077.x
   Rooney CM, 1998, BLOOD, V92, P1549, DOI 10.1182/blood.V92.5.1549.417k32_1549_1555
   ROSENBERG SA, 1990, NEW ENGL J MED, V323, P570, DOI 10.1056/NEJM199008303230904
   Savoldo B, 2011, J CLIN INVEST, V121, P1822, DOI 10.1172/JCI46110
   SCHEUERMANN RH, 1995, LEUKEMIA LYMPHOMA, V18, P385, DOI 10.3109/10428199509059636
   Schuster SJ, 2011, J CLIN ONCOL, V29, P2787, DOI 10.1200/JCO.2010.33.3005
   Singh R, 2007, CANCER RES, V67, P1887, DOI 10.1158/0008-5472.CAN-06-3960
   STANCOVSKI I, 1993, J IMMUNOL, V151, P6577
   Thomas DA, 2005, CANCER CELL, V8, P369, DOI 10.1016/j.ccr.2005.10.012
   Till BG, 2008, BLOOD, V112, P2261, DOI 10.1182/blood-2007-12-128843
   Vago L, 2009, NEW ENGL J MED, V361, P478, DOI 10.1056/NEJMoa0811036
   VARMUS H, 1988, SCIENCE, V240, P1427, DOI 10.1126/science.3287617
   Vera J, 2006, BLOOD, V108, P3890, DOI 10.1182/blood-2006-04-017061
   Weinstock DM, 2015, BLOOD, V125, P2175, DOI 10.1182/blood-2015-01-623777
   Williams KA, 2007, SEMIN IMMUNOL, V19, P318, DOI 10.1016/j.smim.2007.10.004
   Wilson MH, 2007, MOL THER, V15, P139, DOI 10.1038/sj.mt.6300028
   Yee C, 2002, P NATL ACAD SCI USA, V99, P16168, DOI 10.1073/pnas.242600099
   Zhao YB, 2010, CANCER RES, V70, P9053, DOI 10.1158/0008-5472.CAN-10-2880
   Zhou XO, 2014, BLOOD, V123, P3895, DOI 10.1182/blood-2014-01-551671
NR 88
TC 72
Z9 78
U1 0
U2 52
PU ANNUAL REVIEWS
PI PALO ALTO
PA 4139 EL CAMINO WAY, PO BOX 10139, PALO ALTO, CA 94303-0897 USA
SN 0066-4219
EI 1545-326X
BN 978-0-8243-0567-3
J9 ANNU REV MED
JI Annu. Rev. Med.
PY 2016
VL 67
BP 165
EP 183
DI 10.1146/annurev-med-051914-021702
PG 19
WC Medicine, Research & Experimental
SC Research & Experimental Medicine
GA BE1PK
UT WOS:000368346100012
PM 26332003
OA Green Accepted
DA 2021-10-28
ER

PT J
AU Tamura, H
   Ishibashi, M
   Sunakawa, M
   Inokuchi, K
AF Tamura, Hideto
   Ishibashi, Mariko
   Sunakawa, Mika
   Inokuchi, Koiti
TI Immunotherapy for Multiple Myeloma
SO CANCERS
LA English
DT Review
DE multiple myeloma; immunotherapy; antibody drug-conjugate (ADC);
   bispecific antigen-directed CD3 T-cell engager; chimeric antigen
   receptor T-cell (CAR-T) therapy; immune checkpoint inhibitor; tumor
   vaccine; allogeneic stem cell transplantation
ID STEM-CELL TRANSPLANTATION; CANCER-TESTIS ANTIGENS; RECEPTOR T-CELLS;
   AUTOLOGOUS TRANSPLANTATION; MONOCLONAL-ANTIBODIES; PLASMA-CELLS;
   CLINICAL-RESPONSES; B7-H1 PD-L1; HIGH-RISK; ELOTUZUMAB
AB Despite therapeutic advances over the past decades, multiple myeloma (MM) remains a largely incurable disease with poor prognosis in high-risk patients, and thus new treatment strategies are needed to achieve treatment breakthroughs. MM represents various forms of impaired immune surveillance characterized by not only disrupted antibody production but also immune dysfunction of T, natural killer cells, and dendritic cells, although immunotherapeutic interventions such as allogeneic stem-cell transplantation and dendritic cell-based tumor vaccines were reported to prolong survival in limited populations of MM patients. Recently, epoch-making immunotherapies, i.e., immunomodulatory drug-intensified monoclonal antibodies, such as daratumumab combined with lenalidomide and chimeric antigen receptor T-cell therapy targeting B-cell maturation antigen, have been developed, and was shown to improve prognosis even in advanced-stage MM patients. Clinical trials using other antibody-based treatments, such as antibody drug-conjugate and bispecific antigen-directed CD3 T-cell engager targeting, are ongoing. The manipulation of anergic T-cells by checkpoint inhibitors, including an anti-T-cell immunoglobulin and ITIM domains (TIGIT) antibody, also has the potential to prolong survival times. Those new treatments or their combination will improve prognosis and possibly point toward a cure for MM.
C1 [Tamura, Hideto; Sunakawa, Mika; Inokuchi, Koiti] Nippon Med Sch, Dept Hematol, Tokyo 1138603, Japan.
   [Ishibashi, Mariko] Nippon Med Sch, Dept Microbiol & Immunol, Tokyo 1138603, Japan.
RP Tamura, H (corresponding author), Nippon Med Sch, Dept Hematol, Tokyo 1138603, Japan.
EM tam@nms.ac.jp; mariko-ishibashi@nms.ac.jp; m-sunakawa@nms.ac.jp;
   inokuchi@nms.ac.jp
RI Tamura, Hideto/AAV-3532-2020
OI Ishibashi, Mariko/0000-0001-8292-9283
CR Ashour R, 2019, INT J HEMATOL, V110, P69, DOI 10.1007/s12185-019-02649-3
   Atanackovic D, 2007, BLOOD, V109, P1103, DOI 10.1182/blood-2006-04-014480
   AVETLOISEAU H, 2018, BLOOD S, V132, DOI DOI 10.1182/BLOOD-2018-99-113177
   Badros A, 2017, BLOOD, V130, P1189, DOI 10.1182/blood-2017-03-775122
   Baeuerle PA, 2009, CANCER RES, V69, P4941, DOI 10.1158/0008-5472.CAN-09-0547
   Baumeister SH, 2019, CANCER IMMUNOL RES, V7, P100, DOI 10.1158/2326-6066.CIR-18-0307
   Bjorkstrand B, 2011, J CLIN ONCOL, V29, P3016, DOI 10.1200/JCO.2010.32.7312
   Bruno B, 2007, NEW ENGL J MED, V356, P1110, DOI 10.1056/NEJMoa065464
   Bryant C, 2013, BLOOD CANCER J, V3, DOI 10.1038/bcj.2013.34
   Chung DJ, 2016, CANCER IMMUNOL RES, V4, P61, DOI 10.1158/2326-6066.CIR-15-0055
   Cohen Adam D, 2018, Am Soc Clin Oncol Educ Book, V38, pe6, DOI 10.1200/EDBK_200889
   Condomines M, 2007, J IMMUNOL, V178, P3307, DOI 10.4049/jimmunol.178.5.3307
   Davies F, 2010, BLOOD REV, V24, pS13, DOI 10.1016/S0268-960X(10)70004-7
   Dhodapkar MV, 2015, BLOOD, V126, P2475, DOI 10.1182/blood-2015-03-632919
   Dimopoulos MA, 2016, NEW ENGL J MED, V375, P1319, DOI 10.1056/NEJMoa1607751
   Dimopoulos MA, 2018, NEW ENGL J MED, V379, P1811, DOI 10.1056/NEJMoa1805762
   Dimopoulos MA, 2017, BRIT J HAEMATOL, V178, P896, DOI 10.1111/bjh.14787
   Donato ML, 2014, BIOL BLOOD MARROW TR, V20, P1211, DOI 10.1016/j.bbmt.2014.04.027
   Dong HD, 1999, NAT MED, V5, P1365
   Feng XY, 2017, CLIN CANCER RES, V23, P4290, DOI 10.1158/1078-0432.CCR-16-3192
   Gahrton G, 2013, BLOOD, V121, P5055, DOI 10.1182/blood-2012-11-469452
   Gilboa E, 2004, NAT REV CANCER, V4, P401, DOI 10.1038/nrc1359
   Gill S, 2015, IMMUNOL REV, V263, P68, DOI 10.1111/imr.12243
   Goebeler ME, 2016, J CLIN ONCOL, V34, P1104, DOI 10.1200/JCO.2014.59.1586
   Gorgun G, 2015, CLIN CANCER RES, V21, P4607, DOI 10.1158/1078-0432.CCR-15-0200
   Gogishvili T, 2017, BLOOD, V130, P2838, DOI 10.1182/blood-2017-04-778423
   Guillerey C, 2018, BLOOD, V132, P1689, DOI 10.1182/blood-2018-01-825265
   Hallett WHD, 2011, BIOL BLOOD MARROW TR, V17, P1133, DOI 10.1016/j.bbmt.2011.03.011
   Hipp S, 2017, LEUKEMIA, V31, P1743, DOI 10.1038/leu.2016.388
   Hosen N, 2017, NAT MED, V23, P1436, DOI 10.1038/nm.4431
   Hosen N, 2012, BRIT J HAEMATOL, V156, P213, DOI 10.1111/j.1365-2141.2011.08941.x
   Ishibashi Mariko, 2018, Oncotarget, V9, P34784, DOI 10.18632/oncotarget.26196
   Ishibashi M, 2016, CANCER IMMUNOL RES, V4, P779, DOI 10.1158/2326-6066.CIR-15-0296
   Jing WQ, 2015, J IMMUNOTHER CANCER, V3, DOI 10.1186/s40425-014-0043-z
   Johnson LA, 2009, BLOOD, V114, P535, DOI 10.1182/blood-2009-03-211714
   Jungbluth AA, 2005, BLOOD, V106, P167, DOI 10.1182/blood-2004-12-4931
   Kazmi SM, 2015, CL LYMPH MYELOM LEUK, V15, P687, DOI 10.1016/j.clml.2015.07.641
   Kearl TJ, 2013, J IMMUNOL, V190, P5620, DOI 10.4049/jimmunol.1202005
   Kenderian SS, 2017, BIOL BLOOD MARROW TR, V23, P235, DOI 10.1016/j.bbmt.2016.09.002
   Kikuchi J, 2020, LEUKEMIA, V34, P180, DOI 10.1038/s41375-019-0525-6
   Kitadate A, 2020, HAEMATOLOGICA, V105, pE37, DOI 10.3324/haematol.2019.219683
   Krauss AC, 2018, J CLIN ONCOL, V36, DOI 10.1200/JCO.2018.36.15_suppl.8008
   Krejcik J, 2016, BLOOD, V128, P384, DOI 10.1182/blood-2015-12-687749
   Krishnan A, 2011, LANCET ONCOL, V12, P1195, DOI 10.1016/S1470-2045(11)70243-1
   Kumar SK, 2017, LEUKEMIA, V31, P2443, DOI 10.1038/leu.2017.138
   Kumar SK, 2014, LEUKEMIA, V28, P1122, DOI 10.1038/leu.2013.313
   Kumar SK, 2008, BLOOD, V111, P2516, DOI 10.1182/blood-2007-10-116129
   Lacy MQ, 2009, AM J HEMATOL, V84, P799, DOI 10.1002/ajh.21560
   Laubach JP, 2017, CLIN PHARMACOL THER, V101, P81, DOI 10.1002/cpt.550
   Lesokhin AM, 2016, J CLIN ONCOL, V34, P2698, DOI 10.1200/JCO.2015.65.9789
   Levy A, 2016, EUR J CANCER, V68, P156, DOI 10.1016/j.ejca.2016.09.013
   Liu JZ, 2007, BLOOD, V110, P296, DOI 10.1182/blood-2006-10-051482
   Liu YC, 2014, BLOOD LYMPHAT CANCER, V4, P15, DOI 10.2147/BLCTT.S49780
   Lonial S, 2015, NEW ENGL J MED, V373, P621, DOI 10.1056/NEJMoa1505654
   Luptakova K, 2013, CANCER IMMUNOL IMMUN, V62, P39, DOI 10.1007/s00262-012-1308-3
   Madduri D., 2019, P AM SOC HEM ANN M O
   Madduri D, 2019, CL LYMPH MYELOM LEUK, V19, P537, DOI 10.1016/j.clml.2019.08.002
   Maffini E, 2019, HAEMATOLOGICA, V104, P380, DOI 10.3324/haematol.2018.200253
   Mahajan S, 2018, THER ADV HEMATOL, V9, P123, DOI 10.1177/2040620718761776
   Maruta M, 2019, SCI REP-UK, V9, DOI 10.1038/s41598-019-49834-2
   Mateos MV, 2019, LANCET HAEMATOL, V6, pE459, DOI 10.1016/S2352-3026(19)30110-3
   Mateos MV, 2019, BRIT J HAEMATOL, V186, pE117, DOI 10.1111/bjh.15946
   Maude SL, 2014, NEW ENGL J MED, V371, P1507, DOI 10.1056/NEJMoa1407222
   Minnie SA, 2018, BLOOD, V132, P1675, DOI 10.1182/blood-2018-01-825240
   Morgan RA, 2006, SCIENCE, V314, P126, DOI 10.1126/science.1129003
   Morse MA, 2010, CURR OPIN MOL THER, V12, P11
   Muccio VE, 2016, CYTOM PART B-CLIN CY, V90, P81, DOI 10.1002/cyto.b.21279
   NERI P, 2018, BLOOD S, V132, DOI DOI 10.1182/BLOOD-2018-99-117531
   Nerreter T, 2019, NAT COMMUN, V10, DOI 10.1038/s41467-019-10948-w
   Nooka AK, 2019, CANCER-AM CANCER SOC, V125, P2991, DOI 10.1002/cncr.32178
   Paiva B, 2017, LEUKEMIA, V31, P382, DOI 10.1038/leu.2016.211
   Paiva B, 2016, BLOOD, V127, P1151, DOI 10.1182/blood-2015-10-662320
   Pauken KE, 2015, TRENDS IMMUNOL, V36, P265, DOI 10.1016/j.it.2015.02.008
   Pont MJ, 2019, BLOOD, V134, P1585, DOI 10.1182/blood.2019000050
   Pratt G, 2007, BRIT J HAEMATOL, V138, P563, DOI 10.1111/j.1365-2141.2007.06705.x
   Radhakrishnan SV, 2017, ONCOIMMUNOLOGY, V6, DOI 10.1080/2162402X.2017.1308618
   Raje N, 2019, NEW ENGL J MED, V380, P1726, DOI 10.1056/NEJMoa1817226
   Ramos CA, 2016, J CLIN INVEST, V126, P2588, DOI 10.1172/JCI86000
   Rapoport AP, 2015, NAT MED, V21, P914, DOI 10.1038/nm.3910
   Robinson HR, 2018, BLOOD, V132, P521, DOI 10.1182/blood-2018-02-830992
   Rosenblatt J, 2013, CLIN CANCER RES, V19, P3640, DOI 10.1158/1078-0432.CCR-13-0282
   Rosenblatt J, 2011, J IMMUNOTHER, V34, P409, DOI 10.1097/CJI.0b013e31821ca6ce
   Sanchez E, 2012, BRIT J HAEMATOL, V158, P727, DOI 10.1111/j.1365-2141.2012.09241.x
   Seckinger A, 2017, CANCER CELL, V31, P396, DOI 10.1016/j.ccell.2017.02.002
   Shi X., 2019, P 45 ANN M EUR SOC B
   Smith EL, 2019, SCI TRANSL MED, V11, DOI 10.1126/scitranslmed.aau7746
   Soeda S., 2019, P JAP SOC HEM ANN M
   Suen H, 2016, LEUKEMIA, V30, P1716, DOI 10.1038/leu.2016.84
   Sun Chuang, 2019, Oncotarget, V10, P2369, DOI 10.18632/oncotarget.26792
   Tamura H, 2013, LEUKEMIA, V27, P464, DOI 10.1038/leu.2012.213
   Tamura H, 2001, BLOOD, V97, P1809, DOI 10.1182/blood.V97.6.1809
   Tamura H, 2018, INT J HEMATOL, V107, P278, DOI 10.1007/s12185-018-2405-7
   Timmers M, 2019, FRONT IMMUNOL, V10, DOI 10.3389/fimmu.2019.01613
   Topp MS, 2018, BLOOD, V132, DOI 10.1182/blood-2018-99-109769
   Topp MS, 2014, J CLIN ONCOL, V32, P4134, DOI 10.1200/JCO.2014.56.3247
   Trudel S, 2019, ONCOTARGETS THER, V12, P5813, DOI 10.2147/OTT.S174640
   Trudel S, 2018, LANCET ONCOL, V19, P1641, DOI 10.1016/S1470-2045(18)30576-X
   van Baren N, 1999, BLOOD, V94, P1156
   van de Donk NWCJ, 2016, BLOOD, V127, P681, DOI 10.1182/blood-2015-10-646810
   van Rhee F, 2005, BLOOD, V105, P3939, DOI 10.1182/blood-2004-09-3707
   Walle T, 2018, THER ADV MED ONCOL, V10, DOI 10.1177/1758834017742575
   Wang XL, 2018, CLIN CANCER RES, V24, P106, DOI 10.1158/1078-0432.CCR-17-0344
   Xie ZG, 2013, ONCOTARGET, V4, P1008, DOI 10.18632/oncotarget.1049
   Yan ZL, 2019, LANCET HAEMATOL, V6, pE521, DOI 10.1016/S2352-3026(19)30115-2
   Zelle-Rieser C, 2016, J HEMATOL ONCOL, V9, DOI 10.1186/s13045-016-0345-3
   Zhang TT, 2017, ONCOTARGET, V8, P34001, DOI 10.18632/oncotarget.16987
   Zhao WH, 2018, J HEMATOL ONCOL, V11, DOI 10.1186/s13045-018-0681-6
   Zonder JA, 2012, BLOOD, V120, P552, DOI 10.1182/blood-2011-06-360552
NR 108
TC 10
Z9 12
U1 2
U2 3
PU MDPI
PI BASEL
PA ST ALBAN-ANLAGE 66, CH-4052 BASEL, SWITZERLAND
EI 2072-6694
J9 CANCERS
JI Cancers
PD DEC
PY 2019
VL 11
IS 12
AR 2009
DI 10.3390/cancers11122009
PG 15
WC Oncology
SC Oncology
GA KC7VZ
UT WOS:000507382100186
PM 31842518
OA gold, Green Published
DA 2021-10-28
ER

PT J
AU Xu, XJ
   Chen, SF
   Zhao, ZJ
   Xiao, XY
   Huang, SK
   Huo, ZC
   Li, YH
   Tu, SF
AF Xu, Xinjie
   Chen, Sifei
   Zhao, Zijing
   Xiao, Xinyi
   Huang, Shengkang
   Huo, Zhaochang
   Li, Yuhua
   Tu, Sanfang
TI Consolidative Hematopoietic Stem Cell Transplantation After CD19 CAR-T
   Cell Therapy for Acute Lymphoblastic Leukemia: A Systematic Review and
   Meta-analysis
SO FRONTIERS IN ONCOLOGY
LA English
DT Review
DE meta-analysis; acute lymphoblastic leukemia; CD19; hematopoietic
   stem-cell transplantation; chimeric antigen receptor T (CAR-T)
AB Background
   This study aimed to systematically evaluate and compare the efficacy and safety of consolidative hematopoietic stem cell transplantation (HSCT) after CD19 chimeric antigen receptor T (CAR-T) therapy with non-HSCT in the treatment of acute lymphoblastic leukemia (ALL).
   Methods
   The PubMed, Embase, Cochrane Library and Web of Science databases were searched for clinical trials. Pooled hazard ratios (HRs) for overall survival (OS), relapse rate, and leukemia-free survival (LFS) as well as overall incidence rates for transplant-related mortality (TRM), acute graft-versus-host disease (aGVHD), chronic graft-versus-host disease (cGVHD), and infections were calculated using Stata software.
   Results
   We screened 3,441 studies and identified 19 eligible studies with 690 patients. Among the patients who achieved complete remission (CR) after CD19 CAR-T therapy, consolidative HSCT was beneficial for OS (HR = 0.34, 95% CI, 0.17-0.68, P = 0.003), the relapse rate (HR = 0.16, 95% CI, 0.10-0.25, P < 0.001), and LFS (HR = 0.15, 95% CI, 0.08-0.28, P < 0.001). For patients who achieved MRD-negative (neg) CR after CD19 CAR-T therapy, consolidative HSCT was beneficial for OS (0.57, 95% CI, 0.33-0.99, P = 0.045), the relapse rate (0.14, 95% CI, 0.06-0.31, P < 0.001), and LFS (0.21, 95% CI, 0.12-0.35, P < 0.001). Regarding safety, we calculated pooled incidence rates for TRM (8%, 95% CI, 0.02-0.15), aGVHD (44%, 95% CI, 0.23-0.67), cGVHD (36%, 95% CI, 0.17-0.56), and infections (39%, 95% CI, 0.03-0.83).
   Conclusions
   Compared with non-HSCT treatment, consolidative HSCT after CD19 CAR-T therapy for R/R B-ALL patients can prolong OS and LFS and reduce the risk of relapse. The incidence rates for adverse events are acceptable. More high-quality randomized controlled trials are required to avoid bias and further determine the efficacy of HSCT.
C1 [Xu, Xinjie; Chen, Sifei; Zhao, Zijing; Xiao, Xinyi; Huang, Shengkang; Huo, Zhaochang] Southern Med Univ, Zhujiang Hosp, Sch Clin Med 2, Guangzhou, Peoples R China.
   [Xu, Xinjie; Chen, Sifei; Zhao, Zijing; Xiao, Xinyi; Huang, Shengkang; Li, Yuhua; Tu, Sanfang] Southern Med Univ, Zhejiang Hosp, Dept Hematol, Guangzhou, Peoples R China.
   [Xu, Xinjie] Chinese Acad Med Sci & Peking Union Med Coll, Fuwai Hosp, Natl Ctr Cardiovasc Dis, State Key Lab Cardiovasc Dis, Beijing, Peoples R China.
RP Li, YH; Tu, SF (corresponding author), Southern Med Univ, Zhejiang Hosp, Dept Hematol, Guangzhou, Peoples R China.
EM liyuhua2011gz@163.com; doctortutu@163.com
FU Clinical Research Startup Program of Southern Medical University by
   High-level University Construction Funding of Guangdong Provincial
   Department of Education [LC2016ZD027]; Guangdong Science and Technology
   Department [2017A020215183]; Major Program for Health Medical
   Collaborative Innovation of Guangzhou [201704020216]; Natural Science
   Foundation of Guangdong Province, ChinaNational Natural Science
   Foundation of Guangdong Province [2018B030311042]; Frontier Research
   Program of Guangzhou Regenerative Medicine and Health Guangdong
   Laboratory [2018GZR110105014]; National Students' Platform for
   Innovation and Entrepreneurship Training Program of China
   [202012121025]; Special Funds for the Cultivation of Guangdong College
   Students' Scientific and Technological Innovation [pdjh2021b0101]
FX This research was supported by grants from the Clinical Research Startup
   Program of Southern Medical University by High-level University
   Construction Funding of Guangdong Provincial Department of Education
   (No. LC2016ZD027), Guangdong Science and Technology Department (No.
   2017A020215183), the Major Program for Health Medical Collaborative
   Innovation of Guangzhou (No. 201704020216), Natural Science Foundation
   of Guangdong Province, China (No. 2018B030311042), Frontier Research
   Program of Guangzhou Regenerative Medicine and Health Guangdong
   Laboratory (No. 2018GZR110105014), National Students' Platform for
   Innovation and Entrepreneurship Training Program of China (202012121025)
   and Special Funds for the Cultivation of Guangdong College Students'
   Scientific and Technological Innovation (No. pdjh2021b0101).
CR Ai H, 2020, Zhonghua Xue Ye Xue Za Zhi, V41, P239, DOI 10.3760/cma.j.issn.0253-2727.2020.03.010
   Bouziana S, 2020, BIOL BLOOD MARROW TR, V26, pE183, DOI 10.1016/j.bbmt.2020.04.003
   Cao J, 2018, AM J HEMATOL, V93, P851, DOI 10.1002/ajh.25108
   Cassaday RD, 2015, BIOL BLOOD MARROW TR, V21, P281, DOI 10.1016/j.bbmt.2014.10.024
   Fabrizio VA, 2020, BONE MARROW TRANSPL, V55, P2160, DOI 10.1038/s41409-020-0926-1
   Frank MJ, 2019, BLOOD, V134, DOI 10.1182/blood-2019-132057
   Gardner R, 2016, BLOOD, V127, P2406, DOI 10.1182/blood-2015-08-665547
   Gardner RA, 2017, BLOOD, V129, P3322, DOI 10.1182/blood-2017-02-769208
   Grigor EJM, 2017, BMJ OPEN, V7, DOI 10.1136/bmjopen-2017-019321
   Gu B, 2021, BONE MARROW TRANSPL, V56, P91, DOI 10.1038/s41409-020-0982-6
   Gust J, 2017, CANCER DISCOV, V7, P1404, DOI 10.1158/2159-8290.CD-17-0698
   Hay KA, 2019, BLOOD, V133, P1652, DOI 10.1182/blood-2018-11-883710
   Hu YX, 2017, CLIN CANCER RES, V23, P3297, DOI 10.1158/1078-0432.CCR-16-1799
   Jabbour E, 2017, CANCER-AM CANCER SOC, V123, P294, DOI 10.1002/cncr.30264
   Jacoby E, 2018, AM J HEMATOL, V93, P1485, DOI 10.1002/ajh.25274
   Jiang HW, 2019, AM J HEMATOL, V94, P1113, DOI 10.1002/ajh.25582
   Lee DW, 2019, BIOL BLOOD MARROW TR, V25, P625, DOI 10.1016/j.bbmt.2018.12.758
   Lee DW, 2016, BLOOD, V128, DOI 10.1182/blood.V128.22.218.218
   Lovisa F, 2018, BRIT J HAEMATOL, V180, P680, DOI 10.1111/bjh.15086
   Moher D, 2009, PLOS MED, V6, DOI 10.1371/journal.pmed.1000097
   Nagel I, 2017, BLOOD, V130, P2027, DOI 10.1182/blood-2017-05-782888
   Nyaga VN, 2014, ARCH PUBLIC HEALTH, V72, DOI 10.1186/2049-3258-72-39
   Pan J, 2017, LEUKEMIA, V31, P2587, DOI 10.1038/leu.2017.145
   Park JH, 2018, NEW ENGL J MED, V378, P449, DOI 10.1056/NEJMoa1709919
   Pavlu J, 2019, J HEMATOL ONCOL, V12, DOI 10.1186/s13045-019-0790-x
   Qasim W, 2017, BLOOD, V130
   Rosko AE, 2017, AM J HEMATOL, V92, P42, DOI 10.1002/ajh.24575
   Salvatore D, 2018, HAEMATOLOGICA, V103, P1317, DOI 10.3324/haematol.2018.189258
   Shadman M, 2019, BLOOD ADV, V3, P3062, DOI 10.1182/bloodadvances.2019000593
   Stein A, 2017, BIOL BLOOD MARROW TR, V23, P618, DOI 10.1016/j.bbmt.2017.01.067
   Summers C, 2018, BLOOD, V132, DOI 10.1182/blood-2018-99-115599
   Tierney JF, 2007, TRIALS, V8, DOI 10.1186/1745-6215-8-16
   Turtle CJ, 2016, J CLIN INVEST, V126, P2123, DOI 10.1172/JCI85309
   Wang J, 2020, BRIT J HAEMATOL, V191, P212, DOI 10.1111/bjh.16623
   Wang Y, 2019, J HEMATOL ONCOL, V12, DOI 10.1186/s13045-019-0781-y
   Wingard JR, 2011, HEMATOL ONCOL CLIN N, V25, P101, DOI 10.1016/j.hoc.2010.11.008
   Winstead M, 2018, BIOL BLOOD MARROW TR, V24, pS365
   Zhang X, 2020, BLOOD ADV, V4, P2325, DOI 10.1182/bloodadvances.2020001466
   Zhang X, 2019, BLOOD, V134, DOI 10.1182/blood-2019-125503
   Zhang Y, 2020, BRIT J HAEMATOL, V189, P146, DOI 10.1111/bjh.16339
   Zhao HL, 2020, J HEMATOL ONCOL, V13, DOI 10.1186/s13045-020-00873-7
   Zhao XS, 2019, AM J HEMATOL, V94, P512, DOI 10.1002/ajh.25417
   Zuo Y X, 2019, Zhonghua Xue Ye Xue Za Zhi, V40, P270, DOI 10.3760/cma.j.issn.0253-2727.2019.04.002
NR 43
TC 0
Z9 0
U1 2
U2 2
PU FRONTIERS MEDIA SA
PI LAUSANNE
PA AVENUE DU TRIBUNAL FEDERAL 34, LAUSANNE, CH-1015, SWITZERLAND
SN 2234-943X
J9 FRONT ONCOL
JI Front. Oncol.
PD APR 28
PY 2021
VL 11
AR 651944
DI 10.3389/fonc.2021.651944
PG 13
WC Oncology
SC Oncology
GA SF3DM
UT WOS:000652639700001
PM 34026627
OA gold, Green Published
DA 2021-10-28
ER

PT J
AU Schneider, D
   Xiong, Y
   Hu, PR
   Wu, DR
   Chen, WZ
   Ying, TL
   Zhu, ZY
   Dimitrov, DS
   Dropulic, B
   Orentas, RJ
AF Schneider, Dina
   Xiong, Ying
   Hu, Peirong
   Wu, Darong
   Chen, Weizao
   Ying, Tianlei
   Zhu, Zhongyu
   Dimitrov, Dimiter S.
   Dropulic, Boro
   Orentas, Rimas J.
TI A Unique Human Immunoglobulin Heavy Chain Variable Domain-Only CD33 CAR
   for the Treatment of Acute Myeloid Leukemia
SO FRONTIERS IN ONCOLOGY
LA English
DT Article
DE AML; lentiviral vector; CAR-T; CD33; VH; immunotherapy; phage display
ID CHIMERIC ANTIGEN RECEPTORS; STEM-CELL TRANSPLANTATION; HUMAN-ANTIBODY
   DOMAIN; GEMTUZUMAB OZOGAMICIN; T-CELLS; MONOCLONAL-ANTIBODIES; AML;
   EXPRESSION; THERAPY; IMPACTS
AB Acute myeloid leukemia (AML) remains a challenging pediatric and adult disease. Given the elevated expression of the CD33 antigen on leukemic blasts, therapeutic approaches to AML now feature the approved antibody drug conjugate (Mylotarg, GO) and investigational CART cell approaches incorporating CD33-binding domains derived from humanized scFvs. We designed a functional chimeric antigen receptor utilizing a human targeting sequence, derived from a heavy chain variable domain, termed CAR33VH. Lentiviral-based expression vectors which encoded CAR constructs incorporating the novel binding domain (CAR33VH), or the My96 scFv control binder (My96CAR) in frame with a CD8 hinge and transmembrane domain, a 4-1BB costimulatory domain and a CD3 zeta activation domain, were transduced into primary human CD4(+) and CD8(+) T cells, and CAR expression was confirmed by flow cytometry. CAR33VH, similar to My96CAR, demonstrated robust and specific cytotoxicity in short-term and long-term co-incubation killing assays against CD33(+) AML lines. In overnight cytokine release assays in which CAR T cells were challenged with the CD33(+) tumor cells HL-60, MOLM-14 and KG-1a, CAR33VH elicited IFN-gamma, TNF-alpha and IL-2. This was seen with CD33(+) cell lines, but not when CAR T were cultured alone. Studies with a CD33-cell line engineered to stably express the full length CD33 variant 1, or the naturally occurring CD33 splice variant 2, revealed that both CAR33VH andMy96CAR, target the V domain of CD33, suggesting a similar therapeutic profile. Colony-formation assays utilizing peripheral blood CD34(+) hematopoietic stem cells treated with CAR33VH, My96CAR, or with an untransduced T cell control, yielded similar numbers of BFU-E erythroid and CFU-GM myeloid colonies, suggesting a lack of CAR-related overt toxicity. In an in vivo AML model, NSG mice engrafted with MOLM-14 cells stably expressing firefly luciferase, both CAR33VH and CARMy96 efficiently eliminated tumors. In conclusion, we demonstrate for the first time the feasibility and efficacy of employing human variable domain-only binder derived from a phage display library in an anti-AML CAR design. CAR33VH, comprised of a human heavy-chain variable fragment-only antigen binding domain, was efficient in tumor killing in vitro and in vivo, and showed comparable functionality to the scFv-based My96CAR.
C1 [Schneider, Dina; Xiong, Ying; Hu, Peirong; Wu, Darong; Zhu, Zhongyu; Dropulic, Boro; Orentas, Rimas J.] Lentigen, Gaithersburg, MD 20878 USA.
   [Chen, Weizao; Ying, Tianlei; Zhu, Zhongyu; Dimitrov, Dimiter S.] NCI, Prot Interact Sect, Canc & Inflammat Program, NIH, Frederick, MD 21701 USA.
   [Ying, Tianlei] Fudan Univ, Key Lab Med Mol Virol, Minist Educ, Shanghai, Peoples R China.
   [Ying, Tianlei] Fudan Univ, Sch Basic Med Sci, Minist Hlth, Shanghai, Peoples R China.
   [Dimitrov, Dimiter S.] Univ Pittsburgh, Sch Med, Dept Med, Ctr Antibody Therapeut, Pittsburgh, PA 15213 USA.
   [Orentas, Rimas J.] Seattle Childrens Res Inst, Seattle, WA USA.
RP Schneider, D (corresponding author), Lentigen, Gaithersburg, MD 20878 USA.
EM dina.schneider@lentigen.com
RI 应, 天雷/P-5396-2019
OI 应, 天雷/0000-0002-9597-2843
CR Amadori S, 2016, J CLIN ONCOL, V34, P972, DOI 10.1200/JCO.2015.64.0060
   Assi R, 2018, CURR OPIN HEMATOL, V25, P136, DOI 10.1097/MOH.0000000000000401
   Balaian L, 2003, EXP HEMATOL, V31, P363, DOI 10.1016/S0301-472X(03)00044-4
   Bonnet D, 1997, NAT MED, V3, P730, DOI 10.1038/nm0797-730
   Brudno JN, 2018, NAT REV CLIN ONCOL, V15, P31, DOI 10.1038/nrclinonc.2017.128
   Chen WZ, 2008, P NATL ACAD SCI USA, V105, P17121, DOI 10.1073/pnas.0805297105
   Chen WZ, 2008, J MOL BIOL, V382, P779, DOI 10.1016/j.jmb.2008.07.054
   Chen WZ, 2010, MOL IMMUNOL, V47, P912, DOI 10.1016/j.molimm.2009.09.039
   Chen Weizao, 2009, V525, P81, DOI 10.1007/978-1-59745-554-1_4
   Chien CD, 2016, AM SOC HEMATOL, V128, P1072
   Clarke WT, 2010, BLOOD, V116, P2618, DOI 10.1182/blood-2010-08-300871
   Dohner H, 2017, BLOOD, V129, P424, DOI 10.1182/blood-2016-08-733196
   Duncan C, 2018, BIOL BLOOD MARROW TR, V24, pS302, DOI 10.1016/j.bbmt.2017.12.347
   Dutour A, 2012, Adv Hematol, V2012, P683065, DOI 10.1155/2012/683065
   Feldman EJ, 2005, J CLIN ONCOL, V23, P4110, DOI 10.1200/JCO.2005.09.133
   Gale RE, 2018, BLOOD, V131, P468, DOI 10.1182/blood-2017-08-802157
   Hebib NC, 2006, P AM ASSOC CANC RES, P47
   Kawalekar OU, 2016, IMMUNITY, V44, P380, DOI 10.1016/j.immuni.2016.01.021
   Kenderian SS, 2015, LEUKEMIA, V29, P1637, DOI 10.1038/leu.2015.52
   Kenderian SS, 2017, BIOL BLOOD MARROW TR, V23, pS247, DOI [10.1016/j.bbmt.2016.12.413, DOI 10.1016/J.BBMT.2016.12.413]
   Khan N, 2017, LEUKEMIA, V31, P1059, DOI 10.1038/leu.2016.309
   Kim MY, 2018, CELL, V173, P1439, DOI 10.1016/j.cell.2018.05.013
   Lamba JK, 2018, LEUKEMIA LYMPHOMA, V59, P2250, DOI 10.1080/10428194.2017.1421756
   Lamba JK, 2017, J CLIN ONCOL, V35, P2674, DOI 10.1200/JCO.2016.71.2513
   Lapusan S, 2012, INVEST NEW DRUG, V30, P1121, DOI 10.1007/s10637-011-9670-0
   Laszlo GS, 2016, ONCOTARGET, V7, P43281, DOI 10.18632/oncotarget.9674
   Leong SR, 2017, BLOOD, V129, P609, DOI 10.1182/blood-2016-08-735365
   Li WH, 2017, SCI REP-UK, V7, DOI 10.1038/s41598-017-03377-6
   Long AH, 2015, NAT MED, V21, P581, DOI 10.1038/nm.3838
   Mardiros A, 2013, BLOOD, V122, P3138, DOI 10.1182/blood-2012-12-474056
   Maude SL, 2018, NEW ENGL J MED, V378, P439, DOI 10.1056/NEJMoa1709866
   Maus MV, 2013, CANCER IMMUNOL RES, V1, P26, DOI 10.1158/2326-6066.CIR-13-0006
   Mortland L, 2013, CLIN CANCER RES, V19, P1620, DOI 10.1158/1078-0432.CCR-12-3115
   Olombel G, 2016, BLOOD, V127, P2157, DOI 10.1182/blood-2016-01-689976
   Park JH, 2018, NEW ENGL J MED, V378, P449, DOI 10.1056/NEJMoa1709919
   Paul SP, 2000, BLOOD, V96, P483
   PEIPER SC, 1988, BLOOD, V72, P314
   Perez-Oliva AB, 2011, GLYCOBIOLOGY, V21, P757, DOI 10.1093/glycob/cwq220
   Perna F, 2017, CANCER CELL, V32, P506, DOI 10.1016/j.ccell.2017.09.004
   Petersdorf SH, 2013, BLOOD, V121, P4854, DOI 10.1182/blood-2013-01-466706
   Philip B, 2014, BLOOD, V124, P1277, DOI 10.1182/blood-2014-01-545020
   Pizzitola I, 2014, LEUKEMIA, V28, P1596, DOI 10.1038/leu.2014.62
   Pollard JA, 2016, J CLIN ONCOL, V34, P747, DOI 10.1200/JCO.2015.62.6846
   Rodgers DT, 2016, P NATL ACAD SCI USA, V113, pE459, DOI 10.1073/pnas.1524155113
   Rowe JM, 2013, BLOOD, V121, P4838, DOI 10.1182/blood-2013-03-490482
   Roybal KT, 2016, CELL, V164, P770, DOI 10.1016/j.cell.2016.01.011
   Schroeder T, 2018, ANN HEMATOL, V97, P335, DOI 10.1007/s00277-017-3185-5
   Siddiqui SS, 2017, J BIOL CHEM, V292, P15312, DOI 10.1074/jbc.M117.799346
   SIMMONS D, 1988, J IMMUNOL, V141, P2797
   Straathof KC, 2005, BLOOD, V105, P4247, DOI 10.1182/blood-2004-11-4564
   Tamada K, 2012, CLIN CANCER RES, V18, P6436, DOI 10.1158/1078-0432.CCR-12-1449
   Thein MS, 2013, CANCER-AM CANCER SOC, V119, P2720, DOI 10.1002/cncr.28129
   Vercauteren SM, 2007, CYTOTHERAPY, V9, P194, DOI 10.1080/14653240601164042
   Walter RB, 2013, BLOOD, V122, P1813, DOI 10.1182/blood-2013-06-506725
   Walter RB, 2012, BLOOD, V119, P6198, DOI 10.1182/blood-2011-11-325050
   Wang XL, 2011, BLOOD, V118, P1255, DOI 10.1182/blood-2011-02-337360
   Zahler S, 2016, BIOL BLOOD MARROW TR, V22, P698, DOI 10.1016/j.bbmt.2016.01.019
NR 57
TC 15
Z9 16
U1 3
U2 13
PU FRONTIERS MEDIA SA
PI LAUSANNE
PA AVENUE DU TRIBUNAL FEDERAL 34, LAUSANNE, CH-1015, SWITZERLAND
SN 2234-943X
J9 FRONT ONCOL
JI Front. Oncol.
PD NOV 22
PY 2018
VL 8
AR 539
DI 10.3389/fonc.2018.00539
PG 16
WC Oncology
SC Oncology
GA HB2LY
UT WOS:000450873800001
PM 30524966
OA Green Published, gold
DA 2021-10-28
ER

PT J
AU Kansagra, A
   Dahiya, S
   Litzow, M
AF Kansagra, Ankit
   Dahiya, Saurabh
   Litzow, Mark
TI Continuing challenges and current issues in acute lymphoblastic leukemia
SO LEUKEMIA & LYMPHOMA
LA English
DT Review
DE Acute lymphoblastic leukemia; minimal residual disease; allogeneic stem
   cell transplant; monoclonal antibodies; chimeric antigen receptor T;
   Philadelphia chromosome
ID MINIMAL RESIDUAL DISEASE; STEM-CELL TRANSPLANTATION; 1ST COMPLETE
   REMISSION; BONE-MARROW-TRANSPLANTATION; POLYMERASE-CHAIN-REACTION;
   KINASE DOMAIN MUTATIONS; RECEPTOR T-CELLS; TERM-FOLLOW-UP; ADULT
   PATIENTS; YOUNG-ADULTS
AB Conventional cytotoxic chemotherapy used to treat acute lymphoblastic leukemia (ALL) has resulted into high cure rates for pediatric patients, however outcomes for adult patients remain suboptimal. The 5-year overall survival is only 30-40% in adults and elderly patients with ALL compared to 90% in children. We have seen major advances in our understanding and management of ALL related to identification of new cytogenetic and molecular abnormalities and development of novel targeted agents for the treatment of ALL. The addition of tyrosine kinase inhibitors, monoclonal antibodies and novel immune therapies (e.g. bispecific T cell engager [BiTE] and chimeric antigen receptor [CAR] T cells) has resulted in improved outcomes. These new developments are changing the treatment paradigm of adults ALL from a 'one size fits all' approach to a more individualized treatment approach based on immunophenotypic, cytogenetic and molecular features. In this article we review recent diagnostic and therapeutic advances along with the challenges in the treatment of patients with ALL.
C1 [Kansagra, Ankit; Litzow, Mark] Mayo Clin, Div Hematol & Bone Marrow Transplant, 200 1st St SW, Rochester, MN 55904 USA.
   [Dahiya, Saurabh] Stanford Univ, Div Blood & Marrow Transplant, Stanford, CA 94305 USA.
RP Litzow, M (corresponding author), Mayo Clin, Div Hematol & Bone Marrow Transplant, 200 1st St SW, Rochester, MN 55904 USA.
EM Litzow.mark@mayo.edu
OI Kansagra, Ankit/0000-0001-6901-0782
CR Advani AS, 2016, CL LYMPH MYELOM LEUK, V16, pS6, DOI 10.1016/j.clml.2016.02.030
   Al Ustwani O, 2016, CRIT REV ONCOL HEMAT, V99, P189, DOI 10.1016/j.critrevonc.2015.12.007
   Barry E, 2007, J CLIN ONCOL, V25, P813, DOI 10.1200/JCO.2006.08.6397
   Bassan R, 2014, BLOOD CANCER J, V4, DOI 10.1038/bcj.2014.48
   Bassan R, 2009, BLOOD, V113, P4153, DOI 10.1182/blood-2008-11-185132
   Batlevi CL, 2016, NAT REV CLIN ONCOL, V13, P25, DOI 10.1038/nrclinonc.2015.187
   Beldjord K, 2014, BLOOD, V123, P3739, DOI 10.1182/blood-2014-01-547695
   Bertoli S, 2013, BLOOD, V121, P2618, DOI 10.1182/blood-2012-09-454553
   Boissel N, 2003, J CLIN ONCOL, V21, P774, DOI 10.1200/JCO.2003.02.053
   Breitenbach K, 2011, J ADOLESC YOUNG ADUL, V1, P107, DOI 10.1089/jayao.2011.1511
   Brentjens RJ, 2013, SCI TRANSL MED, V5, DOI 10.1126/scitranslmed.3005930
   Brisco MJ, 1997, BRIT J HAEMATOL, V99, P314, DOI 10.1046/j.1365-2141.1997.3723186.x
   Bruggemann M, 2006, BLOOD, V107, P1116, DOI 10.1182/blood-2005-07-2708
   Burke ME, 2007, CANCER-AM CANCER SOC, V110, P2385, DOI 10.1002/cncr.23060
   Chalandon Y, 2015, BLOOD, V125, P3711, DOI 10.1182/blood-2015-02-627935
   Cooper SL, 2015, PEDIATR CLIN N AM, V62, P61, DOI 10.1016/j.pcl.2014.09.006
   Cornelissen JJ, 2009, BLOOD, V113, P1375, DOI 10.1182/blood-2008-07-168625
   Coustan-Smith E, 2002, BLOOD, V100, P2399, DOI 10.1182/blood-2002-04-1130
   Curran E, 2015, BLOOD, V125, P3702, DOI 10.1182/blood-2014-11-551481
   Dalle S, 2011, MOL CANCER THER, V10, P178, DOI 10.1158/1535-7163.MCT-10-0385
   Daver N, 2015, HAEMATOLOGICA, V100, P653, DOI 10.3324/haematol.2014.118588
   Davila ML, 2014, SCI TRANSL MED, V6, DOI 10.1126/scitranslmed.3008226
   de Bont JM, 2004, LEUKEMIA, V18, P2032, DOI 10.1038/sj.leu.2403538
   DeAngelo DJ, 2015, LEUKEMIA, V29, P526, DOI 10.1038/leu.2014.229
   DeAngelo DJ, 2015, BLOOD, V126, P80, DOI DOI 10.1182/blood.V126.23.80.80
   Delannoy A, 2002, LEUKEMIA LYMPHOMA, V43, P75, DOI 10.1080/10428190210180
   Dhedin N, 2015, BLOOD, V125, P2486, DOI 10.1182/blood-2014-09-599894
   Douer D, 2014, J CLIN ONCOL, V32, P905, DOI 10.1200/JCO.2013.50.2708
   Extermann M, 2007, J CLIN ONCOL, V25, P1824, DOI 10.1200/JCO.2007.10.6559
   Faham M, 2012, BLOOD, V120, P5173, DOI 10.1182/blood-2012-07-444042
   Farhadfar N, 2016, LEUKEMIA RES, V49, P13, DOI 10.1016/j.leukres.2016.07.009
   Fielding AK, 2014, BLOOD, V123, P843, DOI 10.1182/blood-2013-09-529008
   Fielding AK, 2009, BLOOD, V113, P4489, DOI 10.1182/blood-2009-01-199380
   Foa R, 2011, BLOOD, V118, P6521, DOI 10.1182/blood-2011-05-351403
   Gaynon PS, 2010, LEUKEMIA, V24, P285, DOI 10.1038/leu.2009.262
   Gleissner B, 2002, BLOOD, V99, P1536, DOI 10.1182/blood.V99.5.1536
   Goekbuget N, 2012, BLOOD, V120, DOI 10.1182/blood.V120.21.1493.1493
   Gokbuget N, 2012, BLOOD, V120, P1868, DOI 10.1182/blood-2011-09-377713
   Gokbuget N, 2012, BLOOD, V120, P2032, DOI 10.1182/blood-2011-12-399287
   Gokbuget N, 2015, BLOOD, V126, P680, DOI DOI 10.1182/BLOOD.V126.23.680.680
   Goldstone AH, 2008, BLOOD, V111, P1827, DOI 10.1182/blood-2007-10-116582
   Grupp SA, 2013, NEW ENGL J MED, V368, P1509, DOI 10.1056/NEJMoa1215134
   Gupta V, 2013, BLOOD, V121, P339, DOI 10.1182/blood-2012-07-445098
   Huguet F, 2009, J CLIN ONCOL, V27, P911, DOI 10.1200/JCO.2008.18.6916
   Hunault M, 2004, BLOOD, V104, P3028, DOI 10.1182/blood-2003-10-3560
   Hunger SP, 2015, NEW ENGL J MED, V373, P1541, DOI 10.1056/NEJMra1400972
   Hurria A, 2005, CANCER-AM CANCER SOC, V104, P1998, DOI 10.1002/cncr.21422
   Jabbour E, 2015, LANCET ONCOL, V16, P1547, DOI 10.1016/S1470-2045(15)00207-7
   Jabbour E, 2015, CANCER-AM CANCER SOC, V121, P2517, DOI 10.1002/cncr.29383
   Jabbour E, 2013, BLOOD, V122, DOI 10.1182/blood.V122.21.2664.2664
   Juliusson G, 2011, CANCER-AM CANCER SOC, V117, P4238, DOI 10.1002/cncr.26033
   Kantarjian H, 2017, NEW ENGL J MED, V376, P836, DOI 10.1056/NEJMoa1609783
   Kantarjian HM, 2016, NEW ENGL J MED, V375, P740, DOI 10.1056/NEJMoa1509277
   Kantarjian HM, 2000, J CLIN ONCOL, V18, P547, DOI 10.1200/JCO.2000.18.3.547
   Kim DY, 2015, BLOOD, V126, P746, DOI 10.1182/blood-2015-03-636548
   Klebanoff CA, 2005, TRENDS IMMUNOL, V26, P111, DOI 10.1016/j.it.2004.12.003
   Kochenderfer JN, 2010, BLOOD, V116, P4099, DOI 10.1182/blood-2010-04-281931
   Labar B, 2004, HAEMATOLOGICA, V89, P809
   LARSON RA, 1995, BLOOD, V85, P2025, DOI 10.1182/blood.V85.8.2025.bloodjournal8582025
   Lee DW, 2015, LANCET, V385, P517, DOI 10.1016/S0140-6736(14)61403-3
   Lee DW, 2014, BLOOD, V124, P188, DOI 10.1182/blood-2014-05-552729
   Litzow MR, 2016, BEST PRACT RES CL HA, V29, P345, DOI 10.1016/j.beha.2016.10.009
   Marks DI, 2010, BLOOD, V116, P366, DOI 10.1182/blood-2010-01-264077
   Martinelli G, 2015, BLOOD, V126, P679, DOI DOI 10.1182/BL00D-2012-07-441030
   Maude SL, 2014, NEW ENGL J MED, V371, P1507, DOI 10.1056/NEJMoa1407222
   Maury S, 2016, NEW ENGL J MED, V375, P1044, DOI 10.1056/NEJMoa1605085
   Maury S, 2015, BLOOD, V126
   Moghrabi A, 2007, BLOOD, V109, P896, DOI 10.1182/blood-2006-06-027714
   Mohty M, 2010, BLOOD, V116, P4439, DOI 10.1182/blood-2010-02-266551
   Nachman JB, 1998, NEW ENGL J MED, V338, P1663, DOI 10.1056/NEJM199806043382304
   Nagorsen D, 2012, PHARMACOL THERAPEUT, V136, P334, DOI 10.1016/j.pharmthera.2012.07.013
   *NAT COMPR CANC NE, CLIN PRACT GUID ONC
   Okasha D, 2015, BLOOD, V126, DOI 10.1182/blood.V126.23.733.733
   Oliansky DM, 2012, BIOL BLOOD MARROW TR, V18, P18, DOI [10.1016/j.bbmt.2011.09.002, 10.1016/j.bbmt.2011.07.019]
   Oriol A, 2010, HAEMATOL-HEMATOL J, V95, P589, DOI 10.3324/haematol.2009.014274
   Park JH, 2016, BLOOD, V127, P3312, DOI 10.1182/blood-2016-02-629063
   Pedreira CE, 2013, TRENDS BIOTECHNOL, V31, P415, DOI 10.1016/j.tibtech.2013.04.008
   Pfeifer H, 2013, LEUKEMIA, V27, P1254, DOI 10.1038/leu.2012.352
   Pfeifer H, 2007, BLOOD, V110, P727, DOI 10.1182/blood-2006-11-052373
   Porter DL, 2016, J CLIN ONCOL, V34, DOI 10.1200/JCO.2016.34.15_suppl.3009
   Porter DL, 2015, SCI TRANSL MED, V7, DOI 10.1126/scitranslmed.aac5415
   Pui CH, 2008, LANCET, V371, P1030, DOI 10.1016/S0140-6736(08)60457-2
   Pulsipher MA, 2011, BIOL BLOOD MARROW TR, V17, pS137, DOI 10.1016/j.bbmt.2010.10.005
   Pulte D, 2009, BLOOD, V113, P1408, DOI 10.1182/blood-2008-06-164863
   Ramanujachar R, 2007, PEDIATR BLOOD CANCER, V48, P254, DOI 10.1002/PBC.20749
   Ravandi F, 2016, BLOOD ADV, V1, P250, DOI 10.1182/bloodadvances.2016001495
   Ravandi F, 2015, BLOOD, V126, DOI 10.1182/blood.V126.23.796.796
   Ribera JM, 2008, J CLIN ONCOL, V26, P1843, DOI 10.1200/JCO.2007.13.7265
   Ribera JM, 2014, J CLIN ONCOL, V32, P1595, DOI 10.1200/JCO.2013.52.2425
   Rijneveld AW, 2011, LEUKEMIA, V25, P1697, DOI 10.1038/leu.2011.141
   Roberts KG, 2014, NEW ENGL J MED, V371, P1005, DOI 10.1056/NEJMoa1403088
   SASAKI K, 2016, J CLIN ONCOL, V34
   Sasaki K, 2016, BLOOD, V128, DOI 10.1182/blood.V128.22.588.588
   Schultz KR, 2014, LEUKEMIA, V28, P1467, DOI 10.1038/leu.2014.30
   SEBBAN C, 1994, J CLIN ONCOL, V12, P2580, DOI 10.1200/JCO.1994.12.12.2580
   Sekeres MA, 2009, BLOOD, V113, P28, DOI 10.1182/blood-2008-05-157065
   Siegel R, 2014, CA-CANCER J CLIN, V64, P9, DOI [10.3322/caac.21254, 10.3322/caac.21208, 10.1136/bmj.g1502, 10.1001/jamaoto.2014.2530]
   Soverini S, 2011, HAEMATOL-HEMATOL J, V96, P552, DOI 10.3324/haematol.2010.034173
   Stock W, 2008, BLOOD, V112, P1646, DOI 10.1182/blood-2008-01-130237
   Stock W, 2014, BLOOD, V124, DOI 10.1182/blood.V124.21.796.796
   Stock W, 2013, CANCER-AM CANCER SOC, V119, P90, DOI 10.1002/cncr.27617
   Thomas DA, 2004, BLOOD, V103, P4396, DOI 10.1182/blood-2003-08-2958
   Thomas DA, 2010, J CLIN ONCOL, V28, P3880, DOI 10.1200/JCO.2009.26.9456
   Thomas X, 2004, J CLIN ONCOL, V22, P4075, DOI 10.1200/JCO.2004.10.050
   Thorn I, 2011, BRIT J HAEMATOL, V152, P743, DOI 10.1111/j.1365-2141.2010.08456.x
   Topp MS, 2016, HAEMATOLOGICA, V101, P24
   Topp MS, 2015, LANCET ONCOL, V16, P57, DOI 10.1016/S1470-2045(14)71170-2
   Topp MS, 2014, J CLIN ONCOL, V32, P4134, DOI 10.1200/JCO.2014.56.3247
   Topp MS, 2012, BLOOD, V120, P5185, DOI 10.1182/blood-2012-07-441030
   Turtle CJ, 2016, J CLIN INVEST, V126, P2123, DOI 10.1172/JCI85309
   van der Velden VHJ, 2002, LEUKEMIA, V16, P1432, DOI 10.1038/sj.leu.2402636
   van Dongen JJM, 2015, BLOOD, V125, P3996, DOI 10.1182/blood-2015-03-580027
   Vidriales MB, 2003, BLOOD, V101, P4695, DOI 10.1182/blood-2002-08-2613
   Vignetti M, 2007, BLOOD, V109, P3676, DOI 10.1182/blood-2006-10-052746
   Yanada M, 2006, LEUKEMIA LYMPHOMA, V47, P1747, DOI 10.1080/10428190600634085
NR 115
TC 17
Z9 20
U1 1
U2 12
PU TAYLOR & FRANCIS LTD
PI ABINGDON
PA 2-4 PARK SQUARE, MILTON PARK, ABINGDON OR14 4RN, OXON, ENGLAND
SN 1042-8194
EI 1029-2403
J9 LEUKEMIA LYMPHOMA
JI Leuk. Lymphoma
PY 2018
VL 59
IS 3
BP 526
EP 541
DI 10.1080/10428194.2017.1335397
PG 16
WC Oncology; Hematology
SC Oncology; Hematology
GA FT8VP
UT WOS:000423431600003
PM 28604239
DA 2021-10-28
ER

PT J
AU Dai, XF
   Mei, Y
   Cai, DY
   Han, WD
AF Dai, Xiaofeng
   Mei, Yi
   Cai, Dongyan
   Han, Weidong
TI Standardizing CAR-T therapy: Getting it scaled up
SO BIOTECHNOLOGY ADVANCES
LA English
DT Review
DE Chimeric antigen receptor; Standardization; Manufacturing process;
   Source materials; Viral vectors; Ancillary reagents; Quality control;
   Post-treatment immune monitoring; Government regulation
ID CHIMERIC ANTIGEN RECEPTORS; ADOPTIVE CELL THERAPY; LENTIVIRUS VECTOR;
   ANTITUMOR-ACTIVITY; LYMPHOMA; TUMORS; EXPRESSION; RELEASE; NEED; VIVO
AB CAR-T therapy, grafting the specificity of a monoclonal antibody onto a T cell to target certain cancer cells, has been recognized as a promising therapeutic approach for cancer control as evidenced by the two CAR-T products proved by FDA in 2017. However, the unique heterogeneity of CAR-T therapy has restricted its production in a limited number of institutions and made it a boutique oncotherapy. By reviewing outstanding issues surrounding the commercial scale production of CAR-T therapy, we conclude that achieving mass production of CAR-T therapy without sacrificing its personalized nature is a worldwild challenge for making CAR-T a key element in the next generation of precision medicine, which can be achieved by standardizing 7 prominent factors that collectively determine the scale of CAR-T manufacturing.
C1 [Dai, Xiaofeng] Jiangnan Univ, Wuxi Sch Med, Wuxi, Peoples R China.
   [Mei, Yi] Jiangnan Univ, Sch Biotechnol, Wuxi, Peoples R China.
   [Cai, Dongyan] Jiangnan Univ, Affiliated Hosp, Wuxi Canc Inst, Wuxi, Peoples R China.
   [Han, Weidong] Chinese Peoples Liberat Army Gen Hosp, Biotherapeut Dept, Dept Mol & Immunol Res, Beijing 100853, Peoples R China.
RP Dai, XF (corresponding author), Jiangnan Univ, Wuxi Sch Med, Wuxi, Peoples R China.
EM xiaofeng.dai@jiangnan.edu.cn; hanwdrsw69@yahoo.com
OI Han, Weidong/0000-0003-3207-3899
FU National Natural Science Foundation of ChinaNational Natural Science
   Foundation of China (NSFC) [31471251]; Natural Science Foundation of
   Jiangsu ProvinceNatural Science Foundation of Jiangsu Province
   [BK20161130]; Six Talent Peaks Project in Jiangsu Province [SWYY-128];
   National Science and Technology Major project [2018ZX10302205-004-002];
   Postgraduate Education Reform Project of Jiangsu Province; Research
   Funds for the Medical School of Jiangnan University ESI special
   cultivation project [1286010241170320]
FX This study is funded by the National Natural Science Foundation of China
   (Grant No. 31471251), Natural Science Foundation of Jiangsu Province
   (Grant No. BK20161130), the Six Talent Peaks Project in Jiangsu Province
   (Grant No. SWYY-128), National Science and Technology Major project
   (2018ZX10302205-004-002), Postgraduate Education Reform Project of
   Jiangsu Province,and Research Funds for the Medical School of Jiangnan
   University ESI special cultivation project (1286010241170320).
CR Ahwaz-Iran, 2017, ENG CHIMERIC ANTIGEN, P131
   [Anonymous], 2001, HUM GENE THER, V12, P303
   Apel M, 2013, CHEM-ING-TECH, V85, P103, DOI 10.1002/cite.201200175
   Bellone G, 1999, AM J PATHOL, V155, P537, DOI 10.1016/S0002-9440(10)65149-8
   Brentjens RJ, 2013, SCI TRANSL MED, V5, DOI 10.1126/scitranslmed.3005930
   Brindley DA, 2012, REGEN MED, V7, P7, DOI [10.2217/RME.11.112, 10.2217/rme.11.112]
   Brown CE, 2016, MOL THER-ONCOLYTICS, V3, DOI 10.1038/mto.2016.28
   Chinnasamy D, 2012, CLIN CANCER RES, V18, P1672, DOI 10.1158/1078-0432.CCR-11-3050
   Chmielewski M, 2011, CANCER RES, V71, P5697, DOI 10.1158/0008-5472.CAN-11-0103
   Decker T, 2012, J CANCER RES CLIN, V138, P1945, DOI 10.1007/s00432-012-1258-3
   Deng LF, 2014, J CLIN INVEST, V124, P687, DOI 10.1172/JCI67313
   Dull T, 1998, J VIROL, V72, P8463, DOI 10.1128/JVI.72.11.8463-8471.1998
   Feng KC, 2017, J HEMATOL ONCOL, V10, DOI 10.1186/s13045-016-0378-7
   Gee AP, 2015, CANCER GENE THER, V22, P67, DOI 10.1038/cgt.2014.71
   Gee AP, 1999, CYTOTHERAPY, V1, P485, DOI 10.1080/0032472031000141309
   Goldstein MJ, 2012, CANCER RES, V72, P1239, DOI 10.1158/0008-5472.CAN-11-3375
   Humphries C, 2013, NATURE, V504, pS13, DOI 10.1038/504S13a
   Ikalos M, 2011, SCI TRANSL MED, V3
   Kaiser AD, 2015, CANCER GENE THER, V22, P72, DOI 10.1038/cgt.2014.78
   Kalos M, 2011, SCI TRANSL MED, V3, DOI 10.1126/scitranslmed.3002842
   Karp JE, 2007, BLOOD, V110, P1762, DOI 10.1182/blood-2007-03-081364
   Kim VN, 1998, J VIROL, V72, P811, DOI 10.1128/JVI.72.1.811-816.1998
   Kotsopoulou E, 2000, J VIROL, V74, P4839, DOI 10.1128/JVI.74.10.4839-4852.2000
   Lamers CHJ, 2008, CANCER GENE THER, V15, P268, DOI 10.1038/sj.cgt.7701114
   Levine BL, 2017, MOL THER-METH CLIN D, V4, P92, DOI 10.1016/j.omtm.2016.12.006
   Lipsitz YY, 2016, NAT BIOTECHNOL, V34, P393, DOI 10.1038/nbt.3525
   Louis CU, 2011, BLOOD, V118, P6050, DOI 10.1182/blood-2011-05-354449
   Mock U, 2015, BLOOD, V126
   Moon EK, 2011, CLIN CANCER RES, V17, P4719, DOI 10.1158/1078-0432.CCR-11-0351
   Parkhurst MR, 2011, MOL THER, V19, P620, DOI 10.1038/mt.2010.272
   Pegram HJ, 2012, BLOOD, V119, P4133, DOI 10.1182/blood-2011-12-400044
   Peng WY, 2012, CANCER RES, V72, P5209, DOI 10.1158/0008-5472.CAN-12-1187
   Porter DL, 2011, NEW ENGL J MED, V365, P725, DOI 10.1056/NEJMoa1103849
   Porter DL, 2006, BLOOD, V107, P1325, DOI 10.1182/blood-2005-08-3373
   Przybylowski M, 2006, GENE THER, V13, P95, DOI 10.1038/sj.gt.3302648
   Pule MA, 2008, NAT MED, V14, P1264, DOI 10.1038/nm.1882
   Rosenberg SA, 2011, NAT REV CLIN ONCOL, V8, P577, DOI 10.1038/nrclinonc.2011.116
   SHENONG GLC, 1984, SCIENCE, V226, P1077, DOI 10.1126/science.6093260
   Tumaini B, 2013, CYTOTHERAPY, V15, P1406, DOI 10.1016/j.jcyt.2013.06.003
   van Loenen MM, 2014, HAEMATOLOGICA, V99, P759, DOI 10.3324/haematol.2013.093690
   VARMUS HE, 1981, CELL, V25, P23, DOI 10.1016/0092-8674(81)90228-2
   Wang CM, 2017, CLIN CANCER RES, V23, P1156, DOI 10.1158/1078-0432.CCR-16-1365
   Wang QS, 2015, MOL THER, V23, P184, DOI 10.1038/mt.2014.164
   Wang W, 2012, CURR GENE THER, V12, P493, DOI 10.2174/156652312803519751
   Wang XY, 2015, J IMMUNOTHER, V38, P127, DOI 10.1097/CJI.0000000000000072
   Wang Y, 2014, CLIN IMMUNOL, V155, P160, DOI 10.1016/j.clim.2014.10.002
   Zufferey R, 1998, J VIROL, V72, P9873, DOI 10.1128/JVI.72.12.9873-9880.1998
NR 47
TC 16
Z9 16
U1 1
U2 18
PU PERGAMON-ELSEVIER SCIENCE LTD
PI OXFORD
PA THE BOULEVARD, LANGFORD LANE, KIDLINGTON, OXFORD OX5 1GB, ENGLAND
SN 0734-9750
EI 1873-1899
J9 BIOTECHNOL ADV
JI Biotechnol. Adv.
PD JAN-FEB
PY 2019
VL 37
IS 1
BP 239
EP 245
DI 10.1016/j.biotechadv.2018.12.002
PG 7
WC Biotechnology & Applied Microbiology
SC Biotechnology & Applied Microbiology
GA HI1RY
UT WOS:000456223900014
PM 30543841
DA 2021-10-28
ER

PT J
AU Hong, RM
   Zhao, HL
   Wang, YY
   Chen, Y
   Cai, HL
   Hu, YX
   Wei, GQ
   Huang, H
AF Hong, Ruimin
   Zhao, Houli
   Wang, Yiyun
   Chen, Yu
   Cai, Hongliu
   Hu, Yongxian
   Wei, Guoqing
   Huang, He
TI Clinical characterization and risk factors associated with cytokine
   release syndrome induced by COVID-19 and chimeric antigen receptor
   T-cell therapy
SO BONE MARROW TRANSPLANTATION
LA English
DT Article
ID MANAGEMENT; SARS
AB An excessive immune response during coronavirus disease (COVID-19) can induce cytokine release syndrome (CRS), which is associated with life-threatening complications and disease progression. This retrospective study evaluated the clinical characteristics of severe CRS (sCRS, grade 3-4) induced by severe COVID-19 (40 patients) or chimeric antigen receptor T-cell (CAR-T) therapy as a comparator (41 patients). Grade 4 CRS was significantly more common in the COVID-19 group (15/40 (35.7%) vs. 5/41 (12.2%),P = 0.008). The CAR-T group had more dramatic increase in cytokines, including IL-2, IL-6, IL-10, and IFN-gamma. Interestingly, COVID-19 group had significantly higher levels for TNF-alpha (31.1 pg/ml (16.1-70.0) vs. 3.3 (1.8-9.6),P < 0.001) and lg viral loads were correlated with lg IL-6 (R-2 = 0.101;P < 0.001) and lg IL-10 (R-2 = 0.105;P < 0.001). The independent risk factor for COVID-19-related sCRS was hypertension history (OR: 4.876, 95% CI: 2.038-11.668;P < 0.001). Our study demonstrated that there were similar processes but different intensity of inflammatory responses of sCRS in COVID-19 and CAR-T group. The diagnose and management of severe COVID-19-related sCRS can learn lessons from treatment of sCRS induced by CAR-T therapy.
C1 [Hong, Ruimin; Zhao, Houli; Wang, Yiyun; Hu, Yongxian; Wei, Guoqing; Huang, He] Zhejiang Univ, Sch Med, Affiliated Hosp 1, Bone Marrow Transplantat Ctr, Hangzhou, Peoples R China.
   [Hong, Ruimin; Zhao, Houli; Wang, Yiyun; Hu, Yongxian; Wei, Guoqing; Huang, He] Zhejiang Univ, Inst Hematol, Hangzhou, Peoples R China.
   [Hong, Ruimin; Zhao, Houli; Wang, Yiyun; Hu, Yongxian; Wei, Guoqing; Huang, He] Zhejiang Prov Engn Lab Stem Cell & Immun Therapy, Hangzhou, Peoples R China.
   [Hong, Ruimin; Zhao, Houli; Wang, Yiyun; Hu, Yongxian; Wei, Guoqing; Huang, He] Zhejiang Univ, Zhejiang Lab Syst Precis Med, Med Ctr, Hangzhou, Peoples R China.
   [Chen, Yu] Zhejiang Univ, Sch Med, Affiliated Hosp 1, Dept Clin Lab, Hangzhou, Peoples R China.
   [Cai, Hongliu] Zhejiang Univ, Sch Med, Affiliated Hosp 1, Dept Surg Intens Care Unit SICU, Hangzhou, Peoples R China.
RP Hu, YX; Wei, GQ; Huang, H (corresponding author), Zhejiang Univ, Sch Med, Affiliated Hosp 1, Bone Marrow Transplantat Ctr, Hangzhou, Peoples R China.; Hu, YX; Wei, GQ; Huang, H (corresponding author), Zhejiang Univ, Inst Hematol, Hangzhou, Peoples R China.; Hu, YX; Wei, GQ; Huang, H (corresponding author), Zhejiang Prov Engn Lab Stem Cell & Immun Therapy, Hangzhou, Peoples R China.; Hu, YX; Wei, GQ; Huang, H (corresponding author), Zhejiang Univ, Zhejiang Lab Syst Precis Med, Med Ctr, Hangzhou, Peoples R China.
EM huyongxian2000@aliyun.com; Weiguoqing2000@sina.com; huanghe@zju.edu.cn
FU National Natural Science Foundation of ChinaNational Natural Science
   Foundation of China (NSFC) [81230014, 81470341, 81520108002]; Key
   Project of Science and Technology Department of Zhejiang Province
   [2018C03016-2]; Key Research and Development Program of Zhejiang
   Province [2019C03016]
FX The authors would like to thank the patients and families for
   participating in this study, the help of medical and nurse team on
   patients' care and department of laboratory for their help in analyzing
   the viral load. This work was supported by grants from the National
   Natural Science Foundation of China (81230014, 81470341, 81520108002),
   the Key Project of Science and Technology Department of Zhejiang
   Province (2018C03016-2), and the Key Research and Development Program of
   Zhejiang Province (2019C03016).
CR Agarwal S, 2020, CANCER DISCOV, V10, P775, DOI 10.1158/2159-8290.CD-20-0473
   Ali SA, 2016, BLOOD, V128, P1688, DOI 10.1182/blood-2016-04-711903
   [Anonymous], 2020, CHIN J INTEGR MED, V40, P136
   [Anonymous], 2017, COMMON TERMINOLOGY C
   Bhattacharyya S, 2007, BLOOD, V109, P4313, DOI 10.1182/blood-2006-10-048215
   Boni C, 2019, INT J MOL SCI, V20, DOI 10.3390/ijms20112754
   Busillo JM, 2013, TRENDS ENDOCRIN MET, V24, P109, DOI 10.1016/j.tem.2012.11.005
   de Wit E, 2016, NAT REV MICROBIOL, V14, P523, DOI 10.1038/nrmicro.2016.81
   Diao B, 2020, FRONT IMMUNOL, V11, DOI 10.3389/fimmu.2020.00827
   England JT, 2021, BLOOD REV, V45, DOI 10.1016/j.blre.2020.100707
   Haga S, 2008, P NATL ACAD SCI USA, V105, P7809, DOI 10.1073/pnas.0711241105
   Hay KA, 2018, BRIT J HAEMATOL, V183, P364, DOI 10.1111/bjh.15644
   Huang CZ, 2020, LIMIT ANALYSIS THEORY OF THE SOIL MASS AND ITS APPLICATION, P1, DOI [10.1016/S0140-6736(20)30183-5, 10.1007/978-981-15-1572-9_1]
   Hunter BD, 2019, JNCI-J NATL CANCER I, V111, P646, DOI 10.1093/jnci/djz017
   Jamilloux Y, 2020, AUTOIMMUN REV, V19, DOI 10.1016/j.autrev.2020.102567
   Kirkpatrick CT, 2018, MBIO, V9, DOI 10.1128/mBio.00696-18
   Le RQ, 2018, ONCOLOGIST, V23, P943, DOI 10.1634/theoncologist.2018-0028
   Lee DW, 2014, BLOOD, V124, P188, DOI 10.1182/blood-2014-05-552729
   Leiva-Juarez MM, 2018, MUCOSAL IMMUNOL, V11, P21, DOI 10.1038/mi.2017.71
   Majzner RG, 2019, NAT MED, V25, P1341, DOI 10.1038/s41591-019-0564-6
   Maude SL, 2014, CANCER J, V20, P119, DOI 10.1097/PPO.0000000000000035
   McDermott JE, 2016, BMC SYST BIOL, V10, DOI 10.1186/s12918-016-0336-6
   Moore JB, 2020, SCIENCE, V368, P473, DOI 10.1126/science.abb8925
   Mosser DM, 2008, NAT REV IMMUNOL, V8, P958, DOI 10.1038/nri2448
   Neelapu SS, 2018, NAT REV CLIN ONCOL, V15, P47, DOI 10.1038/nrclinonc.2017.148
   Oldstone MBA, 2014, CURR TOP MICROBIOL, V378, P129, DOI 10.1007/978-3-319-05879-5_6
   Park JH, 2018, NEW ENGL J MED, V378, P449, DOI 10.1056/NEJMoa1709919
   Pascarella G, 2020, J INTERN MED, V288, P192, DOI 10.1111/joim.13091
   Pedersen SF, 2020, J CLIN INVEST, V130, P2202, DOI 10.1172/JCI137647
   Qin YY, 2020, CHINESE MED J-PEKING, V133, P1080, DOI 10.1097/CM9.0000000000000791
   Schuster SJ, 2019, NEW ENGL J MED, V380, P45, DOI 10.1056/NEJMoa1804980
   Shimabukuro-Vornhagen A, 2018, J IMMUNOTHER CANCER, V6, DOI 10.1186/s40425-018-0343-9
   Wei J, 2020, J IMMUNOTHER CANCER, V8, DOI 10.1136/jitc-2020-000862
   Xiong Y, 2020, EMERG MICROBES INFEC, V9, P761, DOI [10.1080/22221751.2020.1747363, 10.6084/m9.figshare.12053070.v2]
   XU B, 2020, J INFECTION, V81, pE51, DOI 10.1016/j.jinf.2020.04.012
   Xu YX, 2020, CURR RES TRANSL MED, V68, P111, DOI 10.1016/j.retram.2020.06.003
   Yanez L, 2019, HEMASPHERE, V3, DOI 10.1097/HS9.0000000000000186
   Yang ZW, 2020, J INFECTION, V81, pE13, DOI 10.1016/j.jinf.2020.03.062
   Zavascki AP, 2020, NEW ENGL J MED, V382, P1859, DOI [10.1056/NEJMc2005203, 10.1056/NEJMoa2002032]
   Zhang SY, 2020, CLIN DRUG INVEST, V40, P511, DOI 10.1007/s40261-020-00917-3
NR 40
TC 1
Z9 1
U1 2
U2 4
PU SPRINGERNATURE
PI LONDON
PA CAMPUS, 4 CRINAN ST, LONDON, N1 9XW, ENGLAND
SN 0268-3369
EI 1476-5365
J9 BONE MARROW TRANSPL
JI Bone Marrow Transplant.
PD MAR
PY 2021
VL 56
IS 3
BP 570
EP 580
DI 10.1038/s41409-020-01060-5
EA SEP 2020
PG 11
WC Biophysics; Oncology; Hematology; Immunology; Transplantation
SC Biophysics; Oncology; Hematology; Immunology; Transplantation
GA QU0CY
UT WOS:000571628900001
PM 32943758
OA Green Published, Bronze
DA 2021-10-28
ER

PT J
AU VanSeggelen, H
   Tantalo, DGM
   Afsahi, A
   Hammill, JA
   Bramson, JL
AF VanSeggelen, Heather
   Tantalo, Daniela G. M.
   Afsahi, Arya
   Hammill, Joanne A.
   Bramson, Jonathan L.
TI Chimeric antigen receptor-engineered T cells as oncolytic virus carriers
SO MOLECULAR THERAPY-ONCOLYTICS
LA English
DT Article
ID VESICULAR STOMATITIS-VIRUS; IMMUNE CELL; INTRAVENOUS DELIVERY; ANTITUMOR
   EFFICACY; TUMOR; THERAPY; COMBINATION; SUPPRESSION; VIROTHERAPY;
   EXPRESSION
AB The use of engineered T cells in adoptive transfer therapies has shown significant promise in treating hematological cancers. However, successes treating solid tumors are much less prevalent. Oncolytic viruses (OVs) have the capacity to induce specific lysis of tumor cells and indirectly impact tumor growth via vascular shutdown. These viruses bear natural abilities to associate with lymphocytes upon systemic administration, but therapeutic doses must be very high in order to evade antibodies and other components of the immune system. As T cells readily circulate through the body, using these cells to deliver OVs directly to tumors may provide an ideal combination. Our studies demonstrate that loading chimeric antigen receptor-engineered T cells with low doses of virus does not impact receptor expression or function in either murine or human T cells. Engineered T cells can deposit virus onto a variety of tumor targets, which can enhance the tumoricidal activity of the combination treatment. This concept appears to be broadly applicable, as we observed similar results using murine or human T cells, loaded with either RNA or DNA viruses. Overall, loading of engineered T cells with OVs represents a novel combination therapy that may increase the efficacy of both treatments.
C1 [VanSeggelen, Heather; Tantalo, Daniela G. M.; Afsahi, Arya; Hammill, Joanne A.; Bramson, Jonathan L.] McMaster Univ, McMaster Immunol Res Ctr, Dept Pathol & Mol Med, Hamilton, ON, Canada.
RP Bramson, JL (corresponding author), McMaster Univ, McMaster Immunol Res Ctr, Dept Pathol & Mol Med, Hamilton, ON, Canada.
EM bramsonj@mcmaster.ca
OI Bramson, Jonathan/0000-0003-2874-6886
FU Terry Fox Foundation; Canadian Institutes for Health Research
   (CIHR)Canadian Institutes of Health Research (CIHR); Canada Graduate
   Scholarship from CIHRCanadian Institutes of Health Research (CIHR);
   Government of Ontario
FX This work was supported by funds from the Terry Fox Foundation and the
   Canadian Institutes for Health Research (CIHR). H. V. was supported by a
   Canada Graduate Scholarship from CIHR and by the Government of Ontario,
   and J. L. B. holds the Canada Research Chair in Translational Cancer
   Immunology. Murine D2F2 and D2F2/E2 cells were provided by Wei-Zen Wei
   (Barbara Ann Karmanos Cancer Institute, Detroit, MI). The human
   anti-HER2-CAR was provided by Philip K. Darcy (University of Melbourne,
   Victoria, Australia). Retroviral vectors were provided by Brian
   Rabinovich (MD Anderson Cancer Centre, Houston, TX). Lentiviral vectors
   were provided by Megan Levings (University of British Columbia, Canada).
   We obtained VSV Delta M51-GFP from Brian Lichty (McMaster University,
   Hamilton, Ontario, Canada), and vvDD-GFP from Andrea McCart (University
   of Toronto, Ontario, Canada) and John C. Bell (University of Ottawa,
   Ontario, Canada).
CR Allan SE, 2008, MOL THER, V16, P194, DOI 10.1038/sj.mt.6300341
   Amendola M, 2005, NAT BIOTECHNOL, V23, P108, DOI 10.1038/nbt1049
   Aranda F, 2014, ONCOIMMUNOLOGY, V3, DOI 10.4161/onci.28344
   Bell John C., 2003, Cancer Cell, V4, P7, DOI 10.1016/S1535-6108(03)00170-3
   Breitbach CJ, 2007, MOL THER, V15, P1686, DOI 10.1038/sj.mt.6300215
   Breitbach CJ, 2013, CANCER RES, V73, P1265, DOI 10.1158/0008-5472.CAN-12-2687
   Breitbach CJ, 2011, NATURE, V477, P99, DOI 10.1038/nature10358
   Brentjens RJ, 2013, SCI TRANSL MED, V5, DOI 10.1126/scitranslmed.3005930
   Bridle BW, 2013, MOL THER, V21, P887, DOI 10.1038/mt.2012.265
   Bridle BW, 2010, MOL THER, V18, P1430, DOI 10.1038/mt.2010.98
   Chmielewski M, 2012, CANCER IMMUNOL IMMUN, V61, P1269, DOI 10.1007/s00262-012-1202-z
   Cole C, 2005, NAT MED, V11, P1073, DOI 10.1038/nm1297
   Davila ML, 2013, PLOS ONE, V8, DOI 10.1371/journal.pone.0061338
   Dayball K, 2003, J IMMUNOL, V171, P3379, DOI 10.4049/jimmunol.171.7.3379
   Diaz RM, 2007, CANCER RES, V67, P2840, DOI 10.1158/0008-5472.CAN-06-3974
   Dudley ME, 2005, J CLIN ONCOL, V23, P2346, DOI 10.1200/JCO.2005.00.240
   Galluzzi L, 2013, ONCOIMMUNOLOGY, V2, DOI 10.4161/onci.24802
   Heo J, 2013, NAT MED, V19, P329, DOI 10.1038/nm.3089
   Hinrichs CS, 2014, IMMUNOL REV, V257, P56, DOI 10.1111/imr.12132
   Kalos M, 2011, SCI TRANSL MED, V3, DOI 10.1126/scitranslmed.3002842
   Kottke T, 2008, MOL THER, V16, P1910, DOI 10.1038/mt.2008.212
   McCart JA, 2001, CANCER RES, V61, P8751
   McGray AJR, 2014, MOL THER, V22, P206, DOI 10.1038/mt.2013.255
   McMurchy AN, 2013, BLOOD, V121, P1265, DOI 10.1182/blood-2012-05-431023
   Moeller M, 2004, CANCER GENE THER, V11, P371, DOI 10.1038/sj.cgt.7700710
   Morita S, 2000, GENE THER, V7, P1063, DOI 10.1038/sj.gt.3301206
   Nakazawa Y, 2011, MOL THER, V19, P2133, DOI 10.1038/mt.2011.131
   Ottolino-Perry K, 2010, MOL THER, V18, P251, DOI 10.1038/mt.2009.283
   Pol J, 2014, ONCOIMMUNOLOGY, V3, DOI 10.4161/onci.28694
   Prestwich RJ, 2009, HUM GENE THER, V20, P1119, DOI 10.1089/hum.2009.135
   Qiao J, 2008, GENE THER, V15, P604, DOI 10.1038/sj.gt.3303098
   Qiao J, 2008, NAT MED, V14, P37, DOI 10.1038/nm1681
   Qiao J, 2008, CLIN CANCER RES, V14, P259, DOI 10.1158/1078-0432.CCR-07-1510
   Rabinovich BA, 2008, P NATL ACAD SCI USA, V105, P14342, DOI 10.1073/pnas.0804105105
   Rosenberg SA, 2004, P NATL ACAD SCI USA, V101, P14639, DOI 10.1073/pnas.0405730101
   Rossig C, 2002, BLOOD, V99, P2009, DOI 10.1182/blood.V99.6.2009
   Sadelain M, 2009, CURR OPIN IMMUNOL, V21, P215, DOI 10.1016/j.coi.2009.02.009
   Sampath P, 2013, MOL THER, V21, P620, DOI 10.1038/mt.2012.257
   Shin JH, 2012, BLOOD, V119, P5678, DOI 10.1182/blood-2011-09-380519
   Stephenson KB, 2012, CANCER GENE THER, V19, P238, DOI 10.1038/cgt.2011.81
   Stojdl DF, 2003, CANCER CELL, V4, P263, DOI 10.1016/S1535-6108(03)00241-1
   Stojdl DF, 2000, NAT MED, V6, P821, DOI 10.1038/77558
   Thorne SH, 2006, SCIENCE, V311, P1780, DOI 10.1126/science.1121411
   Thorne SH, 2010, MOL THER, V18, P1698, DOI 10.1038/mt.2010.140
   Vacchelli E, 2013, ONCOIMMUNOLOGY, V2, DOI 10.4161/onci.24612
   WELS W, 1992, BIO-TECHNOL, V10, P1128, DOI 10.1038/nbt1092-1128
   Willmon C, 2009, MOL THER, V17, P1667, DOI 10.1038/mt.2009.194
   Wrzesinski C, 2010, J IMMUNOTHER, V33, P1, DOI 10.1097/CJI.0b013e3181b88ffc
   Zhang L, 2013, BLOOD, V121, P2432, DOI 10.1182/blood-2012-06-438481
NR 49
TC 31
Z9 34
U1 0
U2 4
PU CELL PRESS
PI CAMBRIDGE
PA 50 HAMPSHIRE ST, FLOOR 5, CAMBRIDGE, MA 02139 USA
SN 2372-7705
J9 MOL THER-ONCOLYTICS
JI Mol. Ther.-Oncolytics
PD SEP 9
PY 2015
VL 2
AR 150014
DI 10.1038/mto.2015.14
PG 12
WC Oncology; Medicine, Research & Experimental
SC Oncology; Research & Experimental Medicine
GA EE2PH
UT WOS:000389426200001
PM 27119109
OA Green Published, gold
DA 2021-10-28
ER

PT J
AU Hosen, N
   Matsunaga, Y
   Hasegawa, K
   Matsuno, H
   Nakamura, Y
   Makita, M
   Watanabe, K
   Yoshida, M
   Satoh, K
   Morimoto, S
   Fujiki, F
   Nakajima, H
   Nakata, J
   Nishida, S
   Tsuboi, A
   Oka, Y
   Manabe, M
   Ichihara, H
   Aoyama, Y
   Mugitani, A
   Nakao, T
   Hino, M
   Uchibori, R
   Ozawa, K
   Baba, Y
   Terakura, S
   Wada, N
   Morii, E
   Nishimura, J
   Takeda, K
   Oji, Y
   Sugiyama, H
   Takagi, J
   Kumanogoh, A
AF Hosen, Naoki
   Matsunaga, Yukiko
   Hasegawa, Kana
   Matsuno, Hiroshi
   Nakamura, Yuki
   Makita, Mio
   Watanabe, Kouki
   Yoshida, Mikako
   Satoh, Kei
   Morimoto, Soyoko
   Fujiki, Fumihiro
   Nakajima, Hiroko
   Nakata, Jun
   Nishida, Sumiyuki
   Tsuboi, Akihiro
   Oka, Yoshihiro
   Manabe, Masahiro
   Ichihara, Hiroyoshi
   Aoyama, Yasutaka
   Mugitani, Atsuko
   Nakao, Takafumi
   Hino, Masayuki
   Uchibori, Ryosuke
   Ozawa, Keiya
   Baba, Yoshihiro
   Terakura, Seitaro
   Wada, Naoki
   Morii, Eiichi
   Nishimura, Junichi
   Takeda, Kiyoshi
   Oji, Yusuke
   Sugiyama, Haruo
   Takagi, Junichi
   Kumanogoh, Atsushi
TI The activated conformation of integrin beta(7) is a novel multiple
   myeloma-specific target for CAR T cell therapy
SO NATURE MEDICINE
LA English
DT Article
ID GROWTH-FACTOR RECEPTOR; MATURATION ANTIGEN; ANTIBODY THERAPY; CANCER;
   EPITOPE; IDENTIFICATION; EXPRESSION; MADCAM-1; ADHESION; EGFR
AB Cancer-specific cell-surface antigens are ideal targets for monoclonal antibody (mAb)-based immunotherapy but are likely to have previously been identified in transcriptome or proteome analyses. Here, we show that the active conformer of an integrin can serve as a specific therapeutic target for multiple myeloma (MM). We screened >10,000 anti-MM mAb clones and identified MMG49 as an MM-specific mAb specifically recognizing a subset of integrin beta(7) molecules. The MMG49 epitope, in the N-terminal region of the beta(7) chain, is predicted to be inaccessible in the resting integrin conformer but exposed in the active conformation. Elevated expression and constitutive activation of integrin beta(7) conferred high MMG49 reactivity on MM cells, whereas MMG49 binding was scarcely detectable in other cell types including normal integrin beta(+)(7) lymphocytes. T cells transduced with MMG49-derived chimeric antigen receptor (CAR) exerted anti-MM effects without damaging normal hematopoietic cells. Thus, MMG49 CAR T cell therapy is promising for MM, and a receptor protein with a rare but physiologically relevant conformation can serve as a cancer immunotherapy target.
C1 [Hosen, Naoki; Hasegawa, Kana; Nakamura, Yuki; Makita, Mio; Watanabe, Kouki; Yoshida, Mikako; Satoh, Kei; Oka, Yoshihiro] Osaka Univ, Grad Sch Med, Dept Canc Stem Cell Biol, Osaka, Japan.
   [Nishida, Sumiyuki; Kumanogoh, Atsushi] Osaka Univ, Grad Sch Med, Dept Resp Med & Clin Immunol, Osaka, Japan.
   [Hosen, Naoki; Oka, Yoshihiro; Kumanogoh, Atsushi] Osaka Univ, WPI Immunol Frontier Res Ctr, Osaka, Japan.
   [Matsunaga, Yukiko; Takagi, Junichi] Osaka Univ, Inst Prot Res, Lab Prot Synth & Express, Osaka, Japan.
   [Matsuno, Hiroshi; Nishimura, Junichi] Osaka Univ, Grad Sch Med, Dept Gastroenterol Surg, Osaka, Japan.
   [Morimoto, Soyoko; Nakata, Jun; Tsuboi, Akihiro] Osaka Univ, Grad Sch Med, Dept Canc Immunotherapy, Osaka, Japan.
   [Fujiki, Fumihiro; Nakajima, Hiroko; Sugiyama, Haruo] Osaka Univ, Grad Sch Med, Dept Canc Immunol, Osaka, Japan.
   [Manabe, Masahiro] West Japan Railway Co, Osaka Gen Hosp, Dept Hematol, Osaka, Japan.
   [Ichihara, Hiroyoshi; Aoyama, Yasutaka; Mugitani, Atsuko] Fuchu Hosp, Dept Hematol, Osaka, Japan.
   [Nakao, Takafumi] Osaka City Gen Hosp, Dept Hematol, Osaka, Japan.
   [Hino, Masayuki] Osaka City Univ, Grad Sch Med, Dept Hematol & Oncol, Osaka, Japan.
   [Uchibori, Ryosuke; Ozawa, Keiya] Jichi Med Univ, Div Immunogene & Cell Therapy Takara Bio, Shimotsuke, Tochigi, Japan.
   [Ozawa, Keiya] Univ Tokyo, Inst Med Sci, Tokyo, Japan.
   [Baba, Yoshihiro] Kyushu Univ, Med Inst Bioregulat, Div Immunol & Genome Biol, Fukuoka, Japan.
   [Terakura, Seitaro] Nagoya Univ, Grad Sch Med, Dept Hematol & Oncol, Nagoya, Aichi, Japan.
   [Wada, Naoki; Morii, Eiichi] Osaka Univ, Grad Sch Med, Dept Pathol, Osaka, Japan.
   [Takeda, Kiyoshi] Osaka Univ, Grad Sch Med, Dept Microbiol & Immunol, Osaka, Japan.
   [Takeda, Kiyoshi; Kumanogoh, Atsushi] Japan Agcy Med Res & Dev, Core Res Evolut Sci & Technol AMED CREST, Tokyo, Japan.
   [Oji, Yusuke] Osaka Univ, Grad Sch Med, Dept Funct Diagnost Sci, Osaka, Japan.
   [Matsunaga, Yukiko] Univ Hlth Network, Princess Margaret Canc Ctr, Toronto, ON, Canada.
RP Hosen, N (corresponding author), Osaka Univ, Grad Sch Med, Dept Canc Stem Cell Biol, Osaka, Japan.; Hosen, N (corresponding author), Osaka Univ, WPI Immunol Frontier Res Ctr, Osaka, Japan.
EM hnaoki@imed3.med.osaka-u.ac.jp
RI Terakura, Seitaro/A-6188-2011
OI Takeda, Kiyoshi/0000-0002-1778-6332; Matsunaga,
   Yukiko/0000-0002-1392-5681; Nakata, Jun/0000-0002-7494-1204
FU Ministry of Education, Culture, Sports, Science and Technology of
   JapanMinistry of Education, Culture, Sports, Science and Technology,
   Japan (MEXT); Project for Development of Innovative Research on Cancer
   Therapeutics and Practical Research for Innovative Cancer Control from
   Japan Agency for Medical Research and Development AMEDJapan Agency for
   Medical Research and Development (AMED); JSPS KAKENHIMinistry of
   Education, Culture, Sports, Science and Technology, Japan (MEXT)Japan
   Society for the Promotion of ScienceGrants-in-Aid for Scientific
   Research (KAKENHI) [JP26461404]; Japan Agency for Medical Research and
   Development-Core Research for Evolutional Science and Technology
   grantJapan Agency for Medical Research and Development (AMED)
   [15652237]; Grants-in-Aid for Scientific ResearchMinistry of Education,
   Culture, Sports, Science and Technology, Japan (MEXT)Japan Society for
   the Promotion of ScienceGrants-in-Aid for Scientific Research (KAKENHI)
   [17K19555, 15H04746, 17H01420, 16K15217] Funding Source: KAKEN
FX We thank the Kinki Cord Blood Bank for CB samples and T. Yamane (Osaka
   City General Hospital) and K. Koh (Osaka General Hospital for West Japan
   Railway Company) for MM samples. We also thank K. Terasaki, S. Ikeda, Y.
   Hayami, R. Inada, R. Urakawa, S. Hashiguchi, M. Iwai, and A. Kosugi for
   technical assistance, and Y. Kanakura (Osaka University), R. Burger
   (University of Kiel), I. Weissman (Stanford University), T. Kitamura
   (Tokyo University), and the NIH AIDS Reagents program for providing
   materials. This work was supported in part by a Grant-in-Aid for
   Scientific Research on Innovative Areas (Analysis and Synthesis of
   Multidimensional Immune Organ Network) from the Ministry of Education,
   Culture, Sports, Science and Technology of Japan (to J.T.); the Project
   for Development of Innovative Research on Cancer Therapeutics and
   Practical Research for Innovative Cancer Control from the Japan Agency
   for Medical Research and Development AMED (to N.H.); JSPS KAKENHI grant
   JP26461404 (to N.H.); and Japan Agency for Medical Research and
   Development-Core Research for Evolutional Science and Technology grant
   15652237 (to A.K.).
CR Ali SA, 2016, BLOOD, V128, P1688, DOI 10.1182/blood-2016-04-711903
   BERGSAGEL PL, 1995, BLOOD, V85, P436, DOI 10.1182/blood.V85.2.436.bloodjournal852436
   BERLIN C, 1993, CELL, V74, P185, DOI 10.1016/0092-8674(93)90305-A
   Carpenter RO, 2013, CLIN CANCER RES, V19, P2048, DOI 10.1158/1078-0432.CCR-12-2422
   Chen JF, 2003, NAT STRUCT BIOL, V10, P995, DOI 10.1038/nsb1011
   Chow KKH, 2013, MOL THER, V21, P629, DOI 10.1038/mt.2012.210
   Chu JH, 2014, CLIN CANCER RES, V20, P3989, DOI 10.1158/1078-0432.CCR-13-2510
   Coffman KT, 2003, CANCER RES, V63, P7907
   Cong L, 2013, SCIENCE, V339, P819, DOI 10.1126/science.1231143
   Dimopoulos MA, 2015, NAT REV CLIN ONCOL, V12, P42, DOI 10.1038/nrclinonc.2014.200
   ERLE DJ, 1994, J IMMUNOL, V153, P517
   Gan HK, 2012, CANCER RES, V72, P2924, DOI 10.1158/0008-5472.CAN-11-3898
   Garfall AL, 2015, NEW ENGL J MED, V373, P1040, DOI 10.1056/NEJMoa1504542
   Garrett TPJ, 2009, P NATL ACAD SCI USA, V106, P5082, DOI 10.1073/pnas.0811559106
   Grupp SA, 2013, NEW ENGL J MED, V368, P1509, DOI 10.1056/NEJMoa1215134
   HEMLER ME, 1984, J IMMUNOL, V132, P3011
   HONDA S, 1995, J BIOL CHEM, V270, P11947, DOI 10.1074/jbc.270.20.11947
   Hosen N, 2012, BRIT J HAEMATOL, V156, P213, DOI 10.1111/j.1365-2141.2011.08941.x
   Hurt EM, 2004, CANCER CELL, V5, P191, DOI 10.1016/S1535-6108(04)00019-4
   Johns TG, 2004, J BIOL CHEM, V279, P30375, DOI 10.1074/jbc.M401218200
   Johnsen HE, 2016, HAEMATOLOGICA, V101, P1451, DOI 10.3324/haematol.2015.138826
   Jungbluth AA, 2003, P NATL ACAD SCI USA, V100, P639, DOI 10.1073/pnas.232686499
   Kandoth C, 2013, NATURE, V502, P333, DOI 10.1038/nature12634
   Kinashi T, 2005, NAT REV IMMUNOL, V5, P546, DOI 10.1038/nri1646
   KITAMURA T, 1995, P NATL ACAD SCI USA, V92, P9146, DOI 10.1073/pnas.92.20.9146
   Kowolik CM, 2006, CANCER RES, V66, P10995, DOI 10.1158/0008-5472.CAN-06-0160
   Lawrence MS, 2013, NATURE, V499, P214, DOI 10.1038/nature12213
   Liu XJ, 2015, CANCER RES, V75, P3596, DOI 10.1158/0008-5472.CAN-15-0159
   Luo BH, 2007, ANNU REV IMMUNOL, V25, P619, DOI 10.1146/annurev.immunol.25.022106.141618
   Maher J, 2002, NAT BIOTECHNOL, V20, P70, DOI 10.1038/nbt0102-70
   Meacham CE, 2013, NATURE, V501, P328, DOI 10.1038/nature12624
   Morgan RA, 2010, MOL THER, V18, P843, DOI 10.1038/mt.2010.24
   Morin NA, 2008, J EXP MED, V205, P195, DOI 10.1084/jem.20071543
   Nagae M, 2012, J CELL BIOL, V197, P131, DOI 10.1083/jcb.201111077
   Neri P, 2011, BLOOD, V117, P6202, DOI 10.1182/blood-2010-06-292243
   Palumbo A, 2011, NEW ENGL J MED, V364, P1046, DOI 10.1056/NEJMra1011442
   Porter DL, 2011, NEW ENGL J MED, V365, P725, DOI 10.1056/NEJMoa1103849
   Posey AD, 2016, IMMUNITY, V44, P1444, DOI 10.1016/j.immuni.2016.05.014
   Qi JP, 2012, J BIOL CHEM, V287, P15749, DOI 10.1074/jbc.M112.341263
   Rajkumar SV, 2011, NAT REV CLIN ONCOL, V8, P479, DOI 10.1038/nrclinonc.2011.63
   Rapoport AP, 2015, NAT MED, V21, P914, DOI 10.1038/nm.3910
   Schultze JL, 1997, J CLIN INVEST, V100, P2757, DOI 10.1172/JCI119822
   SCHWEIGHOFFER T, 1993, J IMMUNOL, V151, P717
   Scott AM, 2012, NAT REV CANCER, V12, P278, DOI 10.1038/nrc3236
   Shimaoka M, 2002, ANNU REV BIOPH BIOM, V31, P485, DOI 10.1146/annurev.biophys.31.101101.140922
   Takagi J, 2002, CELL, V110, P599, DOI 10.1016/S0092-8674(02)00935-2
   Takagi J, 2001, NAT STRUCT BIOL, V8, P412, DOI 10.1038/87569
   Terakura S, 2012, BLOOD, V119, P72, DOI 10.1182/blood-2011-07-366419
   Tidswell M, 1997, J IMMUNOL, V159, P1497
   Wagner N, 1996, NATURE, V382, P366, DOI 10.1038/382366a0
NR 50
TC 56
Z9 61
U1 0
U2 20
PU NATURE PUBLISHING GROUP
PI NEW YORK
PA 75 VARICK ST, 9TH FLR, NEW YORK, NY 10013-1917 USA
SN 1078-8956
EI 1546-170X
J9 NAT MED
JI Nat. Med.
PD DEC
PY 2017
VL 23
IS 12
BP 1436
EP +
DI 10.1038/nm.4431
PG 11
WC Biochemistry & Molecular Biology; Cell Biology; Medicine, Research &
   Experimental
SC Biochemistry & Molecular Biology; Cell Biology; Research & Experimental
   Medicine
GA FP0GU
UT WOS:000417278200013
PM 29106400
DA 2021-10-28
ER

PT J
AU Phan, CL
   Tan, SN
   Tan, S
   Abd Kadir, SSS
   Ramli, NLM
   Lim, TO
   Ng, CC
AF Phan, Chin Lee
   Tan, Siew Ngoh
   Tan, Sen Mui
   Abd Kadir, Sharifah Shahnaz Syed
   Ramli, Nur Liyana Mohd
   Lim, Teck Onn
   Ng, Ching Ching
TI A variant e13a3 BCR-ABL1 fusion transcript in refractory adult B-cell
   acute lymphoblastic leukemia achieving complete remission with CAR-Tcell
   therapy
SO CANCER GENETICS
LA English
DT Article
DE Philadelphia-positive; ALL; e13a3; CART therapy; Relapsed/refractory
ID BCR-ABL FUSION; CHRONIC MYELOID-LEUKEMIA; KINASE DOMAIN MUTATIONS;
   IMATINIB; CHALLENGES; DIAGNOSIS; PRODUCT; GENE
AB Acute lymphoblastic leukemia (ALL) cases with e13a3 fusion transcripts are extremely rare. We report a 24-year-old male with Ph-positive (Ph+) ALL with an aberrant e13a3 fusion transcript treated with CD19-specific chimeric antigen receptor T-cell (CAR-T) therapy. He developed refractory disease postchemotherapy induction, andreceived allogeneic hematopoietic stem cell transplantation (allo-HSCT) after salvage with imatinib in combination with chemotherapy regimen. Unfortunately, the patient relapsed after +90 days post-transplant. He was consented to CAR-T therapy trial and achieved complete remission, highlighting the efficacy of CAR-T treatment in relapsed-refractory B-ALL irrespective of the underlying genetic drivers in leukemia cells . (C) 2020 Elsevier Inc. All rights reserved.
C1 [Phan, Chin Lee; Tan, Siew Ngoh; Tan, Sen Mui; Abd Kadir, Sharifah Shahnaz Syed; Ramli, Nur Liyana Mohd] Hosp Ampang, Dept Haematol, Jalan Mewah Utara, Ampang 68000, Selangor, Malaysia.
   [Phan, Chin Lee; Ng, Ching Ching] Univ Malaya, Fac Sci, Inst Biol Sci, Genet & Mol Biol, Kuala Lumpur 50603, Malaysia.
   [Lim, Teck Onn] ClinRes SB, Petaling Jaya, Selangor, Malaysia.
RP Phan, CL (corresponding author), Hosp Ampang, Dept Haematol, Jalan Mewah Utara, Ampang 68000, Selangor, Malaysia.; Phan, CL; Ng, CC (corresponding author), Univ Malaya, Fac Sci, Inst Biol Sci, Genet & Mol Biol, Kuala Lumpur 50603, Malaysia.
EM cuapcl@hotmail.com; ccng@um.edu.my
RI NG, CHING CHING/B-9221-2010
CR Burmeister T, 2007, HAEMATOLOGICA, V92, P1699, DOI 10.3324/haematol.11737
   Cai HD, 2018, ONCOL LETT, V15, P2491, DOI 10.3892/ol.2017.7611
   Comoli P, 2017, BLOOD, V129, P582, DOI 10.1182/blood-2016-07-731091
   Crampe M, 2019, CASE REP HEMATOL, V2019, P4
   DeBoer R, 2016, LEUKEMIA LYMPHOMA, V57, P2298, DOI 10.3109/10428194.2016.1144881
   Duan MH, 2017, LEUKEMIA RES, V59, P8, DOI 10.1016/j.leukres.2017.05.009
   Fujisawa S, 2008, INT J HEMATOL, V87, P184, DOI 10.1007/s12185-008-0031-5
   INUKAI T, 1993, BRIT J HAEMATOL, V85, P823
   IWATA S, 1994, LEUKEMIA, V8, P1696
   Jinawath N, 2009, J MOL DIAGN, V11, P359, DOI 10.2353/jmoldx.2009.090008
   Jones D, 2008, CANCER-AM CANCER SOC, V113, P985, DOI 10.1002/cncr.23666
   Kim J, 2009, CANCER GENET CYTOGEN, V189, P132, DOI 10.1016/j.cancergencyto.2008.11.006
   Kurita D, 2016, CANCER GENET-NY, V209, P161, DOI 10.1016/j.cancergen.2015.12.014
   McCarron SL, 2015, MED ONCOL, V32, DOI 10.1007/s12032-014-0452-3
   Nieborowska-Skorska M, 1999, J EXP MED, V189, P1229, DOI 10.1084/jem.189.8.1229
   Park JH, 2018, NEW ENGL J MED, V378, P449, DOI 10.1056/NEJMoa1709919
   Pfeifer H, 2012, LEUKEMIA, V26, P1475, DOI 10.1038/leu.2012.5
   Picard C, 2006, LEUKEMIA, V20, P2178, DOI 10.1038/sj.leu.2404408
   Snyder DS, 2004, AM J HEMATOL, V75, P92, DOI 10.1002/ajh.10456
   SOEKARMAN D, 1990, LEUKEMIA, V4, P397
   Soverini S, 2019, J HEMATOL ONCOL, V12, DOI 10.1186/s13045-019-0729-2
   Soverini S, 2014, CANCER-AM CANCER SOC, V120, P1002, DOI 10.1002/cncr.28522
   Wilson GA, 2000, BRIT J HAEMATOL, V111, P1109, DOI 10.1046/j.1365-2141.2000.02471.x
   Yao QM, 2016, BMC CANCER, V16, DOI 10.1186/s12885-016-2300-7
   Zhang X, 2016, INT J LAB HEMATOL, V38, pe52, DOI 10.1111/ijlh.12481
NR 25
TC 0
Z9 0
U1 1
U2 3
PU ELSEVIER SCIENCE INC
PI NEW YORK
PA STE 800, 230 PARK AVE, NEW YORK, NY 10169 USA
SN 2210-7762
EI 2210-7770
J9 CANCER GENET-NY
JI Cancer Genet.
PD JAN
PY 2021
VL 250
BP 20
EP 24
DI 10.1016/j.cancergen.2020.11.003
PG 5
WC Oncology; Genetics & Heredity
SC Oncology; Genetics & Heredity
GA PI3DJ
UT WOS:000600974800004
PM 33220656
DA 2021-10-28
ER

PT J
AU Jensen, MC
   Popplewell, L
   Cooper, LJ
   DiGiusto, D
   Kalos, M
   Ostberg, JR
   Forman, SJ
AF Jensen, Michael C.
   Popplewell, Leslie
   Cooper, Laurence J.
   DiGiusto, David
   Kalos, Michael
   Ostberg, Julie R.
   Forman, Stephen J.
TI Antitransgene Rejection Responses Contribute to Attenuated Persistence
   of Adoptively Transferred CD20/CDI9-Specific Chimeric Antigen Receptor
   Redirected T Cells in Humans
SO BIOLOGY OF BLOOD AND MARROW TRANSPLANTATION
LA English
DT Article
DE Cellular immunotherapy; Adoptive therapy; T lymphocyte; Clinical trial
ID IN-VIVO PERSISTENCE; TRANSPLANTATION; IMMUNOTHERAPY; LYMPHOCYTE; MEMORY;
   THERAPY; CLONES; CD19
AB Immunotherapeutic ablation of lymphoma is a conceptually attractive treatment strategy that is the subject of intense translational research. Cytotoxic T lymphocytes (CTLs) that are genetically modified to express CD 19- or CD20-specific, single-chain antibody derived chimeric antigen receptors (CARs) display HLA-independent antigen-specific recognition/killing of lymphoma targets. Here, we describe our initial experience in applying CAR-redirected autologous CTL adoptive therapy to patients with recurrent lymphoma. Using plasmid vector electrotransfer/drug selection systems, cloned and polyclonal CARP CTLs were generated from autologous peripheral blood mononuclear cells and expanded in vitro to cell numbers sufficient for clinical use. In 2 FDA-authorized trials, patients with recurrent diffuse large cell lymphoma were treated with cloned CD8(+) CTLs expressing a CD20-specific CAR (along with NeoR) after autologous hematopoietic stem cell transplantation, and patients with refractory follicular lymphoma were treated with polyclonal T cell preparations expressing a CDI9-specific CAR (along with HyTK, a fusion of hygromycin resistance and HSV-I thymidine kinase suicide genes) and low-dose s.c. recombinant human interleukin-2. A total of 15 infusions were administered (5 at 10(8)cells/m(2), 7 at 10(9)cells/m(2), and 3 at 2 x 10(9)cells/m(2)) to 4 patients. Overt toxicities attributable to CTL administration were not observed; however, detection of transferred CTLs in the circulation, as measured by quantitative polymerase chain reaction, was short (24 hours to 7 days), and cellular antitransgene immune rejection responses were noted in 2 patients. These studies reveal the primary barrier to therapeutic efficacy is limited persistence, and provide the rationale to prospectively define T cell populations intrinsically programmed for survival after adoptive transfer and to modulate the immune status of recipients to prevent/delay antitransgene rejection responses. Biol Blood Marrow Transplant 16: 1245-1256 (2010) (C) 2010 American Society fin. Blood and Marrow Transplantation
C1 [Jensen, Michael C.; Kalos, Michael; Ostberg, Julie R.; Forman, Stephen J.] City Hope Natl Med Ctr, Beckman Res Inst, Dept Canc Immunotherapeut & Tumor Immunol, Duarte, CA 91010 USA.
   [Jensen, Michael C.; Popplewell, Leslie; Cooper, Laurence J.; DiGiusto, David; Forman, Stephen J.] City Hope Natl Med Ctr, Beckman Res Inst, Dept Hematol & Hematopoiet Cell Transplant, Duarte, CA 91010 USA.
RP Jensen, MC (corresponding author), City Hope Natl Med Ctr, Beckman Res Inst, Dept Canc Immunotherapeut & Tumor Immunol, 1500 E Duarte Rd, Duarte, CA 91010 USA.
EM mjensen@coh.org
FU National Institutes of HealthUnited States Department of Health & Human
   ServicesNational Institutes of Health (NIH) - USA [P01 CA30206, P50
   CA107399]; General Clinical Research CenterUnited States Department of
   Health & Human ServicesNational Institutes of Health (NIH) - USANIH
   National Center for Research Resources (NCRR) [M01 RR0004]; Lymphoma
   Research Foundation; Marcus Foundation; Tim Nesvig Family Foundation;
   NATIONAL CANCER INSTITUTEUnited States Department of Health & Human
   ServicesNational Institutes of Health (NIH) - USANIH National Cancer
   Institute (NCI) [R01CA141303, R01CA124782, P01CA030206, P50CA107399]
   Funding Source: NIH RePORTER
FX This work was supported by the National Institutes of Health (Grants P01
   CA30206 and P50 CA107399), the General Clinical Research Center (Grant
   M01 RR0004), the Lymphoma Research Foundation, the Marcus Foundation,
   and the Tim Nesvig Family Foundation. The authors thank Christine
   Wright, Araceli Hamlett, Cherrilyn Bautista, members of the City of Hope
   Center for Biomedicine and Genetics, and Dr. Shu Mi, and Dr. Ludmila
   Krymkaya, and Vivi Tran of the City of Hope Clinical Immunobiology
   Correlative Studies Laboratory for their technical assistance; and
   Merlita Alvarez, Lior Lewensztain, and Jamie Wagner for their help in
   compiling data.
CR Akatsuka Y, 1999, TISSUE ANTIGENS, V53, P122, DOI 10.1034/j.1399-0039.1999.530202.x
   Alexander DD, 2007, INT J CANCER, P1, DOI 10.1002/ijc.22719
   Arora Neeraj K, 2007, J Cancer Surviv, V1, P49, DOI 10.1007/s11764-007-0004-3
   Berger C, 2006, BLOOD, V107, P2294, DOI 10.1182/blood-2005-08-3503
   Berger C, 2001, J VIROL, V75, P799, DOI 10.1128/JVI.75.2.799-808.2001
   Berger C, 2008, J CLIN INVEST, V118, P294, DOI 10.1172/JCI32103
   Bertoni F, 2004, CURR OPIN HEMATOL, V11, P411, DOI 10.1097/01.moh.0000138682.13354.da
   Betts MR, 2003, J IMMUNOL METHODS, V281, P65, DOI 10.1016/S0022-1759(03)00265-5
   Brentjens RJ, 2009, MOL THER, V17, pS157
   Brody J, 2006, CRIT REV ONCOL HEMAT, V58, P257, DOI 10.1016/j.critrevonc.2005.10.001
   Cesco-Gaspere M, 2009, CLIN EXP MED, V9, P81, DOI 10.1007/s10238-009-0037-1
   Cooper LJN, 2006, CYTOTHERAPY, V8, P105, DOI 10.1080/14653240600620176
   Cooper LJN, 2003, BLOOD, V101, P1637, DOI 10.1182/blood-2002-07-1989
   Fearon DT, 2001, SCIENCE, V293, P248, DOI 10.1126/science.1062589
   Gattinoni L, 2006, NAT REV IMMUNOL, V6, P383, DOI 10.1038/nri1842
   Gisselbrecht C, 2007, BONE MARROW TRANSPL, V40, P1007, DOI 10.1038/sj.bmt.1705868
   Gonzalez S, 2004, J GENE MED, V6, P704, DOI 10.1002/jgm.489
   Goy A, 2007, CLIN LYMPHOMA MYELOM, V7, pS184, DOI 10.3816/CLM.2007.s.021
   Jensen M, 1998, Biol Blood Marrow Transplant, V4, P75, DOI 10.1053/bbmt.1998.v4.pm9763110
   Jensen MC, 2000, MOL THER, V1, P49, DOI 10.1006/mthe.1999.0012
   Kofler DM, 2006, CURR DRUG TARGETS, V7, P1371, DOI 10.2174/138945006778559120
   Molina A, 2008, ANNU REV MED, V59, P237, DOI 10.1146/annurev.med.59.060906.220345
   Paolo C, 2007, LEUKEMIA LYMPHOMA, V48, P1496, DOI 10.1080/10428190701435275
   Park JR, 2007, MOL THER, V15, P825, DOI 10.1038/sj.mt.6300104
   Pule MA, 2008, NAT MED, V14, P1264, DOI 10.1038/nm.1882
   Riddell Stanley R, 2007, Hematology Am Soc Hematol Educ Program, P250
   Rogers Barbara Barnes, 2006, Semin Oncol Nurs, V22, P67, DOI 10.1016/j.soncn.2006.01.002
   Sadelain M, 2009, CURR OPIN IMMUNOL, V21, P215, DOI 10.1016/j.coi.2009.02.009
   Santos ES, 2006, LEUKEMIA LYMPHOMA, V47, P2453, DOI 10.1080/10428190600923140
   Singh H, 2008, CANCER RES, V68, P2961, DOI 10.1158/0008-5472.CAN-07-5600
   Smith MR, 2008, CURR OPIN HEMATOL, V15, P415, DOI 10.1097/MOH.0b013e328302c9c5
   Timmerman JM, 2003, INT J HEMATOL, V77, P444, DOI 10.1007/BF02986612
   Wherry EJ, 2003, NAT IMMUNOL, V4, P225, DOI 10.1038/ni889
   Zinzani PL, 2005, ACTA HAEMATOL-BASEL, V114, P255, DOI 10.1159/000088416
NR 34
TC 348
Z9 374
U1 0
U2 25
PU ELSEVIER SCIENCE INC
PI NEW YORK
PA STE 800, 230 PARK AVE, NEW YORK, NY 10169 USA
SN 1083-8791
EI 1523-6536
J9 BIOL BLOOD MARROW TR
JI Biol. Blood Marrow Transplant.
PD SEP
PY 2010
VL 16
IS 9
BP 1245
EP 1256
DI 10.1016/j.bbmt.2010.03.014
PG 12
WC Hematology; Immunology; Transplantation
SC Hematology; Immunology; Transplantation
GA 643NS
UT WOS:000281304000006
PM 20304086
OA Green Accepted, hybrid
DA 2021-10-28
ER

PT J
AU Mikhailova, E
   Semchenkova, A
   Illarionova, O
   Kashpor, S
   Brilliantova, V
   Zakharova, E
   Zerkalenkova, E
   Zangrando, A
   Bocharova, N
   Shelikhova, L
   Diakonova, Y
   Zhogov, V
   Khismatullina, R
   Molostova, O
   Buldini, B
   Raykina, E
   Larin, S
   Olshanskaya, Y
   Miakova, N
   Novichkova, G
   Maschan, M
   Popov, AM
AF Mikhailova, Ekaterina
   Semchenkova, Alexandra
   Illarionova, Olga
   Kashpor, Svetlana
   Brilliantova, Varvara
   Zakharova, Elena
   Zerkalenkova, Elena
   Zangrando, Andrea
   Bocharova, Natalia
   Shelikhova, Larisa
   Diakonova, Yulia
   Zhogov, Vladimir
   Khismatullina, Rimma
   Molostova, Olga
   Buldini, Barbara
   Raykina, Elena
   Larin, Sergey
   Olshanskaya, Yulia
   Miakova, Natalia
   Novichkova, Galina
   Maschan, Michael
   Popov, Alexander M.
TI Relative expansion of CD19-negative very-early normal B-cell precursors
   in children with acute lymphoblastic leukaemia after CD19 targeting by
   blinatumomab and CAR-T cell therapy: implications for flow cytometric
   detection of minimal residual disease
SO BRITISH JOURNAL OF HAEMATOLOGY
LA English
DT Article
DE CD19 targeting; minimal residual disease; ALL; flow cytometry;
   CD19-negative precursors
AB CD19-directed treatment in B-cell precursor acute lymphoblastic leukaemia (BCP-ALL) frequently leads to the downmodulation of targeted antigens. As multicolour flow cytometry (MFC) application for minimal/measurable residual disease (MRD) assessment in BCP-ALL is based on B-cell compartment study, CD19 loss could hamper MFC-MRD monitoring after blinatumomab or chimeric antigen receptor T-cell (CAR-T) therapy. The use of other antigens (CD22, CD10, CD79a, etc.) as B-lineage gating markers allows the identification of CD19-negative leukaemia, but it could also lead to misidentification of normal very-early CD19-negative BCPs as tumour blasts. In the current study, we summarized the results of the investigation of CD19-negative normal BCPs in 106 children with BCP-ALL who underwent CD19 targeting (blinatumomab, n = 64; CAR-T, n = 25; or both, n = 17). It was found that normal CD19-negative BCPs could be found in bone marrow after CD19-directed treatment more frequently than in healthy donors and children with BCP-ALL during chemotherapy or after stem cell transplantation. Analysis of the antigen expression profile revealed that normal CD19-negative BCPs could be mixed up with residual leukaemic blasts, even in bioinformatic analyses of MFC data. The results of our study should help to investigate MFC-MRD more accurately in patients who have undergone CD19-targeted therapy, even in cases with normal CD19-negative BCP expansion.
C1 [Mikhailova, Ekaterina; Semchenkova, Alexandra; Illarionova, Olga; Kashpor, Svetlana; Brilliantova, Varvara; Zakharova, Elena; Zerkalenkova, Elena; Shelikhova, Larisa; Diakonova, Yulia; Zhogov, Vladimir; Khismatullina, Rimma; Molostova, Olga; Raykina, Elena; Larin, Sergey; Olshanskaya, Yulia; Miakova, Natalia; Novichkova, Galina; Maschan, Michael; Popov, Alexander M.] Natl Res & Clin Ctr Pediat Hematol Oncol & Immuno, Moscow, Russia.
   [Zangrando, Andrea; Buldini, Barbara] Univ Padua, Maternal & Child Hlth Dept, Padua, Italy.
   [Zangrando, Andrea] Fdn Ist Ric Pediat Citta Speranza, Padua, Italy.
   [Bocharova, Natalia] BD Biosci, Moscow, Russia.
RP Popov, AM (corresponding author), Natl Res Ctr Pediat Hematol Oncol & Immunol, Flow Cytometry Lab, 1 S Mashela St, Moscow 117998, Russia.
EM uralcytometry@gmail.com
RI Zerkalenkova, Elena/U-2515-2018
OI Zerkalenkova, Elena/0000-0001-9634-5828; Zangrando,
   Andrea/0000-0002-9816-2299; Mikhailova, Ekaterina/0000-0002-3450-0498
FU RFBRRussian Foundation for Basic Research (RFBR) [17-29-06052,
   18-29-09132];  [MK-1645.2020.7];  [075-15-2020-338]
FX The KMT2A rearrangement assessment study was supported by RFBR grant
   No17-29-06052 and Presidential grant NoMK-1645 center dot 2020 center
   dot 7 (No075-15-2020-338). Flow cytometric minimal residual disease
   evaluation was supported by RFBR grant No18-29-09132.
CR Astsaturov IA, 1996, LEUKEMIA, V10, P769
   Beillard E, 2003, LEUKEMIA, V17, P2474, DOI 10.1038/sj.leu.2403136
   Bouriche L, 2019, CYTOM PART B-CLIN CY, V96, P158, DOI 10.1002/cyto.b.21766
   Cherian S, 2018, CYTOM PART B-CLIN CY, V94, P112, DOI 10.1002/cyto.b.21482
   Dworzak MN, 2008, CYTOM PART B-CLIN CY, V74B, P331, DOI 10.1002/cyto.b.20430
   Dworzak MN, 1998, BLOOD, V92, P3203, DOI 10.1182/blood.V92.9.3203.421k34_3203_3209
   DWORZAK MN, 1994, BLOOD, V83, P415, DOI 10.1182/blood.V83.2.415.bloodjournal832415
   Gabert J, 2003, LEUKEMIA, V17, P2318, DOI 10.1038/sj.leu.2403135
   Gendzekhadze Ketevan, 2013, Methods Mol Biol, V1034, P221, DOI 10.1007/978-1-62703-493-7_11
   Gotoh T, 2005, J CLIN ONCOL, V23, P5205, DOI 10.1200/JCO.2005.02.014
   Han KJ, 1999, CYTOMETRY, V37, P178, DOI 10.1002/(SICI)1097-0320(19991101)37:3<178::AID-CYTO3>3.3.CO;2-Q
   Hedley BD, 2013, INT J LAB HEMATOL, V35, P344, DOI 10.1111/ijlh.12068
   Hystad ME, 2007, J IMMUNOL, V179, P3662, DOI 10.4049/jimmunol.179.6.3662
   Jabbour E, 2018, AM J HEMATOL, V93, P371, DOI 10.1002/ajh.24987
   Jasinski S, 2020, PEDIATR DRUGS, V22, P485, DOI 10.1007/s40272-020-00413-3
   Kalina T, 2015, CYTOM PART A, V87A, P145, DOI 10.1002/cyto.a.22581
   Kantarjian H, 2017, NEW ENGL J MED, V376, P836, DOI 10.1056/NEJMoa1609783
   Keating AK, 2019, BLOOD ADV, V3, P1926, DOI 10.1182/bloodadvances.2018025726
   Lee DW, 2015, LANCET, V385, P517, DOI 10.1016/S0140-6736(14)61403-3
   Lhermitte L, 2018, LEUKEMIA, V32, P874, DOI 10.1038/leu.2017.313
   Libert D, 2020, LEUKEMIA, V34, P3064, DOI 10.1038/s41375-020-0760-x
   Locatelli F, 2020, BLOOD CANCER J, V10, DOI 10.1038/s41408-020-00342-x
   Maude SL, 2018, NEW ENGL J MED, V378, P439, DOI 10.1056/NEJMoa1709866
   Maude SL, 2014, NEW ENGL J MED, V371, P1507, DOI 10.1056/NEJMoa1407222
   Mejstrikova E, 2017, BLOOD CANCER J, V7, DOI 10.1038/s41408-017-0023-x
   Mikhailova E., 2020, PEDIAT HEMATOL ONCOL, V19, P53
   Mikhailova E, 2021, HAEMATOLOGICA, V106, P2009, DOI 10.3324/haematol.2019.241596
   Park JH, 2015, BLOOD, V126, DOI 10.1182/blood.V126.23.682.682
   [Попов А.М. Popov A.M.], 2016, [Онкогематология, Onkogematologiya], V11, P64, DOI 10.17650/1818-8346-2016-11-4-64-73
   Popov A. M., 2011, Klinicheskaya Laboratornaya Diagnostika, P25
   Popov A, 2019, J CANCER RES CLIN, V145, P1331, DOI 10.1007/s00432-019-02886-3
   Reineks EZ, 2009, CYTOM PART B-CLIN CY, V76B, P237, DOI 10.1002/cyto.b.20469
   Semchenkova A, 2021, CYTOM PART B-CLIN CY, V100, P568, DOI 10.1002/cyto.b.21982
   Topp MS, 2018, LEUKEMIA, V32, P562, DOI 10.1038/leu.2017.306
   Topp MS, 2014, J CLIN ONCOL, V32, P4134, DOI 10.1200/JCO.2014.56.3247
   Topp MS, 2011, J CLIN ONCOL, V29, P2493, DOI 10.1200/JCO.2010.32.7270
   van Dongen JJM, 2015, BLOOD, V125, P3996, DOI 10.1182/blood-2015-03-580027
   van Dongen JJM, 2003, LEUKEMIA, V17, P2257, DOI 10.1038/sj.leu.2403202
   Viardot A, 2020, ANN HEMATOL, V99, P2215, DOI 10.1007/s00277-020-04221-0
   von Stackelberg A, 2016, J CLIN ONCOL, V34, P4381, DOI 10.1200/JCO.2016.67.3301
NR 40
TC 3
Z9 3
U1 1
U2 3
PU WILEY
PI HOBOKEN
PA 111 RIVER ST, HOBOKEN 07030-5774, NJ USA
SN 0007-1048
EI 1365-2141
J9 BRIT J HAEMATOL
JI Br. J. Haematol.
PD MAY
PY 2021
VL 193
IS 3
BP 602
EP 612
DI 10.1111/bjh.17382
EA MAR 2021
PG 11
WC Hematology
SC Hematology
GA RU6KS
UT WOS:000628538200001
PM 33715150
DA 2021-10-28
ER

PT J
AU Zheng, SS
   Asnani, M
   Thomas-Tikhonenko, A
AF Zheng, Sisi
   Asnani, Mukta
   Thomas-Tikhonenko, Andrei
TI Escape From ALL-CARTaz Leukemia Immunoediting in the Age of Chimeric
   Antigen Receptors
SO CANCER JOURNAL
LA English
DT Review
DE Adoptive T-cell therapy; alternative splicing; antigen escape; chimeric
   antigen receptors; epitope loss; immunoediting; immunotherapy; leukemia;
   lymphoma; therapeutic resistance
ID ACUTE LYMPHOBLASTIC-LEUKEMIA; T-CELL IMMUNOTHERAPY; B-CELL; LINEAGE
   SWITCH; CD19; THERAPY; BLINATUMOMAB; RESISTANCE; REMISSIONS; TUMORS
AB Chimeric antigen receptor (CAR) T-cell therapy has been transformative for the treatment of B-cell malignancies, with CD19- and CD22-directed CARs being prime examples. However, immunoediting and ensuing antigen loss remain the major obstacles to curative therapy in up to 25% of patients. For example, to achieve the CD19-negative phenotype, malignant cells can pick from a broad array of mechanisms, including focal loss-of-function mutations, dysregulated trafficking to the cell surface, alternative splicing, and lineage switching. In other cases, where resistance is mediated by insufficient antigen density, trogocytosis has been proposed as a possible underlying mechanism. To overcome these barriers, compensatory strategies will be needed, which could include using combinatorial CARs, harnessing epitope spreading, and targeting tumor neoantigens.
C1 [Zheng, Sisi; Thomas-Tikhonenko, Andrei] Univ Penn, Perelman Sch Med, Childrens Hosp Philadelphia, Div Oncol, Philadelphia, PA 19104 USA.
   [Asnani, Mukta; Thomas-Tikhonenko, Andrei] Univ Penn, Perelman Sch Med, Childrens Hosp Philadelphia, Div Canc Pathobiol, Philadelphia, PA 19104 USA.
   [Thomas-Tikhonenko, Andrei] Univ Penn, Perelman Sch Med, Dept Pathol & Lab Med, Philadelphia, PA 19104 USA.
RP Thomas-Tikhonenko, A (corresponding author), Childrens Hosp Philadelphia, 4056 Colket Translat Res Bldg,3501 Civ Ctr Blvd, Philadelphia, PA 19104 USA.
EM andreit@pennmedicine.upenn.edu
RI Thomas-Tikhonenko, Andrei/E-5329-2011
OI Thomas-Tikhonenko, Andrei/0000-0002-2739-2206
FU NIHUnited States Department of Health & Human ServicesNational
   Institutes of Health (NIH) - USA [U01 CA232563]; V Foundation for Cancer
   Research [T2018-014]; William Lawrence and Blanche Hughes Foundation; St
   Baldrick's-Stand Up to Cancer Pediatric Dream Team Translational
   Research Grant [SU2C-AACR-DT-27-17]; NATIONAL CANCER INSTITUTEUnited
   States Department of Health & Human ServicesNational Institutes of
   Health (NIH) - USANIH National Cancer Institute (NCI) [U01CA232563]
   Funding Source: NIH RePORTER
FX A.T.-T. has an interest in intellectual property "Discovery of CD19
   Spliced Isoforms Resistant to CART-19." This interest does not meet the
   definition of a reviewable interest under Children's Hospital of
   Philadelphia's (CHOP's) conflict of interest policy and is therefore not
   a financial conflict of interest. Furthermore, this intellectual
   property is held by CHOP and has not been licensed or otherwise
   commercialized to date. However, should this technology be
   commercialized in the future, A.T.-T. would be entitled to a share of
   royalties earned by CHOP per its patent policy. For the remaining
   authors, none were declared. Relevant research in our laboratory was
   supported by grants from the NIH (U01 CA232563), V Foundation for Cancer
   Research (T2018-014), and William Lawrence and Blanche Hughes
   Foundation. M.A. and A.T.-T. acknowledge support by St Baldrick's-Stand
   Up to Cancer Pediatric Dream Team Translational Research Grant
   (SU2C-AACR-DT-27-17).
CR Ali SA, 2016, BLOOD, V128, P1688, DOI 10.1182/blood-2016-04-711903
   Bagashev A, 2018, MOL CELL BIOL, V38, DOI 10.1128/MCB.00383-18
   Beatty GL, 2018, GASTROENTEROLOGY, V155, P29, DOI 10.1053/j.gastro.2018.03.029
   Black KL, 2018, NUCLEIC ACIDS RES, V46, P11357, DOI 10.1093/nar/gky946
   Bollard CM, 2014, J CLIN ONCOL, V32, P798, DOI 10.1200/JCO.2013.51.5304
   Braig F, 2017, BLOOD, V129, P100, DOI 10.1182/blood-2016-05-718395
   Busslinger M, 2000, CURR OPIN IMMUNOL, V12, P151, DOI 10.1016/S0952-7915(99)00065-5
   Chapuis AG, 2016, J CLIN ONCOL, V34, P3787, DOI 10.1200/JCO.2015.65.5142
   Davila ML, 2014, SCI TRANSL MED, V6, DOI 10.1126/scitranslmed.3008226
   Delage L, 2019, HAEMATOLOGICA, V104, pE114, DOI 10.3324/haematol.2018.203521
   Dunn GP, 2002, NAT IMMUNOL, V3, P991, DOI 10.1038/ni1102-991
   Evans AG, 2015, BRIT J HAEMATOL, V171, P205, DOI 10.1111/bjh.13562
   Fischer J, 2017, J IMMUNOTHER, V40, P187, DOI 10.1097/CJI.0000000000000169
   FOUSEK K, 2017, BLOOD S1, V130
   Fraietta JA, 2018, NATURE, V558, P307, DOI 10.1038/s41586-018-0178-z
   Fraietta JA, 2018, NAT MED, V24, P563, DOI 10.1038/s41591-018-0010-1
   Fry TJ, 2018, NAT MED, V24, P20, DOI 10.1038/nm.4441
   Gardner R, 2016, BLOOD, V127, P2406, DOI 10.1182/blood-2015-08-665547
   Grupp SA, 2013, NEW ENGL J MED, V368, P1509, DOI 10.1056/NEJMoa1215134
   Hamieh M, 2019, NATURE, V568, P112, DOI 10.1038/s41586-019-1054-1
   Jacoby E, 2016, NAT COMMUN, V7, DOI 10.1038/ncomms12320
   Joly E, 2003, NAT IMMUNOL, V4, P815, DOI 10.1038/ni0903-815
   June CH, 2018, NEW ENGL J MED, V379, P64, DOI 10.1056/NEJMra1706169
   Kahles A, 2018, CANCER CELL, V34, P211, DOI 10.1016/j.ccell.2018.07.001
   Kantarjian HM, 2016, NEW ENGL J MED, V375, P740, DOI 10.1056/NEJMoa1509277
   Kim MY, 2018, CELL, V173, P1439, DOI 10.1016/j.cell.2018.05.013
   Lee DW, 2015, LANCET, V385, P517, DOI 10.1016/S0140-6736(14)61403-3
   Majzner RG, 2018, CANCER DISCOV, V8, P1219, DOI 10.1158/2159-8290.CD-18-0442
   Majzner RG, 2017, CANCER CELL, V31, P476, DOI 10.1016/j.ccell.2017.03.002
   Mardiros A, 2015, CURR OPIN HEMATOL, V22, P484, DOI 10.1097/MOH.0000000000000190
   Maude SL, 2018, NEW ENGL J MED, V378, P439, DOI 10.1056/NEJMoa1709866
   Mittal D, 2014, CURR OPIN IMMUNOL, V27, P16, DOI 10.1016/j.coi.2014.01.004
   Neelapu SS, 2017, NEW ENGL J MED, V377, P2531, DOI 10.1056/NEJMoa1707447
   Nicholson IC, 1997, MOL IMMUNOL, V34, P1157, DOI 10.1016/S0161-5890(97)00144-2
   O'Donnell JS, 2019, NAT REV CLIN ONCOL, V16, P151, DOI 10.1038/s41571-018-0142-8
   O'Rourke DM, 2017, SCI TRANSL MED, V9, DOI 10.1126/scitranslmed.aaa0984
   Orlando EJ, 2018, NAT MED, V24, P1504, DOI 10.1038/s41591-018-0146-z
   Park JH, 2018, NEW ENGL J MED, V378, P449, DOI 10.1056/NEJMoa1709919
   Pegram HJ, 2015, IMMUNOTHERAPY-UK, V7, P545, DOI [10.2217/IMT.15.6, 10.2217/imt.15.6]
   Porter DL, 2011, NEW ENGL J MED, V365, P725, DOI 10.1056/NEJMoa1103849
   Rayes A, 2016, PEDIATR BLOOD CANCER, V63, P1113, DOI 10.1002/pbc.25953
   Rosenthal J, 2018, AM J HEMATOL, V93, pE352, DOI 10.1002/ajh.25235
   Rossi JG, 2012, AM J HEMATOL, V87, P890, DOI 10.1002/ajh.23266
   Ruella M, 2018, NAT MED, V24, P1499, DOI 10.1038/s41591-018-0201-9
   Ruella M, 2016, J CLIN INVEST, V126, P3814, DOI 10.1172/JCI87366
   Shoham T, 2003, J IMMUNOL, V171, P4062, DOI 10.4049/jimmunol.171.8.4062
   Slansky JE, 2019, NEW ENGL J MED, V380, P877, DOI 10.1056/NEJMcibr1814237
   Sommermeyer D, 2017, LEUKEMIA, V31, P2191, DOI 10.1038/leu.2017.57
   Sotillo E, 2015, CANCER DISCOV, V5, P1282, DOI 10.1158/2159-8290.CD-15-1020
   Tasian SK, 2018, THER ADV HEMATOL, V9, P135, DOI 10.1177/2040620718774268
   Topp MS, 2015, LANCET ONCOL, V16, P57, DOI 10.1016/S1470-2045(14)71170-2
   Topp MS, 2014, J CLIN ONCOL, V32, P4134, DOI 10.1200/JCO.2014.56.3247
   Turtle CJ, 2016, J CLIN INVEST, V126, P2123, DOI 10.1172/JCI85309
   Vaquero-Garcia J, 2016, ELIFE, V5, DOI 10.7554/eLife.11752
   Yu D, 2003, BLOOD, V101, P1950, DOI 10.1182/blood-2002-06-1797
   Yu H, 2017, AM J HEMATOL, V92, pE11, DOI 10.1002/ajh.24594
   Zugmaier G, 2015, BLOOD, V126, P2578, DOI 10.1182/blood-2015-06-649111
NR 57
TC 4
Z9 4
U1 2
U2 4
PU LIPPINCOTT WILLIAMS & WILKINS
PI PHILADELPHIA
PA TWO COMMERCE SQ, 2001 MARKET ST, PHILADELPHIA, PA 19103 USA
SN 1528-9117
EI 1540-336X
J9 CANCER J
JI Cancer J.
PD MAY-JUN
PY 2019
VL 25
IS 3
BP 217
EP 222
DI 10.1097/PPO.0000000000000381
PG 6
WC Oncology
SC Oncology
GA IC6JW
UT WOS:000471079200007
PM 31135529
OA Green Accepted
DA 2021-10-28
ER

PT J
AU Viardot, A
   Bargou, R
AF Viardot, Andreas
   Bargou, Ralf
TI Bispecific antibodies in haematological malignancies
SO CANCER TREATMENT REVIEWS
LA English
DT Review
DE Bispecific antibodies; Bispecific t-cell engager; Blinatumomab; Cytokine
   release syndrome; Neurotoxicity; Acute lymphoblastic leukemia;
   Non-hodgkin lymphoma
ID ACUTE LYMPHOBLASTIC-LEUKEMIA; B-CELL LYMPHOMA; REFRACTORY HODGKIN
   LYMPHOMA; ACUTE MYELOID-LEUKEMIA; CD20-TARGETED T-CELLS; ANTI-CD20 X
   ANTI-CD3; HIGH-RISK; BLINATUMOMAB TREATMENT; PEDIATRIC-PATIENTS;
   TARGETED THERAPY
AB Bispecific antibodies (bsAbs) combine the binding sites of two monoclonal antibodies in one molecule. The close proximity of a tumor specific antigen and an effector cell antigen results in a targeted activation of effector cells. The mechanism is similar to the chimeric antigen receptor (CAR) T-cells, recently approved in two haematologic cancers. CAR T-cells and bsAb represent the most powerful tools for major-histocompatibility complex (MHC) independent T-cell immune response against cancer. In contrast to CAR T-cells, bsAbs are "off the shelf" drugs. As a drawback, the efficacy is dependent on a prolonged application. More than 40 years of intensive research generate a plethora of bispecific constructs with a remarkable difference in manufacturability, stability, half-life time and receptor affinity. Blinatumomab was the first approved bsAb in relapsed and refractory acute lymphoblastic leukemia. By the mature experience of blinatumomab in more than 10 clinical trials over more than one decade, we learned some lessons on how to use this new principle. The efficacy is higher in patients with less tumor burden, suggesting the use as consolidation more than for initial debulking. Main resistance mechanisms are extramedullary relapses and the expression of the inhibitory PD-L1 molecule, suggesting the value of combination with checkpoint inhibitors. CD19 loss is infrequent after blinatumomab, preserving the option for alternative CD19-direct treatments. New bsAbs in lymphoma, myeloma and acute myeloid leukemia enter phase I trials, together with many new constructs in solid cancer.
C1 [Viardot, Andreas] Univ Hosp Ulm, Dept Internal Med 3, Albert Einstein Allee 23, D-89081 Ulm, Germany.
   [Bargou, Ralf] Univ Klinikum Wurzburg, Comprehens Canc Ctr Mainfranken, Wurzburg, Germany.
RP Viardot, A (corresponding author), Univ Hosp Ulm, Dept Internal Med 3, Albert Einstein Allee 23, D-89081 Ulm, Germany.
EM andreas.viardot@uniklinik-ulm.de
CR Abramson JS, 2017, BLOOD, V130
   Fajardo CA, 2017, CANCER RES, V77, P2052, DOI 10.1158/0008-5472.CAN-16-1708
   Aldoss I, 2017, AM J HEMATOL, V92, P858, DOI 10.1002/ajh.24783
   Aliperta R, 2015, BLOOD CANCER J, V5, DOI 10.1038/bcj.2015.73
   Assi R, 2017, CL LYMPH MYELOM LEUK, V17, P897, DOI 10.1016/j.clml.2017.08.101
   Bacac M, 2016, BLOOD S, V129, P1836
   Bannerji R, 2017, BLOOD, V130
   Bannerji R, 2016, BLOOD, V128, DOI 10.1182/blood.V128.22.621.621
   Bargou R, 2008, SCIENCE, V321, P974, DOI 10.1126/science.1158545
   Berdeja JG, 2017, BLOOD, V130
   Bonifant CL, 2016, MOL THER, V24, P1615, DOI 10.1038/mt.2016.116
   Borchmann P, 2002, BLOOD, V100, P3101, DOI 10.1182/blood-2001-12-0295
   Braig F, 2017, BLOOD, V129, P100, DOI 10.1182/blood-2016-05-718395
   Brinkmann U, 2017, MABS-AUSTIN, V9, P182, DOI 10.1080/19420862.2016.1268307
   Buhmann R, 2013, J TRANSL MED, V11, DOI 10.1186/1479-5876-11-160
   Chu S.Y., 2014, BLOOD, V124, P4727, DOI [10.1182/blood.V124.21.4727.4727, DOI 10.1182/BLOOD.V124.21.4727.4727]
   De Zafra C, 2017, BLOOD S, V129, P500
   DEGAST GC, 1995, CANCER IMMUNOL IMMUN, V40, P390, DOI 10.1007/s002620050189
   Duell J, 2017, LEUKEMIA, V31, P2181, DOI 10.1038/leu.2017.41
   Duffner U, 2016, LEUKEMIA, V30, P1619, DOI 10.1038/leu.2016.18
   Dufner V, BLOOD S, V126, P3974
   Feucht J, 2016, ONCOTARGET, V7, P76902, DOI 10.18632/oncotarget.12357
   Freedman JD, 2017, EMBO MOL MED, V9, P1067, DOI 10.15252/emmm.201707567
   Gantke T, 2017, PROTEIN ENG DES SEL, V30, P673, DOI 10.1093/protein/gzx043
   Gleason MK, 2012, MOL CANCER THER, V11, P2674, DOI 10.1158/1535-7163.MCT-12-0692
   Goebeler ME, 2016, J CLIN ONCOL, V34, P1104, DOI 10.1200/JCO.2014.59.1586
   Gokbuget N, 2018, BLOOD, V131, P1522, DOI 10.1182/blood-2017-08-798322
   Handgretinger R, 2011, LEUKEMIA, V25, P181, DOI 10.1038/leu.2010.239
   Hartmann F, 1997, BLOOD, V89, P2042, DOI 10.1182/blood.V89.6.2042
   Hipp S, 2017, LEUKEMIA, V31, P1743, DOI 10.1038/leu.2016.388
   Hoseini SS, 2017, BLOOD CANCER J, V7, DOI [10.1038/bcj.2017.2, 10.1038/bcj.2017.35]
   Hu S, 2015, CANCER RES, V75, P159, DOI 10.1158/0008-5472.CAN-14-1670
   Jabbour E, 2018, AM J HEMATOL, V93, P371, DOI 10.1002/ajh.24987
   Kantarjian H, 2017, NEW ENGL J MED, V376, P836, DOI 10.1056/NEJMoa1609783
   Kieslich A, 2017, LEUKEMIA LYMPHOMA, V58, P1989, DOI 10.1080/10428194.2016.1272687
   Kohnke T, 2015, J HEMATOL ONCOL, V8, DOI 10.1186/s13045-015-0213-6
   Kontermann RE, 2015, DRUG DISCOV TODAY, V20, P838, DOI 10.1016/j.drudis.2015.02.008
   Krishnamurthy A, 2018, PHARMACOL THERAPEUT, V185, P122, DOI 10.1016/j.pharmthera.2017.12.002
   Lee DW, 2015, LANCET, V385, P517, DOI 10.1016/S0140-6736(14)61403-3
   Liu LQ, 2017, CLIN CANCER RES, V23, P1506, DOI 10.1158/1078-0432.CCR-16-0666
   Loffler A, 2000, BLOOD, V95, P2098, DOI 10.1182/blood.V95.6.2098
   Lum LG, 2014, BONE MARROW TRANSPL, V49, P73, DOI 10.1038/bmt.2013.133
   Lum LG, 2013, BIOL BLOOD MARROW TR, V19, P925, DOI 10.1016/j.bbmt.2013.03.010
   MACK M, 1995, P NATL ACAD SCI USA, V92, P7021, DOI 10.1073/pnas.92.15.7021
   Martinelli G, 2017, J CLIN ONCOL, V35, P1795, DOI 10.1200/JCO.2016.69.3531
   Maude SL, 2018, NEW ENGL J MED, V378, P439, DOI 10.1056/NEJMoa1709866
   Moore GL, 2015, BLOOD, V126, DOI 10.1182/blood.V126.23.1798.1798
   Nagel I, 2017, BLOOD, V130, P2027, DOI 10.1182/blood-2017-05-782888
   Nagorsen D, 2012, PHARMACOL THERAPEUT, V136, P334, DOI 10.1016/j.pharmthera.2012.07.013
   Neelapu SS, 2017, NEW ENGL J MED, V377, P2531, DOI 10.1056/NEJMoa1707447
   NISONOFF A, 1960, SCIENCE, V132, P1770, DOI 10.1126/science.132.3441.1770
   NITTA T, 1990, LANCET, V335, P368, DOI 10.1016/0140-6736(90)90205-J
   Pang XJ, 2017, HUM GENE THER, V28, P216, DOI 10.1089/hum.2016.122
   Pratz KW, 2017, ANN HEMATOL ONCOL, V4, P1174, DOI DOI 10.26420/annhematoloncol.2017.1174
   Rayes A, 2016, PEDIATR BLOOD CANCER, V63, P1113, DOI 10.1002/pbc.25953
   Reusch U, 2015, MABS-AUSTIN, V7, P584, DOI 10.1080/19420862.2015.1029216
   Riethmuller Gert, 2012, Cancer Immun, V12, P12
   Rothe A, 2015, BLOOD, V125, P4024, DOI 10.1182/blood-2014-12-614636
   Ruella M, 2016, COMPUT STRUCT BIOTEC, V14, P357, DOI 10.1016/j.csbj.2016.09.003
   Schuster FR, 2015, BRIT J HAEMATOL, V169, P90, DOI 10.1111/bjh.13242
   Schuster SJ, 2017, BLOOD, V130
   Seckinger A, 2017, CANCER CELL, V31, P396, DOI 10.1016/j.ccell.2017.02.002
   Spiess C, 2015, MOL IMMUNOL, V67, P95, DOI 10.1016/j.molimm.2015.01.003
   STAERZ UD, 1985, NATURE, V314, P628, DOI 10.1038/314628a0
   Stanglmaier M, 2008, INT J CANCER, V123, P1181, DOI 10.1002/ijc.23626
   Sun LPL, 2015, SCI TRANSL MED, V7, DOI 10.1126/scitranslmed.aaa4802
   Teachey DT, 2013, BLOOD, V121, P5154, DOI 10.1182/blood-2013-02-485623
   Topp MS, 2018, LEUKEMIA, V32, P562, DOI 10.1038/leu.2017.306
   Topp MS, 2017, BLOOD, V130
   Topp MS, 2015, LANCET ONCOL, V16, P57, DOI 10.1016/S1470-2045(14)71170-2
   Topp MS, 2014, J CLIN ONCOL, V32, P4134, DOI 10.1200/JCO.2014.56.3247
   Topp MS, 2012, BLOOD, V120, P5185, DOI 10.1182/blood-2012-07-441030
   Topp MS, 2011, J CLIN ONCOL, V29, P2493, DOI 10.1200/JCO.2010.32.7270
   Uy GL, 2017, BLOOD S, P637
   Velasquez MP, 2018, BLOOD, V131, P30, DOI 10.1182/blood-2017-06-741058
   Velasquez MP, 2016, SCI REP-UK, V6, DOI 10.1038/srep27130
   Viardot A, 2016, BLOOD, V127, P1410, DOI [10.1182/blood-2015-06651380, 10.1182/blood-2015-06-651380]
   von Stackelberg A, 2016, J CLIN ONCOL, V34, P4381, DOI 10.1200/JCO.2016.67.3301
   Wong R, 2013, HAEMATOLOGICA, V98, P1930, DOI 10.3324/haematol.2012.082248
   Zhang XL, 2017, EXP HEMATOL ONCOL, V6, DOI 10.1186/s40164-017-0072-7
   Zhang XL, 2017, J HEMATOL ONCOL, V10, DOI 10.1186/s13045-017-0397-z
   Zugmaier G, 2015, BLOOD, V126, P2578, DOI 10.1182/blood-2015-06-649111
NR 82
TC 30
Z9 31
U1 1
U2 14
PU ELSEVIER SCI LTD
PI OXFORD
PA THE BOULEVARD, LANGFORD LANE, KIDLINGTON, OXFORD OX5 1GB, OXON, ENGLAND
SN 0305-7372
EI 1532-1967
J9 CANCER TREAT REV
JI Cancer Treat. Rev.
PD APR
PY 2018
VL 65
BP 87
EP 95
DI 10.1016/j.ctrv.2018.04.002
PG 9
WC Oncology
SC Oncology
GA GG2EN
UT WOS:000432502900010
PM 29635163
DA 2021-10-28
ER

PT J
AU Golden, RJ
   Fesnak, AD
AF Golden, Ryan J.
   Fesnak, Andrew D.
TI Clinical development of natural killer cells expressing chimeric antigen
   receptors
SO TRANSFUSION AND APHERESIS SCIENCE
LA English
DT Article
DE Natural killer cells; Chimeric antigen receptors; Adoptive cellular
   therapy
ID PLURIPOTENT STEM-CELLS; BLOOD NK CELLS; PERIPHERAL-BLOOD; FEEDER CELLS;
   VIVO EXPANSION; GENE-TRANSFER; NK-92 CELLS; LINE NK-92; T-CELLS; CANCER
AB Both natural killer (NK) cells and T cells demonstrate potent antitumor responses in many settings. NK cells, unlike T cells, are not the primary mediators of graft-versus-host disease (GVHD). Redirection of T cells with chimeric antigen receptors (CAR) has helped to overcome tumor escape from endogenous T cells. NK cells expressing CARs are a promising new therapy to treat malignancy. Clinical biomanufacturing of CAR NK cells can begin with NK cells derived from many different sources including adult peripheral blood-derived NK cells, cord blood-derived NK cells, cell line-derived NK cells, or stem cell-derived NK cells. Manufacturing protocols may include isolation of NK cells, activation, expansion, and genetic modification to express the chimeric antigen receptors. Clinical trials have tested both unmodified and CAR NK cells with encouraging results. The next stage in clinical development of CAR NK cells represents a highly exciting new frontier in clinical cell therapy as well as understanding basic NK cell biology. The purpose of this review is to provide the reader with a fundamental understanding of the core concepts in CAR NK cell manufacturing, specifically highlighting differences between CAR T cell manufacturing and focusing on future directions in the field.
C1 [Golden, Ryan J.] Hosp Univ Penn, Dept Pathol & Lab Med, 3400 Spruce St, Philadelphia, PA 19104 USA.
   [Fesnak, Andrew D.] Univ Penn, Perelman Sch Med, Dept Pathol & Lab Med, 3400 Spruce St, Philadelphia, PA 19104 USA.
RP Fesnak, AD (corresponding author), 3 Ravdin Bldg,3400 Spruce St, Philadelphia, PA 19104 USA.
EM ryan.golden@pennmedicine.upenn.edu; fesnak@pennmedicine.upenn.edu
RI Fesnak, Andrew/M-4753-2016
OI Fesnak, Andrew/0000-0002-2705-803X
CR Allen ES, 2017, TRANSFUSION, V57, P1133, DOI 10.1111/trf.14003
   Altvater B, 2009, CLIN CANCER RES, V15, P4857, DOI 10.1158/1078-0432.CCR-08-2810
   Anderson KG, 2017, CANCER CELL, V31, P311, DOI 10.1016/j.ccell.2017.02.008
   ANDERSON P, 1989, NATURE, V341, P159, DOI 10.1038/341159a0
   ANDERSON P, 1990, P NATL ACAD SCI USA, V87, P2274, DOI 10.1073/pnas.87.6.2274
   Arai S, 2008, CYTOTHERAPY, V10, P625, DOI 10.1080/14653240802301872
   Bae DS, 2014, BLOOD RES, V49, P154, DOI 10.5045/br.2014.49.3.154
   Becker PSA, 2016, CANCER IMMUNOL IMMUN, V65, P477, DOI 10.1007/s00262-016-1792-y
   Bjorkstrom NK, 2016, NAT REV IMMUNOL, V16, P310, DOI 10.1038/nri.2016.34
   Boudreau JE, 2018, TRENDS IMMUNOL, V39, P222, DOI 10.1016/j.it.2017.12.001
   Boyd NR, 2020, CYTOTHERAPY, V22, pS199
   Brumbaugh KM, 1997, J EXP MED, V186, P1965, DOI 10.1084/jem.186.12.1965
   Caligiuri MA, 2008, BLOOD, V112, P461, DOI 10.1182/blood-2007-09-077438
   Carlsten M, 2016, FRONT IMMUNOL, V7, DOI 10.3389/fimmu.2016.00105
   Carlsten M, 2015, FRONT IMMUNOL, V6, DOI 10.3389/fimmu.2015.00266
   Cheng M, 2013, CELL MOL IMMUNOL, V10, P230, DOI 10.1038/cmi.2013.10
   Choi BD, 2019, CLIN CANCER RES, V25, P2042, DOI 10.1158/1078-0432.CCR-18-1625
   Chu YY, 2015, CANCER IMMUNOL RES, V3, P333, DOI 10.1158/2326-6066.CIR-14-0114
   Colamartino ABL, 2019, FRONT IMMUNOL, V10, DOI 10.3389/fimmu.2019.02873
   Condiotti R, 2001, EXP HEMATOL, V29, P104, DOI 10.1016/S0301-472X(00)00617-2
   Cooper MA, 2009, P NATL ACAD SCI USA, V106, P1915, DOI 10.1073/pnas.0813192106
   Denman CJ, 2012, PLOS ONE, V7, DOI 10.1371/journal.pone.0030264
   Elmacken M, 2015, BIOL BLOOD MARROW TR, V21, pS95, DOI 10.1016/j.bbmt.2014.11.117
   Fang F, 2019, CANCER BIOL MED, V16, P647, DOI 10.20892/j.issn.2095-3941.2019.0187
   Fesnak AD, 2020, REGEN ENG TRANSL MED, V6, P322, DOI 10.1007/s40883-019-00124-3
   Frey NV, 2020, J CLIN ONCOL, V38, DOI 10.1200/JCO.19.01892
   Fujisaki H, 2009, CANCER RES, V69, P4010, DOI 10.1158/0008-5472.CAN-08-3712
   Gluckman E, 2011, BRIT J HAEMATOL, V154, P441, DOI 10.1111/j.1365-2141.2011.08598.x
   GONG JH, 1994, LEUKEMIA, V8, P652
   Granzin M, 2016, ONCOIMMUNOLOGY, V5, DOI 10.1080/2162402X.2016.1219007
   Granzin M, 2015, CYTOTHERAPY, V17, P621, DOI 10.1016/j.jcyt.2015.03.611
   Guedan S, 2019, ANNU REV IMMUNOL, V37, P145, DOI 10.1146/annurev-immunol-042718-041407
   Hermanson DL, 2015, FRONT IMMUNOL, V6, DOI 10.3389/fimmu.2015.00195
   Herrera L, 2019, SCI REP-UK, V9, DOI 10.1038/s41598-019-55239-y
   June CH, 2018, NEW ENGL J MED, V379, P64, DOI 10.1056/NEJMra1706169
   Kim DH, 2005, EUR J HAEMATOL, V75, P299, DOI 10.1111/j.1600-0609.2005.00514.x
   Klingemann H, 2016, FRONT IMMUNOL, V7, DOI 10.3389/fimmu.2016.00091
   Kloess S, 2019, TRANSFUS MED HEMOTH, V46, P4, DOI 10.1159/000495771
   Kloss CC, 2018, MOL THER, V26, P1855, DOI 10.1016/j.ymthe.2018.05.003
   Kloss S, 2017, HUM GENE THER, V28, P897, DOI 10.1089/hum.2017.157
   Knorr DA, 2013, STEM CELL TRANSL MED, V2, P274, DOI 10.5966/sctm.2012-0084
   Koehl U, 2004, BLOOD CELL MOL DIS, V33, P261, DOI 10.1016/j.bcmd.2004.08.013
   Koehl U, 2013, FRONT ONCOL, V3, DOI 10.3389/fonc.2013.00118
   Lanier LL, 2008, NAT REV IMMUNOL, V8, P259, DOI 10.1038/nri2276
   Lanier LL, 2005, ANNU REV IMMUNOL, V23, P225, DOI 10.1146/annurev.immunol.23.021704.115526
   Lee HR, 2017, SCI REP-UK, V7, DOI 10.1038/s41598-017-09259-1
   Levy ER, 2016, METHODS MOL BIOL, V1441, P231, DOI 10.1007/978-1-4939-3684-7_19
   Li L, 2010, CANCER GENE THER, V17, P147, DOI 10.1038/cgt.2009.61
   Li Y, 2018, CELL STEM CELL, V23, P181, DOI 10.1016/j.stem.2018.06.002
   Lister J, 1995, CLIN CANCER RES, V1, P607
   Liu E, 2018, LEUKEMIA, V32, P520, DOI 10.1038/leu.2017.226
   Liu EL, 2020, NEW ENGL J MED, V382, P545, DOI 10.1056/NEJMoa1910607
   Long EO, 2013, ANNU REV IMMUNOL, V31, P227, DOI 10.1146/annurev-immunol-020711-075005
   Lupo KB, 2019, CANCERS, V11, DOI 10.3390/cancers11060769
   Mace EM, 2016, FRONT IMMUNOL, V7, DOI 10.3389/fimmu.2016.00545
   MacLeod RAF, 2002, LEUKEMIA RES, V26, P1027, DOI 10.1016/S0145-2126(02)00055-3
   Maki G, 2001, J HEMATOTH STEM CELL, V10, P369, DOI 10.1089/152581601750288975
   Matosevic S, 2018, J IMMUNOL RES, V2018, DOI 10.1155/2018/4054815
   Maude SL, 2018, NEW ENGL J MED, V378, P439, DOI 10.1056/NEJMoa1709866
   Mehta RS, 2018, FRONT IMMUNOL, V9, DOI 10.3389/fimmu.2018.00283
   Mehta RS, 2016, HEMATOL-AM SOC HEMAT, P106, DOI 10.1182/asheducation-2016.1.106
   Micucci F, 2006, EXP HEMATOL, V34, P1344, DOI 10.1016/j.exphem.2006.06.001
   Miller JS, 2005, BLOOD, V105, P3051, DOI 10.1182/blood-2004-07-2974
   Moon WY, 2019, FRONT IMMUNOL, V10, DOI 10.3389/fimmu.2019.01703
   Navarro AG, 2015, FRONT IMMUNOL, V6, DOI 10.3389/fimmu.2015.00202
   Ni ZY, 2011, J VIROL, V85, P43, DOI 10.1128/JVI.01774-10
   Oberschmidt O, 2019, HUM GENE THER METHOD, V30, P102, DOI 10.1089/hgtb.2019.039
   Oei VYS, 2018, CANCER IMMUNOL RES, V6, P467, DOI 10.1158/2326-6066.CIR-17-0207
   Ojo EO, 2019, SCI REP-UK, V9, DOI 10.1038/s41598-019-51287-6
   Olson JA, 2010, BLOOD, V115, P4293, DOI 10.1182/blood-2009-05-222190
   Passweg JR, 2004, LEUKEMIA, V18, P1835, DOI 10.1038/sj.leu.2403524
   Paul S, 2017, FRONT IMMUNOL, V8, DOI 10.3389/fimmu.2017.01124
   Prabhu SB, 2016, PLOS ONE, V11, DOI 10.1371/journal.pone.0162242
   Qasim W, 2017, SCI TRANSL MED, V9, DOI 10.1126/scitranslmed.aaj2013
   Ravi D, 2020, LEUKEMIA, V34, P1291, DOI 10.1038/s41375-019-0663-x
   Romee R, 2016, SCI TRANSL MED, V8, DOI 10.1126/scitranslmed.aaf2341
   Romee R, 2012, BLOOD, V120, P4751, DOI 10.1182/blood-2012-04-419283
   Rubnitz JE, 2010, J CLIN ONCOL, V28, P955, DOI 10.1200/JCO.2009.24.4590
   Ruggeri L, 2002, SCIENCE, V295, P2097, DOI 10.1126/science.1068440
   Savan R, 2010, METHODS MOL BIOL, V612, P209, DOI 10.1007/978-1-60761-362-6_14
   Shah N, 2013, PLOS ONE, V8, DOI 10.1371/journal.pone.0076781
   Smith-Garvin JE, 2009, ANNU REV IMMUNOL, V27, P591, DOI 10.1146/annurev.immunol.021908.132706
   Spanholtz J, 2010, PLOS ONE, V5, DOI 10.1371/journal.pone.0009221
   Stabile H, 2017, FRONT IMMUNOL, V8, DOI 10.3389/fimmu.2017.00293
   Streltsova MA, 2017, J IMMUNOL METHODS, V450, P90, DOI 10.1016/j.jim.2017.08.003
   Sutlu T, 2012, HUM GENE THER, V23, P1090, DOI 10.1089/hum.2012.080
   Tang XW, 2018, AM J CANCER RES, V8, P1083
   Topfer K, 2015, J IMMUNOL, V194, P3201, DOI 10.4049/jimmunol.1400330
   Tuli A, 2013, MOL BIOL CELL, V24, P3721, DOI 10.1091/mbc.E13-05-0259
   Uphoff CC, 2010, J BIOMED BIOTECHNOL, DOI 10.1155/2010/904767
   Vera J, 2006, BLOOD, V108, P3890, DOI 10.1182/blood-2006-04-017061
   Vivier E, 2012, NAT REV IMMUNOL, V12, P239, DOI 10.1038/nri3174
   Wagner J, 2017, FRONT IMMUNOL, V8, DOI 10.3389/fimmu.2017.00676
   Wang XM, 2020, BLOOD ADV, V4, P1950, DOI 10.1182/bloodadvances.2020001510
   Williams BA, 2017, ONCOTARGET, V8, P89256, DOI 10.18632/oncotarget.19204
   Woll PS, 2009, BLOOD, V113, P6094, DOI 10.1182/blood-2008-06-165225
   Xiao L, 2019, MOL THER, V27, P1114, DOI 10.1016/j.ymthe.2019.03.011
   Zhang C, 2017, FRONT IMMUNOL, V8, DOI 10.3389/fimmu.2017.00533
   Zhu H, 2019, METHODS MOL BIOL, V2048, P107, DOI 10.1007/978-1-4939-9728-2_12
NR 99
TC 0
Z9 0
U1 1
U2 1
PU PERGAMON-ELSEVIER SCIENCE LTD
PI OXFORD
PA THE BOULEVARD, LANGFORD LANE, KIDLINGTON, OXFORD OX5 1GB, ENGLAND
SN 1473-0502
EI 1878-1683
J9 TRANSFUS APHER SCI
JI Transfus. Apher. Sci.
PD FEB
PY 2021
VL 60
IS 1
AR 103065
DI 10.1016/j.transci.2021.103065
PG 8
WC Hematology
SC Hematology
GA RL7MK
UT WOS:000639152200003
PM 33468407
DA 2021-10-28
ER

PT J
AU Yeh, WI
   Seay, HR
   Newby, B
   Posgai, AL
   Moniz, FB
   Michels, A
   Mathews, CE
   Bluestone, JA
   Brusko, TM
AF Yeh, Wen-I
   Seay, Howard R.
   Newby, Brittney
   Posgai, Amanda L.
   Moniz, Filipa Botelho
   Michels, Aaron
   Mathews, Clayton E.
   Bluestone, Jeffrey A.
   Brusko, Todd M.
TI Avidity and Bystander Suppressive Capacity of Human Regulatory T Cell
   Expressing De Novo Autoreactive T-Cell Receptors in Type 1 Diabetes
SO FRONTIERS IN IMMUNOLOGY
LA English
DT Article
DE type 1 diabetes; regulatory T cells; T cell receptor; avidity;
   suppression mechanisms; adoptive cellular therapies; antigen-specific T
   cells; glutamic acid decarboxylase 65
ID C-PEPTIDE SECRETION; RECENT-ONSET; PERIPHERAL-BLOOD; DENDRITIC CELLS;
   GENE-TRANSFER; NOD MICE; IN-VIVO; ANTIGEN; THERAPY; MELLITUS
AB The ability to alter antigen specificity by T-cell receptor (TCR) or chimeric antigen receptor (CAR) gene transfer has facilitated personalized cellular immune therapies in cancer. Inversely, this approach can be harnessed in autoimmune settings to attenuate inflammation by redirecting the specificity of regulatory T cells (Tregs). Herein, we demonstrate efficient protocols for lentiviral gene transfer of TCRs that recognize type 1 diabetes-related autoantigens with the goal of tissue-targeted induction of antigen-specific tolerance to halt beta-cell destruction. We generated human Tregs expressing a high-affinity GAD(555-567)-reactive TCR (clone R164), as well as the lower affinity clone 4.13 specific for the same peptide. We demonstrated that de novo Treg avatars potently suppress antigen-specific and bystander responder T-cell (Tresp) proliferation in vitro in a process that requires Treg activation (P < 0.001 versus unactivated Tregs). When Tresp were also glutamic acid decarboxylase (GAD)-reactive, the high-affinity R164 Tregs exhibited increased suppression (P < 0.01) with lower Tresp-division index (P < 0.01) than the lower affinity 4.13 Tregs. These data demonstrate the feasibility of rapid expansion of antigen-specific Tregs for applications in attenuating beta-cell autoimmunity and emphasize further opportunities for engineering cellular specificities, affinities, and phenotypes to tailor Treg activity in adoptive cell therapies for the treatment of type 1 diabetes.
C1 [Yeh, Wen-I; Seay, Howard R.; Newby, Brittney; Posgai, Amanda L.; Moniz, Filipa Botelho; Mathews, Clayton E.; Brusko, Todd M.] Univ Florida, Dept Pathol Immunol & Lab Med, Gainesville, FL 32611 USA.
   [Michels, Aaron] Univ Colorado, Sch Med, Barbara Davis Ctr Diabet, Aurora, CO USA.
   [Bluestone, Jeffrey A.] Univ Calif San Francisco, Dept Microbiol & Immunol, San Francisco, CA 94143 USA.
RP Brusko, TM (corresponding author), Univ Florida, Dept Pathol Immunol & Lab Med, Gainesville, FL 32611 USA.
EM tbrusko@ufl.edu
FU JDRF Career Development AwardJuvenile Diabetes Research Foundation
   [2-2012-280]; National Institutes of HealthUnited States Department of
   Health & Human ServicesNational Institutes of Health (NIH) - USA [R01
   DK106191, P01 AI42288]; NIH Human Islet Research Network (HIRN) [UC4
   DK104194, U01 DK104162]; University of Florida Open Access Publishing
   Fund; NATIONAL INSTITUTE OF ALLERGY AND INFECTIOUS DISEASESUnited States
   Department of Health & Human ServicesNational Institutes of Health (NIH)
   - USANIH National Institute of Allergy & Infectious Diseases (NIAID)
   [P01AI042288] Funding Source: NIH RePORTER; NATIONAL INSTITUTE OF
   DIABETES AND DIGESTIVE AND KIDNEY DISEASESUnited States Department of
   Health & Human ServicesNational Institutes of Health (NIH) - USANIH
   National Institute of Diabetes & Digestive & Kidney Diseases (NIDDK)
   [R01DK108868, U01DK104162, R01DK106191, F30DK105788, UC4DK104194]
   Funding Source: NIH RePORTER
FX This project was supported with funding provided by the JDRF Career
   Development Award (grant number 2-2012-280 to TB), the National
   Institutes of Health (grant number R01 DK106191 and P01 AI42288), and
   the NIH Human Islet Research Network (HIRN) (grant number UC4 DK104194
   and U01 DK104162). Publication of this article was funded in part by the
   University of Florida Open Access Publishing Fund.
CR Ali R, 2016, IMMUNOLOGY, V148, P339, DOI 10.1111/imm.12613
   Ambery P, 2014, DIABETIC MED, V31, P399, DOI 10.1111/dme.12361
   Babad J, 2015, CLIN EXP IMMUNOL, V179, P398, DOI 10.1111/cei.12465
   Baxter Alan G, 2012, Rev Diabet Stud, V9, P201, DOI 10.1900/RDS.2012.9.201
   Bethune MT, 2016, ELIFE, V5, DOI 10.7554/eLife.19095
   Birkholz K, 2009, GENE THER, V16, P596, DOI 10.1038/gt.2008.189
   Bluestone JA, 2015, SCI TRANSL MED, V7, DOI 10.1126/scitranslmed.aad4134
   Brusko TM, 2010, PLOS ONE, V5, DOI 10.1371/journal.pone.0011726
   Bulek AM, 2012, NAT IMMUNOL, V13, P283, DOI 10.1038/ni.2206
   Coppieters KT, 2012, J EXP MED, V209, P51, DOI 10.1084/jem.20111187
   D'Addio F, 2014, DIABETES, V63, P3041, DOI 10.2337/db14-0295
   Daifotis AG, 2013, CLIN IMMUNOL, V149, P268, DOI 10.1016/j.clim.2013.05.001
   Decochez K, 2000, DIABETES CARE, V23, P838, DOI 10.2337/diacare.23.6.838
   Delong T, 2016, SCIENCE, V351, P711, DOI 10.1126/science.aad2791
   Ehlers MR, 2016, J INVEST MED, V64, P7, DOI 10.1097/JIM.0000000000000227
   Endl J, 2006, DIABETES, V55, P50, DOI 10.2337/diabetes.55.1.50
   Fisher JD, 2015, CLIN IMMUNOL, V160, P24, DOI 10.1016/j.clim.2015.04.013
   Fuhrman CA, 2015, J IMMUNOL, V195, P145, DOI 10.4049/jimmunol.1402381
   Gebe JA, 2009, J IMMUNOL, V183, P59, DOI 10.4049/jimmunol.0804046
   Giannopoulou EZ, 2015, DIABETOLOGIA, V58, P2317, DOI 10.1007/s00125-015-3672-y
   Gill S, 2015, IMMUNOL REV, V263, P68, DOI 10.1111/imr.12243
   Gitelman SE, 2016, J AUTOIMMUN, V71, P78, DOI 10.1016/j.jaut.2016.03.011
   Gitelman SE, 2016, DIABETOLOGIA, V59, P1153, DOI 10.1007/s00125-016-3917-4
   Gitelman SE, 2013, LANCET DIABETES ENDO, V1, P306, DOI 10.1016/S2213-8587(13)70065-2
   Cantu-Rodriguez OG, 2016, J CLIN ENDOCR METAB, V101, P2141, DOI 10.1210/jc.2015-2776
   Guglielmi C, 2016, EXPERT OPIN BIOL TH, V16, P841, DOI 10.1080/14712598.2016.1180363
   Hinrichs CS, 2014, IMMUNOL REV, V257, P56, DOI 10.1111/imr.12132
   Hull CM, 2017, J AUTOIMMUN, V79, P63, DOI 10.1016/j.jaut.2017.01.001
   Jaspers JE, 2017, PHARMACOL THERAPEUT, V178, P83, DOI 10.1016/j.pharmthera.2017.03.012
   Johnson LA, 2006, J IMMUNOL, V177, P6548, DOI 10.4049/jimmunol.177.9.6548
   Jones Benjamin S, 2014, Front Pharmacol, V5, P254, DOI 10.3389/fphar.2014.00254
   KAWAKAMI Y, 1994, P NATL ACAD SCI USA, V91, P3515, DOI 10.1073/pnas.91.9.3515
   Kracht MJL, 2017, NAT MED, V23, P501, DOI 10.1038/nm.4289
   Krummel MF, 2016, NAT REV IMMUNOL, V16, P193, DOI 10.1038/nri.2015.16
   Lewis JS, 2015, CLIN IMMUNOL, V160, P90, DOI 10.1016/j.clim.2015.03.023
   Lewis JS, 2014, J MATER CHEM B, V2, P2562, DOI 10.1039/c3tb21460e
   Masteller EL, 2005, J IMMUNOL, V175, P3053, DOI 10.4049/jimmunol.175.5.3053
   Michels AW, 2017, DIABETES, V66, P722, DOI 10.2337/db16-1025
   Pescovitz MD, 2014, DIABETES CARE, V37, P453, DOI 10.2337/dc13-0626
   Phelps EA, 2016, DIABETES, V65, P2686, DOI 10.2337/db16-0180
   Reijonen H, 2002, DIABETES, V51, P1375, DOI 10.2337/diabetes.51.5.1375
   Reijonen H, 2004, DIABETES, V53, P1987, DOI 10.2337/diabetes.53.8.1987
   Richardson SJ, 2016, DIABETOLOGIA, V59, P2448, DOI 10.1007/s00125-016-4067-4
   Rigby MR, 2015, J CLIN INVEST, V125, P3285, DOI 10.1172/JCI81722
   Sakaguchi S, 2009, INT IMMUNOL, V21, P1105, DOI 10.1093/intimm/dxp095
   Scarfo I, 2017, J IMMUNOTHER CANCER, V5, DOI 10.1186/s40425-017-0230-9
   Schatz D, 2004, PEDIATR DIABETES, V5, P72, DOI 10.1111/j.1399-543X.2004.00047.x
   Schloot NC, 1999, J AUTOIMMUN, V12, P289, DOI 10.1006/jaut.1999.0280
   Seay HR, 2017, MOL THER-METH CLIN D, V4, P178, DOI 10.1016/j.omtm.2016.12.003
   Seay HR, 2016, JCI INSIGHT, V1, DOI 10.1172/jci.insight.88242
   Suhoski MM, 2007, MOL THER, V15, P981, DOI 10.1038/mt.sj.6300134
   Tang QZ, 2004, J EXP MED, V199, P1455, DOI 10.1084/jem.20040139
   Tang QZ, 2006, NAT IMMUNOL, V7, P83, DOI 10.1038/ni1289
   Tonkin DR, 2008, J IMMUNOL, V181, P4516, DOI 10.4049/jimmunol.181.7.4516
   Tree TIM, 2010, DIABETES, V59, P1451, DOI 10.2337/db09-0503
   Vehik K, 2011, DIABETES CARE, V34, P1585, DOI 10.2337/dc11-0523
   Yang J, 2014, P NATL ACAD SCI USA, V111, P14840, DOI 10.1073/pnas.1416864111
   Zhang L, 2012, ADV DRUG DELIVER REV, V64, P756, DOI 10.1016/j.addr.2011.11.009
   Zhao YB, 2010, CANCER RES, V70, P9053, DOI 10.1158/0008-5472.CAN-10-2880
NR 59
TC 36
Z9 36
U1 1
U2 8
PU FRONTIERS MEDIA SA
PI LAUSANNE
PA PO BOX 110, EPFL INNOVATION PARK, BUILDING I, LAUSANNE, 1015,
   SWITZERLAND
SN 1664-3224
J9 FRONT IMMUNOL
JI Front. Immunol.
PD OCT 26
PY 2017
VL 8
AR 1313
DI 10.3389/fimmu.2017.01313
PG 13
WC Immunology
SC Immunology
GA FK8IZ
UT WOS:000413752600001
PM 29123516
OA Green Published, gold
DA 2021-10-28
ER

PT J
AU Ma, WJ
   Wang, YL
   Zhang, RX
   Yang, F
   Zhang, D
   Huang, MG
   Zhang, L
   Dorsey, JF
   Binder, ZA
   O'Rourke, DM
   Fraietta, JA
   Gong, YQ
   Fan, Y
AF Ma, Wenjuan
   Wang, Yanling
   Zhang, Rongxin
   Yang, Fan
   Zhang, Duo
   Huang, Menggui
   Zhang, Lin
   Dorsey, Jay F.
   Binder, Zev A.
   O'Rourke, Donald M.
   Fraietta, Joseph A.
   Gong, Yanqing
   Fan, Yi
TI Targeting PAK4 to reprogram the vascular microenvironment and improve
   CAR-T immunotherapy for glioblastoma
SO NATURE CANCER
LA English
DT Article
ID INTERCELLULAR-ADHESION MOLECULE-1; ENDOTHELIAL GROWTH-FACTOR; E-CADHERIN
   EXPRESSION; MESENCHYMAL TRANSITION; HEMATOPOIETIC-CELLS; AORTIC
   ENDOTHELIUM; TUMOR VASCULATURE; CANCER; ANGIOGENESIS; ZEB1
AB Malignant solid tumors are characterized by aberrant vascularity that fuels the formation of an immune-hostile microenvironment and induces resistance to immunotherapy. Vascular abnormalities may be driven by pro-angiogenic pathway activation and genetic reprogramming in tumor endothelial cells (ECs). Here, our kinome-wide screening of mesenchymal-like transcriptional activation in human glioblastoma (GBM)-derived ECs identifies p21-activated kinase 4 (PAK4) as a selective regulator of genetic reprogramming and aberrant vascularization. PAK4 knockout induces adhesion protein re-expression in ECs, reduces vascular abnormalities, improves T cell infiltration and inhibits GBM growth in mice. Moreover, PAK4 inhibition normalizes the tumor vascular microenvironment and sensitizes GBM to chimeric antigen receptor-T cell immunotherapy. Finally, we reveal a MEF2D/ZEB1- and SLUG-mediated mechanism by which PAK4 reprograms the EC transcriptome and downregulates claudin-14 and VCAM-1 expression, enhancing vessel permeability and reducing T cell adhesion to the endothelium. Thus, targeting PAK4-mediated EC plasticity may offer a unique opportunity to recondition the vascular microenvironment and strengthen cancer immunotherapy.
   Fan and colleagues report that inhibition of PAK4 normalizes the tumor vascular microenvironment and sensitizes glioblastomas to CAR-T cell immunotherapy.
C1 [Ma, Wenjuan; Wang, Yanling; Zhang, Rongxin; Yang, Fan; Zhang, Duo; Huang, Menggui; Dorsey, Jay F.; Fan, Yi] Univ Penn, Dept Radiat Oncol, Philadelphia, PA 19104 USA.
   [Zhang, Lin] Univ Penn, Dept Obstet & Gynecol, Philadelphia, PA 19104 USA.
   [Binder, Zev A.; O'Rourke, Donald M.; Fan, Yi] Univ Penn, Dept Neurosurg, Philadelphia, PA 19104 USA.
   [Binder, Zev A.; O'Rourke, Donald M.; Fan, Yi] Univ Penn, Abramson Canc Ctr, Glioblastoma Translat Ctr Excellence, Philadelphia, PA 19104 USA.
   [Fraietta, Joseph A.] Univ Penn, Dept Microbiol, Philadelphia, PA 19104 USA.
   [Fraietta, Joseph A.] Univ Penn, Abramson Canc Ctr, Ctr Cellular Immunotherapies, Philadelphia, PA 19104 USA.
   [Gong, Yanqing] Univ Penn, Dept Med, Div Translat Med & Human Genet, Philadelphia, PA 19104 USA.
   [Ma, Wenjuan; Zhang, Rongxin] Sun Yat Sen Univ, Canc Ctr, State Key Lab Oncol South China, Guangzhou, Peoples R China.
   [Ma, Wenjuan; Zhang, Rongxin] Sun Yat Sen Univ, Canc Ctr, Collaborat Innovat Ctr Canc Med, Guangzhou, Peoples R China.
RP Fan, Y (corresponding author), Univ Penn, Dept Radiat Oncol, Philadelphia, PA 19104 USA.; Fan, Y (corresponding author), Univ Penn, Dept Neurosurg, Philadelphia, PA 19104 USA.; Fan, Y (corresponding author), Univ Penn, Abramson Canc Ctr, Glioblastoma Translat Ctr Excellence, Philadelphia, PA 19104 USA.; Gong, YQ (corresponding author), Univ Penn, Dept Med, Div Translat Med & Human Genet, Philadelphia, PA 19104 USA.
EM gongy@pennmedicine.upenn.edu; yi.fan@pennmedicine.upenn.edu
OI Zhang, Duo/0000-0003-3215-2466
FU University of Pennsylvania Academic Development Fund; Abramson Cancer
   Center GBM-TCE Award; RadOnc-TCE Award; American Association for Cancer
   Research Judah Folkman Award; National Institutes of HealthUnited States
   Department of Health & Human ServicesNational Institutes of Health (NIH)
   - USA [R01NS094533, R01NS106108]
FX We are grateful to E. Holland (Fred Hutchinson Cancer Research Center)
   for providing the RCAS-PDGF GBM model. We thank S. Albelda and M.
   Leibowitz for help with CAR-T production and G. Linette for helpful
   discussions. This work was supported in part by the University of
   Pennsylvania Academic Development Fund (to Y.F.), an Abramson Cancer
   Center GBM-TCE Award (to Y.F., Z.A.B. and D.M.O.), a RadOnc-TCE Award
   (to Y.F.), an American Association for Cancer Research Judah Folkman
   Award (to Y.F.) and National Institutes of Health grants R01NS094533 and
   R01NS106108 (to Y.F.).
CR Abril-Rodriguez G, 2020, NAT CANCER, V1, P264, DOI 10.1038/s43018-020-0025-7
   Abril-Rodriguez G, 2020, NAT CANCER, V1, P46, DOI 10.1038/s43018-019-0003-0
   Acloque H, 2009, J CLIN INVEST, V119, P1438, DOI 10.1172/JCI38019
   Aghdassi A, 2012, GUT, V61, P439, DOI 10.1136/gutjnl-2011-300060
   Batchelor TT, 2007, CANCER CELL, V11, P83, DOI 10.1016/j.ccr.2006.11.021
   Bertrand JY, 2010, NATURE, V464, P108, DOI 10.1038/nature08738
   Boisset JC, 2010, NATURE, V464, P116, DOI 10.1038/nature08764
   Bolos V, 2003, J CELL SCI, V116, P499, DOI 10.1242/jcs.00224
   Bovenberg MSS, 2013, MOL THER, V21, P1297, DOI 10.1038/mt.2013.80
   Carmeliet P, 2011, NAT REV DRUG DISCOV, V10, P417, DOI 10.1038/nrd3455
   Chen PY, 2012, CELL REP, V2, P1684, DOI 10.1016/j.celrep.2012.10.021
   Chinot OL, 2014, NEW ENGL J MED, V370, P709, DOI 10.1056/NEJMoa1308345
   Cho JG, 2018, FRONT IMMUNOL, V9, DOI 10.3389/fimmu.2018.00294
   Chung K, 2013, NATURE, V497, P332, DOI 10.1038/nature12107
   Ciznadija D, 2011, CANCER RES, V71, P6174, DOI 10.1158/0008-5472.CAN-11-1031
   Cooley BC, 2014, SCI TRANSL MED, V6, DOI 10.1126/scitranslmed.3006927
   Datta Meenal, 2019, Am Soc Clin Oncol Educ Book, V39, P165, DOI 10.1200/EDBK_237987
   Eilken HM, 2009, NATURE, V457, P896, DOI 10.1038/nature07760
   Fan Y, 2019, TRENDS CANCER, V5, P460, DOI 10.1016/j.trecan.2019.05.007
   Fan Y, 2014, NAT CELL BIOL, V16, P445, DOI 10.1038/ncb2954
   Friedman HS, 2009, J CLIN ONCOL, V27, P4733, DOI 10.1200/JCO.2008.19.8721
   Gilbert MR, 2014, NEW ENGL J MED, V370, P699, DOI 10.1056/NEJMoa1308573
   Griffioen AW, 1996, CANCER RES, V56, P1111
   Guo JJ, 2008, PLOS ONE, V3, DOI 10.1371/journal.pone.0002982
   Hanahan D, 2011, CELL, V144, P646, DOI 10.1016/j.cell.2011.02.013
   Hellebrekers DMEI, 2006, CANCER RES, V66, P10770, DOI 10.1158/0008-5472.CAN-06-1609
   Huang MG, 2016, J CLIN INVEST, V126, P1801, DOI 10.1172/JCI84876
   Huang YH, 2018, NAT REV IMMUNOL, V18, P195, DOI 10.1038/nri.2017.145
   Huse JT, 2010, NAT REV CANCER, V10, P319, DOI 10.1038/nrc2818
   Jain RK, 2014, CANCER CELL, V26, P605, DOI 10.1016/j.ccell.2014.10.006
   June CH, 2007, J CLIN INVEST, V117, P1204, DOI 10.1172/JCI31446
   Kalluri R, 2009, J CLIN INVEST, V119, P1420, DOI 10.1172/JCI39104
   Kesanakurti D, 2017, ONCOGENE, V36, P5309, DOI 10.1038/onc.2016.261
   KIM KJ, 1993, NATURE, V362, P841, DOI 10.1038/362841a0
   Kissa K, 2010, NATURE, V464, P112, DOI 10.1038/nature08761
   Klein D, 2018, FRONT ONCOL, V8, DOI 10.3389/fonc.2018.00367
   Koh W, 2009, J CELL SCI, V122, P1812, DOI 10.1242/jcs.045799
   Kovacic JC, 2012, CIRCULATION, V125, P1795, DOI 10.1161/CIRCULATIONAHA.111.040352
   Krebs AM, 2017, NAT CELL BIOL, V19, P518, DOI 10.1038/ncb3513
   Kumar R, 2006, NAT REV CANCER, V6, P459, DOI 10.1038/nrc1892
   Lamouille S, 2014, NAT REV MOL CELL BIO, V15, P178, DOI 10.1038/nrm3758
   Lancrin C, 2009, NATURE, V457, P892, DOI 10.1038/nature07679
   Lanitis E, 2015, CURR OPIN IMMUNOL, V33, P55, DOI 10.1016/j.coi.2015.01.011
   Li JH, 2009, AM J PATHOL, V175, P1380, DOI 10.2353/ajpath.2009.090096
   Liu T, 2018, NAT COMMUN, V9
   Liu Y, 2007, EMBO J, V26, P4683, DOI 10.1038/sj.emboj.7601886
   Maddaluno L, 2013, NATURE, V498, P492, DOI 10.1038/nature12207
   Melder RJ, 1996, NAT MED, V2, P992, DOI 10.1038/nm0996-992
   O'Rourke DM, 2017, SCI TRANSL MED, V9, DOI 10.1126/scitranslmed.aaa0984
   Pitts TM, 2013, FRONT PHARMACOL, V4, DOI 10.3389/fphar.2013.00035
   Radu M, 2015, MOL CELL BIOL, V35, P3990, DOI 10.1128/MCB.00630-15
   Radu M, 2014, NAT REV CANCER, V14, P13, DOI 10.1038/nrc3645
   Sampson JH, 2017, J CLIN ONCOL, V35, P2450, DOI 10.1200/JCO.2017.72.8089
   Sampson JH, 2014, CLIN CANCER RES, V20, P972, DOI 10.1158/1078-0432.CCR-13-0709
   Schaaf MB, 2018, CELL DEATH DIS, V9, DOI 10.1038/s41419-017-0061-0
   Stupp R, 2005, NEW ENGL J MED, V352, P987, DOI 10.1056/NEJMoa043330
   Su L, 2016, CANCER RES, V76, P5054, DOI 10.1158/0008-5472.CAN-16-0246
   Wang K, 2018, INT J ONCOL, V52, P261, DOI 10.3892/ijo.2017.4193
   Wang QY, 2018, NAT COMMUN, V9, DOI 10.1038/s41467-018-03390-x
   Weis SM, 2011, NAT MED, V17, P1359, DOI 10.1038/nm.2537
   Xie YJ, 2019, P NATL ACAD SCI USA, V116, P7624, DOI 10.1073/pnas.1817147116
   Zeisberg EM, 2007, NAT MED, V13, P952, DOI 10.1038/nm1613
   Zeisberg EM, 2008, J AM SOC NEPHROL, V19, P2282, DOI 10.1681/ASN.2008050513
   Zhang PL, 2004, MOL CANCER, V3, DOI 10.1186/1476-4598-3-14
   Zhao J, 2019, NAT MED, V25, P462, DOI 10.1038/s41591-019-0349-y
   Zheng XC, 2018, J CLIN INVEST, V128, P2104, DOI 10.1172/JCI96582
NR 66
TC 9
Z9 9
U1 8
U2 10
PU SPRINGERNATURE
PI LONDON
PA CAMPUS, 4 CRINAN ST, LONDON, N1 9XW, ENGLAND
EI 2662-1347
J9 NAT CANCER
JI Nat. Cancer
PD JAN
PY 2021
VL 2
IS 1
BP 83
EP +
DI 10.1038/s43018-020-00147-8
PG 28
WC Oncology
SC Oncology
GA PV5TV
UT WOS:000610051100007
DA 2021-10-28
ER

PT J
AU Gavriatopoulou, M
   Ntanasis-Stathopoulos, I
   Dimopoulos, MA
   Terpos, E
AF Gavriatopoulou, Maria
   Ntanasis-Stathopoulos, Ioannis
   Dimopoulos, Meletios Athanasios
   Terpos, Evangelos
TI Anti-BCMA antibodies in the future management of multiple myeloma
SO EXPERT REVIEW OF ANTICANCER THERAPY
LA English
DT Review
DE B-cell maturation antigen; BiTEs; CAR-T-cells; monoclonal antibodies;
   multiple myeloma
ID CELL MATURATION ANTIGEN; NECROSIS-FACTOR FAMILY; MONOCLONAL
   GAMMOPATHIES; BISPECIFIC ANTIBODY; BAFF-R; RECEPTOR; TARGET; MEMBER;
   APRIL; EXPRESSION
AB Introduction: B-cell maturation antigen (BCMA) belongs to the tumor necrosis factor receptor family and is expressed on late B-cells and plasma cells. Serum BCMA is elevated in patients with multiple myeloma (MM) and chronic lymphocytic leukemia (CLL), and might represent a novel prognostic and monitoring tool. Serum BCMA levels can predict both progression free survival (PFS) and overall survival (OS). Several therapeutic strategies are currently under investigation including BCMA-directed monoclonal Abs (either naked or with drug conjugates, and bispecific Abs) and cellular T-cell therapies (chimeric antigen receptor T-cells) with impressive clinical results. Areas covered: This review aims to present the mechanisms of action and the available data on efficacy and safety of therapies targeting BCMA. Expert opinion: The preliminary preclinical and clinical results from the phase 1 and 2 studies have demonstrated significant activity of the anti-BCMA therapeutic strategies. The main toxicities induced include Cytokine Release Syndrome (CRS) and ocular toxicity. The management of these adverse events remains currently an issue of controversy.
C1 [Gavriatopoulou, Maria; Ntanasis-Stathopoulos, Ioannis; Dimopoulos, Meletios Athanasios; Terpos, Evangelos] Univ Athens, Dept Oncol, Dept Therapeut, Alexandra Hosp, Vasilissis Sophias 80, Athens 11528, Greece.
RP Terpos, E (corresponding author), Univ Athens, Dept Oncol, Dept Therapeut, Alexandra Hosp, Vasilissis Sophias 80, Athens 11528, Greece.
EM eterpos@hotmail.com
RI Ntanasis-Stathopoulos, Ioannis/AAD-3692-2019; Terpos,
   Evangelos/AAD-3667-2019; Gavriatopoulou, Maria/AAD-3698-2019;
   Dimopoulos, Meletios Athanasios/AAD-4130-2019
OI Ntanasis-Stathopoulos, Ioannis/0000-0002-6328-9783; Gavriatopoulou,
   Maria/0000-0002-6244-1229
CR Ali SA, 2016, BLOOD, V128, P1688, DOI 10.1182/blood-2016-04-711903
   Alyanakian MA, 2004, AM J HEMATOL, V75, P246, DOI 10.1002/ajh.20007
   Anderson CL, 2006, TRENDS IMMUNOL, V27, P343, DOI 10.1016/j.it.2006.05.004
   Avery DT, 2003, J CLIN INVEST, V112, P286, DOI 10.1172/JCI200318025
   Bujarski S, 2017, MYEL BIOL PATH EXCL
   Carpenter RO, 2013, CLIN CANCER RES, V19, P2048, DOI 10.1158/1078-0432.CCR-12-2422
   Cohen AT, 2016, BLOOD, V128, DOI 10.1182/blood.V128.22.3824.3824
   Dilillo DJ, 2018, 60 ANN M ASH 2018 1
   Fan F, 2017, 53 AM SOC CLIN ONC A
   Ghermezi M, 2017, HAEMATOLOGICA, V102, P785, DOI 10.3324/haematol.2016.150896
   Green D, 2018, 60 ANN M ASH 2018 1
   Gregory T, 2018, 60 ANN M ASH 2018 1
   Gross JA, 2000, NATURE, V404, P995, DOI 10.1038/35010115
   Hipp S, 2017, LEUKEMIA, V31, P1743, DOI 10.1038/leu.2016.388
   Jagannath S, 2007, CLIN LYMPHOMA MYELOM, V7, P518, DOI 10.3816/CLM.2007.n.036
   LAABI Y, 1992, EMBO J, V11, P3897, DOI 10.1002/j.1460-2075.1992.tb05482.x
   LAABI Y, 1994, NUCLEIC ACIDS RES, V22, P1147, DOI 10.1093/nar/22.7.1147
   Law CL, 2018, 60 ANN M ASH 2018 1
   Lesokhin A, 2018, 60 ANN M ASH 2018 1
   Mackay F, 2002, NAT REV IMMUNOL, V2, P465, DOI 10.1038/nri844
   Mailankody S, 2018, 60 ANN M ASH 2018 1
   Mariani G, 1990, FC RECEPTORS ACTION, P94
   Moore PA, 1999, SCIENCE, V285, P260, DOI 10.1126/science.285.5425.260
   Moreaux J, 2004, BLOOD, V103, P3148, DOI 10.1182/blood-2003-06-1984
   Novak AJ, 2004, BLOOD, V103, P689, DOI 10.1182/blood-2003-06-2043
   Pelletier M, 2003, J BIOL CHEM, V278, P33127, DOI 10.1074/jbc.M305754200
   Peng Y, 2016, BLOOD, V128, DOI 10.1182/blood.V128.22.5264.5264
   Raje NS, 2018, J CLIN ONCOL, V36, DOI 10.1200/JCO.2018.36.15_suppl.8007
   Ramadoss NS, 2015, J AM CHEM SOC, V137, P5288, DOI 10.1021/jacs.5b01876
   Rennert P, 2000, J EXP MED, V192, P1677, DOI 10.1084/jem.192.11.1677
   Ross T, 2018, 60 ANN M ASH 2018 1
   Ryan MC, 2007, MOL CANCER THER, V6, P3009, DOI 10.1158/1535-7163.MCT-07-0464
   Sanchez E, 2018, EXPERT REV MOL DIAGN, V18, P319, DOI 10.1080/14737159.2018.1448269
   Sanchez E, 2016, CLIN CANCER RES, V22, P3383, DOI 10.1158/1078-0432.CCR-15-2224
   Sanchez E, 2012, BRIT J HAEMATOL, V158, P727, DOI 10.1111/j.1365-2141.2012.09241.x
   Schneider P, 1999, J EXP MED, V189, P1747, DOI 10.1084/jem.189.11.1747
   Schneider P, 2001, J EXP MED, V194, P1691, DOI 10.1084/jem.194.11.1691
   Seckinger A, 2017, CANCER CELL, V31, P396, DOI 10.1016/j.ccell.2017.02.002
   Shah N, 2018, 60 ANN M ASH 2018 1
   Shu HB, 2000, P NATL ACAD SCI USA, V97, P9156, DOI 10.1073/pnas.160213497
   Singh RK, 2018, ANN M ASH 2018 1 4 D
   Sommer C, 2018, 60 ANN M ASH 2018 1
   Tai YT, 2018, ANN M ASH 2018 1 4 D
   Tai YT, 2016, BLOOD, V127, P3225, DOI 10.1182/blood-2016-01-691162
   Tai YT, 2014, BLOOD, V123, P3128, DOI 10.1182/blood-2013-10-535088
   Thompson JS, 2000, J EXP MED, V192, P129, DOI 10.1084/jem.192.1.129
   Topp MS, 2018, 60 ANN M ASH 2018 1
   Trudel S, 2018, LANCET ONCOL, V19, P1641, DOI 10.1016/S1470-2045(18)30576-X
   Udd KA, 2017, 16 INT MYEL WORKSH 2
   Yan MH, 2000, NAT IMMUNOL, V1, P37, DOI 10.1038/76889
   Zhao WH, 2018, 60 ANN M ASH 2018 1
NR 51
TC 12
Z9 12
U1 2
U2 11
PU TAYLOR & FRANCIS LTD
PI ABINGDON
PA 2-4 PARK SQUARE, MILTON PARK, ABINGDON OR14 4RN, OXON, ENGLAND
SN 1473-7140
EI 1744-8328
J9 EXPERT REV ANTICANC
JI Expert Rev. Anticancer Ther
PD APR 3
PY 2019
VL 19
IS 4
BP 319
EP 326
DI 10.1080/14737140.2019.1586539
PG 8
WC Oncology
SC Oncology
GA HP9WA
UT WOS:000462042500005
PM 30810049
DA 2021-10-28
ER

PT J
AU Dolladille, C
   Ederhy, S
   Ezine, E
   Choquet, S
   Nguyen, LS
   Alexandre, J
   Moslehi, JJ
   Dechartres, A
   Salem, JE
AF Dolladille, Charles
   Ederhy, Stephane
   Ezine, Emilien
   Choquet, Sylvain
   Nguyen, Lee S.
   Alexandre, Joachim
   Moslehi, Javid J.
   Dechartres, Agnes
   Salem, Joe-Elie
TI Chimeric antigen receptor T-cells safety: A pharmacovigilance and
   meta-analysis study
SO AMERICAN JOURNAL OF HEMATOLOGY
LA English
DT Article
ID ADULTS; TISAGENLECLEUCEL; MALIGNANCIES; TOXICITIES; EFFICACY; THERAPY
AB Chimeric-antigen-receptor T cells directed against CD19 (CAR-T) are emerging hematological therapeutics with scarce data on its overall safety profile spectrum. To determine the clinical features and incidence of adverse-drug reactions (ADR) associated with CAR-T. This observational, cross-sectional, pharmacovigilance cohort study examined individual case safety reports from the World Health Organization database VigiBase and meta-analysis of data from CAR-T trials and cohorts in the literature was also performed through March, 2020. The primary objective was to identify ADR associated with approved CAR-T (axicabtagene-ciloleucel; tisagenlecleucel). We conducted a Bayesian disproportionate analysis with the 95% lower credibility-interval of information component (IC025, significance > 0). We also performed a systematic-review and meta-analysis of CAR-T trials and cohorts in the literature to evaluate ADR incidence. Nine ADR classes were associated with CAR-T: Cytokine release syndrome (CRS, n = 1378, IC025 = 4.24), neurological disorders (n = 963, IC025 = 2.42), hematological disorders (n = 532, IC025 = 3.32), infections (n = 287, IC025 = 2.38), cardiovascular disorders (n = 256, IC025 = 2.81), pulmonary disorders (n = 186, IC025 = 3.80), reno-metabolic disorders (n = 123, IC025 = 1.89), hemophagocytic-lymphohistiocytosis (n = 36, IC025 = 5.01) and hepatic disorders (n = 32, IC025 = 2.49). ADR-related fatalities accounted for 99/1783 (5.5%) of the reports and 262/1783 (14.7%) for all-cause mortality. These ADR-related fatalities were associated with hemophagocytic-lymphohistiocytosis, cerebral vascular disorder, infections, and respiratory failure. In meta-analyses, the most frequent any-grade ADRs were CRS, hematological disorders, and neurological disorders. Fatal ADR were most found with neurological disorders, CRS, and infections. Note, CAR-T infusion may be associated with severe ADR mainly following the week of administration, though rarely fatal. Infections, hemophagocytic-lymphohistiocytosis and end organ failures including neurological or lung involvements require scrutiny.
C1 [Dolladille, Charles; Alexandre, Joachim] CHU Caen, Dept Pharmacol, Caen, France.
   [Dolladille, Charles; Alexandre, Joachim] Univ Caen Normandie, Sch Med, EA 4650, Signalisat Electrophysiol & Imagerie Lesions Sche, Caen, France.
   [Ederhy, Stephane] Univ Paris 06, Hop St Antoine,INSERM 856, Hop Univ Paris Est,GRC,Grp Rech Clin Cardio Oncol, Assistance Publ Hop Paris,Serv Cardiol,Unico,Unit, Paris, France.
   [Ezine, Emilien] CHU Caen, Dept Oncodermatol, Caen, France.
   [Choquet, Sylvain; Salem, Joe-Elie] Hop La Pitie Salpetriere, AP HP, Dept Hematol, Paris, France.
   [Nguyen, Lee S.] CMC Ambroise Pare, Res & Innovat, Neuilly Sur Seine, France.
   [Nguyen, Lee S.] Sorbonne Univ, Pitie Salpetriere Hosp, AP HP, Dept Pharmacol,CIC 1901,INSERM,Sorbonne UNICO GRE, Paris, France.
   [Moslehi, Javid J.] Vanderbilt Univ, Med Ctr, Dept Med, Cardiooncol Program, Nashville, TN USA.
   [Dechartres, Agnes] Sorbonne Univ, Hop Pitie Salpetriere, AP HP,CIC 1901,INSERM,Inst Pierre Louis Epidemiol, Dept Sante Publ,Ctr Pharmacoepidemiol AP HP Cephe, Paris, France.
RP Salem, JE (corresponding author), Sorbonne Univ, Hop Pitie Salpetriere, AP HP, Dept Pharmacol,Ctr Invest Clin Paris Est, 91 Blvd Hop, F-75013 Paris, France.
EM joe-elie.salem@aphp.fr
OI Salem, Joe-Elie/0000-0002-0331-3307
CR Agresti A, 1998, AM STAT, V52, P119, DOI 10.2307/2685469
   Alexandre J, 2021, EUR HEART J-CARD PHA, V7, P312, DOI 10.1093/ehjcvp/pvaa037
   Alvi RM, 2019, J AM COLL CARDIOL, V74, P3099, DOI 10.1016/j.jacc.2019.10.038
   Bate A, 1998, EUR J CLIN PHARMACOL, V54, P315, DOI 10.1007/s002280050466
   Bihan K, 2020, THERAPIE, V75, P591, DOI 10.1016/j.therap.2020.02.022
   Bin Riaz I, 2017, BIOL BLOOD MARROW TR, V23, pS143
   Brudno JN, 2016, BLOOD, V127, P3321, DOI 10.1182/blood-2016-04-703751
   Dolladille C, 2020, JAMA ONCOL, V6, P865, DOI 10.1001/jamaoncol.2020.0726
   Faramand R, 2020, BIOL BLOOD MARROW TR, V26, pS245
   Hayne J, 2020, BIOL BLOOD MARROW TR, V26, pS275
   Jaglowski S, 2019, BLOOD, V134, DOI 10.1182/blood-2019-130983
   Jain T., 2020, PHARMACEUTICS, V12, P194, DOI [10.3390/pharmaceutics12020194, DOI 10.3390/PHARMACEUTICS12020194]
   Kadauke S, 2019, CYTOTHERAPY, V21, pE2, DOI 10.1016/j.jcyt.2019.04.009
   Kennedy LB, 2020, CA-CANCER J CLIN, V70, P86, DOI 10.3322/caac.21596
   Lindquist M, 2008, DRUG INF J, V42, P409, DOI 10.1177/009286150804200501
   Locke FL, 2017, BLOOD, V130
   Maude SL, 2018, NEW ENGL J MED, V378, P439, DOI 10.1056/NEJMoa1709866
   MISLEVY RJ, 1991, J EDUC STAT, V16, P150
   Neelapu SS, 2017, NEW ENGL J MED, V377, P2531, DOI 10.1056/NEJMoa1707447
   Noren GN, 2013, STAT METHODS MED RES, V22, P57, DOI 10.1177/0962280211403604
   Pereira D, 2019, BIOL BLOOD MARROW TR, V25, pS180, DOI DOI 10.1016/j.bbmt.2018.12.324
   Rubin, 2019, STAT ANAL MISSING DA
   Salem JE, 2019, J AM COLL CARDIOL, V74, P1667, DOI 10.1016/j.jacc.2019.07.056
   Salem JE, 2018, LANCET ONCOL, V19, P1579, DOI 10.1016/S1470-2045(18)30608-9
   Schuster SJ, 2019, NEW ENGL J MED, V380, P45, DOI 10.1056/NEJMoa1804980
   SCHWARZ G, 1978, ANN STAT, V6, P461, DOI 10.1214/aos/1176344136
   Sterne Jonathan A C, 2009, BMJ, V338, pb2393, DOI 10.1136/bmj.b2393
   Tregunno PM, 2014, DRUG SAFETY, V37, P249, DOI 10.1007/s40264-014-0146-y
   Wang DY, 2018, JAMA ONCOL, V4, P1721, DOI 10.1001/jamaoncol.2018.3923
   Zhou H, 2018, BMC CANCER, V18, DOI 10.1186/s12885-018-4817-4
NR 30
TC 0
Z9 0
U1 3
U2 3
PU WILEY
PI HOBOKEN
PA 111 RIVER ST, HOBOKEN 07030-5774, NJ USA
SN 0361-8609
EI 1096-8652
J9 AM J HEMATOL
JI Am. J. Hematol.
PD SEP 1
PY 2021
VL 96
IS 9
BP 1101
EP 1111
DI 10.1002/ajh.26259
EA JUN 2021
PG 11
WC Hematology
SC Hematology
GA TY0DY
UT WOS:000664630300001
PM 34057232
DA 2021-10-28
ER

PT J
AU Jo, SD
   Nam, GH
   Kwak, G
   Yang, Y
   Kwon, IC
AF Jo, Sung Duk
   Nam, Gi-Hoon
   Kwak, Gijung
   Yang, Yoosoo
   Kwon, Ick Chan
TI Harnessing designed nanoparticles: Current strategies and future
   perspectives in cancer immunotherapy
SO NANO TODAY
LA English
DT Review
DE Cancer immunotherapy; Nanoparticles; Targeted delivery; Drug delivery
   system; Vaccines; Tumor immune evasion; Exosome
ID ANTIGEN-PRESENTING CELLS; ENGINEERED T-CELLS; DENDRITIC CELLS;
   TUMOR-ANTIGENS; TGF-BETA; SHAPE DEPENDENCE; MESSENGER-RNA; EXOSOMES;
   DELIVERY; VACCINES
AB Although cancer immunotherapy, represented by chimeric antigen receptor (CAR) T-cell therapy and immune checkpoint-blockade therapies, has shown durable outcomes, the percentage of patients that respond to these approaches remains modest to date. However, encouraging recent advances suggest that nanotechnology has the potential to enhance the efficacy of such immunotherapies by improving the delivery, biodistribution, and release-kinetics of immunostimulatory small molecules and biologics in targeted tissues. A variety of synthetic nanoparticles, including polymeric nanoparticles, liposomes and inorganic nanoparticles, can be engineered according to their intended uses in cancer immunotherapy. Notably, nature-derived nanoparticles have emerged as a new class of immunotherapeutics. In this review, we describe state-of-the-art strategies for cancer immunotherapy using designed nanoparticles. We also highlight key translational challenges and opportunities in this rapidly growing field. (C) 2017 Elsevier Ltd. All rights reserved.
C1 [Jo, Sung Duk; Nam, Gi-Hoon; Kwak, Gijung; Yang, Yoosoo; Kwon, Ick Chan] KIST, Biomed Res Inst, Seoul 02792, South Korea.
   [Nam, Gi-Hoon; Kwak, Gijung; Kwon, Ick Chan] Korea Univ, KU KIST Grad Sch Converging Sci & Technol, Seoul 02841, South Korea.
RP Yang, Y; Kwon, IC (corresponding author), KIST, Biomed Res Inst, Seoul 02792, South Korea.
EM ysyang@kist.re.kr; ikwon@kist.re.kr
RI KWON, ICK CHAN/AAS-4776-2020
OI KWON, ICK CHAN/0000-0003-1272-7074
FU National Research Foundation of Korea (NRF) - Korea government
   [2017R1A2B2010292]; KU-KIST Graduate School of Conversing Science and
   Technology Program; MIST institutional Program
FX This work was supported by the National Research Foundation of Korea
   (NRF) funded by the Korea government [2017R1A2B2010292]; the KU-KIST
   Graduate School of Conversing Science and Technology Program; and the
   MIST institutional Program.
CR Agarwal R, 2013, P NATL ACAD SCI USA, V110, P17247, DOI 10.1073/pnas.1305000110
   Ahmad M, 2004, CANCER IMMUNOL IMMUN, V53, P844, DOI 10.1007/s00262-004-0540-x
   Alexis F, 2008, MOL PHARMACEUT, V5, P505, DOI 10.1021/mp800051m
   Ali SS, 2015, JAMA DERMATOL, V151, P195, DOI 10.1001/jamadermatol.2014.2233
   Andre F, 2004, J IMMUNOL, V172, P2126, DOI 10.4049/jimmunol.172.4.2126
   Anguille S, 2014, LANCET ONCOL, V15, pE257, DOI 10.1016/S1470-2045(13)70585-0
   Atkins MB, 2004, CLIN CANCER RES, V10, p6342S, DOI 10.1158/1078-0432.CCR-040029
   Barenholz Y, 2012, J CONTROL RELEASE, V160, P117, DOI 10.1016/j.jconrel.2012.03.020
   Barua S, 2014, NANO TODAY, V9, P223, DOI 10.1016/j.nantod.2014.04.008
   Beauvillain C, 2007, MICROBES INFECT, V9, P1614, DOI 10.1016/j.micinf.2007.07.002
   Blanco E, 2015, NAT BIOTECHNOL, V33, P941, DOI 10.1038/nbt.3330
   Brigger I, 2012, ADV DRUG DELIVER REV, V64, P24, DOI 10.1016/j.addr.2012.09.006
   Buonaguro L, 2011, CLIN VACCINE IMMUNOL, V18, P23, DOI 10.1128/CVI.00286-10
   BURNET M, 1957, BMJ-BRIT MED J, V1, P841, DOI 10.1136/bmj.1.5023.841
   Chen Q, 2016, NAT COMMUN, V7, DOI 10.1038/ncomms13193
   Chen YC, 2016, NAT COMMUN, V7, DOI 10.1038/ncomms13443
   Chithrani BD, 2006, NANO LETT, V6, P662, DOI 10.1021/nl052396o
   Cho JA, 2005, INT J CANCER, V114, P613, DOI 10.1002/ijc.20757
   Choi HS, 2007, NAT BIOTECHNOL, V25, P1165, DOI 10.1038/nbt1340
   Cruz LJ, 2014, J CONTROL RELEASE, V192, P209, DOI 10.1016/j.jconrel.2014.07.040
   Cubillos-Ruiz JR, 2009, J CLIN INVEST, V119, P2231, DOI 10.1172/JCI37716
   Curran KJ, 2015, J CLIN ONCOL, V33, P1703, DOI 10.1200/JCO.2014.60.3449
   Demento SL, 2012, BIOMATERIALS, V33, P4957, DOI 10.1016/j.biomaterials.2012.03.041
   Dobrovolskaia MA, 2016, TOXICOL APPL PHARM, V299, P78, DOI 10.1016/j.taap.2015.12.022
   Draper E, 2013, PLOS ONE, V8, DOI 10.1371/journal.pone.0061825
   Dudley ME, 2005, J CLIN ONCOL, V23, P2346, DOI 10.1200/JCO.2005.00.240
   Einstein MH, 2009, HUM VACCINES, V5, P705, DOI 10.4161/hv.5.10.9518
   ELDRIDGE JH, 1991, MOL IMMUNOL, V28, P287, DOI 10.1016/0161-5890(91)90076-V
   Elias E G, 1991, Md Med J, V40, P405
   Espuelas S, 2008, BIOCONJUGATE CHEM, V19, P2385, DOI 10.1021/bc8002524
   Fang J, 2011, ADV DRUG DELIVER REV, V63, P136, DOI 10.1016/j.addr.2010.04.009
   Fang RH, 2014, NANO LETT, V14, P2181, DOI 10.1021/nl500618u
   Feig C, 2013, P NATL ACAD SCI USA, V110, P20212, DOI 10.1073/pnas.1320318110
   Fesnak AD, 2016, NAT REV CANCER, V16, P566, DOI 10.1038/nrc.2016.97
   Fifis T, 2004, J IMMUNOL, V173, P3148, DOI 10.4049/jimmunol.173.5.3148
   Gadiot J, 2011, CANCER-AM CANCER SOC, V117, P2192, DOI 10.1002/cncr.25747
   Garland SM, 2010, DRUGS, V70, P1079, DOI 10.2165/10898580-000000000-00000
   Geng Y, 2007, NAT NANOTECHNOL, V2, P249, DOI 10.1038/nnano.2007.70
   Gentile F, 2008, J BIOMECH, V41, P2312, DOI 10.1016/j.jbiomech.2008.03.021
   Gill S, 2016, BEST PRACT RES CL HA, V29, P329, DOI 10.1016/j.beha.2016.10.004
   Green MR, 2006, ANN ONCOL, V17, P1263, DOI 10.1093/annonc/mdl104
   Greish K, 2010, METHODS MOL BIOL, V624, P25, DOI 10.1007/978-1-60761-609-2_3
   Guo CQ, 2013, ADV CANCER RES, V119, P421, DOI 10.1016/B978-0-12-407190-2.00007-1
   Guo F, 2008, J INT MED RES, V36, P1342, DOI 10.1177/147323000803600623
   Guo LR, 2014, ACS NANO, V8, P5670, DOI 10.1021/nn5002112
   Guo YY, 2015, ACS NANO, V9, P6918, DOI 10.1021/acsnano.5b01042
   Hailemichael Y, 2013, NAT MED, V19, P465, DOI 10.1038/nm.3105
   Hao SG, 2007, IMMUNOLOGY, V120, P90, DOI 10.1111/j.1365-2567.2006.02483.x
   Hegmans LPJJ, 2005, AM J RESP CRIT CARE, V171, P1168, DOI 10.1164/rccm.200501-0570C
   Hodi FS, 2010, NEW ENGL J MED, V363, P711, DOI 10.1056/NEJMoa1003466
   Iero M, 2008, CELL DEATH DIFFER, V15, P80, DOI 10.1038/sj.cdd.4402237
   ILLUM L, 1982, INT J PHARM, V12, P135
   Isakov N, 2016, J AUTOIMMUNE DISORD, DOI [10.21767/2471-8513.100017, DOI 10.21767/2471-8513.100017]
   Iwamura K, 2012, GENE THER, V19, P959, DOI 10.1038/gt.2011.185
   Joyce JA, 2015, SCIENCE, V348, P74, DOI 10.1126/science.aaa6204
   June CH, 2007, J CLIN INVEST, V117, P1466, DOI 10.1172/JCI32446
   June CH, 2014, CANCER IMMUNOL IMMUN, V63, P969, DOI 10.1007/s00262-014-1568-1
   Kalinski P, 2009, FUTURE ONCOL, V5, P379, DOI [10.2217/fon.09.6, 10.2217/FON.09.6]
   Kalos M, 2013, IMMUNITY, V39, P49, DOI 10.1016/j.immuni.2013.07.002
   Kapadia CH, 2015, J CONTROL RELEASE, V219, P167, DOI 10.1016/j.jconrel.2015.09.062
   Keenan BP, 2012, SEMIN ONCOL, V39, P276, DOI 10.1053/j.seminoncol.2012.02.007
   Khalil DN, 2016, NAT REV CLIN ONCOL, V13, P394, DOI 10.1038/nrclinonc.2016.65
   Kingwell K, 2017, NAT REV DRUG DISCOV, V16, P301, DOI 10.1038/nrd.2017.84
   Klebanoff CA, 2006, IMMUNOL REV, V211, P214, DOI 10.1111/j.0105-2896.2006.00391.x
   Klener P, 2015, CURR PHARM BIOTECHNO, V16, P771, DOI 10.2174/1389201016666150619114554
   Kranz LM, 2016, NATURE, V534, P396, DOI 10.1038/nature18300
   Kratky W, 2011, P NATL ACAD SCI USA, V108, P17414, DOI 10.1073/pnas.1108945108
   Krishnamurthy A, 2017, DRUG TODAY, V53, P217, DOI 10.1358/dot.2017.53.4.2589163
   Kuai R, 2017, NAT MATER, V16, P489, DOI [10.1038/NMAT4822, 10.1038/nmat4822]
   Kumar S, 2015, J CONTROL RELEASE, V220, P141, DOI 10.1016/j.jconrel.2015.09.069
   Kyi C, 2014, FEBS LETT, V588, P368, DOI 10.1016/j.febslet.2013.10.015
   Lee EJ, 2016, ADV DRUG DELIVER REV, V106, P157, DOI 10.1016/j.addr.2016.03.002
   Lee H, 2012, NAT NANOTECHNOL, V7, P389, DOI [10.1038/nnano.2012.73, 10.1038/NNANO.2012.73]
   Lee IH, 2011, J CONTROL RELEASE, V155, P435, DOI 10.1016/j.jconrel.2011.05.025
   Li HP, 2017, ACTA BIOMATER, V53, P399, DOI 10.1016/j.actbio.2017.01.070
   Li SY, 2016, J CONTROL RELEASE, V231, P17, DOI 10.1016/j.jconrel.2016.01.044
   Liao XS, 2004, MOL THER, V9, P757, DOI 10.1016/j.ymthe.2004.02.011
   Liu HP, 2014, NATURE, V507, P519, DOI 10.1038/nature12978
   Liu YF, 2015, ONCOIMMUNOLOGY, V4, DOI 10.1080/2162402X.2015.1027472
   Lizotte PH, 2016, NAT NANOTECHNOL, V11, P295, DOI [10.1038/NNANO.2015.292, 10.1038/nnano.2015.292]
   Makkouk A, 2015, CANCER RES, V75, P5, DOI 10.1158/0008-5472.CAN-14-2538
   Malam Y, 2009, TRENDS PHARMACOL SCI, V30, P592, DOI 10.1016/j.tips.2009.08.004
   MATSUMURA Y, 1986, CANCER RES, V46, P6387
   Melief CJM, 2015, J CLIN INVEST, V125, P3401, DOI 10.1172/JCI80009
   Miele E, 2009, INT J NANOMED, V4, P99
   Mintzer MA, 2009, CHEM REV, V109, P259, DOI 10.1021/cr800409e
   Mocellin S, 2010, JNCI-J NATL CANCER I, V102, P493, DOI 10.1093/jnci/djq009
   MOGHIMI SM, 1993, BIOCHIM BIOPHYS ACTA, V1157, P233, DOI 10.1016/0304-4165(93)90105-H
   Morse MA, 2005, J TRANSL MED, V3, DOI 10.1186/1479-5876-3-9
   Mottram PL, 2007, MOL PHARMACEUT, V4, P73, DOI 10.1021/mp060096p
   Mura S, 2013, NAT MATER, V12, P991, DOI [10.1038/NMAT3776, 10.1038/nmat3776]
   NAKAOKA R, 1995, VACCINE, V13, P653, DOI 10.1016/0264-410X(94)00024-H
   Niikura K, 2013, ACS NANO, V7, P3926, DOI 10.1021/nn3057005
   Palmer DC, 2008, P NATL ACAD SCI USA, V105, P8061, DOI 10.1073/pnas.0710929105
   Pardoll DM, 2012, NAT REV CANCER, V12, P252, DOI 10.1038/nrc3239
   Park J, 2012, NAT MATER, V11, P895, DOI [10.1038/NMAT3355, 10.1038/nmat3355]
   Park K, 2013, ACS NANO, V7, P7442, DOI 10.1021/nn404501g
   Pascolo Steve, 2008, V183, P221
   Perica K, 2014, ACS NANO, V8, P2252, DOI 10.1021/nn405520d
   Perica K, 2014, NANOMED-NANOTECHNOL, V10, P119, DOI 10.1016/j.nano.2013.06.015
   Plosker GL, 2011, DRUGS, V71, P101, DOI 10.2165/11206840-000000000-00000
   Pollard C, 2013, TRENDS MOL MED, V19, P705, DOI 10.1016/j.molmed.2013.09.002
   Postow MA, 2015, J CLIN ONCOL, V33, P1974, DOI 10.1200/JCO.2014.59.4358
   Reddy ST, 2007, NAT BIOTECHNOL, V25, P1159, DOI [10.1038/nbt1332, 10.1038/nbtl332]
   Reddy ST, 2006, J CONTROL RELEASE, V112, P26, DOI 10.1016/j.jconrel.2006.01.006
   Ristorcelli E, 2008, FASEB J, V22, P3358, DOI 10.1096/fj.07-102855
   Ristorcelli E, 2009, INT J CANCER, V125, P1016, DOI 10.1002/ijc.24375
   Roeven MWH, 2015, J IMMUNOTHER, V38, P145, DOI 10.1097/CJI.0000000000000071
   Rosalia RA, 2015, BIOMATERIALS, V40, P88, DOI 10.1016/j.biomaterials.2014.10.053
   Rosenberg SA, 2004, NAT MED, V10, P909, DOI 10.1038/nm1100
   Rudd CE, 2009, IMMUNOL REV, V229, P12, DOI 10.1111/j.1600-065X.2009.00770.x
   Sand KMK, 2015, FRONT IMMUNOL, V5, P1, DOI 10.3389/fimmu.2014.00682
   Sato K, 2016, SCI TRANSL MED, V8, DOI 10.1126/scitranslmed.aaf6843
   Schlake T, 2012, RNA BIOL, V9, P1319, DOI 10.4161/rna.22269
   Schneider H, 2006, SCIENCE, V313, P1972, DOI 10.1126/science.1131078
   Simpson RJ, 2008, PROTEOMICS, V8, P4083, DOI 10.1002/pmic.200800109
   Singh N, 2011, J AM CHEM SOC, V133, P19582, DOI 10.1021/ja206998x
   Singh R, 2009, EXP MOL PATHOL, V86, P215, DOI 10.1016/j.yexmp.2008.12.004
   Smyth MJ, 2004, IMMUNOL REV, V202, P275, DOI 10.1111/j.0105-2896.2004.00199.x
   Stephan MT, 2011, NANO TODAY, V6, P309, DOI 10.1016/j.nantod.2011.04.001
   Stephan MT, 2010, NAT MED, V16, P1035, DOI 10.1038/nm.2198
   Sunshine JC, 2014, BIOMATERIALS, V35, P269, DOI 10.1016/j.biomaterials.2013.09.050
   Taieb J, 2006, J IMMUNOL, V176, P2722, DOI 10.4049/jimmunol.176.5.2722
   Tam HH, 2016, P NATL ACAD SCI USA, V113, pE6639, DOI 10.1073/pnas.1606050113
   Tao Y, 2014, BIOMATERIALS, V35, P9963, DOI 10.1016/j.biomaterials.2014.08.036
   Temchura VV, 2008, VACCINE, V26, P3662, DOI 10.1016/j.vaccine.2008.04.069
   Teo PY, 2015, ADV HEALTHC MATER, V4, P1180, DOI 10.1002/adhm.201500089
   Thery C, 2001, J IMMUNOL, V166, P7309, DOI 10.4049/jimmunol.166.12.7309
   Thery C, 2009, NAT REV IMMUNOL, V9, P581, DOI 10.1038/nri2567
   Tzeng SY, 2013, THER DELIV, V4, P687, DOI [10.4155/tde.13.38, 10.4155/TDE.13.38]
   Vangasseri DP, 2006, MOL MEMBR BIOL, V23, P385, DOI 10.1080/09687860600790537
   Vanneman M, 2012, NAT REV CANCER, V12, P237, DOI 10.1038/nrc3237
   Viaud S, 2009, PLOS ONE, V4, DOI 10.1371/journal.pone.0004942
   Vigneron N, 2015, BIOMED RES INT, V2015, DOI 10.1155/2015/948501
   Wang X, 2016, ONCOTARGETS THER, V9, P5023, DOI 10.2147/OTT.S105862
   Wang YH, 2013, MOL THER, V21, P1919, DOI 10.1038/mt.2013.135
   Whiteside TL, 2016, J CLIN INVEST, V126, P1216, DOI 10.1172/JCI81136
   WIEMANN B, 1994, PHARMACOL THERAPEUT, V64, P529, DOI 10.1016/0163-7258(94)90023-X
   Wilhelm S., 2016, NAT REV MAT, V1
   Wolfers J, 2001, NAT MED, V7, P297, DOI 10.1038/85438
   Worthington JJ, 2012, IMMUNOBIOLOGY, V217, P1259, DOI 10.1016/j.imbio.2012.06.009
   Xu ZH, 2014, ACS NANO, V8, P3636, DOI 10.1021/nn500216y
   Yang YS, 2007, J CANCER RES CLIN, V133, P389, DOI 10.1007/s00432-006-0184-7
   Yingling JM, 2004, NAT REV DRUG DISCOV, V3, P1011, DOI 10.1038/nrd1580
   Yuan YY, 2012, ADV MATER, V24, P5476, DOI 10.1002/adma.201202296
   Zhao Y, 2016, NAT COMMUN, V7, DOI 10.1038/ncomms11822
   Zhao Z, 1996, J PHARM SCI-US, V85, P1261, DOI 10.1021/js9602812
   Zhou FF, 2012, BIOMATERIALS, V33, P3235, DOI 10.1016/j.biomaterials.2011.12.029
   Zitvogel L, 1998, NAT MED, V4, P594, DOI 10.1038/nm0598-594
   Zou WP, 2005, NAT REV CANCER, V5, P263, DOI 10.1038/nrc1586
NR 150
TC 43
Z9 44
U1 6
U2 118
PU ELSEVIER SCI LTD
PI OXFORD
PA THE BOULEVARD, LANGFORD LANE, KIDLINGTON, OXFORD OX5 1GB, OXON, ENGLAND
SN 1748-0132
EI 1878-044X
J9 NANO TODAY
JI Nano Today
PD DEC
PY 2017
VL 17
BP 23
EP 37
DI 10.1016/j.nantod.2017.10.008
PG 15
WC Chemistry, Multidisciplinary; Nanoscience & Nanotechnology; Materials
   Science, Multidisciplinary
SC Chemistry; Science & Technology - Other Topics; Materials Science
GA FR3OR
UT WOS:000418976500009
DA 2021-10-28
ER

PT J
AU Shanehbandi, D
   Majidi, J
   Kazemi, T
   Baradaran, B
   Aghebati-Maleki, L
AF Shanehbandi, Dariush
   Majidi, Jafar
   Kazemi, Tohid
   Baradaran, Behzad
   Aghebati-Maleki, Leili
TI CD20-based Immunotherapy of B-cell Derived Hematologic Malignancies
SO CURRENT CANCER DRUG TARGETS
LA English
DT Review
DE Bispecific antibody; bispecific T-cell engager; chimeric antigen
   receptor; antibody drug conjugate; monoclonal antibody; lymphoma;
   leukemia; targeted therapy
ID ANTI-CD20 MONOCLONAL-ANTIBODY; CHIMERIC ANTIGEN RECEPTOR;
   LYMPHOCYTIC-LEUKEMIA CELLS; NON-HODGKINS-LYMPHOMA; MHC CLASS-II;
   FC-RECEPTOR; CD20 EXPRESSION; LIPID RAFT; BISPECIFIC ANTIBODY; RITUXIMAB
   THERAPY
AB Background: CD20 is a surface antigen, which is expressed at certain stages of B-cell differentiation. Targeting the CD20-positive B-cells with therapeutic monoclonal antibodies (MAbs) has been an effectual strategy in the treatment of hematologic malignancies such as non-Hodgkin's lymphoma (NHL) and chronic lymphocytic leukemia (CLL). Initial success with Rituximab (RTX) has encouraged the creation and development of more effective CD20 based therapeutics. However, treatment with conventional MAbs has not been adequate to overcome the problems such as refractory/relapsed disease. In this regard, new generations of MAbs with enhanced affinity or improved anti-tumor properties have been developed.
   Objective: CD20 directed therapeutics have heterogeneous features and mechanisms of action. Hence, having sufficient knowledge on the immunological and molecular aspects of CD20 based cancer therapy is necessary for predicting the clinical outcomes and taking the necessary measures.
   Method: An extensive search was performed in PubMed and similar databases for peer-reviewed articles concerning the biology, function and characteristics of CD20 molecule as well as the mechanisms of action and evolutionary process of CD20 targeting agents.
   Results: This review provides information about the current situation of CD20 targeting immunotherapeutics including MAbs, bispecific antibodies (which exert multiple functions or involve T-cells in tumor elimination) and CAR T-cells (engineered T-cells armed with chimeric antigen receptors). Moreover, limitations, challenges and available solutions regarding the application of CD20 targeting treatments are addressed.
   Conclusion: Utilization of CD20-targeted therapeutics, due to their diverse properties, requires special considerations.
C1 [Shanehbandi, Dariush; Majidi, Jafar; Kazemi, Tohid; Baradaran, Behzad; Aghebati-Maleki, Leili] Tabriz Univ Med Sci, Immunol Res Ctr, Tabriz, Iran.
RP Majidi, J; Kazemi, T (corresponding author), Tabriz Univ Med Sci, Immunol Res Ctr, Tabriz, Iran.
EM jmajidiz@yahoo.com; tohid_kazemi@yahoo.com
RI Kazemi, Tohid/A-8391-2013; Shanehbandi, Dariush/H-2502-2013; Kazemi,
   Tohid/AAF-2444-2019; Baradaran, Behzad/AAQ-5177-2020
OI Kazemi, Tohid/0000-0002-8583-1270; Shanehbandi,
   Dariush/0000-0002-9449-0607; Kazemi, Tohid/0000-0002-8583-1270;
   Baradaran, Behzad/0000-0002-8642-6795
CR Abbasi-Kenarsari Hajar, 2015, Avicenna Journal of Medical Biotechnology, V7, P39
   Abdulla NE, 2012, BIODRUGS, V26, P71, DOI 10.2165/11599500-000000000-00000
   Albanesi M, 2013, BLOOD, V122, P3160, DOI 10.1182/blood-2013-04-497446
   Alinari L, 2011, BLOOD, V117, P4530, DOI 10.1182/blood-2010-08-303354
   Amiri MM, 2013, IMMUNOTHERAPY-UK, V5, P703, DOI 10.2217/imt.13.67
   Anolik J, 2003, EUR J IMMUNOL, V33, P2398, DOI 10.1002/eji.200323515
   Asadi H, 2014, ADV PHARM BULL, V4, P455, DOI 10.5681/apb.2014.067
   Baleydier F, 2011, B CANCER, V98, P901, DOI 10.1684/bdc.2011.1412
   Barclay AN, 2006, NAT REV IMMUNOL, V6, P457, DOI 10.1038/nri1859
   Barman S, 2007, J VIROL, V81, P12169, DOI 10.1128/JVI.00835-07
   Batlevi CL, 2016, NAT REV CLIN ONCOL, V13, P25, DOI 10.1038/nrclinonc.2015.187
   Beers SA, 2010, BLOOD, V115, P5191, DOI 10.1182/blood-2010-01-263533
   Beers SA, 2010, SEMIN HEMATOL, V47, P107, DOI 10.1053/j.seminhematol.2010.01.001
   Bernett MJ, 2010, J MOL BIOL, V396, P1474, DOI 10.1016/j.jmb.2009.12.046
   Beum PV, 2006, J IMMUNOL, V176, P2600, DOI 10.4049/jimmunol.176.4.2600
   Bil J, 2010, BLOOD, V115, P3745, DOI 10.1182/blood-2009-09-244129
   Bilitewski U, 2008, ANAL BIOANAL CHEM, V391, P1545, DOI 10.1007/s00216-008-2089-6
   Bladergroen BA, 2002, BLOOD, V99, P232, DOI 10.1182/blood.V99.1.232
   Bodet-Milin C, 2013, FRONT ONCOL, V3, DOI 10.3389/fonc.2013.00177
   Bonapace L, 2010, J CLIN INVEST, V120, P1310, DOI 10.1172/JCI39987
   Bonavida B, 2007, ONCOGENE, V26, P3629, DOI 10.1038/sj.onc.1210365
   Bonavida B, 2014, SEMIN ONCOL, V41, P667, DOI 10.1053/j.seminoncol.2014.08.006
   Bonifant CL, 2016, MOL THER-ONCOLYTICS, V3, DOI 10.1038/mto.2016.11
   Bornstein GG, 2010, INVEST NEW DRUG, V28, P561, DOI 10.1007/s10637-009-9291-z
   Boross P, 2012, AM J CANCER RES, V2, P676
   Bournazos S, 2009, CLIN EXP IMMUNOL, V157, P244, DOI 10.1111/j.1365-2249.2009.03980.x
   Braster R, 2014, METHODS, V65, P28, DOI 10.1016/j.ymeth.2013.06.020
   Brinkman BMN, 2004, CLIN BIOCHEM, V37, P584, DOI 10.1016/j.clinbiochem.2004.05.015
   BUBIEN JK, 1993, J CELL BIOL, V121, P1121, DOI 10.1083/jcb.121.5.1121
   Budde LE, 2013, PLOS ONE, V8, DOI 10.1371/journal.pone.0082742
   Cabon L, 2012, CELL DEATH DIFFER, V19, P245, DOI 10.1038/cdd.2011.91
   Cang SD, 2012, J HEMATOL ONCOL, V5, DOI 10.1186/1756-8722-5-64
   Cao Q, 2012, AM J PHYSIOL-CELL PH, V302, pC1731, DOI 10.1152/ajpcell.00213.2011
   Cardarelli PM, 2002, CANCER IMMUNOL IMMUN, V51, P15, DOI 10.1007/s00262-001-0247
   Cartron G, 2004, BLOOD, V104, P2635, DOI 10.1182/blood-2004-03-1110
   Casulo C, 2014, CLIN IMMUNOL, V154, P37, DOI 10.1016/j.clim.2014.06.005
   Chan HTC, 2003, CANCER RES, V63, P5480
   Chao MP, 2011, CANCER RES, V71, P1374, DOI 10.1158/0008-5472.CAN-10-2238
   Cheney CM, 2014, MABS-AUSTIN, V6, P748, DOI 10.4161/mabs.28282
   Church AK, 2016, CLIN EXP IMMUNOL, V183, P90, DOI 10.1111/cei.12697
   Clynes RA, 2000, NAT MED, V6, P443, DOI 10.1038/74704
   Coiffier B, 2003, SEMIN ONCOL, V30, P21, DOI 10.1053/sonc.2003.50021
   Cooper N, 2010, BRIT J HAEMATOL, V149, P3, DOI 10.1111/j.1365-2141.2010.08076.x
   Cragg Mark S., 2005, V8, P140
   Cragg MS, 2004, BLOOD, V103, P2738, DOI 10.1182/blood-2003-06-2031
   Cragg MS, 2003, BLOOD, V101, P1045, DOI 10.1182/blood-2002-06-1761
   Culy CR, 2000, BIODRUGS, V14, P195, DOI 10.2165/00063030-200014030-00005
   Czuczman MS, 2008, CLIN CANCER RES, V14, P1561, DOI 10.1158/1078-0432.CCR-07-1254
   Dai HR, 2016, JNCI-J NATL CANCER I, V108, DOI 10.1093/jnci/djv439
   Danielou-Lazareth A, 2013, EUR J IMMUNOL, V43, P1383, DOI 10.1002/eji.201242733
   Daniels I, 2006, APOPTOSIS, V11, P1013, DOI 10.1007/s10495-006-6314-5
   Davis TA, 1999, CLIN CANCER RES, V5, P611
   Deans JP, 1998, J BIOL CHEM, V273, P344, DOI 10.1074/jbc.273.1.344
   Demidem A, 1997, CANCER BIOTHER RADIO, V12, P177, DOI 10.1089/cbr.1997.12.177
   Di Stasi A, 2011, NEW ENGL J MED, V365, P1673, DOI 10.1056/NEJMoa1106152
   DiLillo DJ, 2015, CELL, V161, P1035, DOI 10.1016/j.cell.2015.04.016
   DISCIPIO RG, 1991, J IMMUNOL, V147, P4239
   Donnou S, 2012, BLOOD, V120, DOI 10.1182/blood.V120.21.2755.2755
   Dotan Efrat, 2010, P T, V35, P148
   Dudkina NV, 2016, NAT COMMUN, V7, DOI 10.1038/ncomms10588
   EINFELD DA, 1988, EMBO J, V7, P711, DOI 10.1002/j.1460-2075.1988.tb02867.x
   Emmanouilides C, 2002, CANCER BIOTHER RADIO, V17, P621, DOI 10.1089/108497802320970226
   Fan GW, 2015, J HEMATOL ONCOL, V8, DOI 10.1186/s13045-015-0227-0
   Ferl GZ, 2016, BIOPHARM DRUG DISPOS, V37, P75, DOI 10.1002/bdd.1994
   Feske S, 2010, PFLUG ARCH EUR J PHY, V460, P417, DOI 10.1007/s00424-009-0777-5
   Forero-Torres A, 2012, CLIN CANCER RES, V18, P1395, DOI 10.1158/1078-0432.CCR-11-0850
   Fridman WH, 2012, NAT REV CANCER, V12, P298, DOI 10.1038/nrc3245
   Galon J, 2014, J PATHOL, V232, P199, DOI 10.1002/path.4287
   Gandolfi L, 2016, ONCOLOGIST, V21, P1436, DOI 10.1634/theoncologist.2016-0112
   Garban HJ, 2001, J IMMUNOL, V167, P75, DOI 10.4049/jimmunol.167.1.75
   GENOT E, 1991, J IMMUNOL, V146, P870
   GENOT EM, 1993, J IMMUNOL, V151, P71
   George KS, 2012, TOXICOL APPL PHARM, V259, P311, DOI 10.1016/j.taap.2012.01.007
   Ghavifekr Fakhr M., 2013, GENET RES INT, V2013
   Gill S, 2016, BLOOD REV, V30, P157, DOI 10.1016/j.blre.2015.10.003
   Glassman PM, 2015, J CLIN PHARMACOL, V55, pS29, DOI 10.1002/jcph.365
   Goede V, 2015, LEUKEMIA, V29, P1602, DOI 10.1038/leu.2015.14
   Golay J, 2013, MABS-AUSTIN, V5, P826, DOI 10.4161/mabs.26008
   Gul N, 2014, J CLIN INVEST, V124, P812, DOI 10.1172/JCI66776
   Gupta P, 2012, BLOOD, V119, P3767, DOI 10.1182/blood-2011-09-381988
   Hamaguchi Y, 2006, J EXP MED, V203, P743, DOI 10.1084/jem.20052283
   Hammadi M, 2010, ONCOTARGETS THER, V3, P99
   Hatjiharissi E, 2007, BLOOD, V110, P2561, DOI 10.1182/blood-2007-01-070656
   Henry C, 2010, BLOOD, V115, P2420, DOI 10.1182/blood-2009-06-229112
   Hilchey SP, 2009, BLOOD, V113, P3809, DOI 10.1182/blood-2008-10-185280
   Hillmen P, 2015, LANCET, V385, P1873, DOI 10.1016/S0140-6736(15)60027-7
   Hiraga J, 2009, BLOOD, V113, P4885, DOI 10.1182/blood-2008-08-175208
   Honeychurch J, 2012, BLOOD, V119, P3523, DOI 10.1182/blood-2011-12-395541
   Hossein BA, 2015, BOSNIAN J BASIC MED, V15, P26, DOI 10.17305/bjbms.2015.1.226
   Hoy SM, 2015, DRUGS, V75, P285, DOI 10.1007/s40265-014-0340-3
   Huehls AM, 2015, IMMUNOL CELL BIOL, V93, P290, DOI 10.1038/icb.2014.93
   Huerta-Yepez S, 2009, NITRIC OXIDE-BIOL CH, V20, P39, DOI 10.1016/j.niox.2008.08.001
   Huh YO, 2001, AM J CLIN PATHOL, V116, P437, DOI 10.1309/438N-E0FH-A5PR-XCAC
   Huhn D, 2001, BLOOD, V98, P1326, DOI 10.1182/blood.V98.5.1326
   HULTIN LE, 1993, CYTOMETRY, V14, P196, DOI 10.1002/cyto.990140212
   Iacobucci I, 2008, BLOOD, V112, P3847, DOI 10.1182/blood-2007-09-112631
   Iguchi Tomotaka, 2004, Rinsho Ketsueki, V45, P1129
   Illidge T, 2015, CANCER TREAT REV, V41, P784, DOI 10.1016/j.ctrv.2015.07.003
   Imai K, 2006, NAT REV CANCER, V6, P714, DOI 10.1038/nrc1913
   Ivanov A, 2009, J CLIN INVEST, V119, P2143, DOI 10.1172/JCI37884
   Jafarlou M, 2016, CELL MOL BIOL, V62, P44, DOI 10.14715/cmb/2016.62.6.8
   Jain RK, 1998, J CONTROL RELEASE, V53, P49, DOI 10.1016/S0168-3659(97)00237-X
   Janas E, 2005, BIOCHEM SOC SYMP, V72, P165, DOI 10.1042/bss0720165
   Janas E, 2005, CLIN EXP IMMUNOL, V139, P439, DOI 10.1111/j.1365-2249.2005.02720.x
   Jefferis R, 2009, NAT REV DRUG DISCOV, V8, P226, DOI 10.1038/nrd2804
   Jensen MC, 2010, BIOL BLOOD MARROW TR, V16, P1245, DOI 10.1016/j.bbmt.2010.03.014
   Jilani I, 2003, BLOOD, V102, P3514, DOI 10.1182/blood-2003-01-0055
   Joyce JA, 2015, SCIENCE, V348, P74, DOI 10.1126/science.aaa6204
   Kachalaki S, 2015, BIOMED PHARMACOTHER, V75, P100, DOI 10.1016/j.biopha.2015.08.032
   Kapoor P, 2008, BRIT J HAEMATOL, V141, P135, DOI 10.1111/j.1365-2141.2008.07024.x
   Kawashima H, 2014, SCI WORLD J, V2014, P10, DOI DOI 10.1155/2014/492061]
   Kawashima Hidekazu, 2014, ScientificWorldJournal, V2014, P492061, DOI 10.1155/2014/492061
   Kellner C, 2014, METHODS, V65, P105, DOI 10.1016/j.ymeth.2013.06.036
   Kennedy AD, 2004, J IMMUNOL, V172, P3280, DOI 10.4049/jimmunol.172.5.3280
   Klein C, 2013, MABS-AUSTIN, V5, P22, DOI 10.4161/mabs.22771
   Kobayashi H, 2013, CANCER MED-US, V2, P130, DOI 10.1002/cam4.60
   Kochenderfer JN, 2015, J CLIN ONCOL, V33, P540, DOI 10.1200/JCO.2014.56.2025
   Kontermann RE, 2015, DRUG DISCOV TODAY, V20, P838, DOI 10.1016/j.drudis.2015.02.008
   Kumar Manoj, 2012, Acta Biomed, V83, P220
   Kushner BH, 2015, ONCOIMMUNOLOGY, V4, DOI 10.1080/2162402X.2015.1016704
   Larrar Sophie, 2006, Haematologica, V91, pECR36
   Le Garff-Tavernier M, 2015, HAEMATOLOGICA, V100, pE147, DOI 10.3324/haematol.2014.118083
   Leveille C, 1999, EUR J IMMUNOL, V29, P65, DOI 10.1002/(SICI)1521-4141(199901)29:01<65::AID-IMMU65>3.3.CO;2-5
   Li HD, 2004, J BIOL CHEM, V279, P19893, DOI 10.1074/jbc.M400525200
   Li HD, 2003, J BIOL CHEM, V278, P42427, DOI 10.1074/jbc.M308802200
   Li SC, 2010, AM J HEMATOL, V85, P810, DOI 10.1002/ajh.21818
   Li X, 2014, EXPERT OPIN THER TAR, V18, P1, DOI 10.1517/14728222.2014.859248
   Li YL, 2007, J IMMUNOL, V179, P4263, DOI 10.4049/jimmunol.179.6.4263
   Lim Kyu-Hyoung, 2010, Korean Journal of Internal Medicine, V25, P86, DOI 10.3904/kjim.2010.25.1.86
   Lim SH, 2011, BLOOD, V118, P2530, DOI 10.1182/blood-2011-01-330357
   Liu CL, 2014, FRONT IMMUNOL, V4, DOI 10.3389/fimmu.2013.00502
   Lu CY, 2016, BIOCHEM BIOPH RES CO, V473, P808, DOI 10.1016/j.bbrc.2016.03.124
   Lunning MA, 2014, BLOOD, V124, DOI 10.1182/blood.V124.21.801.801
   Lykken JM, 2014, J IMMUNOL, V193, P746, DOI 10.4049/jimmunol.1302848
   MACKLIS RM, 1993, INT J RADIAT ONCOL, V27, P643, DOI 10.1016/0360-3016(93)90391-8
   Majeti R, 2009, CELL, V138, P286, DOI 10.1016/j.cell.2009.05.045
   Maleki Leili Aghebati, 2013, Human Antibodies, V22, P67, DOI 10.3233/HAB-140272
   Maleki RA, 2014, ADV PHARM BULL, V4, P465, DOI 10.5681/apb.2014.069
   MALINSKI JA, 1989, BIOCHEMISTRY-US, V28, P61, DOI 10.1021/bi00427a010
   Mankai A, 2008, CANCER RES, V68, P7512, DOI 10.1158/0008-5472.CAN-07-6446
   Massengale WT, 2002, J AM ACAD DERMATOL, V46, P441, DOI 10.1067/mjd.2002.108490
   Matutes E, 2012, CURR CANCER DRUG TAR, V12, P484, DOI 10.2174/156800912800673211
   McCormack R, 2013, IMMUNOL RES, V57, P268, DOI 10.1007/s12026-013-8469-9
   McLaughlin P, 1998, J CLIN ONCOL, V16, P2825, DOI 10.1200/JCO.1998.16.8.2825
   Mehta A, 2015, CURR ONCOL REP, V17, DOI 10.1007/s11912-015-0466-9
   Mezzaroba N, 2013, PLOS ONE, V8, DOI 10.1371/journal.pone.0074216
   Minard-Colin V, 2008, BLOOD, V112, P1205, DOI 10.1182/blood-2008-01-135160
   Morschhauser F, 2010, ANN ONCOL, V21, P1870, DOI 10.1093/annonc/mdq027
   Mounier N, 2003, BLOOD, V101, P4279, DOI 10.1182/blood-2002-11-3442
   Nahta R, 2012, CURR MED CHEM, V19, P1065, DOI 10.2174/092986712799320691
   Nalivaiko K, 2016, MOL THER, V24, P298, DOI 10.1038/mt.2015.209
   Nesargikar PN, 2012, EUR J MICROBIOL IMMU, V2, P103, DOI 10.1556/EuJMI.2.2012.2.2
   Newick K, 2016, MOL THER-ONCOLYTICS, V3, DOI 10.1038/mto.2016.6
   Newsome BW, 2008, BRIT J CLIN PHARMACO, V66, P6, DOI 10.1111/j.1365-2125.2008.03187.x
   Nimmerjahn F, 2005, SCIENCE, V310, P1510, DOI 10.1126/science.1118948
   O'Brien S, 2010, CL LYMPH MYELOM LEUK, V10, P361, DOI 10.3816/CLML.2010.n.069
   Pachynski R, 2016, DISCOV MED, V21, P205
   Palty R, 2012, CELL, V149, P425, DOI 10.1016/j.cell.2012.01.055
   Passalia C, 2013, TUMORI, V99, pE288, DOI 10.1700/1390.15471
   Perez-Callejo D, 2015, CANCER TREAT REV, V41, P680, DOI 10.1016/j.ctrv.2015.05.007
   Petrie RJ, 2002, J IMMUNOL, V169, P2886, DOI 10.4049/jimmunol.169.6.2886
   Piccione EC, 2015, MABS-AUSTIN, V7, P946, DOI 10.1080/19420862.2015.1062192
   Pike LJ, 2009, J LIPID RES, V50, pS323, DOI 10.1194/jlr.R800040-JLR200
   Poma E., 2015, US Patent, Patent No. [20,150,259,428, 201502597428]
   Portell CA, 2013, CLIN PHARMACOL-ADV A, V5, P5, DOI 10.2147/CPAA.S42689
   Porter DL, 2015, SCI TRANSL MED, V7, DOI 10.1126/scitranslmed.aac5415
   Prise KM, 2009, NAT REV CANCER, V9, P351, DOI 10.1038/nrc2603
   Pule M, 2003, CYTOTHERAPY, V5, P211, DOI 10.1080/14653240310001488
   QUINTANILLAMARTINEZ L, 1994, AM J CLIN PATHOL, V102, P483, DOI 10.1093/ajcp/102.4.483
   Racila E, 2008, CLIN CANCER RES, V14, P6697, DOI 10.1158/1078-0432.CCR-08-0745
   Ram R, 2009, LEUKEMIA LYMPHOMA, V50, P1083, DOI 10.1080/10428190902934944
   Ratner M, 2014, NAT BIOTECHNOL, V32, P6, DOI 10.1038/nbt0114-6b
   Renaudineau Y, 2005, BLOOD, V106, P2781, DOI 10.1182/blood-2005-02-0597
   Robak T, 2008, EXPERT REV ANTICANC, V8, P1033, DOI 10.1586/14737140.8.7.1033
   Robak T, 2008, CURR CANCER DRUG TAR, V8, P156, DOI 10.2174/156800908783769319
   Rosario M, 2016, CLIN CANCER RES, V22, P596, DOI 10.1158/1078-0432.CCR-15-1419
   Rufener GA, 2016, CANCER IMMUNOL RES, V4, P509, DOI 10.1158/2326-6066.CIR-15-0276
   Sanapala S, 2012, INFECT IMMUN, V80, P2177, DOI 10.1128/IAI.00036-12
   Scharenberg AM, 2007, NAT REV IMMUNOL, V7, P778, DOI 10.1038/nri2172
   Schatzlmaier P, 2015, SCI SIGNAL, V8, DOI 10.1126/scisignal.aac5584
   Schuster FR, 2015, BRIT J HAEMATOL, V169, P90, DOI 10.1111/bjh.13242
   Sepehr KS, 2013, ADV PHARM BULL, V3, P109, DOI 10.5681/apb.2013.018
   Serna M, 2016, NAT COMMUN, V7, DOI 10.1038/ncomms10587
   Shahaf G, 2016, FRONT IMMUNOL, V7, DOI 10.3389/fimmu.2016.00077
   Shamash J, 1998, BRIT J CANCER, V77, P1598, DOI 10.1038/bjc.1998.262
   Shan D, 1998, BLOOD, V91, P1644, DOI 10.1182/blood.V91.5.1644.1644_1644_1652
   Shan DM, 2000, CANCER IMMUNOL IMMUN, V48, P673, DOI 10.1007/s002620050016
   Sharkey RM, 2006, CA-CANCER J CLIN, V56, P226, DOI 10.3322/canjclin.56.4.226
   Sharkey RM, 2012, MOL CANCER THER, V11, P224, DOI 10.1158/1535-7163.MCT-11-0632
   Sharman J., 2015, 13 INT C MAL LYMPH, V33
   Sharp TH, 2016, CELL REP, V15, P1, DOI 10.1016/j.celrep.2016.03.002
   Sharpe M, 2015, DIS MODEL MECH, V8, P337, DOI 10.1242/dmm.018036
   Shushakova N, 2002, J CLIN INVEST, V110, P1823, DOI 10.1172/JCI200216577
   Smith EJ, 2015, SCI REP-UK, V5, DOI 10.1038/srep17943
   Smith MR, 2003, ONCOGENE, V22, P7359, DOI 10.1038/sj.onc.1206939
   Spasevska I., 2014, BIOSCI MASTER REV, P1
   STAMENKOVIC I, 1988, J EXP MED, V167, P1975, DOI 10.1084/jem.167.6.1975
   STASHENKO P, 1980, J IMMUNOL, V125, P1678
   Stein R, 2004, CLIN CANCER RES, V10, P2868, DOI 10.1158/1078-0432.CCR-03-0493
   Sun LPL, 2015, SCI TRANSL MED, V7, DOI 10.1126/scitranslmed.aaa4802
   Szoor A, 2016, CELL SIGNAL, V28, P81, DOI 10.1016/j.cellsig.2015.11.012
   Szollosi J, 1996, J IMMUNOL, V157, P2939
   Tabrizi MA, 2006, DRUG DISCOV TODAY, V11, P81, DOI 10.1016/S1359-6446(05)03638-X
   Tabrizi M, 2010, AAPS J, V12, P33, DOI 10.1208/s12248-009-9157-5
   Takei K, 2006, LEUKEMIA RES, V30, P625, DOI 10.1016/j.leukres.2005.09.008
   Tam CS, 2008, BRIT J HAEMATOL, V141, P36, DOI 10.1111/j.1365-2141.2008.07012.x
   Taylor RP, 2004, BLOOD, V104, p691A
   TEDDER TE, 1994, IMMUNOL TODAY, V15, P450, DOI 10.1016/0167-5699(94)90276-3
   Till BG, 2012, BLOOD, V119, P3940, DOI 10.1182/blood-2011-10-387969
   Timmerman L., 2013, WHY GOOD DRUGS SOMET
   Tipton TRW, 2015, BLOOD, V125, P1901, DOI 10.1182/blood-2014-07-588376
   Tobinai K., 2013, ASCO ANN M P, P8551
   Tomita A, 2007, INT J HEMATOL, V86, P49, DOI 10.1532/IJH97.07028
   Tronov V A, 2011, Tsitologiia, V53, P10
   Tzeng SJ, 2015, J BIOMED SCI, V22, DOI 10.1186/s12929-015-0200-9
   Uchida J, 2004, INT IMMUNOL, V16, P119, DOI 10.1093/intimm/dxh009
   Uchida JJ, 2004, J EXP MED, V199, P1659, DOI 10.1084/jem.20040119
   Upadhyay R, 2015, CANCERS, V7, P736, DOI 10.3390/cancers7020736
   van der Bij GJ, 2010, J HEPATOL, V53, P677, DOI 10.1016/j.jhep.2010.04.023
   van Meerten T, 2009, NETH J MED, V67, P251
   Vanden Berghe T, 2014, NAT REV MOL CELL BIO, V15, P134, DOI 10.1038/nrm3737
   Varoczy L, 2012, PATHOL ONCOL RES, V18, P43, DOI 10.1007/s12253-011-9414-7
   Vinay DS, 2015, SEMIN CANCER BIOL, V35, pS185, DOI 10.1016/j.semcancer.2015.03.004
   Vriesendorp HM, 1996, EXP HEMATOL, V24, P1183
   Walshe CA, 2008, J BIOL CHEM, V283, P16971, DOI 10.1074/jbc.M708459200
   Wang Y, 2014, CLIN IMMUNOL, V155, P160, DOI 10.1016/j.clim.2014.10.002
   Watanabe K, 2015, J IMMUNOL, V194, P911, DOI 10.4049/jimmunol.1402346
   Weng WK, 2010, J CLIN ONCOL, V28, P279, DOI 10.1200/JCO.2009.25.0274
   Weng WK, 2009, LEUKEMIA LYMPHOMA, V50, P723, DOI 10.1080/10428190902829441
   Willingham SB, 2012, P NATL ACAD SCI USA, V109, P6662, DOI 10.1073/pnas.1121623109
   Wilson KS, 2007, LEUKEMIA LYMPHOMA, V48, P1102, DOI 10.1080/10428190701344881
   Winiarska M, 2011, FRONT BIOSCI-LANDMRK, V16, P277, DOI 10.2741/3688
   Wu MR, 2015, J IMMUNOL, V194, P5305, DOI 10.4049/jimmunol.1402517
   Xu TS, 2013, PLOS ONE, V8, DOI 10.1371/journal.pone.0081807
   Yao X, 2001, MODERN PATHOL, V14, P105, DOI 10.1038/modpathol.3880265
   Yokose N, 2001, ANN HEMATOL, V80, P372
   Younes A, 2010, NEW ENGL J MED, V363, P1812, DOI 10.1056/NEJMoa1002965
   Zabel BA, 2015, ANNU REV PATHOL-MECH, V10, P51, DOI 10.1146/annurev-pathol-012513-104640
   Zhao L, 2014, MABS-AUSTIN, V6, P739, DOI 10.4161/mabs.28613
NR 239
TC 12
Z9 14
U1 0
U2 12
PU BENTHAM SCIENCE PUBL LTD
PI SHARJAH
PA EXECUTIVE STE Y-2, PO BOX 7917, SAIF ZONE, 1200 BR SHARJAH, U ARAB
   EMIRATES
SN 1568-0096
EI 1873-5576
J9 CURR CANCER DRUG TAR
JI Curr. Cancer Drug Targets
PY 2017
VL 17
IS 5
BP 423
EP 444
DI 10.2174/1568009617666170109151128
PG 22
WC Oncology
SC Oncology
GA EW4IO
UT WOS:000402465400002
PM 28067179
DA 2021-10-28
ER

PT J
AU Pinte, L
   Cunningham, A
   Trebeden-Negre, H
   Nikiforow, S
   Ritz, J
AF Pinte, Laetitia
   Cunningham, Amy
   Trebeden-Negre, Helene
   Nikiforow, Sarah
   Ritz, Jerome
TI Global Perspective on the Development of Genetically Modified Immune
   Cells for Cancer Therapy
SO FRONTIERS IN IMMUNOLOGY
LA English
DT Review
DE chimeric antigen receptor T cells; T cell receptor; cell therapy;
   genetically modified cells; clinical trials
AB Since the first genetically-engineered clinical trial was posted to clinicaltrials.gov in 2003 (NCT00019136), chimeric antigen receptor (CAR) and T-cell receptor (TCR) therapies have exhibited unprecedented growth. USA, China, and Europe have emerged as major sites of investigation as many new biotechnology and established pharmaceutical companies invest in this rapidly evolving field. Although initial studies focused primarily on CD19 as a target antigen, many novel targets are now being evaluated. Next-generation genetic constructs, starting materials, and manufacturing strategies are also being applied to enhance efficacy and safety and to treat solid tumors as well as hematologic malignancies. Fueled by dramatic clinical efficacy and recent regulatory approvals of CD19-targeted CAR cell therapies, the field of engineered cell therapeutics continues to expand. Here, we review all 745 genetically modified CAR and TCR clinical trials with anticipated accrual of over 28,000 patients posted to clinicaltrials.gov until 31(st) of December 2019. We analyze projected patient enrollment, geographic distribution and phase of studies, target antigens and diseases, current strategies for optimizing efficacy and safety, and trials expected to yield important clinical data in the coming 6-12 months.
C1 [Pinte, Laetitia; Cunningham, Amy; Trebeden-Negre, Helene; Nikiforow, Sarah; Ritz, Jerome] Harvard Med Sch, Dana Farber Canc Inst, Connell & OReilly Families Cell Manipulat Core Fa, Boston, MA 02115 USA.
RP Ritz, J (corresponding author), Harvard Med Sch, Dana Farber Canc Inst, Connell & OReilly Families Cell Manipulat Core Fa, Boston, MA 02115 USA.
EM jerome_ritz@dfci.harvard.edu
CR Abramson JS, 2020, LANCET, V396, P839, DOI 10.1016/S0140-6736(20)31366-0
   AlvarezVallina L, 1996, EUR J IMMUNOL, V26, P2304, DOI 10.1002/eji.1830261006
   [Anonymous], 2019, EBIOMEDICINE, V39, P1, DOI 10.1016/j.ebiom.2019.01.018
   [Anonymous], CONTENT LAB US
   [Anonymous], 2019, COUNCIL REL, V11, P1243, DOI [10.1038/s41587-019-0316-7, DOI 10.1038/S41587-019-0316-7]
   [Anonymous], FIERCEPHARMA
   Bach PB, 2017, JAMA-J AM MED ASSOC, V318, P1861, DOI 10.1001/jama.2017.15218
   Bader P, 2020, BIOL BLOOD MARROW TR, V26, pS262
   Biran N, 2020, LANCET RHEUMATOL, V2, pE603, DOI 10.1016/S2665-9913(20)30277-0
   Boyiadzis MM, 2018, J IMMUNOTHER CANCER, V6, DOI 10.1186/s40425-018-0460-5
   Brudno JN, 2018, J CLIN ONCOL, V36, P2267, DOI 10.1200/JCO.2018.77.8084
   BUNNELL BA, 1995, P NATL ACAD SCI USA, V92, P7739, DOI 10.1073/pnas.92.17.7739
   Cooper ML, 2018, LEUKEMIA, V32, P1970, DOI 10.1038/s41375-018-0065-5
   D'Aloia MM, 2018, CELL DEATH DIS, V9, DOI 10.1038/s41419-018-0278-6
   Depil S, 2020, NAT REV DRUG DISCOV, V19, P185, DOI 10.1038/s41573-019-0051-2
   Di Bartolo V, 2007, J EXP MED, V204, P681, DOI 10.1084/jem.20062066
   Elsallab M, 2020, LANCET ONCOL, V21, pE104, DOI 10.1016/S1470-2045(19)30729-6
   ESHHAR Z, 1993, P NATL ACAD SCI USA, V90, P720, DOI 10.1073/pnas.90.2.720
   Eshhar Z, 2014, HUM GENE THER, V25, P773, DOI 10.1089/hum.2014.2532
   Finney HM, 1998, J IMMUNOL, V161, P2791
   Fritsche E, 2020, TRENDS BIOTECHNOL, V38, P1099, DOI 10.1016/j.tibtech.2019.12.009
   Gallardo HF, 1997, BLOOD, V90, P952, DOI 10.1182/blood.V90.3.952.952_952_957
   Garcia-Foncillas J, 2019, FRONT ONCOL, V9, DOI 10.3389/fonc.2019.00849
   Graham C, 2018, CELLS-BASEL, V7, DOI 10.3390/cells7100155
   GROSS G, 1989, P NATL ACAD SCI USA, V86, P10024, DOI 10.1073/pnas.86.24.10024
   Guaraldi G, 2020, LANCET RHEUMATOL, V2, pE474, DOI 10.1016/S2665-9913(20)30173-9
   Hill LC, 2019, BLOOD, V134, DOI 10.1182/blood-2019-129559
   Hong MH, 2020, CANCER CELL, V38, P473, DOI 10.1016/j.ccell.2020.07.005
   Hou B, 2019, DIS MARKERS, V2019, DOI 10.1155/2019/3425291
   Inc C. B. G, CELLULAR BIOMEDICINE
   Jacobson CA, 2020, J CLIN ONCOL, V38, P3095, DOI 10.1200/JCO.19.02103
   Judge SJ, 2020, FRONT CELL INFECT MI, V10, DOI 10.3389/fcimb.2020.00049
   June CH, 2018, SCIENCE, V359, P1361, DOI 10.1126/science.aar6711
   Knochelmann HM, 2018, FRONT IMMUNOL, V9, DOI 10.3389/fimmu.2018.01740
   Krause A, 1998, J EXP MED, V188, P619, DOI 10.1084/jem.188.4.619
   KUWANA Y, 1987, BIOCHEM BIOPH RES CO, V149, P960, DOI 10.1016/0006-291X(87)90502-X
   KYMRIAH&REG; (tisagenlecleucel), EFFICACY DATA ELIANA
   Lam N, 2020, NAT COMMUN, V11, DOI 10.1038/s41467-019-14119-9
   Lamers CH, 2006, J CLIN ONCOL, V24, P20, DOI DOI 10.1200/JCO.2006.05.9964
   Lim WA, 2017, CELL, V168, P724, DOI 10.1016/j.cell.2017.01.016
   Liu EL, 2020, NEW ENGL J MED, V382, P545, DOI 10.1056/NEJMoa1910607
   Locke FL, 2019, LANCET ONCOL, V20, P31, DOI 10.1016/S1470-2045(18)30864-7
   Locke FL, 2017, BLOOD, V130
   Louis CU, 2011, BLOOD, V118, P6050, DOI 10.1182/blood-2011-05-354449
   Luo P, 2020, J MED VIROL, V92, P814, DOI [10.1002/jmv.25801, 10.1080/10934529.2020.1794444]
   MacKay M, 2020, NAT BIOTECHNOL, V38, P233, DOI 10.1038/s41587-019-0329-2
   Martinez M, 2019, FRONT IMMUNOL, V10, DOI 10.3389/fimmu.2019.00128
   Maude SL, 2018, NEW ENGL J MED, V378, P439, DOI 10.1056/NEJMoa1709866
   MAVILIO F, 1994, BLOOD, V83, P1988
   McLellan AD, 2019, IMMUNOL CELL BIOL, V97, P664, DOI 10.1111/imcb.12254
   Mehta P, 2020, LANCET RHEUMATOL, V2, pE358, DOI 10.1016/S2665-9913(20)30096-5
   Mehta RS, 2018, FRONT IMMUNOL, V9, DOI 10.3389/fimmu.2018.00283
   Morgan MA, 2018, FRONT IMMUNOL, V9, DOI 10.3389/fimmu.2018.02493
   Nastoupil LJ, 2020, J CLIN ONCOL, V38, P3119, DOI 10.1200/JCO.19.02104
   Neelapu SS, 2017, NEW ENGL J MED, V377, P2531, DOI 10.1056/NEJMoa1707447
   Park JR, 2007, MOL THER, V15, P825, DOI 10.1038/sj.mt.6300104
   Pende D, 2019, FRONT IMMUNOL, V10, DOI 10.3389/fimmu.2019.01179
   Petersen CT, 2019, FRONT ONCOL, V9, DOI 10.3389/fonc.2019.00069
   Philip B, 2014, BLOOD, V124, P1277, DOI 10.1182/blood-2014-01-545020
   Raje N, 2019, NEW ENGL J MED, V380, P1726, DOI 10.1056/NEJMoa1817226
   Research C. for B. E, 2019, YESCARTA AXICABTAGEN
   Research C. for B. E, 2019, KYMRIAH TISAGENLECLE
   Research C.forB.E, 2020, TECARTUS BREXUCABTAG
   Romano M, 2019, FRONT IMMUNOL, V10, DOI 10.3389/fimmu.2019.00043
   ROSENBERG SA, 1988, NEW ENGL J MED, V319, P1676, DOI 10.1056/NEJM198812223192527
   Ruella M, 2016, CURR HEMATOL MALIG R, V11, P368, DOI 10.1007/s11899-016-0336-z
   Sadelain M, 2017, ANNU REV CANC BIOL, V1, P447, DOI 10.1146/annurev-cancerbio-050216-034351
   Sampson JH, 2008, SEMIN IMMUNOL, V20, P267, DOI 10.1016/j.smim.2008.04.001
   Sayitoglu EC, 2020, FRONT IMMUNOL, V11, DOI 10.3389/fimmu.2020.00040
   Schuster SJ, 2017, NEW ENGL J MED, V377, P2545, DOI 10.1056/NEJMoa1708566
   Seo H, 2017, NAT COMMUN, V8, DOI 10.1038/ncomms15776
   Shum T, 2018, EXPERT OPIN BIOL TH, V18, P653, DOI 10.1080/14712598.2018.1473368
   Simonetta F, 2017, FRONT IMMUNOL, V8, DOI 10.3389/fimmu.2017.00465
   Stadtmauer EA, 2019, BLOOD ADV, V3, P2022, DOI 10.1182/bloodadvances.2019000194
   Stein CY, 2016, MOL THER-NUCL ACIDS, V5, DOI 10.1038/mtna.2016.42
   Thomas Susan Napier, 2016, Sci Transl Med, V8, p370ec205, DOI 10.1126/scitranslmed.aal3704
   Tu SF, 2018, BLOOD, V132, DOI 10.1182/blood-2018-99-118526
   Xie GZ, 2020, EBIOMEDICINE, V59, DOI 10.1016/j.ebiom.2020.102975
   Xu YY, 2018, CELL DISCOV, V4, DOI 10.1038/s41421-018-0066-6
   Yazdanifar M, 2020, CELLS-BASEL, V9, DOI 10.3390/cells9051305
   Yoon DH, 2018, INT J MOL SCI, V19, DOI 10.3390/ijms19020340
   Zhang JX, 2019, TECHNOL CANCER RES T, V18, DOI 10.1177/1533033819831068
   Zhang JY, 2017, REGEN MED, V12, P647, DOI 10.2217/rme-2017-0035
   Zhao JJ, 2019, J HEMATOL ONCOL, V12, DOI 10.1186/s13045-019-0705-x
   Zhao JJ, 2018, J HEMATOL ONCOL, V11, DOI 10.1186/s13045-018-0677-2
   Zhao WH, 2018, J HEMATOL ONCOL, V11, DOI 10.1186/s13045-018-0681-6
NR 86
TC 1
Z9 1
U1 0
U2 0
PU FRONTIERS MEDIA SA
PI LAUSANNE
PA AVENUE DU TRIBUNAL FEDERAL 34, LAUSANNE, CH-1015, SWITZERLAND
SN 1664-3224
J9 FRONT IMMUNOL
JI Front. Immunol.
PD FEB 15
PY 2021
VL 11
AR 608485
DI 10.3389/fimmu.2020.608485
PG 13
WC Immunology
SC Immunology
GA QO5RK
UT WOS:000623199200001
PM 33658994
OA Green Published, gold
DA 2021-10-28
ER

PT J
AU Rossig, C
   Brenner, MK
AF Rossig, C
   Brenner, MK
TI Chimeric T-cell receptors for the targeting of cancer cells
SO ACTA HAEMATOLOGICA
LA English
DT Article
DE adoptive immunotherapy; cytotoxic T cells; T cell receptor;
   costimulation; gene therapy
ID SINGLE-CHAIN FV; ANTIBODY-TYPE SPECIFICITY; TUMOR-CELLS; ZETA-CHAIN;
   FUNCTIONAL RECEPTORS; SIGNAL-TRANSDUCTION; CD28 COSTIMULATION;
   ANTITUMOR-ACTIVITY; ADOPTIVE TRANSFER; VIRUS-INFECTION
AB Genetic engineering of human T lymphocytes to express tumor antigen-specific chimeric immune receptors is an attractive means for providing large numbers of effector cells for adoptive immunotherapy. Major mechanisms of tumor escape from immune recognition are efficiently bypassed. Although adoptive transfer of chimeric receptor-expressing peripheral blood-derived T lymphocytes has produced some anti-tumor activity in mice, the first clinical studies have revealed a disappointing lack of correlation between in vitro cytotoxicity and therapeutic efficacy. The most pertinent issue is that chimeric T cells fail to expand and rapidly lose their function in vivo. Potential strategies to enhance the therapeutic value of chimeric receptor-modified cells by preventing their functional inactivation in vivo are currently being investigated. Copyright (C) 2003 S. Karger AG, Basel.
C1 Univ Childrens Hosp Munster, Dept Pediat Hematol & Oncol, DE-48149 Munster, Germany.
   Baylor Coll Med, Ctr Cell & Gene Therapy, Houston, TX 77030 USA.
RP Rossig, C (corresponding author), Univ Childrens Hosp Munster, Dept Pediat Hematol & Oncol, Albert Schweitzer Str 33, DE-48149 Munster, Germany.
RI Brenner, Malcolm/Y-2509-2019
CR AlvarezVallina L, 1996, EUR J IMMUNOL, V26, P2304, DOI 10.1002/eji.1830261006
   Annenkov A, 2000, GENE THER, V7, P714, DOI 10.1038/sj.gt.3301149
   Annenkov AE, 1998, J IMMUNOL, V161, P6604
   BECKER ML, 1988, CELL, V58, P911
   Beecham EJ, 2000, J IMMUNOTHER, V23, P631, DOI 10.1097/00002371-200011000-00004
   Bitton N, 1998, EUR J IMMUNOL, V28, P4177, DOI 10.1002/(SICI)1521-4141(199812)28:12<4177::AID-IMMU4177>3.0.CO;2-J
   Brocker T, 2000, BLOOD, V96, P1999, DOI 10.1182/blood.V96.5.1999.h8001999_1999_2001
   BROCKER T, 1995, J EXP MED, V181, P1653, DOI 10.1084/jem.181.5.1653
   CAI XH, 1995, P NATL ACAD SCI USA, V92, P6537, DOI 10.1073/pnas.92.14.6537
   Darcy PK, 1998, EUR J IMMUNOL, V28, P1663, DOI 10.1002/(SICI)1521-4141(199805)28:05<1663::AID-IMMU1663>3.0.CO;2-L
   ESHHAR Z, 1993, P NATL ACAD SCI USA, V90, P720, DOI 10.1073/pnas.90.2.720
   Finney HM, 1998, J IMMUNOL, V161, P2791
   Geiger TL, 2001, BLOOD, V98, P2364, DOI 10.1182/blood.V98.8.2364
   GOVERMAN J, 1990, CELL, V60, P929, DOI 10.1016/0092-8674(90)90341-B
   Greenfield EA, 1998, CRIT REV IMMUNOL, V18, P389, DOI 10.1615/CritRevImmunol.v18.i5.10
   GROSS G, 1989, P NATL ACAD SCI USA, V86, P10024, DOI 10.1073/pnas.86.24.10024
   Hege KM, 1996, J EXP MED, V184, P2261, DOI 10.1084/jem.184.6.2261
   Heslop HE, 1996, NAT MED, V2, P551, DOI 10.1038/nm0596-551
   Hombach A, 1998, CANCER RES, V58, P1116
   Hombach A, 2001, CANCER RES, V61, P1976
   Hombach A, 2001, J IMMUNOL, V167, P6123, DOI 10.4049/jimmunol.167.11.6123
   Hombach A, 2000, INT J CANCER, V88, P115, DOI 10.1002/1097-0215(20001001)88:1<115::AID-IJC18>3.3.CO;2-5
   HWU P, 1995, CANCER RES, V55, P3369
   HWU P, 1993, J EXP MED, V178, P361, DOI 10.1084/jem.178.1.361
   IRVING BA, 1991, CELL, V64, P891, DOI 10.1016/0092-8674(91)90314-O
   Kershaw MH, 2000, HUM GENE THER, V11, P2445, DOI 10.1089/10430340050207939
   Krause A, 1998, J EXP MED, V188, P619, DOI 10.1084/jem.188.4.619
   KUWANA Y, 1987, BIOCHEM BIOPH RES CO, V149, P960, DOI 10.1016/0006-291X(87)90502-X
   LETOURNEUR F, 1991, P NATL ACAD SCI USA, V88, P8905, DOI 10.1073/pnas.88.20.8905
   McGuinness RP, 1999, HUM GENE THER, V10, P165, DOI 10.1089/10430349950018968
   Mitsuyasu RT, 2000, BLOOD, V96, P785, DOI 10.1182/blood.V96.3.785.015k10_785_793
   MORITZ D, 1994, P NATL ACAD SCI USA, V91, P4318, DOI 10.1073/pnas.91.10.4318
   Parker LL, 2000, HUM GENE THER, V11, P2377, DOI 10.1089/104303400750038480
   Pollok KE, 1998, J VIROL, V72, P4882, DOI 10.1128/JVI.72.6.4882-4892.1998
   Ren-Heidenreich L, 2000, HUM GENE THER, V11, P9, DOI 10.1089/10430340050016111
   ROBERTS MR, 1994, BLOOD, V84, P2878
   Roberts MR, 1998, J IMMUNOL, V161, P375
   ROMEO C, 1991, CELL, V64, P1037, DOI 10.1016/0092-8674(91)90327-U
   Rooney CM, 1998, BLOOD, V92, P1549, DOI 10.1182/blood.V92.5.1549.417k32_1549_1555
   ROONEY CM, 1995, LANCET, V345, P9, DOI 10.1016/S0140-6736(95)91150-2
   Rossig C, 2002, BLOOD, V99, P2009, DOI 10.1182/blood.V99.6.2009
   Rossig C, 2001, INT J CANCER, V94, P228, DOI 10.1002/ijc.1457
   Rossig C, 2000, MED PEDIATR ONCOL, V35, P692, DOI 10.1002/1096-911X(20001201)35:6<692::AID-MPO45>3.0.CO;2-7
   STANCOVSKI I, 1993, J IMMUNOL, V151, P6577
   VERHOEYEN M, 1988, SCIENCE, V239, P1534, DOI 10.1126/science.2451287
   Walker RE, 2000, BLOOD, V96, P467
   Weijtens MEM, 1996, J IMMUNOL, V157, P836
   Zajac AJ, 1998, J EXP MED, V188, P2205, DOI 10.1084/jem.188.12.2205
NR 48
TC 14
Z9 15
U1 0
U2 4
PU KARGER
PI BASEL
PA ALLSCHWILERSTRASSE 10, CH-4009 BASEL, SWITZERLAND
SN 0001-5792
J9 ACTA HAEMATOL-BASEL
JI Acta Haematol.
PD OCT
PY 2003
VL 110
IS 2-3
BP 154
EP 159
DI 10.1159/000072465
PG 6
WC Hematology
SC Hematology
GA 740TF
UT WOS:000186417100012
PM 14583676
DA 2021-10-28
ER

PT J
AU Kim, MY
   Cooper, ML
   Jacobs, MT
   Ritchey, JK
   Hollaway, J
   Fehniger, TA
   DiPersio, JF
AF Kim, Miriam Y.
   Cooper, Matthew L.
   Jacobs, Miriam T.
   Ritchey, Julie K.
   Hollaway, Julia
   Fehniger, Todd A.
   DiPersio, John F.
TI CD7-deleted hematopoietic stem cells can restore immunity after CAR T
   cell therapy
SO JCI INSIGHT
LA English
DT Article
ID EXPRESSION; RESPONSES
AB Targeting T cell malignancies with universal CD7-targeting chimeric antigen receptor T cells (UCART7) can lead to profound immune deficiency due to loss of normal T and NK cells. While a small population of endogenous CD7-T cells exists, these cells are unlikely to be able to repopulate the entire immune repertoire after UCART7 treatment, as they are limited in number and proliferative capacity. To rescue T and NK cells after UCART7, we created hematopoietic stem cells genetically deleted for CD7(CD7-KO HSCs). CD7-KO HSCs were able to engraft immunodeficient mice and differentiate into T and NK cells lacking CD7 expression. CD7-KO T and NK cells could perform effector functions as robustly as control T and NK cells. Furthermore, CD7 KO T cells were phenotypically and functionally distinct from endogenous CD7(-) T cells, indicating that CD7-KO T cells can supplement immune functions lacking in CD7 - T cells. Mice engrafted with CD7-KU HSCs maintained T and NK cell numbers after UCART7 treatment, while these were significantly decreased in control mice. These studies support the development of CD7-KO HSCs to augment host immunity in patients with T cell malignancies after UCART7 treatment.
C1 [Kim, Miriam Y.; Cooper, Matthew L.; Jacobs, Miriam T.; Ritchey, Julie K.; Hollaway, Julia; Fehniger, Todd A.; DiPersio, John F.] Washington Univ, Dept Med, Div Oncol, Sch Med, St Louis, MO 63110 USA.
RP DiPersio, JF (corresponding author), Washington Univ, Sch Med, 660 South Euclid Ave,Campus Box 8007, St Louis, MO 63110 USA.
EM jdipersi@wustl.edu
OI Jacobs, Miriam/0000-0002-8831-7592; Kim, Miriam
   Yunhee/0000-0001-9609-0685
FU NeoImmuneTech Inc.; Alex's Lemonade Stand Foundation/Northwestern Mutual
   Young Investigator Award; Washington University SPORE in Leukemia Career
   Enhancement Program; Washington University Division of
   Physician-Scientists - Burroughs Wellcome Fund Physician-Scientist
   Institutional Award; NCI/NIHUnited States Department of Health & Human
   ServicesNational Institutes of Health (NIH) - USANIH National Cancer
   Institute (NCI) [R35 CA210084]; Leukemia SPORE; NCI/NIH: Genomics of AML
   [P01 CA101937]
FX We thank the Genome Engineering and iPSC core (GEiC) at Washington
   University School of Medicine for assistance with NGS to identify the
   on-target and off-target mutations generated by CRISPR/Cas9 gene
   editing, and the Siteman Flow Cytometry Core (SFC) for assistance with
   cell sorting. The long-acting recombinant human IL-7 was provided by
   NeoImmuneTech Inc. The graphical abstract and study schemas were created
   using Biorender (www.biorender.com).This study was supported by an
   Alex's Lemonade Stand Foundation/Northwestern Mutual Young Investigator
   Award (MYK); Washington University SPORE in Leukemia Career Enhancement
   Program (MYK); a Dean's Scholars Award from the Washington University
   Division of Physician-Scientists, which is funded by a Burroughs
   Wellcome Fund Physician-Scientist Institutional Award (MYK); NCI/NIH P50
   CA171963 Leukemia SPORE (JFD); NCI/NIH: R35 CA210084 NCI Outstanding
   Investigation Award (JFD); and NCI/NIH: Genomics of AML P01 CA101937
   (JFD).
CR AlJanahi AA, VALIDATION LONG TERM, DOI [10.1101/2020.07.05.186858, DOI 10.1101/2020.07.05.186858]
   AUTRAN B, 1995, J IMMUNOL, V154, P1408
   Bae S, 2014, BIOINFORMATICS, V30, P1473, DOI 10.1093/bioinformatics/btu048
   Bonilla FA, 1997, INT IMMUNOL, V9, P1875, DOI 10.1093/intimm/9.12.1875
   Borot F, 2019, P NATL ACAD SCI USA, V116, P11978, DOI 10.1073/pnas.1819992116
   Brehm MA, 2018, J IMMUNOL, V200
   Cooper ML, 2018, LEUKEMIA, V32, P1970, DOI 10.1038/s41375-018-0065-5
   Frangoul H, 2021, NEW ENGL J MED, V384, P252, DOI 10.1056/NEJMoa2031054
   Gomes-Silva D, 2017, BLOOD, V130, P285, DOI 10.1182/blood-2017-01-761320
   Hashimoto K, 2019, P NATL ACAD SCI USA, V116, P24242, DOI 10.1073/pnas.1907883116
   Hendel A, 2015, NAT BIOTECHNOL, V33, P985, DOI 10.1038/nbt.3290
   Humbert O, 2019, LEUKEMIA, V33, P762, DOI 10.1038/s41375-018-0277-8
   JUNG LKL, 1992, CELL IMMUNOL, V141, P189, DOI 10.1016/0008-8749(92)90138-F
   Kenderian SS, 2015, LEUKEMIA, V29, P1637, DOI 10.1038/leu.2015.52
   Kim MY, 2018, CELL, V173, P1439, DOI 10.1016/j.cell.2018.05.013
   Lee DM, 1998, J IMMUNOL, V160, P5749
   Lee SW, 2020, CTS-CLIN TRANSL SCI, V13, P1161, DOI 10.1111/cts.12800
   Milone MC, 2009, MOL THER, V17, P1453, DOI 10.1038/mt.2009.83
   Nam HJ, 2010, EUR J IMMUNOL, V40, P351, DOI 10.1002/eji.200939271
   Png YT, 2017, BLOOD ADV, V1, P2348, DOI 10.1182/bloodadvances.2017009928
   RABINOWICH H, 1994, J IMMUNOL, V152, P517
   RABINOWICH H, 1994, J IMMUNOL, V153, P3504
   Ramaswamy Anjali, 2021, medRxiv, DOI 10.1101/2020.12.01.20241364
   REINHOLD U, 1993, J IMMUNOL, V150, P2081
   Sempowski GD, 1999, J EXP MED, V189, P1011, DOI 10.1084/jem.189.6.1011
   Smith RH, 2020, GENES-BASEL, V11, DOI 10.3390/genes11121501
   Stemmer M, 2015, PLOS ONE, V10, DOI 10.1371/journal.pone.0124633
   Tsai SQ, 2015, NAT BIOTECHNOL, V33, P187, DOI 10.1038/nbt.3117
   Wunderlich M, 2018, PLOS ONE, V13, DOI 10.1371/journal.pone.0209034
   Xu L, 2019, NEW ENGL J MED, V381, P1240, DOI 10.1056/NEJMoa1817426
   Yu C, 2021, MED-CAMBRIDGE, V2, P755, DOI 10.1016/j.medj.2021.04.008
NR 31
TC 0
Z9 0
U1 1
U2 1
PU AMER SOC CLINICAL INVESTIGATION INC
PI ANN ARBOR
PA 2015 MANCHESTER RD, ANN ARBOR, MI 48104 USA
EI 2379-3708
J9 JCI INSIGHT
JI JCI Insight
PD AUG 23
PY 2021
VL 6
IS 16
AR e149819
DI 10.1172/jci.insight.149819
PG 16
WC Medicine, Research & Experimental
SC Research & Experimental Medicine
GA UG8HS
UT WOS:000689486700007
PM 34423790
OA gold, Green Published
DA 2021-10-28
ER

PT J
AU Liu, L
   Bi, E
   Ma, X
   Xiong, W
   Qian, J
   Ye, L
   Su, P
   Wang, Q
   Xiao, L
   Yang, M
   Lu, Y
   Yi, Q
AF Liu, Lintao
   Bi, Enguang
   Ma, Xingzhe
   Xiong, Wei
   Qian, Jianfei
   Ye, Lingqun
   Su, Pan
   Wang, Qiang
   Xiao, Liuling
   Yang, Maojie
   Lu, Yong
   Yi, Qing
TI Enhanced CAR-T activity against established tumors by polarizing human T
   cells to secrete interleukin-9
SO NATURE COMMUNICATIONS
LA English
DT Article
ID ACUTE LYMPHOBLASTIC-LEUKEMIA; INFILTRATION; EXPRESSION; RESPONSES;
   SURVIVAL; RECEPTOR; THERAPY; SUBSET; CD4(+); IL-7
AB CAR-T cell therapy is effective for hematologic malignancies. However, considerable numbers of patients relapse after the treatment, partially due to poor expansion and limited persistence of CAR-T cells in vivo. Here, we demonstrate that human CAR-T cells polarized and expanded under a Th9-culture condition (T9 CAR-T) have an enhanced antitumor activity against established tumors. Compared to IL2-polarized (T1) cells, T9 CAR-T cells secrete IL9 but little IFN-gamma, express central memory phenotype and lower levels of exhaustion markers, and display robust proliferative capacity. Consequently, T9 CAR-T cells mediate a greater antitumor activity than T1 CAR-T cells against established hematologic and solid tumors in vivo. After transfer, T9 CAR-T cells migrate effectively to tumors, differentiate to IFN-gamma and granzyme-B secreting effector memory T cells but remain as long-lived and hyperproliferative T cells. Our findings are important for the improvement of CAR-T cell-based immunotherapy for human cancers. Antigen-specific IL9-secreting CD4 Th9 and CD8 Tc9 cells have been previously characterized for their anti-tumour properties. Here, the authors show that ex vivo polarized Th9/Tc9 human CAR-T cells display increased anti-tumor activity in pre-clinical haematological and solid cancer models compared to conventional IL-2 activated CAR-T cells.
C1 [Liu, Lintao; Bi, Enguang; Ma, Xingzhe; Xiong, Wei; Qian, Jianfei; Ye, Lingqun; Su, Pan; Wang, Qiang; Xiao, Liuling; Yang, Maojie; Yi, Qing] Houston Methodist, Ctr Translat Res Hematol Malignancies, Houston Methodist Canc Ctr, Houston Methodist Res Inst, Houston, TX 77030 USA.
   [Lu, Yong] Wake Forest Sch Med, Ctr Comprehens Canc, Wake Forest Baptist Hlth, Winston Salem, NC 27101 USA.
   [Lu, Yong] Wake Forest Sch Med, Dept Microbiol & Immunol, Winston Salem, NC 27101 USA.
RP Bi, E; Yi, Q (corresponding author), Houston Methodist, Ctr Translat Res Hematol Malignancies, Houston Methodist Canc Ctr, Houston Methodist Res Inst, Houston, TX 77030 USA.
EM bienguang1980@smu.edu.cn; qyi@houstonmethodist.org
RI Xiong, Wei/AAD-9872-2019
OI XIONG, WEI/0000-0002-8087-5047
FU NCIUnited States Department of Health & Human ServicesNational
   Institutes of Health (NIH) - USANIH National Cancer Institute (NCI) [R01
   CA200539]; Cancer Prevention & Research Institute of Texas Recruitment
   of Established Investigator Award [RR180044]; NCI R01s [CA211073,
   CA214811, CA239255]
FX This work was supported by NCI R01 CA200539 and Cancer Prevention &
   Research Institute of Texas Recruitment of Established Investigator
   Award (RR180044). Q.Y. and his research group are also supported by NCI
   R01s (CA211073, CA214811, and CA239255).
CR Adachi K, 2018, NAT BIOTECHNOL, V36, P346, DOI 10.1038/nbt.4086
   Adaniya SS, 2019, LANCET HAEMATOL, V6, pE494, DOI 10.1016/S2352-3026(19)30165-6
   Alizadeh D, 2019, CANCER IMMUNOL RES, V7, P759, DOI 10.1158/2326-6066.CIR-18-0466
   Benito J, 2011, PLOS ONE, V6, DOI 10.1371/journal.pone.0023108
   Caruana I, 2015, NAT MED, V21, P524, DOI 10.1038/nm.3833
   Fagerberg J, 1999, INT J CANCER, V80, P671, DOI 10.1002/(SICI)1097-0215(19990301)80:5<671::AID-IJC7>3.3.CO;2-5
   Finney OC, 2019, J CLIN INVEST, V129, P2123, DOI 10.1172/JCI125423
   Frey NV, 2020, J CLIN ONCOL, V38, DOI 10.1200/JCO.19.01892
   Gardner R, 2018, BLOOD, V132, DOI 10.1182/blood-2018-99-117493
   Gardner R, 2016, BLOOD, V127, P2406, DOI 10.1182/blood-2015-08-665547
   Gopalakrishnapillai A, 2016, FRONT ONCOL, V6, DOI 10.3389/fonc.2016.00162
   GYURIS J, 1993, CELL, V75, P791, DOI 10.1016/0092-8674(93)90498-F
   He J, 2012, CANCER RES, V72, P6393, DOI 10.1158/0008-5472.CAN-12-2664
   Hong SY, 2008, CANCER RES, V68, P8456, DOI 10.1158/0008-5472.CAN-08-2213
   Jameson SC, 2018, IMMUNITY, V48, P214, DOI 10.1016/j.immuni.2018.02.010
   Kawalekar OU, 2016, IMMUNITY, V44, P380, DOI 10.1016/j.immuni.2016.01.021
   Kochenderfer JN, 2010, BLOOD, V116, P4099, DOI 10.1182/blood-2010-04-281931
   Locke FL, 2019, LANCET ONCOL, V20, P31, DOI 10.1016/S1470-2045(18)30864-7
   Long AH, 2015, NAT MED, V21, P581, DOI 10.1038/nm.3838
   Lu Y, 2018, CANCER CELL, V33, P1048, DOI 10.1016/j.ccell.2018.05.004
   Lu Y, 2014, P NATL ACAD SCI USA, V111, P2265, DOI 10.1073/pnas.1317431111
   Lu Y, 2012, J CLIN INVEST, V122, P4160, DOI 10.1172/JCI65459
   Lynn RC, 2019, NATURE, V576, P293, DOI 10.1038/s41586-019-1805-z
   Ma XZ, 2019, CELL METAB, V30, P143, DOI 10.1016/j.cmet.2019.04.002
   Ma XZ, 2018, J EXP MED, V215, P1555, DOI 10.1084/jem.20171576
   Maude SL, 2018, NEW ENGL J MED, V378, P439, DOI 10.1056/NEJMoa1709866
   Maude SL, 2014, NEW ENGL J MED, V371, P1507, DOI 10.1056/NEJMoa1407222
   Meagher M, 2019, NAT COMMUN, V10, DOI 10.1038/s41467-019-11074-3
   Moon EK, 2011, CLIN CANCER RES, V17, P4719, DOI 10.1158/1078-0432.CCR-11-0351
   O'Rourke DM, 2017, SCI TRANSL MED, V9, DOI 10.1126/scitranslmed.aaa0984
   Porter DL, 2011, NEW ENGL J MED, V365, P725, DOI 10.1056/NEJMoa1103849
   Purwar R, 2012, NAT MED, V18, P1248, DOI 10.1038/nm.2856
   Quinn KM, 2018, CELL REP, V23, P3512, DOI 10.1016/j.celrep.2018.05.057
   Rafiq S, 2020, NAT REV CLIN ONCOL, V17, P147, DOI 10.1038/s41571-019-0297-y
   Richards RM, 2018, FRONT IMMUNOL, V9, DOI 10.3389/fimmu.2018.02380
   Schuster SJ, 2019, NEW ENGL J MED, V380, P45, DOI 10.1056/NEJMoa1804980
   Thommen DS, 2018, CANCER CELL, V33, P547, DOI 10.1016/j.ccell.2018.03.012
   Tian Y, 2017, NAT COMMUN, V8, DOI 10.1038/s41467-017-01728-5
   Topp MS, 2011, J CLIN ONCOL, V29, P2493, DOI 10.1200/JCO.2010.32.7270
   Tschumi BO, 2018, J IMMUNOTHER CANCER, V6, DOI 10.1186/s40425-018-0385-z
   Vegran F, 2014, NAT IMMUNOL, V15, P758, DOI 10.1038/ni.2925
   Xu XJ, 2019, FRONT IMMUNOL, V10, DOI 10.3389/fimmu.2019.02664
   Xu Y, 2014, BLOOD, V123, P3750, DOI 10.1182/blood-2014-01-552174
   Yi Q, 1997, BRIT J HAEMATOL, V96, P338, DOI 10.1046/j.1365-2141.1997.d01-2021.x
   Ying ZT, 2019, NAT MED, V25, P947, DOI 10.1038/s41591-019-0421-7
NR 45
TC 9
Z9 9
U1 1
U2 5
PU NATURE RESEARCH
PI BERLIN
PA HEIDELBERGER PLATZ 3, BERLIN, 14197, GERMANY
SN 2041-1723
J9 NAT COMMUN
JI Nat. Commun.
PD NOV 19
PY 2020
VL 11
IS 1
AR 5902
DI 10.1038/s41467-020-19672-2
PG 14
WC Multidisciplinary Sciences
SC Science & Technology - Other Topics
GA PA5NQ
UT WOS:000595682600007
PM 33214555
OA gold, Green Published
DA 2021-10-28
ER

PT J
AU Cunningham, K
   DiFilippo, H
   Henes, K
   Irwin, LL
   Napier, E
   Weber, E
AF Cunningham, Kathleen
   DiFilippo, Heather
   Henes, Kelli
   Irwin, Leah L.
   Napier, Ellen
   Weber, Elizabeth
TI Tisagenlecleucel Therapy: Nursing Considerations for the Outpatient
   Setting
SO SEMINARS IN ONCOLOGY NURSING
LA English
DT Article
DE Tisagenlecleucel; Kymriah; Chimeric antigen receptor (CAR); Apheresis;
   Outpatient; Nursing
AB Objective: Tisagenlecleucel is a CD19-directed, genetically modified, autologous T-cell immunotherapy indicated for pediatric and young adult patients with relapsed/refractory B-cell precursor acute lymphoblastic leukemia and for adult patients with relapsed/refractory diffuse large B-cell lymphoma. Treatment with any chimeric antigen receptor (CAR)-T cell therapy is a multistep process in which nurses and nurse practitioners are key to managing patient safety. Managing patients receiving CAR-T cell therapy in the outpatient setting (as Penn does with tisagenlecleucel and lisocabtagene maraleucel) requires an even more complex process. The objective of this manuscript is to provide guidance on the role of nurses in the outpatient administration of tisagenlecleucel therapy and postinfusion care in adult patients with diffuse large B-cell lymphoma. Oncology and apheresis nurses discuss institutional processes and perspectives related to the patient experience with tisagenlecleucel therapy at the Hospital of the University of Pennsylvania. Data Sources: Author experience. Conclusion: Nurses are vital for the success of the patient management processes involved with tisagenlecleucel therapy. Nurses must be thoroughly educated in tisagenlecleucel therapy and adverse event management and be able to effectively communicate all aspects of therapy among the multidisciplinary team of the hospital, the product manufacturer, and patients and families. Establishment of the nurse cellular therapy coordinator at the Hospital of the University of Pennsylvania was advantageous in facilitating effective communication in all these situations. Implications for Nursing: This encompassing approach to patient management is particularly necessary during administration of tisagenlecleucel therapy and other CAR-T cell therapies that are managed in the outpatient setting. (c) 2021 The Authors. Published by Elsevier Inc. This is an open access article under the CC BY-NC-ND license (http://creativecommons.org/licenses/by-nc-nd/4.0/)
C1 [Cunningham, Kathleen] Hosp Univ Penn, Perelman Ctr Adv Med, Cell Therapy & Transplant Program, 3400 Civ Ctr Blvd, Philadelphia, PA 19104 USA.
   [DiFilippo, Heather] Univ Penn, Div Hematol Oncol, Cell Therapy & Transplant Program, 3400 Civ Ctr Blvd, Philadelphia, PA 19104 USA.
   [DiFilippo, Heather] Univ Penn, Abramson Canc Ctr, 3400 Civ Ctr Blvd, Philadelphia, PA 19104 USA.
   [Henes, Kelli] Hosp Univ Penn, Dept Transfus Med, 3400 Civ Ctr Blvd, Philadelphia, PA 19104 USA.
   [Irwin, Leah L.] Hosp Univ Penn, Dept Transfus Med, Apheresis Infus & Donor Serv, 3400 Civ Ctr Blvd, Philadelphia, PA 19104 USA.
   [Napier, Ellen] Univ Penn, Clin Res Unit, Abramson Canc Ctr, 3400 Civ Ctr Blvd, Philadelphia, PA 19104 USA.
   [Weber, Elizabeth] Hosp Univ Penn, Perelman Ctr Adv Med, Cell Therapy & Transplant, 3400 Civ Ctr Blvd, Philadelphia, PA 19104 USA.
RP Weber, E (corresponding author), Hosp Univ Penn, 3400 Civ Ctr Blvd, Philadelphia, PA 19104 USA.
EM Elizabeth.Weber@pennmedicine.upenn.edu
FU Novartis Pharmaceuticals CorporationNovartis
FX Role of the funding source Novartis Pharmaceuticals Corporation provided
   funding for medi-cal writing support, but had no involvement in the
   content, writing, or decision to submit the manuscript for publication.
CR [Anonymous], 2020, DAT FIL CCTL019G2201 DAT FIL CCTL019G2201
   Cruz CR, 2010, CYTOTHERAPY, V12, P743, DOI 10.3109/14653241003709686
   Genentech, ACT TOC ACT TOC
   Irwin LL, 2019, APHERESIS STANDARD O
   Jain T, 2019, BIOL BLOOD MARROW TR, V25, P2305, DOI 10.1016/j.bbmt.2019.08.015
   Kalos M, 2011, SCI TRANSL MED, V3, DOI 10.1126/scitranslmed.3002842
   Lee DW, 2019, BIOL BLOOD MARROW TR, V25, P625, DOI 10.1016/j.bbmt.2018.12.758
   Maus MV, 2020, J IMMUNOTHER CANCER, V8, DOI 10.1136/jitc-2020-001511
   Novartis Pharmaceuticals, KYMR TIS KYMR TIS
   Porter DL, 2015, SCI TRANSL MED, V7, DOI 10.1126/scitranslmed.aac5415
   Schuster SJ, 2019, NEW ENGL J MED, V380, P45, DOI 10.1056/NEJMoa1804980
   Westin JR, 2019, BLOOD, V134, DOI 10.1182/blood-2019-129107
   Yakoub-Agha I, 2020, HAEMATOLOGICA, V105, P297, DOI 10.3324/haematol.2019.229781
NR 13
TC 0
Z9 0
U1 1
U2 1
PU ELSEVIER SCIENCE INC
PI NEW YORK
PA STE 800, 230 PARK AVE, NEW YORK, NY 10169 USA
SN 0749-2081
EI 1878-3449
J9 SEMIN ONCOL NURS
JI Semin. Oncol. Nurs.
PD AUG
PY 2021
VL 37
IS 4
AR 151178
DI 10.1016/j.soncn.2021.151178
PG 6
WC Oncology; Nursing
SC Oncology; Nursing
GA UB0JO
UT WOS:000685539600006
PM 34340892
OA hybrid
DA 2021-10-28
ER

PT J
AU Yong, SB
   Chung, JY
   Song, Y
   Kim, J
   Ra, S
   Kim, YH
AF Yong, Seok-Beom
   Chung, Jee Young
   Song, Yoonsung
   Kim, Jaehyun
   Ra, Sehee
   Kim, Yong-Hee
TI Non-viral nano-immunotherapeutics targeting tumor microenvironmental
   immune cells
SO BIOMATERIALS
LA English
DT Review
DE Nano-immunotherapeutic; Tumor microenvironmental immune cells-targeted
   cancer immunotherapy; Tumor-associated macrophage-targeted
   nano-immunotherapeutics; Tumor-infiltrating T cell-targeted
   nano-immunotherapeutics; Tumor-associated dendritic cell-targeted
   nano-immunotherapeutics
ID REGULATORY T-CELLS; IN-VIVO DELIVERY; DENDRITIC CELLS; INFILTRATING
   MACROPHAGES; HYBRID NANOPARTICLES; HEME OXYGENASE-1; MESSENGER-RNA;
   LYMPH-NODE; CANCER; ANTITUMOR
[truncated: 4,030,672 more chars]
