# Supplementary material for: A Bibliometric and Knowledge-Map Analysis of CAR-T Cells From 2009 to 2021
Source: Front Immunol. 2022 Mar 18;13:840956. doi: 10.3389/fimmu.2022.840956 (PMC8971369; doi:10.3389/fimmu.2022.840956)
Supplement: Supplementary file 1 [file DataSheet_1.zip › Annexes 1/download_3501-4000.txt]

FN Clarivate Analytics Web of Science
VR 1.0
PT J
AU Hinrichs, CS
AF Hinrichs, Christian S.
TI Molecular Pathways: Breaking the Epithelial Cancer Barrier for Chimeric
   Antigen Receptor and T-cell Receptor Gene Therapy
SO CLINICAL CANCER RESEARCH
LA English
DT Article
ID ADOPTIVE IMMUNOTHERAPY; ESTABLISHED TUMORS; REGRESSION; BLOCKADE;
   INTERLEUKIN-12; RESPONSES; EFFICACY; IMPROVES; LYMPHOMA; TRIAL
AB Adoptive transfer of T cells genetically engineered to express a tumor-targeting chimeric antigen receptor (CAR) or T-cell receptor (TCR) can mediate cancer regression in some patients. CARs are synthetic single-chain proteins that use antibody domains to target cell surface antigens. TCRs are natural heterodimeric proteins that can target intracellular antigens through recognition of peptides bound to human leukocyte antigens. CARs have shown promise in B-cell malignancies and TCRs in melanoma, but neither approach has achieved clear success in an epithelial cancer. Treatment of epithelial cancers may be particularly challenging because of a paucity of target antigens expressed by carcinomas and not by important healthy tissues. In addition, epithelial cancers may be protected by inhibitory ligands and soluble factors in the tumor microenvironment. One strategy to overcome these negative regulators is to modulate expression of T-cell genes to enhance intrinsic T-cell function. Programmable nucleases, which can suppress inhibitory genes, and inducible gene expression systems, which can enhance stimulatory genes, are entering clinical testing. Other work is delineating whether control of genes for immune checkpoint receptors (e.g., PDCD1, CTLA4) and cytokine and TCR signaling regulators (e.g., CBLB, CISH, IL12, IL15) can increase the antitumor activity of therapeutic T cells. (C) 2016 AACR.
C1 [Hinrichs, Christian S.] NCI, Expt Transplantat & Immunol Branch, Bethesda, MD 20892 USA.
RP Hinrichs, CS (corresponding author), NCI, 10 Ctr Dr,Bldg 10,Room 4B04, Bethesda, MD 20892 USA.
EM Hinrichs@nih.gov
RI Hinrichs, Christian/V-9851-2019
OI Hinrichs, Christian/0000-0001-5597-2841
FU NATIONAL CANCER INSTITUTEUnited States Department of Health & Human
   ServicesNational Institutes of Health (NIH) - USANIH National Cancer
   Institute (NCI) [ZIABC011478, ZIABC011479] Funding Source: NIH RePORTER;
   Intramural NIH HHSUnited States Department of Health & Human
   ServicesNational Institutes of Health (NIH) - USA [ZIA BC011479-03]
   Funding Source: Medline
CR Baksh K, 2015, SEMIN ONCOL, V42, P363, DOI 10.1053/j.seminoncol.2015.02.015
   Blake SJP, 2015, PLOS ONE, V10, DOI 10.1371/journal.pone.0119483
   Blansfield JA, 2005, J IMMUNOTHER, V28, P593, DOI 10.1097/01.cji.0000178913.41256.06
   Bollard CM, 2014, J CLIN ONCOL, V32, P798, DOI 10.1200/JCO.2013.51.5304
   Chen YY, 2010, P NATL ACAD SCI USA, V107, P8531, DOI 10.1073/pnas.1001721107
   Cox DBT, 2015, NAT MED, V21, P121, DOI 10.1038/nm.3793
   Di Stasi A, 2011, NEW ENGL J MED, V365, P1673, DOI 10.1056/NEJMoa1106152
   Draper LM, 2015, CLIN CANCER RES, V21, P4431, DOI 10.1158/1078-0432.CCR-14-3341
   Garfall AL, 2015, NEW ENGL J MED, V373, P1040, DOI 10.1056/NEJMoa1504542
   Grupp SA, 2013, NEW ENGL J MED, V368, P1509, DOI 10.1056/NEJMoa1215134
   Hebeisen M, 2013, J CLIN INVEST, V123, P1044, DOI 10.1172/JCI65325
   Hendel A, 2015, NAT BIOTECHNOL, V33, P985, DOI 10.1038/nbt.3290
   Heslop HE, 2010, BLOOD, V115, P925, DOI 10.1182/blood-2009-08-239186
   Hinrichs CS, 2014, IMMUNOL REV, V257, P56, DOI 10.1111/imr.12132
   Hinrichs CS, 2013, NAT BIOTECHNOL, V31, P999, DOI 10.1038/nbt.2725
   Hsu C, 2007, BLOOD, V109, P5168, DOI 10.1182/blood-2006-06-029173
   John LB, 2013, CLIN CANCER RES, V19, P5636, DOI 10.1158/1078-0432.CCR-13-0458
   Johnson LA, 2009, BLOOD, V114, P535, DOI 10.1182/blood-2009-03-211714
   Klebanoff CA, 2004, P NATL ACAD SCI USA, V101, P1969, DOI 10.1073/pnas.0307298101
   Klebanoff CA, 2011, CLIN CANCER RES, V17, P5343, DOI 10.1158/1078-0432.CCR-11-0503
   Kochenderfer JN, 2015, J CLIN ONCOL, V33, P540, DOI 10.1200/JCO.2014.56.2025
   Kochenderfer JN, 2012, BLOOD, V119, P2709, DOI 10.1182/blood-2011-10-384388
   Komita H, 2009, CANCER GENE THER, V16, P883, DOI 10.1038/cgt.2009.33
   Lamers CH, 2006, J CLIN ONCOL, V24, P20, DOI DOI 10.1200/JCO.2006.05.9964
   Lamers CHJ, 2013, MOL THER, V21, P904, DOI 10.1038/mt.2013.17
   Larkin J, 2015, NEW ENGL J MED, V373, P23, DOI [10.1056/NEJMoa1504030, 10.1056/NEJMc1509660]
   Lee DW, 2015, LANCET, V385, P517, DOI 10.1016/S0140-6736(14)61403-3
   Long AH, 2015, NAT MED, V21, P581, DOI 10.1038/nm.3838
   Louis CU, 2010, J IMMUNOTHER, V33, P983, DOI 10.1097/CJI.0b013e3181f3cbf4
   Lutz-Nicoladoni C, 2012, IMMUNOL CELL BIOL, V90, P130, DOI 10.1038/icb.2011.11
   Narayanan P, 2011, J CLIN INVEST, V121, P1524, DOI 10.1172/JCI44327
   Palmer DC, 2015, J EXP MED, V212, P2095, DOI 10.1084/jem.20150304
   Parkhurst MR, 2011, MOL THER, V19, P620, DOI 10.1038/mt.2010.272
   Peng WY, 2012, CANCER RES, V72, P5209, DOI 10.1158/0008-5472.CAN-12-1187
   Phan GQ, 2003, P NATL ACAD SCI USA, V100, P8372, DOI 10.1073/pnas.1533209100
   Porter DL, 2011, NEW ENGL J MED, V365, P725, DOI 10.1056/NEJMoa1103849
   Prabhakaran S, 2015, ANN SURG ONCOL, V22, pS23
   Robbins PF, 2015, CLIN CANCER RES, V21, P1019, DOI 10.1158/1078-0432.CCR-14-2708
   Sather BD, 2015, SCI TRANSL MED, V7, DOI 10.1126/scitranslmed.aac5530
   Stevanovic S, 2015, J CLIN ONCOL, V33, P1543, DOI 10.1200/JCO.2014.58.9093
   Stromnes IM, 2012, J IMMUNOL, V189, P1812, DOI 10.4049/jimmunol.1200552
   Stromnes IM, 2010, J CLIN INVEST, V120, P3722, DOI 10.1172/JCI41991
   Tebas P, 2014, NEW ENGL J MED, V370, P901, DOI 10.1056/NEJMoa1300662
   Topalian SL, 2015, CANCER CELL, V27, P450, DOI 10.1016/j.ccell.2015.03.001
   Wang QJ, 2016, CANCER IMMUNOL RES, V4, P204, DOI 10.1158/2326-6066.CIR-15-0188
   Win MN, 2007, P NATL ACAD SCI USA, V104, P14283, DOI 10.1073/pnas.0703961104
   Zhang L, 2015, CLIN CANCER RES, V21, P2278, DOI 10.1158/1078-0432.CCR-14-2085
NR 47
TC 21
Z9 23
U1 0
U2 5
PU AMER ASSOC CANCER RESEARCH
PI PHILADELPHIA
PA 615 CHESTNUT ST, 17TH FLOOR, PHILADELPHIA, PA 19106-4404 USA
SN 1078-0432
EI 1557-3265
J9 CLIN CANCER RES
JI Clin. Cancer Res.
PD APR 1
PY 2016
VL 22
IS 7
BP 1559
EP 1564
DI 10.1158/1078-0432.CCR-15-1294
PG 6
WC Oncology
SC Oncology
GA DI2WT
UT WOS:000373360600004
PM 27037253
OA Green Accepted, Bronze
DA 2021-10-28
ER

PT J
AU Maude, SL
   Frey, N
   Shaw, PA
   Aplenc, R
   Barrett, DM
   Bunin, NJ
   Chew, A
   Gonzalez, VE
   Zheng, ZH
   Lacey, SF
   Mahnke, YD
   Melenhorst, JJ
   Rheingold, SR
   Shen, A
   Teachey, DT
   Levine, BL
   June, CH
   Porter, DL
   Grupp, SA
AF Maude, Shannon L.
   Frey, Noelle
   Shaw, Pamela A.
   Aplenc, Richard
   Barrett, David M.
   Bunin, Nancy J.
   Chew, Anne
   Gonzalez, Vanessa E.
   Zheng, Zhaohui
   Lacey, Simon F.
   Mahnke, Yolanda D.
   Melenhorst, Jan J.
   Rheingold, Susan R.
   Shen, Angela
   Teachey, David T.
   Levine, Bruce L.
   June, Carl H.
   Porter, David L.
   Grupp, Stephan A.
TI Chimeric Antigen Receptor T Cells for Sustained Remissions in Leukemia
SO NEW ENGLAND JOURNAL OF MEDICINE
LA English
DT Article
ID ACUTE LYMPHOBLASTIC-LEUKEMIA; CYTOKINE RELEASE SYNDROME; ADOPTIVE
   IMMUNOTHERAPY; BLINATUMOMAB; SURVIVAL; PERSISTENCE; ACTIVATION;
   LYMPHOMA; THERAPY; DOMAINS
AB BACKGROUND
   Relapsed acute lymphoblastic leukemia (ALL) is difficult to treat despite the availability of aggressive therapies. Chimeric antigen receptor-modified T cells targeting CD19 may overcome many limitations of conventional therapies and induce remission in patients with refractory disease.
   METHODS
   We infused autologous T cells transduced with a CD19-directed chimeric antigen receptor (CTL019) lentiviral vector in patients with relapsed or refractory ALL at doses of 0.76x10(6) to 20.6x10(6) CTL019 cells per kilogram of body weight. Patients were monitored for a response, toxic effects, and the expansion and persistence of circulating CTL019 T cells.
   RESULTS
   A total of 30 children and adults received CTL019. Complete remission was achieved in 27 patients (90%), including 2 patients with blinatumomab-refractory disease and 15 who had undergone stem-cell transplantation. CTL019 cells proliferated in vivo and were detectable in the blood, bone marrow, and cerebrospinal fluid of patients who had a response. Sustained remission was achieved with a 6-month event-free survival rate of 67% (95% confidence interval [CI], 51 to 88) and an overall survival rate of 78% (95% CI, 65 to 95). At 6 months, the probability that a patient would have persistence of CTL019 was 68% (95% CI, 50 to 92) and the probability that a patient would have relapse-free B-cell aplasia was 73% (95% CI, 57 to 94). All the patients had the cytokine-release syndrome. Severe cytokine-release syndrome, which developed in 27% of the patients, was associated with a higher disease burden before infusion and was effectively treated with the anti-interleukin-6 receptor antibody tocilizumab.
   CONCLUSIONS
   Chimeric antigen receptor-modified T-cell therapy against CD19 was effective in treating relapsed and refractory ALL. CTL019 was associated with a high remission rate, even among patients for whom stem-cell transplantation had failed, and durable remissions up to 24 months were observed. (Funded by Novartis and others; CART19 ClinicalTrials.gov numbers, NCT01626495 and NCT01029366.)
C1 [Maude, Shannon L.; Aplenc, Richard; Barrett, David M.; Bunin, Nancy J.; Rheingold, Susan R.; Teachey, David T.; Grupp, Stephan A.] Univ Penn, Childrens Hosp Philadelphia, Div Oncol, Perelman Sch Med, Philadelphia, PA 19104 USA.
   [Maude, Shannon L.; Aplenc, Richard; Barrett, David M.; Bunin, Nancy J.; Rheingold, Susan R.; Teachey, David T.; Grupp, Stephan A.] Univ Penn, Dept Pediat, Perelman Sch Med, Philadelphia, PA 19104 USA.
   [Shaw, Pamela A.; Aplenc, Richard] Univ Penn, Dept Biostat & Epidemiol, Perelman Sch Med, Philadelphia, PA 19104 USA.
   [Melenhorst, Jan J.; Levine, Bruce L.; June, Carl H.; Grupp, Stephan A.] Univ Penn, Dept Pathol & Lab Med, Perelman Sch Med, Philadelphia, PA USA.
   [Frey, Noelle; Porter, David L.] Univ Penn, Div Hematol Oncol, Perelman Sch Med, Philadelphia, PA 19104 USA.
   [Frey, Noelle; Chew, Anne; Gonzalez, Vanessa E.; Zheng, Zhaohui; Lacey, Simon F.; Mahnke, Yolanda D.; Melenhorst, Jan J.; Levine, Bruce L.; June, Carl H.; Porter, David L.; Grupp, Stephan A.] Univ Penn, Abramson Canc Ctr, Perelman Sch Med, Philadelphia, PA 19104 USA.
   [Shen, Angela] Novartis Pharmaceut, E Hanover, NJ USA.
RP Grupp, SA (corresponding author), Childrens Hosp Philadelphia, Div Oncol, 3006 Colket Translat Res Bldg,3501 Civ Ctr Blvd, Philadelphia, PA 19104 USA.
EM grupp@email.chop.edu
RI Melenhorst, Jan/AAW-2546-2020
OI Melenhorst, Jan/0000-0001-7677-537X; Mahnke,
   Yolanda/0000-0002-2727-9887; Teachey, David/0000-0001-7373-8987
FU NovartisNovartis; NATIONAL CANCER INSTITUTEUnited States Department of
   Health & Human ServicesNational Institutes of Health (NIH) - USANIH
   National Cancer Institute (NCI) [R01CA116660, R01CA102646, R01CA165206,
   P30CA147859, P30CA016520] Funding Source: NIH RePORTER; NATIONAL
   INSTITUTE OF ALLERGY AND INFECTIOUS DISEASESUnited States Department of
   Health & Human ServicesNational Institutes of Health (NIH) - USANIH
   National Institute of Allergy & Infectious Diseases (NIAID)
   [P30AI045008] Funding Source: NIH RePORTER
FX Funded by Novartis and others; CART19 ClinicalTrials.gov numbers,
   NCT01626495 and NCT01029366.
CR Berg SL, 2005, J CLIN ONCOL, V23, P3376, DOI 10.1200/JCO.2005.03.426
   Bhojwani D, 2013, LANCET ONCOL, V14, pE205, DOI 10.1016/S1470-2045(12)70580-6
   Brentjens RJ, 2013, SCI TRANSL MED, V5, DOI 10.1126/scitranslmed.3005930
   Brentjens RJ, 2011, BLOOD, V118, P4817, DOI 10.1182/blood-2011-04-348540
   Davila ML, 2014, SCI TRANSL MED, V6, DOI 10.1126/scitranslmed.3008226
   ESHHAR Z, 1993, P NATL ACAD SCI USA, V90, P720, DOI 10.1073/pnas.90.2.720
   Forman SJ, 2013, BLOOD, V121, P1077, DOI 10.1182/blood-2012-08-234492
   Grupp SA, 2013, NEW ENGL J MED, V368, P1509, DOI 10.1056/NEJMoa1215134
   IRVING BA, 1991, CELL, V64, P891, DOI 10.1016/0092-8674(91)90314-O
   Jeha S, 2004, BLOOD, V103, P784, DOI 10.1182/blood-2003-06-2122
   Kalos M, 2013, IMMUNITY, V39, P49, DOI 10.1016/j.immuni.2013.07.002
   Kalos M, 2011, SCI TRANSL MED, V3, DOI 10.1126/scitranslmed.3002842
   Kershaw MH, 2006, CLIN CANCER RES, V12, P6106, DOI 10.1158/1078-0432.CCR-06-1183
   Kochenderfer JN, 2013, BLOOD, V122, P4129, DOI 10.1182/blood-2013-08-519413
   Kochenderfer JN, 2010, BLOOD, V116, P4099, DOI 10.1182/blood-2010-04-281931
   Lamers CH, 2006, J CLIN ONCOL, V24, P20, DOI DOI 10.1200/JCO.2006.05.9964
   Maude SL, 2014, CANCER J, V20, P119, DOI 10.1097/PPO.0000000000000035
   Milone MC, 2009, MOL THER, V17, P1453, DOI 10.1038/mt.2009.83
   Nguyen K, 2008, LEUKEMIA, V22, P2142, DOI 10.1038/leu.2008.251
   O'Brien S, 2013, J CLIN ONCOL, V31, P676, DOI 10.1200/JCO.2012.46.2309
   Poon LM, 2013, BIOL BLOOD MARROW TR, V19, P1059, DOI 10.1016/j.bbmt.2013.04.014
   Porter DL, 2011, NEW ENGL J MED, V365, P725, DOI 10.1056/NEJMoa1103849
   Raetz EA, 2012, HEMATOL-AM SOC HEMAT, P129, DOI 10.1182/asheducation-2012.1.129
   Risma K, 2012, CURR OPIN PEDIATR, V24, P9, DOI 10.1097/MOP.0b013e32834ec9c1
   Savoldo B, 2011, J CLIN INVEST, V121, P1822, DOI 10.1172/JCI46110
   Schlegel P, 2014, HAEMATOLOGICA, V99, P1212, DOI 10.3324/haematol.2013.100073
   Teachey DT, 2013, BLOOD, V121, P5154, DOI 10.1182/blood-2013-02-485623
   Till BG, 2008, BLOOD, V112, P2261, DOI 10.1182/blood-2007-12-128843
   Topp MS, 2012, BLOOD, V120, P5185, DOI 10.1182/blood-2012-07-441030
   Topp MS, 2011, J CLIN ONCOL, V29, P2493, DOI 10.1200/JCO.2010.32.7270
NR 30
TC 2804
Z9 2952
U1 93
U2 693
PU MASSACHUSETTS MEDICAL SOC
PI WALTHAM
PA WALTHAM WOODS CENTER, 860 WINTER ST,, WALTHAM, MA 02451-1413 USA
SN 0028-4793
EI 1533-4406
J9 NEW ENGL J MED
JI N. Engl. J. Med.
PD OCT 16
PY 2014
VL 371
IS 16
BP 1507
EP 1517
DI 10.1056/NEJMoa1407222
PG 11
WC Medicine, General & Internal
SC General & Internal Medicine
GA AQ7KV
UT WOS:000342994700007
PM 25317870
OA Green Accepted
HC Y
HP N
DA 2021-10-28
ER

PT J
AU Schneider, D
   Xiong, Y
   Wu, DR
   Nolle, V
   Schmitz, S
   Haso, W
   Kaiser, A
   Dropulic, B
   Orentas, RJ
AF Schneider, Dina
   Xiong, Ying
   Wu, Darong
   Noelle, Volker
   Schmitz, Sarah
   Haso, Waleed
   Kaiser, Andrew
   Dropulic, Boro
   Orentas, Rimas J.
TI tandem CD19/CD20 CAR lentiviral vector drives on-target and off-target
   antigen modulation in leukemia cell lines
SO JOURNAL FOR IMMUNOTHERAPY OF CANCER
LA English
DT Article
DE CAR T; Tandem-targeting CAR; Lentiviral vector; Adoptive immunotherapy;
   Hematologic malignancy; Tumor antigen escape; CD19; CD20; CD22
ID ACUTE LYMPHOBLASTIC-LEUKEMIA; MODIFIED T-CELLS; SINGLE-CHAIN FV; CD19
   FUNCTION; B-CELLS; RECEPTOR; IMMUNOTHERAPY; EXPRESSION; PROTEIN; ESCAPE
AB Background: Clinical success with chimeric antigen receptor (CAR)-based immunotherapy for leukemia has been accompanied by the associated finding that antigen-escape variants of the disease are responsible for relapse. To target hematologic malignancies with a chimeric antigen receptor (CAR) that targets two antigens with a single vector, and thus potentially lessen the chance of leukemic escape mutations, a tandem-CAR approach was investigated.
   Methods: Antigen binding domains from the FMC63 (anti-CD19) and Leu16 (anti-CD20) antibodies were linked in differing configurations to transmembrane and T cell signaling domains to create tandem-CARs. Expression on the surface of primary human T cells was induced by transduction with a single lentiviral vector (LV) encoding the tandem-CAR. Tandem-CARs were compared to single antigen targeting CARs in vitro and in vivo, and to an admixture of transduced cells expressing each CAR in vivo in immunodeficient (NSG) disease-bearing mice.
   Results: Tandem constructs efficient killed the Raji leukemia cell line both in vitro and in vivo. Tandem CARs generated less cytokine than the CD20 CAR, but similar to CD19 CARs, on their own. In co-culture experiments at low effector to target ratios with both single-and tandem-CAR-T cells, a rapid down-modulation of full-length CD19 expression was seen on leukemia targets. There also was a partial down-modulation of CD22, and to a lesser degree, of CD20. Our data also highlight the extreme sensitivity of the NALM-6 cell line to general lymphocyte-mediated cytotoxicity. While single and tandem constructs were effective in vivo in a standard setting, in a high-disease burden setting, the tandem CAR proved both effective and less toxic than an admixture of transduced T cell populations expressing single CARs.
   Conclusion: Tandem CARs are equally effective in standard disease models to single antigen specificity CARs, and may be both more effective and less toxic in a higher disease burden setting. This may be due to optimized cell killing with more moderate cytokine production. The rapid co-modulation of CD19, CD20, and CD22 may account for the ability to rapidly evolve escape mutants by selecting for leukemic clones that not require these target antigens for continued expansion.
C1 [Schneider, Dina; Xiong, Ying; Wu, Darong; Haso, Waleed; Dropulic, Boro; Orentas, Rimas J.] Lentigen Technol Inc, 910 Clopper Rd, Gaithersburg, MD 20878 USA.
   [Noelle, Volker; Schmitz, Sarah; Kaiser, Andrew] Miltenyi Biotec GmbH, Bergisch Gladbach, Germany.
RP Orentas, RJ (corresponding author), Lentigen Technol Inc, 910 Clopper Rd, Gaithersburg, MD 20878 USA.
EM Rimas.Orentas@lentigen.com
FU Lentigen Technology, Inc. a Miltenyi Biotec company
FX All studies were carried out and supported by Lentigen Technology, Inc.
   a Miltenyi Biotec company.
CR Anurathapan U, 2014, MOL THER, V22, P623, DOI 10.1038/mt.2013.262
   Barrett DM, 2011, BLOOD, V118, pE112, DOI 10.1182/blood-2011-04-346528
   Beers SA, 2010, BLOOD, V115, P5191, DOI 10.1182/blood-2010-01-263533
   Chung EY, 2012, J CLIN INVEST, V122, P2257, DOI 10.1172/JCI45851
   Depoil D, 2008, NAT IMMUNOL, V9, P63, DOI 10.1038/ni1547
   Gardner R, 2016, BLOOD, V127, P2406, DOI 10.1182/blood-2015-08-665547
   Ginaldi L, 1998, J CLIN PATHOL, V51, P364, DOI 10.1136/jcp.51.5.364
   Grada Z, 2013, MOL THER-NUCL ACIDS, V2, DOI 10.1038/mtna.2013.32
   Grupp SA, 2015, BLOOD, V126, P681
   Grupp SA, 2013, NEW ENGL J MED, V368, P1509, DOI 10.1056/NEJMoa1215134
   Haso W, 2013, BLOOD, V121, P1165, DOI 10.1182/blood-2012-06-438002
   Hudecek M, 2013, CLIN CANCER RES, V19, P3153, DOI 10.1158/1078-0432.CCR-13-0330
   Jacoby E, 2016, NAT COMMUN, V7, DOI 10.1038/ncomms12320
   Jensen M, 1998, Biol Blood Marrow Transplant, V4, P75, DOI 10.1053/bbmt.1998.v4.pm9763110
   Kochenderfer JN, 2012, BLOOD, V119, P2709, DOI 10.1182/blood-2011-10-384388
   Kochenderfer JN, 2009, J IMMUNOTHER, V32, P689, DOI 10.1097/CJI.0b013e3181ac6138
   Kuroda H, 2009, J VIROL METHODS, V157, P113, DOI 10.1016/j.jviromet.2008.11.021
   Lee DW, 2015, LANCET, V385, P517, DOI 10.1016/S0140-6736(14)61403-3
   Lee DW, 2012, CLIN CANCER RES, V18, P2780, DOI 10.1158/1078-0432.CCR-11-1920
   Onea AS, 2016, AM J CANCER RES, V6, P403
   Otero DC, 2003, J IMMUNOL, V171, P5921, DOI 10.4049/jimmunol.171.11.5921
   Otero DC, 2003, J IMMUNOL, V170, P73, DOI 10.4049/jimmunol.170.1.73
   Poe JC, 2012, J IMMUNOL, V189, P2318, DOI 10.4049/jimmunol.1201000
   Porter DL, 2011, NEW ENGL J MED, V365, P725, DOI 10.1056/NEJMoa1103849
   Ruella M, 2016, J CLIN INVEST, V126, P3814, DOI 10.1172/JCI87366
   Sotillo E, 2015, CANCER DISCOV, V5, P1282, DOI 10.1158/2159-8290.CD-15-1020
   Vilpo J, 2002, LEUKEMIA, V16, P1691, DOI 10.1038/sj.leu.2402583
   WHITLOW M, 1993, PROTEIN ENG, V6, P989, DOI 10.1093/protein/6.8.989
   Wu AM, 2001, PROTEIN ENG, V14, P1025, DOI 10.1093/protein/14.12.1025
   Zah E, 2016, CANCER IMMUNOL RES, V4, P498, DOI 10.1158/2326-6066.CIR-15-0231
NR 30
TC 107
Z9 116
U1 0
U2 18
PU BIOMED CENTRAL LTD
PI LONDON
PA 236 GRAYS INN RD, FLOOR 6, LONDON WC1X 8HL, ENGLAND
SN 2051-1426
J9 J IMMUNOTHER CANCER
JI J. Immunother. Cancer
PD MAY 16
PY 2017
VL 5
AR 42
DI 10.1186/s40425-017-0246-1
PG 17
WC Oncology; Immunology
SC Oncology; Immunology
GA EV4UR
UT WOS:000401758900003
PM 28515942
OA gold, Green Published
DA 2021-10-28
ER

PT J
AU Caruana, I
   Weber, G
   Ballard, BC
   Wood, MS
   Savoldo, B
   Dotti, G
AF Caruana, Ignazio
   Weber, Gerrit
   Ballard, Brandon C.
   Wood, Michael S.
   Savoldo, Barbara
   Dotti, Gianpietro
TI K562-Derived Whole-Cell Vaccine Enhances Antitumor Responses of
   CAR-Redirected Virus-Specific Cytotoxic T Lymphocytes In Vivo
SO CLINICAL CANCER RESEARCH
LA English
DT Article
ID ANTIGEN RECEPTOR; CLONAL EXPANSION; DENDRITIC CELLS; DNA VACCINES;
   GM-CSF; IMMUNOTHERAPY; OX40; LEUKEMIA; NEUROBLASTOMA; CD40
AB Purpose: Adoptive transfer of Epstein-Barr virus (EBV)-specific and cytomegalovirus (CMV)-specific cytotoxic T cells (CTL) genetically modified to express a chimeric antigen receptor (CAR) induces objective tumor responses in clinical trials. In vivo expansion and persistence of these cells are crucial to achieve sustained clinical responses. We aimed to develop an off-the-shelf whole-cell vaccine to boost CAR-redirected virus-specific CTLs in vivo after adoptive transfer. As proof of principle, we validated our vaccine approach by boosting CMV-specific CTLs (CMV-CTLs) engineered with a CAR that targets the GD2 antigen.
   Experimental Design: We generated the whole-cell vaccine by engineering the K562 cell line to express the CMV-pp65 protein and the immune stimulatory molecules CD40L and OX40L. Single-cell-derived clones were used to stimulate CMV-CTLs in vitro and in vivo in a xenograft model. We also assessed whether the in vivo boosting of CAR-redirected CMV-CTLs with the whole-cell vaccine enhances the antitumor responses. Finally, we addressed potential safety concerns by including the inducible safety switch caspase9 (iC9) gene in the whole-cell vaccine.
   Results: We found that K562-expressing CMV-pp65, CD40L, and OX40L effectively stimulate CMV-specific responses in vitro by promoting antigen cross-presentation to professional antigen-presenting cells (APCs). Vaccination also enhances antitumor effects of CAR-redirected CMV-CTLs in xenograft tumor models. Activation of the iC9 gene successfully induces growth arrest of engineered K562 implanted in mice.
   Conclusions: Vaccination with a whole-cell vaccine obtained from K562 engineered to express CMV-pp65, CD40L, OX40L and iC9 can safely enhance the antitumor effects of CAR-redirected CMV-CTLs. (C) 2015 AACR.
C1 [Caruana, Ignazio; Weber, Gerrit; Ballard, Brandon C.; Wood, Michael S.; Savoldo, Barbara; Dotti, Gianpietro] Baylor Coll Med, Houston Methodist Hosp, Ctr Cell & Gene Therapy, Houston, TX 77030 USA.
   [Caruana, Ignazio; Weber, Gerrit; Ballard, Brandon C.; Wood, Michael S.; Savoldo, Barbara; Dotti, Gianpietro] Texas Childrens Hosp, Houston, TX 77030 USA.
   [Savoldo, Barbara] Baylor Coll Med, Dept Pediat, Houston, TX 77030 USA.
   [Dotti, Gianpietro] Baylor Coll Med, Dept Immunol, Houston, TX 77030 USA.
   [Dotti, Gianpietro] Baylor Coll Med, Dept Med, Houston, TX 77030 USA.
RP Dotti, G (corresponding author), Baylor Coll Med, Ctr Cell & Gene Therapy, 6621 Fannin St-MC 3-3320, Houston, TX 77030 USA.
EM gdotti@bcm.edu
RI Caruana, Ignazio/AAW-7904-2020; Weber, Gerrit/J-5055-2018
OI Caruana, Ignazio/0000-0002-9250-0605; Weber, Gerrit/0000-0001-7240-0300
FU Department of Defense, Technology/Therapeutic Development Award
   [W81XWH-10-10425]; NIH-NCIUnited States Department of Health & Human
   ServicesNational Institutes of Health (NIH) - USANIH National Cancer
   Institute (NCI) [R01 CA142636]; NATIONAL CANCER INSTITUTEUnited States
   Department of Health & Human ServicesNational Institutes of Health (NIH)
   - USANIH National Cancer Institute (NCI) [R01CA142636, P01CA094237]
   Funding Source: NIH RePORTER
FX This work was supported in part by R01 CA142636 NIH-NCI, W81XWH-10-10425
   Department of Defense, Technology/Therapeutic Development Award.
CR Biagi E, 2005, CLIN CANCER RES, V11, P6916, DOI 10.1158/1078-0432.CCR-05-0484
   Biagi E, 2005, BLOOD, V105, P2436, DOI 10.1182/blood-2004-07-2556
   Borrello I, 2002, CYTOKINE GROWTH F R, V13, P185, DOI 10.1016/S1359-6101(01)00034-X
   Bowman L, 1998, BLOOD, V92, P1941, DOI 10.1182/blood.V92.6.1941.418k03_1941_1949
   CAUX C, 1994, J EXP MED, V180, P1263, DOI 10.1084/jem.180.4.1263
   Chiodoni C, 1999, J EXP MED, V190, P125, DOI 10.1084/jem.190.1.125
   Cruz CRY, 2013, BLOOD, V122, P2965, DOI 10.1182/blood-2013-06-506741
   Davila ML, 2014, SCI TRANSL MED, V6, DOI 10.1126/scitranslmed.3008226
   Di Stasi A, 2011, NEW ENGL J MED, V365, P1673, DOI 10.1056/NEJMoa1106152
   Dotti G, 2014, IMMUNOL REV, V257, P107, DOI 10.1111/imr.12131
   ESHHAR Z, 1993, P NATL ACAD SCI USA, V90, P720, DOI 10.1073/pnas.90.2.720
   Evans DE, 2001, J IMMUNOL, V167, P6804, DOI 10.4049/jimmunol.167.12.6804
   Gramaglia I, 2000, J IMMUNOL, V165, P3043, DOI 10.4049/jimmunol.165.6.3043
   Kalos M, 2011, SCI TRANSL MED, V3, DOI 10.1126/scitranslmed.3002842
   Kantoff PW, 2010, NEW ENGL J MED, V363, P411, DOI 10.1056/NEJMoa1001294
   Kenter GG, 2009, NEW ENGL J MED, V361, P1838, DOI 10.1056/NEJMoa0810097
   Koo GC, 2009, EXPERT REV VACCINES, V8, P113, DOI 10.1586/14760584.8.1.113
   Kutzler MA, 2008, NAT REV GENET, V9, P776, DOI 10.1038/nrg2432
   Le DT, 2010, CANCER J, V16, P304, DOI 10.1097/PPO.0b013e3181eb33d7
   Louis CU, 2011, BLOOD, V118, P6050, DOI 10.1182/blood-2011-05-354449
   Maude SL, 2014, NEW ENGL J MED, V371, P1507, DOI 10.1056/NEJMoa1407222
   McConkey SJ, 2003, NAT MED, V9, P729, DOI 10.1038/nm881
   Micklethwaite KP, 2010, BLOOD, V115, P2695, DOI 10.1182/blood-2009-09-242263
   Naldini L, 1996, SCIENCE, V272, P263, DOI 10.1126/science.272.5259.263
   Nemunaitis J, 2006, CANCER GENE THER, V13, P555, DOI 10.1038/sj.cgt.7700922
   Perna SK, 2014, CLIN CANCER RES, V20, P131, DOI 10.1158/1078-0432.CCR-13-1016
   Pule MA, 2005, MOL THER, V12, P933, DOI 10.1016/j.ymthe.2005.04.016
   Pule MA, 2008, NAT MED, V14, P1264, DOI 10.1038/nm.1882
   Rabinovich BA, 2008, P NATL ACAD SCI USA, V105, P14342, DOI 10.1073/pnas.0804105105
   Rossig C, 2002, BLOOD, V99, P2009, DOI 10.1182/blood.V99.6.2009
   Rousseau RF, 2006, BLOOD, V107, P1332, DOI 10.1182/blood-2005-03-1259
   Rousseau RF, 2003, BLOOD, V101, P1718, DOI 10.1182/blood-2002-08-2493
   Salgia R, 2003, J CLIN ONCOL, V21, P624, DOI 10.1200/JCO.2003.03.091
   Savoldo B, 2007, BLOOD, V110, P2620, DOI 10.1182/blood-2006-11-059139
   Savoldo B, 2011, J CLIN INVEST, V121, P1822, DOI 10.1172/JCI46110
   Schoenberger SP, 1998, CANCER RES, V58, P3094
   Schoenberger SP, 1998, NATURE, V393, P480, DOI 10.1038/31002
   SCHWARTZ RH, 1992, CELL, V71, P1065, DOI 10.1016/S0092-8674(05)80055-8
   Smith BD, 2010, CLIN CANCER RES, V16, P338, DOI 10.1158/1078-0432.CCR-09-2046
   Smith C A, 1995, J Hematother, V4, P73, DOI 10.1089/scd.1.1995.4.73
   Staras SAS, 2006, CLIN INFECT DIS, V43, P1143, DOI 10.1086/508173
   Sugamura K, 2004, NAT REV IMMUNOL, V4, P420, DOI 10.1038/nri1371
   Tey SK, 2007, BIOL BLOOD MARROW TR, V13, P913, DOI 10.1016/j.bbmt.2007.04.005
   Vera J, 2006, BLOOD, V108, P3890, DOI 10.1182/blood-2006-04-017061
   Weinberg AD, 2002, TRENDS IMMUNOL, V23, P102, DOI 10.1016/S1471-4906(01)02127-5
   Weinberg AD, 2004, J LEUKOCYTE BIOL, V75, P962, DOI 10.1189/jlb.1103586
   Wierda WG, 2000, BLOOD, V96, P2917
   Wills MR, 1996, J VIROL, V70, P7569, DOI 10.1128/JVI.70.11.7569-7579.1996
   Wu Yu-Huan, 2008, P3
NR 49
TC 18
Z9 18
U1 2
U2 15
PU AMER ASSOC CANCER RESEARCH
PI PHILADELPHIA
PA 615 CHESTNUT ST, 17TH FLOOR, PHILADELPHIA, PA 19106-4404 USA
SN 1078-0432
EI 1557-3265
J9 CLIN CANCER RES
JI Clin. Cancer Res.
PD JUL 1
PY 2015
VL 21
IS 13
BP 2952
EP 2962
DI 10.1158/1078-0432.CCR-14-2998
PG 11
WC Oncology
SC Oncology
GA CL9ZF
UT WOS:000357337200012
PM 25691731
OA Green Accepted, Bronze
DA 2021-10-28
ER

PT J
AU Topp, MS
   van Meerten, T
   Houot, R
   Minnema, MC
   Bouabdallah, K
   Lugtenburg, PJ
   Thieblemont, C
   Wermke, M
   Song, KW
   Avivi, I
   Kuruvilla, J
   Duhrsen, U
   Zheng, Y
   Vardhanabhuti, S
   Dong, JH
   Bot, A
   Rossi, JM
   Plaks, V
   Sherman, M
   Kim, JJ
   Kerber, A
   Kersten, MJ
AF Topp, Max S.
   van Meerten, Tom
   Houot, Roch
   Minnema, Monique C.
   Bouabdallah, Krimo
   Lugtenburg, Pieternella J.
   Thieblemont, Catherine
   Wermke, Martin
   Song, Kevin W.
   Avivi, Irit
   Kuruvilla, John
   Duehrsen, Ulrich
   Zheng, Yan
   Vardhanabhuti, Saran
   Dong, Jinghui
   Bot, Adrian
   Rossi, John M.
   Plaks, Vicki
   Sherman, Marika
   Kim, Jenny J.
   Kerber, Anne
   Kersten, Marie Jose
TI Earlier corticosteroid use for adverse event management in patients
   receiving axicabtagene ciloleucel for large B-cell lymphoma
SO BRITISH JOURNAL OF HAEMATOLOGY
LA English
DT Article; Early Access
DE large B-cell lymphoma; axi-cel; CAR T; corticosteroids; toxicity
ID PROPENSITY-SCORE; CD19
AB Axicabtagene ciloleucel (axi-cel) is an autologous anti-CD19 chimeric antigen receptor (CAR) T-cell therapy approved for relapsed or refractory large B-cell lymphoma (R/R LBCL). To reduce axi-cel-related toxicity, several exploratory safety management cohorts were added to ZUMA-1 (NCT02348216), the pivotal phase 1/2 study of axi-cel in refractory LBCL. Cohort 4 evaluated the rates and severity of cytokine release syndrome (CRS) and neurologic events (NEs) with earlier corticosteroid and tocilizumab use. Primary endpoints were incidence and severity of CRS and NEs. Patients received 2 x 10(6) anti-CD19 CAR T cells/kg after conditioning chemotherapy. Forty-one patients received axi-cel. Incidences of any-grade CRS and NEs were 93% and 61%, respectively (grade >= 3, 2% and 17%). There was no grade 4 or 5 CRS or NE. Despite earlier dosing, the cumulative cortisone-equivalent corticosteroid dose in patients requiring corticosteroid therapy was lower than that reported in the pivotal ZUMA-1 cohorts. With a median follow-up of 14 center dot 8 months, objective and complete response rates were 73% and 51%, respectively, and 51% of treated patients were in ongoing response. Earlier and measured use of corticosteroids and/or tocilizumab has the potential to reduce the incidence of grade >= 3 CRS and NEs in patients with R/R LBCL receiving axi-cel.
C1 [Topp, Max S.] Univ Klinikum Wurzburg, Med Klin & Poliklin 2, Wurzburg, Germany.
   [van Meerten, Tom] Univ Med Ctr Groningen, Groningen, Netherlands.
   [van Meerten, Tom; Minnema, Monique C.; Lugtenburg, Pieternella J.; Kersten, Marie Jose] HOVON LLPC Lunenburg Lymphoma Phase I II Consorti, Rennes, France.
   [Houot, Roch] Univ Rennes, CHU Rennes, INSERM, Rennes, France.
   [Houot, Roch] EFS, Rennes, France.
   [Minnema, Monique C.] Univ Med Ctr Utrecht, Utrecht, Netherlands.
   [Bouabdallah, Krimo] CHU Bordeaux, Serv Hematol & Therapie Cellulaire, Bordeaux, France.
   [Lugtenburg, Pieternella J.] Erasmus MC, Canc Inst, Univ Med Ctr Rotterdam, Rotterdam, Netherlands.
   [Thieblemont, Catherine] Univ Paris, AP HP, Hop St Louis, Hematooncol,DMU HI,Res Unit NF KappaB Differencia, Paris, France.
   [Wermke, Martin] Univ Hosp Carl Gustav Carus, NCT UCC Early Clin Trial Unit, Dresden, Germany.
   [Song, Kevin W.] Univ British Columbia, Vancouver, BC, Canada.
   [Avivi, Irit] Tel Aviv Univ, Tel Aviv Sourasky Med Ctr, Tel Aviv, Israel.
   [Avivi, Irit] Tel Aviv Univ, Sackler Fac Med, Tel Aviv, Israel.
   [Kuruvilla, John] Univ Toronto, Princess Margaret Canc Ctr, Toronto, ON, Canada.
   [Duehrsen, Ulrich] Univ Hosp Essen, Essen, Germany.
   [Zheng, Yan; Vardhanabhuti, Saran; Dong, Jinghui; Bot, Adrian; Rossi, John M.; Plaks, Vicki; Sherman, Marika; Kim, Jenny J.; Kerber, Anne] Kite, Santa Monica, CA USA.
   [Kersten, Marie Jose] Univ Amsterdam, Amsterdam UMC, Amsterdam, Netherlands.
RP Topp, MS (corresponding author), Univ Klinikum Wurzburg, Dept Hematol, Med Klin & Poliklin 2, Oberdurrbacher Str 6, D-97080 Wurzburg, Germany.
EM topp_m@ukw.de
OI Lugtenburg, Pieternella/0000-0002-6735-8651
FU Kite; Gilead Company
FX The study was supported by Kite, a Gilead Company.
CR [Anonymous], 2021, YESCARTA AX CIL PRES
   [Anonymous], 2018, ACTEMRA TOCILIZUMAB
   Austin PC, 2008, STAT MED, V27, P2037, DOI 10.1002/sim.3150
   Austin PC, 2011, MULTIVAR BEHAV RES, V46, P399, DOI 10.1080/00273171.2011.568786
   Brudno JN, 2020, NAT MED, V26, P270, DOI 10.1038/s41591-019-0737-3
   Brudno JN, 2019, BLOOD REV, V34, P45, DOI 10.1016/j.blre.2018.11.002
   Chen PH, 2020, JCI INSIGHT, V5, DOI 10.1172/jci.insight.134612
   Davila ML, 2014, SCI TRANSL MED, V6, DOI 10.1126/scitranslmed.3008226
   Dean EA, 2020, BLOOD ADV, V4, P3268, DOI 10.1182/bloodadvances.2020001900
   Gardner RA, 2019, BLOOD, V134, P2149, DOI 10.1182/blood.2019001463
   Gauthier J, 2018, J CLIN ONCOL, V36, DOI 10.1200/JCO.2018.36.15_suppl.7567
   Gust J, 2017, CANCER DISCOV, V7, P1404, DOI 10.1158/2159-8290.CD-17-0698
   Imai K, 2008, J R STAT SOC A STAT, V171, P481, DOI 10.1111/j.1467-985X.2007.00527.x
   Jacobson C, 2020, BLOOD, V136, DOI 10.1182/blood-2020-136834
   Jacobson CA, 2018, BLOOD, V132, DOI 10.1182/blood-2018-99-117199
   Lee DW, 2014, BLOOD, V124, P188, DOI 10.1182/blood-2014-05-552729
   Liu SY, 2020, BLOOD CANCER J, V10, DOI 10.1038/s41408-020-0280-y
   Locke FL, 2020, BLOOD ADV, V4, P4898, DOI 10.1182/bloodadvances.2020002394
   Locke FL, 2019, LANCET ONCOL, V20, P31, DOI 10.1016/S1470-2045(18)30864-7
   Locke FL, 2017, BLOOD, V130
   Maruffi M, 2018, LEUKEMIA, V32, P1515, DOI 10.1038/s41375-018-0058-4
   Nastoupil LJ, 2020, J CLIN ONCOL, V38, P3119, DOI 10.1200/JCO.19.02104
   Neelapu SS, 2017, NEW ENGL J MED, V377, P2531, DOI 10.1056/NEJMoa1707447
   Parker KR, 2020, CELL, V183, P126, DOI 10.1016/j.cell.2020.08.022
   ROSENBAUM PR, 1983, BIOMETRIKA, V70, P41, DOI 10.1093/biomet/70.1.41
   Santomasso Bianca, 2019, Am Soc Clin Oncol Educ Book, V39, P433, DOI 10.1200/EDBK_238691
   Strati P, 2021, BLOOD, V137, P3272, DOI 10.1182/blood.2020008865
   Sun WL, 2018, LEUKEMIA, V32, P2316, DOI 10.1038/s41375-018-0094-0
   Teachey DT, 2016, CANCER DISCOV, V6, P664, DOI 10.1158/2159-8290.CD-16-0040
   Topp M, 2019, BLOOD, V134, DOI 10.1182/blood-2019-126081
   U.S.Department of Health and Human Services, COMMON TERMINOLOGY C
   YESCARTA, 2021, YESCARTA AX CIL SUMM
   Zhang ZH, 2019, ANN TRANSL MED, V7, DOI 10.21037/atm.2018.12.10
   Zielinska KA, 2016, FRONT IMMUNOL, V7, DOI 10.3389/fimmu.2016.00592
NR 34
TC 0
Z9 0
U1 0
U2 0
PU WILEY
PI HOBOKEN
PA 111 RIVER ST, HOBOKEN 07030-5774, NJ USA
SN 0007-1048
EI 1365-2141
J9 BRIT J HAEMATOL
JI Br. J. Haematol.
DI 10.1111/bjh.17673
EA SEP 2021
PG 11
WC Hematology
SC Hematology
GA UY1NK
UT WOS:000701297800001
PM 34590303
OA hybrid
DA 2021-10-28
ER

PT J
AU Nielsen, AY
   Ormhoj, M
   Traynor, S
   Gjerstorff, MF
AF Nielsen, Aaraby Y.
   Ormhoj, Maria
   Traynor, Sofie
   Gjerstorff, Morten F.
TI Augmenting engineered T-cell strategies in solid cancers through
   epigenetic priming
SO CANCER IMMUNOLOGY IMMUNOTHERAPY
LA English
DT Review
DE Cancer immunotherapy; Genetically modified T cells; Solid tumors;
   Epigenetic drugs; Cancer; testis antigens; Combination therapy
ID HISTONE ACETYLATION; OVARIAN-CANCER; TUMOR-ANTIGEN; EXPRESSION;
   INHIBITION; THERAPY; IMMUNOTHERAPY; ERADICATION; RESPONSES; BLOCKADE
AB T-cell receptor (TCR)- and chimeric antigen receptor (CAR)-based adoptive cell transfer (ACT) has shown promising results in hematological malignancies, but remains immature in solid cancers. The challenges associated with identification of tumor-specific targets, the heterogenic antigen expression, limited T-cell trafficking to tumor sites and the hostile tumor microenvironment (TME), are all factors contributing to the limited efficacy of ACT therapies against solid tumors. Epigenetic priming of tumor cells and the microenvironment may be a way of overcoming these obstacles and improving the clinical efficacy of adoptive T-cell therapies in the future. Here, we review the current literature and suggest combining epigenetic modulators and ACT strategies as a way of augmenting the efficacy of TCR- and CAR-engineered T cells against solid tumors.
C1 [Nielsen, Aaraby Y.; Traynor, Sofie; Gjerstorff, Morten F.] Univ Southern Denmark, Inst Mol Med, Dept Canc & Inflammat Res, Odense, Denmark.
   [Ormhoj, Maria] Tech Univ Denmark, Dept Hlth Technol, Lyngby, Denmark.
   [Gjerstorff, Morten F.] Odense Univ Hosp, Dept Oncol, Odense, Denmark.
   [Gjerstorff, Morten F.] Odense Univ Hosp, Acad Geriatr Canc Res AgeCare, Odense, Denmark.
RP Gjerstorff, MF (corresponding author), Univ Southern Denmark, Inst Mol Med, Dept Canc & Inflammat Res, Odense, Denmark.; Gjerstorff, MF (corresponding author), Odense Univ Hosp, Dept Oncol, Odense, Denmark.; Gjerstorff, MF (corresponding author), Odense Univ Hosp, Acad Geriatr Canc Res AgeCare, Odense, Denmark.
EM mgjerstorff@health.sdu.dk
OI gjerstorff, morten/0000-0002-0845-1952; Traynor,
   Sofie/0000-0003-2565-5110
FU Velux Foundation; Danish Cancer SocietyDanish Cancer Society; Academy of
   Geriatric Cancer Research (AgeCare); Novo Nordisk FoundationNovo Nordisk
   FoundationNovocure Limited; Danish Research Council for Independent
   ResearchDet Frie Forskningsrad (DFF); Danish Ministry of Health
FX This work was supported by the Velux Foundation, the Danish Cancer
   Society, the Academy of Geriatric Cancer Research (AgeCare), the Novo
   Nordisk Foundation, the Danish Research Council for Independent Research
   and the Danish Ministry of Health.
CR Adeegbe DO, 2017, CANCER DISCOV, V7, P852, DOI 10.1158/2159-8290.CD-16-1020
   Alcazer V, 2020, CANCERS, V12, DOI 10.3390/cancers12030610
   Campoli M, 2008, ONCOGENE, V27, P5869, DOI 10.1038/onc.2008.273
   Carter CA, 2017, ONCOIMMUNOLOGY, V6, DOI 10.1080/2162402X.2017.1315486
   Chatterjee A, 2018, SEMIN CANCER BIOL, V51, P149, DOI 10.1016/j.semcancer.2017.08.004
   Cheng Y, 2019, SIGNAL TRANSDUCT TAR, V4, DOI 10.1038/s41392-019-0095-0
   Chiappinelli KB, 2015, CELL, V162, P974, DOI 10.1016/j.cell.2015.07.011
   Chou J, 2012, J IMMUNOTHER, V35, P131, DOI 10.1097/CJI.0b013e31824300c7
   Costantini B, 2013, HAEMATOLOGICA, V98, P1196, DOI 10.3324/haematol.2012.074823
   Daskalakis M, 2018, CELL CYCLE, V17, P811, DOI 10.1080/15384101.2018.1442623
   Feinberg AP, 2006, NAT REV GENET, V7, P21, DOI 10.1038/nrg1748
   Fratta E, 2011, MOL ONCOL, V5, P164, DOI 10.1016/j.molonc.2011.02.001
   Garrido F, 2019, ADV EXP MED BIOL, V1151, P15, DOI 10.1007/978-3-030-17864-2_2
   Garrido F, 2010, INT J CANCER, V127, P249, DOI 10.1002/ijc.25270
   Ghoneim HE, 2017, CELL, V170, DOI 10.1016/j.cell.2017.06.007
   Gjerstorff MF, 2015, ONCOTARGET, V6, P15772, DOI 10.18632/oncotarget.4694
   Guedan S, 2019, MOL THER-METH CLIN D, V12, P145, DOI 10.1016/j.omtm.2018.12.009
   Guo ZS, 2006, CANCER RES, V66, P1105, DOI 10.1158/0008-5472.CAN-05-3020
   Hegde M, 2016, J CLIN INVEST, V126, P3036, DOI 10.1172/JCI83416
   Heninger E, 2016, ONCOTARGET, V7, P84359, DOI 10.18632/oncotarget.12711
   John LB, 2013, CLIN CANCER RES, V19, P5636, DOI 10.1158/1078-0432.CCR-13-0458
   Jones PA, 2002, NAT REV GENET, V3, P415, DOI 10.1038/nrg816
   Jones PA, 2007, CELL, V128, P683, DOI 10.1016/j.cell.2007.01.029
   Jones PA, 2019, NAT REV CANCER, V19, P151, DOI 10.1038/s41568-019-0109-9
   Kailayangiri S, 2019, MOL THER, V27, P933, DOI 10.1016/j.ymthe.2019.02.014
   Karpf AR, 2004, MOL PHARMACOL, V65, P18, DOI 10.1124/mol.65.1.18
   Kim K, 2014, P NATL ACAD SCI USA, V111, P11774, DOI 10.1073/pnas.1410626111
   Kloss CC, 2018, MOL THER, V26, P1855, DOI 10.1016/j.ymthe.2018.05.003
   Krishnamurthy J, 2015, CLIN CANCER RES, V21, P3241, DOI 10.1158/1078-0432.CCR-14-3197
   Kunert A, 2016, J IMMUNOL, V197, P2541, DOI 10.4049/jimmunol.1502024
   Lal G, 2009, J IMMUNOL, V182, P259, DOI 10.4049/jimmunol.182.1.259
   Li HL, 2014, ONCOTARGET, V5, P587, DOI 10.18632/oncotarget.1782
   Li YX, 2016, CSH PERSPECT MED, V6, DOI 10.1101/cshperspect.a026831
   Link PA, 2009, MOL CANCER RES, V7, P851, DOI 10.1158/1541-7786.MCR-08-0497
   Liu S, 2019, J IMMUNOTHER CANCER, V7, DOI 10.1186/s40425-019-0629-6
   Luo N, 2018, NAT COMMUN, V9, DOI 10.1038/s41467-017-02630-w
   Massa C, 2019, CELL IMMUNOL, V343, DOI 10.1016/j.cellimm.2017.12.004
   Matsuda T, 2018, CLIN CANCER RES, V24, P5357, DOI 10.1158/1078-0432.CCR-18-0142
   Maus MV, 2016, MOL THER-ONCOLYTICS, V3, DOI 10.1038/mto.2016.23
   Morgan RA, 2013, J IMMUNOTHER, V36, P133, DOI 10.1097/CJI.0b013e3182829903
   Morgan RA, 2010, MOL THER, V18, P843, DOI 10.1038/mt.2010.24
   Natsume A, 2008, INT J CANCER, V122, P2542, DOI 10.1002/ijc.23407
   O'Rourke DM, 2017, SCI TRANSL MED, V9, DOI 10.1126/scitranslmed.aaa0984
   Peng DJ, 2015, NATURE, V527, P249, DOI 10.1038/nature15520
   Rapoport AP, 2015, NAT MED, V21, P914, DOI 10.1038/nm.3910
   Rodriguez-Paredes M, 2011, NAT MED, V17, P330, DOI 10.1038/nm.2305
   Roulois D, 2015, CELL, V162, P961, DOI 10.1016/j.cell.2015.07.056
   Scanlan Matthew J, 2004, Cancer Immun, V4, P1
   Shahbazian MD, 2007, ANNU REV BIOCHEM, V76, P75, DOI 10.1146/annurev.biochem.76.052705.162114
   Sigalotti L, 2004, CANCER RES, V64, P9167, DOI 10.1158/0008-5472.CAN-04-1442
   Sotillo E, 2015, CANCER DISCOV, V5, P1282, DOI 10.1158/2159-8290.CD-15-1020
   Srivastava P, 2015, EPIGENETICS-US, V10, P237, DOI 10.1080/15592294.2015.1017198
   Stone ML, 2017, P NATL ACAD SCI USA, V114, pE10981, DOI 10.1073/pnas.1712514114
   Stubig T, 2014, MEDIAT INFLAMM, V2014, DOI 10.1155/2014/418292
   Sun F, 2009, MOL CANCER THER, V8, P3191, DOI 10.1158/1535-7163.MCT-09-0479
   Terracina KP, 2016, CANCER IMMUNOL IMMUN, V65, P1061, DOI 10.1007/s00262-016-1868-8
   Vo DD, 2009, CANCER RES, V69, P8693, DOI 10.1158/0008-5472.CAN-09-1456
   Wang D, 2018, CELL REP, V23, P3262, DOI 10.1016/j.celrep.2018.05.050
   WEBER J, 1994, CANCER RES, V54, P1766
   Wischnewski F, 2006, MOL CANCER RES, V4, P339, DOI 10.1158/1541-7786.MCR-05-0229
   Wolff F, 2017, CELL COMMUN SIGNAL, V15, DOI 10.1186/s12964-017-0168-z
   Yan MY, 2011, CANCER IMMUNOL IMMUN, V60, P1243, DOI 10.1007/s00262-011-1024-4
   Zhang MW, 2019, REV MED VIROL, V29, DOI 10.1002/rmv.2025
   Zheng PP, 2018, DRUG DISCOV TODAY, V23, P1175, DOI 10.1016/j.drudis.2018.02.012
   Zhou JH, 2017, J CANCER RES CLIN, V143, P1371, DOI 10.1007/s00432-017-2394-6
NR 65
TC 2
Z9 2
U1 0
U2 5
PU SPRINGER
PI NEW YORK
PA ONE NEW YORK PLAZA, SUITE 4600, NEW YORK, NY, UNITED STATES
SN 0340-7004
EI 1432-0851
J9 CANCER IMMUNOL IMMUN
JI Cancer Immunol. Immunother.
PD NOV
PY 2020
VL 69
IS 11
BP 2169
EP 2178
DI 10.1007/s00262-020-02661-1
EA JUL 2020
PG 10
WC Oncology; Immunology
SC Oncology; Immunology
GA OB6EQ
UT WOS:000546846200002
PM 32648166
OA Green Submitted
DA 2021-10-28
ER

PT J
AU Muller, YD
   Ferreira, LMR
   Ronin, E
   Ho, P
   Nguyen, V
   Faleo, G
   Zhou, Y
   Lee, K
   Leung, KL
   Skartsis, N
   Kaul, AM
   Mulder, A
   Claas, FHJ
   Wells, JA
   Bluestone, JA
   Tang, QZ
AF Muller, Yannick D.
   Ferreira, Leonardo M. R.
   Ronin, Emilie
   Ho, Patrick
   Nguyen, Vinh
   Faleo, Gaetano
   Zhou, Yu
   Lee, Karim
   Leung, Kevin L.
   Skartsis, Nikolaos
   Kaul, Anupurna M.
   Mulder, Arend
   Claas, Frans H. J.
   Wells, James A.
   Bluestone, Jeffrey A.
   Tang, Qizhi
TI Precision Engineering of an Anti-HLA-A2 Chimeric Antigen Receptor in
   Regulatory T Cells for Transplant Immune Tolerance
SO FRONTIERS IN IMMUNOLOGY
LA English
DT Article
DE chimeric antigen receptor; regulatory T cells; genome editing;
   transplantation; humanized mouse model; immune tolerance; HLA; Treg
ID HLA CLASS-I; ADENOASSOCIATED VIRUS; ALLOGRAFT-REJECTION; ANTIBODIES;
   IDENTIFICATION; SPECIFICITY; SUPPRESSION; LYMPHOCYTES; SEQUENCE;
   AFFINITY
AB Infusion of regulatory T cells (Tregs) engineered with a chimeric antigen receptor (CAR) targeting donor-derived human leukocyte antigen (HLA) is a promising strategy to promote transplant tolerance. Here, we describe an anti-HLA-A2 CAR (A2-CAR) generated by grafting the complementarity-determining regions (CDRs) of a human monoclonal anti-HLA-A2 antibody into the framework regions of the Herceptin 4D5 single-chain variable fragment and fusing it with a CD28-zeta signaling domain. The CDR-grafted A2-CAR maintained the specificity of the original antibody. We then generated HLA-A2 mono-specific human CAR Tregs either by deleting the endogenous T-cell receptor (TCR) via CRISPR/Cas9 and introducing the A2-CAR using lentiviral transduction or by directly integrating the CAR construct into the TCR alpha constant locus using homology-directed repair. These A2-CAR(+)TCR(deficient) human Tregs maintained both Treg phenotype and function in vitro. Moreover, they selectively accumulated in HLA-A2-expressing islets transplanted from either HLA-A2 transgenic mice or deceased human donors. A2-CAR(+)TCR(deficient) Tregs did not impair the function of these HLA-A2(+) islets, whereas similarly engineered A2-CAR(+)TCR(deficient)CD4(+) conventional T cells rejected the islets in less than 2 weeks. A2-CAR(+)TCR(deficient) Tregs delayed graft-versus-host disease only in the presence of HLA-A2, expressed either by co-transferred peripheral blood mononuclear cells or by the recipient mice. Altogether, we demonstrate that genome-engineered mono-antigen-specific A2-CAR Tregs localize to HLA-A2-expressing grafts and exhibit antigen-dependent in vivo suppression, independent of TCR expression. These approaches may be applied towards developing precision Treg cell therapies for transplant tolerance.</p>
C1 [Muller, Yannick D.; Ferreira, Leonardo M. R.; Ronin, Emilie; Ho, Patrick; Nguyen, Vinh; Faleo, Gaetano; Lee, Karim; Skartsis, Nikolaos; Kaul, Anupurna M.; Tang, Qizhi] Univ Calif San Francisco, Dept Surg, San Francisco, CA 94143 USA.
   [Muller, Yannick D.; Ferreira, Leonardo M. R.; Ronin, Emilie; Ho, Patrick; Nguyen, Vinh; Faleo, Gaetano; Bluestone, Jeffrey A.; Tang, Qizhi] Univ Calif San Francisco, Ctr Diabet, San Francisco, CA 94143 USA.
   [Ferreira, Leonardo M. R.; Ho, Patrick; Bluestone, Jeffrey A.] Univ Calif San Francisco, Sean N Parker Autoimmune Res Lab, San Francisco, CA 94143 USA.
   [Zhou, Yu] Univ Calif San Francisco, Zuckerberg San Francisco Gen Hosp, Dept Anesthesia & Perioperat Care, San Francisco, CA 94143 USA.
   [Zhou, Yu] Trauma Ctr, San Francisco, CA USA.
   [Leung, Kevin L.; Wells, James A.] Univ Calif San Francisco, Dept Pharmaceut Chem, San Francisco, CA 94143 USA.
   [Skartsis, Nikolaos] Univ Calif San Francisco, Dept Med, San Francisco, CA 94143 USA.
   [Mulder, Arend; Claas, Frans H. J.] Leiden Univ, Med Ctr, Dept Immunohaematol & Blood Transfus, Leiden, Netherlands.
RP Tang, QZ (corresponding author), Univ Calif San Francisco, Dept Surg, San Francisco, CA 94143 USA.; Tang, QZ (corresponding author), Univ Calif San Francisco, Ctr Diabet, San Francisco, CA 94143 USA.
EM qizhi.tang@ucsf.edu
OI Muller, Yannick/0000-0003-0513-7156
FU NIDDKUnited States Department of Health & Human ServicesNational
   Institutes of Health (NIH) - USANIH National Institute of Diabetes &
   Digestive & Kidney Diseases (NIDDK) [UC4 DK116264, P30 DK063720]; Juno
   Therapeutics; JDRFJuvenile Diabetes Research Foundation
   [SRA-2019-776-S-B]; Sean N. Parker Autoimmune Laboratory; Swiss National
   Science FoundationSwiss National Science Foundation (SNSF)European
   Commission [P300PB_174500]; University Hospital of Geneva; Jeffrey G.
   Klein Family Diabetes fellowship; HIRN Emerging Leader in Type 1
   Diabetes grant
FX This project was funded in part by grants from the NIDDK (UC4 DK116264
   and P30 DK063720), Juno Therapeutics (to QT and JB), and JDRF
   (SRA-2019-776-S-B). JB acknowledges the support of the Sean N. Parker
   Autoimmune Laboratory. YM was supported by the Swiss National Science
   Foundation (Advanced Postdoctoral Mobility Grant no. P300PB_174500) and
   a fellowship grant from the University Hospital of Geneva. LF was
   supported by a Jeffrey G. Klein Family Diabetes fellowship and a HIRN
   Emerging Leader in Type 1 Diabetes grant.
CR Adams S, 2005, J TRANSL MED, V3, DOI 10.1186/1479-5876-3-11
   Battle R, 2013, INT J CANCER, V132, P246, DOI 10.1002/ijc.27661
   Blat D, 2014, MOL THER, V22, P1018, DOI 10.1038/mt.2014.41
   Bluestone JA, 2015, SCI TRANSL MED, V7, DOI 10.1126/scitranslmed.aad4134
   Boardman DA, 2017, AM J TRANSPLANT, V17, P931, DOI 10.1111/ajt.14185
   Boroughs AC, 2019, JCI INSIGHT, V4, DOI 10.1172/jci.insight.126194
   Chandran S, 2017, AM J TRANSPLANT, V17, P2945, DOI 10.1111/ajt.14415
   Dawson NAJ, 2019, JCI INSIGHT, V4, DOI 10.1172/jci.insight.123672
   Deuse T, 2019, NAT BIOTECHNOL, V37, P252, DOI 10.1038/s41587-019-0016-3
   DeWolf S, 2018, JCI INSIGHT, V3, DOI 10.1172/jci.insight.121256
   Edinger M, 2003, NAT MED, V9, P1144, DOI 10.1038/nm915
   El-Awar N, 2017, J IMMUNOL RES, V2017, DOI 10.1155/2017/3406230
   Elinav E, 2008, GASTROENTEROLOGY, V134, P2014, DOI 10.1053/j.gastro.2008.02.060
   Esensten JH, 2018, J ALLERGY CLIN IMMUN, V142, P1710, DOI 10.1016/j.jaci.2018.10.015
   Esensten JH, 2016, IMMUNITY, V44, P973, DOI 10.1016/j.immuni.2016.04.020
   Eyquem J, 2017, NATURE, V543, P113, DOI 10.1038/nature21405
   Ferreira LMR, 2019, NAT REV DRUG DISCOV, V18, P749, DOI 10.1038/s41573-019-0041-4
   GRESS RE, 1989, TRANSPLANTATION, V48, P93, DOI 10.1097/00007890-198907000-00022
   Grieger JC, 2006, NAT PROTOC, V1, P1412, DOI 10.1038/nprot.2006.207
   Han X, 2019, P NATL ACAD SCI USA, V116, P10441, DOI 10.1073/pnas.1902566116
   Ho P, 2017, ACS SYNTH BIOL, V6, P1484, DOI 10.1021/acssynbio.6b00392
   Hombach AA, 2009, GENE THER, V16, P1088, DOI 10.1038/gt.2009.75
   Kim YC, 2018, J AUTOIMMUN, V92, P77, DOI 10.1016/j.jaut.2018.05.003
   King M, 2008, CLIN IMMUNOL, V126, P303, DOI 10.1016/j.clim.2007.11.001
   Kunik V, 2012, NUCLEIC ACIDS RES, V40, pW521, DOI 10.1093/nar/gks480
   Lee JC, 2011, CANCER RES, V71, P2871, DOI 10.1158/0008-5472.CAN-10-0552
   Lee K, 2014, AM J TRANSPLANT, V14, P27, DOI 10.1111/ajt.12509
   Leem J, 2016, MABS-AUSTIN, V8, P1259, DOI 10.1080/19420862.2016.1205773
   Levine AG, 2014, NAT IMMUNOL, V15, P1070, DOI 10.1038/ni.3004
   MacDonald KG, 2016, J CLIN INVEST, V126, P1413, DOI 10.1172/JCI82771
   Mathew JM, 2018, SCI REP-UK, V8, DOI 10.1038/s41598-018-25574-7
   Matsushita T, 1998, GENE THER, V5, P938, DOI 10.1038/sj.gt.3300680
   Mekala DJ, 2005, J IMMUNOL, V174, P3789, DOI 10.4049/jimmunol.174.6.3789
   Mulder A, 2003, J IMMUNOL, V171, P6599, DOI 10.4049/jimmunol.171.12.6599
   Mulder A, 1997, HUM IMMUNOL, V56, P106, DOI 10.1016/S0198-8859(97)00146-8
   Muller YD, 2021, FRONT IMMUNOL, V12, DOI 10.3389/fimmu.2021.639818
   Noyan F, 2017, AM J TRANSPLANT, V17, P917, DOI 10.1111/ajt.14175
   Putnam AL, 2009, DIABETES, V58, P652, DOI 10.2337/db08-1168
   Rijkers M, 2019, HAEMATOLOGICA, V104, P403, DOI 10.3324/haematol.2018.201665
   Roth TL, 2018, NATURE, V559, P405, DOI 10.1038/s41586-018-0326-5
   Sawitzki B, 2020, LANCET, V395, P1627, DOI 10.1016/S0140-6736(20)30167-7
   Sheets MD, 1998, P NATL ACAD SCI USA, V95, P6157, DOI 10.1073/pnas.95.11.6157
   Shlomchik WD, 2007, NAT REV IMMUNOL, V7, P340, DOI 10.1038/nri2000
   Sicard A, 2018, AM J TRANSPLANT, V18, P1305, DOI 10.1111/ajt.14747
   Szot Gregory L, 2007, J Vis Exp, P404, DOI 10.3791/404
   Szot GL, 2009, TRANSPLANTATION, V88, P753, DOI 10.1097/TP.0b013e3181b443ae
   Tang QZ, 2017, J CLIN INVEST, V127, P2505, DOI 10.1172/JCI90598
   Vlachakis D, 2013, PEERJ, V1, DOI 10.7717/peerj.74
   Wagner JC, 2020, CURR TRANSPLANT REP, V7, P205, DOI 10.1007/s40472-020-00285-z
   Waterhouse AM, 2009, BIOINFORMATICS, V25, P1189, DOI 10.1093/bioinformatics/btp033
   Watkins NA, 2000, TISSUE ANTIGENS, V55, P219, DOI 10.1034/j.1399-0039.2000.550305.x
   Wyss L, 2016, NAT IMMUNOL, V17, P1093, DOI 10.1038/ni.3522
   Xiao WD, 1999, J VIROL, V73, P3994, DOI 10.1128/JVI.73.5.3994-4003.1999
   Yoon J, 2017, BLOOD, V129, P238, DOI 10.1182/blood-2016-07-727834
   Yousefzadeh MJ, 2014, PLOS GENET, V10, DOI 10.1371/journal.pgen.1004654
   Zah E, 2020, NAT COMMUN, V11, DOI 10.1038/s41467-020-16160-5
   Zhang AH, 2018, J IMMUNOL, V201, P1434, DOI 10.4049/jimmunol.1701800
   Zhao YB, 2009, J IMMUNOL, V183, P5563, DOI 10.4049/jimmunol.0900447
NR 58
TC 0
Z9 0
U1 1
U2 1
PU FRONTIERS MEDIA SA
PI LAUSANNE
PA AVENUE DU TRIBUNAL FEDERAL 34, LAUSANNE, CH-1015, SWITZERLAND
SN 1664-3224
J9 FRONT IMMUNOL
JI Front. Immunol.
PD SEP 20
PY 2021
VL 12
AR 686439
DI 10.3389/fimmu.2021.686439
PG 15
WC Immunology
SC Immunology
GA WA7ET
UT WOS:000703048100001
PM 34616392
OA Green Submitted, gold, Green Published
DA 2021-10-28
ER

PT J
AU van Bruggen, JAC
   Martens, AWJ
   Tonino, SH
   Kater, AP
AF van Bruggen, Jaco A. C.
   Martens, Anne W. J.
   Tonino, Sanne H.
   Kater, Arnon P.
TI Overcoming the Hurdles of Autologous T-Cell-Based Therapies in B-Cell
   Non-Hodgkin Lymphoma
SO CANCERS
LA English
DT Review
DE immunotherapy; B-NHL; CLL; CAR T-cells; immune checkpoint blockade;
   bispecific antibodies; T-cell dysfunction
ID CHRONIC LYMPHOCYTIC-LEUKEMIA; DEATH LIGAND 1; FOLLICULAR LYMPHOMA;
   CHECKPOINT BLOCKADE; GENE-EXPRESSION; IMMUNE EVASION; CLL PATIENTS;
   MONOCLONAL-ANTIBODY; AGENTS LENALIDOMIDE; ANTITUMOR IMMUNITY
AB Simple Summary
   The activity of novel therapies that utilize patient's own T-cells to induce remission of B-cell non-Hodgkin lymphoma (B-NHL), including chronic lymphocytic leukemia (CLL), is still suboptimal. In this review, we summarize the clinical efficacy of T-cell-based therapies in B-NHL and provide a biologic rationale for the observed (lack of) responses. We describe and compare the acquired T-cell dysfunctions that occur in the different subtypes of B-NHL. Furthermore, we discuss new insights that could enhance the efficacy of T-cell-based therapies for B-NHL and CLL.
   The next frontier towards a cure for B-cell non-Hodgkin lymphomas (B-NHL) is autologous cellular immunotherapy such as immune checkpoint blockade (ICB), bispecific antibodies (BsAbs) and chimeric antigen receptor (CAR) T-cells. While highly successful in various solid malignancies and in aggressive B-cell leukemia, this clinical success is often not matched in B-NHL. T-cell subset skewing, exhaustion, expansion of regulatory T-cell subsets, or other yet to be defined mechanisms may underlie the lack of efficacy of these treatment modalities. In this review, a systematic overview of results from clinical trials is given and is accompanied by reported data on T-cell dysfunction. From these results, we distill the underlying pathways that might be responsible for the observed differences in clinical responses towards autologous T-cell-based cellular immunotherapy modalities between diffuse large B-cell lymphoma (DLBCL), chronic lymphocytic leukemia (CLL), follicular lymphoma (FL), mantle cell lymphoma (MCL), and marginal zone lymphoma (MZL). By integration of the clinical and biological findings, we postulate strategies that might enhance the efficacy of autologous-based cellular immunotherapy for the treatment of B-NHL.
C1 [van Bruggen, Jaco A. C.; Martens, Anne W. J.; Tonino, Sanne H.; Kater, Arnon P.] Univ Amsterdam, Dept Hematol, Amsterdam UMC, NL-1105 AZ Amsterdam, Netherlands.
   [van Bruggen, Jaco A. C.; Martens, Anne W. J.] Univ Amsterdam, Dept Expt Immunol, Amsterdam UMC, NL-1105 AZ Amsterdam, Netherlands.
   [van Bruggen, Jaco A. C.; Martens, Anne W. J.; Tonino, Sanne H.; Kater, Arnon P.] Canc Ctr Amsterdam, NL-1105 AZ Amsterdam, Netherlands.
   [van Bruggen, Jaco A. C.; Martens, Anne W. J.; Tonino, Sanne H.; Kater, Arnon P.] Amsterdam Infect & Immun Inst, NL-1105 AZ Amsterdam, Netherlands.
   [van Bruggen, Jaco A. C.; Martens, Anne W. J.; Tonino, Sanne H.; Kater, Arnon P.] LYMMCARE, Lymphoma & Myeloma Ctr Amsterdam, NL-1105 AZ Amsterdam, Netherlands.
RP Kater, AP (corresponding author), Univ Amsterdam, Dept Hematol, Amsterdam UMC, NL-1105 AZ Amsterdam, Netherlands.; Kater, AP (corresponding author), Canc Ctr Amsterdam, NL-1105 AZ Amsterdam, Netherlands.; Kater, AP (corresponding author), Amsterdam Infect & Immun Inst, NL-1105 AZ Amsterdam, Netherlands.; Kater, AP (corresponding author), LYMMCARE, Lymphoma & Myeloma Ctr Amsterdam, NL-1105 AZ Amsterdam, Netherlands.
EM j.a.vanbruggen@amsterdamumc.nl; a.w.martens@amsterdamumc.nl;
   s.h.tonino@amsterdamumc.nl; a.p.kater@amsterdamumc.nl
OI Martens, Anne/0000-0003-0858-2482
FU Dutch Research Council (NWO) VIDI grant; European Research Council
   (ERC)European Research Council (ERC)
FX A.P.K. is funded by a Dutch Research Council (NWO) VIDI grant and a
   European Research Council (ERC) consolidator grant.
CR Abramson JS, 2019, BLOOD, V134, DOI 10.1182/blood-2019-127508
   Alexandrov LB, 2013, NATURE, V500, P415, DOI 10.1038/nature12477
   Alizadeh D, 2019, CANCER IMMUNOL RES, V7, P759, DOI 10.1158/2326-6066.CIR-18-0466
   Ame-Thomas P, 2012, LEUKEMIA, V26, P1053, DOI 10.1038/leu.2011.301
   Ame-Thomas P, 2015, BLOOD, V125, P2381, DOI 10.1182/blood-2015-02-625152
   Andorsky DJ, 2011, CLIN CANCER RES, V17, P4232, DOI 10.1158/1078-0432.CCR-10-2660
   Ansell S, 2016, BLOOD, V128, DOI 10.1182/blood.V128.22.183.183
   Ansell SM, 2019, J CLIN ONCOL, V37, P481, DOI 10.1200/JCO.18.00766
   Ansell SM, 2009, CLIN CANCER RES, V15, P6446, DOI 10.1158/1078-0432.CCR-09-1339
   Arcangeli S, 2020, FRONT IMMUNOL, V11, DOI 10.3389/fimmu.2020.01217
   Armand P, 2019, J CLIN ONCOL, V37, P3291, DOI 10.1200/JCO.19.01389
   Armitage JO, 2017, LANCET, V390, P298, DOI 10.1016/S0140-6736(16)32407-2
   Bannerji R, 2020, BLOOD, V136, DOI 10.1182/blood-2020-136659
   Bannerji R, 2017, BLOOD, V130
   Bartlett NL, 2018, BLOOD, V131, P182, DOI 10.1182/blood-2017-09-804641
   Bashey A, 2009, BLOOD, V113, P1581, DOI 10.1182/blood-2008-07-168468
   Berger R, 2008, CLIN CANCER RES, V14, P3044, DOI 10.1158/1078-0432.CCR-07-4079
   Beyer M, 2005, BLOOD, V106, P2018, DOI 10.1182/blood-2005-02-0642
   BOND DA, 2019, BLOOD S, V134, DOI DOI 10.1182/BLOOD-2019-130539
   Bose P, 2017, LEUKEMIA LYMPHOMA, V58, P2026, DOI 10.1080/10428194.2017.1283032
   Brentjens RJ, 2013, SCI TRANSL MED, V5, DOI 10.1126/scitranslmed.3005930
   Brentjens RJ, 2011, BLOOD, V118, P4817, DOI 10.1182/blood-2011-04-348540
   Buck MD, 2015, J EXP MED, V212, P1345, DOI 10.1084/jem.20151159
   Byrd JC, 2014, NEW ENGL J MED, V371, P213, DOI 10.1056/NEJMoa1400376
   Cao YQ, 2019, FRONT ONCOL, V9, DOI 10.3389/fonc.2019.00767
   Carreras J, 2006, BLOOD, V108, P2957, DOI 10.1182/blood-2006-04-018218
   Casulo C, 2019, BLOOD, V134, DOI 10.1182/blood-2019-124102
   Catakovic K, 2018, ONCOIMMUNOLOGY, V7, DOI 10.1080/2162402X.2017.1371399
   Catakovic K, 2017, CELL COMMUN SIGNAL, V15, DOI 10.1186/s12964-016-0160-z
   Cha ZS, 2018, INT IMMUNOPHARMACOL, V61, P132, DOI 10.1016/j.intimp.2018.05.025
   Cha ZS, 2017, EXP CELL RES, V350, P154, DOI 10.1016/j.yexcr.2016.11.017
   Chellappa S, 2019, J IMMUNOL, V202, P1397, DOI 10.4049/jimmunol.1701703
   Chen Benjamin J, 2019, Oncotarget, V10, P2030, DOI 10.18632/oncotarget.26771
   Cherkassky L, 2016, J CLIN INVEST, V126, P3130, DOI 10.1172/JCI83092
   Chiu H, 2019, BRIT J HAEMATOL, V185, P240, DOI 10.1111/bjh.15797
   Christopoulos P, 2011, BLOOD, V117, P3836, DOI 10.1182/blood-2010-07-299321
   Circosta P, 2018, ONCOIMMUNOLOGY, V7, DOI 10.1080/2162402X.2017.1341032
   Coyle L, 2020, LEUKEMIA LYMPHOMA, V61, P2103, DOI 10.1080/10428194.2020.1759055
   Craig VJ, 2010, LEUKEMIA, V24, P1186, DOI 10.1038/leu.2010.76
   D'Arena G, 2012, AM J HEMATOL, V87, P628, DOI 10.1002/ajh.23170
   D'Arena G, 2011, LEUKEMIA RES, V35, P363, DOI 10.1016/j.leukres.2010.08.010
   D'Elios MM, 1999, GASTROENTEROLOGY, V117, P1105, DOI 10.1016/S0016-5085(99)70395-1
   Davis TA, 2000, J CLIN ONCOL, V18, P3135, DOI 10.1200/JCO.2000.18.17.3135
   de Weerdt I, 2019, BLOOD ADV, V3, P2642, DOI 10.1182/bloodadvances.2019000360
   Ding W, 2017, BLOOD, V130, P4055, DOI DOI 10.1182/BL00D.V130.SUPPL_1.4055.4055
   Ding W, 2017, BLOOD, V129, P3419, DOI 10.1182/blood-2017-02-765685
   Dredge K, 2002, J IMMUNOL, V168, P4914, DOI 10.4049/jimmunol.168.10.4914
   Dubovsky JA, 2013, BLOOD, V122, P2539, DOI 10.1182/blood-2013-06-507947
   Edinger JT, 2010, AM J SURG PATHOL, V34, P1830, DOI 10.1097/PAS.0b013e3181f72835
   El-Dien MMS, 2017, APPL IMMUNOHISTO M M, V25, P534, DOI 10.1097/PAI.0000000000000335
   ESHHAR Z, 1993, P NATL ACAD SCI USA, V90, P720, DOI 10.1073/pnas.90.2.720
   Fraietta JA, 2018, NAT MED, V24, P563, DOI 10.1038/s41591-018-0010-1
   Fraietta JA, 2016, BLOOD, V127, P1117, DOI 10.1182/blood-2015-11-679134
   Frigault MJ, 2020, BLOOD ADV, V4, P122, DOI 10.1182/bloodadvances.2019000784
   Furman RR, 2014, NEW ENGL J MED, V370, P2352, DOI 10.1056/NEJMc1402716
   Galustian C, 2009, CANCER IMMUNOL IMMUN, V58, P1033, DOI 10.1007/s00262-008-0620-4
   Gandhi AK, 2014, BRIT J HAEMATOL, V164, P811, DOI 10.1111/bjh.12708
   Gauthier J, 2020, BLOOD, V135, P1650, DOI 10.1182/blood.2019002936
   Geiger R, 2016, CELL, V167, P829, DOI 10.1016/j.cell.2016.09.031
   Gerriets VA, 2012, TRENDS IMMUNOL, V33, P168, DOI 10.1016/j.it.2012.01.010
   Geyer MB, 2018, MOL THER, V26, P1896, DOI 10.1016/j.ymthe.2018.05.018
   Glas AM, 2007, J CLIN ONCOL, V25, P390, DOI 10.1200/JCO.2006.06.1648
   Godfrey J, 2019, BLOOD, V133, P2279, DOI 10.1182/blood-2018-10-879015
   Goebeler ME, 2016, J CLIN ONCOL, V34, P1104, DOI 10.1200/JCO.2014.59.1586
   Gorgun G, 2015, CLIN CANCER RES, V21, P4607, DOI 10.1158/1078-0432.CCR-15-0200
   Gohil SH, 2019, BRIT J HAEMATOL, V186, P380, DOI 10.1111/bjh.15911
   Gonzalez-Rodriguez AP, 2010, LEUKEMIA LYMPHOMA, V51, P1829, DOI 10.3109/10428194.2010.503820
   Gorgun G, 2005, J CLIN INVEST, V115, P1797, DOI 10.1172/JCI24176
   Goyal A, 2015, J CUTAN PATHOL, V42, P6, DOI 10.1111/cup.12440
   Gravelle P, 2016, ONCOIMMUNOLOGY, V5, DOI 10.1080/2162402X.2016.1224044
   Green MR, 2010, BLOOD, V116, P3268, DOI 10.1182/blood-2010-05-282780
   Guedan S, 2018, JCI INSIGHT, V3, DOI 10.1172/jci.insight.96976
   Hainsworth JD, 2000, BLOOD, V95, P3052
   Hallek M, 2019, AM J HEMATOL, V94, P1266, DOI 10.1002/ajh.25595
   Hamid O, 2013, NEW ENGL J MED, V369, P134, DOI 10.1056/NEJMoa1305133
   Hanna BS, 2021, HAEMATOLOGICA, V106, P968, DOI 10.3324/haematol.2019.238154
   Hanna BS, 2019, LEUKEMIA, V33, P1427, DOI 10.1038/s41375-018-0318-3
   Harrington BK, 2019, LEUKEMIA LYMPHOMA, V60, P2498, DOI 10.1080/10428194.2019.1569231
   Herrera AF, 2020, AM J HEMATOL, V95, P18, DOI 10.1002/ajh.25659
   Hilchey SP, 2007, J IMMUNOL, V178, P4051, DOI 10.4049/jimmunol.178.7.4051
   Hilchey SP, 2011, BLOOD, V118, P3591, DOI 10.1182/blood-2011-03-340646
   Hirayama AV, 2019, BLOOD, V134, P636, DOI 10.1182/blood.2019000905
   Hoffmann JM, 2018, FRONT IMMUNOL, V8, DOI 10.3389/fimmu.2017.01956
   Hofland T, 2019, J IMMUNOL, V203, P2100, DOI 10.4049/jimmunol.1900321
   Hu JF, 2008, J IMMUNOL, V180, P6544, DOI 10.4049/jimmunol.180.10.6544
   Hu ZT, 2018, BLOOD, V132, P1911, DOI 10.1182/blood-2018-04-843763
   Hutchings M, 2020, J CLIN ONCOL, V38
   Imai C, 2004, LEUKEMIA, V18, P676, DOI 10.1038/sj.leu.2403302
   Ioannou N, 2021, BLOOD, V137, P216, DOI 10.1182/blood.2020006073
   Jacobsen ED, 2015, BLOOD, V125, P1394, DOI 10.1182/blood-2014-09-598763
   Jacobson CA, 2020, J CLIN ONCOL S, V38, P8872, DOI [DOI 10.1200/JCO.2020.38.15_suppl.8008, 10.1200/JCO.2020.38.15_suppl.8008]
   Jak M, 2009, LEUKEMIA LYMPHOMA, V50, P788, DOI 10.1080/10428190902803677
   Josefsson SE, 2019, CANCER IMMUNOL RES, V7, P355, DOI 10.1158/2326-6066.CIR-18-0351
   Josefsson SE, 2018, CLIN CANCER RES, V24, P870, DOI 10.1158/1078-0432.CCR-17-2337
   Kalos M, 2011, SCI TRANSL MED, V3, DOI 10.1126/scitranslmed.3002842
   Kantarjian H, 2017, NEW ENGL J MED, V376, P836, DOI 10.1056/NEJMoa1609783
   Kapnick SM, 2017, J IMMUNOL, V198, P2699, DOI 10.4049/jimmunol.1601202
   Katz DA, 2019, BLOOD, V134, DOI 10.1182/blood-2019-121708
   Kawalekar OU, 2016, IMMUNITY, V44, P380, DOI 10.1016/j.immuni.2016.01.021
   Khodadoust MS, 2017, NATURE, V543, P723, DOI 10.1038/nature21433
   Khouri IF, 2018, CLIN CANCER RES, V24, P1011, DOI 10.1158/1078-0432.CCR-17-2777
   Kiaii S, 2013, J CLIN ONCOL, V31, P2654, DOI 10.1200/JCO.2012.44.2137
   Kiyasu J, 2015, BLOOD, V126, P2193, DOI 10.1182/blood-2015-02-629600
   Kochenderfer JN, 2017, J CLIN ONCOL, V35, DOI 10.1200/JCO.2016.71.3024
   Kochenderfer JN, 2015, J CLIN ONCOL, V33, P540, DOI 10.1200/JCO.2014.56.2025
   Kochenderfer JN, 2013, BLOOD, V122, P4129, DOI 10.1182/blood-2013-08-519413
   Kochenderfer JN, 2012, BLOOD, V119, P2709, DOI 10.1182/blood-2011-10-384388
   Kondo K, 2018, LEUKEMIA, V32, P960, DOI 10.1038/leu.2017.304
   Koulis A, 1997, AM J PATHOL, V151, P1353
   Krause A, 1998, J EXP MED, V188, P619, DOI 10.1084/jem.188.4.619
   KUWANA Y, 1987, BIOCHEM BIOPH RES CO, V149, P960, DOI 10.1016/0006-291X(87)90502-X
   Kwon D, 2016, HISTOPATHOLOGY, V68, P1079, DOI 10.1111/his.12882
   Laurent C, 2015, ONCOIMMUNOLOGY, V4, DOI 10.1080/2162402X.2015.1026530
   Laurent C, 2011, BLOOD, V118, P5371, DOI 10.1182/blood-2011-04-345777
   Lee AM, 2006, J CLIN ONCOL, V24, P5052, DOI 10.1200/JCO.2006.06.4642
   Lesokhin AM, 2016, J CLIN ONCOL, V34, P2698, DOI 10.1200/JCO.2015.65.9789
   Li L, 2018, BLOOD, V132, P1805, DOI 10.1182/blood-2018-03-841015
   Li L, 2019, MODERN PATHOL, V32, P741, DOI 10.1038/s41379-018-0193-5
   Li WT, 2020, IMMUNITY, V53, P456, DOI 10.1016/j.immuni.2020.07.011
   Lim HW, 2005, J IMMUNOL, V175, P4180, DOI 10.4049/jimmunol.175.7.4180
   Locke FL, 2019, LANCET ONCOL, V20, P31, DOI 10.1016/S1470-2045(18)30864-7
   Lu G, 2014, SCIENCE, V343, P305, DOI 10.1126/science.1244917
   Lynn RC, 2019, NATURE, V576, P293, DOI 10.1038/s41586-019-1805-z
   Mackus WJM, 2003, BLOOD, V102, P1057, DOI 10.1182/blood-2003-01-0182
   Maher J, 2002, NAT BIOTECHNOL, V20, P70, DOI 10.1038/nbt0102-70
   Mahnke YD, 2013, EUR J IMMUNOL, V43, P2797, DOI 10.1002/eji.201343751
   Mamontov P, 2019, PLOS ONE, V14, DOI 10.1371/journal.pone.0215963
   Martens AWJ, 2020, J IMMUNOTHER CANCER, V8, DOI 10.1136/jitc-2019-000218
   Martin MD, 2018, FRONT IMMUNOL, V9, DOI 10.3389/fimmu.2018.02692
   Maude SL, 2015, BLOOD, V125, P4017, DOI 10.1182/blood-2014-12-580068
   Meti N, 2018, CANCERS, V10, DOI 10.3390/cancers10060204
   Miles B, 2018, FRONT IMMUNOL, V9, DOI 10.3389/fimmu.2018.02704
   Moreno L, 2016, BLOOD, V128, DOI 10.1182/blood.V128.22.2096.2096
   Morschhauser F, 2019, BLOOD, V134, DOI 10.1182/blood-2019-123949
   Morschhauser F, 2019, LANCET HAEMATOL, V6, pE254, DOI 10.1016/S2352-3026(19)30026-2
   Motta M, 2005, LEUKEMIA, V19, P1788, DOI 10.1038/sj.leu.2403907
   Muenst S, 2010, DIS MARKERS, V29, P47, DOI [10.1155/2010/404069, 10.3233/DMA-2010-0725]
   Myklebust JH, 2013, BLOOD, V121, P1367, DOI 10.1182/blood-2012-04-421826
   Nakayama S, 2017, BLOOD ADV, V1, P486, DOI 10.1182/bloodadvances.2016000885
   Nastoupil LJ, 2017, J CLIN ONCOL, V35, DOI 10.1200/JCO.2017.35.15_suppl.7519
   Nunes C, 2012, CLIN CANCER RES, V18, P678, DOI 10.1158/1078-0432.CCR-11-2630
   O'Mahony D, 2007, CLIN CANCER RES, V13, P958, DOI 10.1158/1078-0432.CCR-06-1974
   Palanca-Wessels MCA, 2015, LANCET ONCOL, V16, P704, DOI 10.1016/S1470-2045(15)70128-2
   Palma M, 2017, HAEMATOLOGICA, V102, P562, DOI 10.3324/haematol.2016.151100
   Palomba ML., 2017, HEMATOL ONCOL, V35, P137, DOI [10.1002/hon.2437_126, DOI 10.1002/HON.2437_126]
   Pangault C, 2010, LEUKEMIA, V24, P2080, DOI 10.1038/leu.2010.223
   Park JH, 2018, NEW ENGL J MED, V378, P449, DOI 10.1056/NEJMoa1709919
   Parry HM, 2019, FRONT IMMUNOL, V10, DOI 10.3389/fimmu.2019.02832
   Pascutti MF, 2013, BLOOD, V122, P3010, DOI 10.1182/blood-2012-11-467670
   Petersen CT, 2018, BLOOD ADV, V2, P210, DOI 10.1182/bloodadvances.2017011254
   Piper KP, 2011, CLIN EXP IMMUNOL, V166, P154, DOI 10.1111/j.1365-2249.2011.04466.x
   Podhorecka M, 2002, LEUKEMIA RES, V26, P657, DOI 10.1016/S0145-2126(01)00194-1
   Poh C, 2019, BLOOD, V134, DOI 10.1182/blood-2019-124254
   Porter DL, 2015, SCI TRANSL MED, V7, DOI 10.1126/scitranslmed.aac5415
   Pourgheysari B, 2010, BLOOD, V116, P2968, DOI 10.1182/blood-2009-12-257147
   Rajasagi M, 2014, BLOOD, V124, P453, DOI 10.1182/blood-2014-04-567933
   Ramos CA, 2016, J CLIN INVEST, V126, P2588, DOI 10.1172/JCI86000
   Ramsay AG, 2012, BLOOD, V120, P1412, DOI 10.1182/blood-2012-02-411678
   Ramsay AG, 2009, BLOOD, V114, P4713, DOI 10.1182/blood-2009-04-217687
   Rawal S, 2013, J IMMUNOL, V190, P6681, DOI 10.4049/jimmunol.1201363
   Ricci JE, 2018, FRONT ONCOL, V8, DOI 10.3389/fonc.2018.00556
   Riches JC, 2013, BLOOD, V121, P1612, DOI 10.1182/blood-2012-09-457531
   Riedel S, 2001, SCAND J GASTROENTERO, V36, P1198, DOI 10.1080/00365520152584842
   Robinson HR, 2018, BLOOD, V132, P521, DOI 10.1182/blood-2018-02-830992
   Roemer MGM, 2016, J CLIN ONCOL, V34, P2690, DOI 10.1200/JCO.2016.66.4482
   Rossmann ED, 2002, EUR J HAEMATOL, V68, P299, DOI 10.1034/j.1600-0609.2002.01612.x
   Ruella M, 2016, CLIN CANCER RES, V22, P2684, DOI 10.1158/1078-0432.CCR-15-1527
   Sagiv-Barfi I, 2015, P NATL ACAD SCI USA, V112, pE966, DOI 10.1073/pnas.1500712112
   Samstein RM, 2019, NAT GENET, V51, P202, DOI 10.1038/s41588-018-0312-8
   Sathaliyawala T, 2013, IMMUNITY, V38, P187, DOI 10.1016/j.immuni.2012.09.020
   SCHUSTER SJ, 2019, BLOOD S, V134, DOI DOI 10.1182/BLOOD-2019-123742
   Schuster SJ, 2019, NEW ENGL J MED, V380, P45, DOI 10.1056/NEJMoa1804980
   Schuster SJ, 2017, NEW ENGL J MED, V377, P2545, DOI 10.1056/NEJMoa1708566
   Siddiqi T, 2019, BLOOD, V134, DOI 10.1182/blood-2019-127603
   Siska PJ, 2016, J IMMUNOL, V197, P2532, DOI 10.4049/jimmunol.1502464
   Sommermeyer D, 2016, LEUKEMIA, V30, P492, DOI 10.1038/leu.2015.247
   Stephens DM, 2019, BLOOD, V133, P1298, DOI 10.1182/blood-2018-11-846808
   Stock S, 2019, INT J CANCER, V145, P1312, DOI 10.1002/ijc.32201
   Sugiura A, 2018, J IMMUNOL, V200, P400, DOI 10.4049/jimmunol.1701041
   TAGA K, 1992, J IMMUNOL, V148, P1143
   Till BG, 2008, BLOOD, V112, P2261, DOI 10.1182/blood-2007-12-128843
   Togashi Y, 2019, NAT REV CLIN ONCOL, V16, P356, DOI 10.1038/s41571-019-0175-7
   Tonino SH, 2012, LEUKEMIA LYMPHOMA, V53, P1785, DOI 10.3109/10428194.2012.673224
   Topalian SL, 2012, NEW ENGL J MED, V366, P2443, DOI 10.1056/NEJMoa1200690
   Topp MS, 2015, LANCET ONCOL, V16, P57, DOI 10.1016/S1470-2045(14)71170-2
   Tosolini M, 2016, ONCOIMMUNOLOGY, V5, DOI 10.1080/2162402X.2016.1188246
   Turtle CJ, 2017, J CLIN ONCOL, V35, P3010, DOI 10.1200/JCO.2017.72.8519
   Twa DDW, 2014, BLOOD, V123, P2062, DOI 10.1182/blood-2013-10-535443
   Tzankov A, 2008, HAEMATOLOGICA, V93, P193, DOI 10.3324/haematol.11702
   van Bruggen JAC, 2019, BLOOD, V134, P44, DOI 10.1182/blood.2018885863
   Viardot A, 2016, BLOOD, V127, P1410, DOI [10.1182/blood-2015-06651380, 10.1182/blood-2015-06-651380]
   Vincent-Fabert C, 2019, CELL MOL IMMUNOL, V16, P621, DOI 10.1038/s41423-019-0228-y
   Vitolo U, 2016, BLOOD, V128, DOI 10.1182/blood.V128.22.470.470
   Vranic S, 2016, PLOS ONE, V11, DOI 10.1371/journal.pone.0166266
   Wahlin BE, 2010, CLIN CANCER RES, V16, P637, DOI 10.1158/1078-0432.CCR-09-2487
   Wang LJ, 2013, HAEMATOLOGICA, V98, P1458, DOI 10.3324/haematol.2012.071340
   Wang MH, 2020, NEW ENGL J MED, V382, P1331, DOI 10.1056/NEJMoa1914347
   Wang XL, 2016, BLOOD, V127, P2980, DOI 10.1182/blood-2015-12-686725
   Westin JR, 2014, LANCET ONCOL, V15, P69, DOI 10.1016/S1470-2045(13)70551-5
   Wickenden K, 2018, DIAGN PATHOL, V13, DOI 10.1186/s13000-018-0750-8
   Wilson WH, 2015, NAT MED, V21, P922, DOI 10.1038/nm.3884
   Witzig TE, 2015, ANN ONCOL, V26, P1667, DOI 10.1093/annonc/mdv102
   Witzig TE, 2005, J CLIN ONCOL, V23, P1103, DOI 10.1200/JCO.2005.12.052
   Wong R, 2013, HAEMATOLOGICA, V98, P1930, DOI 10.3324/haematol.2012.082248
   Xerri L, 2008, HUM PATHOL, V39, P1050, DOI 10.1016/j.humpath.2007.11.012
   Xiao TW, 2014, TUMOR BIOL, V35, P7951, DOI 10.1007/s13277-014-2080-0
   Xiong W, 2018, MOL THER, V26, P963, DOI 10.1016/j.ymthe.2018.01.020
   Xu-Monette ZY, 2019, CANCER IMMUNOL RES, V7, P644, DOI 10.1158/2326-6066.CIR-18-0439
   Yang ZZ, 2015, BLOOD CANCER J, V5, DOI 10.1038/bcj.2015.1
   Yang ZZ, 2017, ONCOTARGET, V8, P61425, DOI 10.18632/oncotarget.18251
   Yang ZZ, 2012, J CLIN INVEST, V122, P1271, DOI 10.1172/JCI59806
   Yang ZZ, 2006, BLOOD, V107, P3639, DOI 10.1182/blood-2005-08-3376
   Yin Q, 2017, J IMMUNOL, V198, P1740, DOI 10.4049/jimmunol.1601190
   Ying ZT, 2019, MOL THER-ONCOLYTICS, V15, P60, DOI 10.1016/j.omto.2019.08.002
   Younes A, 2017, BLOOD S1, V130
   Younes A., 2018, BLOOD, V132, P2969, DOI [10.1182/blood-2018-99-116678, DOI 10.1182/BLOOD-2018-99-116678]
   Younes A, 2019, LANCET HAEMATOL, V6, pE67, DOI 10.1016/S2352-3026(18)30217-5
   Zhang L, 2015, BIOMED PHARMACOTHER, V75, P83, DOI 10.1016/j.biopha.2015.08.037
   Zhao XY, 2020, MOL THER-ONCOLYTICS, V18, P272, DOI 10.1016/j.omto.2020.06.016
   Zinzani PL, 2019, J CLIN ONCOL, V37, P3081, DOI 10.1200/JCO.19.01492
NR 220
TC 2
Z9 2
U1 1
U2 2
PU MDPI
PI BASEL
PA ST ALBAN-ANLAGE 66, CH-4052 BASEL, SWITZERLAND
EI 2072-6694
J9 CANCERS
JI Cancers
PD DEC
PY 2020
VL 12
IS 12
AR 3837
DI 10.3390/cancers12123837
PG 30
WC Oncology
SC Oncology
GA PJ2WQ
UT WOS:000601635200001
PM 33353234
OA Green Published, gold
DA 2021-10-28
ER

PT J
AU Byrd, TT
   Fousek, K
   Pignata, A
   Szot, C
   Samaha, H
   Seaman, S
   Dobrolecki, L
   Salsman, VS
   Oo, HZ
   Bielamowicz, K
   Landi, D
   Rainusso, N
   Hicks, J
   Powell, S
   Baker, ML
   Wels, WS
   Koch, J
   Sorensen, PH
   Deneen, B
   Ellis, MJ
   Lewis, MT
   Hegde, M
   Fletcher, BS
   St Croix, B
   Ahmed, N
AF Byrd, Tiara T.
   Fousek, Kristen
   Pignata, Antonella
   Szot, Christopher
   Samaha, Heba
   Seaman, Steven
   Dobrolecki, Lacey
   Salsman, Vita S.
   Oo, Htoo Zarni
   Bielamowicz, Kevin
   Landi, Daniel
   Rainusso, Nino
   Hicks, John
   Powell, Suzanne
   Baker, Matthew L.
   Wels, Winfried S.
   Koch, Joachim
   Sorensen, Poul H.
   Deneen, Benjamin
   Ellis, Matthew J.
   Lewis, Michael T.
   Hegde, Meenakshi
   Fletcher, Bradley S.
   St Croix, Brad
   Ahmed, Nabil
TI TEM8/ANTXR1-Specific CAR T Cells as a Targeted Therapy for
   Triple-Negative Breast Cancer
SO CANCER RESEARCH
LA English
DT Article
ID ENDOTHELIAL MARKER 8; IDENTIFICATION; IMMUNOGLOBULIN; EXPRESSION;
   RECEPTORS; DOMAINS; MODELS; TEM8
AB Triple-negative breast cancer (TNBC) is an aggressive disease lacking targeted therapy. In this study, we developed a CAR T cell-based immunotherapeutic strategy to target TEM8, a marker initially defined on endothelial cells in colon tumors that was discovered recently to be upregulated in TNBC. CAR T cells were developed that upon specific recognition of TEM8 secreted immunostimulatory cytokines and killed tumor endothelial cells as well as TEM8-positive TNBC cells. Notably, the TEM8 CAR T cells targeted breast cancer stem-like cells, offsetting the formation of mammo-spheres relative to nontransduced T cells. Adoptive transfer of TEM8 CAR T cells induced regression of established, localized patient-derived xenograft tumors, as well as lung metastatic TNBC cell line-derived xenograft tumors, by both killing TEM8(-) TNBC tumor cells and targeting the tumor endothelium to block tumor neovascularization. Our findings offer a preclinical proof of concept for immunotherapeutic targeting of TEM8 as a strategy to treat TNBC.
   Significance: These findings offer a preclinical proof of concept for immunotherapeutic targeting of an endothelial antigen that is overexpressed in triple-negative breast cancer and the associated tumor vasculature. (C) 2017 AACR.
C1 [Byrd, Tiara T.; Fousek, Kristen; Deneen, Benjamin; Ahmed, Nabil] Baylor Coll Med, Dept Translat Biol & Mol Med, Houston, TX 77030 USA.
   [Byrd, Tiara T.; Fousek, Kristen; Pignata, Antonella; Samaha, Heba; Salsman, Vita S.; Bielamowicz, Kevin; Landi, Daniel; Rainusso, Nino; Deneen, Benjamin; Hegde, Meenakshi; Ahmed, Nabil] Texas Childrens Hosp, Baylor Coll Med, Houston Methodist Hosp, Ctr Cell & Gene Therapy, Houston, TX 77030 USA.
   [Byrd, Tiara T.; Fousek, Kristen; Pignata, Antonella; Samaha, Heba; Salsman, Vita S.; Bielamowicz, Kevin; Landi, Daniel; Rainusso, Nino; Hegde, Meenakshi; Ahmed, Nabil] Texas Childrens Hosp, Texas Childrens Canc Ctr, Houston, TX 77030 USA.
   [Szot, Christopher; Seaman, Steven; St Croix, Brad] NCI, Ctr Canc Res, Frederick, MD 21701 USA.
   [Samaha, Heba] Childrens Canc Hosp Egypt, CCHE 57357, El Saida Zenab, Cairo Governora, Egypt.
   [Dobrolecki, Lacey; Ellis, Matthew J.; Lewis, Michael T.] Baylor Coll Med, Lester & Sue Smith Breast Ctr, Houston, TX 77030 USA.
   [Oo, Htoo Zarni] Univ British Columbia, Dept Urol Sci, Vancouver, BC, Canada.
   [Oo, Htoo Zarni] Vancouver Prostate Ctr, Vancouver, BC, Canada.
   [Hicks, John] Texas Childrens Hosp, Dept Pediat Pathol, Houston, TX 77030 USA.
   [Powell, Suzanne] Houston Methodist Hosp, Dept Pathol Anat, Houston, TX USA.
   [Baker, Matthew L.] Baylor Coll Med, Dept Biochem & Mol Biol, Houston, TX 77030 USA.
   [Wels, Winfried S.; Koch, Joachim] Inst Tumor Biol & Expt Therapy, Georg Speyer Haus,Paul Ehrlich Str, Frankfurt, Germany.
   [Koch, Joachim] Johannes Gutenberg Univ Mainz, Med Ctr, Inst Med Microbiol & Hyg, Mainz, Germany.
   [Sorensen, Poul H.] British Columbia Canc Res Ctr, Dept Mol Oncol, Vancouver, BC, Canada.
   [Sorensen, Poul H.] Univ British Columbia, Dept Pathol & Lab Med, Vancouver, BC, Canada.
   [Deneen, Benjamin] Baylor Coll Med, Dept Neurosci, Houston, TX 77030 USA.
   [Fletcher, Bradley S.] Univ Florida, Dept Med, Gainesville, FL USA.
RP Byrd, TT (corresponding author), Baylor Coll Med, Ctr Cell & Gene Therapy, 1102 Bates St MC 3-3320, Houston, TX 77030 USA.
EM nahmed@bcm.edu
RI Lewis, Michael T/A-9572-2009; Fousek, Kristen/AAO-9841-2020; Hegde,
   Meenakshi/AAN-6400-2020; Seaman, Steven/A-2755-2013
OI Fousek, Kristen/0000-0002-2307-5000; Hegde,
   Meenakshi/0000-0002-7778-7871; Seaman, Steven/0000-0003-3349-3334; Wels,
   Winfried/0000-0001-9858-3643
FU Stand Up To Cancer - St. Baldrick's Pediatric Dream Team Translational
   Research Grant [SU2C-AACR-DT1113]; National Institute of General Medical
   SciencesUnited States Department of Health & Human ServicesNational
   Institutes of Health (NIH) - USANIH National Institute of General
   Medical Sciences (NIGMS) [T32GM088129]; National Heart, Lung and Blood
   InstituteUnited States Department of Health & Human ServicesNational
   Institutes of Health (NIH) - USANIH National Heart Lung & Blood
   Institute (NHLBI) [5T32HL092332]; NIHUnited States Department of Health
   & Human ServicesNational Institutes of Health (NIH) - USA [AI036211,
   CA125123]; American Association for Cancer Research; SU2C; NATIONAL
   CANCER INSTITUTEUnited States Department of Health & Human
   ServicesNational Institutes of Health (NIH) - USANIH National Cancer
   Institute (NCI) [P30CA125123, P50CA186784] Funding Source: NIH RePORTER;
   NATIONAL HEART, LUNG, AND BLOOD INSTITUTEUnited States Department of
   Health & Human ServicesNational Institutes of Health (NIH) - USANIH
   National Heart Lung & Blood Institute (NHLBI) [T32HL092332] Funding
   Source: NIH RePORTER; NATIONAL INSTITUTE OF ALLERGY AND INFECTIOUS
   DISEASESUnited States Department of Health & Human ServicesNational
   Institutes of Health (NIH) - USANIH National Institute of Allergy &
   Infectious Diseases (NIAID) [P30AI036211] Funding Source: NIH RePORTER;
   NATIONAL INSTITUTE OF GENERAL MEDICAL SCIENCESUnited States Department
   of Health & Human ServicesNational Institutes of Health (NIH) - USANIH
   National Institute of General Medical Sciences (NIGMS) [T32GM088129]
   Funding Source: NIH RePORTER
FX This research was supported in part by the Stand Up To Cancer - St.
   Baldrick's Pediatric Dream Team Translational Research Grant
   (SU2C-AACR-DT1113). Stand Up To Cancer is a program of the Entertainment
   Industry Foundatioy. Research grants are administered by the American
   Association for Cancer Research, the Scientific Partner of SU2C. Authors
   directly supported by this grant include N. Ahmed and M. Hegde. This
   research was also funded by the following T32 training grants: award
   numbers T32GM088129 and 5T32HL092332 from the National Institute of
   General Medical Sciences and National Heart, Lung and Blood Institute,
   respectively. The authors directly supported by both T32 grants include
   T. Byrd and K. Fousek. The Cytometry and Cell Sorting Core at Baylor
   College of Medicine also supported this project with funding from the
   NIH (AI036211 and CA125123).
CR Carson-Walter EB, 2001, CANCER RES, V61, P6649
   Chaudhary A, 2012, CANCER CELL, V21, P212, DOI 10.1016/j.ccr.2012.01.004
   Chen K, 2013, ACTA PHARMACOL SIN, V34, P732, DOI 10.1038/aps.2013.27
   Collina F, 2015, BIOMED RES INT, V2015, DOI 10.1155/2015/158682
   Creighton CJ, 2009, P NATL ACAD SCI USA, V106, P13820, DOI 10.1073/pnas.0905718106
   Cullen M, 2009, CANCER RES, V69, P6021, DOI 10.1158/0008-5472.CAN-09-1086
   Davies G, 2006, INT J ONCOL, V29, P1311
   ESHHAR Z, 1993, P NATL ACAD SCI USA, V90, P720, DOI 10.1073/pnas.90.2.720
   Fernando S, 2009, CANCER RES, V69, P5126, DOI [10.1158/0008-5476.CAN-09-0725, 10.1158/0008-5472.CAN-09-0725]
   Fu S, 2010, PLOS ONE, V5, DOI 10.1371/journal.pone.0011203
   Gutwein LG, 2011, ANTICANCER RES, V31, P3417
   Idowu MO, 2012, HUM PATHOL, V43, P364, DOI 10.1016/j.humpath.2011.05.005
   Jinnin M, 2008, NAT MED, V14, P1236, DOI 10.1038/nm.1877
   Korkaya H, 2009, CLIN CANCER RES, V15, P1845, DOI 10.1158/1078-0432.CCR-08-3087
   Lehmann BD, 2011, J CLIN INVEST, V121, P2750, DOI 10.1172/JCI45014
   Liu SL, 2010, J CLIN ONCOL, V28, P4006, DOI 10.1200/JCO.2009.27.5388
   Loskog A, 2006, LEUKEMIA, V20, P1819, DOI 10.1038/sj.leu.2404366
   Ma F, 2014, CANCER LETT, V353, P153, DOI 10.1016/j.canlet.2014.06.022
   Milone MC, 2009, MOL THER, V17, P1453, DOI 10.1038/mt.2009.83
   Nanda A, 2004, CANCER RES, V64, P817, DOI 10.1158/0008-5472.CAN-03-2408
   NEWMAN PJ, 1990, SCIENCE, V247, P1219, DOI 10.1126/science.1690453
   Sharma S, 2015, SURG ONCOL, V24, P276, DOI 10.1016/j.suronc.2015.06.007
   St Croix B, 2000, SCIENCE, V289, P1197
   Teachey DT, 2016, CANCER DISCOV, V6, P664, DOI 10.1158/2159-8290.CD-16-0040
   Walter-Yohrling J, 2004, CLIN CANCER RES, V10, P2179, DOI 10.1158/1078-0432.CCR-03-1013
   Yang MY, 2011, BBA-MOL CELL RES, V1813, P39, DOI 10.1016/j.bbamcr.2010.11.013
NR 26
TC 55
Z9 61
U1 1
U2 32
PU AMER ASSOC CANCER RESEARCH
PI PHILADELPHIA
PA 615 CHESTNUT ST, 17TH FLOOR, PHILADELPHIA, PA 19106-4404 USA
SN 0008-5472
EI 1538-7445
J9 CANCER RES
JI Cancer Res.
PD JAN 15
PY 2018
VL 78
IS 2
BP 489
EP 500
DI 10.1158/0008-5472.CAN-16-1911
PG 12
WC Oncology
SC Oncology
GA FT1DR
UT WOS:000422875400016
PM 29183891
OA Bronze, Green Accepted
DA 2021-10-28
ER

PT J
AU Gazeau, N
   Beauvais, D
   Yakoub-Agha, I
   Mitra, S
   Campbell, TB
   Facon, T
   Manier, S
AF Gazeau, Nicolas
   Beauvais, David
   Yakoub-Agha, Ibrahim
   Mitra, Suman
   Campbell, Timothy B.
   Facon, Thierry
   Manier, Salomon
TI Effective anti-BCMA retreatment in multiple myeloma
SO BLOOD ADVANCES
LA English
DT Article
ID BAFF; APRIL
AB The recent emergence of anti-B-cell maturation antigen (BCMA) therapies holds great promise in multiple myeloma (MM). These include chimeric antigen receptor (CAR) T cells, bispecific antibodies, and antibody-drug conjugates. Their development in clinical trials and further approval are changing the strategy for treating MM. Considering that a cure has not been reached, a central question in the coming years will be the possibility of using these therapies sequentially. Here, we report 2 cases of the serial use of anti-BCMA therapies with parallel monitoring of BCMA expression and anti-CAR antibodies. We further discuss recent data from clinical studies that have informed us about the different mechanisms of resistance to anti-BCMA therapies, including antigen escape, BCMA shedding, anti-drug antibodies, T-cell exhaustion, and the emergence of an immunosup-pressive microenvironment. This knowledge will be essential to help guide the strategy of serial treatments with anti-BCMA therapies.
C1 [Gazeau, Nicolas; Beauvais, David; Yakoub-Agha, Ibrahim; Facon, Thierry; Manier, Salomon] Lille Univ, Dept Hematol, CHU Lille, Lille, France.
   [Yakoub-Agha, Ibrahim] Lille Univ, INSERM, Infinite, U1286, Lille, France.
   [Mitra, Suman; Manier, Salomon] Lille Univ, Canther, INSERM, UMR S1277, Lille, France.
   [Mitra, Suman; Manier, Salomon] Lille Univ, CNRS, UMR9020, Lille, France.
   [Campbell, Timothy B.] Bristol Myers Squibb, Princeton, NJ USA.
RP Manier, S (corresponding author), CHU Lille, Hop Huriez, Serv Hematol, Rue Michel Polonovski, F-59000 Lille, France.
EM salomon.manier@chru-lille.fr
RI Beauvais, David/C-8198-2019; yakoub-agha, ibrahim/R-7872-2018
OI Beauvais, David/0000-0003-1866-828X; yakoub-agha,
   ibrahim/0000-0003-4524-8782
FU NHLBI NIH HHSUnited States Department of Health & Human ServicesNational
   Institutes of Health (NIH) - USANIH National Heart Lung & Blood
   Institute (NHLBI) [R01 HL133348, R01 HL136430, R01 HL126743] Funding
   Source: Medline
CR Baras A, 2021, J MOL DIAGN, V23, P447, DOI 10.1016/j.jmoldx.2020.12.004
   Berdeja JG, 2019, BLOOD, V134, DOI 10.1182/blood-2019-126660
   Bossen C, 2006, SEMIN IMMUNOL, V18, P263, DOI 10.1016/j.smim.2006.04.006
   Chen HM, 2019, LEUKEMIA RES, V81, P62, DOI 10.1016/j.leukres.2019.04.008
   Cohen AD, 2019, BLOOD ADV, V3, P2487, DOI 10.1182/bloodadvances.2019000466
   Cohen AD, 2019, J CLIN INVEST, V129, P2210, DOI 10.1172/JCI126397
   Costa LJ, 2019, BLOOD, V134, DOI 10.1182/blood-2019-122895
   Da Via MC, 2021, NAT MED, V27, DOI 10.1038/s41591-021-01245-5
   Laurent SA, 2015, NAT COMMUN, V6, DOI 10.1038/ncomms8333
   Leblay N, 2020, BLOOD, V136, DOI 10.1182/blood-2020-137650
   Li CR, 2019, J CLIN ONCOL, V37
   Lonial S, 2020, LANCET ONCOL, V21, P207, DOI 10.1016/S1470-2045(19)30788-0
   Madduri D, 2019, BLOOD, V134, DOI 10.1182/blood-2019-121731
   Mailankody S, 2020, J CLIN ONCOL, V38
   Martin N, 2020, 25 C EUR HEM ASS EHA
   Moreaux J, 2004, BLOOD, V103, P3148, DOI 10.1182/blood-2003-06-1984
   Munshi NC, 2021, NEW ENGL J MED, V384, P705, DOI 10.1056/NEJMoa2024850
   Munshi NC, 2020, J CLIN ONCOL, V38
   Novak AJ, 2004, BLOOD, V103, P689, DOI 10.1182/blood-2003-06-2043
   O'Connor BP, 2004, J EXP MED, V199, P91, DOI 10.1084/jem.20031330
   Raje N, 2019, NEW ENGL J MED, V380, P1726, DOI 10.1056/NEJMoa1817226
   Samur MK, 2021, NAT COMMUN, V12, DOI 10.1038/s41467-021-21177-5
   Topp M.S., 2020, J CLIN ONCOL, V38, P775, DOI DOI 10.1200/JCO.19.02657
   Usmani SZ, 2020, J CLIN ONCOL, V38, DOI 10.1200/JCO.2020.38.15_suppl.100
   Xu J, 2019, P NATL ACAD SCI USA, V116, P9543, DOI 10.1073/pnas.1819745116
NR 25
TC 0
Z9 0
U1 0
U2 0
PU ELSEVIER
PI AMSTERDAM
PA RADARWEG 29, 1043 NX AMSTERDAM, NETHERLANDS
SN 2473-9529
EI 2473-9537
J9 BLOOD ADV
JI Blood Adv.
PD AUG 10
PY 2021
VL 5
IS 15
BP 3016
EP 3020
DI 10.1182/bloodadvances.2021004176
PG 5
WC Hematology
SC Hematology
GA UA5OF
UT WOS:000685210400009
PM 34351389
OA gold, Green Published
DA 2021-10-28
ER

PT J
AU Williams, AD
   Payne, KK
   Posey, AD
   Hill, C
   Conejo-Garcia, J
   June, CH
   Tchou, J
AF Williams, Austin D.
   Payne, Kyle K.
   Posey, Avery D., Jr.
   Hill, Christine
   Conejo-Garcia, Jose
   June, Carl H.
   Tchou, Julia
TI Immunotherapy for Breast Cancer: Current and Future Strategies
SO CURRENT SURGERY REPORTS
LA English
DT Article
DE Breast cancer; Immunotherapy; Cancer vaccines; Chimeric antigen receptor
   T cells (CAR T); Immune checkpoint; Oncolytic viruses
ID WHOLE-CELL VACCINES; REGULATORY T-CELLS; SUPPRESSOR-CELLS; SIPULEUCEL-T;
   TUMOR MICROENVIRONMENT; DUCTAL CARCINOMA; IMMUNE-RESPONSE; DNA VACCINE;
   EXPRESSION; THERAPY
AB Purpose of Review The breast tumor microenvironment is immunosuppressive and is increasingly recognized to play a significant role in tumorigenesis. A deeper understanding of normal and aberrant interactions between malignant and immune cells has allowed researchers to harness the immune system with novel immunotherapy strategies, many of which have shown promise in breast cancer. This review discusses the application of immunotherapy to the treatment of breast cancer.
   Recent Findings Both basic science and clinical trial data are rapidly developing in the use of immunotherapy for breast cancer. The current clinical trial landscape includes therapeutic vaccines, immune checkpoint blockade, antibodies, cytokines, and adoptive cell therapy.
   Summary Despite early failures, the application of immunotherapeutic strategies to the treatment of breast cancer holds promise.
C1 [Williams, Austin D.; Tchou, Julia] Univ Penn, Perelman Sch Med, Dept Surg, 3400 Civ Ctr Blvd,10th Floor South, Philadelphia, PA 19104 USA.
   [Payne, Kyle K.] Wistar Inst Anat & Biol, 3601 Spruce St, Philadelphia, PA 19104 USA.
   [Hill, Christine; Conejo-Garcia, Jose] H Lee Moffitt Canc Ctr & Res Inst, Dept Immunol, Tampa, FL USA.
   [Posey, Avery D., Jr.; June, Carl H.] Univ Penn, Dept Pathol & Lab Med, Perelman Sch Med, Philadelphia, PA 19104 USA.
   [Posey, Avery D., Jr.; June, Carl H.] Univ Penn, Perelman Sch Med, Ctr Cellular Immunotherapies, Philadelphia, PA 19104 USA.
RP Tchou, J (corresponding author), Univ Penn, Perelman Sch Med, Dept Surg, 3400 Civ Ctr Blvd,10th Floor South, Philadelphia, PA 19104 USA.
EM julia.tchou@uphs.upenn.edu
RI Posey, Avery D./P-4890-2019; Payne, Kyle/AAL-6614-2020; Conejo-Garcia,
   Jose R/V-1897-2019
OI Posey, Avery D./0000-0001-8711-629X; Conejo-Garcia, Jose
   R/0000-0001-6431-4074
CR Adams S, 2016, J CLIN ONCOL, V34, DOI 10.1200/JCO.2016.34.15_suppl.1009
   Apostolopoulos V, 2006, BREAST CANCER RES, V8, DOI 10.1186/bcr1505
   Bang YJ, 2017, ANN ONCOL, V28, P855, DOI 10.1093/annonc/mdx002
   Bindea G, 2011, SEMIN IMMUNOPATHOL, V33, P335, DOI 10.1007/s00281-011-0264-x
   Biswas SK, 2010, NAT IMMUNOL, V11, P889, DOI 10.1038/ni.1937
   Brignone C, 2010, J TRANSL MED, V8, DOI 10.1186/1479-5876-8-71
   Bronte V, 2016, NAT COMMUN, V7, DOI 10.1038/ncomms12150
   Brusic A, 2012, ONCOIMMUNOLOGY, V1, P1095, DOI 10.4161/onci.20954
   Castilleja A, 2002, J IMMUNOL, V169, P3545, DOI 10.4049/jimmunol.169.7.3545
   Cimino-Mathews A, 2016, HUM PATHOL, V47, P52, DOI 10.1016/j.humpath.2015.09.003
   Comber Joseph D, 2014, Ther Adv Vaccines, V2, P77, DOI 10.1177/2051013614525375
   Conner J, 2012, CANCER GENE THER, V19, P499, DOI 10.1038/cgt.2012.24
   Couzin-Frankel J, 2013, SCIENCE, V342, P1432, DOI 10.1126/science.342.6165.1432
   Dasgupta S, 2016, IMMUNOGENETICS, V68, P665, DOI 10.1007/s00251-016-0930-1
   Datta Jashodeep, 2014, Yale Journal of Biology and Medicine, V87, P491
   De La Cruz LM, 2016, IMMUNOTHERAPY-UK, V8, P1219, DOI 10.2217/imt-2016-0052
   De Palma M, 2013, CANCER CELL, V23, P277, DOI 10.1016/j.ccr.2013.02.013
   DeNardo DG, 2007, BREAST CANCER RES, V9, DOI 10.1186/bcr1746
   DeNardo DG, 2011, CANCER DISCOV, V1, P54, DOI 10.1158/2159-8274.CD-10-0028
   Denkert C, 2010, J CLIN ONCOL, V28, P105, DOI 10.1200/JCO.2009.23.7370
   Diaz-Montero CM, 2009, CANCER IMMUNOL IMMUN, V58, P49, DOI 10.1007/s00262-008-0523-4
   Dillman RO, 2002, CANCER BIOTHER RADIO, V17, P51, DOI 10.1089/10849780252824073
   Emens LA, 2015, INHIBITION PD L1 MPD, P2859
   Finn OJ, 2014, CANCER IMMUNOL RES, V2, P708, DOI 10.1158/2326-6066.CIR-14-0110
   Fisher SA, 2017, IMMUN INFLAMM DIS, V5, P16, DOI 10.1002/iid3.136
   Franklin RA, 2014, SCIENCE, V344, P921, DOI 10.1126/science.1252510
   Fukuhara H, 2016, CANCER SCI, V107, P1373, DOI 10.1111/cas.13027
   Gabrilovich DI, 2009, NAT REV IMMUNOL, V9, P162, DOI 10.1038/nri2506
   Ghebeh H, 2006, NEOPLASIA, V8, P190, DOI 10.1593/neo.05733
   Gianni L, 2012, LANCET ONCOL, V13, P25, DOI 10.1016/S1470-2045(11)70336-9
   Gobert M, 2009, CANCER RES, V69, P2000, DOI 10.1158/0008-5472.CAN-08-2360
   Guerriero JL, 2017, NATURE, V543, P428, DOI 10.1038/nature21409
   Hanahan D, 2011, CELL, V144, P646, DOI 10.1016/j.cell.2011.02.013
   Higano CS, 2009, CANCER-AM CANCER SOC, V115, P3670, DOI 10.1002/cncr.24429
   Hodi FS, 2010, NEW ENGL J MED, V363, P711, DOI 10.1056/NEJMoa1003466
   Hudis CA, 2007, NEW ENGL J MED, V357, P39, DOI 10.1056/NEJMra043186
   Jiang XG, 2014, MOL CELL ENDOCRINOL, V382, P673, DOI 10.1016/j.mce.2013.06.003
   Kalos M, 2011, SCI TRANSL MED, V3, DOI 10.1126/scitranslmed.3002842
   Kang TH, 2013, HUM GENE THER, V24, P181, DOI 10.1089/hum.2012.141
   Kantoff PW, 2010, NEW ENGL J MED, V363, P411, DOI 10.1056/NEJMoa1001294
   Koski GK, 2012, J IMMUNOTHER, V35, P54, DOI 10.1097/CJI.0b013e318235f512
   Leach DR, 1996, SCIENCE, V271, P1734, DOI 10.1126/science.271.5256.1734
   Li LJ, 2010, VACCINE, V28, P1911, DOI 10.1016/j.vaccine.2009.10.096
   Limentani SA, 2016, BREAST CANCER RES TR, V156, P319, DOI 10.1007/s10549-016-3751-x
   Lowenfeld L, 2017, CLIN CANCER RES, V23, P2961, DOI 10.1158/1078-0432.CCR-16-1924
   Machiels JPH, 2001, CANCER RES, V61, P3689
   Mantovani A, 2002, TRENDS IMMUNOL, V23, P549, DOI 10.1016/S1471-4906(02)02302-5
   Mantovani A, 2017, NAT REV CLIN ONCOL, V14, P399, DOI 10.1038/nrclinonc.2016.217
   Martinez FO, 2014, F1000PRIME REP, V6, P13, DOI 10.12703/P6-13
   Marvel D, 2015, J CLIN INVEST, V125, P3356, DOI 10.1172/JCI80005
   McCarthy Edward F, 2006, Iowa Orthop J, V26, P154
   Milani A, 2014, BREAST CANCER-TARGET, V6, P159, DOI 10.2147/BCTT.S38428
   Mittendorf EA, 2014, ANN ONCOL, V25, P1735, DOI 10.1093/annonc/mdu211
   Mougiakakos D, 2010, ADV CANCER RES, V107, P57, DOI 10.1016/S0065-230X(10)07003-X
   Muenst S, 2014, BREAST CANCER RES TR, V146, P15, DOI 10.1007/s10549-014-2988-5
   Nahta R, 2004, CANCER RES, V64, P2343, DOI 10.1158/0008-5472.CAN-03-3856
   Nanda R, 2016, J CLIN ONCOL, V34, P2460, DOI 10.1200/JCO.2015.64.8931
   Nishimura H, 1999, IMMUNITY, V11, P141, DOI 10.1016/S1074-7613(00)80089-8
   Nizar S, 2009, BRIT J CANCER, V100, P1697, DOI 10.1038/sj.bjc.6605040
   Norell H, 2010, J TRANSL MED, V8, DOI 10.1186/1479-5876-8-53
   Palucka K, 2012, NAT REV CANCER, V12, P265, DOI 10.1038/nrc3258
   Payne KK, 2016, IMMUNOL INVEST, V45, P767, DOI 10.1080/08820139.2016.1213278
   Peres LD, 2015, BIOTECHNOL ADV, V33, P1868, DOI 10.1016/j.biotechadv.2015.10.013
   Porter DL, 2011, NEW ENGL J MED, V365, P725, DOI 10.1056/NEJMoa1103849
   Porter DL, 2011, J CANCER, V2, P331, DOI 10.7150/jca.2.331
   Posey AD, 2016, IMMUNITY, V44, P1444, DOI 10.1016/j.immuni.2016.05.014
   Rech AJ, 2012, SCI TRANSL MED, V4, DOI 10.1126/scitranslmed.3003330
   Rech AJ, 2009, ANN NY ACAD SCI, V1174, P99, DOI 10.1111/j.1749-6632.2009.04939.x
   Robert C, 2014, LANCET, V384, P1109, DOI 10.1016/S0140-6736(14)60958-2
   ROSENBERG SA, 1986, SCIENCE, V233, P1318, DOI 10.1126/science.3489291
   Rugo H, 2016, PRELIMINARY EFFICACY
   Rutkowski MR, 2015, CANCER CELL, V27, P27, DOI 10.1016/j.ccell.2014.11.009
   Saade F, 2012, EXPERT REV VACCINES, V11, P189, DOI [10.1586/ERV.11.188, 10.1586/erv.11.188]
   Schalper KA, 2014, CLIN CANCER RES, V20, P2773, DOI 10.1158/1078-0432.CCR-13-2702
   Schmidt A, 2012, FRONT IMMUNOL, V3, DOI 10.3389/fimmu.2012.00051
   Schmittnaegel M, 2017, SCI TRANSL MED, V9, DOI 10.1126/scitranslmed.aak9670
   Seth P, 2006, HUM GENE THER, V17, P1152, DOI 10.1089/hum.2006.17.1152
   Sharma A, 2012, CANCER-AM CANCER SOC, V118, P4354, DOI 10.1002/cncr.26734
   Sharma P, 2015, CELL, V161, P205, DOI 10.1016/j.cell.2015.03.030
   Small EJ, 2006, J CLIN ONCOL, V24, P3089, DOI 10.1200/JCO.2005.04.5252
   Spector NL, 2009, J CLIN ONCOL, V27, P5838, DOI 10.1200/JCO.2009.22.1507
   Spranger S., 2014, J IMMUNOTHER CANCER, V2, pO15
   Stephen TL, 2017, IMMUNITY, V46, P51, DOI 10.1016/j.immuni.2016.12.015
   Sun WY, 2016, J TRANSL MED, V14, DOI 10.1186/s12967-016-0925-6
   Tiriveedhi V, 2013, BREAST CANCER RES TR, V138, P109, DOI 10.1007/s10549-012-2110-9
   Vogel CL, 2002, J CLIN ONCOL, V20, P719, DOI 10.1200/JCO.2002.20.3.719
   Voutsadakis IA, 2016, ANTICANCER RES, V36, P5607, DOI 10.21873/anticanres.11145
   Whilding LM, 2017, MOL THER, V25, P259, DOI 10.1016/j.ymthe.2016.10.012
   Wong HH, 2010, VIRUSES-BASEL, V2, P78, DOI 10.3390/v2010078
   Xue DB, 2016, ONCOL REP, V36, P2843, DOI 10.3892/or.2016.5128
   Yan M, 2011, BREAST CANCER RES, V13, DOI 10.1186/bcr2869
   Yang B, 2014, HUM VACC IMMUNOTHER, V10, P3153, DOI 10.4161/21645515.2014.980686
   Zhang S, 2016, PLOS ONE, V11, DOI 10.1371/journal.pone.0164514
NR 93
TC 15
Z9 16
U1 2
U2 43
PU SPRINGER
PI NEW YORK
PA ONE NEW YORK PLAZA, SUITE 4600, NEW YORK, NY, UNITED STATES
SN 2167-4817
J9 CURR SURG REP
JI Curr. Surg. Rep.
PD DEC
PY 2017
VL 5
IS 12
AR 31
DI 10.1007/s40137-017-0194-1
PG 11
WC Surgery
SC Surgery
GA FK6FM
UT WOS:000413598700001
OA Green Accepted
DA 2021-10-28
ER

PT J
AU Mata, M
   Vera, JF
   Gerken, C
   Rooney, CM
   Miller, T
   Pfent, C
   Wang, LL
   Wilson-Robles, HM
   Gottschalk, S
AF Mata, Melinda
   Vera, Juan F.
   Gerken, Claudia
   Rooney, Cliona M.
   Miller, Tasha
   Pfent, Catherine
   Wang, Lisa L.
   Wilson-Robles, Heather M.
   Gottschalk, Stephen
TI Toward Immunotherapy With Redirected T Cells in a Large Animal Model: Ex
   Vivo Activation, Expansion, and Genetic Modification of Canine T Cells
SO JOURNAL OF IMMUNOTHERAPY
LA English
DT Article
DE immunotherapy; canine; T cells; CAR; osteosarcoma; HER2
ID ANTITUMOR-ACTIVITY; ANTIGEN; EXPRESSION; RECEPTORS; CHAIN; DOGS;
   LYMPHOCYTES; REGRESSION; SURVIVAL; CANCER
AB Adoptive transfer of T cells expressing chimeric antigen receptors (CARs) has shown promising antitumor activity in early phase clinical studies, especially for hematological malignancies. However, most preclinical models do not reliably mimic human disease. We reasoned that developing an adoptive T-cell therapy approach for spontaneous osteosarcoma (OS) occurring in dogs would more closely reproduce the condition in human cancer. To generate CAR-expressing canine T cells, we developed expansion and transduction protocols that allow for the generation of sufficient numbers of CAR-expressing canine T cells for future clinical studies in dogs within 2 weeks of ex vivo culture. To evaluate the functionality of CAR-expressing canine T cells, we targeted HER2(+) OS. We demonstrate that canine OS is positive for HER2, and that canine T cells expressing a HER2-specific CAR with human-derived transmembrane and CD28.zeta signaling domains recognize and kill HER2(+) canine OS cell lines in an antigen-dependent manner. To reduce the potential immunogenicity of the CAR, we evaluated a CAR with canine-derived transmembrane and signaling domains, and found no functional difference between human and canine CARs. Hence, we have successfully developed a strategy to generate CAR-expressing canine T cells for future preclinical studies in dogs. Testing T-cell therapies in an immunocompetent, outbred animal model may improve our ability to predict their safety and efficacy before conducting studies in humans.
C1 [Mata, Melinda; Vera, Juan F.; Gerken, Claudia; Rooney, Cliona M.; Gottschalk, Stephen] Texas Childrens Hosp, Baylor Coll Med, Houston Methodist Hosp, Ctr Cell & Gene Therapy, Houston, TX 77030 USA.
   [Mata, Melinda; Gerken, Claudia; Rooney, Cliona M.; Wang, Lisa L.; Gottschalk, Stephen] Texas Childrens Hosp, Baylor Coll Med, Texas Childrens Canc Ctr, Houston, TX 77030 USA.
   [Mata, Melinda; Rooney, Cliona M.; Gottschalk, Stephen] Baylor Coll Med, Dept Pathol & Immunol, Houston, TX 77030 USA.
   [Rooney, Cliona M.; Wang, Lisa L.; Gottschalk, Stephen] Baylor Coll Med, Dept Pediat, Houston, TX 77030 USA.
   [Rooney, Cliona M.] Baylor Coll Med, Dept Mol Virol & Microbiol, Houston, TX 77030 USA.
   [Miller, Tasha; Pfent, Catherine; Wilson-Robles, Heather M.] Texas A&M Univ, Coll Vet Med, Dept Small Anim Clin Sci, College Stn, TX 77843 USA.
RP Gottschalk, S (corresponding author), Baylor Coll Med, Ctr Cell & Gene Therapy, 1102 Bates St,Suite 1770, Houston, TX 77030 USA.
EM smgottsc@txch.org
RI Gottschalk, Stephen/M-9343-2018; Wilson-Robles, Heather/D-4209-2016
OI Gottschalk, Stephen/0000-0003-3991-7468; Pfent,
   Catherine/0000-0002-3743-0851; Wilson-Robles,
   Heather/0000-0002-6489-8468
FU NIHUnited States Department of Health & Human ServicesNational
   Institutes of Health (NIH) - USA [5T32HL092332]; CPRIT [RP101335];
   NATIONAL HEART, LUNG, AND BLOOD INSTITUTEUnited States Department of
   Health & Human ServicesNational Institutes of Health (NIH) - USANIH
   National Heart Lung & Blood Institute (NHLBI) [T32HL092332] Funding
   Source: NIH RePORTER; NATIONAL INSTITUTE OF DIABETES AND DIGESTIVE AND
   KIDNEY DISEASESUnited States Department of Health & Human
   ServicesNational Institutes of Health (NIH) - USANIH National Institute
   of Diabetes & Digestive & Kidney Diseases (NIDDK) [T32DK064717] Funding
   Source: NIH RePORTER
FX Supported by NIH grants 5T32HL092332 and CPRIT grant RP101335. The
   Center for Cell and Gene Therapy has a research collaboration with
   Celgene and Bluebird Bio.
CR Ahmed N, 2012, CANC RES S, V72
   Ahmed N, 2007, CANCER RES, V67, P5957, DOI 10.1158/0008-5472.CAN-06-4309
   Ahmed N, 2009, MOL THER, V17, P1779, DOI 10.1038/mt.2009.133
   Bergman PJ, 2003, CLIN CANCER RES, V9, P1284
   Chow KKH, 2013, MOL THER, V21, P629, DOI 10.1038/mt.2012.210
   Flint AE, 2004, VET PATHOL, V41, P291, DOI 10.1354/vp.41-3-291
   Georges GE, 1998, TRANSPLANTATION, V66, P540, DOI 10.1097/00007890-199808270-00023
   Gordon I, 2009, PLOS MED, V6, DOI 10.1371/journal.pmed.1000161
   Gorlick R, 1999, J CLIN ONCOL, V17, P2781, DOI 10.1200/JCO.1999.17.9.2781
   Gottschalk S, 2003, BLOOD, V101, P1905, DOI 10.1182/blood-2002-05-1514
   Graves SS, 2013, BIOL BLOOD MARROW TR, V19, P1650, DOI 10.1016/j.bbmt.2013.08.007
   Grupp SA, 2013, NEW ENGL J MED, V368, P1509, DOI 10.1056/NEJMoa1215134
   HARWERTH IM, 1992, J BIOL CHEM, V267, P15160
   Huang GX, 2012, CANCER RES, V72, P271, DOI 10.1158/0008-5472.CAN-11-2778
   Jensen MC, 2010, BIOL BLOOD MARROW TR, V16, P1245, DOI 10.1016/j.bbmt.2010.03.014
   Kalos M, 2011, SCI TRANSL MED, V3, DOI 10.1126/scitranslmed.3002842
   Kochenderfer JN, 2012, BLOOD, V119, P2709, DOI 10.1182/blood-2011-10-384388
   Komatsu T, 2012, J VET MED SCI, V74, P719, DOI 10.1292/jvms.11-0440
   Lindblad-Toh K, 2005, NATURE, V438, P803, DOI 10.1038/nature04338
   Louis CU, 2011, BLOOD, V118, P6050, DOI 10.1182/blood-2011-05-354449
   Lupu M, 2007, VET COMP ONCOL, V5, P14, DOI 10.1111/j.1476-5829.2006.00114.x
   Maus MV, 2013, CANCER IMMUNOL RES, V1, P26, DOI 10.1158/2326-6066.CIR-13-0006
   Mizuno S, 1996, J VET MED A, V43, P289, DOI 10.1111/j.1439-0442.1996.tb00455.x
   Modak S, 2001, CANCER RES, V61, P4048
   Mohseny Alexander B., 2012, Sarcoma, V2012, P417271, DOI 10.1155/2012/417271
   Morgan RA, 2010, MOL THER, V18, P843, DOI 10.1038/mt.2010.24
   O'Connor CM, 2012, SCI REP-UK, V2, DOI 10.1038/srep00249
   Paoloni M, 2008, NAT REV CANCER, V8, P147, DOI 10.1038/nrc2273
   Pule MA, 2008, NAT MED, V14, P1264, DOI 10.1038/nm.1882
   Rouleau C, 2008, CLIN CANCER RES, V14, P7223, DOI 10.1158/1078-0432.CCR-08-0499
   SHELTON GD, 1990, VET IMMUNOL IMMUNOP, V24, P1, DOI 10.1016/0165-2427(90)90073-2
   Singer J, 2012, MOL IMMUNOL, V50, P200, DOI 10.1016/j.molimm.2012.01.002
   Singh H, 2013, PLOS ONE, V8, DOI 10.1371/journal.pone.0064138
   Sorenmo KU, 2011, PLOS ONE, V6, DOI 10.1371/journal.pone.0024167
   Suhoski MM, 2007, MOL THER, V15, P981, DOI 10.1038/mt.sj.6300134
   Ting-De Ravin SS, 2006, BLOOD, V107, P3091, DOI [10.1182/blood-2005-104057, 10.1182/blood-2005-10-4057]
   Vera J, 2006, BLOOD, V108, P3890, DOI 10.1182/blood-2006-04-017061
   Vera JF, 2010, J IMMUNOTHER, V33, P305, DOI 10.1097/CJI.0b013e3181c0c3cb
   Weijtens MEM, 2000, GENE THER, V7, P35, DOI 10.1038/sj.gt.3301051
   Weissinger EM, 2000, CYTOKINES CELL MOL T, V6, P25, DOI 10.1080/13684730050515886
   WELS W, 1992, BIO-TECHNOL, V10, P1128, DOI 10.1038/nbt1092-1128
   WITHROW SJ, 1993, CANCER-AM CANCER SOC, V71, P2484, DOI 10.1002/1097-0142(19930415)71:8<2484::AID-CNCR2820710810>3.0.CO;2-D
NR 42
TC 37
Z9 39
U1 1
U2 12
PU LIPPINCOTT WILLIAMS & WILKINS
PI PHILADELPHIA
PA TWO COMMERCE SQ, 2001 MARKET ST, PHILADELPHIA, PA 19103 USA
SN 1524-9557
EI 1537-4513
J9 J IMMUNOTHER
JI J. Immunother.
PD OCT
PY 2014
VL 37
IS 8
BP 407
EP 415
DI 10.1097/CJI.0000000000000052
PG 9
WC Oncology; Immunology; Medicine, Research & Experimental
SC Oncology; Immunology; Research & Experimental Medicine
GA AP3HF
UT WOS:000341965500003
PM 25198528
OA Green Accepted
DA 2021-10-28
ER

PT J
AU Harrer, DC
   Simon, B
   Fujii, S
   Shimizu, K
   Uslu, U
   Schuler, G
   Gerer, KF
   Hoyer, S
   Dorrie, J
   Schaft, N
AF Harrer, Dennis C.
   Simon, Bianca
   Fujii, Shin-ichiro
   Shimizu, Kanako
   Uslu, Ugur
   Schuler, Gerold
   Gerer, Kerstin F.
   Hoyer, Stefanie
   Dorrie, Jan
   Schaft, Niels
TI RNA-transfection of gamma/delta T cells with a chimeric antigen receptor
   or an alpha/beta T-cell receptor: a safer alternative to genetically
   engineered alpha/beta T cells for the immunotherapy of melanoma
SO BMC CANCER
LA English
DT Article
DE Immune evasion; Cross-reaction; MHC-downregulation; gamma/delta T cell;
   Adoptive T-cell therapy; Chimeric antigen receptor; Melanoma;
   mRNA-electroporation; Zoledronate
ID PERICYTES DIMINISHES NEOVASCULARIZATION; SERIOUS ADVERSE EVENT;
   GAMMA-DELTA; ADOPTIVE IMMUNOTHERAPY; MESSENGER-RNA; ANTITUMOR-ACTIVITY;
   CANCER REGRESSION; PD-1 EXPRESSION; ZOLEDRONIC ACID; TUMOR
AB Background: Adoptive T-cell therapy relying on conventional T cells transduced with T-cell receptors (TCRs) or chimeric antigen receptors (CARs) has caused substantial tumor regression in several clinical trials. However, genetically engineered T cells have been associated with serious side-effects due to off-target toxicities and massive cytokine release. To obviate these concerns, we established a protocol adaptable to GMP to expand and transiently transfect gamma/delta T cells with mRNA.
   Methods: PBMC from healthy donors were stimulated using zoledronic-acid or OKT3 to expand gamma/delta T cells and bulk T cells, respectively. Additionally, CD8(+) T cells and gamma/delta T cells were MACS-isolated from PBMC and expanded with OKT3. Next, these four populations were electroporated with RNA encoding a gp100/HLA-A2-specific TCR or a CAR specific for MCSP. Thereafter, receptor expression, antigen-specific cytokine secretion, specific cytotoxicity, and killing of the endogenous gamma/delta T cell-target Daudi were analyzed.
   Results: Using zoledronic-acid in average 6 million of gamma/delta T cells with a purity of 85% were generated from one million PBMC. MACS-isolation and OKT3-mediated expansion of gamma/delta T cells yielded approximately ten times less cells. OKT3-expanded and CD8(+) MACS-isolated conventional T cells behaved correspondingly similar. All employed T cells were efficiently transfected with the TCR or the CAR. Upon respective stimulation, gamma/delta T cells produced IFN gamma and TNF, but little IL-2 and the zoledronic-acid expanded T cells exceeded MACS-gamma/delta T cells in antigen-specific cytokine secretion. While the cytokine production of gamma/delta T cells was in general lower than that of conventional T cells, specific cytotoxicity against melanoma cell lines was similar. In contrast to OKT3-expanded and MACS-CD8(+) T cells, mock-electroporated gamma/delta cells also lysed tumor cells reflecting the gamma/delta T cell-intrinsic anti-tumor activity. After transfection, gamma/delta T cells were still able to kill MHC-deficient Daudi cells.
   Conclusion: We present a protocol adaptable to GMP for the expansion of gamma/delta T cells and their subsequent RNA-transfection with tumor-specific TCRs or CARs. Given the transient receptor expression, the reduced cytokine release, and the equivalent cytotoxicity, these gamma/delta T cells may represent a safer complementation to genetically engineered conventional T cells in the immunotherapy of melanoma (Exper Dermatol 26: 157, 2017, J Investig Dermatol 136: A173, 2016).
C1 [Harrer, Dennis C.; Simon, Bianca; Uslu, Ugur; Schuler, Gerold; Gerer, Kerstin F.; Hoyer, Stefanie; Dorrie, Jan; Schaft, Niels] Univ Klinikum Erlangen, Dept Dermatol, Hartmannstr 14, D-91052 Erlangen, Germany.
   [Harrer, Dennis C.; Schuler, Gerold; Dorrie, Jan; Schaft, Niels] Friedrich Alexander Univ Erlangen Nurnberg FAU, Fac Med, Dept Dermatol, Erlangen, Germany.
   [Simon, Bianca; Gerer, Kerstin F.] Friedrich Alexander Univ Erlangen Nurnberg Erlang, Dept Genet, Erlangen, Germany.
   [Fujii, Shin-ichiro; Shimizu, Kanako] RIKEN, Ctr Integrat Med Sci IMS, Lab Immunotherapy, Tsurumi Ku, 1-7-22 Suehiro Cho, Yokohama, Kanagawa 2300045, Japan.
RP Schaft, N (corresponding author), Univ Klinikum Erlangen, Dept Dermatol, Hartmannstr 14, D-91052 Erlangen, Germany.; Schaft, N (corresponding author), Friedrich Alexander Univ Erlangen Nurnberg FAU, Fac Med, Dept Dermatol, Erlangen, Germany.
EM niels.schaft@uk-erlangen.de
RI Schaft, Niels/H-3713-2011; Dorrie, Jan/H-3678-2011
OI Schaft, Niels/0000-0001-8236-9298; Dorrie, Jan/0000-0002-3478-0741
FU ELAN-fonds of the Friedrich-Alexander-Universitat Erlangen-Nurnberg
   (FAU) [14-05-14-1-Schaft]; Deutsche ForschungsgemeinschaftGerman
   Research Foundation (DFG); Friedrich-Alexander-Universitat
   Erlangen-Nurnberg (FAU)
FX This study was funded by the ELAN-fonds (14-05-14-1-Schaft) of the
   Friedrich-Alexander-Universitat Erlangen-Nurnberg (FAU). The ELAN-fonds
   had no role in the design of the study and collection, analysis, and
   interpretation of data, and in writing the manuscript, but solely
   provided financial means to perform the described experiments. We
   acknowledge support by Deutsche Forschungsgemeinschaft and
   Friedrich-Alexander-Universitat Erlangen-Nurnberg (FAU) within the
   funding program Open Access Publishing.
CR ADF, 2017, 2017 44 ANN M ARB DE
   [Anonymous], 2016, J INVEST DERMATOL, V136, pA173
   Baitsch L, 2011, J CLIN INVEST, V121, P2350, DOI 10.1172/JCI46102
   Barrett DM, 2015, J IMMUNOL, V195, P755, DOI 10.4049/jimmunol.1500751
   Beatty GL, 2014, CANCER IMMUNOL RES, V2, P112, DOI 10.1158/2326-6066.CIR-13-0170
   Bender C, 2016, ONCOL RES TREAT, V39, P369, DOI 10.1159/000446716
   Birkholz K, 2009, GENE THER, V16, P596, DOI 10.1038/gt.2008.189
   Birkholz K, 2009, J IMMUNOL METHODS, V346, P45, DOI 10.1016/j.jim.2009.05.001
   Blankenstein T, 2005, CURR OPIN IMMUNOL, V17, P180, DOI 10.1016/j.coi.2005.01.008
   Cameron BJ, 2013, SCI TRANSL MED, V5, DOI 10.1126/scitranslmed.3006034
   Campoli MR, 2004, CRIT REV IMMUNOL, V24, P267, DOI 10.1615/CritRevImmunol.v24.i4.40
   Cheadle Eleanor J, 2012, Methods Mol Biol, V907, P645, DOI 10.1007/978-1-61779-974-7_36
   Chiplunkar S, 2009, IMMUNOTHERAPY-UK, V1, P663, DOI [10.2217/IMT.09.27, 10.2217/imt.09.27]
   Coleman RE, 2010, BRIT J CANCER, V102, P1099, DOI 10.1038/sj.bjc.6605604
   Critchley-Thorne RJ, 2007, PLOS MED, V4, P897, DOI 10.1371/journal.pmed.0040176
   Critchley-Thorne RJ, 2009, P NATL ACAD SCI USA, V106, P9010, DOI 10.1073/pnas.0901329106
   Curran KJ, 2012, J GENE MED, V14, P405, DOI 10.1002/jgm.2604
   Debets R, 2002, TRENDS IMMUNOL, V23, P435, DOI 10.1016/S1471-4906(02)02290-1
   DeFrancesco L, 2014, NAT BIOTECHNOL, V32, P604, DOI 10.1038/nbt0714-604
   Deniger DC, 2014, CLIN CANCER RES, V20, P5708, DOI 10.1158/1078-0432.CCR-13-3451
   Deniger DC, 2013, MOL THER, V21, P638, DOI 10.1038/mt.2012.267
   Dorrie J, 2014, PLOS ONE, V9, DOI 10.1371/journal.pone.0109944
   Dudley ME, 2002, SCIENCE, V298, P850, DOI 10.1126/science.1076514
   Fiorentini G, 2009, IN VIVO, V23, P131
   Garrido C, 2012, CARCINOGENESIS, V33, P687, DOI 10.1093/carcin/bgr318
   Gerer KF, 2017, METHODS MOL BIOL, V1499, P165
   Gober HJ, 2003, J EXP MED, V197, P163, DOI 10.1084/jem.20021500
   GODAL A, 1986, BRIT J CANCER, V53, P839, DOI 10.1038/bjc.1986.142
   Grupp SA, 2013, NEW ENGL J MED, V368, P1509, DOI 10.1056/NEJMoa1215134
   Halary F, 1997, EUR J IMMUNOL, V27, P2812, DOI 10.1002/eji.1830271111
   Hofflin S, 2015, CANCER BIOL THER, V16, P1323, DOI 10.1080/15384047.2015.1070981
   Johnson LA, 2015, SCI TRANSL MED, V7, DOI 10.1126/scitranslmed.aaa4963
   June CH, 2014, CANCER IMMUNOL IMMUN, V63, P969, DOI 10.1007/s00262-014-1568-1
   Kaiser AD, 2015, CANCER GENE THER, V22, P72, DOI 10.1038/cgt.2014.78
   Kobayashi H, 2007, CANCER IMMUNOL IMMUN, V56, P469, DOI 10.1007/s00262-006-0199-6
   Kobayashi H, 2010, ANTICANCER RES, V30, P575
   Kondo M, 2011, JOVE-J VIS EXP, DOI 10.3791/3182
   KONING F, 1987, J EXP MED, V166, P595, DOI 10.1084/jem.166.2.595
   Krug C, 2015, CANCER IMMUNOL IMMUN, V64, P1623, DOI 10.1007/s00262-015-1767-4
   Krug C, 2014, CANCER IMMUNOL IMMUN, V63, P999, DOI 10.1007/s00262-014-1572-5
   Lamers CH, 2006, J CLIN ONCOL, V24, P20, DOI DOI 10.1200/JCO.2006.05.9964
   Lamers CHJ, 2013, MOL THER, V21, P904, DOI 10.1038/mt.2013.17
   Lehner M, 2012, PLOS ONE, V7, DOI 10.1371/journal.pone.0031210
   Linette GP, 2013, BLOOD, V122, P863, DOI 10.1182/blood-2013-03-490565
   MacFarlane AW, 2014, CANCER IMMUNOL RES, V2, P320, DOI 10.1158/2326-6066.CIR-13-0133
   Maus MV, 2016, CLIN CANCER RES, V22, P1875, DOI 10.1158/1078-0432.CCR-15-1433
   Maus MV, 2014, ANNU REV IMMUNOL, V32, P189, DOI 10.1146/annurev-immunol-032713-120136
   Morgan RA, 2010, MOL THER, V18, P843, DOI 10.1038/mt.2010.24
   MORITA CT, 1995, IMMUNITY, V3, P495, DOI 10.1016/1074-7613(95)90178-7
   Nakajima J, 2010, EUR J CARDIO-THORAC, V37, P1191, DOI 10.1016/j.ejcts.2009.11.051
   Nedellec S, 2010, J IMMUNOL, V185, P55, DOI 10.4049/jimmunol.1000373
   Nussbaumer O, 2013, J IMMUNOL, V191, P1346, DOI 10.4049/jimmunol.1300603
   Oevermann L, 2012, ANN NY ACAD SCI, V1266, P161, DOI 10.1111/j.1749-6632.2012.06606.x
   Ohrmalm L, 2013, J INTERN MED, V274, P363, DOI 10.1111/joim.12100
   Olson BM, 2012, EXPERT REV VACCINES, V11, P1315, DOI [10.1586/erv.12.107, 10.1586/ERV.12.107]
   Ozerdem U, 2006, PROSTATE, V66, P294, DOI 10.1002/pros.20346
   Ozerdem U, 2006, OPHTHAL RES, V38, P251, DOI 10.1159/000094833
   Parkhurst MR, 2011, MOL THER, V19, P620, DOI 10.1038/mt.2010.272
   Riet Tobias, 2013, Methods Mol Biol, V969, P187, DOI 10.1007/978-1-62703-260-5_12
   Robbins PF, 2004, J IMMUNOL, V173, P7125, DOI 10.4049/jimmunol.173.12.7125
   Rothenfusser S, 2002, CELL IMMUNOL, V215, P32, DOI 10.1016/S0008-8749(02)00001-1
   SAITO T, 1988, J EXP MED, V168, P1003, DOI 10.1084/jem.168.3.1003
   Schaft N, 2006, CANCER IMMUNOL IMMUN, V55, P1132, DOI 10.1007/s00262-005-0098-2
   Shi F, 2011, INT J CANCER, V128, P887, DOI 10.1002/ijc.25397
   Shimizu K, 2015, PLOS ONE, V10, DOI 10.1371/journal.pone.0131477
   Soriani A, 2013, ONCOIMMUNOLOGY, V2, DOI 10.4161/onci.26663
   Spiotto MT, 2002, IMMUNITY, V17, P737, DOI 10.1016/S1074-7613(02)00480-6
   Sugie T, 2013, CANCER IMMUNOL IMMUN, V62, P677, DOI 10.1007/s00262-012-1368-4
   Takano S, 2016, SURG TODAY, V46, P1341, DOI 10.1007/s00595-016-1305-9
   TANAKA Y, 1995, NATURE, V375, P155, DOI 10.1038/375155a0
   Tas F, 2012, J ONCOL, V2012, DOI 10.1155/2012/647684
   Tordsson JM, 2000, CANCER IMMUNOL IMMUN, V48, P691, DOI 10.1007/s002620050018
   Uslu U, 2016, EXP DERMATOL, V25, P872, DOI 10.1111/exd.13095
   van den Berg JH, 2015, MOL THER, V23, P1541, DOI 10.1038/mt.2015.60
   van der Veken LT, 2009, J IMMUNOL, V182, P164, DOI 10.4049/jimmunol.182.1.164
   van der Veken LT, 2006, CANCER RES, V66, P3331, DOI 10.1158/0008-5472.CAN-05-4190
   Waki K, 2014, CANCER SCI, V105, P1229, DOI 10.1111/cas.12502
   Wang XH, 2010, JNCI-J NATL CANCER I, V102, P1496, DOI 10.1093/jnci/djq343
   WICK MR, 1988, J CUTAN PATHOL, V15, P201, DOI 10.1111/j.1600-0560.1988.tb00544.x
   Xing M, 2014, AM J CLIN ONCOL-CANC, V40, P27
   Xiong Y, 2015, TRANSFUS MED REV, V29, P259, DOI 10.1016/j.tmrv.2015.07.001
   Yadavilli S, 2016, TRANSL ONCOL, V9, P57, DOI 10.1016/j.tranon.2015.12.005
   Zhang T, 2004, CANCER GENE THER, V11, P487, DOI 10.1038/sj.cgt.7700703
   Zhao YB, 2010, CANCER RES, V70, P9053, DOI 10.1158/0008-5472.CAN-10-2880
   Zhao YB, 2006, MOL THER, V13, P151, DOI 10.1016/j.ymthe.2005.07.688
   Zhao YB, 2005, J IMMUNOL, V174, P4415, DOI 10.4049/jimmunol.174.7.4415
NR 86
TC 48
Z9 48
U1 1
U2 9
PU BMC
PI LONDON
PA CAMPUS, 4 CRINAN ST, LONDON N1 9XW, ENGLAND
EI 1471-2407
J9 BMC CANCER
JI BMC Cancer
PD AUG 17
PY 2017
VL 17
AR 551
DI 10.1186/s12885-017-3539-3
PG 17
WC Oncology
SC Oncology
GA FE2FY
UT WOS:000408033300002
PM 28818060
OA Green Published, gold
DA 2021-10-28
ER

PT J
AU Li, XQ
   Chen, WH
AF Li, Xiaoqing
   Chen, Weihong
TI Mechanisms of failure of chimeric antigen receptor T-cell therapy
SO CURRENT OPINION IN HEMATOLOGY
LA English
DT Review
DE B-cell hematological cancers; novel agent and novel chimeric antigen
   receptor T-cell system; the relapse mechanism after CART19 cells
ID ACUTE LYMPHOBLASTIC-LEUKEMIA; B-ALL; CAR; REMISSIONS; RESISTANCE;
   INHIBITOR; IBRUTINIB; PRESSURE; ESCAPE; SWITCH
AB Purpose of review Although chimeric antigen receptor T (CART)-cell therapy is best recognized for its antitumor effect in relapsed/refractory B-cell hematological cancers, it is still associated with a high relapse rate. Recent findings We firstly analyzed internal immunological and genetic reasons of CD19+ relapse after treatment for R/R B-cell hematological cancers with CART19 cells. The reasons: murine-derived scFv may limit expansion of CART cells. Repeated antigen exposure leads to T-cell exhaustion. Activation of T cells can cause T-cell senescence and high expression of inhibitive receptors, PD-1, CTLA4, TIGIT, LAG-3, CD244, CD160, TIM3, which might be solved by some external pharmacological intervention methods [for instance, the use of FC (Fludarabine, Cyclophosphamide) lymphodepletion regimen, lenalidomide, PD-1 inhibitor, ibrutinib and humanized CD19-CART cells. Secondly, mechanism of CD19 relapse can be attributed to the preexisting of CD19(-) subclone, the loss or alternative RNA splicing on exon 2 of chromosome 16 on which CD19 gene is located, B-cell transcript factors - paired-box 5 (PAX5) and early B-cell factor 1 (EBF1) are down-regulated to cause lineage-switch from lymphoid to myeloid. Although different preparation techniques generates various entities of CART 19 cells, these problems could be conquered by novel agents and novel CAR system. Video abstract Although Chimeric Antigen Receptor T (CART) cell therapy is best recognized for its antitumor effect in Relapsed/Refractory B-cell hematological cancers, it still shows a high relapse rate. We review mechanisms of failure of CART therapy. .
C1 [Li, Xiaoqing; Chen, Weihong] Shenzhen Univ, Dept Hematol, Shenzhen Peoples Hosp 2, Affiliated Hosp 1, Shenzhen, Guangdong, Peoples R China.
RP Chen, WH (corresponding author), 3002 Sungang West Rd, Shenzhen 518035, Guangdong, Peoples R China.
EM whitney-cindy@hotmail.com
FU Shenzhen Science and Technology Innovation Committee
   [JCYJ20180228163509339]; Shenzhen municipal Health Commission Research
   Project [201606021]
FX The relapse mechanism of genetic mutation of relapsed/refractory
   lymphoma after CART treatment has been approved by Shenzhen Science and
   Technology Innovation Committee, the amount RMB 500,000, Grant No.
   JCYJ20180228163509339. CART-38 cell therapy for disease
   progression/relapse multiple myeloma has been approved by Shenzhen
   municipal Health Commission Research Project, Project No. 201606021.
CR Aldoss I, 2017, AM J HEMATOL, V92, P858, DOI 10.1002/ajh.24783
   Bernadotte A, 2016, AGING-US, V8, P3, DOI 10.18632/aging.100871
   Braig F, 2017, BLOOD, V129, P100, DOI 10.1182/blood-2016-05-718395
   Brudno JN, 2016, J CLIN ONCOL, V34, P1112, DOI 10.1200/JCO.2015.64.5929
   Casucci M, 2013, BLOOD, V122, P3461, DOI 10.1182/blood-2013-04-493361
   Catakovic K, 2017, CELL COMMUN SIGNAL, V15, DOI 10.1186/s12964-016-0160-z
   Cho JH, 2018, CELL, V173, P1426, DOI 10.1016/j.cell.2018.03.038
   Cummins KD, 2018, LEUKEMIA LYMPHOMA, V59, P1539, DOI 10.1080/10428194.2017.1375107
   Dubovsky JA, 2013, BLOOD, V122, P2539, DOI 10.1182/blood-2013-06-507947
   Eyquem J, 2017, NATURE, V543, P113, DOI 10.1038/nature21405
   Fink EC, 2015, BLOOD, V126, P2366, DOI 10.1182/blood-2015-07-567958
   Fischer J, 2017, J IMMUNOTHER, V40, P187, DOI 10.1097/CJI.0000000000000169
   Gardner R, 2016, BLOOD, V127, P2406, DOI 10.1182/blood-2015-08-665547
   Ghassemi S, 2018, CANCER IMMUNOL RES, V6, P1100, DOI 10.1158/2326-6066.CIR-17-0405
   Grada Z, 2013, MOL THER-NUCL ACIDS, V2, DOI 10.1038/mtna.2013.32
   Grupp SA, 2013, NEW ENGL J MED, V368, P1509, DOI 10.1056/NEJMoa1215134
   Jacoby E, 2016, NAT COMMUN, V7, DOI 10.1038/ncomms12320
   Kasakovski D, 2018, J HEMATOL ONCOL, V11, DOI 10.1186/s13045-018-0629-x
   Kosicki M, 2018, NAT BIOTECHNOL, V36, P765, DOI 10.1038/nbt.4192
   Locke FL, 2019, LANCET ONCOL, V20, P31, DOI 10.1016/S1470-2045(18)30864-7
   Long AH, 2015, NAT MED, V21, P581, DOI 10.1038/nm.3838
   Maude SL, 2015, BLOOD, V125, P4017, DOI 10.1182/blood-2014-12-580068
   Maude SL, 2014, NEW ENGL J MED, V371, P1507, DOI 10.1056/NEJMoa1407222
   Maude SL, 2016, J CLIN ONCOL, V128, P217, DOI DOI 10.1182/blood-2016-01-693887
   Mittal D, 2014, CURR OPIN IMMUNOL, V27, P16, DOI 10.1016/j.coi.2014.01.004
   Neuber B, 2017, ONCOTARGET, V8, P98200, DOI 10.18632/oncotarget.21516
   Otahal P, 2016, ONCOIMMUNOLOGY, V5, DOI 10.1080/2162402X.2015.1115940
   Rezvani K, 2017, MOL THER, V25, P1769, DOI 10.1016/j.ymthe.2017.06.012
   Roybal KT, 2016, CELL, V164, P770, DOI 10.1016/j.cell.2016.01.011
   Ruella M, 2016, J CLIN INVEST, V126, P3814, DOI 10.1172/JCI87366
   Ruella M, 2016, CLIN CANCER RES, V22, P2684, DOI 10.1158/1078-0432.CCR-15-1527
   Schuster SJ, 2019, NEW ENGL J MED, V380, P45, DOI 10.1056/NEJMoa1804980
   Sharma P, 2018, J CLIN ONCOL, V36, DOI 10.1200/JCO.2018.36.15_suppl.1018
   Slamova L, 2014, LEUKEMIA, V28, P609, DOI 10.1038/leu.2013.354
   Sotillo E, 2015, CANCER DISCOV, V5, P1282, DOI 10.1158/2159-8290.CD-15-1020
   Topp MS, 2014, J CLIN ONCOL, V32, P4134, DOI 10.1200/JCO.2014.56.3247
   Wang M, 2016, ANN ONCOL, V27, DOI 10.1093/annonc/mdw375.40
   Weiland J, 2016, LEUKEMIA, V30, P1920, DOI 10.1038/leu.2016.64
   Xu J, 2019, P NATL ACAD SCI USA, V116, P9543, DOI 10.1073/pnas.1819745116
   Yeku OO, 2017, SCI REP-UK, V7, DOI 10.1038/s41598-017-10940-8
   Yeku OO, 2016, BIOCHEM SOC T, V44, P412, DOI 10.1042/BST20150291
   Zah E, 2016, CANCER IMMUNOL RES, V4, P498, DOI 10.1158/2326-6066.CIR-15-0231
   Zhang R, 2019, ONCOL REP, V41, P3455, DOI 10.3892/or.2019.7096
NR 43
TC 11
Z9 11
U1 3
U2 7
PU LIPPINCOTT WILLIAMS & WILKINS
PI PHILADELPHIA
PA TWO COMMERCE SQ, 2001 MARKET ST, PHILADELPHIA, PA 19103 USA
SN 1065-6251
EI 1531-7048
J9 CURR OPIN HEMATOL
JI Curr. Opin. Hematol.
PD NOV
PY 2019
VL 26
IS 6
BP 427
EP 433
DI 10.1097/MOH.0000000000000548
PG 7
WC Hematology
SC Hematology
GA KC6UN
UT WOS:000507310400009
PM 31577606
OA Green Published
DA 2021-10-28
ER

PT J
AU Uribe-Herranz, M
   Klein-Gonzalez, N
   Rodriguez-Lobato, LG
   Juan, ME
   de Larrea, CF
AF Uribe-Herranz, Mireia
   Klein-Gonzalez, Nela
   Rodriguez-Lobato, Luis Gerardo
   Juan, Manel
   Fernandez de Larrea, Carlos
TI Gut Microbiota Influence in Hematological Malignancies: From Genesis to
   Cure
SO INTERNATIONAL JOURNAL OF MOLECULAR SCIENCES
LA English
DT Review
DE microbiota; hematological malignancies; bacterial metabolites;
   chemotherapy; allogeneic stem cell transplantation; autologous stem cell
   transplant; CAR-T cell therapy
ID VERSUS-HOST-DISEASE; STEM-CELL TRANSPLANTATION; CHAIN FATTY-ACIDS;
   CONSENSUS DEVELOPMENT PROJECT; AIR-FLOW ISOLATION; TERM-FOLLOW-UP;
   INTESTINAL MICROBIOTA; FECAL MICROBIOTA; SYSTEMIC ANTIBIOTICS;
   MULTIPLE-MYELOMA
AB Hematological malignancies, including multiple myeloma, lymphoma, and leukemia, are a heterogeneous group of neoplasms that affect the blood, bone marrow, and lymph nodes. They originate from uncontrolled growth of hematopoietic and lymphoid cells from different stages in their maturation/differentiation and account for 6.5% of all cancers around the world. During the last decade, it has been proven that the gut microbiota, more specifically the gastrointestinal commensal bacteria, is implicated in the genesis and progression of many diseases. The immune-modulating effects of the human microbiota extend well beyond the gut, mostly through the small molecules they produce. This review aims to summarize the current knowledge of the role of the microbiota in modulating the immune system, its role in hematological malignancies, and its influence on different therapies for these diseases, including autologous and allogeneic stem cell transplantation, chemotherapy, and chimeric antigen receptor T cells.
C1 [Uribe-Herranz, Mireia; Klein-Gonzalez, Nela; Juan, Manel] Hosp Clin Barcelona HCB, Dept Immunol, Ctr Diagnost Biomed, Barcelona 08036, Spain.
   [Uribe-Herranz, Mireia; Klein-Gonzalez, Nela; Rodriguez-Lobato, Luis Gerardo; Juan, Manel; Fernandez de Larrea, Carlos] Fundacio Clin Recerca Biomed FCRB, Inst Invest Biomed August Pi & Sunyer IDIBAPS, Barcelona 08036, Spain.
   [Uribe-Herranz, Mireia; Klein-Gonzalez, Nela; Juan, Manel] Univ Barcelona, Plataforma Immunoterapia Banc Sang & Teixits HSB, Barcelona 08036, Spain.
   [Rodriguez-Lobato, Luis Gerardo; Fernandez de Larrea, Carlos] Hosp Clin Barcelona, Dept Hematol, Amyloidosis & Myeloma Unit, Barcelona 08036, Spain.
   [Juan, Manel] Plataforma Immunoterapia Hosp St Joan Deu HCB, Barcelona 08950, Spain.
RP Uribe-Herranz, M (corresponding author), Hosp Clin Barcelona HCB, Dept Immunol, Ctr Diagnost Biomed, Barcelona 08036, Spain.; Uribe-Herranz, M; de Larrea, CF (corresponding author), Fundacio Clin Recerca Biomed FCRB, Inst Invest Biomed August Pi & Sunyer IDIBAPS, Barcelona 08036, Spain.; Uribe-Herranz, M (corresponding author), Univ Barcelona, Plataforma Immunoterapia Banc Sang & Teixits HSB, Barcelona 08036, Spain.; de Larrea, CF (corresponding author), Hosp Clin Barcelona, Dept Hematol, Amyloidosis & Myeloma Unit, Barcelona 08036, Spain.
EM uribe@clinic.cat; klein@clinic.cat; lgrodriguez@clinic.cat;
   mjuan@clinic.cat; cfernan1@clinic.cat
OI Juan, Manel/0000-0002-3064-1648; Fernandez de Larrea Rodriguez,
   Carlos/0000-0003-4930-9255
FU Ministry of Business and Knowledge of the Government of Catalonia
   [2019-BP-00204]; European UnionEuropean Commission [801370, 754550]; "La
   Caixa" FoundationLa Caixa Foundation [CP042702]; Instituto de Salud
   Carlos IIIInstituto de Salud Carlos IIIEuropean Commission; Spanish
   Ministry of Health (FIS)Instituto de Salud Carlos IIISpanish Government
   [PI18/00775, PI19/00669, ICI19/00025, CONCORD-023]; Fondo Europeo de
   Desarrollo Regional (FEDER)European Commission; AGAURAgencia de Gestio
   D'Ajuts Universitaris de Recerca Agaur (AGAUR) [2017SGR00792];
   Generalitat de CatalunyaGeneralitat de CatalunyaGeneral Electric
FX M.U-H. as "Beatriu de Pinos" fellow (2019-BP-00204) has received funding
   from the Ministry of Business and Knowledge of the Government of
   Catalonia and the European Union's Horizon 2020, Marie Sklodowska-Curie
   COFUND (BP3, under the agreement no 801370). L.G.R.-L. as BITRECS fellow
   has received funding from the European Union's Horizon 2020 research and
   innovation program under the Marie Sklodowska-Curie grant agreement No
   754550 and from "La Caixa" Foundation. This work has been supported in
   part by grants from the Instituto de Salud Carlos III, Spanish Ministry
   of Health (FIS PI18/00775, PI19/00669, ICI19/00025 and complementary
   grant for CONCORD-023), Fondo Europeo de Desarrollo Regional (FEDER) and
   2017SGR00792 (AGAUR; Generalitat de Catalunya) and "La Caixa" Foundation
   (CP042702). We would like to thank Anthony Battram for his help with
   manuscript editing.
CR Al Hamed R, 2019, BLOOD CANCER J, V9, DOI 10.1038/s41408-019-0205-9
   Andriessen EMMA, 2016, EMBO MOL MED, V8, P1366, DOI 10.15252/emmm.201606531
   Arpaia N, 2013, NATURE, V504, P451, DOI 10.1038/nature12726
   Atarashi K, 2013, NATURE, V500, P232, DOI 10.1038/nature12331
   Bai L, 2017, J MED MICROBIOL, V66, P1297, DOI 10.1099/jmm.0.000568
   Barbaresko J, 2013, NUTR REV, V71, P511, DOI 10.1111/nure.12035
   BAUER H, 1963, AM J PATHOL, V42, P471
   Baumler AJ, 2016, NATURE, V535, P85, DOI 10.1038/nature18849
   Bealmear P M, 1983, Prog Clin Biol Res, V132C, P409
   BEELEN DW, 1992, BLOOD, V80, P2668
   Beelen DW, 1999, BLOOD, V93, P3267, DOI 10.1182/blood.V93.10.3267.410k22_3267_3275
   Belkaid Y, 2013, NAT IMMUNOL, V14, P646, DOI 10.1038/ni.2604
   Benckert J, 2011, J CLIN INVEST, V121, P1946, DOI 10.1172/JCI44447
   Biagi E, 2015, BONE MARROW TRANSPL, V50, P992, DOI 10.1038/bmt.2015.16
   Blacher E, 2017, J IMMUNOL, V198, P572, DOI 10.4049/jimmunol.1601247
   Blumberg R, 2012, SCI TRANSL MED, V4, DOI 10.1126/scitranslmed.3004184
   Brusca SB, 2014, CURR OPIN RHEUMATOL, V26, P101, DOI 10.1097/BOR.0000000000000008
   Buchan ML, 2018, BIOL BLOOD MARROW TR, V24, pS45, DOI 10.1016/j.bbmt.2017.12.594
   BUCKNER CD, 1978, ANN INTERN MED, V89, P893, DOI 10.7326/0003-4819-89-6-893
   Calcinotto A, 2018, NAT COMMUN, V9, DOI 10.1038/s41467-018-07305-8
   Cho I, 2012, NATURE, V488, P621, DOI 10.1038/nature11400
   Chung HC, 2012, CELL, V149, P1578, DOI 10.1016/j.cell.2012.04.037
   Clarke TB, 2010, NAT MED, V16, P228, DOI 10.1038/nm.2087
   CONNELL MARY SAINT JAMES [Sister], 1965, LIFE SCI, V4, P721
   Contijoch EJ, 2019, ELIFE, V8, DOI 10.7554/eLife.40553
   Cox LM, 2014, CELL, V158, P705, DOI 10.1016/j.cell.2014.05.052
   Cozen W, 2013, BRIT J CANCER, V108, P1163, DOI 10.1038/bjc.2013.60
   CUMMINGS JH, 1987, GUT, V28, P1221, DOI 10.1136/gut.28.10.1221
   Dapito DH, 2012, CANCER CELL, V21, P504, DOI 10.1016/j.ccr.2012.02.007
   de Martel C, 2020, LANCET GLOB HEALTH, V8, pE180, DOI 10.1016/S2214-109X(19)30488-7
   DeFilipp Z, 2019, NEW ENGL J MED, V381, P2043, DOI 10.1056/NEJMoa1910437
   Dethlefsen L, 2011, P NATL ACAD SCI USA, V108, P4554, DOI 10.1073/pnas.1000087107
   Dethlefsen L, 2008, PLOS BIOL, V6, P2383, DOI 10.1371/journal.pbio.0060280
   DiMaggio E, 2020, PHARMACOTHERAPY, V40, P788, DOI 10.1002/phar.2436
   Dominguez-Bello MG, 2010, P NATL ACAD SCI USA, V107, P11971, DOI 10.1073/pnas.1002601107
   Donaldson GP, 2016, NAT REV MICROBIOL, V14, P20, DOI 10.1038/nrmicro3552
   Duke University, 2020, PHAS 1 2 TRIAL PREB
   El Jurdi N, 2019, BIOL BLOOD MARROW TR, V25, P1511, DOI 10.1016/j.bbmt.2019.04.007
   Elinav E, 2011, CELL, V145, P745, DOI 10.1016/j.cell.2011.04.022
   Epeldegui M, 2006, CURR OPIN ONCOL, V18, P444, DOI 10.1097/01.cco.0000239882.23839.e5
   Eriguchi Y, 2012, BLOOD, V120, P223, DOI 10.1182/blood-2011-12-401166
   Ertz-Archambault N, 2017, WORLD J GASTROENTERO, V23, P1899, DOI 10.3748/wjg.v23.i10.1899
   FDA, 2020, FEC MICR TRANSPL SAF
   Federico A, 2007, INT J CANCER, V121, P2381, DOI 10.1002/ijc.23192
   Ferrara JLM, 2009, LANCET, V373, P1550, DOI 10.1016/S0140-6736(09)60237-3
   Ferretti P, 2018, CELL HOST MICROBE, V24, P133, DOI 10.1016/j.chom.2018.06.005
   Filipovich AH, 2005, BIOL BLOOD MARROW TR, V11, P945, DOI 10.1016/j.bbmt.2005.09.004
   Franzosa EA, 2019, NAT MICROBIOL, V4, P293, DOI 10.1038/s41564-018-0306-4
   Fredricks DN, 2019, J CLIN INVEST, V129, P1808, DOI 10.1172/JCI125797
   Gaffen SL, 2014, NAT REV IMMUNOL, V14, P585, DOI 10.1038/nri3707
   Gagelmann N, 2020, LEUKEMIA, V34, P2317, DOI 10.1038/s41375-020-0930-x
   Galloway-Pena JR, 2020, CLIN INFECT DIS, V71, P63, DOI 10.1093/cid/ciz777
   Galloway-Pena JR, 2017, GENOME MED, V9, DOI 10.1186/s13073-017-0409-1
   Galloway-Pena JR, 2016, CANCER-AM CANCER SOC, V122, P2186, DOI 10.1002/cncr.30039
   Garrett WS, 2007, CELL, V131, P33, DOI 10.1016/j.cell.2007.08.017
   Gavriilaki M, 2020, BIOL BLOOD MARROW TR, V26, P1738, DOI 10.1016/j.bbmt.2020.05.011
   Rodriguez-Lobato LG, 2020, FRONT ONCOL, V10, DOI 10.3389/fonc.2020.01243
   Golob JL, 2017, CLIN INFECT DIS, V65, P1984, DOI 10.1093/cid/cix699
   Gopalakrishnan V, 2018, SCIENCE, V359, P97, DOI 10.1126/science.aan4236
   Gorshein E, 2017, CLIN TRANSPLANT, V31, DOI 10.1111/ctr.12947
   Gutierrez-Garcia G, 2018, BONE MARROW TRANSPL, V53, P1541, DOI 10.1038/s41409-018-0189-2
   Gyurkocza B, 2010, EXPERT REV HEMATOL, V3, P285, DOI 10.1586/EHM.10.21
   Harris AC, 2013, BRIT J HAEMATOL, V160, P288, DOI 10.1111/bjh.12142
   Hegazy AN, 2017, GASTROENTEROLOGY, V153, P1320, DOI 10.1053/j.gastro.2017.07.047
   HEIDT PJ, 1992, J MED, V23, P161
   Heimesaat MM, 2010, GUT, V59, P1079, DOI 10.1136/gut.2009.197434
   Helander HF, 2014, SCAND J GASTROENTERO, V49, P681, DOI 10.3109/00365521.2014.898326
   Holler E, 2014, BIOL BLOOD MARROW TR, V20, P640, DOI 10.1016/j.bbmt.2014.01.030
   Hooper LV, 2012, SCIENCE, V336, P1268, DOI 10.1126/science.1223490
   Hooper LV, 2001, SCIENCE, V291, P881, DOI 10.1126/science.291.5505.881
   Horai R, 2015, IMMUNITY, V43, P343, DOI 10.1016/j.immuni.2015.07.014
   Iida N, 2013, SCIENCE, V342, P967, DOI 10.1126/science.1240527
   Illes A, 2009, SCAND J IMMUNOL, V69, P387, DOI 10.1111/j.1365-3083.2009.02237.x
   Ivanov II, 2008, CELL HOST MICROBE, V4, P337, DOI 10.1016/j.chom.2008.09.009
   Jacobsohn DA, 2012, BLOOD, V120, P2545, DOI 10.1182/blood-2012-04-424135
   Jakobsson HE, 2014, GUT, V63, P559, DOI 10.1136/gutjnl-2012-303249
   Jenq RR, 2015, BIOL BLOOD MARROW TR, V21, P1373, DOI 10.1016/j.bbmt.2015.04.016
   Jenq RR, 2012, J EXP MED, V209, P902, DOI 10.1084/jem.20112408
   Jernberg C, 2007, ISME J, V1, P56, DOI 10.1038/ismej.2007.3
   JONES JM, 1971, RADIAT RES, V45, P577, DOI 10.2307/3573066
   June CH, 2018, NEW ENGL J MED, V379, P64, DOI 10.1056/NEJMra1706169
   Kao D, 2017, JAMA-J AM MED ASSOC, V318, P1985, DOI 10.1001/jama.2017.17077
   Kaysen A, 2017, TRANSL RES, V186, P79, DOI 10.1016/j.trsl.2017.06.008
   Kelly MS, 2019, BIOL BLOOD MARROW TR, V25, P2274, DOI 10.1016/j.bbmt.2019.07.019
   Khosravi A, 2014, CELL HOST MICROBE, V15, P374, DOI 10.1016/j.chom.2014.02.006
   Klaenhammer TR, 2012, NAT REV IMMUNOL, V12, P728, DOI 10.1038/nri3312
   Ko KY, 2009, POULTRY SCI, V88, P406, DOI 10.3382/ps.2008-00218
   Kohler N, 2019, FRONT IMMUNOL, V9, DOI 10.3389/fimmu.2018.03179
   Kristinsson SY, 2014, LEUKEMIA, V28, P1346, DOI 10.1038/leu.2014.23
   Kumar SK, 2014, LEUKEMIA, V28, P1122, DOI 10.1038/leu.2013.313
   Kusakabe S, 2020, BRIT J HAEMATOL, V188, P438, DOI 10.1111/bjh.16205
   Laheij AMGA, 2019, SCI REP-UK, V9, DOI 10.1038/s41598-019-53073-w
   Lakritz JR, 2015, ONCOTARGET, V6, P9387, DOI 10.18632/oncotarget.3328
   Lampert I A, 1988, Prog Clin Biol Res, V272, P351
   Laterza L, 2016, MEDITERR J HEMATOL I, V8, DOI 10.4084/MJHID.2016.025
   Lathrop SK, 2011, NATURE, V478, P250, DOI 10.1038/nature10434
   Le Poul E, 2003, J BIOL CHEM, V278, P25481, DOI 10.1074/jbc.M301403200
   Legoff J, 2017, NAT MED, V23, P1080, DOI 10.1038/nm.4380
   Lehouritis P, 2015, SCI REP-UK, V5, DOI 10.1038/srep14554
   Levine JE, 2013, BLOOD, V122, P1505, DOI 10.1182/blood-2013-02-485813
   Ley RE, 2008, SCIENCE, V320, P1647, DOI 10.1126/science.1155725
   Liu Q, INVESTIGATOR INITIAT
   Livanos AE, 2016, NAT MICROBIOL, V1, DOI [10.1038/NMICROBIOL.2016.140, 10.1038/nmicrobiol.2016.140]
   Lloyd-Price J, 2019, NATURE, V569, P655, DOI 10.1038/s41586-019-1237-9
   Maa T, 2020, MAA T PHARMA PREVENT
   Macpherson AJ, 2001, MICROBES INFECT, V3, P1021, DOI 10.1016/S1286-4579(01)01460-5
   Macpherson AJ, 2009, SEMIN IMMUNOPATHOL, V31, P145, DOI 10.1007/s00281-009-0174-3
   Maga EA, 2012, APPL ENVIRON MICROB, V78, P6153, DOI 10.1128/AEM.00956-12
   Maier L, 2018, NATURE, V555, P623, DOI 10.1038/nature25979
   Malard F, 2020, LEUKEMIA, V34, P1229, DOI 10.1038/s41375-020-0804-2
   Markey KA, 2020, BLOOD, V136, P130, DOI 10.1182/blood.2019003369
   Marra F, 2009, PEDIATRICS, V123, P1003, DOI 10.1542/peds.2008-1146
   Martin PJ, 2012, BIOL BLOOD MARROW TR, V18, P982, DOI 10.1016/j.bbmt.2012.04.006
   Martin R, 2010, BENEF MICROBES, V1, P367, DOI 10.3920/BM2010.0027
   Masonic Cancer Center University of Minnesota, 2020, U MINN RAND PLAC CON
   Mathewson ND, 2016, NAT IMMUNOL, V17, P505, DOI 10.1038/ni.3400
   Matson V, 2018, SCIENCE, V359, P104, DOI 10.1126/science.aao3290
   Maude SL, 2018, NEW ENGL J MED, V378, P439, DOI 10.1056/NEJMoa1709866
   Mazmanian SK, 2005, CELL, V122, P107, DOI 10.1016/j.cell.2005.05.007
   Medical University of Graz, 2020, STEM CELL TRANSPLANT
   Metheny L, 2020, FECAL MICROBIOTA TRA
   Mills JP, 2018, CURR OPIN GASTROEN, V34, P3, DOI 10.1097/MOG.0000000000000410
   Moiseev I.S., 2020, STEM CELL TRANSPLANT
   Montassier E, 2015, ALIMENT PHARM THER, V42, P515, DOI 10.1111/apt.13302
   Montassier E, 2014, MICROB ECOL, V67, P690, DOI 10.1007/s00248-013-0355-4
   Monteagudo-Mera A, 2019, APPL MICROBIOL BIOT, V103, P6463, DOI 10.1007/s00253-019-09978-7
   Muraro PA, 2017, NAT REV NEUROL, V13, P391, DOI 10.1038/nrneurol.2017.81
   Nastasi C, 2015, SCI REP-UK, V5, DOI 10.1038/srep16148
   Nearing JT, 2019, FRONT CELL INFECT MI, V9, DOI 10.3389/fcimb.2019.00028
   Neelapu SS, 2017, NEW ENGL J MED, V377, P2531, DOI 10.1056/NEJMoa1707447
   Nishi K, 2018, BIOL BLOOD MARROW TR, V24, P2178, DOI 10.1016/j.bbmt.2018.06.031
   Park JH, 2018, NEW ENGL J MED, V378, P449, DOI 10.1056/NEJMoa1709919
   Pasqualucci L, 2001, NATURE, V412, P341, DOI 10.1038/35085588
   Passweg JR, 2020, BONE MARROW TRANSPL, V55, P1604, DOI 10.1038/s41409-020-0826-4
   Peled JU, 2020, NEW ENGL J MED, V382, P822, DOI 10.1056/NEJMoa1900623
   Peled JU, 2017, J CLIN ONCOL, V35, P1650, DOI 10.1200/JCO.2016.70.3348
   PETERSEN FB, 1986, INFECT CONT HOSP EP, V7, P586, DOI 10.1017/S0195941700065437
   PETERSEN FB, 1987, SCAND J INFECT DIS, V19, P559, DOI 10.3109/00365548709032423
   PETERSEN FB, 1986, INFECTION, V14, P115, DOI 10.1007/BF01643474
   Pflug N, 2016, ONCOIMMUNOLOGY, V5, DOI 10.1080/2162402X.2016.1150399
   Pianko MJ, 2019, BLOOD ADV, V3, P2040, DOI 10.1182/bloodadvances.2019032276
   Poppema Sibrand, 2005, Hematology Am Soc Hematol Educ Program, P231, DOI 10.1182/asheducation-2005.1.231
   Qin JJ, 2010, NATURE, V464, P59, DOI 10.1038/nature08821
   Qing C, 2019, FECAL MICROBIOTA TRA
   Rao VP, 2006, CANCER RES, V66, P7395, DOI 10.1158/0008-5472.CAN-06-0558
   Ridaura VK, 2013, SCIENCE, V341, P1079, DOI 10.1126/science.1241214
   Rosshart SP, 2017, CELL, V171, P1015, DOI 10.1016/j.cell.2017.09.016
   Rothschild D, 2018, NATURE, V555, P210, DOI 10.1038/nature25973
   Round JL, 2010, P NATL ACAD SCI USA, V107, P12204, DOI 10.1073/pnas.0909122107
   Round JL, 2009, NAT REV IMMUNOL, V9, P313, DOI 10.1038/nri2515
   Routy B, 2018, SCIENCE, V359, P91, DOI 10.1126/science.aan3706
   Salas C, 2012, ENVIRON MOL MUTAGEN, V53, P271, DOI 10.1002/em.21691
   Schluter J, 2020, NATURE, V588, DOI 10.1038/s41586-020-2971-8
   Schuster SJ, 2017, NEW ENGL J MED, V377, P2545, DOI 10.1056/NEJMoa1708566
   Sender R, 2016, CELL, V164, P337, DOI 10.1016/j.cell.2016.01.013
   Shaffer AL, 2002, NAT REV IMMUNOL, V2, P920, DOI 10.1038/nri953
   Shoaf K, 2006, INFECT IMMUN, V74, P6920, DOI 10.1128/IAI.01030-06
   Shono Y, 2018, NAT REV CANCER, V18, P283, DOI 10.1038/nrc.2018.10
   Shono Y, 2016, SCI TRANSL MED, V8, DOI 10.1126/scitranslmed.aaf2311
   SHROFF KE, 1995, INFECT IMMUN, V63, P3904, DOI 10.1128/IAI.63.10.3904-3913.1995
   Shulman HM, 2015, BIOL BLOOD MARROW TR, V21, P589, DOI 10.1016/j.bbmt.2014.12.031
   Simms-Waldrip TR, 2017, BIOL BLOOD MARROW TR, V23, P820, DOI 10.1016/j.bbmt.2017.02.004
   Sivan A, 2015, SCIENCE, V350, P1084, DOI 10.1126/science.aac4255
   Skelly AN, 2019, NAT REV IMMUNOL, V19, P305, DOI 10.1038/s41577-019-0144-5
   SMITH M, 2019, BIOL BLOOD MARROW S, V25, pS177, DOI DOI 10.1016/j.bbmt.2018.12.319
   Smith PM, 2013, SCIENCE, V341, P569, DOI 10.1126/science.1241165
   Solans M, 2018, HAEMATOLOGICA, V103, P1881, DOI 10.3324/haematol.2018.192526
   Song XY, 2014, IMMUNITY, V40, P140, DOI 10.1016/j.immuni.2013.11.018
   Sonnenburg JL, 2016, NATURE, V535, P56, DOI 10.1038/nature18846
   Stein-Thoeringer CK, 2019, SCIENCE, V366, P1143, DOI 10.1126/science.aax3760
   Stewart CJ, 2018, NATURE, V562, P583, DOI 10.1038/s41586-018-0617-x
   STORB R, 1983, NEW ENGL J MED, V308, P302, DOI 10.1056/NEJM198302103080602
   Suez J, 2018, CELL, V174, P1406, DOI 10.1016/j.cell.2018.08.047
   Swimm A, 2018, BLOOD, V132, P2506, DOI 10.1182/blood-2018-03-838193
   Talham GL, 1999, INFECT IMMUN, V67, P1992
   Taur Y, 2015, BEST PRACT RES CL HA, V28, P155, DOI 10.1016/j.beha.2015.10.013
   Taur Y, 2014, BLOOD, V124, P1174, DOI 10.1182/blood-2014-02-554725
   Taur Y, 2012, CLIN INFECT DIS, V55, P905, DOI 10.1093/cid/cis580
   Thaiss CA, 2014, CELL, V159, P514, DOI 10.1016/j.cell.2014.09.048
   Thorsteinsdottir S, 2018, HAEMATOLOGICA, V103, pE412, DOI 10.3324/haematol.2017.183475
   Tilg H, 2014, GUT, V63, P1513, DOI 10.1136/gutjnl-2014-306928
   Trompette A, 2014, NAT MED, V20, P159, DOI 10.1038/nm.3444
   Ubeda C, 2010, J CLIN INVEST, V120, P4332, DOI 10.1172/JCI43918
   Ubeda C, 2013, INFECT IMMUN, V81, P965, DOI 10.1128/IAI.01197-12
   University of Michigan Rogel Cancer Center, 2019, DIET MAN MICR MET AX
   Uribe-Herranz M, 2020, J CLIN INVEST, V130, P466, DOI 10.1172/JCI124332
   Uribe-Herranz M, 2018, JCI INSIGHT, V3, DOI 10.1172/jci.insight.94952
   Valdes Ana M, 2018, BMJ, V361, pk2179, DOI 10.1136/bmj.k2179
   van Vliet MJ, 2009, CLIN INFECT DIS, V49, P262, DOI 10.1086/599346
   VANBEKKU.DW, 1974, J NATL CANCER I, V52, P401, DOI 10.1093/jnci/52.2.401
   Viaud S, 2013, SCIENCE, V342, P971, DOI 10.1126/science.1240537
   Vijay-Kumar M, 2010, SCIENCE, V328, P228, DOI 10.1126/science.1179721
   VOSSEN JM, 1990, EUR J CLIN MICROBIOL, V9, P14, DOI 10.1007/BF01969527
   WADE AC, 1987, TRANSPLANTATION, V44, P88, DOI 10.1097/00007890-198707000-00019
   Wan L, 2020, APPL MICROBIOL BIOT, V104, P5619, DOI 10.1007/s00253-020-10635-7
   Wang YH, 2018, NAT MED, V24, P1804, DOI 10.1038/s41591-018-0238-9
   Weber D, 2016, BONE MARROW TRANSPL, V51, P1087, DOI 10.1038/bmt.2016.66
   Weber D, 2019, CLIN INFECT DIS, V68, P1303, DOI 10.1093/cid/ciy711
   Weber D, 2015, BLOOD, V126, P1723, DOI 10.1182/blood-2015-04-638858
   Wen L, 2008, NATURE, V455, P1109, DOI 10.1038/nature07336
   Wu HJ, 2010, IMMUNITY, V32, P815, DOI 10.1016/j.immuni.2010.06.001
   Wu KP, 2020, BLOOD, V136, P501, DOI 10.1182/blood.2019003990
   Yamamoto ML, 2013, CANCER RES, V73, P4222, DOI 10.1158/0008-5472.CAN-13-0022
   Zahid U, 2017, CURR HEMATOL MALIG R, V12, P217, DOI 10.1007/s11899-017-0382-1
   Zeiser R, 2017, NEW ENGL J MED, V377, P2167, DOI 10.1056/NEJMra1609337
   Zhan Y, 2013, CANCER RES, V73, P7199, DOI 10.1158/0008-5472.CAN-13-0827
   Zhang H, 2018, AM J CANCER RES, V8, P1157
   Ziegler M, 2019, OPEN FORUM INFECT DI, V6, DOI 10.1093/ofid/ofz252
   Zwielehner J, 2011, PLOS ONE, V6, DOI 10.1371/journal.pone.0028654
NR 209
TC 2
Z9 2
U1 1
U2 4
PU MDPI
PI BASEL
PA ST ALBAN-ANLAGE 66, CH-4052 BASEL, SWITZERLAND
EI 1422-0067
J9 INT J MOL SCI
JI Int. J. Mol. Sci.
PD FEB
PY 2021
VL 22
IS 3
AR 1026
DI 10.3390/ijms22031026
PG 24
WC Biochemistry & Molecular Biology; Chemistry, Multidisciplinary
SC Biochemistry & Molecular Biology; Chemistry
GA QD3GA
UT WOS:000615410000001
PM 33498529
OA Green Published, gold
DA 2021-10-28
ER

PT J
AU McNerney, MP
   Doiron, KE
   Ng, TL
   Chang, TMZ
   Silver, PA
AF McNerney, Monica P.
   Doiron, Kailyn E.
   Ng, Tai L.
   Chang, Timothy Z.
   Silver, Pamela A.
TI Theranostic cells: emerging clinical applications of synthetic biology
SO NATURE REVIEWS GENETICS
LA English
DT Review
ID MESENCHYMAL STEM-CELLS; ENGINEERED T-CELLS; GENE-THERAPY; LONG-TERM;
   PHASE-I; TUMOR MICROBIOME; OVER-EXPRESSION; CANCER; RECEPTOR; GENERATION
AB Synthetic biology has enabled the development of engineered cells that can serve as ex vivo or in vivo diagnostic tools or therapeutic delivery systems. This Review discusses preclinical and clinical applications of bacterial and mammalian theranostic cells as well as their underlying biological designs and remaining hurdles to their successful clinical application.
   Synthetic biology seeks to redesign biological systems to perform novel functions in a predictable manner. Recent advances in bacterial and mammalian cell engineering include the development of cells that function in biological samples or within the body as minimally invasive diagnostics or theranostics for the real-time regulation of complex diseased states. Ex vivo and in vivo cell-based biosensors and therapeutics have been developed to target a wide range of diseases including cancer, microbiome dysbiosis and autoimmune and metabolic diseases. While probiotic therapies have advanced to clinical trials, chimeric antigen receptor (CAR) T cell therapies have received regulatory approval, exemplifying the clinical potential of cellular therapies. This Review discusses preclinical and clinical applications of bacterial and mammalian sensing and drug delivery platforms as well as the underlying biological designs that could enable new classes of cell diagnostics and therapeutics. Additionally, we describe challenges that must be overcome for more rapid and safer clinical use of engineered systems.
C1 [McNerney, Monica P.; Doiron, Kailyn E.; Ng, Tai L.; Chang, Timothy Z.; Silver, Pamela A.] Harvard Med Sch, Dept Syst Biol, Boston, MA 02115 USA.
   [McNerney, Monica P.; Doiron, Kailyn E.; Ng, Tai L.; Chang, Timothy Z.; Silver, Pamela A.] Harvard Univ, Wyss Inst Biol Inspired Engn, Boston, MA 02115 USA.
RP Silver, PA (corresponding author), Harvard Med Sch, Dept Syst Biol, Boston, MA 02115 USA.; Silver, PA (corresponding author), Harvard Univ, Wyss Inst Biol Inspired Engn, Boston, MA 02115 USA.
EM pamela_silver@hms.harvard.edu
OI McNerney, Monica/0000-0001-7485-9211
FU Harvard Medical School's Dean's Initiative Award; DARPAUnited States
   Department of DefenseDefense Advanced Research Projects Agency (DARPA)
   [140D0420C0057]
FX The authors acknowledge members of the Silver laboratory for helpful
   conversations and acknowledge support from Harvard Medical School's
   Dean's Initiative Award and DARPA (140D0420C0057).
CR Ajina A, 2017, J IMMUNOTHER CANCER, V5, DOI 10.1186/s40425-017-0294-6
   Amor C, 2020, NATURE, V583, P127, DOI 10.1038/s41586-020-2403-9
   Anderson JC, 2006, J MOL BIOL, V355, P619, DOI 10.1016/j.jmb.2005.10.076
   Anderson NL, 2010, CLIN CHEM, V56, P177, DOI 10.1373/clinchem.2009.126706
   Arce-Sillas A, 2016, J IMMUNOL RES, V2016, DOI 10.1155/2016/1720827
   Auslander D, 2014, NAT COMMUN, V5, DOI 10.1038/ncomms5408
   Baker DJ, 2011, NATURE, V479, P232, DOI 10.1038/nature10600
   Benjamin R, 2020, LANCET, V396, P1885, DOI 10.1016/S0140-6736(20)32334-5
   Bikard D, 2014, NAT BIOTECHNOL, V32, P1146, DOI 10.1038/nbt.3043
   Braendstrup P, 2020, CYTOTHERAPY, V22, P57, DOI 10.1016/j.jcyt.2019.12.004
   Brusko TM, 2010, PLOS ONE, V5, DOI 10.1371/journal.pone.0011726
   Caliendo F, 2019, FRONT BIOENG BIOTECH, V7, DOI 10.3389/fbioe.2019.00043
   Cameron DE, 2014, NAT REV MICROBIOL, V12, P381, DOI 10.1038/nrmicro3239
   Cartellieri M, 2016, BLOOD CANCER J, V6, DOI 10.1038/bcj.2016.61
   Casucci M, 2018, FRONT IMMUNOL, V9, DOI 10.3389/fimmu.2018.00507
   Center for Biologics Evaluation and Research, 2018, EARL CLIN TRIALS LIV
   Chakrayarti D, 2019, ACS SYNTH BIOL, V8, P1744, DOI 10.1021/acssynbio.8b00512
   Charbonneau MR, 2020, NAT COMMUN, V11, DOI 10.1038/s41467-020-15508-1
   Chassin H, 2017, NAT COMMUN, V8, DOI 10.1038/s41467-017-01211-1
   Chien Tiffany, 2017, Curr Opin Syst Biol, V5, P1, DOI 10.1016/j.coisb.2017.05.009
   Chmielewski M, 2011, CANCER RES, V71, P5697, DOI 10.1158/0008-5472.CAN-11-0103
   Cho I, 2012, NAT REV GENET, V13, P260, DOI 10.1038/nrg3182
   Cho JH, 2021, NAT COMMUN, V12, DOI 10.1038/s41467-021-21078-7
   Cho JH, 2018, CELL, V173, P1426, DOI 10.1016/j.cell.2018.03.038
   Chowdhury S, 2019, NAT MED, V25, P1057, DOI 10.1038/s41591-019-0498-z
   Citorik RJ, 2014, NAT BIOTECHNOL, V32, P1141, DOI 10.1038/nbt.3011
   Clay TM, 1999, J IMMUNOL, V163, P507
   Courbet A, 2015, SCI TRANSL MED, V7, DOI 10.1126/scitranslmed.aaa3601
   Daeffler KNM, 2017, MOL SYST BIOL, V13, DOI 10.15252/msb.20167416
   Dang LH, 2001, P NATL ACAD SCI USA, V98, P15155, DOI 10.1073/pnas.251543698
   Danino T, 2015, SCI TRANSL MED, V7, DOI 10.1126/scitranslmed.aaa3519
   Diaconu I, 2017, MOL THER, V25, P580, DOI 10.1016/j.ymthe.2017.01.011
   Dijkstra KK, 2018, CELL, V174, P1586, DOI 10.1016/j.cell.2018.07.009
   Din MO, 2016, NATURE, V536, P81, DOI 10.1038/nature18930
   Elowitz MB, 2000, NATURE, V403, P335, DOI 10.1038/35002125
   Esensten JH, 2017, ANNU REV PATHOL-MECH, V12, P305, DOI 10.1146/annurev-pathol-052016-100304
   ESHHAR Z, 1993, P NATL ACAD SCI USA, V90, P720, DOI 10.1073/pnas.90.2.720
   Fan L, 2009, EUR J HEART FAIL, V11, P1023, DOI 10.1093/eurjhf/hfp135
   Fan Y, 2021, NAT REV MICROBIOL, V19, P55, DOI 10.1038/s41579-020-0433-9
   FDA, FDA APPR LIS MAR REL
   FDA, 2020, FDA APPR NOV GEN THE
   FDA, 2017, FDA APPR CAR T CELL
   FDA, 2020, FDA APPR BREX AUT RE
   Fedorov VD, 2013, SCI TRANSL MED, V5, DOI 10.1126/scitranslmed.3006597
   Fischbach MA, 2013, SCI TRANSL MED, V5, DOI 10.1126/scitranslmed.3005568
   Flint HJ, 2012, NAT REV GASTRO HEPAT, V9, P577, DOI 10.1038/nrgastro.2012.156
   Forbes NS, 2010, NAT REV CANCER, V10, P784, DOI 10.1038/nrc2934
   Franceschi C, 2017, TRENDS ENDOCRIN MET, V28, P199, DOI 10.1016/j.tem.2016.09.005
   Friedman R. M., 2014, SYNTHETIC BIOL US BI
   Gardner TS, 2000, NATURE, V403, P339, DOI 10.1038/35002131
   Gibson DG, 2009, NAT METHODS, V6, P343, DOI [10.1038/NMETH.1318, 10.1038/nmeth.1318]
   Gniadek TJ, 2020, J IMMUNOTHER, V43, P217, DOI 10.1097/CJI.0000000000000325
   Goldner W, 2016, J ONCOL PRACT, V12, P1277, DOI [10.1200/JOP.2016.017335, 10.1200/JOP.2016.011155]
   Goodwin S, 2016, NAT REV GENET, V17, P333, DOI 10.1038/nrg.2016.49
   GROSS G, 1989, TRANSPLANT P, V21, P127
   Grossman WJ, 2004, IMMUNITY, V21, P589, DOI 10.1016/j.immuni.2004.09.002
   Guedan S, 2019, MOL THER-METH CLIN D, V12, P145, DOI 10.1016/j.omtm.2018.12.009
   Harimoto T, 2019, P NATL ACAD SCI USA, V116, P9002, DOI 10.1073/pnas.1820824116
   Hicks M, 2020, CHEMPHYSCHEM, V21, P132, DOI [10.1002/cphc.201901191, 10.1002/cphc.201900739]
   Higashikuni Y, 2017, CURR OPIN BIOTECH, V47, P133, DOI 10.1016/j.copbio.2017.06.011
   Ho P, 2017, CURR OPIN CHEM BIOL, V40, P57, DOI 10.1016/j.cbpa.2017.06.003
   Holowko MB, 2016, ACS SYNTH BIOL, V5, P1275, DOI 10.1021/acssynbio.6b00079
   Hong MH, 2020, CANCER CELL, V38, P473, DOI 10.1016/j.ccell.2020.07.005
   Hornick JL, 2019, MODERN PATHOL, V32, DOI 10.1038/s41379-018-0139-y
   Hsu BB, 2020, MSYSTEMS, V5, DOI 10.1128/mSystems.00013-20
   Hwang IY, 2017, NAT COMMUN, V8, DOI 10.1038/ncomms15028
   Isabella VM, 2018, NAT BIOTECHNOL, V36, P857, DOI 10.1038/nbt.4222
   Jalili-Firoozinezhad S, 2019, NAT BIOMED ENG, V3, P520, DOI 10.1038/s41551-019-0397-0
   Jannetto PJ, 2016, CLIN CHEM, V62, P92, DOI 10.1373/clinchem.2015.248146
   Joung Julia, 2020, medRxiv, DOI 10.1101/2020.05.04.20091231
   Khalil AS, 2010, NAT REV GENET, V11, P367, DOI 10.1038/nrg2775
   Kiani AA, 2014, HEMATOLOGY, V19, P85, DOI 10.1179/1607845413Y.0000000093
   Kirkland JL, 2017, EBIOMEDICINE, V21, P21, DOI 10.1016/j.ebiom.2017.04.013
   Kitada T, 2018, SCIENCE, V359, P651, DOI 10.1126/science.aad1067
   Klichinsky M, 2020, NAT BIOTECHNOL, V38, P947, DOI 10.1038/s41587-020-0462-y
   Kojima R, 2016, ADV DRUG DELIVER REV, V105, P66, DOI 10.1016/j.addr.2016.05.006
   Ku TH, 2015, SENSORS-BASEL, V15, P16281, DOI 10.3390/s150716281
   Kurtz CB, 2019, SCI TRANSL MED, V11, DOI 10.1126/scitranslmed.aau7975
   Lai TB, 2012, J HUAZHONG U SCI-MED, V32, P724, DOI 10.1007/s11596-012-1025-3
   Landry BP, 2017, MICROBIOL SPECTR, V5, DOI 10.1128/microbiolspec.BAD-0020-2017
   Lee J, 2020, ACS SYNTH BIOL, V9, P191, DOI 10.1021/acssynbio.9b00273
   Lehmann FS, 2015, THER ADV GASTROENTER, V8, P23, DOI 10.1177/1756283X14553384
   Leventhal DS, 2020, NAT COMMUN, V11, DOI 10.1038/s41467-020-16602-0
   Levine BL, 2017, MOL THER-METH CLIN D, V4, P92, DOI 10.1016/j.omtm.2016.12.006
   Li Y, 2018, CELL STEM CELL, V23, P181, DOI 10.1016/j.stem.2018.06.002
   Liao MJ, 2019, SCIENCE, V365, P1045, DOI 10.1126/science.aaw0542
   Lienert F, 2014, NAT REV MOL CELL BIO, V15, P95, DOI 10.1038/nrm3738
   Lim RM, 2020, ACS CHEM BIOL, V15, P2299, DOI 10.1021/acschembio.0c00537
   Lim WA, 2017, CELL, V168, P724, DOI 10.1016/j.cell.2017.01.016
   Lin JK, 2018, J CLIN ONCOL, V36, P3192, DOI 10.1200/JCO.2018.79.0642
   Litwin MS, 2017, JAMA-J AM MED ASSOC, V317, P2532, DOI 10.1001/jama.2017.7248
   Liu EL, 2020, NEW ENGL J MED, V382, P545, DOI 10.1056/NEJMoa1910607
   Liu Y, 2018, CELL, V174, P259, DOI 10.1016/j.cell.2018.05.039
   Loff S, 2020, MOL THER-ONCOLYTICS, V17, P408, DOI 10.1016/j.omto.2020.04.009
   Lu TK, 2017, CHEMISTRY OF MICROBIOMES, P65
   Lupo KB, 2019, CANCERS, V11, DOI 10.3390/cancers11060769
   Ma NJ, 2016, CELL SYST, V3, P199, DOI 10.1016/j.cels.2016.06.009
   MacDonald KG, 2016, J CLIN INVEST, V126, P1413, DOI 10.1172/JCI82771
   Duong MTQ, 2019, EXP MOL MED, V51, DOI 10.1038/s12276-019-0297-0
   Majzner RG, 2019, NAT MED, V25, P1341, DOI 10.1038/s41591-019-0564-6
   Mandell DJ, 2015, NATURE, V518, P55, DOI 10.1038/nature14121
   McCarthy Edward F, 2006, Iowa Orthop J, V26, P154
   McMahon C, 2018, NAT STRUCT MOL BIOL, V25, P289, DOI 10.1038/s41594-018-0028-6
   McNerney MP, 2020, ACS SYNTH BIOL, V9, P402, DOI 10.1021/acssynbio.9b00429
   McNerney MP, 2019, NAT COMMUN, V10, DOI 10.1038/s41467-019-13454-1
   McNerney MP, 2019, SCI ADV, V5, DOI 10.1126/sciadv.aax4473
   McNerney MP, 2015, METAB ENG, V31, P123, DOI 10.1016/j.ymben.2015.06.011
   Miano A, 2020, NAT COMMUN, V11, DOI 10.1038/s41467-020-15056-8
   Mimee M, 2018, SCIENCE, V360, P915, DOI 10.1126/science.aas9315
   Mohseni YR, 2020, FRONT IMMUNOL, V11, DOI 10.3389/fimmu.2020.01608
   Moon HH, 2014, BIOMATERIALS, V35, P1744, DOI 10.1016/j.biomaterials.2013.11.019
   Morgan RA, 2006, SCIENCE, V314, P126, DOI 10.1126/science.1129003
   Mukherjee S, 2019, NAT REV MICROBIOL, V17, P371, DOI 10.1038/s41579-019-0186-5
   Nejman D, 2020, SCIENCE, V368, P973, DOI 10.1126/science.aay9189
   Nielsen AAK, 2016, SCIENCE, V352, DOI 10.1126/science.aac7341
   Nowakowski A, 2015, STEM CELLS DEV, V24, P2219, DOI 10.1089/scd.2015.0062
   Ostrov N, 2017, SCI ADV, V3, DOI 10.1126/sciadv.1603221
   Ozdemir T, 2018, CELL SYST, V7, P5, DOI 10.1016/j.cels.2018.06.008
   Panteli JT, 2016, BIOTECHNOL BIOENG, V113, P2474, DOI 10.1002/bit.26006
   Pardee K, 2016, CELL, V165, P1255, DOI 10.1016/j.cell.2016.04.059
   Pardee K, 2014, CELL, V159, P940, DOI 10.1016/j.cell.2014.10.004
   Perales MA, 2018, BIOL BLOOD MARROW TR, V24, P27, DOI 10.1016/j.bbmt.2017.10.017
   Pinero-Lambea C, 2015, ACS SYNTH BIOL, V4, P463, DOI 10.1021/sb500252a
   Ping Y, 2018, PROTEIN CELL, V9, P254, DOI 10.1007/s13238-016-0367-1
   Potvin-Trottier L, 2016, NATURE, V538, P514, DOI 10.1038/nature19841
   Qasim W, 2017, SCI TRANSL MED, V9, DOI 10.1126/scitranslmed.aaj2013
   Qudrat A, 2017, CELL CHEM BIOL, V24, P703, DOI 10.1016/j.chembiol.2017.05.008
   Rana J, 2020, CELL IMMUNOL, V356, DOI 10.1016/j.cellimm.2020.104193
   Rapoport AP, 2015, NAT MED, V21, P914, DOI 10.1038/nm.3910
   Rebar EJ, 2002, NAT MED, V8, P1427, DOI 10.1038/nm795
   Richman SA, 2020, MOL THER, V28, P1600, DOI 10.1016/j.ymthe.2020.06.004
   Riglar DT, 2019, NAT COMMUN, V10, DOI 10.1038/s41467-019-12638-z
   Riglar DT, 2018, NAT REV MICROBIOL, V16, P214, DOI 10.1038/nrmicro.2017.172
   Riglar DT, 2017, NAT BIOTECHNOL, V35, P653, DOI 10.1038/nbt.3879
   Riquelme E, 2019, CELL, V178, P795, DOI 10.1016/j.cell.2019.07.008
   Robbins PF, 2015, CLIN CANCER RES, V21, P1019, DOI 10.1158/1078-0432.CCR-14-2708
   Roybal KT, 2016, CELL, V164, P770, DOI 10.1016/j.cell.2016.01.011
   Ryan RM, 2009, GENE THER, V16, P329, DOI 10.1038/gt.2008.188
   Sadelain M, 2017, NATURE, V545, P423, DOI 10.1038/nature22395
   Sadelain M, 2009, CURR OPIN IMMUNOL, V21, P215, DOI 10.1016/j.coi.2009.02.009
   Sakharkar Meena Kishore, 2004, In Silico Biology, V4, P387
   Salzer B, 2020, NAT COMMUN, V11, DOI 10.1038/s41467-020-17970-3
   Sands BE, 2015, GASTROENTEROLOGY, V149, P1275, DOI 10.1053/j.gastro.2015.07.003
   Sarnaik A, 2020, CURR OPIN BIOTECH, V64, P141, DOI 10.1016/j.copbio.2020.02.019
   Schukur L, 2015, SCI TRANSL MED, V7, DOI 10.1126/scitranslmed.aac4964
   Sedlmayer F, 2018, NAT BIOMED ENG, V2, P399, DOI 10.1038/s41551-018-0215-0
   Seebacher NA, 2019, J EXP CLIN CANC RES, V38, DOI 10.1186/s13046-019-1094-2
   Serra J, 2019, HUM GENE THER, V30, P316, DOI 10.1089/hum.2018.154
   Shah NN, 2019, NAT REV CLIN ONCOL, V16, P372, DOI 10.1038/s41571-019-0184-6
   Shaw AR, 2018, FRONT IMMUNOL, V9, DOI 10.3389/fimmu.2018.02103
   Silverman AD, 2020, NAT REV GENET, V21, P151, DOI 10.1038/s41576-019-0186-3
   Smetherman DH, 2013, SURG CLIN N AM, V93, P309, DOI 10.1016/j.suc.2013.01.004
   Smole A, 2017, MOL THER, V25, P102, DOI 10.1016/j.ymthe.2016.10.005
   Soucy SM, 2015, NAT REV GENET, V16, P472, DOI 10.1038/nrg3962
   Spisni E, 2015, MOL THER, V23, P278, DOI 10.1038/mt.2014.222
   Stoiber S, 2019, CELLS-BASEL, V8, DOI 10.3390/cells8050472
   Takahashi K, 2006, CELL, V126, P663, DOI 10.1016/j.cell.2006.07.024
   Tastanova A, 2018, SCI TRANSL MED, V10, DOI 10.1126/scitranslmed.aap8562
   The European Pharmacopoeia Commission, 2019, LIV BIOTH PROD HUM U, V9
   Tian T, 2017, OXID MED CELL LONGEV, V2017, DOI 10.1155/2017/4535194
   Toso JF, 2002, J CLIN ONCOL, V20, P142, DOI 10.1200/JCO.2002.20.1.142
   Urbanska K, 2012, CANCER RES, V72, P1844, DOI 10.1158/0008-5472.CAN-11-3890
   Vermeire S, 2004, INFLAMM BOWEL DIS, V10, P661, DOI 10.1097/00054725-200409000-00026
   Vivier E, 2008, NAT IMMUNOL, V9, P503, DOI 10.1038/ni1582
   Wang D, 2019, NAT REV DRUG DISCOV, V18, P358, DOI 10.1038/s41573-019-0012-9
   Watstein DM, 2018, ACS SYNTH BIOL, V7, P267, DOI 10.1021/acssynbio.7b00292
   Way JC, 2014, CELL, V157, P151, DOI 10.1016/j.cell.2014.02.039
   Weaver C., 2017, JANEWAYS IMMUNOBIOLO, P355
   Wen KY, 2017, ACS SYNTH BIOL, V6, P2293, DOI 10.1021/acssynbio.7b00219
   Winter SE, 2010, NATURE, V467, P426, DOI 10.1038/nature09415
   Wu CY, 2015, SCIENCE, V350, DOI 10.1126/science.aab4077
   Xie GZ, 2020, EBIOMEDICINE, V59, DOI 10.1016/j.ebiom.2020.102975
   Xie MQ, 2018, NAT REV MOL CELL BIO, V19, P507, DOI 10.1038/s41580-018-0024-z
   Yang Y, 2016, CANCER IMMUNOL RES, V4, P215, DOI 10.1158/2326-6066.CIR-15-0118
   Ye HF, 2017, NAT BIOMED ENG, V1, DOI 10.1038/s41551-016-0005
   Zheng JH, 2017, SCI TRANSL MED, V9, DOI 10.1126/scitranslmed.aak9537
NR 176
TC 0
Z9 0
U1 10
U2 10
PU NATURE PORTFOLIO
PI BERLIN
PA HEIDELBERGER PLATZ 3, BERLIN, 14197, GERMANY
SN 1471-0056
EI 1471-0064
J9 NAT REV GENET
JI Nat. Rev. Genet.
PD NOV
PY 2021
VL 22
IS 11
BP 730
EP 746
DI 10.1038/s41576-021-00383-3
EA JUL 2021
PG 17
WC Genetics & Heredity
SC Genetics & Heredity
GA WG5GD
UT WOS:000671911100001
PM 34234299
OA Green Published, Bronze
DA 2021-10-28
ER

PT J
AU Polito, VA
   Cristantielli, R
   Weber, G
   Del Bufalo, F
   Belardinilli, T
   Arnone, CM
   Petretto, A
   Antonucci, L
   Giorda, E
   Tumino, N
   Pitisci, A
   De Angelis, B
   Quintarelli, C
   Locatelli, F
   Caruana, I
AF Polito, Vinicia A.
   Cristantielli, Rosaria
   Weber, Gerrit
   Del Bufalo, Francesca
   Belardinilli, Tamascia
   Arnone, Claudia M.
   Petretto, Andrea
   Antonucci, Laura
   Giorda, Ezio
   Tumino, Nicola
   Pitisci, Angela
   De Angelis, Biagio
   Quintarelli, Concetta
   Locatelli, Franco
   Caruana, Ignazio
TI Universal Ready-to-Use Immunotherapeutic Approach for the Treatment of
   Cancer: Expanded and Activated Polyclonal gamma delta Memory T Cells
SO FRONTIERS IN IMMUNOLOGY
LA English
DT Article
DE gamma delta T-cells; immunotherapy; adoptive T-cell transfer;
   anti-tumour effect; universal and ready-to-use cell product; anti-viral
   efficacy; engineered T-cells
ID EX-VIVO EXPANSION; ANTIGEN RECEPTOR; ADOPTIVE IMMUNOTHERAPY;
   DENDRITIC-CELLS; ANTITUMOR-ACTIVITY; LEUKEMIA PATIENTS; LYMPHOCYTES;
   RECONSTITUTION; GENERATION; ANTIBODIES
AB In the last years, important progresses have been registered in the treatment of patients suffering from oncological/haematological malignancies, but more still needs to be done to reduce toxicity and side effects, improve outcome and offer new strategies for relapsed or refractory disease. A remarkable part of these clinical benefits is due to advances in immunotherapy. Here, we investigate the generation of a novel, universal and ready-to-use immunotherapeutic product based on gamma delta-T lymphocytes. These cells are part of the innate immune system, exerting potent natural cytotoxicity against bacteria, viruses and tumours. This ability, coupled with their negligible alloreactivity, makes them attractive for adoptive immunotherapy approaches. To achieve a cell product suitable for clinical use, we developed a strategy capable to generate polyclonal gamma delta-T cells with predominant memory-V delta 1 phenotype in good manufacturing practice (GMP) procedures with the additional possibility of gene-modification to improve their anti-tumour activity. Irradiated, engineered artificial antigen-presenting cells (aAPCs) expressing CD86/41BBL/CD40L and the cytomegalovirus (CMV)-antigen-pp65 were used. The presence of CMV-pp65 and CD40L proved to be crucial for expansion of the memory-V delta 1 subpopulation. To allow clinical translation and guarantee patient safety, aAPCs were stably transduced with an inducible suicide gene. Expanded gamma delta-T cells showed high expression of activation and memory markers, without signs of exhaustion; they maintained polyclonality and potent anti-tumour activity both in vitro (against immortalised and primary blasts) and in in vivo studies without displaying alloreactivity signals. The molecular characterisation (phophoproteomic and gene-expression) of these cell products underlines their unique properties. These cells can further be armed with chimeric antigen receptors (CAR) to improve anti-tumour capacity and persistence. We demonstrate the feasibility of establishing an allogeneic third-party, off-the-shelf and ready-to-use, gamma delta-T-cell bank. These gamma delta-T cells may represent an attractive therapeutic option endowed with broad clinical applications, including treatment of viral infections in highly immunocompromised patients, treatment of aggressive malignancies refractory to conventional approaches, bridging therapy to more targeted immunotherapeutic approaches and, ultimately, an innovative platform for the development of off-the-shelf CAR-T-cell products.
C1 [Polito, Vinicia A.; Cristantielli, Rosaria; Weber, Gerrit; Del Bufalo, Francesca; Belardinilli, Tamascia; Arnone, Claudia M.; Antonucci, Laura; Pitisci, Angela; De Angelis, Biagio; Quintarelli, Concetta; Locatelli, Franco; Caruana, Ignazio] IRCCS Bambino Gesu Childrens Hosp, Dept Paediat Haematol & Oncol Cellular & Gene The, Rome, Italy.
   [Petretto, Andrea] Ist Giannina Gaslini, Proteom Lab, Core Facil, Genoa, Italy.
   [Giorda, Ezio] IRCCS Bambino Gesu Childrens Hosp, Core Facil, Rome, Italy.
   [Tumino, Nicola] IRCSS Bambino Gesu Childrens Hosp, Immunol Res Area, Rome, Italy.
   [Locatelli, Franco] Sapienza Univ Rome, Dept Gynaecol Obstet & Paediat, Rome, Italy.
RP Locatelli, F; Caruana, I (corresponding author), IRCCS Bambino Gesu Childrens Hosp, Dept Paediat Haematol & Oncol Cellular & Gene The, Rome, Italy.; Locatelli, F (corresponding author), Sapienza Univ Rome, Dept Gynaecol Obstet & Paediat, Rome, Italy.
EM franco.locatelli@opbg.net; ignazio.caruana@opbg.net
RI Petretto, Andrea/AAA-7342-2020; Pitisci, Angela/AAH-9415-2019; DE
   ANGELIS, BIAGIO/K-4441-2016; Arnone, Claudia Manuela/AAA-4919-2020;
   Polito, Vinicia Assunta/AAA-5219-2020; Cristantielli,
   Rosaria/AAA-1502-2020; Quintarelli, Concetta/K-6056-2016; Giorda,
   Ezio/AAH-9950-2019; Caruana, Ignazio/AAW-7904-2020; Antonucci,
   Laura/AAA-5022-2020
OI DE ANGELIS, BIAGIO/0000-0002-7938-737X; Quintarelli,
   Concetta/0000-0002-4343-9705; Giorda, Ezio/0000-0002-5875-832X; Caruana,
   Ignazio/0000-0002-9250-0605; Antonucci, Laura/0000-0001-8965-2432;
   Polito, Vinicia Assunta/0000-0002-5698-7778; Arnone, Claudia
   Manuela/0000-0003-1685-2702; Petretto, Andrea/0000-0001-7811-8517;
   Cristantielli, Rosaria/0000-0001-9577-3011
FU AIRC (Associazione Italiana Ricerca sul Cancro)Fondazione AIRC per la
   ricerca sul cancro [21724, 21147, 17184]; Ministero dell'Istruzione,
   Universita e Ricerca (MIUR)Ministry of Education, Universities and
   Research (MIUR) [PRIN 2017-ID 2017WC8499]; Veronesi FoundationFondazione
   Umberto Veronesi; AIRCFondazione AIRC per la ricerca sul cancro;
   Ministero della SaluteMinistry of Health, Italy
FX This work was partly supported by grants from: AIRC (Associazione
   Italiana Ricerca sul Cancro, Investigator Grant-ID 21724-and Special
   Program Metastatic disease: the key unmet need in oncology 5 per mille
   2018-ID 21147-to FL; Start-up Grant-ID 17184-to IC), Ministero della
   Salute (Ricerca Corrente to IC and Ricerca Finalizzata to FL), Ministero
   dell'Istruzione, Universita e Ricerca (MIUR, Project PRIN 2017-ID
   2017WC8499-to FL), Veronesi Foundation (Veronesi Fellowship to VP), and
   AIRC (AIRC Fellowship to NT).
CR Ahmed N, 2017, JAMA ONCOL, V3, P1094, DOI 10.1001/jamaoncol.2017.0184
   Airoldi I, 2015, BLOOD, V125, P2349, DOI 10.1182/blood-2014-09-599423
   Almeida AR, 2016, CLIN CANCER RES, V22, P5795, DOI 10.1158/1078-0432.CCR-16-0597
   Bertaina A, 2017, ONCOIMMUNOLOGY, V6, DOI 10.1080/2162402X.2016.1216291
   Bocca P, 2018, ONCOIMMUNOLOGY, V7, DOI 10.1080/2162402X.2017.1378843
   Bonneville M, 2010, NAT REV IMMUNOL, V10, P467, DOI 10.1038/nri2781
   Brudno JN, 2016, BLOOD, V127, P3321, DOI 10.1182/blood-2016-04-703751
   Cabillic F, 2010, CANCER IMMUNOL IMMUN, V59, P1611, DOI 10.1007/s00262-010-0887-0
   Capsomidis A, 2018, MOL THER, V26, P354, DOI 10.1016/j.ymthe.2017.12.001
   Caruana I, 2015, CLIN CANCER RES, V21, P2952, DOI 10.1158/1078-0432.CCR-14-2998
   Caruana I, 2015, NAT MED, V21, P524, DOI 10.1038/nm.3833
   Caruana I, 2014, SEMIN ONCOL, V41, P661, DOI 10.1053/j.seminoncol.2014.08.005
   Chiplunkar S, 2009, IMMUNOTHERAPY-UK, V1, P663, DOI [10.2217/IMT.09.27, 10.2217/imt.09.27]
   Conti L, 2005, J IMMUNOL, V174, P252, DOI 10.4049/jimmunol.174.1.252
   Cordova A, 2012, PLOS ONE, V7, DOI 10.1371/journal.pone.0049878
   Deniger DC, 2014, CLIN CANCER RES, V20, P5708, DOI 10.1158/1078-0432.CCR-13-3451
   Devilder MC, 2006, J IMMUNOL, V176, P1386, DOI 10.4049/jimmunol.176.3.1386
   Di Stasi A, 2011, NEW ENGL J MED, V365, P1673, DOI 10.1056/NEJMoa1106152
   Fisher JPH, 2014, CLIN CANCER RES, V20, P5720, DOI 10.1158/1078-0432.CCR-13-3464
   Fournie JJ, 2013, CELL MOL IMMUNOL, V10, P35, DOI 10.1038/cmi.2012.39
   Geldres C, 2014, CLIN CANCER RES, V20, P962, DOI 10.1158/1078-0432.CCR-13-2218
   Gentles AJ, 2015, NAT MED, V21, P938, DOI 10.1038/nm.3909
   Godder KT, 2007, BONE MARROW TRANSPL, V39, P751, DOI 10.1038/sj.bmt.1705650
   Hiasa A, 2009, GENE THER, V16, P620, DOI 10.1038/gt.2009.6
   Kang N, 2009, CANCER BIOL THER, V8, P1540, DOI 10.4161/cbt.8.16.8950
   Khairallah C, 2018, FRONT IMMUNOL, V9, DOI 10.3389/fimmu.2018.02636
   Khan MWA, 2014, FRONT IMMUNOL, V5, DOI 10.3389/fimmu.2014.00344
   Knight A, 2013, PLOS ONE, V8, DOI 10.1371/journal.pone.0068729
   Kondo M, 2008, CYTOTHERAPY, V10, P842, DOI 10.1080/14653240802419328
   Kunzmann V, 2005, LEUKEMIA LYMPHOMA, V46, P671, DOI 10.1080/10428190500051893
   Lamb LS, 1999, CYTOTHERAPY, V1, P7, DOI 10.1080/0032472031000141295
   Lang JM, 2011, CANCER IMMUNOL IMMUN, V60, P1447, DOI 10.1007/s00262-011-1049-8
   Leung W, 2000, J CLIN ONCOL, V18, P3273, DOI 10.1200/JCO.2000.18.18.3273
   Lohmueller J, 2017, PHARMACOL THERAPEUT, V178, P31, DOI 10.1016/j.pharmthera.2017.03.008
   Lopez RD, 2000, BLOOD, V96, P3827, DOI 10.1182/blood.V96.12.3827.h8003827_3827_3837
   Louis CU, 2011, BLOOD, V118, P6050, DOI 10.1182/blood-2011-05-354449
   Mamonkin M, 2018, CANCER IMMUNOL RES, V6, P47, DOI 10.1158/2326-6066.CIR-17-0126
   Maude SL, 2014, NEW ENGL J MED, V371, P1507, DOI 10.1056/NEJMoa1407222
   Morita CT, 1996, RES IMMUNOL, V147, P347, DOI 10.1016/0923-2494(96)89649-0
   Murugaiyan G, 2009, J IMMUNOL, V183, P4169, DOI 10.4049/jimmunol.0901017
   Nielsen MM, 2017, NAT REV IMMUNOL, V17, P733, DOI 10.1038/nri.2017.101
   Nishio N, 2014, CANCER RES, V74, P5195, DOI 10.1158/0008-5472.CAN-14-0697
   Pressey JG, 2016, MEDICINE, V95, DOI 10.1097/MD.0000000000004909
   Quintarelli C, 2018, ONCOIMMUNOLOGY, V7, DOI 10.1080/2162402X.2018.1433518
   Quintarelli C, 2016, MOL THER, V24, P845, DOI 10.1038/mt.2016.72
   Rudolph JD, 2016, CELL SYST, V3, P585, DOI 10.1016/j.cels.2016.11.005
   Sahin U, 2016, J INFECT CHEMOTHER, V22, P505, DOI 10.1016/j.jiac.2016.05.006
   Siegers GM, 2014, MOL THER, V22, P1416, DOI 10.1038/mt.2014.104
   Siegers GM, 2011, CYTOTHERAPY, V13, P753, DOI 10.3109/14653249.2011.553595
   Smith BD, 2010, CLIN CANCER RES, V16, P338, DOI 10.1158/1078-0432.CCR-09-2046
   Tyanova S, 2016, NAT METHODS, V13, P731, DOI [10.1038/NMETH.3901, 10.1038/nmeth.3901]
   Vantourout P, 2013, NAT REV IMMUNOL, V13, P88, DOI 10.1038/nri3384
   Weber G, 2013, LEUKEMIA, V27, P1538, DOI 10.1038/leu.2013.66
   Weber G, 2009, LEUKEMIA, V23, P1634, DOI 10.1038/leu.2009.70
   Weber G, 2013, CLIN CANCER RES, V19, P5079, DOI 10.1158/1078-0432.CCR-13-0955
   Willcox CR, 2012, NAT IMMUNOL, V13, P872, DOI 10.1038/ni.2394
   Wu P, 2014, IMMUNITY, V40, P785, DOI 10.1016/j.immuni.2014.03.013
   Ziegler H, 2014, FRONT IMMUNOL, V5, P1, DOI 10.3389/fimmu.2014.00645
NR 58
TC 17
Z9 17
U1 2
U2 8
PU FRONTIERS MEDIA SA
PI LAUSANNE
PA AVENUE DU TRIBUNAL FEDERAL 34, LAUSANNE, CH-1015, SWITZERLAND
SN 1664-3224
J9 FRONT IMMUNOL
JI Front. Immunol.
PD NOV 22
PY 2019
VL 10
AR 2717
DI 10.3389/fimmu.2019.02717
PG 18
WC Immunology
SC Immunology
GA JT8TO
UT WOS:000501256100001
PM 31824502
OA Green Published, gold
DA 2021-10-28
ER

PT J
AU Mi, Y
   Hagan, CT
   Vincent, BG
   Wang, AZ
AF Mi, Yu
   Hagan, C. Tilden
   Vincent, Benjamin G.
   Wang, Andrew Z.
TI Emerging Nano-/Microapproaches for Cancer Immunotherapy
SO ADVANCED SCIENCE
LA English
DT Review
DE adoptive immunotherapy; cancer immunotherapy; cancer vaccines;
   checkpoint blockades; combination immunotherapy; nanoparticles
ID ANTIGEN-PRESENTING CELLS; IMMUNE-CHECKPOINT BLOCKADE; UP-CONVERSION
   NANOPARTICLES; TARGETING DENDRITIC CELLS; SMALL INTERFERING RNA;
   RECEPTOR T-CELLS; POLYMERIC NANOPARTICLES; ANTITUMOR IMMUNITY;
   CO-DELIVERY; PHOTODYNAMIC THERAPY
AB Cancer immunotherapy has achieved remarkable clinical efficacy through recent advances such as chimeric antigen receptor-T cell (CAR-T) therapy, immune checkpoint blockade (ICB) therapy, and neoantigen vaccines. However, application of immunotherapy in a clinical setting has been limited by low durable response rates and immune-related adverse events. The rapid development of nano-/microtechnologies in the past decade provides potential strategies to improve cancer immunotherapy. Advances of nano-/microparticles such as virus-like size, high surface to volume ratio, and modifiable surfaces for precise targeting of specific cell types can be exploited in the design of cancer vaccines and delivery of immunomodulators. Here, the emerging nano-/microapproaches in the field of cancer vaccines, immune checkpoint blockade, and adoptive or indirect immunotherapies are summarized. How nano-/microparticles improve the efficacy of these therapies, relevant immunological mechanisms, and how nano-/microparticle methods are able to accelerate the clinical translation of cancer immunotherapy are explored.
C1 [Mi, Yu; Hagan, C. Tilden; Wang, Andrew Z.] Univ N Carolina, Carolina Ctr Canc Nanotechnol Excellence, Lab Nano & Translat Med,Carolina Inst Nanomed, Lineberger Comprehens Canc Ctr,Dept Radiat Oncol, Chapel Hill, NC 27599 USA.
   [Vincent, Benjamin G.] Univ N Carolina, Curriculum Bioinformat & Computat Biol, Lineberger Comprehens Canc Ctr, Dept Microbiol & Immunol,Div Hematol Oncol,Dept M, Chapel Hill, NC 27599 USA.
RP Wang, AZ (corresponding author), Univ N Carolina, Carolina Ctr Canc Nanotechnol Excellence, Lab Nano & Translat Med,Carolina Inst Nanomed, Lineberger Comprehens Canc Ctr,Dept Radiat Oncol, Chapel Hill, NC 27599 USA.
EM zawang@med.unc.edu
RI Wang, Andrew/AAU-7549-2020
OI Wang, Andrew/0000-0002-9781-4494; Mi, Yu/0000-0001-5413-3739
FU National Institutes of Health/National Cancer InstituteUnited States
   Department of Health & Human ServicesNational Institutes of Health (NIH)
   - USANIH National Cancer Institute (NCI) [U54CA198999, R01 CA178748];
   Department of Defense Congressionally Directed Medical Research
   Programs-Peer Reviewed Cancer Research Program Idea AwardUnited States
   Department of Defense [CA150391]; UNC University Cancer Research Fund;
   Susan G. Komen Foundation Career Catalyst Research AwardSusan G. Komen
   Breast Cancer Foundation; UNC CCNE Pilot Grant; NATIONAL CANCER
   INSTITUTEUnited States Department of Health & Human ServicesNational
   Institutes of Health (NIH) - USANIH National Cancer Institute (NCI)
   [U54CA198999, R01CA178748] Funding Source: NIH RePORTER
FX The authors would like to thank our funding sources. This work is
   supported by funding from the National Institutes of Health/National
   Cancer Institute U54CA198999, R01 CA178748 and Department of Defense
   Congressionally Directed Medical Research Programs-Peer Reviewed Cancer
   Research Program Idea Award CA150391. B.V. is supported by funding from
   the UNC University Cancer Research Fund, a Susan G. Komen Foundation
   Career Catalyst Research Award, and UNC CCNE Pilot Grant.
CR Anagnostou VK, 2015, CLIN CANCER RES, V21, P976, DOI 10.1158/1078-0432.CCR-14-1187
   Antonia SJ, 2016, LANCET ONCOL, V17, P883, DOI 10.1016/S1470-2045(16)30098-5
   Appelbe OK, 2017, J CONTROL RELEASE, V266, P248, DOI 10.1016/j.jconrel.2017.09.043
   Barker HE, 2015, NAT REV CANCER, V15, P409, DOI 10.1038/nrc3958
   Barrett DM, 2014, ANNU REV MED, V65, P333, DOI 10.1146/annurev-med-060512-150254
   Baumeister SH, 2016, ANNU REV IMMUNOL, V34, P539, DOI 10.1146/annurev-immunol-032414-112049
   Gondan AIB, 2018, BIOMATERIALS, V170, P95, DOI 10.1016/j.biomaterials.2018.04.003
   Brudno JN, 2016, BLOOD, V127, P3321, DOI 10.1182/blood-2016-04-703751
   Byun DJ, 2017, NAT REV ENDOCRINOL, V13, P195, DOI 10.1038/nrendo.2016.205
   Callahan MK, 2018, J CLIN ONCOL, V36, P391, DOI 10.1200/JCO.2017.72.2850
   Chao Y, 2018, NAT BIOMED ENG, V2, P611, DOI 10.1038/s41551-018-0262-6
   Chen DS, 2013, IMMUNITY, V39, P1, DOI 10.1016/j.immuni.2013.07.012
   Chen LP, 2015, J CLIN INVEST, V125, P3384, DOI 10.1172/JCI80011
   Chen LP, 2013, NAT REV IMMUNOL, V13, P227, DOI 10.1038/nri3405
   Chen Q, 2018, ADV HEALTHC MATER, V7, DOI 10.1002/adhm.201800424
   Chen Q, 2016, NAT COMMUN, V7, DOI 10.1038/ncomms13193
   Chen ZW, 2018, ACCOUNTS CHEM RES, V51, P668, DOI 10.1021/acs.accounts.7b00526
   Cheng KM, 2018, NANO LETT, V18, P3250, DOI 10.1021/acs.nanolett.8b01071
   Cheung AS, 2018, NAT BIOTECHNOL, V36, P160, DOI 10.1038/nbt.4047
   Chiang CS, 2018, NAT NANOTECHNOL, V13, P746, DOI 10.1038/s41565-018-0146-7
   Cho NH, 2011, NAT NANOTECHNOL, V6, P675, DOI [10.1038/nnano.2011.149, 10.1038/NNANO.2011.149]
   Cogdill AP, 2017, BRIT J CANCER, V117, P1, DOI 10.1038/bjc.2017.136
   Conde J, 2015, ADV FUNCT MATER, V25, P4183, DOI 10.1002/adfm.201501283
   Da Silva CG, 2016, BIOMATERIALS, V83, P308, DOI 10.1016/j.biomaterials.2016.01.006
   Desrichard A, 2016, CLIN CANCER RES, V22, P807, DOI 10.1158/1078-0432.CCR-14-3175
   Drake CG, 2014, NAT REV CLIN ONCOL, V11, P24, DOI 10.1038/nrclinonc.2013.208
   Eggermont AMM, 2016, NEW ENGL J MED, V375, P1845, DOI 10.1056/NEJMoa1611299
   Fadel TR, 2014, NAT NANOTECHNOL, V9, P639, DOI [10.1038/nnano.2014.154, 10.1038/NNANO.2014.154]
   Fan YC, 2017, NANO LETT, V17, P7387, DOI 10.1021/acs.nanolett.7b03218
   Fang RH, 2018, ADV MATER, V30, DOI 10.1002/adma.201706759
   Fesnak AD, 2016, NAT REV CANCER, V16, P566, DOI 10.1038/nrc.2016.97
   Fontana F, 2017, ADV MATER, V29, DOI 10.1002/adma.201603239
   Friedman CF, 2016, JAMA ONCOL, V2, P1346, DOI 10.1001/jamaoncol.2016.1051
   Fromen CA, 2015, P NATL ACAD SCI USA, V112, P488, DOI 10.1073/pnas.1422923112
   Goldberg MS, 2015, CELL, V161, P201, DOI 10.1016/j.cell.2015.03.037
   Goodwin TJ, 2017, BIOMATERIALS, V141, P260, DOI 10.1016/j.biomaterials.2017.07.007
   Guasch J, 2017, NANO LETT, V17, P6110, DOI 10.1021/acs.nanolett.7b02636
   Gubin MM, 2015, J CLIN INVEST, V125, P3413, DOI 10.1172/JCI80008
   Gubin MM, 2014, NATURE, V515, P577, DOI 10.1038/nature13988
   Guimaraes PPG, 2018, ACS NANO, V12, P912, DOI 10.1021/acsnano.7b05876
   Guo YY, 2015, ACS NANO, V9, P6918, DOI 10.1021/acsnano.5b01042
   Hammers HJ, 2017, J CLIN ONCOL, V35, P3851, DOI 10.1200/JCO.2016.72.1985
   Hartshorn CM, 2018, ACS NANO, V12, P24, DOI 10.1021/acsnano.7b05108
   Hassan HAFM, 2016, BIOMATERIALS, V104, P310, DOI 10.1016/j.biomaterials.2016.07.005
   He CB, 2016, NAT COMMUN, V7, DOI 10.1038/ncomms12499
   Hodi FS, 2010, NEW ENGL J MED, V363, P711, DOI 10.1056/NEJMoa1003466
   Hong EP, 2019, ADV DRUG DELIVER REV, V141, P3, DOI 10.1016/j.addr.2018.01.005
   Hu CMJ, 2015, NATURE, V526, P118, DOI 10.1038/nature15373
   Hu QY, 2018, NAT BIOMED ENG, V2, P831, DOI 10.1038/s41551-018-0310-2
   Hu Z, 2018, NAT REV IMMUNOL, V18, P168, DOI 10.1038/nri.2017.131
   Huang BN, 2015, SCI TRANSL MED, V7, DOI 10.1126/scitranslmed.aaa5447
   Huppa JB, 2010, NATURE, V463, P963, DOI 10.1038/nature08746
   Irvine DJ, 2015, CHEM REV, V115, P11109, DOI 10.1021/acs.chemrev.5b00109
   Jackson HJ, 2016, NAT REV CLIN ONCOL, V13, P370, DOI 10.1038/nrclinonc.2016.36
   Jiang W, 2017, NAT BIOMED ENG, V1, DOI 10.1038/s41551-017-0029
   June CH, 2018, NEW ENGL J MED, V379, P64, DOI 10.1056/NEJMra1706169
   June CH, 2015, SCI TRANSL MED, V7, DOI 10.1126/scitranslmed.aaa3643
   Kakarla S, 2014, CANCER J, V20, P151, DOI 10.1097/PPO.0000000000000032
   Kalos M, 2013, IMMUNITY, V39, P49, DOI 10.1016/j.immuni.2013.07.002
   Kapadia CH, 2015, J CONTROL RELEASE, V219, P167, DOI 10.1016/j.jconrel.2015.09.062
   Karlsson J, 2018, ANNU REV CHEM BIOMOL, V9, P105, DOI 10.1146/annurev-chembioeng-060817-084055
   Kauffman KJ, 2016, J CONTROL RELEASE, V240, P227, DOI 10.1016/j.jconrel.2015.12.032
   Kemp JA, 2016, ADV DRUG DELIVER REV, V98, P3, DOI 10.1016/j.addr.2015.10.019
   Khalil DN, 2016, NAT REV CLIN ONCOL, V13, P394, DOI 10.1038/nrclinonc.2016.65
   Kim BYS, 2010, NEW ENGL J MED, V363, P2434, DOI 10.1056/NEJMra0912273
   Kim H, 2018, BIOMATERIALS, V164, P38, DOI 10.1016/j.biomaterials.2018.02.034
   Kim SY, 2017, BIOMATERIALS, V130, P56, DOI 10.1016/j.biomaterials.2017.03.034
   Kochenderfer JN, 2013, NAT REV CLIN ONCOL, V10, P267, DOI 10.1038/nrclinonc.2013.46
   Kosmides AK, 2017, ACS NANO, V11, P5417, DOI 10.1021/acsnano.6b08152
   Kranz LM, 2016, NATURE, V534, P396, DOI 10.1038/nature18300
   Kreiter S, 2015, NATURE, V520, P692, DOI 10.1038/nature14426
   Kroll AV, 2017, ADV MATER, V29, DOI 10.1002/adma.201703969
   Kuai R, 2018, J CONTROL RELEASE, V282, P131, DOI 10.1016/j.jconrel.2018.04.041
   Kuai R, 2018, SCI ADV, V4, DOI 10.1126/sciadv.aao1736
   Kuai R, 2017, NAT MATER, V16, P489, DOI [10.1038/NMAT4822, 10.1038/nmat4822]
   Larkin J, 2015, NEW ENGL J MED, V373, P23, DOI [10.1056/NEJMoa1504030, 10.1056/NEJMc1509660]
   Li AW, 2018, NAT MATER, V17, P528, DOI 10.1038/s41563-018-0028-2
   Li F, 2017, ADV MATER, V29, DOI 10.1002/adma.201602432
   Li SY, 2016, J CONTROL RELEASE, V231, P17, DOI 10.1016/j.jconrel.2016.01.044
   Liang RJ, 2017, BIOMATERIALS, V149, P41, DOI 10.1016/j.biomaterials.2017.09.029
   Lichty BD, 2014, NAT REV CANCER, V14, P559, DOI 10.1038/nrc3770
   Liu C, 2017, J CONTROL RELEASE, V266, P17, DOI 10.1016/j.jconrel.2017.09.012
   Liu DQ, 2018, J CONTROL RELEASE, V273, P1, DOI 10.1016/j.jconrel.2018.01.013
   Liu LN, 2018, MOL THER, V26, P45, DOI 10.1016/j.ymthe.2017.10.020
   Liu Q, 2018, ACS NANO, V12, P1250, DOI [10.1021/acsnano.7b07384, 10.1021/acsnano.7607384]
   Lizotte PH, 2016, NAT NANOTECHNOL, V11, P295, DOI [10.1038/NNANO.2015.292, 10.1038/nnano.2015.292]
   Lu JQ, 2017, NAT COMMUN, V8, DOI 10.1038/s41467-017-01651-9
   Lu J, 2015, J ONCOL PHARM PRACT, V21, P451, DOI 10.1177/1078155214538087
   Lu KD, 2016, J AM CHEM SOC, V138, P12502, DOI 10.1021/jacs.6b06663
   Luo LH, 2018, J CONTROL RELEASE, V278, P87, DOI 10.1016/j.jconrel.2018.04.002
   Luo M, 2017, NAT NANOTECHNOL, V12, P648, DOI [10.1038/NNANO.2017.52, 10.1038/nnano.2017.52]
   Mahoney KM, 2015, NAT REV DRUG DISCOV, V14, P561, DOI 10.1038/nrd4591
   Mastria EM, 2018, J CONTROL RELEASE, V269, P364, DOI 10.1016/j.jconrel.2017.11.021
   Maude SL, 2014, NEW ENGL J MED, V371, P1507, DOI 10.1056/NEJMoa1407222
   McMahon HT, 2005, NATURE, V438, P590, DOI 10.1038/nature04396
   Meir R, 2017, ACS NANO, V11, P11127, DOI 10.1021/acsnano.7b05299
   Meir R, 2015, ACS NANO, V9, P6363, DOI 10.1021/acsnano.5b01939
   Melero I, 2015, NAT REV CANCER, V15, P457, DOI 10.1038/nrc3973
   Melero I, 2014, NAT REV CLIN ONCOL, V11, P509, DOI 10.1038/nrclinonc.2014.111
   Mellman I, 2011, NATURE, V480, P480, DOI 10.1038/nature10673
   Mi Y, 2018, ADV MATER, V30, DOI 10.1002/adma.201706098
   Mi Yu, 2016, Cancer Nanotechnol, V7, P11, DOI 10.1186/s12645-016-0024-7
   Miao L, 2017, ACS NANO, V11, P8690, DOI 10.1021/acsnano.7b01786
   Miller JFAP, 2015, CANCER CELL, V27, P439, DOI 10.1016/j.ccell.2015.03.007
   Mills CD, 2016, CANCER RES, V76, P513, DOI 10.1158/0008-5472.CAN-15-1737
   Min YZ, 2017, NAT NANOTECHNOL, V12, P877, DOI [10.1038/NNANO.2017.113, 10.1038/nnano.2017.113]
   Min YZ, 2015, CHEM REV, V115, P11147, DOI 10.1021/acs.chemrev.5b00116
   Moffett HF, 2017, NAT COMMUN, V8, DOI 10.1038/s41467-017-00505-8
   Molino NM, 2016, BIOMATERIALS, V86, P83, DOI 10.1016/j.biomaterials.2016.01.056
   Nagarsheth N, 2017, NAT REV IMMUNOL, V17, P559, DOI 10.1038/nri.2017.49
   Neelapu SS, 2018, NAT REV CLIN ONCOL, V15, P47, DOI 10.1038/nrclinonc.2017.148
   Nishino M, 2017, NAT REV CLIN ONCOL, V14, P655, DOI 10.1038/nrclinonc.2017.88
   Ott PA, 2017, NATURE, V547, P217, DOI 10.1038/nature22991
   Ou W, 2018, J CONTROL RELEASE, V281, P84, DOI 10.1016/j.jconrel.2018.05.018
   Pardoll DM, 2012, NAT REV CANCER, V12, P252, DOI 10.1038/nrc3239
   Park JH, 2016, BLOOD, V127, P3312, DOI 10.1182/blood-2016-02-629063
   Park K, 2016, J CONTROL RELEASE, V240, P2, DOI 10.1016/j.jconrel.2015.10.048
   Parodi A, 2013, NAT NANOTECHNOL, V8, P61, DOI 10.1038/nnano.2012.212
   Peer D, 2007, NAT NANOTECHNOL, V2, P751, DOI 10.1038/nnano.2007.387
   Peng JR, 2018, ADV SCI, V5, DOI 10.1002/advs.201700891
   Perica K, 2015, ACS NANO, V9, P6861, DOI 10.1021/acsnano.5b02829
   Phua KKL, 2014, NANOSCALE, V6, P7715, DOI 10.1039/c4nr01346h
   Pitt JM, 2016, ANN ONCOL, V27, P1482, DOI 10.1093/annonc/mdw168
   Postow MA, 2015, NEW ENGL J MED, V372, P2006, DOI 10.1056/NEJMoa1414428
   Purwada A, 2016, ADV HEALTHC MATER, V5, P1413, DOI 10.1002/adhm.201501062
   Qian Y, 2017, ACS NANO, V11, P9536, DOI 10.1021/acsnano.7b05465
   Qian Y, 2016, BIOMATERIALS, V98, P171, DOI 10.1016/j.biomaterials.2016.05.008
   Restifo NP, 2012, NAT REV IMMUNOL, V12, P269, DOI 10.1038/nri3191
   Ribas A, 2018, SCIENCE, V359, P1350, DOI 10.1126/science.aar4060
   Robert C, 2015, NEW ENGL J MED, V372, P2521, DOI 10.1056/NEJMoa1503093
   Romero D, 2018, NAT REV CLIN ONCOL, V15, P65, DOI 10.1038/nrclinonc.2017.208
   Rosenberg SA, 2004, NAT MED, V10, P909, DOI 10.1038/nm1100
   Rosenberg SA, 2008, NAT REV CANCER, V8, P299, DOI 10.1038/nrc2355
   Rosenberg SA, 2015, SCIENCE, V348, P62, DOI 10.1126/science.aaa4967
   Ruiz-de-Angulo A, 2016, ACS NANO, V10, P1602, DOI 10.1021/acsnano.5b07253
   Sahin U, 2017, NATURE, V547, P222, DOI 10.1038/nature23003
   Sasso MS, 2016, BIOMATERIALS, V96, P47, DOI 10.1016/j.biomaterials.2016.04.010
   Sau S, 2018, J CONTROL RELEASE, V274, P24, DOI 10.1016/j.jconrel.2018.01.028
   Schmid D, 2017, NAT COMMUN, V8, DOI 10.1038/s41467-017-01830-8
   Schroeder A, 2012, NAT REV CANCER, V12, P39, DOI 10.1038/nrc3180
   Schumacher TN, 2015, SCIENCE, V348, P69, DOI 10.1126/science.aaa4971
   Shao K, 2015, ACS NANO, V9, P16, DOI 10.1021/nn5062029
   Sharma P, 2015, SCIENCE, V348, P56, DOI 10.1126/science.aaa8172
   Shevtsov MA, 2015, J CONTROL RELEASE, V220, P329, DOI 10.1016/j.jconrel.2015.10.051
   Shi GN, 2017, BIOMATERIALS, V113, P191, DOI 10.1016/j.biomaterials.2016.10.047
   Siegler EL, 2017, MOL THER, V25, P2607, DOI 10.1016/j.ymthe.2017.08.010
   Singha S, 2017, NAT NANOTECHNOL, V12, P701, DOI [10.1038/nnano.2017.56, 10.1038/NNANO.2017.56]
   Smith DM, 2013, NAT REV IMMUNOL, V13, P592, DOI 10.1038/nri3488
   Smith TT, 2017, NAT NANOTECHNOL, V12, P813, DOI [10.1038/NNANO.2017.57, 10.1038/nnano.2017.57]
   Song WT, 2018, NAT COMMUN, V9, DOI 10.1038/s41467-018-04605-x
   Song WT, 2017, BIOMATERIALS, V148, P16, DOI 10.1016/j.biomaterials.2017.09.017
   Song W, 2018, ACS NANO, V12, P1978, DOI 10.1021/acsnano.7b09112
   Steenblock ER, 2008, MOL THER, V16, P765, DOI 10.1038/mt.2008.11
   Stephan MT, 2010, NAT MED, V16, P1035, DOI 10.1038/nm.2198
   Topalian SL, 2014, J CLIN ONCOL, V32, P1020, DOI 10.1200/JCO.2013.53.0105
   Tran E, 2017, NAT IMMUNOL, V18, P255, DOI 10.1038/ni.3682
   Verbeke R, 2017, J CONTROL RELEASE, V266, P287, DOI 10.1016/j.jconrel.2017.09.041
   Verdegaal EME, 2016, NATURE, V536, P91, DOI 10.1038/nature18945
   Wang AZ, 2014, J CLIN ONCOL, V32, P2879, DOI 10.1200/JCO.2014.55.0699
   Wang AZ, 2012, ANNU REV MED, V63, P185, DOI 10.1146/annurev-med-040210-162544
   Wang C, 2016, BIOMATERIALS, V79, P88, DOI 10.1016/j.biomaterials.2015.11.040
   Wang C, 2018, BIOCONJUGATE CHEM, V29, P702, DOI 10.1021/acs.bioconjchem.7b00619
   Wang C, 2017, NAT BIOMED ENG, V1, DOI 10.1038/s41551-016-0011
   Wang C, 2016, ADV MATER, V28, P8912, DOI 10.1002/adma.201506312
   Wang C, 2016, NANO LETT, V16, P2334, DOI 10.1021/acs.nanolett.5b05030
   Wang HX, 2017, CHEM REV, V117, P9874, DOI 10.1021/acs.chemrev.6b00799
   Wang QL, 2015, CANCER RES, V75, P2520, DOI 10.1158/0008-5472.CAN-14-3095
   Wang RF, 2017, CELL RES, V27, P11, DOI 10.1038/cr.2016.155
   Wang XP, 2016, ADV HEALTHC MATER, V5, P1169, DOI 10.1002/adhm.201501013
   Wang XP, 2016, ANGEW CHEM INT EDIT, V55, P1899, DOI 10.1002/anie.201506179
   Wang Y, 2017, BIOMATERIALS, V112, P153, DOI 10.1016/j.biomaterials.2016.09.034
   Warashina S, 2016, J CONTROL RELEASE, V225, P183, DOI 10.1016/j.jconrel.2016.01.042
   Wayteck L, 2017, J CONTROL RELEASE, V267, P154, DOI 10.1016/j.jconrel.2017.08.002
   Weiner GJ, 2015, NAT REV CANCER, V15, P361, DOI 10.1038/nrc3930
   Xia YF, 2018, NAT MATER, V17, P187, DOI [10.1038/nmat5057, 10.1038/NMAT5057]
   Xiang J, 2015, ACS NANO, V9, P6401, DOI 10.1021/acsnano.5b02014
   Xu J, 2017, ACS NANO, V11, P4463, DOI 10.1021/acsnano.7b00715
   Yang GB, 2018, NANO LETT, V18, P2475, DOI 10.1021/acs.nanolett.8b00040
   Yang GB, 2017, NAT COMMUN, V8, DOI 10.1038/s41467-017-01050-0
   Yang R, 2018, ACS NANO, V12, P5121, DOI 10.1021/acsnano.7b09041
   Yarchoan M, 2017, NAT REV CANCER, V17, DOI 10.1038/nrc.2017.74
   Yata T, 2017, BIOMATERIALS, V146, P136, DOI 10.1016/j.biomaterials.2017.09.014
   Yokosuka T, 2005, NAT IMMUNOL, V6, P1253, DOI 10.1038/ni1272
   Yoon HY, 2018, BIOMATERIALS, V178, P597, DOI 10.1016/j.biomaterials.2018.03.036
   Yuan HF, 2017, NAT NANOTECHNOL, V12, P763, DOI [10.1038/NNANO.2017.69, 10.1038/nnano.2017.69]
   Yuba E, 2017, BIOMATERIALS, V120, P32, DOI 10.1016/j.biomaterials.2016.12.021
   Zaharoff DA, 2018, IEEE PULSE, V9, P8, DOI 10.1109/MPUL.2018.2835578
   Zhang CN, 2017, J CONTROL RELEASE, V256, P170, DOI 10.1016/j.jconrel.2017.04.020
   Zhang CN, 2017, MOL PHARMACEUT, V14, P1760, DOI 10.1021/acs.molpharmaceut.7b00015
   Zhang F, 2018, CANCER RES, V78, P3718, DOI 10.1158/0008-5472.CAN-18-0306
   Zhang LX, 2018, BIOMATERIALS, V174, P54, DOI 10.1016/j.biomaterials.2018.05.015
   Zhang XD, 2018, ADV MATER, V30, DOI 10.1002/adma.201707112
   Zhao X, 2016, BIOMATERIALS, V102, P187, DOI 10.1016/j.biomaterials.2016.06.032
   Zhao YD, 2018, J CONTROL RELEASE, V269, P322, DOI 10.1016/j.jconrel.2017.11.037
   Zhen ZP, 2017, NANO LETT, V17, P862, DOI 10.1021/acs.nanolett.6b04150
   Zheng DW, 2016, NANO LETT, V16, P4341, DOI 10.1021/acs.nanolett.6b01432
   Zheng Y, 2017, ACS NANO, V11, P3089, DOI 10.1021/acsnano.7b00078
   Zhu GZ, 2017, NAT COMMUN, V8, DOI 10.1038/s41467-017-02191-y
   Zhu GZ, 2017, NAT COMMUN, V8, DOI 10.1038/s41467-017-01386-7
   Zhu GZ, 2017, ACS NANO, V11, P2387, DOI 10.1021/acsnano.7b00978
   Zhu MT, 2018, J CONTROL RELEASE, V272, P72, DOI 10.1016/j.jconrel.2018.01.004
   Zhuang XT, 2016, J CONTROL RELEASE, V228, P26, DOI 10.1016/j.jconrel.2016.02.035
   Zupancic E, 2017, J CONTROL RELEASE, V258, P182, DOI 10.1016/j.jconrel.2017.05.014
NR 203
TC 48
Z9 51
U1 27
U2 120
PU WILEY
PI HOBOKEN
PA 111 RIVER ST, HOBOKEN 07030-5774, NJ USA
EI 2198-3844
J9 ADV SCI
JI Adv. Sci.
PD MAR 20
PY 2019
VL 6
IS 6
AR 1801847
DI 10.1002/advs.201801847
PG 23
WC Chemistry, Multidisciplinary; Nanoscience & Nanotechnology; Materials
   Science, Multidisciplinary
SC Chemistry; Science & Technology - Other Topics; Materials Science
GA HQ7PM
UT WOS:000462613100009
PM 30937265
OA Green Published, gold
DA 2021-10-28
ER

PT J
AU Castella, M
   de Larrea, CF
   Martin-Antonio, B
AF Castella, Maria
   Fernandez de Larrea, Carlos
   Martin-Antonio, Beatriz
TI Immunotherapy: A Novel Era of Promising Treatments for Multiple Myeloma
SO INTERNATIONAL JOURNAL OF MOLECULAR SCIENCES
LA English
DT Review
DE multiple myeloma; monoclonal antibodies; antibodies drug conjugates;
   immunocheckpoint inhibitors; chimeric antigen receptor (CAR)-modified T
   cells
ID CHIMERIC ANTIGEN RECEPTOR; CELL MATURATION ANTIGEN;
   ANTIBODY-DRUG-CONJUGATE; LOW-DOSE DEXAMETHASONE; T-CELLS;
   MONOCLONAL-ANTIBODY; BONE-MARROW; DARATUMUMAB MONOTHERAPY; PLASMA-CELLS;
   PHASE-I
AB Multiple myeloma (MM) remains an incurable hematological malignancy characterized by clonal proliferation of malignant plasma cells in bone marrow. In the last 20 years, the introduction of autologous stem cell transplantation, followed by proteasome inhibitors and immunomodulatory agents, increased the survival of MM patients by 50%. However, still a high proportion of patients relapse and become refractory, especially, high-risk patients with adverse cytogenetics where these treatment combinations have shown limited benefit. Therefore, novel strategies, such as immunotherapy, have been developed in the last few years to help improve the survival of these patients. Immunotherapy treatments include a high number of different strategies used to attack the tumor cells by using the immune system. Here, we will review the most successful immunotherapy strategies published up to date in patients with relapsed or refractory (R/R) MM, including monoclonal antibodies targeting specific antigens on the tumor cells, antibodies combined with cytotoxic drugs or Antibodies Drug Conjugates, immune checkpoint inhibitors which eliminate the barriers that damper immune cells and prevent them from attacking tumor cells, bi-specific T-cell engagers antibodies (BiTEs), bi-specific antibodies and the infusion of chimeric antigen receptor-modified T cells. We overview the results of clinical studies that have been presented up to date and also review pre-clinical studies describing potential novel treatments for MM.
C1 [Castella, Maria; Fernandez de Larrea, Carlos; Martin-Antonio, Beatriz] Hosp Clin Barcelona, IDIBAPS, Dept Hematol, Barcelona 08036, Spain.
   [Martin-Antonio, Beatriz] Josep Carreras Leukaemia Res Inst, Barcelona 08036, Spain.
RP Martin-Antonio, B (corresponding author), Hosp Clin Barcelona, IDIBAPS, Dept Hematol, Barcelona 08036, Spain.; Martin-Antonio, B (corresponding author), Josep Carreras Leukaemia Res Inst, Barcelona 08036, Spain.
EM mcastella@clinic.cat; cfernan1@clinic.cat; bmartina@clinic.ub.es
RI Martin-Antonio, Beatriz/D-4963-2014; de Larrea, Carlos
   Fernandez/ABG-9608-2020
OI Martin-Antonio, Beatriz/0000-0003-0612-2693; Fernandez de Larrea
   Rodriguez, Carlos/0000-0003-4930-9255
FU Institute of Health Carlos IIIInstituto de Salud Carlos III [PI14/00798,
   PI17/01043]
FX Institute of Health Carlos III (project: PI14/00798 and PI17/01043)
   provided funding for all studies. All authors declare no conflicts of
   interests.
CR Agura E, 2009, BLOOD, V114, P1120, DOI 10.1182/blood.V114.22.2870.2870
   Ali SA, 2016, BLOOD, V128, P1688, DOI 10.1182/blood-2016-04-711903
   Anderson KC, 2011, CLIN CANCER RES, V17, P1225, DOI 10.1158/1078-0432.CCR-10-3366
   [Anonymous], 2017, FDA AL HEALTHC PROF
   [Anonymous], 2014, OPDIVO APPROVAL 1222
   [Anonymous], 2017, CANC STAT FACTS MYEL
   [Anonymous], 2017, BAVENCIO APPROV 0323
   [Anonymous], 2017, IMFINZI APPROVA 0501
   [Anonymous], 2016, TECENTRIQ APPRO 0518
   [Anonymous], 2014, KEYTRUDA APPROV 0904
   Auclair D, 2017, BLOOD, V130
   Badros A, 2017, BLOOD, V130, P1189, DOI 10.1182/blood-2017-03-775122
   Baeuerle PA, 2009, CANCER RES, V69, P4941, DOI 10.1158/0008-5472.CAN-09-0547
   Barrett DM, 2014, ANNU REV MED, V65, P333, DOI 10.1146/annurev-med-060512-150254
   Bensinger W, 2012, BRIT J HAEMATOL, V159, P58, DOI 10.1111/j.1365-2141.2012.09251.x
   Benson DM, 2015, CLIN CANCER RES, V21, P4055, DOI 10.1158/1078-0432.CCR-15-0304
   Benson DM, 2012, BLOOD, V120, P4324, DOI 10.1182/blood-2012-06-438028
   Berdeja JG, 2017, J CLIN ONCOL, V35, DOI 10.1200/JCO.2017.35.15_suppl.3010
   Berdeja JG, 2014, FRONT BIOSCI-LANDMRK, V19, P163, DOI 10.2741/4202
   Brentjens RJ, 2013, SCI TRANSL MED, V5, DOI 10.1126/scitranslmed.3005930
   Brentjens RJ, 2011, BLOOD, V118, P4817, DOI 10.1182/blood-2011-04-348540
   Brudno JN, 2018, J CLIN ONCOL, V36, P2267, DOI 10.1200/JCO.2018.77.8084
   Carpenter RO, 2013, CLIN CANCER RES, V19, P2048, DOI 10.1158/1078-0432.CCR-12-2422
   Casucci M, 2013, BLOOD, V122, P3461, DOI 10.1182/blood-2013-04-493361
   Chan WK, 2018, CANCER IMMUNOL RES, V6, P776, DOI 10.1158/2326-6066.CIR-17-0649
   Chanan-Khan A, 2010, BLOOD, V116, P819, DOI 10.1182/blood.V116.21.1962.1962
   Chang ZL, 2017, TRENDS MOL MED, V23, P430, DOI 10.1016/j.molmed.2017.03.002
   Chillemi A, 2015, BLOOD, V126, DOI 10.1182/blood.V126.23.1849.1849
   Chu JH, 2014, CLIN CANCER RES, V20, P3989, DOI 10.1158/1078-0432.CCR-13-2510
   COHEN AD, 2017, BLOOD S1, V130
   Collins SM, 2013, CANCER IMMUNOL IMMUN, V62, P1841, DOI 10.1007/s00262-013-1493-8
   Cruz-Munoz ME, 2009, NAT IMMUNOL, V10, P297, DOI 10.1038/ni.1693
   Davila ML, 2014, SCI TRANSL MED, V6, DOI 10.1126/scitranslmed.3008226
   de Weers M, 2011, J IMMUNOL, V186, P1840, DOI 10.4049/jimmunol.1003032
   Dimopoulos MA, 2016, NEW ENGL J MED, V375, P1319, DOI 10.1056/NEJMoa1607751
   Dimopoulos MA, 2018, HAEMATOLOGICA, V103, P2088, DOI 10.3324/haematol.2018.194282
   Dimopoulos MA, 2018, CANCER-AM CANCER SOC, V124, P4032, DOI 10.1002/cncr.31680
   Dimopoulos MA, 2017, BRIT J HAEMATOL, V178, P896, DOI 10.1111/bjh.14787
   Drent E, 2017, MOL THER, V25, P1946, DOI 10.1016/j.ymthe.2017.04.024
   Drent E, 2016, HAEMATOLOGICA, V101, P616, DOI 10.3324/haematol.2015.137620
   Fan F, 2017, J CLIN ONCOL, V35, DOI 10.1200/JCO.2017.35.15_suppl.LBA3001
   Fichou N, 2015, FRONT MED-LAUSANNE, V2, DOI 10.3389/fmed.2015.00076
   Garfall AL, 2018, JCI INSIGHT, V3, DOI 10.1172/jci.insight.120505
   Garfall AL, 2015, NEW ENGL J MED, V373, P1040, DOI 10.1056/NEJMoa1504542
   Girgis S, 2016, BLOOD, V128, DOI 10.1182/blood.V128.22.5668.5668
   Gorgun G, 2015, CLIN CANCER RES, V21, P4607, DOI 10.1158/1078-0432.CCR-15-0200
   Guillerey C, 2018, BLOOD, V132, P1689, DOI 10.1182/blood-2018-01-825265
   Han Q, 2016, J CELL IMMUNOTHER, V2, P28, DOI DOI 10.1016/J.JOCIT.2014.11.001
   Hay KA, 2017, BLOOD, V130, P2295, DOI 10.1182/blood-2017-06-793141
   Heffner LT, 2012, ASH ANN M, V120, P4042
   Hipp S, 2017, LEUKEMIA, V31, P1743, DOI 10.1038/leu.2016.388
   Hosen N, 2017, NAT MED, V23, P1436, DOI 10.1038/nm.4431
   Hsi ED, 2008, CLIN CANCER RES, V14, P2775, DOI 10.1158/1078-0432.CCR-07-4246
   Hussein M, 2010, HAEMATOL-HEMATOL J, V95, P845, DOI 10.3324/haematol.2009.008003
   Ikeda H, 2009, CLIN CANCER RES, V15, P4028, DOI 10.1158/1078-0432.CCR-08-2867
   Jing WQ, 2015, J IMMUNOTHER CANCER, V3, DOI 10.1186/s40425-014-0043-z
   KINNEER K, 2017, BLOOD S1, V130
   KO J, 2017, BLOOD S1, V130
   Kochenderfer JN, 2015, J CLIN ONCOL, V33, P540, DOI 10.1200/JCO.2014.56.2025
   Kochenderfer JN, 2009, J IMMUNOTHER, V32, P689, DOI 10.1097/CJI.0b013e3181ac6138
   Krejcik J, 2017, CLIN CANCER RES, V23, P7498, DOI 10.1158/1078-0432.CCR-17-2027
   Kumar SK, 2008, BLOOD, V111, P2516, DOI 10.1182/blood-2007-10-116129
   Kumar SK, 2017, J NATL COMPR CANC NE, V15, P230, DOI 10.6004/jnccn.2017.0023
   Kurdi AT, 2018, MOL CANCER THER, V17, P1454, DOI 10.1158/1535-7163.MCT-17-0998
   Lanier LL, 2008, NAT IMMUNOL, V9, P495, DOI 10.1038/ni1581
   Laurent SA, 2015, NAT COMMUN, V6, DOI 10.1038/ncomms8333
   Lee L, 2018, BLOOD, V131, P746, DOI 10.1182/blood-2017-05-781351
   Lesokhin AM, 2016, J CLIN ONCOL, V34, P2698, DOI 10.1200/JCO.2015.65.9789
   Littman DR, 2015, CELL, V162, P1186, DOI 10.1016/j.cell.2015.08.038
   Lokhorst HM, 2015, NEW ENGL J MED, V373, P1207, DOI 10.1056/NEJMoa1506348
   Lonial S, 2016, LANCET, V387, P1551, DOI 10.1016/S0140-6736(15)01120-4
   Lonial S, 2015, NEW ENGL J MED, V373, P621, DOI 10.1056/NEJMoa1505654
   Lonial S, 2012, J CLIN ONCOL, V30, P1953, DOI 10.1200/JCO.2011.37.2649
   Lorentzen CL, 2015, SCAND J IMMUNOL, V82, P307, DOI 10.1111/sji.12331
   Luo XW, 2018, CANCER MANAG RES, V10, P2817, DOI 10.2147/CMAR.S166640
   Madry C, 1998, INT IMMUNOL, V10, P1693, DOI 10.1093/intimm/10.11.1693
   Markham A, 2016, DRUGS, V76, P397, DOI 10.1007/s40265-016-0540-0
   Mateos MV, 2016, J CLIN ONCOL, V34, DOI 10.1200/JCO.2016.34.15_supp1.8010
   Maude SL, 2014, NEW ENGL J MED, V371, P1507, DOI 10.1056/NEJMoa1407222
   Maude SL, 2014, CANCER J, V20, P119, DOI 10.1097/PPO.0000000000000035
   McKeage K, 2016, DRUGS, V76, P275, DOI 10.1007/s40265-015-0536-1
   Minnie SA, 2018, BLOOD, V132, P1675, DOI 10.1182/blood-2018-01-825240
   Morandi F, 2018, ONCOIMMUNOLOGY, V7, DOI 10.1080/2162402X.2018.1458809
   Moreau P, 2017, ANN ONCOL, V28, P52, DOI 10.1093/annonc/mdx096
   Muccio VE, 2016, CYTOM PART B-CLIN CY, V90, P81, DOI 10.1002/cyto.b.21279
   Neelapu SS, 2017, NEW ENGL J MED, V377, P2531, DOI 10.1056/NEJMoa1707447
   Neu S, 1997, BONE MARROW TRANSPL, V20, P593, DOI 10.1038/sj.bmt.1700940
   Nooka AK, 2015, BLOOD, V125, P3085, DOI 10.1182/blood-2014-11-568923
   Novak AJ, 2004, BLOOD, V103, P689, DOI 10.1182/blood-2003-06-2043
   O'Connor BP, 2004, J EXP MED, V199, P91, DOI 10.1084/jem.20031330
   Overdijk MB, 2015, MABS-AUSTIN, V7, P311, DOI 10.1080/19420862.2015.1007813
   Paiva B, 2017, LEUKEMIA, V31, P382, DOI 10.1038/leu.2016.211
   Palaiologou M, 2014, HISTOL HISTOPATHOL, V29, P177, DOI 10.14670/HH-29.177
   Palumbo A, 2016, J CLIN ONCOL, V34, DOI 10.1200/JCO.2016.34.15_suppl.TPS8069
   Palumbo A, 2016, NEW ENGL J MED, V375, P754, DOI 10.1056/NEJMoa1606038
   Palumbo A, 2011, NEW ENGL J MED, V364, P1046, DOI 10.1056/NEJMra1011442
   Raja KRM, 2010, BRIT J HAEMATOL, V149, P334, DOI 10.1111/j.1365-2141.2010.08121.x
   Ramadoss NS, 2015, J AM CHEM SOC, V137, P5288, DOI 10.1021/jacs.5b01876
   Ribas A, 2015, NEW ENGL J MED, V373, P1490, DOI 10.1056/NEJMp1510079
   Richardson PG, 2005, NEW ENGL J MED, V352, P2487, DOI 10.1056/NEJMoa043445
   Roussel M, 2014, J CLIN ONCOL, V32, P2712, DOI 10.1200/JCO.2013.54.8164
   Sadelain M, 2015, J CLIN INVEST, V125, P3392, DOI 10.1172/JCI80010
   Sahara N, 2002, BRIT J HAEMATOL, V117, P882, DOI 10.1046/j.1365-2141.2002.03513.x
   San Miguel JF, 2008, NEW ENGL J MED, V359, P906, DOI 10.1056/NEJMoa0801479
   San-Miguel J, 2014, BLOOD, V123, P4136, DOI 10.1182/blood-2013-12-546374
   Schonfeld K, 2017, J HEMATOL ONCOL, V10, DOI 10.1186/s13045-016-0380-0
   Seckinger A, 2017, CANCER CELL, V31, P396, DOI 10.1016/j.ccell.2017.02.002
   Senbanjo LT, 2017, FRONT CELL DEV BIOL, V5, DOI 10.3389/fcell.2017.00018
   Shah JJ, 2016, J CLIN ONCOL, V34, DOI 10.1200/JCO.2016.34.15_suppl.TPS8070
   Sonneveld P, 2016, BLOOD, V127, P2955, DOI 10.1182/blood-2016-01-631200
   Spencer A, 2018, HAEMATOLOGICA, V103, P2079, DOI 10.3324/haematol.2018.194118
   Tai YT, 2008, BLOOD, V112, P1329, DOI 10.1182/blood-2007-08-107292
   Tai YT, 2014, BLOOD, V123, P3128, DOI 10.1182/blood-2013-10-535088
   Tembhare PR, 2014, LEUKEMIA RES, V38, P371, DOI 10.1016/j.leukres.2013.12.007
   TRUDEL S, 2017, BLOOD S1, V130
   Turtle CJ, 2016, SCI TRANSL MED, V8, DOI 10.1126/scitranslmed.aaf8621
   Twombly R, 2003, J NATL CANCER I, V95, P845, DOI 10.1093/jnci/95.12.845
   Usmani S, 2015, BLOOD, V126, P4498
   Usmani SZ, 2016, BLOOD, V128, P37, DOI 10.1182/blood-2016-03-705210
   Veillette A, 2013, CRIT REV ONCOL HEMAT, V88, P168, DOI 10.1016/j.critrevonc.2013.04.003
   von Tresckow B, 2014, LEUKEMIA LYMPHOMA, V55, P695, DOI 10.3109/10428194.2013.809074
   Voorhees PM, 2013, BRIT J HAEMATOL, V161, P357, DOI 10.1111/bjh.12266
   Voorhees PM, 2009, BRIT J HAEMATOL, V145, P481, DOI 10.1111/j.1365-2141.2009.07647.x
   Wang XL, 2018, CLIN CANCER RES, V24, P106, DOI 10.1158/1078-0432.CCR-17-0344
   Wang XL, 2016, BLOOD, V127, P2980, DOI 10.1182/blood-2015-12-686725
   Zoller M, 2011, NAT REV CANCER, V11, P254, DOI 10.1038/nrc3023
   Zonder JA, 2012, BLOOD, V120, P552, DOI 10.1182/blood-2011-06-360552
   Zou JX, 2015, CANCER SCI, V106, P512, DOI 10.1111/cas.12631
NR 128
TC 15
Z9 15
U1 0
U2 6
PU MDPI
PI BASEL
PA ST ALBAN-ANLAGE 66, CH-4052 BASEL, SWITZERLAND
SN 1422-0067
J9 INT J MOL SCI
JI Int. J. Mol. Sci.
PD NOV
PY 2018
VL 19
IS 11
AR 3613
DI 10.3390/ijms19113613
PG 20
WC Biochemistry & Molecular Biology; Chemistry, Multidisciplinary
SC Biochemistry & Molecular Biology; Chemistry
GA HC0ZM
UT WOS:000451528500329
PM 30445802
OA Green Published, Green Submitted, gold
DA 2021-10-28
ER

PT J
AU Sun, J
   Huye, LE
   Lapteva, N
   Mamonkin, M
   Hiregange, M
   Ballard, B
   Dakhova, O
   Raghavan, D
   Durett, AG
   Perna, SK
   Omer, B
   Rollins, LA
   Leen, AM
   Vera, JF
   Dotti, G
   Gee, AP
   Brenner, MK
   Myers, DG
   Rooney, CM
AF Sun, Jiali
   Huye, Leslie E.
   Lapteva, Natalia
   Mamonkin, Maksim
   Hiregange, Manasa
   Ballard, Brandon
   Dakhova, Olga
   Raghavan, Darshana
   Durett, April G.
   Perna, Serena K.
   Omer, Bilal
   Rollins, Lisa A.
   Leen, Ann M.
   Vera, Juan F.
   Dotti, Gianpietro
   Gee, Adrian P.
   Brenner, Malcolm K.
   Myers, Douglas G.
   Rooney, Cliona M.
TI Early transduction produces highly functional chimeric antigen
   receptor-modified virus-specific T-cells with central memory markers: a
   Production Assistant for Cell Therapy (PACT) translational application
SO JOURNAL FOR IMMUNOTHERAPY OF CANCER
LA English
DT Article
DE Virus-specific T cells; Chimeric antigen receptor; Clinical grade T-cell
   manufacture
ID ANTITUMOR-ACTIVITY; ADOPTIVE TRANSFER; LYMPHOCYTES; ADENOVIRUS; EBV;
   PERSISTENCE; INFECTIONS; TRANSPLANT; INFUSION; IMMUNITY
AB Background: Virus-specific T-cells (VSTs) proliferate exponentially after adoptive transfer into hematopoietic stem cell transplant (HSCT) recipients, eliminate virus infections, then persist and provide long-term protection from viral disease. If VSTs behaved similarly when modified with tumor-specific chimeric antigen receptors (CARs), they should have potent anti-tumor activity. This theory was evaluated by Cruz et al. in a previous clinical trial with CD19. CAR-modified VSTs, but there was little apparent expansion of these cells in patients. In that study, VSTs were gene-modified on day 19 of culture and we hypothesized that by this time, sufficient T-cell differentiation may have occurred to limit the subsequent proliferative capacity of the transduced T-cells. To facilitate the clinical testing of this hypothesis in a project supported by the NHLBI-PACT mechanism, we developed and optimized a good manufacturing practices (GMP) compliant method for the early transduction of VSTs directed to Epstein-Barr virus (EBV), Adenovirus (AdV) and cytomegalovirus (CMV) using a CAR directed to the tumor-associated antigen disialoganglioside (GD2).
   Results: Ad-CMVpp65-transduced EBV-LCLs effectively stimulated VSTs directed to all three viruses (triVSTs). Transduction efficiency on day three was increased in the presence of cytokines and high-speed centrifugation of retroviral supernatant onto retronectin-coated plates, so that under optimal conditions up to 88% of tetramer-positive VSTs expressed the GD2. CAR. The average transduction efficiency of early-and late transduced VSTs was 55 +/- 4% and 22 +/- 5% respectively, and early-transduced VSTs maintained higher frequencies of T cells with central memory or intermediate memory phenotypes. Early-transduced VSTs also had higher proliferative capacity and produced higher levels of T(H)1 cytokines IL-2, TNF-alpha, IFN-gamma, MIP-1 alpha, MIP-1 beta and other cytokines in vitro.
   Conclusions: We developed a rapid and GMP compliant method for the early transduction of multivirus-specific T-cells that allowed stable expression of high levels of a tumor directed CAR. Since a proportion of early-transduced CAR-VSTs had a central memory phenotype, they should expand and persist in vivo, simultaneously protecting against infection and targeting residual malignancy. This manufacturing strategy is currently under clinical investigation in patients receiving allogeneic HSCT for relapsed neuroblastoma and B-cell malignancies (NCT01460901 using a GD2.CAR and NCT00840853 using a CD19.CAR).
C1 [Sun, Jiali; Huye, Leslie E.; Lapteva, Natalia; Mamonkin, Maksim; Hiregange, Manasa; Ballard, Brandon; Dakhova, Olga; Raghavan, Darshana; Durett, April G.; Perna, Serena K.; Omer, Bilal; Rollins, Lisa A.; Leen, Ann M.; Vera, Juan F.; Dotti, Gianpietro; Gee, Adrian P.; Brenner, Malcolm K.; Rooney, Cliona M.] Texas Childrens Hosp, Baylor Coll Med, Houston Methodist Hosp, Ctr Cell & Gene Therapy, Houston, TX 77030 USA.
   [Sun, Jiali; Lapteva, Natalia; Leen, Ann M.; Rooney, Cliona M.] Baylor Coll Med, Dept Pathol & Immunol, Houston, TX 77030 USA.
   [Leen, Ann M.; Gee, Adrian P.; Brenner, Malcolm K.; Rooney, Cliona M.] Baylor Coll Med, Dept Pediat, Houston, TX 77030 USA.
   [Vera, Juan F.; Dotti, Gianpietro; Brenner, Malcolm K.] Baylor Coll Med, Dept Med, Houston, TX 77030 USA.
   [Myers, Douglas G.] Childrens Mercy Hosp & Clin, Kansas City, MO 64108 USA.
   [Rooney, Cliona M.] Baylor Coll Med, Dept Mol Virol & Immunol, Houston, TX 77030 USA.
RP Rooney, CM (corresponding author), Texas Childrens Hosp, Baylor Coll Med, Houston Methodist Hosp, Ctr Cell & Gene Therapy, Houston, TX 77030 USA.
EM cmrooney@txch.org
RI Brenner, Malcolm/Y-2509-2019
OI Omer, Bilal/0000-0002-1479-5305; Mamonkin, Maksim/0000-0001-7178-8163
FU NIH-NHLBIUnited States Department of Health & Human ServicesNational
   Institutes of Health (NIH) - USANIH National Heart Lung & Blood
   Institute (NHLBI) [N01 HB37163]; NIH-NCIUnited States Department of
   Health & Human ServicesNational Institutes of Health (NIH) - USANIH
   National Cancer Institute (NCI) [PO1 CA94234]; Alex's Lemonade Stand
   Foundation; V-Foundation;  [NHLBI-1U54 HL081007];  [NIH-NCI-CA94237]; 
   [P50 CA126752]; NATIONAL CANCER INSTITUTEUnited States Department of
   Health & Human ServicesNational Institutes of Health (NIH) - USANIH
   National Cancer Institute (NCI) [P50CA126752, P01CA094237] Funding
   Source: NIH RePORTER; NATIONAL HEART, LUNG, AND BLOOD INSTITUTEUnited
   States Department of Health & Human ServicesNational Institutes of
   Health (NIH) - USANIH National Heart Lung & Blood Institute (NHLBI)
   [U54HL081007] Funding Source: NIH RePORTER
FX This work was supported in parts by in parts by NIH-NHLBI- N01 HB37163,
   NHLBI-1U54 HL081007 and NIH-NCI PO1 CA94234, NIH-NCI-CA94237, P50
   CA126752, Alex's Lemonade Stand Foundation and V-Foundation. We would
   like to thank all members of Dr. Rooney's research laboratory, cell
   processing and vector production facilities and flow cytometry
   laboratory of Center for Cell and Gene Therapy for the help with this
   work.
CR Berger C, 2008, J CLIN INVEST, V118, P294, DOI 10.1172/JCI32103
   Brentjens RJ, 2011, BLOOD, V118, P4817, DOI 10.1182/blood-2011-04-348540
   Cruz CRY, 2013, BLOOD, V122, P2965, DOI 10.1182/blood-2013-06-506741
   Feuchtinger T, 2006, BRIT J HAEMATOL, V134, P64, DOI 10.1111/j.1365-2141.2006.06108.x
   Freeman GJ, 2000, J EXP MED, V192, P1027, DOI 10.1084/jem.192.7.1027
   Fujita Y, 2008, J IMMUNOTHER, V31, P665, DOI 10.1097/CJI.0b013e318181b4bd
   Gerdemann U, 2013, MOL THER, V21, P2113, DOI 10.1038/mt.2013.151
   Gerdemann U, 2012, MOL THER, V20, P1622, DOI 10.1038/mt.2012.130
   Heslop HE, 2013, HEMATOL-AM SOC HEMAT, P342, DOI 10.1182/asheducation-2013.1.342
   Kalos M., 2011, SCI TRANSL MED, V3
   Kochenderfer JN, 2012, BLOOD, V119, P2709, DOI 10.1182/blood-2011-10-384388
   Leen AM, 2004, BLOOD, V103, P1011, DOI 10.1182/blood-2003-07-2449
   Leen AM, 2006, NAT MED, V12, P1160, DOI 10.1038/nm1475
   Leen AM, 2013, BLOOD, V121, P5113, DOI 10.1182/blood-2013-02-486324
   Louis CU, 2011, BLOOD, V118, P6050, DOI 10.1182/blood-2011-05-354449
   Papadopoulou A, 2014, SCI TRANSL MED, V6, DOI 10.1126/scitranslmed.3008825
   Pule MA, 2008, NAT MED, V14, P1264, DOI 10.1038/nm.1882
   Ramos CA, 2014, CANCER J, V20, P112, DOI 10.1097/PPO.0000000000000031
   Rooney CM, 1998, BLOOD, V92, P1549, DOI 10.1182/blood.V92.5.1549.417k32_1549_1555
   Roskrow MA, 1998, BLOOD, V91, P2925, DOI 10.1182/blood.V91.8.2925.2925_2925_2934
   Rossig C, 2006, J IMMUNOTHER, V29, P21, DOI 10.1097/01.cji.0000175492.28723.d6
   Rossig C, 2002, BLOOD, V99, P2009, DOI 10.1182/blood.V99.6.2009
   Rossig C, 2001, INT J CANCER, V94, P228, DOI 10.1002/ijc.1457
   Smith C A, 1995, J Hematother, V4, P73, DOI 10.1089/scd.1.1995.4.73
   Smith CA, 1998, HUM GENE THER, V9, P1419, DOI 10.1089/hum.1998.9.10-1419
   Strome SE, 2003, CANCER RES, V63, P6501
   Sukdolak C, 2013, BIOL BLOOD MARROW TR, V19, P1480, DOI 10.1016/j.bbmt.2013.07.015
   Tu E, 2014, CYTOKINE GROWTH FACT
   Wang XL, 2011, BLOOD, V117, P1888, DOI 10.1182/blood-2010-10-310599
NR 29
TC 42
Z9 44
U1 2
U2 8
PU BMJ PUBLISHING GROUP
PI LONDON
PA BRITISH MED ASSOC HOUSE, TAVISTOCK SQUARE, LONDON WC1H 9JR, ENGLAND
EI 2051-1426
J9 J IMMUNOTHER CANCER
JI J. Immunother. Cancer
PD FEB 18
PY 2015
VL 3
AR 5
DI 10.1186/s40425-015-0049-1
PG 17
WC Oncology; Immunology
SC Oncology; Immunology
GA CU7SB
UT WOS:000363740700001
PM 25734008
OA Green Published, gold
DA 2021-10-28
ER

PT J
AU Ueda, N
   Cahen, M
   Danger, Y
   Moreaux, J
   Sirac, C
   Cogne, M
AF Ueda, Natsuko
   Cahen, Marine
   Danger, Yannic
   Moreaux, Jerome
   Sirac, Christophe
   Cogne, Michel
TI Immunotherapy perspectives in the new era of B-cell editing
SO BLOOD ADVANCES
LA English
DT Review
AB Since the early days of vaccination, targeted immunotherapy has gone through multiple conceptual changes and challenges. It now provides the most efficient and up-to-date strategies for either preventing or treating infections and cancer. Its most recent and successful weapons are autologous T cells carrying chimeric antigen receptors, engineered purposely for binding cancer-specific antigens and therefore used for so-called adoptive immunotherapy. We now face the merger of such achievements in cell therapy: using lymphocytes redirected on purpose to bind specific antigens and the clustered regularly interspaced short palindromic repeats (CRISPR)/CRISPR-associated protein 9 (Cas9) revolution, which conferred genome-editing methodologies with both safety and efficacy. This unique affiliation will soon and considerably expand the scope of diseases susceptible to adoptive immunotherapy and of immune cells available for being reshaped as therapeutic tools, including B cells. Following the monumental success story of passive immunotherapy with monoclonal antibodies (mAbs), we are thus entering into a new era, where a combination of gene therapy/cell therapy will enable reprogramming of the patient's immune system and notably endow his B cells with the ability to produce therapeutic mAbs on their own.
C1 [Ueda, Natsuko; Danger, Yannic; Cogne, Michel] Univ Rennes 1, INSERM U1236, Etab Francais Sang, Rennes, France.
   [Cahen, Marine; Sirac, Christophe; Cogne, Michel] Limoges Univ, Ctr Natl Rech Sci CNRS, Unite Mixte Rech UMR 7276, INSERM U1262, Limoges, France.
   [Moreaux, Jerome] Inst Human Genet, CNRS, UMR 9002, Montpellier, France.
RP Cogne, M (corresponding author), Univ Rennes 1, INSERM U1236, Etab Francais Sang, Rennes, France.; Cogne, M (corresponding author), Limoges Univ, Ctr Natl Rech Sci CNRS, Unite Mixte Rech UMR 7276, INSERM U1262, Limoges, France.
EM michel.cogne@inserm.fr
RI cogne, michel/D-7370-2015; J, Moreaux/ABA-2974-2021; sirac,
   christophe/O-8538-2016
OI cogne, michel/0000-0002-8519-4427; J, Moreaux/0000-0002-5717-3207;
   Danger, Yannic/0000-0002-5611-5048; sirac,
   christophe/0000-0002-1183-4989; Ueda, Natsuko/0000-0001-6204-6264
FU Association pour la Recherche sur le Cancer (ARC) Foundation for Cancer
   Research grant [RF20180207070]; French National Research Agency
   grantFrench National Research Agency (ANR) [18-CE18-0022-02]
FX This work was supported by Association pour la Recherche sur le Cancer
   (ARC) Foundation for Cancer Research grant RF20180207070 (M. Cogne) and
   French National Research Agency grant 18-CE18-0022-02 (M. Cogne).
CR Aird EJ, 2018, COMMUN BIOL, V1, DOI 10.1038/s42003-018-0054-2
   Balazs AB, 2012, NATURE, V481, P81, DOI 10.1038/nature10660
   Barrangou R, 2007, SCIENCE, V315, P1709, DOI 10.1126/science.1138140
   Barrangou R, 2016, NAT BIOTECHNOL, V34, P933, DOI 10.1038/nbt.3659
   Billingsley MM, 2020, NANO LETT, V20, P1578, DOI 10.1021/acs.nanolett.9b04246
   Boice M, 2016, CELL, V167, P405, DOI 10.1016/j.cell.2016.08.032
   Brudno JN, 2019, BLOOD REV, V34, P45, DOI 10.1016/j.blre.2018.11.002
   Chandrasegaran S, 2016, J MOL BIOL, V428, P963, DOI 10.1016/j.jmb.2015.10.014
   Chen ZY, 2003, MOL THER, V8, P495, DOI 10.1016/S1525-0016(03)00168-0
   Cheong TC, 2016, NAT COMMUN, V7, DOI 10.1038/ncomms10934
   Davis ZB, 2017, SEMIN IMMUNOL, V31, P64, DOI 10.1016/j.smim.2017.07.011
   Deal C, 2014, P NATL ACAD SCI USA, V111, P12528, DOI 10.1073/pnas.1407362111
   Di Stasi A, 2011, NEW ENGL J MED, V365, P1673, DOI 10.1056/NEJMoa1106152
   Duperret EK, 2018, CANCER RES, V78, P6363, DOI 10.1158/0008-5472.CAN-18-1429
   Elliott STC, 2017, NPJ VACCINES, V2, DOI 10.1038/s41541-017-0020-x
   Esquivel RN, 2019, MOL THER, V27, P974, DOI 10.1016/j.ymthe.2019.03.005
   Eyquem J, 2017, NATURE, V543, P113, DOI 10.1038/nature21405
   Fang JM, 2005, NAT BIOTECHNOL, V23, P584, DOI 10.1038/nbt1087
   Flingai S, 2015, SCI REP-UK, V5, DOI 10.1038/srep12616
   Fusil F, 2015, MOL THER, V23, P1734, DOI 10.1038/mt.2015.148
   Gaj T, 2013, TRENDS BIOTECHNOL, V31, P397, DOI 10.1016/j.tibtech.2013.04.004
   Garber K, 2019, NAT BIOTECHNOL, V37, P969, DOI 10.1038/d41587-019-00023-6
   Gauthier L, 2019, CELL, V177, P1701, DOI 10.1016/j.cell.2019.04.041
   Greiner V, 2019, ISCIENCE, V12, P369, DOI 10.1016/j.isci.2019.01.032
   Grupp SA, 2013, NEW ENGL J MED, V368, P1509, DOI 10.1056/NEJMoa1215134
   Han JS, 2020, MOL CANCER THER, V19, P178, DOI 10.1158/1535-7163.MCT-19-0204
   Hartweger H, 2019, J EXP MED, V216, P1301, DOI 10.1084/jem.20190287
   Heyer WD, 2010, ANNU REV GENET, V44, P113, DOI 10.1146/annurev-genet-051710-150955
   Ho BX, 2018, INT J MOL SCI, V19, DOI 10.3390/ijms19092721
   Hung KL, 2018, MOL THER, V26, P456, DOI 10.1016/j.ymthe.2017.11.012
   Jackson HJ, 2016, NAT REV CLIN ONCOL, V13, P370, DOI 10.1038/nrclinonc.2016.36
   Jinek M, 2012, SCIENCE, V337, P816, DOI 10.1126/science.1225829
   Johnson MJ, 2018, SCI REP-UK, V8, DOI 10.1038/s41598-018-30358-0
   Kijanka M, 2015, NANOMEDICINE-UK, V10, P161, DOI 10.2217/nnm.14.178
   Kim YG, 1996, P NATL ACAD SCI USA, V93, P1156, DOI 10.1073/pnas.93.3.1156
   Kleinstiver BP, 2015, NATURE, V523, P481, DOI 10.1038/nature14592
   Kose N, 2019, SCI IMMUNOL, V4, DOI 10.1126/sciimmunol.aaw6647
   Krug C, 2014, CANCER IMMUNOL IMMUN, V63, P999, DOI 10.1007/s00262-014-1572-5
   Kuhlmann AS, 2019, MOL THER, V27, P164, DOI 10.1016/j.ymthe.2018.09.017
   Luo BH, 2020, CELL DEATH DIS, V11, DOI 10.1038/s41419-020-03187-1
   Luo XM, 2009, BLOOD, V113, P1422, DOI 10.1182/blood-2008-09-177139
   Magnani CF, 2018, HUM GENE THER, V29, P602, DOI 10.1089/hum.2017.207
   Manno CS, 2006, NAT MED, V12, P342, DOI 10.1038/nm1358
   Marino ND, 2020, NAT METHODS, V17, P471, DOI 10.1038/s41592-020-0771-6
   Martinez-Navio JM, 2019, IMMUNITY, V50, P567, DOI 10.1016/j.immuni.2019.02.005
   Miyashita A, 2016, CANCER IMMUNOL RES, V4, P248, DOI 10.1158/2326-6066.CIR-15-0096
   Moco PD, 2020, BIOTECHNOL J, V15, DOI 10.1002/biot.201900286
   Moffett HF, 2019, SCI IMMUNOL, V4, DOI 10.1126/sciimmunol.aax0644
   Muthumani K, 2017, CANCER IMMUNOL IMMUN, V66, P1577, DOI 10.1007/s00262-017-2042-7
   Muthumani K, 2016, J INFECT DIS, V214, P369, DOI 10.1093/infdis/jiw111
   Nabhan M, 2020, FRONT IMMUNOL, V11, DOI 10.3389/fimmu.2020.00725
   Nahmad AD, 2020, NAT COMMUN, V11, DOI 10.1038/s41467-020-19649-1
   Nathwani AC, 2014, NEW ENGL J MED, V371, P1994, DOI 10.1056/NEJMoa1407309
   Nguyen DN, 2020, NAT BIOTECHNOL, V38, P44, DOI 10.1038/s41587-019-0325-6
   Pardi N, 2020, CURR OPIN IMMUNOL, V65, P14, DOI 10.1016/j.coi.2020.01.008
   Pardi N, 2017, NAT COMMUN, V8, DOI 10.1038/ncomms14630
   Patel A, 2018, CELL REP, V25, P1982, DOI 10.1016/j.celrep.2018.10.062
   Patel A, 2017, NAT COMMUN, V8, DOI 10.1038/s41467-017-00576-7
   Qasim W, 2017, SCI TRANSL MED, V9, DOI 10.1126/scitranslmed.aaj2013
   Ren JT, 2017, CLIN CANCER RES, V23, P2255, DOI 10.1158/1078-0432.CCR-16-1300
   Roth TL, 2018, NATURE, V559, P405, DOI 10.1038/s41586-018-0326-5
   Rothwell WT, 2018, CANCER RES, V78, P6171, DOI 10.1158/0008-5472.CAN-18-0363
   Rybakova Y, 2019, MOL THER, V27, P1415, DOI 10.1016/j.ymthe.2019.05.012
   Slifka MK, 1998, IMMUNITY, V8, P363, DOI 10.1016/S1074-7613(00)80541-5
   Smith TT, 2017, NAT NANOTECHNOL, V12, P813, DOI [10.1038/NNANO.2017.57, 10.1038/nnano.2017.57]
   Stadler CR, 2017, NAT MED, V23, P815, DOI 10.1038/nm.4356
   Takahashi K, 2006, CELL, V126, P663, DOI 10.1016/j.cell.2006.07.024
   Takata M, 1998, EMBO J, V17, P5497, DOI 10.1093/emboj/17.18.5497
   Tang XD, 2019, FRONT GENET, V10, DOI 10.3389/fgene.2019.00551
   Tjelle TE, 2004, MOL THER, V9, P328, DOI 10.1016/j.ymthe.2003.12.007
   Urnov FD, 2010, NAT REV GENET, V11, P636, DOI 10.1038/nrg2842
   Vakulskas CA, 2018, NAT MED, V24, P1216, DOI 10.1038/s41591-018-0137-0
   van Lieshout LP, 2018, J INFECT DIS, V217, P916, DOI 10.1093/infdis/jix644
   Vargas JE, 2016, J TRANSL MED, V14, DOI 10.1186/s12967-016-1047-x
   Voss JE, 2019, ELIFE, V8, DOI 10.7554/eLife.42995
   Wang W, 2013, GENE THER, V20, P970, DOI 10.1038/gt.2013.19
   Wang XS, 2021, EMBO J, V40, DOI 10.15252/embj.2020105926
   Wiernik A, 2013, CLIN CANCER RES, V19, P3844, DOI 10.1158/1078-0432.CCR-13-0505
   Wise MC, 2020, J CLIN INVEST, V130, P827, DOI 10.1172/JCI132779
   Wu CAM, 2018, J IMMUNOL METHODS, V457, P33, DOI 10.1016/j.jim.2018.03.009
   Wu L, 2020, NAT CANCER, V1, P86, DOI 10.1038/s43018-019-0004-z
   Xu L, 2017, SCIENCE, V358, P85, DOI 10.1126/science.aan8630
   Yamamoto Y, 2018, CHROMOSOMA, V127, P405, DOI 10.1007/s00412-018-0677-6
   Yi Y, 2011, CURR GENE THER, V11, P218
   Yin H, 2017, NAT REV DRUG DISCOV, V16, P387, DOI 10.1038/nrd.2016.280
   Zhang XH, 2015, MOL THER-NUCL ACIDS, V4, DOI 10.1038/mtna.2015.37
   Zhao YB, 2006, MOL THER, V13, P151, DOI 10.1016/j.ymthe.2005.07.688
   Zhou XO, 2016, EXP HEMATOL, V44, P1013, DOI 10.1016/j.exphem.2016.07.011
NR 88
TC 0
Z9 0
U1 1
U2 2
PU AMER SOC HEMATOLOGY
PI WASHINGTON
PA 2021 L ST NW, SUITE 900, WASHINGTON, DC 20036 USA
SN 2473-9529
EI 2473-9537
J9 BLOOD ADV
JI Blood Adv.
PD MAR 23
PY 2021
VL 5
IS 6
BP 1770
EP 1779
DI 10.1182/bloodadvances.2020003792
PG 10
WC Hematology
SC Hematology
GA RB4HM
UT WOS:000632073700021
PM 33755093
OA Green Submitted, gold, Green Published
DA 2021-10-28
ER

PT J
AU Yu, SN
   Li, AP
   Liu, Q
   Yuan, X
   Xu, HX
   Jiao, DC
   Pestell, RG
   Han, XW
   Wu, KM
AF Yu, Shengnan
   Li, Anping
   Liu, Qian
   Yuan, Xun
   Xu, Hanxiao
   Jiao, Dechao
   Pestell, Richard G.
   Han, Xinwei
   Wu, Kongming
TI Recent advances of bispecific antibodies in solid tumors
SO JOURNAL OF HEMATOLOGY & ONCOLOGY
LA English
DT Review
DE BsAb; Solid tumor; EpCAM; CEA; PSMA; HER family; Radioimmunotherapy
ID PHASE-I TRIAL; GROWTH-FACTOR RECEPTOR; HUMAN CARCINOEMBRYONIC ANTIGEN;
   COLONY-STIMULATING FACTOR; INDUCED KILLER-CELLS; X ANTI-CD3 ANTIBODY;
   T-CELLS; PROSTATE-CANCER; EP-CAM; PRETARGETED RADIOIMMUNOTHERAPY
AB Cancer immunotherapy is the most exciting advancement in cancer therapy. Similar to immune checkpoint blockade and chimeric antigen receptor T cell (CAR-T), bispecific antibody (BsAb) is attracting more and more attention as a novel strategy of antitumor immunotherapy. BsAb not only offers an effective linkage between therapeutics (e.g., immune effector cells, radionuclides) and targets (e.g., tumor cells) but also simultaneously blocks two different oncogenic mediators. In recent decades, a variety of BsAb formats have been generated. According to the structure of Fc domain, BsAb can be classified into two types: IgG-like format and Fc-free format. Among these formats, bispecific T cell engagers (BiTEs) and triomabs are commonly investigated. BsAb has achieved an exciting breakthrough in hematological malignancies and promising outcome in solid tumor as showed in various clinical trials. In this review, we focus on the preclinical experiments and clinical studies of epithelial cell adhesion molecule (EpCAM), human epidermal growth factor receptor (HER) family, carcinoembryonic antigen (CEA), and prostate-specific membrane antigen (PSMA) related BsAbs in solid tumors, as well as discuss the challenges and corresponding approaches in clinical application.
C1 [Yu, Shengnan; Liu, Qian; Yuan, Xun; Xu, Hanxiao; Wu, Kongming] Huazhong Univ Sci & Technol, Tongji Med Coll, Tongji Hosp, Dept Oncol, 1095 Jiefang Ave, Wuhan 430030, Hubei, Peoples R China.
   [Li, Anping; Jiao, Dechao; Han, Xinwei] Zhengzhou Univ, Affiliated Hosp 1, Dept Intervent Radiol, Zhengzhou 450052, Peoples R China.
   [Pestell, Richard G.] Penn Ctr Canc & Regenerat Med, Wynnewood, PA 19096 USA.
RP Wu, KM (corresponding author), Huazhong Univ Sci & Technol, Tongji Med Coll, Tongji Hosp, Dept Oncol, 1095 Jiefang Ave, Wuhan 430030, Hubei, Peoples R China.; Han, XW (corresponding author), Zhengzhou Univ, Affiliated Hosp 1, Dept Intervent Radiol, Zhengzhou 450052, Peoples R China.
EM hanxinwei2006@163.com; kmwu@tjh.tjmu.edu.cn
FU National Natural Science Foundation of China (NSFC)National Natural
   Science Foundation of China (NSFC) [81572608, 81172422]; Wuhan Science
   and Technology Bureau [2017060201010170]; National High Technology
   Research and Development Program of ChinaNational High Technology
   Research and Development Program of China [2015AA020301]
FX This work was supported by the National Natural Science Foundation of
   China (NSFC) No. 81572608, 81172422 and Wuhan Science and Technology
   Bureau No. 2017060201010170 (KW), and the National High Technology
   Research and Development Program of China (No. 2015AA020301).
CR Aarts F, 2010, CANCER-AM CANCER SOC, V116, P1111, DOI 10.1002/cncr.24799
   Amann M, 2009, CANCER IMMUNOL IMMUN, V58, P95, DOI 10.1007/s00262-008-0529-y
   Amann M, 2008, CANCER RES, V68, P143, DOI 10.1158/0008-5472.CAN-07-2182
   Amann M, 2009, J IMMUNOTHER, V32, P452, DOI 10.1097/CJI.0b013e3181a1c097
   Azria D, 2003, BRIT J CANCER, V89, P1987, DOI 10.1038/sj.bjc.6601362
   Bacac M, 2016, ONCOIMMUNOLOGY, V5, DOI 10.1080/2162402X.2016.1203498
   Bacac M, 2016, CLIN CANCER RES, V22, P3286, DOI 10.1158/1078-0432.CCR-15-1696
   Baeuerle PA, 2007, BRIT J CANCER, V96, P417, DOI 10.1038/sj.bjc.6603494
   Balzar M, 1999, J MOL MED, V77, P699, DOI 10.1007/s001099900038
   Baselga J, 2009, NAT REV CANCER, V9, P463, DOI 10.1038/nrc2656
   Baum V, 2013, IMMUNOTHERAPY-UK, V5, P27, DOI [10.2217/IMT.12.136, 10.2217/imt.12.136]
   Behr TM, 1996, CANCER RES, V56, P1805
   Behr TM, 1997, J NUCL MED, V38, P409
   Berezowska S, 2011, CURR PHARM DESIGN, V17, P2468, DOI 10.2174/138161211797249233
   Blazar M, 2001, MOL CELL BIOL, V21, P2570, DOI 10.1128/MCB.21.7.2570-2580.2001
   Bodet-Milin C, 2016, J NUCL MED, V57, P1505, DOI 10.2967/jnumed.116.172221
   Bodet-Milin C, 2015, FRONT MED, V2, DOI 10.3389/fmed.2015.00084
   Bodet-Milin C, 2016, SEMIN NUCL MED, V46, P135, DOI 10.1053/j.semnuclmed.2015.10.007
   Buhler P, 2008, CANCER IMMUNOL IMMUN, V57, P43, DOI 10.1007/s00262-007-0348-6
   Buhler P, 2009, J IMMUNOTHER, V32, P565, DOI 10.1097/CJI.0b013e3181a697eb
   Burges A, 2007, CLIN CANCER RES, V13, P3899, DOI 10.1158/1078-0432.CCR-06-2769
   Cardillo MR, 2004, J CELL BIOCHEM, V93, P641, DOI 10.1002/jcb.20244
   Caromile LA, 2017, SCI SIGNAL, V10, DOI 10.1126/scisignal.aag3326
   Chan JK, 2006, CLIN CANCER RES, V12, P1859, DOI 10.1158/1078-0432.CCR-05-2019
   Chen ZG, 2016, CANCER BIOL THER, V17, P139, DOI 10.1080/15384047.2015.1121344
   Ciardiello F, 2001, CLIN CANCER RES, V7, P2958
   Cioffi M, 2012, ONCOIMMUNOLOGY, V1, DOI 10.4161/onci.19368
   Cioffi M, 2012, CLIN CANCER RES, V18, P465, DOI 10.1158/1078-0432.CCR-11-1270
   Compte M, 2014, ONCOIMMUNOLOGY, V3, DOI 10.4161/onci.28810
   Curnow RT, 1997, CANCER IMMUNOL IMMUN, V45, P210, DOI 10.1007/s002620050435
   Dallas MR, 2012, FASEB J, V26, P2648, DOI 10.1096/fj.12-203786
   Dong B, 2016, CANCER BIOL THER, V17, P364, DOI 10.1080/15384047.2016.1139266
   Dorvillius M, 2002, TUMOR BIOL, V23, P337, DOI 10.1159/000069793
   Engelman JA, 2005, P NATL ACAD SCI USA, V102, P3788, DOI 10.1073/pnas.0409773102
   Falchi L, 2016, J HEMATOL ONCOL, V9, DOI 10.1186/s13045-016-0363-1
   Fan DM, 2015, J HEMATOL ONCOL, V8, DOI 10.1186/s13045-015-0205-6
   Fan GW, 2015, J HEMATOL ONCOL, V8, DOI 10.1186/s13045-015-0227-0
   Ferrari F, 2015, J EXP CLIN CANC RES, V34, DOI 10.1186/s13046-015-0241-7
   Fortmuller K, 2011, PROSTATE, V71, P588, DOI 10.1002/pros.21274
   Fossati M, 2015, GYNECOL ONCOL, V138, P343, DOI 10.1016/j.ygyno.2015.06.003
   Frankel SR, 2013, CURR OPIN CHEM BIOL, V17, P385, DOI 10.1016/j.cbpa.2013.03.029
   Friedrich M, 2012, MOL CANCER THER, V11, P2664, DOI 10.1158/1535-7163.MCT-12-0042
   Fury MG, 2008, CANCER IMMUNOL IMMUN, V57, P155, DOI 10.1007/s00262-007-0357-5
   Gastl G, 2000, LANCET, V356, P1981, DOI 10.1016/S0140-6736(00)03312-2
   Gires O, 2009, NAT REV CANCER, V9, P143, DOI 10.1038/nrc2499-c1
   Goel G, 2015, J HEMATOL ONCOL, V8, DOI 10.1186/s13045-015-0185-6
   Goel G, 2015, J HEMATOL ONCOL, V8, DOI 10.1186/s13045-015-0141-5
   Goere D, 2013, CANCER RES, V73, P4663, DOI 10.1158/0008-5472.CAN-12-4460
   Goldenberg DM, 2008, J NUCL MED, V49, P158, DOI 10.2967/jnumed.107.046185
   Goldenberg DM, 2006, J CLIN ONCOL, V24, P823, DOI 10.1200/JCO.2005.03.8471
   Gonzalez B, 2009, STEM CELLS, V27, P1782, DOI 10.1002/stem.97
   Groth A, 2012, CLIN CANCER RES, V18, P1028, DOI 10.1158/1078-0432.CCR-11-2767
   Grothey A, 2010, J CLIN ONCOL, V28, P4668, DOI 10.1200/JCO.2010.29.3407
   Grugan KD, 2017, MABS-AUSTIN, V9, P114, DOI 10.1080/19420862.2016.1249079
   Haas C, 2009, IMMUNOBIOLOGY, V214, P441, DOI 10.1016/j.imbio.2008.11.014
   Haense N, 2016, BMC CANCER, V16, DOI 10.1186/s12885-016-2449-0
   Hall H, 2012, AM J NUCL MED MOLEC, V2, P141
   Hammarstrom S, 1999, SEMIN CANCER BIOL, V9, P67, DOI 10.1006/scbi.1998.0119
   Heiss MM, 2010, INT J CANCER, V127, P2209, DOI 10.1002/ijc.25423
   Hernandez-Hoyos G, 2016, MOL CANCER THER, V15, P2155, DOI 10.1158/1535-7163.MCT-15-0242
   Herrmann I, 2010, PLOS ONE, V5, DOI 10.1371/journal.pone.0013474
   Hirsch FR, 2016, LANCET, V388, P1012, DOI 10.1016/S0140-6736(16)31473-8
   Hirschhaeuser F, 2010, CANCER IMMUNOL IMMUN, V59, P1675, DOI 10.1007/s00262-010-0894-1
   Hoffmann P, 2005, INT J CANCER, V115, P98, DOI 10.1002/ijc.20908
   Hoffmann SC, 2011, INT J CANCER, V128, P2096, DOI 10.1002/ijc.25556
   Jager M, 2009, CANCER RES, V69, P4270, DOI 10.1158/0008-5472.CAN-08-2861
   Jia Y, 2016, NATURE, V534, P129, DOI 10.1038/nature17960
   Kantarjian H, 2017, NEW ENGL J MED, V376, P836, DOI 10.1056/NEJMoa1609783
   Karacay H, 2005, CLIN CANCER RES, V11, P7879, DOI 10.1158/1078-0432.CCR-05-1246
   Karapetis CS, 2008, NEW ENGL J MED, V359, P1757, DOI 10.1056/NEJMoa0804385
   Khare PD, 2001, CANCER RES, V61, P370
   Kiess AP, 2015, Q J NUCL MED MOL IM, V59, P241
   Kiewe P, 2006, CLIN CANCER RES, V12, P3085, DOI 10.1158/1078-0432.CCR-05-2436
   Klinger M, 2016, IMMUNOL REV, V270, P193, DOI 10.1111/imr.12393
   Kraeber-Bodere F, 2006, J NUCL MED, V47, P247
   Lehmann S, 2016, CLIN CANCER RES, V22, P4417, DOI 10.1158/1078-0432.CCR-15-2622
   Li J, 2016, CANCER BIOL THER, V17, P1231, DOI 10.1080/15384047.2016.1235659
   LITVINOV SV, 1994, J CELL BIOL, V125, P437, DOI 10.1083/jcb.125.2.437
   Locker GY, 2006, J CLIN ONCOL, V24, P5313, DOI 10.1200/JCO.2006.08.2644
   Lum LG, 2015, CLIN CANCER RES, V21, P2305, DOI 10.1158/1078-0432.CCR-14-2280
   Lutterbuese R, 2010, P NATL ACAD SCI USA, V107, P12605, DOI 10.1073/pnas.1000976107
   Lutterbuese R, 2009, J IMMUNOTHER, V32, P341, DOI 10.1097/CJI.0b013e31819b7c70
   Ma P, 2015, ONCOL REP, V34, P2567, DOI 10.3892/or.2015.4233
   Ma WJ, 2016, J HEMATOL ONCOL, V9, DOI 10.1186/s13045-016-0277-y
   MACH JP, 1991, CURR OPIN IMMUNOL, V3, P685, DOI 10.1016/0952-7915(91)90097-K
   Maetzel D, 2009, NAT CELL BIOL, V11, P162, DOI 10.1038/ncb1824
   Martin-Padura I, 2012, LAB INVEST, V92, P952, DOI 10.1038/labinvest.2012.65
   Mau-Sorensen M, 2015, CANCER CHEMOTH PHARM, V75, P1065, DOI 10.1007/s00280-015-2728-5
   May C, 2012, BIOCHEM PHARMACOL, V84, P1105, DOI 10.1016/j.bcp.2012.07.011
   McBride WJ, 2006, J NUCL MED, V47, P1678
   McDonagh CF, 2012, MOL CANCER THER, V11, P582, DOI 10.1158/1535-7163.MCT-11-0820
   Mirallie E, 2005, EUR J NUCL MED MOL I, V32, P901, DOI 10.1007/s00259-005-1811-2
   Molgaard K, 2017, GENE THER, V24, P208, DOI 10.1038/gt.2017.3
   Morecki S, 2006, BLOOD, V107, P1564, DOI 10.1182/blood-2005-07-2738
   Morecki S, 2008, EXP HEMATOL, V36, P997, DOI 10.1016/j.exphem.2008.03.005
   Muller D, 2007, J BIOL CHEM, V282, P12650, DOI 10.1074/jbc.M700820200
   Munz M, 2004, ONCOGENE, V23, P5748, DOI 10.1038/sj.onc.1207610
   Munz M, 2009, CANCER RES, V69, P5627, DOI 10.1158/0008-5472.CAN-09-0654
   Nunez-Prado N, 2015, DRUG DISCOV TODAY, V20, P588, DOI 10.1016/j.drudis.2015.02.013
   Oberst MD, 2014, MABS-AUSTIN, V6, P1571, DOI 10.4161/19420862.2014.975660
   OIKAWA S, 1987, BIOCHEM BIOPH RES CO, V142, P511, DOI 10.1016/0006-291X(87)90304-4
   Osada T, 2010, BRIT J CANCER, V102, P124, DOI 10.1038/sj.bjc.6605364
   Osada T, 2015, CANCER IMMUNOL IMMUN, V64, P677, DOI 10.1007/s00262-015-1671-y
   Osaki T, 2015, FEBS J, V282, P4389, DOI 10.1111/febs.13505
   Pardoll DM, 2012, NAT IMMUNOL, V13, P1129, DOI 10.1038/ni.2392
   Peng L, 2012, PLOS ONE, V7, DOI 10.1371/journal.pone.0036412
   Pishvaian M, 2016, CLIN COLORECTAL CANC, V15, P345, DOI 10.1016/j.clcc.2016.07.009
   Poovassery JS, 2015, INT J CANCER, V137, P267, DOI 10.1002/ijc.29378
   Rajasekaran AK, 2005, AM J PHYSIOL-CELL PH, V288, pC975, DOI 10.1152/ajpcell.00506.2004
   Rauscher A, 2015, FRONT MED, V2, DOI 10.3389/fmed.2015.00083
   Reilly RM, 2006, J NUCL MED, V47, P196
   Ren-Heidenreich L, 2004, CANCER-AM CANCER SOC, V100, P1095, DOI 10.1002/cncr.20060
   Rivera F, 2008, ANTI-CANCER DRUG, V19, P99, DOI 10.1097/CAD.0b013e3282f23287
   Rother M, 2007, J CLIN ONCOL, V25, P1293, DOI 10.1200/JCO.2006.10.0974
   Ruf P, 2007, BRIT J CANCER, V97, P315, DOI 10.1038/sj.bjc.6603881
   Salaun PY, 2012, J NUCL MED, V53, P1185, DOI 10.2967/jnumed.111.101865
   Salnikov AV, 2009, J CELL MOL MED, V13, P4023, DOI 10.1111/j.1582-4934.2009.00723.x
   Schaefer G, 2011, CANCER CELL, V20, P472, DOI 10.1016/j.ccr.2011.09.003
   Schanzer JM, 2016, MABS-AUSTIN, V8, P811, DOI 10.1080/19420862.2016.1160989
   Schlereth B, 2005, CANCER RES, V65, P2882, DOI 10.1158/0008-5472.CAN-04-2637
   Schmitt M, 2004, INT J ONCOL, V25, P841
   Schoeberl B, 2009, SCI SIGNAL, V2, DOI 10.1126/scisignal.2000352
   Schoffelen R, 2010, MOL CANCER THER, V9, P1019, DOI 10.1158/1535-7163.MCT-09-0862
   Sebastian M, 2007, CANCER IMMUNOL IMMUN, V56, P1637, DOI 10.1007/s00262-007-0310-7
   Seimetz D, 2010, CANCER TREAT REV, V36, P458, DOI 10.1016/j.ctrv.2010.03.001
   Sharkey RM, 2005, NAT MED, V11, P1250, DOI 10.1038/nm1322
   Sharkey RM, 2008, RADIOLOGY, V246, P497, DOI 10.1148/radiol.2462070229
   Sharkey RM, 2010, SEMIN NUCL MED, V40, P190, DOI 10.1053/j.semnuclmed.2009.12.002
   Solomon BJ, 2015, PLOS ONE, V10, DOI 10.1371/journal.pone.0144559
   Spiess C, 2015, MOL IMMUNOL, V67, P95, DOI 10.1016/j.molimm.2015.01.003
   Spizzo G, 2004, BREAST CANCER RES TR, V86, P207, DOI 10.1023/B:BREA.0000036787.59816.01
   Spizzo G, 2006, GYNECOL ONCOL, V103, P483, DOI 10.1016/j.ygyno.2006.03.035
   Stockmeyer B, 1997, CANCER RES, V57, P696
   Suryadevara CM, 2015, ONCOIMMUNOLOGY, V4, DOI 10.1080/2162402X.2015.1008339
   Trivedi A, 2017, CTS-CLIN TRANSL SCI, V10, P147, DOI 10.1111/cts.12459
   Vaishampayan U, 2015, PROSTATE CANCER, V2015, DOI 10.1155/2015/285193
   Vallera DA, 2013, CANCER BIOTHER RADIO, V28, P274, DOI 10.1089/cbr.2012.1329
   van Schaijk FG, 2005, CLIN CANCER RES, V11, p7130S, DOI 10.1158/1078-0432.CCR-1004-0006
   Visvader JE, 2008, NAT REV CANCER, V8, P755, DOI 10.1038/nrc2499
   Wang J, 2016, ONCOTARGET, V7, P76693, DOI 10.18632/oncotarget.12485
   Wang SH, 2012, CANCER LETT, V325, P214, DOI 10.1016/j.canlet.2012.07.007
   Went P, 2006, BRIT J CANCER, V94, P128, DOI 10.1038/sj.bjc.6602924
   Went PT, 2004, HUM PATHOL, V35, P122, DOI 10.1016/j.humpath.2003.08.026
   Wu JJ, 2015, J HEMATOL ONCOL, V8, DOI 10.1186/s13045-015-0188-3
   WU JJ, 2015, J HEMATOL ONCOL, V8
   Xu XL, 2010, CARCINOGENESIS, V31, P167, DOI 10.1093/carcin/bgp232
   Yamamoto M, 2004, HEPATO-GASTROENTEROL, V51, P147
   Yamashita T, 2007, CANCER RES, V67, P10831, DOI 10.1158/0008-5472.CAN-07-0908
   Yarden Y, 2001, NAT REV MOL CELL BIO, V2, P127, DOI 10.1038/35052073
   Yazaki PJ, 2013, PROTEIN ENG DES SEL, V26, P187, DOI 10.1093/protein/gzs096
   Yu SN, 2017, J HEMATOL ONCOL, V10, DOI 10.1186/s13045-017-0444-9
   Zhang PF, 2014, CANCER IMMUNOL IMMUN, V63, P121, DOI 10.1007/s00262-013-1497-4
   Zhou Y, 2015, MOL MED REP, V12, P147, DOI 10.3892/mmr.2015.3441
   Zitron IM, 2013, BMC CANCER, V13, DOI 10.1186/1471-2407-13-83
   Zugmaier G, 2015, MOL IMMUNOL, V67, P58, DOI 10.1016/j.molimm.2015.02.033
NR 155
TC 68
Z9 70
U1 0
U2 30
PU BMC
PI LONDON
PA CAMPUS, 4 CRINAN ST, LONDON N1 9XW, ENGLAND
EI 1756-8722
J9 J HEMATOL ONCOL
JI J. Hematol. Oncol.
PD SEP 20
PY 2017
VL 10
AR 155
DI 10.1186/s13045-017-0522-z
PG 16
WC Oncology; Hematology
SC Oncology; Hematology
GA FH7WM
UT WOS:000411403400001
PM 28931402
OA Green Published, gold
DA 2021-10-28
ER

PT J
AU Chabannon, C
   Larghero, J
AF Chabannon, Christian
   Larghero, Jerome
TI Considerations pertaining to cell collection and administration of
   industry-manufactured autologous CAR-T cells, in relation to French
   healthcare organization and regulations
SO CURRENT RESEARCH IN TRANSLATIONAL MEDICINE
LA English
DT Article; Proceedings Paper
CT 2nd French International Symposium on CAR T Cells (CARTday)
CY JAN 17, 2018
CL Fac Med, Lille, FRANCE
HO Fac Med
DE CAR-T cells; Immunotherapy; Lymphoma; Acute leukemia; Cellular
   therapies; Regulations
ID LYMPHOBLASTIC-LEUKEMIA; THERAPY; TISAGENLECLEUCEL
AB Access to treatment with CAR-T Cells at European hospitals in general and at French hospitals in particular remains limited, when compared with the situation that prevails in the USA or in certain Asian countries. Multiple reasons explain why European investigators lag behind their US or Chinese colleagues in this clinical research area. Some of these reasons are related to the European and French regulatory landscapes that hamper the design and rapid implementation of organizational solutions needed for safe and efficient administration of CAR-T Cells. We here identify some of these pressing issues and propose some possible paths to move forward. (C) 2018 Elsevier Masson SAS. All rights reserved.
C1 [Chabannon, Christian] Inst Paoli Calmettes, Ctr Invest Clin & Biotherapies, Ctr Therapie Cellulaire & Inserm CBT 1409, Marseille, France.
   [Larghero, Jerome] Hop St Louis, Ctr Invest Clin Biothrapies, AP HP, Unite Therapie Cellulaire & Inserm CBT 501, Paris, France.
RP Chabannon, C (corresponding author), Inst Paoli Calmettes, Ctr Therapie Cellulaire, Ctr Lutte Canc, Dept Biol Canc, 23 Blvd St Marguerite, F-13273 Marseille 9, France.
EM chabannonc@ipc.unicancer.fr
FU SIRIC grant INCa-Inserm-DGOS [1068]
FX This work was supported by SIRIC grant INCa-Inserm-DGOS 1068 to Institut
   Paoli-Calmettes.
CR Bach PB, 2017, JAMA-J AM MED ASSOC, V318, P1861, DOI 10.1001/jama.2017.15218
   Calmels B., 2018, DRUG DISCOV TODAY
   Chabannon C, 2017, BONE MARROW TRANSPL, V52, P1588, DOI 10.1038/bmt.2017.241
   Gogishvili T, 2017, BLOOD, V130, P2838, DOI 10.1182/blood-2017-04-778423
   Hartmann J, 2017, EMBO MOL MED, V9, P1183, DOI 10.15252/emmm.201607485
   Hay KA, 2017, BLOOD, V130, P2295, DOI 10.1182/blood-2017-06-793141
   Maude SL, 2018, NEW ENGL J MED, V378, P439, DOI 10.1056/NEJMoa1709866
   Mikkilineni L, 2017, BLOOD, V130, P2594, DOI 10.1182/blood-2017-06-793869
   Neelapu SS, 2017, NEW ENGL J MED, V377, P2531, DOI 10.1056/NEJMoa1707447
   Neelapu SS, 2018, NAT REV CLIN ONCOL, V15, P47, DOI 10.1038/nrclinonc.2017.148
   Park JH, 2018, NEW ENGL J MED, V378, P449, DOI 10.1056/NEJMoa1709919
   Prasad V, 2018, NAT REV CLIN ONCOL, V15, P11, DOI 10.1038/nrclinonc.2017.156
   Schuster SJ, 2017, NEW ENGL J MED, V377, P2545, DOI 10.1056/NEJMoa1708566
   Tang J, 2018, ANN ONCOL, V29, P84, DOI 10.1093/annonc/mdx755
   Tran E, 2017, NEW ENGL J MED, V377, P2593, DOI 10.1056/NEJMe1714680
   Yakoub-Agha I, 2017, B CANCER, V104, pS43, DOI 10.1016/j.bulcan.2017.10.017
NR 16
TC 4
Z9 5
U1 0
U2 1
PU ELSEVIER FRANCE-EDITIONS SCIENTIFIQUES MEDICALES ELSEVIER
PI ISSY-LES-MOULINEAUX
PA 65 RUE CAMILLE DESMOULINS, CS50083, 92442 ISSY-LES-MOULINEAUX, FRANCE
SN 2452-3186
J9 CURR RES TRANSL MED
JI Curr. Res. Transl. Med.
PD MAY
PY 2018
VL 66
IS 2
SI SI
BP 59
EP 61
DI 10.1016/j.retram.2018.03.002
PG 3
WC Medicine, Research & Experimental
SC Research & Experimental Medicine
GA GM0PN
UT WOS:000437756600008
PM 29625832
DA 2021-10-28
ER

PT J
AU Porter, D
   Frey, N
   Wood, PA
   Weng, YQ
   Grupp, SA
AF Porter, David
   Frey, Noelle
   Wood, Patricia A.
   Weng, Yanqiu
   Grupp, Stephan A.
TI Grading of cytokine release syndrome associated with the CAR T cell
   therapy tisagenlecleucel
SO JOURNAL OF HEMATOLOGY & ONCOLOGY
LA English
DT Review
DE CAR T cell therapy; Cytokine release syndrome; Safety
ID ACUTE LYMPHOBLASTIC-LEUKEMIA; B-CELL; REMISSIONS; BLINATUMOMAB;
   ACTIVATION; MANAGEMENT; RECEPTORS; LYMPHOMA; SAFETY
AB Background: Anti-CD19 CAR T cell therapy has demonstrated high response rates in patients with relapsed or refractory (r/r) B cell malignancies but is associated with significant toxicity. Cytokine release syndrome (CRS) is the most significant complication associated with CAR T cell therapy, and it is critical to have a reproducible and easy method to grade CRS after CAR T cell infusions.
   Discussion: The Common Terminology Criteria for Adverse Events scale is inadequate for grading CRS associated with cellular therapy. Clinical experience with the anti-CD19 CAR T cell therapy tisagenlecleucel at the University of Pennsylvania (Penn) was used to develop the Penn grading scale for CRS. The Penn grading scale depends on easily accessible clinical features; does not rely on location of care or quantitation of supportive care; assigns grades to guide CRS management; distinguishes between mild, moderate, severe, and life-threatening CRS; and applies to both early-onset and delayed-onset CRS associated with T cell therapies. Clinical data from 55 pediatric patients with r/r B cell acute lymphoblastic leukemia and 42 patients with r/r chronic lymphocytic lymphoma treated with tisagenlecleucel were used to demonstrate the current application of the Penn grading scale.
   Conclusion: We show that the Penn grading scale provides reproducible CRS grading that can be useful to guide therapy and that can be applied across clinical trials and treatment platforms.
C1 [Porter, David; Frey, Noelle] Univ Penn, Div Hematol Oncol, Blood & Marrow Transplantat & Cellular Therapy Pr, Perelman Sch Med, Philadelphia, PA 19104 USA.
   [Porter, David; Frey, Noelle] Univ Penn, Abramson Canc Ctr, Philadelphia, PA 19104 USA.
   [Wood, Patricia A.; Weng, Yanqiu] Novartis Pharmaceut, E Hanover, NJ USA.
   [Grupp, Stephan A.] Univ Penn, Childrens Hosp Philadelphia, Dept Pediat, Philadelphia, PA 19104 USA.
   [Grupp, Stephan A.] Childrens Hosp Philadelphia, Div Oncol, Ctr Childhood Canc Res, 3501 CiviCtr Blvd CTRB 3006, Philadelphia, PA 19104 USA.
   [Grupp, Stephan A.] Childrens Hosp Philadelphia, Canc Immunotherapy Program, 3501 CiviCtr Blvd CTRB 3006, Philadelphia, PA 19104 USA.
RP Porter, D (corresponding author), Univ Penn, Div Hematol Oncol, Blood & Marrow Transplantat & Cellular Therapy Pr, Perelman Sch Med, Philadelphia, PA 19104 USA.; Porter, D (corresponding author), Univ Penn, Abramson Canc Ctr, Philadelphia, PA 19104 USA.
EM David.Porter@uphs.upenn.edu
RI Grupp, Stephan A/D-1145-2009
FU Novartis Pharmaceuticals CorporationNovartis; V Foundation for Cancer
   Research; William Lawrence and Blanche Hughes Foundation; NCIUnited
   States Department of Health & Human ServicesNational Institutes of
   Health (NIH) - USANIH National Cancer Institute (NCI) [R01 CA165206-01];
   Stand Up To Cancer-St. Baldrick's Pediatric Dream Team Translational
   Research Grant [SU2C-AACR-DT1113]; Leukemia & Lymphoma SocietyLeukemia
   and Lymphoma Society; Specialized Center of Research program grant for
   Cell-Based Immunotherapies for Leukemia and Lymphoma; NATIONAL CANCER
   INSTITUTEUnited States Department of Health & Human ServicesNational
   Institutes of Health (NIH) - USANIH National Cancer Institute (NCI)
   [R01CA165206] Funding Source: NIH RePORTER
FX Medical editorial assistance was provided by ArticulateScience, LLC and
   sponsored by Novartis Pharmaceuticals Corporation. This work was
   supported by the V Foundation for Cancer Research, William Lawrence and
   Blanche Hughes Foundation, NCI R01 CA165206-01, and Stand Up To
   Cancer-St. Baldrick's Pediatric Dream Team Translational Research Grant
   (SU2C-AACR-DT1113). Stand Up To Cancer is a program of the Entertainment
   Industry Foundation administered by the American Association for Cancer
   Research. This work was also supported by the Leukemia & Lymphoma
   Society, including the Specialized Center of Research program grant for
   Cell-Based Immunotherapies for Leukemia and Lymphoma.
CR Ali SA, 2016, BLOOD, V128, P1688, DOI 10.1182/blood-2016-04-711903
   [Anonymous], 2017, P HAEM FERR STORT FD
   Brudno JN, 2016, BLOOD, V127, P3321, DOI 10.1182/blood-2016-04-703751
   CHATENOUD L, 1990, TRANSPLANTATION, V49, P697, DOI 10.1097/00007890-199004000-00009
   Cohen AD, 2016, BLOOD, V128, P1147
   Davila ML, 2014, SCI TRANSL MED, V6, DOI 10.1126/scitranslmed.3008226
   Finney HM, 1998, J IMMUNOL, V161, P2791
   Fitzgerald JC, 2017, CRIT CARE MED, V45, pE124, DOI 10.1097/CCM.0000000000002053
   Fry TJ, 2015, BLOOD, V126, DOI 10.1182/blood.V126.23.1324.1324
   Garfall AL, 2016, ASH ABSTR, V128, P974
   GROSS G, 1989, P NATL ACAD SCI USA, V86, P10024, DOI 10.1073/pnas.86.24.10024
   Grupp SA, BLOOD
   Grupp SA, 2013, NEW ENGL J MED, V368, P1509, DOI 10.1056/NEJMoa1215134
   Hladnik Lindsay, 2016, J Adv Pract Oncol, V7, P76
   Kochenderfer JN, 2017, J CLIN ONCOL, V35, DOI 10.1200/JCO.2016.71.3024
   Kochenderfer JN, 2015, J CLIN ONCOL, V33, P540, DOI 10.1200/JCO.2014.56.2025
   KUWANA Y, 1987, BIOCHEM BIOPH RES CO, V149, P960, DOI 10.1016/0006-291X(87)90502-X
   Lee DW, 2015, LANCET, V385, P517, DOI 10.1016/S0140-6736(14)61403-3
   Lee DW, 2014, BLOOD, V124, P188, DOI 10.1182/blood-2014-05-552729
   Maher J, 2002, NAT BIOTECHNOL, V20, P70, DOI 10.1038/nbt0102-70
   Maude SL, 2016, J CLIN ONCOL, V34, DOI 10.1200/JCO.2016.34.15_suppl.3007
   Maude SL, 2014, NEW ENGL J MED, V371, P1507, DOI 10.1056/NEJMoa1407222
   Maude SL, HAEMATOLOGICA
   MAUDE SL, 2016, BLOOD, V128
   Neelapu SS, 2018, NAT REV CLIN ONCOL, V15, P47, DOI 10.1038/nrclinonc.2017.148
   Porter DL, 2015, SCI TRANSL MED, V7, DOI 10.1126/scitranslmed.aac5415
   Porter DL, 2011, NEW ENGL J MED, V365, P725, DOI 10.1056/NEJMoa1103849
   Russell JA, 2008, NEW ENGL J MED, V358, P877, DOI 10.1056/NEJMoa067373
   Sadelain M, 2013, CANCER DISCOV, V3, P388, DOI 10.1158/2159-8290.CD-12-0548
   SAUTER CS, 2015, J CLIN ONCOL S, V33
   Schuster SJ, 2017, HEMATOL ONCOL, V35, P27, DOI [DOI 10.1002/hon.2437_6, 10.1002/hon.2437_6]
   SCHUSTER SJ, 2015, BLOOD, V126, P183
   Schuster SJ, 2016, J CLIN ONCOL, V34, DOI 10.1200/JCO.2016.34.15_suppl.7564
   Singh N, 2017, CYTOTHERAPY, V19, P867, DOI 10.1016/j.jcyt.2017.04.001
   Suntharalingam G, 2006, NEW ENGL J MED, V355, P1018, DOI 10.1056/NEJMoa063842
   TANYI JL, 2016, J CLIN ONCOL S, V34
   Teachey DT, 2018, NAT REV CLIN ONCOL, V15, P69, DOI 10.1038/nrclinonc.2017.176
   Teachey DT, 2016, CANCER DISCOV, V6, P664, DOI 10.1158/2159-8290.CD-16-0040
   Teachey DT, 2013, BLOOD, V121, P5154, DOI 10.1182/blood-2013-02-485623
   Topp MS, 2015, LANCET ONCOL, V16, P57, DOI 10.1016/S1470-2045(14)71170-2
   Turtle CJ, 2016, SCI TRANSL MED, V8, DOI 10.1126/scitranslmed.aaf8621
   Turtle CJ, 2016, J CLIN INVEST, V126, P2123, DOI 10.1172/JCI85309
   Turtle CJ, J CLIN ONCOL
   US Department of Health and Human Services, 2015, NIH REC DNA ADV COMM
   US Dept of Health and Human Services National Institutes of Health National Cancer Institute, 2010, COMM TERM CRIT ADV E
   Younes A, 2015, BLOOD, V126, DOI 10.1182/blood.V126.23.257.257
NR 46
TC 190
Z9 199
U1 2
U2 22
PU BMC
PI LONDON
PA CAMPUS, 4 CRINAN ST, LONDON N1 9XW, ENGLAND
EI 1756-8722
J9 J HEMATOL ONCOL
JI J. Hematol. Oncol.
PD MAR 2
PY 2018
VL 11
AR 35
DI 10.1186/s13045-018-0571-y
PG 12
WC Oncology; Hematology
SC Oncology; Hematology
GA FY7TV
UT WOS:000427067000003
PM 29499750
OA Green Published, gold
HC Y
HP N
DA 2021-10-28
ER

PT J
AU Shi, DH
   Shi, YP
   Kaseb, AO
   Qi, XX
   Zhang, Y
   Chi, JC
   Lu, Q
   Gao, HP
   Jiang, H
   Wang, HM
   Yuan, DJ
   Ma, H
   Wang, HY
   Li, ZH
   Zhai, B
AF Shi, Donghua
   Shi, Yaoping
   Kaseb, Ahmed O.
   Qi, Xingxing
   Zhang, Yuan
   Chi, Jiachang
   Lu, Qing
   Gao, Huiping
   Jiang, Hua
   Wang, Huamao
   Yuan, Daijing
   Ma, Hong
   Wang, Hongyang
   Li, Zonghai
   Zhai, Bo
TI Chimeric Antigen Receptor-Glypican-3 T-Cell Therapy for Advanced
   Hepatocellular Carcinoma: Results of Phase I Trials
SO CLINICAL CANCER RESEARCH
LA English
DT Article
ID GLYPICAN-3; SORAFENIB; MANAGEMENT; DIAGNOSIS; CANCER; AFP
AB Purpose: Our preclinical studies demonstrated the potential of chimeric antigen receptor (CAR)-glypican-3 (GPC3) T-cell therapy for hepatocellular carcinoma (HCC). We report herein the first published results of CAR-GPC3 T-cell therapy for HCC.
   Patients and Methods: In two prospective phase I studies, adult patients with advanced GPC3(+) HCC (Child-Pugh A) received autologous CAR-GPC3 T-cell therapy following cyclophosphamide-and fludarabine-induced lymphodepletion. The primary objective was to assess the treatment's safety. Adverse events were graded using the Common Terminology Criteria for Adverse Events (version 4.03). Tumor responses were evaluated using the RECIST (version 1.1).
   Results: A total of 13 patients received a median of 19.9 x 10(8) CAR-GPC3 T cells by a data cutoff date of July 24, 2019. We observed pyrexia, decreased lymphocyte count, and cytokine release syndrome (CRS) in 13, 12, and nine patients, respectively. CRS (grade 1/2) was reversible in eight patients. One patient experienced grade 5 CRS. No patients had grade 3/4 neurotoxicity. The overall survival rates at 3 years, 1 year, and 6 months were 10.5%, 42.0%, and 50.3%, respectively, according to the Kaplan-Meier method. We confirmed two partial responses. One patient with sustained stable disease was alive after 44.2 months. CAR T-cell expansion tended to be positively associated with tumor response.
   Conclusions: This report demonstrated the initial safety profile of CAR-GPC3 T-cell therapy. We observed early signs of antitumor activity of CAR-GPC3 T cells in patients with advanced HCC.
C1 [Shi, Donghua; Shi, Yaoping; Qi, Xingxing; Zhang, Yuan; Chi, Jiachang; Zhai, Bo] Shanghai Jiao Tong Univ, Renji Hosp, Dept Intervent Oncol, Sch Med, Shanghai, Peoples R China.
   [Kaseb, Ahmed O.] Univ Texas MD Anderson Canc Ctr, Dept Gastrointestinal Med Oncol, Houston, TX 77030 USA.
   [Lu, Qing] Shanghai Jiao Tong Univ, Renji Hosp, Dept Radiol, Sch Med, Shanghai, Peoples R China.
   [Gao, Huiping; Wang, Huamao; Yuan, Daijing; Li, Zonghai] CARsgen Therapeut Ltd, Shanghai, Peoples R China.
   [Jiang, Hua; Li, Zonghai] Shanghai Jiao Tong Univ, Shanghai Canc Inst, State Key Lab Oncogenes & Related Genes, Sch Med, Shanghai, Peoples R China.
   [Ma, Hong] CARsgen Therapeut Corp, Houston, TX USA.
   [Wang, Hongyang] Second Mil Med Univ, Eastern Hepatobiliary Surg Hosp, Int Cooperat Lab Signal Transduct, Shanghai, Peoples R China.
RP Li, ZH (corresponding author), CARsgen Therapeut Ltd, Shanghai, Peoples R China.; Li, ZH (corresponding author), Shanghai Jiao Tong Univ, Shanghai Canc Inst, State Key Lab Oncogenes & Related Genes, Sch Med, Shanghai, Peoples R China.; Zhai, B (corresponding author), Shanghai Jiao Tong Univ, Sch Med, Shanghai 200127, Peoples R China.
EM zonghaili@163.com; zhaiboshi@sina.com
OI Zhai, Bo/0000-0003-4337-7126
FU National Science and Technology Major Projects [2017ZX10203206006,
   2018ZX09733001-003-001]; National Natural Science Foundation of
   ChinaNational Natural Science Foundation of China (NSFC) [81872483];
   Shanghai Science and Technology Talents Program [16XD1402600];
   Collaborative Innovation Center Grant for Translational Medicine at
   Shanghai Jiao Tong University School of Medicine [TM201601]
FX We thank the patients and their families for study participation. We
   also thank the study staffs of Dr. Jun Xiao, Ms. Jie Zhang, Ms. Chunyan
   He, Ms. Huaying Ruan, Mr. Maogen Chen, and Dr. Zhen Liu (CARsgen
   Therapeutics, Shanghai) as well as Drs. Xiaoou Zhou and Cheryl Askew
   (CARsgen Therapeutics, Houston) for helping with the manuscript
   preparation. We also thank Donald R Norwood, Scientific Publication
   Services at The University of Texas MD Anderson Cancer Center for
   manuscript's editing and revision. Finally, we thank Jianming Yang and
   Baohua Qian for providing assistance with autologous T-cell collection
   This report was supported by National Science and Technology Major
   Projects (No. 2017ZX10203206006), National Science and Technology Major
   Projects (No. 2018ZX09733001-003-001), National Natural Science
   Foundation of China (81872483 to Z. Li), Shanghai Science and Technology
   Talents Program (No. 16XD1402600), and Collaborative Innovation Center
   Grant for Translational Medicine at Shanghai Jiao Tong University School
   of Medicine (No. TM201601).
CR Abou-Alfa GK, 2018, NEW ENGL J MED, V379, P54, DOI 10.1056/NEJMoa1717002
   Abou-Alfa GK, 2016, J HEPATOL, V65, P289, DOI 10.1016/j.jhep.2016.04.004
   Beatty GL, 2018, GASTROENTEROLOGY, V155, P29, DOI 10.1053/j.gastro.2018.03.029
   Bi YY, 2017, ONCOTARGET, V8, P52866, DOI 10.18632/oncotarget.17905
   Brentjens RJ, 2013, SCI TRANSL MED, V5, DOI 10.1126/scitranslmed.3005930
   Brentjens RJ, 2011, BLOOD, V118, P4817, DOI 10.1182/blood-2011-04-348540
   Brown CE, 2016, NEW ENGL J MED, V375, P2561, DOI 10.1056/NEJMoa1610497
   Bruix J, 2017, LANCET, V389, P56, DOI 10.1016/S0140-6736(16)32453-9
   Bruix J, 2016, GASTROENTEROLOGY, V150, P835, DOI 10.1053/j.gastro.2015.12.041
   Cabrera R, 2010, ALIMENT PHARM THER, V31, P461, DOI 10.1111/j.1365-2036.2009.04200.x
   Chen WQ, 2016, CA-CANCER J CLIN, V66, P115, DOI 10.3322/caac.21338
   Cheng AL, 2009, LANCET ONCOL, V10, P25, DOI 10.1016/S1470-2045(08)70285-7
   Duffy AG, 2017, J HEPATOL, V66, P545, DOI 10.1016/j.jhep.2016.10.029
   El-Khoueiry AB, 2017, LANCET, V389, P2492, DOI 10.1016/S0140-6736(17)31046-2
   Ferlay J, 2018, GLOBAL CANC OBSERVAT
   Gao HP, 2014, CLIN CANCER RES, V20, P6418, DOI 10.1158/1078-0432.CCR-14-1170
   Garfall AL, 2015, NEW ENGL J MED, V373, P1040, DOI 10.1056/NEJMoa1504542
   Guo XL, 2018, FRONT PHARMACOL, V9, DOI 10.3389/fphar.2018.01118
   Hiraoka A, 2019, ONCOLOGY-BASEL, V97, P277, DOI 10.1159/000501281
   Jiang H, 2019, JNCI-J NATL CANCER I, V111, P409, DOI 10.1093/jnci/djy134
   Kaseb AO, 2016, ONCOTARGET, V7, P69916, DOI 10.18632/oncotarget.12066
   KASEB AO, 2019, J CLIN ONCOL S, V37
   Lee DW, 2014, BLOOD, V124, P188, DOI 10.1182/blood-2014-05-552729
   Liu Y, 2019, J IMMUNOL, V203, P198, DOI 10.4049/jimmunol.1800033
   Llovet JM, 2003, LANCET, V362, P1907, DOI 10.1016/S0140-6736(03)14964-1
   Llovet JM, 2008, NEW ENGL J MED, V359, P378, DOI 10.1056/NEJMoa0708857
   Llovet JM, 2018, NAT REV CLIN ONCOL, V15, P599, DOI 10.1038/s41571-018-0073-4
   Locke FL, 2017, MOL THER, V25, P285, DOI 10.1016/j.ymthe.2016.10.020
   Ma SC, 2017, J CANCER RES CLIN, V143, P131, DOI 10.1007/s00432-016-2266-5
   Maude SL, 2014, NEW ENGL J MED, V371, P1507, DOI 10.1056/NEJMoa1407222
   Personeni N, 2012, J HEPATOL, V57, P101, DOI 10.1016/j.jhep.2012.02.016
   Qin SK, 2012, CHIN CLIN ONCOL, V1, DOI 10.3978/j.issn.2304-3865.2012.07.01
   Sangro B, 2013, J HEPATOL, V59, P81, DOI 10.1016/j.jhep.2013.02.022
   Sauzay C, 2016, CLIN CHIM ACTA, V463, P39, DOI 10.1016/j.cca.2016.10.006
   Sun LH, 2016, TUMOR BIOL, V37, P799, DOI 10.1007/s13277-015-3845-9
   Tabrizian P, 2015, ANN SURG, V261, P947, DOI 10.1097/SLA.0000000000000710
   Wang T, 2019, TECHNOL CANCER RES T, V18, DOI 10.1177/1533033818824338
   Wang Y, 2019, FRONT IMMUNOL, V10, DOI 10.3389/fimmu.2019.01691
   Wu XQ, 2019, MOL THER, V27, P1483, DOI 10.1016/j.ymthe.2019.04.020
   Zhan XB, 2019, J CLIN ONCOL, V37, DOI 10.1200/JCO.2019.37.15_suppl.2509
   Zhu AX, 2019, LANCET ONCOL, V20, P282, DOI 10.1016/S1470-2045(18)30937-9
   Zhu AX, 2018, LANCET ONCOL, V19, P940, DOI 10.1016/S1470-2045(18)30351-6
   Zhu AX, 2013, CLIN CANCER RES, V19, P920, DOI 10.1158/1078-0432.CCR-12-2616
NR 43
TC 28
Z9 34
U1 2
U2 5
PU AMER ASSOC CANCER RESEARCH
PI PHILADELPHIA
PA 615 CHESTNUT ST, 17TH FLOOR, PHILADELPHIA, PA 19106-4404 USA
SN 1078-0432
EI 1557-3265
J9 CLIN CANCER RES
JI Clin. Cancer Res.
PD AUG 1
PY 2020
VL 26
IS 15
BP 3979
EP 3989
DI 10.1158/1078-0432.CCR-19-3259
PG 11
WC Oncology
SC Oncology
GA QH0IQ
UT WOS:000617962200011
PM 32371538
DA 2021-10-28
ER

PT J
AU Hall, EM
   Yin, DE
   Goyal, RK
   Ahmed, AA
   Mitchell, GS
   St Peter, SD
   Flatt, TG
   Ahmed, IA
   Li, WJ
   Hendrickson, RJ
   August, KJ
   Myers, GD
AF Hall, Erin M.
   Yin, Dwight E.
   Goyal, Rakesh K.
   Ahmed, Atif A.
   Mitchell, Grace S.
   St Peter, Shawn D.
   Flatt, Terrie G.
   Ahmed, Ibrahim A.
   Li, Weijie
   Hendrickson, Richard J.
   August, Keith J.
   Myers, G. Doug
TI Tisagenlecleucel infusion in patients with relapsed/refractory ALL and
   concurrent serious infection
SO JOURNAL FOR IMMUNOTHERAPY OF CANCER
LA English
DT Article
DE case reports; pediatrics; immunotherapy
AB Background Tisagenlecleucel, an anti-CD19 chimeric antigen receptor T (CAR-T) cell therapy, has demonstrated durable efficacy and a manageable safety profile in pediatric and young adult patients with relapsed/refractory B-cell acute lymphoblastic leukemia (B-ALL) in the ELIANA pivotal trial and real-world experience. Experience from investigator-led studies prior to ELIANA suggests that infections and inflammatory conditions may exacerbate the severity of cytokine release syndrome (CRS) associated with CAR-T cell therapy, leading to extreme caution and strong restrictions for on-study and commercial infusion of tisagenlecleucel in patients with active infection. CRS intervention with interleukin (IL)-6 blockade and/or steroid therapy was introduced late in the course during clinical trials due to concern for potential negative effect on efficacy and persistence. However, earlier CRS intervention is now viewed more favorably. Earlier intervention and consistency in management between providers may promote broader use of tisagenlecleucel, including potential curative therapy in patients who require remission and recovery of hematopoiesis for management of severe infection.
   Main body Patient 1 was diagnosed with B-ALL at 23 years old. Fourteen days before tisagenlecleucel infusion, the patient developed fever and neutropenia and was diagnosed with invasive Mucorales infection and BK virus hemorrhagic cystitis. Aggressive measures were instituted to control infection and to manage prolonged cytopenias during CAR-T cell manufacturing. Adverse events, including CRS, were manageable despite elevated inflammatory markers and active infection. The patient attained remission and recovered hematopoiesis, and infections resolved. The patient remains in remission >= 1 year postinfusion.
   Patient 2 was diagnosed with pre-B-ALL at preschool age. She developed severe septic shock 3 days postinitiation of lymphodepleting chemotherapy. After receiving tisagenlecleucel, she experienced CRS with cardiac dysfunction and extensive lymphadenopathy leading to renovascular compromise. The patient attained remission and was discharged in good condition to her country of origin. She remained in remission but expired on day 208 postinfusion due to cardiac arrest of unclear etiology.
   Conclusions Infusion was feasible, and toxicity related to tisagenlecleucel was manageable despite active infections and concurrent inflammation, allowing attainment of remission in otherwise refractory pediatric/young adult ALL. This may lead to consideration of tisagenlecleucel as a potential curative therapy in patients with managed active infections.
C1 [Hall, Erin M.; Yin, Dwight E.; Goyal, Rakesh K.; Ahmed, Atif A.; Mitchell, Grace S.; St Peter, Shawn D.; Flatt, Terrie G.; Ahmed, Ibrahim A.; Li, Weijie; Hendrickson, Richard J.; August, Keith J.; Myers, G. Doug] Univ Missouri, Sch Med, Childrens Mercy Kansas City, Kansas City, MO 64110 USA.
RP Myers, GD (corresponding author), Univ Missouri, Sch Med, Childrens Mercy Kansas City, Kansas City, MO 64110 USA.
EM gdmyers@cmh.edu
OI Ahmed, Atif/0000-0002-8791-5785
FU Novartis Pharmaceuticals CorporationNovartis
FX Medical writing support was provided by Briana Dye, PhD, of Healthcare
   Consultancy Group, and was funded by Novartis Pharmaceuticals
   Corporation.
CR Burstein DS, 2018, BIOL BLOOD MARROW TR, V24, P1590, DOI 10.1016/j.bbmt.2018.05.014
   Conti HR, 2015, J IMMUNOL, V195, P780, DOI 10.4049/jimmunol.1500909
   Frigault MJ, 2020, BLOOD, V136, P137, DOI 10.1182/blood.2020006216
   Gardner RA, 2019, BLOOD, V134, P2149, DOI 10.1182/blood.2019001463
   Grupp S, 2019, BLOOD, V134, DOI 10.1182/blood-2019-129279
   Grupp SA, 2018, BLOOD, V132, DOI 10.1182/blood-2018-99-112599
   Maude SL, 2018, NEW ENGL J MED, V378, P439, DOI 10.1056/NEJMoa1709866
   Novartis Pharmaceuticals Corp, 2018, KYMR
   Rawlings SA, 2019, FRONT IMMUNOL, V10, DOI 10.3389/fimmu.2019.01798
   Shalabi H, 2020, J IMMUNOTHER CANCER, V8, DOI 10.1136/jitc-2020-001159
NR 10
TC 0
Z9 0
U1 0
U2 0
PU BMJ PUBLISHING GROUP
PI LONDON
PA BRITISH MED ASSOC HOUSE, TAVISTOCK SQUARE, LONDON WC1H 9JR, ENGLAND
EI 2051-1426
J9 J IMMUNOTHER CANCER
JI J. Immunother. Cancer
PY 2021
VL 9
IS 1
AR e001225
DI 10.1136/jitc-2020-001225
PG 7
WC Oncology; Immunology
SC Oncology; Immunology
GA QF2FI
UT WOS:000616714400003
PM 33472856
OA Green Published, gold
DA 2021-10-28
ER

PT J
AU Wang, MH
   Munoz, J
   Goy, A
   Locke, FL
   Jacobson, CA
   Hill, BT
   Timmerman, JM
   Holmes, H
   Jaglowski, S
   Flinn, IW
   McSweeney, PA
   Miklos, DB
   Pagel, JM
   Kersten, MJ
   Milpied, N
   Fung, H
   Topp, MS
   Houot, R
   Beitinjaneh, A
   Peng, WM
   Zheng, LQ
   Rossi, JM
   Jain, RK
   Rao, ARV
   Reagan, PM
AF Wang, Michael
   Munoz, Javier
   Goy, Andre
   Locke, Frederick L.
   Jacobson, Caron A.
   Hill, Brian T.
   Timmerman, John M.
   Holmes, Houston
   Jaglowski, Samantha
   Flinn, Ian W.
   McSweeney, Peter A.
   Miklos, David B.
   Pagel, John M.
   Kersten, Marie-Jose
   Milpied, Noel
   Fung, Henry
   Topp, Max S.
   Houot, Roch
   Beitinjaneh, Amer
   Peng, Weimin
   Zheng, Lianqing
   Rossi, John M.
   Jain, Rajul K.
   Rao, Arati V.
   Reagan, Patrick M.
TI KTE-X19 CAR T-Cell Therapy in Relapsed or Refractory Mantle-Cell
   Lymphoma
SO NEW ENGLAND JOURNAL OF MEDICINE
LA English
DT Article
ID MULTICENTER; IBRUTINIB; OUTCOMES; BTK
AB Background Patients with relapsed or refractory mantle-cell lymphoma who have disease progression during or after the receipt of Bruton's tyrosine kinase (BTK) inhibitor therapy have a poor prognosis. KTE-X19, an anti-CD19 chimeric antigen receptor (CAR) T-cell therapy, may have benefit in patients with relapsed or refractory mantle-cell lymphoma.
   Methods In a multicenter, phase 2 trial, we evaluated KTE-X19 in patients with relapsed or refractory mantle-cell lymphoma. Patients had disease that had relapsed or was refractory after the receipt of up to five previous therapies; all patients had to have received BTK inhibitor therapy previously. Patients underwent leukapheresis and optional bridging therapy, followed by conditioning chemotherapy and a single infusion of KTE-X19 at a dose of 2x10(6) CAR T cells per kilogram of body weight. The primary end point was the percentage of patients with an objective response (complete or partial response) as assessed by an independent radiologic review committee according to the Lugano classification. Per the protocol, the primary efficacy analysis was to be conducted after 60 patients had been treated and followed for 7 months.
   Results A total of 74 patients were enrolled. KTE-X19 was manufactured for 71 patients and administered to 68. The primary efficacy analysis showed that 93% (95% confidence interval [CI], 84 to 98) of the 60 patients in the primary efficacy analysis had an objective response; 67% (95% CI, 53 to 78) had a complete response. In an intention-to-treat analysis involving all 74 patients, 85% had an objective response; 59% had a complete response. At a median follow-up of 12.3 months (range, 7.0 to 32.3), 57% of the 60 patients in the primary efficacy analysis were in remission. At 12 months, the estimated progression-free survival and overall survival were 61% and 83%, respectively. Common adverse events of grade 3 or higher were cytopenias (in 94% of the patients) and infections (in 32%). Grade 3 or higher cytokine release syndrome and neurologic events occurred in 15% and 31% of patients, respectively; none were fatal. Two grade 5 infectious adverse events occurred.
   Conclusions KTE-X19 induced durable remissions in a majority of patients with relapsed or refractory mantle-cell lymphoma. The therapy led to serious and life-threatening toxic effects that were consistent with those reported with other CAR T-cell therapies. (Funded by Kite, a Gilead company; ZUMA-2 ClinicalTrials.gov number, NCT02601313.)
   Patients with mantle-cell lymphoma who have a relapse after chemotherapy and anti-CD20 and BTK inhibitor therapy have a poor prognosis. An injection of CD19-directed CAR T cells induced a complete response in 59% of patients; 78% with a complete response were in remission at 1 year. About two thirds of patients had serious adverse events, a finding consistent with previous data.
C1 [Wang, Michael] Univ Texas MD Anderson Canc Ctr, Houston, TX 77030 USA.
   [Holmes, Houston] Texas Oncol, Dallas, TX USA.
   [Munoz, Javier] Banner MD Anderson Canc Ctr, Gilbert, AZ USA.
   [Goy, Andre] John Theurer Canc Ctr, Hackensack, NJ USA.
   [Locke, Frederick L.] H Lee Moffitt Canc Ctr & Res Inst, Tampa, FL USA.
   [Beitinjaneh, Amer] Univ Miami, Miami, FL USA.
   [Jacobson, Caron A.] Dana Farber Canc Inst, Boston, MA 02115 USA.
   [Hill, Brian T.] Cleveland Clin Fdn, 9500 Euclid Ave, Cleveland, OH 44195 USA.
   [Jaglowski, Samantha] Ohio State Univ, Ctr Comprehens Canc, Columbus, OH 43210 USA.
   [Timmerman, John M.] Univ Calif Los Angeles, David Geffen Sch Med, Los Angeles, CA 90095 USA.
   [Miklos, David B.] Stanford Univ, Sch Med, Stanford, CA 94305 USA.
   [Peng, Weimin; Zheng, Lianqing; Rossi, John M.; Jain, Rajul K.; Rao, Arati V.] Kite, Santa Monica, CA USA.
   [Flinn, Ian W.] Tennessee Oncol, Sarah Cannon Res Inst, Nashville, TN USA.
   [McSweeney, Peter A.] Colorado Blood Canc Inst, Denver, CO USA.
   [Pagel, John M.] Swedish Canc Inst, Seattle, WA USA.
   [Kersten, Marie-Jose] Univ Amsterdam, Acad Med Ctr, Lunenburg Lymphoma Phase III Consortium, Amsterdam, Netherlands.
   [Milpied, Noel] Ctr Hosp Univ CHU Bordeaux, Serv Hematol & Therapie Cellulaire, Bordeaux, France.
   [Houot, Roch] CHU Rennes, INSERM, French Blood Estab, Rennes, France.
   [Fung, Henry] Fox Chase Canc Ctr, 7701 Burholme Ave, Philadelphia, PA 19111 USA.
   [Topp, Max S.] Univ Klinikum Wurzburg, Wurzburg, Germany.
   [Reagan, Patrick M.] Univ Rochester, Med Ctr, Rochester, NY 14642 USA.
RP Wang, MH (corresponding author), Univ Texas MD Anderson Canc Ctr, Dept Lymphoma Myeloma, 1515 Holcombe Blvd, Houston, TX 77030 USA.
RI Reagan, Patrick/AAN-3314-2020; Goy, Andre/AAS-4464-2020
OI Goy, Andre/0000-0001-5125-6522
FU Kite, a Gilead company
FX Supported by Kite, a Gilead company.
CR Cheah CY, 2016, J CLIN ONCOL, V34, P1256, DOI 10.1200/JCO.2015.63.5904
   Cheson BD, 2007, J CLIN ONCOL, V25, P579, DOI 10.1200/JCO.2006.09.2403
   Cheson BD, 2014, J CLIN ONCOL, V32, P3059, DOI 10.1200/JCO.2013.54.8800
   Cohen BJ, 2001, LEUKEMIA LYMPHOMA, V42, P1015, DOI 10.3109/10428190109097721
   Epperla N, 2017, HEMATOL ONCOL, V35, P528, DOI 10.1002/hon.2380
   Eyre TA, 2019, HAEMATOLOGICA, V104, pE68, DOI 10.3324/haematol.2018.198812
   Jain P, 2018, BRIT J HAEMATOL, V183, P578, DOI 10.1111/bjh.15567
   Jain P, 2018, BRIT J HAEMATOL, V182, P404, DOI 10.1111/bjh.15411
   Kochenderfer JN, 2017, J CLIN ONCOL, V35, DOI 10.1200/JCO.2016.71.3024
   Lee DW, 2017, ANN ONCOL, V28
   Lee DW, 2014, BLOOD, V124, P188, DOI 10.1182/blood-2014-05-552729
   Locke FL, 2019, LANCET ONCOL, V20, P31, DOI 10.1016/S1470-2045(18)30864-7
   Locke FL, 2017, MOL THER, V25, P285, DOI 10.1016/j.ymthe.2016.10.020
   Martin P, 2016, BLOOD, V127, P1559, DOI 10.1182/blood-2015-10-673145
   McCulloch R, 2019, BLOOD, V134, DOI 10.1182/blood-2019-129829
   Neelapu SS, 2017, NEW ENGL J MED, V377, P2531, DOI 10.1056/NEJMoa1707447
   Neelapu SS, 2019, BLOOD, V134, DOI 10.1182/blood-2019-126218
   Robinson SP, 2018, BONE MARROW TRANSPL, V53, P617, DOI 10.1038/s41409-017-0067-3
   Sabatino M, 2016, BLOOD, V128, DOI 10.1182/blood.V128.22.1227.1227
   Schuster SJ, 2019, NEW ENGL J MED, V380, P45, DOI 10.1056/NEJMoa1804980
   Shah BD, 2019, J CLIN ONCOL, V37
   Sharma P, 2018, J CLIN ONCOL, V36, DOI 10.1200/JCO.2018.36.15_suppl.1018
   Teras LR, 2016, CA-CANCER J CLIN, V66, P443, DOI 10.3322/caac.21357
   Wang M, 2018, LANCET, V391, P659, DOI 10.1016/S0140-6736(17)33108-2
   Wang ML, 2016, LANCET ONCOL, V17, P48, DOI 10.1016/S1470-2045(15)00438-6
   Wang ML, 2013, NEW ENGL J MED, V369, P507, DOI 10.1056/NEJMoa1306220
NR 26
TC 277
Z9 281
U1 10
U2 38
PU MASSACHUSETTS MEDICAL SOC
PI WALTHAM
PA WALTHAM WOODS CENTER, 860 WINTER ST,, WALTHAM, MA 02451-1413 USA
SN 0028-4793
EI 1533-4406
J9 NEW ENGL J MED
JI N. Engl. J. Med.
PD APR 2
PY 2020
VL 382
IS 14
BP 1331
EP 1342
DI 10.1056/NEJMoa1914347
PG 12
WC Medicine, General & Internal
SC General & Internal Medicine
GA LB3FH
UT WOS:000524522800008
PM 32242358
OA Bronze, Green Accepted
HC Y
HP Y
DA 2021-10-28
ER

PT J
AU Challener, CA
AF Challener, Cynthia A.
TI Realizing the Potential of CAR-T Cell Therapies
SO BIOPHARM INTERNATIONAL
LA English
DT Article
CR Boyd J.A., 2015, AM SOC HEM 57 ANN M
   Hernandez R., 2015, BIOPHARMINTERNA 0407
   Jain PharmaBiotech, 2016, CELL THER TECHN MARK
   Regalado Antonio., 2016, MIT TECHNOLOGY REV
   Soper T., 2015, GEEKWIRE        0629
   Tompa R., 2016, CRAFTING BETTER T CE
NR 6
TC 1
Z9 1
U1 0
U2 1
PU ADVANSTAR COMMUNICATIONS INC
PI DULUTH
PA 131 W 1ST STREET, DULUTH, MN 55802 USA
SN 1542-166X
EI 1939-1862
J9 BIOPHARM INT
JI Biopharm. Int.
PD MAY
PY 2016
VL 29
IS 5
BP 13
EP 19
PG 7
WC Biotechnology & Applied Microbiology; Pharmacology & Pharmacy
SC Biotechnology & Applied Microbiology; Pharmacology & Pharmacy
GA DM3DQ
UT WOS:000376227400004
DA 2021-10-28
ER

PT J
AU Kim, K
   Yang, WH
   Jung, YS
   Cha, JH
AF Kim, KyeongJin
   Yang, Wen-Hao
   Jung, Youn-Sang
   Cha, Jong-Ho
TI A new aspect of an old friend: the beneficial effect of metformin on
   anti-tumor immunity
SO BMB REPORTS
LA English
DT Review
DE Adjuvant; Cancer immunotherapy; Cold tumor and tumor microenvironment;
   Metformin
ID ANTIGEN-PRESENTING CELLS; TUMOR MICROENVIRONMENT; SUPPRESSOR-CELLS;
   CANCER; INFLAMMATION; HYPOXIA; PROGRESSION; MEMORY; RISK; METABOLISM
AB T-cell-based cancer immunotherapies, such as immune checkpoint blockers (ICBs) and chimeric antigen receptor (CAR)-T-cells, have significant anti-tumor effects against certain types of cancer, providing a new paradigm for cancer treatment. However, the activity of tumor infiltrating T-cells (TILs) can be effectively neutralized in the tumor microenvironment (TME) of most solid tumors, rich in various immunosuppressive factors and cells. Therefore, to improve the clinical outcomes of established T-cell-based immunotherapy, adjuvants that can comprehensively relieve multiple immunosuppressive mechanisms of TME are needed. In this regard, recent studies have revealed that metformin has several beneficial effects on anti-tumor immunity. In this mini-review, we understand the immunosuppressive properties of TME and how metformin comprehensively enhances anti-tumor immunity. Finally, we will discuss this old friend's potential as an adjuvant for cancer immunotherapy.
C1 [Kim, KyeongJin; Cha, Jong-Ho] Inha Univ, Coll Med, Dept Biomed Sci, Incheon 22212, South Korea.
   [Kim, KyeongJin; Cha, Jong-Ho] Inha Univ, Grad Sch, Dept Biomed Sci, Program Biomed Sci & Engn, Incheon 22212, South Korea.
   [Yang, Wen-Hao] China Med Univ, Grad Inst Biomed Sci, Taichung 40402, Taiwan.
   [Jung, Youn-Sang] Chung Ang Univ, Dept Life Sci, Seoul 06974, South Korea.
RP Cha, JH (corresponding author), Inha Univ, Coll Med, Dept Biomed Sci, Incheon 22212, South Korea.; Cha, JH (corresponding author), Inha Univ, Grad Sch, Dept Biomed Sci, Program Biomed Sci & Engn, Incheon 22212, South Korea.
EM chajongho@inha.ac.kr
OI Yang, Wen-Hao/0000-0002-6292-9048
FU National Research Foundation of Korea (NRF) - Korea government Ministry
   of Science and ICT (MSIT) [2020R1C1C1 005631, 2020R1C1C1004015]; INHA
   UNIVERSITY Research Grant; Ying Tsai Young Scholar Award
   [CMU108-YTY-04]; Ministry of Science and Technology (MOST)Ministry of
   Science and Technology, China [109-2314-B-039-054]; CHUNG-ANG UNIVERSITY
   Grant
FX This work was supported in part by the following: The National Research
   Foundation of Korea (NRF) grant funded by the Korea government Ministry
   of Science and ICT (MSIT) (2020R1C1C1 005631 to J.-H. Cha and
   2020R1C1C1004015 to K. Kim), INHA UNIVERSITY Research Grant [to K. Kim
   and J.-H. Cha], Ying Tsai Young Scholar Award (CMU108-YTY-04), the
   Ministry of Science and Technology (MOST; 109-2314-B-039-054) [to W.-H.
   Yang], and CHUNG-ANG UNIVERSITY Grant [to Y.-S. Jung].
CR Afonso J, 2020, NAT REV UROL, V17, P77, DOI 10.1038/s41585-019-0263-6
   Aljofan M, 2019, FUTUR SCI OA, V5, DOI 10.2144/fsoa-2019-0053
   Almeida L, 2016, SEMIN IMMUNOL, V28, P514, DOI 10.1016/j.smim.2016.10.009
   Andrzejewski S, 2018, FRONT ENDOCRINOL, V9, DOI 10.3389/fendo.2018.00372
   Araki K, 2009, NATURE, V460, P108, DOI 10.1038/nature08155
   Balakrishnan B, 2018, EXPERT REV GASTROENT, V12, P985, DOI 10.1080/17474124.2018.1517044
   Balkwill FR, 2012, J CELL SCI, V125, P5591, DOI 10.1242/jcs.116392
   Basu AK, 2018, INT J MOL SCI, V19, DOI 10.3390/ijms19040970
   Blagih J, 2015, IMMUNITY, V42, P41, DOI 10.1016/j.immuni.2014.12.030
   Bonaventura P, 2019, FRONT IMMUNOL, V10, DOI 10.3389/fimmu.2019.00168
   Brasky TM, 2012, CANCER CAUSE CONTROL, V23, P431, DOI 10.1007/s10552-011-9891-8
   Brody R, 2017, LUNG CANCER, V112, P200, DOI 10.1016/j.lungcan.2017.08.005
   Brown JM, 1999, CANCER RES, V59, P5863
   Burns JS, 2017, INT J MOL SCI, V18, DOI 10.3390/ijms18122755
   Cha JH, 2019, COLD SPRING HARB PER, V10
   Cha JH, 2018, MOL CELL, V71, P606, DOI 10.1016/j.molcel.2018.07.030
   Clambey ET, 2012, P NATL ACAD SCI USA, V109, pE2784, DOI 10.1073/pnas.1202366109
   Crusz SM, 2015, NAT REV CLIN ONCOL, V12, P584, DOI 10.1038/nrclinonc.2015.105
   D'Elia RV, 2013, CLIN VACCINE IMMUNOL, V20, P319, DOI 10.1128/CVI.00636-12
   de Charette M, 2016, EUR J CANCER, V68, P134, DOI 10.1016/j.ejca.2016.09.010
   de la Cuesta-Zuluaga J, 2017, DIABETES CARE, V40, P54, DOI 10.2337/dc16-1324
   de Silly RV, 2016, ONCOIMMUNOLOGY, V5, DOI 10.1080/2162402X.2016.1232236
   Del Barco S, 2011, ONCOTARGET, V2, P896, DOI 10.18632/oncotarget.387
   Deng XS, 2012, CELL CYCLE, V11, P367, DOI 10.4161/cc.11.2.18813
   Dowling RJO, 2007, CANCER RES, V67, P10804, DOI 10.1158/0008-5472.CAN-07-2310
   Dranoff G, 2004, NAT REV CANCER, V4, P11, DOI 10.1038/nrc1252
   Duan QQ, 2020, TRENDS CANCER, V6, P605, DOI 10.1016/j.trecan.2020.02.022
   Durack J, 2019, J EXP MED, V216, P20, DOI 10.1084/jem.20180448
   Eales KL, 2016, ONCOGENESIS, V5, DOI 10.1038/oncsis.2015.50
   Eikawa S, 2015, P NATL ACAD SCI USA, V112, P1809, DOI 10.1073/pnas.1417636112
   Ersoy C, 2008, DIABETES RES CLIN PR, V81, P56, DOI 10.1016/j.diabres.2008.02.006
   Evans JMM, 2005, BMJ-BRIT MED J, V330, P1304, DOI 10.1136/bmj.38415.708634.F7
   Feng WW, 2018, FRONT PHARMACOL, V9, DOI 10.3389/fphar.2018.01354
   Feng Y, 2014, CELL DEATH DIS, V5, DOI 10.1038/cddis.2014.59
   Gajewski TF, 2013, NAT IMMUNOL, V14, P1014, DOI 10.1038/ni.2703
   GARCIA E Y, 1950, J Philipp Med Assoc, V26, P287
   Garner H, 2020, NAT REV IMMUNOL, V20, P483, DOI 10.1038/s41577-019-0271-z
   Garza-Lombo Carla, 2018, Current Opinion in Toxicology, V8, P102, DOI 10.1016/j.cotox.2018.05.002
   Gopalakrishnan V, 2018, SCIENCE, V359, P97, DOI 10.1126/science.aan4236
   Guimaraes TA, 2016, ONCOTARGET, V7, P55057, DOI 10.18632/oncotarget.10842
   Hagemann T, 2007, CANCER CELL, V12, P300, DOI 10.1016/j.ccr.2007.10.005
   Halenius A, 2015, CELL MOL IMMUNOL, V12, P139, DOI 10.1038/cmi.2014.105
   Han Y, 2019, AM J CANCER RES, V9, P800
   Hanson EM, 2009, J IMMUNOL, V183, P937, DOI 10.4049/jimmunol.0804253
   Huang NL, 2009, INT J CARDIOL, V134, P169, DOI 10.1016/j.ijcard.2008.04.010
   Hyndman IJ, 2016, CANCER MICROENVIRON, V9, P63, DOI 10.1007/s12307-016-0183-4
   Irons BK, 2014, DIABETES METAB SYNDR, V7, P15, DOI 10.2147/DMSO.S38753
   Kambayashi T, 2014, NAT REV IMMUNOL, V14, P719, DOI 10.1038/nri3754
   Kelly B, 2015, J BIOL CHEM, V290, P20348, DOI 10.1074/jbc.M115.662114
   Kim R, 2007, IMMUNOLOGY, V121, P1, DOI 10.1111/j.1365-2567.2007.02587.x
   Kochan G, 2013, ONCOIMMUNOLOGY, V2, DOI 10.4161/onci.26491
   Kumar V, 2016, TRENDS IMMUNOL, V37, P208, DOI 10.1016/j.it.2016.01.004
   Landskron G, 2014, J IMMUNOL RES, V2014, DOI 10.1155/2014/149185
   Li J, 2017, PLOS ONE, V12, DOI 10.1371/journal.pone.0179536
   Liu YQ, 2014, BMC MED, V12, DOI 10.1186/1741-7015-12-55
   Lund SS, 2008, EUR J ENDOCRINOL, V158, P631, DOI 10.1530/EJE-07-0815
   Mancino A, 2008, BLOOD, V112, P3723, DOI 10.1182/blood-2008-02-142091
   Matson V, 2018, SCIENCE, V359, P104, DOI 10.1126/science.aao3290
   Mittal D, 2014, CURR OPIN IMMUNOL, V27, P16, DOI 10.1016/j.coi.2014.01.004
   Nath N, 2009, J IMMUNOL, V182, P8005, DOI 10.4049/jimmunol.0803563
   Noman MZ, 2011, CRIT REV IMMUNOL, V31, P357, DOI 10.1615/CritRevImmunol.v31.i5.10
   Venegas DP, 2019, FRONT IMMUNOL, V10, DOI 10.3389/fimmu.2019.00277
   Pardoll DM, 2012, NAT REV CANCER, V12, P252, DOI 10.1038/nrc3239
   Paul S, 2017, FRONT IMMUNOL, V8, DOI 10.3389/fimmu.2017.01124
   Pennock ND, 2013, ADV PHYSIOL EDUC, V37, P273, DOI 10.1152/advan.00066.2013
   Poh AR, 2018, FRONT ONCOL, V8, DOI 10.3389/fonc.2018.00049
   Pollizzi KN, 2015, J CLIN INVEST, V125, P2090, DOI 10.1172/JCI77746
   Qin GH, 2018, ONCOIMMUNOLOGY, V7, DOI 10.1080/2162402X.2018.1442167
   Quail DF, 2013, NAT MED, V19, P1423, DOI 10.1038/nm.3394
   Rao EY, 2015, ONCOTARGET, V6, P7944, DOI 10.18632/oncotarget.3501
   Reeves E, 2017, IMMUNOLOGY, V150, P16, DOI 10.1111/imm.12675
   Rolf J, 2013, EUR J IMMUNOL, V43, P889, DOI 10.1002/eji.201243008
   Routy B, 2018, SCIENCE, V359, P91, DOI 10.1126/science.aan3706
   Scharping NE, 2017, CANCER IMMUNOL RES, V5, P9, DOI 10.1158/2326-6066.CIR-16-0103
   Schildberg FA, 2016, IMMUNITY, V44, P955, DOI 10.1016/j.immuni.2016.05.002
   Semenza GL, 2016, BBA-MOL CELL RES, V1863, P382, DOI 10.1016/j.bbamcr.2015.05.036
   Subarsky P, 2003, CLIN EXP METASTAS, V20, P237, DOI 10.1023/A:1022939318102
   Thompson RH, 2004, P NATL ACAD SCI USA, V101, P17174, DOI 10.1073/pnas.0406351101
   Triggle CR, 2014, THER ADV CHRONIC DIS, V5, P245, DOI 10.1177/2040622314546125
   Tseng HW, 2019, CANCERS, V11, DOI 10.3390/cancers11020209
   van der Windt GJW, 2012, IMMUNOL REV, V249, P27, DOI 10.1111/j.1600-065X.2012.01150.x
   Verdura S, 2019, ONCOIMMUNOLOGY, V8, DOI 10.1080/2162402X.2019.1633235
   Viollet B, 2012, CLIN SCI, V122, P253, DOI 10.1042/CS20110386
   Voss K, 2017, CANCER LETT, V408, P190, DOI 10.1016/j.canlet.2017.08.033
   Waldman AD, 2020, NAT REV IMMUNOL, V20, P651, DOI 10.1038/s41577-020-0306-5
   Wang JC, 2018, J CELL MOL MED, V22, P3825, DOI 10.1111/jcmm.13655
   Wang JC, 2017, ONCOTARGET, V8, P73892, DOI 10.18632/oncotarget.18029
   Wang MN, 2017, J CANCER, V8, P761, DOI 10.7150/jca.17648
   Weidemann A, 2008, CELL DEATH DIFFER, V15, P621, DOI 10.1038/cdd.2008.12
   Xu HH, 2019, J IMMUNOL RES, V2019, DOI 10.1155/2019/7546047
   Zhang MH, 2017, SCI REP-UK, V7, DOI 10.1038/s41598-017-10925-7
   Zhang Z, 2020, J IMMUNOL, V204, P2575, DOI 10.4049/jimmunol.1901213
   Zhou XK, 2016, ONCOTARGET, V7, P873, DOI 10.18632/oncotarget.6418
   Zitvogel L, 2017, NAT IMMUNOL, V18, P843, DOI 10.1038/ni.3754
NR 94
TC 2
Z9 2
U1 0
U2 5
PU KOREAN SOCIETY BIOCHEMISTRY & MOLECULAR BIOLOGY
PI SEOUL
PA KOREA SCIENCE & TECHNOLOGY CENTER, # 801,  635-4 , YEOKSAM-DONG,
   KANGNAM-KU, SEOUL, 135-703, SOUTH KOREA
SN 1976-6696
EI 1976-670X
J9 BMB REP
JI BMB Rep.
PD OCT 31
PY 2020
VL 53
IS 10
BP 512
EP 520
DI 10.5483/BMBRep.2020.53.10.149
PG 9
WC Biochemistry & Molecular Biology
SC Biochemistry & Molecular Biology
GA OP0AN
UT WOS:000587737700003
PM 32731915
OA Green Published, gold
DA 2021-10-28
ER

PT J
AU Wang, T
   Gao, L
   Hu, XX
   Liu, B
   Chen, J
   Zhang, WP
   Wang, JM
   Yu, XJ
   Feng, DG
   Chang, AE
   Max, W
   Tang, GS
   Li, Q
   Yang, JM
AF Wang, Tao
   Gao, Lei
   Hu, Xiaoxia
   Liu, Bin
   Chen, Jie
   Zhang, Weiping
   Wang, Jianmin
   Yu, Xuejun
   Feng, Dongge
   Chang, Alfred E.
   Max, Wicha
   Tang, Gusheng
   Li, Qiao
   Yang, Jianmin
TI Chimeric Antigen Receptor-modified Donor Lymphocyte Infusion Improves
   the Survival of Acute Lymphoblastic Leukemia Patients With Relapsed
   Diseases After Allogeneic Hematopoietic Stem Cell Transplantation
SO JOURNAL OF IMMUNOTHERAPY
LA English
DT Article
DE B-cell acute lymphoblastic leukemia; allogeneic hematopoietic stem cell
   transplantation; chimeric antigen receptor-modified donor lymphocyte
   infusion; acute graft versus host disease; cytokine release syndrome
ID MODIFIED T-CELLS; TRANSFUSIONS; CD8(+)
AB The value of chimeric antigen receptor-modified donor lymphocyte infusion (CAR-DLI) is unclear in B-cell acute lymphoblastic leukemia (B-ALL), particularly in patients with relapsed diseases after allogeneic hematopoietic stem cell transplantation (allo-HSCT). In this study, 5 B-ALL patients who relapsed after allo-HSCT received CAR-DLI (CAR-DLI group), and the outcome was compared with 27 relapsed B-ALL patients who received DLI therapy (DLI group). The median complete remission duration of CAR-DLI group was significantly (P=0.020) longer when compared with DLI group: 9 months (range, 2-29) versus 3.2 months (range, 0-17.4). Furthermore, patients receiving CAR-DLI showed significant (P=0.049) survival advantage over DLI group, with median overall survival of 12 months (range, 3-29) and 3.7 months (range, 0-65), respectively. Of note, no patient developed acute graft versus host disease in the CAR-DLI group, while incidence of acute graft versus host disease grades I-II and grades III-IV were 2 (7%) and 4 (14.8%) in the DLI group, respectively. In addition, cytokine release syndrome in CAR-DLI group was manageable. Overall, our study demonstrated that CAR-DLI significantly improved the survival of B-ALL patients relapsed after allo-HSCT, thus indicating that CAR-DLI may represent an alternative and more effective therapy for B-ALL patients with relapsed diseases.
C1 [Wang, Tao; Gao, Lei; Hu, Xiaoxia; Liu, Bin; Chen, Jie; Zhang, Weiping; Wang, Jianmin; Tang, Gusheng; Yang, Jianmin] Second Mil Med Univ, Changhai Hosp, Inst Hematol, Dept Hematol, Shanghai, Peoples R China.
   [Yu, Xuejun; Feng, Dongge] HuaDao Biopharma Shanghai Ltd Corp, Shanghai, Peoples R China.
   [Chang, Alfred E.; Max, Wicha; Li, Qiao] Univ Michigan, Rogel Canc Ctr, Ann Arbor, MI 48109 USA.
RP Yang, JM (corresponding author), Changhai Hosp, Dept Hematol, 168 Changhai Rd, Shanghai 200433, Peoples R China.
EM chyangjianmin@163.com
FU National Natural Science Foundation of China (NSFC)National Natural
   Science Foundation of China (NSFC) [81470322, 81770209]; Science and
   Technology Commission of Shanghai MunicipalityScience & Technology
   Commission of Shanghai Municipality (STCSM) [16411970900]; Gillson
   Longenbaugh Foundation
FX This work was supported by grants from the National Natural Science
   Foundation of China (NSFC) (81470322, 81770209) and Science and
   Technology Commission of Shanghai Municipality (16411970900). This work
   was also partly supported by the Gillson Longenbaugh Foundation.; J.Y.
   is currently receiving grants from the National Natural Science
   Foundation of China (NSFC) (81470322, 81770209). Q.L. and A.E.C. are
   currently receiving grants from Gillson Longenbaugh Foundation. G. T. is
   currently receiving a grant Science and Technology Commission of
   Shanghai Municipality (16411970900). All the remaining authors have
   declared there are no financial conflicts of interest with regard to
   this work.
CR Bachanova V, 2014, LEUKEMIA, V28, P658, DOI 10.1038/leu.2013.253
   Brudno JN, 2016, J CLIN ONCOL, V34, P1112, DOI 10.1200/JCO.2015.64.5929
   Caldemeyer LE, 2017, BIOL BLOOD MARROW TR, V23, P1989, DOI 10.1016/j.bbmt.2017.07.007
   Castagna L, 2016, TRANSFUS APHER SCI, V54, P345, DOI 10.1016/j.transci.2016.05.011
   Collins RH, 2000, BONE MARROW TRANSPL, V26, P511, DOI 10.1038/sj.bmt.1702555
   Collins RH, 1997, J CLIN ONCOL, V15, P433, DOI 10.1200/JCO.1997.15.2.433
   Cruz CRY, 2013, BLOOD, V122, P2965, DOI 10.1182/blood-2013-06-506741
   Dai HR, 2015, ONCOIMMUNOLOGY, V4, DOI 10.1080/2162402X.2015.1027469
   Davids MS, 2016, NEW ENGL J MED, V375, P143, DOI 10.1056/NEJMoa1601202
   Dueck AC, 2015, JAMA ONCOL, V1, P1051, DOI 10.1001/jamaoncol.2015.2639
   Eyquem J, 2017, NATURE, V543, P113, DOI 10.1038/nature21405
   Frey NV, 2016, HEMATOL-AM SOC HEMAT, P567, DOI 10.1182/asheducation-2016.1.567
   Gardner R, 2016, BLOOD, V127, P2406, DOI 10.1182/blood-2015-08-665547
   Ghosh A, 2017, NAT MED, V23, P242, DOI 10.1038/nm.4258
   Gooley TA, 2010, NEW ENGL J MED, V363, P2091, DOI 10.1056/NEJMoa1004383
   Grupp SA, 2013, NEW ENGL J MED, V368, P1509, DOI 10.1056/NEJMoa1215134
   Guillaume T, 2012, BONE MARROW TRANSPL, V47, P1112, DOI 10.1038/bmt.2011.231
   Introna M, 2017, BIOL BLOOD MARROW TR, V23, P2070, DOI 10.1016/j.bbmt.2017.07.005
   Kebriaei P, 2016, J CLIN INVEST, V126, P3363, DOI 10.1172/JCI86721
   Kochenderfer JN, 2013, BLOOD, V122, P4129, DOI 10.1182/blood-2013-08-519413
   KOLB HJ, 1995, BLOOD, V86, P2041, DOI 10.1182/blood.V86.5.2041.bloodjournal8652041
   KOLB HJ, 1990, BLOOD, V76, P2462, DOI 10.1182/blood.V76.12.2462.2462
   Lee DW, 2015, LANCET, V385, P517, DOI 10.1016/S0140-6736(14)61403-3
   Liu J, 2017, J HEMATOL ONCOL, V10, DOI 10.1186/s13045-017-0405-3
   Maude SL, 2014, NEW ENGL J MED, V371, P1507, DOI 10.1056/NEJMoa1407222
   Miyamoto T, 2017, BIOL BLOOD MARROW TR, V23, P938, DOI 10.1016/j.bbmt.2017.02.012
   Porter DL, 2011, NEW ENGL J MED, V365, P725, DOI 10.1056/NEJMoa1103849
   Porter DL, 2006, BLOOD, V107, P1325, DOI 10.1182/blood-2005-08-3373
   Schmueck-Henneresse M, 2017, J IMMUNOL, V199, P348, DOI 10.4049/jimmunol.1601494
   Shiobara S, 2000, BONE MARROW TRANSPL, V26, P769, DOI 10.1038/sj.bmt.1702596
   Smith M, 2018, BLOOD, V131, P1045, DOI 10.1182/blood-2017-08-752121
   Sommermeyer D, 2016, LEUKEMIA, V30, P492, DOI 10.1038/leu.2015.247
   Sotillo E, 2015, CANCER DISCOV, V5, P1282, DOI 10.1158/2159-8290.CD-15-1020
   Turtle CJ, 2016, J CLIN INVEST, V126, P2123, DOI 10.1172/JCI85309
   Warlick ED, 2012, BIOL BLOOD MARROW TR, V18, P480, DOI 10.1016/j.bbmt.2011.11.030
   Xu Y, 2014, BLOOD, V123, P3750, DOI 10.1182/blood-2014-01-552174
NR 36
TC 4
Z9 4
U1 0
U2 5
PU LIPPINCOTT WILLIAMS & WILKINS
PI PHILADELPHIA
PA TWO COMMERCE SQ, 2001 MARKET ST, PHILADELPHIA, PA 19103 USA
SN 1524-9557
EI 1537-4513
J9 J IMMUNOTHER
JI J. Immunother.
PD APR
PY 2019
VL 42
IS 3
BP 81
EP 88
DI 10.1097/CJI.0000000000000257
PG 8
WC Oncology; Immunology; Medicine, Research & Experimental
SC Oncology; Immunology; Research & Experimental Medicine
GA HQ1RJ
UT WOS:000462175900002
PM 30829725
DA 2021-10-28
ER

PT J
AU Kunert, A
   Debets, R
AF Kunert, Andre
   Debets, Reno
TI Engineering T cells for adoptive therapy: outsmarting the tumor
SO CURRENT OPINION IN IMMUNOLOGY
LA English
DT Review
ID PD-1 BLOCKADE; INTRATUMORAL INFILTRATION; IMMUNE CELLS; LYMPHOCYTES;
   RESISTANCE; MELANOMA; IMMUNOTHERAPY; PERSISTENCE; RECEPTORS; HYPOXIA
AB Adoptive transfer of T cells gene-engineered with antigen-specific receptors, whether it be chimeric antigen receptors (CARs) or T cell receptors (TCRs), has proven its feasibility and therapeutic potential in the treatment of tumors. Despite clinical successes, the majority of patients experiences no or non- sustainable clearance of solid tumors, which is attributed to local T cell evasive mechanisms. A rapidly expanding understanding of molecular and cellular events that contribute to a reduction in numbers and/or activation of intra-tumor T cells has facilitated the development of gene-engineering strategies, enabling T cells to counter immune tolerance. Here, we present an overview of gene-engineering approaches and considerations to improve tumor-selectivity and effectiveness of adoptively transferred T cells.
C1 [Kunert, Andre; Debets, Reno] Erasmus MC Canc Inst, Dept Med Oncol, Lab Tumor Immunol, Rotterdam, Netherlands.
RP Kunert, A; Debets, R (corresponding author), Erasmus MC Canc Inst, Dept Med Oncol, Lab Tumor Immunol, Rotterdam, Netherlands.
EM a.kunert@erasmusmc.nl; j.debets@erasmusmc.nl
CR Ayers M, 2017, J CLIN INVEST, V127, P2930, DOI 10.1172/JCI91190
   Bald T, 2014, CANCER DISCOV, V4, P674, DOI 10.1158/2159-8290.CD-13-0458
   Beavis PA, 2017, J CLIN INVEST, V127, P929, DOI 10.1172/JCI89455
   Buck MD, 2016, CELL, V166, P63, DOI 10.1016/j.cell.2016.05.035
   Caruana I, 2015, NAT MED, V21, P524, DOI 10.1038/nm.3833
   Chandran SS, 2017, LANCET ONCOL, V18, P792, DOI 10.1016/S1470-2045(17)30251-6
   Charoentong P, 2017, CELL REP, V18, P248, DOI 10.1016/j.celrep.2016.12.019
   Chinnasamy D, 2010, J CLIN INVEST, V120, P3953, DOI 10.1172/JCI43490
   Chmielewski M, 2017, CELL REP, V21, P3205, DOI 10.1016/j.celrep.2017.11.063
   Chmielewski M, 2011, CANCER RES, V71, P5697, DOI 10.1158/0008-5472.CAN-11-0103
   da Silva RB, 2015, NAT IMMUNOL, V16, P850, DOI 10.1038/ni.3201
   Debets R, 2016, SEMIN IMMUNOL, V28, P10, DOI 10.1016/j.smim.2016.03.002
   Donia M, 2017, CANCER RES, V77, P4562, DOI 10.1158/0008-5472.CAN-16-3172
   Driessens G, 2009, IMMUNOL REV, V229, P126, DOI 10.1111/j.1600-065X.2009.00771.x
   Eil R, 2016, NATURE, V537, P539, DOI 10.1038/nature19364
   Facciabene A, 2011, NATURE, V475, P226, DOI 10.1038/nature10169
   Feig C, 2013, P NATL ACAD SCI USA, V110, P20212, DOI 10.1073/pnas.1320318110
   Galon J, 2006, SCIENCE, V313, P1960, DOI 10.1126/science.1129139
   Govers C, 2014, J IMMUNOL, V193, P5315, DOI 10.4049/jimmunol.1302074
   Hammerl D, 2017, SEMIN CANC BIOL
   Hasmim M, 2013, J IMMUNOL, V191, P5802, DOI 10.4049/jimmunol.1302140
   Johnson LA, 2017, CELL RES, V27, P38, DOI 10.1038/cr.2016.154
   Kawalekar OU, 2016, IMMUNITY, V44, P712, DOI 10.1016/j.immuni.2016.02.023
   Kershaw MH, 2002, HUM GENE THER, V13, P1971, DOI 10.1089/10430340260355374
   Klebanoff C.A., 2017, JCI INSIGHT, P2
   Kunert A, 2017, ONCOIMMUNOL
   Kunert A, 2017, CLIN CANCER RES, V23, P6012, DOI 10.1158/1078-0432.CCR-17-1012
   Leen AM, 2014, MOL THER, V22, P1211, DOI 10.1038/mt.2014.47
   Lim WA, 2017, CELL, V168, P724, DOI 10.1016/j.cell.2017.01.016
   Manguso RT, 2017, NATURE, V547, P413, DOI 10.1038/nature23270
   Menger L, 2016, CANCER RES, V76, P2087, DOI 10.1158/0008-5472.CAN-15-3352
   Molon B, 2011, J EXP MED, V208, P1949, DOI 10.1084/jem.20101956
   Moon EK, 2011, CLIN CANCER RES, V17, P4719, DOI 10.1158/1078-0432.CCR-11-0351
   Morsut L, 2016, CELL, V164, P780, DOI 10.1016/j.cell.2016.01.012
   Motz GT, 2014, NAT MED, V20, P607, DOI 10.1038/nm.3541
   Noman MZ, 2015, AM J PHYSIOL-CELL PH, V309, pC569, DOI 10.1152/ajpcell.00207.2015
   Paulos CM, 2010, SCI TRANSL MED, V2, DOI 10.1126/scitranslmed.3000448
   Peng DJ, 2015, NATURE, V527, P249, DOI 10.1038/nature15520
   Porter DL, 2015, SCI TRANSL MED, V7, DOI 10.1126/scitranslmed.aac5415
   Rosenberg SA, 2011, CLIN CANCER RES, V17, P4550, DOI 10.1158/1078-0432.CCR-11-0116
   Sadelain M, 2017, NATURE, V545, P423, DOI 10.1038/nature22395
   Salmon H, 2012, J CLIN INVEST, V122, P899, DOI 10.1172/JCI45817
   Scharping NE, 2016, IMMUNITY, V45, P701, DOI 10.1016/j.immuni.2016.08.009
   Shin DS, 2017, CANCER DISCOV, V7, P188, DOI 10.1158/2159-8290.CD-16-1223
   Siddiqui I, 2016, J IMMUNOTHER CANCER, V4, DOI 10.1186/s40425-016-0125-1
   Spivey TL, 2011, J TRANSL MED, V9, DOI 10.1186/1479-5876-9-174
   Spranger S, 2015, NATURE, V523, P231, DOI 10.1038/nature14404
   Straetemans T, 2015, MOL THER, V23, P396, DOI 10.1038/mt.2014.215
   Stromnes IM, 2010, J CLIN INVEST, V120, P3722, DOI 10.1172/JCI41991
   Turley SJ, 2015, NAT REV IMMUNOL, V15, P669, DOI 10.1038/nri3902
   Uyttenhove C, 2003, NAT MED, V9, P1269, DOI 10.1038/nm934
   Zaretsky JM, 2016, NEW ENGL J MED, V375, P819, DOI 10.1056/NEJMoa1604958
   Zhang FH, 2005, CLIN CANCER RES, V11, P4512, DOI 10.1158/1078-0432.CCR-04-2571
   Zhang L, 2015, CLIN CANCER RES, V21, P2278, DOI 10.1158/1078-0432.CCR-14-2085
   Zhao ZG, 2015, CANCER CELL, V28, P415, DOI 10.1016/j.ccell.2015.09.004
   Zhu J, 2017, NAT COMMUN, V8, DOI 10.1038/s41467-017-00784-1
NR 56
TC 7
Z9 7
U1 0
U2 10
PU CURRENT BIOLOGY LTD
PI LONDON
PA 84 THEOBALDS RD, LONDON WC1X 8RR, ENGLAND
SN 0952-7915
EI 1879-0372
J9 CURR OPIN IMMUNOL
JI Curr. Opin. Immunol.
PD APR
PY 2018
VL 51
BP 133
EP 139
DI 10.1016/j.coi.2018.03.014
PG 7
WC Immunology
SC Immunology
GA GG5TO
UT WOS:000432758800020
PM 29579622
OA Green Published, hybrid
DA 2021-10-28
ER

PT J
AU Gallegos, A
AF Gallegos, Alicia
TI Unravelling the CAR T-cell therapy reimbursement riddle
SO JOURNAL OF COMMUNITY AND SUPPORTIVE ONCOLOGY
LA English
DT Article
NR 0
TC 0
Z9 0
U1 0
U2 0
PU FRONTLINE MEDICAL COMMUNICATIONS
PI THE WOODLANDS
PA WRIGHTS MEDIA, 2407 TIMBERLOCH PLACE, SUITE B, THE WOODLANDS, TX 77386
   USA
SN 2330-7749
EI 2330-7757
J9 J COMMUNITY SUPPORT
JI J. Community Support. Oncol.
PD MAY-JUN
PY 2018
VL 16
IS 3
BP E177
EP E178
DI 10.12788/jcso.0411
PG 2
WC Oncology
SC Oncology
GA HH7OC
UT WOS:000455919200012
OA Bronze
DA 2021-10-28
ER

PT J
AU Jacobson, C
   Locke, FL
   Ghobadi, A
   Miklos, DB
   Lekakis, LJ
   Oluwole, OO
   Lin, Y
   Braunschweig, I
   Hill, BT
   Timmerman, JM
   Deol, A
   Reagan, PM
   Stiff, PJ
   Flinn, IW
   Farooq, U
   Goy, AH
   McSweeney, PA
   Munoz, J
   Siddiqi, T
   Rossi, JM
   Bot, A
   Zheng, LQ
   Vezan, R
   Bashir, Z
   Kim, JJ
   Chu, R
   Neelapu, SS
AF Jacobson, Caron
   Locke, Frederick L.
   Ghobadi, Armin
   Miklos, David B.
   Lekakis, Lazaros J.
   Oluwole, Olalekan O.
   Lin, Yi
   Braunschweig, Ira
   Hill, Brian T.
   Timmerman, John M.
   Deol, Abhinav
   Reagan, Patrick M.
   Stiff, Patrick J.
   Flinn, Ian W.
   Farooq, Umar
   Goy, Andre H.
   McSweeney, Peter A.
   Munoz, Javier
   Siddiqi, Tanya
   Rossi, John M.
   Bot, Adrian
   Zheng, Lianqing
   Vezan, Remus
   Bashir, Zahid
   Kim, Jenny J.
   Chu, Rong
   Neelapu, Sattva S.
TI Long-Term Survival and Gradual Recovery of B Cells in Patients With
   Refractory Large B-Cell Lymphoma Treated With Axicabtagene Ciloleucel
SO CLINICAL ADVANCES IN HEMATOLOGY & ONCOLOGY
LA English
DT Article
AB A SUMMARY Long-Term Outcomes Following Donor-Derived Anti-CD19 CAR-T Cell Therapy for B-Cell Acute Lymphoblastic Leukemia Patients Relapsed After Allogenic Stem Cell Transplantation
   Zhang and colleagues presented key findings from 10 adult patients with B-cell acute lymphoblastic leukemia who received donor-derived anti-CD19 CAR T-cell therapy following relapse after allogeneic stem cell transplant (Abstract 500). Donor T cells were obtained from peripheral blood and infected with lentivirus carrying CD19 CAR plasmid. Recipients were pretreated with fludarabine, cyclophosphamide, and cytarabine before CAR T-cell infusion (median, 1.82 x 106 cells/kg). Peak expansion of CAR T cells was achieved after 7 to 14 days and decreased to a low level within 1 month of infusion. Peak serum levels of IL-6 and IL-2R were observed 5 to 7 days after CAR T-cell infusion. All patients experienced CRS events, which were mostly grade 1 or 2. No patients developed acute or new-onset graft-vs-host disease. After a median follow-up of 20.6 months, the 30-month OS was 51% and leukemia-free survival was 48%. Six patients were alive, and 1 patient required a second stem cell transplant.
C1 [Jacobson, Caron] Harvard Med Sch, Dana Faber Canc Inst, Boston, MA 02115 USA.
   [Locke, Frederick L.] H Lee Moffitt Canc Ctr & Res Inst, Dept Blood & Marrow Transplant & Cellular Immunot, Tampa, FL USA.
   [Ghobadi, Armin] Washington Univ, Sch Med, St Louis, MO USA.
   [Miklos, David B.] Stanford Univ, Sch Med, Stanford, CA 94305 USA.
   [Lekakis, Lazaros J.] Univ Miami Hlth Syst, Sylvester Comprehens Canc Ctr, Miami, FL USA.
   [Oluwole, Olalekan O.] Vanderbilt Ingram Canc Ctr, Nashville, TN USA.
   [Lin, Yi] Mayo Clin, Div Hematol, Rochester, MN USA.
   [Braunschweig, Ira] Montefiore Med Ctr, Albert Einstein Coll Med, Bronx, NY 10467 USA.
   [Hill, Brian T.] Cleveland Clin Fdn, 9500 Euclid Ave, Cleveland, OH 44195 USA.
   [Timmerman, John M.] Univ Calif Los Angeles, David Geffen Sch Med, Los Angeles, CA 90095 USA.
   [Deol, Abhinav] Wayne State Univ, Karmanos Canc Inst, Dept Oncol, Blood & Marrow Stem Cell Transplant Program, Detroit, MI USA.
   [Reagan, Patrick M.] Univ Rochester, Sch Med, Rochester, NY USA.
   [Stiff, Patrick J.] Loyola Univ, Chicago Stritch Sch Med, Maywood, IL 60153 USA.
   [Flinn, Ian W.] Sarah Cannon Res Inst, Nashville, TN USA.
   [Flinn, Ian W.] Tennessee Oncol, Nashville, TN USA.
   [Farooq, Umar] Univ Iowa, Iowa City, IA USA.
   [Goy, Andre H.] Hackensack Univ, Med Ctr, John Theurer Canc Ctr, Hackensack, NJ USA.
   [McSweeney, Peter A.] Presbyterian St Lukes Med Ctr, Colorado Blood Canc Inst, Denver, CO USA.
   [Munoz, Javier] Banner MD Anderson Canc Ctr, Gilbert, AZ USA.
   [Siddiqi, Tanya] City Hope Natl Med Ctr, 1500 E Duarte Rd, Duarte, CA 91010 USA.
   [Rossi, John M.; Bot, Adrian; Zheng, Lianqing; Vezan, Remus; Bashir, Zahid; Kim, Jenny J.; Chu, Rong] Kite, Santa Monica, CA USA.
   [Neelapu, Sattva S.] Univ Texas MD Anderson Canc Ctr, Houston, TX 77030 USA.
RP Jacobson, C (corresponding author), Harvard Med Sch, Dana Faber Canc Inst, Boston, MA 02115 USA.
CR [Anonymous], 2020, YESCARTA
   Jacobson CA, 2020, BLOOD S1, V136
   Locke FL, 2019, LANCET ONCOL, V20, P31, DOI 10.1016/S1470-2045(18)30864-7
   Neelapu SS, 2019, BLOOD S1, V134
NR 4
TC 0
Z9 0
U1 0
U2 0
PU MILLENNIUM MEDICAL PUBLISHING, INC
PI NEW YORK
PA 611 BROADWAY, STE 310, NEW YORK, NY 10012 USA
SN 1543-0790
J9 CLIN ADV HEMATOL ONC
JI Clin. Adv. Hematol. Oncol.
PD MAR
PY 2021
VL 19
IS 3
SU 10
BP 4
EP 5
PG 2
WC Oncology
SC Oncology
GA QU0NP
UT WOS:000626982500001
DA 2021-10-28
ER

PT J
AU Riviere, I
   Sadelain, M
AF Riviere, Isabelle
   Sadelain, Michel
TI Chimeric Antigen Receptors: A Cell and Gene Therapy Perspective
SO MOLECULAR THERAPY
LA English
DT Review
ID HUMAN T-LYMPHOCYTES; IMMUNODEFICIENCY-VIRUS TYPE-1; PERIPHERAL-BLOOD
   LYMPHOCYTES; ZINC-FINGER NUCLEASES; B-CELL; ADOPTIVE IMMUNOTHERAPY;
   ADENOSINE-DEAMINASE; RETROVIRAL VECTOR; REVERSE-TRANSCRIPTASE;
   HEMATOPOIETIC STEM
AB Chimeric antigen receptors (CARs) are synthetic receptors that reprogram T lymphocytes to target chosen antigens. The targeting of CD19, a cell surface molecule expressed in the vast majority of leukemias and lymphomas, has been successfully translated in the clinic, earning CAR therapy a special distinction in the selection of "cancer immunotherapy" by Science as the breakthrough of the year in 2013. CD19 CAR therapy is predicated on advances in genetic engineering, T cell biology, tumor immunology, synthetic biology, target identification, cell manufacturing sciences, and regulatory compliance-the central tenets of CAR therapy. Here, we review two of these foundations: the genetic engineering approaches and cell types to engineer.
C1 [Riviere, Isabelle; Sadelain, Michel] Mem Sloan Kettering Canc Ctr, Ctr Cell Engn, Mol Pharmacol Programs, New York, NY 10065 USA.
   [Riviere, Isabelle; Sadelain, Michel] Mem Sloan Kettering Canc Ctr, Ctr Cell Engn, Immunol Programs, New York, NY 10065 USA.
RP Sadelain, M (corresponding author), Mem Sloan Kettering Canc Ctr, Ctr Cell Engn, New York, NY 10065 USA.
EM m-sadelain@ski.mskcc.org
FU NATIONAL CANCER INSTITUTEUnited States Department of Health & Human
   ServicesNational Institutes of Health (NIH) - USANIH National Cancer
   Institute (NCI) [P30CA008748] Funding Source: NIH RePORTER; NCI NIH
   HHSUnited States Department of Health & Human ServicesNational
   Institutes of Health (NIH) - USANIH National Cancer Institute (NCI) [P30
   CA008748] Funding Source: Medline
CR Afzali B, 2007, TISSUE ANTIGENS, V69, P545, DOI 10.1111/j.1399-0039.2007.00834.x
   Awong G, 2007, SEMIN IMMUNOL, V19, P341, DOI 10.1016/j.smim.2007.10.005
   Beatty GL, 2014, CANCER IMMUNOL RES, V2, P112, DOI 10.1158/2326-6066.CIR-13-0170
   Berdien B, 2014, GENE THER, V21, P539, DOI 10.1038/gt.2014.26
   Berger C, 2008, J CLIN INVEST, V118, P294, DOI 10.1172/JCI32103
   Blat D, 2014, MOL THER, V22, P1018, DOI 10.1038/mt.2014.41
   Boardman DA, 2017, AM J TRANSPLANT, V17, P931, DOI 10.1111/ajt.14185
   Bonini C, 2003, NAT MED, V9, P367, DOI 10.1038/nm0403-367
   Brentjens RJ, 2013, SCI TRANSL MED, V5, DOI 10.1126/scitranslmed.3005930
   Brentjens RJ, 2003, NAT MED, V9, P279, DOI 10.1038/nm827
   Brocker T, 2000, BLOOD, V96, P1999, DOI 10.1182/blood.V96.5.1999.h8001999_1999_2001
   BROCKER T, 1993, EUR J IMMUNOL, V23, P1435, DOI 10.1002/eji.1830230705
   BROCKER T, 1995, J EXP MED, V181, P1653, DOI 10.1084/jem.181.5.1653
   Buchholz VR, 2013, SCIENCE, V340, P630, DOI 10.1126/science.1235454
   BUNNELL BA, 1995, P NATL ACAD SCI USA, V92, P7739, DOI 10.1073/pnas.92.17.7739
   Busch DH, 2016, SEMIN IMMUNOL, V28, P28, DOI 10.1016/j.smim.2016.02.001
   Cameron BJ, 2013, SCI TRANSL MED, V5, DOI 10.1126/scitranslmed.3006034
   CARTER RH, 1992, SCIENCE, V256, P105, DOI 10.1126/science.1373518
   Cavalieri S, 2003, BLOOD, V102, P497, DOI 10.1182/blood-2003-01-0297
   Clarke SRM, 2000, J IMMUNOL, V165, P2458, DOI 10.4049/jimmunol.165.5.2458
   Couzin-Frankel J, 2013, SCIENCE, V342, P1432, DOI 10.1126/science.342.6165.1432
   Cruz CR, 2010, CYTOTHERAPY, V12, P743, DOI 10.3109/14653241003709686
   Cruz CRY, 2013, BLOOD, V122, P2965, DOI 10.1182/blood-2013-06-506741
   Davila ML, 2014, SCI TRANSL MED, V6, DOI 10.1126/scitranslmed.3008226
   Davila ML, 2013, PLOS ONE, V8, DOI 10.1371/journal.pone.0061338
   De Angioletti M, 2002, J VIROL, V76, P1991, DOI 10.1128/JVI.76.4.1991-1994.2002
   Deeks SG, 2002, MOL THER, V5, P788, DOI 10.1006/mthe.2002.0611
   Doubrovina E, 2012, BLOOD, V119, P2644, DOI 10.1182/blood-2011-08-371971
   Elinav E, 2008, GASTROENTEROLOGY, V134, P2014, DOI 10.1053/j.gastro.2008.02.060
   Ellebrecht CT, 2016, SCIENCE, V353, P179, DOI 10.1126/science.aaf6756
   ENGEL P, 1995, IMMUNITY, V3, P39, DOI 10.1016/1074-7613(95)90157-4
   Esensten JH, 2017, ANNU REV PATHOL-MECH, V12, P305, DOI 10.1146/annurev-pathol-052016-100304
   Eshhar Z, 1996, SPRINGER SEMIN IMMUN, V18, P199, DOI 10.1007/BF00820666
   ESHHAR Z, 1993, P NATL ACAD SCI USA, V90, P720, DOI 10.1073/pnas.90.2.720
   Eyquem J, 2017, NATURE, V543, P113, DOI 10.1038/nature21405
   Farber DL, 2014, NAT REV IMMUNOL, V14, P24, DOI 10.1038/nri3567
   Gabriel R, 2012, CURR OPIN IMMUNOL, V24, P592, DOI 10.1016/j.coi.2012.08.006
   Gallardo HF, 1997, BLOOD, V90, P952, DOI 10.1182/blood.V90.3.952.952_952_957
   Gattinoni L, 2005, J CLIN INVEST, V115, P1616, DOI 10.1172/JCI24480
   Gattinoni L, 2012, NAT REV CANCER, V12, P671, DOI 10.1038/nrc3322
   Gattinoni L, 2011, NAT MED, V17, P1290, DOI 10.1038/nm.2446
   Gattinoni L, 2009, NAT MED, V15, P808, DOI 10.1038/nm.1982
   Gerlach C, 2013, SCIENCE, V340, P635, DOI 10.1126/science.1235487
   Ghosh A, 2017, NAT MED, V23, P242, DOI 10.1038/nm.4258
   Gong Michael C., 1999, Neoplasia (New York), V1, P123, DOI 10.1038/sj.neo.7900018
   Graef P, 2014, IMMUNITY, V41, P116, DOI 10.1016/j.immuni.2014.05.018
   Grupp SA, 2013, NEW ENGL J MED, V368, P1509, DOI 10.1056/NEJMoa1215134
   Hackett PB, 2005, ADV GENET, V54, P189, DOI 10.1016/S0065-2660(05)54009-4
   Hackett PB, 2013, TRANSL RES, V161, P265, DOI 10.1016/j.trsl.2012.12.005
   HAJIHOSSEINI M, 1993, EMBO J, V12, P4969, DOI 10.1002/j.1460-2075.1993.tb06190.x
   Haque T, 2007, BLOOD, V110, P1123, DOI 10.1182/blood-2006-12-063008
   Hinrichs CS, 2013, NAT BIOTECHNOL, V31, P999, DOI 10.1038/nbt.2725
   Hinrichs CS, 2009, P NATL ACAD SCI USA, V106, P17469, DOI 10.1073/pnas.0907448106
   Hollyman D, 2009, J IMMUNOTHER, V32, P169, DOI 10.1097/CJI.0b013e318194a6e8
   Holt N, 2010, NAT BIOTECHNOL, V28, P839, DOI 10.1038/nbt.1663
   Humeau LM, 2004, MOL THER, V9, P902, DOI 10.1016/j.ymthe.2004.03.005
   IRVING BA, 1991, CELL, V64, P891, DOI 10.1016/0092-8674(91)90314-O
   Jensen MC, 2015, CURR OPIN IMMUNOL, V33, P9, DOI 10.1016/j.coi.2015.01.002
   JI JP, 1994, VIROLOGY, V199, P323, DOI 10.1006/viro.1994.1130
   Kalos M, 2011, SCI TRANSL MED, V3, DOI 10.1126/scitranslmed.3002842
   Kennedy M, 2012, CELL REP, V2, P1722, DOI 10.1016/j.celrep.2012.11.003
   Kershaw MH, 2006, CLIN CANCER RES, V12, P6106, DOI 10.1158/1078-0432.CCR-06-1183
   Kim H, 2014, NAT REV GENET, V15, P321, DOI 10.1038/nrg3686
   Kochenderfer JN, 2015, J CLIN ONCOL, V33, P540, DOI 10.1200/JCO.2014.56.2025
   Kochenderfer JN, 2013, NAT REV CLIN ONCOL, V10, P267, DOI 10.1038/nrclinonc.2013.46
   Kochenderfer JN, 2012, BLOOD, V119, P2709, DOI 10.1182/blood-2011-10-384388
   Kochenderfer JN, 2010, BLOOD, V116, P4099, DOI 10.1182/blood-2010-04-281931
   Kochenderfer JN, 2010, BLOOD, V116, P3875, DOI 10.1182/blood-2010-01-265041
   Kochenderfer JN, 2009, J IMMUNOTHER, V32, P689, DOI 10.1097/CJI.0b013e3181ac6138
   Koehne G, 2000, BLOOD, V96, P109, DOI 10.1182/blood.V96.1.109.013k44_109_117
   Korin YD, 1998, J VIROL, V72, P3161, DOI 10.1128/JVI.72.4.3161-3168.1998
   Krause A, 1998, J EXP MED, V188, P619, DOI 10.1084/jem.188.4.619
   Lamers CHJ, 2011, BLOOD, V117, P72, DOI 10.1182/blood-2010-07-294520
   Lee DW, 2015, LANCET, V385, P517, DOI 10.1016/S0140-6736(14)61403-3
   Lee JC, 2011, CANCER RES, V71, P2871, DOI 10.1158/0008-5472.CAN-10-0552
   LETOURNEUR F, 1991, P NATL ACAD SCI USA, V88, P8905, DOI 10.1073/pnas.88.20.8905
   Levine AG, 2017, J EXP MED, V214, P609, DOI 10.1084/jem.20161318
   Levine BL, 2006, P NATL ACAD SCI USA, V103, P17372, DOI 10.1073/pnas.0608138103
   Levine BL, 2017, MOL THER-METH CLIN D, V4, P92, DOI 10.1016/j.omtm.2016.12.006
   LEWIS PF, 1994, J VIROL, V68, P510, DOI 10.1128/JVI.68.1.510-516.1994
   Macpherson JL, 2005, J GENE MED, V7, P552, DOI 10.1002/jgm.705
   Maher J, 2002, NAT BIOTECHNOL, V20, P70, DOI 10.1038/nbt0102-70
   Mandal PK, 2014, CELL STEM CELL, V15, P643, DOI 10.1016/j.stem.2014.10.004
   MANSKY LM, 1995, J VIROL, V69, P5087, DOI 10.1128/JVI.69.8.5087-5094.1995
   Maude SL, 2014, NEW ENGL J MED, V371, P1507, DOI 10.1056/NEJMoa1407222
   Maus MV, 2013, CANCER IMMUNOL RES, V1, P26, DOI 10.1158/2326-6066.CIR-13-0006
   Maus MV, 2016, CLIN CANCER RES, V22, P1875, DOI 10.1158/1078-0432.CCR-15-1433
   MAVILIO F, 1994, BLOOD, V83, P1988
   Menger L, 2015, BLOOD, V126, P2781, DOI 10.1182/blood-2015-08-664755
   MILLER AD, 1991, J VIROL, V65, P2220, DOI 10.1128/JVI.65.5.2220-2224.1991
   Mitchell RS, 2004, PLOS BIOL, V2, P1127, DOI 10.1371/journal.pbio.0020234
   Montini E, 2009, J CLIN INVEST, V119, P964, DOI 10.1172/JCI37630
   Morello A, 2016, CANCER DISCOV, V6, P133, DOI 10.1158/2159-8290.CD-15-0583
   Morgan RA, 2006, SCIENCE, V314, P126, DOI 10.1126/science.1129003
   Morgan RA, 2013, J IMMUNOTHER, V36, P133, DOI 10.1097/CJI.0b013e3182829903
   Muul LM, 2003, BLOOD, V101, P2563, DOI 10.1182/blood-2002-09-2800
   Naldini L, 1996, SCIENCE, V272, P263, DOI 10.1126/science.272.5259.263
   Newrzela S, 2008, BLOOD, V112, P2278, DOI 10.1182/blood-2007-12-128751
   Nienhuis AW, 2006, MOL THER, V13, P1031, DOI 10.1016/j.ymthe.2006.03.001
   Nishimura T, 2013, CELL STEM CELL, V12, P114, DOI 10.1016/j.stem.2012.11.002
   Oliveira G, 2015, SCI TRANSL MED, V7, DOI 10.1126/scitranslmed.aac8265
   Onodera M, 1998, BLOOD, V91, P30, DOI 10.1182/blood.V91.1.30.30_30_36
   Palu G, 2001, GENE THER, V8, P1593, DOI 10.1038/sj.gt.3301569
   Park JH, 2016, BLOOD, V127, P3312, DOI 10.1182/blood-2016-02-629063
   Paszkiewicz PJ, 2016, J CLIN INVEST, V126, P4262, DOI 10.1172/JCI84813
   Pegram HJ, 2012, BLOOD, V119, P4133, DOI 10.1182/blood-2011-12-400044
   Poirot L, 2015, CANCER RES, V75, P3853, DOI 10.1158/0008-5472.CAN-14-3321
   Porteus M, 2016, ANNU REV PHARMACOL, V56, P163, DOI 10.1146/annurev-pharmtox-010814-124454
   PRESTON BD, 1988, SCIENCE, V242, P1168, DOI 10.1126/science.2460924
   Provasi E, 2012, NAT MED, V18, P807, DOI 10.1038/nm.2700
   Pule MA, 2008, NAT MED, V14, P1264, DOI 10.1038/nm.1882
   Qasim W, 2017, SCI TRANSL MED, V9, DOI 10.1126/scitranslmed.aaj2013
   RICKERT RC, 1995, NATURE, V376, P352, DOI 10.1038/376352a0
   RIVIERE I, 1995, P NATL ACAD SCI USA, V92, P6733, DOI 10.1073/pnas.92.15.6733
   ROBERTS JD, 1988, SCIENCE, V242, P1171, DOI 10.1126/science.2460925
   ROE TY, 1993, EMBO J, V12, P2099, DOI 10.1002/j.1460-2075.1993.tb05858.x
   ROMEO C, 1991, CELL, V64, P1037, DOI 10.1016/0092-8674(91)90327-U
   Rowley J, 2009, EUR J IMMUNOL, V39, P491, DOI 10.1002/eji.200838594
   Sadelain M, 1997, Methods Mol Med, V7, P241, DOI 10.1385/0-89603-484-4:241
   Sadelain M, 2003, NAT REV CANCER, V3, P35, DOI 10.1038/nrc971
   Sadelain M, 2015, J CLIN INVEST, V125, P3392, DOI 10.1172/JCI80010
   Sadelain M, 2009, CURR OPIN IMMUNOL, V21, P215, DOI 10.1016/j.coi.2009.02.009
   Sander JD, 2014, NAT BIOTECHNOL, V32, P347, DOI 10.1038/nbt.2842
   Sathaliyawala T, 2013, IMMUNITY, V38, P187, DOI 10.1016/j.immuni.2012.09.020
   Scholler J, 2012, SCI TRANSL MED, V4, DOI 10.1126/scitranslmed.3003761
   Schumann K, 2015, P NATL ACAD SCI USA, V112, P10437, DOI 10.1073/pnas.1512503112
   Singh H, 2014, IMMUNOL REV, V257, P181, DOI 10.1111/imr.12137
   Singh H, 2013, PLOS ONE, V8, DOI 10.1371/journal.pone.0064138
   Singh N, 2016, CURR TREAT OPTION ON, V17, DOI 10.1007/s11864-016-0406-4
   Sommermeyer D, 2016, LEUKEMIA, V30, P492, DOI 10.1038/leu.2015.247
   Surh CD, 2008, IMMUNITY, V29, P848, DOI 10.1016/j.immuni.2008.11.002
   Tebas P, 2014, NEW ENGL J MED, V370, P901, DOI 10.1056/NEJMoa1300662
   Themeli M, 2015, CELL STEM CELL, V16, P357, DOI 10.1016/j.stem.2015.03.011
   Themeli M, 2013, NAT BIOTECHNOL, V31, P928, DOI 10.1038/nbt.2678
   Timmermans F, 2009, J IMMUNOL, V182, P6879, DOI 10.4049/jimmunol.0803670
   Torikai H, 2012, BLOOD, V119, P5697, DOI 10.1182/blood-2012-01-405365
   Tsai SQ, 2016, NAT REV GENET, V17, P300, DOI 10.1038/nrg.2016.28
   Turtle CJ, 2016, SCI TRANSL MED, V8, DOI 10.1126/scitranslmed.aaf8621
   Turtle CJ, 2016, J CLIN INVEST, V126, P2123, DOI 10.1172/JCI85309
   Unutmaz D, 1999, J EXP MED, V189, P1735, DOI 10.1084/jem.189.11.1735
   Urnov FD, 2010, NAT REV GENET, V11, P636, DOI 10.1038/nrg2842
   van der Stegen SJC, 2015, NAT REV DRUG DISCOV, V14, P499, DOI 10.1038/nrd4597
   Vizcardo R, 2013, CELL STEM CELL, V12, P31, DOI 10.1016/j.stem.2012.12.006
   Wang X, 2008, GENE THER, V15, P1454, DOI 10.1038/gt.2008.103
   Wang X, 2015, CANCER GENE THER, V22, P85, DOI 10.1038/cgt.2014.81
   Wang XL, 2011, BLOOD, V118, P1255, DOI 10.1182/blood-2011-02-337360
   Wang XY, 2016, MOL THER-ONCOLYTICS, V3, DOI 10.1038/mto.2016.15
   Wright AV, 2016, CELL, V164, P29, DOI 10.1016/j.cell.2015.12.035
   Yoon SH, 2009, CANCER GENE THER, V16, P489, DOI 10.1038/cgt.2008.98
   ZACK JA, 1990, CELL, V61, P213, DOI 10.1016/0092-8674(90)90802-L
   Zakrzewski JL, 2008, NAT BIOTECHNOL, V26, P453, DOI 10.1038/nbt1395
   Zakrzewski JL, 2006, NAT MED, V12, P1039, DOI 10.1038/nm1463
   Zennou V, 2000, CELL, V101, P173, DOI 10.1016/S0092-8674(00)80828-4
   Zhao YB, 2006, MOL THER, V13, P151, DOI 10.1016/j.ymthe.2005.07.688
NR 154
TC 60
Z9 61
U1 0
U2 37
PU CELL PRESS
PI CAMBRIDGE
PA 50 HAMPSHIRE ST, FLOOR 5, CAMBRIDGE, MA 02139 USA
SN 1525-0016
EI 1525-0024
J9 MOL THER
JI Mol. Ther.
PD MAY 3
PY 2017
VL 25
IS 5
BP 1117
EP 1124
DI 10.1016/j.ymthe.2017.03.034
PG 8
WC Biotechnology & Applied Microbiology; Genetics & Heredity; Medicine,
   Research & Experimental
SC Biotechnology & Applied Microbiology; Genetics & Heredity; Research &
   Experimental Medicine
GA EU5OT
UT WOS:000401082600009
PM 28456379
OA hybrid, Green Published
DA 2021-10-28
ER

PT J
AU Chulpanova, DS
   Solovyeva, VV
   Kitaeva, KV
   Dunham, SP
   Khaiboullina, SF
   Rizvanov, AA
AF Chulpanova, Daria S.
   Solovyeva, Valeriya V.
   Kitaeva, Kristina V.
   Dunham, Stephen P.
   Khaiboullina, Svetlana F.
   Rizvanov, Albert A.
TI Recombinant Viruses for Cancer Therapy
SO BIOMEDICINES
LA English
DT Review
DE recombinant viruses; virus-based vaccines; oncolytic viruses; gene
   therapy; cell therapy; chimeric antigen receptor (CAR) T-cell therapy
ID HERPES-SIMPLEX-VIRUS; HUMAN HEPATOCELLULAR-CARCINOMA; CELL LUNG-CANCER;
   PROSTATE-CANCER; CLINICAL-TRIAL; PHASE-I; CANCER/TESTIS ANTIGENS;
   ONCOLYTIC POXVIRUS; DOWN-REGULATION; VIRAL VECTORS
AB Recombinant viruses are novel therapeutic agents that can be utilized for treatment of various diseases, including cancers. Recombinant viruses can be engineered to express foreign transgenes and have a broad tropism allowing gene expression in a wide range of host cells. They can be selected or designed for specific therapeutic goals; for example, recombinant viruses could be used to stimulate host immune response against tumor-specific antigens and therefore overcome the ability of the tumor to evade the host's immune surveillance. Alternatively, recombinant viruses could express immunomodulatory genes which stimulate an anti-cancer immune response. Oncolytic viruses can replicate specifically in tumor cells and induce toxic effects leading to cell lysis and apoptosis. However, each of these approaches face certain difficulties that must be resolved to achieve maximum therapeutic efficacy. In this review we discuss actively developing approaches for cancer therapy based on recombinant viruses, problems that need to be overcome, and possible prospects for further development of recombinant virus based therapy.
C1 [Chulpanova, Daria S.; Solovyeva, Valeriya V.; Kitaeva, Kristina V.; Khaiboullina, Svetlana F.; Rizvanov, Albert A.] Kazan Fed Univ, Inst Fundamental Med & Biol, Kazan 420008, Russia.
   [Dunham, Stephen P.] Univ Nottingham, Sch Vet Med & Sci, Sutton Bonington Campus, Loughborough LE12 5RD, Leics, England.
   [Khaiboullina, Svetlana F.] Univ Nevada, Dept Microbiol & Immunol, Reno, NV 89557 USA.
RP Rizvanov, AA (corresponding author), Kazan Fed Univ, Inst Fundamental Med & Biol, Kazan 420008, Russia.
EM daryachulpanova@gmail.com; solovyovavv@gmail.com; olleth@mail.ru;
   Stephen.Dunham@nottingham.ac.uk; sv.khaiboullina@gmail.com;
   rizvanov@gmail.com
RI Dunham, Stephen P/G-9969-2011; Chulpanova, Daria/AAM-9969-2020;
   Solovyeva, Valeriya/J-9740-2014; Kitaeva, Kristina/ABD-7127-2020;
   Rizvanov, Albert/H-4486-2013; Solovyeva, Valeriya/N-5211-2019; Kitaeva,
   Kristina/F-1785-2017; Khaiboullina, Svetlana/M-4793-2016
OI Dunham, Stephen P/0000-0002-1904-712X; Chulpanova,
   Daria/0000-0001-5546-840X; Solovyeva, Valeriya/0000-0002-8776-3662;
   Kitaeva, Kristina/0000-0002-0704-8141; Rizvanov,
   Albert/0000-0002-9427-5739; Solovyeva, Valeriya/0000-0002-8776-3662;
   Khaiboullina, Svetlana/0000-0002-5064-570X
FU Russian Government Program of Competitive Growth of Kazan Federal
   University; Russian Foundation for Basic Research (RFBR)Russian
   Foundation for Basic Research (RFBR) [18-44-160024]; Ministry of
   Education and Science of Russian FederationMinistry of Education and
   Science, Russian Federation [20.5175.2017/6.7]
FX This research was funded by Russian Government Program of Competitive
   Growth of Kazan Federal University and the Russian Foundation for Basic
   Research (RFBR) grant number 18-44-160024. Albert A. Rizvanov was
   supported by state assignment 20.5175.2017/6.7 ("Leading Researcher") of
   the Ministry of Education and Science of Russian Federation.
CR Acres B, 2008, EXPERT REV VACCINES, V7, P889, DOI 10.1586/14760584.7.7.889
   Amato RJ, 2009, J IMMUNOTHER, V32, P765, DOI 10.1097/CJI.0b013e3181ace876
   Anassi Enock, 2011, P T, V36, P197
   Andtbacka RHI, 2015, J CLIN ONCOL, V33, P2780, DOI 10.1200/JCO.2014.58.3377
   Arriola E, 2016, IMMUNOTHERAPY-UK, V8, P511, DOI 10.2217/imt-2016-0015
   Beatty GL, 2015, CLIN CANCER RES, V21, P687, DOI 10.1158/1078-0432.CCR-14-1860
   Breitbach CJ, 2015, METHODS MOL BIOL, V1317, P341, DOI 10.1007/978-1-4939-2727-2_19
   Breitbach CJ, 2013, CANCER RES, V73, P1265, DOI 10.1158/0008-5472.CAN-12-2687
   Cappuccini F, 2016, CANCER IMMUNOL IMMUN, V65, P701, DOI 10.1007/s00262-016-1831-8
   Carew JS, 2013, CELL DEATH DIS, V4, DOI 10.1038/cddis.2013.259
   Cawood R, 2012, TRENDS MOL MED, V18, P564, DOI 10.1016/j.molmed.2012.07.007
   Chakraborty M, 2007, CANCER IMMUNOL IMMUN, V56, P1471, DOI 10.1007/s00262-007-0291-6
   Chesney J, 2018, J CLIN ONCOL, V36, P1658, DOI 10.1200/JCO.2017.73.7379
   Chulpanova DS, 2018, FRONT IMMUNOL, V9, DOI 10.3389/fimmu.2018.01534
   Chulpanova DS, 2018, FRONT PHARMACOL, V9, DOI 10.3389/fphar.2018.00259
   Cohn DE, 2017, GYNECOL ONCOL, V146, P477, DOI 10.1016/j.ygyno.2017.07.135
   COULIE PG, 1995, P NATL ACAD SCI USA, V92, P7976, DOI 10.1073/pnas.92.17.7976
   Das SK, 2015, J CELL PHYSIOL, V230, P259, DOI 10.1002/jcp.24791
   Dispenzieri A, 2017, LEUKEMIA, V31, P2791, DOI 10.1038/leu.2017.120
   Duggan MC, 2016, CANCER IMMUNOL IMMUN, V65, P1353, DOI 10.1007/s00262-016-1893-7
   El-Sharkawy A, 2018, FRONT ONCOL, V8, DOI 10.3389/fonc.2018.00265
   Fu Xinping, 2018, Oncotarget, V9, P21348, DOI 10.18632/oncotarget.25096
   Fukuhara H, 2016, CANCER SCI, V107, P1373, DOI 10.1111/cas.13027
   Garg AD, 2014, CELL DEATH DIFFER, V21, P26, DOI 10.1038/cdd.2013.48
   Gilazieva Z, 2016, BIONANOSCIENCE, V6, P534, DOI 10.1007/s12668-016-0283-0
   Gilligan KE, 2017, INT J MOL SCI, V18, DOI 10.3390/ijms18061122
   Goshima F, 2014, INT J CANCER, V134, P2865, DOI 10.1002/ijc.28631
   Hanwell DG, 2013, J IMMUNOTHER, V36, P238, DOI 10.1097/CJI.0b013e3182941813
   Hardwick NR, 2014, CLIN CANCER RES, V20, P4459, DOI 10.1158/1078-0432.CCR-13-3361
   Heo J, 2013, NAT MED, V19, P329, DOI 10.1038/nm.3089
   Hernandez C, 2016, ONCOGENE, V35, P5931, DOI 10.1038/onc.2016.104
   Hillman GG, 2017, J IMMUNOTHER CANCER, V5, DOI 10.1186/s40425-016-0204-3
   Hobohm U, 2008, CRIT REV IMMUNOL, V28, P95, DOI 10.1615/CritRevImmunol.v28.i2.10
   Hui EP, 2013, CANCER RES, V73, P1676, DOI 10.1158/0008-5472.CAN-12-2448
   Hwang TH, 2011, MOL THER, V19, P1913, DOI 10.1038/mt.2011.132
   Jiang JY, 2017, ACTA BIOMATER, V61, P114, DOI 10.1016/j.actbio.2017.05.009
   Jin S, 2018, ONCOTARGETS THER, V11, P4491, DOI 10.2147/OTT.S159491
   Kaufman HL, 2010, ANN SURG ONCOL, V17, P718, DOI 10.1245/s10434-009-0809-6
   Kwilas AR, 2015, ONCOTARGET, V6, P28194, DOI 10.18632/oncotarget.4442
   La Rosa C, 2017, BLOOD, V129, P114, DOI 10.1182/blood-2016-07-729756
   Larocca C, 2011, CANCER J, V17, P359, DOI 10.1097/PPO.0b013e3182325e63
   Li Li, 2013, Sichuan Da Xue Xue Bao Yi Xue Ban, V44, P348
   Li LX, 2013, J TRANSL MED, V11, DOI 10.1186/1479-5876-11-257
   Liu BL, 2003, GENE THER, V10, P292, DOI 10.1038/sj.gt.3301885
   Lizee G, 2004, HUM GENE THER, V15, P393, DOI 10.1089/104303404322959542
   Lundstrom K, 2003, TRENDS BIOTECHNOL, V21, P117, DOI 10.1016/S0167-7799(02)00042-2
   Ma H, 2005, HEPATOLOGY, V42, P1355, DOI 10.1002/hep.20918
   Madan RA, 2012, LANCET ONCOL, V13, P501, DOI 10.1016/S1470-2045(12)70006-2
   Mathis JM, 2005, ONCOGENE, V24, P7775, DOI 10.1038/sj.onc.1209044
   Mori A, 2017, ACTA MED OKAYAMA, V71, P135, DOI 10.18926/AMO/54982
   Nakatake R, 2018, CANCER SCI, V109, P600, DOI 10.1111/cas.13492
   Nan Y, 2017, J CANCER RES CLIN, V143, P1477, DOI 10.1007/s00432-017-2415-5
   Neek M, 2018, BIOMATERIALS, V156, P194, DOI 10.1016/j.biomaterials.2017.11.022
   Negrier S, 1998, NEW ENGL J MED, V338, P1272, DOI 10.1056/NEJM199804303381805
   Nokisalmi P, 2010, CLIN CANCER RES, V16, P3035, DOI 10.1158/1078-0432.CCR-09-3167
   Noonan AM, 2016, MOL THER, V24, P1150, DOI 10.1038/mt.2016.66
   Ong HT, 2013, J HEPATOL, V59, P999, DOI 10.1016/j.jhep.2013.07.010
   Oudard S, 2011, CANCER IMMUNOL IMMUN, V60, P261, DOI 10.1007/s00262-010-0935-9
   Padma VV, 2015, BIOMEDICINE-TAIWAN, V5, P1, DOI 10.7603/s40681-015-0019-4
   Palucka K, 2013, IMMUNITY, V39, P38, DOI 10.1016/j.immuni.2013.07.004
   Parato KA, 2012, MOL THER, V20, P749, DOI 10.1038/mt.2011.276
   Platanias LC, 2005, NAT REV IMMUNOL, V5, P375, DOI 10.1038/nri1604
   Prestwich RJ, 2009, HUM GENE THER, V20, P1119, DOI 10.1089/hum.2009.135
   Quoix E, 2011, LANCET ONCOL, V12, P1125, DOI 10.1016/S1470-2045(11)70259-5
   Ranki T, 2016, J IMMUNOTHER CANCER, V4, DOI 10.1186/s40425-016-0121-5
   Remy-Ziller C, 2018, HUM VACC IMMUNOTHER, V14, P140, DOI 10.1080/21645515.2017.1373921
   Rochlitz C, 2003, J GENE MED, V5, P690, DOI 10.1002/jgm.397
   Rollier CS, 2011, CURR OPIN IMMUNOL, V23, P377, DOI 10.1016/j.coi.2011.03.006
   Rossowska J, 2017, FRONT IMMUNOL, V8, DOI 10.3389/fimmu.2017.00713
   Ru Q, 2017, CANCER GENE THER, V24, P251, DOI 10.1038/cgt.2017.12
   Scanlan MJ, 2002, IMMUNOL REV, V188, P22, DOI 10.1034/j.1600-065X.2002.18803.x
   Schietinger A, 2014, TRENDS IMMUNOL, V35, P51, DOI 10.1016/j.it.2013.10.001
   Scurr M, 2017, JAMA ONCOL, V3, DOI 10.1001/jamaoncol.2017.2579
   Seth P, 2005, CANCER BIOL THER, V4, P512, DOI 10.4161/cbt.4.5.1705
   Srivatsan S, 2014, HUM VACC IMMUNOTHER, V10, P52, DOI 10.4161/hv.26568
   Todo T, 2001, P NATL ACAD SCI USA, V98, P6396, DOI 10.1073/pnas.101136398
   Torre LA, 2015, CA-CANCER J CLIN, V65, P87, DOI 10.3322/caac.21262
   Twumasi-Boateng K, 2018, NAT REV CANCER, V18, P419, DOI 10.1038/s41568-018-0009-4
   Vermeijl J, 2001, BRIT J CANCER, V85, P1592, DOI 10.1054/bjoc.2001.2082
   Villalona-Calero MA, 2016, CANCER-AM CANCER SOC, V122, P875, DOI 10.1002/cncr.29856
   Wang HB, 2013, ONCOL REP, V30, P2871, DOI 10.3892/or.2013.2798
   Wang Jia-Ni, 2011, Chin J Cancer, V30, P831, DOI 10.5732/cjc.011.10301
   Wang JN, 2014, CANCER CELL INT, V14, DOI 10.1186/s12935-014-0083-y
   Wang MJ, 2014, IMMUNOTHERAPY-UK, V6, P1265, DOI 10.2217/imt.14.86
   Waters AM, 2017, HUM GENE THER CL DEV, V28, P7, DOI [10.1089/humc.2017.002, 10.1089/hum.2017.002]
   Xu XJ, 2014, CANCER LETT, V343, P172, DOI 10.1016/j.canlet.2013.10.004
   Yang SX, 2005, CLIN CANCER RES, V11, P5603, DOI 10.1158/1078-0432.CCR-05-0670
   Yu H, 2015, CHEM BIOL DRUG DES, V86, P606, DOI 10.1111/cbdd.12528
NR 88
TC 14
Z9 15
U1 0
U2 13
PU MDPI
PI BASEL
PA ST ALBAN-ANLAGE 66, CH-4052 BASEL, SWITZERLAND
EI 2227-9059
J9 BIOMEDICINES
JI Biomedicines
PD DEC
PY 2018
VL 6
IS 4
AR 94
DI 10.3390/biomedicines6040094
PG 14
WC Biochemistry & Molecular Biology; Medicine, Research & Experimental;
   Pharmacology & Pharmacy
SC Biochemistry & Molecular Biology; Research & Experimental Medicine;
   Pharmacology & Pharmacy
GA HG3DL
UT WOS:000454850000001
PM 30257488
OA Green Published, Green Accepted, Green Submitted, gold
DA 2021-10-28
ER

PT J
AU Cheadle, EJ
   Rothwell, DG
   Bridgeman, JS
   Sheard, VE
   Hawkins, RE
   Gilham, DE
AF Cheadle, E. J.
   Rothwell, D. G.
   Bridgeman, J. S.
   Sheard, V. E.
   Hawkins, R. E.
   Gilham, D. E.
TI Ligation of the CD2 co-stimulatory receptor enhances IL-2 production
   from first-generation chimeric antigen receptor T cells
SO GENE THERAPY
LA English
DT Article
DE chimeric antigen receptor; CD2; B-cell malignancies
ID ACUTE LYMPHOBLASTIC-LEUKEMIA; B-CELLS; ADHESION MOLECULES; LENTIVIRAL
   VECTOR; GENE DELIVERY; IN-VIVO; LYMPHOMA; PROLIFERATION; EXPRESSION;
   LFA-3
AB T cells bearing chimeric antigen receptors (CARs) are broadly categorised into first-and second-generation receptors. Second-generation CARs contain a co-stimulatory signalling molecule and have been shown to secrete IL-2, undergo greater proliferation and to have enhanced persistence in vivo. However, we have shown that T cells bearing a first-generation CAR containing a CD19-targeting scFv (single-chain variable fragment) and the CD3 zeta-signalling domain are able to produce IL-2 upon co-culture with CD19(+) B-cell lymphomas independent of CD28 activity. Here, we report that signalling through endogenous CD2 following ligation with its ligands, CD48 in mouse and CD58 in humans, drives IL-2 production by first-generation CD19-specific CAR. Moreover, the high levels of IL-2 produced by human T cells engrafted with a second-generation CD28-containing CAR during target-cell recognition are dependent to a degree upon CD2 receptor activity. These observations highlight the fact that the functional activity induced by T-cell-expressed CARs is dependent upon endogenous 'natural' receptor interactions. A deeper understanding of the role of these activities will serve to further refine the design of future CARs to either exploit or avoid these interactions.
C1 [Cheadle, E. J.; Bridgeman, J. S.; Sheard, V. E.; Hawkins, R. E.; Gilham, D. E.] Univ Manchester, Dept Med Oncol,Paterson Inst Canc Res, Clin & Expt Immunotherapy Grp, Sch Canc & Enabling Sci,Manchester Acad Hlth Sci, Manchester M20 4BX, Lancs, England.
   [Rothwell, D. G.] Univ Manchester, Manchester Acad Hlth Sci Ctr, Sch Canc & Enabling Sci, Dept Med Oncol,Clin Immune & Mol Monitoring Lab, Manchester M20 4BX, Lancs, England.
RP Gilham, DE (corresponding author), Univ Manchester, Dept Med Oncol,Paterson Inst Canc Res, Clin & Expt Immunotherapy Grp, Sch Canc & Enabling Sci,Manchester Acad Hlth Sci, Wilmslow Rd, Manchester M20 4BX, Lancs, England.
EM dgilham@picr.man.ac.uk
RI Gilham, David/AAA-5187-2019
OI Rothwell, Dominic/0000-0002-8757-3893
FU Kay Kendall Leukaemia Fund; Cancer Research UKCancer Research UK; FP6
   programme 'ATTACK'
FX We thank Professor Doug Fearon for providing the 1D3 hybridoma, and Dr
   Taylor Jacks and Dr Tim Sommerville for the pSicoR vectors. We would
   also like to thank the service units at the Paterson Institute for
   Cancer Research, in particular, the staff in the Molecular Biology Core
   Facility and the flow cytometry service. We also thank the Kay Kendall
   Leukaemia Fund, Cancer Research UK and the FP6 programme 'ATTACK' for
   funding this work. EJC was funded by the Kay Kendall Leukaemia Fund.
   DGR, JSB, REH and DEG were funded by Cancer Research UK.
CR Brentjens RJ, 2007, CLIN CANCER RES, V13, P5426, DOI 10.1158/1078-0432.CCR-07-0674
   Bridgeman JS, 2010, J IMMUNOL, V184, P6938, DOI 10.4049/jimmunol.0901766
   Bridgeman JS, 2010, CURR GENE THER, V10, P77
   Cheadle EJ, 2008, BRIT J HAEMATOL, V142, P65, DOI 10.1111/j.1365-2141.2008.07145.x
   Cheadle EJ, 2010, J IMMUNOL, V184, P1885, DOI 10.4049/jimmunol.0901440
   Cheadle EJ, 2009, J IMMUNOTHER, V32, P207, DOI 10.1097/CJI.0b013e318194a921
   Diederichsen ACP, 1998, INT J CANCER, V79, P283, DOI 10.1002/(SICI)1097-0215(19980619)79:3<283::AID-IJC13>3.0.CO;2-9
   Gilham DE, 2002, J IMMUNOTHER, V25, P139, DOI 10.1097/00002371-200203000-00002
   Hombach A, 2001, CANCER RES, V61, P1976
   Jacks T., PSICO PSICOR INFORM
   Jacob MC, 1999, LEUKEMIA, V13, P1428, DOI 10.1038/sj.leu.2401517
   KATO K, 1992, J EXP MED, V176, P1241, DOI 10.1084/jem.176.5.1241
   Kochenderfer JN, 2010, BLOOD, V116, P3875, DOI 10.1182/blood-2010-01-265041
   KORETZ K, 1991, VIRCHOWS ARCH A, V419, P389, DOI 10.1007/BF01605072
   Krause A, 1998, J EXP MED, V188, P619, DOI 10.1084/jem.188.4.619
   KRENSKY AM, 1983, J IMMUNOL, V131, P611
   Lee RV, 2005, AM J CLIN PATHOL, V123, P119, DOI 10.1309/X5VV6FKJQ6MUBLPX
   Maher J, 2002, NAT BIOTECHNOL, V20, P70, DOI 10.1038/nbt0102-70
   MARKOWITZ D, 1988, J VIROL, V62, P1120, DOI 10.1128/JVI.62.4.1120-1124.1988
   Mayer B, 1995, INT J CANCER, V64, P415, DOI 10.1002/ijc.2910640611
   Morgan RA, 2010, CANCER J, V16, P336, DOI 10.1097/PPO.0b013e3181eb3879
   Musgrave BL, 2004, CELL IMMUNOL, V229, P1, DOI 10.1016/j.cellimm.2004.06.006
   Naldini L, 1996, SCIENCE, V272, P263, DOI 10.1126/science.272.5259.263
   Park JH, 2010, DISCOV MED, V9, P277
   Sadelain M, 2009, CURR OPIN IMMUNOL, V21, P215, DOI 10.1016/j.coi.2009.02.009
   Ventura A, 2004, P NATL ACAD SCI USA, V101, P10380, DOI 10.1073/pnas.0403954101
   Zufferey R, 1997, NAT BIOTECHNOL, V15, P871, DOI 10.1038/nbt0997-871
NR 27
TC 25
Z9 26
U1 0
U2 10
PU NATURE PUBLISHING GROUP
PI LONDON
PA MACMILLAN BUILDING, 4 CRINAN ST, LONDON N1 9XW, ENGLAND
SN 0969-7128
J9 GENE THER
JI Gene Ther.
PD NOV
PY 2012
VL 19
IS 11
BP 1114
EP 1120
DI 10.1038/gt.2011.192
PG 7
WC Biochemistry & Molecular Biology; Biotechnology & Applied Microbiology;
   Genetics & Heredity; Medicine, Research & Experimental
SC Biochemistry & Molecular Biology; Biotechnology & Applied Microbiology;
   Genetics & Heredity; Research & Experimental Medicine
GA 034AA
UT WOS:000310841300010
PM 22130449
OA Bronze
DA 2021-10-28
ER

PT J
AU Oei, VYS
   Siernicka, M
   Graczyk-Jarzynka, A
   Hoel, HJ
   Yang, WW
   Palacios, D
   Almasbak, H
   Bajor, M
   Clement, D
   Brandt, L
   Onfelt, B
   Goodridge, J
   Winiarska, M
   Zagozdzon, R
   Olweus, J
   Kyte, JA
   Malmberg, KJ
AF Oei, Vincent Yi Sheng
   Siernicka, Marta
   Graczyk-Jarzynka, Agnieszka
   Hoel, Hanna Julie
   Yang, Weiwen
   Palacios, Daniel
   Almasbak, Hilde
   Bajor, Malgorzata
   Clement, Dennis
   Brandt, Ludwig
   Onfelt, Bjorn
   Goodridge, Jodie
   Winiarska, Magdalena
   Zagozdzon, Radoslaw
   Olweus, Johanna
   Kyte, Jon-Amund
   Malmberg, Karl-Johan
TI Intrinsic Functional Potential of NK-Cell Subsets Constrains Retargeting
   Driven by Chimeric Antigen Receptors
SO CANCER IMMUNOLOGY RESEARCH
LA English
DT Article
ID NATURAL-KILLER-CELLS; MODIFIED T-CELLS; CYTOMEGALOVIRUS-INFECTION;
   IN-VIVO; CANCER-IMMUNOTHERAPY; INHIBITORY RECEPTORS; TUMOR-CELLS;
   DIVERSIFICATION; TRANSPLANTATION; MALIGNANCIES
AB Natural killer (NK) cells hold potential as a source of allogeneic cytotoxic effector cells for chimeric antigen receptor (CAR)-mediated therapies. Here, we explored the feasibility of transfecting CAR-encoding mRNA into primary NK cells and investigated how the intrinsic potential of discrete NK-cell subsets affects retargeting efficiency. After screening five second- and third-generation anti-CD19 CAR constructs with different signaling domains and spacer regions, a third-generation CAR with the CH2-domain removed was selected based on its expression and functional profiles. Kinetics experiments revealed that CAR expression was optimal after 3 days of IL15 stimulation prior to transfection, consistently achieving over 80% expression. CAR-engineered NK cells acquired increased degranulation toward CD19(+) targets, and maintained their intrinsic degranulation response toward CD19(-) K562 cells. The response of redirected NK-cell subsets against CD19(+) targets was dependent on their intrinsic thresholds for activation determined through both differentiation and education by killer cell immunoglobulin-like receptors (KIR) and/or CD94/NKG2A binding to self HLA class I and HLA-E, respectively. Redirected primary NK cells were insensitive to inhibition through NKG2A/HLA-E interactions but remained sensitive to inhibition through KIR depending on the amount of HLA class I expressed on target cells. Adaptive NK cells, expressing NKG2C, CD57, and self-HLA-specific KIR(s), displayed superior ability to kill CD19(+), HLA low, or mismatched tumor cells. These findings support the feasibility of primary allogeneic NK cells for CAR engineering and highlight a need to consider NK-cell diversity when optimizing efficacy of cancer immunotherapies based on CAR-expressing NK cells. (C) 2018 AACR.
C1 [Oei, Vincent Yi Sheng; Hoel, Hanna Julie; Yang, Weiwen; Palacios, Daniel; Almasbak, Hilde; Clement, Dennis; Goodridge, Jodie; Olweus, Johanna; Kyte, Jon-Amund; Malmberg, Karl-Johan] Radiumhospitalet, Oslo Univ Hosp, Inst Canc Res, Dept Canc Immunol, Oslo, Norway.
   [Oei, Vincent Yi Sheng; Palacios, Daniel; Clement, Dennis; Goodridge, Jodie; Olweus, Johanna; Malmberg, Karl-Johan] Univ Oslo, Inst Clin Med, KG Jebsen Ctr Canc Immunotherapy, Oslo, Norway.
   [Siernicka, Marta; Graczyk-Jarzynka, Agnieszka; Bajor, Malgorzata; Winiarska, Magdalena; Zagozdzon, Radoslaw] Med Univ Warsaw, Dept Immunol, Ctr Biostruct Res, Warsaw, Poland.
   [Siernicka, Marta] Med Univ Warsaw, Postgrad Sch Mol Med, Warsaw, Poland.
   [Brandt, Ludwig; Onfelt, Bjorn] KTH Royal Inst Technol, Dept Appl Phys, Sci Life Lab, Solna, Sweden.
   [Onfelt, Bjorn] Karolinska Inst, Dept Microbiol Tumor & Cell Biol, Stockholm, Sweden.
   [Zagozdzon, Radoslaw] Med Univ Warsaw, Inst Transplantat, Dept Clin Immunol, Warsaw, Poland.
   [Kyte, Jon-Amund] Oslo Univ Hosp, Dept Oncol, Oslo, Norway.
   [Malmberg, Karl-Johan] Karolinska Inst, Dept Med Huddinge, Ctr Infect Med, Stockholm, Sweden.
RP Malmberg, KJ (corresponding author), Oslo Univ Hosp, Ullernchausseen 70, N-0310 Oslo, Norway.
EM k.j.malmberg@medisin.uio.no
RI Onfelt, Bjorn/X-3302-2019; Graczyk-Jarzynka, Agnieszka/S-9670-2019;
   Zagozdzon, Radoslaw/AAC-4298-2019; Klopotowska, Marta/AAK-2330-2020;
   Olweus, Johanna/G-8008-2015
OI Graczyk-Jarzynka, Agnieszka/0000-0001-7980-0542; Zagozdzon,
   Radoslaw/0000-0002-7957-2372; Klopotowska, Marta/0000-0001-5450-531X;
   Olweus, Johanna/0000-0002-1898-3100; Bajor,
   Malgorzata/0000-0001-5778-0165; /0000-0003-2040-3176; Oei, Vincent, Yi
   Sheng/0000-0002-9336-529X
FU Swedish Research CouncilSwedish Research CouncilEuropean Commission;
   Swedish Children's Cancer Society; Swedish Cancer SocietySwedish Cancer
   Society; Karolinska InstitutetKarolinska Institutet; Swedish Foundation
   for Strategic ResearchSwedish Foundation for Strategic Research;
   Norwegian Cancer SocietyNorwegian Cancer Society; Norwegian Research
   CouncilResearch Council of NorwayEuropean Commission; South-Eastern
   Norway Regional Health Authority; European Commission Horizon Program
   [692180-STREAMH2020-TWINN-2015]; National Science Center, PolandNational
   Science Centre, Poland [2014/13/N/NZ6/02081]; Stiftelsen Kristian
   Gerhard Jebsen
FX This work was supported by grants from the Swedish Research Council, the
   Swedish Children's Cancer Society, the Swedish Cancer Society, the
   Karolinska Institutet, the Swedish Foundation for Strategic Research,
   the Norwegian Cancer Society, the Norwegian Research Council, the
   South-Eastern Norway Regional Health Authority, and the European
   Commission Horizon 2020 Program 692180-STREAMH2020-TWINN-2015, Grant
   from National Science Center, Poland 2014/13/N/NZ6/02081 (M. Siernicka)
   and Stiftelsen Kristian Gerhard Jebsen.
CR Almasbak H, 2015, GENE THER, V22, P391, DOI 10.1038/gt.2015.4
   Almasbak H, 2011, CYTOTHERAPY, V13, P629, DOI 10.3109/14653249.2010.542461
   Altvater B, 2009, CLIN CANCER RES, V15, P4857, DOI 10.1158/1078-0432.CCR-08-2810
   Anfossi N, 2006, IMMUNITY, V25, P331, DOI 10.1016/j.immuni.2006.06.013
   Berger C, 2008, J CLIN INVEST, V118, P294, DOI 10.1172/JCI32103
   Beziat V, 2013, BLOOD, V121, P2678, DOI 10.1182/blood-2012-10-459545
   Bjorklund AT, 2016, J IMMUNOL, V196, P1400, DOI 10.4049/jimmunol.1501434
   Bjorkstrom NK, 2010, BLOOD, V116, P3853, DOI 10.1182/blood-2010-04-281675
   Brentjens RJ, 2013, SCI TRANSL MED, V5, DOI 10.1126/scitranslmed.3005930
   Chang YH, 2013, CANCER RES, V73, P1777, DOI 10.1158/0008-5472.CAN-12-3558
   Cho D, 2010, CLIN CANCER RES, V16, P3901, DOI 10.1158/1078-0432.CCR-10-0735
   Chu J, 2014, LEUKEMIA, V28, P917, DOI 10.1038/leu.2013.279
   Cichocki F, 2016, CURR TOP MICROBIOL, V395, P63, DOI 10.1007/82_2015_487
   Esser R, 2012, J CELL MOL MED, V16, P569, DOI 10.1111/j.1582-4934.2011.01343.x
   Forslund E, 2012, FRONT IMMUNOL, V3, DOI 10.3389/fimmu.2012.00300
   Glienke W, 2015, FRONT PHARMACOL, V6, DOI 10.3389/fphar.2015.00021
   Goodridge JP, 2015, IMMUNOL REV, V267, P197, DOI 10.1111/imr.12325
   Grupp SA, 2013, NEW ENGL J MED, V368, P1509, DOI 10.1056/NEJMoa1215134
   Guillerey C, 2016, NAT IMMUNOL, V17, P1025, DOI 10.1038/ni.3518
   Imai C, 2005, BLOOD, V106, P376, DOI 10.1182/blood-2004-12-4797
   June CH, 2009, NAT REV IMMUNOL, V9, P704, DOI 10.1038/nri2635
   Kalos M, 2011, SCI TRANSL MED, V3, DOI 10.1126/scitranslmed.3002842
   Kim S, 2005, NATURE, V436, P709, DOI 10.1038/nature03847
   Klingemann H, 2015, CYTOTHERAPY, V17, P245, DOI 10.1016/j.jcyt.2014.09.007
   Klingemann H, 2014, ONCOIMMUNOLOGY, V3, DOI 10.4161/onci.28147
   Knorr DA, 2010, TRANSL RES, V156, P147, DOI 10.1016/j.trsl.2010.07.008
   Kochan G, 2013, ONCOIMMUNOLOGY, V2, DOI 10.4161/onci.26491
   Kochenderfer JN, 2013, BLOOD, V122, P4129, DOI 10.1182/blood-2013-08-519413
   Lanier LL, 2003, CURR OPIN IMMUNOL, V15, P308, DOI 10.1016/S0952-7915(03)00039-6
   Lee DA, 2016, BIOL BLOOD MARROW TR, V22, P1290, DOI 10.1016/j.bbmt.2016.04.009
   Lee N, 1998, J IMMUNOL, V160, P4951
   Liu LL, 2016, CELL REP, V15, P1088, DOI 10.1016/j.celrep.2016.04.005
   Liu LL, 2015, MOL ONCOL, V9, P1904, DOI 10.1016/j.molonc.2015.10.001
   Long EO, 2013, ANNU REV IMMUNOL, V31, P227, DOI 10.1146/annurev-immunol-020711-075005
   Lopez-Verges S, 2011, P NATL ACAD SCI USA, V108, P14725, DOI 10.1073/pnas.1110900108
   Milone MC, 2009, MOL THER, V17, P1453, DOI 10.1038/mt.2009.83
   Sabatino M, 2016, BLOOD, V128, P519, DOI 10.1182/blood-2015-11-683847
   Schlums H, 2015, IMMUNITY, V42, P443, DOI 10.1016/j.immuni.2015.02.008
   Shimasaki N, 2016, CYTOTHERAPY, V18, P1422, DOI 10.1016/j.jcyt.2016.06.013
   Shimasaki N, 2012, CYTOTHERAPY, V14, P830, DOI 10.3109/14653249.2012.671519
   Shook DR, 2011, TISSUE ANTIGENS, V78, P409, DOI 10.1111/j.1399-0039.2011.01796.x
   Sommermeyer D, 2016, LEUKEMIA, V30, P492, DOI 10.1038/leu.2015.247
   Tesi B, 2016, TRENDS IMMUNOL, V37, P451, DOI 10.1016/j.it.2016.04.006
   Turtle CJ, 2016, SCI TRANSL MED, V8, DOI 10.1126/scitranslmed.aaf8621
   Vitale M, 1998, J EXP MED, V187, P2065, DOI 10.1084/jem.187.12.2065
   Wang XL, 2016, BLOOD, V127, P2980, DOI 10.1182/blood-2015-12-686725
   Wang XL, 2011, BLOOD, V117, P1888, DOI 10.1182/blood-2010-10-310599
   Yu J, 2007, J IMMUNOL, V179, P5977, DOI 10.4049/jimmunol.179.9.5977
   Zhao YB, 2010, CANCER RES, V70, P9053, DOI 10.1158/0008-5472.CAN-10-2880
NR 49
TC 36
Z9 37
U1 0
U2 6
PU AMER ASSOC CANCER RESEARCH
PI PHILADELPHIA
PA 615 CHESTNUT ST, 17TH FLOOR, PHILADELPHIA, PA 19106-4404 USA
SN 2326-6066
EI 2326-6074
J9 CANCER IMMUNOL RES
JI Cancer Immunol. Res.
PD APR
PY 2018
VL 6
IS 4
BP 467
EP 480
DI 10.1158/2326-6066.CIR-17-0207
PG 14
WC Oncology; Immunology
SC Oncology; Immunology
GA GB4PW
UT WOS:000429044000010
PM 29459477
OA Green Submitted, Bronze
DA 2021-10-28
ER

PT J
AU Fournier, C
   Martin, F
   Zitvogel, L
   Kroemer, G
   Galluzzi, L
   Apetoh, L
AF Fournier, Carole
   Martin, Francois
   Zitvogel, Laurence
   Kroemer, Guido
   Galluzzi, Lorenzo
   Apetoh, Lionel
TI Trial Watch: Adoptively transferred cells for anticancer immunotherapy
SO ONCOIMMUNOLOGY
LA English
DT Review
DE chimeric antigen receptor; cytotoxic T lymphocyte; immune checkpoint
   blockers; NK cell; PD-1; PD-L1
ID TUMOR-INFILTRATING LYMPHOCYTES; CYTOKINE-INDUCED KILLER; CD8(+) T-CELLS;
   I CLINICAL-TRIAL; EPSTEIN-BARR-VIRUS; METASTATIC MELANOMA; ADJUVANT
   IMMUNOTHERAPY; NY-ESO-1 EXPRESSION; ANTITUMOR-ACTIVITY; B-CELL
AB Immunotherapies aimed at strengthening immune effector responses against malignant cells are growing at exponential rates. Alongside, the impressive benefits obtained by patients with advanced melanoma who received adoptively transferred tumor-infiltrating lymphocytes (TILs) have encouraged the scientific community to pursue adoptive cell transfer (ACT)-based immunotherapy. ACT involves autologous or allogenic effector lymphocytes that are generally obtained from the peripheral blood or resected tumors, expanded and activated ex vivo, and administered to lymphodepleted patients. ACT may be optionally associated with chemo-and/or immunotherapeutics, with the overall aim of enhancing the proliferation, persistence and functionality of infused cells, as well as to ensure their evolution in an immunological permissive local and systemic microenvironment. In addition, isolated lymphocytes can be genetically engineered to endow them with the ability to target a specific tumor-associated antigen (TAA), to increase their lifespan, and/or to reduce their potential toxicity. The infusion of chimeric antigen receptor (CAR)expressing cytotoxic T lymphocytes redirected against CD19 has shown promising clinical efficacy in patients with B-cell malignancies. Accordingly, the US Food and Drug Administration (FDA) has recently granted 'breakthrough therapy' designation to a CAR-based T-cell therapy (CTL019) for patients with B-cell malignancies. Considerable efforts are now being devoted to the development of efficient ACT-based immunotherapies for non-hematological neoplasms. In this Trial Watch, we summarize recent clinical advances on the use of ACT for oncological indications.
C1 [Fournier, Carole; Martin, Francois; Apetoh, Lionel] INSERM, U1231, Dijon, France.
   [Fournier, Carole; Martin, Francois; Apetoh, Lionel] Univ Bourgogne Franche Comte, Fac Med, Dijon, France.
   [Zitvogel, Laurence] Gustave Roussy Comprehens Canc Inst, Villejuif, France.
   [Zitvogel, Laurence] INSERM, U1015, Villejuif, France.
   [Zitvogel, Laurence] Ctr Clin Invest Biotherapies Canc CICBT, Villejuif, France.
   [Zitvogel, Laurence] Univ Paris Sud Paris XI, Le Kremlin Bicetre, France.
   [Kroemer, Guido] Univ Paris Descartes Paris V, Paris, France.
   [Kroemer, Guido] Univ Pierre & Marie Curie Paris VI, Paris, France.
   [Kroemer, Guido] Ctr Rech Cordeliers, Equipe Labellisee Ligue Canc 11, Paris, France.
   [Kroemer, Guido] INSERM, U1138, Paris, France.
   [Kroemer, Guido] Gustave Roussy Comprehens Canc Inst, Metab & Cell Biol Platforms, Villejuif, France.
   [Kroemer, Guido] Karolinska Univ Hosp, Karolinska Inst, Dept Womens & Childrens Hlth, Stockholm, Sweden.
   [Galluzzi, Lorenzo] Hop Europeen Georges Pompidou, AP HP, Pole Biol, Paris, France.
   [Galluzzi, Lorenzo] Weill Cornell Med Coll, Dept Radiat Oncol, 525 East 68th St,Box 169, New York, NY 10065 USA.
   [Galluzzi, Lorenzo] Sandra & Edward Meyer Canc Ctr, New York, NY USA.
   [Apetoh, Lionel] Ctr Georges Francois Leclerc, Dijon, France.
RP Galluzzi, L (corresponding author), Weill Cornell Med Coll, Dept Radiat Oncol, 525 East 68th St,Box 169, New York, NY 10065 USA.; Apetoh, L (corresponding author), INSERM, Ctr Rech, Fac Med & Pharm, U1231, 7 Bd Jeanne Arc, F-21079 Dijon, France.
EM deadoc@vodafone.it; lionel.apetoh@inserm.fr
RI Galluzzi, Lorenzo/AAG-6432-2019; Apetoh, Lionel/G-3310-2014; KROEMER,
   Guido/B-4263-2013; Fournier, Carole/AAF-5539-2020; Galluzzi,
   Lorenzo/AAH-3286-2021; Galluzzi, Lorenzo/AAG-6294-2019; Kroemer,
   Guido/AAY-9859-2020
OI Apetoh, Lionel/0000-0002-2774-438X; KROEMER, Guido/0000-0002-9334-4405; 
CR Ahmed N, 2015, J CLIN ONCOL, V33, P1688, DOI 10.1200/JCO.2014.58.0225
   Algarra I, 2000, HUM IMMUNOL, V61, P65, DOI 10.1016/S0198-8859(99)00156-1
   [Anonymous], 2015, Cancer Discov, V5, pOF5, DOI 10.1158/2159-8290.CD-NB2015-044
   Antonia S, 2016, LANCET ONCOL, V17, P299, DOI 10.1016/S1470-2045(15)00544-6
   Apetoh L, 2008, TRENDS MOL MED, V14, P141, DOI 10.1016/j.molmed.2008.02.002
   Apetoh L, 2015, ONCOIMMUNOLOGY, V4, DOI 10.1080/2162402X.2014.998538
   Apolo AB, 2017, J CLIN ONCOL, V35, P2117, DOI 10.1200/JCO.2016.71.6795
   Aranda F, 2015, ONCOIMMUNOLOGY, V4, DOI 10.1080/2162402X.2015.1046673
   Batlevi CL, 2016, NAT REV CLIN ONCOL, V13, P25, DOI 10.1038/nrclinonc.2015.187
   Battula VL, 2012, J CLIN INVEST, V122, P2066, DOI 10.1172/JCI59735
   Bellone M, 2013, FRONT ONCOL, V3, DOI 10.3389/fonc.2013.00231
   Berdeja JG, 2017, J CLIN ONCOL, V35, DOI 10.1200/JCO.2017.35.15_suppl.3010
   Besser MJ, 2015, CANCER J, V21, P465, DOI 10.1097/PPO.0000000000000154
   Boudewijns S, 2016, ONCOIMMUNOLOGY, V5, DOI 10.1080/2162402X.2016.1191732
   Braylan RC, 2001, CYTOMETRY, V46, P23, DOI 10.1002/1097-0320(20010215)46:1<23::AID-CYTO1033>3.0.CO;2-Z
   Brown CE, 2016, NEW ENGL J MED, V375, P2561, DOI 10.1056/NEJMoa1610497
   Brown CE, 2015, CLIN CANCER RES, V21, P4062, DOI 10.1158/1078-0432.CCR-15-0428
   Brudno JN, 2016, BLOOD, V127, P3321, DOI 10.1182/blood-2016-04-703751
   Capurro M, 2003, GASTROENTEROLOGY, V125, P89, DOI 10.1016/S0016-5085(03)00689-9
   Caron G, 2005, J IMMUNOL, V175, P1551, DOI 10.4049/jimmunol.175.3.1551
   Chaganty BKR, 2016, ONCOIMMUNOLOGY, V5, DOI 10.1080/2162402X.2015.1100790
   Chandran SS, 2017, LANCET ONCOL, V18, P792, DOI 10.1016/S1470-2045(17)30251-6
   Chapuis AG, 2016, J EXP MED, V213, P1133, DOI 10.1084/jem.20152021
   Chen CL, 2016, ONCOIMMUNOLOGY, V5, DOI 10.1080/2162402X.2016.1176653
   Chen DS, 2017, NATURE, V541, P321, DOI 10.1038/nature21349
   Cherkassky L, 2016, J CLIN INVEST, V126, P3130, DOI 10.1172/JCI83092
   Cho SG, 2015, MOL THER, V23, P1401, DOI 10.1038/mt.2015.91
   Chong EA, 2017, BLOOD, V129, P1039, DOI 10.1182/blood-2016-09-738245
   Coley W B, 1891, Ann Surg, V14, P199, DOI 10.1097/00000658-189112000-00015
   Conlon KC, 2015, J CLIN ONCOL, V33, P74, DOI 10.1200/JCO.2014.57.3329
   Cui JW, 2015, CYTOTHERAPY, V17, P979, DOI 10.1016/j.jcyt.2015.03.605
   Curti A, 2016, CLIN CANCER RES, V22, P1914, DOI 10.1158/1078-0432.CCR-15-1604
   Damuzzo V, 2016, ONCOIMMUNOLOGY, V5, DOI 10.1080/2162402X.2016.1249559
   Danelli L, 2015, ONCOIMMUNOLOGY, V4, DOI 10.1080/2162402X.2014.1001232
   de Boer CJ, 1999, J PATHOL, V188, P201, DOI 10.1002/(SICI)1096-9896(199906)188:2<201::AID-PATH339>3.0.CO;2-8
   de Gramont A, 2017, ONCOIMMUNOLOGY, V6, DOI 10.1080/2162402X.2016.1257453
   Deniger DC, 2017, CLIN CANCER RES, V23, P351, DOI 10.1158/1078-0432.CCR-16-0906
   Di Bisceglie AM, 2009, HEPATOLOGY, V49, pS56, DOI 10.1002/hep.22962
   Di Stasi A, 2011, NEW ENGL J MED, V365, P1673, DOI 10.1056/NEJMoa1106152
   Dirkx AEM, 2006, FASEB J, V20, P621, DOI 10.1096/fj.05-4493com
   Draghiciu O, 2015, ONCOIMMUNOLOGY, V4, DOI 10.4161/21624011.2014.954829
   Dudley ME, 2005, J CLIN ONCOL, V23, P2346, DOI 10.1200/JCO.2005.00.240
   Dudley ME, 2002, SCIENCE, V298, P850, DOI 10.1126/science.1076514
   DuPage M, 2016, NAT REV IMMUNOL, V16, P149, DOI 10.1038/nri.2015.18
   Dwarshuis NJ, 2017, ADV DRUG DELIVER REV, V114, P222, DOI 10.1016/j.addr.2017.06.005
   Eisenhauer EA, 2009, EUR J CANCER, V45, P228, DOI 10.1016/j.ejca.2008.10.026
   Eom HS, 2016, J IMMUNOTHER, V39, P140, DOI 10.1097/CJI.0000000000000113
   Fan F, 2017, J CLIN ONCOL, V35, DOI 10.1200/JCO.2017.35.18_suppl.LBA3001
   Farber DL, 2014, NAT REV IMMUNOL, V14, P24, DOI 10.1038/nri3567
   Felix J, 2016, ONCOIMMUNOLOGY, V5, DOI 10.1080/2162402X.2015.1136045
   Fesnak AD, 2016, NAT REV CANCER, V16, P566, DOI 10.1038/nrc.2016.97
   Fournier C, 2017, CURR OPIN PHARMACOL, V35, P83, DOI 10.1016/j.coph.2017.05.003
   Fraietta JA, 2016, BLOOD, V127, P1117, DOI 10.1182/blood-2015-11-679134
   Fujita S, 2004, CLIN CANCER RES, V10, P6551, DOI 10.1158/1078-0432.CCR-04-0819
   Galdiero MR, 2016, ONCOIMMUNOLOGY, V5, DOI 10.1080/2162402X.2016.1168556
   Galluzzi L, 2017, NAT REV IMMUNOL, V17, P97, DOI 10.1038/nri.2016.107
   Galluzzi L, 2016, CANCER IMMUNOL RES, V4, P895, DOI 10.1158/2326-6066.CIR-16-0197
   Galluzzi L, 2016, ONCOIMMUNOLOGY, V5, DOI 10.1080/2162402X.2015.1106127
   Galluzzi L, 2015, CANCER CELL, V28, P690, DOI 10.1016/j.ccell.2015.10.012
   Garg AD, 2015, FRONT IMMUNOL, V6, DOI 10.3389/fimmu.2015.00588
   Gargett T, 2016, MOL THER, V24, P1135, DOI 10.1038/mt.2016.63
   Garon EB, 2015, NEW ENGL J MED, V372, P2018, DOI 10.1056/NEJMoa1501824
   Gattinoni L, 2005, J CLIN INVEST, V115, P1616, DOI 10.1172/JCI24480
   Gattinoni L, 2005, J EXP MED, V202, P907, DOI 10.1084/jem.20050732
   Genssler S, 2016, ONCOIMMUNOLOGY, V5, DOI 10.1080/2162402X.2015.1119354
   Gorelik L, 2000, J IMMUNOL, V165, P4773, DOI 10.4049/jimmunol.165.9.4773
   Hammarstrom S, 1999, SEMIN CANCER BIOL, V9, P67, DOI 10.1006/scbi.1998.0119
   Hanoteau A, 2016, ONCOIMMUNOLOGY, V5, DOI 10.1080/2162402X.2016.1190061
   HARADA H, 1993, BLOOD, V81, P2658
   He M, 2016, ONCOIMMUNOLOGY, V5, DOI 10.1080/2162402X.2016.1219828
   Hegde M, 2016, J CLIN INVEST, V126, P3036, DOI 10.1172/JCI83416
   HERBERMAN RB, 1975, INT J CANCER, V16, P230, DOI 10.1002/ijc.2910160205
   Hinrichs CS, 2014, IMMUNOL REV, V257, P56, DOI 10.1111/imr.12132
   Hinrichs CS, 2011, BLOOD, V117, P808, DOI 10.1182/blood-2010-05-286286
   Hinrichs CS, 2009, P NATL ACAD SCI USA, V106, P17469, DOI 10.1073/pnas.0907448106
   Hodi FS, 2010, NEW ENGL J MED, V363, P711, DOI 10.1056/NEJMoa1003466
   Hojjat-Farsangi M, 2014, SEMIN CANCER BIOL, V29, P21, DOI 10.1016/j.semcancer.2014.07.005
   Hombach AA, 2017, EXPERT REV CLIN IMMU, V13, P151, DOI 10.1080/1744666X.2016.1221763
   Iribarren K, 2016, ONCOIMMUNOLOGY, V5, DOI 10.1080/2162402X.2015.1088631
   Jelinek T, 2016, ONCOIMMUNOLOGY, V5, DOI 10.1080/2162402X.2016.1254856
   Jenq RR, 2010, NAT REV CANCER, V10, P213, DOI 10.1038/nrc2804
   Jiang JT, 2013, J TRANSL MED, V11, DOI 10.1186/1479-5876-11-83
   Jiang SS, 2015, ONCOTARGET, V6, P41339, DOI 10.18632/oncotarget.5463
   Jiang T, 2016, ONCOIMMUNOLOGY, V5, DOI 10.1080/2162402X.2016.1163462
   Jiang XM, 2016, ONCOIMMUNOLOGY, V5, DOI 10.1080/2162402X.2016.1139274
   John LB, 2013, CLIN CANCER RES, V19, P5636, DOI 10.1158/1078-0432.CCR-13-0458
   June CH, 2015, SCI TRANSL MED, V7, DOI 10.1126/scitranslmed.aaa3643
   Kaech SM, 2012, NAT REV IMMUNOL, V12, P749, DOI 10.1038/nri3307
   Kageyama S, 2015, CLIN CANCER RES, V21, P2268, DOI 10.1158/1078-0432.CCR-14-1559
   Kaluza KM, 2013, ONCOIMMUNOLOGY, V2, DOI 10.4161/onci.22059
   Karlsson M, 2010, ANN SURG ONCOL, V17, P1747, DOI 10.1245/s10434-010-0920-8
   Katz SC, 2015, CLIN CANCER RES, V21, P3149, DOI 10.1158/1078-0432.CCR-14-1421
   Khammari A, 2015, CANCER IMMUNOL IMMUN, V64, P805, DOI 10.1007/s00262-015-1691-7
   Khan N, 2017, LEUKEMIA, V31, P1059, DOI 10.1038/leu.2016.309
   Klebanoff CA, 2016, J CLIN INVEST, V126, P318, DOI 10.1172/JCI81217
   Kochenderfer JN, 2012, BLOOD, V119, P2709, DOI 10.1182/blood-2011-10-384388
   Kodumudi KN, 2012, J IMMUNOL, V189, P5147, DOI 10.4049/jimmunol.1200274
   Komai-Koma M, 2004, P NATL ACAD SCI USA, V101, P3029, DOI 10.1073/pnas.0400171101
   Kruschinski A, 2008, P NATL ACAD SCI USA, V105, P17481, DOI 10.1073/pnas.0804788105
   Lanitis E, 2013, CANCER IMMUNOL RES, V1, P43, DOI 10.1158/2326-6066.CIR-13-0008
   Lee DW, 2015, LANCET, V385, P517, DOI 10.1016/S0140-6736(14)61403-3
   Lee DW, 2014, BLOOD, V124, P188, DOI 10.1182/blood-2014-05-552729
   Lee JH, 2015, GASTROENTEROLOGY, V148, P1383, DOI 10.1053/j.gastro.2015.02.055
   Leone P, 2013, JNCI-J NATL CANCER I, V105, P1172, DOI 10.1093/jnci/djt184
   Li Y, 2015, PLOS ONE, V10, DOI 10.1371/journal.pone.0130620
   Li YC, 2017, J CANCER RES CLIN, V143, P861, DOI 10.1007/s00432-016-2330-1
   Liniker E, 2016, ONCOIMMUNOLOGY, V5, DOI 10.1080/2162402X.2016.1214788
   LIU DL, 1994, CANCER LETT, V85, P39, DOI 10.1016/0304-3835(94)90236-4
   LIU DL, 1994, CANCER LETT, V85, P31, DOI 10.1016/0304-3835(94)90235-6
   Locke FL, 2017, MOL THER, V25, P285, DOI 10.1016/j.ymthe.2016.10.020
   Lopez-Soto A, 2017, CANCER CELL, V32, P135, DOI 10.1016/j.ccell.2017.06.009
   Loupakis F, 2014, NEW ENGL J MED, V371, P1609, DOI 10.1056/NEJMoa1403108
   Lu YC, 2014, CLIN CANCER RES, V20, P3401, DOI 10.1158/1078-0432.CCR-14-0433
   Ma Y, 2013, IMMUNITY, V38, P729, DOI 10.1016/j.immuni.2013.03.003
   Mahvi DA, 2015, J IMMUNOTHER, V38, P54, DOI 10.1097/CJI.0000000000000064
   Majzner RG, 2017, CANCER CELL, V31, P476, DOI 10.1016/j.ccell.2017.03.002
   Massard C, 2016, J CLIN ONCOL, V34, P3119, DOI 10.1200/JCO.2016.67.9761
   Maude SL, 2017, J CLIN ONCOL, V35, DOI 10.1200/JCO.2017.35.15_suppl.103
   Maury S, 2016, NEW ENGL J MED, V375, P1044, DOI 10.1056/NEJMoa1605085
   Mellman I, 2011, NATURE, V480, P480, DOI 10.1038/nature10673
   Moasser MM, 2007, ONCOGENE, V26, P6577, DOI 10.1038/sj.onc.1210478
   Moasser MM, 2007, ONCOGENE, V26, P6469, DOI 10.1038/sj.onc.1210477
   Morgan RA, 2013, J IMMUNOTHER, V36, P133, DOI 10.1097/CJI.0b013e3182829903
   Morgan RA, 2010, MOL THER, V18, P843, DOI 10.1038/mt.2010.24
   Muller PAJ, 2014, CANCER CELL, V25, P304, DOI 10.1016/j.ccr.2014.01.021
   Nakatsuka S, 2006, MODERN PATHOL, V19, P804, DOI 10.1038/modpathol.3800588
   Nath S, 2014, TRENDS MOL MED, V20, P332, DOI 10.1016/j.molmed.2014.02.007
   Nelson MH, 2016, J IMMUNOTHER CANCER, V4, DOI 10.1186/s40425-016-0110-8
   Niu Q, 2011, INT IMMUNOPHARMACOL, V11, P449, DOI 10.1016/j.intimp.2010.12.014
   Nonomura Y, 2016, ONCOIMMUNOLOGY, V5, DOI 10.1080/2162402X.2016.1248327
   Noonan KA, 2015, SCI TRANSL MED, V7, DOI 10.1126/scitranslmed.aaa7014
   NORTH RJ, 1982, J EXP MED, V155, P1063, DOI 10.1084/jem.155.4.1063
   O'Sullivan TE, 2015, J INNATE IMMUN, V7, P557, DOI 10.1159/000375494
   Obeid JM, 2016, ONCOIMMUNOLOGY, V5, DOI 10.1080/2162402X.2016.1235107
   Osta WA, 2004, CANCER RES, V64, P5818, DOI 10.1158/0008-5472.CAN-04-0754
   Otahal P, 2016, ONCOIMMUNOLOGY, V5, DOI 10.1080/2162402X.2015.1115940
   Palanca-Wessels MC, 2014, BLOOD, V123, P2293, DOI 10.1182/blood-2013-10-492223
   Parkhurst MR, 2011, MOL THER, V19, P620, DOI 10.1038/mt.2010.272
   Paulos CM, 2007, J CLIN INVEST, V117, P2197, DOI 10.1172/JCI32205
   Pegram HJ, 2014, CANCER J, V20, P127, DOI 10.1097/PPO.0000000000000034
   Petrozziello E, 2015, IMMUNOTHERAPY-UK, V7, P573, DOI [10.2217/imt.15.19, 10.2217/IMT.15.19]
   Pol J, 2015, ONCOIMMUNOLOGY, V4, DOI 10.1080/2162402X.2015.1008866
   Pol J, 2015, ONCOIMMUNOLOGY, V4, DOI 10.4161/2162402X.2014.974411
   Poschke I, 2016, ONCOIMMUNOLOGY, V5, DOI 10.1080/2162402X.2016.1240859
   Prins RM, 2006, J IMMUNOL, V176, P157, DOI 10.4049/jimmunol.176.1.157
   Qiu Y, 2016, CYTOTHERAPY, V18, P91, DOI 10.1016/j.jcyt.2015.09.012
   Ribas A, 2011, CLIN CANCER RES, V17, P2987, DOI 10.1158/1078-0432.CCR-10-3272
   Riddell SR, 2014, CANCER J, V20, P141, DOI 10.1097/PPO.0000000000000036
   Robbins PF, 2013, NAT MED, V19, P747, DOI 10.1038/nm.3161
   Robert C, 2015, NEW ENGL J MED, V372, P320, DOI 10.1056/NEJMoa1412082
   Robert C, 2011, NEW ENGL J MED, V364, P2517, DOI 10.1056/NEJMoa1104621
   Rodolfo M, 2003, CANCER RES, V63, P6948
   Roselli M, 2016, ONCOIMMUNOLOGY, V5, DOI 10.1080/2162402X.2016.1188243
   Rosenberg SA, 2006, J IMMUNOTHER, V29, P313, DOI 10.1097/01.cji.0000210386.55951.c2
   ROSENBERG SA, 1988, NEW ENGL J MED, V319, P1676, DOI 10.1056/NEJM198812223192527
   Rosenberg SA, 2008, NAT REV CANCER, V8, P299, DOI 10.1038/nrc2355
   Rosenberg SA, 2015, SCIENCE, V348, P62, DOI 10.1126/science.aaa4967
   Rosenberg SA, 2014, J IMMUNOL, V192, P5451, DOI 10.4049/jimmunol.1490019
   Rosenberg SA, 2011, NAT REV CLIN ONCOL, V8, P577, DOI 10.1038/nrclinonc.2011.116
   Rosenberg SA, 2011, CLIN CANCER RES, V17, P4550, DOI 10.1158/1078-0432.CCR-11-0116
   Roszik J, 2017, CLIN SARCOMA RES, V7, DOI 10.1186/s13569-017-0077-3
   Roybal KT, 2016, CELL, V164, P770, DOI 10.1016/j.cell.2016.01.011
   Sakamoto N, 2015, J TRANSL MED, V13, DOI 10.1186/s12967-015-0632-8
   SCHMIDTWOLF IGH, 1993, EXP HEMATOL, V21, P1673
   Schonfeld K, 2015, MOL THER, V23, P330, DOI [10.1038/mt.2014.21, 10.1038/mt.2014.219]
   SCHWARTZ HS, 1973, CANCER RES, V33, P1837
   Schwartzentruber DJ, 2011, NEW ENGL J MED, V364, P2119, DOI 10.1056/NEJMoa1012863
   Shrimali RK, 2010, CANCER RES, V70, P6171, DOI 10.1158/0008-5472.CAN-10-0153
   Silk M, 2014, SEMIN INTERVENT RAD, V31, P111, DOI 10.1055/s-0034-1373785
   Simeone E, 2017, ONCOIMMUNOLOGY, V6, DOI 10.1080/2162402X.2017.1283462
   Sistigu A, 2014, NAT MED, V20, P1301, DOI 10.1038/nm.3708
   Stanislawski T, 2001, NAT IMMUNOL, V2, P962, DOI 10.1038/ni1001-962
   Stevanovic S, 2015, J CLIN ONCOL, V33, P1543, DOI 10.1200/JCO.2014.58.9093
   Sugita Y, 2004, CANCER RES, V64, P2199, DOI 10.1158/0008-5472.CAN-03-3070
   Szender JB, 2017, GYNECOL ONCOL, V145, P420, DOI 10.1016/j.ygyno.2017.03.509
   Tang JL, 2016, ONCOTARGET, V7, P34070, DOI 10.18632/oncotarget.8710
   Tchou J, 2012, BREAST CANCER RES TR, V133, P799, DOI 10.1007/s10549-012-2018-4
   Themeli M, 2015, CELL STEM CELL, V16, P357, DOI 10.1016/j.stem.2015.03.011
   Thompson MP, 2004, CLIN CANCER RES, V10, P803, DOI 10.1158/1078-0432.CCR-0670-3
   Tomaic V, 2016, CANCERS, V8, DOI 10.3390/cancers8100095
   Topalian SL, 2012, NEW ENGL J MED, V366, P2443, DOI 10.1056/NEJMoa1200690
   Tumeh PC, 2014, NATURE, V515, P568, DOI 10.1038/nature13954
   Turtle CJ, 2016, J CLIN INVEST, V126, P2123, DOI 10.1172/JCI85309
   Vacchelli E, 2016, ONCOIMMUNOLOGY, V5, DOI 10.1080/2162402X.2016.1214790
   Vacchelli E, 2016, ONCOIMMUNOLOGY, V5, DOI 10.1080/2162402X.2015.1115942
   Vacchelli E, 2015, SCIENCE, V350, P972, DOI 10.1126/science.aad0779
   Vacchelli E, 2015, ONCOIMMUNOLOGY, V4, DOI 10.4161/2162402X.2014.985940
   Vacchelli E, 2013, ONCOIMMUNOLOGY, V2, DOI 10.4161/onci.24238
   Van Cutsem E, 2009, NEW ENGL J MED, V360, P1408, DOI 10.1056/NEJMoa0805019
   Vargas TR, 2017, IMMUNOL REV, V280, P175, DOI 10.1111/imr.12581
   von Minckwitz G, 2017, NEW ENGL J MED, V377, P122, DOI 10.1056/NEJMoa1703643
   Walter RB, 2012, BLOOD, V119, P6198, DOI 10.1182/blood-2011-11-325050
   Wang XL, 2011, BLOOD, V118, P1255, DOI 10.1182/blood-2011-02-337360
   Watanabe N, 2016, ONCOIMMUNOLOGY, V5, DOI 10.1080/2162402X.2016.1253656
   WATANABE T, 1982, J EXP MED, V156, P1884, DOI 10.1084/jem.156.6.1884
   Weng JS, 2016, ONCOIMMUNOLOGY, V5, DOI 10.1080/2162402X.2016.1237327
   Wrzesinski C, 2010, J IMMUNOTHER, V33, P1, DOI 10.1097/CJI.0b013e3181b88ffc
   Wu AA, 2015, ONCOIMMUNOLOGY, V4, DOI 10.1080/2162402X.2015.1016700
   Wu JJ, 2015, ONCOIMMUNOLOGY, V4, DOI 10.1080/2162402X.2015.1005521
   WU ZL, 1986, CANCER RES, V46, P440
   Wykosky J, 2005, MOL CANCER RES, V3, P541, DOI 10.1158/1541-7786.MCR-05-0056
   Xue S, 2017, J HEMATOL ONCOL, V10, DOI 10.1186/s13045-017-0455-6
   Yang JC, 2016, ADV IMMUNOL, V130, P279, DOI 10.1016/bs.ai.2015.12.006
   Yang JC, 2003, J CLIN ONCOL, V21, P3127, DOI 10.1200/JCO.2003.02.122
   Yang YP, 2004, NAT IMMUNOL, V5, P508, DOI 10.1038/ni1059
   Ye J, 2015, ONCOIMMUNOLOGY, V4, DOI 10.4161/2162402X.2014.994398
   Yu SN, 2017, J HEMATOL ONCOL, V10, DOI 10.1186/s13045-017-0444-9
   Zhang Q, 2016, ONCOIMMUNOLOGY, V5, DOI 10.1080/2162402X.2016.1251539
   Zhang Y, 2002, J CLIN INVEST, V109, P1335, DOI 10.1172/JCI200214989
   Zhang Z, 2015, CYTOTHERAPY, V17, P1130, DOI 10.1016/j.jcyt.2015.04.002
   Zhao X, 2015, CANCER LETT, V362, P192, DOI 10.1016/j.canlet.2015.03.043
   Zhen YH, 2015, CANCER IMMUNOL IMMUN, V64, P1083, DOI 10.1007/s00262-015-1715-3
NR 212
TC 33
Z9 35
U1 0
U2 14
PU TAYLOR & FRANCIS INC
PI PHILADELPHIA
PA 530 WALNUT STREET, STE 850, PHILADELPHIA, PA 19106 USA
SN 2162-402X
J9 ONCOIMMUNOLOGY
JI OncoImmunology
PY 2017
VL 6
IS 11
AR e1363139
DI 10.1080/2162402X.2017.1363139
PG 17
WC Oncology; Immunology
SC Oncology; Immunology
GA FL8TC
UT WOS:000414522400028
PM 29147628
OA Green Published, gold
DA 2021-10-28
ER

PT J
AU [Anonymous]
AF [Anonymous]
TI ACW reduction of primary cultures
SO FILTRATION & SEPARATION
LA English
DT Article
ID CELLS
AB This article addresses the specific applications of volume reduction and buffer exchange in CAR-T cell therapy manufacturing and the technological solutions. FloDesign Sonics' Acoustic Concentrate-Wash (ACW) technology is explained and examples are provided of the ACW performance in critical concentrate-wash steps of a CAR-T cell manufacturing workflow.
CR Acosta-Martinez JP, 2010, BIOTECHNOL BIOENG, V107, P953, DOI 10.1002/bit.22888
   Chitale KC, 2015, UNDERSTANDING FLUID, P45004
   Delahaye M, 2015, BIOTECHNOL BIOENG, V112, P997, DOI 10.1002/bit.25519
   Pattasseril J, 2013, BIOPROCESS INT S, P11
   Wang XY, 2016, MOL THER-ONCOLYTICS, V3, DOI 10.1038/mto.2016.15
   Zoro BJH, 2008, BIOTECHNOL BIOENG, V99, P468, DOI 10.1002/bit.21544
NR 6
TC 0
Z9 0
U1 0
U2 0
PU ELSEVIER ADVANCED TECHNOLOGY
PI OXFORD
PA OXFORD FULFILLMENT CENTRE THE BOULEVARD, LANGFORD LANE, KIDLINGTON,
   OXFORD OX5 1GB, OXON, ENGLAND
SN 0015-1882
EI 1873-7218
J9 FILTR SEPARAT
JI Filtr. Sep.
PD MAY-JUN
PY 2018
VL 55
IS 3
BP 36
EP 44
PG 9
WC Engineering, Chemical
SC Engineering
GA GM1HE
UT WOS:000437815900009
DA 2021-10-28
ER

PT J
AU Riches, JC
   Gribben, JG
AF Riches, John C.
   Gribben, John G.
TI Advances in Chimeric Antigen Receptor Immunotherapy for Chronic
   Lymphocytic Leukemia
SO DISCOVERY MEDICINE
LA English
DT Article
ID TUMOR-ASSOCIATED ANTIGEN; NATURAL-KILLER-CELLS; REGULATORY T-CELLS;
   LYMPHOMA; CD28; PERSISTENCE; EXPANSION; RESPONSES; CLL; CYTOTOXICITY
AB Despite the recent advances with targeted therapies in chronic lymphocytic leukemia (CLL), allogeneic hematopoietic stem cell transplantation (HSCT) remains the only curative option. However, this procedure is associated with significant morbidity and mortality due to high rates of infection and the toxicity of graft versus host disease (GVHD). One of the principle aims of cellular immunotherapy is to target the malignant cells without damaging the other tissues of the body. T lymphocytes offer the opportunity to do this, due to the exquisite specificity that they exhibit as part of the adaptive immune response. Chimeric antigen receptor (CAR) T cells are lymphocytes that have been genetically modified to express the antigen binding component of an immunoglobulin molecule coupled to T-cell signaling domains. The use of an immunoglobulin molecule eliminates MHC restriction, enabling the same CAR to be used for several different patients and increasing the feasibility of widespread clinical use. They can be constructed to target a huge range of antigens, allowing the targeting of cancer cells with unprecedented levels of specificity. The addition of co-stimulatory domains to the CAR construct has enhanced the efficacy and durability of these T cells, which are under investigation in several clinical trials. The early results from these trials have been very encouraging with dramatic responses being observed in heavily pre-treated patients with otherwise poor risk disease.
C1 [Riches, John C.; Gribben, John G.] Univ London, Ctr Haematooncol, Barts Canc Inst, John Vane Sci Ctr, London EC1M 6BQ, England.
RP Riches, JC (corresponding author), Univ London, Ctr Haematooncol, Barts Canc Inst, John Vane Sci Ctr, Charterhouse Sq, London EC1M 6BQ, England.
EM johnriches@doctors.org.uk
RI Riches, John/AAW-6221-2020
FU NATIONAL CANCER INSTITUTEUnited States Department of Health & Human
   ServicesNational Institutes of Health (NIH) - USANIH National Cancer
   Institute (NCI) [P01CA081534] Funding Source: NIH RePORTER; NCI NIH
   HHSUnited States Department of Health & Human ServicesNational
   Institutes of Health (NIH) - USANIH National Cancer Institute (NCI) [P01
   CA081534] Funding Source: Medline
CR Appleman LJ, 2000, J IMMUNOL, V164, P144, DOI 10.4049/jimmunol.164.1.144
   Beyer M, 2005, BLOOD, V106, P2018, DOI 10.1182/blood-2005-02-0642
   Boissel L, 2009, LEUKEMIA RES, V33, P1255, DOI 10.1016/j.leukres.2008.11.024
   Brentjens R, 2010, MOL THER, V18, P666, DOI 10.1038/mt.2010.31
   Brentjens RJ, 2007, CLIN CANCER RES, V13, P5426, DOI 10.1158/1078-0432.CCR-07-0674
   Brentjens RJ, 2011, BLOOD, V118, P4817, DOI 10.1182/blood-2011-04-348540
   Brentjens RJ, 2003, NAT MED, V9, P279, DOI 10.1038/nm827
   BROCKER T, 1995, J EXP MED, V181, P1653, DOI 10.1084/jem.181.5.1653
   Bund D, 2007, EXP HEMATOL, V35, P920, DOI 10.1016/j.exphem.2007.03.001
   Carpenito C, 2009, P NATL ACAD SCI USA, V106, P3360, DOI 10.1073/pnas.0813101106
   Cartellieri M, 2010, J BIOMED BIOTECHNOL, DOI 10.1155/2010/956304
   Chen CI, 2011, J CLIN ONCOL, V29, P1175, DOI 10.1200/JCO.2010.29.8133
   Davila ML, 2013, HEMATOL ONCOL CLIN N, V27, P341, DOI 10.1016/j.hoc.2012.12.004
   DAZZI F, 1995, CLIN IMMUNOL IMMUNOP, V75, P26, DOI 10.1006/clin.1995.1048
   Dunn GP, 2002, NAT IMMUNOL, V3, P991, DOI 10.1038/ni1102-991
   Favaro PMB, 2003, BIOCHEM BIOPH RES CO, V311, P365, DOI 10.1016/j.bbrc.2003.10.012
   Giannopoulos K, 2006, INT J ONCOL, V29, P95
   Giannopoulos K, 2008, ONCOL REP, V20, P677, DOI 10.3892/or_00000059
   Grupp SA, 2013, NEW ENGL J MED, V368, P1509, DOI 10.1056/NEJMoa1215134
   Harig S, 2001, BLOOD, V98, P2999, DOI 10.1182/blood.V98.10.2999
   Hsu FJ, 1997, BLOOD, V89, P3129, DOI 10.1182/blood.V89.9.3129
   Hudecek M, 2010, BLOOD, V116, P4532, DOI 10.1182/blood-2010-05-283309
   Imai C, 2005, BLOOD, V106, P376, DOI 10.1182/blood-2004-12-4797
   Jak M, 2009, LEUKEMIA LYMPHOMA, V50, P788, DOI 10.1080/10428190902803677
   JANEWAY CA, 1975, P NATL ACAD SCI USA, V72, P2357, DOI 10.1073/pnas.72.6.2357
   June CH, 2009, NAT REV IMMUNOL, V9, P704, DOI 10.1038/nri2635
   Kalos M, 2011, SCI TRANSL MED, V3, DOI 10.1126/scitranslmed.3002842
   Kochenderfer JN, 2012, BLOOD, V119, P2709, DOI 10.1182/blood-2011-10-384388
   Kochenderfer JN, 2013, BLOOD
   Koehler P, 2012, ADV HEMATOL, V2012
   Kotsiou E, 2013, BRIT J HAEMATOL, V160, P133, DOI 10.1111/bjh.12115
   Kowolik CM, 2006, CANCER RES, V66, P10995, DOI 10.1158/0008-5472.CAN-06-0160
   Krackhardt AM, 2002, BLOOD, V100, P2123, DOI 10.1182/blood-2002-02-0513
   KWAK LW, 1992, NEW ENGL J MED, V327, P1209, DOI 10.1056/NEJM199210223271705
   Maher J, 2002, NAT BIOTECHNOL, V20, P70, DOI 10.1038/nbt0102-70
   Maiti SN, 2013, J IMMUNOTHER, V36, P112, DOI 10.1097/CJI.0b013e3182811ce9
   Mayr C, 2006, EXP HEMATOL, V34, P44, DOI 10.1016/j.exphem.2005.09.016
   Mayr C, 2005, BLOOD, V105, P1566, DOI 10.1182/blood-2004-04-1233
   Michallet M, 1996, ANN INTERN MED, V124, P311, DOI 10.7326/0003-4819-124-3-199602010-00005
   Milone MC, 2009, MOL THER, V17, P1453, DOI 10.1038/mt.2009.83
   Morgan RA, 2006, SCIENCE, V314, P126, DOI 10.1126/science.1129003
   Porter DL, 2011, NEW ENGL J MED, V365, P725, DOI 10.1056/NEJMoa1103849
   Restifo NP, 2012, NAT REV IMMUNOL, V12, P269, DOI 10.1038/nri3191
   Ribas A, 2003, J CLIN ONCOL, V21, P2415, DOI 10.1200/JCO.2003.06.041
   Riches JC, 2012, CURR PHARM DESIGN, V18, P3389
   Rooney CM, 1998, BLOOD, V92, P1549, DOI 10.1182/blood.V92.5.1549.417k32_1549_1555
   Rosenberg SA, 2011, CLIN CANCER RES, V17, P4550, DOI 10.1158/1078-0432.CCR-11-0116
   Savoldo B, 2011, J CLIN INVEST, V121, P1822, DOI 10.1172/JCI46110
   Schmidt SM, 2003, BLOOD, V102, P571, DOI 10.1182/blood-2002-08-2554
   Shimasaki N, 2012, CYTOTHERAPY, V14, P830, DOI 10.3109/14653249.2012.671519
   Topalian SL, 2012, NEW ENGL J MED, V366, P2443, DOI 10.1056/NEJMoa1200690
   Trojan A, 2000, NAT MED, V6, P667, DOI 10.1038/76243
   Urba WJ, 2011, NEW ENGL J MED, V365, P754, DOI 10.1056/NEJMe1106965
NR 53
TC 4
Z9 5
U1 0
U2 2
PU DISCOVERY MEDICINE
PI TIMONIUM
PA 10 GERARD AVE, STE 201, TIMONIUM, MD 21093 USA
SN 1539-6509
EI 1944-7930
J9 DISCOV MED
JI Discov. Med.
PD DEC
PY 2013
VL 16
IS 90
BP 295
EP 302
PG 8
WC Medicine, Research & Experimental
SC Research & Experimental Medicine
GA 274KI
UT WOS:000328604800006
PM 24333409
DA 2021-10-28
ER

PT J
AU Radichev, IA
   Yoon, J
   Scott, DW
   Griffin, K
   Savinov, AY
AF Radichev, Ilian A.
   Yoon, Jeongheon
   Scott, David W.
   Griffin, Kurt
   Savinov, Alexei Y.
TI Towards antigen-specific Tregs for type 1 diabetes: Construction and
   functional assessment of pancreatic endocrine marker, HPi2-based
   chimeric antigen receptor
SO CELLULAR IMMUNOLOGY
LA English
DT Article
ID REGULATORY T-CELLS; INFECTIOUS TOLERANCE; 4-1BB COSTIMULATION; ONSET;
   TRANSPORTER; RESPONSES; SURVIVAL; THERAPY; PEPTIDE; REGIONS
AB Type 1 Diabetes (T1D) is an autoimmune disease marked by direct elimination of insulin-producing p cells by autoreactive T effectors. Recent T1D clinical trials utilizing autologous Tregs transfers to restore immune balance and improve disease has prompted us to design a novel Tregs-based antigen-specific T1D immunotherapy. We engineered a Chimeric Antigen Receptor (CAR) expressing a single-chain FAT recognizing the human pancreatic endocrine marker, HPi2. Human T cells, transduced with the resultant HPi2-CAR, proliferated and amplified Granzyme B accumulation when co-cultured with human, but not mouse beta cells. Furthermore, following exposure of HPi2-CAR transduced cells to islets, CD8(+) lymphocytes demonstrated enhanced CD107a (LAMP-1) expression, while CD4(+) cells produced increased levels of IL-2. HPi2-CAR Tregs failed to maintain expansion due to a persistent tonic signaling from the CAR engagement to unexpectantly HPi2 antigen present on Tregs. Overall, we show lack of functionality of HPi2-CAR and highlight the importance of careful selection of CAR recognition driver for the sustainable activity and expandability of engineered T cells.
C1 [Radichev, Ilian A.; Griffin, Kurt; Savinov, Alexei Y.] Univ South Dakota, Dept Pediat, Diabet Res Grp, Sanford Res,Sch Med, Sioux Falls, SD USA.
   [Yoon, Jeongheon; Scott, David W.] Uniformed Serv Univ Hlth Sci, Dept Med, Bethesda, MD USA.
   [Yoon, Jeongheon] TeraImmune Inc, Gaithersburg, MD USA.
RP Savinov, AY (corresponding author), Sanford Res, Diabet Grp, 2310 East 60th St North, Sioux Falls, SD 57104 USA.
EM Alexei.Savinov@sanfordhealth.org
FU NIDDKUnited States Department of Health & Human ServicesNational
   Institutes of Health (NIH) - USANIH National Institute of Diabetes &
   Digestive & Kidney Diseases (NIDDK) [UC4 DK104194]; Sanford Foundation;
   NIH Centers of Biomedical Research ExcellenceUnited States Department of
   Health & Human ServicesNational Institutes of Health (NIH) - USA
   [5P20GM103620, 2P20GM103548]
FX This work was supported in part by the NIDDK UC4 DK104194 grant (A.S,
   co-Investigator), and a pilot grant from Sanford Foundation to AS and
   KG. Support was also received by Sanford Research's Imaging and Flow
   Cytometry core facilities, funded by NIH Centers of Biomedical Research
   Excellence grants 5P20GM103620 and 2P20GM103548, respectively.
CR Alabanza L, 2017, MOL THER, V25, P2452, DOI 10.1016/j.ymthe.2017.07.013
   Almasbak H, 2016, J IMMUNOL RES, V2016, DOI 10.1155/2016/5474602
   Andersson J, 2008, J EXP MED, V205, P1975, DOI 10.1084/jem.20080308
   Badami E, 2011, DIABETES, V60, P2120, DOI 10.2337/db10-1201
   Balhuizen A, 2017, SCI REP-UK, V7, DOI 10.1038/s41598-017-15417-2
   Banting FG, 1922, CAN MED ASSOC J, V7, P141
   Bluestone JA, 2015, SCI TRANSL MED, V7, DOI 10.1126/scitranslmed.aad4134
   Boroughs AC, 2019, JCI INSIGHT, V4, DOI 10.1172/jci.insight.126194
   Brunstein CG, 2013, BIOL BLOOD MARROW TR, V19, P1271, DOI 10.1016/j.bbmt.2013.06.004
   Buenafe AC, 2018, J IMMUNOL METHODS, V459, P20, DOI 10.1016/j.jim.2018.05.006
   Burtea C, 2015, CONTRAST MEDIA MOL I, V10, P398, DOI 10.1002/cmmi.1641
   Carel JC, 1996, J AUTOIMMUN, V9, P739, DOI 10.1006/jaut.1996.0096
   Choi BD, 2013, ONCOIMMUNOLOGY, V2, DOI 10.4161/onci.26757
   Dabelea D, 2014, JAMA-J AM MED ASSOC, V311, P1778, DOI 10.1001/jama.2014.3201
   Depil S, 2020, NAT REV DRUG DISCOV, V19, P185, DOI 10.1038/s41573-019-0051-2
   Dieckmann D, 2002, J EXP MED, V196, P247, DOI 10.1084/jem.20020642
   Dorrell C, 2016, NAT COMMUN, V7, DOI 10.1038/ncomms11756
   Dorrell C, 2008, STEM CELL RES, V1, P183, DOI 10.1016/j.scr.2008.04.001
   Frigault MJ, 2015, CANCER IMMUNOL RES, V3, P356, DOI 10.1158/2326-6066.CIR-14-0186
   Gomes-Silva D, 2017, CELL REP, V21, P17, DOI 10.1016/j.celrep.2017.09.015
   Grossman WJ, 2004, IMMUNITY, V21, P589, DOI 10.1016/j.immuni.2004.09.002
   Guest RD, 2005, J IMMUNOTHER, V28, P203, DOI 10.1097/01.cji.0000161397.96582.59
   Hagopian W, 2013, DIABETES, V62, P3901, DOI 10.2337/db13-0236
   Halvorsen TL, 1999, MOL CELL BIOL, V19, P1864
   HAMAGUCHI K, 1991, DIABETES, V40, P842, DOI 10.2337/diabetes.40.7.842
   Haseda F, 2013, CLIN EXP IMMUNOL, V173, P207, DOI 10.1111/cei.12116
   Hay KA, 2017, DRUGS, V77, P237, DOI 10.1007/s40265-017-0690-8
   Hayashi K, 2013, J IMMUNOL, V191, P4080, DOI 10.4049/jimmunol.1300923
   Jacobsen LM, 2018, CURR DIABETES REP, V18, DOI 10.1007/s11892-018-1066-5
   Jonnalagadda M, 2015, MOL THER, V23, P757, DOI 10.1038/mt.2014.208
   Jonuleit H, 2002, J EXP MED, V196, P255, DOI 10.1084/jem.20020394
   Kawalekar OU, 2016, IMMUNITY, V44, P380, DOI 10.1016/j.immuni.2016.01.021
   Kim YC, 2015, BLOOD, V125, P1107, DOI 10.1182/blood-2014-04-566786
   Klenerman P, 2016, NAT REV IMMUNOL, V16, P367, DOI 10.1038/nri.2016.38
   Lam N, 2020, NAT COMMUN, V11, DOI 10.1038/s41467-019-14119-9
   Long AH, 2015, NAT MED, V21, P581, DOI 10.1038/nm.3838
   Lynn RC, 2019, NATURE, V576, P293, DOI 10.1038/s41586-019-1805-z
   Marek-Trzonkowska N, 2014, CLIN IMMUNOL, V153, P23, DOI 10.1016/j.clim.2014.03.016
   Marek-Trzonkowska N, 2013, PEDIATR DIABETES, V14, P322, DOI 10.1111/pedi.12029
   Marek-Trzonkowska N, 2012, DIABETES CARE, V35, P1817, DOI 10.2337/dc12-0038
   Maus MV, 2014, BLOOD, V123, P2625, DOI 10.1182/blood-2013-11-492231
   Moldovan MC, 2002, J IMMUNOL, V169, P6261, DOI 10.4049/jimmunol.169.11.6261
   Nii T, 2001, BIOCHEM J, V358, P693, DOI 10.1042/0264-6021:3580693
   NILSON BHK, 1992, J BIOL CHEM, V267, P2234
   Okubo Y, 2016, CLIN TRANSL IMMUNOL, V5, DOI 10.1038/cti.2015.43
   Orban T, 2014, DIABETES CARE, V37, P1069, DOI 10.2337/dc13-0604
   Pescovitz MD, 2009, NEW ENGL J MED, V361, P2143, DOI 10.1056/NEJMoa0904452
   Pierini A, 2017, JCI INSIGHT, V2, DOI 10.1172/jci.insight.92865
   Pollok KE, 1998, J VIROL, V72, P4882, DOI 10.1128/JVI.72.6.4882-4892.1998
   Prevention CfDCa, 2020, NAT DIAB STAT REP 20
   Quintarelli C, 2018, ONCOIMMUNOLOGY, V7, DOI 10.1080/2162402X.2018.1433518
   Raffin C, 2020, NAT REV IMMUNOL, V20, P158, DOI 10.1038/s41577-019-0232-6
   Ren W, 2017, CELL DEATH DIS, V8, DOI 10.1038/cddis.2016.222
   Srivastava S, 2015, TRENDS IMMUNOL, V36, P494, DOI 10.1016/j.it.2015.06.004
   Stassen M, 2004, EUR J IMMUNOL, V34, P1303, DOI 10.1002/eji.200324656
   Sun I.H., 2018, J IMMUNOL, V201
   Syed SK, 2013, AM J PHYSIOL-ENDOC M, V305, pE1319, DOI 10.1152/ajpendo.00328.2013
   Tang Q, 2008, IMMUNITY, V28, P687, DOI 10.1016/j.immuni.2008.03.016
   Tang QZ, 2008, NAT IMMUNOL, V9, P239, DOI 10.1038/ni1572
   Tao B, 2010, PLOS ONE, V5, DOI 10.1371/journal.pone.0011501
   Tenspolde M, 2019, J AUTOIMMUN, V103, DOI 10.1016/j.jaut.2019.05.017
   Watanabe N, 2016, ONCOIMMUNOLOGY, V5, DOI 10.1080/2162402X.2016.1253656
   Wu H, 1997, NATURE, V387, P527, DOI 10.1038/387527a0
   Yee C, 2015, CANCER J, V21, P492, DOI 10.1097/PPO.0000000000000158
   Yoon J, 2017, BLOOD, V129, P238, DOI 10.1182/blood-2016-07-727834
   Yu H, 2018, IMMUNOLOGY, V153, P161, DOI 10.1111/imm.12867
   Zabel M, 2019, IMMUNOL LETT, V212, P53, DOI 10.1016/j.imlet.2019.06.002
NR 67
TC 1
Z9 1
U1 0
U2 3
PU ACADEMIC PRESS INC ELSEVIER SCIENCE
PI SAN DIEGO
PA 525 B ST, STE 1900, SAN DIEGO, CA 92101-4495 USA
SN 0008-8749
EI 1090-2163
J9 CELL IMMUNOL
JI Cell. Immunol.
PD DEC
PY 2020
VL 358
AR 104224
DI 10.1016/j.cellimm.2020.104224
PG 8
WC Cell Biology; Immunology
SC Cell Biology; Immunology
GA OP7NT
UT WOS:000588273500009
PM 33068914
DA 2021-10-28
ER

PT J
AU Anderson, J
AF Anderson, John
TI Unleashing the immune response against childhood solid cancers
SO PEDIATRIC BLOOD & CANCER
LA English
DT Review
DE checkpoint inhibitors; childhood solid cancer; chimeric antigen
   receptor; immunotherapy; pediatric solid cancer
ID CHIMERIC ANTIGEN RECEPTOR; MYELOID SUPPRESSOR-CELLS; TRANS-RETINOIC
   ACID; I CLINICAL-TRIAL; T-CELLS; WITHANIA-SOMNIFERA; NK CELLS; TUMOR;
   IMMUNOTHERAPY; INHIBITION
AB Tumor immunotherapy has come to the fore fuelled by impressive clinical responses to checkpoint inhibitor antibodies in a range of adult malignancies and by the success of chimeric antigen receptor T cells targeting adult and pediatric B-cell malignancies. Clearly, if appropriately fine-tuned, the immune system has the capability to seek out and destroy cancer. Studies in pediatric solid cancers so far have not shown the therapeutic potential checkpoint inhibitors described in adult cancers and this may reflect fewer tumor-associated antigens or different immune evasion mechanisms. One potential approach to overcome these limitations will be to combine interventions to undermine immune evasion mechanisms with engineered T-cell adoptive transfer.
C1 [Anderson, John] UCL Great Ormond St Inst Child Hlth, London WC1N 1EH, England.
RP Anderson, J (corresponding author), UCL Great Ormond St Inst Child Hlth, London WC1N 1EH, England.
EM j.anderson@ucl.ac.uk
OI Anderson, William/0000-0001-7509-3203
CR Alexandrov LB, 2013, NATURE, V500, P415, DOI 10.1038/nature12477
   Almand B, 2001, J IMMUNOL, V166, P678, DOI 10.4049/jimmunol.166.1.678
   Amrolia PJ, 2015, LANCET, V385, P488, DOI 10.1016/S0140-6736(14)61729-3
   Anderlini P, 2016, BIOL BLOOD MARROW TR, V22, P1333, DOI 10.1016/j.bbmt.2016.03.028
   Angulo I, 2000, BLOOD, V95, P212
   Ansell SM, 2015, NEW ENGL J MED, V372, P311, DOI 10.1056/NEJMoa1411087
   Apps JR, 2013, FETAL PEDIATR PATHOL, V32, P298, DOI 10.3109/15513815.2012.754527
   Ara T, 2009, CANCER RES, V69, P329, DOI 10.1158/0008-5472.CAN-08-0613
   Asgharzadeh S, 2012, J CLIN ONCOL, V30, P3525, DOI 10.1200/JCO.2011.40.9169
   Beatty GL, 2016, PHARMACOL THERAPEUT, V166, P30, DOI 10.1016/j.pharmthera.2016.06.010
   Bill MA, 2012, PLOS ONE, V7, DOI 10.1371/journal.pone.0040724
   Bill MA, 2010, MOL CANCER, V9, DOI 10.1186/1476-4598-9-165
   Bouffet E, 2016, J CLIN ONCOL, V34, P2206, DOI 10.1200/JCO.2016.66.6552
   Bronte V, 2016, NAT COMMUN, V7, DOI 10.1038/ncomms12150
   Bruchard M, 2013, NAT MED, V19, P57, DOI 10.1038/nm.2999
   Califano JA, 2015, CLIN CANCER RES, V21, P30, DOI 10.1158/1078-0432.CCR-14-1716
   Chen HM, 2015, CLIN CANCER RES, V21, P4073, DOI 10.1158/1078-0432.CCR-14-2742
   Condamine T, 2014, J CLIN INVEST, V124, P2626, DOI 10.1172/JCI74056
   Danielli R, 2015, CANCER IMMUNOL IMMUN, V64, P113, DOI 10.1007/s00262-014-1621-0
   De Santo C, 2005, P NATL ACAD SCI USA, V102, P4185, DOI 10.1073/pnas.0409783102
   Diaz-Montero CM, 2009, CANCER IMMUNOL IMMUN, V58, P49, DOI 10.1007/s00262-008-0523-4
   Ding ZC, 2014, ONCOIMMUNOLOGY, V3, DOI 10.4161/21624011.2014.954471
   Ding ZC, 2014, CANCER RES, V74, P3441, DOI 10.1158/0008-5472.CAN-13-3596
   Draghiciu O, 2015, ONCOIMMUNOLOGY, V4, DOI 10.4161/21624011.2014.954829
   Elkabets M, 2010, EUR J IMMUNOL, V40, P3347, DOI 10.1002/eji.201041037
   ESHHAR Z, 1993, P NATL ACAD SCI USA, V90, P720, DOI 10.1073/pnas.90.2.720
   Feig C, 2013, P NATL ACAD SCI USA, V110, P20212, DOI 10.1073/pnas.1320318110
   Fujita M, 2011, CANCER RES, V71, P2664, DOI 10.1158/0008-5472.CAN-10-3055
   Gabitass RF, 2011, CANCER IMMUNOL IMMUN, V60, P1419, DOI 10.1007/s00262-011-1028-0
   Gubin MM, 2015, SCIENCE, V350, P158, DOI 10.1126/science.aad4140
   Guislain A, 2015, CANCER IMMUNOL IMMUN, V64, P1241, DOI 10.1007/s00262-015-1735-z
   Hanahan D, 2011, CELL, V144, P646, DOI 10.1016/j.cell.2011.02.013
   Haworth KB, 2015, PEDIATR BLOOD CANCER, V62, P571, DOI 10.1002/pbc.25359
   Hu-Lieskovan S, 2015, SCI TRANSL MED, V7, DOI 10.1126/scitranslmed.aaa4691
   Huang B, 2006, CANCER RES, V66, P1123, DOI 10.1158/0008-5472.CAN-05-1299
   Jensen MC, 2014, IMMUNOL REV, V257, P127, DOI 10.1111/imr.12139
   Johannsen M, 2010, EUR J CANCER, V46, P2926, DOI 10.1016/j.ejca.2010.07.033
   Johnsen JI, 2004, CANCER RES, V64, P7210, DOI 10.1158/0008-5472.CAN-04-1795
   Joyce JA, 2015, SCIENCE, V348, P74, DOI 10.1126/science.aaa6204
   Karakhanova S, 2015, ONCOIMMUNOLOGY, V4, DOI 10.1080/2162402X.2014.998519
   Kloess S, 2010, EUR J IMMUNOL, V40, P3255, DOI 10.1002/eji.201040568
   Ko JS, 2009, CLIN CANCER RES, V15, P2148, DOI 10.1158/1078-0432.CCR-08-1332
   Kumar V, 2016, TRENDS IMMUNOL, V37, P208, DOI 10.1016/j.it.2016.01.004
   KUPPNER MC, 1989, J NEUROSURG, V71, P211, DOI 10.3171/jns.1989.71.2.0211
   Kusmartsev S, 2003, CANCER RES, V63, P4441
   Kuwata T, 2000, BLOOD, V95, P3349, DOI 10.1182/blood.V95.11.3349
   Le HK, 2009, INT IMMUNOPHARMACOL, V9, P900, DOI 10.1016/j.intimp.2009.03.015
   Lee DW, 2015, LANCET, V385, P517, DOI 10.1016/S0140-6736(14)61403-3
   Li HQ, 2009, J IMMUNOL, V182, P240, DOI 10.4049/jimmunol.182.1.240
   Liberman J, 2012, PLOS ONE, V7, DOI 10.1371/journal.pone.0043665
   Linnemann C, 2015, NAT MED, V21, P81, DOI 10.1038/nm.3773
   Liu DF, 2012, J CLIN INVEST, V122, P2221, DOI 10.1172/JCI59535
   Long AH, 2016, CANCER IMMUNOL RES, V4, P869, DOI 10.1158/2326-6066.CIR-15-0230
   Ma JL, 2014, J LEUKOCYTE BIOL, V95, P275, DOI 10.1189/jlb.0513297
   Mackall CL, 2014, NAT REV CLIN ONCOL, V11, P693, DOI 10.1038/nrclinonc.2014.177
   Mao YM, 2013, CANCER RES, V73, P3877, DOI 10.1158/0008-5472.CAN-12-4115
   Marvel D, 2015, J CLIN INVEST, V125, P3356, DOI 10.1172/JCI80005
   Merchant MS, 2016, CLIN CANCER RES, V22, P1364, DOI 10.1158/1078-0432.CCR-15-0491
   Metelitsa LS, 2004, J EXP MED, V199, P1213, DOI 10.1084/jem.20031462
   Meyer C, 2014, CANCER IMMUNOL IMMUN, V63, P247, DOI 10.1007/s00262-013-1508-5
   Mikyskova R, 2012, J IMMUNOTHER, V35, P374, DOI 10.1097/CJI.0b013e318255585a
   Moen I, 2012, TARGET ONCOL, V7, P233, DOI 10.1007/s11523-012-0233-x
   Morello A, 2016, CANCER DISCOV, V6, P133, DOI 10.1158/2159-8290.CD-15-0583
   Muhlethaler-Mottet A, 2015, PLOS ONE, V10, DOI 10.1371/journal.pone.0125616
   Muralikrishnan G, 2010, IMMUNOL INVEST, V39, P688, DOI 10.3109/08820139.2010.487083
   Mussai F, 2015, CANCER RES, V75, P3043, DOI 10.1158/0008-5472.CAN-14-3443
   Muthuswamy R, 2016, PROSTATE, V76, P1095, DOI 10.1002/pros.23194
   Nabarro S, 2005, J EXP MED, V202, P1399, DOI 10.1084/jem.20050730
   Najjar YG, 2013, FRONT ONCOL, V3, DOI 10.3389/fonc.2013.00049
   Nefedova Y, 2007, CANCER RES, V67, P11021, DOI 10.1158/0008-5472.CAN-07-2593
   O'Rourke DM, 2016, J CLIN ONCOL, V34, DOI 10.1200/JCO.2016.34.15_suppl.2067
   Obermajer N, 2012, IMMUNOL INVEST, V41, P635, DOI 10.3109/08820139.2012.695417
   Obermajer N, 2011, CANCER RES, V71, P7463, DOI 10.1158/0008-5472.CAN-11-2449
   Obermajer N, 2011, BLOOD, V118, P5498, DOI 10.1182/blood-2011-07-365825
   Orentas RJ, 2012, FRONT ONCOL, V2, DOI [10.3389/fonc.2012.00003, 10.3389/fonc.2012.00194]
   Paulos CM, 2007, J CLIN INVEST, V117, P2197, DOI 10.1172/JCI32205
   Peggs KS, 2009, J EXP MED, V206, P1717, DOI 10.1084/jem.20082492
   Pinton L, 2016, ONCOTARGET, V7, P1168, DOI 10.18632/oncotarget.6662
   Porter DL, 2011, NEW ENGL J MED, V365, P725, DOI 10.1056/NEJMoa1103849
   Postow MA, 2015, NEW ENGL J MED, V372, P2006, DOI 10.1056/NEJMoa1414428
   Raffaghello L, 2004, NEOPLASIA, V6, P558, DOI 10.1593/neo.04316
   Rashidi A, 2016, EXPERT REV HEMATOL, V9, P335, DOI 10.1586/17474086.2016.1142868
   Rasmuson A, 2012, PLOS ONE, V7, DOI 10.1371/journal.pone.0029331
   Rodriguez PC, 2007, BLOOD, V109, P1568, DOI 10.1182/blood-2006-06-031856
   Rosenberg SA, 2015, SCIENCE, V348, P62, DOI 10.1126/science.aaa4967
   Santilli G, 2013, ONCOIMMUNOLOGY, V2, DOI 10.4161/onci.24443
   Santilli G, 2013, CLIN CANCER RES, V19, P1116, DOI 10.1158/1078-0432.CCR-12-2528
   Schumacher TN, 2015, SCIENCE, V348, P69, DOI 10.1126/science.aaa4971
   Serafini P, 2006, J EXP MED, V203, P2691, DOI 10.1084/jem.20061104
   Sharma P, 2015, SCIENCE, V348, P56, DOI 10.1126/science.aaa8172
   Shrimali RK, 2010, CANCER RES, V70, P6171, DOI 10.1158/0008-5472.CAN-10-0153
   Shusterman S, 2010, J CLIN ONCOL, V28, P4969, DOI 10.1200/JCO.2009.27.8861
   SIEPL C, 1988, EUR J IMMUNOL, V18, P593, DOI 10.1002/eji.1830180416
   Singh M, 2013, CANCER MED-US, V2, P571, DOI 10.1002/cam4.94
   Sinha P, 2013, CANCER IMMUNOL IMMUN, V62, P1663, DOI 10.1007/s00262-013-1470-2
   Srivastava MK, 2010, CANCER RES, V70, P68, DOI 10.1158/0008-5472.CAN-09-2587
   Stroncek DF, 2016, CYTOTHERAPY, V18, P893, DOI 10.1016/j.jcyt.2016.04.003
   Suzuki E, 2005, CLIN CANCER RES, V11, P6713, DOI 10.1158/1078-0432.CCR-05-0883
   Talmadge JE, 2007, INT IMMUNOPHARMACOL, V7, P140, DOI 10.1016/j.intimp.2006.09.021
   Tarhini AA, 2014, PLOS ONE, V9, DOI 10.1371/journal.pone.0087705
   Taube JM, 2012, SCI TRANSL MED, V4, DOI 10.1126/scitranslmed.3003689
   Tu SP, 2012, CANCER PREV RES, V5, P205, DOI 10.1158/1940-6207.CAPR-11-0247
   Turtle CJ, 2016, J CLIN INVEST, V126, P2123, DOI 10.1172/JCI85309
   Vacchelli E, 2014, ONCOIMMUNOLOGY, V3, DOI 10.4161/21624011.2014.957994
   Van Allen EM, 2015, SCIENCE, V350, P207, DOI 10.1126/science.aad0095
   van Hooren L, 2016, ONCOTARGET, V7, P50277, DOI 10.18632/oncotarget.10364
   Veltman JD, 2010, BMC CANCER, V10, DOI 10.1186/1471-2407-10-464
   Vincent J, 2010, CANCER RES, V70, P3052, DOI 10.1158/0008-5472.CAN-09-3690
   Waldron TJ, 2013, ONCOIMMUNOLOGY, V2, DOI 10.4161/onci.24117
   Walkley CR, 2002, LEUKEMIA, V16, P1763, DOI 10.1038/sj.leu.2402625
   Wolff JE, 2012, PEDIATR BLOOD CANCER, V59, P27, DOI 10.1002/pbc.23402
   Wondimu A, 2014, CANCER RES, V74, P5449, DOI 10.1158/0008-5472.CAN-14-0927
   Yu H, 2007, NAT REV IMMUNOL, V7, P41, DOI 10.1038/nri1995
   Zea AH, 2005, CANCER RES, V65, P3044, DOI 10.1158/0008-5472.CAN-04-4505
   Zhao Q, 2017, ONCOTARGET, V8, P1668, DOI 10.18632/oncotarget.13774
   Zhou JX, 2016, SCI REP-UK, V6, DOI 10.1038/srep34276
   Zhu Y, 2014, CANCER RES, V74, P5057, DOI 10.1158/0008-5472.CAN-13-3723
NR 117
TC 4
Z9 4
U1 0
U2 12
PU WILEY
PI HOBOKEN
PA 111 RIVER ST, HOBOKEN 07030-5774, NJ USA
SN 1545-5009
EI 1545-5017
J9 PEDIATR BLOOD CANCER
JI Pediatr. Blood Cancer
PD OCT
PY 2017
VL 64
IS 10
AR e26548
DI 10.1002/pbc.26548
PG 11
WC Oncology; Hematology; Pediatrics
SC Oncology; Hematology; Pediatrics
GA FE2KS
UT WOS:000408045800029
PM 28383769
OA Green Submitted
DA 2021-10-28
ER

PT J
AU Schafer, D
   Tomiuk, S
   Kuster, LN
   Al Rawashdeh, W
   Henze, J
   Tischler-Hohle, G
   Agorku, DJ
   Brauner, J
   Linnartz, C
   Lock, D
   Kaiser, A
   Herbel, C
   Eckardt, D
   Lamorte, M
   Lenhard, D
   Schuler, J
   Strobel, P
   Missbach-Guentner, J
   Pinkert-Leetsch, D
   Alves, F
   Bosio, A
   Hardt, O
AF Schaefer, Daniel
   Tomiuk, Stefan
   Kuester, Laura N.
   Al Rawashdeh, Wa'el
   Henze, Janina
   Tischler-Hoehle, German
   Agorku, David J.
   Brauner, Janina
   Linnartz, Cathrin
   Lock, Dominik
   Kaiser, Andrew
   Herbel, Christoph
   Eckardt, Dominik
   Lamorte, Melina
   Lenhard, Dorothee
   Schueler, Julia
   Stroebel, Philipp
   Missbach-Guentner, Jeannine
   Pinkert-Leetsch, Diana
   Alves, Frauke
   Bosio, Andreas
   Hardt, Olaf
TI Identification of CD318, TSPAN8 and CD66c as target candidates for CAR T
   cell based immunotherapy of pancreatic adenocarcinoma
SO NATURE COMMUNICATIONS
LA English
DT Article
AB A major roadblock prohibiting effective cellular immunotherapy of pancreatic ductal adenocarcinoma (PDAC) is the lack of suitable tumor-specific antigens. To address this challenge, here we combine flow cytometry screenings, bioinformatic expression analyses and a cyclic immunofluorescence platform. We identify CLA, CD66c, CD318 and TSPAN8 as target candidates among 371 antigens and generate 32 CARs specific for these molecules. CAR T cell activity is evaluated in vitro based on target cell lysis, T cell activation and cytokine release. Promising constructs are evaluated in vivo. CAR T cells specific for CD66c, CD318 and TSPAN8 demonstrate efficacies ranging from stabilized disease to complete tumor eradication with CD318 followed by TSPAN8 being the most promising candidates for clinical translation based on functionality and predicted safety profiles. This study reveals potential target candidates for CAR T cell based immunotherapy of PDAC together with a functional set of CAR constructs specific for these molecules. There is an unmet clinical need to identify therapeutic options for the treatment of pancreatic cancer (PDAC). Here the authors present a systematic screening approach for the identification of potential PDAC cell surface target candidates for CAR-T cell based immunotherapy, followed by their functional validation in preclinical models.
C1 [Schaefer, Daniel; Tomiuk, Stefan; Kuester, Laura N.; Al Rawashdeh, Wa'el; Henze, Janina; Tischler-Hoehle, German; Agorku, David J.; Brauner, Janina; Linnartz, Cathrin; Lock, Dominik; Kaiser, Andrew; Herbel, Christoph; Eckardt, Dominik; Bosio, Andreas; Hardt, Olaf] Miltenyi Biotec GmbH, R&D, Bergisch Gladbach, Germany.
   [Schaefer, Daniel; Henze, Janina; Alves, Frauke] Univ Med Ctr Gottingen, Clin Hematol & Med Oncol, Gottingen, Germany.
   [Schaefer, Daniel; Henze, Janina; Missbach-Guentner, Jeannine; Pinkert-Leetsch, Diana; Alves, Frauke] Univ Med Ctr Gottingen, Inst Diagnost & Intervent Radiol, Gottingen, Germany.
   [Lamorte, Melina; Lenhard, Dorothee; Schueler, Julia] Charles River Discovery Res Serv GmbH, Freiburg, Germany.
   [Stroebel, Philipp] Univ Med Ctr Gottingen, Inst Pathol, Gottingen, Germany.
   [Pinkert-Leetsch, Diana; Alves, Frauke] Max Planck Inst Expt Med, Translat Mol Imaging, Gottingen, Germany.
RP Hardt, O (corresponding author), Miltenyi Biotec GmbH, R&D, Bergisch Gladbach, Germany.
EM olaf@miltenyi.com
OI Lock, Dominik/0000-0002-3056-4582
CR Akce M, 2018, FRONT IMMUNOL, V9, DOI 10.3389/fimmu.2018.02166
   Alves F, 2001, PANCREAS, V23, P227, DOI 10.1097/00006676-200110000-00002
   Awakura Y, 2008, J CANCER RES CLIN, V134, P1363, DOI 10.1007/s00432-008-0412-4
   Bailey P, 2016, NATURE, V531, P47, DOI 10.1038/nature16965
   Blumenthal RD, 2007, BMC CANCER, V7, DOI 10.1186/1471-2407-7-2
   Bonnet M, 2019, CANCERS, V11, DOI 10.3390/cancers11020179
   Bray F, 2018, CA-CANCER J CLIN, V68, P394, DOI 10.3322/caac.21492
   Cardiff Robert D, 2014, Cold Spring Harb Protoc, V2014, P655, DOI 10.1101/pdb.prot073411
   Cartellieri M, 2016, BLOOD CANCER J, V6, DOI 10.1038/bcj.2016.61
   Caruso HG, 2015, CANCER RES, V75, P3505, DOI 10.1158/0008-5472.CAN-15-0139
   Chen JC, 2016, PHYSIOL REV, V96, P1025, DOI 10.1152/physrev.00030.2015
   Cooper ML, 2018, LEUKEMIA, V32, P1970, DOI 10.1038/s41375-018-0065-5
   Cui YH, 2018, ONCOGENE, V37, P5794, DOI 10.1038/s41388-018-0372-3
   Cummings RD, 1999, BRAZ J MED BIOL RES, V32, P519, DOI 10.1590/S0100-879X1999000500004
   Cunha AC, 2006, CANCER LETT, V236, P229, DOI 10.1016/j.canlet.2005.05.021
   Davila ML, 2014, SCI TRANSL MED, V6, DOI 10.1126/scitranslmed.3008226
   Duxbury MS, 2005, ANN SURG, V241, P491, DOI 10.1097/01.sla.0000154455.86404.e9
   Dzionek A, 2000, J IMMUNOL, V165, P6037, DOI 10.4049/jimmunol.165.11.6037
   Fedorov VD, 2013, SCI TRANSL MED, V5, DOI 10.1126/scitranslmed.3006597
   Fuhlbrigge RC, 1997, NATURE, V389, P978, DOI 10.1038/40166
   Glumac PM, 2018, CLIN TRANSL MED, V7, DOI 10.1186/s40169-018-0198-1
   Gomes-Silva D, 2017, BLOOD, V130, P285, DOI 10.1182/blood-2017-01-761320
   Greco C, 2010, CANCER RES, V70, P7674, DOI 10.1158/0008-5472.CAN-09-4482
   Guedan S, 2019, MOL THER-METH CLIN D, V12, P145, DOI 10.1016/j.omtm.2018.12.009
   Guest RD, 2005, J IMMUNOTHER, V28, P203, DOI 10.1097/01.cji.0000161397.96582.59
   Hammarstrom S, 1999, SEMIN CANCER BIOL, V9, P67, DOI 10.1006/scbi.1998.0119
   Hruz Tomas, 2008, Advances in Bioinformatics, V2008, P420747, DOI 10.1155/2008/420747
   James ST, 2008, J IMMUNOL, V180, P7028, DOI 10.4049/jimmunol.180.10.7028
   Kalos M, 2011, SCI TRANSL MED, V3, DOI 10.1126/scitranslmed.3002842
   Kamentsky L, 2011, BIOINFORMATICS, V27, P1179, DOI 10.1093/bioinformatics/btr095
   Kanetaka K, 2001, J HEPATOL, V35, P637, DOI 10.1016/S0168-8278(01)00183-0
   Katz SC, 2015, CLIN CANCER RES, V21, P3149, DOI 10.1158/1078-0432.CCR-14-1421
   Kim MS, 2014, NATURE, V509, P575, DOI 10.1038/nature13302
   Kleeff J, 2016, NAT REV DIS PRIMERS, V2, DOI 10.1038/nrdp.2016.22
   Kloss CC, 2013, NAT BIOTECHNOL, V31, P71, DOI 10.1038/nbt.2459
   Kochenderfer JN, 2015, J CLIN ONCOL, V33, P540, DOI 10.1200/JCO.2014.56.2025
   Kollmorgen G, 2013, MOL ONCOL, V7, P1142, DOI 10.1016/j.molonc.2013.08.009
   Lanitis E, 2013, CANCER IMMUNOL RES, V1, P43, DOI 10.1158/2326-6066.CIR-13-0008
   Ma JSY, 2016, P NATL ACAD SCI USA, V113, pE450, DOI 10.1073/pnas.1524193113
   Miyazawa Y, 2013, MOL CANCER RES, V11, P628, DOI 10.1158/1541-7786.MCR-12-0544
   Morgan RA, 2010, MOL THER, V18, P843, DOI 10.1038/mt.2010.24
   Muturi-Kioi V, 2016, PLOS ONE, V11, DOI 10.1371/journal.pone.0157385
   Nath S, 2014, TRENDS MOL MED, V20, P332, DOI 10.1016/j.molmed.2014.02.007
   Neoptolemos JP, 2018, NAT REV GASTRO HEPAT, V15, P332, DOI 10.1038/s41575-018-0005-x
   O'Hara M, 2016, IMMUNOTHERAPY-UK, V8, P449, DOI 10.2217/imt.16.4
   Ohmori K, 2006, BLOOD, V107, P3197, DOI 10.1182/blood-2005-05-2185
   Orlando EJ, 2018, NAT MED, V24, P1504, DOI 10.1038/s41591-018-0146-z
   Parkhurst MR, 2011, MOL THER, V19, P620, DOI 10.1038/mt.2010.272
   Perna F, 2017, CANCER CELL, V32, P506, DOI 10.1016/j.ccell.2017.09.004
   Png YT, 2017, BLOOD ADV, V1, P2348, DOI 10.1182/bloodadvances.2017009928
   Pompili L, 2016, J EXP CLIN CANC RES, V35, DOI 10.1186/s13046-016-0462-4
   PRESS MF, 1990, ONCOGENE, V5, P953
   Rizeq B, 2018, CANCER SCI, V109, P33, DOI 10.1111/cas.13437
   Ru GQ, 2017, ONCOTARGET, V8, P83673, DOI 10.18632/oncotarget.19415
   Scherl-Mostageer M, 2001, ONCOGENE, V20, P4402, DOI 10.1038/sj.onc.1204566
   Siegel RL, 2018, CA-CANCER J CLIN, V68, P7, DOI 10.3322/caac.21442
   Srivastava S, 2019, CANCER CELL, V35, P489, DOI 10.1016/j.ccell.2019.02.003
   Stoiber S, 2019, CELLS-BASEL, V8, DOI 10.3390/cells8050472
   Strunk D, 1997, J EXP MED, V185, P1131, DOI 10.1084/jem.185.6.1131
   Thistlethwaite FC, 2017, CANCER IMMUNOL IMMUN, V66, P1425, DOI 10.1007/s00262-017-2034-7
   Tsuchiyama J, 2002, BRIT J HAEMATOL, V118, P654, DOI 10.1046/j.1365-2141.2002.03608.x
   Uekita T, 2011, CANCER SCI, V102, P1943, DOI 10.1111/j.1349-7006.2011.02052.x
   Uhlen M, 2015, SCIENCE, V347, DOI 10.1126/science.1260419
   Waddell N, 2015, NATURE, V518, P495, DOI 10.1038/nature14169
   Wang HB, 2013, INT J CANCER, V133, P416, DOI 10.1002/ijc.28044
   Watanabe N, 2016, ONCOIMMUNOLOGY, V5, DOI 10.1080/2162402X.2016.1253656
   Weinkove R, 2019, CLIN TRANSL IMMUNOL, V8, DOI 10.1002/cti2.1049
   Wilhelm M, 2014, NATURE, V509, P582, DOI 10.1038/nature13319
   Wilkie S, 2012, J CLIN IMMUNOL, V32, P1059, DOI 10.1007/s10875-012-9689-9
   Witkiewicz AK, 2015, NAT COMMUN, V6, DOI 10.1038/ncomms7744
   Wortmann A, 2009, IUBMB LIFE, V61, P723, DOI 10.1002/iub.198
   Xu XJ, 2019, FRONT IMMUNOL, V10, DOI 10.3389/fimmu.2019.02664
   Yoshino T, 1999, CELL IMMUNOL, V197, P39, DOI 10.1006/cimm.1999.1552
   Zang MD, 2014, PLOS ONE, V9, DOI 10.1371/journal.pone.0112908
   Zhu RX, 2019, NAT COMMUN, V10, DOI 10.1038/s41467-019-10739-3
   Zoller M, 2009, NAT REV CANCER, V9, P40, DOI 10.1038/nrc2543
NR 76
TC 0
Z9 0
U1 6
U2 6
PU NATURE RESEARCH
PI BERLIN
PA HEIDELBERGER PLATZ 3, BERLIN, 14197, GERMANY
SN 2041-1723
J9 NAT COMMUN
JI Nat. Commun.
PD MAR 5
PY 2021
VL 12
IS 1
AR 1453
DI 10.1038/s41467-021-21774-4
PG 18
WC Multidisciplinary Sciences
SC Science & Technology - Other Topics
GA QU6SB
UT WOS:000627410000001
PM 33674603
OA Green Published, gold
DA 2021-10-28
ER

PT J
AU Urbanska, K
   Lynn, RC
   Stashwick, C
   Thakur, A
   Lum, LG
   Powell, DJ
AF Urbanska, Katarzyna
   Lynn, Rachel C.
   Stashwick, Caitlin
   Thakur, Archana
   Lum, Lawrence G.
   Powell, Daniel J., Jr.
TI Targeted cancer immunotherapy via combination of designer bispecific
   antibody and novel gene-engineered T cells
SO JOURNAL OF TRANSLATIONAL MEDICINE
LA English
DT Article
DE Immunotherapy; Adoptive T cell transfer; Chimeric immunoreceptor;
   Cancer; Bispecific antibody; Trastuzumab; Rituximab
ID MONOCLONAL-ANTIBODY; ANTITUMOR-ACTIVITY; FUSION PROTEINS; HUMAN TUMORS;
   PHASE-I; CD28; LYMPHOCYTES; LYMPHOMA; LIGAND; TRIAL
AB Background: Redirection of T lymphocytes against tumor antigens can induce dramatic regression of advanced stage malignancy. The use of bispecific antibodies (BsAbs) that bind both the T-cell receptor (TCR) and a target antigen is one promising approach to T-cell redirection. However, BsAbs indiscriminately bind all CD3+ T-cells and trigger TCR activation in the absence of parallel costimulatory signals required to overcome T-cell unresponsiveness or anergy.
   Methods: To address these limitations, a combination platform was designed wherein a unique BsAb referred to as frBsAb exclusively engages T-cells engineered to express a novel chimeric receptor comprised of extracellular folate receptor fused to intracellular TCR and CD28 costimulatory signaling domains in tandem; a BsAb-binding immune receptor (BsAb-IR). As a surrogate TCR, the BsAb-IR allows for concomitant TCR and costimulatory signaling exclusively in transduced T-cells upon engagement with specific frBsAbs, and can therefore redirect T-cells on command to desired antigen. Human primary T-cells were transduced with lentiviral vector and expanded for 14-18 days. BsAb-IRs were harvested and armed with frBsAbs to test for redirected cytotoxicity against CD20 positive cancer cell lines.
   Results: Using frBsAbs specific for CD20 or HER2, the lytic activity of primary human T-cells expressing the BsAb-IR was specifically redirected against CD20+ leukemic cells or HER2+ epithelial cancer cells, respectively, while non-engineered T-cells were not activated. Notably, elimination of the CD28 costimulatory domain from the BsAb-IR construct significantly reduced frBsAb-redirected antitumor responses, confirming that frBsAbs are capable of delivering simultaneous TCR activation and costimulatory signals to BsAb-IR T-cells.
   Conclusion: In summary, our results establish the proof of concept that the combination of BsAbs with optimized gene-engineered T-cells provides the opportunity to specify and augment tumor antigen-specific T-cell activation and may improve upon the early success of conventional BsAbs in cancer immunotherapy.
C1 [Powell, Daniel J., Jr.] Univ Penn, Perelman Sch Med, Dept Pathol & Lab Med, Abramson Canc Ctr,Smilow CTR, 3400 Civ Ctr Blvd,Bldg 421,Rm 08-103, Philadelphia, PA 19104 USA.
   [Urbanska, Katarzyna; Lynn, Rachel C.; Stashwick, Caitlin; Powell, Daniel J., Jr.] Univ Penn, Perelman Sch Med, Dept Obstet & Gynecol, Ovarian Canc Res Ctr, Philadelphia, PA 19104 USA.
   [Thakur, Archana; Lum, Lawrence G.] Wayne State Univ, Dept Oncol, Detroit, MI USA.
RP Powell, DJ (corresponding author), Univ Penn, Perelman Sch Med, Dept Pathol & Lab Med, Abramson Canc Ctr,Smilow CTR, 3400 Civ Ctr Blvd,Bldg 421,Rm 08-103, Philadelphia, PA 19104 USA.
EM poda@mail.med.upenn.edu
FU NIHUnited States Department of Health & Human ServicesNational
   Institutes of Health (NIH) - USA [RO1-CA168900]; Joint Fox Chase Cancer
   Center; University of Pennsylvania Ovarian Cancer SPORE [P50 CA083638];
   NATIONAL CANCER INSTITUTEUnited States Department of Health & Human
   ServicesNational Institutes of Health (NIH) - USANIH National Cancer
   Institute (NCI) [R01CA168900, P30CA016520, P50CA083638] Funding Source:
   NIH RePORTER
FX This work was supported by grants from the NIH (RO1-CA168900) and the
   Joint Fox Chase Cancer Center and University of Pennsylvania Ovarian
   Cancer SPORE (P50 CA083638).
CR Ansell SM, 2007, J CLIN ONCOL, V25, P2764, DOI 10.1200/JCO.2006.07.8972
   Appleman LJ, 2003, IMMUNOL REV, V192, P161, DOI 10.1034/j.1600-065X.2003.00009.x
   Appleman LJ, 2000, J IMMUNOL, V164, P144, DOI 10.4049/jimmunol.164.1.144
   Baeuerle PA, 2009, CANCER RES, V69, P4941, DOI 10.1158/0008-5472.CAN-09-0547
   Bauer S, 1999, CANCER RES, V59, P1961
   CANEVARI S, 1995, JNCI-J NATL CANCER I, V87, P1463, DOI 10.1093/jnci/87.19.1463
   Carpenito C, 2009, P NATL ACAD SCI USA, V106, P3360, DOI 10.1073/pnas.0813101106
   Chai JG, 1997, INT IMMUNOL, V9, P935, DOI 10.1093/intimm/9.7.935
   Cochlovius B, 2000, CANCER RES, V60, P4336
   Davol Pamela A, 2004, Clin Prostate Cancer, V3, P112, DOI 10.3816/CGC.2004.n.021
   Dong HD, 1999, NAT MED, V5, P1365
   Ducreux M, 2013, EUR J CANCER, V49, P1236, DOI 10.1016/j.ejca.2012.12.011
   Gall JM, 2005, EXP HEMATOL, V33, P452, DOI 10.1016/j.exphem.2005.01.007
   GILLIES SD, 1992, P NATL ACAD SCI USA, V89, P1428, DOI 10.1073/pnas.89.4.1428
   Guo HX, 2008, CELL IMMUNOL, V251, P102, DOI 10.1016/j.cellimm.2008.04.006
   Hanke T, 2006, LANCET, V368, P1569, DOI 10.1016/S0140-6736(06)69651-7
   Holliger P, 1999, CANCER RES, V59, P2909
   Hornig N, 2012, J IMMUNOTHER, V35, P418, DOI 10.1097/CJI.0b013e3182594387
   Hunig T, 2007, ADV IMMUNOL, V95, P111, DOI 10.1016/S0065-2776(07)95004-X
   Hurwitz HI, 2013, ONCOLOGIST, V18, P1004, DOI 10.1634/theoncologist.2013-0107
   Jain P, 2013, EXPERT OPIN BIOL TH, V13, P169, DOI 10.1517/14712598.2012.735655
   Johnson LA, 2006, J IMMUNOL, V177, P6548, DOI 10.4049/jimmunol.177.9.6548
   Kalos M, 2011, SCI TRANSL MED, V3, DOI 10.1126/scitranslmed.3002842
   Kandalaft LE, 2012, J TRANSL MED, V10, DOI 10.1186/1479-5876-10-157
   Kannanganat S, 2007, J VIROL, V81, P8468, DOI 10.1128/JVI.00228-07
   Klinger M, 2012, BLOOD, V119, P6226, DOI 10.1182/blood-2012-01-400515
   Kontermann RE, 2005, ACTA PHARMACOL SIN, V26, P1, DOI 10.1111/j.1745-7254.2005.00008.x
   KROESEN BJ, 1994, BRIT J CANCER, V70, P652, DOI 10.1038/bjc.1994.366
   Lanitis E, 2012, MOL THER, V20, P633, DOI 10.1038/mt.2011.256
   Liu R, 2010, J IMMUNOTHER, V33, P500, DOI 10.1097/CJI.0b013e3181d75c20
   McLeod JD, 1998, J IMMUNOL, V160, P2072
   Melero I, 1998, EUR J IMMUNOL, V28, P1116, DOI 10.1002/(SICI)1521-4141(199803)28:03<1116::AID-IMMU1116>3.0.CO;2-A
   Moore PA, 2011, BLOOD, V117, P4542, DOI 10.1182/blood-2010-09-306449
[truncated: 4,064,661 more chars]
