# Supplementary material for: A Bibliometric and Knowledge-Map Analysis of CAR-T Cells From 2009 to 2021
Source: Front Immunol. 2022 Mar 18;13:840956. doi: 10.3389/fimmu.2022.840956 (PMC8971369; doi:10.3389/fimmu.2022.840956)
Supplement: Supplementary file 1 [file DataSheet_1.zip › Annexes 1/download_4001-4500.txt]

FN Clarivate Analytics Web of Science
VR 1.0
PT J
AU Das, RK
   O'Connor, RS
   Grupp, SA
   Barrett, DM
AF Das, Rajat K.
   O'Connor, Roddy S.
   Grupp, Stephan A.
   Barrett, David M.
TI Lingering effects of chemotherapy on mature T cells impair proliferation
SO BLOOD ADVANCES
LA English
DT Article
ID CYTOSINE-ARABINOSIDE; MEMORY; CHILDREN; CYCLOPHOSPHAMIDE; INSUFFICIENCY;
   PATHWAYS; LEUKEMIA; EFFICACY; THERAPY; SUBSET
AB Engineered T-cell therapies have demonstrated impressive clinical responses in patients with hematologic malignancies. Despite this efficacy, many patients have a transient persistence of T cells, which can be correlated with transient clinical response. Translational data on T cells from pediatric cancer patients shows a progressive decline in chimeric antigen receptor (CAR) suitability with cumulative chemotherapy regardless of regimen. We investigated the effects of chemotherapy on surviving T cells in vitro, describing residual deficits unique to each agent including mitochondrial damage and metabolic alterations. In the case of cyclophosphamide but not doxorubicin or cytarabine, these effects could be reversed with N-acetylcysteine. Specifically, we observed that surviving T cells could be stimulated, expanded, and transduced with CARs with preserved short-term cytolytic function but at far lower numbers and with residual metabolic deficits. These data have implications for understanding the effects of chemotherapy on mature T cells later collected for adoptive cell therapy, as chemotherapy-exposed T cells may have lingering dysfunction that affects ex vivo adoptive cell therapy manufacturing techniques and, ultimately, clinical efficacy.
C1 [Das, Rajat K.; Grupp, Stephan A.; Barrett, David M.] Univ Penn, Div Oncol, Dept Pediat, Philadelphia, PA USA.
   [O'Connor, Roddy S.; Grupp, Stephan A.] Univ Penn, Dept Pathol & Lab Med, Philadelphia, PA USA.
   [O'Connor, Roddy S.] Univ Penn, Ctr Cellular Immunotherapies, Sch Med, Philadelphia, PA USA.
RP Barrett, DM (corresponding author), Childrens Hosp Philadelphia, Dept Pediat, 3032 CTRB,3501 Civ Ctr Blvd, Philadelphia, PA 19104 USA.
EM barrettd@email.chop.edu
OI O'Connor, Roddy/0000-0001-5645-4544
FU Doris Duke Charitable Foundation Clinical Scientist Development
   AwardAmerican Heart AssociationDoris Duke Charitable Foundation (DDCF);
   Jeffrey Pride Foundation; American Association for Cancer Research Stand
   Up to Cancer (AACR-SU2C) Innovative Research Grant; National Institutes
   of Health, National Cancer InstituteUnited States Department of Health &
   Human ServicesNational Institutes of Health (NIH) - USANIH National
   Cancer Institute (NCI) [U01CA232361-01A1, RO1CA22698303]
FX This work was supported in part by The Doris Duke Charitable Foundation
   Clinical Scientist Development Award, the Jeffrey Pride Foundation, and
   an American Association for Cancer Research Stand Up to Cancer
   (AACR-SU2C) Innovative Research Grant (all to D.M.B.), as well as
   National Institutes of Health, National Cancer Institute grants
   U01CA232361-01A1 (D.M.B.) and RO1CA22698303 (R.S.O.).
CR Badar T, 2020, CURR TREAT OPTION ON, V21, DOI 10.1007/s11864-020-0706-6
   Barrett DM, 2014, CYTOTHERAPY, V16, P619, DOI 10.1016/j.jcyt.2013.10.013
   Barrett DM, 2014, ANNU REV MED, V65, P333, DOI 10.1146/annurev-med-060512-150254
   Binotto G, 2003, ONCOLOGY-BASEL, V65, P17, DOI 10.1159/000073353
   BREITHAUPT H, 1982, CANCER, V50, P1248, DOI 10.1002/1097-0142(19821001)50:7<1248::AID-CNCR2820500705>3.0.CO;2-5
   Buck MD, 2016, CELL, V166, P63, DOI 10.1016/j.cell.2016.05.035
   Das RK, 2019, CANCER DISCOV, V9, P492, DOI 10.1158/2159-8290.CD-18-1314
   El-Serafi I, 2014, PLOS ONE, V9, DOI 10.1371/journal.pone.0086619
   Ferreri AJM, 2009, LANCET, V374, P1512, DOI 10.1016/S0140-6736(09)61416-1
   Finney OC, 2019, J CLIN INVEST, V129, P2123, DOI 10.1172/JCI125423
   Fraietta JA, 2018, NAT MED, V24, P563, DOI 10.1038/s41591-018-0010-1
   Fuca G, 2020, CLIN CANCER RES, V26, P2444, DOI 10.1158/1078-0432.CCR-19-1835
   FUKS Z, 1976, J CLIN INVEST, V58, P803, DOI 10.1172/JCI108532
   Gardner RA, 2017, BLOOD, V129, P3322, DOI 10.1182/blood-2017-02-769208
   Gattinoni L, 2011, NAT MED, V17, P1290, DOI 10.1038/nm.2446
   Geoerger B, 2020, LANCET ONCOL, V21, P121, DOI 10.1016/S1470-2045(19)30671-0
   Gill S, 2015, IMMUNOL REV, V263, P68, DOI 10.1111/imr.12243
   Haining WN, 2005, BLOOD, V106, P1749, DOI 10.1182/blood-2005-03-1082
   Hakim FT, 1997, BLOOD, V90, P3789, DOI 10.1182/blood.V90.9.3789
   Jin ZN, 2017, ANTIVIR RES, V143, P151, DOI 10.1016/j.antiviral.2017.04.005
   Kawalekar OU, 2016, IMMUNITY, V44, P380, DOI 10.1016/j.immuni.2016.01.021
   KOMADA Y, 1992, CANCER IMMUNOL IMMUN, V35, P271, DOI 10.1007/BF01789334
   MACKALL CL, 1994, BLOOD, V84, P2221
   Mackall CL, 1997, BLOOD, V89, P3700, DOI 10.1182/blood.V89.10.3700.3700_3700_3707
   Maude SL, 2014, NEW ENGL J MED, V371, P1507, DOI 10.1056/NEJMoa1407222
   McGowan E, 2020, BIOMED PHARMACOTHER, V121, DOI 10.1016/j.biopha.2019.109625
   Melstrom LG, 2008, PANCREAS, V37, P426, DOI 10.1097/MPA.0b013e3181735ccb
   Neelapu SS, 2017, NEW ENGL J MED, V377, P2531, DOI 10.1056/NEJMoa1707447
   Ruella M, 2016, CURR HEMATOL MALIG R, V11, P368, DOI 10.1007/s11899-016-0336-z
   Scharping NE, 2016, IMMUNITY, V45, P374, DOI 10.1016/j.immuni.2016.07.009
   Signorelli D, 2019, BIOMED RES INT, V2019, DOI 10.1155/2019/9056417
   Singh N, 2017, CYTOTHERAPY, V19, P867, DOI 10.1016/j.jcyt.2017.04.001
   Singh N, 2016, SCI TRANSL MED, V8, DOI 10.1126/scitranslmed.aad5222
   Singh Nathan, 2014, Cancer Immunol Res, V2, P1059, DOI 10.1158/2326-6066.CIR-14-0051
   Sukumar M, 2016, CELL METAB, V23, P63, DOI 10.1016/j.cmet.2015.11.002
   Vormittag P, 2018, CURR OPIN BIOTECH, V53, P164, DOI 10.1016/j.copbio.2018.01.025
   Wang LY, 2016, NUCLEOS NUCLEOT NUCL, V35, P578, DOI 10.1080/15257770.2015.1125001
   Yabe M, 2007, INT J HEMATOL, V85, P354, DOI 10.1532/IJH97.06191
   Zhan YF, 2017, FRONT IMMUNOL, V8, DOI 10.3389/fimmu.2017.01809
NR 39
TC 3
Z9 3
U1 0
U2 3
PU AMER SOC HEMATOLOGY
PI WASHINGTON
PA 2021 L ST NW, SUITE 900, WASHINGTON, DC 20036 USA
SN 2473-9529
EI 2473-9537
J9 BLOOD ADV
JI Blood Adv.
PD OCT 13
PY 2020
VL 4
IS 19
BP 4653
EP 4664
DI 10.1182/bloodadvances.2020001797
PG 12
WC Hematology
SC Hematology
GA OF3MF
UT WOS:000581115700010
PM 33002133
OA Green Published, gold
DA 2021-10-28
ER

PT J
AU Brady, J
   Li, LH
   Viley, A
   Natarajan, P
   Allen, C
   Shivakumar, R
   Duskin, M
   Peshwa, MV
AF Brady, James
   Li, Linhong
   Viley, Angelia
   Natarajan, Pachai
   Allen, Cornell
   Shivakumar, Rama
   Duskin, Meg
   Peshwa, Madhusudan V.
TI Development of 'enhanced' potency immunotherapy products using nonviral
   approaches
SO PHARMACEUTICAL BIOPROCESSING
LA English
DT Review
DE cancer immunotherapy; cell therapy; chimeric antigen receptors;
   dendritic cells; electroporation; GMP-compliant; mRNA; NK cells; T cells
ID ENGINEERED T-CELLS; DENDRITIC CELLS; VACCINE; LYSATE; MICE
AB In the next 5-10 years we could see cellular-based pharmaceuticals, or cell therapy, meeting the unmet medical needs of thousands of people. How this therapy will meet these needs depends on the ability of researchers and manufacturers to successfully and cost effectively manufacture and deliver engineered cell-based therapeutic products that are safe and exhibit enhanced potency with resulting durable, meaningful clinical efficacy. The ability to engineer such enhanced potency using nonviral, cGMP-compliant, automated and closed system manufacturing processes will represent a significant advantage. To outline how such a process might work, we have summarized the application of a scalable, cGMP-compliant, electroporation platform for engineering dendritic cells (DCs), NK cells and T cells for development of cellular immunotherapies targeting hematological malignancies and solid tumors. Autologous cellular immunotherapy refers to a class of therapies that are designed to stimulate a specific immune response against cancer cells or other disease targets. Many autologous cellular immunotherapy protocols involve ex vivo modification of a patient's immune cells to enhance biological potency. Cellular modification strategies include pulsing DCs with tumor antigens/lysate and expression of chimeric antigen receptors or modified T-cell receptors (TCRs) on T cells and NK cells. DC pulsing is a process that stimulates uptake of tumor antigens or tumor cell lysate by DCs for the purpose of presenting tumor antigens on the DC surface in complex with major histocompatibility class molecules. DC pulsing is used in autologous cellular therapies for treating cancer. A chimeric antigen receptor (CAR) is a recombinant protein that typically consists of an extracellular antigen recognition domain (usually derived from an immunoglobulin variable region or TCR), a transmembrane domain, and one or more intracellular signaling domains (typically derived from TCRs and other proteins that are involved in T-cell signal transduction). Expression of CARs on the surfaces of NK cells or T cells following viral gene delivery or transfection with mRNA allows specific targeting of autologous immune cells to cancer cells. Scalable electroporation is a method for loading molecules into large numbers of cells based on the application of an electric field that produces temporary permeabilization of cell membranes. In contrast to conventional electroporation, which typically takes place in small cuvettes, scalable electroporation enables the processing of larger numbers of cells by flowing cells and loading agents between a pair of electrodes. mRNA transfection involves introducing mRNA molecules into cells for the purpose of expressing exogenous proteins. Compared to transfection of cells with plasmid DNA, mRNA transfection typically results in higher levels of cell viability and higher percentages of cells that express the encoded proteins. Transfection with mRNA also eliminates the potential for undesirable genomic insertion events that are associated with viral gene delivery methods.
C1 [Brady, James; Li, Linhong; Viley, Angelia; Natarajan, Pachai; Allen, Cornell; Shivakumar, Rama; Duskin, Meg; Peshwa, Madhusudan V.] MaxCyte Inc, 22 Firstfield Rd,Suite 110, Gaithersburg, MD 20878 USA.
RP Peshwa, MV (corresponding author), MaxCyte Inc, 22 Firstfield Rd,Suite 110, Gaithersburg, MD 20878 USA.
EM mvpeshwa@maxcyte.com
CR Apostolopoulos V, 2013, J DRUG DELIV, V2013, DOI 10.1155/2013/869718
   Barrett DM, 2013, HUM GENE THER, V24, P717, DOI 10.1089/hum.2013.075
   Barrett DM, 2011, HUM GENE THER, V22, P1575, DOI 10.1089/hum.2011.070
   Beatty GL, 2014, CANCER IMMUNOL RES, V2, P112, DOI 10.1158/2326-6066.CIR-13-0170
   Chang YH, 2013, CANCER RES, V73, P1777, DOI 10.1158/0008-5472.CAN-12-3558
   Chiang CLL, 2015, EXPERT OPIN BIOL TH, V15, P569, DOI 10.1517/14712598.2015.1000298
   Chicaybam L, 2013, PLOS ONE, V8, DOI 10.1371/journal.pone.0060298
   Cohn L, 2014, FRONT IMMUNOL, V5, DOI 10.3389/fimmu.2014.00255
   Datta Jashodeep, 2014, Yale Journal of Biology and Medicine, V87, P491
   Duong CPM, 2015, MOL IMMUNOL, V67, P46, DOI 10.1016/j.molimm.2014.12.009
   Fujiwara H, 2014, PHARMACEUTICALS, V7, P1049, DOI 10.3390/ph7121049
   Gill S, 2015, IMMUNOL REV, V263, P68, DOI 10.1111/imr.12243
   Gonzalez FE, 2014, HUM VACC IMMUNOTHER, V10, P3261, DOI 10.4161/21645515.2014.982996
   Graner MW, 2015, FRONT ONCOL, V4, DOI 10.3389/fonc.2014.00379
   Guedan S, 2014, BLOOD, V124, P1070, DOI 10.1182/blood-2013-10-535245
   Jonnalagadda M, 2014, MOL THERAP, P1
   Kamigaki T, 2013, ANTICANCER RES, V33, P2971
   Koh S, 2013, MOL THER-NUCL ACIDS, V2, DOI 10.1038/mtna.2013.43
   Kudo K, 2014, CANCER RES, V74, P93, DOI 10.1158/0008-5472.CAN-13-1365
   Lamers CHJ, 2014, HUM GENE THER METHOD, V25, P345, DOI 10.1089/hgtb.2014.051
   Lee DW, 2015, LANCET, V385, P517, DOI 10.1016/S0140-6736(14)61403-3
   Li L, 2010, CANCER GENE THER, V17, P147, DOI 10.1038/cgt.2009.61
   Li LH, 1990, EXP CELL RES, V253, P541
   Li Linhong, 2013, Methods Mol Biol, V969, P127, DOI 10.1007/978-1-62703-260-5_9
   Miyahara T, 2012, MINERVA CHIR, V67, P249
   Pizzurro GA, 2015, FRONT IMMUNOL, V6, DOI 10.3389/fimmu.2015.00091
   Pollard C, 2013, TRENDS MOL MED, V19, P705, DOI 10.1016/j.molmed.2013.09.002
   Schuette V, 2014, CURR OPIN IMMUNOL, V26, P63, DOI 10.1016/j.coi.2013.11.001
   Shimasaki Noriko, 2013, Methods Mol Biol, V969, P203, DOI 10.1007/978-1-62703-260-5_13
   Shimasaki N, 2012, CYTOTHERAPY, V14, P830, DOI 10.3109/14653249.2012.671519
   Singh Nathan, 2014, Cancer Immunol Res, V2, P1059, DOI 10.1158/2326-6066.CIR-14-0051
   Wang X, 2015, CANCER GENE THER, V22, P85, DOI 10.1038/cgt.2014.81
   Warren L, 2010, CELL STEM CELL, V7, P618, DOI 10.1016/j.stem.2010.08.012
   Weiss JM, 2005, J IMMUNOTHER, V28, P542, DOI 10.1097/01.cji.0000179437.95335.23
   Wolfraim LA, 2013, INT IMMUNOPHARMACOL, V15, P488, DOI 10.1016/j.intimp.2013.01.009
   Xi HB, 2015, BIOL PHARM BULL, V38, P827, DOI 10.1248/bpb.b14-00518
   Zhao YB, 2010, CANCER RES, V70, P9053, DOI 10.1158/0008-5472.CAN-10-2880
NR 37
TC 0
Z9 0
U1 1
U2 2
PU OPEN ACCESS JOURNALS
PI LONDON
PA OPEN ACCESS JOURNALS, LONDON, 00000, ENGLAND
SN 2048-9145
EI 2048-9153
J9 PHARM BIOPROCESS
JI Pharm. Bioprocess.
PY 2015
VL 3
IS 7
BP 461
EP 470
DI 10.4155/pbp.15.24
PG 8
WC Biotechnology & Applied Microbiology
SC Biotechnology & Applied Microbiology
GA EI8CD
UT WOS:000392731400003
DA 2021-10-28
ER

PT J
AU Fry, TJ
   Mackall, CL
AF Fry, Terry J.
   Mackall, Crystal L.
TI T-cell adoptive immunotherapy for acute lymphoblastic leukemia
SO HEMATOLOGY-AMERICAN SOCIETY OF HEMATOLOGY EDUCATION PROGRAM
LA English
DT Article
ID ANTI-CD22 IMMUNOTOXIN; CHIMERIC RECEPTORS; CLINICAL-TRIAL; ZETA-CHAIN;
   IN-VIVO; CD28; COSTIMULATION; PERSISTENCE; ACTIVATION; SURVIVAL
AB Substantial progress has been made in the treatment of precursor B-cell acute lymphoblastic leukemia (B-ALL), but recurrent disease remains a leading cause of death in children due to cancer and outcomes for adults with B-ALL remain poor. Recently, complete clinical responses have been observed in small numbers of patients with B-ALL treated with adoptive immunotherapy using T cells genetically engineered to express chimeric antigen receptors (CARs) targeting CD19, a cell surface molecule present in essentially all cases of B-ALL. Preclinical data suggest that CARs targeting CD22, another antigen present in the majority of B-ALL cases, are similarly potent. Several clinical studies already under way will soon more clearly define the rate of response to this novel therapy in B-ALL. Further work is needed to identify optimal platforms for CAR-based adoptive immunotherapy for leukemia, to establish guidelines for managing toxicity, and to determine whether the remissions induced by this approach can be rendered durable.
C1 [Fry, Terry J.; Mackall, Crystal L.] NCI, Pediat Oncol Branch, NIH, Bethesda, MD 20892 USA.
RP Mackall, CL (corresponding author), NCI, Ctr Canc Res, Bldg 10 Hatfield CRC,Room 1W-3750, Bethesda, MD 20892 USA.
EM mackallc@mail.nih.gov
FU NATIONAL CANCER INSTITUTEUnited States Department of Health & Human
   ServicesNational Institutes of Health (NIH) - USANIH National Cancer
   Institute (NCI) [ZIABC011073] Funding Source: NIH RePORTER; Intramural
   NIH HHSUnited States Department of Health & Human ServicesNational
   Institutes of Health (NIH) - USA [ZIA BC011565] Funding Source: Medline
CR Awan FT, 2010, BLOOD, V115, P1204, DOI 10.1182/blood-2009-06-229039
   Brentjens RJ, 2007, CLIN CANCER RES, V13, P5426, DOI 10.1158/1078-0432.CCR-07-0674
   Brentjens RJ, 2013, SCI TRANSL MED, V5, DOI 10.1126/scitranslmed.3005930
   Brentjens RJ, 2011, BLOOD, V118, P4817, DOI 10.1182/blood-2011-04-348540
   Carpenito C, 2009, P NATL ACAD SCI USA, V106, P3360, DOI 10.1073/pnas.0813101106
   Chmielewski M, 2004, J IMMUNOL, V173, P7647, DOI 10.4049/jimmunol.173.12.7647
   Chung EY, 2012, J CLIN INVEST, V122, P2257, DOI 10.1172/JCI45851
   Cieri N, 2013, BLOOD, V121, P573, DOI 10.1182/blood-2012-05-431718
   ESHHAR Z, 1993, P NATL ACAD SCI USA, V90, P720, DOI 10.1073/pnas.90.2.720
   Finney HM, 2004, J IMMUNOL, V172, P104, DOI 10.4049/jimmunol.172.1.104
   Forman SJ, 2013, BLOOD, V121, P1077, DOI 10.1182/blood-2012-08-234492
   GROSS G, 1989, P NATL ACAD SCI USA, V86, P10024, DOI 10.1073/pnas.86.24.10024
   Grupp SA, 2013, NEW ENGL J MED, V368, P1509, DOI 10.1056/NEJMoa1215134
   Handgretinger R, 2013, BLOOD, V121, P1065, DOI 10.1182/blood-2012-12-474239
   Haso W, 2013, BLOOD, V121, P1165, DOI 10.1182/blood-2012-06-438002
   Huguet F, 2009, J CLIN ONCOL, V27, P911, DOI 10.1200/JCO.2008.18.6916
   Hunger SP, 2012, J CLIN ONCOL, V30, P1663, DOI 10.1200/JCO.2011.37.8018
   IRVING BA, 1991, CELL, V64, P891, DOI 10.1016/0092-8674(91)90314-O
   James ST, 2008, J IMMUNOL, V180, P7028, DOI 10.4049/jimmunol.180.10.7028
   Kahlon KS, 2004, CANCER RES, V64, P9160, DOI 10.1158/0008-5472.CAN-04-0454
   Kochenderfer JN, 2012, BLOOD, V119, P2709, DOI 10.1182/blood-2011-10-384388
   Kochenderfer JN, 2010, BLOOD, V116, P4099, DOI 10.1182/blood-2010-04-281931
   Kowolik CM, 2006, CANCER RES, V66, P10995, DOI 10.1158/0008-5472.CAN-06-0160
   Lee III DW, 2013, CANC RES, V73
   Leung W, 2011, BLOOD, V118, P223, DOI 10.1182/blood-2011-01-333070
   Maher J, 2002, NAT BIOTECHNOL, V20, P70, DOI 10.1038/nbt0102-70
   Milone MC, 2009, MOL THER, V17, P1453, DOI 10.1038/mt.2009.83
   Orentas RJ, 2012, FRONT ONCOL, V2, DOI [10.3389/fonc.2012.00003, 10.3389/fonc.2012.00194]
   Porter DL, 2011, NEW ENGL J MED, V365, P725, DOI 10.1056/NEJMoa1103849
   Roberts KG, 2012, CANCER CELL, V22, P153, DOI 10.1016/j.ccr.2012.06.005
   Savoldo B, 2011, J CLIN INVEST, V121, P1822, DOI 10.1172/JCI46110
   SCHOLLER J, 2012, SCI TRANSL MED, V4
   Schultz KR, 2009, J CLIN ONCOL, V27, P5175, DOI 10.1200/JCO.2008.21.2514
   Shah NN, 2012, BIOL BLOOD MARROW TR, V18, pS234, DOI 10.1016/j.bbmt.2011.12.091
   Sive JI, 2012, BRIT J HAEMATOL, V157, P463, DOI 10.1111/j.1365-2141.2012.09095.x
   Terakura S, 2012, BLOOD, V119, P72, DOI 10.1182/blood-2011-07-366419
   Thomas DA, 2010, J CLIN ONCOL, V28, P3880, DOI 10.1200/JCO.2009.26.9456
   Topp MS, 2011, J CLIN ONCOL, V29, P2493, DOI 10.1200/JCO.2010.32.7270
   Wayne AS, 2010, CLIN CANCER RES, V16, P1894, DOI 10.1158/1078-0432.CCR-09-2980
   Weigert O, 2012, J EXP MED, V209, P259, DOI 10.1084/jem.20111694
   Yvon E, 2009, CLIN CANCER RES, V15, P5852, DOI 10.1158/1078-0432.CCR-08-3163
   Zhang T, 2005, BLOOD, V106, P1544, DOI 10.1182/blood-2004-11-4365
NR 42
TC 22
Z9 22
U1 0
U2 3
PU AMER SOC HEMATOLOGY
PI WASHINGTON
PA 2021 L ST NW, SUITE 900, WASHINGTON, DC 20036 USA
SN 1520-4391
EI 1520-4383
J9 HEMATOL-AM SOC HEMAT
JI Hematol.-Am. Soc. Hematol. Educ. Program
PD DEC
PY 2013
BP 348
EP 353
DI 10.1182/asheducation-2013.1.348
PG 6
WC Education, Scientific Disciplines; Hematology
SC Education & Educational Research; Hematology
GA AB6LP
UT WOS:000331900300050
PM 24319203
OA Green Accepted
DA 2021-10-28
ER

PT J
AU Malard, F
   Mohty, M
AF Malard, Florent
   Mohty, Mohamad
TI Acute lymphoblastic leukaemia
SO LANCET
LA English
DT Review
ID MINIMAL RESIDUAL DISEASE; TERM-FOLLOW-UP; STEM-CELL TRANSPLANTATION;
   CHILDRENS CANCER GROUP; T-CELL; YOUNG-ADULTS; STANDARD-RISK;
   PROGNOSTIC-SIGNIFICANCE; INOTUZUMAB OZOGAMICIN; B-ALL
AB Acute lymphoblastic leukaemia develops in both children and adults, with a peak incidence between 1 year and 4 years. Most acute lymphoblastic leukaemia arises in healthy individuals, and predisposing factors such as inherited genetic susceptibility or environmental exposure have been identified in only a few patients. It is characterised by chromosomal abnormalities and genetic alterations involved in differentiation and proliferation of lymphoid precursor cells. Along with response to treatment, these abnormalities are important prognostic factors. Disease-risk stratification and the development of intensified chemotherapy protocols substantially improves the outcome of patients with acute lymphoblastic leukaemia, particularly in children (1-14 years), but also in adolescents and young adults (15-39 years). However, the outcome of older adults (>= 40 years) and patients with relapsed or refractory acute lymphoblastic leukaemia remains poor. New immunotherapeutic strategies, such as monoclonal antibodies and chimeric antigen receptor (CAR) T cells, are being developed and over the next few years could change the options for acute lymphoblastic leukaemia treatment.
C1 [Malard, Florent; Mohty, Mohamad] Sorbonne Univ, St Antoine Hosp, AP HP, Dept Clin Hematol & Cellular Therapy, F-75012 Paris, France.
   [Malard, Florent; Mohty, Mohamad] Sorbonne Univ, INSERM, St Antoine Res Ctr, Paris, France.
RP Mohty, M (corresponding author), Sorbonne Univ, St Antoine Hosp, AP HP, Dept Clin Hematol & Cellular Therapy, F-75012 Paris, France.
EM mohamad.mohty@inserm.fr
CR Alexander TB, 2018, NATURE, V562, P373, DOI 10.1038/s41586-018-0436-0
   Amrolia PJ, 2018, BLOOD, V132, DOI 10.1182/blood-2018-99-118616
   Andersson AK, 2015, NAT GENET, V47, P330, DOI 10.1038/ng.3230
   Arber DA, 2016, BLOOD, V127, P2391, DOI 10.1182/blood-2016-03-643544
   Asselin B, 2015, LEUKEMIA LYMPHOMA, V56, P2273, DOI 10.3109/10428194.2014.1003056
   Attarbaschi A, 2014, KLIN PADIATR, V226, P338, DOI 10.1055/s-0034-1387795
   Bader P, 2009, J CLIN ONCOL, V27, P377, DOI 10.1200/JCO.2008.17.6065
   Barber KE, 2007, GENE CHROMOSOME CANC, V46, P478, DOI 10.1002/gcc.20431
   Bassan R, 2011, J CLIN ONCOL, V29, P532, DOI 10.1200/JCO.2010.30.1382
   Bassan R, 2009, BLOOD, V113, P4153, DOI 10.1182/blood-2008-11-185132
   Beldjord K, 2014, BLOOD, V123, P3739, DOI 10.1182/blood-2014-01-547695
   Bene MC, 2011, LEUKEMIA, V25, P567, DOI 10.1038/leu.2010.312
   Berg SL, 2005, J CLIN ONCOL, V23, P3376, DOI 10.1200/JCO.2005.03.426
   Berry DA, 2017, JAMA ONCOL, V3, DOI 10.1001/jamaoncol.2017.0580
   Bhojwani D, 2019, LEUKEMIA, V33, P884, DOI 10.1038/s41375-018-0265-z
   Biondi A, 2012, LANCET ONCOL, V13, P936, DOI 10.1016/S1470-2045(12)70377-7
   Boissel N, 2003, J CLIN ONCOL, V21, P774, DOI 10.1200/JCO.2003.02.053
   Bonaventure A, 2017, LANCET HAEMATOL, V4, pE202, DOI 10.1016/S2352-3026(17)30052-2
   Bond J, 2019, HAEMATOLOGICA, V104, P1617, DOI 10.3324/haematol.2018.197848
   Borowitz MJ, 2008, BLOOD, V111, P5477, DOI 10.1182/blood-2008-01-132837
   Borowitz MJ, 2015, BLOOD, V126, P964, DOI 10.1182/blood-2015-03-633685
   Bostrom BC, 2003, BLOOD, V101, P3809, DOI 10.1182/blood-2002-08-2454
   Bride KL, 2018, BLOOD, V131, P995, DOI 10.1182/blood-2017-07-794214
   Bruggemann M, 2017, HEMATOLOGY AM SOC HE
   Bruggemann M, 2006, BLOOD
   Burmeister T, 2010, HAEMATOL-HEMATOL J, V95, P241, DOI 10.3324/haematol.2009.011346
   Cave H, 1998, NEW ENGL J MED, V339, P591, DOI 10.1056/NEJM199808273390904
   Chevallier P, 2012, LEUKEMIA RES, V36, P311, DOI 10.1016/j.leukres.2011.11.010
   Clappier E, 2014, LEUKEMIA, V28, P70, DOI 10.1038/leu.2013.277
   Cortes JE, 2013, NEW ENGL J MED, V369, P1783, DOI 10.1056/NEJMoa1306494
   Coustan-Smith E, 1998, LANCET, V351, P550, DOI 10.1016/S0140-6736(97)10295-1
   Coyaud E, 2010, BLOOD, V115, P3089, DOI 10.1182/blood-2009-07-234229
   Dang JJ, 2015, BLOOD, V125, P3609, DOI 10.1182/blood-2015-02-626127
   Daver N, 2015, HAEMATOLOGICA, V100, P653, DOI 10.3324/haematol.2014.118588
   Davila ML, 2014, SCI TRANSL MED, V6, DOI 10.1126/scitranslmed.3008226
   de Bont JM, 2004, LEUKEMIA, V18, P2032, DOI 10.1038/sj.leu.2403538
   De Keersmaecker K, 2005, BLOOD, V105, P4849, DOI 10.1182/blood-2004-12-4897
   de Labarthe A, 2007, BLOOD, V109, P1408, DOI 10.1182/blood-2006-03-011908
   De Moerloose B, 2010, BLOOD, V116, P36, DOI 10.1182/blood-2009-10-247965
   DeAngelo DJ, 2015, LEUKEMIA, V29, P526, DOI 10.1038/leu.2014.229
   DeAngelo DJ, 2007, BLOOD, V109, P5136, DOI 10.1182/blood-2006-11-056754
   DeAngelo DJ, 2017, BLOOD ADV, V1, P1167, DOI 10.1182/bloodadvances.2016001925
   Den Boer ML, 2009, LANCET ONCOL, V10, P125, DOI 10.1016/S1470-2045(08)70339-5
   Dores GM, 2012, BLOOD, V119, P34, DOI 10.1182/blood-2011-04-347872
   Durinck K, 2015, EXP HEMATOL, V43, P625, DOI 10.1016/j.exphem.2015.05.017
   Fathi A., 2015, BLOOD, V126, P1328, DOI [10.1182/blood.V126.23.1328.1328, DOI 10.1182/BLOOD.V126.23.1328.1328]
   Ferrando AA, 2002, CANCER CELL, V1, P75, DOI 10.1016/S1535-6108(02)00018-1
   Foa R, 2011, BLOOD, V118, P6521, DOI 10.1182/blood-2011-05-351403
   Gaipa G, 2012, HAEMATOL-HEMATOL J, V97, P1586, DOI 10.3324/haematol.2011.060426
   Gale KB, 1997, P NATL ACAD SCI USA, V94, P13950, DOI 10.1073/pnas.94.25.13950
   GARDNER R, 2018, BLOOD S, V132, DOI DOI 10.1182/BLOOD-2018-99-113126
   Giebel S, 2019, BONE MARROW TRANSPL, V54, P798, DOI 10.1038/s41409-018-0373-4
   Gokbuget N, 2011, BLOOD, V118, P3504, DOI 10.1182/blood-2011-01-329441
   Greaves MF, 2003, BLOOD, V102, P2321, DOI 10.1182/blood-2002-12-3817
   Gu Z, 2016, NAT COMMUN, V7, DOI 10.1038/ncomms13331
   Habets RA, 2019, SCI TRANSL MED, V11, DOI 10.1126/scitranslmed.aau6246
   Hagemeijer A, 2010, GENE CHROMOSOME CANC, V49, P299, DOI 10.1002/gcc.20743
   Harms DO, 2003, BLOOD, V102, P2736, DOI 10.1182/blood-2002-08-2372
   Harvey RC, 2010, BLOOD
   Harvey RC, 2010, BLOOD, V116, P4874, DOI 10.1182/blood-2009-08-239681
   Hill LC, 2019, BLOOD, V134, DOI 10.1182/blood-2019-129559
   Holmfeldt L, 2013, NAT GENET, V45, P242, DOI 10.1038/ng.2532
   Howlader N, 2017, SEER CANC STAT REV 1
   Huguet F, 2009, J CLIN ONCOL, V27, P911, DOI 10.1200/JCO.2008.18.6916
   Hunger SP, 1996, BLOOD, V87, P1211, DOI 10.1182/blood.V87.4.1211.bloodjournal8741211
   Hunger SP, 2012, J CLIN ONCOL, V30, P1663, DOI 10.1200/JCO.2011.37.8018
   Igarashi S, 2005, J CLIN ONCOL, V23, P6489, DOI 10.1200/JCO.2005.01.982
   Irving J, 2009, HAEMATOLOGICA
   Jain T, 2020, THER ADV HEMATOL, V11, DOI 10.1177/2040620719899897
   Jang W, 2019, EXP MOL MED, V51, DOI 10.1038/s12276-018-0195-x
   Jerchel IS, 2018, LEUKEMIA, V32, P931, DOI 10.1038/leu.2017.303
   Jones D, 2008, CANCER-AM CANCER SOC, V113, P985, DOI 10.1002/cncr.23666
   Kantarjian H, 2017, NEW ENGL J MED, V376, P836, DOI 10.1056/NEJMoa1609783
   Kantarjian H, 2013, CANCER-AM CANCER SOC, V119, P2728, DOI 10.1002/cncr.28136
   Kantarjian HM, 2019, CANCER-AM CANCER SOC, V125, P2474, DOI 10.1002/cncr.32116
   Kantarjian HM, 2017, LANCET HAEMATOL, V4, pE387, DOI 10.1016/S2352-3026(17)30103-5
   Kantarjian HM, 2016, NEW ENGL J MED, V375, P740, DOI 10.1056/NEJMoa1509277
   Karschnia P, 2019, BLOOD, V133, P2212, DOI 10.1182/blood-2018-12-893396
   Kawamata N, 2009, INT J ONCOL, V34, P1603, DOI 10.3892/ijo_00000290
   Larsen EC, 2016, J CLIN ONCOL, V34, P2380, DOI 10.1200/JCO.2015.62.4544
   Le RQ, 2018, ONCOLOGIST, V23, P943, DOI 10.1634/theoncologist.2018-0028
   Lee DW, 2019, BIOL BLOOD MARROW TR, V25, P625, DOI 10.1016/j.bbmt.2018.12.758
   Leung W, 2012, BLOOD, V120, P468, DOI 10.1182/blood-2012-02-409813
   Lilljebjorn H, 2016, NAT COMMUN, V7, DOI 10.1038/ncomms11790
   Liu SY, 2018, BLOOD, V132, DOI 10.1182/blood-2018-99-111856
   Liu YF, 2016, EBIOMEDICINE, V8, P173, DOI 10.1016/j.ebiom.2016.04.038
   Ma XT, 2015, NAT COMMUN, V6, DOI 10.1038/ncomms7604
   MAITI A, 2017, BLOOD S1, V130
   Malard F, 2014, BIOL BLOOD MARROW TR, V20, P1217, DOI 10.1016/j.bbmt.2014.04.021
   Malec M, 2004, LEUKEMIA, V18, P1630, DOI 10.1038/sj.leu.2403444
   Maude SL, 2018, NEW ENGL J MED, V378, P439, DOI 10.1056/NEJMoa1709866
   Maude SL, 2014, NEW ENGL J MED, V371, P1507, DOI 10.1056/NEJMoa1407222
   Maury S, 2016, NEW ENGL J MED, V375, P1044, DOI 10.1056/NEJMoa1605085
   Maury S, 2010, HAEMATOL-HEMATOL J, V95, P324, DOI 10.3324/haematol.2009.010306
   McNeer JL, 2019, J CLIN ONCOL, V37, P780, DOI 10.1200/JCO.18.00884
   Meyer JA, 2013, NAT GENET, V45, P290, DOI 10.1038/ng.2558
   Mitchell CD, 2005, BRIT J HAEMATOL, V129, P734, DOI 10.1111/j.1365-2141.2005.05509.x
   Moricke A, 2016, BLOOD, V127, P2101, DOI 10.1182/blood-2015-09-670729
   Moorman AV, 2013, J CLIN ONCOL, V31, P3389, DOI 10.1200/JCO.2013.48.9377
   Mullighan CG, 2008, SCIENCE, V322, P1377, DOI 10.1126/science.1164266
   Mullighan CG, 2008, NATURE, V453, P110, DOI 10.1038/nature06866
   Mullighan CG, 2007, NATURE, V446, P758, DOI 10.1038/nature05690
   Mullighan CG, 2011, NATURE, V471, P235, DOI 10.1038/nature09727
   Mullighan CG, 2009, NEW ENGL J MED, V360, P470, DOI 10.1056/NEJMoa0808253
   Nebral K, 2009, LEUKEMIA, V23, P134, DOI 10.1038/leu.2008.306
   Ntziachristos P, 2012, NAT MED, V18, P298, DOI 10.1038/nm.2651
   O'Connor D, 2018, J CLIN ONCOL, V36, P34, DOI 10.1200/JCO.2017.74.0449
   Ofran Y, 2020, LEUKEMIA, V34, P293, DOI 10.1038/s41375-019-0548-z
   Palomero T, 2007, NAT MED, V13, P1203, DOI 10.1038/nm1636
   Panosyan EH, 2004, J PEDIAT HEMATOL ONC, V26, P217, DOI 10.1097/00043426-200404000-00002
   Park JH, 2018, NEW ENGL J MED, V378, P449, DOI 10.1056/NEJMoa1709919
   Patel B, 2017, LEUKEMIA, V31, P58, DOI 10.1038/leu.2016.219
   Patel B, 2010, BRIT J HAEMATOL, V148, P80, DOI 10.1111/j.1365-2141.2009.07941.x
   Paulsson K, 2015, NAT GENET, V47, P672, DOI 10.1038/ng.3301
   Peters C, 2015, J CLIN ONCOL, V33, P1265, DOI 10.1200/JCO.2014.58.9747
   Pieters R, 2007, LANCET, V370, P240, DOI 10.1016/S0140-6736(07)61126-X
   Porkka K, 2008, BLOOD, V112, P1005, DOI 10.1182/blood-2008-02-140665
   Prima V, 2007, LEUKEMIA
   Pui CH, 2008, LANCET ONCOL, V9, P257, DOI 10.1016/S1470-2045(08)70070-6
   Pui CH, 2019, J CLIN ONCOL, V37, P770, DOI 10.1200/JCO.18.00822
   Pui CH, 2011, J CLIN ONCOL, V29, P386, DOI 10.1200/JCO.2010.32.0325
   Pulte D, 2009, BLOOD, V113, P1408, DOI 10.1182/blood-2008-06-164863
   Pulte D, 2014, PLOS ONE, V9, DOI 10.1371/journal.pone.0085554
   Quintas-Cardama A, 2008, LEUKEMIA, V22, P1117, DOI 10.1038/leu.2008.80
   Ravandi F, 2015, CANCER-AM CANCER SOC, V121, P4158, DOI 10.1002/cncr.29646
   Ribera JM, 2008, J CLIN ONCOL, V26, P1843, DOI 10.1200/JCO.2007.13.7265
   Richards S, 1996, LANCET, V347, P1783
   Richards S, 2013, PEDIATR BLOOD CANCER, V60, P185, DOI 10.1002/pbc.24228
   Roberts KG, 2014, NEW ENGL J MED, V371, P1005, DOI 10.1056/NEJMoa1403088
   Roberts KG, 2017, BLOOD ADV, V1, P1657, DOI 10.1182/bloodadvances.2017011296
   Roberts KG, 2017, J CLIN ONCOL, V35, P394, DOI 10.1200/JCO.2016.69.0073
   Russell LJ, 2014, J CLIN ONCOL, V32, P1453, DOI 10.1200/JCO.2013.51.3242
   Ryan J, 2009, BRIT J HAEMATOL, V144, P107, DOI 10.1111/j.1365-2141.2008.07429.x
   Sasaki K, 2016, CANCER-AM CANCER SOC, V122, P3650, DOI 10.1002/cncr.30231
   Schafer ES, 2011, NAT REV CLIN ONCOL, V8, P417, DOI 10.1038/nrclinonc.2011.77
   Schrappe M, 2011, BLOOD, V118, P2077, DOI 10.1182/blood-2011-03-338707
   Schultz KR, 2014, LEUKEMIA, V28, P1467, DOI 10.1038/leu.2014.30
   Schultz LM, 2018, BLOOD, V132, DOI 10.1182/blood-2018-99-117445
   Shago M, 2016, PEDIATR BLOOD CANCER, V63, P1915, DOI 10.1002/pbc.26116
   Shah NN, 2019, FRONT ONCOL, V9, DOI 10.3389/fonc.2019.00146
   Siegel RL, 2017, CA-CANCER J CLIN, V67, P7, DOI 10.3322/caac.21387
   Skarby TVC, 2006, LEUKEMIA, V20, P1955, DOI 10.1038/sj.leu.2404404
   Slayton WB, 2018, J CLIN ONCOL, V36, P2306, DOI 10.1200/JCO.2017.76.7228
   Stanulla M, 2018, J CLIN ONCOL, V36, P1240, DOI 10.1200/JCO.2017.74.3617
   Stock W, 2008, BLOOD, V112, P1646, DOI 10.1182/blood-2008-01-130237
   Stork LC, 2010, BLOOD, V115, P2740, DOI 10.1182/blood-2009-07-230656
   Storring JM, 2009, BRIT J HAEMATOL, V146, P76, DOI 10.1111/j.1365-2141.2009.07712.x
   Suzuki K, 2016, J CLIN ONCOL, V34, P3451, DOI 10.1200/JCO.2016.66.5547
   Tasian SK, 2017, BLOOD, V130, P2064, DOI 10.1182/blood-2017-06-743252
   Tembhare P, 2016, CYTOM PART A, V89A, P281, DOI 10.1002/cyto.a.22803
   Thomas DA, 2010, J CLIN ONCOL, V28, P3880, DOI 10.1200/JCO.2009.26.9456
   Thomas DA, 2009, BLOOD, V113, P6330, DOI 10.1182/blood-2008-04-151860
   Topp MS, 2015, LANCET ONCOL, V16, P57, DOI 10.1016/S1470-2045(14)71170-2
   Tzoneva G, 2018, NATURE, V553, P511, DOI 10.1038/nature25186
   van der Sluis IM, 2016, HAEMATOLOGICA, V101, P279, DOI 10.3324/haematol.2015.137380
   van Dongen JJM, 1998, LANCET, V352, P1731, DOI 10.1016/S0140-6736(98)04058-6
   Van Limbergen H, 2001, GENE CHROMOSOME CANC, V30, P274, DOI 10.1002/1098-2264(2000)9999:9999<1::AID-GCC1089>3.0.CO;2-1
   Van Vlierberghe P, 2012, J CLIN INVEST, V122, P3398, DOI 10.1172/JCI61269
   Van Vlierberghe P, 2010, NAT GENET, V42, P338, DOI 10.1038/ng.542
   von Stackelberg A, 2016, J CLIN ONCOL, V34, P4381, DOI 10.1200/JCO.2016.67.3301
   Vora A, 2006, LANCET, V368, P1339, DOI 10.1016/S0140-6736(06)69558-5
   Vora A, 2016, J CLIN ONCOL, V34, P919, DOI 10.1200/JCO.2015.64.2850
   Vora A, 2013, LANCET ONCOL, V14, P199, DOI 10.1016/S1470-2045(12)70600-9
   Weng AP, 2004, SCIENCE, V306, P269, DOI 10.1126/science.1102160
   Winick N, 2017, J CLIN ONCOL
   Woo MH, 1998, LEUKEMIA, V12, P1527, DOI 10.1038/sj.leu.2401162
   Xu H, 2013, JNCI-J NATL CANCER I, V105, P733, DOI 10.1093/jnci/djt042
   Xu H, 2012, J CLIN ONCOL, V30, P751, DOI 10.1200/JCO.2011.38.0345
   YANG JF, 2018, BLOOD S, V132, DOI DOI 10.1182/BLOOD-2018-99-114415
   Yang JJ, 2011, NAT GENET
   Yang JJ, 2008, BLOOD, V112, P4178, DOI 10.1182/blood-2008-06-165027
   Yasuda T, 2016, NAT GENET, V48, P569, DOI 10.1038/ng.3535
   Zaliova M, 2017, GENE CHROMOSOME CANC, V56, P608, DOI 10.1002/gcc.22464
   Zhang JH, 2016, NAT GENET, V48, P1481, DOI 10.1038/ng.3691
   Zhang JH, 2012, NATURE, V481, P157, DOI 10.1038/nature10725
NR 175
TC 70
Z9 74
U1 28
U2 56
PU ELSEVIER SCIENCE INC
PI NEW YORK
PA STE 800, 230 PARK AVE, NEW YORK, NY 10169 USA
SN 0140-6736
EI 1474-547X
J9 LANCET
JI Lancet
PD APR 4
PY 2020
VL 395
IS 10230
BP 1146
EP 1162
PG 17
WC Medicine, General & Internal
SC General & Internal Medicine
GA KZ9LJ
UT WOS:000523580400028
PM 32247396
OA Bronze
HC Y
HP N
DA 2021-10-28
ER

PT J
AU Brown, MP
   Mislang, A
AF Brown, Michael P.
   Mislang, Anna
TI Cancer immunotherapy: at a new immune frontier
SO CANCER FORUM
LA English
DT Article
ID PD-1 BLOCKADE; INFLAMMATION; SURVEILLANCE; RESPONSES
AB Cancer immunotherapy has revolutionised survival outcomes in patients to the extent that it is now recognised as one of the major modalities of cancer treatment. Technologies leading the charge are immune checkpoint inhibitory antibodies, chimeric antigen receptor T-cells and recombinant bi-specific T-cell engager molecules. It is thought that their workings depend on their effectiveness on specific immune recognition of cancer cells by cytotoxic T lymphocytes. For immune checkpoint inhibitory antibodies, anti-cancer activity results either from generation of new cytotoxic T lymphocytes specificities or re-invigoration of pre-existing intra-tumoral cytotoxic T lymphocytes. For chimeric antigen receptor T-cells and bi-specific T-cell engagers, genetic engineering re-directs anti-cancer activities of either exogenously delivered T cells or endogenous T cells, respectively. Even so, we must acknowledge the enormous complexity of human immunity and our relatively poor understanding of it. Although our current state of knowledge tells us that combination immunotherapies will be most effective, it does not inform us which combinations will optimise clinical benefit. Consequently, empirical clinical testing of cancer immunotherapies will likely continue in tandem with improved understanding of immunobiological mechanisms of action. Here, we aim to describe key principles of cancer immunotherapy and explain the rationale underlying current use of several different kinds of immune-active agents.
C1 [Brown, Michael P.; Mislang, Anna] Royal Adelaide Hosp, Canc Clin Trials Unit, 1 Port Rd, Adelaide, SA 5000, Australia.
   [Brown, Michael P.] Univ Adelaide, Sch Med, Adelaide, SA 5000, Australia.
   [Brown, Michael P.] SA Pathol, Ctr Canc Biol, Translat Oncol Lab, Adelaide, SA 5000, Australia.
   [Brown, Michael P.] Univ South Australia, Adelaide, SA 5000, Australia.
RP Brown, MP (corresponding author), Royal Adelaide Hosp, Canc Clin Trials Unit, 1 Port Rd, Adelaide, SA 5000, Australia.; Brown, MP (corresponding author), Univ Adelaide, Sch Med, Adelaide, SA 5000, Australia.; Brown, MP (corresponding author), SA Pathol, Ctr Canc Biol, Translat Oncol Lab, Adelaide, SA 5000, Australia.; Brown, MP (corresponding author), Univ South Australia, Adelaide, SA 5000, Australia.
EM michaelp.brown@sa.gov.au
FU Health Services Charitable Gifts Board of the Central Adelaide Local
   Health network
FX We are grateful for the support of the Health Services Charitable Gifts
   Board of the Central Adelaide Local Health network. We dedicate this
   article to the memory of Professor Derek Hart (1952-2017) who pioneered
   the field of human dendritic cell biology.
CR Balkwill F, 2001, LANCET, V357, P539, DOI 10.1016/S0140-6736(00)04046-0
   Brown MP, 2017, J NEUROIMMUNOL, V305, P16, DOI 10.1016/j.jneuroim.2016.12.016
   Cerwenka A, 2016, NAT REV IMMUNOL, V16, P112, DOI 10.1038/nri.2015.9
   Champiat S, 2016, ANN ONCOL, V27, P559, DOI 10.1093/annonc/mdv623
   Chen DS, 2017, NATURE, V541, P321, DOI 10.1038/nature21349
   Chen DS, 2013, IMMUNITY, V39, P1, DOI 10.1016/j.immuni.2013.07.012
   Chesney JA, 2017, J CLIN ONCOL S, V35
   Corrales L, 2017, CELL RES, V27, P96, DOI 10.1038/cr.2016.149
   Coussens LM, 2002, NATURE, V420, P860, DOI 10.1038/nature01322
   Couzin-Frankel J, 2013, SCIENCE, V342, P1432, DOI 10.1126/science.342.6165.1432
   Dunn GP, 2004, ANNU REV IMMUNOL, V22, P329, DOI 10.1146/annurev.immunol.22.012703.104803
   DVORAK HF, 1986, NEW ENGL J MED, V315, P1650
   Gordon SR, 2017, NATURE, V545, P495, DOI 10.1038/nature22396
   Hanahan D, 2011, CELL, V144, P646, DOI 10.1016/j.cell.2011.02.013
   Herbst RS, 2014, NATURE, V515, P563, DOI 10.1038/nature14011
   Hsieh AH, 2017, BMJ CASE REP
   Huang AC, 2017, NATURE, V545, P60, DOI 10.1038/nature22079
   Huang YT, 2017, J THORAC DIS, V9, pE168, DOI 10.21037/jtd.2017.02.30
   Kantarjian H, 2017, NEW ENGL J MED, V376, P836, DOI 10.1056/NEJMoa1609783
   Kroemer G, 2013, ANNU REV IMMUNOL, V31, P51, DOI 10.1146/annurev-immunol-032712-100008
   Kvistborg P, 2014, SCI TRANSL MED, V6, DOI 10.1126/scitranslmed.3008918
   Long GV, 2017, JAMA ONCOL
   Lu YC, 2016, SEMIN IMMUNOL, V28, P22, DOI 10.1016/j.smim.2015.11.002
   Marchingo JM, 2014, SCIENCE, V346, P1123, DOI 10.1126/science.1260044
   McDonnell AM, 2010, CLIN DEV IMMUNOL, DOI 10.1155/2010/539519
   Muller P, 2015, SCI TRANSL MED, V7, DOI 10.1126/scitranslmed.aac4925
   Okazaki T, 2013, NAT IMMUNOL, V14, P1212, DOI 10.1038/ni.2762
   Pardoll DM, 2012, NAT REV CANCER, V12, P252, DOI 10.1038/nrc3239
   Sadelain M, 2017, NATURE, V545, P423, DOI 10.1038/nature22395
   Schreiber RD, 2011, SCIENCE, V331, P1565, DOI 10.1126/science.1203486
   Schumacher TN, 2015, SCIENCE, V348, P69, DOI 10.1126/science.aaa4971
   Smyth MJ, 2002, NAT REV CANCER, V2, P850, DOI 10.1038/nrc928
   Snyder A, 2017, PLOS MED, V14, DOI 10.1371/journal.pmed.1002309
   Spranger S, 2016, P NATL ACAD SCI USA, V113, pE7759, DOI 10.1073/pnas.1609376113
   Swann JB, 2007, J CLIN INVEST, V117, P1137, DOI 10.1172/JCI31405
   Tumeh PC, 2014, NATURE, V515, P568, DOI 10.1038/nature13954
   Werner HMJ, 2014, NAT REV CLIN ONCOL, V11, P167, DOI 10.1038/nrclinonc.2014.6
   Yatim N, 2017, NAT REV IMMUNOL, V17, P262, DOI 10.1038/nri.2017.9
   Zaretsky JM, 2016, NEW ENGL J MED, V375, P819, DOI 10.1056/NEJMoa1604958
NR 39
TC 0
Z9 0
U1 0
U2 5
PU AUSTRALIAN CANCER SOC INC
PI SYDNEY
PA GPO BOX 4708, SYDNEY, NSW 2001, AUSTRALIA
SN 0311-306X
J9 CANCER FORUM
JI Cancer Forum
PD APR
PY 2018
VL 42
IS 1
BP 3
EP 16
PG 14
WC Oncology
SC Oncology
GA GE1YM
UT WOS:000431012700002
DA 2021-10-28
ER

PT J
AU Mansourabadi, AH
   Khosroshahi, LM
   Noorbakhsh, F
   Amirzargar, A
AF Mansourabadi, Amir Hossein
   Khosroshahi, Leila Mohamed
   Noorbakhsh, Farshid
   Amirzargar, Aliakbar
TI Cell therapy in transplantation: A comprehensive review of the current
   applications of cell therapy in transplant patients with the focus on
   Tregs, CAR Tregs, and Mesenchymal stem cells
SO INTERNATIONAL IMMUNOPHARMACOLOGY
LA English
DT Review
DE Organ transplantation; Regulatory T cells; Chimeric antigen receptors;
   Mesenchymal stem cell; Cell therapy
ID REGULATORY T-CELLS; VERSUS-HOST-DISEASE; UMBILICAL-CORD BLOOD; RESISTANT
   ACUTE GVHD; STROMAL CELLS; BONE-MARROW; SOLID-ORGAN;
   CLINICAL-APPLICATION; DENDRITIC CELLS; ACUTE REJECTION
AB Organ transplantation is a practical treatment for patients with end-stage organ failure. Despite the advances in short-term graft survival, long-term graft survival remains the main challenge considering the increased mortality and morbidity associated with chronic rejection and the toxicity of immunosuppressive drugs. Since a novel therapeutic strategy to induce allograft tolerance seems urgent, focusing on developing novel and safe approaches to prolong graft survival is one of the main goals of transplant investigators. Researchers in the field of organ transplantation are interested in suppressing or optimizing the immune responses by focusing on immune cells including mesenchymal stem cells (MSCs), polyclonal regulatory Tcells (Tregs), and antigen-specific Tregs engineered with chimeric antigen receptors (CAR Tregs). We review the mechanistic pathways, phenotypic and functional characteristics of these cells, and their promising application in organ transplantation.
C1 [Mansourabadi, Amir Hossein; Khosroshahi, Leila Mohamed; Noorbakhsh, Farshid; Amirzargar, Aliakbar] Univ Tehran Med Sci, Sch Med, Dept Immunol, Tehran 009821, Iran.
   [Mansourabadi, Amir Hossein] Universal Sci Educ & Res Network USERN, Network Immun Infect Malignancy & Autoimmun NIIMA, Tehran 009821, Iran.
   [Mansourabadi, Amir Hossein] Universal Sci Educ & Res Network USERN, Systemat Review & Meta Anal Expert Grp SRMEG, Tehran 009821, Iran.
RP Noorbakhsh, F; Amirzargar, A (corresponding author), Univ Tehran Med Sci, Sch Med, Dept Immunol, Tehran 009821, Iran.
EM Noorbakh@gmail.com; amirzara@tums.ac.ir
RI Mansourabadi, Amirhossein/O-9370-2019
OI Mansourabadi, Amir Hossein/0000-0001-7352-2318
CR Aghili B, 2015, IRAN J IMMUNOL, V12, P240, DOI IJIv12i4A2
   Aksu AE, 2008, CLIN IMMUNOL, V127, P348, DOI 10.1016/j.clim.2008.02.003
   Ali JM, 2013, TRANSPLANTATION, V96, P681, DOI 10.1097/TP.0b013e31829853ce
   Annunziato F, 2002, J EXP MED, V196, P379, DOI 10.1084/jem.20020110
   Aqmasheh S, 2017, ADV PHARM BULL, V7, P165, DOI 10.15171/apb.2017.021
   Argani H, 2016, EXP CLIN TRANSPLANT, V14, P6, DOI 10.6002/ect.tondtdtd2016.L10
   Bartholomew A, 2002, EXP HEMATOL, V30, P42, DOI 10.1016/S0301-472X(01)00769-X
   Battaglia M, 2006, SEMIN IMMUNOL, V18, P120, DOI 10.1016/j.smim.2006.01.007
   Battaglia M, 2006, J IMMUNOL, V177, P8338, DOI 10.4049/jimmunol.177.12.8338
   Battiwalla M, 2009, CYTOTHERAPY, V11, P503, DOI 10.1080/14653240903193806
   BEATTY PG, 1995, TRANSPLANTATION, V60, P778, DOI 10.1097/00007890-199510270-00003
   Bernardo ME, 2015, IMMUNOL LETT, V168, P215, DOI 10.1016/j.imlet.2015.06.013
   Bernardo ME, 2013, CELL STEM CELL, V13, P392, DOI 10.1016/j.stem.2013.09.006
   Bezie S, 2019, BLOOD ADV, V3, P3522, DOI 10.1182/bloodadvances.2019000411
   Blat D, 2014, MOL THER, V22, P1018, DOI 10.1038/mt.2014.41
   Boardman DA, 2017, AM J TRANSPLANT, V17, P931, DOI 10.1111/ajt.14185
   Boroughs AC, 2019, JCI INSIGHT, V4, DOI 10.1172/jci.insight.126194
   Bour-Jordan H, 2009, IMMUNOL REV, V229, P41, DOI 10.1111/j.1600-065X.2009.00775.x
   Brusko TM, 2010, PLOS ONE, V5, DOI 10.1371/journal.pone.0011726
   Caplan AI, 2017, STEM CELL TRANSL MED, V6, P1445, DOI 10.1002/sctm.17-0051
   Casiraghi F, 2012, AM J TRANSPLANT, V12, P2373, DOI 10.1111/j.1600-6143.2012.04115.x
   Casiraghi F, 2008, J IMMUNOL, V181, P3933, DOI 10.4049/jimmunol.181.6.3933
   Cetin M, 2017, BONE MARROW TRANSPL, V52, P783, DOI 10.1038/bmt.2017.1
   Cetkovic-Cvrlje M, 2004, BRIT J HAEMATOL, V126, P821, DOI 10.1111/j.1365-2141.2004.05126.x
   Chang ZL, 2017, TRENDS MOL MED, V23, P430, DOI 10.1016/j.molmed.2017.03.002
   Chen LC, 2016, J IMMUNOL, V197, P1137, DOI 10.4049/jimmunol.1600696
   Chen X, 2013, J IMMUNOL, V190, P1076, DOI 10.4049/jimmunol.1202659
   Chiang JY, 2007, J CLIN INVEST, V117, P1029, DOI 10.1172/JCI29472
   Christie D, 2014, CURR TOP MICROBIOL, V381, P125, DOI 10.1007/82_2014_372
   Cortes-Araya Y, 2018, STEM CELLS DEV, V27, P1518, DOI 10.1089/scd.2017.0241
   Davies LC, 2017, STEM CELLS, V35, P766, DOI 10.1002/stem.2509
   Dawson NAJ, 2020, SCI TRANSL MED, V12, DOI 10.1126/scitranslmed.aaz3866
   Dawson NAJ, 2019, JCI INSIGHT, V4, DOI 10.1172/jci.insight.123672
   Dawson NAJ, 2017, TRANSL RES, V187, P53, DOI 10.1016/j.trsl.2017.06.009
   Deaglio S, 2007, J EXP MED, V204, P1257, DOI 10.1084/jem.20062512
   Detry O, 2017, J HEPATOL, V67, P47, DOI 10.1016/j.jhep.2017.03.001
   Di Ianni M, 2011, BLOOD, V117, P3921, DOI 10.1182/blood-2010-10-311894
   Di Ianni M, 2012, TRANSFUS APHER SCI, V47, P213, DOI 10.1016/j.transci.2012.06.007
   Dijke IE, 2016, AM J TRANSPLANT, V16, P58, DOI 10.1111/ajt.13456
   Dong LY, 2014, J CELL MOL MED, V18, P2213, DOI 10.1111/jcmm.12353
   Dotoli GM, 2017, BONE MARROW TRANSPL, V52, P859, DOI 10.1038/bmt.2017.35
   Duhen T, 2012, BLOOD, V119, P4430, DOI 10.1182/blood-2011-11-392324
   Edinger M, 2003, NAT MED, V9, P1144, DOI 10.1038/nm915
   Elinav E, 2009, GASTROENTEROLOGY, V136, P1721, DOI 10.1053/j.gastro.2009.01.049
   Elpek KG, 2007, J IMMUNOL, V179, P7295, DOI 10.4049/jimmunol.179.11.7295
   Erpicum P, 2019, KIDNEY INT, V95, P693, DOI 10.1016/j.kint.2018.08.046
   ESHHAR Z, 1993, P NATL ACAD SCI USA, V90, P720, DOI 10.1073/pnas.90.2.720
   Esteves CL, 2018, CYTOM PART A, V93A, P50, DOI 10.1002/cyto.a.23243
   Esteves CL, 2017, STEM CELL RES THER, V8, DOI 10.1186/s13287-017-0525-2
   Eyquem J, 2017, NATURE, V543, P113, DOI 10.1038/nature21405
   Fallarino F, 2011, CURR MED CHEM, V18, P2215, DOI 0929-8673/11 $58.00+.00
   FERRARA J, 1986, J INVEST DERMATOL, V86, P371, DOI 10.1111/1523-1747.ep12285612
   Ferrara James L M, 2005, Clin Adv Hematol Oncol, V3, P415
   Ferreira LMR, 2019, NAT REV DRUG DISCOV, V18, P749, DOI 10.1038/s41573-019-0041-4
   Fontenot JD, 2017, J IMMUNOL, V198, P986, DOI 10.1038/ni904
   Franquesa M, 2012, STEM CELLS DEV, V21, P3125, DOI 10.1089/scd.2012.0096
   Fricova D, 2020, NPJ REGEN MED, V5, DOI 10.1038/s41536-020-00106-y
   FRIEDENSTEIN AJ, 1976, INT REV CYTOL, V47, P327, DOI 10.1016/S0074-7696(08)60092-3
   Fritsche E., 2020, TRENDS BIOTECHNOL
   Fujii S, 2019, STEM CELLS DEV, V28, P28, DOI 10.1089/scd.2018.0058
   Garakani R, 2017, INT J TRANSPLANT MED, V8, P125
   Garib FY, 2015, BIOCHEMISTRY-MOSCOW+, V80, P957, DOI 10.1134/S0006297915080015
   Ge W, 2010, TRANSPLANTATION, V90, P1312, DOI 10.1097/TP.0b013e3181fed001
   Giebel B, 2017, STEM CELL INVESTIGAT, V4
   Gol-Ara M, 2012, ARTHRITIS, DOI 10.1155/2012/805875
   Golovina TN, 2011, PLOS ONE, V6, DOI 10.1371/journal.pone.0015868
   Gonzalez-Galarza FF, 2015, NUCLEIC ACIDS RES, V43, pD784, DOI 10.1093/nar/gku1166
   Gragert L, 2014, NEW ENGL J MED, V371, P339, DOI 10.1056/NEJMsa1311707
   Gregoire C, 2019, FRONT IMMUNOL, V10, DOI 10.3389/fimmu.2019.00619
   Grewal SS, 2004, BLOOD, V103, P1147, DOI 10.1182/blood-2003-02-0587
   Grohmann U, 2007, NAT MED, V13, P579, DOI 10.1038/nm1563
   Gurkan S, 2010, AM J TRANSPLANT, V10, P2132, DOI 10.1111/j.1600-6143.2010.03210.x
   Hagenstein J, 2019, J AM SOC NEPHROL, V30, P1438, DOI 10.1681/ASN.2019020118
   Halloran PF, 2004, NEW ENGL J MED, V351, P2715, DOI 10.1056/NEJMra033540
   Hansen JA, 1997, IMMUNOL REV, V157, P141, DOI 10.1111/j.1600-065X.1997.tb00979.x
   Harris DT, 2016, TRENDS PHARMACOL SCI, V37, P220, DOI 10.1016/j.tips.2015.11.004
   Haylock-Jacobs S, 2011, J AUTOIMMUN, V36, P278, DOI 10.1016/j.jaut.2011.02.006
   HILBRANDS LB, 1995, TRANSPLANTATION, V59, P1263, DOI 10.1097/00007890-199505000-00007
   Hippen KL, 2011, AM J TRANSPLANT, V11, P1148, DOI 10.1111/j.1600-6143.2011.03558.x
   Hippen KL, 2011, SEMIN IMMUNOL, V23, P462, DOI 10.1016/j.smim.2011.07.008
   Hippen KL, 2011, SCI TRANSL MED, V3, DOI 10.1126/scitranslmed.3001809
   Hoffmann P, 2002, J EXP MED, V196, P389, DOI 10.1084/jem.20020399
   Hoffmann P, 2006, SEMIN HEMATOL, V43, P62, DOI 10.1053/j.seminhematol.2005.09.006
   Hoogduijn MJ, 2017, TRANSPLANTATION, V101, P30, DOI 10.1097/TP.0000000000001534
   Introna M, 2014, BIOL BLOOD MARROW TR, V20, P375, DOI 10.1016/j.bbmt.2013.11.033
   Issa F., 2011, ORGAN TRANSPL, V9
   Issa F, 2010, TRANSPLANTATION, V90, P1321, DOI 10.1097/TP.0b013e3181ff8772
   Issa F, 2010, EXPERT REV CLIN IMMU, V6, P155, DOI 10.1586/ECI.09.64
   Itoh S, 2010, J CLIN IMMUNOL, V30, P235, DOI 10.1007/s10875-009-9366-9
   Jhunjhunwala S, 2013, J LEUKOCYTE BIOL, V94, P981, DOI 10.1189/jlb.0312167
   Jia Z, 2012, EXP EYE RES, V102, P44, DOI 10.1016/j.exer.2012.06.008
   Joller N, 2014, IMMUNITY, V40, P569, DOI 10.1016/j.immuni.2014.02.012
   Jonuleit H, 2003, TRANSPL IMMUNOL, V11, P267, DOI 10.1016/S0966-3274(03)00057-1
   June CH, 2006, SEMIN IMMUNOL, V18, P78, DOI 10.1016/j.smim.2006.01.006
   Kang SM, 2007, AM J TRANSPLANT, V7, P1457, DOI 10.1111/j.1600-6143.2007.01829.x
   Kaundal U, 2018, J TRANSL MED, V16, DOI 10.1186/s12967-018-1403-0
   Kebriaei P, 2011, FRONT ONCOL, V1, DOI 10.3389/fonc.2011.00016
   Keller CA, 2018, STEM CELL TRANSL MED, V7, P161, DOI 10.1002/sctm.17-0198
   Keto J, 2018, MOL THER-METH CLIN D, V9, P109, DOI 10.1016/j.omtm.2018.02.001
   Ko JH, 2016, P NATL ACAD SCI USA, V113, P158, DOI 10.1073/pnas.1522905113
   Ko K, 2005, J EXP MED, V202, P885, DOI 10.1084/jem.20050940
   Kondelkova Katerina, 2010, Acta Medica (Hradec Kralove), V53, P73
   Koristka S, 2018, J AUTOIMMUN, V90, P116, DOI 10.1016/j.jaut.2018.02.006
   Lazarus HM, 2005, BIOL BLOOD MARROW TR, V11, P389, DOI 10.1016/j.bbmt.2005.02.001
   Le Blanc K, 2015, IMMUNOL LETT, V168, P140, DOI 10.1016/j.imlet.2015.05.004
   LeBlanc K, 2008, LANCET, V371, P1579, DOI 10.1016/S0140-6736(08)60690-X
   Levings MK, 2005, BLOOD, V105, P1162, DOI 10.1182/blood-2004-03-1211
   Li HJ, 2019, STEM CELLS INT, V2019, DOI 10.1155/2019/9671206
   Liu XJ, 2016, CANCER RES, V76, P1578, DOI 10.1158/0008-5472.CAN-15-2524
   Liu Y, 2015, INT REV IMMUNOL, V34, P50, DOI 10.3109/08830185.2014.933957
   Liu Z, 1998, INT IMMUNOL, V10, P775, DOI 10.1093/intimm/10.6.775
   Loeser S, 2007, SEMIN IMMUNOL, V19, P206, DOI 10.1016/j.smim.2007.02.004
   Long SA, 2012, DIABETES, V61, P2340, DOI 10.2337/db12-0049
   Lu L, 1996, CRIT REV ONCOL HEMAT, V22, P61, DOI 10.1016/1040-8428(96)88370-3
   Lu LF, 2010, CELL, V142, P914, DOI 10.1016/j.cell.2010.08.012
   MacDonald KG, 2016, J CLIN INVEST, V126, P1413, DOI 10.1172/JCI82771
   Madan R, 2009, J IMMUNOL, V183, P2312, DOI 10.4049/jimmunol.0900185
   Maggi E, 2005, AUTOIMMUN REV, V4, P579, DOI 10.1016/j.autrev.2005.04.010
   Major-Monfried H, 2018, BLOOD, V131, P2846, DOI 10.1182/blood-2018-01-822957
   Mazini L, 2019, INT J MOL SCI, V20, DOI 10.3390/ijms20102523
   Mckenna DH, 2017, CYTOTHERAPY, V19, P250, DOI 10.1016/j.jcyt.2016.10.011
   McMahon G, 2011, J AM SOC NEPHROL, V22, P408, DOI 10.1681/ASN.2010040351
   McMurchy AN, 2011, SEMIN IMMUNOL, V23, P304, DOI 10.1016/j.smim.2011.04.001
   Meier-Kriesche HU, 2004, AM J TRANSPLANT, V4, P378, DOI 10.1111/j.1600-6143.2004.00332.x
   Miaw SC, 2000, IMMUNITY, V12, P323, DOI 10.1016/S1074-7613(00)80185-5
   Min WP, 2003, J IMMUNOL, V170, P1304, DOI 10.4049/jimmunol.170.3.1304
   Miyamura K, 2016, INT J HEMATOL, V103, P155, DOI 10.1007/s12185-015-1930-x
   Mjosberg J, 2007, IMMUNOLOGY, V120, P456, DOI 10.1111/j.1365-2567.2006.02529.x
   Mohammadi M, 2016, CANCER GENE THER, V23, P285, DOI 10.1038/cgt.2016.35
   Morsy M, 2018, OPEN STEM CELL J, V5
   MOSMANN T, 1991, IMMUNOL TODAY, V12, P257, DOI 10.1016/0167-5699(91)90121-9
   Mudrabettu C, 2015, NEPHROLOGY, V20, P25, DOI 10.1111/nep.12338
   Mundra V, 2013, MOL PHARMACEUT, V10, P77, DOI 10.1021/mp3005148
   Nadig SN, 2010, NAT MED, V16, P809, DOI 10.1038/nm.2154
   Nazari B, 2013, IRAN J ALLERGY ASTHM, V12, P262
   Nikoueinejad H, 2013, EXP CLIN TRANSPLANT, V11, P379, DOI 10.6002/ect.2013.0004
   Nishikawa H, 2014, CURR OPIN IMMUNOL, V27, P1, DOI 10.1016/j.coi.2013.12.005
   Noyan F, 2017, AM J TRANSPLANT, V17, P917, DOI 10.1111/ajt.14175
   Obermajer N, 2014, J IMMUNOL, V193, P4988, DOI 10.4049/jimmunol.1401776
   Oh K, 2005, J IMMUNOL, V174, P2030, DOI 10.4049/jimmunol.174.4.2030
   Onishi Y, 2008, P NATL ACAD SCI USA, V105, P10113, DOI 10.1073/pnas.0711106105
   Oyama C, 2019, SHIMANE J MED SCI, V36, P1
   Pan GH, 2016, ONCOTARGET, V7, P12089, DOI 10.18632/oncotarget.7725
   Pandiyan P, 2007, NAT IMMUNOL, V8, P1353, DOI 10.1038/ni1536
   Paolino M, 2011, J IMMUNOL, V186, P2138, DOI 10.4049/jimmunol.1003390
   Park MJ, 2019, J IMMUNOL, V203, P127, DOI 10.4049/jimmunol.1800006
   Peng YW, 2013, TRANSPLANTATION, V95, P161, DOI 10.1097/TP.0b013e3182754c53
   Perico N, 2013, TRANSPL INT, V26, P867, DOI 10.1111/tri.12132
   Peters JH, 2008, PLOS ONE, V3, DOI 10.1371/journal.pone.0002233
   Pierini A, 2017, JCI INSIGHT, V2, DOI 10.1172/jci.insight.92865
   Pilat N, 2010, AM J TRANSPLANT, V10, P751, DOI 10.1111/j.1600-6143.2010.03018.x
   Pillemer BBL, 2007, EUR J IMMUNOL, V37, P2082, DOI 10.1002/eji.200737193
   Plesa G, 2012, BLOOD, V119, P3420, DOI 10.1182/blood-2011-09-377051
   Poirot L, 2015, CANCER RES, V75, P3853, DOI 10.1158/0008-5472.CAN-14-3321
   Pot C, 2011, SEMIN IMMUNOL, V23, P202, DOI 10.1016/j.smim.2011.07.005
   Putnam AL, 2013, AM J TRANSPLANT, V13, P3010, DOI 10.1111/ajt.12433
   Putnam AL, 2009, DIABETES, V58, P652, DOI 10.2337/db08-1168
   Qi HZ, 2015, J TRANSL MED, V13, DOI 10.1186/s12967-015-0638-2
   Quintarelli C, 2018, ONCOIMMUNOLOGY, V7, DOI 10.1080/2162402X.2018.1433518
   Raffin C, 2020, NAT REV IMMUNOL, V20, P158, DOI 10.1038/s41577-019-0232-6
   RAINE AEG, 1988, NEPHROL DIAL TRANSPL, V3, P458, DOI 10.1093/oxfordjournals.ndt.a091698
   Ranjbar M, 2012, CLIN EXP NEPHROL, V16, P636, DOI 10.1007/s10157-012-0591-9
   Reinders MEJ, 2018, TRANSPLANTATION, V102, P35, DOI 10.1097/TP.0000000000001879
   Reinders MEJ, 2013, STEM CELL TRANSL MED, V2, P107, DOI 10.5966/sctm.2012-0114
   Resnick IB, 2013, AM J BLOOD RES, V3, P225
   Ringden O, 2006, TRANSPLANTATION, V81, P1390, DOI 10.1097/01.tp.0000214462.63943.14
   Rink BE, 2018, STEM CELLS DEV, V27, P1046, DOI 10.1089/scd.2018.0056
   Rizk M, 2016, BIOL BLOOD MARROW TR, V22, P1416, DOI 10.1016/j.bbmt.2016.04.010
   Romano M, 2019, FRONT IMMUNOL, V10, DOI 10.3389/fimmu.2019.00043
   Rosenberger J, 2005, CLIN TRANSPLANT, V19, P70, DOI 10.1111/j.1399-0012.2004.00300.x
   Sadelain M, 2016, CURR OPIN IMMUNOL, V41, P68, DOI 10.1016/j.coi.2016.06.004
   Safinia N, 2018, FRONT IMMUNOL, V9, DOI 10.3389/fimmu.2018.00354
   Safinia N, 2015, FRONT IMMUNOL, V6, DOI 10.3389/fimmu.2015.00438
   Sagoo P, 2008, CURR OPIN ORGAN TRAN, V13, P645, DOI 10.1097/MOT.0b013e328317a476
   Sakaguchi S, 2001, IMMUNOL REV, V182, P18, DOI 10.1034/j.1600-065X.2001.1820102.x
   Salmenniemi U, 2017, BONE MARROW TRANSPL, V52, P606, DOI 10.1038/bmt.2016.317
   Samsonraj RM, 2017, STEM CELL TRANSL MED, V6, P2173, DOI 10.1002/sctm.17-0129
   Sanchez-Fueyo A, 2020, AM J TRANSPLANT, V20, P1125, DOI 10.1111/ajt.15700
   Satake A, 2013, J AUTOIMMUN, V44, P13, DOI 10.1016/j.jaut.2013.06.009
   Savage NDL, 2008, J IMMUNOL, V181, P2220, DOI 10.4049/jimmunol.181.3.2220
   Sayegh MH, 2004, NEW ENGL J MED, V351, P2761, DOI 10.1056/NEJMon043418
   Schwarz T, 2008, PHOTOCHEM PHOTOBIOL, V84, P10, DOI 10.1111/j.1751-1097.2007.00223.x
   Scotta C, 2013, HAEMATOLOGICA, V98, P1291, DOI 10.3324/haematol.2012.074088
   Semedo P, 2009, STEM CELLS, V27, P3063, DOI 10.1002/stem.214
   Sensebe L, 2010, VOX SANG, V98, P93, DOI 10.1111/j.1423-0410.2009.01227.x
   Shevach EM, 2002, NAT REV IMMUNOL, V2, P389, DOI 10.1038/nri821
   Silva-Carvalho AE, 2020, STEM CELL RES THER, V11, DOI 10.1186/s13287-020-01659-x
   Soeder Y, 2015, STEM CELL TRANSL MED, V4, P899, DOI 10.5966/sctm.2015-0002
   Stivers KB, 2017, CURR OPIN ORGAN TRAN, V22, P490, DOI 10.1097/MOT.0000000000000452
   Stoma I, 2018, ANN HEMATOL, V97, P885, DOI 10.1007/s00277-018-3250-8
   Strauss L, 2009, PLOS ONE, V4, DOI 10.1371/journal.pone.0005994
   Sugiyama D, 2013, P NATL ACAD SCI USA, V110, P17945, DOI 10.1073/pnas.1316796110
   Sun QP, 2018, J TRANSL MED, V16, DOI 10.1186/s12967-018-1422-x
   Tan JM, 2012, JAMA-J AM MED ASSOC, V307, P1169, DOI 10.1001/jama.2012.316
   Tang QZ, 2012, J MOL CELL BIOL, V4, P11, DOI 10.1093/jmcb/mjr047
   Tasli PN, 2018, ADV EXP MED BIOL, V1119, P73, DOI 10.1007/5584_2018_255
   te Boome LCJ, 2015, LEUKEMIA, V29, P1839, DOI 10.1038/leu.2015.89
   Todo S, 2016, HEPATOLOGY, V64, P632, DOI 10.1002/hep.28459
   Trojandt S, 2016, HUM IMMUNOL, V77, P1223, DOI 10.1016/j.humimm.2016.08.014
   Tsang JYS, 2011, AM J TRANSPLANT, V11, P1610, DOI 10.1111/j.1600-6143.2011.03650.x
   Uhlin M, 2012, STEM CELLS DEV, V21, P1409, DOI 10.1089/scd.2011.0310
   Uzieliene I, 2018, STEM CELLS INT, V2018, DOI 10.1155/2018/5748126
   van der Net JB, 2016, TRANSPL INT, V29, P3, DOI 10.1111/tri.12608
   VANENDERT PM, 1992, P NATL ACAD SCI USA, V89, P11594, DOI 10.1073/pnas.89.23.11594
   Veldhoen M, 2006, IMMUNITY, V24, P179, DOI 10.1016/j.immuni.2006.01.001
   Voisin C, 2020, J CLIN MED, V9, DOI 10.3390/jcm9020423
   Walsh PT, 2004, J CLIN INVEST, V114, P1398, DOI 10.1172/JCI200423238
   Wan YSY, 2010, CELL MOL IMMUNOL, V7, P204, DOI 10.1038/cmi.2010.20
   Wang J, 2011, J HEMATOL ONCOL, V4, DOI 10.1186/1756-8722-4-50
   Wang L, 2009, SCI CHINA SER C, V52, P603, DOI 10.1007/s11427-009-0091-7
   Wang XN, 2009, TRANSPLANTATION, V88, P188, DOI 10.1097/TP.0b013e3181ac14ce
   Wang Y, 2009, TRANSPL P, V41, P4352, DOI 10.1016/j.transproceed.2009.08.072
   Wang YF, 2019, STEM CELLS DEV, V28, P1141, DOI 10.1089/scd.2018.0256
   WATERHOUSE P, 1995, SCIENCE, V270, P985, DOI 10.1126/science.270.5238.985
   Weiss ARR, 2019, FRONT IMMUNOL, V10, DOI 10.3389/fimmu.2019.01191
   Weng JY, 2010, BONE MARROW TRANSPL, V45, P1732, DOI 10.1038/bmt.2010.195
   Wijdicks EFM, 2001, LIVER TRANSPLANT, V7, P937, DOI 10.1053/jlts.2001.27475
   Wing K, 2008, SCIENCE, V322, P271, DOI 10.1126/science.1160062
   Yamazaki S, 2006, P NATL ACAD SCI USA, V103, P2758, DOI 10.1073/pnas.0510606103
   Yang XF, 2017, EXP THER MED, V13, P1456, DOI 10.3892/etm.2017.4096
   Yuan T, 2017, J MATER SCI-MATER M, V28, DOI 10.1007/s10856-017-5955-y
   Zhang CC, 2008, CURR OPIN HEMATOL, V15, P307, DOI 10.1097/MOH.0b013e3283007db5
   Zhang QF, 2018, FRONT IMMUNOL, V9, DOI 10.3389/fimmu.2018.02359
   Zhao K, 2016, J HEMATOL ONCOL, V9, DOI 10.1186/s13045-016-0276-z
   Zhao K, 2015, BIOL BLOOD MARROW TR, V21, P97, DOI 10.1016/j.bbmt.2014.09.030
   Zhao L, 2019, STEM CELL RES THER, V10, DOI 10.1186/s13287-019-1287-9
NR 226
TC 1
Z9 1
U1 2
U2 2
PU ELSEVIER
PI AMSTERDAM
PA RADARWEG 29, 1043 NX AMSTERDAM, NETHERLANDS
SN 1567-5769
EI 1878-1705
J9 INT IMMUNOPHARMACOL
JI Int. Immunopharmacol.
PD AUG
PY 2021
VL 97
AR 107669
DI 10.1016/j.intimp.2021.107669
PG 14
WC Immunology; Pharmacology & Pharmacy
SC Immunology; Pharmacology & Pharmacy
GA TR7VA
UT WOS:000679168300004
PM 33965760
DA 2021-10-28
ER

PT J
AU Pepper, MS
   Alessandrini, M
   Pope, A
   van Staden, W
   Green, RJ
AF Pepper, M. S.
   Alessandrini, M.
   Pope, A.
   van Staden, W.
   Green, R. J.
TI Cell and gene therapies at the forefront of innovative medical care:
   Implications for South Africa
SO SAMJ SOUTH AFRICAN MEDICAL JOURNAL
LA English
DT Article
ID LYMPHOMA
AB The fields of cell and gene therapy are moving rapidly towards providing innovative cures for incurable diseases. A current and highly topical example is immunotherapies involving T-cells that express chimeric antigen receptors (CAR T-cells), which have shown promise in the treatment of leukaemia and lymphoma. These new medicines are indicative of the changes we can anticipate in the practice of medicine in the near future. Despite their promise, they pose challenges for introduction into the healthcare sector in South Africa (SA), including: (i) that they are technologically demanding and their manufacture is resource intensive; (ii) that the regulatory system is underdeveloped and likely to be challenged by ethical, legal and social requirements that accompany these new therapies; and (iii) that costs are likely to be prohibitive, at least initially, and before economies of scale take effect. Investment should be made into finding novel and innovative ways to introduce these therapies into SA sooner rather than later to ensure that SA patients are not excluded from these exciting new opportunities.
C1 [Pepper, M. S.] Univ Pretoria, Fac Hlth Sci, South African Med Res Council, Extramural Unit Stem Cell Res & Therapy, Pretoria, South Africa.
   [Pepper, M. S.] Univ Pretoria, Fac Hlth Sci, Sch Med, Inst Cellular & Mol Med,Dept Immunol, Pretoria, South Africa.
   [Alessandrini, M.] Univ Geneva, Fac Med, Dept Pathol & Immunol, Geneva, Switzerland.
   [Pope, A.] Univ Cape Town, Fac Law, Dept Private Law, Cape Town, South Africa.
   [van Staden, W.] Univ Pretoria, Fac Hlth Sci, Ctr Eth & Philosophy Hlth Sci, Pretoria, South Africa.
   [Green, R. J.] Univ Pretoria, Fac Hlth Sci, Sch Med, Dept Paediat & Child Hlth, Pretoria, South Africa.
   [Green, R. J.] Steve Biko Acad Hosp, Pretoria, South Africa.
RP Pepper, MS (corresponding author), Univ Pretoria, Fac Hlth Sci, South African Med Res Council, Extramural Unit Stem Cell Res & Therapy, Pretoria, South Africa.; Pepper, MS (corresponding author), Univ Pretoria, Fac Hlth Sci, Sch Med, Inst Cellular & Mol Med,Dept Immunol, Pretoria, South Africa.
EM michael.pepper@up.ac.za
OI Alessandrini, Marco/0000-0002-1820-2175
FU South African Medical Research CouncilUK Research & Innovation
   (UKRI)Medical Research Council UK (MRC)
FX Work in MSP's group is funded by the South African Medical Research
   Council (University Flagship and Extramural Unit awards).
CR AJMC Perspectives, 2018, AM J MANAGED CARE
   Crump M, 2017, BLOOD, V130, P1800, DOI 10.1182/blood-2017-03-769620
   June CH, 2018, NEW ENGL J MED, V379, P64, DOI 10.1056/NEJMra1706169
   Kochenderfer JN, 2017, MOL THER, V25, P2245, DOI 10.1016/j.ymthe.2017.07.004
   Le RQ, 2018, ONCOLOGIST, V23, P943, DOI 10.1634/theoncologist.2018-0028
   Maude SL, 2018, NEW ENGL J MED, V378, P439, DOI 10.1056/NEJMoa1709866
   Neelapu SS, 2017, NEW ENGL J MED, V377, P2531, DOI 10.1056/NEJMoa1707447
   Pepper MS, 2018, SAMJ S AFR MED J, V108, P1027, DOI [10.7196/SAMJ.2018.v108i12.13585, 10.7196/samj.2018.v108i12.13585]
   Pharmaphorum, NHS REIMB GIL CAR T
   Savage P, 2017, J ONCOL PRACT, V13, P384, DOI 10.1200/JOP.2016.014431
   Tran E, 2017, NEW ENGL J MED, V377, P2593, DOI 10.1056/NEJMe1714680
   US Food and Drug Administration, 2018, VACC BLOOD BIOL CELL
NR 12
TC 5
Z9 5
U1 0
U2 2
PU SA MEDICAL ASSOC
PI PRETORIA
PA BLOCK F CASTLE WALK CORPORATE PARK, NOSSOB STREET, ERASMUSKLOOF EXT3,
   PRETORIA, 0002, SOUTH AFRICA
SN 0256-9574
EI 2078-5135
J9 SAMJ S AFR MED J
JI SAMJ S. Afr. Med. J.
PD JAN
PY 2019
VL 109
IS 1
BP 20
EP 22
DI 10.7196/SAMJ.2019.v109i1.13425
PG 3
WC Medicine, General & Internal
SC General & Internal Medicine
GA HG0AB
UT WOS:000454603000008
DA 2021-10-28
ER

PT J
AU Li, AP
   Yi, M
   Qin, S
   Song, YP
   Chu, Q
   Wu, KM
AF Li, Anping
   Yi, Ming
   Qin, Shuang
   Song, Yongping
   Chu, Qian
   Wu, Kongming
TI Activating cGAS-STING pathway for the optimal effect of cancer
   immunotherapy
SO JOURNAL OF HEMATOLOGY & ONCOLOGY
LA English
DT Review
DE cGAS-STING; Innate immunity; Type I interferon; Cancer immunotherapy;
   CAR-T; Immune checkpoint inhibitor
ID INNATE IMMUNE SENSOR; DI-GMP; 5,6-DIMETHYLXANTHENONE-4-ACETIC ACID;
   INTERFERON RESPONSE; ASA404 VADIMEZAN; NUCLEIC-ACIDS; LUNG-CANCER;
   PHASE-II; T-CELLS; ANTITUMOR
AB During tumor progression, a subset of cancer cells escape from immune surveillance and eventually develop into measurable tumor mass. Cancer immunotherapy eradicates tumor cells by enhancing multiple steps in cancer-immunity cycle including antigen presentation, T cell priming, activation, and immune killing activity. Immunotherapy has been verified as an effective strategy in multiple cancers, but some problems still exist in actual clinical practice such as frequent primary and adaptive resistance. Combination with other adjuvant therapies gives us a new perspective to overcome the emerging obstacles in immunotherapy application. Recently, a series of studies demonstrated that the vital component of host innate immunity cGAS-STING pathway might play an important role in anti-cancer immunity. It is generally acknowledged that the downstream signals of cGAS-STING especially type I interferon (IFN) bridge innate immunity and adaptive immunity. Given the functions of type I IFN in promoting the maturation and migration of dendritic cells, enhancing cytotoxic T lymphocyte- or natural killer cell-mediated cytotoxicity effect, and protecting effector cells from apoptosis, we believe cGAS-STING agonist might be used as sensitizer for multiple immunotherapies such as cancer vaccine, immune checkpoint blockade, and chimeric antigen receptor T cell therapy. In this review, we highlight the latest understanding of cGAS-STING pathway and the advances of the combination therapy of STING agonist and immunotherapy.
C1 [Li, Anping; Wu, Kongming] Zhengzhou Univ, Dept Oncol, Affiliated Hosp 1, Zhengzhou 450052, Peoples R China.
   [Yi, Ming; Qin, Shuang; Chu, Qian; Wu, Kongming] Huazhong Univ Sci & Technol, Tongji Hosp, Dept Oncol, Tongji Med Coll, Wuhan 430030, Hubei, Peoples R China.
   [Song, Yongping] Zhengzhou Univ, Henan Canc Hosp, Dept Hematol, Affiliated Canc Hosp, Zhengzhou 450000, Henan, Peoples R China.
RP Wu, KM (corresponding author), Zhengzhou Univ, Dept Oncol, Affiliated Hosp 1, Zhengzhou 450052, Peoples R China.; Wu, KM (corresponding author), Huazhong Univ Sci & Technol, Tongji Hosp, Dept Oncol, Tongji Med Coll, Wuhan 430030, Hubei, Peoples R China.
EM li_anping@yahoo.com; wukm@tjh.tjmu.edu.cn
RI Yi, Ming/AAN-4704-2020; Chu, Qian/K-2996-2017
OI Yi, Ming/0000-0001-5243-6613; Chu, Qian/0000-0001-8192-7630; wu,
   kongming/0000-0003-2499-1032
FU National Natural Science Foundation of ChinaNational Natural Science
   Foundation of China (NSFC) [81874120, 81572608, 81672984]; Wuhan Science
   and Technology Bureau [2017060201010170]
FX This work was supported by the National Natural Science Foundation of
   China (No. 81874120, 81572608, 81672984), Wuhan Science and Technology
   Bureau (No. 2017060201010170).
CR Abe T, 2014, J VIROL, V88, P5328, DOI 10.1128/JVI.00037-14
   Ablasser A, 2013, NATURE, V503, P530, DOI 10.1038/nature12640
   Ablasser A, 2013, NATURE, V498, P380, DOI 10.1038/nature12306
   Ager CR, 2017, CANCER IMMUNOL RES, V5, P676, DOI 10.1158/2326-6066.CIR-17-0049
   Ahn J, 2015, ONCOGENE, V34, P5302, DOI 10.1038/onc.2014.457
   Ahn J, 2014, NAT COMMUN, V5, DOI 10.1038/ncomms4723
   Alvarez-Arguedas S, 2018, TRANSL RES, V197, P32, DOI 10.1016/j.trsl.2018.03.004
   Barber GN, 2015, NAT REV IMMUNOL, V15, P760, DOI 10.1038/nri3921
   Beatty GL, 2015, CLIN CANCER RES, V21, P687, DOI 10.1158/1078-0432.CCR-14-1860
   Burdette DL, 2013, NAT IMMUNOL, V14, P19, DOI 10.1038/ni.2491
   Burdette DL, 2011, NATURE, V478, P515, DOI 10.1038/nature10429
   Carroll EC, 2016, IMMUNITY, V44, P597, DOI 10.1016/j.immuni.2016.02.004
   Cerboni S, 2017, J EXP MED, V214, P1769, DOI 10.1084/jem.20161674
   Chandra D, 2014, CANCER IMMUNOL RES, V2, P901, DOI 10.1158/2326-6066.CIR-13-0123
   Chattopadhyay S, 2010, EMBO J, V29, P1762, DOI 10.1038/emboj.2010.50
   Chen DS, 2013, IMMUNITY, V39, P1, DOI 10.1016/j.immuni.2013.07.012
   Chen Q, 2016, NAT IMMUNOL, V17, P1142, DOI 10.1038/ni.3558
   Conlon J, 2013, J IMMUNOL, V190, P5216, DOI 10.4049/jimmunol.1300097
   Corbera-Bellalta M, 2016, ANN RHEUM DIS, V75, P1177, DOI 10.1136/annrheumdis-2015-208371
   Corrales L, 2016, J CLIN INVEST, V126, P2404, DOI 10.1172/JCI86892
   Corrales L, 2015, CELL REP, V11, P1018, DOI 10.1016/j.celrep.2015.04.031
   de Queiroz NMGP, 2019, MOL CANCER RES, V17, P974, DOI 10.1158/1541-7786.MCR-18-0504
   Deng LF, 2014, IMMUNITY, V41, P843, DOI 10.1016/j.immuni.2014.10.019
   Ding L, 2015, BBA-MOL BASIS DIS, V1852, P2494, DOI 10.1016/j.bbadis.2015.08.011
   Dubensky TW, 2010, SEMIN IMMUNOL, V22, P155, DOI 10.1016/j.smim.2010.04.007
   ESHHAR Z, 1993, P NATL ACAD SCI USA, V90, P720, DOI 10.1073/pnas.90.2.720
   Foote JB, 2017, CANCER IMMUNOL RES, V5, P468, DOI 10.1158/2326-6066.CIR-16-0284
   Fu J, 2015, SCI TRANSL MED, V7, DOI 10.1126/scitranslmed.aaa4306
   Fuertes MB, 2013, TRENDS IMMUNOL, V34, P67, DOI 10.1016/j.it.2012.10.004
   Fukuhara H, 2016, CANCER SCI, V107, P1373, DOI 10.1111/cas.13027
   Gajewski TF, 2015, CYTOKINE GROWTH F R, V26, P175, DOI 10.1016/j.cytogfr.2015.01.001
   Gajewski TF, 2013, NAT IMMUNOL, V14, P1014, DOI 10.1038/ni.2703
   Gao DX, 2013, SCIENCE, V341, P903, DOI 10.1126/science.1240933
   Gao P, 2013, CELL, V153, P1094, DOI 10.1016/j.cell.2013.04.046
   Garcia-Diaz A, 2017, CELL REP, V19, P1189, DOI 10.1016/j.celrep.2017.04.031
   Gisselsson D, 2001, AM J PATHOL, V158, P199, DOI 10.1016/S0002-9440(10)63958-2
   Grabosch S, 2019, ONCOGENE, V38, P2380, DOI 10.1038/s41388-018-0581-9
   Harding SM, 2017, NATURE, V548, P466, DOI 10.1038/nature23470
   Hintzsche H, 2017, MUTAT RES-REV MUTAT, V771, P85, DOI 10.1016/j.mrrev.2017.02.002
   Ho SSW, 2016, IMMUNITY, V44, P1177, DOI 10.1016/j.immuni.2016.04.010
   Hsu YA, 2016, CANCER LETT, V375, P303, DOI 10.1016/j.canlet.2016.02.047
   Ingram JR, 2018, P NATL ACAD SCI USA, V115, P3912, DOI 10.1073/pnas.1801524115
   Ishikawa H, 2008, NATURE, V455, P674, DOI 10.1038/nature07317
   Ishikawa H, 2009, NATURE, V461, P788, DOI 10.1038/nature08476
   Jassar AS, 2005, CANCER RES, V65, P11752, DOI 10.1158/0008-5472.CAN-05-1658
   Khoo LT, 2018, EMBO REP, V19, DOI 10.15252/embr.201846935
   Kinkead HL, 2018, JCI INSIGHT, V3, DOI 10.1172/jci.insight.122857
   Klarquist J, 2014, J IMMUNOL, V193, P6124, DOI 10.4049/jimmunol.1401869
   Lam AR, 2014, CANCER RES, V74, P2193, DOI 10.1158/0008-5472.CAN-13-1703
   Larkin B, 2017, J IMMUNOL, V199, P397, DOI 10.4049/jimmunol.1601999
   Lemos H, 2016, CANCER RES, V76, P2076, DOI 10.1158/0008-5472.CAN-15-1456
   Li J, 2018, J HEMATOL ONCOL, V11, DOI 10.1186/s13045-018-0568-6
   Li XL, 2018, J HEMATOL ONCOL, V11, DOI 10.1186/s13045-018-0578-4
   Lipson EJ, 2011, CLIN CANCER RES, V17, P6958, DOI 10.1158/1078-0432.CCR-11-1595
   Liu HP, 2018, NATURE, V563, P131, DOI 10.1038/s41586-018-0629-6
   Liu J, 2018, BREAST CANCER RES TR, V171, P345, DOI 10.1007/s10549-018-4833-8
   Liu M, 2018, J HEMATOL ONCOL, V11, DOI 10.1186/s13045-018-0644-y
   Liu SQ, 2015, SCIENCE, V347, P1217, DOI 10.1126/science.aaa2630
   Liu Y, 2018, J HEMATOL ONCOL, V11, DOI 10.1186/s13045-018-0647-8
   Luo M, 2017, NAT NANOTECHNOL, V12, P648, DOI [10.1038/NNANO.2017.52, 10.1038/nnano.2017.52]
   Ma Z, 2016, CELL HOST MICROBE, V19, P150, DOI 10.1016/j.chom.2016.01.010
   Mackenzie KJ, 2017, NATURE, V548, P461, DOI 10.1038/nature23449
   Madhun AS, 2011, VACCINE, V29, P4973, DOI 10.1016/j.vaccine.2011.04.094
   Marcus A, 2018, IMMUNITY, V49, P754, DOI 10.1016/j.immuni.2018.09.016
   Margolis SR, 2017, TRENDS IMMUNOL, V38, P733, DOI 10.1016/j.it.2017.03.004
   Marin-Acevedo JA, 2018, J HEMATOL ONCOL, V11, DOI 10.1186/s13045-018-0582-8
   Marin-Acevedo JA, 2018, J HEMATOL ONCOL, V11, DOI 10.1186/s13045-017-0552-6
   McKeage MJ, 2009, LUNG CANCER, V65, P192, DOI 10.1016/j.lungcan.2009.03.027
   Moore E, 2016, CANCER IMMUNOL RES, V4, P1061, DOI 10.1158/2326-6066.CIR-16-0104
   Mukai K, 2016, NAT COMMUN, V7, DOI 10.1038/ncomms11932
   Nakamura T, 2015, J CONTROL RELEASE, V216, P149, DOI 10.1016/j.jconrel.2015.08.026
   Newick K, 2017, ANNU REV MED, V68, P139, DOI 10.1146/annurev-med-062315-120245
   O'Donnell JS, 2019, NAT REV CLIN ONCOL, V16, P151, DOI 10.1038/s41571-018-0142-8
   Ohkuri T, 2014, CANCER IMMUNOL RES, V2, P1199, DOI 10.1158/2326-6066.CIR-14-0099
   Ok CY, 2017, J HEMATOL ONCOL, V10, DOI 10.1186/s13045-017-0474-3
   Pang YY, 2018, MOL CANCER, V17, DOI 10.1186/s12943-018-0840-y
   Parlato S, 2001, BLOOD, V98, P3022, DOI 10.1182/blood.V98.10.3022
   Peng DJ, 2015, NATURE, V527, P249, DOI 10.1038/nature15520
   Pili R, 2010, CLIN CANCER RES, V16, P2906, DOI 10.1158/1078-0432.CCR-09-3026
   Qin L, 2017, EXP HEMATOL ONCOL, V6, DOI 10.1186/s40164-017-0088-z
   Ramanjulu JM, 2018, NATURE, V564, P439, DOI 10.1038/s41586-018-0705-y
   Reeves E, 2017, IMMUNOLOGY, V150, P16, DOI 10.1111/imm.12675
   Roers A, 2016, IMMUNITY, V44, P739, DOI 10.1016/j.immuni.2016.04.002
   Sacher AG, 2016, JAMA ONCOL, V2, P1217, DOI 10.1001/jamaoncol.2016.0639
   Santaguida S, 2017, DEV CELL, V41, P638, DOI 10.1016/j.devcel.2017.05.022
   Sayour EJ, 2017, J IMMUNOL RES, V2017, DOI 10.1155/2017/3145742
   Scarfo I, 2017, J IMMUNOTHER CANCER, V5, DOI 10.1186/s40425-017-0230-9
   Schoggins JW, 2014, NATURE, V505, P691, DOI 10.1038/nature12862
   Shae D, 2019, NAT NANOTECHNOL, V14, P269, DOI 10.1038/s41565-018-0342-5
   Shen YJ, 2015, CELL REP, V11, P460, DOI 10.1016/j.celrep.2015.03.041
   Sivick KE, 2018, CELL REP, V25, P3074, DOI 10.1016/j.celrep.2018.11.047
   Smith TT, 2017, J CLIN INVEST, V127, P2176, DOI 10.1172/JCI87624
   Storek KM, 2015, J IMMUNOL, V194, P3236, DOI 10.4049/jimmunol.1402764
   Tan YS, 2018, CLIN CANCER RES, V24, P4242, DOI 10.1158/1078-0432.CCR-17-2807
   Tang CHA, 2016, CANCER RES, V76, P2137, DOI 10.1158/0008-5472.CAN-15-1885
   Temizoz B, 2018, CURR OPIN PHARMACOL, V41, P104, DOI 10.1016/j.coph.2018.05.003
   Thaiss CA, 2016, NATURE, V535, P65, DOI 10.1038/nature18847
   Vanpouille-Box C, 2018, CANCER CELL, V34, P361, DOI 10.1016/j.ccell.2018.05.013
   Vargas FA, 2018, CANCER CELL, V33, P649, DOI 10.1016/j.ccell.2018.02.010
   Wang ZG, 2017, J HEMATOL ONCOL, V10, DOI 10.1186/s13045-017-0423-1
   Wang ZL, 2015, CANCER IMMUNOL IMMUN, V64, P1057, DOI 10.1007/s00262-015-1713-5
   Wilson DR, 2018, NANOMED-NANOTECHNOL, V14, P237, DOI 10.1016/j.nano.2017.10.013
   Woo SR, 2014, IMMUNITY, V41, P830, DOI 10.1016/j.immuni.2014.10.017
   Xia TL, 2016, CANCER RES, V76, P6747, DOI 10.1158/0008-5472.CAN-16-1404
   Xia TL, 2016, CELL REP, V14, P282, DOI 10.1016/j.celrep.2015.12.029
   Yang YP, 2015, J CLIN INVEST, V125, P3335, DOI 10.1172/JCI83871
   Yi M, 2018, EXP HEMATOL ONCOL, V7, DOI 10.1186/s40164-018-0120-y
   Yi M, 2018, MOL CANCER, V17, DOI 10.1186/s12943-018-0864-3
   Yi M, 2018, J HEMATOL ONCOL, V11, DOI 10.1186/s13045-018-0592-6
   Yu SN, 2017, EXP HEMATOL ONCOL, V6, DOI 10.1186/s40164-017-0091-4
   Yu SN, 2017, J HEMATOL ONCOL, V10, DOI 10.1186/s13045-017-0444-9
   Zhang CZ, 2015, NATURE, V522, P179, DOI 10.1038/nature14493
   Zhang EH, 2018, MOL CANCER, V17, DOI 10.1186/s12943-018-0759-3
   Zhong B, 2008, IMMUNITY, V29, P538, DOI 10.1016/j.immuni.2008.09.003
NR 114
TC 64
Z9 65
U1 27
U2 77
PU BMC
PI LONDON
PA CAMPUS, 4 CRINAN ST, LONDON N1 9XW, ENGLAND
EI 1756-8722
J9 J HEMATOL ONCOL
JI J. Hematol. Oncol.
PD APR 1
PY 2019
VL 12
AR 35
DI 10.1186/s13045-019-0721-x
PG 12
WC Oncology; Hematology
SC Oncology; Hematology
GA HR3WH
UT WOS:000463071400001
PM 30935414
OA Green Published, gold
HC Y
HP N
DA 2021-10-28
ER

PT J
AU Nishida, H
   Yamada, T
AF Nishida, Hiroko
   Yamada, Taketo
TI Monoclonal Antibody Therapies in Multiple Myeloma: A Challenge to
   Develop Novel Targets
SO JOURNAL OF ONCOLOGY
LA English
DT Review
ID DIPEPTIDYL-PEPTIDASE-IV; CELL MATURATION ANTIGEN; PLACEBO PLUS
   BORTEZOMIB; LOW-DOSE DEXAMETHASONE; OPEN-LABEL; T-CELLS; DARATUMUMAB
   MONOTHERAPY; DOUBLE-BLIND; PHASE-I; IMMUNE CHECKPOINT
AB The treatment options in multiple myeloma (MM) has changed dramatically over the past decade with the development of novel agents such as proteasome inhibitors (PIs); bortezomib and immunomodulatory drugs (IMiDs); thalidomide, and lenalidomide which revealed high efficacy and improvement of overall survival (OS) in MM patients. However, despite these progresses, most patients relapse and become eventually refractory to these therapies. Thus, the development of novel, targeted immunotherapies has been pursued aggressively. Recently, next-generation PIs; carfilzomib and ixazomib, IMiD; pomalidomide, histone deacetylase inhibitor (HDADi); panobinostat and monoclonal antibodies (MoAbs); and elotuzumab and daratumumab have emerged, and especially, combination of mAbs plus novel agents has led to dramatic improvements in the outcome of MM patients. The field of immune therapies has been accelerating in the treatment of hematological malignancies and has also taken center stage in MM. This review focuses on an overview of current status of novel MoAb therapy including bispecific T-cell engager (BiTE) antibody (BsAb), antibody-drug conjugate (ADC), and chimeric antigen receptor (CAR) T cells, in relapsed or refractory MM (RRMM). Lastly, investigational novel MoAb-based therapy to overcome immunotherapy resistance in MM is shown.
C1 [Nishida, Hiroko; Yamada, Taketo] Keio Univ, Sch Med, Dept Pathol, Tokyo 1608582, Japan.
   [Yamada, Taketo] Saitama Med Univ, Dept Pathol, Fac Med, Saitama 3500495, Japan.
RP Nishida, H (corresponding author), Keio Univ, Sch Med, Dept Pathol, Tokyo 1608582, Japan.
EM hiroko@a2.keio.jp
CR Abramson HN, 2018, INT J MOL SCI, V19, DOI 10.3390/ijms19123924
   Aichert S., 2017, PLOS ONE, V12, DOI 10.1371/journal.pone.0171205
   Ailawadhi S, 2018, LEUKEMIA, V32, P719, DOI 10.1038/leu.2017.258
   Ali SA, 2016, BLOOD, V128, P1688, DOI 10.1182/blood-2016-04-711903
   Avet-Loiseau H, 2016, BLOOD, V128, P1174, DOI 10.1182/blood-2016-03-707596
   Baeuerle PA, 2009, CANCER RES, V69, P4941, DOI 10.1158/0008-5472.CAN-09-0547
   Bensinger W, 2012, BRIT J HAEMATOL, V159, P58, DOI 10.1111/j.1365-2141.2012.09251.x
   Benson DM, 2010, BLOOD, V116, P2286, DOI 10.1182/blood-2010-02-271874
   Berdeja JG, 2014, FRONT BIOSCI-LANDMRK, V19, P163, DOI 10.2741/4202
   Blommestein HM, 2019, HAEMATOLOGICA, V104, P1026, DOI 10.3324/haematol.2018.206912
   Carpenter RO, 2013, CLIN CANCER RES, V19, P2048, DOI 10.1158/1078-0432.CCR-12-2422
   Caruso C, 2019, CANCER DISCOV, V9, P157, DOI 10.1158/2159-8290.CD-NB2019-001
   Casucci M, 2013, BLOOD, V122, P3461, DOI 10.1182/blood-2013-04-493361
   Chari A, 2017, BLOOD, V130, P974, DOI 10.1182/blood-2017-05-785246
   Cho SF, 2018, FRONT IMMUNOL, V9, DOI 10.3389/fimmu.2018.01821
   Cohen AD, 2016, BLOOD, V128, P22
   de Weers M, 2011, J IMMUNOL, V186, P1840, DOI 10.4049/jimmunol.1003032
   Dhodapkar MV, 2015, BLOOD, V126, P2475, DOI 10.1182/blood-2015-03-632919
   Dimopoulos MA, 2016, NEW ENGL J MED, V375, P1319, DOI 10.1056/NEJMoa1607751
   Dimopoulos MA, 2019, LANCET, V393, P253, DOI 10.1016/S0140-6736(18)33003-4
   Dimopoulos MA, 2018, NEW ENGL J MED, V379, P1811, DOI 10.1056/NEJMoa1805762
   Dimopoulos MA, 2018, HAEMATOLOGICA, V103, P2088, DOI 10.3324/haematol.2018.194282
   Dong RP, 1998, MOL IMMUNOL, V35, P13, DOI 10.1016/S0161-5890(98)00015-7
   Drent E, 2016, HAEMATOLOGICA, V101, P616, DOI 10.3324/haematol.2015.137620
   Falchi L, 2018, CL LYMPH MYELOM LEUK, V18, P508, DOI 10.1016/j.clml.2018.05.009
   FLEISCHER B, 1994, IMMUNOL TODAY, V15, P180, DOI 10.1016/0167-5699(94)90316-6
   Gorgun G, 2015, CLIN CANCER RES, V21, P4607, DOI 10.1158/1078-0432.CCR-15-0200
   Goyos A, 2017, BLOOD, V130
   Grigoriadis G, 2012, PATHOLOGY, V44, P552, DOI 10.1097/PAT.0b013e3283583f5d
   Hasegawa K, 2019, INFLAMM REGEN, V39, DOI 10.1186/s41232-019-0100-6
   Havre PA, 2008, FRONT BIOSCI-LANDMRK, V13, P1634, DOI 10.2741/2787
   Hengeveld PJ, 2015, BLOOD CANCER J, V5, DOI 10.1038/bcj.2015.3
   Hipp S, 2017, LEUKEMIA, V31, P1743, DOI 10.1038/leu.2016.388
   Huang BH, 2016, LEUKEMIA LYMPHOMA, V57, P335, DOI 10.3109/10428194.2015.1055479
   Hussein M, 2010, HAEMATOL-HEMATOL J, V95, P845, DOI 10.3324/haematol.2009.008003
   Im A, 2017, J HEMATOL ONCOL, V10, DOI 10.1186/s13045-017-0453-8
   Ishida T, 2018, JPN J CLIN ONCOL, V48, P957, DOI 10.1093/jjco/hyy133
   Jakubowiak A, 2016, BLOOD, V127, P2833, DOI 10.1182/blood-2016-01-694604
   Jakubowiak AJ, 2012, J CLIN ONCOL, V30, P1960, DOI 10.1200/JCO.2011.37.7069
   Jelinek T, 2018, FRONT IMMUNOL, V9, DOI 10.3389/fimmu.2018.02431
   Jelinek T, 2017, IMMUNOLOGY, V152, P357, DOI 10.1111/imm.12788
   Kapoor P, 2008, BRIT J HAEMATOL, V141, P135, DOI 10.1111/j.1365-2141.2008.07024.x
   Kaufman JL, 2013, BRIT J HAEMATOL, V163, P478, DOI 10.1111/bjh.12565
   Kelly KR, 2018, LEUKEMIA, V32, P230, DOI 10.1038/leu.2017.272
   Kelly KR, 2013, BLOOD, V122, DOI 10.1182/blood.V122.21.758.758
   Krejcik J, 2016, BLOOD, V128, P384, DOI 10.1182/blood-2015-12-687749
   Kumar SK, 2016, CLIN CANCER RES, V22, P5453, DOI 10.1158/1078-0432.CCR-16-0868
   Laubach JP, 2015, CLIN CANCER RES, V21, P2660, DOI 10.1158/1078-0432.CCR-14-3190
   Lesokhin AM, 2016, J CLIN ONCOL, V34, P2698, DOI 10.1200/JCO.2015.65.9789
   Liu JZ, 2007, BLOOD, V110, P296, DOI 10.1182/blood-2006-10-051482
   Lokhorst HM, 2015, NEW ENGL J MED, V373, P1207, DOI 10.1056/NEJMoa1506348
   Lonial S, 2016, LANCET, V387, P1551, DOI 10.1016/S0140-6736(15)01120-4
   Lonial S, 2015, NEW ENGL J MED, V373, P621, DOI 10.1056/NEJMoa1505654
   Lonial S, 2012, J CLIN ONCOL, V30, P1953, DOI 10.1200/JCO.2011.37.2649
   Martin T, 2017, BLOOD, V129, P3294, DOI 10.1182/blood-2016-09-740787
   Mateos MV, 2019, LANCET HAEMATOL, V6, pE459, DOI 10.1016/S2352-3026(19)30110-3
   Mikhael J, 2019, BLOOD, V134, P123, DOI 10.1182/blood-2019-02-895193
   Mikkilineni L, 2017, BLOOD, V130, P2594, DOI 10.1182/blood-2017-06-793869
   Moreau P, 2016, NEW ENGL J MED, V374, P1621, DOI 10.1056/NEJMoa1516282
   Moreau P, 2011, LEUKEMIA, V25, P872, DOI 10.1038/leu.2011.4
   Moreau P, 2019, HAEMATOLOGICA, V104, P2358, DOI 10.3324/haematol.2019.224204
   Moreau P, 2018, LANCET ONCOL, V19, P953, DOI 10.1016/S1470-2045(18)30354-1
   Moreau P, 2017, BRIT J HAEMATOL, V179, P198, DOI 10.1111/bjh.14780
   Moreno L, 2019, CLIN CANCER RES, V25, P3176, DOI 10.1158/1078-0432.CCR-18-1597
   Nishida H, 2018, BLOOD CANCER J, V8, DOI 10.1038/s41408-018-0127-y
   Nishida H, 2014, J BONE MINER RES, V29, P2439, DOI 10.1002/jbmr.2277
   Nooka AK, 2019, CANCER-AM CANCER SOC, V125, P2364, DOI 10.1002/cncr.32065
   Ohnuma K, 2008, FRONT BIOSCI-LANDMRK, V13, P2299, DOI 10.2741/2844
   Oliva S, 2018, FRONT IMMUNOL, V9, DOI 10.3389/fimmu.2018.02749
   Orlowski RZ, 2015, AM J HEMATOL, V90, P42, DOI 10.1002/ajh.23868
   Overdijk MB, 2016, J IMMUNOL, V197, P807, DOI 10.4049/jimmunol.1501351
   Overdijk MB, 2015, MABS-AUSTIN, V7, P311, DOI 10.1080/19420862.2015.1007813
   Paiva B, 2015, LEUKEMIA, V29, P2110, DOI 10.1038/leu.2015.79
   Palumbo A, 2016, NEW ENGL J MED, V375, P754, DOI 10.1056/NEJMoa1606038
   Palumbo A, 2011, NEW ENGL J MED, V364, P1046, DOI 10.1056/NEJMra1011442
   Raje N, 2019, NEW ENGL J MED, V380, P1726, DOI 10.1056/NEJMoa1817226
   Raje NS, 2017, BRIT J HAEMATOL, V176, P783, DOI 10.1111/bjh.14483
   Rasche L, 2015, HAEMATOLOGICA, V100, P377, DOI 10.3324/haematol.2014.117945
   Ray A, 2015, LEUKEMIA, V29, P1441, DOI 10.1038/leu.2015.11
   Richardson PG, 2015, LANCET HAEMATOL, V2, pE516, DOI 10.1016/S2352-3026(15)00197-0
   Richardson PG, 2011, BRIT J HAEMATOL, V154, P745, DOI 10.1111/j.1365-2141.2011.08790.x
   Richter JR, 2018, J CLIN ONCOL, V36, DOI 10.1200/JCO.2018.36.15_suppl.TPS3132
   Miguel JS, 2013, LANCET ONCOL, V14, P1055, DOI 10.1016/S1470-2045(13)70380-2
   San-Miguel JF, 2016, LANCET HAEMATOL, V3, pE506, DOI 10.1016/S2352-3026(16)30147-8
   San-Miguel JF, 2014, LANCET ONCOL, V15, P1195, DOI 10.1016/S1470-2045(14)70440-1
   Sivaraj D, 2017, FUTURE ONCOL, V13, P477, DOI 10.2217/fon-2016-0329
   Spencer A, 2018, HAEMATOLOGICA, V103, P2079, DOI 10.3324/haematol.2018.194118
   Stewart AK, 2015, NEW ENGL J MED, V372, P142, DOI 10.1056/NEJMoa1411321
   Tai YT, 2014, BLOOD, V123, P3128, DOI 10.1182/blood-2013-10-535088
   Tamura H, 2013, LEUKEMIA, V27, P464, DOI 10.1038/leu.2012.213
   TANAKA T, 1992, J IMMUNOL, V149, P481
   TORIMOTO Y, 1992, MOL IMMUNOL, V29, P183, DOI 10.1016/0161-5890(92)90099-J
   Touzeau C, 2018, FUTURE ONCOL, V14, P2012, DOI 10.2217/fon-2017-0710
   Trudel S, 2017, BLOOD, V130
   Usami S.Z., 2019, LANCET HAEMATOL, V6, pE448
   Usmani SZ, 2016, BLOOD, V128, P37, DOI 10.1182/blood-2016-03-705210
   van de Donk NWCJ, 2016, BLOOD, V127, P681, DOI 10.1182/blood-2015-10-646810
   Varga C, 2018, BRIT J HAEMATOL, V181, P433, DOI 10.1111/bjh.15116
   Voorhees PM, 2013, BRIT J HAEMATOL, V161, P357, DOI 10.1111/bjh.12266
   Zonder JA, 2012, BLOOD, V120, P552, DOI 10.1182/blood-2011-06-360552
NR 100
TC 8
Z9 8
U1 2
U2 7
PU HINDAWI LTD
PI LONDON
PA ADAM HOUSE, 3RD FLR, 1 FITZROY SQ, LONDON, W1T 5HF, ENGLAND
SN 1687-8450
EI 1687-8469
J9 J ONCOL
JI J. Oncol.
PD NOV 3
PY 2019
VL 2019
AR 6084012
DI 10.1155/2019/6084012
PG 10
WC Oncology
SC Oncology
GA JP8OP
UT WOS:000498518300001
PM 31781214
OA Green Published, gold
DA 2021-10-28
ER

PT J
AU Berdeja, JG
   Madduri, D
   Usmani, SZ
   Jakubowiak, A
   Agha, M
   Cohen, AD
   Stewart, AK
   Hari, P
   Htut, M
   Lesokhin, A
   Deol, A
   Munshi, NC
   O'Donnell, E
   Avigan, D
   Singh, I
   Zudaire, E
   Yeh, TM
   Allred, AJ
   Olyslager, Y
   Banerjee, A
   Jackson, CC
   Goldberg, JD
   Schecter, JM
   Deraedt, W
   Zhuang, SH
   Infante, J
   Geng, D
   Wu, XL
   Carrasco-Alfonso, MJ
   Akram, M
   Hossain, F
   Rizvi, S
   Fan, F
   Lin, Y
   Martin, T
   Jagannath, S
AF Berdeja, Jesus G.
   Madduri, Deepu
   Usmani, Saad Z.
   Jakubowiak, Andrzej
   Agha, Mounzer
   Cohen, Adam D.
   Stewart, A. Keith
   Hari, Parameswaran
   Htut, Myo
   Lesokhin, Alexander
   Deol, Abhinav
   Munshi, Nikhil C.
   O'Donnell, Elizabeth
   Avigan, David
   Singh, Indrajeet
   Zudaire, Enrique
   Yeh, Tzu-Min
   Allred, Alicia J.
   Olyslager, Yunsi
   Banerjee, Arnob
   Jackson, Carolyn C.
   Goldberg, Jenna D.
   Schecter, Jordan M.
   Deraedt, William
   Zhuang, Sen Hong
   Infante, Jeffrey
   Geng, Dong
   Wu, Xiaoling
   Carrasco-Alfonso, Marlene J.
   Akram, Muhammad
   Hossain, Farah
   Rizvi, Syed
   Fan, Frank
   Lin, Yi
   Martin, Thomas
   Jagannath, Sundar
TI Ciltacabtagene autoleucel, a B-cell maturation antigendirected chimeric
   antigen receptor T-cell therapy in patients with relapsed or refractory
   multiple myeloma (CARTITUDE-1): a phase 1b/2 open-label study
SO LANCET
LA English
DT Article
ID ORAL SELINEXOR
AB Background CARTITUDE-1 aimed to assess the safety and clinical activity of ciltacabtagene autoleucel (cilta-cel), a chimeric antigen receptor T-cell therapy with two B-cell maturation antigen-targeting single-domain antibodies, in patients with relapsed or refractory multiple myeloma with poor prognosis.
   Methods This single-arm, open-label, phase 1b/2 study done at 16 centres in the USA enrolled patients aged 18 years or older with a diagnosis of multiple myeloma and an Eastern Cooperative Oncology Group performance status score of 0 or 1, who received 3 or more previous lines of therapy or were double-refractory to a proteasome inhibitor and an immunomodulatory drug, and had received a proteasome inhibitor, immunomodulatory drug, and anti-CD38 antibody. A single cilta-cel infusion (target dose 0.75 x 10(6) CAR-positive viable T cells per kg) was administered 5-7 days after start of lymphodepletion. The primary endpoints were safety and confirmation of the recommended phase 2 dose (phase 1b), and overall response rate (phase 2) in all patients who received treatment. Key secondary endpoints were duration of response and progression-free survival. This trial is registered with ClinicalTrials.gov, NCT03548207.
   Findings Between July 16, 2018, and Oct 7, 2019, 113 patients were enrolled. 97 patients (29 in phase 1b and 68 in phase 2) received a cilta-cel infusion at the recommended phase 2 dose of 0.75 x 10(6) CAR-positive viable T cells per kg. As of the Sept 1, 2020 clinical cutoff, median follow-up was 12.4 months (IQR 10.6-15.2). 97 patients with a median of six previous therapies received cilta-cel. Overall response rate was 97% (95% CI 91.2-99.4; 94 of 97 patients); 65 (67%) achieved stringent complete response; time to first response was 1 month (IQR 0.9-1.0). Responses deepened over time. Median duration of response was not reached (95% CI 15.9-not estimable), neither was progression-free survival (16.8-not estimable). The 12-month progression-free rate was 77% ( 95% CI 66.0-84.3) and overall survival rate was 89% (80.2-93.5). Haematological adverse events were common; grade 3-4 haematological adverse events were neutropenia (92 [95%] of 97 patients), anaemia (66 [68%]), leukopenia (59 [61%]), thrombocytopenia (58 [60%]), and lymphopenia (48 [50%]). Cytokine release syndrome occurred in 92 (95%) of 97 patients (4% were grade 3 or 4); with median time to onset of 7.0 days (IQR 5-8) and median duration of 4.0 days (IQR 3-6). Cytokine release syndrome resolved in all except one with grade 5 cytokine release syndrome and haemophagocytic lymphohistiocytosis. CAR T-cell neurotoxicity occurred in 20 (21%) patients (9% were grade 3 or 4). 14 deaths occurred in the study; six due to treatment-related adverse events, five due to progressive disease, and three due to treatment-unrelated adverse events.
   Interpretation A single cilta-cel infusion at the target dose of 0.75 x 10(6) CAR-positive viable T cells per kg led to early, deep, and durable responses in heavily pretreated patients with multiple myeloma with a manageable safety profile. The data from this study formed the basis for recent regulatory submissions. (C) 2021 Elsevier Ltd. All rights reserved.
C1 [Berdeja, Jesus G.] Sarah Cannon Res Inst, Nashville, TN USA.
   [Madduri, Deepu; Jagannath, Sundar] Mt Sinai Med Ctr, New York, NY 10029 USA.
   [Usmani, Saad Z.] Levine Canc Inst Atrium Hlth, Charlotte, NC USA.
   [Jakubowiak, Andrzej] Univ Chicago, Med Ctr, Chicago, IL 60637 USA.
   [Agha, Mounzer] UPMC Hillman Canc Ctr, Pittsburgh, PA USA.
   [Cohen, Adam D.] Univ Penn, Abramson Canc Ctr, Philadelphia, PA 19104 USA.
   [Stewart, A. Keith] Univ Hlth Network, Toronto, ON, Canada.
   [Stewart, A. Keith] Princess Margaret Canc Ctr, Toronto, ON, Canada.
   [Hari, Parameswaran] Med Coll Wisconsin, Dept Med, Milwaukee, WI 53226 USA.
   [Htut, Myo] City Hope Comprehens Canc Ctr, Duarte, CA USA.
   [Lesokhin, Alexander] Mem Sloan Kettering Canc Ctr, 1275 York Ave, New York, NY 10021 USA.
   [Deol, Abhinav] Wayne State Univ, Karmanos Canc Inst, Detroit, MI USA.
   [Munshi, Nikhil C.] Harvard Med Sch, Dana Farber Canc Inst, Boston, MA 02115 USA.
   [O'Donnell, Elizabeth] Harvard Med Sch, Massachusetts Gen Hosp, Boston, MA 02115 USA.
   [Avigan, David] Harvard Med Sch, Beth Israel Deaconess Med Ctr, Boston, MA 02115 USA.
   [Singh, Indrajeet; Zudaire, Enrique; Allred, Alicia J.; Banerjee, Arnob] Janssen Res & Dev, Spring House, PA USA.
   [Yeh, Tzu-Min; Jackson, Carolyn C.; Goldberg, Jenna D.; Schecter, Jordan M.; Zhuang, Sen Hong; Infante, Jeffrey] Janssen Res & Dev, Raritan, NJ USA.
   [Olyslager, Yunsi; Deraedt, William] Janssen Res & Dev, Beerse, Belgium.
   [Geng, Dong; Wu, Xiaoling; Carrasco-Alfonso, Marlene J.; Akram, Muhammad; Hossain, Farah; Rizvi, Syed] Legend Biotech USA, Piscataway, NJ USA.
   [Fan, Frank] Nanjing Legend Biotechnol, Nanjing, Peoples R China.
   [Lin, Yi] Mayo Clin, Rochester, MN USA.
   [Martin, Thomas] Univ Calif San Francisco, Helen Diller Family Comprehens Canc Ctr, San Francisco, CA 94143 USA.
RP Jagannath, S (corresponding author), Mt Sinai Med Ctr, New York, NY 10029 USA.
EM sundar.jagannath@mountsinai.org
FU Janssen Research and Development; Legend Biotech; Janssen Global
   Services
FX This study was funded by Janssen Research and Development and Legend
   Biotech. We thank the patients who volunteered to participate in the
   study, their families and caregivers, the physicians and nurses who
   cared for the patients and supported this clinical trial, staff members
   at the 16 study sites in the USA who enrolled patients, and staff
   members involved in data collection and analysis. Medical writing
   support was provided by Jaya Kolipaka and Joanna Bloom of Eloquent
   Scientific Solutions, and funded by Janssen Global Services.
CR [Anonymous], 2020, FDA ADVERSE EVENT RE
   Bahlis NJ, 2018, BLOOD, V132, P2546, DOI 10.1182/blood-2018-06-858852
   Brudno JN, 2018, J CLIN ONCOL, V36, P2267, DOI 10.1200/JCO.2018.77.8084
   Caers J, 2018, J HEMATOL ONCOL, V11, DOI 10.1186/s13045-017-0549-1
   Chari A, 2019, NEW ENGL J MED, V381, P727, DOI 10.1056/NEJMoa1903455
   Durie BGM, 2015, LEUKEMIA, V29, P2416, DOI 10.1038/leu.2015.290
   Gandhi UH, 2019, LEUKEMIA, V33, P2266, DOI 10.1038/s41375-019-0435-7
   Jagannath S, 2020, CL LYMPH MYELOM LEUK, V20, P272, DOI 10.1016/j.clml.2019.10.002
   Kumar S, 2016, LANCET ONCOL, V17, pE328, DOI 10.1016/S1470-2045(16)30206-6
   Lee DW, 2019, BIOL BLOOD MARROW TR, V25, P625, DOI 10.1016/j.bbmt.2018.12.758
   Lee DW, 2014, BLOOD, V124, P188, DOI 10.1182/blood-2014-05-552729
   Lonial S, 2020, LANCET ONCOL, V21, P207, DOI 10.1016/S1470-2045(19)30788-0
   Munshi NC, 2021, NEW ENGL J MED, V384, P705, DOI 10.1056/NEJMoa2024850
   Neelapu SS, 2017, NEW ENGL J MED, V377, P2531, DOI 10.1056/NEJMoa1707447
   Palumbo A, 2014, LANCET ONCOL, V15, P333, DOI 10.1016/S1470-2045(13)70609-0
   Przepiorka D, 2007, BONE MARROW TRANSPL, V40, P759, DOI 10.1038/sj.bmt.1705814
   Raje N, 2019, NEW ENGL J MED, V380, P1726, DOI 10.1056/NEJMoa1817226
   Rajkumar SV, 2011, BLOOD, V117, P4691, DOI 10.1182/blood-2010-10-299487
   Schuster SJ, 2019, NEW ENGL J MED, V380, P45, DOI 10.1056/NEJMoa1804980
   Sevcikova S, 2019, BLOOD REV, V36, P32, DOI 10.1016/j.blre.2019.04.002
   Vogl DT, 2018, J CLIN ONCOL, V36, P859, DOI 10.1200/JCO.2017.75.5207
   Wang BY, 2019, BLOOD, V134, DOI 10.1182/blood-2019-124953
   Wang MH, 2020, NEW ENGL J MED, V382, P1331, DOI 10.1056/NEJMoa1914347
   Yang Jay, 2012, Adv Hematol, V2012, P801495, DOI 10.1155/2012/801495
   Zhao WH, 2018, J HEMATOL ONCOL, V11, DOI 10.1186/s13045-018-0681-6
NR 25
TC 9
Z9 9
U1 4
U2 4
PU ELSEVIER SCIENCE INC
PI NEW YORK
PA STE 800, 230 PARK AVE, NEW YORK, NY 10169 USA
SN 0140-6736
EI 1474-547X
J9 LANCET
JI Lancet
PD JUL 24
PY 2021
VL 398
IS 10297
BP 314
EP 324
DI 10.1016/S0140-6736(21)00933-8
PG 11
WC Medicine, General & Internal
SC General & Internal Medicine
GA TM9EI
UT WOS:000675849600023
PM 34175021
DA 2021-10-28
ER

PT J
AU Wilkie, S
   Picco, G
   Foster, J
   Davies, DM
   Julien, S
   Cooper, L
   Arif, S
   Mather, SJ
   Taylor-Papadimitriou, J
   Burchell, JM
   Maher, J
AF Wilkie, Scott
   Picco, Gianfranco
   Foster, Julie
   Davies, David M.
   Julien, Sylvain
   Cooper, Lucienne
   Arif, Sefina
   Mather, Stephen J.
   Taylor-Papadimitriou, Joyce
   Burchell, Joy M.
   Maher, John
TI Retargeting of human T cells to tumor-associated MUC1: The evolution of
   a chimeric antigen receptor
SO JOURNAL OF IMMUNOLOGY
LA English
DT Article
ID CORE-PROTEIN; GENE-THERAPY; MONOCLONAL-ANTIBODIES; O-GLYCAN; EXPRESSION;
   PROLIFERATION; GLYCOSYLATION; CHAIN; CYTOTOXICITY; EPITOPE
AB MUC1 is a highly attractive immunotherapeutic target owing to increased expression, altered glycosylation, and loss of polarity in >80% of human cancers. To exploit this, we have constructed a panel of chimeric Ag receptors (CAR) that bind selectively to tumor-associated MUC1 Two parameters proved crucial in optimizing the CAR ectodomain. First, we observed that the binding of CAR-grafted T cells to anchored MUC1 is subject to steric hindrance, independent of glycosylation status. This was overcome by insertion of the flexible and elongated hinge found in immunoglobulins of the IgD isotype. Second, CAR function was highly dependent upon strong binding capacity across a broad range of tumor-associated MUC1 glyco-forms. This was realized by using an Ab-derived single-chain variable fragment (scFv) cloned from the HMFG2 hybridoma. To optimize CAR signaling, tripartite endodomains were constructed. Ultimately, this iterative design process yielded a potent receptor termed HOX that contains a fused CD28/OX40/CD3 xi endodomain. HOX-expressing T cells proliferate vigorously upon repeated encounter with soluble or membrane-associated MUC1, mediate production of proinflammatory cytokines (IFN-gamma and IL-17), and elicit brisk killing of MUC1(+) tumor cells. To test function in vivo, a tumor xenograft model was derived using MDA-MB-435 cells engineered to coexpress MUC1 and luciferase. Mice bearing an established tumor were treated i.p. with a single dose of engineered T cells. Compared with control mice, this treatment resulted in a significant delay in tumor growth as measured by serial bioluminescence imaging. Together, these data demonstrate for the first time that the near-ubiquitous MUC1 tumor Ag can be targeted using CAR-grafted T cells.
C1 [Wilkie, Scott; Picco, Gianfranco; Davies, David M.; Julien, Sylvain; Cooper, Lucienne; Mather, Stephen J.; Taylor-Papadimitriou, Joyce; Burchell, Joy M.; Maher, John] Kings Coll London Sch Med, Breast Canc Biol Grp, London, England.
   [Arif, Sefina] Kings Coll London Sch Med, Dept Immunobiol, London, England.
   [Foster, Julie; Mather, Stephen J.] St Bartholomews Hosp, Dept Nucl Med, Queen Marys Sch Med & Dent, Ctr Canc Imaging,Inst Canc, London, England.
   [Foster, Julie; Mather, Stephen J.] St Bartholomews Hosp, Dept Nucl Med, Queen Marys Sch Med & Dent, Ctr Canc Imaging,Canc Res UK Clin Ctr, London, England.
RP Maher, J (corresponding author), Guys Hosp, Kings Coll London Sch Med, Div Canc Studies, Breast Canc Biol Grp, 3rd Floor Thomas Guy House,St Thomas St, London SE1 9RT, England.
EM john.maher@kcl.ac.uk
RI Burchell, Joy/G-4560-2012
OI Burchell, Joy/0000-0003-0413-3823; Maher, John/0000-0001-8275-8488
FU Cancer Research UKCancer Research UK Funding Source: Medline; Breast
   Cancer Now [2003:552] Funding Source: Medline
CR Agrawal B, 1998, NAT MED, V4, P43, DOI 10.1038/nm0198-043
   Alajez NM, 2005, BLOOD, V105, P4583, DOI 10.1182/blood-2004-10-3848
   Backstrom M, 2003, BIOCHEM J, V376, P677, DOI 10.1042/BJ20031130
   Brentjens RJ, 2007, CLIN CANCER RES, V13, P5426, DOI 10.1158/1078-0432.CCR-07-0674
   BROCKHAUSEN I, 1995, EUR J BIOCHEM, V233, P607, DOI 10.1111/j.1432-1033.1995.607_2.x
   BURCHELL J, 1993, EPITHELIAL CELL BIOL, V2, P155
   Burchell J, 1999, GLYCOBIOLOGY, V9, P1307, DOI 10.1093/glycob/9.12.1307
   BURCHELL J, 1987, CANCER RES, V47, P5476
   Engelmann K, 2005, GLYCOBIOLOGY, V15, P1111, DOI 10.1093/glycob/cwi099
   Epenetos AA, 2000, INT J GYNECOL CANCER, V10, P44, DOI 10.1046/j.1525-1438.2000.99510.x
   Gaemers IC, 2001, J BIOL CHEM, V276, P6191, DOI 10.1074/jbc.M009449200
   GIRLING A, 1989, INT J CANCER, V43, P1072, DOI 10.1002/ijc.2910430620
   Guest RD, 2005, J IMMUNOTHER, V28, P203, DOI 10.1097/01.cji.0000161397.96582.59
   Hacein-Bey-Abina S, 2003, SCIENCE, V302, P415, DOI 10.1126/science.1088547
   HANISCH FG, 1989, J BIOL CHEM, V264, P872
   HAYES DF, 1985, J CLIN INVEST, V75, P1671, DOI 10.1172/JCI111875
   Haynes NM, 2002, BLOOD, V100, P3155, DOI 10.1182/blood-2002-04-1041
   HILKENS J, 1984, INT J CANCER, V34, P197, DOI 10.1002/ijc.2910340210
   Hu JW, 2006, CANCER RES, V66, P8887, DOI 10.1158/0008-5472.CAN-05-3448
   Kershaw MH, 2006, CLIN CANCER RES, V12, P6106, DOI 10.1158/1078-0432.CCR-06-1183
   KINGSLEY DM, 1986, CELL, V44, P749, DOI 10.1016/0092-8674(86)90841-X
   Komiyama Y, 2006, J IMMUNOL, V177, P566, DOI 10.4049/jimmunol.177.1.566
   Lamers CH, 2006, J CLIN ONCOL, V24, P20, DOI DOI 10.1200/JCO.2006.05.9964
   Langowski JL, 2007, TRENDS IMMUNOL, V28, P207, DOI 10.1016/j.it.2007.03.006
   Link T, 2004, J BIOTECHNOL, V110, P51, DOI 10.1016/j.jbiotec.2003.12.008
   Lloyd KO, 1996, J BIOL CHEM, V271, P33325, DOI 10.1074/jbc.271.52.33325
   Loset GA, 2004, J IMMUNOL, V172, P2925, DOI 10.4049/jimmunol.172.5.2925
   Maher J, 2002, NAT BIOTECHNOL, V20, P70, DOI 10.1038/nbt0102-70
   MARAVEYAS A, 1994, CANCER, V73, P1067, DOI 10.1002/1097-0142(19940201)73:3+<1067::AID-CNCR2820731346>3.0.CO;2-#
   Muul LM, 2003, BLOOD, V101, P2563, DOI 10.1182/blood-2002-09-2800
   Ott MG, 2006, NAT MED, V12, P401, DOI 10.1038/nm1393
   Paul S, 2000, HUM GENE THER, V11, P1417, DOI 10.1089/10430340050057495
   Pule MA, 2005, MOL THER, V12, P933, DOI 10.1016/j.ymthe.2005.04.016
   Ragupathi G, 2005, J IMMUNOL, V174, P5706, DOI 10.4049/jimmunol.174.9.5706
   Recchia A, 2006, P NATL ACAD SCI USA, V103, P1457, DOI 10.1073/pnas.0507496103
   Sadelain M, 2003, NAT REV CANCER, V3, P35, DOI 10.1038/nrc971
   Sewell R, 2006, J BIOL CHEM, V281, P3586, DOI 10.1074/jbc.M511826200
   Stephan MT, 2007, NAT MED, V13, P1440, DOI 10.1038/nm1676
   Sun Z, 2005, J MOL BIOL, V353, P155, DOI 10.1016/j.jmb.2005.07.072
   Tarp MA, 2007, GLYCOBIOLOGY, V17, P197, DOI 10.1093/glycob/cwl061
   VANDAM PA, 1991, CANCER-AM CANCER SOC, V68, P169, DOI 10.1002/1097-0142(19910701)68:1<169::AID-CNCR2820680130>3.0.CO;2-R
   VANDEWIELVANKEMENADE E, 1993, J IMMUNOL, V151, P767
   Vera J, 2006, BLOOD, V108, P3890, DOI 10.1182/blood-2006-04-017061
   Watts TH, 2005, ANNU REV IMMUNOL, V23, P23, DOI 10.1146/annurev.immunol.23.021704.115839
NR 44
TC 197
Z9 215
U1 0
U2 18
PU AMER ASSOC IMMUNOLOGISTS
PI BETHESDA
PA 9650 ROCKVILLE PIKE, BETHESDA, MD 20814 USA
SN 0022-1767
EI 1550-6606
J9 J IMMUNOL
JI J. Immunol.
PD APR 1
PY 2008
VL 180
IS 7
BP 4901
EP 4909
DI 10.4049/jimmunol.180.7.4901
PG 9
WC Immunology
SC Immunology
GA 324GT
UT WOS:000257506700063
PM 18354214
OA Bronze
DA 2021-10-28
ER

PT J
AU Lieberman, NAP
   Vitanza, NA
   Crane, CA
AF Lieberman, Nicole A. P.
   Vitanza, Nicholas A.
   Crane, Courtney A.
TI Immunotherapy for brain tumors: understanding early successes and
   limitations
SO EXPERT REVIEW OF NEUROTHERAPEUTICS
LA English
DT Review
DE Immunotherapy; glioblastoma; DIPG; CAR T cells; checkpoint blockade;
   vaccine; oncolytic virus; genetically engineered macrophage
ID CHIMERIC ANTIGEN RECEPTOR; LOW-GRADE GLIOMAS; T-CELL THERAPY;
   QUALITY-OF-LIFE; GLIOBLASTOMA-MULTIFORME; ANAPLASTIC OLIGODENDROGLIOMA;
   ADJUVANT CHEMOTHERAPY; CHILDRENS ONCOLOGY; PEDIATRIC-PATIENTS;
   RADIATION-THERAPY
AB Introduction: Adverse effects and toxicities related to standard treatments for brain tumors significantly reduce patients' quality of life. Although most immunotherapy approaches for solid tumors have not been successful, several early-phase clinical trials are beginning to reveal a potential role for immunotherapy in the treatment of brain tumors. In particular, methods that activate the innate immune system and induce a polyclonal anti-cancer response have demonstrated that brain tumors are susceptible to immune-mediated tumor destruction. Compared with conventional therapies, modulation of the immune system may improve both survivorship and quality of life during and following treatment.Areas covered: An overview of mechanisms of immunotherapy in the context of current treatments for adult and pediatric brain tumors is provided. Results from recent clinical trials will be discussed, focusing on the favorable safety and efficacy profiles of immunotherapeutics.Expert commentary: Although it is too early to judge the long-term safety of immunotherapy for the treatment of patients with brain tumors, early results suggest that these drugs are well-tolerated and may improve survival and quality of life. Importantly, approaches that activate an anti-tumor immune response lay the framework for iterative development of immunotherapies that can reliably treat patients with brain tumors.
C1 [Lieberman, Nicole A. P.; Crane, Courtney A.] Seattle Childrens Res Inst, Ben Towne Ctr Childhood Canc Res, 1100 Olive Way Suite 100, Seattle, WA 98101 USA.
   [Vitanza, Nicholas A.] Univ Washington, Fred Hutchinson Canc Res Ctr, Seattle Childrens Hosp, Div Hematol Oncol,Dept Pediat,Sch Med, Seattle, WA 98195 USA.
   [Crane, Courtney A.] Univ Washington, Sch Med, Dept Neurol Surg, Seattle, WA 98195 USA.
RP Crane, CA (corresponding author), Seattle Childrens Res Inst, Ben Towne Ctr Childhood Canc Res, 1100 Olive Way Suite 100, Seattle, WA 98101 USA.
EM courtney.crane@seattlechildrens.org
OI Lieberman, Nicole/0000-0001-9334-8150
CR Aarsen FK, 2009, J CLIN ONCOL, V27, P3526, DOI 10.1200/JCO.2008.19.6303
   Aarsen FK, 2004, NEUROLOGY, V62, P1311, DOI 10.1212/01.WNL.0000120549.77188.36
   Agarwalla P, 2012, J IMMUNOTHER, V35, P385, DOI 10.1097/CJI.0b013e3182562d59
   Antonios JP, 2016, JCI INSIGHT, V1, DOI 10.1172/jci.insight.87059
   Batich KA, 2017, CLIN CANCER RES, V23, P1898, DOI 10.1158/1078-0432.CCR-16-2057
   Bedoya F, 2017, MOL THER, V25, P314, DOI 10.1016/j.ymthe.2016.11.011
   Pampena MB, 2015, FRONT IMMUNOL, V6, DOI 10.3389/fimmu.2015.00013
   Bouffet E, 2016, J CLIN ONCOL, V34, P2206, DOI 10.1200/JCO.2016.66.6552
   Brown CE, 2016, NEW ENGL J MED, V375, P2561, DOI 10.1056/NEJMoa1610497
   Brudno JN, 2016, BLOOD, V127, P3321, DOI 10.1182/blood-2016-04-703751
   Buckner J, 2017, NAT REV NEUROL, V13, P340, DOI 10.1038/nrneurol.2017.54
   Butowski N, 2016, NEURO-ONCOLOGY, V18, P557, DOI 10.1093/neuonc/nov245
   Cairncross G, 2013, J CLIN ONCOL, V31, P337, DOI 10.1200/JCO.2012.43.2674
   Chalmers ZR, 2017, GENOME MED, V9, DOI 10.1186/s13073-017-0424-2
   Cherkassky L, 2016, J CLIN INVEST, V126, P3130, DOI 10.1172/JCI83092
   Chow KKH, 2015, J NEURO-ONCOL, V123, P459, DOI 10.1007/s11060-015-1762-9
   Correa DD, 2010, CURR NEUROL NEUROSCI, V10, P232, DOI 10.1007/s11910-010-0108-4
   Crane CA, 2013, CLIN CANCER RES, V19, P205, DOI 10.1158/1078-0432.CCR-11-3358
   Curti A, 2016, CLIN CANCER RES, V22, P1914, DOI 10.1158/1078-0432.CCR-15-1604
   Dietrich Jorg, 2011, Expert Rev Clin Pharmacol, V4, P233, DOI 10.1586/ecp.11.1
   Drozdowicz LB, 2014, MAYO CLIN PROC, V89, P817, DOI 10.1016/j.mayocp.2014.01.010
   Fangusaro J, 2012, FRONT ONCOL, V2, DOI 10.3389/fonc.2012.00105
   Farkona S, 2016, BMC MED, V14, DOI 10.1186/s12916-016-0623-5
   Fauquette W, 2012, BRAIN RES, V1433, P114, DOI 10.1016/j.brainres.2011.11.022
   Fouladi M, 2004, J CLIN ONCOL, V22, P4551, DOI 10.1200/JCO.2004.03.058
   Friedman GK, 2016, NEURO-ONCOLOGY, V18, P227, DOI 10.1093/neuonc/nov123
   Gajjar A, 2015, J CLIN ONCOL, V33, P2986, DOI 10.1200/JCO.2014.59.9217
   Garon EB, 2015, NEW ENGL J MED, V372, P2018, DOI 10.1056/NEJMoa1501824
   Greco R, 2015, FRONT PHARMACOL, V6, DOI 10.3389/fphar.2015.00095
   Heczey A, 2017, MOL THER, V25, P2214, DOI 10.1016/j.ymthe.2017.05.012
   Heczey A, 2014, BLOOD, V124, P2824, DOI 10.1182/blood-2013-11-541235
   Hill RM, 2015, CANCER CELL, V27, P72, DOI 10.1016/j.ccell.2014.11.002
   Hue CD, 2015, J CEREBR BLOOD F MET, V35, P1191, DOI 10.1038/jcbfm.2015.38
   Johanns TM, 2016, CANCER DISCOV, V6, P1230, DOI 10.1158/2159-8290.CD-16-0575
   John LB, 2013, CLIN CANCER RES, V19, P5636, DOI 10.1158/1078-0432.CCR-13-0458
   Johnson KJ, 2014, CANCER EPIDEM BIOMAR, V23, P2716, DOI 10.1158/1055-9965.EPI-14-0207
   Kakarla S, 2014, CANCER J, V20, P151, DOI 10.1097/PPO.0000000000000032
   Kantoff PW, 2010, NEW ENGL J MED, V363, P411, DOI 10.1056/NEJMoa1001294
   Khalil DN, 2016, NAT REV CLIN ONCOL, V13, P394, DOI 10.1038/nrclinonc.2016.65
   Klebanoff CA, 2016, NAT MED, V22, P26, DOI 10.1038/nm.4015
   Klein M, 2002, LANCET, V360, P1361, DOI 10.1016/S0140-6736(02)11398-5
   Klein M, 2003, ANN NEUROL, V54, P514, DOI 10.1002/ana.10712
   Kool M, 2012, ACTA NEUROPATHOL, V123, P473, DOI 10.1007/s00401-012-0958-8
   Kostaras X, 2014, CURR ONCOL, V21, pE493, DOI 10.3747/co.21.1769
   Lacroix M, 2001, J NEUROSURG, V95, P190, DOI 10.3171/jns.2001.95.2.0190
   Lanier JC, 2017, CANCER-AM CANCER SOC, V123, P551, DOI 10.1002/cncr.30238
   Larjavaara S, 2007, NEURO-ONCOLOGY, V9, P319, DOI 10.1215/15228517-2007-016
   Lawrence YR, 2010, INT J RADIAT ONCOL, V76, pS20, DOI 10.1016/j.ijrobp.2009.02.091
   Le D.T., 2017, SCIENCE
   Lieberman NAP, 2016, EXPERT REV ANTICANC, V16, P775, DOI 10.1080/14737140.2016.1192470
   Lim O, 2015, FRONT IMMUNOL, V6, P1, DOI 10.3389/fimmu.2015.00286
   McDermott DF, 2015, J CLIN ONCOL, V33, P2013, DOI 10.1200/JCO.2014.58.1041
   McGirt MJ, 2009, NEUROSURGERY, V65, P463, DOI 10.1227/01.NEU.0000349763.42238.E9
   Merchant MS, 2016, CLIN CANCER RES, V22, P1364, DOI 10.1158/1078-0432.CCR-15-0491
   Monje M, 2011, P NATL ACAD SCI USA, V108, P4453, DOI 10.1073/pnas.1101657108
   Moyes KW, 2017, HUM GENE THER, V28, P200, DOI 10.1089/hum.2016.060
   Newick K, 2016, MOL THER-ONCOLYTICS, V3, DOI 10.1038/mto.2016.6
   Oji Y, 2016, INT J CANCER, V139, P1391, DOI 10.1002/ijc.30182
   Ostrom QT, 2016, NEURO-ONCOLOGY, V18, pv1, DOI 10.1093/neuonc/now207
   Ostrom QT, 2014, NEURO-ONCOLOGY, V16, P896, DOI 10.1093/neuonc/nou087
   Packer RJ, 1999, J CLIN ONCOL, V17, P2127, DOI 10.1200/JCO.1999.17.7.2127
   Peleva E, 2014, PEDIATR BLOOD CANCER, V61, P2012, DOI 10.1002/pbc.25123
   Pham CD, 2016, CLIN CANCER RES, V22, P582, DOI 10.1158/1078-0432.CCR-15-0713
   Pollack IF, 2016, J NEURO-ONCOL, V130, P517, DOI 10.1007/s11060-016-2245-3
   Pollack IF, 2016, NEURO-ONCOLOGY, V18, P1157, DOI 10.1093/neuonc/now026
   Pollack IF, 2014, J CLIN ONCOL, V32, P2050, DOI 10.1200/JCO.2013.54.0526
   Polyzoidis S, 2014, HUM VACC IMMUNOTHER, V10, P3139, DOI 10.4161/hv.29276
   Reardon DA, 2016, J CLIN ONCOL, V34, DOI 10.1200/JCO.2016.34.15_suppl.2014
   Robertson PL, 2006, J NEUROSURG, V105, P444, DOI 10.3171/ped.2006.105.6.444
   Sabel M, 2016, J NEURO-ONCOL, V129, P515, DOI 10.1007/s11060-016-2202-1
   Sadelain M, 2013, CANCER DISCOV, V3, P388, DOI 10.1158/2159-8290.CD-12-0548
   Sands SA, 2012, J CLIN ONCOL, V30, P943, DOI 10.1200/JCO.2011.35.7533
   Schreiber JE, 2014, NEURO-ONCOLOGY, V16, P1129, DOI 10.1093/neuonc/nou006
   Schuessler A, 2014, CANCER RES, V74, P3466, DOI 10.1158/0008-5472.CAN-14-0296
   Sentman CL, 2014, CANCER J, V20, P156, DOI 10.1097/PPO.0000000000000029
   Sharma P, 2015, CELL, V161, P205, DOI 10.1016/j.cell.2015.03.030
   Shaw EG, 2012, J CLIN ONCOL, V30, P3065, DOI 10.1200/JCO.2011.35.8598
   Shi L, 2016, CANCER LETT, V373, P45, DOI 10.1016/j.canlet.2016.01.017
   Simon AK, 2015, P ROY SOC B-BIOL SCI, V282, DOI 10.1098/rspb.2014.3085
   Smoll NR, 2012, NEURO-ONCOLOGY, V14, P1062, DOI 10.1093/neuonc/nos144
   Spencer DA, 2015, THER DELIV, V6, P453, DOI [10.4155/tde.14.123, 10.4155/TDE.14.123]
   Stieber D, 2014, ACTA NEUROPATHOL, V127, P203, DOI 10.1007/s00401-013-1196-4
   Stromnes IM, 2014, IMMUNOL REV, V257, P145, DOI 10.1111/imr.12141
   Studebaker AW, 2010, NEURO-ONCOLOGY, V12, P1034, DOI 10.1093/neuonc/noq057
   Stupp R, 2005, NEW ENGL J MED, V352, P987, DOI 10.1056/NEJMoa043330
   Sturm D, 2017, J CLIN ONCOL, V35, P2370, DOI 10.1200/JCO.2017.73.0242
   Tallen G, 2015, EUR J PAEDIATR NEURO, V19, P619, DOI 10.1016/j.ejpn.2015.07.011
   Taphoorn MJB, 2005, LANCET ONCOL, V6, P937, DOI 10.1016/S1470-2045(05)70432-0
   Tasian SK, 2015, THER ADV HEMATOL, V6, P228, DOI 10.1177/2040620715588916
   Topfer K, 2015, J IMMUNOL, V194, P3201, DOI 10.4049/jimmunol.1400330
   Tulla M, 2015, PEDIATRICS, V136, pE623, DOI 10.1542/peds.2015-0224
   Van Den Bent MJ, 2007, J CLIN ONCOL, V25, DOI 10.1200/JCO.2007.12.7514
   van Gool SW, 2016, CYTOTHERAPY, V18, P1178, DOI 10.1016/j.jcyt.2016.06.004
   von Bueren AO, 2009, KLIN PADIATR, V221, P396, DOI 10.1055/s-0029-1238278
   Wang MH, 2010, INT J RADIAT ONCOL, V77, P662, DOI 10.1016/j.ijrobp.2009.06.004
   Warren K, 2012, CANCER-AM CANCER SOC, V118, P3607, DOI 10.1002/cncr.26659
   Warren KE, 2012, FRONT ONCOL, V2, DOI 10.3389/fonc.2012.00205
   Wells Elizabeth M, 2015, Continuum (Minneap Minn), V21, P373, DOI 10.1212/01.CON.0000464176.96311.d1
   Yee C, 2002, P NATL ACAD SCI USA, V99, P16168, DOI 10.1073/pnas.242600099
   Yong RL, 2011, WORLD NEUROSURG, V76, P528, DOI 10.1016/j.wneu.2011.06.053
   Zhu X, 2017, J NEUROSURG-PEDIATR, V19, P249, DOI 10.3171/2016.8.PEDS16326
NR 101
TC 12
Z9 13
U1 1
U2 20
PU TAYLOR & FRANCIS LTD
PI ABINGDON
PA 2-4 PARK SQUARE, MILTON PARK, ABINGDON OR14 4RN, OXON, ENGLAND
SN 1473-7175
EI 1744-8360
J9 EXPERT REV NEUROTHER
JI Expert Rev. Neurother.
PY 2018
VL 18
IS 3
BP 251
EP 259
DI 10.1080/14737175.2018.1425617
PG 9
WC Clinical Neurology; Pharmacology & Pharmacy
SC Neurosciences & Neurology; Pharmacology & Pharmacy
GA FW9ZC
UT WOS:000425696000008
PM 29322843
DA 2021-10-28
ER

PT J
AU Grana, A
   Gut, N
   Williams, K
   Maakaron, J
   Porter, K
   William, BM
   Vasu, S
   Penza, S
   Brammer, JE
   Saad, A
   Puto, M
   Jaglowski, SM
   Roddy, J
AF Grana, Allison
   Gut, Natalia
   Williams, Kiersten
   Maakaron, Joseph
   Porter, Kyle
   William, Basem M.
   Vasu, Sumithira
   Penza, Sam
   Brammer, Jonathan E.
   Saad, Ayman
   Puto, Marcin
   Jaglowski, Samantha M.
   Roddy, Julianna
TI Safety of Axicabtagene Ciloleucel for the Treatment of Relapsed or
   Refractory Large B-Cell Lymphoma
SO CLINICAL LYMPHOMA MYELOMA & LEUKEMIA
LA English
DT Article
DE Cellular therapy; Cytokine release syndrome; Neurotoxicity;
   Pharmacology; Toxicity management
AB This retrospective study of 37 heavily pretreated patients with relapsed or refractory diffuse large B-cell lymphoma evaluated incidence and severity of common and severe safety events after axicabtagene ciloleucel treatment in a real-world setting. Almost all patients experienced cytokine release syndrome and/or neurotoxicity. Real-life experience and data are needed to further define and refine management of these unique toxicities.
   Background: Diffuse large B-cell lymphoma is the most common type of non-Hodgkin lymphoma. Recent advances in immunotherapy have resulted in the development of chimeric antigen receptor-modified T-cell (CAR-T) therapy, such as axicabtagene ciloleucel (axi-cel). However, axi-cel administration is not without risks of toxicity. Patients and Methods: This retrospective study of 37 patients with relapsed or refractory diffuse large B-cell lymphoma evaluated the incidence and severity of common and severe safety events after axi-cel treatment in a real-world setting. Ninety percent of patients had received 3 or more prior lines of therapy (median prior therapies 3, range 2-7) before receiving CAR-T therapy, and 32.4% had relapsed after prior stem-cell transplantation. Results: All but one patient experienced cytokine release syndrome (CRS) of any grade (97.3%). Of those 36 patients, 83.3% experienced maximum CRS grade of 1 or 2, occurring after a median of 27 hours and persisting for a median of 6 days. Twenty-seven patients (73.0%) experienced neurotoxicity of any grade. Of those 27 patients, 96.3% experienced maximum neurotoxicity grade of 2 or higher, occurring after a median of 145 hours (6 days) and persisting for a median of 7 days. All 10 patients aged 65 or older had neurotoxicity of grade 2 or higher, compared to 59.3% (11/27) under age 65 (P = .02). Patients with baseline Eastern Cooperative Oncology Group performance status score of 2 were significantly more likely to have shorter time to neurotoxicity compared to patients with performance status of 0 (P = .01). Conclusion: With more real-life experience and data, we will be able to define and refine management of toxicities unique to CAR-T therapy. (C) 2020 Elsevier Inc. All rights reserved.
C1 [Grana, Allison] Univ Texas MD Anderson Canc Ctr, Houston, TX 77030 USA.
   [Gut, Natalia; Williams, Kiersten; William, Basem M.; Vasu, Sumithira; Penza, Sam; Brammer, Jonathan E.; Saad, Ayman; Puto, Marcin; Jaglowski, Samantha M.; Roddy, Julianna] Ohio State Univ, Arthur G James Canc Hosp, Columbus, OH 43210 USA.
   [Gut, Natalia; Williams, Kiersten; William, Basem M.; Vasu, Sumithira; Penza, Sam; Brammer, Jonathan E.; Saad, Ayman; Puto, Marcin; Jaglowski, Samantha M.; Roddy, Julianna] Ohio State Univ, Richard J Solove Res Inst, Columbus, OH 43210 USA.
   [Maakaron, Joseph] Ohio State Univ, Dept Biomed Informat, Ctr Biostat, Columbus, OH 43210 USA.
   [Porter, Kyle] Univ Minnesota, Div Hematol Oncol & Transplantat, Minneapolis, MN USA.
RP Grana, A (corresponding author), Univ Texas MD Anderson Canc Ctr, Dept Genitourinary Med Oncol, 1515 Holcombe Blvd, Houston, TX 77030 USA.
EM akgrana@mdanderson.org
OI Maakaron, Joseph/0000-0002-1732-6694; Grana,
   Allison/0000-0001-7329-5581; Saad, Ayman/0000-0003-0003-0130
FU NCATS NIH HHSUnited States Department of Health & Human ServicesNational
   Institutes of Health (NIH) - USANIH National Center for Advancing
   Translational Sciences (NCATS) [KL2 TR002734] Funding Source: Medline
CR Acharya UH, 2019, EXPERT REV HEMATOL, V12, P195, DOI 10.1080/17474086.2019.1585238
   Cheson BD, 2007, J CLIN ONCOL, V25, P579, DOI 10.1200/JCO.2006.09.2403
   Crump M, 2017, BLOOD, V130, P1800, DOI 10.1182/blood-2017-03-769620
   Ghobadi A, 2018, CURR RES TRANSL MED, V66, P43, DOI 10.1016/j.retram.2018.03.005
   Lee DW, 2019, BIOL BLOOD MARROW TR, V25, P625, DOI 10.1016/j.bbmt.2018.12.758
   Lee DW, 2014, BLOOD, V124, P188, DOI 10.1182/blood-2014-05-552729
   Locke FL, 2019, 23 ANN INT C HEM MAL
   Locke FL, 2017, MOL THER, V25, P285, DOI 10.1016/j.ymthe.2016.10.020
   Nastoupil LJ, 2018, BLOOD, V132, DOI 10.1182/blood-2018-99-114152
   National Cancer Institute Surveillance Epidemiology and End Results (SEER), SEER CANC STAT REV 2
   National Cancer Institute (U.S.), 2009, COMMON TERMINOLOGY C
   NCCN, 2018, CLIN PRACT GUID ONC
   Neelapu SS, 2017, NEW ENGL J MED, V377, P2531, DOI 10.1056/NEJMoa1707447
   Neelapu SS, 2017, CLIN ADV HEMATOL ONC, V15, P117
   Park J, 2017, 2017 EHA C JUN 22 25
NR 15
TC 2
Z9 2
U1 0
U2 0
PU CIG MEDIA GROUP, LP
PI DALLAS
PA 3500 MAPLE AVENUE, STE 750, DALLAS, TX 75219-3931 USA
SN 2152-2650
EI 2152-2669
J9 CL LYMPH MYELOM LEUK
JI Clin. Lymphoma Myeloma Leuk.
PD APR
PY 2021
VL 21
IS 4
BP 238
EP 245
DI 10.1016/j.clml.2020.10.005
PG 8
WC Oncology; Hematology
SC Oncology; Hematology
GA RI3IC
UT WOS:000636800200024
PM 33132101
DA 2021-10-28
ER

PT J
AU Roellecke, K
   Virts, EL
   Einholz, R
   Edson, KZ
   Altvater, B
   Rossig, C
   von Laer, D
   Scheckenbach, K
   Wagenmann, M
   Reinhardt, D
   Kramm, CM
   Rettie, AE
   Wiek, C
   Hanenberg, H
AF Roellecke, K.
   Virts, E. L.
   Einholz, R.
   Edson, K. Z.
   Altvater, B.
   Rossig, C.
   von Laer, D.
   Scheckenbach, K.
   Wagenmann, M.
   Reinhardt, D.
   Kramm, C. M.
   Rettie, A. E.
   Wiek, C.
   Hanenberg, H.
TI Optimized human CYP4B1 in combination with the alkylator prodrug
   4-ipomeanol serves as a novel suicide gene system for adoptive T-cell
   therapies
SO GENE THERAPY
LA English
DT Article
ID LENTIVIRAL VECTORS; IN-VIVO; RETROVIRAL VECTOR; PHASE-I;
   ANTITUMOR-ACTIVITY; PERILLA KETONE; DOSE SCHEDULE; TARGET-CELLS;
   LUNG-CANCER; LYMPHOCYTES
AB Engineering autologous or allogeneic T cells to express a suicide gene can control potential toxicity in adoptive T-cell therapies. We recently reported the development of a novel human suicide gene system that is based on an orphan human cytochrome P450 enzyme, CYP4B1, and the naturally occurring alkylator prodrug 4-ipomeanol. The goal of this study was to systematically develop a clinically applicable self-inactivating lentiviral vector for efficient co-expression of CYP4B1 as an ER-located protein with two distinct types of cell surface proteins, either MACS selection genes for donor lymphocyte infusions after allogeneic stem cell transplantation or chimeric antigen receptors for retargeting primary T cells. The U3 region of the myeloproliferative sarcoma virus in combination with the T2A site was found to drive high-level expression of our CYP4B1 mutant with truncated CD34 or CD271 as MACS suitable selection markers. This lentiviral vector backbone was also well suited for co-expression of CYP4B1 with a codon-optimized CD19 chimeric antigen receptor ( CAR) construct. Finally, 4-ipomeanol efficiently induced apoptosis in primary T cells that co-express mutant CYP4B1 and the divergently located MACS selection and CAR genes. In conclusion, we here developed a clinically suited lentiviral vector that supports high-level co-expression of cell surface proteins with a potent novel human suicide gene.
C1 [Roellecke, K.; Scheckenbach, K.; Wagenmann, M.; Wiek, C.; Hanenberg, H.] Univ Dusseldorf, Dept Otorhinolaryngol & Head Neck Surg, Moorenstr 5, D-40225 Dusseldorf, Germany.
   [Virts, E. L.] Indiana Univ Sch Med, Dept Pediat, Indianapolis, IN 46202 USA.
   [Einholz, R.] Univ Tubingen, Inst Organ Chem, Tubingen, Germany.
   [Edson, K. Z.; Rettie, A. E.] Univ Washington, Sch Pharm, Dept Med Chem, Seattle, WA 98195 USA.
   [Altvater, B.; Rossig, C.] Univ Childrens Hosp Muenster, Dept Pediat Hematol & Oncol, Munster, Germany.
   [von Laer, D.] Med Univ Innsbruck, Inst Virol, Innsbruck, Austria.
   [Reinhardt, D.; Hanenberg, H.] Univ Duisburg Essen, Univ Childrens Hosp Essen, Dept Pediat 3, Hufelandstr 55, D-45122 Essen, Germany.
   [Kramm, C. M.] Univ Med Ctr Gottingen, Dept Child & Adolescent Hlth, Div Pediat Hematol & Oncol, Gottingen, Germany.
RP Wiek, C (corresponding author), Univ Dusseldorf, Dept Otorhinolaryngol & Head Neck Surg, Moorenstr 5, D-40225 Dusseldorf, Germany.; Hanenberg, H (corresponding author), Univ Duisburg Essen, Univ Childrens Hosp Essen, Dept Pediat 3, Hufelandstr 55, D-45122 Essen, Germany.
EM Constanze.Wiek@med.uni-duesseldorf.de; Helmut.Hanenberg@ude.de
RI Wagenman, Martin/B-2524-2012; Reinhardt, Dirk/N-7003-2016
OI Wagenman, Martin/0000-0002-9734-0241; Reinhardt,
   Dirk/0000-0002-7027-4483; Altvater, Bianca/0000-0003-4936-4879; von
   Laer, Dorothee/0000-0001-5825-7237; Wiek, Constanze/0000-0003-2214-8148
FU Deutsche Krebshilfe e.V.Deutsche Krebshilfe; NIHUnited States Department
   of Health & Human ServicesNational Institutes of Health (NIH) - USA [R01
   GM49054, R01 CA155294]; Lilly Foundation Physician/Scientist initiative;
   NATIONAL CANCER INSTITUTEUnited States Department of Health & Human
   ServicesNational Institutes of Health (NIH) - USANIH National Cancer
   Institute (NCI) [R01CA155294] Funding Source: NIH RePORTER
FX We would like to thank Jorg Schipper, Dusseldorf, Germany, for
   supporting our research efforts. We would like to express our gratitude
   to Nadine Lottmann, Stephanie L Kelich and Felicia M Kennedy for expert
   technical assistance. This work was initially supported by the Deutsche
   Krebshilfe e.V. (to CMK and HH) and the NIH grant R01 GM49054 (AER).
   Later support was from the Forschungskommission of the Medical Faculty
   (39/2012) and the Strategische Forschungsfond of the Heinrich Heine
   University, Dusseldorf, Germany (to CW), the UW School of Pharmacy Brady
   Fund for Natural Products Research (to AER), and NIH R01 CA155294 and
   the Deutsche Jose-Carreras-Leukamie-Stiftung e.V. DJCLS R 15/10 (Munich,
   Germany) (to HH). Helmut Hanenberg was supported by the Lilly Foundation
   Physician/Scientist initiative.
CR Arber C, 2013, GENE THER, V20, P958, DOI 10.1038/gt.2013.25
   Baer BR, 2006, DRUG METAB REV, V38, P451, DOI 10.1080/03602530600688503
   Berger C, 2006, BLOOD, V107, P2294, DOI 10.1182/blood-2005-08-3503
   Bonini C, 1997, SCIENCE, V276, P1719, DOI 10.1126/science.276.5319.1719
   Brentjens RJ, 2011, BLOOD, V118, P4817, DOI 10.1182/blood-2011-04-348540
   Chinnasamy N, 2011, J IMMUNOL, V186, P685, DOI 10.4049/jimmunol.1001775
   Cieri N, 2014, IMMUNOL REV, V257, P165, DOI 10.1111/imr.12130
   Conde J, 2012, ACS NANO, V6, P8316, DOI 10.1021/nn3030223
   Cooper AR, 2015, NUCLEIC ACIDS RES, V43, P682, DOI 10.1093/nar/gku1312
   CZERWINSKI M, 1991, CANCER RES, V51, P4636
   de Felipe P, 2006, TRENDS BIOTECHNOL, V24, P68, DOI 10.1016/j.tibtech.2005.12.006
   Di Stasi A, 2011, NEW ENGL J MED, V365, P1673, DOI 10.1056/NEJMoa1106152
   Diez IA, 2011, MOL PHARMACEUT, V8, P1525, DOI 10.1021/mp200132u
   Donnelly MLL, 2001, J GEN VIROL, V82, P1027, DOI 10.1099/0022-1317-82-5-1027
   Dotti G, 2014, IMMUNOL REV, V257, P107, DOI 10.1111/imr.12131
   Dull T, 1998, J VIROL, V72, P8463, DOI 10.1128/JVI.72.11.8463-8471.1998
   Egerer L, 2011, MOL THER, V19, P1236, DOI 10.1038/mt.2011.30
   Fehse B, 2000, MOL THER, V1, P448, DOI 10.1006/mthe.2000.0068
   Frank S, 2002, CANCER GENE THER, V9, P178, DOI 10.1038/sj.cgt.7700422
   Freytag SO, 2002, CANCER RES, V62, P4968
   Garin MI, 2001, BLOOD, V97, P122, DOI 10.1182/blood.V97.1.122
   GARST JE, 1985, J ANIM SCI, V60, P248
   Grupp SA, 2013, NEW ENGL J MED, V368, P1509, DOI 10.1056/NEJMoa1215134
   Hanenberg H, 1996, NAT MED, V2, P876, DOI 10.1038/nm0896-876
   Introna M, 2000, HUM GENE THER, V11, P611, DOI 10.1089/10430340050015798
   Junker K, 2003, GENE THER, V10, P1189, DOI 10.1038/sj.gt.3301977
   Kasturi VK, 1998, CLIN CANCER RES, V4, P2095
   Kennedy LC, 2011, NANOSCALE RES LETT, V6, DOI 10.1186/1556-276X-6-283
   KERR LA, 1986, VET HUM TOXICOL, V28, P412
   Kochenderfer JN, 2012, BLOOD, V119, P2709, DOI 10.1182/blood-2011-10-384388
   Kustikova OS, 2003, BLOOD, V102, P3934, DOI 10.1182/blood-2003-05-1424
   Lakhanpal S, 2001, INVEST NEW DRUG, V19, P69, DOI 10.1023/A:1006408803734
   Lengler J, 2005, ANAL BIOCHEM, V343, P116, DOI 10.1016/j.ab.2005.05.004
   Linette GP, 2013, BLOOD, V122, P863, DOI 10.1182/blood-2013-03-490565
   Louis CU, 2011, BLOOD, V118, P6050, DOI 10.1182/blood-2011-05-354449
   Lozano G, 2015, CURR OPIN VIROL, V12, P113, DOI 10.1016/j.coviro.2015.04.008
   MATSUURA T, 1957, B CHEM SOC JPN, V30, P430, DOI 10.1246/bcsj.30.430
   Maude SL, 2014, NEW ENGL J MED, V371, P1507, DOI 10.1056/NEJMoa1407222
   Maus MV, 2014, ANNU REV IMMUNOL, V32, P189, DOI 10.1146/annurev-immunol-032713-120136
   MAVILIO F, 1994, BLOOD, V83, P1988
   MILLER AD, 1992, CURR TOP MICROBIOL, V158, P1
   Mizuguchi H, 2000, MOL THER, V1, P376, DOI 10.1006/mthe.2000.0050
   Morgan RA, 2013, J IMMUNOTHER, V36, P133, DOI 10.1097/CJI.0b013e3182829903
   Nelson David R., 2009, Human Genomics, V4, P59
   Newrzela S, 2008, BLOOD, V112, P2278, DOI 10.1182/blood-2007-12-128751
   Pastor F, 2013, MOL THER-NUCL ACIDS, V2, DOI 10.1038/mtna.2013.26
   Philip B, 2014, BLOOD, V124, P1277, DOI 10.1182/blood-2014-01-545020
   Porter DL, 2011, NEW ENGL J MED, V365, P725, DOI 10.1056/NEJMoa1103849
   Pule MA, 2008, NAT MED, V14, P1264, DOI 10.1038/nm.1882
   Restifo NP, 2012, NAT REV IMMUNOL, V12, P269, DOI 10.1038/nri3191
   Rischer M, 2004, BRIT J HAEMATOL, V126, P583, DOI 10.1111/j.1365-2141.2004.05077.x
   Roessig C, 2002, ANN HEMATOL, V81, pS42
   ROWINSKY EK, 1993, CANCER RES, V53, P1794
   Sadelain M, 2009, CURR OPIN IMMUNOL, V21, P215, DOI 10.1016/j.coi.2009.02.009
   Schambach A, 2013, HUM GENE THER, V24, P132, DOI 10.1089/hum.2012.229
   Schmidt EM, 2015, PLOS ONE, V10, DOI 10.1371/journal.pone.0137110
   Semple-Rowland SL, 2010, MOL VIS, V16, P916
   Stauss HJ, 2007, MOL THER, V15, P1744, DOI 10.1038/sj.mt.6300216
   Stein S, 2010, NAT MED, V16, P198, DOI 10.1038/nm.2088
   Szymczak AL, 2005, EXPERT OPIN BIOL TH, V5, P627, DOI 10.1517/14712598.5.5.627
   Szymczak AL, 2004, NAT BIOTECHNOL, V22, P589, DOI 10.1038/nbt957
   Tiberghien P, 2001, BLOOD, V97, P63, DOI 10.1182/blood.V97.1.63
   Verrier JD, 2011, PLOS ONE, V6, DOI 10.1371/journal.pone.0020553
   Wiek C, 2015, BIOCHEM J, V465, P103, DOI 10.1042/BJ20140813
   WILSON BJ, 1977, SCIENCE, V197, P573, DOI 10.1126/science.877573
   Wogan GN, 2004, SEMIN CANCER BIOL, V14, P473, DOI 10.1016/j.semcancer.2004.06.010
   Yang S, 2008, GENE THER, V15, P1411, DOI 10.1038/gt.2008.90
   Zhan H, 2013, PLOS ONE, V8, DOI 10.1371/journal.pone.0077106
   Zheng YM, 2003, TOXICOL APPL PHARM, V186, P119, DOI 10.1016/S0041-008X(02)00028-5
   Zhou XO, 2015, BLOOD, V125, P4103, DOI 10.1182/blood-2015-02-628354
NR 70
TC 19
Z9 19
U1 0
U2 4
PU NATURE PUBLISHING GROUP
PI LONDON
PA MACMILLAN BUILDING, 4 CRINAN ST, LONDON N1 9XW, ENGLAND
SN 0969-7128
EI 1476-5462
J9 GENE THER
JI Gene Ther.
PD JUL
PY 2016
VL 23
IS 7
BP 615
EP 626
DI 10.1038/gt.2016.38
PG 12
WC Biochemistry & Molecular Biology; Biotechnology & Applied Microbiology;
   Genetics & Heredity; Medicine, Research & Experimental
SC Biochemistry & Molecular Biology; Biotechnology & Applied Microbiology;
   Genetics & Heredity; Research & Experimental Medicine
GA DR0GY
UT WOS:000379587200009
PM 27092941
OA Bronze
DA 2021-10-28
ER

PT J
AU Guevara, ML
   Persano, F
   Persano, S
AF Guevara, Maria L.
   Persano, Francesca
   Persano, Stefano
TI Advances in Lipid Nanoparticles for mRNA-Based Cancer Immunotherapy
SO FRONTIERS IN CHEMISTRY
LA English
DT Review
DE monoclonal antibodies; CAR T cells; cancer vaccines; lipid
   nanoparticles; therapeutic mRNA; cancer immunotherapy
ID MEDIATED SIRNA DELIVERY; IN-VIVO; DENDRITIC CELLS; CO-DELIVERY;
   THERAPEUTICS; VACCINES; OPPORTUNITIES; NANOCARRIERS; VACCINATION;
   CHALLENGES
AB Over the past decade, messenger RNA (mRNA) has emerged as potent and flexible platform for the development of novel effective cancer immunotherapies. Advances in non-viral gene delivery technologies, especially the tremendous progress in lipid nanoparticles' manufacturing, have made possible the implementation of mRNA-based antitumor treatments. Several mRNA-based immunotherapies have demonstrated antitumor effect in preclinical and clinical studies, and marked successes have been achieved most notably by its implementation in therapeutic vaccines, cytokines therapies, checkpoint blockade and chimeric antigen receptor (CAR) cell therapy. In this review, we summarize recent advances in the development of lipid nanoparticles for mRNA-based immunotherapies and their applications in cancer treatment. Finally, we also highlight the variety of immunotherapeutic approaches through mRNA delivery and discuss the main factors affecting transfection efficiency and tropism of mRNA-loaded lipid nanoparticles in vivo.
C1 [Guevara, Maria L.] Queen Mary Univ London, Barts Canc Inst, London, England.
   [Persano, Francesca] Univ Salento, Dept Matemat & Fis Ennio De Giorgi, Lecce, Italy.
   [Persano, Stefano] Ist Italian Tecnol IIT, Nanomat Biomed Applicat, Genoa, Italy.
RP Persano, S (corresponding author), Ist Italian Tecnol IIT, Nanomat Biomed Applicat, Genoa, Italy.
EM stefano.persano@iit.it
RI Persano, Stefano/AAJ-9944-2020
OI Persano, Stefano/0000-0002-7013-5977
CR Arteta MY, 2018, P NATL ACAD SCI USA, V115, pE3351, DOI 10.1073/pnas.1720542115
   BAILEY AL, 1994, BIOCHEMISTRY-US, V33, P12573, DOI 10.1021/bi00208a007
   Baldin AV, 2020, CANCERS, V12, DOI 10.3390/cancers12030590
   Ball RL, 2018, NANO LETT, V18, P3814, DOI 10.1021/acs.nanolett.8b01101
   Belliveau NM, 2012, MOL THER-NUCL ACIDS, V1, DOI 10.1038/mtna.2012.28
   Billingsley MM, 2020, NANO LETT, V20, P1578, DOI 10.1021/acs.nanolett.9b04246
   Blakney AK, 2019, GENE THER, V26, P363, DOI 10.1038/s41434-019-0095-2
   Blanco E, 2015, NAT BIOTECHNOL, V33, P941, DOI 10.1038/nbt.3330
   Brudno JN, 2016, BLOOD, V127, P3321, DOI 10.1182/blood-2016-04-703751
   Cheng Q, 2020, NAT NANOTECHNOL, V15, P313, DOI 10.1038/s41565-020-0669-6
   Crooke SN, 2019, IMMUN AGEING, V16, DOI 10.1186/s12979-019-0164-9
   Cullis PR, 2017, MOL THER, V25, P1467, DOI 10.1016/j.ymthe.2017.03.013
   De Beuckelaer A, 2016, MOL THER, V24, P2012, DOI 10.1038/mt.2016.161
   Eygeris Y, 2020, NANO LETT, V20, P4543, DOI 10.1021/acs.nanolett.0c01386
   Farkona S, 2016, BMC MED, V14, DOI 10.1186/s12916-016-0623-5
   FELGNER PL, 1989, NATURE, V337, P387, DOI 10.1038/337387a0
   Fenton OS, 2016, ADV MATER, V28, P2939, DOI 10.1002/adma.201505822
   Foster JB, 2019, MOL THER, V27, P747, DOI 10.1016/j.ymthe.2019.01.018
   GALL D, 1966, IMMUNOLOGY, V11, P369
   Gilleron J, 2013, NAT BIOTECHNOL, V31, P638, DOI 10.1038/nbt.2612
   Gomez-Aguado I, 2020, NANOMATERIALS-BASEL, V10, DOI 10.3390/nano10020364
   Granot Y, 2017, SEMIN IMMUNOL, V34, P68, DOI 10.1016/j.smim.2017.08.015
   Guan S, 2017, GENE THER, V24, P133, DOI 10.1038/gt.2017.5
   Guevara ML, 2019, ACS OMEGA, V4, P13015, DOI 10.1021/acsomega.9b00489
   Guevara ML, 2019, CURR PHARM DESIGN, V25, P1443, DOI 10.2174/1381612825666190619150221
   Haabeth OAW, 2019, CANCER RES, V79, P1624, DOI 10.1158/0008-5472.CAN-18-2867
   Hajj KA, 2017, NAT REV MATER, V2, DOI 10.1038/natrevmats.2017.56
   Harper PE, 2001, BIOPHYS J, V81, P2693, DOI 10.1016/S0006-3495(01)75912-7
   Hartmann J, 2017, EMBO MOL MED, V9, P1183, DOI 10.15252/emmm.201607485
   Henriksen-Lacey M, 2010, J CONTROL RELEASE, V145, P102, DOI 10.1016/j.jconrel.2010.03.027
   Holtkamp S, 2006, BLOOD, V108, P4009, DOI 10.1182/blood-2006-04-015024
   Islam MA, 2018, NAT BIOMED ENG, V2, P850, DOI 10.1038/s41551-018-0284-0
   Jackson HJ, 2016, NAT REV CLIN ONCOL, V13, P370, DOI 10.1038/nrclinonc.2016.36
   Jackson NAC, 2020, NPJ VACCINES, V5, DOI 10.1038/s41541-020-0159-8
   Judge A, 2006, MOL THER, V13, P328, DOI 10.1016/j.ymthe.2005.09.014
   Kaczmarek JC, 2017, GENOME MED, V9, DOI 10.1186/s13073-017-0450-0
   Kaczmarek JC, 2016, ANGEW CHEM INT EDIT, V55, P13808, DOI 10.1002/anie.201608450
   Kariko K, 2011, NUCLEIC ACIDS RES, V39, DOI 10.1093/nar/gkr695
   Kon E, 2020, PHARMACEUTICS, V12, DOI 10.3390/pharmaceutics12060520
   Korsholm KS, 2007, IMMUNOLOGY, V121, P216, DOI 10.1111/j.1365-2567.2007.02560.x
   Kowalski PS, 2019, MOL THER, V27, P710, DOI 10.1016/j.ymthe.2019.02.012
   Kranz LM, 2016, NATURE, V534, P396, DOI 10.1038/nature18300
   Kreiter S, 2010, CANCER RES, V70, P9031, DOI 10.1158/0008-5472.CAN-10-0699
   Li S, 1997, GENE THER, V4, P891, DOI 10.1038/sj.gt.3300482
   Li SD, 2009, BBA-BIOMEMBRANES, V1788, P2259, DOI 10.1016/j.bbamem.2009.06.022
   Lonez C, 2014, NANOMED-NANOTECHNOL, V10, P775, DOI 10.1016/j.nano.2013.12.003
   MALONE RW, 1989, P NATL ACAD SCI USA, V86, P6077, DOI 10.1073/pnas.86.16.6077
   Matsui H, 2015, INT J PHARMACEUT, V495, P171, DOI 10.1016/j.ijpharm.2015.08.044
   Maugeri M, 2019, NAT COMMUN, V10, DOI 10.1038/s41467-019-12275-6
   McKinlay CJ, 2018, P NATL ACAD SCI USA, V115, pE5859, DOI 10.1073/pnas.1805358115
   McKinlay CJ, 2017, P NATL ACAD SCI USA, V114, pE448, DOI 10.1073/pnas.1614193114
   Miao L, 2020, NAT COMMUN, V11, DOI 10.1038/s41467-020-16248-y
   Miao L, 2019, NAT BIOTECHNOL, V37, P1174, DOI 10.1038/s41587-019-0247-3
   Mohanty R, 2019, ONCOL REP, V42, P2183, DOI 10.3892/or.2019.7335
   Nabhan JF, 2016, SCI REP-UK, V6, DOI 10.1038/srep20019
   Oberli MA, 2017, NANO LETT, V17, P1326, DOI 10.1021/acs.nanolett.6b03329
   Pardi N, 2018, NAT REV DRUG DISCOV, V17, P261, DOI 10.1038/nrd.2017.243
   Pardi N, 2017, NAT COMMUN, V8, DOI 10.1038/ncomms14630
   Parhiz H, 2018, J CONTROL RELEASE, V291, P106, DOI 10.1016/j.jconrel.2018.10.015
   Park YJ, 2018, EXP MOL MED, V50, DOI 10.1038/s12276-018-0130-1
   Pastor F, 2018, NAT REV DRUG DISCOV, V17, P751, DOI 10.1038/nrd.2018.132
   Patel S, 2020, NAT COMMUN, V11, DOI 10.1038/s41467-020-14527-2
   Patel S, 2017, NANO LETT, V17, P5711, DOI 10.1021/acs.nanolett.7b02664
   Persano S, 2017, BIOMATERIALS, V125, P81, DOI 10.1016/j.biomaterials.2017.02.019
   Pozzi D, 2012, BBA-BIOMEMBRANES, V1818, P2335, DOI 10.1016/j.bbamem.2012.05.017
   Reichmuth AM, 2016, THER DELIV, V7, P319, DOI 10.4155/tde-2016-0006
   Rybakova Y, 2019, MOL THER, V27, P1415, DOI 10.1016/j.ymthe.2019.05.012
   Sahin U, 2014, NAT REV DRUG DISCOV, V13, P759, DOI 10.1038/nrd4278
   Sato Y, 2020, ACTA BIOMATER, V102, P341, DOI 10.1016/j.actbio.2019.11.022
   Schlake T, 2019, CELL MOL LIFE SCI, V76, P301, DOI 10.1007/s00018-018-2935-4
   Stadler CR, 2017, NAT MED, V23, P815, DOI 10.1038/nm.4356
   Suzuki M, 2015, J TOXICOL PATHOL, V28, P133, DOI [10.1293/tox.28.2015-0031, 10.1293/tox.2015-0031]
   Tam Yuen Yi C, 2013, Pharmaceutics, V5, P498, DOI 10.3390/pharmaceutics5030498
   Thomas A, 2018, METHODS MOL BIOL, V1792, P193, DOI 10.1007/978-1-4939-7865-6_14
   Thran M, 2017, EMBO MOL MED, V9, P1434, DOI 10.15252/emmm.201707678
   Tiwari PM, 2018, NAT COMMUN, V9, DOI 10.1038/s41467-018-06508-3
   Turnis ME, 2010, IMMUNOTHERAPY-UK, V2, P847, DOI 10.2217/IMT.10.56
   Van der Jeught K, 2018, ACS NANO, V12, P9815, DOI 10.1021/acsnano.8b00966
   Van Hoecke L, 2019, J TRANSL MED, V17, DOI 10.1186/s12967-019-1804-8
   Van Lint S, 2012, CANCER RES, V72, P1661, DOI 10.1158/0008-5472.CAN-11-2957
   Verbeke R, 2017, J CONTROL RELEASE, V266, P287, DOI 10.1016/j.jconrel.2017.09.041
   Vitale C, 2020, FRONT ONCOL, V10, DOI 10.3389/fonc.2020.00849
   Wadhwa A, 2020, PHARMACEUTICS, V12, DOI 10.3390/pharmaceutics12020102
   Wahane A, 2020, MOLECULES, V25, DOI 10.3390/molecules25122866
   Wang YH, 2018, MOL THER, V26, P420, DOI 10.1016/j.ymthe.2017.11.009
   Wang YH, 2013, NAT BIOTECHNOL, V31, P610, DOI 10.1038/nbt.2634
   Waymouth RM, 2020, BIORXIV, DOI [10.1101/2020.02.28.970491, DOI 10.1101/2020.02.28.970491]
   Weissman D, 2015, EXPERT REV VACCINES, V14, P265, DOI 10.1586/14760584.2015.973859
   Weng YH, 2020, BIOTECHNOL ADV, V40, DOI 10.1016/j.biotechadv.2020.107534
   Wiesinger M, 2019, CANCERS, V11, DOI 10.3390/cancers11081198
   Xue HY, 2015, CURR PHARM DESIGN, V21, P3140, DOI 10.2174/1381612821666150531164540
   Zelphati O, 1996, P NATL ACAD SCI USA, V93, P11493, DOI 10.1073/pnas.93.21.11493
   Zhang F, 2019, NAT COMMUN, V10, DOI 10.1038/s41467-019-11911-5
   Zhao ZJ, 2018, ACTA PHARM SIN B, V8, P539, DOI 10.1016/j.apsb.2018.03.001
   Zhigaltsev IV, 2012, LANGMUIR, V28, P3633, DOI 10.1021/la204833h
   Zhong ZF, 2018, NANO TODAY, V23, P16, DOI 10.1016/j.nantod.2018.10.005
   Zhu X, 2017, THERANOSTICS, V7, P1990, DOI 10.7150/thno.18136
NR 97
TC 16
Z9 16
U1 22
U2 37
PU FRONTIERS MEDIA SA
PI LAUSANNE
PA AVENUE DU TRIBUNAL FEDERAL 34, LAUSANNE, CH-1015, SWITZERLAND
SN 2296-2646
J9 FRONT CHEM
JI Front. Chem.
PD OCT 23
PY 2020
VL 8
AR 589959
DI 10.3389/fchem.2020.589959
PG 17
WC Chemistry, Multidisciplinary
SC Chemistry
GA OM3LT
UT WOS:000585928500001
PM 33195094
OA Green Published, gold
DA 2021-10-28
ER

PT J
AU Yao, JL
   Ly, D
   Dervovic, D
   Fang, LN
   Lee, JB
   Kang, H
   Wang, YH
   Pham, NA
   Pan, HM
   Tsao, MS
   Zhang, L
AF Yao, Junlin
   Ly, Dalam
   Dervovic, Dzana
   Fang, Linan
   Lee, Jong Bok
   Kang, Hyeonjeong
   Wang, Yu-Hui
   Nhu-An Pham
   Pan, Hongming
   Tsao, Ming-Sound
   Zhang, Li
TI Human double negative T cells target lung cancer via ligand-dependent
   mechanisms that can be enhanced by IL-15
SO JOURNAL FOR IMMUNOTHERAPY OF CANCER
LA English
DT Article
DE Adoptive cellular therapy; Double negative T cells; Lung cancer; IL-15
ID NATURAL CYTOTOXICITY RECEPTORS; ACUTE MYELOID-LEUKEMIA; KILLER-CELLS;
   RESISTANCE MECHANISMS; NK; EXPRESSION; CYTOKINE; IMMUNOTHERAPY;
   INTERLEUKIN-15; CHEMOTHERAPY
AB BackgroundThe advents of novel immunotherapies have revolutionized the treatment of cancer. Adoptive cellular therapies using chimeric antigen receptor T (CAR-T) cells have achieved remarkable clinical responses in B cell leukemia and lymphoma but the effect on solid tumors including lung cancer is limited. Here we present data on the therapeutic potential of allogeneic CD3(+)CD4(-)CD8(-) double negative T (DNT) cells as a new cellular therapy for the treatment of lung cancer and underlying mechanisms.MethodsDNTs were enriched and expanded ex vivo from healthy donors and phenotyped by flow cytometry. Functionally, their cytotoxicity was determined against primary and established non-small-cell lung cancer (NSCLC) cell lines in vitro or through in vivo adoptive transfer into xenograft models. Mechanistic analysis was performed using blocking antibodies against various cell surface and soluble markers. Furthermore, the role of IL-15 on DNT function was determined.ResultsWe demonstrated that ex vivo expanded DNTs can effectively lyse various human NSCLC cells in vitro and inhibit tumor growth in xenograft models. Expanded DNTs have a cytotoxic phenotype, as they express NKp30, NKG2D, DNAM-1, membrane TRAIL (mTRAIL), perforin and granzyme B, and secrete IFN and soluble TRAIL (sTRAIL). DNT-mediated cytotoxicity was dependent on a combination of tumor-expressed ligands for NKG2D, DNAM-1, NKp30 and/or receptors for TRAIL, which differ among different NSCLC cell lines. Furthermore, stimulation of DNTs with IL-15 increased expression of effector molecules on DNTs, their TRAIL production and cytotoxicity against NSCLC in vitro and in vivo.ConclusionHealthy donor-derived DNTs can target NSCLC in vitro and in vivo. DNTs recognize tumors via innate receptors which can be up-regulated by IL-15. DNTs have the potential to be used as a novel adoptive cell therapy for lung cancer either alone or in combination with IL-15.
C1 [Yao, Junlin; Ly, Dalam; Dervovic, Dzana; Fang, Linan; Lee, Jong Bok; Kang, Hyeonjeong; Zhang, Li] Univ Hlth Network, Toronto Gen Hosp Res Inst, Toronto, ON, Canada.
   [Yao, Junlin; Ly, Dalam; Dervovic, Dzana; Fang, Linan; Lee, Jong Bok; Kang, Hyeonjeong; Zhang, Li] Univ Toronto, Dept Immunol, Toronto, ON, Canada.
   [Wang, Yu-Hui; Nhu-An Pham; Tsao, Ming-Sound] Univ Hlth Network, Princess Margaret Canc Ctr, Toronto, ON, Canada.
   [Yao, Junlin; Pan, Hongming] Zhejiang Univ, Sir Run Run Shaw Hosp, Coll Med, Hangzhou, Zhejiang, Peoples R China.
   [Tsao, Ming-Sound; Zhang, Li] Univ Toronto, Dept Lab Med & Pathobiol, Toronto, ON, Canada.
   [Dervovic, Dzana] Mt Sinai Hosp, Dept Syst Biol, Toronto, ON, Canada.
   [Zhang, Li] Univ Hlth Network, Princess Margaret Canc Res Tower,101 Coll St, Toronto, ON M5G 1L7, Canada.
RP Zhang, L (corresponding author), Univ Hlth Network, Toronto Gen Hosp Res Inst, Toronto, ON, Canada.; Zhang, L (corresponding author), Univ Toronto, Dept Immunol, Toronto, ON, Canada.
EM lzhang@uhnresearch.ca
RI Tsao, Ming-Sound/M-3503-2017; Fang, Linan/AAH-2395-2020
OI Ly, Dalam/0000-0002-1177-0225; Tsao, Ming/0000-0002-9160-5405
FU Canadian Cancer Society Research Institute Impact grant; Canadian
   Institutes of Health Research grantCanadian Institutes of Health
   Research (CIHR); Ontario Research Fund Research Excellence (ORF-RE)
   grant [RE-03-020]
FX This work was supported by the Canadian Cancer Society Research
   Institute Impact grant and Canadian Institutes of Health Research grant
   (to Li Zhang) and the Ontario Research Fund Research Excellence (ORF-RE)
   grant (RE-03-020; to Ming-Sound Tsao). Li Zhang is the Inaugural Maria
   H. Bacardi Chair in Transplantation and Ming-Sound Tsao is the M. Qasim
   Choksi Chair in Lung Cancer Translational Research.
CR Adusumilli PS, 2014, SCI TRANSL MED, V6, DOI 10.1126/scitranslmed.3010162
   Bonaccorsi I, 2010, PLOS ONE, V5, DOI 10.1371/journal.pone.0015080
   Butts C, 2014, LANCET ONCOL, V15, P59, DOI 10.1016/S1470-2045(13)70510-2
   Chen B, 2018, J EXP CLIN CANC RES, V37, DOI 10.1186/s13046-018-0756-9
   CICCONE E, 1992, J EXP MED, V175, P709, DOI 10.1084/jem.175.3.709
   Conlon KC, 2015, J CLIN ONCOL, V33, P74, DOI 10.1200/JCO.2014.57.3329
   Daley D, 2016, CELL, V166, P1485, DOI 10.1016/j.cell.2016.07.046
   Dolstra H, 2001, BONE MARROW TRANSPL, V27, P1087, DOI 10.1038/sj.bmt.1703043
   Du LL, 2017, HEMATOL ONCOL CLIN N, V31, P131, DOI 10.1016/j.hoc.2016.08.004
   Feng XL, 2010, MOL IMMUNOL, V47, P2388, DOI 10.1016/j.molimm.2010.05.003
   Gao XC, 2017, FRONT IMMUNOL, V8, DOI 10.3389/fimmu.2017.00774
   Gettinger SN, 2015, J CLIN ONCOL, V33, P2004, DOI 10.1200/JCO.2014.58.3708
   Herbst RS, 2018, NATURE, V553, P446, DOI 10.1038/nature25183
   Hoeres T, 2018, FRONT IMMUNOL, V9, DOI 10.3389/fimmu.2018.00800
   John T, 2011, CLIN CANCER RES, V17, P134, DOI 10.1158/1078-0432.CCR-10-2224
   June CH, 2018, NEW ENGL J MED, V379, P64, DOI 10.1056/NEJMra1706169
   Kim HM, 2007, INT IMMUNOPHARMACOL, V7, P1802, DOI 10.1016/j.intimp.2007.08.016
   Koch J, 2013, TRENDS IMMUNOL, V34, P182, DOI 10.1016/j.it.2013.01.003
   Lee JB, 2019, CLIN CANCER RES, V25, P2241, DOI 10.1158/1078-0432.CCR-18-2291
   Lee J, 2018, CLIN CANCER RES, V24, P370, DOI 10.1158/1078-0432.CCR-17-2228
   Martinez-Lostao L, 2015, CLIN CANCER RES, V21, P5047, DOI 10.1158/1078-0432.CCR-15-0685
   Merims S, 2011, LEUKEMIA, V25, P1415, DOI 10.1038/leu.2011.99
   Niu C, 2017, ONCOTARGET, V8, P5954, DOI 10.18632/oncotarget.13979
   Pauza CD, 2018, FRONT IMMUNOL, V9, DOI 10.3389/fimmu.2018.01305
   Peng G, 2007, IMMUNITY, V27, P334, DOI 10.1016/j.immuni.2007.05.020
   Reck M, 2018, IMMUNOTHERAPY-UK, V10, P93, DOI 10.2217/imt-2017-0121
   Rotow J, 2017, NAT REV CANCER, V17, P637, DOI 10.1038/nrc.2017.84
   Schiller JH, 2002, NEW ENGL J MED, V346, P92, DOI 10.1056/NEJMoa011954
   Shi SJ, 2014, APMIS, V122, P380, DOI 10.1111/apm.12235
   Silva-Santos B, 2018, FRONT IMMUNOL, V9, DOI 10.3389/fimmu.2018.00851
   Spallanzani RG, 2015, J IMMUNOL, V195, P2141, DOI 10.4049/jimmunol.1403161
   Stegehuis JH, 2010, DRUG RESIST UPDATE, V13, P2, DOI 10.1016/j.drup.2009.11.001
   Tagaya Y, 1996, IMMUNITY, V4, P329, DOI 10.1016/S1074-7613(00)80246-0
   Tang Q, 2008, J IMMUNOL, V181, P4507, DOI 10.4049/jimmunol.181.7.4507
   Tao LL, 2014, MED ONCOL, V31, DOI 10.1007/s12032-013-0777-3
   Thorburn A, 2008, DRUG RESIST UPDATE, V11, P17, DOI 10.1016/j.drup.2008.02.001
   Van Acker HH, 2018, FRONT IMMUNOL, V9, DOI 10.3389/fimmu.2018.00658
   Vansteenkiste JF, 2016, LANCET ONCOL, V17, P822, DOI 10.1016/S1470-2045(16)00099-1
   Wang D, 2017, INT J CANCER, V140, P662, DOI 10.1002/ijc.30472
   Wang M, 2014, PLOS ONE, V9, DOI 10.1371/journal.pone.0112662
   Zhang C, 2008, CYTOKINE, V42, P128, DOI 10.1016/j.cyto.2008.01.003
   Zhang JY, 2015, BIOMED PHARMACOTHER, V70, P248, DOI 10.1016/j.biopha.2014.12.025
   Zhang ZX, 2000, NAT MED, V6, P782, DOI 10.1038/77513
NR 43
TC 16
Z9 18
U1 3
U2 8
PU BMC
PI LONDON
PA CAMPUS, 4 CRINAN ST, LONDON N1 9XW, ENGLAND
SN 2051-1426
J9 J IMMUNOTHER CANCER
JI J. Immunother. Cancer
PD JAN 22
PY 2019
VL 7
AR 17
DI 10.1186/s40425-019-0507-2
PG 14
WC Oncology; Immunology
SC Oncology; Immunology
GA HI6QC
UT WOS:000456579500001
PM 30670085
OA Green Published, gold
DA 2021-10-28
ER

PT J
AU [Anonymous]
AF [Anonymous]
TI High Durable CR Rates in Relapsed/Refractory (R/R) Aggressive B-NHL
   Treated With the CD19-Directed CAR T Cell Product JCAR017 (TRANSCEND NHL
   001): Defined Composition Allows for Dose-Finding and Definition if
   Pivotal Cohort
SO CLINICAL ADVANCES IN HEMATOLOGY & ONCOLOGY
LA English
DT Article
CR ABRAMSON JS, 2017, BLOOD S1, V130
NR 1
TC 0
Z9 0
U1 1
U2 1
PU MILLENNIUM MEDICAL PUBLISHING, INC
PI NEW YORK
PA 611 BROADWAY, STE 310, NEW YORK, NY 10012 USA
SN 1543-0790
J9 CLIN ADV HEMATOL ONC
JI Clin. Adv. Hematol. Oncol.
PD FEB
PY 2018
VL 16
IS 2
SU 5
BP 12
EP 14
PG 3
WC Oncology
SC Oncology
GA HA7HS
UT WOS:000450452700004
DA 2021-10-28
ER

PT J
AU Haastrup, EK
   Munthe-Fog, L
   Ballesteros, OR
   Fischer-Nielsen, A
   Svalgaard, JD
AF Haastrup, Eva Kannik
   Munthe-Fog, Lea
   Ballesteros, Olga Riviera
   Fischer-Nielsen, Anne
   Svalgaard, Jesper Dyrendom
TI DMSO (Me2SO) concentrations of 1-2% in combination with pentaisomaltose
   are effective for cryopreservation of T cells
SO TRANSFUSION AND APHERESIS SCIENCE
LA English
DT Article
DE Cryopreservation; T cells; DMSO; Pentaisomaltose
ID DIMETHYL-SULFOXIDE; CRYOPROTECTANT; BLOOD
AB T cell based treatments in the setting of allogenic haematopoietic stem cell transplantation (HSCT) have been used for decades. In addition, the use of chimeric antigen receptor (CAR) T cells has been introduced as a promising cancer immunotherapy. A prerequisite for many of these treatments is the ability to cryopreserve the cells safely and efficiently. In the present study, we compared freezing media combinations containing pentaisomaltose and 1-2 % DMSO (PIM1 and PIM2, respectively) to 10 % DMSO and commercially available cryosolutions (CS2 and CS10, Cryostor (R) containing 2 and 10 % DMSO, respectively) for cryopreservation of T cells. T cells isolated from buffy coats from healthy donors were cryopreserved with different freezing media and analysed for 1) viability immediately post-thaw and the following 24 h, 2) recovery, 3) proliferative potential and 4) migration towards a gradient of SDF-1 alpha. The results showed that PIM2 was superior to 10 % DMSO and comparable to CS10 when assessing viability. Furthermore, the results indicated that the T cells cryopreserved with 10 % DMSO showed the lowest proliferative potential. The expression levels of CXCR3, CXCR4 and VLA-4 were similar in T cells independent of the freezing media used; however, T cells cryopreserved with PIM2 demonstrated the highest migratory potential. In summary, the combination of pentaisomaltose and 1-2 % DMSO improves the cryoprotective properties compared to 10 % DMSO while achieving comparable results with CS10 and even showing improved migration towards SDF-1 alpha. Thus, our results show promising potential for pentaisomaltose in combination with low amounts of DMSO for the cryopreservation of T cells.
C1 [Haastrup, Eva Kannik; Munthe-Fog, Lea; Ballesteros, Olga Riviera; Fischer-Nielsen, Anne; Svalgaard, Jesper Dyrendom] Rigshospitalet, Dept Clin Immunol, Blood Bank, Blegdamsvej 9, DK-2100 Copenhagen, Denmark.
RP Svalgaard, JD (corresponding author), Rigshospitalet, Dept Clin Immunol, Blood Bank, Blegdamsvej 9, DK-2100 Copenhagen, Denmark.
EM jesper@dyrendom.dk
OI Rivera Ballesteros, Olga/0000-0001-6949-4270
CR Baust JM, 2017, IN VITRO CELL DEV-AN, V53, P855, DOI 10.1007/s11626-017-0201-y
   Casula E, 2017, PLOS ONE, V12, DOI 10.1371/journal.pone.0184180
   Clausen C, 2018, CELL TRANSPLANT, P1, DOI [10.1177/0963689718786226, DOI 10.1177/0963689718786226]
   Contento RL, 2008, P NATL ACAD SCI USA, V105, P10101, DOI 10.1073/pnas.0804286105
   Cox MA, 2012, CELL TISSUE BANK, V13, P203, DOI 10.1007/s10561-011-9248-2
   Deol A, 2010, CANCER TREAT REV, V36, P528, DOI 10.1016/j.ctrv.2010.03.004
   Duan YY, 2010, STEM CELLS, V28, P674, DOI 10.1002/stem.315
   Fries BC, 2013, MICROBIOL SPECTR, V1, DOI 10.1128/microbiolspec.AID-0002-2012
   Groom JR, 2011, EXP CELL RES, V317, P620, DOI 10.1016/j.yexcr.2010.12.017
   He B, 2009, CURR OPIN CELL BIOL, V21, P900, DOI 10.1016/j.ceb.2009.08.008
   Jankowska KI, 2018, FRONT IMMUNOL, V9, DOI 10.3389/fimmu.2018.00025
   June CH, 2018, NEW ENGL J MED, V379, P64, DOI 10.1056/NEJMra1706169
   June CH, 2018, SCIENCE, V359, P1361, DOI 10.1126/science.aar6711
   Katkov II, 2006, CRYOBIOLOGY, V53, P194, DOI 10.1016/j.cryobiol.2006.05.005
   Li R, 2019, CYTOTHERAPY, V21, P943, DOI 10.1016/j.jcyt.2019.07.004
   Liu J, 2003, J HEMATOTH STEM CELL, V489, P473
   ROWLEY SD, 1993, BONE MARROW TRANSPL, V11, P389
   Shu ZQ, 2016, CRYOBIOLOGY, V72, P93, DOI 10.1016/j.cryobiol.2016.03.003
   Svalgaard JD, 2020, CRYOBIOLOGY, V96, P207, DOI 10.1016/j.cryobiol.2020.05.014
   Svalgaard JD, 2016, TRANSFUSION, V56, P1088, DOI 10.1111/trf.13543
   Teeple E, 2018, PHYSIOL BEHAV, V176, P139, DOI [10.1016/j.physbeh.2017.03.040, DOI 10.1016/J.PHYSBEH.2017.03.040]
   Thaler R, 2012, EPIGENETICS-US, V7, P635, DOI 10.4161/epi.20163
   Wickman GR, 2013, CELL DEATH DIFFER, V20, P1293, DOI 10.1038/cdd.2013.69
   Worsham DN, 2017, TRANSFUSION, V57, P1555, DOI 10.1111/trf.14112
   Yang H, 2005, CRYOBIOLOGY, V51, P165, DOI 10.1016/j.cryobiol.2005.06.003
NR 25
TC 0
Z9 0
U1 3
U2 3
PU PERGAMON-ELSEVIER SCIENCE LTD
PI OXFORD
PA THE BOULEVARD, LANGFORD LANE, KIDLINGTON, OXFORD OX5 1GB, ENGLAND
SN 1473-0502
EI 1878-1683
J9 TRANSFUS APHER SCI
JI Transfus. Apher. Sci.
PD AUG
PY 2021
VL 60
IS 4
AR 103138
DI 10.1016/j.transci.2021.103138
PG 5
WC Hematology
SC Hematology
GA UC8GR
UT WOS:000686760900004
PM 33895072
DA 2021-10-28
ER

PT J
AU Aldoss, I
   Forman, SJ
AF Aldoss, Ibrahim
   Forman, Stephen J.
TI How I treat adults with advanced acute lymphoblastic leukemia eligible
   for CD19-targeted immunotherapy
SO BLOOD
LA English
DT Review
ID CAR-T-CELLS; MINIMAL RESIDUAL DISEASE; HIGH RESPONSE RATE; LINEAGE
   SWITCH; B-CELL; PROGNOSTIC-FACTORS; ELDERLY-PATIENTS; YOUNG-ADULTS;
   OLDER-ADULTS; SINGLE-ARM
AB CD19-targeted immunotherapies have drastically improved outcomes for relapsed/refractory (r/r) B-cell acute lymphoblastic leukemia (ALL) patients. Such therapies, including blinatumomab and CD19 chimeric antigen receptor (CD19CAR) T cells, yield high remission rates and can bridge to more definitive consolidation therapy with curative intent. Both treatments are approved by the US Food and Drug Administration (FDA) for r/r ALL (CD19CAR T-cell approval is restricted to patients <= 25 years old). Although availability of blinatumomab and CD19CAR T cells has extended options for the treatment of r/r ALL, prioritizing the sequence of these agents on an individual-patient basis may be difficult for the treating physician. Considering each therapy's advantages, limitations, and challenges is necessary when choosing between them. Although patients may receive both blinatumomab and CD19CAR T cells sequentially in cases that fail to respond or subsequently relapse, a proportion of patients treated with CD19-targeted immunotherapy will lose expression of CD19 and will be excluded from receiving the alternative CD19-targeted therapy. Thus, weighing all considerations for each patient before selecting a CD19-targeted immunotherapy is crucial. Here, we discuss real-life scenarios of adults with r/r ALL, in which we selected either blinatumomab or CD19CAR T-cell therapy, and the rationale behind each decision.
C1 [Aldoss, Ibrahim; Forman, Stephen J.] City Hope Med Ctr, Dept Hematol & Hematopoiet Cell Transplantat, Gehr Family Ctr Leukemia Res, Duarte, CA USA.
RP Forman, SJ (corresponding author), City Hope Med Ctr, Dept Hematol & Hematopoiet Cell Transplantat, 1500 E Duarte Rd, Duarte, CA 91010 USA.
EM sforman@coh.org
CR Advani AS, 2018, BLOOD, V132, DOI 10.1182/blood-2018-99-111992
   Advani AS, 2013, BLOOD, V122, P3903
   Aldoss I, 2019, J ONCOL PRACT, V15, P67, DOI 10.1200/JOP.18.00271
   Aldoss I, 2019, CURR ONCOL REP, V21, DOI 10.1007/s11912-019-0753-y
   Aldoss I, 2018, BLOOD, V131, P2507, DOI 10.1182/blood-2018-02-834911
   Aldoss I, 2017, AM J HEMATOL, V92, P858, DOI 10.1002/ajh.24783
   Aldoss I, 2016, BIOL BLOOD MARROW TR, V22, P575, DOI 10.1016/j.bbmt.2015.10.016
   Balducci E, 2017, ANN HEMATOL, V96, P1579, DOI 10.1007/s00277-017-3050-6
   Benjamin R, 2018, BLOOD, V132, DOI 10.1182/blood-2018-99-111356
   Brudno JN, 2016, J CLIN ONCOL, V34, P1112, DOI 10.1200/JCO.2015.64.5929
   El Chaer F, 2019, ACTA HAEMATOL-BASEL, V141, P107, DOI 10.1159/000495558
   Fielding AK, 2007, BLOOD, V109, P944, DOI 10.1182/blood-2006-05-018192
   Fry TJ, 2018, NAT MED, V24, P20, DOI 10.1038/nm.4441
   GARDNER R, 2018, BLOOD S, V132, DOI DOI 10.1182/BLOOD-2018-99-113126
   Gardner R, 2016, BLOOD, V127, P2406, DOI 10.1182/blood-2015-08-665547
   Gardner RA, 2017, BLOOD, V129, P3322, DOI 10.1182/blood-2017-02-769208
   Ghorashian S, 2019, NAT MED, V25, P1408, DOI 10.1038/s41591-019-0549-5
   Gokbuget N, 2018, BLOOD, V131, P1522, DOI 10.1182/blood-2017-08-798322
   Gokbuget N, 2017, HAEMATOLOGICA, V102, pE132, DOI 10.3324/haematol.2016.153957
   Gokbuget N, 2016, HAEMATOLOGICA, V101, P1524, DOI 10.3324/haematol.2016.144311
   Gokbuget N, 2012, BLOOD, V120, P2032, DOI 10.1182/blood-2011-12-399287
   Gokbuget N, 2019, BLOOD, V133, P2625, DOI 10.1182/blood.2019001109
   Haverkos BM, 2017, BLOOD, V130, P221, DOI 10.1182/blood-2017-01-761346
   Hay KA, 2019, BLOOD, V133, P1652, DOI 10.1182/blood-2018-11-883710
   He XY, 2019, LEUKEMIA, V33, P2102, DOI 10.1038/s41375-019-0437-5
   Hegde M, 2014, MOL THER, V22, P1063
   Hunault-Berger M, 2011, HAEMATOL-HEMATOL J, V96, P245, DOI 10.3324/haematol.2010.027862
   Jabbour E, 2018, AM J HEMATOL, V93, P371, DOI 10.1002/ajh.24987
   Jacoby E, 2018, AM J HEMATOL, V93, P1485, DOI 10.1002/ajh.25274
   Jacoby E, 2016, NAT COMMUN, V7, DOI 10.1038/ncomms12320
   Kantarjian H, 2017, NEW ENGL J MED, V376, P836, DOI 10.1056/NEJMoa1609783
   Kantarjian HM, 2016, NEW ENGL J MED, V375, P740, DOI 10.1056/NEJMoa1509277
   Kantarjian HM, 2016, CANCER-AM CANCER SOC, V122, P2178, DOI 10.1002/cncr.30031
   KHALED SK, 2018, BLOOD S, V132, DOI DOI 10.1182/BLOOD-2018-99-119883
   Larson RA, 1998, BLOOD, V92, P1556
   Lee DW, 2015, LANCET, V385, P517, DOI 10.1016/S0140-6736(14)61403-3
   Lee DW, 2016, BLOOD, V128, DOI 10.1182/blood.V128.22.218.218
   Lucero OM, 2019, BRIT J HAEMATOL, V186, P333, DOI 10.1111/bjh.15812
   Mardiros A, 2013, BLOOD, V122, P3138, DOI 10.1182/blood-2012-12-474056
   Martinelli G, 2017, J CLIN ONCOL, V35, P1795, DOI 10.1200/JCO.2016.69.3531
   Maude SL, 2018, NEW ENGL J MED, V378, P439, DOI 10.1056/NEJMoa1709866
   Maude SL, 2014, NEW ENGL J MED, V371, P1507, DOI 10.1056/NEJMoa1407222
   Nagel I, 2017, BLOOD, V130, P2027, DOI 10.1182/blood-2017-05-782888
   Oriol A, 2010, HAEMATOL-HEMATOL J, V95, P589, DOI 10.3324/haematol.2009.014274
   Orlando EJ, 2018, NAT MED, V24, P1504, DOI 10.1038/s41591-018-0146-z
   Pan J, 2017, LEUKEMIA, V31, P2587, DOI 10.1038/leu.2017.145
   Park JH, 2018, NEW ENGL J MED, V378, P449, DOI 10.1056/NEJMoa1709919
   Qin HY, 2015, BLOOD, V126, P629, DOI 10.1182/blood-2014-11-612903
   Qin H, 2019, SCI TRANSL MED, V11, DOI 10.1126/scitranslmed.aaw9414
   Ramsey H, 2018, BLOOD, V132, DOI 10.1182/blood-2018-99-111393
   Rayes A, 2016, PEDIATR BLOOD CANCER, V63, P1113, DOI 10.1002/pbc.25953
   Ruella M, 2016, J CLIN INVEST, V126, P3814, DOI 10.1172/JCI87366
   Salter AI, 2018, SCI SIGNAL, V11, DOI 10.1126/scisignal.aat6753
   Sancho JM, 2007, EUR J HAEMATOL, V78, P102, DOI 10.1111/j.1600-0609.2006.00778.x
   Schultz LM, 2018, BLOOD, V132, DOI 10.1182/blood-2018-99-117445
   Sive JI, 2012, BRIT J HAEMATOL, V157, P463, DOI 10.1111/j.1365-2141.2012.09095.x
   Sotillo E, 2015, CANCER DISCOV, V5, P1282, DOI 10.1158/2159-8290.CD-15-1020
   Spyridonidis A, 2012, LEUKEMIA, V26, P1211, DOI 10.1038/leu.2011.351
   Stein AS, 2019, BIOL BLOOD MARROW TR, V25, P1498, DOI 10.1016/j.bbmt.2019.04.010
   Thomas DA, 1999, CANCER-AM CANCER SOC, V86, P1216, DOI 10.1002/(SICI)1097-0142(19991001)86:7<1216::AID-CNCR17>3.0.CO;2-O
   Topp MS, 2018, LEUKEMIA, V32, P562, DOI 10.1038/leu.2017.306
   Topp MS, 2015, LANCET ONCOL, V16, P57, DOI 10.1016/S1470-2045(14)71170-2
   Topp MS, 2014, J CLIN ONCOL, V32, P4134, DOI 10.1200/JCO.2014.56.3247
   Topp MS, 2011, J CLIN ONCOL, V29, P2493, DOI 10.1200/JCO.2010.32.7270
   Turtle CJ, 2016, J CLIN INVEST, V126, P2123, DOI 10.1172/JCI85309
   von Stackelberg A, 2016, J CLIN ONCOL, V34, P4381, DOI 10.1200/JCO.2016.67.3301
   Weng JY, 2018, J HEMATOL ONCOL, V11, DOI 10.1186/s13045-018-0572-x
NR 67
TC 11
Z9 11
U1 1
U2 2
PU AMER SOC HEMATOLOGY
PI WASHINGTON
PA 2021 L ST NW, SUITE 900, WASHINGTON, DC 20036 USA
SN 0006-4971
EI 1528-0020
J9 BLOOD
JI Blood
PD MAR 12
PY 2020
VL 135
IS 11
BP 804
EP 813
DI 10.1182/blood.2019002132
PG 10
WC Hematology
SC Hematology
GA KZ5SW
UT WOS:000523323000008
PM 31899793
OA Bronze
DA 2021-10-28
ER

PT J
AU Kholodenko, IV
   Kalinovsky, DV
   Doronin, II
   Deyev, SM
   Kholodenko, RV
AF Kholodenko, Irina V.
   Kalinovsky, Daniel V.
   Doronin, Igor I.
   Deyev, Sergey M.
   Kholodenko, Roman V.
TI Neuroblastoma Origin and Therapeutic Targets for Immunotherapy
SO JOURNAL OF IMMUNOLOGY RESEARCH
LA English
DT Review
ID CELL-ADHESION MOLECULE; CAR T-CELLS; ANAPLASTIC LYMPHOMA KINASE;
   RECEPTOR TYROSINE KINASE; C-KIT RECEPTOR; NEURAL CREST MIGRATION;
   PHASE-I TRIAL; MONOCLONAL-ANTIBODY; STEM-CELLS; ANTIGEN RECEPTOR
AB Neuroblastoma is a pediatric solid cancer of heterogeneous clinical behavior. The unique features of this type of cancer frequently hamper the process of determining clinical presentation and predicting therapy effectiveness. The tumor can spontaneously regress without treatment or actively develop and give rise to metastases despite aggressive multimodal therapy. In recent years, immunotherapy has become one of the most promising approaches to the treatment of neuroblastoma. Still, only one drug for targeted immunotherapy of neuroblastoma, chimeric monoclonal GD2-specific antibodies, is used in the clinic today, and its application has significant limitations. In this regard, the development of effective and safe GD2-targeted immunotherapies and analysis of other potential molecular targets for the treatment of neuroblastoma represents an important and topical task. The review summarizes biological characteristics of the origin and development of neuroblastoma and outlines molecular markers of neuroblastoma and modern immunotherapy approaches directed towards these markers.
C1 [Kholodenko, Irina V.] Orekhovich Inst Biomed Chem, 10 Pogodinskaya St, Moscow 119121, Russia.
   [Kalinovsky, Daniel V.; Doronin, Igor I.; Deyev, Sergey M.; Kholodenko, Roman V.] Russian Acad Sci, Shemyakin Ovchinnikov Inst Bioorgan Chem, 16-10 Miklukho Maklaya St, Moscow 117997, Russia.
   [Doronin, Igor I.; Kholodenko, Roman V.] Real Target LLC, 16-10 Miklukho Maklaya St, Moscow 117997, Russia.
   [Deyev, Sergey M.] Natl Res Nucl Univ MEPhI, Inst Engn Phys Biomed PhysBio, Moscow 115409, Russia.
RP Kholodenko, RV (corresponding author), Russian Acad Sci, Shemyakin Ovchinnikov Inst Bioorgan Chem, 16-10 Miklukho Maklaya St, Moscow 117997, Russia.; Kholodenko, RV (corresponding author), Real Target LLC, 16-10 Miklukho Maklaya St, Moscow 117997, Russia.
EM khol@mail.ru
RI Kholodenko, Irina V/F-7313-2017; Kholodenko, Roman/S-8412-2017; Igor,
   Doronin/AAO-6161-2021; Kalinovsky, Daniel/Y-3339-2019
OI Kholodenko, Irina V/0000-0002-4079-5210; Kholodenko,
   Roman/0000-0001-6083-6588; Kalinovsky, Daniel/0000-0001-8773-2797
FU Russian Science FoundationRussian Science Foundation (RSF) [17-75-10211]
FX This work is supported by the Russian Science Foundation under Grant
   17-75-10211.
CR Achilleos A, 2012, CELL RES, V22, P288, DOI 10.1038/cr.2012.11
   Agarwal S, 2015, CANCER RES, V75, P2566, DOI 10.1158/0008-5472.CAN-14-2946
   Alvarez-Rueda N, 2011, PLOS ONE, V6, DOI 10.1371/journal.pone.0025220
   AMSTUTZ H, 1993, INT J CANCER, V53, P147, DOI 10.1002/ijc.2910530127
   ANDERSON DJ, 1993, ANNU REV NEUROSCI, V16, P129, DOI 10.1146/annurev.ne.16.030193.001021
   Arakawa A, 2014, J PEDIATR-US, V165, P855, DOI 10.1016/j.jpeds.2014.06.055
   Azarova AM, 2011, SEMIN CANCER BIOL, V21, P267, DOI 10.1016/j.semcancer.2011.09.005
   Bailey CM, 2014, MOL CANCER RES, V12, P1303, DOI 10.1158/1541-7786.MCR-13-0673
   Bailey CM, 2012, PIGM CELL MELANOMA R, V25, P573, DOI 10.1111/j.1755-148X.2012.01025.x
   Baiu DC, 2015, NANOMEDICINE-UK, V10, P2973, DOI 10.2217/nnm.15.138
   Barrallo-Gimeno A, 2005, DEVELOPMENT, V132, P3151, DOI 10.1242/dev.01907
   BECK D, 1995, BLOOD, V86, P3132, DOI 10.1182/blood.V86.8.3132.bloodjournal8683132
   BECKWITH JB, 1963, AM J PATHOL, V43, P1089
   Bellmeyer A, 2003, DEV CELL, V4, P827, DOI 10.1016/S1534-5807(03)00160-6
   Bellone G, 1997, J CELL PHYSIOL, V172, P1, DOI 10.1002/(SICI)1097-4652(199707)172:1<1::AID-JCP1>3.0.CO;2-S
   Beppu K, 2004, JNCI-J NATL CANCER I, V96, P46, DOI 10.1093/jnci/djh004
   BERNARDS R, 1986, CELL, V47, P667, DOI 10.1016/0092-8674(86)90509-X
   BERNHARD H, 1989, INT J CANCER, V44, P155, DOI 10.1002/ijc.2910440127
   Betters E, 2010, DEV BIOL, V344, P578, DOI 10.1016/j.ydbio.2010.05.012
   Bhatia M, 2001, LEUKEMIA, V15, P1685, DOI 10.1038/sj.leu.2402255
   Boeva V, 2017, NAT GENET, V49, P1408, DOI 10.1038/ng.3921
   Bozzi F, 2008, ANTICANCER RES, V28, P1565
   Brignole C, 2004, JNCI-J NATL CANCER I, V96, P1171, DOI 10.1093/jnci/djh221
   Brodeur GM, 2003, NAT REV CANCER, V3, P203, DOI 10.1038/nrc1014
   Bronner ME, 2016, CURR TOP DEV BIOL, V116, P115, DOI 10.1016/bs.ctdb.2015.12.003
   BRONNERFRASER M, 1987, DEV BIOL, V123, P321, DOI 10.1016/0012-1606(87)90390-3
   BRONNERFRASER M, 1986, DEV BIOL, V115, P44, DOI 10.1016/0012-1606(86)90226-5
   Brown BS, 2014, CANCER BIOL THER, V15, P851, DOI 10.4161/cbt.28875
   Chakraborty A, 2007, UROLOGY, V69, P1210, DOI 10.1016/j.urology.2007.02.035
   Chang FM, 1997, EXP CELL RES, V234, P341, DOI 10.1006/excr.1997.3619
   CHATTERJEE S, 1975, J BIOL CHEM, V250, P61
   Chen YH, 2017, 2017 IEEE INTERNATIONAL CONFERENCE ON REAL-TIME COMPUTING AND ROBOTICS (RCAR), P17, DOI 10.1109/RCAR.2017.8311829
   Cheng LY, 2011, CELL, V146, P435, DOI 10.1016/j.cell.2011.06.040
   Cheng M, 2016, ONCOIMMUNOLOGY, V5, DOI 10.1080/2162402X.2016.1168557
   CHERESH DA, 1984, J BIOL CHEM, V259, P7453
   CHERESH DA, 1986, J CELL BIOL, V102, P688, DOI 10.1083/jcb.102.3.688
   Cheung N. K. V., 2014, ONCOIMMUNOLOGY, V1, P477
   Cheung NKV, 2013, NAT REV CANCER, V13, P397, DOI 10.1038/nrc3526
   Cheung NKV, 2004, J NUCL MED, V45, P867
   CHU JWK, 1995, IMMUNOLOGY, V84, P396
   Chung KF, 2009, STEM CELLS, V27, P2602, DOI 10.1002/stem.180
   COHEN PS, 1994, BLOOD, V84, P3465
   Dahme M, 1997, NAT GENET, V17, P346, DOI 10.1038/ng1197-346
   De Brouwer S, 2010, CLIN CANCER RES, V16, P4353, DOI 10.1158/1078-0432.CCR-09-2660
   De Preter K, 2006, GENOME BIOL, V7, DOI 10.1186/gb-2006-7-9-r84
   Demyanenko GP, 1999, J NEUROSCI, V19, P4907
   Deppisch N, 2015, MOL CANCER THER, V14, P1877, DOI 10.1158/1535-7163.MCT-15-0156
   Deyev SM, 2017, MOL BIOL+, V51, P788, DOI 10.1134/S002689331706005X
   Di Paolo D, 2011, MOL THER, V19, P2201, DOI 10.1038/mt.2011.142
   Dong LX, 2011, GLYCOCONJUGATE J, V28, P137, DOI 10.1007/s10719-011-9330-9
   Doronin II, 2014, BMC CANCER, V14, DOI 10.1186/1471-2407-14-295
   Duijkers FAM, 2012, AM J PATHOL, V180, P1223, DOI 10.1016/j.ajpath.2011.12.003
   El-Abbadi M, 2001, BRIT J CANCER, V85, P285, DOI 10.1054/bjoc.2001.1909
   Ernsberger U, 2005, CELL TISSUE RES, V319, P1, DOI 10.1007/s00441-004-0996-1
   Faraj S, 2018, ONCOIMMUNOLOGY, V7, DOI 10.1080/2162402X.2017.1373232
   FIGARELLABRANGER DF, 1990, CANCER RES, V50, P6364
   Fleurence J, 2017, J IMMUNOL RES, V2017, DOI 10.1155/2017/5604891
   Fogel M, 2003, CANCER LETT, V189, P237, DOI 10.1016/S0304-3835(02)00513-X
   Furlan A, 2017, SCIENCE, V357, P46, DOI 10.1126/science.aal3753
   Gargett T, 2016, MOL THER, V24, P1135, DOI 10.1038/mt.2016.63
   Garton AJ, 2017, MOL CANCER THER, V16, P671, DOI 10.1158/1535-7163.MCT-16-0676
   GEISSLER EN, 1988, CELL, V55, P185, DOI 10.1016/0092-8674(88)90020-7
   Gonzalez S, 2004, J GENE MED, V6, P704, DOI 10.1002/jgm.489
   Gupta PB, 2005, NAT GENET, V37, P1047, DOI 10.1038/ng1634
   Hakomori S, 1996, CANCER RES, V56, P5309
   Hakomori S, 2004, AN ACAD BRAS CIENC, V76, P553, DOI 10.1590/S0001-37652004000300010
   Hakomori S, 2000, GLYCOCONJUGATE J, V17, P627, DOI 10.1023/A:1011086929064
   Hallberg B, 2013, NAT REV CANCER, V13, P685, DOI 10.1038/nrc3580
   Hansford LM, 2004, P NATL ACAD SCI USA, V101, P12664, DOI 10.1073/pnas.0401083101
   Hata JL, 2015, ARCH PATHOL LAB MED, V139, P543, DOI 10.5858/arpa.2014-0255-OA
   He YN, 2009, STRUCTURE, V17, P460, DOI 10.1016/j.str.2009.01.009
   Heczey A, 2017, MOL THER, V25, P2214, DOI 10.1016/j.ymthe.2017.05.012
   Heczey A, 2013, DISCOV MED, V16, P287
   Hettmer S, 2004, BRIT J CANCER, V91, P389, DOI 10.1038/sj.bjc.6601914
   Hettmer S, 2003, CANCER RES, V63, P7270
   Hirschmann-Jax C, 2004, P NATL ACAD SCI USA, V101, P14228, DOI 10.1073/pnas.0400067101
   Hoefnagel CA, 2001, EUR J NUCL MED, V28, P359, DOI 10.1007/s002590000454
   Hombach A, 2010, GENE THER, V17, P1206, DOI 10.1038/gt.2010.91
   Hong H, 2014, J IMMUNOTHER, V37, P93, DOI 10.1097/CJI.0000000000000018
   Horst D, 2008, BRIT J CANCER, V99, P1285, DOI 10.1038/sj.bjc.6604664
   Horta ZP, 2016, IMMUNOTHERAPY-UK, V8, P1097, DOI 10.2217/imt-2016-0021
   Hoseini SS, 2017, ONCOIMMUNOLOGY, V6, DOI 10.1080/2162402X.2017.1320625
   Howard MJ, 2000, DEVELOPMENT, V127, P4073
   Hsu DM, 2013, CANCER RES, V73, P4134, DOI 10.1158/0008-5472.CAN-12-4056
   Huang JH, 2013, CLIN IMMUNOL, V149, P156, DOI 10.1016/j.clim.2013.07.006
   Huang M., 2013, COLD SPRING HARBOR P, V3
   Huber K, 2006, DEV BIOL, V298, P335, DOI 10.1016/j.ydbio.2006.07.010
   Huber K, 2008, NEURAL DEV, V3, DOI 10.1186/1749-8104-3-28
   Hung G, 2002, GLIA, V38, P363, DOI 10.1002/glia.10077
   Huszar M, 2006, HUM PATHOL, V37, P1000, DOI 10.1016/j.humpath.2006.03.014
   Inaguma S, 2016, ONCOTARGET, V7, P55276, DOI 10.18632/oncotarget.10527
   Johnston APW, 2013, STEM CELL REP, V1, P38, DOI 10.1016/j.stemcr.2013.04.004
   Kaifi JT, 2006, MODERN PATHOL, V19, P399, DOI 10.1038/modpathol.3800547
   Kajiwara Y, 2011, AM J CLIN PATHOL, V136, P138, DOI 10.1309/AJCP63NRBNGCTXVF
   Kato M, 2004, CANCER RES, V64, P801, DOI 10.1158/0008-5472.CAN-03-2532
   Kaucic K, 2001, CANCER, V91, P785, DOI 10.1002/1097-0142(20010215)91:4<785::AID-CNCR1065>3.0.CO;2-R
   Kemmer K, 2004, AM J PATHOL, V164, P305, DOI 10.1016/S0002-9440(10)63120-3
   Kerosuo L, 2016, CELL REP, V17, P2648, DOI 10.1016/j.celrep.2016.11.025
   Kholodenko R. V., 2017, CURRENT MED CHEM
   Kohla G, 2002, NEUROCHEM RES, V27, P583, DOI 10.1023/A:1020211714104
   Kowalczyk A, 2009, CANCER LETT, V281, P171, DOI 10.1016/j.canlet.2009.02.040
   Kramer M, 2016, J NEUROSCI, V36, P10425, DOI 10.1523/JNEUROSCI.0183-16.2016
   Krams M, 2004, ONCOGENE, V23, P588, DOI 10.1038/sj.onc.1207145
   Kreso A, 2014, CELL STEM CELL, V14, P275, DOI 10.1016/j.stem.2014.02.006
   Kunkele A, 2017, CLIN CANCER RES, V23, P466, DOI 10.1158/1078-0432.CCR-16-0354
   Kunkele A, 2015, CANCER IMMUNOL RES, V3, P368, DOI 10.1158/2326-6066.CIR-14-0200
   LADISCH S, 1994, P NATL ACAD SCI USA, V91, P1974, DOI 10.1073/pnas.91.5.1974
   LADISCH S, 1983, CANCER RES, V43, P3808
   LADISCH S, 1992, BIOCHIM BIOPHYS ACTA, V1125, P180, DOI 10.1016/0005-2760(92)90043-U
   LADISCH S, 1987, J CLIN INVEST, V79, P1879, DOI 10.1172/JCI113031
   LADISCH S, 1987, INT J CANCER, V39, P73
   LAMMIE GA, 1993, INT J ONCOL, V3, P909
   Lebedev TD, 2015, MOL BIOL+, V49, P943, DOI 10.1134/S0026893315060151
   Lebedev TD, 2015, MOL BIOL+, V49, P939, DOI 10.1134/S0026893315050222
   LEDEEN RW, 1982, METHOD ENZYMOL, V83, P139
   Ledeen RW, 2002, NEUROCHEM RES, V27, P637, DOI 10.1023/A:1020224016830
   Li HY, 2007, STEM CELLS, V25, P2053, DOI 10.1634/stemcells.2007-0080
   Li RX, 1996, GLYCOCONJUGATE J, V13, P385, DOI 10.1007/BF00731471
   LI RX, 1995, CANCER RES, V55, P211
   Li Z, 2013, EXP HEMATOL ONCOL, V2, DOI 10.1186/2162-3619-2-17
   Liour SS, 2000, J NEUROSCI RES, V62, P363, DOI 10.1002/1097-4547(20001101)62:3<363::AID-JNR6>3.0.CO;2-E
   London CA, 2017, CLIN CANCER RES, V23, P2565, DOI 10.1158/1078-0432.CCR-16-2152
   Long AH, 2015, NAT MED, V21, P581, DOI 10.1038/nm.3838
   Longley BJ, 1999, P NATL ACAD SCI USA, V96, P1609, DOI 10.1073/pnas.96.4.1609
   Lopez PHH, 2009, CURR OPIN STRUC BIOL, V19, P549, DOI 10.1016/j.sbi.2009.06.001
   Louis CU, 2011, BLOOD, V118, P6050, DOI 10.1182/blood-2011-05-354449
   Luo R, 2003, DEVELOPMENT, V130, P321, DOI 10.1242/dev.00213
   Lupino E, 2014, BIOCHEM PHARMACOL, V92, P235, DOI 10.1016/j.bcp.2014.09.016
   Maris JM, 2007, LANCET, V369, P2106, DOI 10.1016/S0140-6736(07)60983-0
   Maris JM, 2010, NEW ENGL J MED, V362, P2202, DOI 10.1056/NEJMra0804577
   Marshall GM, 2014, NAT REV CANCER, V14, P277, DOI 10.1038/nrc3679
   Martinez C, 2007, BLOOD, V109, P4245, DOI 10.1182/blood-2006-08-039347
   Matthay KK, 2016, NAT REV DIS PRIMERS, V2, DOI 10.1038/nrdp.2016.78
   McGinty L, 2017, AM J HEALTH-SYST PH, V74, P563, DOI 10.2146/ajhp160228
   Mehrazma M, 2013, FETAL PEDIATR PATHOL, V32, P192, DOI 10.3109/15513815.2012.701266
   Meli ML, 1999, INT J CANCER, V83, P401, DOI 10.1002/(SICI)1097-0215(19991029)83:3<401::AID-IJC17>3.0.CO;2-A
   MERRITT WD, 1994, LEUKEMIA, V8, P816
   Meshinchi S, 2003, BLOOD, V102, P1474, DOI 10.1182/blood-2003-01-0137
   Modak S, 2005, J NUCL MED, V46, p157S
   Molotkovskaya I M, 2000, Membr Cell Biol, V13, P811
   Molotkovskaya IM, 2002, NEUROCHEM RES, V27, P761, DOI 10.1023/A:1020248722282
   Montavon G, 2014, ONCOTARGET, V5, P4452, DOI 10.18632/oncotarget.2036
   Mora J, 2016, EXPERT REV CLIN PHAR, V9, P647, DOI 10.1586/17512433.2016.1160775
   Moreno-Bueno G, 2008, ONCOGENE, V27, P6958, DOI 10.1038/onc.2008.346
   Motohashi T, 2015, CURR TOP DEV BIOL, V111, P69, DOI 10.1016/bs.ctdb.2014.11.003
   Murkoster SS, 2007, ONCOGENE, V26, P2759, DOI 10.1038/sj.onc.1210076
   Muhammad N, 2017, BIOTECHNOL GENET ENG, V33, P190, DOI 10.1080/02648725.2018.1430465
   MUJOO K, 1991, CANCER IMMUNOL IMMUN, V34, P198, DOI 10.1007/BF01742313
   Muthing J, 2004, FASEB J, V18, P103, DOI 10.1096/fj.04-2494fje
   Nagoshi N, 2008, CELL STEM CELL, V2, P392, DOI 10.1016/j.stem.2008.03.005
   Navid F, 2014, J CLIN ONCOL, V32, P1445, DOI 10.1200/JCO.2013.50.4423
   Nishida T, 2016, GASTRIC CANCER, V19, P3, DOI 10.1007/s10120-015-0526-8
   NOVAKHOFER I, 1992, J NUCL MED, V33, P231
   NOVAKHOFER I, 1994, INT J CANCER, V57, P427, DOI 10.1002/ijc.2910570322
   Ohlfest JR, 2013, DRUG DELIV TRANSL RE, V3, P195, DOI 10.1007/s13346-012-0066-2
   Olsen RR, 2017, ONCOGENE, V36, P5075, DOI 10.1038/onc.2017.128
   Otto M, 2005, CLIN CANCER RES, V11, P8486, DOI 10.1158/1078-0432.CCR-05-1184
   Pandian V, 2015, STEM CELL RES THER, V6, DOI 10.1186/s13287-015-0002-8
   Park JR, 2007, MOL THER, V15, P825, DOI 10.1038/sj.mt.6300104
   Passoni L, 2009, CANCER RES, V69, P7338, DOI 10.1158/0008-5472.CAN-08-4419
   Pastorino F, 2003, CANCER RES, V63, P86
   Pastorino F, 2013, FRONT ONCOL, V3, DOI 10.3389/fonc.2013.00190
   Patzke C, 2016, J EXP MED, V213, P499, DOI 10.1084/jem.20150951
   PORTOUKALIAN J, 1979, EUR J BIOCHEM, V94, P19, DOI 10.1111/j.1432-1033.1979.tb12866.x
   Pule MA, 2005, MOL THER, V12, P933, DOI 10.1016/j.ymthe.2005.04.016
   Pule MA, 2008, NAT MED, V14, P1264, DOI 10.1038/nm.1882
   Rached J, 2016, INT J ONCOL, V49, P1722, DOI 10.3892/ijo.2016.3625
   Rahgozar S, 2014, CANCER BIOL THER, V15, P35, DOI 10.4161/cbt.26603
   RATHJEN FG, 1984, EMBO J, V3, P1
   Rawnaq T, 2012, J SURG RES, V173, P314, DOI 10.1016/j.jss.2010.10.029
   Reiff T, 2011, DEVELOPMENT, V138, P4699, DOI 10.1242/dev.072157
   Reissmann E, 1996, DEVELOPMENT, V122, P2079
   RETTIG WJ, 1987, CANCER RES, V47, P1383
   ROBBINS PW, 1971, NATURE, V229, P569, DOI 10.1038/229569a0
   Rosenzweig SA, 2012, BIOCHEM PHARMACOL, V83, P1041, DOI 10.1016/j.bcp.2011.12.025
   Ross RA, 2003, CANCER LETT, V197, P35, DOI 10.1016/S0304-3835(03)00079-X
   ROSS RA, 1995, CELL GROWTH DIFFER, V6, P449
   Ross RA, 2007, SEMIN CANCER BIOL, V17, P241, DOI 10.1016/j.semcancer.2006.04.006
   Ross RA, 2015, STEM CELL RES, V15, P419, DOI 10.1016/j.scr.2015.08.008
   Rubin BP, 2001, CANCER RES, V61, P8118
   Russell H, 2011, NAT REV CLIN ONCOL, V8, P6, DOI 10.1038/nrclinonc.2010.195
   RYGAARD K, 1993, BRIT J CANCER, V67, P37, DOI 10.1038/bjc.1993.7
   Sait S, 2017, EXPERT REV ANTICANC, V17, P889, DOI 10.1080/14737140.2017.1364995
   Sartelet H, 2012, HISTOPATHOLOGY, V60, P1144, DOI 10.1111/j.1365-2559.2012.04191.x
   Schafer MKE, 2010, CELL MOL LIFE SCI, V67, P2425, DOI 10.1007/s00018-010-0339-1
   SCHENGRUND CL, 1988, NEUROCHEM PATHOL, V8, P189
   SCHENGRUND CL, 1985, CANCER, V56, P2640, DOI 10.1002/1097-0142(19851201)56:11<2640::AID-CNCR2820561118>3.0.CO;2-W
   Schlitter AM, 2012, PLOS ONE, V7, DOI 10.1371/journal.pone.0042025
   Schmohl JU, 2016, TARGET ONCOL, V11, P353, DOI 10.1007/s11523-015-0391-8
   Schneider C, 1999, NEURON, V24, P861, DOI 10.1016/S0896-6273(00)81033-8
   SCHONMANN SM, 1986, INT J CANCER, V37, P255, DOI 10.1002/ijc.2910370214
   Schulte JH, 2013, ONCOGENE, V32, P1059, DOI 10.1038/onc.2012.106
   Schulte JH, 2011, CLIN CANCER RES, V17, P5082, DOI 10.1158/1078-0432.CCR-10-2809
   SCHULZ G, 1984, CANCER RES, V44, P5914
   Sedykh SE, 2018, DRUG DES DEV THER, V12, P195, DOI 10.2147/DDDT.S151282
   Shahi M. H., 2017, ACTA SCI CANC BIOL, V1, P29
   Shakhova O, 2014, CURR OPIN ONCOL, V26, P215, DOI 10.1097/CCO.0000000000000046
   Shimada H, 2001, CANCER, V92, P2451, DOI 10.1002/1097-0142(20011101)92:9<2451::AID-CNCR1595>3.0.CO;2-S
   Shtutman M, 2006, CANCER RES, V66, P11370, DOI 10.1158/0008-5472.CAN-06-2106
   Shurin G. V., 2000, NAT IMMUN, V16, P263
   Sieber-Blum M, 2008, JOVE-J VIS EXP, V15, P772
   Simoes-Costa M, 2015, DEVELOPMENT, V142, P242, DOI 10.1242/dev.105445
   Simoes-Costa M, 2013, GENOME RES, V23, P1069, DOI 10.1101/gr.157586.113
   Simons K, 1997, NATURE, V387, P569, DOI 10.1038/42408
   SJOBERG ER, 1992, J BIOL CHEM, V267, P16200
   Skubitz APN, 2013, GYNECOL ONCOL, V130, P579, DOI 10.1016/j.ygyno.2013.05.027
   Sonnino S, 2007, GLYCOBIOLOGY, V17, p1R, DOI 10.1093/glycob/cwl052
   Sorkin LS, 2010, PAIN, V149, P135, DOI 10.1016/j.pain.2010.01.024
   Stahl M, 2016, IMMUNOTHERAPY-UK, V8, P767, DOI 10.2217/imt-2016-0040
   Stine ZE, 2015, CANCER DISCOV, V5, P1024, DOI 10.1158/2159-8290.CD-15-0507
   Stratford EW, 2013, BBA-GEN SUBJECTS, V1830, P4235, DOI 10.1016/j.bbagen.2013.04.033
   Sun J, 2010, MOL THER, V18, P2006, DOI 10.1038/mt.2010.185
   Suzuki M, 2015, EXPERT OPIN THER TAR, V19, P349, DOI 10.1517/14728222.2014.986459
   SVENNERHOLM L, 1994, BBA-LIPID LIPID MET, V1214, P115, DOI 10.1016/0005-2760(94)90034-5
   Swaminathan SK, 2013, J CONTROL RELEASE, V171, P280, DOI 10.1016/j.jconrel.2013.07.014
   Takenobu H, 2011, ONCOGENE, V30, P97, DOI 10.1038/onc.2010.383
   Terme M, 2014, PLOS ONE, V9, DOI 10.1371/journal.pone.0087210
   Terzic T., 2017, PEDIAT DEV PATHOLOGY
   Theveneau E, 2012, DEV BIOL, V366, P34, DOI 10.1016/j.ydbio.2011.12.041
   Thies A, 2004, J PATHOL, V203, P933, DOI 10.1002/path.1595
   Thomas PB, 2002, J PEDIATR SURG, V37, P539, DOI 10.1053/jpsu.2002.30856
   Tivnan A, 2012, PLOS ONE, V7, DOI 10.1371/journal.pone.0038129
   Toma JG, 2005, STEM CELLS, V23, P727, DOI 10.1634/stemcells.2004-0134
   Tonary AM, 2000, INT J CANCER, V89, P242, DOI 10.1002/1097-0215(20000520)89:3<242::AID-IJC6>3.0.CO;2-6
   Tong QS, 2008, WORLD J PEDIATR, V4, P58, DOI 10.1007/s12519-008-0012-z
   TSUCHIDA T, 1987, J NATL CANCER I, V78, P45, DOI 10.1093/jnci/78.1.45
   Tsuzuki T, 1998, J CLIN PATHOL, V51, P13, DOI 10.1136/jcp.51.1.13
   Tur MK, 2001, INT J MOL MED, V8, P579
   Uccini S, 2005, CLIN CANCER RES, V11, P380
   Uchida N, 2000, P NATL ACAD SCI USA, V97, P14720, DOI 10.1073/pnas.97.26.14720
   VALENTINO L, 1990, BLOOD, V75, P1564
   van Groningen T, 2017, NAT GENET, V49, P1261, DOI 10.1038/ng.3899
   Vitali R, 2003, INT J CANCER, V106, P147, DOI 10.1002/ijc.11187
   Wachowiak R, 2007, ANN SURG ONCOL, V14, P3575, DOI 10.1245/s10434-007-9608-0
   Waldron NN, 2011, MOL CANCER THER, V10, P1829, DOI 10.1158/1535-7163.MCT-11-0206
   Walton JD, 2004, NEOPLASIA, V6, P838, DOI 10.1593/neo.04310
   Wang M, 2013, EXP MOL PATHOL, V95, P124, DOI 10.1016/j.yexmp.2013.06.002
   Wang Y, 2012, PLOS ONE, V7, DOI 10.1371/journal.pone.0052404
   WARGALLA UC, 1989, P NATL ACAD SCI USA, V86, P5146, DOI 10.1073/pnas.86.13.5146
   Wartiovaara K, 2002, J NEUROSCI, V22, P815, DOI 10.1523/JNEUROSCI.22-03-00815.2002
   Weiss WA, 1997, EMBO J, V16, P2985, DOI 10.1093/emboj/16.11.2985
   Westermark UK, 2011, SEMIN CANCER BIOL, V21, P256, DOI 10.1016/j.semcancer.2011.08.001
   Westover D, 2015, J EXP CLIN CANC RES, V34, DOI 10.1186/s13046-015-0275-x
   Whittle SB, 2017, EXPERT REV ANTICANC, V17, P369, DOI 10.1080/14737140.2017.1285230
   Wognum AW, 2003, ARCH MED RES, V34, P461, DOI 10.1016/j.arcmed.2003.09.008
   Wu Z. L., 1995, CANCER RES, V46, P440
   Xu H, 2015, CANCER IMMUNOL RES, V3, P266, DOI 10.1158/2326-6066.CIR-14-0230-T
   Xu XQ, 2017, HUM VACC IMMUNOTHER, V13, P1548, DOI 10.1080/21645515.2017.1291473
   Yan B, 2013, J IMMUNOL, V190, P5882, DOI 10.4049/jimmunol.1201881
   Yao S, 2013, PLOS ONE, V8, DOI 10.1371/journal.pone.0063757
   Yong CSM, 2017, IMMUNOL CELL BIOL, V95, P356, DOI 10.1038/icb.2016.128
   Yoshida S, 2001, CANCER RES, V61, P4244
   Yu AL, 1998, J CLIN ONCOL, V16, P2169, DOI 10.1200/JCO.1998.16.6.2169
   Yu AL, 2010, NEW ENGL J MED, V363, P1324, DOI 10.1056/NEJMoa0911123
   Yu XZ, 2011, CURR COLORECT CANC R, V7, P253, DOI 10.1007/s11888-011-0106-1
   Yuan JY, 2000, NATURE, V407, P802, DOI 10.1038/35037739
   Yvon E, 2009, CLIN CANCER RES, V15, P5852, DOI 10.1158/1078-0432.CCR-08-3163
   Zage PE, 2017, J CELL BIOCHEM, V118, P221, DOI 10.1002/jcb.25656
   Zeechini S, 2008, CANCER RES, V68, P1110, DOI 10.1158/0008-5472.CAN-07-2897
   Zeng Y, 2005, MOL IMMUNOL, V42, P1311, DOI 10.1016/j.molimm.2004.12.018
   Zeng Y, 2007, CANCER RES, V67, P2331, DOI 10.1158/0008-5472.CAN-06-3041
   Zeppernick F, 2008, CLIN CANCER RES, V14, P123, DOI 10.1158/1078-0432.CCR-07-0932
   Zhang JT, 2016, PLOS ONE, V11, DOI 10.1371/journal.pone.0148062
   Zhang LN, 2015, ANTICANCER RES, V35, P3787
   Zhong ZY, 2018, J INT MED RES, V46, P1209, DOI 10.1177/0300060517732256
   Zhu SZ, 2012, CANCER CELL, V21, P362, DOI 10.1016/j.ccr.2012.02.010
   Zhu WH, 2018, PHARMAZIE, V73, P80, DOI 10.1691/ph.2018.7836
   Zhu XK, 2015, ONCOTARGET, V6, P171, DOI 10.18632/oncotarget.2767
   ZIEGLERHEITBROCK HWL, 1992, J IMMUNOL, V148, P1753
   Zubareva AA, 2016, RUSS J BIOORG CHEM+, V42, P532, DOI 10.1134/S1068162016050150
NR 270
TC 43
Z9 47
U1 1
U2 1
PU HINDAWI LTD
PI LONDON
PA ADAM HOUSE, 3RD FLR, 1 FITZROY SQ, LONDON, W1T 5HF, ENGLAND
SN 2314-8861
EI 2314-7156
J9 J IMMUNOL RES
JI J Immunol. Res.
PY 2018
VL 2018
AR 7394268
DI 10.1155/2018/7394268
PG 25
WC Immunology
SC Immunology
GA GW5CS
UT WOS:000446947500001
PM 30116755
OA Green Published, Green Submitted, gold
DA 2021-10-28
ER

PT J
AU Brennan, FR
   Baumann, A
   Blaich, G
   de Haan, L
   Fagg, R
   Kiessling, A
   Kronenberg, S
   Locher, M
   Milton, M
   Tibbitts, J
   Ulrich, P
   Weir, L
AF Brennan, Frank R.
   Baumann, Andreas
   Blaich, Guenter
   de Haan, Lolke
   Fagg, Rajni
   Kiessling, Andrea
   Kronenberg, Sven
   Locher, Mathias
   Milton, Mark
   Tibbitts, Jay
   Ulrich, Peter
   Weir, Lucinda
TI Nonclinical safety testing of biopharmaceuticals - Addressing current
   challenges of these novel and emerging therapies
SO REGULATORY TOXICOLOGY AND PHARMACOLOGY
LA English
DT Article
DE Biopharmaceuticals; Non-clinical safety; Pharmacokinetics;
   Pharmcodynamics; Immunomodulation; Monoclonal antibodies; Recombinant
   proteins; Gene and cell therapies; Vaccines
ID FC-GAMMA-RIIB; IN-VIVO; IMMUNOGLOBULIN; OPPORTUNITIES; WINDOW
AB Non-clinical safety testing of biopharmaceuticals can present significant challenges to human risk assessment with these often innovative and complex drugs. Hot Topics in this field were discussed recently at the 4th Annual European Biosafe General Membership meeting. In this feature article, the presentations and subsequent discussions from the main sessions are summarized. The topics covered include: (i) wanted versus unwanted immune activation, (ii) bi-specific protein scaffolds, (iii) use of Pharmacokinetic (PK)/Pharmacodynamic (PD) data to impact/optimize toxicology study design, (iv) cytokine release and challenges to human translation (v) safety testing of cell and gene therapies including chimeric antigen receptor T (CAR-T) cells and retroviral vectors and (vi) biopharmaceutical development strategies encompassing a range of diverse topics including optimizing entry of monoclonal antibodies (mAbs) into the brain, safety testing of therapeutic vaccines, non-clinical testing of biosimilars, infection in toxicology studies with immunomodulators and challenges to human risk assessment, maternal and infant anti-drug antibody (ADA) development and impact in non-human primate (NHP) developmental toxicity studies, and a summary of an NC3Rs workshop on the future vision for non-clinical safety assessment of biopharmaceuticals. (C) 2015 Elsevier Inc. All rights reserved.
C1 [Brennan, Frank R.; Tibbitts, Jay] UCB Pharma, Slough SL1 3WE, Berks, England.
   [Baumann, Andreas] Bayer Pharma AG, Berlin, Germany.
   [Blaich, Guenter] Abbvie GmbH, Ludwigshafen, Germany.
   [de Haan, Lolke] Medimmune LLC, Cambridge, England.
   [Fagg, Rajni; Weir, Lucinda] Glaxo Smithkline Pharma, Stevenage, Herts, England.
   [Kiessling, Andrea; Ulrich, Peter] Novartis Pharmaceut, Basel, Switzerland.
   [Kronenberg, Sven] Roche Innovat Ctr Basel, Roche Pharmaceut Res & Early Dev, Pharmaceut Sci, Basel, Switzerland.
   [Locher, Mathias] Covagen, Zurich, Switzerland.
   [Milton, Mark] Novartis Pharmaceut, Boston, MA USA.
RP Brennan, FR (corresponding author), UCB Pharma, 208 Bath Rd, Slough SL1 3WE, Berks, England.
EM frank.brennan@ucb.com
OI Baumann, Andreas/0000-0003-3034-4288
CR Amann M, 2008, CANCER RES, V68, P143, DOI 10.1158/0008-5472.CAN-07-2182
   Baumann A, 2014, REGUL TOXICOL PHARM, V69, P226, DOI 10.1016/j.yrtph.2014.04.005
   Bossi G, 2014, CANCER IMMUNOL IMMUN, V63, P437, DOI 10.1007/s00262-014-1525-z
   Bugelski PJ, 2009, EXPERT REV CLIN IMMU, V5, P499, DOI [10.1586/eci.09.31, 10.1586/ECI.09.31]
   Buse Eberhard, 2005, J Immunotoxicol, V2, P211, DOI 10.1080/15476910500362937
   Chamanza R, 2010, TOXICOL PATHOL, V38, P642, DOI 10.1177/0192623310368981
   Correia I, 2013, MABS-AUSTIN, V5, P364, DOI 10.4161/mabs.24258
   Couch JA, 2013, SCI TRANSL MED, V5, DOI 10.1126/scitranslmed.3005338
   Finco D, 2014, CYTOKINE, V66, P143, DOI 10.1016/j.cyto.2013.12.009
   Frings W., 2013, 40 ANN M JAP SOC TOX
   Gascon P, 2010, ANN ONCOL, V21, P1419, DOI 10.1093/annonc/mdp574
   Hinrichs CS, 2013, NAT BIOTECHNOL, V31, P999, DOI 10.1038/nbt.2725
   Hussain K, 2015, BLOOD, V125, P102, DOI 10.1182/blood-2014-08-593061
   Jakob CG, 2013, MABS-AUSTIN, V5, P358, DOI 10.4161/mabs.23977
   Klinger M, 2012, BLOOD, V119, P6226, DOI 10.1182/blood-2012-01-400515
   Kronenberg S, 2013, DRUG DISCOV TODAY, V18, P1138, DOI 10.1016/j.drudis.2013.08.003
   Liddy N, 2012, NAT MED, V18, P980, DOI 10.1038/nm.2764
   McCamish M, 2012, EXPERT REV CLIN PHAR, V5, P597, DOI [10.1586/ecp.12.60, 10.1586/ECP.12.60]
   Price KD, 2010, J IMMUNOTOXICOL, V7, P128, DOI 10.3109/15476910903493276
   Schiestl M, 2011, NAT BIOTECHNOL, V29, P310, DOI 10.1038/nbt.1839
   Schneider CK, 2013, ANN RHEUM DIS, V72, P315, DOI 10.1136/annrheumdis-2012-202941
   Silacci M, 2014, J BIOL CHEM, V289, P14392, DOI 10.1074/jbc.M113.534578
   van der Stegen SJC, 2013, J IMMUNOL, V191, P4589, DOI 10.4049/jimmunol.1301523
   van Meer PJK, 2013, NAT BIOTECHNOL, V31, P882, DOI 10.1038/nbt.2709
   Visser J, 2013, BIODRUGS, V27, P495, DOI 10.1007/s40259-013-0036-3
   Weigang-Kohler K, 2009, ONKOLOGIE, V32, P168, DOI 10.1159/000200783
   White AL, 2011, J IMMUNOL, V187, P1754, DOI 10.4049/jimmunol.1101135
   Woisetschlager M, 2014, BIOTECHNOL J, V9, P844, DOI 10.1002/biot.201300387
   Wu CB, 2007, NAT BIOTECHNOL, V25, P1290, DOI 10.1038/nbt1345
   Wu CB, 2009, MABS, V1, P339, DOI 10.4161/mabs.1.4.8755
   Yan RQ, 2014, LANCET NEUROL, V13, P319, DOI 10.1016/S1474-4422(13)70276-X
   Yu YJ, 2011, SCI TRANSL MED, V3, DOI 10.1126/scitranslmed.3002230
NR 32
TC 12
Z9 12
U1 0
U2 18
PU ACADEMIC PRESS INC ELSEVIER SCIENCE
PI SAN DIEGO
PA 525 B ST, STE 1900, SAN DIEGO, CA 92101-4495 USA
SN 0273-2300
EI 1096-0295
J9 REGUL TOXICOL PHARM
JI Regul. Toxicol. Pharmacol.
PD OCT
PY 2015
VL 73
IS 1
BP 265
EP 275
DI 10.1016/j.yrtph.2015.07.019
PG 11
WC Medicine, Legal; Pharmacology & Pharmacy; Toxicology
SC Legal Medicine; Pharmacology & Pharmacy; Toxicology
GA CR5UU
UT WOS:000361410700028
PM 26219199
DA 2021-10-28
ER

PT J
AU Jamal, FA
   Khaled, SK
AF Jamal, Faizi A.
   Khaled, Samer K.
TI The Cardiovascular Complications of Chimeric Antigen Receptor T Cell
   Therapy
SO CURRENT HEMATOLOGIC MALIGNANCY REPORTS
LA English
DT Review
DE Chimeric antigen receptor T cell therapy; Cardiotoxicity; Cytokine
   release syndrome; Cardio-oncology
AB Purpose of Review Chimeric antigen receptor T cell therapy is gaining clinical use in the management of B cell lymphomas. As the use of this unique treatment option increases, its associated toxicities will require recognition and treatment. In this review, we aim to discuss the cardiovascular toxicities of chimeric antigen receptor T cell therapy and our approach to their clinical management. Recent Findings Cardiotoxicity may be due to direct or indirect effects of infused chimeric antigen receptor T cells. The cytokine release syndrome has been described extensively in the literature. Studies have also reported cardiovascular dysfunction including hypotension, left ventricular dysfunction, heart failure, and cardiogenic shock in the setting of cytokine release syndrome. While there are no standardized guidelines for the treatment of cytokine release syndrome or associated cardiotoxicity, we present our current clinical practices. Further research is indicated into the pathophysiology of therapy-associated cardiac dysfunction and effective management strategies to optimize patient outcomes.
C1 [Jamal, Faizi A.] City Hope Natl Med Ctr, Dept Med, Div Cardiol, 1500 East Duarte Rd, Duarte, CA 91010 USA.
   [Khaled, Samer K.] City Hope Natl Med Ctr, Dept Hematol, 1500 East Duarte Rd, Duarte, CA 91010 USA.
RP Jamal, FA (corresponding author), City Hope Natl Med Ctr, Dept Med, Div Cardiol, 1500 East Duarte Rd, Duarte, CA 91010 USA.
EM fjamal@coh.org
CR Brudno JN, 2016, BLOOD, V127, P3321, DOI 10.1182/blood-2016-04-703751
   Burstein DS, 2018, BIOL BLOOD MARROW TR, V24, P1590, DOI 10.1016/j.bbmt.2018.05.014
   Ganatra S, 2019, J AM COLL CARDIOL, V74, P3153, DOI 10.1016/j.jacc.2019.10.049
   Grupp SA, 2013, NEW ENGL J MED, V368, P1509, DOI 10.1056/NEJMoa1215134
   Lee DW, 2015, LANCET, V385, P517, DOI 10.1016/S0140-6736(14)61403-3
   Linette GP, 2013, BLOOD, V122, P863, DOI 10.1182/blood-2013-03-490565
   Pathan N, 2004, LANCET, V363, P203, DOI 10.1016/S0140-6736(03)15326-3
NR 7
TC 10
Z9 13
U1 0
U2 0
PU CURRENT MEDICINE GROUP
PI PHILADELPHIA
PA 400 MARKET STREET, STE 700, PHILADELPHIA, PA 19106 USA
SN 1558-8211
EI 1558-822X
J9 CURR HEMATOL MALIG R
JI Curr. Hematol. Malig. Rep.
PD APR
PY 2020
VL 15
IS 2
BP 130
EP 132
DI 10.1007/s11899-020-00567-4
EA FEB 2020
PG 3
WC Oncology; Hematology
SC Oncology; Hematology
GA LO2LU
UT WOS:000515814400001
PM 32016789
DA 2021-10-28
ER

PT J
AU Xu, X
   Li, T
   Shen, SY
   Wang, JQ
   Abdou, P
   Gu, Z
   Mo, R
AF Xu, Xiao
   Li, Teng
   Shen, Shiyang
   Wang, Jinqiang
   Abdou, Peter
   Gu, Zhen
   Mo, Ran
TI Advances in Engineering Cells for Cancer Immunotherapy
SO THERANOSTICS
LA English
DT Review
DE Cell therapy; Drug delivery; Cancer immunotherapy; Cell engineering;
   Nanomedicine
ID TUMOR-INFILTRATING LYMPHOCYTES; NATURAL-KILLER-CELLS; ANTIGEN-PRESENTING
   CELLS; T-CELLS; DRUG-DELIVERY; ADOPTIVE IMMUNOTHERAPY; SIPULEUCEL-T;
   SOLID TUMORS; CO-DELIVERY; OPEN-LABEL
AB Cancer immunotherapy aims to utilize the host immune system to kill cancer cells. Recent representative immunotherapies include cell therapies, such as chimeric antigen receptor T cell therapy, antibody-based immunomodulator therapies, such as immune checkpoint blockade therapy, and cytokine therapies. Recently developed therapies utilizing engineered cells for immunotherapy against carcinomas have been reported to enhance antitumor efficacy while reducing side effects. Such therapies range from biologically, chemically and physically -engineered cells to bioinspired and biomimetic nanomedicines. In this review, advances of engineering cells for cancer immunotherapy are summarized, and prospects of this field are discussed.
C1 [Xu, Xiao; Li, Teng; Shen, Shiyang; Mo, Ran] China Pharmaceut Univ, Ctr Adv Pharmaceut & Biomat, Jiangsu Key Lab Drug Discovery Metab Dis, State Key Lab Nat Med, Nanjing 210009, Jiangsu, Peoples R China.
   [Wang, Jinqiang; Abdou, Peter; Gu, Zhen] Univ Calif Los Angeles, Dept Bioengn, Los Angeles, CA 90095 USA.
   [Wang, Jinqiang; Abdou, Peter; Gu, Zhen] Univ Calif Los Angeles, Calif NanoSyst Inst, Jonsson Comprehens Canc Ctr, Los Angeles, CA 90095 USA.
   [Wang, Jinqiang; Abdou, Peter; Gu, Zhen] Univ Calif Los Angeles, Ctr Minimally Invas Therapeut, Los Angeles, CA 90095 USA.
RP Mo, R (corresponding author), China Pharmaceut Univ, Ctr Adv Pharmaceut & Biomat, Jiangsu Key Lab Drug Discovery Metab Dis, State Key Lab Nat Med, Nanjing 210009, Jiangsu, Peoples R China.; Gu, Z (corresponding author), Univ Calif Los Angeles, Dept Bioengn, Los Angeles, CA 90095 USA.; Gu, Z (corresponding author), Univ Calif Los Angeles, Calif NanoSyst Inst, Jonsson Comprehens Canc Ctr, Los Angeles, CA 90095 USA.; Gu, Z (corresponding author), Univ Calif Los Angeles, Ctr Minimally Invas Therapeut, Los Angeles, CA 90095 USA.
EM guzhen@ucla.edu; rmo@cpu.edu.cn
OI Abdou, Peter/0000-0002-4195-3903
FU National Natural Science Foundation of ChinaNational Natural Science
   Foundation of China (NSFC) [81673381]; National Ten Thousand Talents
   Program for Young Top-notch Talents; Program for Jiangsu Province
   Innovative Research Talents; Program for Jiangsu Province Innovative
   Research Team; Funding of Double First-Rate Discipline Innovation Team
   [CPU2018GF05]; UCLA's start-up package
FX This work was supported by the National Natural Science Foundation of
   China (81673381), the National Ten Thousand Talents Program for Young
   Top-notch Talents, the Program for Jiangsu Province Innovative Research
   Talents, the Program for Jiangsu Province Innovative Research Team, the
   Funding of Double First-Rate Discipline Innovation Team (CPU2018GF05) to
   R.M. and the UCLA's start-up package to Z.G.
CR Adachi K, 2018, NAT BIOTECHNOL, V36, P346, DOI 10.1038/nbt.4086
   Agrahari V, 2017, EXPERT OPIN DRUG DEL, V14, P285, DOI 10.1080/17425247.2017.1254614
   Ahmed N, 2015, J CLIN ONCOL, V33, P1688, DOI 10.1200/JCO.2014.58.0225
   Antonia SJ, 2017, NEW ENGL J MED, V377, P1919, DOI 10.1056/NEJMoa1709937
   Barber A, 2008, EXP HEMATOL, V36, P1318, DOI 10.1016/j.exphem.2008.04.010
   Bartlett DL, 2013, MOL CANCER, V12, DOI 10.1186/1476-4598-12-103
   Batrakova EV, 2011, EXPERT OPIN DRUG DEL, V8, P415, DOI 10.1517/17425247.2011.559457
   Bauer S, 1999, SCIENCE, V285, P727, DOI 10.1126/science.285.5428.727
   BENCHIMOL S, 1989, CELL, V57, P327, DOI 10.1016/0092-8674(89)90970-7
   Biswas SK, 2010, NAT IMMUNOL, V11, P889, DOI 10.1038/ni.1937
   Blattman JN, 2004, SCIENCE, V305, P200, DOI 10.1126/science.1100369
   Borghaei H, 2015, NEW ENGL J MED, V373, P1627, DOI 10.1056/NEJMoa1507643
   Burga RA, 2015, CANCER IMMUNOL IMMUN, V64, P817, DOI 10.1007/s00262-015-1692-6
   Burvenich IJG, 2018, THERANOSTICS, V8, P4199, DOI 10.7150/thno.25575
   Cerwenka A, 2016, NAT REV IMMUNOL, V16, P112, DOI 10.1038/nri.2015.9
   Chavez M, 2018, THERANOSTICS, V8, P3611, DOI 10.7150/thno.25613
   Cheever MA, 2011, CLIN CANCER RES, V17, P3520, DOI 10.1158/1078-0432.CCR-10-3126
   Chen Q, 2019, ADV MATER, V31, DOI 10.1002/adma.201900192
   Chen ZW, 2019, ACCOUNTS CHEM RES, V52, P1255, DOI 10.1021/acs.accounts.9b00079
   Chen ZW, 2018, ACCOUNTS CHEM RES, V51, P668, DOI 10.1021/acs.accounts.7b00526
   Cheng Q, 2018, J AM CHEM SOC, V140, P16413, DOI 10.1021/jacs.8b10047
   Cheung AS, 2018, NAT BIOTECHNOL, V36, P160, DOI 10.1038/nbt.4047
   Chinnasamy D, 2013, CANCER RES, V73, P3371, DOI 10.1158/0008-5472.CAN-12-3913
   Cho JH, 2018, CELL, V173, P1426, DOI 10.1016/j.cell.2018.03.038
   Chu J, 2014, LEUKEMIA, V28, P917, DOI 10.1038/leu.2013.279
   Clemente CG, 1996, CANCER, V77, P1303, DOI 10.1002/(SICI)1097-0142(19960401)77:7<1303::AID-CNCR12>3.3.CO;2-0
   Cohen M, 2013, ANTIBODIES, V2, P517, DOI 10.3390/antib2030517
   D'Aloia MM, 2018, CELL DEATH DIS, V9, DOI 10.1038/s41419-018-0278-6
   Danhier F, 2016, J CONTROL RELEASE, V244, P108, DOI 10.1016/j.jconrel.2016.11.015
   Davis K, 2015, CLIN J ONCOL NURS, V19, P297, DOI 10.1188/15.CJON.297-303
   Deng GJ, 2018, ACS NANO, V12, P12096, DOI 10.1021/acsnano.8b05292
   Duan XP, 2019, ANGEW CHEM INT EDIT, V58, P670, DOI 10.1002/anie.201804882
   Dwarshuis NJ, 2017, ADV DRUG DELIVER REV, V114, P222, DOI 10.1016/j.addr.2017.06.005
   El-Sherbiny YM, 2007, CANCER RES, V67, P8444, DOI 10.1158/0008-5472.CAN-06-4230
   Fang J, 2011, ADV DRUG DELIVER REV, V63, P136, DOI 10.1016/j.addr.2010.04.009
   Fang RH, 2014, NANO LETT, V14, P2181, DOI 10.1021/nl500618u
   Fedorov VD, 2013, SCI TRANSL MED, V5, DOI 10.1126/scitranslmed.3006597
   Fesnak AD, 2016, NAT REV CANCER, V16, P566, DOI 10.1038/nrc.2016.97
   Fry TJ, 2001, TRENDS IMMUNOL, V22, P564, DOI 10.1016/S1471-4906(01)02028-2
   Gajewski TF, 2006, IMMUNOL REV, V213, P131, DOI 10.1111/j.1600-065X.2006.00442.x
   Gajewski TF, 2013, NAT IMMUNOL, V14, P1014, DOI 10.1038/ni.2703
   Gao S, 2019, THERANOSTICS, V9, P126, DOI 10.7150/thno.29431
   Garcia Jorge A, 2011, Ther Adv Med Oncol, V3, P101, DOI 10.1177/1758834010397692
   Garg AD, 2017, TRENDS IMMUNOL, V38, P577, DOI 10.1016/j.it.2017.05.006
   Gehring AJ, 2019, GASTROENTEROLOGY, V156, P325, DOI 10.1053/j.gastro.2018.10.032
   Gibney GT, 2016, LANCET ONCOL, V17, pE542, DOI 10.1016/S1470-2045(16)30406-5
   Giglio BC, 2017, THERANOSTICS, V7, P1524, DOI 10.7150/thno.19371
   Golchin A, 2019, STEM CELL REV REP, V15, P166, DOI 10.1007/s12015-018-9866-1
   Guedan S, 2018, JCI INSIGHT, V3, DOI 10.1172/jci.insight.96976
   Guo YY, 2015, ACS NANO, V9, P6918, DOI 10.1021/acsnano.5b01042
   Haessler U, 2011, P NATL ACAD SCI USA, V108, P5614, DOI 10.1073/pnas.1014920108
   Han X, 2019, J CONTROL RELEASE, V304, P233, DOI 10.1016/j.jconrel.2019.05.008
   Han X, 2018, BIOCONJUGATE CHEM, V29, P852, DOI 10.1021/acs.bioconjchem.7b00758
   Hargadon KM, 2018, INT IMMUNOPHARMACOL, V62, P29, DOI 10.1016/j.intimp.2018.06.001
   Havel JJ, 2019, NAT REV CANCER, V19, P133, DOI 10.1038/s41568-019-0116-x
   Hirosue S, 2010, VACCINE, V28, P7897, DOI 10.1016/j.vaccine.2010.09.077
   Hodi FS, 2010, NEW ENGL J MED, V363, P711, DOI 10.1056/NEJMoa1003466
   Hu CMJ, 2015, NATURE, V526, P118, DOI 10.1038/nature15373
   Hu CMJ, 2013, NAT NANOTECHNOL, V8, P933, DOI [10.1038/NNANO.2013.254, 10.1038/nnano.2013.254]
   Hu QL, 2015, NANO LETT, V15, P2732, DOI 10.1021/acs.nanolett.5b00570
   Hu QY, 2018, NAT BIOMED ENG, V2, P831, DOI 10.1038/s41551-018-0310-2
   Hu QY, 2015, ADV MATER, V27, P7043, DOI 10.1002/adma.201503323
   Hu Y, 2018, ACTA PHARMACOL SIN, V39, P167, DOI 10.1038/aps.2017.125
   Huang BN, 2015, SCI TRANSL MED, V7, DOI 10.1126/scitranslmed.aaa5447
   Igney FH, 2002, J LEUKOCYTE BIOL, V71, P907
   Jiang H, 2014, MOL ONCOL, V8, P297, DOI 10.1016/j.molonc.2013.12.001
   Jin HL, 2016, THERANOSTICS, V6, P2000, DOI 10.7150/thno.15102
   Johnstone RM, 2006, BLOOD CELL MOL DIS, V36, P315, DOI 10.1016/j.bcmd.2005.12.001
   June CH, 2018, NEW ENGL J MED, V379, P64, DOI 10.1056/NEJMra1706169
   June CH, 2018, SCIENCE, V359, P1361, DOI 10.1126/science.aar6711
   Kaufman HL, 2016, LANCET ONCOL, V17, P1374, DOI 10.1016/S1470-2045(16)30364-3
   Kaur A., 2014, J ENVIRON PATHOL TOX, V1, P7
   Kershaw MH, 2013, NAT REV CANCER, V13, P525, DOI 10.1038/nrc3565
   Khansur E, 2019, CANCER INVEST, V37, P1, DOI 10.1080/07357907.2018.1479414
   Kim HY, 2017, THER ADV GASTROENTER, V10, P805, DOI 10.1177/1756283X17722061
   Knott GJ, 2018, SCIENCE, V361, P866, DOI 10.1126/science.aat5011
   Kong M, 2017, THERANOSTICS, V7, P3276, DOI 10.7150/thno.19987
   Krysko DV, 2012, NAT REV CANCER, V12, P860, DOI 10.1038/nrc3380
   Landoni E, 2018, EXPERT OPIN BIOL TH, V18, P65, DOI 10.1080/14712598.2018.1384810
   Lee WS, 2010, CANCER-AM CANCER SOC, V116, P5188, DOI 10.1002/cncr.25293
   Li CX, 2019, ADV MATER, V31, DOI 10.1002/adma.201807211
   Li HM, 2017, THERANOSTICS, V7, P4383, DOI 10.7150/thno.20745
   Li PY, 2018, BIOCONJUGATE CHEM, V29, P624, DOI 10.1021/acs.bioconjchem.7b00669
   Li T, 2018, NANO RES, V11, P5240, DOI 10.1007/s12274-018-2179-5
   Li TF, 2018, BIOMATERIALS, V181, P35, DOI 10.1016/j.biomaterials.2018.07.035
   Li TF, 2017, J CONTROL RELEASE, V268, P128, DOI 10.1016/j.jconrel.2017.10.024
   Lindenbergh MFS, 2018, ANNU REV IMMUNOL, V36, P435, DOI 10.1146/annurev-immunol-041015-055700
   Link A, 2007, NAT IMMUNOL, V8, P1255, DOI 10.1038/ni1513
   Liu LS, 2018, THERANOSTICS, V8, P2974, DOI 10.7150/thno.24110
   Liu WL, 2019, NAT COMMUN, V10, DOI 10.1038/s41467-019-11157-1
   Luther SA, 2002, J IMMUNOL, V169, P424, DOI 10.4049/jimmunol.169.1.424
   Ma L, 2019, SCIENCE, V365, P162, DOI 10.1126/science.aav8692
   Mantovani A, 2004, TRENDS IMMUNOL, V25, P677, DOI 10.1016/j.it.2004.09.015
   Maude SL, 2018, NEW ENGL J MED, V378, P439, DOI 10.1056/NEJMoa1709866
   Maude SL, 2014, NEW ENGL J MED, V371, P1507, DOI 10.1056/NEJMoa1407222
   Maus MV, 2014, ANNU REV IMMUNOL, V32, P189, DOI 10.1146/annurev-immunol-032713-120136
   Mellman I, 2011, NATURE, V480, P480, DOI 10.1038/nature10673
   Migden MR, 2018, NEW ENGL J MED, V379, P341, DOI 10.1056/NEJMoa1805131
   Mitchell Malcolm S, 2002, Curr Opin Investig Drugs, V3, P140
   Morgan RA, 2003, J IMMUNOL, V171, P3287, DOI 10.4049/jimmunol.171.6.3287
   Morgan RA, 2006, SCIENCE, V314, P126, DOI 10.1126/science.1129003
   Morishita M, 2016, BIOMATERIALS, V111, P55, DOI 10.1016/j.biomaterials.2016.09.031
   Neelapu SS, 2018, NAT REV CLIN ONCOL, V15, P47, DOI 10.1038/nrclinonc.2017.148
   Nelson MH, 2015, IMMUNOL REV, V263, P90, DOI 10.1111/imr.12245
   Norelli M, 2018, NAT MED, V24, P739, DOI 10.1038/s41591-018-0036-4
   O'Leary MC, 2019, CLIN CANCER RES, V25, P1142, DOI 10.1158/1078-0432.CCR-18-2035
   Orlando D, 2018, CANCER RES, V78, P3337, DOI 10.1158/0008-5472.CAN-17-3140
   Ozpiskin OM, 2019, THERANOSTICS, V9, P1215, DOI 10.7150/thno.32648
   Palucka K, 2013, IMMUNITY, V39, P38, DOI 10.1016/j.immuni.2013.07.004
   Pardi N, 2018, NAT REV DRUG DISCOV, V17, P261, DOI 10.1038/nrd.2017.243
   Parida SK, 2015, CLIN INFECT DIS, V61, pS217, DOI 10.1093/cid/civ615
   Parkhurst MR, 2011, MOL THER, V19, P620, DOI 10.1038/mt.2010.272
   Peer D, 2007, NAT NANOTECHNOL, V2, P751, DOI 10.1038/nnano.2007.387
   Ping Y, 2018, PROTEIN CELL, V9, P254, DOI 10.1007/s13238-016-0367-1
   Pitchaimani A, 2018, BIOMATERIALS, V160, P124, DOI 10.1016/j.biomaterials.2018.01.018
   Puzanov I, 2017, J IMMUNOTHER CANCER, V5, DOI 10.1186/s40425-017-0300-z
   Rabinovich GA, 2007, ANNU REV IMMUNOL, V25, P267, DOI 10.1146/annurev.immunol.25.022106.141609
   RACKE MK, 1994, J EXP MED, V180, P1961, DOI 10.1084/jem.180.5.1961
   Ray M, 2018, BIOCONJUGATE CHEM, V29, P445, DOI 10.1021/acs.bioconjchem.7b00768
   Rezvani K, 2017, MOL THER, V25, P1769, DOI 10.1016/j.ymthe.2017.06.012
   Riley RS, 2019, NAT REV DRUG DISCOV, V18, P175, DOI 10.1038/s41573-018-0006-z
   Rittmeyer A, 2017, LANCET, V389, P255, DOI 10.1016/S0140-6736(16)32517-X
   Robbins PD, 2014, NAT REV IMMUNOL, V14, P195, DOI 10.1038/nri3622
   Robbins PF, 2011, J CLIN ONCOL, V29, P917, DOI 10.1200/JCO.2010.32.2537
   Robert C, 2015, NEW ENGL J MED, V372, P2521, DOI 10.1056/NEJMoa1503093
   Rosenberg SA, 2005, NAT CLIN PRACT ONCOL, V2, P115, DOI 10.1038/ncponc0101
   ROSENBERG SA, 1986, SCIENCE, V233, P1318, DOI 10.1126/science.3489291
   Rosenberg SA, 2008, NAT REV CANCER, V8, P299, DOI 10.1038/nrc2355
   Roybal KT, 2016, CELL, V167, P419, DOI 10.1016/j.cell.2016.09.011
   Sang W, 2019, CHEM SOC REV, V48, P3771, DOI 10.1039/c8cs00896e
   Schumacher TNM, 2002, NAT REV IMMUNOL, V2, P512, DOI 10.1038/nri841
   Seddiki N, 2006, J EXP MED, V203, P1693, DOI 10.1084/jem.20060468
   Seo SK, 2004, NAT MED, V10, P1088, DOI 10.1038/nm1107
   Shi CR, 2018, NANO LETT, V18, P7330, DOI 10.1021/acs.nanolett.8b03568
   Shi FD, 2011, NAT REV IMMUNOL, V11, P658, DOI 10.1038/nri3065
   Smith TT, 2017, NAT NANOTECHNOL, V12, P813, DOI [10.1038/NNANO.2017.57, 10.1038/nnano.2017.57]
   Smyth MJ, 2016, NAT REV CLIN ONCOL, V13, P143, DOI 10.1038/nrclinonc.2015.209
   Song HJ, 2019, THERANOSTICS, V9, P2299, DOI 10.7150/thno.30577
   Stahl PD, 1998, CURR OPIN IMMUNOL, V10, P50, DOI 10.1016/S0952-7915(98)80031-9
   Stanton SE, 2016, JAMA ONCOL, V2, P1354, DOI 10.1001/jamaoncol.2016.1061
   Stephan MT, 2010, NAT MED, V16, P1035, DOI 10.1038/nm.2198
   Straathof KC, 2005, BLOOD, V105, P4247, DOI 10.1182/blood-2004-11-4564
   Su YX, 2015, ACS BIOMATER SCI ENG, V1, P201, DOI 10.1021/ab500179h
   Syn NL, 2017, TRENDS BIOTECHNOL, V35, P665, DOI 10.1016/j.tibtech.2017.03.004
   Szabo SJ, 2002, SCIENCE, V295, P338, DOI 10.1126/science.1065543
   Tan SW, 2015, THERANOSTICS, V5, P863, DOI 10.7150/thno.11852
   Tang L, 2018, NAT BIOTECHNOL, V36, P707, DOI 10.1038/nbt.4181
   Tawara I, 2017, BLOOD, V130, P1985, DOI 10.1182/blood-2017-06-791202
   Toda M, 1999, HUM GENE THER, V10, P385, DOI 10.1089/10430349950018832
   VALITUTTI S, 1995, NATURE, V375, P148, DOI 10.1038/375148a0
   Walker LM, 2018, NAT REV IMMUNOL, V18, P297, DOI 10.1038/nri.2017.148
   Wang C, 2018, NANOMEDICINE-UK, V13, P157, DOI 10.2217/nnm-2017-0266
   Wang C, 2017, THERANOSTICS, V7, P3504, DOI 10.7150/thno.19017
   Wang C, 2017, NAT BIOMED ENG, V1, DOI 10.1038/s41551-016-0011
   Wilhelm S, 2016, NAT REV MATER, V1, DOI 10.1038/natrevmats.2016.14
   Xia AL, 2017, ONCOTARGET, V8, P90521, DOI 10.18632/oncotarget.19361
   Xie W, 2019, ACS NANO, V13, P2849, DOI 10.1021/acsnano.8b03788
   Xie YQ, 2019, BIOMATER SCI-UK, V7, P1345, DOI 10.1039/c8bm01556b
   Xu Y, 2019, THERANOSTICS, V9, P3388, DOI 10.7150/thno.34031
   Xue JW, 2017, NAT NANOTECHNOL, V12, P692, DOI [10.1038/NNANO.2017.54, 10.1038/nnano.2017.54]
   Xue QJ, 2017, HUM VACC IMMUNOTHER, V13, P2260, DOI [10.1080/21645515.2017.1356951, 10.1080/21645515.2017.1356521]
   Xue SA, 2005, BLOOD, V106, P3062, DOI 10.1182/blood-2005-01-0146
   Yang YP, 2015, J CLIN INVEST, V125, P3335, DOI 10.1172/JCI83871
   Ying H, 1999, NAT MED, V5, P823, DOI 10.1038/10548
   Ying ZT, 2019, NAT MED, V25, P947, DOI 10.1038/s41591-019-0421-7
   Yip A, 2018, NAT REV DRUG DISCOV, V17, P161, DOI 10.1038/nrd.2017.266
   York IA, 1996, ANNU REV IMMUNOL, V14, P369, DOI 10.1146/annurev.immunol.14.1.369
   Zhang LP, 2019, ADV MATER, V31, DOI 10.1002/adma.201805252
   Zhang XD, 2018, NANO LETT, V18, P5716, DOI 10.1021/acs.nanolett.8b02321
   Zhao BX, 2019, THERANOSTICS, V9, P1837, DOI 10.7150/thno.27051
   Zheng CX, 2019, ADV MATER, V31, DOI 10.1002/adma.201902542
NR 171
TC 21
Z9 21
U1 5
U2 28
PU IVYSPRING INT PUBL
PI LAKE HAVEN
PA PO BOX 4546, LAKE HAVEN, NSW 2263, AUSTRALIA
SN 1838-7640
J9 THERANOSTICS
JI Theranostics
PY 2019
VL 9
IS 25
BP 7889
EP 7905
DI 10.7150/thno.38583
PG 17
WC Medicine, Research & Experimental
SC Research & Experimental Medicine
GA JE7VC
UT WOS:000490897300005
PM 31695806
OA Green Published, gold
DA 2021-10-28
ER

PT J
AU van der Stegen, SJC
   Davies, DM
   Wilkie, S
   Foster, J
   Sosabowski, JK
   Burnet, J
   Whilding, LM
   Petrovic, RM
   Ghaem-Maghami, S
   Mather, S
   Jeannon, JP
   Parente-Pereira, AC
   Maher, J
AF van der Stegen, Sjoukje J. C.
   Davies, David M.
   Wilkie, Scott
   Foster, Julie
   Sosabowski, Jane K.
   Burnet, Jerome
   Whilding, Lynsey M.
   Petrovic, Roseanna M.
   Ghaem-Maghami, Sadaf
   Mather, Stephen
   Jeannon, Jean-Pierre
   Parente-Pereira, Ana C.
   Maher, John
TI Preclinical In Vivo Modeling of Cytokine Release Syndrome Induced by
   ErbB-Retargeted Human T Cells: Identifying a Window of Therapeutic
   Opportunity?
SO JOURNAL OF IMMUNOLOGY
LA English
DT Article
ID EPIDERMAL-GROWTH-FACTOR; CHIMERIC ANTIGEN RECEPTOR; EPITHELIAL
   OVARIAN-CANCER; NORMAL HUMAN ADULT; SCID BEIGE MICE; FACTOR-ALPHA;
   NEUREGULIN RECEPTOR; CARDIAC DEVELOPMENT; FETAL TISSUES; BREAST-CANCER
AB The ErbB network is dysregulated in many solid tumors. To exploit this, we have developed a chimeric Ag receptor (CAR) named T1E28z that targets several pathogenetically relevant ErbB dimers. T1E28z is coexpressed with a chimeric cytokine receptor named 4 alpha beta (combination termed T4), enabling the selective expansion of engineered T cells using IL-4. Human T4(+) T cells exhibit antitumor activity against several ErbB(+) cancer types. However, ErbB receptors are also expressed in several healthy tissues, raising concerns about toxic potential. In this study, we have evaluated safety of T4 immunotherapy in vivo using a SCID beige mouse model. We show that the human T1E28z CAR efficiently recognizes mouse ErbB(+) cells, rendering this species suitable to evaluate preclinical toxicity. Administration of T4(+) T cells using the i.v. or intratumoral routes achieves partial tumor regression without clinical or histopathologic toxicity. In contrast, when delivered i.p., tumor reduction is accompanied by dose-dependent side effects. Toxicity mediated by T4(+) T cells results from target recognition in both tumor and healthy tissues, leading to release of both human (IL-2/IFN-gamma) and murine (IL-6) cytokines. In extreme cases, outcome is lethal. Both toxicity and IL-6 release can be ameliorated by prior macrophage depletion, consistent with clinical data that implicate IL-6 in this pathogenic event. These data demonstrate that CAR-induced cytokine release syndrome can be modeled in mice that express target Ag in an appropriate distribution. Furthermore, our findings argue that ErbB-retargeted T cells can achieve therapeutic benefit in the absence of unacceptable toxicity, providing that route of administration and dose are carefully optimized.
C1 [van der Stegen, Sjoukje J. C.; Davies, David M.; Wilkie, Scott; Petrovic, Roseanna M.; Jeannon, Jean-Pierre; Parente-Pereira, Ana C.; Maher, John] Kings Coll London, Dept Res Oncol, Kings Hlth Partners Integrated Canc Ctr, London SE1 9RT, England.
   [Foster, Julie; Sosabowski, Jane K.; Burnet, Jerome; Mather, Stephen] Barts & London Queen Marys Sch Med & Dent, Inst Canc, Ctr Mol Oncol & Imaging, John Vane Sci Ctr, London E1 4DG, England.
   [Whilding, Lynsey M.; Ghaem-Maghami, Sadaf] Univ London Imperial Coll Sci Technol & Med, Dept Surg & Canc, London W12 0NN, England.
   [Jeannon, Jean-Pierre] Guys & St Thomas Natl Hlth Serv Fdn Trust, Dept Head & Neck Oncol, London SE1 9RT, England.
   [Maher, John] Barnet & Chase Farm Natl Hlth Serv Trust, Dept Immunol, Barnet EN5 3DJ, Herts, England.
   [Maher, John] Kings Coll Hosp Natl Hlth Serv Fdn Trust, Dept Clin Immunol & Allergy, London SE5 9RS, England.
RP Maher, J (corresponding author), Kings Coll London, Sch Med, Guys Hosp, Dept Res Oncol,Div Canc Studies, 3rd Floor Bermondsey Wing, London SE1 9RT, England.
EM john.maher@kcl.ac.uk
OI Ghaem-Maghami, Sadaf/0000-0002-7369-5080; Maher,
   John/0000-0001-8275-8488
FU Association for International Cancer Research; U.S. Department of
   DefenseUnited States Department of Defense [W81XWH-09-1-0096,
   W81XWH-09-1-0097]; Experimental Cancer Medicine Centres at King's
   College London; Experimental Cancer Medicine Centres at Imperial College
   London; National Institute for Health Research Biomedical Research
   Centre based at Guy's and St Thomas' National Health Service Foundation
   Trust; King's College London; National Institute for Health Research
   Biomedical Research CentreNational Institute for Health Research (NIHR);
   Ovarian Cancer Action Research Centre based at Imperial College, London;
   Worldwide Cancer Research [08-0419] Funding Source: researchfish
FX This work was supported by the Association for International Cancer
   Research; U.S. Department of Defense Contracts W81XWH-09-1-0096 and
   W81XWH-09-1-0097; the Experimental Cancer Medicine Centres at King's
   College London and Imperial College London; the National Institute for
   Health Research Biomedical Research Centre based at Guy's and St Thomas'
   National Health Service Foundation Trust and King's College London; and
   by the National Institute for Health Research Biomedical Research Centre
   and Ovarian Cancer Action Research Centre based at Imperial College,
   London. The views expressed are those of the authors and not necessarily
   those of the National Health Service, the National Institute for Health
   Research, or the Department of Health.
CR ABDULLAH NA, 1989, J IMMUNOL, V143, P113
   Amin DN, 2006, CANCER RES, V66, P2173, DOI 10.1158/0008-5472.CAN-05-3387
   Baas JM, 2012, CANCER TREAT REV, V38, P505, DOI 10.1016/j.ctrv.2011.09.004
   Bianchi S, 2006, J CELL PHYSIOL, V206, P702, DOI 10.1002/jcp.20535
   Brentjens RJ, 2013, SCI TRANSL MED, V5, DOI 10.1126/scitranslmed.3005930
   Carlsson T, 2011, J NEUROCHEM, V117, P1066, DOI 10.1111/j.1471-4159.2011.07284.x
   Davies DM, 2012, MOL MED, V18, P565, DOI 10.2119/molmed.2011.00493
   Engelman JA, 2007, SCIENCE, V316, P1039, DOI 10.1126/science.1141478
   Fujiki Y, 2008, BIOL REPROD, V79, P841, DOI 10.1095/biolreprod.108.068973
   Fujiwara S, 2012, J OVARIAN RES, V5, DOI 10.1186/1757-2215-5-35
   GASSMANN M, 1995, NATURE, V378, P390, DOI 10.1038/378390a0
   Grupp SA, 2013, NEW ENGL J MED, V368, P1509, DOI 10.1056/NEJMoa1215134
   Heslop HE, 2010, MOL THER, V18, P661, DOI 10.1038/mt.2010.42
   IBBOTSON KJ, 1986, P NATL ACAD SCI USA, V83, P2228, DOI 10.1073/pnas.83.7.2228
   Iwamoto R, 2006, CELL STRUCT FUNCT, V31, P1, DOI 10.1247/csf.31.1
   Karamouzis MV, 2007, INT J BIOCHEM CELL B, V39, P851, DOI 10.1016/j.biocel.2006.11.017
   LEE KF, 1995, NATURE, V378, P394, DOI 10.1038/378394a0
   Liu XF, 2006, J AM COLL CARDIOL, V48, P1438, DOI 10.1016/j.jacc.2006.05.057
   Maher J, 2002, NAT BIOTECHNOL, V20, P70, DOI 10.1038/nbt0102-70
   Morgan RA, 2010, MOL THER, V18, P843, DOI 10.1038/mt.2010.24
   Palmer U, 1999, EUR RESPIR J, V14, P405, DOI 10.1034/j.1399-3003.1999.14b27.x
   Paniagua R, 2004, PERITON DIALYSIS INT, V24, P156
   Parente-Pereira AC, 2013, J IMMUNOL, V191, P2437, DOI 10.4049/jimmunol.1301119
   Parente-Pereira AC, 2011, J CLIN IMMUNOL, V31, P710, DOI 10.1007/s10875-011-9532-8
   Pino S, 2010, METHODS MOL BIOL, V602, P105, DOI 10.1007/978-1-60761-058-8_7
   PRESS MF, 1990, ONCOGENE, V5, P953
   PRIGENT SA, 1992, ONCOGENE, V7, P1273
   Rajagopalan V, 2008, AM J PHYSIOL-HEART C, V295, pH543, DOI 10.1152/ajpheart.91436.2007
   Riethmacher D, 1997, NATURE, V389, P725, DOI 10.1038/39593
   Ritter CA, 2007, CLIN CANCER RES, V13, P4909, DOI 10.1158/1078-0432.CCR-07-0701
   Rubinson D. A., 2013, INVEST NEW IN PRESS
   Sergina NV, 2007, NATURE, V445, P437, DOI 10.1038/nature05474
   Sheng Q, 2011, BRIT J CANCER, V104, P1241, DOI 10.1038/bjc.2011.62
   SMITH JM, 1985, NATURE, V315, P515, DOI 10.1038/315515a0
   Srinivasan R, 1998, J PATHOL, V185, P236, DOI 10.1002/(SICI)1096-9896(199807)185:3<236::AID-PATH118>3.0.CO;2-7
   Stern Howard M., 2008, P15, DOI 10.1007/978-1-59745-356-1_2
   Stortelers C, 2002, BIOCHEMISTRY-US, V41, P4292, DOI 10.1021/bi012016n
   Tocchetti CG, 2012, EUR J HEART FAIL, V14, P130, DOI 10.1093/eurjhf/hfr165
   Wilkie S, 2008, J IMMUNOL, V180, P4901, DOI 10.4049/jimmunol.180.7.4901
   Wilkie S, 2010, J BIOL CHEM, V285, P25538, DOI 10.1074/jbc.M110.127951
   Wong RWC, 2003, CELL MOL LIFE SCI, V60, P113, DOI 10.1007/s000180300007
   Xing Z, 2001, J IMMUNOL, V167, P375, DOI 10.4049/jimmunol.167.1.375
   Yang JCH, 2013, EXPERT REV ANTICANC, V13, P729, DOI [10.1586/ERA.13.31, 10.1586/era.13.31]
   Zhao YY, 1998, J BIOL CHEM, V273, P10261, DOI 10.1074/jbc.273.17.10261
   Zhou BBS, 2006, CANCER CELL, V10, P39, DOI 10.1016/j.ccr.2006.05.024
NR 45
TC 76
Z9 76
U1 0
U2 16
PU AMER ASSOC IMMUNOLOGISTS
PI BETHESDA
PA 9650 ROCKVILLE PIKE, BETHESDA, MD 20814 USA
SN 0022-1767
EI 1550-6606
J9 J IMMUNOL
JI J. Immunol.
PD NOV 1
PY 2013
VL 191
IS 9
BP 4589
EP 4598
DI 10.4049/jimmunol.1301523
PG 10
WC Immunology
SC Immunology
GA 238FS
UT WOS:000325929000016
PM 24062490
OA Bronze
DA 2021-10-28
ER

PT J
AU Villasboas, JC
   Ansell, SM
AF Villasboas, Jose C.
   Ansell, Stephen M.
TI Therapeutic targets and investigated strategies for treating B-cell
   non-Hodgkin lymphoma
SO EXPERT OPINION ON ORPHAN DRUGS
LA English
DT Review
DE blinatumomab; brentuximab vedotin; chimeric antigen receptor-modified
   T-cells; ibrutinib; lenalidomide; lymphoma; non-hodgkin; obinutuzumab;
   radioimmunotherapy
ID PHASE-II TRIAL; Y-90 IBRITUMOMAB TIUXETAN; BRENTUXIMAB VEDOTIN;
   OBINUTUZUMAB GA101; Y-90-IBRITUMOMAB TIUXETAN; FOLLICULAR LYMPHOMA;
   ELDERLY-PATIENTS; PILOT TRIAL; R-CHOP; RITUXIMAB
AB Introduction: B-cell non-Hodgkin lymphoma (B-NHL) is a rare disease, accounting for about 4% of the estimated new cancers diagnosed in 2014. This heterogeneous group comprises many different subtypes, with marked variations in clinical behavior. Despite their differences, these cancers often share common targets to which specific therapeutic strategies have been designed, many of which recently became clinically available.
   Areas covered: In this review, we discuss therapeutic targets and novel strategies for the treatment of adult B-NHL with a focus on US FDA-approved drugs and agents in advanced phases of development. We review unconjugated monoclonal antibodies, radioimmunotherapeutic agents, antibody-drug conjugates, small molecule inhibitors, immunomodulatory agents, bispecific T cell-engager antibodies, and chimeric antigen receptor T-cell therapy.
   Expert opinion: All agents addressed in this review have demonstrated activity in B-NHL and their clinical properties may be complimentary as we design new treatment combinations to suit the diverse clinical behavior of B-NHL subtypes. These new agents raise several new challenges however - how to best incorporate them to the currently available treatments, how to manage the different profile of adverse effects, and how to deal with the financial constraints posed by rising healthcare costs.
C1 [Villasboas, Jose C.; Ansell, Stephen M.] Mayo Clin, Div Hematol, Rochester, MN 55905 USA.
RP Villasboas, JC (corresponding author), Mayo Clin, Div Hematol, 200 First St SW, Rochester, MN 55905 USA.
EM villasboasbisneto.jose@mayo.edu
FU Seattle Genetics; Bristol-Myers SquibbBristol-Myers Squibb; Celldex Inc.
FX S Ansell receives research funding from Seattle Genetics, Bristol-Myers
   Squibb, and Celldex Inc. The authors have no other relevant affiliations
   or financial involvement with any organization or entity with a
   financial interest in or financial conflict with the subject matter or
   materials discussed in the manuscript. This includes employment,
   consultancies, honoraria, stock ownership or options, expert testimony,
   grants or patents received or pending, or royalties.
CR Alduaij W, 2011, BLOOD, V117, P4519, DOI 10.1182/blood-2010-07-296913
   Arranz R, 2013, HAEMATOLOGICA, V98, P1563, DOI 10.3324/haematol.2013.088377
   Bargou R, 2008, SCIENCE, V321, P974, DOI 10.1126/science.1158545
   Benito JM, 2012, BLOOD, V120
   Bhatt S, 2013, BLOOD, V122, P1233, DOI 10.1182/blood-2013-01-481713
   d'Argouges S, 2009, LEUKEMIA RES, V33, P465, DOI 10.1016/j.leukres.2008.08.025
   Dahi PB, 2014, BLOOD, V124, DOI 10.1182/blood.V124.21.677.677
   Davids MS, 2013, BLOOD, V122, DOI 10.1182/blood.V122.21.1789.1789
   Davis RE, 2010, NATURE, V463, P88, DOI 10.1038/nature08638
   De Vos S, 2014, BLOOD, V124, P1722
   Drachman JG, 2013, HEMATOL-AM SOC HEMAT, P306, DOI 10.1182/asheducation-2013.1.306
   Flinn IW, 2014, BLOOD, V123, P3406, DOI 10.1182/blood-2013-11-538546
   Gandhi M, 2014, J NATL COMPR CANC NE, V12, P16, DOI 10.6004/jnccn.2014.0003
   Goede V, 2014, NEW ENGL J MED, V370, P1101, DOI 10.1056/NEJMoa1313984
   Gopal AK, 2014, NEW ENGL J MED, V370, P1008, DOI 10.1056/NEJMoa1314583
   Hainsworth JD, 2009, RITUXIMAB PLUS SHORT
   Harris NL, 1999, J CLIN ONCOL, V17, P3835, DOI 10.1200/JCO.1999.17.12.3835
   Holderness BM, 2013, J CLIN ONCOL, V31, pE197, DOI 10.1200/JCO.2012.46.9593
   Jacobs SA, 2008, CLIN CANCER RES, V14, P7088, DOI 10.1158/1078-0432.CCR-08-0529
   Jacobsen ED, 2015, BLOOD, V125, P1394, DOI 10.1182/blood-2014-09-598763
   Kahl BS, 2014, BLOOD, V123, P3398, DOI 10.1182/blood-2013-11-537555
   Karmali R, 2011, CL LYMPH MYELOM LEUK, V11, P467, DOI 10.1016/j.clml.2011.04.009
   Kochenderfer JN, 2012, BLOOD, V119, P2709, DOI 10.1182/blood-2011-10-384388
   Maddocks K, 2015, BLOOD, V125, P242, DOI 10.1182/blood-2014-08-597914
   Maude SL, 2014, NEW ENGL J MED, V371, P1507, DOI 10.1056/NEJMoa1407222
   Mossner E, 2010, BLOOD, V115, P4393, DOI 10.1182/blood-2009-06-225979
   Mohamed AJ, 2009, IMMUNOL REV, V228, P58, DOI 10.1111/j.1600-065X.2008.00741.x
   Morschhauser F, 2008, J CLIN ONCOL, V26, P5156, DOI 10.1200/JCO.2008.17.2015
   Morschhauser F, 2007, BLOOD, V110, P54, DOI 10.1182/blood-2007-01-068056
   Morschhauser F, 2013, J CLIN ONCOL, V31, P1977, DOI 10.1200/JCO.2012.45.6400
   Morschhauser FA, 2013, J CLIN ONCOL, V31, P2912, DOI 10.1200/JCO.2012.46.9585
   Nowakowski GS, 2011, LEUKEMIA, V25, P1877, DOI 10.1038/leu.2011.165
   Nowakowski GS, 2014, J CLIN ONCOL, V33, P1
   Ogura M, 2013, CANCER SCI, V104, P105, DOI 10.1111/cas.12040
   Persky DO, 2014, BLOOD, V124
   Pro B, 2012, J CLIN ONCOL, V30, P2190, DOI 10.1200/JCO.2011.38.0402
   Provencio M, 2014, LEUKEMIA LYMPHOMA, V55, P51, DOI 10.3109/10428194.2013.790544
   Radford J, 2013, BLOOD, V122, P1137, DOI 10.1182/blood-2013-01-481341
   Salles G, 2012, BLOOD, V119, P5126, DOI 10.1182/blood-2012-01-404368
   Salles GA, 2013, J CLIN ONCOL, V31, P2920, DOI 10.1200/JCO.2012.46.9718
   Schuster SJ, 2014, BLOOD, V124, DOI 10.1182/blood.V124.21.3087.3087
   Sehn LH, 2012, BLOOD, V119, P5118, DOI 10.1182/blood-2012-02-408773
   Siegel R, 2014, CA-CANCER J CLIN, V64, P9, DOI [10.3322/caac.21254, 10.3322/caac.21208, 10.1136/bmj.g1502, 10.1001/jamaoto.2014.2530]
   Smith MR, J CLIN ONCOL
   Tilly H, 2013, LEUKEMIA, V27, P252, DOI 10.1038/leu.2012.172
   Tobinai K, 2009, CANCER SCI, V100, P158, DOI 10.1111/j.1349-7006.2008.00999.x
   Topp MS, 2015, LANCET ONCOL, V16, P57, DOI 10.1016/S1470-2045(14)71170-2
   Treon SP, 2015, NEW ENGL J MED, V372, P1430, DOI 10.1056/NEJMoa1501548
   Turtle CJ, 2014, BLOOD, V124, DOI 10.1182/blood.V124.21.384.384
   Viardot A., 2014, ASH ANN M, V124, P4460
   Vitolo U, 2014, LANCET ONCOL, V15, P730, DOI 10.1016/S1470-2045(14)70191-3
   Wang M, 2009, J CLIN ONCOL, V27, P5213, DOI 10.1200/JCO.2009.21.8545
   Wang ML, 2013, NEW ENGL J MED, V369, P507, DOI 10.1056/NEJMoa1306220
   Wang Y, 2014, CLIN IMMUNOL, V155, P160, DOI 10.1016/j.clim.2014.10.002
   Wiernik PH, 2008, J CLIN ONCOL, V26, P4952, DOI 10.1200/JCO.2007.15.3429
   Wiseman GA, 2002, BLOOD, V99, P4336, DOI 10.1182/blood.V99.12.4336
   Witzig TE, 2011, ANN ONCOL, V22, P1622, DOI 10.1093/annonc/mdq626
   Witzig TE, 2002, J CLIN ONCOL, V20, P3262, DOI 10.1200/JCO.2002.11.017
   Witzig TE, 1999, J CLIN ONCOL, V17, P3793, DOI 10.1200/JCO.1999.17.12.3793
   Witzig TE, 2002, J CLIN ONCOL, V20, P2453, DOI 10.1200/JCO.2002.11.076
   Witzig TE, 2009, J CLIN ONCOL, V27, P5404, DOI 10.1200/JCO.2008.21.1169
   Yang DH, 2012, LEUKEMIA LYMPHOMA, V53, P807, DOI 10.3109/10428194.2011.635857
   Younes A, 2014, LANCET ONCOL, V15, P1019, DOI 10.1016/S1470-2045(14)70311-0
   Younes A, 2012, J CLIN ONCOL, V30, P2183, DOI 10.1200/JCO.2011.38.0410
   Zinzani PL, 2008, ANN ONCOL, V19, P769, DOI 10.1093/annonc/mdm560
   Zinzani PL, 2012, ANN ONCOL, V23, P415, DOI 10.1093/annonc/mdr145
   Zinzani PL, 2008, LANCET ONCOL, V9, P352, DOI 10.1016/S1470-2045(08)70039-1
   Zinzani PL, 2011, CL LYMPH MYELOM LEUK, V11, P462, DOI 10.1016/j.clml.2011.02.001
   Zinzani PL, 2010, PHASE 2 TRIAL SHORT
NR 69
TC 0
Z9 0
U1 0
U2 2
PU TAYLOR & FRANCIS LTD
PI ABINGDON
PA 2-4 PARK SQUARE, MILTON PARK, ABINGDON OR14 4RN, OXON, ENGLAND
SN 2167-8707
J9 EXPERT OPIN ORPHAN D
JI Exp. Opin. Orphan Drugs
PY 2015
VL 3
IS 8
BP 921
EP 932
DI 10.1517/21678707.2015.1062753
PG 12
WC Pharmacology & Pharmacy
SC Pharmacology & Pharmacy
GA CR4RI
UT WOS:000361324500008
DA 2021-10-28
ER

PT J
AU Xu, WQ
   Liu, K
   Chen, MJ
   Sun, JY
   McCaughan, GW
   Lu, XJ
   Ji, JS
AF Xu, Weiqi
   Liu, Ken
   Chen, Minjiang
   Sun, Jin-Yu
   McCaughan, Geoffrey W.
   Lu, Xiao-Jie
   Ji, Jiansong
TI Immunotherapy for hepatocellular carcinoma: recent advances and future
   perspectives
SO THERAPEUTIC ADVANCES IN MEDICAL ONCOLOGY
LA English
DT Review
DE combinational immunotherapy; hepatocellular carcinoma; immune cell-based
   therapy; immune checkpoints; immunotherapy
ID CHIMERIC-ANTIGEN-RECEPTOR; TUMOR MUTATIONAL BURDEN; T-CELLS; DENDRITIC
   CELLS; CLINICAL-TRIAL; PD-1 BLOCKADE; IN-VITRO; PHASE-I; GLYPICAN-3;
   CTLA-4
AB The introduction of immunotherapies has been a major development in the treatment of many advanced cancers, including hepatocellular carcinoma (HCC). We are entering a new era of systemic therapy for advanced HCC associated with an explosion of clinical trial activity. Data from phase I/II studies of checkpoint inhibitors in advanced HCC have been promising, with durable objective response rates of approximately 20% seen (in both first- and second-line settings) and acceptable safety profiles (including immune-mediated hepatitis). Phase III studies evaluating anti-programmed cell death protein 1 (anti-PD-1) and anti-programmed cell death ligand 1 (anti-PD-L1) antibodies compared with sorafenib are already underway. The potential synergistic effects of anti-PD-1/anti-PD-L1 when used in combination with agents against other checkpoint molecules, systemic therapies, as well as conventional surgical and locoregional therapies are also being explored in upcoming clinical trials. Aside from this, other strategies to harness the immune system, including chimeric antigen receptor-engineered T cells, natural killer cell therapies, and peptide vaccines directed against HCC antigens have entered phase I/II studies. Current limitations of immunotherapies and areas of future research include the accurate assessment and prediction of tumor response, overcoming the immunosuppressive effects of a hypoxic microenvironment, and the management of immune-related hepatitis in patients who already have limited liver reserve.
C1 [Chen, Minjiang; Ji, Jiansong] Wenzhou Med Univ, Dept Radiol, Affiliated Hosp 5, Wenzhou, Peoples R China.
   [Chen, Minjiang; Ji, Jiansong] Wenzhou Med Univ, Key Lab Imaging Diag & Minimally Invas Intervent, Affiliated Hosp 5, Wenzhou, Peoples R China.
   [Chen, Minjiang; Ji, Jiansong] Zhejiang Univ, Affiliated Lishui Hosp, Hangzhou, Zhejiang, Peoples R China.
   [Chen, Minjiang; Ji, Jiansong] Cent Hosp Zhejiang Lishui, Lishui, Zhejiang, Peoples R China.
   [Sun, Jin-Yu; Lu, Xiao-Jie] Nanjing Med Univ, Affiliated Hosp 1, Dept Gen Surg, Nanjing 210029, Jiangsu, Peoples R China.
   [Xu, Weiqi] Fudan Univ, Shanghai Canc Ctr, Shanghai Med Coll, Dept Hepat Surg, Shanghai, Peoples R China.
   [Xu, Weiqi] Fudan Univ, Shanghai Canc Ctr, Shanghai Med Coll, Dept Oncol, Shanghai, Peoples R China.
   [Liu, Ken; McCaughan, Geoffrey W.] Royal Prince Alfred Hosp, AW Morrow Gastroenterol & Liver Ctr, Sydney, NSW, Australia.
   [Liu, Ken; McCaughan, Geoffrey W.] Univ Sydney, Sydney, NSW, Australia.
   [Liu, Ken; McCaughan, Geoffrey W.] Centenary Inst, Liver Injury & Canc Program, Sydney, NSW, Australia.
   [Sun, Jin-Yu] Nanjing Med Univ, Sparkfire Sci Res Grp, Nanjing, Jiangsu, Peoples R China.
RP Ji, JS (corresponding author), Wenzhou Med Univ, Dept Radiol, Affiliated Hosp 5, Wenzhou, Peoples R China.; Ji, JS (corresponding author), Wenzhou Med Univ, Key Lab Imaging Diag & Minimally Invas Intervent, Affiliated Hosp 5, Wenzhou, Peoples R China.; Ji, JS (corresponding author), Zhejiang Univ, Affiliated Lishui Hosp, Hangzhou, Zhejiang, Peoples R China.; Ji, JS (corresponding author), Cent Hosp Zhejiang Lishui, Lishui, Zhejiang, Peoples R China.
EM 189@whu.edu.cn; jjstcty@sina.com
RI Ji, Jiansong/AAG-9958-2020; Liu, Ken/I-1559-2019
OI MCCAUGHAN, GEOFFREY/0000-0002-1483-1636; , Jiansong/0000-0001-6975-620X;
   Sun, Jin-Yu/0000-0003-3018-5387
FU National Natural Science FoundationNational Natural Science Foundation
   of China (NSFC) [81772596]
FX This work was supported by the National Natural Science Foundation
   (Grant No: 81772596).
CR Ally A, 2017, CELL, V169, P1327, DOI 10.1016/j.cell.2017.05.046
   Brentjens RJ, 2011, BLOOD, V118, P4817, DOI 10.1182/blood-2011-04-348540
   Bruix J, 2016, GASTROENTEROLOGY, V150, P835, DOI 10.1053/j.gastro.2015.12.041
   Capurro M, 2003, GASTROENTEROLOGY, V125, P89, DOI 10.1016/S0016-5085(03)00689-9
   Champiat S, 2017, CLIN CANCER RES, V23, P1920, DOI 10.1158/1078-0432.CCR-16-1741
   Chen Y, 2018, HEPATOB PANCREAT DIS, V17, P301, DOI 10.1016/j.hbpd.2018.05.005
   Chen YC, 2015, HEPATOLOGY, V61, P1591, DOI 10.1002/hep.27665
   Cheng R, 2015, J GASTROEN HEPATOL, V30, P657, DOI 10.1111/jgh.12888
   Couto OFM, 2007, DIGEST DIS SCI, V52, P3285, DOI 10.1007/s10620-007-9750-3
   Dargel C, 2015, GASTROENTEROLOGY, V149, P1042, DOI 10.1053/j.gastro.2015.05.055
   de Saint Basile G, 2010, NAT REV IMMUNOL, V10, P568, DOI 10.1038/nri2803
   Duffy AG, 2017, J HEPATOL, V66, P545, DOI 10.1016/j.jhep.2016.10.029
   Duggleby R, 2018, FRONT IMMUNOL, V9, DOI 10.3389/fimmu.2018.00252
   El-Khoueiry AB, 2017, LANCET, V389, P2492, DOI 10.1016/S0140-6736(17)31046-2
   Ferlay J, 2015, INT J CANCER, V136, pE359, DOI 10.1002/ijc.29210
   Flecken T, 2014, HEPATOLOGY, V59, P1415, DOI 10.1002/hep.26731
   Fuen LG, 2018, J CLIN ONCOL S, V36, P4086
   Gao HP, 2014, CLIN CANCER RES, V20, P6418, DOI 10.1158/1078-0432.CCR-14-1170
   Giannini EG, 2006, CLIN GASTROENTEROL H, V4, P1378, DOI 10.1016/j.cgh.2006.08.011
   Goodman AM, 2017, MOL CANCER THER, V16, P2598, DOI 10.1158/1535-7163.MCT-17-0386
   Greten TF, 2018, J HEPATOL, V68, P157, DOI 10.1016/j.jhep.2017.09.007
   Grupp SA, 2013, NEW ENGL J MED, V368, P1509, DOI 10.1056/NEJMoa1215134
   Han YM, 2014, HEPATOLOGY, V59, P567, DOI 10.1002/hep.26694
   Harding JJ, 2019, CLIN CANCER RES, V25, P2116, DOI 10.1158/1078-0432.CCR-18-2293
   Hato T, 2016, IMMUNOTHERAPY-UK, V8, P299, DOI 10.2217/imt.15.126
   Hato T, 2014, HEPATOLOGY, V60, P1776, DOI 10.1002/hep.27246
   HERBERMAN RB, 1986, ANNU REV IMMUNOL, V4, P651, DOI 10.1146/annurev.iy.04.040186.003251
   Hodi FS, 2010, NEW ENGL J MED, V363, P711, DOI 10.1056/NEJMoa1003466
   HONJO T, 1992, SCIENCE, V258, P591, DOI 10.1126/science.1384132
   Hosseinzadeh F, 2018, CANCER CELL INT, V18, DOI 10.1186/s12935-018-0624-x
   Huz JI, 2012, HPB, V14, P500, DOI 10.1111/j.1477-2574.2012.00478.x
   Jain RK, 2014, CANCER CELL, V26, P605, DOI 10.1016/j.ccell.2014.10.006
   Kakarla S, 2014, CANCER J, V20, P151, DOI 10.1097/PPO.0000000000000032
   Kato S, 2017, CLIN CANCER RES, V23, P4242, DOI 10.1158/1078-0432.CCR-16-3133
   Kayashima H, 2010, J IMMUNOL, V185, P698, DOI 10.4049/jimmunol.0900187
   Kelley RK, 2017, J CLIN ONCOL, V35, DOI 10.1200/JCO.2017.35.15_suppl.4073
   Kochenderfer JN, 2012, BLOOD, V119, P2709, DOI 10.1182/blood-2011-10-384388
   Krebs K, 2013, GASTROENTEROLOGY, V145, P456, DOI 10.1053/j.gastro.2013.04.047
   Krummel MF, 1996, INT IMMUNOL, V8, P519, DOI 10.1093/intimm/8.4.519
   Krummel MF, 1996, J EXP MED, V183, P2533, DOI 10.1084/jem.183.6.2533
   Kuang DM, 2009, J EXP MED, V206, P1327, DOI 10.1084/jem.20082173
   Kudo M, 2018, HEPATOLOGY, V68, pS1
   Larkin J, 2015, NEW ENGL J MED, V373, P23, DOI [10.1056/NEJMoa1504030, 10.1056/NEJMc1509660]
   Leach DR, 1996, SCIENCE, V271, P1734, DOI 10.1126/science.271.5256.1734
   Lee WC, 2005, J IMMUNOTHER, V28, P496, DOI 10.1097/01.cji.0000171291.72039.e2
   Lencioni R, 2010, SEMIN LIVER DIS, V30, P52, DOI 10.1055/s-0030-1247132
   Li WP, 2017, HUM GENE THER, V28, P437, DOI 10.1089/hum.2016.025
   Li Z, 2016, MEDICINE, V95, DOI 10.1097/MD.0000000000005749
   Liu H, 2017, CLIN CANCER RES, V23, P478, DOI 10.1158/1078-0432.CCR-16-1203
   Liu K, 2017, CLIN TRANSL GASTROEN, V8, DOI 10.1038/ctg.2017.28
   Llovet JM, 2008, J NATL CANCER I, V100, P698, DOI 10.1093/jnci/djn134
   Llovet JM, 2015, NAT REV CLIN ONCOL, V12, P408, DOI [10.1038/nrclinonc.2015.103, 10.1038/nrclinonc.2015.121]
   Ma WJ, 2017, CELL PHYSIOL BIOCHEM, V41, P609, DOI 10.1159/000457883
   Makarova-Rusher OV, 2015, J HEPATOL, V62, P1420, DOI 10.1016/j.jhep.2015.02.038
   Morales-Kastresana A, 2013, CLIN CANCER RES, V19, P5546, DOI 10.1158/1078-0432.CCR-13-2157
   Nobuoka D, 2013, CANCER IMMUNOL IMMUN, V62, P639, DOI 10.1007/s00262-012-1366-6
   Orange JS, 2008, NAT REV IMMUNOL, V8, P713, DOI 10.1038/nri2381
   Pardee AD, 2012, ONCOIMMUNOLOGY, V1, P48, DOI 10.4161/onci.1.1.18344
   Park YJ, 2018, EXP MOL MED, V50, DOI 10.1038/s12276-018-0130-1
   Pedroza-Gonzalez A, 2013, ONCOIMMUNOLOGY, V2, DOI 10.4161/onci.22450
   Pinter M, 2017, SCI TRANSL MED, V9, DOI 10.1126/scitranslmed.aan5616
   PISHVAIAN MJ, 2018, ANN ONCOL S8, V29
   Postow MA, 2018, NEW ENGL J MED, V378, P158, DOI [10.1056/NEJMra1703481, 10.1056/NEJMc1801663]
   Prieto J, 2015, NAT REV GASTRO HEPAT, V12, P681, DOI 10.1038/nrgastro.2015.173
   Qin SK, 2018, ANN ONCOL, V29
   Qin SK, 2018, J CLIN ONCOL, V36, DOI 10.1200/JCO.2018.36.15_suppl.TPS3110
   Ramagopal UA, 2017, P NATL ACAD SCI USA, V114, pE4223, DOI 10.1073/pnas.1617941114
   Routy B, 2018, SCIENCE, V359, P91, DOI 10.1126/science.aan3706
   Sangro B, 2017, HEPATOLOGY S1, V66
   Sangro B, 2013, J HEPATOL, V59, P81, DOI 10.1016/j.jhep.2013.02.022
   Sawada Y, 2016, ONCOIMMUNOLOGY, V5, DOI 10.1080/2162402X.2015.1129483
   Sawada Y, 2012, CLIN CANCER RES, V18, P3686, DOI 10.1158/1078-0432.CCR-11-3044
   Scheiner B, 2019, ALIMENT PHARM THER, V49, P1323, DOI 10.1111/apt.15245
   Seymour L, 2017, LANCET ONCOL, V18, pE143, DOI 10.1016/S1470-2045(17)30074-8
   Shi F, 2011, INT J CANCER, V128, P887, DOI 10.1002/ijc.25397
   Shi FD, 2011, NAT REV IMMUNOL, V11, P658, DOI 10.1038/nri3065
   Shirakawa H, 2009, CANCER SCI, V100, P1403, DOI 10.1111/j.1349-7006.2009.01206.x
   Sia D, 2017, GASTROENTEROLOGY, V153, P812, DOI 10.1053/j.gastro.2017.06.007
   Soularue E, 2018, GUT, V67, P2056, DOI 10.1136/gutjnl-2018-316948
   Sun C, 2015, ACTA PHARMACOL SIN, V36, P1191, DOI 10.1038/aps.2015.41
   Takahashi T, 2000, J EXP MED, V192, P303, DOI 10.1084/jem.192.2.303
   Takayama T, 2000, LANCET, V356, P802, DOI 10.1016/S0140-6736(00)02654-4
   Takeda K, 2001, NAT MED, V7, P94, DOI 10.1038/83416
   Tatsumi T, 1997, HEPATOLOGY, V25, P1108, DOI 10.1002/hep.510250511
   Tian L, 2017, NATURE, V544, P250, DOI 10.1038/nature21724
   Tumeh PC, 2014, NATURE, V515, P568, DOI 10.1038/nature13954
   Twyman-Saint Victor C, 2015, NATURE, V520, P373, DOI 10.1038/nature14292
   Vilain RE, 2017, CLIN CANCER RES, V23, P5024, DOI 10.1158/1078-0432.CCR-16-0698
   Vivier E, 2008, NAT IMMUNOL, V9, P503, DOI 10.1038/ni1582
   Wainberg ZA, 2017, J CLIN ONCOL, V35, DOI 10.1200/JCO.2017.35.15_suppl.4071
   Wallin JJ, 2016, NAT COMMUN, V7, DOI 10.1038/ncomms12624
   Wang W, 2015, FRONT IMMUNOL, V6, DOI 10.3389/fimmu.2015.00368
   Wing K, 2008, SCIENCE, V322, P271, DOI 10.1126/science.1160062
   Wu K, 2009, CANCER RES, V69, P8067, DOI 10.1158/0008-5472.CAN-09-0901
   Wu QF, 2017, MOL THER, V25, P2299, DOI 10.1016/j.ymthe.2017.08.005
   Xu JM, 2018, J CLIN ONCOL, V36, P350, DOI 10.1200/JCO.2017.74.3245
   Yan WJ, 2015, GUT, V64, P1593, DOI 10.1136/gutjnl-2014-307671
   Yarchoan M, 2017, NEW ENGL J MED, V377, P2500, DOI 10.1056/NEJMc1713444
   Yu LX, 2017, NAT REV GASTRO HEPAT, V14, P527, DOI 10.1038/nrgastro.2017.72
   Zhao Y, 2017, CANCER RES, V77, P4434, DOI 10.1158/0008-5472.CAN-16-3129
   Zhu AX, 2018, LANCET ONCOL, V19, P940, DOI 10.1016/S1470-2045(18)30351-6
   Zhu AX, 2013, CLIN CANCER RES, V19, P920, DOI 10.1158/1078-0432.CCR-12-2616
NR 102
TC 42
Z9 45
U1 3
U2 11
PU SAGE PUBLICATIONS LTD
PI LONDON
PA 1 OLIVERS YARD, 55 CITY ROAD, LONDON EC1Y 1SP, ENGLAND
SN 1758-8340
EI 1758-8359
J9 THER ADV MED ONCOL
JI Ther. Adv. Med. Oncol.
PD JUL
PY 2019
VL 11
AR 1758835919862692
DI 10.1177/1758835919862692
PG 15
WC Oncology
SC Oncology
GA IN4OC
UT WOS:000478653400001
PM 31384311
OA Green Published, gold
DA 2021-10-28
ER

PT J
AU Abdin, SM
   Paasch, D
   Morgan, M
   Lachmann, N
AF Abdin, Shifaa M.
   Paasch, Daniela
   Morgan, Michael
   Lachmann, Nico
TI CARs and beyond: tailoring macrophage-based cell therapeutics to combat
   solid malignancies
SO JOURNAL FOR IMMUNOTHERAPY OF CANCER
LA English
DT Article
DE receptors; chimeric antigen; macrophages; cell engineering; immunity;
   innate; immunotherapy
ID TUMOR-ASSOCIATED MACROPHAGES; ACUTE LYMPHOBLASTIC-LEUKEMIA; CHEMOKINE
   LIGAND 2; T-CELLS; PHASE-I; MONOCLONAL-ANTIBODY; CANCER; COMBINATION;
   MICROENVIRONMENT; IMMUNOTHERAPY
AB Recent understanding of the role and contribution of immune cells in disease onset and progression has pioneered the field of immunotherapies. Use of genetic engineering to deliver, correct or enhance immune cells has been clinically successful, especially in the field of cancer immunotherapy. Indeed, one of the most attractive approaches is the introduction of chimeric antigen receptors (CARs) to immune cells, such as T cells. Recent studies revealed that adapting this platform for use in macrophages may widen the spectrum of CAR applications for better control of solid tumors and, thus, extend this treatment strategy to more patients with cancer. Given the novel insights into tumor-associated macrophages and new targeting strategies to boost anticancer therapy, this review aims to provide an overview of the current status of the role of macrophages in cancer therapy. The various genetic engineering approaches that can be used to optimize macrophages for use in oncology are discussed, with special attention dedicated to the implication of the CAR platform on macrophages for anticancer therapy. The current clinical status, challenges and future perspective of macrophage-based drugs are highlighted.
C1 [Abdin, Shifaa M.; Lachmann, Nico] Hannover Med Sch, Dept Pediat Pneumol Allergol & Neonatol, Hannover, Germany.
   [Abdin, Shifaa M.; Paasch, Daniela; Morgan, Michael; Lachmann, Nico] Hannover Med Sch, REBIRTH Res Ctr Translat & Regenerat Med, Hannover, Germany.
   [Paasch, Daniela; Morgan, Michael] Hannover Med Sch, Inst Expt Hematol, Hannover, Germany.
   [Lachmann, Nico] Hannover Med Sch, Cluster Excellence, RESIST, Hannover, Germany.
   [Lachmann, Nico] German Ctr Lung Res DZL, Biomed Res Endstage & Obstruct Lung Dis Hannover, Hannover, Germany.
RP Lachmann, N (corresponding author), Hannover Med Sch, Dept Pediat Pneumol Allergol & Neonatol, Hannover, Germany.; Lachmann, N (corresponding author), Hannover Med Sch, REBIRTH Res Ctr Translat & Regenerat Med, Hannover, Germany.; Lachmann, N (corresponding author), Hannover Med Sch, Cluster Excellence, RESIST, Hannover, Germany.; Lachmann, N (corresponding author), German Ctr Lung Res DZL, Biomed Res Endstage & Obstruct Lung Dis Hannover, Hannover, Germany.
EM lachmann.nico@mh-hannover.de
RI Lachmann, Nico/H-6219-2017
OI Lachmann, Nico/0000-0002-4245-1497
FU German Ministry for Education and Science [iMACnet 01EK1602A]; European
   Research Council (ERC) under the European UnionEuropean Research Council
   (ERC) [852178]; Deutsche Forschungsgemeinschaft (DFG, German Research
   Foundation) under Germany's Excellence StrategyGerman Research
   Foundation (DFG) [EXC 2155, 390874280]; REBIRTH "Forderung aus Mitteln
   des Niedersachsischen Vorab"; REBIRTH Center for Translational
   Regenerative Medicine funded through the State of Lower Saxony [MWK:
   ZN3440]; Comprehensive Cancer Center (CCC) Hannover
FX This work was supported by grants from the German Ministry for Education
   and Science (iMACnet 01EK1602A), and funding from the European Research
   Council (ERC) under the European Union's Horizon 2020 research and
   innovation program (grant agreement no. 852178). This work was further
   supported by the Deutsche Forschungsgemeinschaft (DFG, German Research
   Foundation) under Germany's Excellence Strategy -EXC 2155 -project
   number 390874280. The work also received funding from REBIRTH "Forderung
   aus Mitteln des Niedersachsischen Vorab", the REBIRTH Center for
   Translational Regenerative Medicine funded through the State of Lower
   Saxony (MWK: ZN3440) and the Comprehensive Cancer Center (CCC) Hannover.
CR Abdin SM, 2018, CANCERS, V10, DOI 10.3390/cancers10020032
   Ahmed N, 2015, J CLIN ONCOL, V33, P1688, DOI 10.1200/JCO.2014.58.0225
   ANDREESEN R, 1990, CANCER RES, V50, P7450
   Biswas SK, 2006, BLOOD, V107, P2112, DOI 10.1182/blood-2005-01-0428
   Bobadilla S, 2013, GENE THER, V20, P514, DOI 10.1038/gt.2012.61
   Bockorny B, 2020, NAT MED, V26, P878, DOI 10.1038/s41591-020-0880-x
   Brana I, 2015, TARGET ONCOL, V10, P111, DOI 10.1007/s11523-014-0320-2
   Brempelis KJ, 2020, J IMMUNOTHER CANCER, V8, DOI 10.1136/jitc-2020-001356
   Brentjens RJ, 2007, CLIN CANCER RES, V13, P5426, DOI 10.1158/1078-0432.CCR-07-0674
   Buhtoiarov IN, 2006, J IMMUNOL, V176, P309, DOI 10.4049/jimmunol.176.1.309
   Butowski N, 2016, NEURO-ONCOLOGY, V18, P557, DOI 10.1093/neuonc/nov245
   Caligiuri MA, 2008, BLOOD, V112, P461, DOI 10.1182/blood-2007-09-077438
   Cassetta L, 2018, NAT REV DRUG DISCOV, V17, P887, DOI 10.1038/nrd.2018.169
   Catarinella M, 2016, EMBO MOL MED, V8, P155, DOI 10.15252/emmm.201505395
   Cha EB, 2020, BMB REP, V53, P442, DOI 10.5483/BMBRep.2020.53.8.024
   Chang AL, 2016, CANCER RES, V76, P5671, DOI 10.1158/0008-5472.CAN-16-0144
   Chen ZH, 2017, CANCER RES, V77, P2266, DOI 10.1158/0008-5472.CAN-16-2310
   Chongsathidkiet P, 2018, NAT MED, V24, P1459, DOI 10.1038/s41591-018-0135-2
   Croce M., 2015, J IMMUNOL RES, V2015, P696578, DOI [10.1155/2015/696578, DOI 10.1155/2015/696578, 10.1155/2015/696578.]
   Das RK, 2019, CANCER DISCOV, V9, P492, DOI 10.1158/2159-8290.CD-18-1314
   Durgeau A, 2018, FRONT IMMUNOL, V9, DOI 10.3389/fimmu.2018.00014
   Edwards SC, 2020, J EXP MED, V217, DOI 10.1084/jem.20190834
   Erreni M, 2011, CANCER MICROENVIRON, V4, P141, DOI 10.1007/s12307-010-0052-5
   Escobar G, 2018, NAT COMMUN, V9, DOI 10.1038/s41467-018-05315-0
   Escobar G, 2014, ONCOIMMUNOLOGY, V3, DOI 10.4161/onci.28696
   ESHHAR Z, 1993, P NATL ACAD SCI USA, V90, P720, DOI 10.1073/pnas.90.2.720
   FARADJI A, 1991, J CLIN ONCOL, V9, P1251, DOI 10.1200/JCO.1991.9.7.1251
   FARADJI A, 1991, CANCER IMMUNOL IMMUN, V33, P319, DOI 10.1007/BF01756597
   Feng MY, 2019, NAT REV CANCER, V19, P568, DOI 10.1038/s41568-019-0183-z
   Franken L, 2016, CELL MICROBIOL, V18, P475, DOI 10.1111/cmi.12580
   Gardell JL, 2020, J IMMUNOTHER CANCER, V8, DOI 10.1136/jitc-2020-001202
   Ghoneim HE, 2017, CELL, V170, DOI 10.1016/j.cell.2017.06.007
   Heczey A, 2017, MOL THER, V25, P2214, DOI 10.1016/j.ymthe.2017.05.012
   Huang CY, 2020, TRANSL ONCOL, V13, DOI 10.1016/j.tranon.2020.100862
   Kaczanowska S, 2021, CELL, V184, P2033, DOI 10.1016/j.cell.2021.02.048
   Kershaw MH, 2013, NAT REV CANCER, V13, P525, DOI 10.1038/nrc3565
   Klichinsky M, 2020, NAT BIOTECHNOL, V38, P947, DOI 10.1038/s41587-020-0462-y
   Kowolik CM, 2006, CANCER RES, V66, P10995, DOI 10.1158/0008-5472.CAN-06-0160
   Labanieh L, 2018, NAT BIOMED ENG, V2, P377, DOI 10.1038/s41551-018-0235-9
   LACERNA LV, 1988, PHARMACOL THERAPEUT, V38, P453, DOI 10.1016/0163-7258(88)90014-9
   Laguette N, 2011, NATURE, V474, P654, DOI 10.1038/nature10117
   Leick M, 2019, CANCER DISCOV, V9, P466, DOI 10.1158/2159-8290.CD-19-0073
   Lewis CE, 2006, CANCER RES, V66, P605, DOI 10.1158/0008-5472.CAN-05-4005
   Lin YX, 2019, J HEMATOL ONCOL, V12, DOI 10.1186/s13045-019-0760-3
   Liu Y, 2015, CELL MOL IMMUNOL, V12, DOI 10.1038/cmi.2014.83
   Long KB, 2018, FRONT IMMUNOL, V9, DOI 10.3389/fimmu.2018.02740
   Maher J, 2002, NAT BIOTECHNOL, V20, P70, DOI 10.1038/nbt0102-70
   Mantovani A, 2002, TRENDS IMMUNOL, V23, P549, DOI 10.1016/S1471-4906(02)02302-5
   Mantovani A, 2017, NAT REV CLIN ONCOL, V14, P399, DOI 10.1038/nrclinonc.2016.217
   Maximov V, 2019, NAT COMMUN, V10, DOI 10.1038/s41467-019-10458-9
   Miao L, 2020, THERANOSTICS, V10, P498, DOI 10.7150/thno.37745
   Milone MC, 2009, MOL THER, V17, P1453, DOI 10.1038/mt.2009.83
   Mitchem JB, 2013, CANCER RES, V73, P1128, DOI 10.1158/0008-5472.CAN-12-2731
   Morandi F, 2020, CELLS-BASEL, V9, DOI 10.3390/cells9081757
   Morrissey MA, 2018, ELIFE, V7, DOI 10.7554/eLife.36688
   Nilsson M, 2004, J GENE MED, V6, P631, DOI 10.1002/jgm.543
   Nimmerjahn F, 2007, CURR OPIN IMMUNOL, V19, P239, DOI 10.1016/j.coi.2007.01.005
   Niu ZY, 2021, J PATHOL, V253, P247, DOI 10.1002/path.5585
   Noy R, 2014, IMMUNITY, V41, P49, DOI 10.1016/j.immuni.2014.06.010
   Peng J, 2013, CANCER LETT, V331, P239, DOI 10.1016/j.canlet.2013.01.001
   Pervaiz A, 2019, CELL ONCOL, V42, P93, DOI 10.1007/s13402-018-0415-3
   Pierini S., 2020, BMJ SPECIALIST J
   Podlaha O, 2012, TRENDS GENET, V28, P155, DOI 10.1016/j.tig.2012.01.003
   Pollard JW, 2004, NAT REV CANCER, V4, P71, DOI 10.1038/nrc1256
   Qian BZ, 2010, CELL, V141, P39, DOI 10.1016/j.cell.2010.03.014
   Ray M, 2018, BIOCONJUGATE CHEM, V29, P445, DOI 10.1021/acs.bioconjchem.7b00768
   Riethmuller Gert, 2012, Cancer Immun, V12, P12
   Rodell CB, 2018, NAT BIOMED ENG, V2, P578, DOI 10.1038/s41551-018-0236-8
   Rodriguez-Garcia A, 2021, NAT COMMUN, V12, DOI 10.1038/s41467-021-20893-2
   Ruella M, 2017, CANCER DISCOV, V7, P1154, DOI 10.1158/2159-8290.CD-16-0850
   Sandhu SK, 2013, CANCER CHEMOTH PHARM, V71, P1041, DOI 10.1007/s00280-013-2099-8
   Sanford DE, 2013, CLIN CANCER RES, V19, P3404, DOI 10.1158/1078-0432.CCR-13-0525
   Sarode P, 2020, SCI ADV, V6, DOI 10.1126/sciadv.aaz6105
   Schmidts A, 2018, FRONT IMMUNOL, V9, DOI 10.3389/fimmu.2018.02593
   Silva-Santos B, 2015, NAT REV IMMUNOL, V15, P683, DOI 10.1038/nri3904
   Smyth MJ, 2016, NAT REV CLIN ONCOL, V13, P143, DOI 10.1038/nrclinonc.2015.209
   Takeya M, 2016, PATHOL INT, V66, P491, DOI 10.1111/pin.12440
   Tan BH, 2018, CANCER RES, V78, P4929, DOI 10.1158/0008-5472.CAN-18-0152
   Tian LL, 2018, ACS NANO, V12, P11541, DOI 10.1021/acsnano.8b06699
   Topp MS, 2015, LANCET ONCOL, V16, P57, DOI 10.1016/S1470-2045(14)71170-2
   Wagner J, 2020, MOL THER, V28, P2320, DOI 10.1016/j.ymthe.2020.09.015
   Weiskopf K, 2015, MABS-AUSTIN, V7, P303, DOI 10.1080/19420862.2015.1011450
   Yang WJ, 2020, ANN TRANSL MED, V8, DOI 10.21037/atm.2020.02.11
   Zhang L, 2020, J HEMATOL ONCOL, V13, DOI 10.1186/s13045-020-00983-2
   Zhang WL, 2019, BRIT J CANCER, V121, P837, DOI 10.1038/s41416-019-0578-3
   Zhang YY, 2020, CELL MOL IMMUNOL, V17, P807, DOI 10.1038/s41423-020-0488-6
NR 86
TC 0
Z9 0
U1 4
U2 4
PU BMJ PUBLISHING GROUP
PI LONDON
PA BRITISH MED ASSOC HOUSE, TAVISTOCK SQUARE, LONDON WC1H 9JR, ENGLAND
EI 2051-1426
J9 J IMMUNOTHER CANCER
JI J. Immunother. Cancer
PD AUG
PY 2021
VL 9
IS 8
AR e002741
DI 10.1136/jitc-2021-002741
PG 12
WC Oncology; Immunology
SC Oncology; Immunology
GA UK4CY
UT WOS:000691920700002
PM 34462325
OA gold, Green Published
DA 2021-10-28
ER

PT J
AU Chatterjee, T
   Knappik, A
   Sandford, E
   Tewari, M
   Choi, SW
   Strong, WB
   Thrush, EP
   Oh, KJ
   Liu, N
   Walter, NG
   Johnson-Buck, A
AF Chatterjee, Tanmay
   Knappik, Achim
   Sandford, Erin
   Tewari, Muneesh
   Choi, Sung Won
   Strong, William B.
   Thrush, Evan P.
   Oh, Kenneth J.
   Liu, Ning
   Walter, Nils G.
   Johnson-Buck, Alexander
TI Direct kinetic fingerprinting and digital counting of single protein
   molecules
SO PROCEEDINGS OF THE NATIONAL ACADEMY OF SCIENCES OF THE UNITED STATES OF
   AMERICA
LA English
DT Article
DE biomarker detection; single-molecule fluorescence; kinetic
   fingerprinting; total internal reflection microscopy; superresolution
   microscopy
ID ASSAY; ANTIBODIES; SELECTION; BINDING
AB The sensitive and accurate quantification of protein biomarkers plays important roles in clinical diagnostics and biomedical research. Sandwich ELISA and its variants accomplish the capture and detection of a target protein via two antibodies that tightly bind at least two distinct epitopes of the same antigen and have been the gold standard for sensitive protein quantitation for decades. However, existing antibody-based assays cannot distinguish between signal arising from specific binding to the protein of interest and nonspecific binding to assay surfaces or matrix components, resulting in significant background signal even in the absence of the analyte. As a result, they generally do not achieve single-molecule sensitivity, and they require two high-affinity antibodies as well as stringent washing to maximize sensitivity and reproducibility. Here, we show that surface capture with a high-affinity antibody combined with kinetic fingerprinting using a dynamically binding, low-affinity fluorescent antibody fragment differentiates between specific and nonspecific binding at the single-molecule level, permitting the direct, digital counting of single protein molecules with femtomolar-to-attomolar limits of detection (LODs). We apply this approach to four exemplary antigens spiked into serum, demonstrating LODs 55- to 383-fold lower than commercially available ELISA. As a real-world application, we establish that endogenous interleukin-6 (IL-6) can be quantified in 2-mu L serum samples from chimeric antigen receptor T cell (CAR-T cell) therapy patients without washing away excess serum or detection probes, as is required in ELISA-based approaches. This kinetic fingerprinting thus exhibits great potential for the ultrasensitive, rapid, and streamlined detection of many clinically relevant proteins.
C1 [Chatterjee, Tanmay; Walter, Nils G.; Johnson-Buck, Alexander] Univ Michigan, Dept Chem, Single Mol Anal Grp, Ann Arbor, MI 48109 USA.
   [Knappik, Achim] Biorad AbD Serotec GmbH, Antibodies Div, Life Sci Grp, D-82178 Puchheim, Germany.
   [Sandford, Erin; Tewari, Muneesh; Johnson-Buck, Alexander] Univ Michigan, Dept Internal Med, Div Hematol Oncol, Ann Arbor, MI 48109 USA.
   [Choi, Sung Won] Univ Michigan, Dept Pediat, Div Hematol Oncol, Ann Arbor, MI 48109 USA.
   [Strong, William B.; Thrush, Evan P.; Oh, Kenneth J.; Liu, Ning] Biorad Labs Inc, Life Sci Grp, Hercules, CA 94547 USA.
RP Walter, NG; Johnson-Buck, A (corresponding author), Univ Michigan, Dept Chem, Single Mol Anal Grp, Ann Arbor, MI 48109 USA.; Johnson-Buck, A (corresponding author), Univ Michigan, Dept Internal Med, Div Hematol Oncol, Ann Arbor, MI 48109 USA.; Liu, N (corresponding author), Biorad Labs Inc, Life Sci Grp, Hercules, CA 94547 USA.
EM ning_liu@bio-rad.com; nwalter@umich.edu; alebuck@umich.edu
RI Walter, Nils/G-7504-2016
OI Walter, Nils/0000-0002-7301-1275
FU Light Sciences and Bio-Rad Laboratories, Inc.; University of Michigan
   Rogel Cancer Center Fund for Discovery Grant in Cellular Cancer Biology
   Imaging Research; A. Alfred Taubman Medical Institute; Michigan Economic
   Development Corporation MTRAC (Michigan Translational Research and
   Commercialization) for Life Sciences grant; NIHUnited States Department
   of Health & Human ServicesNational Institutes of Health (NIH) - USA [R21
   CA204560, R33 CA229023]
FX This work was funded by aLight Sciences and Bio-Rad Laboratories, Inc.;
   a University of Michigan Rogel Cancer Center Fund for Discovery Grant in
   Cellular Cancer Biology Imaging Research; and a Grand Challenge Award
   from the A. Alfred Taubman Medical Institute. Antibodies, animal serum,
   and recombinant antigens (except IL-34) were provided by Bio-Rad
   Laboratories, Inc. SiMREPS analysis software was developed in part using
   funding from a Michigan Economic Development Corporation MTRAC (Michigan
   Translational Research and Commercialization) for Life Sciences grant to
   M.T., N.G.W., and A.J.-B.; as well as NIH grants R21 CA204560 and R33
   CA229023 to M.T. and N.G.W. Bio-Rad paid N.G.W. a consulting fee at the
   outset of the collaboration. We thank Mingde Zhu for performing the SPR
   kinetics measurements for antibody clones 29806 and 29805; Amanda
   Mazzoli and Ryan Lindstrom for clinical research coordination of CAR-T
   study participants; and Jenny Barabas and Mary Olesnavich for technical
   assistance in specimen processing.
CR Abelson J, 2010, NAT STRUCT MOL BIOL, V17, P504, DOI 10.1038/nsmb.1767
   Aitken CE, 2008, BIOPHYS J, V94, P1826, DOI 10.1529/biophysj.107.117689
   AXELROD D, 1984, ANNU REV BIOPHYS BIO, V13, P247, DOI 10.1146/annurev.bb.13.060184.001335
   Bio-Rad Laboratories Inc., 2012, BIOR B, V6295, P1
   Bronson JE, 2009, BIOPHYS J, V97, P3196, DOI 10.1016/j.bpj.2009.09.031
   Chatterjee T., DATASET TIRF MICROSC, DOI [10.7302/na5e-vt32, DOI 10.7302/NA5E-VT32]
   Cohen JD, 2018, SCIENCE, V359, P926, DOI 10.1126/science.aar3247
   Cohen L, 2019, CHEM REV, V119, P293, DOI 10.1021/acs.chemrev.8b00257
   Crowley E, 2013, NAT REV CLIN ONCOL, V10, P472, DOI 10.1038/nrclinonc.2013.110
   Disanto G, 2017, ANN NEUROL, V81, P857, DOI 10.1002/ana.24954
   DUCANCEL F, 1993, BIO-TECHNOL, V11, P601, DOI 10.1038/nbt0593-601
   ENGVALL E, 1971, IMMUNOCHEMISTRY, V8, P871, DOI 10.1016/0019-2791(71)90454-X
   Hansen CH, 2017, P NATL ACAD SCI USA, V114, P10367, DOI 10.1073/pnas.1708148114
   Hayward SL, 2018, J AM CHEM SOC, V140, P11755, DOI 10.1021/jacs.8b06685
   Hernandez J, 2004, CANCER-AM CANCER SOC, V101, P894, DOI 10.1002/cncr.20480
   Hindson CM, 2013, NAT METHODS, V10, P1003, DOI 10.1038/nmeth.2633
   Hua BY, 2014, NAT METHODS, V11, P1233, DOI [10.1038/NMETH.3143, 10.1038/nmeth.3143]
   Janolino VG, 1996, APPL BIOCHEM BIOTECH, V56, P1, DOI 10.1007/BF02787865
   Joh DY, 2017, P NATL ACAD SCI USA, V114, pE7054, DOI 10.1073/pnas.1703200114
   Johnson-Buck A, 2019, METHODS, V153, P3, DOI 10.1016/j.ymeth.2018.08.002
   Johnson-Buck A, 2015, NAT BIOTECHNOL, V33, P730, DOI 10.1038/nbt.3246
   Jungmann R, 2014, NAT METHODS, V11, P313, DOI [10.1038/NMETH.2835, 10.1038/nmeth.2835]
   Khorasaninejad M, 2016, SCIENCE, V352, P1190, DOI 10.1126/science.aaf6644
   Krebs B, 2001, J IMMUNOL METHODS, V254, P67, DOI 10.1016/S0022-1759(01)00398-2
   Lee DW, 2014, BLOOD, V124, P188, DOI 10.1182/blood-2014-05-552729
   McGill S, 2016, ROUT LAT LAT POETRY, P1, DOI 10.4324/9781315646978
   Nanda JS, 2014, METHOD ENZYMOL, V536, P87, DOI 10.1016/B978-0-12-420070-8.00008-8
   Porchetta A, 2018, J AM CHEM SOC, V140, P947, DOI 10.1021/jacs.7b09347
   Prassler J, 2011, J MOL BIOL, V413, P261, DOI 10.1016/j.jmb.2011.08.012
   Ramachandran S, 2013, SCI REP-UK, V3, DOI 10.1038/srep02133
   Rissin DM, 2006, J AM CHEM SOC, V128, P6286, DOI 10.1021/ja058425e
   Rissin DM, 2010, NAT BIOTECHNOL, V28, P595, DOI 10.1038/nbt.1641
   Rondot S, 2001, NAT BIOTECHNOL, V19, P75, DOI 10.1038/83567
   Simren J, 2020, CURR OPIN NEUROBIOL, V61, P29, DOI 10.1016/j.conb.2019.11.019
   Smith LD, 2020, ANAL CHEM, V92, P3627, DOI 10.1021/acs.analchem.9b04518
   Su X, 2017, SCI REP-UK, V7, DOI 10.1038/srep43824
   Todd J, 2007, CLIN CHEM, V53, P1990, DOI 10.1373/clinchem.2007.091181
   Walter NG, 2008, NAT METHODS, V5, P475, DOI 10.1038/nmeth.1215
   Weng R, 2019, ANAL CHEM, V91, P1424, DOI 10.1021/acs.analchem.8b04145
   Ylera F, 2013, ANAL BIOCHEM, V441, P208, DOI 10.1016/j.ab.2013.07.025
NR 40
TC 3
Z9 3
U1 8
U2 23
PU NATL ACAD SCIENCES
PI WASHINGTON
PA 2101 CONSTITUTION AVE NW, WASHINGTON, DC 20418 USA
SN 0027-8424
J9 P NATL ACAD SCI USA
JI Proc. Natl. Acad. Sci. U. S. A.
PD SEP 15
PY 2020
VL 117
IS 37
BP 22815
EP 22822
DI 10.1073/pnas.2008312117
PG 8
WC Multidisciplinary Sciences
SC Science & Technology - Other Topics
GA OD7KN
UT WOS:000580028100038
PM 32868420
OA Bronze
DA 2021-10-28
ER

PT J
AU Dreger, P
   Fenske, TS
   Montoto, S
   Pasquini, MC
   Sureda, A
   Hamadani, M
AF Dreger, Peter
   Fenske, Timothy S.
   Montoto, Silvia
   Pasquini, Marcelo C.
   Sureda, Anna
   Hamadani, Mehdi
CA European Soc Blood Marrow Transpla
   Ctr Int Blood Marrow Transplant Re
TI Cellular Immunotherapy for Refractory Diffuse Large B Cell Lymphoma in
   the Chimeric Antigen Receptor-Engineered T Cell Era: Still a Role for
   Allogeneic Transplantation?
SO BIOLOGY OF BLOOD AND MARROW TRANSPLANTATION
LA English
DT Review
DE Allogeneic transplantation; Diffuse large B cell lymphoma; CART cells;
   Review
ID POSITRON-EMISSION-TOMOGRAPHY; CONDITIONING REGIMENS; CLINICAL-PRACTICE;
   INTENSITY; OUTCOMES; THERAPY; DISEASE; AGE; TISAGENLECLEUCEL;
   CHEMOTHERAPY
AB Chimeric antigen receptor-engineered T (CART) cells are a promising new treatment option for patients with multiply relapsed and refractory (R/R) diffuse large B cell lymphoma (DLBCL). Because of the favorable outcome data reported for CART cells, uncertainty is emerging if there is still a role for allogeneic hematopoietic cell transplantation (allo-HCT) in the treatment of R/R DLBCL. This article provides an overview of available evidence and theoretical considerations to put these 2 types of cellular immunotherapy (Cl) into perspective. Altogether, current data suggest that CART cells are preferred now over transplantation as first-choice CI in many clinical situations. However, the majority of patients will fail CART therapy, resulting in an unmet medical need where allo-HCT could be beneficial. In contrast, employing allo-HCT instead of CART cells as first Cl should be presently restricted to situations where CART cell therapy is deemed not feasible or useful, such as patients with refractory cytopenia or incipient myelodysplastic syndrome. However, allo-HCT remains a standard treatment option as first Cl for patients with chemosensitive R/R DLBCL when CARTs are not available or transplantation is preferred by the patient. Continuous collection and analysis of Cl outcome data by professional registries appear to be of key importance for developing rational strategies of Cl allocation and sequencing. (C) 2020 American Society for Transplantation and Cellular Therapy. Published by Elsevier Inc. All rights reserved.
C1 [Dreger, Peter] Heidelberg Univ, Dept Med 5, Neuenheimer Feld 410, D-69120 Heidelberg, Germany.
   [Fenske, Timothy S.] Med Coll Wisconsin, Div Hematol & Oncol, Milwaukee, WI 53226 USA.
   [Montoto, Silvia] Barts Hlth NHS Trust, Dept Haematooncol, St Bartholomews Hosp, London, England.
   [Pasquini, Marcelo C.; Hamadani, Mehdi] Med Coll Wisconsin, Dept Med, CIBMTR, Milwaukee, WI 53226 USA.
   [Sureda, Anna] Inst Catala Oncol Hosp, Hematol Dept, Barcelona, Spain.
RP Dreger, P (corresponding author), Heidelberg Univ, Dept Med 5, Neuenheimer Feld 410, D-69120 Heidelberg, Germany.
EM peter.dreger@med.uni-heidelberg.de
FU NCI NIH HHSUnited States Department of Health & Human ServicesNational
   Institutes of Health (NIH) - USANIH National Cancer Institute (NCI) [U24
   CA076518] Funding Source: Medline
CR Abramson JS, 2019, BLOOD, V134, DOI 10.1182/blood-2019-127508
   Andreadis C, 2019, BLOOD, V134, DOI 10.1182/blood-2019-124492
   Bacher U, 2012, BLOOD, V120, P4256, DOI 10.1182/blood-2012-06-436725
   Bacigalupo A, 2009, BIOL BLOOD MARROW TR, V15, P1628, DOI 10.1016/j.bbmt.2009.07.004
   BENNANI NN, 2019, BLOOD S, V134, DOI DOI 10.1182/BLOOD-2019-129097
   Bishop MR, 2008, ANN ONCOL, V19, P1935, DOI 10.1093/annonc/mdn404
   Bishop MR, 2019, BLOOD ADV, V3, P2230, DOI 10.1182/bloodadvances.2019000151
   Brudno JN, 2018, NAT REV CLIN ONCOL, V15, P31, DOI 10.1038/nrclinonc.2017.128
   Burns E, 2019, BLOOD, V134, DOI 10.1182/blood-2019-131077
   Byrne Michael, 2019, Biol Blood Marrow Transplant, V25, pe344, DOI 10.1016/j.bbmt.2019.06.036
   Carreras E, 2011, BIOL BLOOD MARROW TR, V17, P1713, DOI 10.1016/j.bbmt.2011.06.006
   CHONG EA, 2018, BLOOD S, V132, DOI DOI 10.1182/BLOOD-2018-99-119502
   Chow VA, 2019, AM J HEMATOL, V94, pE209, DOI 10.1002/ajh.25505
   Chow VA, 2018, BLOOD, V132, P777, DOI 10.1182/blood-2018-04-839217
   Dean E, 2019, J CLIN ONCOL, V37
   Dreger P, 2019, BLOOD ADV, V3, P360, DOI 10.1182/bloodadvances.2018027748
   Duarte RF, 2019, BONE MARROW TRANSPL, V54, P1525, DOI 10.1038/s41409-019-0516-2
   Epperla N, 2018, BIOL BLOOD MARROW TR, V24, P983, DOI 10.1016/j.bbmt.2018.01.015
   Fenske TS, 2016, BRIT J HAEMATOL, V174, P235, DOI 10.1111/bjh.14046
   Fraietta JA, 2018, NAT MED, V24, P563, DOI 10.1038/s41591-018-0010-1
   Fried S, 2019, BONE MARROW TRANSPL, V54, P1643, DOI 10.1038/s41409-019-0487-3
   Frigault MJ, 2019, BLOOD, V134, P860, DOI 10.1182/blood.2019001694
   Gajra A, 2019, BLOOD, V134, DOI 10.1182/blood-2019-129593
   Geyer MB, 2016, CYTOTHERAPY, V18, P1393, DOI 10.1016/j.jcyt.2016.07.003
   Glass B, 2004, BONE MARROW TRANSPL, V34, P391, DOI 10.1038/sj.bmt.1704600
   Glass B, 2014, LANCET ONCOL, V15, P757, DOI 10.1016/S1470-2045(14)70161-5
   Gonzalez-Barca E, 2020, BONE MARROW TRANSPL, V55, P393, DOI 10.1038/s41409-019-0650-x
   Gust J, 2017, CANCER DISCOV, V7, P1404, DOI 10.1158/2159-8290.CD-17-0698
   Hahn T, 2013, J CLIN ONCOL, V31, P2437, DOI 10.1200/JCO.2012.46.6193
   Hamadani M, 2013, BIOL BLOOD MARROW TR, V19, P746, DOI 10.1016/j.bbmt.2013.01.024
   Herrera AF, 2018, BIOL BLOOD MARROW TR, V24, P514, DOI 10.1016/j.bbmt.2017.11.023
   Hill JA, 2018, BLOOD, V131, P121, DOI 10.1182/blood-2017-07-793760
   Hirayama AV, 2019, AM J HEMATOL, V94, pS42, DOI 10.1002/ajh.25445
   Horstmann K, 2015, BONE MARROW TRANSPL, V50, P790, DOI 10.1038/bmt.2015.12
   Jacobson CA, 2018, RESIST TOXIC, V132, P92
   Jacobson CA, 2019, J CLIN ONCOL, V37, P328, DOI 10.1200/JCO.18.01457
   Jaglowski S, 2019, BLOOD, V134, DOI 10.1182/blood-2019-130983
   Jain MD, 2019, BLOOD, V134, DOI 10.1182/blood-2019-129624
   Jain T, 2019, BIOL BLOOD MARROW TR, V25, P2305, DOI 10.1016/j.bbmt.2019.08.015
   Jain T, 2019, LEUKEMIA, V33, P2540, DOI 10.1038/s41375-019-0476-y
   Jurczak W, 2018, ANN ONCOL, V29, P1266, DOI 10.1093/annonc/mdy056
   Kansagra AJ, 2018, BIOL BLOOD MARROW TR, V54, P1868
   Kharfan-Dabaja MA, 2017, BONE MARROW TRANSPL, V52, P1487, DOI 10.1038/bmt.2017.55
   Khosla J, 2018, BONE MARROW TRANSPL, V53, P129, DOI 10.1038/bmt.2017.207
   Kittai AS, 2019, BLOOD, V134, DOI 10.1182/blood-2019-124694
   Kyriakou C, 2019, BIOL BLOOD MARROW TR, V25, P86, DOI 10.1016/j.bbmt.2018.08.025
   Lambert JR, 2010, BLOOD, V115, P2763, DOI 10.1182/blood-2009-11-255182
   Landsburg DJ, 2019, BLOOD ADV, V3, P132, DOI 10.1182/bloodadvances.2018026401
   Lee DW, 2019, BIOL BLOOD MARROW TR, V25, P625, DOI 10.1016/j.bbmt.2018.12.758
   Lin RJ, 2019, BLOOD, V134, DOI 10.1182/blood-2019-125162
   Locke FL, 2018, HEMASPHERE, V2, P801
   Locke FL, 2019, LANCET ONCOL, V20, P31, DOI 10.1016/S1470-2045(18)30864-7
   Majhail NS, 2015, BIOL BLOOD MARROW TR, V21, P1863, DOI 10.1016/j.bbmt.2015.07.032
   Maude SL, 2018, NEW ENGL J MED, V378, P439, DOI 10.1056/NEJMoa1709866
   Maus MV, 2014, BLOOD, V123, P2625, DOI 10.1182/blood-2013-11-492231
   McClune BL, 2014, BIOL BLOOD MARROW TR, V20, P960, DOI 10.1016/j.bbmt.2014.03.013
   NASTOUPIL LJ, 2018, BLOOD S, V132, DOI DOI 10.1182/BLOOD-2018-99-114152
   Neelapu SS, 2017, NEW ENGL J MED, V377, P2531, DOI 10.1056/NEJMoa1707447
   Neelapu SS, 2018, NAT REV CLIN ONCOL, V15, P47, DOI 10.1038/nrclinonc.2017.148
   Neelapu SS, 2019, HEMATOLOGICAL ONC S2, V37, P303
   PASQUINI MC, 2019, BLOOD S, V134, DOI DOI 10.1182/BLOOD-2019-124750
   Raimondi R, 2012, BLOOD, V120, P1327, DOI 10.1182/blood-2012-03-414573
   Ram R, 2011, BIOL BLOOD MARROW TR, V17, P1537, DOI 10.1016/j.bbmt.2011.03.010
   Riedell PA, 2019, BLOOD, V134, DOI 10.1182/blood-2019-127490
   Rigacci L, 2012, ANN HEMATOL, V91, P931, DOI 10.1007/s00277-011-1395-9
   Robinson SP, 2016, BONE MARROW TRANSPL, V51, P365, DOI 10.1038/bmt.2015.286
   Schot BW, 2006, HAEMATOLOGICA, V91, P490
   Schubert ML, 2016, HUM GENE THER, V27, P758, DOI 10.1089/hum.2016.097
   SCHUSTER SJ, 2019, BLOOD S, V134, DOI DOI 10.1182/BLOOD-2019-123742
   Schuster SJ, 2018, BLOOD, V132, DOI 10.1182/blood-2018-99-115252
   Schuster SJ, 2019, NEW ENGL J MED, V380, P45, DOI 10.1056/NEJMoa1804980
   Schuster SJ, 2017, NEW ENGL J MED, V377, P2545, DOI 10.1056/NEJMoa1708566
   Sehn LH, 2020, J CLIN ONCOL, V38, P155, DOI 10.1200/JCO.19.00172
   Selberg L, 2019, BLOOD, V134, DOI 10.1182/blood-2019-128352
   Shah NN, 2018, BLOOD ADV, V2, P933, DOI 10.1182/bloodadvances.2018018531
   Smith SD, 2019, AM J HEMATOL, V94, pE117, DOI 10.1002/ajh.25411
   Spaepen K, 2003, BLOOD, V102, P53, DOI 10.1182/blood-2002-12-3842
   Spiegel JY, 2019, J CLIN ONCOL, V37
   Sworder B, 2019, BLOOD, V134, DOI 10.1182/blood-2019-129015
   Tilly H, 2015, ANN ONCOL, V26, pV116, DOI 10.1093/annonc/mdv304
   Urbano-Ispizua A, 2015, BIOL BLOOD MARROW TR, V21, P1746, DOI 10.1016/j.bbmt.2015.05.010
   Van den Neste E, 2016, BONE MARROW TRANSPL, V51, P51, DOI 10.1038/bmt.2015.213
   van Kampen RJW, 2011, J CLIN ONCOL, V29, P1342, DOI 10.1200/JCO.2010.30.2596
   Wudhikarn K, 2011, BIOL BLOOD MARROW TR, V17, P1497, DOI 10.1016/j.bbmt.2011.02.009
NR 84
TC 16
Z9 16
U1 2
U2 7
PU ELSEVIER SCIENCE INC
PI NEW YORK
PA STE 800, 230 PARK AVE, NEW YORK, NY 10169 USA
SN 1083-8791
EI 1523-6536
J9 BIOL BLOOD MARROW TR
JI Biol. Blood Marrow Transplant.
PD APR
PY 2020
VL 26
IS 4
BP E77
EP E85
DI 10.1016/j.bbmt.2019.12.771
PG 9
WC Hematology; Immunology; Transplantation
SC Hematology; Immunology; Transplantation
GA LJ3TY
UT WOS:000530091800002
PM 31917272
OA gold, Green Accepted
DA 2021-10-28
ER

PT J
AU Cook, J
   Litzow, M
AF Cook, Joselle
   Litzow, Mark
TI Advances in Supportive Care for Acute Lymphoblastic Leukemia
SO CURRENT HEMATOLOGIC MALIGNANCY REPORTS
LA English
DT Review
DE Acute lymphoblastic leukemia; Supportive care; CAR-T; Blinatumomab;
   Inotuzumab; Asparaginase; Tyrosine kinase inhibitors
ID T-CELL THERAPY; CYTOKINE RELEASE SYNDROME; CHRONIC MYELOID-LEUKEMIA;
   CLINICAL-PRACTICE GUIDELINE; INVASIVE FUNGAL-INFECTIONS; TYROSINE-KINASE
   INHIBITOR; COLONY-STIMULATING FACTOR; GLOBAL CARDIOVASCULAR RISK; ACUTE
   LYMPHOCYTIC-LEUKEMIA; DISEASES WORKING PARTY
AB Purpose of Review Tremendous advances have been made in the treatment armamentarium for acute lymphoblastic leukemia in recent years, which have substantially improved outcomes for these patients. At the same time, unique toxicities have emerged, and without early intervention, are life-threatening. This article will review the novel therapies in acute leukemias and highlight the clinically relevant supportive care advances. Recent Findings The American Society for Transplantation and Cellular Therapy (ASTCT) has put forth the most recent recommendations in managing the cytokine release syndrome and neurotoxicity after chimeric antigen receptor T cells (CAR-T) and blinatumomab. The hepatic injury incurred by inotuzumab, and the vascular toxicity of tyrosine kinase inhibitors, other relatively novel agents, require subspecialist intervention and multidisciplinary care. Asparaginase, a long-established and key element of pediatric regimens, has made a comeback in the young adult leukemia population. Updated guidelines have been outlined for management of asparaginase thrombotic complications. Lastly, although there have been few changes in the applications of growth factor, antimicrobial prophylaxis, and management of neuropathy, these encompass exceedingly important aspects of care. While the rapidly changing treatment paradigms for acute lymphoblastic leukemia have transformed leukemia-specific outcomes, treatment emergent toxicities have forced much necessary attention to better definitions of these toxicities and on improving supportive care guidelines in acute lymphoblastic leukemia.
C1 [Cook, Joselle; Litzow, Mark] Mayo Clin, Div Hematol, 200 First St SW, Rochester, MN 55905 USA.
RP Litzow, M (corresponding author), Mayo Clin, Div Hematol, 200 First St SW, Rochester, MN 55905 USA.
EM litzow.mark@mayo.edu
CR Advani A, 2007, BLOOD, V110, p827A, DOI 10.1182/blood.V110.11.2811.2811
   Aghel N, 2017, VASC HEALTH RISK MAN, V13, P293, DOI 10.2147/VHRM.S108874
   Aldoss I, 2016, EUR J HAEMATOL, V96, P375, DOI 10.1111/ejh.12600
   Almeida AG, 2019, REV PORT CARDIOL, V38, P1, DOI 10.1016/j.repc.2017.10.013
   [Anonymous], 2014, BLINCYTO BLIN INJ IN
   Asselin BL, 1999, ADV EXP MED BIOL, V457, P621
   Athale UH, 2005, BRIT J HAEMATOL, V129, P803, DOI 10.1111/j.1365-2141.2005.05528.x
   Avino LJ, 2016, ANN PHARMACOTHER, V50, P673, DOI 10.1177/1060028016650107
   Bantscheff M, 2007, NAT BIOTECHNOL, V25, P1035, DOI 10.1038/nbt1328
   Bassan R, 1997, LEUKEMIA LYMPHOMA, V26, P153, DOI 10.3109/10428199709109170
   Bhatt VR, 2011, THER ADV HEMATOL, V2, P231, DOI 10.1177/2040620711410098
   Blay JY, 1998, J CLIN ONCOL, V16, P864, DOI 10.1200/JCO.1998.16.3.864
   Boissel N, 2018, BLOOD, V132, P351, DOI 10.1182/blood-2018-02-778530
   Brentjens RJ, 2013, SCI TRANSL MED, V5, DOI 10.1126/scitranslmed.3005930
   Brudno JN, 2016, BLOOD, V127, P3321, DOI 10.1182/blood-2016-04-703751
   Bruggemann RJM, 2009, CLIN INFECT DIS, V48, P1441, DOI 10.1086/598327
   Buie LW, 2007, CLIN THER
   Chen JS, 2019, LEUKEMIA LYMPHOMA, V60, P1187, DOI 10.1080/10428194.2018.1519811
   Chevallier P, 2009, LEUKEMIA, V23, P806, DOI 10.1038/leu.2008.303
   Conroy RM, 2003, EUR HEART J, V24, P987, DOI 10.1016/S0195-668X(03)00114-3
   Corbacioglu S, 2019, BIOL BLOOD MARROW TR, V25, P1271, DOI 10.1016/j.bbmt.2019.02.018
   Cornely OA, 2017, J ANTIMICROB CHEMOTH, V72, P2359, DOI 10.1093/jac/dkx133
   Cornely OA, 2009, HAEMATOL-HEMATOL J, V94, P113, DOI 10.3324/haematol.11665
   Cortes JE, 2013, NEW ENGL J MED, V369, P1783, DOI 10.1056/NEJMoa1306494
   Cortes JE, 2013, BLOOD, V122
   Cortes JE, 2016, AM J HEMATOL, V91, P606, DOI 10.1002/ajh.24360
   Cortes JE, 2012, NEW ENGL J MED, V367, P2075, DOI 10.1056/NEJMoa1205127
   Cortes JE, 2012, J CLIN ONCOL, V30, P3486, DOI 10.1200/JCO.2011.38.7522
   CORTEZ D, 1995, MOL CELL BIOL, V15, P5531
   Couturier MA, 2015, AM J HEMATOL, V90, P986, DOI 10.1002/ajh.24130
   Crawford J, 2004, CANCER-AM CANCER SOC, V100, P228, DOI 10.1002/cncr.11882
   D'Agostino RB, 2008, CIRCULATION, V117, P743, DOI 10.1161/CIRCULATIONAHA.107.699579
   Dale DC, 2018, SUPPORT CARE CANCER, V26, P7, DOI 10.1007/s00520-017-3854-x
   Davila ML, 2014, SCI TRANSL MED, V6, DOI 10.1126/scitranslmed.3008226
   Davila ML, 2013, PLOS ONE, V8, DOI 10.1371/journal.pone.0061338
   DeAngelo DJ, 2015, LEUKEMIA, V29, P526, DOI 10.1038/leu.2014.229
   DeAngelo DJ, 2015, BLOOD, V126, P80, DOI DOI 10.1182/blood.V126.23.80.80
   Demichelis R, 2019, BLOOD, V134, DOI 10.1182/blood-2019-125370
   Di Nisio M, 2014, J THROMB HAEMOST, V12, P1746, DOI 10.1111/jth.12683
   DiJoseph JF, 2004, BLOOD, V103, P1807, DOI 10.1182/blood-2003-07-2466
   Doan A, 2018, PEDIAT BLOOD CANC, V65
   Dorer DJ, 2016, LEUKEMIA RES, V48, P84, DOI 10.1016/j.leukres.2016.07.007
   Dotti G, 2014, IMMUNOL REV, V257, P107, DOI 10.1111/imr.12131
   Douer D, 2014, J CLIN ONCOL, V32, P905, DOI 10.1200/JCO.2013.50.2708
   Ethier MC, 2012, BRIT J CANCER, V106, P1626, DOI 10.1038/bjc.2012.147
   European Medicines Agency, 2018, ONC PEG SUMM PROD CH
   European Medicines Agency, SUMM PROD CHAR SPRYC
   Faderl S, 2011, CL LYMPH MYELOM LEUK, V11, P54, DOI 10.3816/CLML.2011.n.007
   Farrell K, 2016, LEUKEMIA LYMPHOMA, V57, P2568, DOI 10.3109/10428194.2016.1165815
   FDA, DRUG SAF COMM FDA RE
   Fielding AK, 2007, BLOOD, V109, P944, DOI 10.1182/blood-2006-05-018192
   Freifeld AG, 2011, CLIN INFECT DIS, V52, pE56, DOI 10.1093/cid/cir073
   Gafter-Gvili A, 2012, COCHRANE DB SYST REV, DOI 10.1002/14651858.CD004386.pub3
   Gardner RA, 2017, BLOOD, V129, P3322, DOI 10.1182/blood-2017-02-769208
   Geissler K, 1997, BLOOD, V90, P590, DOI 10.1182/blood.V90.2.590.590_590_596
   Gerhard-Herman MD, 2017, CIRCULATION, V135, pE686, DOI 10.1161/CIR.0000000000000470
   Giavridis T, 2018, NAT MED, V24, P731, DOI 10.1038/s41591-018-0041-7
   Giebel S, 2012, EUR J CANCER, V48, P360, DOI 10.1016/j.ejca.2011.11.023
   Gokbuget N, 2018, BLOOD, V131, P1522, DOI 10.1182/blood-2017-08-798322
   Goff DC, 2014, J AM COLL CARDIOL, V63, P2935, DOI [10.1161/01.cir.0000437741.48606.98, 10.1016/j.jacc.2013.11.005]
   GOKBUGET N, 2013, BLOOD, V122
   Gollard RP, 2013, J CLIN ONCOL, V31, pE327, DOI 10.1200/JCO.2012.45.4728
   Grace RF, 2018, J THROMB THROMBOLYS, V45, P306, DOI 10.1007/s11239-017-1597-7
   Grace RF, 2011, BRIT J HAEMATOL, V152, P452, DOI 10.1111/j.1365-2141.2010.08524.x
   Gratacap MP, 2009, BLOOD, V114, P1884, DOI 10.1182/blood-2009-02-205328
   Greiner J, 2019, HAEMATOLOGICA, V104, P756, DOI 10.3324/haematol.2018.194175
   Grupp SA, 2013, NEW ENGL J MED, V368, P1509, DOI 10.1056/NEJMoa1215134
   Guerra VA, 2019, THER ADV HEMATOL, V10, DOI 10.1177/2040620719849496
   Gust J, 2017, CANCER DISCOV, V7, P1404, DOI 10.1158/2159-8290.CD-17-0698
   Harnicar Stephen, 2009, J Oncol Pharm Pract, V15, P175, DOI 10.1177/1078155208101959
   Hartz B, 2013, AM J HEMATOL, V88, P1096, DOI 10.1002/ajh.23550
   Hatfield A, 2007, NAT MED, V13, P13, DOI 10.1038/nm0107-13a
   Hay KA, 2017, BLOOD, V130, P2295, DOI 10.1182/blood-2017-06-793141
   Henden A, 2013, LEUKEMIA LYMPHOMA, V54, P1329, DOI 10.3109/10428194.2012.740561
   Hershman DL, 2014, J CLIN ONCOL, V32, P1941, DOI 10.1200/JCO.2013.54.0914
   Hill JA, 2019, BLOOD REV, V38, DOI 10.1016/j.blre.2019.100596
   Hill JA, 2018, BLOOD, V131, P121, DOI 10.1182/blood-2017-07-793760
   Hippisley-Cox J, 2007, BMJ-BRIT MED J, V335, P136, DOI 10.1136/bmj.39261.471806.55
   Hochhaus A, 2016, LEUKEMIA, V30, P1044, DOI 10.1038/leu.2016.5
   Hochhaus A, 2017, NEW ENGL J MED, V376, P917, DOI 10.1056/NEJMoa1609324
   Hoffmann P, 2005, INT J CANCER, V115, P98, DOI 10.1002/ijc.20908
   Hughes TP, 2019, HAEMATOLOGICA, V104, P93, DOI 10.3324/haematol.2018.188987
   Huguet F., 2016, STUDY BLOOD, V128, P762
   Hunault-Berger M, 2008, HAEMATOL-HEMATOL J, V93, P1488, DOI 10.3324/haematol.12948
   Illmer T, 2011, MYCOSES, V54, pE143, DOI 10.1111/j.1439-0507.2010.01860.x
   Jabbour E, 2015, CANCER-AM CANCER SOC, V121, P2517, DOI 10.1002/cncr.29383
   Kantarjian H, 2017, NEW ENGL J MED, V376, P836, DOI 10.1056/NEJMoa1609783
   Kantarjian H, 2013, CANCER-AM CANCER SOC, V119, P2728, DOI 10.1002/cncr.28136
   Kantarjian H, 2012, LANCET ONCOL, V13, P403, DOI 10.1016/S1470-2045(11)70386-2
   Kantarjian H, 2010, NEW ENGL J MED, V362, P2260, DOI 10.1056/NEJMoa1002315
   Kantarjian HM, 2019, CANCER-AM CANCER SOC, V125, P2474, DOI 10.1002/cncr.32116
   Kantarjian HM, 2017, LANCET HAEMATOL, V4, pE387, DOI 10.1016/S2352-3026(17)30103-5
   Kantarjian HM, 2016, NEW ENGL J MED, V375, P740, DOI 10.1056/NEJMoa1509277
   Kantarjian HM, 2000, J CLIN ONCOL, V18, P547, DOI 10.1200/JCO.2000.18.3.547
   Kebriaei P, 2018, BONE MARROW TRANSPL, V53, P449, DOI 10.1038/s41409-017-0019-y
   Klinger M, 2012, BLOOD, V119, P6226, DOI 10.1182/blood-2012-01-400515
   Kochenderfer JN, 2010, BLOOD, V116, P4099, DOI 10.1182/blood-2010-04-281931
   Koeppen S, 2004, J CANCER RES CLIN, V130, P153, DOI 10.1007/s00432-003-0524-9
   Kreutzman A, 2017, CLIN CANC RES
   Kurtzberg J, 2005, J CLIN ONCOL, V23, P3396, DOI 10.1200/JCO.2005.03.199
   Lalayanni C, 2017, CURR PROB CANCER, V41, P138, DOI 10.1016/j.currproblcancer.2016.11.005
   Larson RA, 1998, BLOOD, V92, P1556
   LARSON RA, 2014, J CLIN ONCOL S, V32
   Larson RA, 2014, BLOOD, V124, P4541
   Lauw M, 2013, HAEMATOLOGICA PROPHY
   Lee DW, 2019, BIOL BLOOD MARROW TR, V25, P625, DOI 10.1016/j.bbmt.2018.12.758
   Lee DW, 2015, LANCET, V385, P517, DOI 10.1016/S0140-6736(14)61403-3
   Lee DW, 2016, BLOOD, V128, DOI 10.1182/blood.V128.22.218.218
   Lin Y, 2019, MAYO CLIN IMMUNE REC
   Lin Y, INFECT PROPHYLAXIS L
   Lipton JH, 2016, LANCET ONCOL, V17, P612, DOI 10.1016/S1470-2045(16)00080-2
   Loren CP, 2015, THROMB RES, V135, P155, DOI 10.1016/j.thromres.2014.11.009
   LUGO TG, 1990, SCIENCE, V247, P1079, DOI 10.1126/science.2408149
   Madsen ML, 2019, CANCER CHEMOTH PHARM, V84, P471, DOI 10.1007/s00280-019-03884-5
   Maertens JA, 2018, J ANTIMICROB CHEMOTH, V73, P3221, DOI 10.1093/jac/dky286
   Magge RS, 2015, BLOOD REV, V29, P93, DOI 10.1016/j.blre.2014.09.012
   Mahmoudjafari Z, 2019, BIOL BLOOD MARROW TR, V25, P26, DOI 10.1016/j.bbmt.2018.09.024
   Matloub Y, 2006, BLOOD, V108, P1165, DOI 10.1182/blood-2005-12-011809
   Maude SL, 2018, NEW ENGL J MED, V378, P439, DOI 10.1056/NEJMoa1709866
   Maude SL, 2016, J CLIN ONCOL, V34, DOI 10.1200/JCO.2016.34.15_suppl.3011
   Maude SL, 2014, NEW ENGL J MED, V371, P1507, DOI 10.1056/NEJMoa1407222
   Mazharian A, 2011, BLOOD, V117, P5198, DOI 10.1182/blood-2010-12-326850
   Meister B, 2008, PEDIATR BLOOD CANCER, V50, P298, DOI 10.1002/pbc.21222
   Mellinghoff SC, 2018, ANN HEMATOL, V97, P197, DOI 10.1007/s00277-017-3196-2
   Mezei G, 2019, PLATELETS, V30, P836, DOI 10.1080/09537104.2018.1501470
   Mikulska M, 2018, J INFECTION, V76, P20, DOI 10.1016/j.jinf.2017.10.009
   Mohty M, 2016, BONE MARROW TRANSPL, V51, P906, DOI 10.1038/bmt.2016.130
   Moorman AV, 2010, BLOOD, V115, P206, DOI 10.1182/blood-2009-07-232124
   Moriyama B, 2012, MYCOSES, V55, P290, DOI 10.1111/j.1439-0507.2011.02158.x
   Moslehi JJ, 2016, NEW ENGL J MED, V375, P1457, DOI 10.1056/NEJMra1100265
   Moslehi JJ, 2015, J CLIN ONCOL, V33, P4210, DOI 10.1200/JCO.2015.62.4718
   Neelapu SS, 2017, NEW ENGL J MED, V377, P2531, DOI 10.1056/NEJMoa1707447
   Neelapu SS, 2018, NAT REV CLIN ONCOL, V15, P47, DOI 10.1038/nrclinonc.2017.148
   Neumann S, 2013, ANN HEMATOL
   Norelli M, 2018, NAT MED, V24, P739, DOI 10.1038/s41591-018-0036-4
   Novartis Pharmaceuticals Corporation East Hanover N, 2018, KYMRIAHTM TISAG SUSP
   Nowak-Gottl U, 2003, BLOOD, V101, P2529, DOI 10.1182/blood-2002-06-1901
   Nucci M, 2003, CURR OPIN INFECT DIS, V16, P607, DOI 10.1097/00001432-200312000-00015
   O'Brien SG, 2003, NEW ENGL J MED, V348, P994, DOI 10.1056/NEJMoa022457
   Obstfeld AE, 2017, BLOOD, V130, P2569, DOI 10.1182/blood-2017-08-802413
   OETTGEN H F, 1970, Cancer, V25, P253, DOI 10.1002/1097-0142(197002)25:2<253::AID-CNCR2820250204>3.0.CO;2-U
   Olmos-Jimenez R, 2017, FARM HOSP, V41, P611, DOI 10.7399/fh.10762
   Ottmann OG, 2002, BLOOD, V100, P1965, DOI 10.1182/blood-2001-12-0181
   Pagano L, 2006, HAEMATOLOGICA, V91, P1068
   Papayannidis C, 2010, AM J HEMATOL, V85, P608, DOI 10.1002/ajh.21719
   Pappas PG, 2016, CLIN INFECT DIS, V62, pE1, DOI 10.1093/cid/civ933
   Payne JH, 2007, BRIT J HAEMATOL, V138, P430, DOI 10.1111/j.1365-2141.2007.06677.x
   Pisal DS, 2010, J PHARM SCI-US, V99, P2557, DOI 10.1002/jps.22054
   Porta-Sanchez A, 2017, J AM HEART ASSOC, V6, DOI 10.1161/JAHA.117.007724
   Porter DL, 2015, SCI TRANSL MED, V7, DOI 10.1126/scitranslmed.aac5415
   Quintas-Cardama A, 2009, BLOOD, V114, P261, DOI 10.1182/blood-2008-09-180604
   Rangel-Patino J, 2019, BLOOD, V134, DOI 10.1182/blood-2019-126108
   Rank CU, 2018, BLOOD, V131, P2475, DOI 10.1182/blood-2018-01-827949
   Rausch CR, 2020, CANCER-AM CANCER SOC, V126, P1152, DOI 10.1002/cncr.32606
   Rea D, 2015, LEUKEMIA, V29, P1206, DOI 10.1038/leu.2014.342
   Richardson M, 2008, CLIN MICROBIOL INFEC, V14, P5, DOI 10.1111/j.1469-0691.2008.01978.x
   Ridker PM, 2007, JAMA-J AM MED ASSOC, V297, P611, DOI 10.1001/jama.297.6.611
   Ridker PM, 2008, CIRCULATION, V118, P2243, DOI 10.1161/CIRCULATIONAHA.108.814251
   Robenshtok E, 2007, J CLIN ONCOL, V25, P5471, DOI 10.1200/JCO.2007.12.3851
   Rytting ME, 2016, AM J HEMATOL, V91, P819, DOI 10.1002/ajh.24419
   Saglio G, 2010, NEW ENGL J MED, V362, P2251, DOI 10.1056/NEJMoa0912614
   Santomasso BD, 2018, CANCER DISCOV, V8, P958, DOI 10.1158/2159-8290.CD-17-1319
   Short NJ, 2018, CL LYMPH MYELOM LEUK, V18, P439, DOI 10.1016/j.clml.2018.05.015
   Sibai H, 2018, BLOOD, V132, DOI 10.1182/blood-2018-99-119984
   Smith EML, 2013, JAMA-J AM MED ASSOC, V309, P1359, DOI 10.1001/jama.2013.2813
   Smith TJ, 2015, J CLIN ONCOL, V33, P3199, DOI 10.1200/JCO.2015.62.3488
   Steiner M, 2008, LEUKEMIA, V22, P1290, DOI 10.1038/sj.leu.2405051
   Stern A, 2014, COCHRANE DB SYST REV, DOI DOI 10.1002/14651858.CD005590.pub3
   Stock W, 2019, BLOOD, V133, P1548, DOI 10.1182/blood-2018-10-881961
   Stock W, 2011, LEUKEMIA LYMPHOMA, V52, P2237, DOI 10.3109/10428194.2011.596963
   Taplitz RA, 2018, J CLIN ONCOL, V36, P3043, DOI 10.1200/JCO.18.00374
   Teachey DT, 2016, CANCER DISCOV, V6, P664, DOI 10.1158/2159-8290.CD-16-0040
   Teachey DT, 2013, BLOOD, V121, P5154, DOI 10.1182/blood-2013-02-485623
   Thomas DA, 2004, BLOOD, V103, P4396, DOI 10.1182/blood-2003-08-2958
   Toft N, 2018, LEUKEMIA, V32, P606, DOI 10.1038/leu.2017.265
   Topp MS, 2015, LANCET ONCOL, V16, P57, DOI 10.1016/S1470-2045(14)71170-2
   Topp MS, 2014, J CLIN ONCOL, V32, P4134, DOI 10.1200/JCO.2014.56.3247
   Topp MS, 2011, J CLIN ONCOL
   Ullmann AJ, 2007, NEW ENGL J MED, V356, P335, DOI 10.1056/NEJMoa061098
   Umakanthan JM, 2016, BLOOD, V128
   VANKOOTEN B, 1992, ARCH NEUROL-CHICAGO, V49, P1027, DOI 10.1001/archneur.1992.00530340043016
   Verstappen CCP, 2003, DRUGS, V63, P1549, DOI 10.2165/00003495-200363150-00003
   Verweij PE, 2015, DRUG RESIST UPDATE, V21-22, P30, DOI 10.1016/j.drup.2015.08.001
   Wetzler M, 2007, BLOOD, V109, P4164, DOI 10.1182/blood-2006-09-045351
   Wojenski DJ, 2014, CLIN THER, V36, P976, DOI 10.1016/j.clinthera.2014.04.013
   Wolf E, 2005, DRUG DISCOV TODAY, V10, P1237, DOI 10.1016/S1359-6446(05)03554-3
   Yilmaz M, 2015, CANCER-AM CANCER SOC, V121, P3894, DOI 10.1002/cncr.29587
   Yun S, 2016, CL LYMPH MYELOM LEUK, V16, pE85, DOI 10.1016/j.clml.2016.03.003
   Zugmaier G, 2014, BLOOD CANCER J, V4, DOI 10.1038/bcj.2014.64
   Zwicker JI, 2020, J THROMB HAEMOST, V18, P278, DOI 10.1111/jth.14671
NR 190
TC 2
Z9 2
U1 2
U2 5
PU CURRENT MEDICINE GROUP
PI PHILADELPHIA
PA 400 MARKET STREET, STE 700, PHILADELPHIA, PA 19106 USA
SN 1558-8211
EI 1558-822X
J9 CURR HEMATOL MALIG R
JI Curr. Hematol. Malig. Rep.
PD AUG
PY 2020
VL 15
IS 4
BP 276
EP 293
DI 10.1007/s11899-020-00585-2
EA JUN 2020
PG 18
WC Oncology; Hematology
SC Oncology; Hematology
GA MU9LU
UT WOS:000547670600001
PM 32607955
DA 2021-10-28
ER

PT J
AU Wing, A
   Fajardo, CA
   Posey, AD
   Shaw, C
   Da, T
   Young, RM
   Alemany, R
   June, CH
   Guedan, S
AF Wing, Anna
   Fajardo, Carlos Alberto
   Posey, Avery D., Jr.
   Shaw, Carolyn
   Da, Tong
   Young, Regina M.
   Alemany, Ramon
   June, Carl H.
   Guedan, Sonia
TI Improving CART-Cell Therapy of Solid Tumors with Oncolytic Virus-Driven
   Production of a Bispecific T-cell Engager
SO CANCER IMMUNOLOGY RESEARCH
LA English
DT Article
ID CANCER EVOLUTION; ANTIGEN ESCAPE; IMMUNOTHERAPY; LEUKEMIA;
   MICROENVIRONMENT; VIROTHERAPY; EFFICACY; HETEROGENEITY; EXHAUSTION;
   RECEPTORS
AB T cells expressing chimeric antigen receptors (CART) have shown significant promise in clinical trials to treat hematologic malignancies, but their efficacy in solid tumors has been limited. Oncolytic viruses have the potential to act in synergy with immunotherapies due to their immunogenic oncolytic properties and the opportunity of incorporating therapeutic transgenes in their genomes. Here, we hypothesized that an oncolytic adenovirus armed with an EGFR-targeting, bispecific T-cell engager (OAd-BiTE) would improve the outcome of CART-cell therapy in solid tumors. We report that CART cells targeting the folate receptor alpha (FR-alpha) successfully infiltrated preestablished xenograft tumors but failed to induce complete responses, presumably due to the presence of antigen-negative cancer cells. We demonstrated that OAd-BiTE-mediated oncolysis significantly improved CART-cell activation and proliferation, while increasing cytokine production and cytotoxicity, and showed an in vitro favorable safety profile compared with EGFR-targeting CARTs. BiTEs secreted from infected cells redirected CART cells toward EGFR in the absence of FR-alpha, thereby addressing tumor heterogeneity. BiTE secretion also redirected CAR-negative, nonspecific T cells found in CART-cell preparations toward tumor cells. The combinatorial approach improved antitumor efficacy and prolonged survival in mouse models of cancer when compared with the monotherapies, and this was the result of an increased BiTE-mediated T-cell activation in tumors. Overall, these results demonstrated that the combination of a BiTE-expressing oncolytic virus with adoptive CART-cell therapy overcomes key limitations of CART cells and BiTEs as monotherapies in solid tumors and encourage its further evaluation in human trials. (C) 2018 AACR.
C1 [Wing, Anna; Posey, Avery D., Jr.; Shaw, Carolyn; Da, Tong; Young, Regina M.; June, Carl H.; Guedan, Sonia] Univ Penn, Dept Pathol & Lab Med, Perelman Sch Med, Ctr Cellular Immunotherapies, Philadelphia, PA USA.
   [Fajardo, Carlos Alberto; Alemany, Ramon] IDIBELL Inst Catala Oncol, ProCure Program, Barcelona, Spain.
RP Guedan, S (corresponding author), C Rossello 149-153, Barcelona 08036, Spain.; June, CH (corresponding author), 3400 Civ Ctr Blvd,8th Floor,Room 08-123, Philadelphia, PA 19104 USA.
EM cjune@exchange.upenn.edu; sguedan@clinic.cat
RI Posey, Avery D./P-4890-2019; Guedan, Sonia/O-9645-2018
OI Posey, Avery D./0000-0001-8711-629X; Guedan, Sonia/0000-0002-9605-0760
FU Penn Skin Biology and Diseases Resource-based Center [P30-AR069589];
   Parker Institute for Cancer Immunotherapy; NATIONAL INSTITUTE OF
   ARTHRITIS AND MUSCULOSKELETAL AND SKIN DISEASESUnited States Department
   of Health & Human ServicesNational Institutes of Health (NIH) - USANIH
   National Institute of Arthritis & Musculoskeletal & Skin Diseases
   (NIAMS) [P30AR069589] Funding Source: NIH RePORTER
FX This work was supported in part by the Penn Skin Biology and Diseases
   Resource-based Center (P30-AR069589). The content is solely the
   responsibility of the authors and does not necessarily represent the
   official views of the National Institutes of Health. This research was
   supported by the Parker Institute for Cancer Immunotherapy. The
   investigators A.D. Posey Jr, C.H. June, and S. Guedan are members of the
   Parker Institute for Cancer Immunotherapy, which supports the University
   of Pennsylvania Cancer Immunotherapy Program.
CR Ahmadzadeh M, 2009, BLOOD, V114, P1537, DOI 10.1182/blood-2008-12-195792
   Fajardo CA, 2017, CANCER RES, V77, P2052, DOI 10.1158/0008-5472.CAN-16-1708
   Anderson KG, 2017, CANCER CELL, V31, P311, DOI 10.1016/j.ccell.2017.02.008
   Baitsch L, 2011, J CLIN INVEST, V121, P2350, DOI 10.1172/JCI46102
   Barrett DM, 2013, HUM GENE THER, V24, P717, DOI 10.1089/hum.2013.075
   Brentjens RJ, 2013, SCI TRANSL MED, V5, DOI 10.1126/scitranslmed.3005930
   Burrell RA, 2013, NATURE, V501, P338, DOI 10.1038/nature12625
   Carpenito C, 2009, P NATL ACAD SCI USA, V106, P3360, DOI 10.1073/pnas.0813101106
   Chevrier S, 2017, CELL, V169, P736, DOI 10.1016/j.cell.2017.04.016
   Cody JJ, 2009, CANCER GENE THER, V16, P473, DOI 10.1038/cgt.2009.3
   Crespo J, 2013, CURR OPIN IMMUNOL, V25, P214, DOI 10.1016/j.coi.2012.12.003
   Dunn GP, 2004, ANNU REV IMMUNOL, V22, P329, DOI 10.1146/annurev.immunol.22.012703.104803
   Fry TJ, 2018, NAT MED, V24, P20, DOI 10.1038/nm.4441
   Gajewski TF, 2013, CURR OPIN IMMUNOL, V25, P268, DOI 10.1016/j.coi.2013.02.009
   Gilham DE, 2012, TRENDS MOL MED, V18, P377, DOI 10.1016/j.molmed.2012.04.009
   Grupp SA, 2013, NEW ENGL J MED, V368, P1509, DOI 10.1056/NEJMoa1215134
   Guedan S, 2012, GENE THER, V19, P1048, DOI 10.1038/gt.2011.184
   Guedan S, 2014, BLOOD, V124, P1070, DOI 10.1182/blood-2013-10-535245
   Guedan S, 2010, MOL THER, V18, P1275, DOI 10.1038/mt.2010.79
   Hegde M, 2016, J CLIN INVEST, V126, P3036, DOI 10.1172/JCI83416
   Hegde M, 2013, MOL THER, V21, P2087, DOI 10.1038/mt.2013.185
   Hinrichs CS, 2013, NAT BIOTECHNOL, V31, P999, DOI 10.1038/nbt.2725
   Johnson LA, 2015, SCI TRANSL MED, V7, DOI 10.1126/scitranslmed.aaa4963
   Keller BA, 2016, J MOL MED, V94, P979, DOI 10.1007/s00109-016-1453-9
   Klinger M, 2016, IMMUNOL REV, V270, P193, DOI 10.1111/imr.12393
   Klinger M, 2012, BLOOD, V119, P6226, DOI 10.1182/blood-2012-01-400515
   Kochenderfer JN, 2010, BLOOD, V116, P4099, DOI 10.1182/blood-2010-04-281931
   Lavin Y, 2017, CELL, V169, P750, DOI 10.1016/j.cell.2017.04.014
   Liu XJ, 2015, CANCER RES, V75, P3596, DOI 10.1158/0008-5472.CAN-15-0159
   Maude SL, 2014, NEW ENGL J MED, V371, P1507, DOI 10.1056/NEJMoa1407222
   McGranahan N, 2015, CANCER CELL, V27, P15, DOI 10.1016/j.ccell.2014.12.001
   Milone MC, 2009, MOL THER, V17, P1453, DOI 10.1038/mt.2009.83
   Moon EK, 2014, CLIN CANCER RES, V20, P4262, DOI 10.1158/1078-0432.CCR-13-2627
   Morgan RA, 2010, MOL THER, V18, P843, DOI 10.1038/mt.2010.24
   Nishio N, 2014, CANCER RES, V74, P5195, DOI 10.1158/0008-5472.CAN-14-0697
   O'Rourke DM, 2017, SCI TRANSL MED, V9, DOI 10.1126/scitranslmed.aaa0984
   Porter DL, 2011, NEW ENGL J MED, V365, P725, DOI 10.1056/NEJMoa1103849
   Ribas A, 2017, CELL, V170, P1109, DOI 10.1016/j.cell.2017.08.027
   Rojas JJ, 2012, GENE THER, V19, P453, DOI 10.1038/gt.2011.106
   Ruella M, 2016, J CLIN INVEST, V126, P3814, DOI 10.1172/JCI87366
   Russell SJ, 2012, NAT BIOTECHNOL, V30, P658, DOI 10.1038/nbt.2287
   Sotillo E, 2015, CANCER DISCOV, V5, P1282, DOI 10.1158/2159-8290.CD-15-1020
   Tanoue K, 2017, CANCER RES, V77, P2040, DOI 10.1158/0008-5472.CAN-16-1577
   Vesely MD, 2011, ANNU REV IMMUNOL, V29, P235, DOI 10.1146/annurev-immunol-031210-101324
   Wang EX, 2015, CANCER IMMUNOL RES, V3, P815, DOI 10.1158/2326-6066.CIR-15-0054
NR 45
TC 108
Z9 114
U1 9
U2 39
PU AMER ASSOC CANCER RESEARCH
PI PHILADELPHIA
PA 615 CHESTNUT ST, 17TH FLOOR, PHILADELPHIA, PA 19106-4404 USA
SN 2326-6066
EI 2326-6074
J9 CANCER IMMUNOL RES
JI Cancer Immunol. Res.
PD MAY
PY 2018
VL 6
IS 5
BP 605
EP 616
DI 10.1158/2326-6066.CIR-17-0314
PG 12
WC Oncology; Immunology
SC Oncology; Immunology
GA GE5WV
UT WOS:000431295700010
PM 29588319
OA Bronze, Green Accepted
HC Y
HP N
DA 2021-10-28
ER

PT J
AU Mazzarella, L
AF Mazzarella, Luca
TI Highlights from the 58th meeting of the American Society of Haematology,
   1-6 December 2016, San Diego, USA
SO ECANCERMEDICALSCIENCE
LA English
DT Article
DE leukaemia; lymphoma; minimal residual disease; sequencing; clinical
   trial; CAR T cell
ID MULTIPLE-MYELOMA; DEXAMETHASONE; DARATUMUMAB
AB The recent 58th Annual American Society of Haematology (ASH) meeting held in San Diego shed light on the usual mixture of ground-breaking basic and translational science and the recent practice-changing clinical trials. Recurrent themes this year were the use of recent next-generation sequencing (NGS) techniques to perfect prognostic stratification and disease monitoring. Newer prospects on the role of metabolism in normal and malignant haemopoiesis and mature data on long-awaited trials on immunotherapy and CAR-T cells in lymphoid neoplasms were also discussed.
C1 [Mazzarella, Luca] European Inst Oncol, Via Ripamonti 435, I-20141 Milan, Italy.
RP Mazzarella, L (corresponding author), European Inst Oncol, Via Ripamonti 435, I-20141 Milan, Italy.
EM luca.mazzarella@ieo.eu
RI mazzarella, luca/AAC-2391-2019
OI mazzarella, luca/0000-0002-4043-3279
CR Dimopoulos MA, 2016, NEW ENGL J MED, V375, P1319, DOI 10.1056/NEJMoa1607751
   Dohner H, 2017, BLOOD, V129, P424, DOI 10.1182/blood-2016-08-733196
   Etchin J, 2016, LEUKEMIA, V30, P190, DOI 10.1038/leu.2015.194
   Grimwade D, 2016, BLOOD, V127, P29, DOI 10.1182/blood-2015-07-604496
   Jin LQ, 2009, CELL STEM CELL, V5, P31, DOI 10.1016/j.stem.2009.04.018
   Kennedy SR, 2014, NAT PROTOC, V9, P2586, DOI 10.1038/nprot.2014.170
   Palumbo A, 2016, NEW ENGL J MED, V375, P754, DOI 10.1056/NEJMoa1606038
   Pavletic SZ, 2006, BIOL BLOOD MARROW TR, V12, P252, DOI 10.1016/j.bbmt.2006.01.008
   Stone RM, 2015, ASH ANN M, V126, P6, DOI [10.1182/blood.V126.23.6.6, DOI 10.1182/BLOOD.V126.23.6.6, DOI 10.1182/blood.V126.23.6.6]
   Walter RB, 2012, BLOOD, V119, P6198, DOI 10.1182/blood-2011-11-325050
NR 10
TC 0
Z9 0
U1 0
U2 1
PU CANCER INTELLIGENCE LTD
PI BRISTOL
PA 11 ALMA VALE RD,, BRISTOL, BS8 2HL, ENGLAND
SN 1754-6605
J9 ECANCERMEDICALSCIENC
JI eCancerMedicalScience
PD MAR 9
PY 2017
VL 11
AR 725
DI 10.3332/ecancer.2017.725
PG 6
WC Oncology
SC Oncology
GA EP3NP
UT WOS:000397289300001
PM 28386295
OA gold, Green Published, Green Submitted
DA 2021-10-28
ER

PT J
AU Logue, JM
   Zucchetti, E
   Bachmeier, CA
   Krivenko, GS
   Larson, V
   Ninh, D
   Grillo, G
   Cao, BW
   Kim, J
   Chavez, JC
   Baluch, A
   Khimani, F
   Lazaryan, A
   Nishihori, T
   Liu, HD
   Pinilla-Ibarz, J
   Shah, BD
   Faramand, R
   Coghill, AE
   Davila, ML
   Dholaria, BR
   Jain, MD
   Locke, FL
AF Logue, Jennifer M.
   Zucchetti, Elisa
   Bachmeier, Christina A.
   Krivenko, Gabriel S.
   Larson, Victoria
   Ninh, Daniel
   Grillo, Giovanni
   Cao, Biwei
   Kim, Jongphil
   Chavez, Julio C.
   Baluch, Aliyah
   Khimani, Farhad
   Lazaryan, Aleksandr
   Nishihori, Taiga
   Liu, Hien D.
   Pinilla-Ibarz, Javier
   Shah, Bijal D.
   Faramand, Rawan
   Coghill, Anna E.
   Davila, Marco L.
   Dholaria, Bhagirathbhai R.
   Jain, Michael D.
   Locke, Frederick L.
TI Immune reconstitution and associated infections following axicabtagene
   ciloleucel in relapsed or refractory large B-cell lymphoma
SO HAEMATOLOGICA
LA English
DT Article
ID CHRONIC LYMPHOCYTIC-LEUKEMIA; THERAPY; MANAGEMENT
AB CD19 chimeric antigen receptor T (CAR T)-cell therapy with axicabtagene ciloleucel (axi-cel) for relapsed or refractory (R/R) large B-cell lymphoma (LBCL) may lead to durable remissions, however, prolonged cytopenias and infections may occur. In this single center retrospective study of 85 patients, we characterized immune reconstitution and infections for patients remaining in remission after axi-cel for LBCL. Prolonged cytopenias (those occurring at or after day 30 following infusion) were common with >= grade 3 neutropenia seen in 21 of 70 (30%) patients at day 30 and persisting in 3 of 31 (9.7%) patients at 1 year. B cells were undetectable in 30 of 34 (88.2%) patients at day 30, but were detected in 11 of 19 (57.9%) at 1 year. Median immunoglobulin G levels levels reached a nadir at day 180. By contrast, CD4 T cells decreased from baseline and were persistently low with a median CD4 count of 155 cells/mL at 1 year after axi-cel (n=19, range: 33- 269). In total, 23 of 85 (27.1%) patients received intravenous immunoglobulins after axi-cel, and 34 of 85 (40%) received granulocyte-colony stimulating factor. Infections in the first 30 days occurred in 31 of 85 (36.5%) patients, of which 11 of 85 (12.9%) required intravenous antibiotics or hospitalization ("severe") and were associated with cytokine release syndrome, neurotoxicity, tocilizumab use, corticosteroid use, and bridging therapy on univariate analyses. After day 30, seven severe infections occurred, with no late deaths due to infection. Prolonged cytopenias are common following axi-cel therapy for LBCL and typically recover with time. Most patients experience profound
C1 [Logue, Jennifer M.; Bachmeier, Christina A.; Krivenko, Gabriel S.; Ninh, Daniel; Khimani, Farhad; Lazaryan, Aleksandr; Nishihori, Taiga; Liu, Hien D.; Faramand, Rawan; Davila, Marco L.; Dholaria, Bhagirathbhai R.; Jain, Michael D.; Locke, Frederick L.] H Lee Moffitt Canc Ctr & Res Inst, Dept Blood & Marrow Transplant & Cellular Immunot, Tampa, FL 33612 USA.
   [Logue, Jennifer M.; Larson, Victoria; Chavez, Julio C.; Baluch, Aliyah; Khimani, Farhad; Lazaryan, Aleksandr; Nishihori, Taiga; Liu, Hien D.; Pinilla-Ibarz, Javier; Shah, Bijal D.; Faramand, Rawan; Davila, Marco L.; Jain, Michael D.; Locke, Frederick L.] Univ S Florida, Morsani Coll Med, Tampa, FL 33620 USA.
   [Zucchetti, Elisa; Grillo, Giovanni] ASST Grande Osped Metropolitano Niguarda, Div Ematol, Ctr Trapianti Midollo, Milan, Italy.
   [Cao, Biwei; Kim, Jongphil] H Lee Moffitt Canc Ctr & Res Inst, Dept Biostat & Bioinformat, Tampa, FL USA.
   [Chavez, Julio C.; Pinilla-Ibarz, Javier; Shah, Bijal D.] H Lee Moffitt Canc Ctr & Res Inst, Dept Malignant Hematol, Tampa, FL USA.
   [Baluch, Aliyah] H Lee Moffitt Canc Ctr & Res Inst, Dept Infect Dis, Tampa, FL USA.
   [Coghill, Anna E.] H Lee Moffitt Canc Ctr & Res Inst, Canc Epidemiol Program, Tampa, FL USA.
   [Dholaria, Bhagirathbhai R.] Vanderbilt Univ, Dept Hematol Oncol, Med Ctr, Nashville, TN USA.
RP Jain, MD; Locke, FL (corresponding author), H Lee Moffitt Canc Ctr & Res Inst, Dept Blood & Marrow Transplant & Cellular Immunot, Tampa, FL 33612 USA.; Jain, MD; Locke, FL (corresponding author), Univ S Florida, Morsani Coll Med, Tampa, FL 33620 USA.
EM michael.jain@moffitt.org; frederick.locke@moffitt.org
FU NCIUnited States Department of Health & Human ServicesNational
   Institutes of Health (NIH) - USANIH National Cancer Institute (NCI) [P30
   CA076292, K23-CA201594]
FX This work was supported by NCI P30 CA076292 and NCI K23-CA201594.
CR Annibali O, 2019, LEUKEMIA LYMPHOMA, V60, P3386, DOI 10.1080/10428194.2019.1633628
   Fried S, 2019, BONE MARROW TRANSPL, V54, P1643, DOI 10.1038/s41409-019-0487-3
   Hashmi H, 2019, BRIT J HAEMATOL, V187, pE35, DOI 10.1111/bjh.16155
   Hill JA, 2019, BLOOD ADV, V3, P3590, DOI 10.1182/bloodadvances.2019000717
   Hill JA, 2018, BLOOD, V131, P121, DOI 10.1182/blood-2017-07-793760
   Jain MD, 2018, STEM CELLS, V36, P36, DOI 10.1002/stem.2715
   Joffe E, 2018, HEMATOL ONCOL, V36, P128, DOI 10.1002/hon.2444
   Kochenderfer JN, 2017, MOL THER, V25, P2245, DOI 10.1016/j.ymthe.2017.07.004
   Lee DW, 2014, BLOOD, V124, P188, DOI 10.1182/blood-2014-05-552729
   Locke FL, 2020, JAMA ONCOL, V6, P281, DOI 10.1001/jamaoncol.2019.3869
   Locke FL, 2019, LANCET ONCOL, V20, P31, DOI 10.1016/S1470-2045(18)30864-7
   Locke FL, 2017, MOL THER, V25, P285, DOI 10.1016/j.ymthe.2016.10.020
   Neelapu SS, 2017, NEW ENGL J MED, V377, P2531, DOI 10.1056/NEJMoa1707447
   Neelapu SS, 2018, NAT REV CLIN ONCOL, V15, P47, DOI 10.1038/nrclinonc.2017.148
   Nonomura Y, 2001, J MAGN RESON IMAGING, V13, P757, DOI 10.1002/jmri.1105
   Park JH, 2018, CLIN INFECT DIS, V67, P533, DOI 10.1093/cid/ciy152
   Porrata LF, 2010, AM J HEMATOL, V85, P896, DOI 10.1002/ajh.21849
   SCHUSTER SJ, 2017, NEW ENGL J MED, V377, P2545, DOI [DOI 10.1056/NEJMOA1708566, 10.1056/NEJMoa1708566]
   Shalabi H, 2017, BLOOD S, V130, pS5048
   Ysebaert L, 2010, LEUKEMIA, V24, P1310, DOI 10.1038/leu.2010.89
NR 20
TC 26
Z9 27
U1 5
U2 5
PU FERRATA STORTI FOUNDATION
PI PAVIA
PA VIA GIUSEPPE BELLI 4, 27100 PAVIA, ITALY
SN 0390-6078
J9 HAEMATOLOGICA
JI Haematologica
PD APR
PY 2021
VL 106
IS 4
BP 978
EP 986
DI 10.3324/haematol.2019.238634
PG 9
WC Hematology
SC Hematology
GA RS3QY
UT WOS:000643697800010
PM 32327504
OA gold, Green Published
HC Y
HP N
DA 2021-10-28
ER

PT J
AU Liu, XQ
   Sun, ML
   Yu, S
   Liu, K
   Li, XR
   Shi, H
AF Liu, Xianqiang
   Sun, Meili
   Yu, Shui
   Liu, Kai
   Li, Xirui
   Shi, Huan
TI Potential therapeutic strategy for gastric cancer peritoneal metastasis
   by NKG2D ligands-specific T cells
SO ONCOTARGETS AND THERAPY
LA English
DT Article
DE chimeric antigen receptor; T cells; immunotherapy
ID CHIMERIC ANTIGEN RECEPTOR; FLOW-CYTOMETRIC QUANTIFICATION; IN-VIVO
   PERSISTENCE; FREE TUMOR-CELLS; PHASE-III; ANTITUMOR-ACTIVITY;
   IMMUNOTHERAPY; PLUS; EXPRESSION; CISPLATIN
AB Purpose: Despite advancements in its treatment, gastric cancer continues to be one of the leading causes of cancer deaths worldwide. Adoptive transfer of chimeric antigen receptor-modified T cells is a promising antitumor therapy for many cancers. The purpose of this study was to construct a chimeric receptor linking the extracellular domain of NKG2D to the CD28 and CD3zeta chain intracellular domains to target gastric cancers that expressed NKG2D ligands.
   Methods: Expression of NKG2D ligands including MICA, MICB, and ULBP1-3 in a gastric cancer cell line and primary gastric cancer cells from ascites samples were analyzed using flow cytometry. Co-culture experiments were performed by incubating chNKG2D T cells with gastric cancer cell lines and with primary human gastric cancer cells isolated from ascites and by measuring cytokine and chemokine release and cytotoxicity.
   Results: Gastric cancer cell lines and ascites-derived primary human gastric cancer cells expressed high levels of MICA, MICB, and ULBP2. ChNKG2D T cells secreted proinflammatory cytokines and chemokines when cultured with these cancer cells. In addition, chNKG2D T cells lysed gastric cancer cell lines and the ascites-derived primary human gastric cancer cells.
   Conclusion: These data indicate that treatment with chNKG2D-expressing T cells is a potential immunotherapy for gastric cancer with peritoneal metastasis.
C1 [Liu, Xianqiang] Shandong Univ, Jinan Cent Hosp, Dept Breast & Thyroid Surg, Jinan, Shandong, Peoples R China.
   [Sun, Meili] Shandong Univ, Jinan Cent Hosp, Dept Oncol, Jinan, Shandong, Peoples R China.
   [Yu, Shui] Shandong Canc Hosp & Inst, Dept Radiat Oncol, Jinan, Shandong, Peoples R China.
   [Liu, Kai] Shandong Canc Hosp & Inst, Dept Surg Gastroenterol, Jinan, Shandong, Peoples R China.
   [Li, Xirui] Shandong Canc Hosp & Inst, Dept Med, Jinan, Shandong, Peoples R China.
   [Shi, Huan] Shandong Canc Hosp & Inst, Dept Oncol, Jinan 250117, Shandong, Peoples R China.
RP Shi, H (corresponding author), Shandong Canc Hosp & Inst, Dept Oncol, 440 Jiyan Rd, Jinan 250117, Shandong, Peoples R China.
EM huanshidoc@gmail.com
FU National Science Foundation for Young Scientists of China [81402195];
   Young Science and Technology Star Program of Jinan [20120134]; Natural
   Science Foundation of Shandong ProvinceNatural Science Foundation of
   Shandong Province [ZR2015YL031, ZR2015PH012]
FX This work was supported in part by grants from the National Science
   Foundation for Young Scientists of China (grant number 81402195), Young
   Science and Technology Star Program of Jinan (grant number 20120134),
   and Natural Science Foundation of Shandong Province (grant numbers
   ZR2015YL031 and ZR2015PH012).
CR Barber A, 2008, EXP HEMATOL, V36, P1318, DOI 10.1016/j.exphem.2008.04.010
   Barber A, 2008, J IMMUNOL, V180, P72, DOI 10.4049/jimmunol.180.1.72
   Barber A, 2007, CANCER RES, V67, P5003, DOI 10.1158/0008-5472.CAN-06-4047
   Brentjens RJ, 2013, SCI TRANSL MED, V5, DOI 10.1126/scitranslmed.3005930
   Budde LE, 2013, BLOOD, V122, DOI 10.1182/blood.V122.21.1660.1660
   Carpenito C, 2009, P NATL ACAD SCI USA, V106, P3360, DOI 10.1073/pnas.0813101106
   Chang YH, 2013, CANCER RES, V73, P1777, DOI 10.1158/0008-5472.CAN-12-3558
   Crittenden M, 2003, CANCER RES, V63, P5505
   DUPONT JB, 1978, CANCER-AM CANCER SOC, V41, P941, DOI 10.1002/1097-0142(197803)41:3<941::AID-CNCR2820410323>3.0.CO;2-M
   Eshhar Z., 2008, V181, P329
   Gough M, 2005, J IMMUNOL, V174, P5766, DOI 10.4049/jimmunol.174.9.5766
   Grupp SA, 2013, NEW ENGL J MED, V368, P1509, DOI 10.1056/NEJMoa1215134
   Guedan S, 2014, BLOOD, V124, P1070, DOI 10.1182/blood-2013-10-535245
   Jemal A, 2011, CA-CANCER J CLIN, V61, P134, DOI [10.3322/caac.20115, 10.3322/caac.20107]
   Kang JH, 2012, J CLIN ONCOL, V30, P1513, DOI 10.1200/JCO.2011.39.4585
   Kitayama J, 2015, ANN SURG ONCOL, V22, P2336, DOI 10.1245/s10434-014-4238-9
   Kitayama J, 2014, CYTOM PART B-CLIN CY, V86, P56, DOI 10.1002/cyto.b.21126
   Kochenderfer JN, 2010, BLOOD, V116, P4099, DOI 10.1182/blood-2010-04-281931
   Kochenderfer JN, 2010, BLOOD, V116, P3875, DOI 10.1182/blood-2010-01-265041
   Koizumi W, 2008, LANCET ONCOL, V9, P215, DOI 10.1016/S1470-2045(08)70035-4
   Kowolik CM, 2006, CANCER RES, V66, P10995, DOI 10.1158/0008-5472.CAN-06-0160
   Kroepil Feride, 2013, BMC Res Notes, V6, P253, DOI 10.1186/1756-0500-6-253
   Lehner M, 2012, PLOS ONE, V7, DOI 10.1371/journal.pone.0031210
   Liu L, 2012, CANCER LETT, V316, P1, DOI 10.1016/j.canlet.2011.10.027
   MARASKOVSKY E, 1989, J IMMUNOL, V143, P1210
   Mimura K, 2014, INT J CANCER, V135, P1390, DOI 10.1002/ijc.28780
   Nausch N, 2008, ONCOGENE, V27, P5944, DOI 10.1038/onc.2008.272
   Porter DL, 2011, NEW ENGL J MED, V365, P725, DOI 10.1056/NEJMoa1103849
   Shi H, 2014, MOL CANCER, V13, DOI 10.1186/1476-4598-13-219
   Shi H, 2013, CANCER LETT, V328, P191, DOI 10.1016/j.canlet.2012.09.015
   Song DG, 2013, HUM GENE THER, V24, P295, DOI 10.1089/hum.2012.143
   Song DG, 2012, BLOOD, V119, P696, DOI 10.1182/blood-2011-03-344275
   Song DG, 2011, CANCER RES, V71, P4617, DOI 10.1158/0008-5472.CAN-11-0422
   Spear Paul, 2013, Cancer Immun, V13, P8
   Sun ML, 2014, BREAST CANCER RES, V16, DOI 10.1186/bcr3674
   Van Cutsem E, 2006, J CLIN ONCOL, V24, P4991, DOI 10.1200/JCO.2006.06.8429
   Zhang T, 2007, CANCER RES, V67, P11029, DOI 10.1158/0008-5472.CAN-07-2251
   Zhang T, 2006, CANCER RES, V66, P5927, DOI 10.1158/0008-5472.CAN-06-0130
NR 38
TC 11
Z9 13
U1 1
U2 13
PU DOVE MEDICAL PRESS LTD
PI ALBANY
PA PO BOX 300-008, ALBANY, AUCKLAND 0752, NEW ZEALAND
SN 1178-6930
J9 ONCOTARGETS THER
JI OncoTargets Ther.
PY 2015
VL 8
BP 3095
EP 3104
DI 10.2147/OTT.S91122
PG 10
WC Biotechnology & Applied Microbiology; Oncology
SC Biotechnology & Applied Microbiology; Oncology
GA CT9WK
UT WOS:000363167100001
PM 26543378
OA Green Published, Green Submitted, gold
DA 2021-10-28
ER

PT J
AU Kapoor, A
   Tan, CS
AF Kapoor, Andrew
   Tan, C. Sabrina
TI Immunotherapeutics to Treat HIV in the Central Nervous System
SO CURRENT HIV/AIDS REPORTS
LA English
DT Article
DE HIV-1; Central nervous system; Immunotherapy; CAR-T cell therapy;
   Broadly neutralizing antibodies; Therapeutic HIV-1 vaccine
ID IMMUNE CHECKPOINT INHIBITORS; ANTIRETROVIRAL PENETRATION;
   MONOCLONAL-ANTIBODIES; T-CELLS; CNS; REPLICATION; RESERVOIR; THERAPY;
   INFECTION; SITES
AB Purpose of Review The application of immunotherapies to HIV presents a new horizon of treatment options, but little is known about what impact they may have on the central nervous system (CNS). Here we review the most promising immunotherapeutic strategies that can be used to target HIV in the CNS and focus on identifying their potential benefits while exploring the challenges that remain in their application. Recent Findings We have identified five immunotherapeutic strategies that hold potential in managing CNS disease among HIV-infected patients. These include broadly neutralizing antibodies, multi-affinity antibodies, CAR-T cell therapy, checkpoint inhibitors, and therapeutic vaccines. Each class of immunotherapy presents unique mechanisms by which CNS viremia and latency may be addressed but are faced with several challenges. CAR-T cell therapy and multi-affinity antibodies seem to hold promise, but combination therapy is likely to be most effective. However, more human trials are needed before the clinical benefits of these therapies are realized.
C1 [Kapoor, Andrew] Harvard Med Sch, Beth Israel Deaconess Med Ctr, Div Infect Dis, Boston, MA 02115 USA.
   [Tan, C. Sabrina] Harvard Med Sch, Beth Israel Deaconess Med Ctr, Ctr Virol & Vaccine Res, Div Infect Dis, 330 Brookline Ave E CLS 1011, Boston, MA 02215 USA.
RP Tan, CS (corresponding author), Harvard Med Sch, Beth Israel Deaconess Med Ctr, Ctr Virol & Vaccine Res, Div Infect Dis, 330 Brookline Ave E CLS 1011, Boston, MA 02215 USA.
EM kkapoor2@bidmc.harvard.edu; ctan@bidmc.harvard.edu
OI Reis, AlessanRSS/0000-0001-8486-7469
FU NIMH NIH HHSUnited States Department of Health & Human ServicesNational
   Institutes of Health (NIH) - USANIH National Institute of Mental Health
   (NIMH) [R33 MH112360, R21 MH112360] Funding Source: Medline
CR Alter G, 2018, CELL HOST MICROBE, V24, P25, DOI 10.1016/j.chom.2018.06.012
   Anthony-Gonda K, 2019, SCI TRANSL MED, V11, DOI 10.1126/scitranslmed.aav5685
   Bar-On Y, 2018, NAT MED, V24, P1701, DOI 10.1038/s41591-018-0186-4
   Barouch DH, 2013, NATURE, V503, P224, DOI 10.1038/nature12744
   Bonifant CL, 2016, MOL THER-ONCOLYTICS, V3, DOI 10.1038/mto.2016.11
   Bournazos S, 2017, IMMUNOL REV, V275, P285, DOI 10.1111/imr.12482
   Canestri A, 2010, CLIN INFECT DIS, V50, P773, DOI 10.1086/650538
   Caniglia EC, 2014, NEUROLOGY, V83, P134, DOI 10.1212/WNL.0000000000000564
   Caskey M, 2015, NATURE, V522, P487, DOI 10.1038/nature14411
   Castro-Gonzalez S, 2018, AIDS RES HUM RETROV, V34, P739, DOI [10.1089/AID.2018.0118, 10.1089/aid.2018.0118]
   Chun TW, 2015, NAT IMMUNOL, V16, P584, DOI 10.1038/ni.3152
   Churchill M, 2013, CURR OPIN HIV AIDS, V8, P165, DOI 10.1097/COH.0b013e32835fc601
   Cohen YZ, 2018, CURR OPIN HIV AIDS, V13, P366, DOI 10.1097/COH.0000000000000475
   Connick E, 2007, J IMMUNOL, V178, P6975, DOI 10.4049/jimmunol.178.11.6975
   Cortese I, 2019, NEW ENGL J MED, V380, P1597, DOI 10.1056/NEJMoa1815039
   Crunkhorn S, 2017, NAT REV DRUG DISCOV, V16, P752, DOI [10.1038/nrd.2017.206, 10.1038/nrd.2017.203]
   Cuzzubbo S, 2017, EUR J CANCER, V73, P1, DOI [10.1016/j.ejca.2016.12.001, 10.1016/j.ejca.2016.12:001]
   Dash PK, 2019, NAT COMMUN, V10, DOI 10.1038/s41467-019-10366-y
   Duerr A, 2006, CLIN INFECT DIS, V43, P500, DOI 10.1086/505979
   Emu B, 2018, NEW ENGL J MED, V379, P645, DOI 10.1056/NEJMoa1711460
   Excler JL, 2016, CURR OPIN HIV AIDS, V11, P607, DOI 10.1097/COH.0000000000000312
   Folkvord JM, 2005, AIDS RES HUM RETROV, V21, P363, DOI 10.1089/aid.2005.21.363
   Gama L, 2018, ANNU REV MED, V69, P409, DOI 10.1146/annurev-med-061016-041032
   Gao Y, 2018, VIRUSES-BASEL, V10, DOI 10.3390/v10040167
   Gavegnano C, 2019, FRONT IMMUNOL, V10, DOI 10.3389/fimmu.2019.02267
   Gray LR, 2014, CURR OPIN HIV AIDS, V9, P552, DOI 10.1097/COH.0000000000000108
   Grobben M, 2019, CURR OPIN VIROL, V38, P70, DOI 10.1016/j.coviro.2019.07.007
   Guihot A, 2018, ANN ONCOL, V29, P517, DOI 10.1093/annonc/mdx696
   Gust J, 2018, CNS DRUGS, V32, P1091, DOI 10.1007/s40263-018-0582-9
   Halper-Stromberg A, 2016, J CLIN INVEST, V126, P415, DOI 10.1172/JCI80561
   Hellmuth J, 2015, J VIRUS ERAD, V1, P67
   Hessell AJ, 2016, NAT MED, V22, P362, DOI 10.1038/nm.4063
   Hunter BD, 2019, JNCI-J NATL CANCER I, V111, P646, DOI 10.1093/jnci/djz017
   Huyghe J, 2017, EXPERT REV ANTI-INFE, V15, P747, DOI 10.1080/14787210.2017.1353911
   Johnson DB, 2019, J IMMUNOTHER CANCER, V7, DOI 10.1186/s40425-019-0617-x
   Jones RB, 2016, J CLIN INVEST, V126, P455, DOI 10.1172/JCI80566
   Joseph SB, 2015, J NEUROVIROL, V21, P276, DOI 10.1007/s13365-014-0287-x
   Khan SN, 2018, J VIROL AM SOC MICRO, V92
   Kuhlmann AS, 2018, CURR OPIN HIV AIDS, V13, P446, DOI 10.1097/COH.0000000000000485
   La-Beck NM, 2015, PHARMACOTHERAPY, V35, P963, DOI 10.1002/phar.1643
   Letendre S, 2008, ARCH NEUROL-CHICAGO, V65, P65, DOI 10.1001/archneurol.2007.31
   Liu BF, 2019, CURR OPIN VIROL, V38, P21, DOI 10.1016/j.coviro.2019.04.004
   Marban C, 2016, FRONT IMMUNOL, V7, DOI 10.3389/fimmu.2016.00397
   Margolis DM, 2018, NEW ENGL J MED, V378, P295, DOI 10.1056/NEJMcibr1712494
   Masopust D, 2009, J INTERN MED, V265, P125, DOI 10.1111/j.1365-2796.2008.02054.x
   Muldoon LL, 2013, J CEREBR BLOOD F MET, V33, P13, DOI 10.1038/jcbfm.2012.153
   Mylvaganam G, 2019, FRONT IMMUNOL, V10, DOI 10.3389/fimmu.2019.02109
   Nachega Jean B., 2011, Infectious Disorders - Drug Targets, V11, P167
   Neelapu SS, 2018, NAT REV CLIN ONCOL, V15, P47, DOI 10.1038/nrclinonc.2017.148
   O'Rourke DM, 2017, SCI TRANSL MED, V9, DOI 10.1126/scitranslmed.aaa0984
   Padte NN, 2018, RETROVIROLOGY, V15, DOI 10.1186/s12977-018-0439-9
   Porichis F, 2012, CURR HIV-AIDS REP, V9, P81, DOI [10.1007/s11904-011-0106-4, 10.1007/s11904-011-0106]
   Ram DR, 2019, J LEUKOCYTE BIOL, V105, P1253, DOI 10.1002/JLB.MR0718-303R
   Rerks-Ngarm S, 2009, NEW ENGL J MED, V361, P2209, DOI 10.1056/NEJMoa0908492
   Routy JP, 2016, EXPERT REV CLIN IMMU, V12, P91, DOI 10.1586/1744666X.2016.1112269
   Rubenstein JL, 2003, BLOOD, V101, P466, DOI 10.1182/blood-2002-06-1636
   Scholler J, 2012, SCI TRANSL MED, V4, DOI 10.1126/scitranslmed.3003761
   Seung E, 2013, PLOS ONE, V8, DOI 10.1371/journal.pone.0077780
   Spivak AM, 2018, ANNU REV MED, V69, P421, DOI 10.1146/annurev-med-052716-031710
   Spudich S, 2019, J CLIN INVEST, V129, P3339, DOI 10.1172/JCI127413
   Steinhardt JJ, 2018, NAT COMMUN, V9, DOI 10.1038/s41467-018-03335-4
   Stephenson KE, 2018, CURR OPIN HIV AIDS, V13, P408, DOI 10.1097/COH.0000000000000491
   Valcour Victor, 2011, Curr HIV/AIDS Rep, V8, P54, DOI 10.1007/s11904-010-0070-4
   Veenhuis RT, 2019, CURR HIV-AIDS REP, V16, P96, DOI 10.1007/s11904-019-00428-7
   Velu V, 2009, NATURE, V458, P206, DOI 10.1038/nature07662
   Wagner TA, 2018, CURR HIV-AIDS REP, V15, P147, DOI 10.1007/s11904-018-0388-x
   Walker BD, 2008, SCIENCE, V320, P760, DOI 10.1126/science.1152622
   Wightman F, 2015, AIDS, V29, P504, DOI 10.1097/QAD.0000000000000562
   Xu L, 2017, SCIENCE, V358, P85, DOI 10.1126/science.aan8630
   Yang OO, 1997, P NATL ACAD SCI USA, V94, P11478, DOI 10.1073/pnas.94.21.11478
   Yilmaz A, 2012, J ANTIMICROB CHEMOTH, V67, P299, DOI 10.1093/jac/dkr492
   Yu YJ, 2014, SCI TRANSL MED, V6, DOI 10.1126/scitranslmed.3009835
   Zhen AJ, 2017, IMMUNOTHERAPY-UK, V9, P401, DOI 10.2217/imt-2016-0121
NR 73
TC 0
Z9 0
U1 0
U2 7
PU SPRINGER
PI NEW YORK
PA ONE NEW YORK PLAZA, SUITE 4600, NEW YORK, NY, UNITED STATES
SN 1548-3568
EI 1548-3576
J9 CURR HIV-AIDS REP
JI Curr. Hiv/Aids Rep.
PD OCT
PY 2020
VL 17
IS 5
BP 499
EP 506
DI 10.1007/s11904-020-00519-w
EA JUL 2020
PG 8
WC Infectious Diseases
SC Infectious Diseases
GA NN2YH
UT WOS:000548797700001
PM 32671567
OA Green Accepted
DA 2021-10-28
ER

PT J
AU Kaplan, BLF
   Yu, DC
   Clay, TM
   Nishimura, MI
AF Kaplan, BLF
   Yu, DC
   Clay, TM
   Nishimura, MI
TI Redirecting T lymphocyte specificity using T cell receptor genes
SO INTERNATIONAL REVIEWS OF IMMUNOLOGY
LA English
DT Review
DE immunotherapy; T cell receptor; gene therapy; cytotoxie T lymphocytes
ID TUMOR-INFILTRATING LYMPHOCYTES; AUTOLOGOUS MELANOMA-CELLS; PULSED
   DENDRITIC CELLS; RECOMBINANT INTERLEUKIN-2 THERAPY; ACTIVE SPECIFIC
   IMMUNOTHERAPY; PROSTATE-SPECIFIC ANTIGEN; COLONY-STIMULATING FACTOR;
   CHIMERIC SINGLE-CHAIN; NECROSIS-FACTOR-ALPHA; IN-VITRO GENERATION
AB Redirecting T cells by transferring T cell receptor (TCR) genes from tumor-associated antigen (TAA)-reactive T cell clones into human peripheral blood lymphocytes (PBL) has therapeutic potential for the treatment of diseases, including cancer. T cell specificity can be altered using retroviruses encoding TCRalpha and TCRbeta chain genes, or chimeric immunoglobulin (cIg) genes containing signaling domains of CD3 zeta or FcepsilonRI-gamma. This review evaluates recent studies using TCRs and cIgs to redirect T cell specificity and discusses some of the technical and biological hurdles that need to be addressed before these approaches can be successfully used to treat patients.
C1 Univ Chicago, Dept Surg, Sect Gen Surg, Chicago, IL 60637 USA.
   Duke Univ, Med Ctr, Dept Surg, Durham, NC 27710 USA.
RP Nishimura, MI (corresponding author), Univ Chicago, Dept Surg, Sect Gen Surg, 5841 S Maryland Ave, Chicago, IL 60637 USA.
EM mnishimu@surgery.bsd.uchicago.edu
OI Kaplan, Barbara/0000-0002-1992-4145
FU NATIONAL CANCER INSTITUTEUnited States Department of Health & Human
   ServicesNational Institutes of Health (NIH) - USANIH National Cancer
   Institute (NCI) [R01CA090873] Funding Source: NIH RePORTER; NCI NIH
   HHSUnited States Department of Health & Human ServicesNational
   Institutes of Health (NIH) - USANIH National Cancer Institute (NCI)
   [CA90873] Funding Source: Medline
CR Abken H, 2001, RECENT RES CANCER, V158, P249
   AEBERSOLD P, 1991, JNCI-J NATL CANCER I, V83, P932, DOI 10.1093/jnci/83.13.932
   Agus DB, 2000, SEMIN ONCOL, V27, P53
   Agus DB, 2000, SEMIN ONCOL, V27, P92
   Alexander RB, 1997, PROSTATE, V32, P73, DOI 10.1002/(SICI)1097-0045(19970615)32:1<73::AID-PROS10>3.0.CO;2-J
   Alters SE, 1997, ADV EXP MED BIOL, V417, P519
   ARIENTI F, 1993, CANCER IMMUNOL IMMUN, V36, P315, DOI 10.1007/BF01741170
   Arienti F, 1996, HUM GENE THER, V7, P1955, DOI 10.1089/hum.1996.7.16-1955
   ARUGA A, 1991, INT J CANCER, V49, P19, DOI 10.1002/ijc.2910490105
   Atkins MB, 1999, J CLIN ONCOL, V17, P2105, DOI 10.1200/JCO.1999.17.7.2105
   Bach N, 1995, TUMOR TARGETTING, V1, P203
   Balzar M, 1999, J MOL MED, V77, P699, DOI 10.1007/s001099900038
   Barfoed AM, 2000, SCAND J IMMUNOL, V51, P128
   Baselga J, 1996, J CLIN ONCOL, V14, P737, DOI 10.1200/JCO.1996.14.3.737
   BIRD RE, 1988, SCIENCE, V242, P423, DOI 10.1126/science.3140379
   BJORKMAN PJ, 1987, NATURE, V329, P512, DOI 10.1038/329512a0
   Bocchia M, 2000, HAEMATOLOGICA, V85, P1172
   Boon T, 1997, CURR OPIN IMMUNOL, V9, P681, DOI 10.1016/S0952-7915(97)80049-0
   Brandle D, 1996, J EXP MED, V183, P2501, DOI 10.1084/jem.183.6.2501
   Butterfield LH, 2001, J IMMUNOL, V166, P5300, DOI 10.4049/jimmunol.166.8.5300
   Butterfield LH, 1999, CANCER RES, V59, P3134
   Calogero A, 2000, ANTICANCER RES, V20, P1793
   Chakraborty NG, 1998, CANCER IMMUNOL IMMUN, V47, P58, DOI 10.1007/s002620050504
   Clay TM, 1999, J IMMUNOL, V162, P1749
   Clynes RA, 2000, NAT MED, V6, P443, DOI 10.1038/74704
   Cobleigh MA, 1999, J CLIN ONCOL, V17, P2639, DOI 10.1200/JCO.1999.17.9.2639
   Coiffier B, 1998, BLOOD, V92, P1927
   COLE DJ, 1994, CANCER RES, V54, P5265
   COLE DJ, 1995, CANCER RES, V55, P748
   Cooper LJN, 2000, J VIROL, V74, P8207, DOI 10.1128/JVI.74.17.8207-8212.2000
   Correale P, 1997, JNCI-J NATL CANCER I, V89, P293, DOI 10.1093/jnci/89.4.293
   DeMatos P, 1998, J SURG ONCOL, V68, P79, DOI 10.1002/(SICI)1096-9098(199806)68:2<79::AID-JSO3>3.0.CO;2-H
   DISIS ML, 1994, CANCER RES, V54, P1071
   Eshhar Z, 1997, CANCER IMMUNOL IMMUN, V45, P131, DOI 10.1007/s002620050415
   FISK B, 1995, J EXP MED, V181, P2109, DOI 10.1084/jem.181.6.2109
   Fujio K, 2000, J IMMUNOL, V165, P528, DOI 10.4049/jimmunol.165.1.528
   FYFE G, 1995, J CLIN ONCOL, V13, P688, DOI 10.1200/JCO.1995.13.3.688
   Gaugler B, 1996, IMMUNOGENETICS, V44, P323, DOI 10.1007/s002510050133
   Glennie MJ, 2000, IMMUNOL TODAY, V21, P403, DOI 10.1016/S0167-5699(00)01669-8
   Goldrath AW, 1999, NATURE, V402, P255, DOI 10.1038/35005508
   HARRIS CC, 1993, NEW ENGL J MED, V329, P1318, DOI 10.1056/NEJM199310283291807
   Haynes NM, 2001, J IMMUNOL, V166, P182, DOI 10.4049/jimmunol.166.1.182
   Hermans IF, 1997, CANCER IMMUNOL IMMUN, V44, P341, DOI 10.1007/s002620050392
   Hoffmann TK, 2000, J IMMUNOL, V165, P5938, DOI 10.4049/jimmunol.165.10.5938
   HOM SS, 1993, CANCER IMMUNOL IMMUN, V36, P1, DOI 10.1007/BF01789124
   Hombach A, 2000, INT J CANCER, V88, P115, DOI 10.1002/1097-0215(20001001)88:1<115::AID-IJC18>3.3.CO;2-5
   HOUBIERS JGA, 1993, EUR J IMMUNOL, V23, P2072, DOI 10.1002/eji.1830230905
   HUSTON JS, 1988, P NATL ACAD SCI USA, V85, P5879, DOI 10.1073/pnas.85.16.5879
   HWU P, 1995, CANCER RES, V55, P3369
   IMANISHI T, 1994, HLA 1991
   IOANNIDES CG, 1993, CELL IMMUNOL, V151, P225, DOI 10.1006/cimm.1993.1233
   IOANNIDES CG, 1992, CANCER IMMUNOL IMMUN, V35, P83, DOI 10.1007/BF01741854
   Jager E, 1998, J EXP MED, V187, P265, DOI 10.1084/jem.187.2.265
   JAIN RK, 1994, SCI AM, V271, P58, DOI 10.1038/scientificamerican0794-58
   Jansson A, 2001, INT J CANCER, V92, P338, DOI 10.1002/ijc.1189
   Johnson PWM, 2001, TRANSFUS CLIN BIOL, V8, P255, DOI 10.1016/S1246-7820(01)00182-3
   Juweid ME, 1999, CLIN CANCER RES, V5, p3292S
   Kaminski MS, 2000, BLOOD, V96, P1259, DOI 10.1182/blood.V96.4.1259.h8001259_1259_1266
   KAWAKAMI Y, 1994, J EXP MED, V180, P347, DOI 10.1084/jem.180.1.347
   Kessels HWHG, 2001, NAT IMMUNOL, V2, P957, DOI 10.1038/ni1001-957
   Lee SP, 1996, EUR J IMMUNOL, V26, P1875, DOI 10.1002/eji.1830260831
   Liu SY, 1998, J CLIN ONCOL, V16, P3270, DOI 10.1200/JCO.1998.16.10.3270
   Mandruzzato S, 1997, J EXP MED, V186, P785, DOI 10.1084/jem.186.5.785
   Marchand M, 1999, INT J CANCER, V80, P219, DOI 10.1002/(SICI)1097-0215(19990118)80:2<219::AID-IJC10>3.0.CO;2-S
   MARKOWITZ D, 1988, J VIROL, V62, P1120, DOI 10.1128/JVI.62.4.1120-1124.1988
   Menard S, 2000, J CELL PHYSIOL, V182, P150, DOI 10.1002/(SICI)1097-4652(200002)182:2<150::AID-JCP3>3.0.CO;2-E
   Mezzanzanica D, 1998, CANCER GENE THER, V5, P401
   MILLER AD, 1991, J VIROL, V65, P2220, DOI 10.1128/JVI.65.5.2220-2224.1991
   MILLER AD, 1986, MOL CELL BIOL, V6, P2895, DOI 10.1128/MCB.6.8.2895
   MILLER DG, 1990, MOL CELL BIOL, V10, P4239, DOI 10.1128/MCB.10.8.4239
   Moller P, 1998, BRIT J CANCER, V77, P1907, DOI 10.1038/bjc.1998.317
   MORITZ D, 1995, GENE THER, V2, P539
   MORITZ D, 1994, P NATL ACAD SCI USA, V91, P4318, DOI 10.1073/pnas.91.10.4318
   MORTON DL, 1992, ANN SURG, V216, P463, DOI 10.1097/00000658-199210000-00010
   Nestle FO, 1998, NAT MED, V4, P328, DOI 10.1038/nm0398-328
   Nielsen MB, 2000, CANCER CHEMOTH PHARM, V46, pS62, DOI 10.1007/PL00014052
   Nitschke L, 2001, SCAND J IMMUNOL, V53, P227, DOI 10.1046/j.1365-3083.2001.00868.x
   O'Brien SM, 2001, J CLIN ONCOL, V19, P2165, DOI 10.1200/JCO.2001.19.8.2165
   Orentas RJ, 2001, CLIN IMMUNOL, V98, P220, DOI 10.1006/clim.2000.4977
   Paglia P, 1996, J EXP MED, V183, P317, DOI 10.1084/jem.183.1.317
   Press OW, 1999, SEMIN ONCOL, V26, P58
   PRESS OW, 1995, LANCET, V346, P336, DOI 10.1016/S0140-6736(95)92225-3
   Rao A, 1997, ANNU REV IMMUNOL, V15, P707, DOI 10.1146/annurev.immunol.15.1.707
   Ras E, 1997, HUM IMMUNOL, V53, P81, DOI 10.1016/S0198-8859(97)00032-3
   Reilly RT, 2001, CANCER RES, V61, P880
   Reinhold U, 1999, J INVEST DERMATOL, V112, P744, DOI 10.1046/j.1523-1747.1999.00586.x
   Riethmuller G, 1998, J CLIN ONCOL, V16, P1788, DOI 10.1200/JCO.1998.16.5.1788
   Riley LK, 2000, SEMIN ONCOL, V27, P17, DOI 10.1053/sonc.2000.20424
   Riviere I, 2000, MOL BIOTECHNOL, V15, P133, DOI 10.1385/MB:15:2:133
   Robbins PF, 1996, CURR OPIN IMMUNOL, V8, P628, DOI 10.1016/S0952-7915(96)80078-1
   Rosenberg SA, 1998, ANN SURG, V228, P307, DOI 10.1097/00000658-199809000-00004
   Rosenberg SA, 2001, NATURE, V411, P380, DOI 10.1038/35077246
   Rosenberg SA, 1998, NAT MED, V4, P321, DOI 10.1038/nm0398-321
   Rosenberg SA, 1999, IMMUNITY, V10, P281, DOI 10.1016/S1074-7613(00)80028-X
   ROSENBERG SA, 1985, NEW ENGL J MED, V313, P1485, DOI 10.1056/NEJM198512053132327
   ROSENBERG SA, 1988, NEW ENGL J MED, V319, P1676, DOI 10.1056/NEJM198812223192527
   ROTZSCHKE O, 1990, NATURE, V348, P252, DOI 10.1038/348252a0
   SCHWARTZENTRUBER DJ, 1992, J IMMUNOTHER, V12, P1, DOI 10.1097/00002371-199207000-00001
   SCHWARTZENTRUBER DJ, 1993, BLOOD, V82, P1204, DOI 10.1182/blood.V82.4.1204.bloodjournal8241204
   Sharkey RM, 1997, CANCER IMMUNOL IMMUN, V44, P179, DOI 10.1007/s002620050371
   SHILYANSKY J, 1994, P NATL ACAD SCI USA, V91, P2829, DOI 10.1073/pnas.91.7.2829
   Soiffer R, 1998, P NATL ACAD SCI USA, V95, P13141, DOI 10.1073/pnas.95.22.13141
   STANCOVSKI I, 1993, J IMMUNOL, V151, P6577
   Stanislawski T, 2001, NAT IMMUNOL, V2, P962, DOI 10.1038/ni1001-962
   Stebbing J, 2000, CANCER TREAT REV, V26, P287, DOI 10.1053/ctrv.2000.0182
   Toes REM, 1996, CANCER RES, V56, P3782
   TOPALIAN SL, 1994, P NATL ACAD SCI USA, V91, P9461, DOI 10.1073/pnas.91.20.9461
   Touloukian CE, 2000, J IMMUNOL, V164, P3535, DOI 10.4049/jimmunol.164.7.3535
   TREISMAN J, 1995, BLOOD, V85, P139, DOI 10.1182/blood.V85.1.139.bloodjournal851139
   Uherek C, 2001, J HEMATOTH STEM CELL, V10, P523, DOI 10.1089/15258160152509136
   Vermorken JB, 1999, LANCET, V353, P345, DOI 10.1016/S0140-6736(98)07186-4
   WAHAB ZA, 1991, PANCREAS, V6, P307, DOI 10.1097/00006676-199105000-00008
   Wahl RL, 1998, J NUCL MED, V39, p21S
   White CA, 2001, ANNU REV MED, V52, P125, DOI 10.1146/annurev.med.52.1.125
   WHITESIDE TL, 1992, CRIT REV ONCOL HEMAT, V12, P25, DOI 10.1016/1040-8428(92)90063-V
   Willemsen RA, 2000, GENE THER, V7, P1369, DOI 10.1038/sj.gt.3301253
   WILSON BS, 1983, CANCER IMMUNOL IMMUN, V14, P196, DOI 10.1007/BF00205360
   Woods DB, 2001, EXP CELL RES, V264, P56, DOI 10.1006/excr.2000.5141
   YOSHINO I, 1994, CANCER RES, V54, P3387
   Yun CO, 2000, NEOPLASIA, V2, P449, DOI 10.1038/sj.neo.7900108
   Zarour HM, 2000, P NATL ACAD SCI USA, V97, P400, DOI 10.1073/pnas.97.1.400
NR 121
TC 5
Z9 5
U1 0
U2 2
PU TAYLOR & FRANCIS INC
PI PHILADELPHIA
PA 530 WALNUT STREET, STE 850, PHILADELPHIA, PA 19106 USA
SN 0883-0185
EI 1563-5244
J9 INT REV IMMUNOL
JI Int. Rev. Immunol.
PD MAY-AUG
PY 2003
VL 22
IS 3-4
BP 229
EP 253
DI 10.1080/08830180305227
PG 25
WC Immunology
SC Immunology
GA 802LH
UT WOS:000220164500003
PM 12745641
DA 2021-10-28
ER

PT J
AU Ruella, M
   Barrett, DM
   Kenderian, SS
   Shestova, O
   Hofmann, TJ
   Perazzelli, J
   Klichinsky, M
   Aikawa, V
   Nazimuddin, F
   Kozlowski, M
   Scholler, J
   Lacey, SF
   Melenhorst, JJ
   Morrissette, JJD
   Christian, DA
   Hunter, CA
   Kalos, M
   Porter, DL
   June, CH
   Grupp, SA
   Gill, S
AF Ruella, Marco
   Barrett, David M.
   Kenderian, Saad S.
   Shestova, Olga
   Hofmann, Ted J.
   Perazzelli, Jessica
   Klichinsky, Michael
   Aikawa, Vania
   Nazimuddin, Farzana
   Kozlowski, Miroslaw
   Scholler, John
   Lacey, Simon F.
   Melenhorst, Jan J.
   Morrissette, Jennifer J. D.
   Christian, David A.
   Hunter, Christopher A.
   Kalos, Michael
   Porter, David L.
   June, Carl H.
   Grupp, Stephan A.
   Gill, Saar
TI Dual CD19 and CD123 targeting prevents antigen-loss relapses after
   CD19-directed immunotherapies
SO JOURNAL OF CLINICAL INVESTIGATION
LA English
DT Article
ID ACUTE LYMPHOBLASTIC-LEUKEMIA; RECEPTOR T-CELLS; ACUTE MYELOID-LEUKEMIA;
   B-CELL; CHIMERIC RECEPTORS; EFFECTOR FUNCTIONS; ALPHA CHAIN;
   BLINATUMOMAB; INVOLVEMENT; ELIMINATION
AB Potent CD19-directed immunotherapies, such as chimeric antigen receptor T cells (CART) and blinatumomab, have drastically changed the outcome of patients with relapsed/refractory B cell acute lymphoblastic leukemia (B-ALL). However, CD19-negative relapses have emerged as a major problem that is observed in approximately 30% of treated patients. Developing approaches to preventing and treating antigen-loss escapes would therefore represent a vertical advance in the field. Here, we found that in primary patient samples, the IL-3 receptor a chain CD123 was highly expressed on leukemia-initiating cells and CD19-negative blasts in bulk B-ALL at baseline and at relapse after CART19 administration. Using intravital imaging in an antigen-loss CD19-negative relapse xenograft model, we determined that CART123, but not CART19, recognized leukemic blasts, established protracted synapses, and eradicated CD19-negative leukemia, leading to prolonged survival. Furthermore, combining CART19 and CART123 prevented antigen-loss relapses in xenograft models. Finally, we devised a dual CAR expressing construct that combined CD19- and CD123-mediated T cell activation and demonstrated that it provides superior in vivo activity against B-ALL compared with single-expressing CART or pooled combination CART. In conclusion, these findings indicate that targeting CD19 and CD123 on leukemic blasts represents an effective strategy for treating and preventing antigen-loss relapses occurring after CD19-directed therapies
C1 [Ruella, Marco; Kenderian, Saad S.; Shestova, Olga; Klichinsky, Michael; Nazimuddin, Farzana; Kozlowski, Miroslaw; Scholler, John; Lacey, Simon F.; Melenhorst, Jan J.; Kalos, Michael; June, Carl H.; Gill, Saar] Univ Penn, Perelman Sch Med, Ctr Cellular Immunotherapies, Philadelphia, PA 19104 USA.
   [Ruella, Marco; Aikawa, Vania; Lacey, Simon F.; Melenhorst, Jan J.; Morrissette, Jennifer J. D.; June, Carl H.] Univ Penn, Dept Pathol & Lab Med, Perelman Sch Med, Philadelphia, PA USA.
   [Ruella, Marco; Porter, David L.; June, Carl H.; Gill, Saar] Univ Penn, Abramson Canc Ctr, Philadelphia, PA 19104 USA.
   [Barrett, David M.; Hofmann, Ted J.; Perazzelli, Jessica; Grupp, Stephan A.] Childrens Hosp Philadelphia, Div Oncol, Philadelphia, PA 19104 USA.
   [Kenderian, Saad S.; Hunter, Christopher A.] Mayo Clin, Dept Internal Med, Div Hematol, Rochester, MN USA.
   [Christian, David A.] Univ Penn, Sch Vet Med, Dept Pathobiol, Philadelphia, PA 19104 USA.
   [Christian, David A.; Gill, Saar] Univ Penn, Dept Med, Perelman Sch Med, Div Hematol Oncol, Philadelphia, PA 19104 USA.
RP Gill, S (corresponding author), Smilow Translat Res Ctr, 8-101,3400 Civ Ctr Blvd, Philadelphia, PA 19104 USA.; Grupp, SA (corresponding author), Colket Translat Res Bldg,3-006,3501 Civ Ctr Blvd, Philadelphia, PA 19104 USA.
EM grupp@email.chop.edu; grupp@email.chop.edu
RI Christian, David/AAE-6425-2019; Melenhorst, Jan/AAW-2546-2020
OI Melenhorst, Jan/0000-0001-7677-537X; Kenderian,
   Saad/0000-0003-2767-3830; Ruella, Marco/0000-0003-4301-5811
FU University of Pennsylvania-Novartis Alliance; NIH grantUnited States
   Department of Health & Human ServicesNational Institutes of Health (NIH)
   - USA [5R01CA120409, CA016520]; EMD-Serono Cancer Immunotherapy Clinical
   Fellowship by the Society for Immunotherapy of Cancer (SITC);
   Bristol-Myers Squibb Oncology Fellowship in Clinical Cancer Research by
   the American Association for Cancer Research (AACR); Gabrielle's Angel
   Foundation; SIES-AIL fellowship by the Italian Society for Experimental
   Hematology; Italian Leukemia Association; St. Baldrick's Foundation
   Scholar Award; NATIONAL CANCER INSTITUTEUnited States Department of
   Health & Human ServicesNational Institutes of Health (NIH) - USANIH
   National Cancer Institute (NCI) [P30CA016520, R01CA120409] Funding
   Source: NIH RePORTER; NATIONAL INSTITUTE OF GENERAL MEDICAL
   SCIENCESUnited States Department of Health & Human ServicesNational
   Institutes of Health (NIH) - USANIH National Institute of General
   Medical Sciences (NIGMS) [T32GM008076] Funding Source: NIH RePORTER
FX The authors would like to thank Fang Chen and Natalka Kengle for the
   support with the Luminex cytokine assays. The authors would like to
   thank Charles "Hank" Pletcher and Paul Hallberg (Flow Cytometry Core,
   University of Pennsylvania) for help with the flow cytometry sorting of
   leukemia CD19-negative subsets. The chimeric antigen receptor used in
   this study was obtained under a materials transfer agreement from Dario
   Campana, Chihaya Imai, and the St. Jude Children's Research Hospital and
   was subsequently modified by cloning into a lentiviral vector and
   expressed with a eukaryotic promoter (62). This work was supported by
   grants from the University of Pennsylvania-Novartis Alliance (PI: CHJ
   and SG), NIH grant 5R01CA120409 (PI: CHJ), the EMD-Serono Cancer
   Immunotherapy Clinical Fellowship by the Society for Immunotherapy of
   Cancer (SITC) (PI: MR), the Bristol-Myers Squibb Oncology Fellowship in
   Clinical Cancer Research by the American Association for Cancer Research
   (AACR) (PI: MR), the Gabrielle's Angel Foundation (PI: MR), the SIES-AIL
   fellowship by the Italian Society for Experimental Hematology and the
   Italian Leukemia Association (PI: MR), and the St. Baldrick's Foundation
   Scholar Award and SU2C (PI: DMB and SAG). Imaging was performed at the
   University of Pennsylvania Small Animal Imaging Facility (SAIF)
   Optical/Bioluminescence Core, supported by NIH grant CA016520.
CR Angelot-Delettre F, 2015, HAEMATOLOGICA, V100, P223, DOI 10.3324/haematol.2014.111740
   Anurathapan U, 2014, MOL THER, V22, P623, DOI 10.1038/mt.2013.262
   Barrett DM, 2011, BLOOD, V118, pE112, DOI 10.1182/blood-2011-04-346528
   Bassan R, 2011, J CLIN ONCOL, V29, P532, DOI 10.1200/JCO.2010.30.1382
   Belaud-Rotureau MA, 2002, MODERN PATHOL, V15, P517, DOI 10.1038/modpathol.3880556
   Bernt KM, 2009, SEMIN HEMATOL, V46, P33, DOI 10.1053/j.seminhematol.2008.09.010
   Bhojwani D, 2013, LANCET ONCOL, V14, pE205, DOI 10.1016/S1470-2045(12)70580-6
   Castor A, 2005, NAT MED, V11, P630, DOI 10.1038/nm1253
   Chichili GR, 2015, SCI TRANSL MED, V7, DOI 10.1126/scitranslmed.aaa5693
   Chu SH, 2009, DRUG RESIST UPDATE, V12, P8, DOI 10.1016/j.drup.2008.12.001
   Chung EY, 2012, J CLIN INVEST, V122, P2257, DOI 10.1172/JCI45851
   Cohen KA, 2005, CANCER IMMUNOL IMMUN, V54, P799, DOI 10.1007/s00262-004-0643-4
   Cox CV, 2004, BLOOD, V104, P2919, DOI 10.1182/blood-2004-03-0901
   Davila ML, 2014, SCI TRANSL MED, V6, DOI 10.1126/scitranslmed.3008226
   Del Giudice I, 2004, HAEMATOLOGICA, V89, P303
   Djokic M, 2009, HAEMATOL-HEMATOL J, V94, P1016, DOI 10.3324/haematol.2008.000299
   Fan DM, 2015, J HEMATOL ONCOL, V8, DOI 10.1186/s13045-015-0205-6
   Fedorov VD, 2013, SCI TRANSL MED, V5, DOI 10.1126/scitranslmed.3006597
   Fielding AK, 2007, BLOOD, V109, P944, DOI 10.1182/blood-2006-05-018192
   Francis J, 2013, LEUKEMIA LYMPHOMA, V54, P1517, DOI 10.3109/10428194.2012.754096
   Fromm JR, 2011, CYTOM PART B-CLIN CY, V80B, P91, DOI 10.1002/cyto.b.20561
   Gill S, 2014, BLOOD, V123, P2343, DOI 10.1182/blood-2013-09-529537
   Grupp SA, 2015, BLOOD, V126, P681
   Grupp SA, 2013, NEW ENGL J MED, V368, P1509, DOI 10.1056/NEJMoa1215134
   Harris TH, 2012, NATURE, V486, P545, DOI 10.1038/nature11098
   Hassanein NM, 2009, AM J CLIN PATHOL, V132, P573, DOI 10.1309/AJCPO4DS0GTLSOEI
   He SZ, 2015, LEUKEMIA LYMPHOMA, V56, P1406, DOI 10.3109/10428194.2014.956316
   Hegde M, 2013, MOL THER, V21, P2087, DOI 10.1038/mt.2013.185
   Hwang K, 2013, HISTOPATHOLOGY, V62, P764, DOI 10.1111/his.12079
   Imai C, 2004, LEUKEMIA, V18, P676, DOI 10.1038/sj.leu.2403302
   Jordan CT, 2000, LEUKEMIA, V14, P1777, DOI 10.1038/sj.leu.2401903
   Kalos M, 2011, SCI TRANSL MED, V3, DOI 10.1126/scitranslmed.3002842
   Kenderian SS, 2015, LEUKEMIA, V29, P1637, DOI 10.1038/leu.2015.52
   Kloss CC, 2013, NAT BIOTECHNOL, V31, P71, DOI 10.1038/nbt.2459
   Kugler M, 2010, BRIT J HAEMATOL, V150, P574, DOI 10.1111/j.1365-2141.2010.08300.x
   Kuo SR, 2012, PROTEIN ENG DES SEL, V25, P561, DOI 10.1093/protein/gzs040
   Lanitis E, 2013, CANCER IMMUNOL RES, V1, P43, DOI 10.1158/2326-6066.CIR-13-0008
   Lee DW, 2015, LANCET, V385, P517, DOI 10.1016/S0140-6736(14)61403-3
   Liu KQ, 2015, LIFE SCI, V122, P59, DOI 10.1016/j.lfs.2014.10.013
   Luo Y, 2015, BLOOD, V126, P3778
   Mardiros A, 2013, BLOOD, V122, P3138, DOI 10.1182/blood-2012-12-474056
   Maude SL, 2014, NEW ENGL J MED, V371, P1507, DOI 10.1056/NEJMoa1407222
   Milone MC, 2009, MOL THER, V17, P1453, DOI 10.1038/mt.2009.83
   Moon H, 2007, KOREAN J LAB MED, V27, P253, DOI 10.3343/kjlm.2007.27.4.253
   Mullighan CG, 2008, SCIENCE, V322, P1377, DOI 10.1126/science.1164266
   Munoz L, 2001, HAEMATOLOGICA, V86, P1261
   Niizuma H, 2007, PEDIATR BLOOD CANCER, V49, P990, DOI 10.1002/pbc.20782
   Riccioni R, 2004, LEUKEMIA LYMPHOMA, V45, P1511, DOI 10.1080/104281090310001646031
   Ruella M, 2016, CLIN CANCER RES, V22, P2684, DOI 10.1158/1078-0432.CCR-15-1527
   Ruella M, 2015, EXPERT OPIN BIOL TH, V15, P761, DOI 10.1517/14712598.2015.1009888
   Ruella M, 2014, IMMUNOL REV, V257, P14, DOI 10.1111/imr.12136
   Sotillo E, 2015, CANCER DISCOV, V5, P1282, DOI 10.1158/2159-8290.CD-15-1020
   Soverini S, 2011, BLOOD, V118, P1208, DOI 10.1182/blood-2010-12-326405
   Sultan I, 2004, PEDIATR BLOOD CANCER, V43, P66, DOI 10.1002/pbc.20063
   Tasian SK, 2015, BLOOD, V126, P565
   Tavernier E, 2007, LEUKEMIA, V21, P1907, DOI 10.1038/sj.leu.2404824
   Testa U, 2002, BLOOD, V99, P4634, DOI 10.1182/blood.V99.12.4634
   Tettamanti S, 2013, IMMUNOL LETT, V155, P43, DOI 10.1016/j.imlet.2013.09.013
   Topp MS, 2014, J CLIN ONCOL, V32, P4134, DOI 10.1200/JCO.2014.56.3247
   Topp MS, 2012, BLOOD, V120, P5185, DOI 10.1182/blood-2012-07-441030
   Turtle CJ, 2016, J CLIN INVEST, V126, P2123, DOI 10.1172/JCI85309
   Vago L, 2009, NEW ENGL J MED, V361, P478, DOI 10.1056/NEJMoa0811036
   Wilkie S, 2012, J CLIN IMMUNOL, V32, P1059, DOI 10.1007/s10875-012-9689-9
   Zah E, 2016, CANCER IMMUNOL RES, V4, P498, DOI 10.1158/2326-6066.CIR-15-0231
   Zereshkian A, 2014, NUCL MED BIOL, V41, P377, DOI 10.1016/j.nucmedbio.2014.02.003
NR 65
TC 294
Z9 309
U1 2
U2 46
PU AMER SOC CLINICAL INVESTIGATION INC
PI ANN ARBOR
PA 2015 MANCHESTER RD, ANN ARBOR, MI 48104 USA
SN 0021-9738
EI 1558-8238
J9 J CLIN INVEST
JI J. Clin. Invest.
PD OCT
PY 2016
VL 126
IS 10
BP 3814
EP 3826
DI 10.1172/JCI87366
PG 13
WC Medicine, Research & Experimental
SC Research & Experimental Medicine
GA DX9HD
UT WOS:000384703300022
PM 27571406
OA Green Published, Bronze
HC Y
HP N
DA 2021-10-28
ER

PT J
AU Fedorov, VD
   Upadhyay, VA
   Fathi, AT
AF Fedorov, Victor D.
   Upadhyay, Vivek A.
   Fathi, Amir T.
TI The Approach to Acute Lymphoblastic Leukemia in Older Patients:
   Conventional Treatments and Emerging Therapies
SO CURRENT HEMATOLOGIC MALIGNANCY REPORTS
LA English
DT Review
DE Acute lymphoblastic leukemia; CARTcells; Older patients
ID TERM-FOLLOW-UP; ACUTE LYMPHOCYTIC-LEUKEMIA; STEM-CELL TRANSPLANTATION;
   DOSE-INTENSIVE REGIMEN; HYPER-CVAD; PHASE-II; COMPLETE REMISSION;
   ELDERLY-PATIENTS; ADULT PATIENTS; HYPERFRACTIONATED CYCLOPHOSPHAMIDE
AB Acute lymphoblastic leukemia (ALL) among older adult patients presents significant clinical challenges. As opposed to pediatric populations, in whom long-term outcomes are markedly superior, those for adults remain grim. Nevertheless, younger adults with ALL have experienced a steady improvement in long-term survival in the last few decades. This is significantly different for older ALL patients, for whom long-term outcomes remain poor. Conventional chemotherapies are associated with sub-optimal outcomes and increased toxicity in this population. However, several emerging therapies, including antibody-drug conjugates, bi-specific engagers, and chimeric antigen receptor (CAR) T cells, have demonstrated much promise and are either incorporated into the existing therapeutic paradigms or being actively investigated to improve outcomes.
C1 [Fedorov, Victor D.] Massachusetts Gen Hosp, Dept Med, Stanbury Serv PSP Grp, Boston, MA 02114 USA.
   [Upadhyay, Vivek A.] Massachusetts Gen Hosp, Dept Med, Boston, MA 02114 USA.
   [Fathi, Amir T.] Harvard Univ, Sch Med, Massachusetts Gen Hosp, Div Hematol & Med Oncol, Zero Emerson Pl,Suite 118, Boston, MA 02114 USA.
RP Fathi, AT (corresponding author), Harvard Univ, Sch Med, Massachusetts Gen Hosp, Div Hematol & Med Oncol, Zero Emerson Pl,Suite 118, Boston, MA 02114 USA.
EM afathi@partners.org
CR Advani A, 2010, J CLIN ONCOL, V28, P2085, DOI 10.1200/JCO.2009.25.1900
   Alvarnas JC, 2012, J NATL COMPR CANC NE, V10, P858, DOI 10.6004/jnccn.2012.0089
   Bargou R, 2008, SCIENCE, V321, P974, DOI 10.1126/science.1158545
   Bassan R, 2011, J CLIN ONCOL, V29, P532, DOI 10.1200/JCO.2010.30.1382
   Black K, 2015, BLOOD, V126, DOI 10.1182/blood.V126.23.2425.2425
   Brentjens RJ, 2013, SCI TRANSL MED, V5, DOI 10.1126/scitranslmed.3005930
   Brentjens RJ, 2011, BLOOD, V118, P4817, DOI 10.1182/blood-2011-04-348540
   Brudno JN, 2016, J CLIN ONCOL
   Carpenter PA, 2007, BLOOD, V109, P2791, DOI 10.1182/blood-2006-04-019836
   Chahoud J, 2015, BLOOD, V126, DOI 10.1182/blood.V126.23.1298.1298
   Chen H, 2012, J HEMATOL ONCOL, V5, DOI 10.1186/1756-8722-5-29
   Chevallier P, 2009, LEUKEMIA, V23, P806, DOI 10.1038/leu.2008.303
   Daenen S, 2012, LEUKEMIA, V26, P1726, DOI 10.1038/leu.2012.53
   Dahl J, 2015, BLOOD, V126, DOI 10.1182/blood.V126.23.1335.1335
   Davila ML, 2014, SCI TRANSL MED, V6, DOI 10.1126/scitranslmed.3008226
   DeAngelo DJ, 2007, BLOOD, V109, P5136, DOI 10.1182/blood-2006-11-056754
   DeAngelo DJ, 2015, 20 C EUR HEM ASS EHA
   Delannoy A, 1997, LEUKEMIA, V11, P1429, DOI 10.1038/sj.leu.2400780
   Enblad G, 2015, BLOOD, V126, DOI 10.1182/blood.V126.23.1534.1534
   Fathi A., 2015, BLOOD, V126, P1328, DOI [10.1182/blood.V126.23.1328.1328, DOI 10.1182/BLOOD.V126.23.1328.1328]
   Fathi AT, 2014, BLOOD, V124, P3714
   Fedorov VD, 2014, CANCER J, V20, P160, DOI 10.1097/PPO.0000000000000040
   Foa R, 2011, BLOOD, V118, P6521, DOI 10.1182/blood-2011-05-351403
   Gokbuget N, 2013, BLOOD, V122, P1366, DOI 10.1182/blood-2012-07-379016
   Goekbuget N, 2012, BLOOD, V120, DOI 10.1182/blood.V120.21.1493.1493
   Gokbuget N, 2011, BLOOD, V118, P3504, DOI 10.1182/blood-2011-01-329441
   Gokbuget N, 2008, ONKOLOGIE, V31S4, P29
   Gokbuget N, 2015, BLOOD, V126, P680, DOI DOI 10.1182/BLOOD.V126.23.680.680
   Gokbuget Nicola, 2006, Hematology Am Soc Hematol Educ Program, P133
   Goldstone AH, 2008, BLOOD, V111, P1827, DOI 10.1182/blood-2007-10-116582
   Grupp SA, 2015, BLOOD, V126, P681
   Hoelzer D, 1996, BLOOD, V87, P495, DOI 10.1182/blood.V87.2.495.bloodjournal872495
   Hoelzer D, 2013, CURR OPIN ONCOL, V25, P701, DOI 10.1097/CCO.0000000000000009
   Jabbour E, 2015, BLOOD, V125, P4010, DOI 10.1182/blood-2014-08-596403
   Jain PL, 2015, BLOOD, V126, P3718
   Kantarjian H, 2004, CANCER-AM CANCER SOC, V101, P2788, DOI 10.1002/cncr.20668
   Kantarjian H, 2012, LANCET ONCOL, V13, P403, DOI 10.1016/S1470-2045(11)70386-2
   Kantarjian HM, 2000, J CLIN ONCOL, V18, P547, DOI 10.1200/JCO.2000.18.3.547
   Kantarjian HM, 2015, CLIN LYMPHOMA MYELOM
   Kebriaei P., 2015, BLOOD, V126, P862, DOI DOI 10.1182/blood.V126.23.862.862
   Koller CA, 1997, LEUKEMIA, V11, P2039, DOI 10.1038/sj.leu.2400861
   Larson RA, 1998, BLOOD, V92, P1556
   LARSON RA, 1995, BLOOD, V85, P2025, DOI 10.1182/blood.V85.8.2025.bloodjournal8582025
   Lee DW, 2015, BLOOD, V126, P684
   Lin TL, 2015, BLOOD, V126, P4912
   LINKER CA, 1991, BLOOD, V78, P2814
   Litzow MR, 2015, BLOOD
   Liu X, 2015, BLOOD, V126, P4431
   Marks DI, 2010, HEMATOL-AM SOC HEMAT, P13, DOI 10.1182/asheducation-2010.1.13
   Martinelli G, 2015, BLOOD, V126, P679, DOI DOI 10.1182/BL00D-2012-07-441030
   Maude SL, 2015, BLOOD, V126, P683
   Maus MV, 2014, BLOOD, V123, P2625, DOI 10.1182/blood-2013-11-492231
   Mohty M, 2010, BLOOD, V116, P4439, DOI 10.1182/blood-2010-02-266551
   Moorman AV, 2007, BLOOD, V109, P3189, DOI 10.1182/blood-2006-10-051912
   Moorman AV, 2010, BLOOD, V115, P206, DOI 10.1182/blood-2009-07-232124
   Nagorsen D, 2012, PHARMACOL THERAPEUT, V136, P334, DOI 10.1016/j.pharmthera.2012.07.013
   Niu T, 2015, BLOOD, V126
   O'Brien S, 2008, CANCER, V113, P2097, DOI 10.1002/cncr.23819
   O'Hare T, 2005, CANCER RES, V65, P4500, DOI 10.1158/0008-5472.CAN-05-0259
   Ottmann O, 2007, BLOOD, V110, P2309, DOI 10.1182/blood-2007-02-073528
   Ottmann OG, 2007, CANCER-AM CANCER SOC, V109, P2068, DOI 10.1002/cncr.22631
   Park JH, 2015, BLOOD, V126, DOI 10.1182/blood.V126.23.682.682
   Perez A, 2015, BLOOD, V126, P2042, DOI DOI 10.1182/blood.V126.23.2042.2042
   Pigneux A, 2011, ASH ANN M, V118, P2586
   Portell CA, 2013, CLIN PHARM, V5
   Ribera JM, 2015, ONCOTARGETS THER, V8, P1567, DOI 10.2147/OTT.S70524
   Rosen PJ, 2000, LEUKEMIA RES, V24, P183, DOI 10.1016/S0145-2126(99)00148-4
   Rosenberg SA, 2015, SCIENCE, V348, P62, DOI 10.1126/science.aaa4967
   Rouce RH, 2015, BLOOD, V126, P4425
   Rousselot P, 2012, ASH ANN M, V120, P666
   Rowe JM, 2009, BRIT J HAEMATOL, V144, P468, DOI 10.1111/j.1365-2141.2008.07513.x
   Rowe JM, 2005, BLOOD, V106, P3760, DOI 10.1182/blood-2005-04-1623
   RUELLA M, 2015, BLOOD, V126, P2523
   Ryan MC, 2015, BLOOD, V126, DOI 10.1182/blood.V126.23.594.594
   Sadelain M, 2015, J CLIN INVEST, V125, P3392, DOI 10.1172/JCI80010
   Sancho JM, 2007, EUR J HAEMATOL, V78, P102, DOI 10.1111/j.1600-0609.2006.00778.x
   Sasaki K, 2015, BLOOD, V126, P3721, DOI DOI 10.1182/BLOOD.V126.23.3721.3721
   Scott AM, 2012, NAT PUBL GROUP, V12
   Shuptrine CW, 2012, SEMIN CANC BIOL, V22
   Siegel R, 2014, CA-CANCER J CLIN, V64, P9, DOI [10.3322/caac.21254, 10.3322/caac.21208, 10.1136/bmj.g1502, 10.1001/jamaoto.2014.2530]
   Smith BD, 2009, J CLIN ONCOL, V27, P2758, DOI 10.1200/JCO.2008.20.8983
   Tanguy-Schmidt A, 2013, BIOL BLOOD MARROW TR, V19, P150, DOI 10.1016/j.bbmt.2012.08.021
   Teachey DT, 2015, BLOOD, V126, DOI 10.1182/blood.V126.23.1334.1334
   Themeli M, 2015, CELL STEM CELL, V16, P357, DOI 10.1016/j.stem.2015.03.011
   Thomas DA, 2006, CANCER-AM CANCER SOC, V106, P1569, DOI 10.1002/cncr.21776
   Thomas DA, 2004, BLOOD, V103, P4396, DOI 10.1182/blood-2003-08-2958
   Thomas DA, 2010, J CLIN ONCOL JCO, V2026, P9456
   Topp MS, 2015, LANCET ONCOL, V16, P57, DOI 10.1016/S1470-2045(14)71170-2
   Topp MS, 2014, J CLIN ONCOL, V32, P4134, DOI 10.1200/JCO.2014.56.3247
   Topp MS, 2012, BLOOD, V120, P5185, DOI 10.1182/blood-2012-07-441030
   Topp MS, 2011, J CLIN ONCOL, V29, P2493, DOI 10.1200/JCO.2010.32.7270
   Topp MS, 2014, LANCET ONCOL, V16
   Towatari M, 2004, BLOOD, V104, P3507, DOI 10.1182/blood-2004-04-1389
   Turtle C.J., 2015, BLOOD, V126, P3773
   van der Stegen SJC, 2015, NAT REV DRUG DISCOV, V14, P499, DOI 10.1038/nrd4597
   Yanada M, 2006, J CLIN ONCOL, V24, P460, DOI 10.1200/JCO.2005.03.2177
   Yannakou CK, 2015, BLOOD, V126, DOI 10.1182/blood.V126.23.4983.4983
   Zolot RS, 2013, NAT REV DRUG DISCOV, V12, P259, DOI 10.1038/nrd3980
NR 98
TC 4
Z9 4
U1 0
U2 4
PU CURRENT MEDICINE GROUP
PI PHILADELPHIA
PA 400 MARKET STREET, STE 700, PHILADELPHIA, PA 19106 USA
SN 1558-8211
EI 1558-822X
J9 CURR HEMATOL MALIG R
JI Curr. Hematol. Malig. Rep.
PD JUN
PY 2016
VL 11
IS 3
BP 165
EP 174
DI 10.1007/s11899-016-0316-3
PG 10
WC Oncology; Hematology
SC Oncology; Hematology
GA DL5LO
UT WOS:000375678800001
PM 26939921
DA 2021-10-28
ER

PT J
AU Hatic, H
   Sampat, D
   Goyal, G
AF Hatic, Haris
   Sampat, Devi
   Goyal, Gaurav
TI Immune checkpoint inhibitors in lymphoma: challenges and opportunities
SO ANNALS OF TRANSLATIONAL MEDICINE
LA English
DT Review
DE Hodgkin; pembrolizumab; nivolumab; ipilimumab; cytotoxic
   T-lymphocyte-associated antigen 4 (CTLA-4)
ID B-CELL LYMPHOMA; CLASSICAL HODGKIN LYMPHOMA; CHRONIC
   LYMPHOCYTIC-LEUKEMIA; PROGRAMMED DEATH-1 BLOCKADE; PD-1/PD-L1 AXIS
   CONTRIBUTES; PD-1 BLOCKADE; BRENTUXIMAB VEDOTIN; PD1 BLOCKADE; PHASE-II;
   LIGAND 1
AB Immune checkpoint inhibitors (ICIs) are immunomodulatory antibodies that intensify the host immune response, thereby leading to cytotoxicity. The primary targets for checkpoint inhibition have included cytotoxic T-lymphocyte-associated antigen 4 (CTLA-4), programmed cell death receptor-1 (PD-1) or programmed cell death ligand-1 (PD-L1). ICIs have resulted in a change in treatment landscape of various neoplasms. Among hematologic malignancies, ICIs have been most successful in certain subtypes of lymphomas such as classic Hodgkin lymphoma (cHL) and primary mediastinal B-cell lymphoma (PMBCL). However, there have been several challenges in harnessing the host immune system through ICI use in other lymphomas. The underlying reasons for the low efficacy of ICI monotherapy in most lymphomas may include defects in antigen presentation, non-inflamed tumor microenvironment (TME), immunosuppressive metabolites, genetic factors, and an overall lack of predictive biomarkers of response. In this review, we outline the existing and ongoing studies utilizing ICI therapy in various lymphomas. We also describe the challenges leading to the lack of efficacy with ICI use and discuss potential strategies to overcome those challenges including: chimeric antigen receptor T-cell therapy (CAR-T therapy), bispecific T-cell therapy (BiTE), lymphocyte activation gene-3 (LAG-3) inhibitors, T-cell immunoglobulin and mucin-domain containing-3 (TIM-3) inhibitors, vaccines, promotion of inflammatory macrophages, indoleamine 2,3-dioxygenase 1 (IDO1) inhibitors, DNA methyltransferase inhibitors (DNMTi) and histone deacetylase inhibitors (HDACi). Tumor mutational burden and interferon-gamma release assays are potential biomarkers of ICI treatment response beyond PD-L1 expression. Further collaborations between clinicians and scientists are vital to understand the immunopathology in ICI therapy in order to improve clinical outcomes.
C1 [Hatic, Haris; Sampat, Devi; Goyal, Gaurav] Univ Alabama Birmingham, Div Hematologyoncol, 1802 6th Ave South Suite 2555, Birmingham, AL 35294 USA.
RP Goyal, G (corresponding author), Univ Alabama Birmingham, Div Hematologyoncol, 1802 6th Ave South Suite 2555, Birmingham, AL 35294 USA.
EM ggoyal@uabmc.edu
CR Advani R, 2018, NEW ENGL J MED, V379, P1711, DOI 10.1056/NEJMoa1807315
   Ahmadzadeh M, 2009, BLOOD, V114, P1537, DOI 10.1182/blood-2008-12-195792
   Alexandrov LB, 2013, NATURE, V500, P415, DOI 10.1038/nature12477
   Allegra A, 2015, LEUKEMIA RES, V39, P1006, DOI 10.1016/j.leukres.2015.08.001
   Annibali O, 2018, LEUKEMIA RES, V67, P45, DOI 10.1016/j.leukres.2018.01.014
   [Anonymous], 2019, J CLIN ONCOL, DOI DOI 10.1200/JCO.19.01492
   Ansell S, 2016, BLOOD, V128, DOI 10.1182/blood.V128.22.183.183
   Ansell SM, 2019, J CLIN ONCOL, V37, P481, DOI 10.1200/JCO.18.00766
   Ansell SM, 2015, NEW ENGL J MED, V372, P311, DOI 10.1056/NEJMoa1411087
   Ansell SM, 2009, CLIN CANCER RES, V15, P6446, DOI 10.1158/1078-0432.CCR-09-1339
   Armand P, 2019, J CLIN ONCOL, V37, P3291, DOI [10.1200/JCO.19.01389, DOI 10.1200/JCO.19.01389]
   Armand P, 2021, BLOOD, V137, P637, DOI 10.1182/blood.2019004753
   Armand P, 2020, BLOOD ADV, V4, P2617, DOI 10.1182/bloodadvances.2019001367
   Armand P, 2016, J CLIN ONCOL, V34, P3733, DOI 10.1200/JCO.2016.67.3467
   Armand P, 2015, BLOOD, V125, P3393, DOI 10.1182/blood-2015-02-567453
   Armand P, 2013, J CLIN ONCOL, V31, P4199, DOI 10.1200/JCO.2012.48.3685
   Bajwa Ravneet, 2019, J Clin Med Res, V11, P225, DOI 10.14740/jocmr3750
   Barros MHM, 2015, PLOS ONE, V10, DOI 10.1371/journal.pone.0124531
   Bashey A, 2009, BLOOD, V113, P1581, DOI 10.1182/blood-2008-07-168468
   Bennani NN, 2019, BLOOD, V134, DOI 10.1182/blood-2019-126194
   Blazar BR, 2003, J IMMUNOL, V171, P1272, DOI 10.4049/jimmunol.171.3.1272
   Boyle M., 2019, J CLIN ONCOL, V37, P190, DOI DOI 10.1200/JCO.18.01583
   Brody J, 2011, J CLIN ONCOL, V29, P1864, DOI 10.1200/JCO.2010.33.4623
   Brusa D, 2013, HAEMATOLOGICA, V98, P953, DOI 10.3324/haematol.2012.077537
   Burr ML, 2019, CANCER CELL, V36, P385, DOI 10.1016/j.ccell.2019.08.008
   Castro F, 2018, FRONT IMMUNOL, V9, DOI 10.3389/fimmu.2018.00847
   Cebon J, 2018, MAMM GENOME, V29, P703, DOI 10.1007/s00335-018-9786-z
   Cesano A, 2018, BIOMEDICINES, V6, DOI 10.3390/biomedicines6010014
   Chapuy B, 2016, BLOOD, V127, P869, DOI 10.1182/blood-2015-10-673236
   Chen BJ, 2013, CLIN CANCER RES, V19, P3462, DOI 10.1158/1078-0432.CCR-13-0855
   Chen R, 2017, J CLIN ONCOL, V35, P2125, DOI 10.1200/JCO.2016.72.1316
   Choi J, 2015, NAT GENET, V47, P1011, DOI 10.1038/ng.3356
   Chuang HC, 2005, BLOOD, V106, P3090, DOI 10.1182/blood-2005-04-1406
   Cubas RA, 2013, NAT MED, V19, P494, DOI 10.1038/nm.3109
   Davids MS, 2015, BLOOD, V126, P860
   de Charette M, 2018, HAEMATOLOGICA, V103, P1256, DOI 10.3324/haematol.2017.184192
   Di Nicola M, 2009, BLOOD, V113, P18, DOI 10.1182/blood-2008-06-165654
   Diefenbach CS, 2017, JNCI-J NATL CANCER I, V109, DOI 10.1093/jnci/djw249
   Ding W, 2017, BLOOD, V129, P3419, DOI 10.1182/blood-2017-02-765685
   Dubois S, 2016, CLIN CANCER RES, V22, P2919, DOI 10.1158/1078-0432.CCR-15-2305
   Eyre TA, 2015, BRIT J HAEMATOL, V170, P291, DOI 10.1111/bjh.13397
   Fangazio M, 2014, BLOOD, V124
   Garrido F, 2016, CURR OPIN IMMUNOL, V39, P44, DOI 10.1016/j.coi.2015.12.007
   Ghosh S, 2019, MOL CANCER THER, V18, P632, DOI 10.1158/1535-7163.MCT-18-0836
   God JM, 2015, J IMMUNOL, V194, P1434, DOI 10.4049/jimmunol.1402382
   Goebeler ME, 2016, J CLIN ONCOL, V34, P1104, DOI 10.1200/JCO.2014.59.1586
   Green MR, 2012, CLIN CANCER RES, V18, P1611, DOI 10.1158/1078-0432.CCR-11-1942
   Green MR, 2010, BLOOD, V116, P3268, DOI 10.1182/blood-2010-05-282780
   Guo BP, 2016, BMC MED, V14, DOI 10.1186/s12916-016-0711-6
   Harrington BK, 2019, LEUKEMIA LYMPHOMA, V60, P2498, DOI DOI 10.1080/10428194.2019.1569231
   Haverkos BM, 2017, BLOOD, V130, P221, DOI 10.1182/blood-2017-01-761346
   He YY, 2016, CANCER SCI, V107, P1193, DOI 10.1111/cas.12986
   Herbaux C, 2015, BLOOD, V126, DOI 10.1182/blood.V126.23.3979.3979
   Herrera AF, 2020, AM J HEMATOL, V95, P18, DOI 10.1002/ajh.25659
   Herrera AF, 2018, BLOOD, V131, P1183, DOI 10.1182/blood-2017-10-811224
   Holderried TAW, 2019, BONE MARROW TRANSPL, V54, P1662, DOI 10.1038/s41409-019-0498-0
   Holmgaard RB, 2013, J EXP MED, V210, P1389, DOI 10.1084/jem.20130066
   Jain N, 2016, BLOOD, V128, DOI 10.1182/blood.V128.22.59.59
   Jeanbart L, 2014, CANCER IMMUNOL RES, V2, P436, DOI 10.1158/2326-6066.CIR-14-0019-T
   Joos S, 1996, BLOOD, V87, P1571, DOI 10.1182/blood.V87.4.1571.bloodjournal8741571
   Kasamon YL, 2017, ONCOLOGIST, V22, P585, DOI 10.1634/theoncologist.2017-0004
   Kataoka K, 2019, LEUKEMIA, V33, P1687, DOI 10.1038/s41375-019-0380-5
   Khouri IF, 2018, CLIN CANCER RES, V24, P1011, DOI 10.1158/1078-0432.CCR-17-2777
   Kim S, 2019, ONCOIMMUNOLOGY, V8, DOI 10.1080/2162402X.2019.1626653
   Kim SJ, 2019, CANCER RES TREAT, V51, P611, DOI 10.4143/crt.2018.191
   Kiyasu J, 2015, BLOOD, V126, P2193, DOI 10.1182/blood-2015-02-629600
   Kline J, 2020, BLOOD, V135, P523, DOI 10.1182/blood.2019000847
   Komohara Y, 2015, PATHOL INT, V65, P170, DOI 10.1111/pin.12259
   Kuruvilla J, 2020, J CLIN ONCOL, V38
   Kuzume A, 2020, INT J MOL SCI, V21, DOI 10.3390/ijms21155456
   Kwong YL, 2017, BLOOD, V129, P2437, DOI 10.1182/blood-2016-12-756841
   Lesokhin AM, 2016, J CLIN ONCOL, V34, P2698, DOI 10.1200/JCO.2015.65.9789
   Levy R, 2014, J CLIN ONCOL, V32, P1797, DOI 10.1200/JCO.2012.43.9273
   Marra Antonio, 2017, Open AIDS J, V11, P91, DOI 10.2174/1874613601711010091
   Merryman RW, 2017, BLOOD, V129, P1380, DOI 10.1182/blood-2016-09-738385
   Moskowitz AJ., 2020, J CLIN ONCOL, V38, P20, DOI [DOI 10.1200/JCO.19.01056, 10.1200/JCO.19.01056]
   Muenst S, 2010, DIS MARKERS, V29, P47, DOI [10.1155/2010/404069, 10.3233/DMA-2010-0725]
   Nastoupil LJ, 2017, HEMATOL ONCOL, V35, P120
   Nicolae A, 2015, BLOOD, V126, P863, DOI 10.1182/blood-2015-02-630632
   Nijland M, 2017, ONCOIMMUNOLOGY, V6, DOI 10.1080/2162402X.2017.1295202
   Nunes C, 2012, CLIN CANCER RES, V18, P678, DOI 10.1158/1078-0432.CCR-11-2630
   Ok CY, 2015, EXP MOL MED, V47, DOI 10.1038/emm.2014.82
   Ou A, 2020, NEUROONCOL ADV, V2
   Palomba ML., 2017, HEMATOL ONCOL, V35, P137, DOI [10.1002/hon.2437_126, DOI 10.1002/HON.2437_126]
   Perrier A, 2020, BIOMOLECULES, V10, DOI 10.3390/biom10071061
   Prendergast GC, 2017, CANCER RES, V77, P6795, DOI 10.1158/0008-5472.CAN-17-2285
   Qorraj M, 2017, LEUKEMIA, V31, P470, DOI 10.1038/leu.2016.214
   Ramsay AG, 2013, BLOOD, V121, P2704, DOI 10.1182/blood-2012-08-448332
   Ramsay AG, 2012, BLOOD, V120, P1412, DOI 10.1182/blood-2012-02-411678
   Reichel J, 2015, BLOOD, V125, P1061, DOI 10.1182/blood-2014-11-610436
   Roemer MGM, 2016, J CLIN ONCOL, V34, P2690, DOI 10.1200/JCO.2016.66.4482
   Rogacheva Y, 2019, HEMATOL ONCOL, V37, P500
   Romano E, 2015, P NATL ACAD SCI USA, V112, P6140, DOI 10.1073/pnas.1417320112
   Ruffo E, 2019, SEMIN IMMUNOL, V42, DOI 10.1016/j.smim.2019.101305
   Saha A, 2013, BLOOD, V122, P3062, DOI 10.1182/blood-2013-05-500801
   Sakuishi K, 2010, J EXP MED, V207, P2187, DOI 10.1084/jem.20100643
   Salik B, 2020, J HEMATOL ONCOL, V13, DOI 10.1186/s13045-020-00947-6
   Song MK, 2019, INT J MOL SCI, V20, DOI 10.3390/ijms20061326
   Spagnuolo A, 2018, J THORAC DIS, V10, pS4065, DOI 10.21037/jtd.2018.09.83
   Steidl C, 2011, NATURE, V471, P377, DOI 10.1038/nature09754
   Thanarajasingam G, 2016, FEBS J, V283, P2233, DOI 10.1111/febs.13668
   Tomassetti S, 2019, THER ADV HEMATOL, V10, DOI 10.1177/2040620719841591
   Twa DDW, 2014, BLOOD, V123, P2062, DOI 10.1182/blood-2013-10-535443
   Uldrick TS, 2019, JAMA ONCOL, V5, P1332, DOI 10.1001/jamaoncol.2019.2244
   Vaddepally RK, 2020, CANCERS, V12, DOI 10.3390/cancers12030738
   Veldman J, 2020, CANCER TREAT REV, V82, DOI 10.1016/j.ctrv.2019.101931
   Vereide D, 2010, ADV CANCER RES, V108, P1, DOI 10.1016/S0065.230X(10)08004.8
   Wang DY, 2018, JAMA ONCOL, V4, P1721, DOI 10.1001/jamaoncol.2018.3923
   Wang XX, 2015, AGING-US, V7, P1032, DOI 10.18632/aging.100855
   Westin JR, 2014, LANCET ONCOL, V15, P69, DOI 10.1016/S1470-2045(13)70551-5
   Witkowska M, 2018, J IMMUNOL RES, V2018, DOI 10.1155/2018/1982423
   Wright J, 2013, NATURE, V498, pS10, DOI 10.1038/498S10a
   Xu-Monette ZY, 2018, BLOOD, V131, P68, DOI 10.1182/blood-2017-07-740993
   Yan YY, 2018, FRONT IMMUNOL, V9, DOI 10.3389/fimmu.2018.01739
   Zhang H, 2004, J IMMUNOL, V173, P932, DOI 10.4049/jimmunol.173.2.932
   Zhang XH, 2019, HEMATOL ONCOL, V37, P270, DOI 10.1002/hon.2636
   Zhou H, 2019, J CLIN ONCOL, V37
   Zitvogel L, 2008, NAT REV IMMUNOL, V8, P59, DOI 10.1038/nri2216
   Zitvogel L, 2013, IMMUNITY, V39, P74, DOI 10.1016/j.immuni.2013.06.014
   Zou WP, 2008, NAT REV IMMUNOL, V8, P467, DOI 10.1038/nri2326
NR 120
TC 0
Z9 0
U1 1
U2 1
PU AME PUBL CO
PI SHATIN
PA FLAT-RM C 16F, KINGS WING PLAZA 1, NO 3 KWAN ST, SHATIN, HONG KONG
   00000, PEOPLES R CHINA
SN 2305-5839
EI 2305-5847
J9 ANN TRANSL MED
JI ANN. TRANSL. MED.
PD JUN
PY 2021
VL 9
IS 12
AR 1037
DI 10.21037/atm-20-6833
PG 20
WC Oncology; Medicine, Research & Experimental
SC Oncology; Research & Experimental Medicine
GA TH0IU
UT WOS:000671779000017
PM 34277837
OA Green Published, gold
DA 2021-10-28
ER

PT J
AU Rabinovich, PM
   Zhang, JL
   Kerr, SR
   Cheng, BH
   Komarovskaya, M
   Bersenev, A
   Hurwitz, ME
   Krause, DS
   Weissman, SM
   Katz, SG
AF Rabinovich, Peter M.
   Zhang, Jialing
   Kerr, Samuel R.
   Cheng, Bao-Hui
   Komarovskaya, Marina
   Bersenev, Alexey
   Hurwitz, Michael E.
   Krause, Diane S.
   Weissman, Sherman M.
   Katz, Samuel G.
TI A versatile flow-based assay for immunocyte-mediated cytotoxicity
SO JOURNAL OF IMMUNOLOGICAL METHODS
LA English
DT Article
DE Cytotoxicity assay; Chimeric Antigen Receptor (CAR); Tumor Infiltrating
   Lymphocytes (TIL); Cancer; T cells; NK cells; Nuclei; Staining
ID MESSENGER-RNA; CELLS; RECEPTOR; RELEASE; TIME; TOOL
AB Cell-mediated cytotoxicity is a critical function of the immune system in mounting defense against pathogens and cancers. Current methods that allow direct evaluation of cell-mediated cytotoxicity suffer from a wide-range of drawbacks. Here, we present a novel strategy to measure cytotoxicity that is direct, sensitive, rapid, and highly adaptable. Moreover, it allows accurate measurement of viability of both target and effector cells. Target cells are fluorescently labeled with a non-toxic, cell-permeable dye that covalently binds to cell proteins, including nuclear proteins. The labeled target cells are incubated with effector cells to begin killing. Following the killing reaction, the cell mixture is incubated with another dye that specifically stains proteins of dead cells, including nuclear proteins. In the final step, cell nuclei are released by Triton X-100, and analyzed by flow cytometry. This results in four nuclear staining patterns that separate target and effector nuclei as well as nuclei of live and dead cells. Analyzing nuclei, instead of cells, greatly reduces flow cytometry errors caused by the presence of target-effector cell aggregates. Target killing time can often be reduced to 2 h and the assay can be done in a high throughput format. We have successfully validated this assay in a variety of cytotoxicity scenarios including those mediated by NK-92 cells, Chimeric Antigen Receptor (CAR)-T cells, and Tumor Infiltrating Lymphocytes (TIL). Therefore, this technique is broadly applicable, highly sensitive and easily administered, making it a powerful tool to assess immunotherapy-based, cell-mediated cytotoxicity.
C1 [Rabinovich, Peter M.; Zhang, Jialing; Kerr, Samuel R.; Cheng, Bao-Hui; Krause, Diane S.; Katz, Samuel G.] Yale Sch Med, Dept Pathol, New Haven, CT 06525 USA.
   [Komarovskaya, Marina; Bersenev, Alexey; Krause, Diane S.] Yale Sch Med, Yale Stem Cell Ctr, Dept Lab Med, New Haven, CT 06525 USA.
   [Hurwitz, Michael E.] Yale Sch Med, Dept Internal Med, New Haven, CT 06525 USA.
   [Hurwitz, Michael E.; Krause, Diane S.; Katz, Samuel G.] Yale Sch Med, Yale Comprehens Canc Ctr, New Haven, CT 06525 USA.
   [Weissman, Sherman M.] Yale Sch Med, Dept Genet, New Haven, CT 06525 USA.
RP Katz, SG (corresponding author), Yale Univ, Sch Med, 310 Cedar St,Lauder Hall 315B, New Haven, CT 06520 USA.
EM Samuel.Katz@yale.edu
FU Alliance for Cancer Gene Therapy;  [NIHR21CA198561];  [NIHR21AI121993];
   NATIONAL CANCER INSTITUTEUnited States Department of Health & Human
   ServicesNational Institutes of Health (NIH) - USANIH National Cancer
   Institute (NCI) [R21CA198561, P50CA121974, T32CA193200] Funding Source:
   NIH RePORTER; NATIONAL CENTER FOR ADVANCING TRANSLATIONAL SCIENCESUnited
   States Department of Health & Human ServicesNational Institutes of
   Health (NIH) - USANIH National Center for Advancing Translational
   Sciences (NCATS) [UL1TR001863] Funding Source: NIH RePORTER; NATIONAL
   HEART, LUNG, AND BLOOD INSTITUTEUnited States Department of Health &
   Human ServicesNational Institutes of Health (NIH) - USANIH National
   Heart Lung & Blood Institute (NHLBI) [R01HL131793] Funding Source: NIH
   RePORTER; NATIONAL INSTITUTE OF ALLERGY AND INFECTIOUS DISEASESUnited
   States Department of Health & Human ServicesNational Institutes of
   Health (NIH) - USANIH National Institute of Allergy & Infectious
   Diseases (NIAID) [R21AI121993] Funding Source: NIH RePORTER
FX NIHR21CA198561, NIHR21AI121993, Alliance for Cancer Gene Therapy.
CR BRUNNER KT, 1968, IMMUNOLOGY, V14, P181
   Corey MJ, 1997, J IMMUNOL METHODS, V207, P43, DOI 10.1016/S0022-1759(97)00098-7
   DECKER T, 1988, J IMMUNOL METHODS, V115, P61, DOI 10.1016/0022-1759(88)90310-9
   GRANBERG C, 1988, J IMMUNOL METHODS, V114, P191, DOI 10.1016/0022-1759(88)90173-1
   Kochenderfer JN, 2010, BLOOD, V116, P3875, DOI 10.1182/blood-2010-01-265041
   Lalvani A, 2010, ENFERM INFEC MICR CL, V28, P245, DOI 10.1016/j.eimc.2009.05.012
   LICHTENFELS R, 1994, J IMMUNOL METHODS, V172, P227, DOI 10.1016/0022-1759(94)90110-4
   Martinez-Lostao L, 2015, CLIN CANCER RES, V21, P5047, DOI 10.1158/1078-0432.CCR-15-0685
   Matta H, 2018, SCI REP-UK, V8, DOI 10.1038/s41598-017-18606-1
   Olsson T, 1983, J Appl Biochem, V5, P437
   Peper JK, 2014, J IMMUNOL METHODS, V405, P192, DOI 10.1016/j.jim.2014.01.012
   Rabinovich PM, 2006, HUM GENE THER, V17, P1027, DOI 10.1089/hum.2006.17.1027
   Rabinovich Peter M, 2013, Methods Mol Biol, V969, P3, DOI 10.1007/978-1-62703-260-5_1
   Rabinovich PM, 2009, HUM GENE THER, V20, P51, DOI 10.1089/hum.2008.068
   Somanchi SS, 2015, PLOS ONE, V10, DOI 10.1371/journal.pone.0141074
NR 15
TC 5
Z9 5
U1 0
U2 5
PU ELSEVIER
PI AMSTERDAM
PA RADARWEG 29, 1043 NX AMSTERDAM, NETHERLANDS
SN 0022-1759
EI 1872-7905
J9 J IMMUNOL METHODS
JI J. Immunol. Methods
PD NOV
PY 2019
VL 474
AR 112668
DI 10.1016/j.jim.2019.112668
PG 6
WC Biochemical Research Methods; Immunology
SC Biochemistry & Molecular Biology; Immunology
GA JJ2DD
UT WOS:000493970500018
PM 31525367
OA Green Accepted
DA 2021-10-28
ER

PT J
AU Ghorashian, S
   Velica, P
   Chua, I
   McNicol, AM
   Ben Carpenter
   Holler, A
   Nicholson, E
   Ahmadi, M
   Zech, M
   Xue, SA
   Uckert, W
   Morris, E
   Chakraverty, R
   Stauss, HJ
AF Ghorashian, Sara
   Velica, Pedro
   Chua, Ignatius
   McNicol, Anne-Marie
   Ben Carpenter
   Holler, Angelika
   Nicholson, Emma
   Ahmadi, Maryam
   Zech, Mathias
   Xue, Shao-An
   Uckert, Wolfgang
   Morris, Emma
   Chakraverty, Ronjon
   Stauss, Hans J.
TI CD8 T Cell Tolerance to a Tumor-Associated Self-Antigen Is Reversed by
   CD4 T Cells Engineered To Express the Same T Cell Receptor
SO JOURNAL OF IMMUNOLOGY
LA English
DT Article
ID GENE-THERAPY; P53 PROTEIN; TCR; LYMPHOCYTES; SPECIFICITY; CORECEPTOR;
   INDUCTION; MDM2; HELP; IMMUNOTHERAPY
AB Ag receptors used for cancer immunotherapy are often directed against tumor-associated Ags also expressed in normal tissues. Targeting of such Ags can result in unwanted autoimmune attack of normal tissues or induction of tolerance in therapeutic T cells. We used a murine model to study the phenotype and function of T cells redirected against the murine double minute protein 2 (MDM2), a tumor-associated Ag that shows low expression in many normal tissues. Transfer of MDM2-TCR-engineered T cells into bone marrow chimeric mice revealed that Ag recognition in hematopoietic tissues maintained T cell function, whereas presentation of MDM2 in nonhematopoietic tissues caused reduced effector function. TCR-engineered CD8(+) T cells underwent rapid turnover, downmodulated CD8 expression, and lost cytotoxic function. We found that MDM2-TCR-engineered CD4(+) T cells provided help and restored cytotoxic function of CD8(+) T cells bearing the same TCR. Although the introduction of the CD8 coreceptor enhanced the ability of CD4(+) T cells to recognize MDM2 in vitro, the improved self-antigen recognition abolished their ability to provide helper function in vivo. The data indicate that the same class I-restricted TCR responsible for Ag recognition and tolerance induction in CD8(+) T cells can, in the absence of the CD8 coreceptor, elicit CD4 T cell help and partially reverse tolerance. Thus MHC class I-restricted CD4(+) T cells may enhance the efficacy of therapeutic TCR-engineered CD8(+) T cells and can be readily generated with the same TCR.
C1 [Ghorashian, Sara; Velica, Pedro; Chua, Ignatius; McNicol, Anne-Marie; Holler, Angelika; Nicholson, Emma; Ahmadi, Maryam; Zech, Mathias; Xue, Shao-An; Morris, Emma; Stauss, Hans J.] UCL, Inst Immun & Transplantat, London NW3 2PF, England.
   [Ghorashian, Sara; Velica, Pedro; Ben Carpenter; Chakraverty, Ronjon] UCL, Transplantat Immunol Grp, Dept Haematol, Div Canc Studies, London NW3 2PF, England.
   [Uckert, Wolfgang] Humboldt Univ, Inst Biol, D-13125 Berlin, Germany.
   [Uckert, Wolfgang] Max Delbruck Ctr Mol Med, D-13125 Berlin, Germany.
RP Stauss, HJ (corresponding author), UCL, Inst Immun & Transplantat, Royal Free Campus,Rowland Hill St, London NW3 2PF, England.
EM h.stauss@ucl.ac.uk
RI Xue, Shao-An/A-2735-2011
OI Chakraverty, Ronjon/0000-0003-2301-2664; Morris,
   Emma/0000-0003-4834-1130; Velica, Pedro/0000-0002-0557-8544
FU Leukaemia and Lymphoma Research UK, Medical Research Council UKUK
   Research & Innovation (UKRI)Medical Research Council UK (MRC); Medical
   Research Council Virology CentreUK Research & Innovation (UKRI)Medical
   Research Council UK (MRC); Experimental Cancer Medicine Centre, Cancer
   Research UK; European UnionEuropean Commission; Medical Research
   CouncilUK Research & Innovation (UKRI)Medical Research Council UK
   (MRC)European Commission [G0802345, G0701311, G0900397, G0902209,
   G0700568] Funding Source: researchfish
FX This work was supported by Leukaemia and Lymphoma Research UK, Medical
   Research Council UK, the Medical Research Council Virology Centre, the
   Experimental Cancer Medicine Centre, Cancer Research UK, and European
   Union FP7 ATTRACT funds.
CR Abdi R, 2003, DIABETES-METAB RES, V19, P186, DOI 10.1002/dmrr.362
   Aubert RD, 2011, P NATL ACAD SCI USA, V108, P21182, DOI 10.1073/pnas.1118450109
   Bendle GM, 2010, NAT MED, V16, P565, DOI 10.1038/nm.2128
   Bendle GM, 2004, CANCER RES, V64, P8052, DOI 10.1158/0008-5472.CAN-04-0630
   Brenner MK, 2010, CURR OPIN IMMUNOL, V22, P251, DOI 10.1016/j.coi.2010.01.020
   Busuttil V, 2010, P NATL ACAD SCI USA, V107, P18061, DOI 10.1073/pnas.1006163107
   Caserta S, 2010, J IMMUNOL, V185, P6545, DOI 10.4049/jimmunol.1001867
   Chakraverty R, 2008, J IMMUNOL, V181, P6820, DOI 10.4049/jimmunol.181.10.6820
   Cheever MA, 2009, CLIN CANCER RES, V15, P5323, DOI 10.1158/1078-0432.CCR-09-0737
   Cole DK, 2012, IMMUNOLOGY, V137, P139, DOI 10.1111/j.1365-2567.2012.03625.x
   Dahl AM, 1996, J IMMUNOL, V157, P239
   FALK K, 1991, J EXP MED, V174, P425, DOI 10.1084/jem.174.2.425
   Freedman DA, 1999, CANCER RES, V59, P1
   Gilliet M, 2002, J EXP MED, V195, P953, DOI 10.1084/jem.20020045
   Jorritsma A, 2011, CURR GENE THER, V11, P276, DOI 10.2174/156652311796150390
   Kessels HWHG, 2006, J IMMUNOL, V177, P976, DOI 10.4049/jimmunol.177.2.976
   Kieback E, 2008, P NATL ACAD SCI USA, V105, P623, DOI 10.1073/pnas.0710198105
   Kuball J, 2005, IMMUNITY, V22, P117, DOI 10.1016/j.immuni.2004.12.005
   Leisegang M, 2010, J CLIN INVEST, V120, P3869, DOI 10.1172/JCI43437
   Maile R, 2005, J IMMUNOL, V174, P619, DOI 10.4049/jimmunol.174.2.619
   McNicol AM, 2007, EUR J IMMUNOL, V37, P1634, DOI 10.1002/eji.200636900
   Morris EC, 2005, P NATL ACAD SCI USA, V102, P7934, DOI 10.1073/pnas.0500357102
   Muranski P, 2009, CURR OPIN IMMUNOL, V21, P200, DOI 10.1016/j.coi.2009.02.004
   OLINER JD, 1992, NATURE, V358, P80, DOI 10.1038/358080a0
   Park JH, 2007, NAT IMMUNOL, V8, P1049, DOI 10.1038/ni1512
   Park TS, 2011, TRENDS BIOTECHNOL, V29, P550, DOI 10.1016/j.tibtech.2011.04.009
   Pospori C, 2011, BLOOD, V117, P6813, DOI 10.1182/blood-2010-08-304568
   POWIS SJ, 1991, NATURE, V354, P528, DOI 10.1038/354528a0
   Roth J, 1998, EMBO J, V17, P554, DOI 10.1093/emboj/17.2.554
   Sadovnikova E, 1996, P NATL ACAD SCI USA, V93, P13114, DOI 10.1073/pnas.93.23.13114
   SCHONRICH G, 1992, INT IMMUNOL, V4, P581, DOI 10.1093/intimm/4.5.581
   SCHONRICH G, 1991, CELL, V65, P293, DOI 10.1016/0092-8674(91)90163-S
   Schwartz RH, 2003, ANNU REV IMMUNOL, V21, P305, DOI 10.1146/annurev.immunol.21.120601.141110
   Singh NJ, 2012, IMMUNITY, V37, P735, DOI 10.1016/j.immuni.2012.08.008
   Stanislawski T, 2001, NAT IMMUNOL, V2, P962, DOI 10.1038/ni1001-962
   Stauss HJ, 2013, GENE THER, V20, P1029, DOI 10.1038/gt.2013.34
   TOWNSEND ARM, 1985, CELL, V42, P457, DOI 10.1016/0092-8674(85)90103-5
   Wiesel M, 2012, EUR J IMMUNOL, V42, P1080, DOI 10.1002/eji.201142205
NR 38
TC 15
Z9 17
U1 1
U2 8
PU AMER ASSOC IMMUNOLOGISTS
PI BETHESDA
PA 9650 ROCKVILLE PIKE, BETHESDA, MD 20814 USA
SN 0022-1767
EI 1550-6606
J9 J IMMUNOL
JI J. Immunol.
PD FEB 1
PY 2015
VL 194
IS 3
BP 1080
EP 1089
DI 10.4049/jimmunol.1401703
PG 10
WC Immunology
SC Immunology
GA AZ3NK
UT WOS:000348134000029
PM 25539815
OA Green Published, Green Accepted, hybrid
DA 2021-10-28
ER

PT J
AU Uddin, R
   Darwish, NHE
   Mousa, SA
AF Uddin, Rehan
   Darwish, Noureldian H. E.
   Mousa, Shaker A.
TI Acute Myeloid Leukemia Mutations and Future Mechanistic Target to
   Overcome Resistance
SO CURRENT TREATMENT OPTIONS IN ONCOLOGY
LA English
DT Review
DE Acid ceramidase; Acute myeloid leukemia resistance; Bone marrow
   microenvironment; BCL-2; CAR T; FLT3; Hedgehog; Immunotherapy;
   Nanotechnology
ID HYPOXIA-ACTIVATED PRODRUG; STEM-CELLS; PHASE-I; AML; BONE; HEDGEHOG;
   ADHESION; TETRAC; IMPACT; TH-302
AB Opinion statement Cytogenetics and mutation identification in acute myeloid leukemia have allowed for more targeted therapy. Many therapies have been approved by the FDA in the last 3 years including gilteritinib and azacitidine but the overall survival has remained stagnant at 25%. The inability to achieve complete remission was related to the residual leukemic stem cells (LSCs). Thus, the relationship between bone marrow niche and LSCs must be further explored to prevent treatment relapse/resistance. The development of immunotherapy and nanotechnology may play a role in future therapy to achieve the complete remission. Nano-encapsulation of drugs can improve drugs' bioavailability, help drugs evade resistance, and provide combination therapy directly to the cancer cells. Studies indicate targeting surface antigens such as CLL1 and CD123 using chimeric antibody receptor T cells can improve survival outcomes. Finally, new discoveries indicate that inhibiting integrin alpha v beta 3 and acid ceramidase may prove to be efficacious.
C1 [Uddin, Rehan; Darwish, Noureldian H. E.; Mousa, Shaker A.] Albany Coll Pharm & Hlth Sci, Pharmaceut Res Inst, 1 Discovery Dr, Rensselaer, NY 12144 USA.
   [Darwish, Noureldian H. E.] Mansoura Univ, Mansoura Fac Med, Clin Pathol Dept, Hematol Unit, Mansoura, Egypt.
RP Mousa, SA (corresponding author), Albany Coll Pharm & Hlth Sci, Pharmaceut Res Inst, 1 Discovery Dr, Rensselaer, NY 12144 USA.
EM shaker.mousa@acphs.edu
RI Mousa, Shaker/A-7151-2017
OI Mousa, Shaker/0000-0002-9294-015X
CR Aberger F, 2014, SEMIN CELL DEV BIOL, V33, P93, DOI 10.1016/j.semcdb.2014.05.003
   Azzariti A, 2016, HEPATOLOGY, V64, P2103, DOI 10.1002/hep.28835
   Badar T, 2016, AM J HEMATOL, V91, P800, DOI 10.1002/ajh.24415
   Battula VL, 2017, JCI INSIGHT, V2, DOI 10.1172/jci.insight.90036
   Benito J, 2016, CLIN CANCER RES, V22, P1687, DOI 10.1158/1078-0432.CCR-14-3378
   Berger R, 2008, CLIN CANCER RES, V14, P3044, DOI 10.1158/1078-0432.CCR-07-4079
   Bonnet D, 1997, NAT MED, V3, P730, DOI 10.1038/nm0797-730
   Borella G, 2019, BLOOD, V134, DOI 10.1182/blood-2019-128382
   Budde L, 2017, BLOOD, V130
   Cao TY, 2019, MEDICINE, V98, DOI 10.1097/MD.0000000000015948
   Chen KTJ, 2019, PHARM RES-DORDR, V36, DOI 10.1007/s11095-019-2654-z
   Chen XY, 2015, J CLIN ONCOL, V33, P1258, DOI 10.1200/JCO.2014.58.3518
   Cortes JE, 2019, LEUKEMIA, V33, P379, DOI 10.1038/s41375-018-0312-9
   Darwish NHE, 2019, MOLECULES, V24, DOI 10.3390/molecules24112103
   Daver N, 2020, BLOOD, V135, P703, DOI 10.1182/blood.2020004791
   Daver N, 2019, LEUKEMIA, V33, P299, DOI 10.1038/s41375-018-0357-9
   Daver N, 2019, CANCER DISCOV, V9, P370, DOI 10.1158/2159-8290.CD-18-0774
   Davis PJ, 2018, FUTURE MED CHEM, V10, P1637, DOI 10.4155/fmc-2018-0123
   Davis PJ, 2016, NAT REV ENDOCRINOL, V12, P111, DOI 10.1038/nrendo.2015.205
   DeAngelo DJ, 2018, BLOOD, V132, DOI 10.1182/blood-2018-99-114286
   DiNardo CD, 2019, BLOOD, V133, P7, DOI 10.1182/blood-2018-08-868752
   Dohner H, 2017, BLOOD, V129, P424, DOI 10.1182/blood-2016-08-733196
   Dumas PY, 2019, HAEMATOLOGICA, V104, P2017, DOI 10.3324/haematol.2018.205385
   Ellis SL, 2011, BLOOD, V118, P1516, DOI 10.1182/blood-2010-08-303800
   Eppert K, 2011, NAT MED, V17, P1086, DOI 10.1038/nm.2415
   Fang Liu HZ, 1 IN HUMAN CLL1 CD33
   Fang Liu YC, 2018, BLOOD, V132
   Gutjahr JC, 2020, HAEMATOLOGICA
   Han LN, 2020, HAEMATOLOGICA, V105, P697, DOI 10.3324/haematol.2018.205534
   He X, 2020, BLOOD, V135, P713, DOI 10.1182/blood.2019002779
   Irvine DA, 2012, BLOOD, V119, P2196, DOI 10.1182/blood-2011-10-383752
   James AJ, 2020, CLIN PHARMACOKINET, V59, P1273, DOI 10.1007/s40262-020-00888-w
   Jamieson C., 2020, BLOOD CANCER DISCOV, V1
   Jin LQ, 2006, NAT MED, V12, P1167, DOI 10.1038/nm1483
   Johansen S, 2018, INT J MOL SCI, V19, DOI 10.3390/ijms19010251
   Justin Kline M, 2018, Blood, P132
   Ladikou EE, 2020, CURR ONCOL REP, V22, DOI 10.1007/s11912-020-0885-0
   Lai C, 2019, J HEMATOL ONCOL, V12, DOI 10.1186/s13045-019-0774-x
   Le PM, 2018, HAEMATOLOGICA, V103, P1945, DOI 10.3324/haematol.2018.197004
   Liao D, 2019, FRONT PHARMACOL, V10, DOI 10.3389/fphar.2019.00609
   Lin T.L., 2019, J CLIN ONCOL, V37, P1277, DOI [DOI 10.1200/JCO.18.01600, 10.1200/jco.18.01600]
   Mahadevan D, 2004, BLOOD, V104, P1940, DOI 10.1182/blood-2003-07-2490
   Mardiana S, 2020, FRONT ONCOL, V10, DOI 10.3389/fonc.2020.00697
   Martinez-Cuadron D, 2018, ANN HEMATOL, V97, P763, DOI 10.1007/s00277-018-3229-5
   Mayer LD, 2019, INT J NANOMED, V14, P3819, DOI 10.2147/IJN.S139450
   McMahon CM, 2019, CANCER DISCOV, V9, P1050, DOI 10.1158/2159-8290.CD-18-1453
   Molenaar RJ, 2018, ONCOGENE, V37, P1949, DOI 10.1038/s41388-017-0077-z
   O'Reilly E, 2018, SCI REP-UK, V8, DOI 10.1038/s41598-018-33982-y
   Ok CY, 2012, AM J PATHOL, V180, P2, DOI 10.1016/j.ajpath.2011.09.009
   Ossenkoppele G, 2016, HEMATOL-AM SOC HEMAT, P356, DOI 10.1182/asheducation-2016.1.356
   Perl AE, 2017, LANCET ONCOL, V18, P1061, DOI 10.1016/S1470-2045(17)30416-3
   Pievani A, 2020, J CLIN MED, V9, DOI 10.3390/jcm9051513
   Portwood S, 2013, CLIN CANCER RES, V19, P6506, DOI 10.1158/1078-0432.CCR-13-0674
   Pricl S, 2015, MOL ONCOL, V9, P389, DOI 10.1016/j.molonc.2014.09.003
   Queiroz KCS, 2010, ONCOGENE, V29, P6314, DOI 10.1038/onc.2010.375
   Richard-Carpentier G, 2019, THER ADV HEMATOL, V10, DOI 10.1177/2040620719882822
   Sami SA, 2020, CURR TREAT OPTION ON, V21, DOI 10.1007/s11864-019-0694-6
   Schlenk RF, 2014, BLOOD, V124, P3441, DOI 10.1182/blood-2014-05-578070
   Schmohl KA, 2019, ENDOCR-RELAT CANCER, V26, pR287, DOI 10.1530/ERC-19-0058
   Short NJ, 2019, THER ADV HEMATOL, V10, DOI 10.1177/2040620719827310
   Sommer C, 2020, MOL THER, V28, P2237, DOI 10.1016/j.ymthe.2020.06.022
   Stein EM, 2019, BLOOD, V133, P676, DOI 10.1182/blood-2018-08-869008
   Stone RM, 2017, ADDITION MIDOSTAURIN
   Sudha T, 2017, INT J NANOMED, V12, P1305, DOI 10.2147/IJN.S123742
   Sung PJ, 2019, BLOOD ADV, V3, P1061, DOI 10.1182/bloodadvances.2018029850
   Tan SF, 2019, J LIPID RES, V60, P1078, DOI 10.1194/jlr.M091876
   Tan SF, 2016, ONCOTARGET, V7, P83208, DOI 10.18632/oncotarget.13079
   TEIXIDO J, 1992, J CLIN INVEST, V90, P358, DOI 10.1172/JCI115870
   Vannini A, 2019, P NATL ACAD SCI USA, V116, P20141, DOI 10.1073/pnas.1901931116
   Wunderlich M, 2013, BLOOD, V121, pE90, DOI 10.1182/blood-2012-10-464677
   Yalcin M, 2009, ANTICANCER RES, V29, P3825
   Zhang H, 2020, FRONT ONCOL, V10, DOI 10.3389/fonc.2020.00685
   Zhang J, 2019, ONCOTARGETS THER, V12, P1937, DOI 10.2147/OTT.S191621
   Zhang JW, 2003, NATURE, V425, P836, DOI 10.1038/nature02041
   Zhao JJ, 2019, BIOMARK RES, V7, DOI 10.1186/s40364-019-0170-2
   Zhao X PT, 2015, CANCER RES, V75
   Zhao ZJ, 2018, ACTA PHARM SIN B, V8, P539, DOI 10.1016/j.apsb.2018.03.001
NR 77
TC 0
Z9 0
U1 3
U2 3
PU SPRINGER
PI NEW YORK
PA ONE NEW YORK PLAZA, SUITE 4600, NEW YORK, NY, UNITED STATES
SN 1527-2729
EI 1534-6277
J9 CURR TREAT OPTION ON
JI Curr. Treat. Options Oncol.
PD SEP
PY 2021
VL 22
IS 9
AR 76
DI 10.1007/s11864-021-00880-x
PG 18
WC Oncology
SC Oncology
GA TD3BT
UT WOS:000669207100007
PM 34213682
DA 2021-10-28
ER

PT J
AU Canestrari, E
   Steidinger, HR
   McSwain, B
   Charlebois, SJ
   Dann, CT
AF Canestrari, Emanuele
   Steidinger, Hayley R.
   McSwain, Brianna
   Charlebois, Steven J.
   Dann, Christina Tenenhaus
TI Human Platelet Lysate Media Supplement Supports Lentiviral Transduction
   and Expansion of Human T Lymphocytes While Maintaining Memory Phenotype
SO JOURNAL OF IMMUNOLOGY RESEARCH
LA English
DT Article
ID FETAL BOVINE SERUM; STABLE TRANSDUCTION; ADOPTIVE TRANSFER;
   GENE-TRANSFER; CELL THERAPY; GENERATION; SUBSETS; CD8(+); IL-7; CULTURE
AB Immune cell therapy has emerged as a promising approach to treat malignancies that were up until recently only treated on a palliative basis. Chimeric antigen receptor- (CAR-) modified T lymphocytes (T cells) in particular have proven to be very effective for certain hematological malignancies. The production of CAR T cells usually involves viral transduction and ex vivo culture of T cells. The aim of this study was to explore the use of human platelet lysate (HPL) compared to two commonly used supplements, human AB serum (ABS) and fetal bovine serum (FBS), for modified T cell production. For studying transduction, activated T cells were transduced with lentivirus to deliver GFP transgenes with three different promoters. Transduction efficiency (percent GFP) was similar among the supplements, and a modest increase in the transgene product (mean fluorescence intensity) was observed when HPL was used as a supplement compared to ABS. To study the effect of supplements on expansion, peripheral blood mononuclear cells (PBMCs) were activated and expanded in the presence of interleukin 2 (IL2) for fourteen days. T cell expansions using HPL and ABS were comparable and slightly less than the expansion obtained with FBS. Interestingly, cells expanded in media supplemented with HPL showed a higher percentage of T cells with a central memory phenotype compared to those expanded in ABS or FBS. Protein profiling revealed that the phenotypic differences may be explained by elevated levels of several cytokines in HPL, including IL7. The results suggest that the use of HPL as a cell culture supplement during the production of modified T cells is a reasonable alternative to ABS. Furthermore, the use of HPL may enhance in vivo performance of the final product by enriching for central memory T cells that are associated with long-term persistence following adoptive transfer.
C1 [Canestrari, Emanuele; Steidinger, Hayley R.; McSwain, Brianna; Charlebois, Steven J.; Dann, Christina Tenenhaus] Cook Regentec, Indianapolis, IN 46202 USA.
RP Dann, CT (corresponding author), Cook Regentec, Indianapolis, IN 46202 USA.
EM christina.dann@cookregentec.com
OI Charlebois, Steven/0000-0003-2140-9502
CR Agency EM, 2013, EM GUID US BOV SER M
   Alnabhan R, 2018, CYTOTHERAPY, V20, P941, DOI 10.1016/j.jcyt.2018.04.007
   Alvarez-Fernandez C, 2016, J TRANSL MED, V14, DOI 10.1186/s12967-016-0973-y
   Barro L, 2019, TRANSFUSION, V59, P2061, DOI 10.1111/trf.15251
   Berger C, 2008, J CLIN INVEST, V118, P294, DOI 10.1172/JCI32103
   Brindley DA, 2012, REGEN MED, V7, P7, DOI [10.2217/RME.11.112, 10.2217/rme.11.112]
   Burnouf T, 2016, BIOMATERIALS, V76, P371, DOI 10.1016/j.biomaterials.2015.10.065
   Busch DH, 2016, SEMIN IMMUNOL, V28, P28, DOI 10.1016/j.smim.2016.02.001
   Case SS, 1999, P NATL ACAD SCI USA, V96, P2988, DOI 10.1073/pnas.96.6.2988
   Charlebois S, 2018, CYTOTHERAPY, V20, pS61
   Cieri N, 2013, BLOOD, V121, P573, DOI 10.1182/blood-2012-05-431718
   Costello E, 2000, GENE THER, V7, P596, DOI 10.1038/sj.gt.3301135
   ERICKSON GA, 1991, DEV BIOLOGICALS, V75, P173
   Frecha C, 2008, BLOOD, V112, P4843, DOI 10.1182/blood-2008-05-155945
   Frigault MJ, 2015, CANCER IMMUNOL RES, V3, P356, DOI 10.1158/2326-6066.CIR-14-0186
   Gattinoni L, 2011, NAT MED, V17, P1290, DOI 10.1038/nm.2446
   Gauthier J, 2017, CURR RES TRANSL MED, V65, P93, DOI 10.1016/j.retram.2017.08.003
   Geyer MB, 2016, CYTOTHERAPY, V18, P1393, DOI 10.1016/j.jcyt.2016.07.003
   Hemeda H, 2014, CYTOTHERAPY, V16, P170, DOI 10.1016/j.jcyt.2013.11.004
   June CH, 2018, SCIENCE, V359, P1361, DOI 10.1126/science.aar6711
   Kaartinen T, 2017, CYTOTHERAPY, V19, P689, DOI 10.1016/j.jcyt.2017.03.067
   Klebanoff CA, 2012, J IMMUNOTHER, V35, P651, DOI 10.1097/CJI.0b013e31827806e6
   Kwon SY, 2014, VOX SANG, V107, P254, DOI 10.1111/vox.12158
   Maldini CR, 2018, NAT REV IMMUNOL, V18, P605, DOI 10.1038/s41577-018-0042-2
   Medvec AR, 2018, MOL THER-METH CLIN D, V8, P65, DOI 10.1016/j.omtm.2017.11.001
   Moeller M, 2005, BLOOD, V106, P2995, DOI 10.1182/blood-2004-12-4906
   Okoye AA, 2015, J IMMUNOL, V195, P4292, DOI 10.4049/jimmunol.1500609
   Plavsic, 2015, J MICROB BIOCH TECHN, V7, P173, DOI DOI 10.4172/1948-5948.1000200
   Priesner C, 2016, HUM GENE THER, V27, P860, DOI 10.1089/hum.2016.091
   Sato K, 2009, CYTOTHERAPY, V11, P936, DOI 10.3109/14653240903219114
   Selvaggi TA, 1997, BLOOD, V89, P776, DOI 10.1182/blood.V89.3.776
   Sommermeyer D, 2016, LEUKEMIA, V30, P492, DOI 10.1038/leu.2015.247
   Svajger U, 2017, CYTOTHERAPY, V19, P486, DOI 10.1016/j.jcyt.2017.01.005
   Tumeh PC, 2010, J IMMUNOTHER, V33, P759, DOI 10.1097/CJI.0b013e3181f1d644
   Turtle CJ, 2016, J CLIN INVEST, V126, P2123, DOI 10.1172/JCI85309
   Tylek T, 2019, SCI REP-UK, V9, DOI 10.1038/s41598-019-40190-9
   Unutmaz D, 1999, J EXP MED, V189, P1735, DOI 10.1084/jem.189.11.1735
   Viau S, 2019, TRANSFUSION, V59, P1069, DOI 10.1111/trf.15205
   Viau S, 2017, PLOS ONE, V12, DOI 10.1371/journal.pone.0181406
   Vormittag P, 2018, CURR OPIN BIOTECH, V53, P164, DOI 10.1016/j.copbio.2018.01.025
   Wu FL, 2013, CANCER LETT, V339, P195, DOI 10.1016/j.canlet.2013.06.009
   Xu Y, 2014, BLOOD, V123, P3750, DOI 10.1182/blood-2014-01-552174
NR 42
TC 5
Z9 5
U1 0
U2 1
PU HINDAWI LTD
PI LONDON
PA ADAM HOUSE, 3RD FLR, 1 FITZROY SQ, LONDON, W1T 5HF, ENGLAND
SN 2314-8861
EI 2314-7156
J9 J IMMUNOL RES
JI J Immunol. Res.
PD SEP 4
PY 2019
VL 2019
AR 3616120
DI 10.1155/2019/3616120
PG 11
WC Immunology
SC Immunology
GA IY5BB
UT WOS:000486405600001
PM 31565660
OA Green Published, gold
DA 2021-10-28
ER

PT J
AU Schubert, ML
   Ckelhoven, AH
   Hoffmann, JM
   Schmitt, A
   Wuchter, P
   Sellner, L
   Hofmann, S
   Ho, AD
   Dreger, P
   Schmitt, M
AF Schubert, Maria-Luisa
   Ckelhoven, Angela Hu
   Hoffmann, Jean-Marc
   Schmitt, Anita
   Wuchter, Patrick
   Sellner, Leopold
   Hofmann, Susanne
   Ho, Anthony D.
   Dreger, Peter
   Schmitt, Michael
TI Chimeric Antigen Receptor T Cell Therapy Targeting CD19-Positive
   Leukemia and Lymphoma in the Context of Stem Cell Transplantation
SO HUMAN GENE THERAPY
LA English
DT Review
ID CHRONIC LYMPHOCYTIC-LEUKEMIA; B-CELL; ADOPTIVE TRANSFER; CLINICAL-TRIAL;
   ADVERSE EVENT; MALIGNANCIES; CHEMOTHERAPY; REMISSIONS; MEMORY; TUMORS
AB Novel therapies with chimeric antigen receptor (CAR)-transduced T cells (TCs) sparked new hope for patients with relapsed or refractory CD19-positive leukemia or lymphoma even after stem cell therapies. This review focuses on CARs recognizing the B cell antigen CD19. Both retroviral and lentiviral vectors are used, encoding various anti-CD19 CAR constructs comprising costimulatory molecules such as CD28, CD137/4-1BB, and OX40 either alone (second-generation CARs) or in combination (third-generation CARs). Current, up-to-date published studies on anti-CD19 CAR therapy for acute lymphoblastic leukemia (ALL), chronic lymphocytic leukemia (CLL), and non-Hodgkin lymphoma (NHL) with observed side effects are discussed and an outlook on 58 ongoing trials is given. Clinical responses were achieved in up to 81% of ALL, 50% of CLL, and 40% of NHL patients. Factors with potential influence on the clinical outcome might be the design of the vector, the preconditioning regimen, and the number and quality of transfused CAR TCs. The applicability of clinical CAR TC therapy might include relapse after allogeneic stem cell transplantation (alloSCT), and ineligibility for or "bridging'' until alloSCT. In summary, CAR therapy represents a highly promising treatment option even in heavily pretreated patients.
C1 [Schubert, Maria-Luisa; Ckelhoven, Angela Hu; Hoffmann, Jean-Marc; Schmitt, Anita; Wuchter, Patrick; Sellner, Leopold; Hofmann, Susanne; Ho, Anthony D.; Dreger, Peter; Schmitt, Michael] Univ Heidelberg Hosp, Dept Internal Med 5, Heidelberg, Germany.
RP Schmitt, M (corresponding author), Univ Heidelberg Hosp, Dept Internal Med 5, Cellular Immunotherapy, GMP Core Facil, Neuenheimer Feld 410, D-69120 Heidelberg, Germany.
EM michael.schmitt@med.uni-heidelberg.de
RI Sellner, Leopold/L-3372-2019
OI Sellner, Leopold/0000-0002-7893-401X
CR Attianese GMPG, 2011, BLOOD, V117, P4736, DOI 10.1182/blood-2010-10-311845
   Bacher U, 2012, BIOL BLOOD MARROW TR, V18, pS62, DOI 10.1016/j.bbmt.2011.10.028
   Barrett DM, 2014, CYTOTHERAPY, V16, P619, DOI 10.1016/j.jcyt.2013.10.013
   Berger C, 2008, J CLIN INVEST, V118, P294, DOI 10.1172/JCI32103
   Brentjens R, 2010, MOL THER, V18, P666, DOI 10.1038/mt.2010.31
   Brentjens RJ, 2007, CLIN CANCER RES, V13, P5426, DOI 10.1158/1078-0432.CCR-07-0674
   Brentjens RJ, 2013, SCI TRANSL MED, V5, DOI 10.1126/scitranslmed.3005930
   Brentjens RJ, 2011, BLOOD, V118, P4817, DOI 10.1182/blood-2011-04-348540
   Brentjens RJ, 2003, NAT MED, V9, P279, DOI 10.1038/nm827
   Brocker T, 2000, BLOOD, V96, P1999, DOI 10.1182/blood.V96.5.1999.h8001999_1999_2001
   Brudno JN, 2016, J CLIN ONCOL, V34, P1112, DOI 10.1200/JCO.2015.64.5929
   Chinnasamy D, 2012, CLIN CANCER RES, V18, P1672, DOI 10.1158/1078-0432.CCR-11-3050
   Chmielewski M, 2011, CANCER RES, V71, P5697, DOI 10.1158/0008-5472.CAN-11-0103
   Cruz CRY, 2013, BLOOD, V122, P2965, DOI 10.1182/blood-2013-06-506741
   Dai HR, 2016, JNCI-J NATL CANCER I, V108, DOI 10.1093/jnci/djv439
   Davila ML, 2014, SCI TRANSL MED, V6, DOI 10.1126/scitranslmed.3008226
   Devaud C, 2013, ONCOIMMUNOLOGY, V2, DOI 10.4161/onci.25961
   Di Stasi A, 2011, NEW ENGL J MED, V365, P1673, DOI 10.1056/NEJMoa1106152
   Dotti G, 2009, HUM GENE THER, V20, P1229, DOI 10.1089/hum.2009.142
   Dudley ME, 2005, J CLIN ONCOL, V23, P2346, DOI 10.1200/JCO.2005.00.240
   Fearon DT, 2000, ANNU REV IMMUNOL, V18, P393, DOI 10.1146/annurev.immunol.18.1.393
   Frey NV, 2008, BEST PRACT RES CL HA, V21, P205, DOI 10.1016/j.beha.2008.02.007
   Gattinoni L, 2012, NAT REV CANCER, V12, P671, DOI 10.1038/nrc3322
   Gill S, 2015, IMMUNOL REV, V263, P68, DOI 10.1111/imr.12243
   Grupp SA, 2013, NEW ENGL J MED, V368, P1509, DOI 10.1056/NEJMoa1215134
   Guimond M, 2009, NAT IMMUNOL, V10, P149, DOI 10.1038/ni.1695
   Haso W, 2013, BLOOD, V121, P1165, DOI 10.1182/blood-2012-06-438002
   Heslop HE, 2010, MOL THER, V18, P661, DOI 10.1038/mt.2010.42
   Jensen MC, 2010, BIOL BLOOD MARROW TR, V16, P1245, DOI 10.1016/j.bbmt.2010.03.014
   Kalos M, 2011, SCI TRANSL MED, V3, DOI 10.1126/scitranslmed.3002842
   Kim JV, 2004, NAT BIOTECHNOL, V22, P403, DOI 10.1038/nbt955
   Kochenderfer JN, 2015, J CLIN ONCOL, V33, P540, DOI 10.1200/JCO.2014.56.2025
   Kochenderfer JN, 2013, NAT REV CLIN ONCOL, V10, P267, DOI 10.1038/nrclinonc.2013.46
   Kochenderfer JN, 2012, BLOOD, V119, P2709, DOI 10.1182/blood-2011-10-384388
   Kochenderfer JN, 2011, NEW ENGL J MED, V365, P1937, DOI 10.1056/NEJMc1111004
   Kochenderfer JN, 2010, BLOOD, V116, P4099, DOI 10.1182/blood-2010-04-281931
   Kolb HJ, 2008, BLOOD, V112, P4371, DOI 10.1182/blood-2008-03-077974
   KOLB HJ, 1995, BLOOD, V86, P2041, DOI 10.1182/blood.V86.5.2041.bloodjournal8652041
   Lee DW, 2015, LANCET, V385, P517, DOI 10.1016/S0140-6736(14)61403-3
   Long AH, 2015, NAT MED, V21, P581, DOI 10.1038/nm.3838
   Maetzig T, 2011, VIRUSES-BASEL, V3, P677, DOI 10.3390/v3060677
   Magnani C, 2014, CYTOTHERAPY, V16, pS32, DOI 10.1016/j.jcyt.2014.01.107
   Maude SL, 2015, BLOOD, V125, P4017, DOI 10.1182/blood-2014-12-580068
   Maude SL, 2014, NEW ENGL J MED, V371, P1507, DOI 10.1056/NEJMoa1407222
   Milone MC, 2009, MOL THER, V17, P1453, DOI 10.1038/mt.2009.83
   Morgan RA, 2010, MOL THER, V18, P843, DOI 10.1038/mt.2010.24
   NADLER LM, 1983, J IMMUNOL, V131, P244
   Naldini L, 1996, SCIENCE, V272, P263, DOI 10.1126/science.272.5259.263
   Poirot L, 2015, CANCER RES, V75, P3853, DOI 10.1158/0008-5472.CAN-14-3321
   Porter DL, 2015, SCI TRANSL MED, V7, DOI 10.1126/scitranslmed.aac5415
   Porter DL, 2011, NEW ENGL J MED, V365, P725, DOI 10.1056/NEJMoa1103849
   Riches JC, 2013, BLOOD, V121, P1612, DOI 10.1182/blood-2012-09-457531
   Sadelain M, 2016, CURR OPIN IMMUNOL, V41, P68, DOI 10.1016/j.coi.2016.06.004
   Savoldo B, 2011, J CLIN INVEST, V121, P1822, DOI 10.1172/JCI46110
   SCHEUERMANN RH, 1995, LEUKEMIA LYMPHOMA, V18, P385, DOI 10.3109/10428199509059636
   Scholler J, 2012, SCI TRANSL MED, V4, DOI 10.1126/scitranslmed.3003761
   Seder RA, 2008, NAT REV IMMUNOL, V8, P247, DOI 10.1038/nri2274
   Stephan MT, 2007, NAT MED, V13, P1440, DOI 10.1038/nm1676
   Suggs JL, 2007, EXP MOL PATHOL, V83, P471, DOI 10.1016/j.yexmp.2007.08.012
   Sugita J, 2010, ANN HEMATOL, V89, P115, DOI 10.1007/s00277-009-0780-0
   Suhoski MM, 2007, MOL THER, V15, P981, DOI 10.1038/mt.sj.6300134
   Till BG, 2012, BLOOD, V119, P3940, DOI 10.1182/blood-2011-10-387969
   van den Brink MRM, 2010, BIOL BLOOD MARROW TR, V16, pS138, DOI 10.1016/j.bbmt.2009.10.023
   Wallen H, 2009, PLOS ONE, V4, DOI 10.1371/journal.pone.0004749
   Westwood JA, 2008, GENE THER, V15, P1056, DOI 10.1038/gt.2008.47
   Westwood JA, 2005, P NATL ACAD SCI USA, V102, P19051, DOI 10.1073/pnas.0504312102
   Zhang TF, 2015, ONCOTARGET, V6, P33961, DOI 10.18632/oncotarget.5582
NR 67
TC 23
Z9 26
U1 1
U2 23
PU MARY ANN LIEBERT, INC
PI NEW ROCHELLE
PA 140 HUGUENOT STREET, 3RD FL, NEW ROCHELLE, NY 10801 USA
SN 1043-0342
EI 1557-7422
J9 HUM GENE THER
JI Hum. Gene Ther.
PD OCT
PY 2016
VL 27
IS 10
BP 758
EP 771
DI 10.1089/hum.2016.097
PG 14
WC Biotechnology & Applied Microbiology; Genetics & Heredity; Medicine,
   Research & Experimental
SC Biotechnology & Applied Microbiology; Genetics & Heredity; Research &
   Experimental Medicine
GA DX5ZY
UT WOS:000384462600005
PM 27479233
DA 2021-10-28
ER

PT J
AU Hodge, R
   Narayanavari, SA
   Izsvak, Z
   Ivics, Z
AF Hodge, Russ
   Narayanavari, Suneel A.
   Izsvak, Zsuzsanna
   Ivics, Zoltan
TI Wide Awake and Ready to Move: 20 Years of Non-Viral Therapeutic Genome
   Engineering with the Sleeping Beauty Transposon System
SO HUMAN GENE THERAPY
LA English
DT Review
DE gene therapy vectors; chimeric antigen receptor; stable gene transfer;
   non-viral gene delivery; transposon/virus hybrid vectors; cell-specific
   targeting
ID STABLE GENE-TRANSFER; RETINAL-PIGMENT EPITHELIUM; LONG-TERM EXPRESSION;
   DNA-BINDING DOMAIN; CAR-T CELLS; MACULAR DEGENERATION; GERMLINE
   TRANSGENESIS; PHENOTYPIC CORRECTION; PIGGYBAC TRANSPOSONS; STEM-CELLS
AB Gene therapies will only become a widespread tool in the clinical treatment of human diseases with the advent of gene transfer vectors that integrate genetic information stably, safely, effectively, and economically. Two decades after the discovery of the Sleeping Beauty (SB) transposon, it has been transformed into a vector system that is fulfilling these requirements. SB may well overcome some of the limitations associated with viral gene transfer vectors and transient non-viral gene delivery approaches that are being used in the majority of ongoing clinical trials. The SB system has achieved a high level of stable gene transfer and sustained transgene expression in multiple primary human somatic cell types, representing crucial steps that may permit its clinical use in the near future. This article reviews the most important aspects of SB as a tool for gene therapy, including aspects of its vectorization and genomic integration. As an illustration, the clinical development of the SB system toward gene therapy of age-related macular degeneration and cancer immunotherapy is highlighted.
C1 [Hodge, Russ; Narayanavari, Suneel A.; Izsvak, Zsuzsanna] Helmholtz Assoc MDC, Max Delbruck Ctr Mol Med, Berlin, Germany.
   [Ivics, Zoltan] Paul Ehrlich Inst, Div Med Biotechnol, Langen, Germany.
RP Ivics, Z (corresponding author), Paul Ehrlich Inst, Paul Ehrlich Str 51-59, D-63225 Langen, Germany.
EM zoltan.ivics@pei.de
RI Narayanavari, Suneel A./I-8063-2019
OI Narayanavari, Suneel A./0000-0002-6997-4829
FU European Union's Seventh Framework Programme for research, technological
   development, and demonstration [305134]; Deutsche Forschungsgemeinschaft
   (DFG)German Research Foundation (DFG) [IV 21/11-1, IV 21/13-1]; Center
   for Cell and Gene Therapy of LOEWE (Landes-Offensive zur Entwicklung
   Wissenschaftlich-okonomischer Exzellenz) program in Hessen, Germany
FX The TargetAMD project has received funding from the European Union's
   Seventh Framework Programme for research, technological development, and
   demonstration under grant agreement no 305134. Z. Ivics. has been funded
   by the Deutsche Forschungsgemeinschaft (DFG) under grants IV 21/11-1 and
   IV 21/13-1, and has been supported by the Center for Cell and Gene
   Therapy of the LOEWE (Landes-Offensive zur Entwicklung
   Wissenschaftlich-okonomischer Exzellenz) program in Hessen, Germany. We
   thank M. Kropp for the image presented in Fig. 3.
CR Abrusan G, 2016, MOL THER, V24, P1369, DOI 10.1038/mt.2016.110
   Aisenbrey S, 2006, ARCH OPHTHALMOL-CHIC, V124, P183, DOI 10.1001/archopht.124.2.183
   Aronovich EL, 2007, J GENE MED, V9, P403, DOI 10.1002/jgm.1028
   Aronovich EL, 2013, PLOS ONE, V8, DOI 10.1371/journal.pone.0078161
   Aronovich EL, 2009, MOL THER, V17, P1136, DOI 10.1038/mt.2009.87
   Belay E, 2010, STEM CELLS, V28, P1760, DOI 10.1002/stem.501
   Belcher JD, 2010, J MOL MED, V88, P665, DOI 10.1007/s00109-010-0613-6
   Belur LR, 2011, MOL CANCER, V10, DOI 10.1186/1476-4598-10-14
   Belur LR, 2003, MOL THER, V8, P501, DOI 10.1016/S1525-0016(03)00211-9
   Bevacqua RJ, 2017, PLOS ONE, V12, DOI 10.1371/journal.pone.0174025
   Binder S, 2004, INVEST OPHTH VIS SCI, V45, P4151, DOI 10.1167/iovs.04-0118
   Boehme P, 2016, MOL THER-NUCL ACIDS, V5, DOI 10.1038/mtna.2016.44
   Boehme P, 2015, CURR GENE THER, V15, P255, DOI 10.2174/1566523215666150126121353
   Boulanger-Scemama E, 2015, J FR OPHTALMOL, V38, P620, DOI 10.1016/j.jfo.2014.11.015
   Bowers WJ, 2006, MOL THER, V13, P580, DOI 10.1016/j.ymthe.2005.11.011
   Chabot S, 2013, GENE THER, V20, P62, DOI 10.1038/gt.2011.215
   Chen ZYJ, 2005, BIOCHEM BIOPH RES CO, V329, P646, DOI 10.1016/j.bbrc.2005.02.024
   Cooney AL, 2015, MOL THER, V23, P667, DOI 10.1038/mt.2014.254
   Cui ZB, 2002, J MOL BIOL, V318, P1221, DOI 10.1016/S0022-2836(02)00237-1
   Darquet AM, 1997, GENE THER, V4, P1341, DOI 10.1038/sj.gt.3300540
   Davila ML, 2014, SCI TRANSL MED, V6, DOI 10.1126/scitranslmed.3008226
   de Silva S, 2010, GENE THER, V17, P424, DOI 10.1038/gt.2009.144
   Deniger DC, 2016, MOL THER, V24, P1078, DOI 10.1038/mt.2016.51
   Di Matteo M, 2014, MOL THER, V22, P1614, DOI 10.1038/mt.2014.131
   Doudna JA, 2014, SCIENCE, V346, P1077, DOI 10.1126/science.1258096
   Escobar H, 2016, MOL THER-NUCL ACIDS, V5, DOI 10.1038/mtna.2015.52
   Essner JJ, 2005, CURR OPIN PHARMACOL, V5, P513, DOI 10.1016/j.coph.2005.04.015
   Eyjolfsdottir H, 2016, ALZHEIMERS RES THER, V8, DOI 10.1186/s13195-016-0195-9
   Falkner-Radler CI, 2011, BRIT J OPHTHALMOL, V95, P370, DOI 10.1136/bjo.2009.176305
   Fernando S, 2006, BIODRUGS, V20, P219, DOI 10.2165/00063030-200620040-00003
   FRASER MJ, 1985, VIROLOGY, V145, P356, DOI 10.1016/0042-6822(85)90172-2
   Fung H, 2011, PLOS ONE, V6, DOI 10.1371/journal.pone.0020514
   Garrels W, 2016, SCI REP-UK, V6, DOI 10.1038/srep21953
   Geurts AM, 2003, MOL THER, V8, P108, DOI 10.1016/S1525-0016(03)00099-6
   Gogol-Doring A, 2016, MOL THER, V24, P592, DOI 10.1038/mt.2016.11
   Grossniklaus HE, 2010, PROG RETIN EYE RES, V29, P500, DOI 10.1016/j.preteyeres.2010.05.003
   Hackett PB, 2005, ADV GENET, V54, P189, DOI 10.1016/S0065-2660(05)54009-4
   Hackett PB, 2010, MOL THER, V18, P674, DOI 10.1038/mt.2010.2
   Hackett PB, 2011, CURR GENE THER, V11, P341
   Hartman ZC, 2008, VIRUS RES, V132, P1, DOI 10.1016/j.virusres.2007.10.005
   Hausl MA, 2010, MOL THER, V18, P1896, DOI 10.1038/mt.2010.169
   He CX, 2004, WORLD J GASTROENTERO, V10, P567, DOI 10.3748/wjg.v10/i4/567
   Henssen AG, 2015, ELIFE, V4, DOI 10.7554/eLife.10565
   Hockemeyer D, 2011, NAT BIOTECHNOL, V29, P731, DOI 10.1038/nbt.1927
   Hockemeyer D, 2009, NAT BIOTECHNOL, V27, P851, DOI 10.1038/nbt.1562
   Hollis RP, 2006, EXP HEMATOL, V34, P1333, DOI 10.1016/j.exphem.2006.05.023
   Hsu PD, 2014, CELL, V157, P1262, DOI 10.1016/j.cell.2014.05.010
   Huang X, 2008, MOL THER, V16, P580, DOI 10.1038/sj.mt.6300404
   Huang X, 2010, MOL THER, V18, P1803, DOI 10.1038/mt.2010.141
   Hudecek M, 2017, CRIT REV BIOCHEM MOL, V52, P355, DOI 10.1080/10409238.2017.1304354
   Hudecek M, 2015, CANCER IMMUNOL RES, V3, P125, DOI 10.1158/2326-6066.CIR-14-0127
   Hurton LV, 2016, P NATL ACAD SCI USA, V113, pE7788, DOI 10.1073/pnas.1610544113
   Hyland KA, 2011, J GENE MED, V13, P462, DOI 10.1002/jgm.1589
   Ivics Z, 1997, CELL, V91, P501, DOI 10.1016/S0092-8674(00)80436-5
   Ivics Z, 2007, MOL THER, V15, P1137, DOI 10.1038/sj.mt.6300169
   Ivics Z, 2006, CURR GENE THER, V6, P593, DOI 10.2174/156652306778520647
   Ivics Z, 2016, MOL THER, V24, P851, DOI 10.1038/mt.2016.76
   Ivics Z, 2014, NAT PROTOC, V9, P810, DOI 10.1038/nprot.2014.010
   Ivics Z, 2014, NAT PROTOC, V9, P794, DOI 10.1038/nprot.2014.009
   Ivics Z, 2014, NAT PROTOC, V9, P773, DOI 10.1038/nprot.2014.008
   Ivics Z, 2011, HUM GENE THER, V22, P1043, DOI 10.1089/hum.2011.143
   Ivics Z, 2010, MOBILE DNA-UK, V1, DOI 10.1186/1759-8753-1-25
   Ivics Z, 2009, NAT METHODS, V6, P415, DOI [10.1038/NMETH.1332, 10.1038/nmeth.1332]
   Izsvak Z, 2000, J MOL BIOL, V302, P93, DOI 10.1006/jmbi.2000.4047
   Izsvak Z, 2004, MOL THER, V9, P147, DOI 10.1016/j.ymthe.2003.11.009
   Izsvak Z, 2002, J BIOL CHEM, V277, P34581, DOI 10.1074/jbc.M204001200
   Izsvak Z, 2010, BIOESSAYS, V32, P756, DOI 10.1002/bies.201000027
   Izsvak Z, 2009, METHODS, V49, P287, DOI 10.1016/j.ymeth.2009.07.001
   Jin Z, 2011, GENE THER, V18, P849, DOI 10.1038/gt.2011.40
   Johnen S, 2015, BIOMED RES INT, V2015, DOI 10.1155/2015/863845
   Johnen S, 2012, INVEST OPHTH VIS SCI, V53, P4787, DOI 10.1167/iovs.12-9951
   Katter K, 2013, FASEB J, V27, P930, DOI 10.1096/fj.12-205526
   Kebriaei P, 2016, J CLIN INVEST, V126, P3363, DOI 10.1172/JCI86721
   Kochenderfer JN, 2015, J CLIN ONCOL, V33, P540, DOI 10.1200/JCO.2014.56.2025
   Kova A., 2017, CELL GENE THER INSIG, V3, P103, DOI [10.18609/cgti.2017.013, DOI 10.18609/CGTI.2017.013]
   Kren BT, 2009, J CLIN INVEST, V119, P2086, DOI 10.1172/JCI34332
   Lad EM, 2014, AM J OPHTHALMOL, V158, P537, DOI 10.1016/j.ajo.2014.05.014
   Lappas A, 2004, GRAEF ARCH CLIN EXP, V242, P638, DOI 10.1007/s00417-003-0764-z
   Latella MC, 2017, J INVEST DERMATOL, V137, P836, DOI 10.1016/j.jid.2016.11.038
   Lee DW, 2015, LANCET, V385, P517, DOI 10.1016/S0140-6736(14)61403-3
   Liu L, 2004, MOL THER, V10, P97, DOI 10.1016/j.ymthe.2004.04.006
   Liu L, 2006, FASEB J, V20, P2594, DOI 10.1096/fj.06-6254fje
   Liu L, 2006, MOL THER, V13, P1006, DOI 10.1016/j.ymthe.2005.11.021
   Loperfido M, 2016, NUCLEIC ACIDS RES, V44, P744, DOI 10.1093/nar/gkv1464
   Luo WY, 2012, GENE THER, V19, P844, DOI 10.1038/gt.2011.129
   Magnani CF, 2016, ONCOTARGET, V7, P51581, DOI 10.18632/oncotarget.9955
   Manuri PVR, 2010, HUM GENE THER, V21, P427, DOI 10.1089/hum.2009.114
   Marie C, 2010, J GENE MED, V12, P323, DOI 10.1002/jgm.1441
   Mates L, 2009, NAT GENET, V41, P753, DOI 10.1038/ng.343
   Maude SL, 2014, NEW ENGL J MED, V371, P1507, DOI 10.1056/NEJMoa1407222
   Moldt B, 2007, HUM GENE THER, V18, P1193, DOI 10.1089/hum.2007.099
   Moldt B, 2011, MOL THER, V19, P1499, DOI 10.1038/mt.2011.47
   Monjezi R, 2017, LEUKEMIA, V31, P186, DOI 10.1038/leu.2016.180
   Montini E, 2002, MOL THER, V6, P759, DOI 10.1006/mthe.2002.0812
   Muses S, 2011, PLOS ONE, V6, DOI 10.1371/journal.pone.0024826
   Naldini L, 2011, NAT REV GENET, V12, P301, DOI 10.1038/nrg2985
   Narayanavari SA, 2017, CELL GENE THER INSIG, V3, P131
   Narayanavari SA, 2017, CRIT REV BIOCHEM MOL, V52, P18, DOI 10.1080/10409238.2016.1237935
   Nesmith BLW, 2014, RETINA-J RET VIT DIS, V34, P2423, DOI 10.1097/IAE.0000000000000247
   Ohlfest JR, 2005, MOL THER, V12, P778, DOI 10.1016/j.ymthe.2005.07.689
   Ohlfest JR, 2005, BLOOD, V105, P2691, DOI 10.1182/blood-2004-09-3496
   Ohno-Matsui K, 2001, J CELL PHYSIOL, V189, P323, DOI 10.1002/jcp.10026
   Orban TI, 2009, STEM CELLS, V27, P1077, DOI 10.1002/stem.45
   Ortiz-Urda S, 2003, GENE THER, V10, P1099, DOI 10.1038/sj.gt.3301978
   Ousterout DG, 2016, METHODS MOL BIOL, V1338, P27, DOI 10.1007/978-1-4939-2932-0_3
   Pan XJ, 2012, J INT MED RES, V40, P1850, DOI 10.1177/030006051204000523
   Papapetrou EP, 2011, NAT BIOTECHNOL, V29, P73, DOI 10.1038/nbt.1717
[truncated: 4,123,631 more chars]
