# Supplementary material for: A Bibliometric and Knowledge-Map Analysis of CAR-T Cells From 2009 to 2021
Source: Front Immunol. 2022 Mar 18;13:840956. doi: 10.3389/fimmu.2022.840956 (PMC8971369; doi:10.3389/fimmu.2022.840956)
Supplement: Supplementary file 1 [file DataSheet_1.zip › Annexes 1/download_4501-5000.txt]

FN Clarivate Analytics Web of Science
VR 1.0
PT J
AU Rezaie, E
   Pour, AB
   Amani, J
   Hosseini, HM
AF Rezaie, Ehsan
   Pour, Ali Bidmeshki
   Amani, Jafar
   Hosseini, Hamideh Mahmoodzadeh
TI Bioinformatics Predictions, Expression, Purification and Structural
   Analysis of the PE38KDEL-scfv Immunotoxin Against EPHA2 Receptor
SO INTERNATIONAL JOURNAL OF PEPTIDE RESEARCH AND THERAPEUTICS
LA English
DT Article
DE Immunotoxin; EPHA; PE38KDEL; scfv; Bioinformatics; Tyrosine kinase
   receptors
ID MOLECULAR-DYNAMICS SIMULATIONS; RECOMBINANT IMMUNOTOXIN; FUSION PROTEIN;
   POLYETHYLENE-GLYCOL; INCLUSION-BODIES; DOCKING; BINDING; LIGAND;
   IMMUNOGENICITY; DESIGN
AB Various strategies have been proposed for treatment of cancer, including common therapies such as surgery, chemotherapy, radiation therapy and advanced therapies such as monoclonal antibodies, antibody-drug conjugate (ADC), vaccines, chimeric antigen receptor T cells (CAR-T) and recombinant immunotoxins (RIT). One type of treatment that has recently been considered by many researchers is targeted therapy using immunotoxins. The 1F12-PE38KDEL is an immunotoxin that was designed in this paper against the EPHA2 receptor for the first time. EPHA2 is a member of the tyrosine kinase receptors family that is widely overexpressed in many cancer cells. The correct selection of the target receptor and the proper design of immunotoxin using bioinformatics methods are factors that determine the efficiency of the designed recombinant drug. Many features of the designed immunotoxin, including the second structure, tertiary structure, the ligand to receptor binding (docking), prediction of B cell epitopes and its correct folding have been examined by bioinformatics and experimental methods. Generally, our bioinformatics results showed that the mRNA expression and protein folding of immunotoxin is suitable; the functional domains of immunotoxin have been properly separated and the receptor-ligand binding has been performed in the correct point with appropriate orientations. Our experimental results including highly expression and proper folding of protein while some of bioinformatics prediction need more experimental studies. It is hoped that this immunotoxin due to having many of required specifications can play a pivotal role in treatment of some EPHA2-overexpressing cancers.
C1 [Rezaie, Ehsan; Pour, Ali Bidmeshki] Razi Univ, Fac Sci, Dept Biol, Kermanshah, Iran.
   [Amani, Jafar; Hosseini, Hamideh Mahmoodzadeh] Baqiyatallah Univ Med Sci, Appl Microbiol Res Ctr, Syst Biol & Poisonings Inst, Vanak Sq Molasadra St,POB 19395-5487, Tehran, Iran.
RP Pour, AB (corresponding author), Razi Univ, Fac Sci, Dept Biol, Kermanshah, Iran.; Amani, J (corresponding author), Baqiyatallah Univ Med Sci, Appl Microbiol Res Ctr, Syst Biol & Poisonings Inst, Vanak Sq Molasadra St,POB 19395-5487, Tehran, Iran.
EM rezaie.ehs@gmail.com; a.bidmeshkipour@gmail.com; jafar.amani@gmail.com
RI Rezaie, Ehsan/N-8369-2019
OI Rezaie, Ehsan/0000-0002-4420-0173; Mahmoodzadeh Hosseini,
   Hamideh/0000-0002-3987-0164; Amani, Jafar/0000-0002-5155-4738
FU INSFIran National Science Foundation (INSF) [96004759]; Biotechnology
   Development Council of the Islamic Republic of Iran [960504]
FX This work was supported by INSF (No. 96004759): Iran National Science
   and also this study was financially supported by grant No: 960504 of the
   Biotechnology Development Council of the Islamic Republic of Iran.
CR Alewine C, 2015, ONCOLOGIST, V20, P176, DOI 10.1634/theoncologist.2014-0358
   Amet N, 2010, J CONTROL RELEASE, V141, P177, DOI 10.1016/j.jconrel.2009.09.007
   Andersson Y, 2009, BRIT J CANCER, V101, P1307, DOI 10.1038/sj.bjc.6605312
   Bai Y, 2006, PHARM RES-DORDR, V23, P2116, DOI 10.1007/s11095-006-9059-5
   Bauss F, 2016, MOL ONCOL, V10, P1317, DOI 10.1016/j.molonc.2016.07.003
   Bergeron LM, 2009, BIOTECHNOL BIOENG, V102, P1316, DOI 10.1002/bit.22254
   Bernasconi NL, 2002, SCIENCE, V298, P2199, DOI 10.1126/science.1076071
   Boyd AW, 2014, NAT REV DRUG DISCOV, V13, P39, DOI 10.1038/nrd4175
   Brantley-Sieders DM, 2008, J CLIN INVEST, V118, P64, DOI 10.1172/JCI33154
   Brooijmans N, 2003, ANNU REV BIOPH BIOM, V32, P335, DOI 10.1146/annurev.biophys.32.110601.142532
   Canaves JM, 2004, J MOL BIOL, V344, P977, DOI 10.1016/j.jmb.2004.09.076
   Chaudhari A, 2007, BIOCHEMISTRY-US, V46, P1799, DOI 10.1021/bi061661x
   Childers MC, 2017, MOL SYST DES ENG, V2, P9, DOI [10.1039/C6ME00083E, 10.1039/c6me00083e]
   Dobrzanski P, 2004, CANCER RES, V64, P910, DOI 10.1158/0008-5472.CAN-3430-2
   Duxbury MS, 2004, ONCOGENE, V23, P1448, DOI 10.1038/sj.onc.1207247
   Dyson MR, 2004, BMC BIOTECHNOL, V4, DOI 10.1186/1472-6750-4-32
   Geddie ML, 2017, MABS
   Giorgio C, 2011, PLOS ONE, V6, DOI 10.1371/journal.pone.0018128
   Goh CS, 2004, J MOL BIOL, V336, P115, DOI 10.1016/j.jmb.2003.11.053
   Goleij Z, 2019, INT J CANCER MANAG, V12, DOI 10.5812/ijcm.83315
   Goya M., 2007, IRANIAN ANN CANC REG
   Graslund S, 2008, NAT METHODS, V5, P135, DOI 10.1038/nmeth.f.202
   Halperin I, 2002, PROTEINS, V47, P409, DOI 10.1002/prot.10115
   Hu WG, 2004, J BIOTECHNOL, V107, P83, DOI 10.1016/j.jbiotec.2003.09.009
   HUSTON JS, 1988, P NATL ACAD SCI USA, V85, P5879, DOI 10.1073/pnas.85.16.5879
   Idicula-Thomas Susan, 2007, In Silico Biology, V7, P225
   Jackson D, 2008, CANCER RES, V68, P9367, DOI 10.1158/0008-5472.CAN-08-1933
   Jevsevar S, 2005, BIOTECHNOL PROGR, V21, P632, DOI 10.1021/bp0497839
   Keshtvarz M, 2017, IMMUNOTHERAPY-UK, V9, P387, DOI 10.2217/imt-2017-0008
   Kitchen DB, 2004, NAT REV DRUG DISCOV, V3, P935, DOI 10.1038/nrd1549
   Kolb P, 2009, CURR OPIN BIOTECH, V20, P429, DOI 10.1016/j.copbio.2009.08.003
   KREITMAN RJ, 1995, BIOCHEM J, V307, P29, DOI 10.1042/bj3070029
   KUAN CT, 1994, J BIOL CHEM, V269, P7610
   KUNTZ ID, 1982, J MOL BIOL, V161, P269, DOI 10.1016/0022-2836(82)90153-X
   Landen CN, 2006, CANCER BIOL THER, V5, P1708, DOI 10.4161/cbt.5.12.3468
   Li M, 2016, INT J NANOMED, V11, P5645, DOI 10.2147/IJN.S115727
   Li YF, 2008, FEMS MICROBIOL LETT, V289, P126, DOI 10.1111/j.1574-6968.2008.01357.x
   Liu WM, 2012, P NATL ACAD SCI USA, V109, P490, DOI 10.1073/pnas.1110368109
   Mazor R, 2014, P NATL ACAD SCI USA, V111, P8517
   Mazor R, 2016, ONCOTARGET, V7, P29916, DOI 10.18632/oncotarget.9171
   Mazor R, 2016, IMMUNOL REV, V270, P152, DOI 10.1111/imr.12390
   Muegge I, 2001, REV COMP CH, V17, P1, DOI 10.1002/0471224413.ch1
   Naghavi Mohsen, 2009, Popul Health Metr, V7, P9, DOI 10.1186/1478-7954-7-9
   Noberini R, 2011, CHEM BIOL DRUG DES, V78, P667, DOI 10.1111/j.1747-0285.2011.01199.x
   Onda M, 2011, P NATL ACAD SCI USA, V108, P5742, DOI 10.1073/pnas.1102746108
   Rezaie E, 2018, J MOL MODEL, V24, DOI 10.1007/s00894-018-3846-x
   Richardson JS, 2002, P NATL ACAD SCI USA, V99, P2754, DOI 10.1073/pnas.052706099
   RINAS U, 1992, APPL MICROBIOL BIOT, V37, P609
   Rudolph Rainer, 1996, P283
   Saadi M, 2017, INFECT GENET EVOL, V51, P227, DOI 10.1016/j.meegid.2017.04.009
   Shoichet BK, 2002, CURR OPIN CHEM BIOL, V6, P439, DOI 10.1016/S1367-5931(02)00339-3
   Siegel RL, 2017, CA-CANCER J CLIN, V67, P177, DOI 10.3322/caac.21395
   Soleimani Majid, 2016, Canadian Biosystems Engineering, V58, DOI 10.7451/CBE.2016.58.3.1
   Sousa SF, 2006, PROTEINS, V65, P15, DOI 10.1002/prot.21082
   Tandon M, 2011, EXPERT OPIN THER TAR, V15, P31, DOI 10.1517/14728222.2011.538682
   Tang JL, 2016, ONCOTARGET, V7, P34070, DOI 10.18632/oncotarget.8710
   Tsutsumi Y, 2000, P NATL ACAD SCI USA, V97, P8548, DOI 10.1073/pnas.140210597
   Ventura S, 2005, MICROB CELL FACT, V4, DOI 10.1186/1475-2859-4-11
   Vigneron N, 2015, BIOMED RES INT, V2015, DOI 10.1155/2015/948501
   Weidle UH, 2014, CANCER GENOM PROTEOM, V11, P25
   Wriggers W, 2005, BIOPOLYMERS, V80, P736, DOI 10.1002/bip.20291
   Wykosky J, 2005, MOL CANCER RES, V3, P541, DOI 10.1158/1541-7786.MCR-05-0056
   Wykosky J, 2007, MOL CANCER THER, V6, P3208, DOI 10.1158/1535-7163.MCT-07-0200
   Wykosky J, 2008, MOL CANCER RES, V6, P1795, DOI 10.1158/1541-7786.MCR-08-0244
   Xun SN, 2015, J CHEM THEORY COMPUT, V11, P1949, DOI 10.1021/acs.jctc.5b00029
   Zhao HL, 2008, PROTEIN EXPRES PURIF, V61, P73, DOI 10.1016/j.pep.2008.04.013
NR 66
TC 3
Z9 4
U1 0
U2 6
PU SPRINGER
PI DORDRECHT
PA VAN GODEWIJCKSTRAAT 30, 3311 GZ DORDRECHT, NETHERLANDS
SN 1573-3149
EI 1573-3904
J9 INT J PEPT RES THER
JI Int. J. Pept. Res. Ther.
PD JUN
PY 2020
VL 26
IS 2
BP 979
EP 996
DI 10.1007/s10989-019-09901-8
PG 18
WC Biochemistry & Molecular Biology
SC Biochemistry & Molecular Biology
GA LI5RY
UT WOS:000529544100032
DA 2021-10-28
ER

PT J
AU Chekmasova, AA
   Rao, TD
   Nikhamin, Y
   Park, KJ
   Levine, DA
   Spriggs, DR
   Brentjens, RJ
AF Chekmasova, Alena A.
   Rao, Thapi D.
   Nikhamin, Yan
   Park, Kay J.
   Levine, Douglas A.
   Spriggs, David R.
   Brentjens, Renier J.
TI Successful Eradication of Established Peritoneal Ovarian Tumors in
   SCID-Beige Mice following Adoptive Transfer of T Cells Genetically
   Targeted to the MUC16 Antigen
SO CLINICAL CANCER RESEARCH
LA English
DT Article
ID CHIMERIC RECEPTOR; INFILTRATING LYMPHOCYTES; PROGNOSTIC-SIGNIFICANCE;
   ANTITUMOR-ACTIVITY; CA 125; CANCER; IMMUNOTHERAPY; GENE; EXPRESSION;
   SURVIVAL
AB Purpose: Most patients diagnosed with ovarian cancer will ultimately die from their disease. For this reason, novel approaches to the treatment of this malignancy are needed. Adoptive transfer of a patient's own T cells, genetically modified ex vivo through the introduction of a gene encoding a chimeric antigen receptor (CAR) targeted to a tumor-associated antigen, is a novel approach to the treatment of ovarian cancer.
   Experimental Design: We have generated several CARs targeted to the retained extracellular domain of MUC16, termed MUC-CD, an antigen expressed on most ovarian carcinomas. We investigate the in vitro biology of human T cells retrovirally transduced to express these CARs by coculture assays on artificial antigen-presenting cells as well as by cytotoxicity and cytokine release assays using the human MUC-CD+ ovarian tumor cell lines and primary patient tumor cells. Further, we assess the in vivo antitumor efficacy of MUC-CD-targeted T cells in SCID-Beige mice bearing peritoneal human MUC-CD+ tumor cell lines.
   Results: CAR-modified, MUC-CD-targeted T cells exhibited efficient MUC-CD-specific cytolytic activity against both human ovarian cell and primary ovarian carcinoma cells in vitro. Furthermore, expanded MUC-CD-targeted T cells infused through either i.p. injection or i.v. infusion into SCID-Beige mice bearing orthotopic human MUC-CD+ ovarian carcinoma tumors either delayed progression or fully eradicated disease.
   Conclusion: These promising preclinical studies justify further investigation of MUC-CD-targeted T cells as a potential therapeutic approach for patients with high-risk MUC16(+) ovarian carcinomas. Clin Cancer Res; 16(14); 3594-606. (C) 2010 AACR.
C1 [Chekmasova, Alena A.; Rao, Thapi D.; Nikhamin, Yan; Spriggs, David R.; Brentjens, Renier J.] Mem Sloan Kettering Canc Ctr, Dept Med, New York, NY 10065 USA.
   [Park, Kay J.] Mem Sloan Kettering Canc Ctr, Dept Pathol, New York, NY 10065 USA.
   [Levine, Douglas A.] Mem Sloan Kettering Canc Ctr, Dept Surg, New York, NY 10065 USA.
   [Brentjens, Renier J.] Mem Sloan Kettering Canc Ctr, Ctr Cell Engn, New York, NY 10065 USA.
RP Brentjens, RJ (corresponding author), Mem Sloan Kettering Canc Ctr, Dept Med, Box 242,1275 York Ave, New York, NY 10065 USA.
EM brentjer@mskcc.org
OI Levine, Douglas/0000-0003-1038-8232; Park, Kay/0000-0001-8989-2938
FU Damon Runyon Clinical Investigator Award; Memorial Sloan-Kettering
   Cancer Center; Annual Terry Fox Run for Cancer Research (New York, NY);
   Commonwealth Cancer Foundation for Research; Experimental Therapeutics
   Center of Memorial Sloan-Kettering Cancer Center; Geoffrey Beene Cancer
   Foundation; Bocina Cancer Research Fund;  [CA138738-01];  [PO1
   CA052477]; NATIONAL CANCER INSTITUTEUnited States Department of Health &
   Human ServicesNational Institutes of Health (NIH) - USANIH National
   Cancer Institute (NCI) [P01CA052477, R01CA138738, P30CA008748] Funding
   Source: NIH RePORTER
FX CA138738-01, PO1 CA052477 (D.R. Spriggs), Damon Runyon Clinical
   Investigator Award (R.J. Brentjens), Translational and Integrative
   Medicine Fund Research Grant (Memorial Sloan-Kettering Cancer Center),
   and Annual Terry Fox Run for Cancer Research (New York, NY) organized by
   the Canada Club of New York, Kate's Team, William H. Goodwin and Alice
   Good win, and the Commonwealth Cancer Foundation for Research and the
   Experimental Therapeutics Center of Memorial Sloan-Kettering Cancer
   Center, the Geoffrey Beene Cancer Foundation, and the Bocina Cancer
   Research Fund.
CR Badgwell D, 2007, DIS MARKERS, V23, P397, DOI 10.1155/2007/309382
   Barber A, 2008, J IMMUNOL, V180, P72, DOI 10.4049/jimmunol.180.1.72
   Barber A, 2009, J IMMUNOL, V183, P2365, DOI 10.4049/jimmunol.0900721
   Barber A, 2007, CANCER RES, V67, P5003, DOI 10.1158/0008-5472.CAN-06-4047
   Bast RC, 2005, INT J GYNECOL CANCER, V15, P274, DOI 10.1111/j.1525-1438.2005.00441.x
   BELLONE S, 2009, AM J OBSTET GYNECOL, V75, pE1
   Berek JS, 2004, EXPERT OPIN BIOL TH, V4, P1159, DOI 10.1517/14712598.4.7.1159
   Bluestone JA, 2003, NAT REV IMMUNOL, V3, P253, DOI 10.1038/nri1032
   Brentjens RJ, 2007, CLIN CANCER RES, V13, P5426, DOI 10.1158/1078-0432.CCR-07-0674
   Brentjens RJ, 2003, NAT MED, V9, P279, DOI 10.1038/nm827
   Bunt SK, 2009, J LEUKOCYTE BIOL, V85, P996, DOI 10.1189/jlb.0708446
   Carpenito C, 2009, P NATL ACAD SCI USA, V106, P3360, DOI 10.1073/pnas.0813101106
   Curiel TJ, 2004, NAT MED, V10, P942, DOI 10.1038/nm1093
   Daly T, 2000, CANCER GENE THER, V7, P284, DOI 10.1038/sj.cgt.7700121
   Doenecke A, 1997, LEUKEMIA, V11, P1787, DOI 10.1038/sj.leu.2400781
   Fritsche HA, 1998, CLIN CHEM, V44, P1379
   Gong Michael C., 1999, Neoplasia (New York), V1, P123, DOI 10.1038/sj.neo.7900018
   Hamanishi J, 2007, P NATL ACAD SCI USA, V104, P3360, DOI 10.1073/pnas.0611533104
   Hollyman D, 2009, J IMMUNOTHER, V32, P169, DOI 10.1097/CJI.0b013e318194a6e8
   Hung CF, 2008, IMMUNOL REV, V222, P43, DOI 10.1111/j.1600-065X.2008.00622.x
   HWU P, 1995, CANCER RES, V55, P3369
   Imai C, 2004, LEUKEMIA, V18, P676, DOI 10.1038/sj.leu.2403302
   Jensen MC, 2003, CYTOTHERAPY, V5, P131, DOI 10.1080/14653240310001028
   Kershaw MH, 2002, NAT BIOTECHNOL, V20, P1221, DOI 10.1038/nbt756
   Kershaw MH, 2006, CLIN CANCER RES, V12, P6106, DOI 10.1158/1078-0432.CCR-06-1183
   Klebanoff CA, 2006, IMMUNOL REV, V211, P214, DOI 10.1111/j.0105-2896.2006.00391.x
   Kochenderfer JN, 2009, J IMMUNOTHER, V32, P689, DOI 10.1097/CJI.0b013e3181ac6138
   Krivak TC, 2009, GYNECOL ONCOL, V115, P81, DOI 10.1016/j.ygyno.2009.06.021
   Lamers CH, 2006, J CLIN ONCOL, V24, P20, DOI DOI 10.1200/JCO.2006.05.9964
   Lamers CHJ, 2007, CANCER IMMUNOL IMMUN, V56, P1875, DOI 10.1007/s00262-007-0330-3
   Latouche JB, 2000, NAT BIOTECHNOL, V18, P405, DOI 10.1038/74455
   Leffers N, 2008, GYNECOL ONCOL, V110, P365, DOI 10.1016/j.ygyno.2008.04.043
   Leffers N, 2009, CANCER IMMUNOL IMMUN, V58, P449, DOI 10.1007/s00262-008-0583-5
   Liu JS, 2004, CANCER RES, V64, P1655, DOI 10.1158/0008-5472.CAN-03-3380
   Loskog A, 2006, LEUKEMIA, V20, P1819, DOI 10.1038/sj.leu.2404366
   Maher J, 2002, NAT BIOTECHNOL, V20, P70, DOI 10.1038/nbt0102-70
   Moeller M, 2004, CANCER GENE THER, V11, P371, DOI 10.1038/sj.cgt.7700710
   Morgan RA, 2010, MOL THER, V18, P843, DOI 10.1038/mt.2010.24
   Nelson BH, 2008, IMMUNOL REV, V222, P101, DOI 10.1111/j.1600-065X.2008.00614.x
   O'Brien TJ, 1998, INT J BIOL MARKER, V13, P188, DOI 10.1177/172460089801300403
   O'Brien TJ, 2001, TUMOR BIOL, V22, P348, DOI 10.1159/000050638
   ORLANDI R, 1989, P NATL ACAD SCI USA, V86, P3833, DOI 10.1073/pnas.86.10.3833
   Ozao-Choy J, 2009, CANCER RES, V69, P2514, DOI 10.1158/0008-5472.CAN-08-4709
   PARK KJ, 2008, MODERN PATHOL, V21, P217
   Parker LL, 2000, HUM GENE THER, V11, P2377, DOI 10.1089/104303400750038480
   Pule MA, 2008, NAT MED, V14, P1264, DOI 10.1038/nm.1882
   Quintas-Cardama A, 2007, HUM GENE THER, V18, P1253, DOI 10.1089/hum.2007.088
   RAO TD, 2010, APPL IMMUNOHIST 0507
   Raspollini MR, 2005, ANN ONCOL, V16, P590, DOI 10.1093/annonc/mdi112
   RIVIERE I, 1995, P NATL ACAD SCI USA, V92, P6733, DOI 10.1073/pnas.92.15.6733
   Sadelain M, 2009, CURR OPIN IMMUNOL, V21, P215, DOI 10.1016/j.coi.2009.02.009
   Santos EB, 2009, NAT MED, V15, P338, DOI 10.1038/nm.1930
   Sato E, 2005, P NATL ACAD SCI USA, V102, P18538, DOI 10.1073/pnas.0509182102
   Savoldo B, 2007, BLOOD, V110, P2620, DOI 10.1182/blood-2006-11-059139
   Singh AP, 2008, LANCET ONCOL, V9, P1076, DOI 10.1016/S1470-2045(08)70277-8
   Stephan MT, 2007, NAT MED, V13, P1440, DOI 10.1038/nm1676
   Sun CC, 2007, NAT CLIN PRACT ONCOL, V4, P18, DOI 10.1038/ncponc0693
   Till BG, 2008, BLOOD, V112, P2261, DOI 10.1182/blood-2007-12-128843
   Tomsova M, 2008, GYNECOL ONCOL, V108, P415, DOI 10.1016/j.ygyno.2007.10.016
   Wang G, 1998, NAT MED, V4, P168, DOI 10.1038/nm0298-168
   Wang ZD, 2000, J IMMUNOL METHODS, V233, P167, DOI 10.1016/S0022-1759(99)00184-2
   Westwood JA, 2005, P NATL ACAD SCI USA, V102, P19051, DOI 10.1073/pnas.0504312102
   Wilkie S, 2008, J IMMUNOL, V180, P4901, DOI 10.4049/jimmunol.180.7.4901
   Wolf D, 2005, CLIN CANCER RES, V11, P8326, DOI 10.1158/1078-0432.CCR-05-1244
   Woo EY, 2001, CANCER RES, V61, P4766
   Yoon SH, 2009, CANCER GENE THER, V16, P489, DOI 10.1038/cgt.2008.98
   Zhang L, 2003, NEW ENGL J MED, V348, P203, DOI 10.1056/NEJMoa020177
NR 67
TC 85
Z9 87
U1 0
U2 10
PU AMER ASSOC CANCER RESEARCH
PI PHILADELPHIA
PA 615 CHESTNUT ST, 17TH FLOOR, PHILADELPHIA, PA 19106-4404 USA
SN 1078-0432
EI 1557-3265
J9 CLIN CANCER RES
JI Clin. Cancer Res.
PD JUL 15
PY 2010
VL 16
IS 14
BP 3594
EP 3606
DI 10.1158/1078-0432.CCR-10-0192
PG 13
WC Oncology
SC Oncology
GA 625NW
UT WOS:000279903100009
PM 20628030
OA Green Accepted, Bronze
DA 2021-10-28
ER

PT J
AU Johnson, DK
   Magoffin, W
   Myers, SJ
   Finnell, JG
   Hancock, JC
   Orton, TS
   Persaud, SP
   Christensen, KA
   Weber, KS
AF Johnson, Deborah K.
   Magoffin, Wyatt
   Myers, Sheldon J.
   Finnell, Jordan G.
   Hancock, John C.
   Orton, Taylor S.
   Persaud, Stephen P.
   Christensen, Kenneth A.
   Weber, K. Scott
TI CD4 Inhibits Helper T Cell Activation at Lower Affinity Threshold for
   Full-Length T Cell Receptors Than Single Chain Signaling Constructs
SO FRONTIERS IN IMMUNOLOGY
LA English
DT Article
DE CD4; T cell receptor; affinity; chimeric antigen receptor; Lck; helper T
   cell
ID TELOMERASE PEPTIDE VACCINATION; RECOGNITION SPECIFICITY;
   CRYSTAL-STRUCTURE; TERNARY COMPLEX; PHASE-I/II; ALPHA-BETA; TCR-ALPHA;
   IN-VITRO; ANTIGEN; MHC
AB CD4(+) T cells are crucial for effective repression and elimination of cancer cells. Despite a paucity of CD4(+) T cell receptor (TCR) clinical studies, CD4(+) T cells are primed to become important therapeutics as they help circumvent tumor antigen escape and guide multifactorial immune responses. However, because CD8(+) T cells directly kill tumor cells, most research has focused on the attributes of CD8(+) TCRs. Less is known about how TCR affinity and CD4 expression affect CD4(+) T cell activation in full length TCR (flTCR) and TCR single chain signaling (TCR-SCS) formats. Here, we generated an affinity panel of TCRs from CD4(+) T cells and expressed them in flTCR and three TCR-SCS formats modeled after chimeric antigen receptors (CARs) to understand the contributions of TCR-pMHCII affinity, TCR format, and coreceptor CD4 interactions on CD4(+) T cell activation. Strikingly, the coreceptor CD4 inhibited intermediate and high affinity TCR-construct activation by Lck-dependent and -independent mechanisms. These inhibition mechanisms had unique affinity thresholds dependent on the TCR format. Intracellular construct formats affected the tetramer staining for each TCR as well as IL-2 production. IL-2 production was promoted by increased TCR-pMHCII affinity and the flTCR format. Thus, CD4(+) T cell therapy development should consider TCR affinity, CD4 expression, and construct format.
C1 [Johnson, Deborah K.; Magoffin, Wyatt; Myers, Sheldon J.; Hancock, John C.; Orton, Taylor S.; Weber, K. Scott] Brigham Young Univ, Dept Microbiol & Mol Biol, Provo, UT 84602 USA.
   [Finnell, Jordan G.; Christensen, Kenneth A.] Brigham Young Univ, Dept Chem & Biochem, Provo, UT 84602 USA.
   [Persaud, Stephen P.] Washington Univ, Div Lab & Genom Med, Dept Pathol & Immunol, St Louis, MO 63110 USA.
RP Weber, KS (corresponding author), Brigham Young Univ, Dept Microbiol & Mol Biol, Provo, UT 84602 USA.
EM scott_weber@byu.edu
RI Johnson, Deborah K/AAK-3809-2021
FU R15 grant from the National Institutes of HealthUnited States Department
   of Health & Human ServicesNational Institutes of Health (NIH) - USA
   [R0102063]; Simmons Center for Cancer Research Summer Fellowships;
   Brigham Young University
FX This work was supported by a R15 grant toKW(R0102063) from the National
   Institutes of Health, Simmons Center for Cancer Research Summer
   Fellowships and Graduate Student Fellowship grants at Brigham Young
   University to DJ.
CR Aggen DH, 2012, GENE THER, V19, P365, DOI 10.1038/gt.2011.104
   Aleksic M, 2012, EUR J IMMUNOL, V42, P3174, DOI 10.1002/eji.201242606
   BARBER EK, 1989, P NATL ACAD SCI USA, V86, P3277, DOI 10.1073/pnas.86.9.3277
   Benatuil L, 2010, PROTEIN ENG DES SEL, V23, P155, DOI 10.1093/protein/gzq002
   Bendle GM, 2010, NAT MED, V16, P565, DOI 10.1038/nm.2128
   Bonnard M, 1999, J IMMUNOL, V162, P1252
   Borst J, 2018, NAT REV IMMUNOL, V18, P635, DOI 10.1038/s41577-018-0044-0
   Bowerman NA, 2009, MOL IMMUNOL, V46, P3000, DOI 10.1016/j.molimm.2009.06.012
   Brunsvig PF, 2006, CANCER IMMUNOL IMMUN, V55, P1553, DOI 10.1007/s00262-006-0145-7
   Brunsvig PF, 2011, CLIN CANCER RES, V17, P6847, DOI 10.1158/1078-0432.CCR-11-1385
   Chao G, 2006, NAT PROTOC, V1, P755, DOI 10.1038/nprot.2006.94
   Chervin AS, 2009, J IMMUNOL, V183, P7639, DOI 10.4049/jimmunol.0901664
   Chlewicki LK, 2005, J MOL BIOL, V346, P223, DOI 10.1016/j.jmb.2004.11.057
   Corse E, 2011, J IMMUNOL, V186, P5039, DOI 10.4049/jimmunol.1003650
   Corse E, 2010, PLOS BIOL, V8, DOI 10.1371/journal.pbio.1000481
   Daniels MA, 2006, NATURE, V444, P724, DOI 10.1038/nature05269
   Deniger DC, 2016, MOL THER, V24, P1078, DOI 10.1038/mt.2016.51
   Donermeyer DL, 2006, J IMMUNOL, V177, P6911, DOI 10.4049/jimmunol.177.10.6911
   Filipp D, 2004, MOL IMMUNOL, V41, P645, DOI 10.1016/j.molimm.2004.04.011
   Fragoso R, 2003, J IMMUNOL, V170, P913, DOI 10.4049/jimmunol.170.2.913
   Gai SA, 2007, CURR OPIN STRUC BIOL, V17, P467, DOI 10.1016/j.sbi.2007.08.012
   Garrido F, 2010, INT J CANCER, V127, P249, DOI 10.1002/ijc.25270
   Gascoigne NRJ, 2011, FRONT IMMUNOL, V2, DOI 10.3389/fimmu.2011.00072
   Ghorashian S, 2019, NAT MED, V25, P1408, DOI 10.1038/s41591-019-0549-5
   Glassman CR, 2018, CELL REP, V22, P1263, DOI 10.1016/j.celrep.2017.12.104
   Gomes da Silva D, 2016, BLOOD, V128, P1851
   Gros A, 2016, NAT MED, V22, P433, DOI 10.1038/nm.4051
   Haga-Friedman A, 2012, J IMMUNOL, V188, P5538, DOI 10.4049/jimmunol.1103020
   Harris DT, 2018, J IMMUNOL, V200, P1088, DOI 10.4049/jimmunol.1700236
   Harris DT, 2016, STRUCTURE, V24, P1142, DOI 10.1016/j.str.2016.04.011
   Harris DT, 2016, TRENDS PHARMACOL SCI, V37, P220, DOI 10.1016/j.tips.2015.11.004
   HAUGHN L, 1992, NATURE, V358, P328, DOI 10.1038/358328a0
   Hebeisen M, 2013, J CLIN INVEST, V123, P1044, DOI 10.1172/JCI65325
   Holler PD, 2000, P NATL ACAD SCI USA, V97, P5387, DOI 10.1073/pnas.080078297
   Holler PD, 2003, IMMUNITY, V18, P255, DOI 10.1016/S1074-7613(03)00019-0
   Holst J, 2006, NAT PROTOC, V1, P406, DOI 10.1038/nprot.2006.61
   Horkova V, 2020, CELL REP, V30, P1504, DOI 10.1016/j.celrep.2020.01.008
   Huang J, 2013, IMMUNITY, V39, P846, DOI 10.1016/j.immuni.2013.08.036
   Inderberg EM, 2020, CANCER IMMUNOL IMMUN, V69, P859, DOI 10.1007/s00262-019-02468-9
   Irvine DJ, 2002, NATURE, V419, P845, DOI 10.1038/nature01076
   Irving M, 2012, J BIOL CHEM, V287, P23068, DOI 10.1074/jbc.M112.357673
   James JR, 2018, SCI SIGNAL, V11, DOI 10.1126/scisignal.aan1088
   Jiang N, 2011, IMMUNITY, V34, P13, DOI 10.1016/j.immuni.2010.12.017
   Kalergis AM, 2001, NAT IMMUNOL, V2, P229, DOI 10.1038/85286
   Kersh GJ, 1998, IMMUNITY, V9, P817, DOI 10.1016/S1074-7613(00)80647-0
   KILLEEN N, 1993, NATURE, V364, P729, DOI 10.1038/364729a0
   Kim JH, 2011, PLOS ONE, V6, DOI 10.1371/journal.pone.0018556
   Knies D, 2016, ONCOTARGET, V7, P21199, DOI 10.18632/oncotarget.8385
   Kofler DM, 2011, MOL THER, V19, P760, DOI 10.1038/mt.2011.9
   Krogsgaard M, 2003, MOL CELL, V12, P1367, DOI 10.1016/S1097-2765(03)00474-X
   Kyte JA, 2011, CLIN CANCER RES, V17, P4568, DOI 10.1158/1078-0432.CCR-11-0184
   Laugel B, 2007, J BIOL CHEM, V282, P23799, DOI 10.1074/jbc.M700976200
   Long AH, 2015, NAT MED, V21, P581, DOI 10.1038/nm.3838
   Love PE, 2010, CSH PERSPECT BIOL, V2, DOI 10.1101/cshperspect.a002485
   Lu YC, 2017, J CLIN ONCOL, V35, P3322, DOI 10.1200/JCO.2017.74.5463
   Mandl JN, 2013, IMMUNITY, V38, P263, DOI 10.1016/j.immuni.2012.09.011
   Matsuzaki J, 2015, SCI REP-UK, V5, DOI 10.1038/srep14896
   McMahan RH, 2006, J CLIN INVEST, V116, P2543, DOI 10.1172/JCI26936
   Mensali N, 2019, EBIOMEDICINE, V40, P106, DOI 10.1016/j.ebiom.2019.01.031
   Midelfort KS, 2004, J MOL BIOL, V343, P685, DOI 10.1016/j.jmb.2004.08.019
   MORITZ D, 1994, P NATL ACAD SCI USA, V91, P4318, DOI 10.1073/pnas.91.10.4318
   NORMENT AM, 1988, NATURE, V336, P79, DOI 10.1038/336079a0
   Parrish HL, 2016, P NATL ACAD SCI USA, V113, P3000, DOI 10.1073/pnas.1518499113
   Parrish HL, 2015, PLOS ONE, V10, DOI 10.1371/journal.pone.0132333
   Persaud SP, 2014, NAT IMMUNOL, V15, P266, DOI 10.1038/ni.2822
   Persaud SP, 2010, MOL IMMUNOL, V47, P1793, DOI 10.1016/j.molimm.2010.02.013
   Presotto D, 2017, FRONT IMMUNOL, V8, DOI 10.3389/fimmu.2017.01564
   Quezada SA, 2010, J EXP MED, V207, P637, DOI 10.1084/jem.20091918
   Ramos CA, 2018, MOL THER, V26, P2727, DOI 10.1016/j.ymthe.2018.09.009
   Richman Sarah A., 2009, V504, P323, DOI 10.1007/978-1-60327-569-9_19
   Richman SA, 2009, MOL IMMUNOL, V46, P902, DOI 10.1016/j.molimm.2008.09.021
   Riquelme E, 2009, EUR J IMMUNOL, V39, P2259, DOI 10.1002/eji.200939341
   Robbins PF, 2008, J IMMUNOL, V180, P6116, DOI 10.4049/jimmunol.180.9.6116
   Salter AI, 2018, SCI SIGNAL, V11, DOI 10.1126/scisignal.aat6753
   Savage PA, 1999, IMMUNITY, V10, P485, DOI 10.1016/S1074-7613(00)80048-5
   Schmid DA, 2010, J IMMUNOL, V184, P4936, DOI 10.4049/jimmunol.1000173
   Sebestyen Z, 2008, J IMMUNOL, V180, P7736, DOI 10.4049/jimmunol.180.11.7736
   Starr TK, 2003, ANNU REV IMMUNOL, V21, P139, DOI 10.1146/annurev.immunol.21.120601.141107
   Stepanek O, 2014, CELL, V159, P333, DOI 10.1016/j.cell.2014.08.042
   Stone JD, 2014, CANCER IMMUNOL IMMUN, V63, P1163, DOI 10.1007/s00262-014-1586-z
   Stone JD, 2012, METHOD ENZYMOL, V503, P189, DOI 10.1016/B978-0-12-396962-0.00008-2
   Suso EMI, 2011, CANCER IMMUNOL IMMUN, V60, P809, DOI 10.1007/s00262-011-0991-9
   Tan MP, 2017, CLIN EXP IMMUNOL, V187, P124, DOI 10.1111/cei.12828
   Tavano R, 2006, NAT CELL BIOL, V8, P1270, DOI 10.1038/ncb1492
   Thomas S, 2011, BLOOD, V118, P319, DOI 10.1182/blood-2010-12-326736
   Tian S, 2007, J IMMUNOL, V179, P2952, DOI 10.4049/jimmunol.179.5.2952
   van der Merwe PA, 2011, IMMUNITY, V34, P1, DOI 10.1016/j.immuni.2011.01.001
   van der Merwe PA, 2003, ANNU REV IMMUNOL, V21, P659, DOI 10.1146/annurev.immunol.21.120601.141036
   Van Laethem F, 2013, CELL, V154, P1326, DOI 10.1016/j.cell.2013.08.009
   Van Laethem F, 2012, TRENDS IMMUNOL, V33, P437, DOI 10.1016/j.it.2012.05.006
   Varela-Rohena A, 2008, NAT MED, V14, P1390, DOI 10.1038/nm.1779
   VEILLETTE A, 1989, NATURE, V338, P257, DOI 10.1038/338257a0
   Viola A, 1997, J EXP MED, V186, P1775, DOI 10.1084/jem.186.10.1775
   Voss RH, 2008, J IMMUNOL, V180, P391, DOI 10.4049/jimmunol.180.1.391
   Voss RH, 2010, BLOOD, V115, P5154, DOI 10.1182/blood-2009-11-254078
   Wang JH, 2001, P NATL ACAD SCI USA, V98, P10799, DOI 10.1073/pnas.191124098
   Wang Q, 2001, J EXP MED, V194, P1721, DOI 10.1084/jem.194.12.1721
   Weber KS, 2012, P NATL ACAD SCI USA, V109, P9511, DOI 10.1073/pnas.1202408109
   Weber KS, 2005, P NATL ACAD SCI USA, V102, P19033, DOI 10.1073/pnas.0507554102
   Wei QR, 2020, P NATL ACAD SCI USA, V117, P15809, DOI 10.1073/pnas.1913334117
   WEINKOVE R, 2019, CLIN TRANSL IMMUNOL, V8, DOI DOI 10.1158/1078-0432.Ccr-18-2559
   Weinkove R, 2019, CLIN TRANSL IMMUNOL, V8, DOI 10.1002/cti2.1049
   Xie Y, 2010, J EXP MED, V207, P651, DOI 10.1084/jem.20091921
   Yin YY, 2012, P NATL ACAD SCI USA, V109, P5405, DOI 10.1073/pnas.1118801109
   Zehn D, 2009, NATURE, V458, P211, DOI 10.1038/nature07657
   Zhong S, 2013, P NATL ACAD SCI USA, V110, P6973, DOI 10.1073/pnas.1221609110
NR 106
TC 0
Z9 0
U1 0
U2 1
PU FRONTIERS MEDIA SA
PI LAUSANNE
PA AVENUE DU TRIBUNAL FEDERAL 34, LAUSANNE, CH-1015, SWITZERLAND
SN 1664-3224
J9 FRONT IMMUNOL
JI Front. Immunol.
PD JAN 19
PY 2021
VL 11
AR 561889
DI 10.3389/fimmu.2020.561889
PG 18
WC Immunology
SC Immunology
GA QA5WT
UT WOS:000613516800001
PM 33542711
OA Green Published, gold
DA 2021-10-28
ER

PT J
AU Biagi, E
   Marin, V
   Attianese, GMPG
   Pizzitola, I
   Tettamanti, S
   Cribioli, E
   Biondi, A
AF Biagi, Ettore
   Marin, Virna
   Attianese, Greta Maria Paola Giordano
   Pizzitola, Irene
   Tettamanti, Sarah
   Cribioli, Elisabetta
   Biondi, Andrea
TI New advances in leukaemia immunotherapy by the use of Chimeric
   Artificial Antigen Receptors (CARs): state of the art and perspectives
   for the near future
SO ITALIAN JOURNAL OF PEDIATRICS
LA English
DT Review
DE Leukaemia immunotherapy; cell therapy; gene therapy; chimeric artificial
   receptors
ID CHRONIC LYMPHOCYTIC-LEUKEMIA; INDUCED KILLER-CELLS; DELTA T-CELLS;
   GENETIC-MODIFICATION; IN-VITRO; ADVERSE EVENT; SUICIDE GENE;
   PERSISTENCE; INFUSIONS; EXPANSION
AB Leukaemia immunotherapy represents a fascinating and promising field of translational research, particularly as an integrative approach of bone marrow transplantation. Adoptive immunotherapy by the use of donor-derived expanded leukaemia-specific T cells has showed some kind of clinical response, but the major advance is nowadays represented by gene manipulation of donor immune cells, so that they acquire strict specificity towards the tumour target and potent lytic activity, followed by significant proliferation, increased survival and possibly antitumour memory state. This is achieved by gene insertion of Chimeric T-cell Antigen Receptors (CARs), which are artificial molecules containing antibody-derived fragments (to bind the specific target), joined with potent signalling T-Cell Receptor (TCR)-derived domains that activate the manipulated cells. This review will discuss the main application of this approach particularly focusing on the paediatric setting, raising advantages and disadvantages and discussing relevant perspectives of use in the nearest future.
C1 [Biagi, Ettore; Marin, Virna; Attianese, Greta Maria Paola Giordano; Pizzitola, Irene; Tettamanti, Sarah; Cribioli, Elisabetta; Biondi, Andrea] Univ Milano Bicocca, Clin Pediat Azienda Osped San Gerardo, Ctr Ric Fdn Matilde Tettamanti, I-20900 Monza, Italy.
RP Biagi, E (corresponding author), Univ Milano Bicocca, Clin Pediat Azienda Osped San Gerardo, Ctr Ric Fdn Matilde Tettamanti, Via Pergolesi 33, I-20900 Monza, Italy.
EM e.biagi@hsgerardo.org
RI Biondi, Andrea/AAX-1865-2020; tettamanti, sarah/AAC-7942-2019; Biondi,
   Andrea/K-9997-2016
OI Biondi, Andrea/0000-0002-6757-6173; tettamanti,
   sarah/0000-0002-7327-418X; 
FU Associazione Italiana per la Ricerca sul cancro (AIRC) MilanoFondazione
   AIRC per la ricerca sul cancro [AIRC 2007 (4069), AIRC 2007 (4636)];
   Redirecting T lymphocytes to leukaemia antigens by Chimeric T-cell
   Receptors: targeted therapy of leukaemias; Progetto Integrato Oncologia;
   Ministero della Salute -Direzione Generale della Ricerca Scientifica e
   Tecnologica; AIRCFondazione AIRC per la ricerca sul cancro; STREP
   [LSHC-ct-2006-037381]
FX We thank the relevant contribution of AIRC Molecular clinical oncology 5
   per mille, "Innate immunity in cancer. Molecular targeting and cellular
   therapy", 9962. Ettore Biagi was supported by Associazione Italiana per
   la Ricerca sul cancro (AIRC) Milano (AIRC 2007 (4069), AIRC 2007
   (4636)), "Redirecting T lymphocytes to leukaemia antigens by Chimeric
   T-cell Receptors: targeted therapy of leukaemias" and "Progetto
   Integrato Oncologia 2006", Ministero della Salute -Direzione Generale
   della Ricerca Scientifica e Tecnologica. Andrea Biondi was supported by
   AIRC: "Childhood ALL: from clinical studies to research questions to
   understand molecular history and pathogenesis". Virna Marin and Irene
   Pizzitola were supported by the grant from STREP2006 (6th framework;
   LSHC-ct-2006-037381) "Chimeric T cells for the treatment of pediatric
   cancers (Childhope)". We would like to thank also the Fondazione "
   Matilde Tettamanti", the Comitato " Stefano Verri" and Comitato " Maria
   Letizia Verga" for their continuous and generous support.
CR Attianese GMPG, 2011, BLOOD, V117, P4736, DOI 10.1182/blood-2010-10-311845
   Bertilaccio MTS, 2010, BLOOD, V115, P1605, DOI 10.1182/blood-2009-05-223586
   Biagi E, 2007, HAEMATOLOGICA, V92, P381, DOI 10.3324/haematol.10873
   Borchers S, 2011, HUM GENE THER
   Brentjens R, 2010, MOL THER, V18, P666, DOI 10.1038/mt.2010.31
   Byrd JC, 2010, BLOOD, V115, P489, DOI 10.1182/blood-2009-08-237727
   Damle RN, 2002, BLOOD, V99, P4087, DOI 10.1182/blood.V99.11.4087
   Dotti G, 2005, CYTOTHERAPY, V7, P262, DOI 10.1080/14653240510027217
   Ertl HCJ, 2011, CANCER RES, V71, P3175, DOI 10.1158/0008-5472.CAN-10-4035
   Ferrarini M, 2002, TRENDS IMMUNOL, V23, P14, DOI 10.1016/S1471-4906(01)02110-X
   Heslop HE, 2010, MOL THER, V18, P661, DOI 10.1038/mt.2010.42
   Hoyos V, 2010, LEUKEMIA, V24, P1160, DOI 10.1038/leu.2010.75
   Introna M, 2007, HAEMATOLOGICA, V92, P952, DOI 10.3324/haematol.11132
   Jin Z, 2011, GENE THER
   Kershaw MH, 2005, NAT REV IMMUNOL, V5, P928, DOI 10.1038/nri1729
   Knights AJ, 2006, LEUKEMIA, V20, P1067, DOI 10.1038/sj.leu.2404234
   Kochenderfer JN, 2010, BLOOD, V116, P4099, DOI 10.1182/blood-2010-04-281931
   Kohn DB, 2011, MOL THER, V19, P432, DOI 10.1038/mt.2011.1
   Landmeier S, 2010, LEUKEMIA, V24, P1080, DOI 10.1038/leu.2010.38
   Linn YC, 2010, J BIOMED BIOTECHNOL, DOI 10.1155/2010/435745
   Marin V, 2007, EXP HEMATOL, V35, P1388, DOI 10.1016/j.exphem.2007.05.018
   Marin V, 2006, EXP HEMATOL, V34, P1219, DOI 10.1016/j.exphem.2006.05.004
   Marin V, 2010, HAEMATOL-HEMATOL J, V95, P2144, DOI 10.3324/haematol.2010.026310
   Morgan RA, 2010, MOL THER, V18, P843, DOI 10.1038/mt.2010.24
   Okazaki T, 2007, INT IMMUNOL, V19, P813, DOI 10.1093/intimm/dxm057
   Pizzitola I, 2011, J IMMUNOTHER, V34, P469, DOI 10.1097/CJI.0b013e31821e763b
   Pule MA, 2005, MOL THER, V12, P933, DOI 10.1016/j.ymthe.2005.04.016
   Pule MA, 2008, NAT MED, V14, P1264, DOI 10.1038/nm.1882
   Ramos CA, 2011, EXPERT OPIN BIOL TH, V11, P855, DOI 10.1517/14712598.2011.573476
   Rischer M, 2004, BRIT J HAEMATOL, V126, P583, DOI 10.1111/j.1365-2141.2004.05077.x
   Rossig C, 2004, MOL THER, V10, P5, DOI 10.1016/j.ymthe.2004.04.014
   Rossig C, 2003, ACTA HAEMATOL-BASEL, V110, P154, DOI 10.1159/000072465
   Rydzanicz R, 2005, NUCLEIC ACIDS RES, V33, pW521, DOI 10.1093/nar/gki380
   Sato T, 2007, MOL THER, V15, P962, DOI 10.1038/mt.sj.6300122
   Savoldo B, 2011, J CLIN INVEST, V121, P1822, DOI 10.1172/JCI46110
   Takami A, 2005, INT J HEMATOL, V82, P449, DOI 10.1532/IJH97.05086
   Tsimberidou AM, 2006, BRIT J HAEMATOL, V132, P398, DOI 10.1111/j.1365-2141.2005.05872.x
   Viey E, 2005, J IMMUNOL, V174, P1338, DOI 10.4049/jimmunol.174.3.1338
   Vogler I, 2010, MOL THER, V18, P1330, DOI 10.1038/mt.2010.83
   Zhao YB, 2010, CANCER RES, V70, P9053, DOI 10.1158/0008-5472.CAN-10-2880
NR 40
TC 10
Z9 10
U1 0
U2 1
PU BMC
PI LONDON
PA CAMPUS, 4 CRINAN ST, LONDON N1 9XW, ENGLAND
SN 1720-8424
EI 1824-7288
J9 ITAL J PEDIATR
JI Ital. J. Pediatr.
PD SEP 22
PY 2011
VL 37
AR 46
DI 10.1186/1824-7288-37-46
PG 9
WC Pediatrics
SC Pediatrics
GA 834BX
UT WOS:000295933800001
PM 21939556
OA Green Published, gold
DA 2021-10-28
ER

PT J
AU Dutoit, V
   Migliorini, D
   Dietrich, PY
   Walker, PR
AF Dutoit, Valerie
   Migliorini, Denis
   Dietrich, Pierre-Yves
   Walker, Paul R.
TI Immunotherapy of Malignant Tumors in the Brain: How Different from Other
   Sites?
SO FRONTIERS IN ONCOLOGY
LA English
DT Article
DE brain tumors; glioma; tumor immunotherapy; tumor microenvironment; brain
   homing
ID CENTRAL-NERVOUS-SYSTEM; REGULATORY T-CELLS; NEWLY-DIAGNOSED
   GLIOBLASTOMA; IMMUNE CHECKPOINT BLOCKADE; PEPTIDE-BASED VACCINES;
   GROWTH-FACTOR-BETA; HIGH-GRADE GLIOMA; SUPPRESSOR-CELLS; PHASE-II;
   ADOPTIVE TRANSFER
AB Immunotherapy is now advancing at remarkable pace for tumors located in various tissues, including the brain. Strategies launched decades ago, such as tumor antigen-specific therapeutic vaccines and adoptive transfer of tumor-infiltrating lymphocytes are being complemented by molecular engineering approaches allowing the development of tumor-specific TCR transgenic and chimeric antigen receptor T cells. In addition, the spectacular results obtained in the last years with immune checkpoint inhibitors are transfiguring immunotherapy, these agents being used both as single molecules, but also in combination with other immunotherapeutic modalities. Implementation of these various strategies is ongoing for more and more malignancies, including tumors located in the brain, raising the question of the immunological particularities of this site. This may necessitate cautious selection of tumor antigens, minimizing the immunosuppressive environment and promoting efficient T cell trafficking to the tumor. Once these aspects are taken into account, we might efficiently design immunotherapy for patients suffering from tumors located in the brain, with beneficial clinical outcome.
C1 [Dutoit, Valerie; Walker, Paul R.] Univ Hosp Geneva, Ctr Oncol, Lab Tumor Immunol, Geneva, Switzerland.
   [Dutoit, Valerie; Migliorini, Denis; Dietrich, Pierre-Yves; Walker, Paul R.] Univ Geneva, Geneva, Switzerland.
   [Migliorini, Denis; Dietrich, Pierre-Yves] Univ Hosp Geneva, Ctr Oncol, Oncol, Geneva, Switzerland.
RP Dutoit, V; Walker, PR (corresponding author), Univ Hosp Geneva, Ctr Oncol, Lab Tumor Immunol, Geneva, Switzerland.; Dutoit, V; Walker, PR (corresponding author), Univ Geneva, Geneva, Switzerland.
EM valerie.dutoit@unige.ch; paul.walker@unige.ch
RI Migliorini, Denis/Q-2699-2019
OI Migliorini, Denis/0000-0003-0151-3222
FU Fondaction; Fondation Lionel Perrier; Fondation privee des HUG; Pierre
   Mercier; Oncosuisse [KFS-3270-08-2013]; Ligue Genevoise contre le Cancer
FX This work was supported by grants from Fondaction, the Fondation Lionel
   Perrier, the Fondation privee des HUG, Pierre Mercier, the Ligue
   Genevoise contre le Cancer and Oncosuisse (KFS-3270-08-2013).
CR Abou-Ghazal M, 2008, CLIN CANCER RES, V14, P8228, DOI 10.1158/1078-0432.CCR-08-1329
   Ajithkumar T, 2015, LANCET ONCOL, V16, pE486, DOI 10.1016/S1470-2045(15)00141-2
   Alexandrov LB, 2013, NATURE, V500, P415, DOI 10.1038/nature12477
   Ansell SM, 2015, NEW ENGL J MED, V372, P311, DOI 10.1056/NEJMoa1411087
   Antonios JP, 2016, JCI INSIGHT, V1, DOI 10.1172/jci.insight.87059
   Azad TD, 2015, J NEURO-ONCOL, V123, P347, DOI 10.1007/s11060-015-1836-8
   Barrett DM, 2014, CURR OPIN PEDIATR, V26, P43, DOI 10.1097/MOP.0000000000000043
   Bechmann I, 1999, GLIA, V27, P62, DOI 10.1002/(SICI)1098-1136(199907)27:1<62::AID-GLIA7>3.0.CO;2-S
   Belnoue E, 2016, MOL THER, V24, P1675, DOI 10.1038/mt.2016.134
   Bender AM, 2010, CANCER RES, V70, P3557, DOI 10.1158/0008-5472.CAN-09-4674
   Berger C, 2008, J CLIN INVEST, V118, P294, DOI 10.1172/JCI32103
   Berghoff AS, 2015, NEURO-ONCOLOGY, V17, P1064, DOI 10.1093/neuonc/nou307
   Berghoff AS, 2014, CLIN NEUROPATHOL, V33, P42, DOI 10.5414/NP300698
   Bloch O, 2013, CLIN CANCER RES, V19, P3165, DOI 10.1158/1078-0432.CCR-12-3314
   Bogdahn U, 2011, NEURO-ONCOLOGY, V13, P132, DOI 10.1093/neuonc/noq142
   Borch TH, 2015, DRUG DISCOV TODAY, V20, P1127, DOI 10.1016/j.drudis.2015.07.003
   Bottner M, 2000, J NEUROCHEM, V75, P2227, DOI 10.1046/j.1471-4159.2000.0752227.x
   Bouffet E, 2016, J CLIN ONCOL, V34, P2206, DOI 10.1200/JCO.2016.66.6552
   Brandes AA, 2016, NEURO-ONCOLOGY, V18, P1146, DOI 10.1093/neuonc/now009
   Burnette BC, 2011, CANCER RES, V71, P2488, DOI 10.1158/0008-5472.CAN-10-2820
   Butowski N, 2016, NEURO-ONCOLOGY, V18, P557, DOI 10.1093/neuonc/nov245
   Butowski Nicholas A, 2015, Continuum (Minneap Minn), V21, P301, DOI 10.1212/01.CON.0000464171.50638.fa
   Calzascia T, 2005, IMMUNITY, V22, P175, DOI 10.1016/j.immuni.2004.12.008
   Cameron BJ, 2013, SCI TRANSL MED, V5, DOI 10.1126/scitranslmed.3006034
   Carbognin L, 2015, PLOS ONE, V10, DOI 10.1371/journal.pone.0130142
   Carbone FR, 2015, J IMMUNOL, V195, P17, DOI 10.4049/jimmunol.1500515
   Caruso HG, 2015, CANCER RES, V75, P3505, DOI 10.1158/0008-5472.CAN-15-0139
   Casucci M, 2015, CANCER IMMUNOL IMMUN, V64, P123, DOI 10.1007/s00262-014-1641-9
   Chandra D, 2014, CANCER IMMUNOL RES, V2, P901, DOI 10.1158/2326-6066.CIR-13-0123
   Chang C, 2015, HISTOPATHOLOGY, V67, P625, DOI 10.1111/his.12706
   Chapuis AG, 2016, J CLIN ONCOL, V34, P3787, DOI 10.1200/JCO.2015.65.5142
   Chapuy B, 2016, BLOOD, V127, P869, DOI 10.1182/blood-2015-10-673236
   Chinot OL, 2014, NEW ENGL J MED, V370, P709, DOI 10.1056/NEJMoa1308345
   Cicchelero L, 2014, EXPERT REV VACCINES, V13, P721, DOI 10.1586/14760584.2014.911093
   Craddock JA, 2010, J IMMUNOTHER, V33, P780, DOI 10.1097/CJI.0b013e3181ee6675
   CSERR HF, 1992, IMMUNOL TODAY, V13, P507, DOI 10.1016/0167-5699(92)90027-5
   de Groot JF, 2011, J CLIN ONCOL, V29, P2689, DOI 10.1200/JCO.2010.34.1636
   Debets R, 2016, SEMIN IMMUNOL, V28, P10, DOI 10.1016/j.smim.2016.03.002
   Deharvengt S, 2012, PLOS ONE, V7, DOI 10.1371/journal.pone.0039684
   den Hollander MW, 2015, J NUCL MED, V56, P1310, DOI 10.2967/jnumed.115.154401
   Deng LF, 2014, IMMUNITY, V41, P843, DOI 10.1016/j.immuni.2014.10.019
   Derouazi M, 2015, CANCER RES, V75, P3020, DOI 10.1158/0008-5472.CAN-14-3017
   Dix AR, 1999, J NEUROIMMUNOL, V100, P216, DOI 10.1016/S0165-5728(99)00203-9
   Dubinski D, 2016, NEURO-ONCOLOGY, V18, P807, DOI 10.1093/neuonc/nov280
   Dutoit V, 2012, BRAIN, V135, P1042, DOI 10.1093/brain/aws042
   Evans SM, 2004, CLIN CANCER RES, V10, P8177, DOI 10.1158/1078-0432.CCR-04-1081
   Facoetti A, 2005, CLIN CANCER RES, V11, P8304, DOI 10.1158/1078-0432.CCR-04-2588
   Fridman WH, 2012, NAT REV CANCER, V12, P298, DOI 10.1038/nrc3245
   Friedman HS, 2009, J CLIN ONCOL, V27, P4733, DOI 10.1200/JCO.2008.19.8721
   Gabrusiewicz K, 2016, JCI INSIGHT, V1, DOI 10.1172/jci.insight.85841
   Gajewski TF, 2013, NAT IMMUNOL, V14, P1014, DOI 10.1038/ni.2703
   Galea I, 2007, TRENDS IMMUNOL, V28, P12, DOI 10.1016/j.it.2006.11.004
   Garon EB, 2015, NEW ENGL J MED, V372, P2018, DOI 10.1056/NEJMoa1501824
   Gilbert MR, 2014, NEW ENGL J MED, V370, P699, DOI 10.1056/NEJMoa1308573
   Gill S, 2016, BLOOD REV, V30, P157, DOI 10.1016/j.blre.2015.10.003
   Gill S, 2015, IMMUNOL REV, V263, P68, DOI 10.1111/imr.12243
   Grauer OM, 2008, J IMMUNOL, V181, P6720, DOI 10.4049/jimmunol.181.10.6720
   Gubin MM, 2015, J CLIN INVEST, V125, P3413, DOI 10.1172/JCI80008
   Guo CQ, 2013, ADV CANCER RES, V119, P421, DOI 10.1016/B978-0-12-407190-2.00007-1
   Hailemichael Y, 2013, NAT MED, V19, P465, DOI 10.1038/nm.3105
   Han JF, 2015, AM J CANCER RES, V5, P945
   Hanson MC, 2015, J CLIN INVEST, V125, P2532, DOI 10.1172/JCI79915
   Harris DT, 2016, TRENDS PHARMACOL SCI, V37, P220, DOI 10.1016/j.tips.2015.11.004
   Hashimoto N, 2015, CANCER IMMUNOL IMMUN, V64, P707, DOI 10.1007/s00262-015-1674-8
   He MX, 2013, NEURO-ONCOLOGY, V15, P727, DOI 10.1093/neuonc/not012
   Herold-Mende C, 2014, NEURO ONCOL S2, V16, pii13, DOI [10.1093/neuonc/nou209.1, DOI 10.1093/NEUONC/NOU209.1]
   Hickey WF, 1999, SEMIN IMMUNOL, V11, P125, DOI 10.1006/smim.1999.0168
   Hinrichs CS, 2013, NAT BIOTECHNOL, V31, P999, DOI 10.1038/nbt.2725
   Hoepner S, 2013, ONCOIMMUNOLOGY, V2, DOI 10.4161/onci.25772
   Hofman FM, 2010, ANTI-CANCER AGENT ME, V10, P462
   Hong JJ, 2010, CLIN CANCER RES, V16, P4892, DOI 10.1158/1078-0432.CCR-10-1507
   Ichimura K, 2015, ACTA NEUROPATHOL, V129, P789, DOI 10.1007/s00401-015-1439-7
   Ito A, 2015, BIOMED RES INT, V2015, DOI 10.1155/2015/605478
   Iwami K, 2012, CYTOTHERAPY, V14, P733, DOI 10.3109/14653249.2012.666633
   Jack CS, 2005, J IMMUNOL, V175, P4320, DOI 10.4049/jimmunol.175.7.4320
   Jackson HJ, 2016, NAT REV CLIN ONCOL, V13, P370, DOI 10.1038/nrclinonc.2016.36
   Kahlon KS, 2004, CANCER RES, V64, P9160, DOI 10.1158/0008-5472.CAN-04-0454
   Kim J, 2016, MEDIAT INFLAMM, V2016, DOI 10.1155/2016/6058147
   Kim JE, 2017, CLIN CANCER RES, V23, P124, DOI 10.1158/1078-0432.CCR-15-1535
   Kim YH, 2012, BRIT J NEUROSURG, V26, P21, DOI 10.3109/02688697.2011.584986
   Kluger HM, 2015, CLIN CANCER RES, V21, P3052, DOI 10.1158/1078-0432.CCR-14-3073
   Kmiecik J, 2013, J NEUROIMMUNOL, V264, P71, DOI 10.1016/j.jneuroim.2013.08.013
   Kohanbash G, 2012, IMMUNOL INVEST, V41, P658, DOI 10.3109/08820139.2012.689591
   Komohara Y, 2012, CANCER SCI, V103, P2165, DOI 10.1111/cas.12015
   Komohara Y, 2011, J CLIN EXP HEMATOP, V51, P93, DOI 10.3960/jslrt.51.93
   Kreisl TN, 2009, J CLIN ONCOL, V27, P740, DOI 10.1200/JCO.2008.16.3055
   Larkin J, 2015, NEW ENGL J MED, V373, P23, DOI [10.1056/NEJMoa1504030, 10.1056/NEJMc1509660]
   Lawler SE, 2015, J NEURO-ONCOL, V123, P465, DOI 10.1007/s11060-015-1734-0
   Le DT, 2015, NEW ENGL J MED, V372, P2509, DOI 10.1056/NEJMoa1500596
   Legat A, 2016, CLIN CANCER RES, V22, P1330, DOI 10.1158/1078-0432.CCR-15-1212
   Leisegang M, 2016, CLIN CANCER RES, V22, P2734, DOI 10.1158/1078-0432.CCR-15-2361
   Lohr J, 2011, CLIN CANCER RES, V17, P4296, DOI 10.1158/1078-0432.CCR-10-2557
   Louveau A, 2015, NATURE, V523, P337, DOI 10.1038/nature14432
   Lowther DE, 2016, JCI INSIGHT, V1, DOI 10.1172/jci.insight.85935
   MacArthur KM, 2014, CANCER RES, V74, P2152, DOI 10.1158/0008-5472.CAN-13-0813
   Malek E, 2016, BLOOD REV, V30, P341, DOI 10.1016/j.blre.2016.04.002
   Masson F, 2007, J IMMUNOL, V179, P845, DOI 10.4049/jimmunol.179.2.845
   Mitchell DA, 2015, NATURE, V519, P366, DOI 10.1038/nature14320
   Mok S, 2014, CANCER RES, V74, P153, DOI 10.1158/0008-5472.CAN-13-1816
   Morgan RA, 2010, MOL THER, V18, P843, DOI 10.1038/mt.2010.24
   Muller C, 2014, SCI TRANSL MED, V6, DOI 10.1126/scitranslmed.3009095
   Najjar YG, 2013, FRONT ONCOL, V3, DOI 10.3389/fonc.2013.00049
   Nishimura F, 2006, CANCER RES, V66, P4478, DOI 10.1158/0008-5472.CAN-05-3825
   Ohkuri T, 2014, CANCER IMMUNOL RES, V2, P1199, DOI 10.1158/2326-6066.CIR-14-0099
   Ohlfest JR, 2013, J IMMUNOL, V190, P613, DOI 10.4049/jimmunol.1201557
   Ohnmacht GA, 2001, J IMMUNOL, V167, P1809, DOI 10.4049/jimmunol.167.3.1809
   Okada H, 2015, CLIN CANCER RES, V21, P286, DOI 10.1158/1078-0432.CCR-14-1790
   Okada H, 2011, J CLIN ONCOL, V29, P330, DOI 10.1200/JCO.2010.30.7744
   Okada H, 2009, ANN NY ACAD SCI, V1174, P18, DOI 10.1111/j.1749-6632.2009.04932.x
   Okada H, 2009, CRIT REV IMMUNOL, V29, P1
   Ooi YC, 2014, CLIN NEUROL NEUROSUR, V119, P125, DOI 10.1016/j.clineuro.2013.12.004
   Ostrom QT, 2015, NEURO-ONCOLOGY, V17, P1, DOI 10.1093/neuonc/nov189
   Overwijk WW, 2013, J IMMUNOTHER CANCER, V1, DOI 10.1186/2051-1426-1-11
   Padfield E, 2015, FRONT ONCOL, V5, DOI 10.3389/fonc.2015.00005
   Pallasch CP, 2005, INT J CANCER, V117, P456, DOI 10.1002/ijc.20929
   Patel SP, 2015, MOL CANCER THER, V14, P847, DOI 10.1158/1535-7163.MCT-14-0983
   Perng P, 2015, FRONT ONCOL, V5, DOI 10.3389/fonc.2015.00153
   Pitt JM, 2016, ANN ONCOL, V27, P1482, DOI 10.1093/annonc/mdw168
   Pizzurro GA, 2015, FRONT IMMUNOL, V6, DOI 10.3389/fimmu.2015.00091
   Pollack IF, 2016, NEURO-ONCOLOGY, V18, P1157, DOI 10.1093/neuonc/now026
   Ponzoni M, 2007, BRIT J HAEMATOL, V138, P316, DOI 10.1111/j.1365-2141.2007.06661.x
   Ponzoni M, 2014, ANN ONCOL, V25, P316, DOI 10.1093/annonc/mdt385
   Postow MA, 2015, NEW ENGL J MED, V372, P2006, DOI 10.1056/NEJMoa1414428
   Preusser M, 2015, CLIN NEUROPATHOL, V34, P313, DOI 10.5414/NP300922
   Pyonteck SM, 2013, NAT MED, V19, P1264, DOI 10.1038/nm.3337
   Quattrocchi KB, 1999, J NEURO-ONCOL, V45, P141, DOI 10.1023/A:1006293606710
   Rampling R, 2016, CLIN CANCER RES, V22, P4776, DOI 10.1158/1078-0432.CCR-16-0506
   Ransohoff RM, 2012, NAT REV IMMUNOL, V12, P623, DOI 10.1038/nri3265
   Reardon DA, 2016, CANCER IMMUNOL RES, V4, P124, DOI 10.1158/2326-6066.CIR-15-0151
   Reardon DA, 2011, J NATL COMPR CANC NE, V9, P414, DOI 10.6004/jnccn.2011.0038
   Restifo NP, 2012, NAT REV IMMUNOL, V12, P269, DOI 10.1038/nri3191
   Ribas A, 2003, TRENDS IMMUNOL, V24, P58, DOI 10.1016/S1471-4906(02)00029-7
   Robbins PF, 2013, NAT MED, V19, P747, DOI 10.1038/nm.3161
   Rolle CE, 2012, ADV EXP MED BIOL, V746, P53, DOI 10.1007/978-1-4614-3146-6_5
   Romano E, 2014, J TRANSL MED, V12, DOI 10.1186/1479-5876-12-97
   Rosenberg SA, 2004, NAT MED, V10, P909, DOI 10.1038/nm1100
   Rosenberg SA, 2015, SCIENCE, V348, P62, DOI 10.1126/science.aaa4967
   Roy EJ, 2005, NEUROSCI LETT, V387, P95, DOI 10.1016/j.neulet.2005.07.010
   Roy LO, 2015, TARGET ONCOL, V10, P1, DOI 10.1007/s11523-014-0308-y
   Saas P, 1997, J CLIN INVEST, V99, P1173, DOI 10.1172/JCI119273
   Sakai K, 2015, J NEUROSURG, V123, P989, DOI 10.3171/2015.1.JNS141554
   Sampson JH, 2012, PLOS ONE, V7, DOI 10.1371/journal.pone.0031046
   Sampson JH, 2011, NEURO-ONCOLOGY, V13, P324, DOI 10.1093/neuonc/noq157
   Sampson JH, 2010, J CLIN ONCOL, V28, P4722, DOI 10.1200/JCO.2010.28.6963
   SAWAMURA Y, 1990, J NEURO-ONCOL, V9, P125, DOI 10.1007/BF02427832
   Schreiber RD, 2011, SCIENCE, V331, P1565, DOI 10.1126/science.1203486
   Schuster J, 2015, NEURO-ONCOLOGY, V17, P854, DOI 10.1093/neuonc/nou348
   See AP, 2012, J NEURO-ONCOL, V110, P359, DOI 10.1007/s11060-012-0981-6
   Snyder A, 2014, NEW ENGL J MED, V371, P2189, DOI 10.1056/NEJMoa1406498
   Spranger S, 2013, SCI TRANSL MED, V5, DOI 10.1126/scitranslmed.3006504
   Tagliamonte M, 2014, HUM VACC IMMUNOTHER, V10, P3332, DOI 10.4161/21645515.2014.973317
   Takeuchi Y, 2016, INT IMMUNOL, V28, P401, DOI 10.1093/intimm/dxw025
   Tang HD, 2016, CANCER CELL, V29, P285, DOI 10.1016/j.ccell.2016.02.004
   Taube JM, 2012, SCI TRANSL MED, V4, DOI 10.1126/scitranslmed.3003689
   Tchoghandjian A, 2012, ANN SURG ONCOL, V19, pS608, DOI 10.1245/s10434-011-2093-5
   Temizoz B, 2016, INT IMMUNOL, V28, P329, DOI 10.1093/intimm/dxw015
   Thomas DL, 2008, CANCER IMMUNOL IMMUN, V57, P1323, DOI 10.1007/s00262-008-0467-8
   Topalian SL, 2015, CANCER CELL, V27, P450, DOI 10.1016/j.ccell.2015.03.001
   Topalian SL, 2014, J CLIN ONCOL, V32, P1020, DOI 10.1200/JCO.2013.53.0105
   Topalian SL, 2012, NEW ENGL J MED, V366, P2443, DOI 10.1056/NEJMoa1200690
   Tugues S, 2015, CELL DEATH DIFFER, V22, P237, DOI 10.1038/cdd.2014.134
   Tumeh PC, 2014, NATURE, V515, P568, DOI 10.1038/nature13954
   Ueda R, 2007, J TRANSL MED, V5, DOI 10.1186/1479-5876-5-68
   Ulloa-Montoya F, 2013, J CLIN ONCOL, V31, P2388, DOI 10.1200/JCO.2012.44.3762
   Vater I, 2015, LEUKEMIA, V29, P677, DOI 10.1038/leu.2014.264
   Vignard V, 2005, J IMMUNOL, V175, P4797, DOI 10.4049/jimmunol.175.7.4797
   Vincent J, 2010, CANCER RES, V70, P3052, DOI 10.1158/0008-5472.CAN-09-3690
   Voron T, 2014, FRONT ONCOL, V4, DOI 10.3389/fonc.2014.00070
   Wainwright DA, 2014, CLIN CANCER RES, V20, P5290, DOI 10.1158/1078-0432.CCR-14-0514
   Wainwright DA, 2012, CLIN CANCER RES, V18, P6110, DOI 10.1158/1078-0432.CCR-12-2130
   Walker PR, 2003, BRAIN RES REV, V42, P97, DOI 10.1016/S0165-0173(03)00141-3
   Wintterle S, 2003, CANCER RES, V63, P7462
   Woo SR, 2015, TRENDS IMMUNOL, V36, P250, DOI 10.1016/j.it.2015.02.003
NR 173
TC 23
Z9 24
U1 1
U2 16
PU FRONTIERS MEDIA SA
PI LAUSANNE
PA AVENUE DU TRIBUNAL FEDERAL 34, LAUSANNE, CH-1015, SWITZERLAND
SN 2234-943X
J9 FRONT ONCOL
JI Front. Oncol.
PD DEC 7
PY 2016
VL 6
AR 256
DI 10.3389/fonc.2016.00256
PG 18
WC Oncology
SC Oncology
GA ED9MO
UT WOS:000389195200001
PM 28003994
OA Green Published, gold
DA 2021-10-28
ER

PT J
AU Ward, DE
   Fay, BL
   Adejuwon, A
   Han, HH
   Ma, ZY
AF Ward, Dana E.
   Fay, Brittany L.
   Adejuwon, Adebomi
   Han, Huihui
   Ma, Zhengyu
TI Chimeric Antigen Receptors Based on Low Affinity Mutants of Fc epsilon
   RI Re-direct T Cell Specificity to Cells Expressing Membrane IgE
SO FRONTIERS IN IMMUNOLOGY
LA English
DT Article
DE adoptive T cell therapy; allergy; B cells; chimeric antigen receptor;
   IgE; allergic asthma
ID PLASMA-CELLS; IN-VIVO; B-CELLS; CRYSTAL-STRUCTURE; TCR BINDING; REVEALS;
   MEMORY; CRISPR/CAS9; INTEGRATION; ACTIVATION
AB IgE is the key mediator of allergic responses. Omalizumab, an IgE-specific monoclonal antibody that depletes IgE, is effective for treating severe allergic asthma. The need for frequent administration of the expensive drug, however, limits its applications. Taking advantage of T cell memory, adoptive T cell therapy (ACT) targeting IgE-producing cells has the potential to achieve long-term suppression of IgE and relief of symptoms for severe allergic diseases. The transmembrane form of IgE (mIgE), which is present on all IgE-producing cells, serves as an excellent molecular target for ACT that employs chimeric antigen receptors (CARs). Here, we designed and tested CARs that use the extracellular domain of high affinity IgE receptor, Fc epsilon RI alpha, for mIgE recognition. When expressed on Jurkat T cells, Fc epsilon RI alpha-based CARs mediated robust responses in terms of CD69 upregulation to U266 myeloma cells expressing low levels of mIgE. Fc epsilon RI alpha-based CARs specifically recognized cells expressing mIgE, but not cells with secreted IgE captured through FCE receptors. CAR(+) Jurkat cells did not respond to LAD2 mast cells with secreted IgE bound through Fc epsilon RI or Ramos cells with secreted IgE bound through Fc epsilon RII. Co-culture of CAR(+) Jurkat cells and LAD2 mast cells with IgE bound did not trigger LAD2 cell degranulation. The activity of CAR using wild type Fc epsilon RI alpha for mIgE binding was inhibited by the presence secreted IgE, which likely blocked CAR-mIgE interaction. The activities of CARs using low affinity mutants of Fc epsilon RI alpha, however, tolerated secreted IgE at relatively high concentrations. Moreover, primary human CD8(+) T cells expressing a low affinity mutant CAR responded to U266 cells with INF gamma production and cytotoxicity despite the presence of secreted IgE. The potency, specificity, and robustness of our CAR design, combined with repaid advances in the safety of ACT, hold promise for novel and highly effective cell-based therapies against severe allergic diseases.
C1 [Ward, Dana E.; Fay, Brittany L.; Han, Huihui; Ma, Zhengyu] Nemours AI duPont Hosp Children, Dept Biomed Res, Wilmington, DE 19803 USA.
   [Adejuwon, Adebomi] Univ Delaware, Dept Biol Sci, Newark, DE USA.
RP Ma, ZY (corresponding author), Nemours AI duPont Hosp Children, Dept Biomed Res, Wilmington, DE 19803 USA.
EM zma@nemours.org
FU NIHUnited States Department of Health & Human ServicesNational
   Institutes of Health (NIH) - USA [R21AI119841, P20-GM103464,
   U54-GM104941]; Nemours Foundation; NATIONAL INSTITUTE OF ALLERGY AND
   INFECTIOUS DISEASESUnited States Department of Health & Human
   ServicesNational Institutes of Health (NIH) - USANIH National Institute
   of Allergy & Infectious Diseases (NIAID) [R21AI119841] Funding Source:
   NIH RePORTER; NATIONAL INSTITUTE OF GENERAL MEDICAL SCIENCESUnited
   States Department of Health & Human ServicesNational Institutes of
   Health (NIH) - USANIH National Institute of General Medical Sciences
   (NIGMS) [P20GM103464, U54GM104941] Funding Source: NIH RePORTER
FX This work was supported by grants NIH R21AI119841, P20-GM103464, and
   U54-GM104941, and the Nemours Foundation.
CR Acharya M, 2010, CLIN EXP IMMUNOL, V162, P12, DOI 10.1111/j.1365-2249.2010.04210.x
   Ahmed N, 2017, JAMA ONCOL, V3, P1094, DOI 10.1001/jamaoncol.2017.0184
   BEAVIL AJ, 1995, BIOCHEMISTRY-US, V34, P14449, DOI 10.1021/bi00044a023
   Belliveau Paul P, 2005, MedGenMed, V7, P27
   Berger C, 2008, J CLIN INVEST, V118, P294, DOI 10.1172/JCI32103
   Brentjens RJ, 2013, SCI TRANSL MED, V5, DOI 10.1126/scitranslmed.3005930
   Bridgeman JS, 2010, J IMMUNOL, V184, P6938, DOI 10.4049/jimmunol.0901766
   Brightbill HD, 2010, J CLIN INVEST, V120, P2218, DOI 10.1172/JCI40141
   Bushman FD, 2007, J CLIN INVEST, V117, P2083, DOI 10.1172/JCI32949
   Campanelli R, 2002, INT IMMUNOL, V14, P39, DOI 10.1093/intimm/14.1.39
   Cook JPD, 1997, BIOCHEMISTRY-US, V36, P15579, DOI 10.1021/bi9713005
   Cooper PJ, 2008, ALLERGY, V63, P409, DOI 10.1111/j.1398-9995.2007.01601.x
   Dhaliwal B, 2012, P NATL ACAD SCI USA, V109, P12686, DOI 10.1073/pnas.1207278109
   Di Stasi A, 2011, NEW ENGL J MED, V365, P1673, DOI 10.1056/NEJMoa1106152
   Eyquem J, 2017, NATURE, V543, P113, DOI 10.1038/nature21405
   Fu XP, 2010, PLOS ONE, V5, DOI 10.1371/journal.pone.0011867
   Garman SC, 2000, NATURE, V406, P259, DOI 10.1038/35018500
   Geha RS, 2003, NAT REV IMMUNOL, V3, P721, DOI 10.1038/nri1181
   Gould HJ, 2003, ANNU REV IMMUNOL, V21, P579, DOI 10.1146/annurev.immunol.21.120601.141103
   Grupp SA, 2013, NEW ENGL J MED, V368, P1509, DOI 10.1056/NEJMoa1215134
   He JS, 2013, J EXP MED, V210, P2755, DOI 10.1084/jem.20131539
   HIBI T, 1986, EUR J IMMUNOL, V16, P139, DOI 10.1002/eji.1830160206
   HOLT PG, 1984, CELL IMMUNOL, V89, P281, DOI 10.1016/0008-8749(84)90330-7
   Hulett MD, 1999, J BIOL CHEM, V274, P13345, DOI 10.1074/jbc.274.19.13345
   Kalos M, 2011, SCI TRANSL MED, V3, DOI 10.1126/scitranslmed.3002842
   Karimi MA, 2014, PLOS ONE, V9, DOI 10.1371/journal.pone.0089357
   KATONA IM, 1983, J IMMUNOL, V130, P350
   KleinJan A, 2000, EUR RESPIR J, V15, P491, DOI 10.1034/j.1399-3003.2000.15.11.x
   KOCHAN J, 1988, NUCLEIC ACIDS RES, V16, P3584, DOI 10.1093/nar/16.8.3584
   Kochenderfer JN, 2012, BLOOD, V119, P2709, DOI 10.1182/blood-2011-10-384388
   Kochenderfer JN, 2010, BLOOD, V116, P4099, DOI 10.1182/blood-2010-04-281931
   Kraft S, 2007, NAT REV IMMUNOL, V7, P365, DOI 10.1038/nri2072
   Krogsgaard M, 2003, MOL CELL, V12, P1367, DOI 10.1016/S1097-2765(03)00474-X
   Kuehn Hye Sun, 2010, Curr Protoc Immunol, VChapter 7, DOI 10.1002/0471142735.im0738s91
   Lambrecht BN, 2017, NAT IMMUNOL, V18, P1076, DOI 10.1038/ni.3829
   Lee JS, 2015, SCI REP-UK, V5, DOI 10.1038/srep08572
   Long A, 2014, J ALLERGY CLIN IMMUN, V134, P560, DOI 10.1016/j.jaci.2014.02.007
   Luger EO, 2009, J ALLERGY CLIN IMMUN, V124, P819, DOI 10.1016/j.jaci.2009.06.047
   MacGlashan DW, 1997, J IMMUNOL, V158, P1438
   MAEDA K, 1992, J IMMUNOL, V148, P2340
   Maus MV, 2013, CANCER IMMUNOL RES, V1, P26, DOI 10.1158/2326-6066.CIR-13-0006
   Okamoto M, 2006, CYTOTHERAPY, V8, P509, DOI 10.1080/14653240600957586
   Pirker W, 2003, MOVEMENT DISORD, V18, P1266, DOI 10.1002/mds.10531
   Porter DL, 2011, NEW ENGL J MED, V365, P725, DOI 10.1056/NEJMoa1103849
   Quah BJC, 2007, NAT PROTOC, V2, P2049, DOI 10.1038/nprot.2007.296
   Reddy A, 2008, ADV PARASIT, V66, P149, DOI 10.1016/S0065-308X(08)00203-0
   Rezvani K, 2017, MOL THER, V25, P1769, DOI 10.1016/j.ymthe.2017.06.012
   Roth TL, 2018, NATURE, V559, P405, DOI 10.1038/s41586-018-0326-5
   Roybal KT, 2017, ANNU REV IMMUNOL, V35, P229, DOI 10.1146/annurev-immunol-051116-052302
   Ruella M, 2017, BIODRUGS, V31, P473, DOI 10.1007/s40259-017-0247-0
   Scheinfeld Noah, 2005, Dermatol Online J, V11, P2
   Scholler J, 2012, SCI TRANSL MED, V4, DOI 10.1126/scitranslmed.3003761
   SIEGEL JP, 1990, J IMMUNOL METHODS, V132, P287, DOI 10.1016/0022-1759(90)90040-3
   Singh H, 2014, IMMUNOL REV, V257, P181, DOI 10.1111/imr.12137
   Talay O, 2012, NAT IMMUNOL, V13, P396, DOI 10.1038/ni.2256
   Turatti F, 2007, J IMMUNOTHER, V30, P684, DOI 10.1097/CJI.0b013e3180de5d90
   Wan T, 2002, NAT IMMUNOL, V3, P681, DOI 10.1038/ni811
   Watanabe N, 2005, TRENDS PARASITOL, V21, P175, DOI 10.1016/j.pt.2005.02.010
   Wooldridge L, 2003, J IMMUNOL, V171, P6650, DOI 10.4049/jimmunol.171.12.6650
   Woolhiser MR, 2001, EUR J IMMUNOL, V31, P3298, DOI 10.1002/1521-4141(200111)31:11<3298::AID-IMMU3298>3.0.CO;2-U
   Wu CY, 2015, SCIENCE, V350, DOI 10.1126/science.aab4077
   Wu LC, 2014, NAT REV IMMUNOL, V14, P247, DOI 10.1038/nri3632
   YANG YM, 2017, BLOOD S1, V130
   Yang ZY, 2012, IMMUNITY, V36, P857, DOI 10.1016/j.immuni.2012.02.009
NR 64
TC 7
Z9 8
U1 0
U2 5
PU FRONTIERS MEDIA SA
PI LAUSANNE
PA AVENUE DU TRIBUNAL FEDERAL 34, LAUSANNE, CH-1015, SWITZERLAND
SN 1664-3224
J9 FRONT IMMUNOL
JI Front. Immunol.
PD OCT 10
PY 2018
VL 9
AR 2231
DI 10.3389/fimmu.2018.02231
PG 11
WC Immunology
SC Immunology
GA GW4JJ
UT WOS:000446879100001
PM 30364107
OA Green Published, gold
DA 2021-10-28
ER

PT J
AU Patel, A
   Oluwole, O
   Savani, B
   Dholaria, B
AF Patel, Ameet
   Oluwole, Olalekan
   Savani, Bipin
   Dholaria, Bhagirathbhai
TI Taking a BiTE out of the CAR T space race
SO BRITISH JOURNAL OF HAEMATOLOGY
LA English
DT Article; Early Access
DE cellular therapies; cost; drug antibodies; lymphomas; relapse
ID B-CELL LYMPHOMA; CYTOKINE RELEASE SYNDROME; COST-EFFECTIVENESS; THERAPY;
   ANTIGEN; LEUKEMIA; BLINATUMOMAB; OUTCOMES
AB Chimaeric antigen receptor T-cell (CAR T) therapy has evolved at an exponential pace and seeks to revolutionize the CAR T space with next-generation CARs and expanding indications in plasma cell dyscrasias. Recent developments in Bispecific T-cell engager therapy (BiTEs) may level the playing field with CAR T therapy, offering key advantages with off-the-shelf or on-demand treatment and a manageable toxicity profile to encompass a wider pool of eligible patients in the outpatient setting. The coexistence of both modalities will remain important in overall management and accelerate the next iteration of both cellular and BiTEs. This article summarises the current progress, potential future of both therapies for haematologic malignancies, and their economic implications on the healthcare system.
C1 [Patel, Ameet; Oluwole, Olalekan; Savani, Bipin; Dholaria, Bhagirathbhai] Vanderbilt Univ, Med Ctr, Vandc Bilt Ingram Canc Ctr, Dept Hematol & Bone Marrow Transplant, 221 Kirkland Hall, Nashville, TN 37235 USA.
   [Savani, Bipin] Vet Hosp Adm, Dept Hematol Stem Cell Transplant, Nashville, TN USA.
RP Dholaria, B (corresponding author), Vanderbilt Univ, Med Ctr, Dept Hematol Oncol, 2220 Pierce Ave,686 Preston Res Bldg, Nashville, TN 37232 USA.
EM Bhagirathbhai.r.dholaria@vumc.org
CR Abramson JS, 2020, LANCET, V396, P839, DOI 10.1016/S0140-6736(20)31366-0
   Abreu TR, 2020, J CONTROL RELEASE, V319, P246, DOI 10.1016/j.jconrel.2019.12.047
   Agarwal S, 2019, ONCOIMMUNOLOGY, V8, DOI 10.1080/2162402X.2019.1671761
   Aldoss I, 2017, AM J HEMATOL, V92, P858, DOI 10.1002/ajh.24783
   [Anonymous], 2020, CMS BUILDS COMMITMEN
   [Anonymous], 2020, CANC STAT FACTS NON
   BERDEJA JMD, 2020, AM SOC CLIN ONCOL, V38, P8505, DOI DOI 10.1200/JCO.2020.38.15_suppl.8505
   Brudno JN, 2019, BLOOD REV, V34, P45, DOI 10.1016/j.blre.2018.11.002
   Caldwell KJ., 2021, FRONT IMMUNOL, V11, P3466
   Cellular Immunotherapy Data Resource (CIDR), 2019, CIBMTR CTR INT BLOOD
   Claxton G, 2020, HEALTH AFFAIR, V39, P2018, DOI 10.1377/hlthaff.2020.01569
   Cornetta K., 2020, CHIMERIC ANTIGEN REC, P209
   Crump M, 2017, BLOOD, V130, P1800, DOI 10.1182/blood-2017-03-769620
   Dai XF, 2019, BIOTECHNOL ADV, V37, P239, DOI 10.1016/j.biotechadv.2018.12.002
   DeAngelo Daniel J, 2020, Am Soc Clin Oncol Educ Book, V40, P330, DOI 10.1200/EDBK_280175
   Delea TE, 2017, J MED ECON, V20, P911, DOI 10.1080/13696998.2017.1344127
   Depil S, 2020, NAT REV DRUG DISCOV, V19, P185, DOI 10.1038/s41573-019-0051-2
   Einsele H, 2020, CANCER-AM CANCER SOC, V126, P3192, DOI 10.1002/cncr.32909
   Farnia S., 2020, ASCO VIRTUAL ED PROG
   Fernandez L, 2019, FRONT IMMUNOL, V10, DOI 10.3389/fimmu.2019.02361
   Fiscal Year (FY), 2021, CMS 1735 P
   Fitzgerald L, 2020, J CLIN ONCOL, V38
   Foa R, 2020, NEW ENGL J MED, V383, P1613, DOI 10.1056/NEJMoa2016272
   Friedberg JW, 2011, HEMATOL-AM SOC HEMAT, P498, DOI 10.1182/asheducation-2011.1.498
   Goebeler ME, 2020, NAT REV CLIN ONCOL, V17, P418, DOI 10.1038/s41571-020-0347-5
   Hay AE, 2019, J MED ECON, V22, P613, DOI 10.1080/13696998.2019.1582059
   Hay KA, 2019, BLOOD, V133, P1652, DOI 10.1182/blood-2018-11-883710
   Hernandez I, 2019, HEALTH AFFAIR, V38, P76, DOI 10.1377/hlthaff.2018.05147
   Hutchings Martin, 2021, J Clin Oncol, V39, P1959, DOI 10.1200/JCO.20.03175
   Jackson Z, 2020, FRONT IMMUNOL, V11, DOI 10.3389/fimmu.2020.01941
   Jacobson CA, 2020, J CLIN ONCOL, V38
   Jacoby Elad, 2019, Clin Hematol Int, V1, P79, DOI 10.2991/chi.d.190219.001
   Jensen T., 2019, DECISION MEMO CHIMER
   Kanate AS, 2020, BIOL BLOOD MARROW TR, V26, P1247, DOI 10.1016/j.bbmt.2020.03.002
   Kantarjian H, 2017, NEW ENGL J MED, V376, P836, DOI 10.1056/NEJMoa1609783
   Kim TM., 2020, PHASE 2 STUDY ODRONE
   Krishnamurthy A, 2018, PHARMACOL THERAPEUT, V185, P122, DOI 10.1016/j.pharmthera.2017.12.002
   Leech AA, 2020, ONCOLOGIST, V25, pE1117, DOI 10.1634/theoncologist.2020-0025
   Lin JK, 2019, J CLIN ONCOL, V37, P2105, DOI 10.1200/JCO.18.02079
   Locke FL, 2019, LANCET ONCOL, V20, P31, DOI 10.1016/S1470-2045(18)30864-7
   Mailankody S, 2020, BLOOD, V136, DOI 10.1182/blood-2020-140641
   Marofi F., 2021, STEM CELL RES THER, V12, P1
   Maude SL, 2018, NEW ENGL J MED, V378, P439, DOI 10.1056/NEJMoa1709866
   Moreno-Cortes E, 2021, CRIT REV ONCOL HEMAT, V159, DOI 10.1016/j.critrevonc.2021.103239
   Munshi NC, 2020, J CLIN ONCOL, V38
   Neelapu S., 2020, 62 ASH ANN M EXPOSIT
   Neelapu SS, 2017, NEW ENGL J MED, V377, P2531, DOI 10.1056/NEJMoa1707447
   Olszewski A., 2020, ASH ANN M EXPOSITION
   Pillarisetti K, 2020, BLOOD ADV, V4, P4538, DOI 10.1182/bloodadvances.2020002393
   Reddy OL, 2020, SEMIN HEMATOL, V57, P33, DOI 10.1053/j.seminhematol.2020.07.005
   Roth JA, 2018, J MED ECON, V21, P1238, DOI 10.1080/13696998.2018.1529674
   Sanders GD, 2016, JAMA-J AM MED ASSOC, V316, P1093, DOI 10.1001/jama.2016.12195
   Sawant MS, 2020, INT J MOL SCI, V21, DOI 10.3390/ijms21207496
   Schuster SJ, 2020, BLOOD, V136, P1570, DOI 10.1182/blood.2020007050
   Schuster SJ, 2019, NEW ENGL J MED, V380, P45, DOI 10.1056/NEJMoa1804980
   Siddiqi T., 2019, RAPID UNDETECTABLE M
   Smith LT, 2017, CLIN J ONCOL NURS, V21, P29, DOI 10.1188/17.CJON.S2.29-34
   Smith TT, 2017, NAT NANOTECHNOL, V12, P813, DOI [10.1038/NNANO.2017.57, 10.1038/nnano.2017.57]
   Teachey DT, 2016, CANCER DISCOV, V6, P664, DOI 10.1158/2159-8290.CD-16-0040
   Tong C, 2020, BLOOD, V136, P1632, DOI 10.1182/blood.2020005278
   Topp MS, 2020, J CLIN ONCOL, V38, P775, DOI 10.1200/JCO.19.02657
   Van den Neste E, 2016, BONE MARROW TRANSPL, V51, P51, DOI 10.1038/bmt.2015.213
   van der Horst HJ, 2021, BLOOD CANCER J, V11, DOI 10.1038/s41408-021-00430-6
   van Imhoff GW, 2017, J CLIN ONCOL, V35, P544, DOI 10.1200/JCO.2016.69.0198
   von Stackelberg A, 2016, J CLIN ONCOL, V34, P4381, DOI 10.1200/JCO.2016.67.3301
   Walter RB., 2020, J CLIN ONCOL, V38, P7508, DOI [10.1200/JCO.2020.38.15_suppl.7508, DOI 10.1200/JCO.2020.38.15_SUPPL.7508]
   Wang MH, 2020, NEW ENGL J MED, V382, P1331, DOI 10.1056/NEJMoa1914347
   Wang N, 2020, BLOOD, V135, P17, DOI 10.1182/blood.2019000017
   Whittington MD, 2019, JAMA NETW OPEN, V2, DOI 10.1001/jamanetworkopen.2019.0035
   Zahid Anas, 2020, Clin Hematol Int, V2, P149, DOI 10.2991/chi.k.201108.001
NR 70
TC 0
Z9 0
U1 2
U2 2
PU WILEY
PI HOBOKEN
PA 111 RIVER ST, HOBOKEN 07030-5774, NJ USA
SN 0007-1048
EI 1365-2141
J9 BRIT J HAEMATOL
JI Br. J. Haematol.
DI 10.1111/bjh.17622
EA JUN 2021
PG 9
WC Hematology
SC Hematology
GA SS3FP
UT WOS:000661625800001
PM 34131894
OA Bronze
DA 2021-10-28
ER

PT J
AU Awad, SA
   Dufva, O
   Ianevski, A
   Ghimire, B
   Koski, J
   Maliniemi, P
   Thomson, D
   Schreiber, A
   Heckman, CA
   Koskenvesa, P
   Korhonen, M
   Porkka, K
   Branford, S
   Aittokallio, T
   Kankainen, M
   Mustjoki, S
AF Awad, Shady Adnan
   Dufva, Olli
   Ianevski, Aleksandr
   Ghimire, Bishwa
   Koski, Jan
   Maliniemi, Pilvi
   Thomson, Daniel
   Schreiber, Andreas
   Heckman, Caroline A.
   Koskenvesa, Perttu
   Korhonen, Matti
   Porkka, Kimmo
   Branford, Susan
   Aittokallio, Tero
   Kankainen, Matti
   Mustjoki, Satu
TI RUNX1mutations in blast-phase chronic myeloid leukemia associate with
   distinct phenotypes, transcriptional profiles, and drug responses
SO LEUKEMIA
LA English
DT Article
ID RAG-MEDIATED RECOMBINATION; RUNX1 MUTATIONS; STEM-CELLS; T-CELLS; AML;
   TRANSFORMATION; RESISTANCE; SIGNATURES; PROGNOSIS; GENETICS
AB Blast-phase chronic myeloid leukemia (BP-CML) is associated with additional chromosomal aberrations,RUNX1mutations being one of the most common. Tyrosine kinase inhibitor therapy has only limited efficacy in BP-CML, and characterization of more defined molecular subtypes is warranted in order to design better treatment modalities for this poor prognosis patient group. Using whole-exome and RNA sequencing we demonstrate thatPHF6andBCORL1mutations,IKZF1deletions, and AID/RAG-mediated rearrangements are enriched inRUNX1(mut)BP-CML leading to typical mutational signature. On transcriptional level interferon and TNF signaling were deregulated in primaryRUNX1(mut)CML cells and stem cell and B-lymphoid factors upregulated giving a rise to distinct phenotype. This was accompanied with the sensitivity ofRUNX1(mut)blasts to CD19-CAR T cells in ex vivo assays. High-throughput drug sensitivity and resistance testing revealed leukemia cells fromRUNX1(mut)patients to be highly responsive for mTOR-, BCL2-, and VEGFR inhibitors and glucocorticoids. These findings were further investigated and confirmed in CRISPR/Cas9-edited homozygousRUNX1(-/-)and heterozygousRUNX1(-/mut)BCR-ABL positive cell lines. Overall, our study provides insights into the pathogenic role ofRUNX1mutations and highlights personalized targeted therapy and CAR T-cell immunotherapy as potentially promising strategies for treatingRUNX1(mut)BP-CML patients.
C1 [Awad, Shady Adnan; Dufva, Olli; Koskenvesa, Perttu; Porkka, Kimmo; Kankainen, Matti; Mustjoki, Satu] Univ Helsinki, Hematol Res Unit Helsinki, Helsinki, Finland.
   [Awad, Shady Adnan; Dufva, Olli; Koskenvesa, Perttu; Porkka, Kimmo; Kankainen, Matti; Mustjoki, Satu] Helsinki Univ Hosp, Comprehens Canc Ctr, Helsinki, Finland.
   [Awad, Shady Adnan; Dufva, Olli; Porkka, Kimmo; Kankainen, Matti; Mustjoki, Satu] Univ Helsinki, Translat Immunol Res Program, Helsinki, Finland.
   [Awad, Shady Adnan; Dufva, Olli; Porkka, Kimmo; Kankainen, Matti; Mustjoki, Satu] Univ Helsinki, Dept Clin Chem & Hematol, Helsinki, Finland.
   [Awad, Shady Adnan] Cairo Univ, Natl Canc Inst, Clin Pathol Dept, Cairo, Egypt.
   [Dufva, Olli; Heckman, Caroline A.; Porkka, Kimmo; Aittokallio, Tero; Kankainen, Matti; Mustjoki, Satu] iCAN Digital Precis Canc Med Flagship, Helsinki, Finland.
   [Ianevski, Aleksandr; Ghimire, Bishwa; Heckman, Caroline A.; Aittokallio, Tero] Univ Helsinki, Inst Mol Med Finland FIMM, Helsinki Inst Life Sci HiLIFE, Helsinki, Finland.
   [Ianevski, Aleksandr; Aittokallio, Tero] Aalto Univ, Helsinki Inst Informat Technol HITT, Dept Comp Sci, Espoo, Finland.
   [Koski, Jan; Maliniemi, Pilvi; Korhonen, Matti] Finnish Red Cross Blood Serv, Helsinki, Finland.
   [Thomson, Daniel; Branford, Susan] SA Pathology, Ctr Canc Biol, Dept Genet & Mol Pathol, Adelaide, SA, Australia.
   [Thomson, Daniel; Schreiber, Andreas; Branford, Susan] Univ South Australia, Sch Pharm & Med Sci, Div Hlth Sci, Adelaide, SA, Australia.
   [Schreiber, Andreas] SA Pathology, Ctr Canc Biol, Australian Canc Res Fdn Genom Facil, Adelaide, SA, Australia.
   [Schreiber, Andreas] Univ Adelaide, Sch Biol Sci, Adelaide, SA, Australia.
   [Aittokallio, Tero] Univ Turku, Dept Math & Stat, Turku, Finland.
RP Mustjoki, S (corresponding author), Univ Helsinki, Hematol Res Unit Helsinki, Helsinki, Finland.; Mustjoki, S (corresponding author), Helsinki Univ Hosp, Comprehens Canc Ctr, Helsinki, Finland.; Mustjoki, S (corresponding author), Univ Helsinki, Translat Immunol Res Program, Helsinki, Finland.; Mustjoki, S (corresponding author), Univ Helsinki, Dept Clin Chem & Hematol, Helsinki, Finland.; Mustjoki, S (corresponding author), iCAN Digital Precis Canc Med Flagship, Helsinki, Finland.
EM satu.mustjoki@helsinki.fi
RI Mustjoki, Satu/AAD-9974-2020; Aittokallio, Tero/B-6583-2009; Porkka,
   Kimmo/O-2323-2016; Adnan Awad, Shady/M-2047-2016
OI Mustjoki, Satu/0000-0002-0816-8241; Aittokallio,
   Tero/0000-0002-0886-9769; Dufva, Olli/0000-0002-8084-0282; Branford,
   Susan/0000-0002-5095-7981; Porkka, Kimmo/0000-0003-4112-5902; Ianevski,
   Aleksandr/0000-0002-7780-482X; Ghimire, Bishwa/0000-0001-5076-8366;
   Heckman, Caroline/0000-0002-4324-8706; Adnan Awad,
   Shady/0000-0001-6205-7799; Koski, Jan/0000-0002-6788-2760; Schreiber,
   Andreas/0000-0002-9081-3405
FU Academy of FinlandAcademy of FinlandEuropean Commission [292605,
   287224]; Finnish Funding Agency for Innovation [Dnro 6113/31/2016];
   Finnish special governmental subsidy for health sciences, research and
   training; Signe and Ane Gyllenberg Foundation; Finnish Cultural
   FoundationFinnish Cultural FoundationFinnish IT center for science;
   Nordic Cancer Union; Helsinki Institute of Life Science; Cancer
   Foundation Finland; Relander Foundation; Incyte Nordic Hematology grant;
   Finnish Cancer Institute
FX This work was supported by Academy of Finland (Grant No. 292605 and
   287224), the Finnish Funding Agency for Innovation (Dnro 6113/31/2016),
   Finnish special governmental subsidy for health sciences, research and
   training, Signe and Ane Gyllenberg Foundation, Finnish Cultural
   Foundation, Nordic Cancer Union, Helsinki Institute of Life Science,
   Cancer Foundation Finland, Relander Foundation, Incyte Nordic Hematology
   grant, and Finnish Cancer Institute.
CR Alexandrov LB, 2013, NATURE, V500, P415, DOI 10.1038/nature12477
   Arber DA, 2016, BLOOD, V127, P2391, DOI 10.1182/blood-2016-03-643544
   Assi SA, 2019, NAT GENET, V51, P151, DOI 10.1038/s41588-018-0270-1
   Awad SA, 2020, BLOOD ADV, V4, P546, DOI 10.1182/bloodadvances.2019000943
   Becker Maximilian, 2017, J Assoc Genet Technol, V43, P99
   Bera R, 2019, J HEMATOL ONCOL, V12, DOI 10.1186/s13045-019-0789-3
   Bernabei L, 2018, BLOOD, V132, DOI 10.1182/blood-2018-99-119514
   Branford S, 2019, LEUKEMIA, V33, P1835, DOI 10.1038/s41375-019-0512-y
   Branford S, 2018, BLOOD, V132, P948, DOI 10.1182/blood-2018-02-832253
   Bueno C, 2019, LEUKEMIA, V33, P2090, DOI 10.1038/s41375-019-0418-8
   Chen CY, 2007, BRIT J HAEMATOL, V139, P405, DOI 10.1111/j.1365-2141.2007.06811.x
   Churpek JE, 2015, BLOOD, V126, P2484, DOI 10.1182/blood-2015-04-641100
   Cieslak A, 2014, J EXP MED, V211, P1821, DOI 10.1084/jem.20132585
   Danylesko I, 2020, LEUKEMIA, V34, P1939, DOI 10.1038/s41375-020-0719-y
   De Braekeleer E, 2011, FUTURE ONCOL, V7, P77, DOI 10.2217/FON.10.158
   Dong Y, 2016, CLIN EXP IMMUNOL, V185, P320, DOI 10.1111/cei.12812
   Dufva O, 2020, BLOOD, V135, P597, DOI 10.1182/blood.2019002121
   Filley AC, 2018, FRONT ONCOL, V8, DOI 10.3389/fonc.2018.00453
   Forster VJ, 2016, LEUKEMIA, V30, P250, DOI 10.1038/leu.2015.133
   Fuka G, 2012, LEUKEMIA, V26, P927, DOI 10.1038/leu.2011.322
   Gaidzik VI, 2016, LEUKEMIA, V30, P2160, DOI 10.1038/leu.2016.126
   Gill SI, 2018, BLOOD, V132, DOI 10.1182/blood-2018-99-115418
   Giustacchini A, 2017, NAT MED, V23, P692, DOI 10.1038/nm.4336
   Greif PA, 2012, HAEMATOL-HEMATOL J, V97, P1909, DOI 10.3324/haematol.2012.064667
   Grossmann V, 2011, LEUKEMIA, V25, P557, DOI 10.1038/leu.2010.298
   Grossmann V, 2011, HAEMATOL-HEMATOL J, V96, P1874, DOI 10.3324/haematol.2011.043919
   Haferlach T, 2016, LEUKEMIA, V30, P2109, DOI 10.1038/leu.2016.150
   Hehlmann R, 2016, BEST PRACT RES CL HA, V29, P295, DOI 10.1016/j.beha.2016.10.005
   Iizuka H, 2015, EXP HEMATOL, V43, P849, DOI 10.1016/j.exphem.2015.05.004
   Imai N, 2006, BRIT J HAEMATOL, V135, P673, DOI 10.1111/j.1365-2141.2006.06372.x
   Imperato MR, 2015, INT J HEMATOL, V101, P319, DOI 10.1007/s12185-015-1762-8
   Kaartinen T, 2017, CYTOTHERAPY, V19, P689, DOI 10.1016/j.jcyt.2017.03.067
   Klemm L, 2009, CANCER CELL, V16, P232, DOI 10.1016/j.ccr.2009.07.030
   Ko TK, 2020, BLOOD, V135, P2337, DOI 10.1182/blood.2020004834
   Li SY, 2012, AM J CLIN PATHOL, V138, P146, DOI 10.1309/AJCPZRRL2DGC2ODA
   Menter T, 2019, PATHOBIOLOGY, V86, P162, DOI 10.1159/000493688
   Mill CP, 2019, BLOOD, V134, P59, DOI 10.1182/blood.2018893982
   Muramatsu M, 2000, CELL, V102, P553, DOI 10.1016/S0092-8674(00)00078-7
   Nagel I, 2017, BLOOD, V130, P2027, DOI 10.1182/blood-2017-05-782888
   OETTINGER MA, 1990, SCIENCE, V248, P1517, DOI 10.1126/science.2360047
   Orlowski RJ, 2017, BRIT J HAEMATOL, V177, P13, DOI 10.1111/bjh.14475
   Pan J, 2020, LEUKEMIA, V34, P3382, DOI 10.1038/s41375-020-0831-z
   Papaemmanuil E, 2014, NAT GENET, V46, P116, DOI 10.1038/ng.2874
   Patnaik MM, 2016, BLOOD CANC J, V6
   Pemovska T, 2013, CANCER DISCOV, V3, P1416, DOI 10.1158/2159-8290.CD-13-0350
   Peterson LF, 2004, ONCOGENE, V23, P4255, DOI 10.1038/sj.onc.1207727
   Plesa A, 2019, HAEMATOLOGICA, V104, pE487, DOI 10.3324/haematol.2019.225557
   Satpathy AT, 2014, BLOOD, V123, P2968, DOI 10.1182/blood-2013-11-539643
   Schnittger S, 2011, BLOOD, V117, P2348, DOI 10.1182/blood-2009-11-255976
   Silva FPG, 2009, BLOOD, V114, P3001, DOI 10.1182/blood-2009-03-211334
   Simon L, 2017, CLIN CANCER RES, V23, P6969, DOI 10.1158/1078-0432.CCR-17-1259
   Sood R, 2017, BLOOD, V129, P2070, DOI 10.1182/blood-2016-10-687830
   Stengel A, 2018, LEUKEMIA, V32, P295, DOI 10.1038/leu.2017.239
   Swaminathan S, 2015, NAT IMMUNOL, V16, P766, DOI 10.1038/ni.3160
   Tang JL, 2009, BLOOD, V114, P5352, DOI 10.1182/blood-2009-05-223784
   Thomson DW, 2020, LEUKEMIA, V34, P2051, DOI 10.1038/s41375-020-0751-y
   Tsai SC, 2015, CLIN CANCER RES, V21, P3541, DOI 10.1158/1078-0432.CCR-14-2203
   Tyner JW, 2018, NATURE, V562, P526, DOI 10.1038/s41586-018-0623-z
   Walter K, 2010, ONCOGENE, V29, P2927, DOI 10.1038/onc.2010.56
   XIAO WB, 2018, BLOOD S, V132, DOI DOI 10.1182/BLOOD-2018-99-119081
   Yamamoto T, 2013, PLOS ONE, V8, DOI 10.1371/journal.pone.0065701
   Yamato G, 2018, BLOOD, V131, P2266, DOI 10.1182/blood-2017-11-814442
   Zhao LJ, 2012, BLOOD, V119, P2873, DOI 10.1182/blood-2011-08-370981
NR 63
TC 6
Z9 6
U1 2
U2 7
PU SPRINGERNATURE
PI LONDON
PA CAMPUS, 4 CRINAN ST, LONDON, N1 9XW, ENGLAND
SN 0887-6924
EI 1476-5551
J9 LEUKEMIA
JI Leukemia
PD APR
PY 2021
VL 35
IS 4
BP 1087
EP 1099
DI 10.1038/s41375-020-01011-5
EA AUG 2020
PG 13
WC Oncology; Hematology
SC Oncology; Hematology
GA RJ3QH
UT WOS:000559303700001
PM 32782381
OA Green Published, Green Accepted, hybrid
DA 2021-10-28
ER

PT J
AU Bai, CJ
   Gao, SS
   Hu, S
   Liu, XM
   Li, H
   Dong, J
   Huang, AX
   Zhu, LL
   Zhou, PK
   Li, SH
   Shao, NS
AF Bai, Chenjun
   Gao, Shanshan
   Hu, Sai
   Liu, Xuemei
   Li, Hui
   Dong, Jie
   Huang, Aixue
   Zhu, Lingling
   Zhou, Pingkun
   Li, Shaohua
   Shao, Ningsheng
TI Self-Assembled Multivalent Aptamer Nanoparticles with Potential CAR-like
   Characteristics Could Activate T Cells and Inhibit Melanoma Growth
SO MOLECULAR THERAPY-ONCOLYTICS
LA English
DT Article
ID IN-VITRO SELECTION; RNA APTAMERS; SYSTEMATIC EVOLUTION; ADVERSE EVENT;
   DNA APTAMERS; ANTIGEN; CANCER; BIND; LIGANDS; MOLECULES
AB In this study, the CAR-like multivalent aptamer nanoparticles (X-polymers) were assembled with the dimer of murine CD28 RNA aptamer (CD28Apt7), the tetramer of CTLA-4 (cytotoxic T-lymphocyte-associated protein 4) RNA aptamer (De160), and a folic acid labeled ssDNA fragment in a stable nucleic acid three-way junction scaffold (3WJ). Results showed that the X-polymers could recognize both the mCD28 and mCTLA-4 molecules. Confocal imaging and flow cytometry assays showed that the X-polymers could target both T cells and B16 cells in vitro. With the first costimulatory signals provided by the CD3 antibodies, the X-polymers could increase T cell proliferation and reverse the inhibitory effect of interleukin-2 (IL-2) secreting caused by exogenous B7.1 molecules on T cells in vitro. Results of our study also showed that X-polymers could inhibit mouse melanoma B16 cell growth both in vitro and in vivo. Our study demonstrated for the first time that the multivalent aptamer nanoparticle-activated T cells could fulfill the function of CAR-T, which promised a novel approach to developing a multi-functional design of aptamer drugs with potential CAR-like characteristics to enhance the safety of CAR-T cell immunotherapy.
C1 [Bai, Chenjun; Liu, Xuemei; Li, Hui; Dong, Jie; Huang, Aixue; Zhu, Lingling; Li, Shaohua; Shao, Ningsheng] Inst Mil Cognit & Brain Sci, Beijing 100850, Peoples R China.
   [Bai, Chenjun; Gao, Shanshan; Hu, Sai; Zhou, Pingkun] Inst Radiat Med, Beijing 100850, Peoples R China.
   [Li, Shaohua] Peoples Liberat Army Gen Hosp, Med Ctr 5, Beijing 100039, Peoples R China.
RP Li, SH; Shao, NS (corresponding author), Inst Mil Cognit & Brain Sci, Beijing 100850, Peoples R China.; Zhou, PK (corresponding author), Inst Radiat Med, Beijing 100850, Peoples R China.
EM zhoupk@bmi.ac.cn; shhli55@163.com; shaoningsheng@bmi.ac.cn
RI Zhou, Ping-Kun/AAF-3536-2019
FU Key R&D of the Ministry of Science and Technology of China
   [2017YFC1200900, 2016YFC1309604]
FX We thank Professor Xiansheng Lu for his help in linguistic revision.
   This work was supported by the Key R&D of the Ministry of Science and
   Technology of China (2017YFC1200900 to N.S. and 2016YFC1309604 to S.L.).
CR BOCK LC, 1992, NATURE, V355, P564, DOI 10.1038/355564a0
   Boltz A, 2011, J BIOL CHEM, V286, P21896, DOI 10.1074/jbc.M111.238261
   Boomer RM, 2005, OLIGONUCLEOTIDES, V15, P183, DOI 10.1089/oli.2005.15.183
   Brentjens R, 2010, MOL THER, V18, P666, DOI 10.1038/mt.2010.31
   Carpenito C, 2009, P NATL ACAD SCI USA, V106, P3360, DOI 10.1073/pnas.0813101106
   Chauveau F, 2007, BIOORG MED CHEM LETT, V17, P6119, DOI 10.1016/j.bmcl.2007.09.046
   Chen LP, 2013, NAT REV IMMUNOL, V13, P227, DOI 10.1038/nri3405
   Dollins CM, 2008, CHEM BIOL, V15, P675, DOI 10.1016/j.chembiol.2008.05.016
   ELLINGTON AD, 1990, NATURE, V346, P818, DOI 10.1038/346818a0
   Groher F, 2016, METHODS, V106, P42, DOI 10.1016/j.ymeth.2016.05.008
   Gross G, 2016, ANNU REV PHARMACOL, V56, P59, DOI 10.1146/annurev-pharmtox-010814-124844
   Grupp SA, 2013, NEW ENGL J MED, V368, P1509, DOI 10.1056/NEJMoa1215134
   Han SR, 2013, J MICROBIOL BIOTECHN, V23, P878, DOI 10.4014/jmb.1212.12033
   Im SJ, 2016, NATURE, V537, P417, DOI 10.1038/nature19330
   Jenison RD, 1998, ANTISENSE NUCLEIC A, V8, P265, DOI 10.1089/oli.1.1998.8.265
   June CH, 2015, SCI TRANSL MED, V7, DOI 10.1126/scitranslmed.aaa3643
   Kaiser PK, 2006, AM J OPHTHALMOL, V142, P660, DOI 10.1016/j.ajo.2006.05.061
   Kamphorst AO, 2017, SCIENCE, V355, P1423, DOI 10.1126/science.aaf0683
   Kang J, 2008, BIOORG MED CHEM LETT, V18, P1835, DOI 10.1016/j.bmcl.2008.02.023
   Kochenderfer JN, 2013, NAT REV CLIN ONCOL, V10, P267, DOI 10.1038/nrclinonc.2013.46
   Kochenderfer JN, 2010, BLOOD, V116, P4099, DOI 10.1182/blood-2010-04-281931
   Kraus E, 1998, J IMMUNOL, V160, P5209
   Levine BL, 2017, MOL THER-METH CLIN D, V4, P92, DOI 10.1016/j.omtm.2016.12.006
   Li SH, 2009, J PATHOL, V218, P327, DOI 10.1002/path.2543
   Liu XM, 2004, FEBS LETT, V562, P125, DOI 10.1016/S0014-5793(04)00197-8
   Liu Y, 2010, ANAL CHEM, V82, P8131, DOI 10.1021/ac101409t
   Lou XH, 2009, P NATL ACAD SCI USA, V106, P2989, DOI 10.1073/pnas.0813135106
   Maude SL, 2018, NEW ENGL J MED, V378, P439, DOI 10.1056/NEJMoa1709866
   Mazzarella L, 2014, ECANCERMEDICALSCIENC, V8, DOI 10.3332/ecancer.2014.390
   Mercier MC, 2017, CANCERS, V9, DOI 10.3390/cancers9060069
   Morgan RA, 2010, MOL THER, V18, P843, DOI 10.1038/mt.2010.24
   Pastor F, 2013, MOL THER-NUCL ACIDS, V2, DOI 10.1038/mtna.2013.26
   Pastor F, 2011, MOL THER, V19, P1878, DOI 10.1038/mt.2011.145
   Pegram HJ, 2012, BLOOD, V119, P4133, DOI 10.1182/blood-2011-12-400044
   Porter DL, 2011, NEW ENGL J MED, V365, P725, DOI 10.1056/NEJMoa1103849
   Prodeus A, 2015, MOL THER-NUCL ACIDS, V4, DOI 10.1038/mtna.2015.11
   Rothlisberger P, 2018, ADV DRUG DELIVER REV, V134, P3, DOI 10.1016/j.addr.2018.04.007
   Rusconi CP, 2002, NATURE, V419, P90, DOI 10.1038/nature00963
   Santulli-Marotto S, 2003, CANCER RES, V63, P7483
   Shangguan D, 2006, P NATL ACAD SCI USA, V103, P11838, DOI 10.1073/pnas.0602615103
   Sharma P, 2015, CELL, V161, P205, DOI 10.1016/j.cell.2015.03.030
   Sharma P, 2011, NAT REV CANCER, V11, P805, DOI 10.1038/nrc3153
   Shimabukuro-Vornhagen A, 2018, J IMMUNOTHER CANCER, V6, DOI 10.1186/s40425-018-0343-9
   Shu D, 2011, NAT NANOTECHNOL, V6, P658, DOI [10.1038/nnano.2011.105, 10.1038/NNANO.2011.105]
   TUERK C, 1990, SCIENCE, V249, P505, DOI 10.1126/science.2200121
   Wang CL, 2003, J BIOTECHNOL, V102, P15, DOI 10.1016/S0168-1656(02)00360-7
   Weijtens MEM, 1996, J IMMUNOL, V157, P836
   Wheeler LA, 2013, MOL THER, V21, P1378, DOI 10.1038/mt.2013.77
NR 48
TC 6
Z9 6
U1 7
U2 20
PU CELL PRESS
PI CAMBRIDGE
PA 50 HAMPSHIRE ST, FLOOR 5, CAMBRIDGE, MA 02139 USA
SN 2372-7705
J9 MOL THER-ONCOLYTICS
JI Mol. Ther.-Oncolytics
PD JUN 26
PY 2020
VL 17
BP 9
EP 20
DI 10.1016/j.omto.2020.03.002
PG 12
WC Oncology; Medicine, Research & Experimental
SC Oncology; Research & Experimental Medicine
GA MD6SN
UT WOS:000544101600002
PM 32280743
OA gold, Green Published
DA 2021-10-28
ER

PT J
AU van Vliet, AA
   Georgoudaki, AM
   Raimo, M
   de Gruijl, TD
   Spanholtz, J
AF van Vliet, Amanda A.
   Georgoudaki, Anna-Maria
   Raimo, Monica
   de Gruijl, Tanja D.
   Spanholtz, Jan
TI Adoptive NK Cell Therapy: A Promising Treatment Prospect for Metastatic
   Melanoma
SO CANCERS
LA English
DT Review
DE Natural Killer cells; adoptive cell therapy; metastatic melanoma
ID NATURAL-KILLER-CELLS; TUMOR-INFILTRATING LYMPHOCYTES; I-RELATED CHAIN;
   DELTA T-CELLS; SPONTANEOUS REGRESSION; CUTTING EDGE; CYTOTOXICITY
   RECEPTORS; ACTIVATING RECEPTOR; AUTOLOGOUS TUMOR; SURFACE-MOLECULE
AB Simple Summary The incidence of metastatic melanoma has been increasing over the past years with current therapies showing limited efficacy to cure the disease. Therefore, other options are being investigated, such as adoptive cell therapy (ACT) where activated immune cells are infused into a patient to attack melanoma. Natural killer (NK) cells are part of the innate immune system and extremely suitable for this kind of therapy since they show minimal toxicities in the clinical setting. In this review, we focus on current strategies for NK cell therapy and the development of new approaches that hold great promise for the treatment of advanced melanoma. Adoptive cell therapy (ACT) represents a promising alternative approach for patients with treatment-resistant metastatic melanoma. Lately, tumor infiltrating lymphocyte (TIL) therapy and chimeric antigen receptor (CAR)-T cell therapy have shown improved clinical outcome, compared to conventional chemotherapy or immunotherapy. Nevertheless, they are limited by immune escape of the tumor, cytokine release syndrome, and manufacturing challenges of autologous therapies. Conversely, the clinical use of Natural Killer (NK) cells has demonstrated a favorable clinical safety profile with minimal toxicities, providing an encouraging treatment alternative. Unlike T cells, NK cells are activated, amongst other mechanisms, by the downregulation of HLA class I molecules, thereby overcoming the hurdle of tumor immune escape. However, impairment of NK cell function has been observed in melanoma patients, resulting in deteriorated natural defense. To overcome this limitation, "activated" autologous or allogeneic NK cells have been infused into melanoma patients in early clinical trials, showing encouraging clinical benefit. Furthermore, as several NK cell-based therapeutics are being developed for different cancers, an emerging variety of approaches to increase migration and infiltration of adoptively transferred NK cells towards solid tumors is under preclinical investigation. These developments point to adoptive NK cell therapy as a highly promising treatment for metastatic melanoma in the future.
C1 [van Vliet, Amanda A.; Georgoudaki, Anna-Maria; Raimo, Monica; Spanholtz, Jan] Glycostem Therapeut, Kloosterstr 9, NL-5349 AB Oss, Netherlands.
   [de Gruijl, Tanja D.] Vrije Univ Amsterdam, Canc Ctr Amsterdam, Amsterdam UMC, Dept Med Oncol, Boelelaan 1117, NL-1081 HV Amsterdam, Netherlands.
RP van Vliet, AA (corresponding author), Glycostem Therapeut, Kloosterstr 9, NL-5349 AB Oss, Netherlands.
EM amanda@glycostem.com; anna@glycostem.com; monica@glycostem.com;
   td.degruijl@amsterdamumc.nl; jan@glycostem.com
FU EUROSTARS [E*11275 IMAGINe]
FX This research was funded by EUROSTARS, E*11275 IMAGINe.
CR Ahmadzadeh M, 2009, BLOOD, V114, P1537, DOI 10.1182/blood-2008-12-195792
   Akatsuka A, 2010, INT IMMUNOL, V22, P783, DOI 10.1093/intimm/dxq430
   Andre P, 2018, CELL, V175, P1731, DOI 10.1016/j.cell.2018.10.014
   Arai S, 2008, CYTOTHERAPY, V10, P625, DOI 10.1080/14653240802301872
   Azijli K, 2014, ANTICANCER RES, V34, P1493
   Balsamo M, 2009, P NATL ACAD SCI USA, V106, P20847, DOI 10.1073/pnas.0906481106
   Bauer S, 1999, SCIENCE, V285, P727, DOI 10.1126/science.285.5428.727
   Baychelier F, 2013, BLOOD, V122, P2935, DOI 10.1182/blood-2013-03-489054
   Besser MJ, 2010, CLIN CANCER RES, V16, P2646, DOI 10.1158/1078-0432.CCR-10-0041
   Billadeau DD, 2003, NAT IMMUNOL, V4, P557, DOI 10.1038/ni929
   Binici J, 2013, J BIOL CHEM, V288, P34295, DOI 10.1074/jbc.M113.483602
   Binstadt BA, 1998, J BIOL CHEM, V273, P27518, DOI 10.1074/jbc.273.42.27518
   Brandt CS, 2009, J EXP MED, V206, P1495, DOI 10.1084/jem.20090681
   Braud VM, 1998, NATURE, V391, P795, DOI 10.1038/35869
   Bryceson YT, 2006, BLOOD, V107, P159, DOI 10.1182/blood-2005-04-1351
   Byrd A, 2007, PLOS ONE, V2, DOI 10.1371/journal.pone.0001339
   Cagnano E, 2008, J INVEST DERMATOL, V128, P972, DOI 10.1038/sj.jid.5701111
   Campoli MR, 2004, CRIT REV IMMUNOL, V24, P267, DOI 10.1615/CritRevImmunol.v24.i4.40
   CARMOFONSECA M, 1989, EXP CELL RES, V185, P73, DOI 10.1016/0014-4827(89)90038-4
   Cartellieri M, 2016, BLOOD CANCER J, V6, DOI 10.1038/bcj.2016.61
   Casado JG, 2009, CANCER IMMUNOL IMMUN, V58, P1517, DOI 10.1007/s00262-009-0682-y
   Cesana GC, 2006, J CLIN ONCOL, V24, P1169, DOI 10.1200/JCO.2005.03.6830
   Chen YY, 2020, MEDIAT INFLAMM, V2020, DOI 10.1155/2020/6437057
   Chhabra N, 2021, J MED TOXICOL, DOI 10.1007/s13181-021-00835-6
   Chuk MK, 2017, CLIN CANCER RES, V23, P5666, DOI 10.1158/1078-0432.CCR-16-0663
   Clemente CG, 1996, CANCER, V77, P1303, DOI 10.1002/(SICI)1097-0142(19960401)77:7<1303::AID-CNCR12>3.3.CO;2-0
   Correll A, 2010, EXP DERMATOL, V19, pE213, DOI 10.1111/j.1600-0625.2009.01055.x
   Cosman D, 2001, IMMUNITY, V14, P123, DOI 10.1016/S1074-7613(01)00095-4
   Cursons J, 2019, CANCER IMMUNOL RES, V7, P1162, DOI 10.1158/2326-6066.CIR-18-0500
   da Silva IP, 2014, CANCER IMMUNOL RES, V2, P410, DOI 10.1158/2326-6066.CIR-13-0171
   de Andrade LF, 2019, JCI INSIGHT, V4, DOI 10.1172/jci.insight.133103
   de Andrade LF, 2018, SCIENCE, V359, P1537, DOI 10.1126/science.aao0505
   de Coana YP, 2020, ONCOIMMUNOLOGY, V9, DOI 10.1080/2162402X.2020.1786888
   de Jonge K, 2019, SCI REP-UK, V9, DOI 10.1038/s41598-019-40933-8
   Dennehy KM, 2011, J IMMUNOL, V186, P657, DOI 10.4049/jimmunol.0904117
   Dudley ME, 2003, J IMMUNOTHER, V26, P332, DOI 10.1097/00002371-200307000-00005
   Ebert LM, 2006, J IMMUNOL, V176, P4331, DOI 10.4049/jimmunol.176.7.4331
   Eissmann P, 2005, BLOOD, V105, P4722, DOI 10.1182/blood-2004-09-3796
   Erdmann F, 2013, INT J CANCER, V132, P385, DOI 10.1002/ijc.27616
   Faure M, 2002, J IMMUNOL, V168, P6208, DOI 10.4049/jimmunol.168.12.6208
   Fiskus W, 2016, ANNU REV MED, V67, P29, DOI 10.1146/annurev-med-090514-030732
   Flaig RM, 2004, J IMMUNOL, V172, P6524, DOI 10.4049/jimmunol.172.11.6524
   Fourcade J, 2010, J EXP MED, V207, P2175, DOI 10.1084/jem.20100637
   Fregni G, 2013, PLOS ONE, V8, DOI 10.1371/journal.pone.0076928
   Gaggero S, 2018, ONCOIMMUNOLOGY, V7, DOI 10.1080/2162402X.2018.1470730
   Gauthier L, 2019, CELL, V177, P1701, DOI 10.1016/j.cell.2019.04.041
   Golchin A, 2019, STEM CELL REV REP, V15, P166, DOI 10.1007/s12015-018-9866-1
   Groh V, 1999, P NATL ACAD SCI USA, V96, P6879, DOI 10.1073/pnas.96.12.6879
   Grote S, 2021, CELLS-BASEL, V10, DOI 10.3390/cells10051020
   Hallett WHD, 2008, J IMMUNOL, V180, P163, DOI 10.4049/jimmunol.180.1.163
   HALLIDAY GM, 1995, WORLD J SURG, V19, P352, DOI 10.1007/BF00299157
   Hazarika M, 2017, CLIN CANCER RES, V23, P3484, DOI 10.1158/1078-0432.CCR-16-0712
   Hecht ML, 2009, J PROTEOME RES, V8, P712, DOI 10.1021/pr800747c
   HERSEY P, 1980, INT J CANCER, V25, P187, DOI 10.1002/ijc.2910250204
   Inozume T, 2016, J INVEST DERMATOL, V136, P255, DOI 10.1038/JID.2015.404
   Joncker NT, 2008, IMMUNOL REV, V224, P85, DOI 10.1111/j.1600-065X.2008.00658.x
   Kageshita T, 2005, TISSUE ANTIGENS, V65, P419, DOI 10.1111/j.1399-0039.2005.00381.x
   Kalialis LV, 2009, MELANOMA RES, V19, P275, DOI 10.1097/CMR.0b013e32832eabd5
   Karre K, 2002, SCAND J IMMUNOL, V55, P221, DOI 10.1046/j.1365-3083.2002.01053.x
   Kim G, 2014, CLIN CANCER RES, V20, P4994, DOI 10.1158/1078-0432.CCR-14-0776
   Kim HS, 2012, SCI SIGNAL, V5, DOI 10.1126/scisignal.2002754
   Kim KS, 2021, PHARMACEUTICS, V13, DOI 10.3390/pharmaceutics13040525
   Konjevic G, 2007, CLIN EXP METASTAS, V24, P1, DOI 10.1007/s10585-006-9043-9
   Konjevic G, 2009, BIOMARKERS, V14, P258, DOI 10.1080/13547500902814658
   Krzewski K, 2012, FRONT IMMUNOL, V3, DOI 10.3389/fimmu.2012.00335
   Lakshmikanth T, 2009, J CLIN INVEST, V119, P1251, DOI 10.1172/JCI36022
   LANIER LL, 1991, J IMMUNOL, V146, P1571
   Lanier LL, 2005, ANNU REV IMMUNOL, V23, P225, DOI 10.1146/annurev.immunol.23.021704.115526
   Lanier LL, 1998, IMMUNITY, V8, P693, DOI 10.1016/S1074-7613(00)80574-9
   Li YL, 2011, J EXP MED, V208, P703, DOI 10.1084/jem.20102548
   Lopez-Cobo S, 2018, ONCOIMMUNOLOGY, V7, DOI 10.1080/2162402X.2017.1392426
   Luci C, 2009, NAT IMMUNOL, V10, P75, DOI 10.1038/ni.1681
   MACKENSEN A, 1993, CANCER RES, V53, P3569
   Mendez R, 2009, CANCER IMMUNOL IMMUN, V58, P1507, DOI 10.1007/s00262-009-0701-z
   Mensali N, 2019, EBIOMEDICINE, V40, P106, DOI 10.1016/j.ebiom.2019.01.031
   Mgrditchian T, 2017, P NATL ACAD SCI USA, V114, pE9271, DOI 10.1073/pnas.1703921114
   Miller JS, 2005, BLOOD, V105, P3051, DOI 10.1182/blood-2004-07-2974
   Mingari MC, 2019, TRENDS IMMUNOL, V40, P83, DOI 10.1016/j.it.2018.12.009
   Mitwasi N, 2020, SCI REP-UK, V10, DOI 10.1038/s41598-020-59082-4
   Moretta A, 2000, IMMUNOL TODAY, V21, P228, DOI 10.1016/S0167-5699(00)01596-6
   Murray S, 2016, HUM VACC IMMUNOTHER, V12, P607, DOI 10.1080/21645515.2015.1096458
   MUUL LM, 1987, J IMMUNOL, V138, P989
   Myers JA, 2021, NAT REV CLIN ONCOL, V18, P85, DOI 10.1038/s41571-020-0426-7
   Ng YY, 2020, MOL THER-ONCOLYTICS, V16, P75, DOI 10.1016/j.omto.2019.12.006
   Niehrs A, 2019, NAT IMMUNOL, V20, P1129, DOI 10.1038/s41590-019-0448-4
   Otegbeye F, 2018, PLOS ONE, V13, DOI 10.1371/journal.pone.0191358
   Park J, 2012, NAT MATER, V11, P895, DOI [10.1038/NMAT3355, 10.1038/nmat3355]
   Parkhurst MR, 2011, CLIN CANCER RES, V17, P6287, DOI 10.1158/1078-0432.CCR-11-1347
   Parlar A, 2019, EUR J IMMUNOL, V49, P1278, DOI 10.1002/eji.201948140
   Paschen A, 2009, CLIN CANCER RES, V15, P5208, DOI 10.1158/1078-0432.CCR-09-0886
   Passarelli A, 2017, ONCOTARGET, V8, P106132, DOI 10.18632/oncotarget.22190
   Pekar L, 2021, J IMMUNOL, V206, P225, DOI 10.4049/jimmunol.2001004
   Pende D, 1999, J EXP MED, V190, P1505, DOI 10.1084/jem.190.10.1505
   Pende D, 2002, CANCER RES, V62, P6178
   Pietra G, 2012, CANCER RES, V72, P1407, DOI 10.1158/0008-5472.CAN-11-2544
   Pietra G, 2009, INT IMMUNOL, V21, P793, DOI 10.1093/intimm/dxp047
   Raulet DH, 2013, ANNU REV IMMUNOL, V31, P413, DOI 10.1146/annurev-immunol-032712-095951
   Raulet DH, 2003, NAT REV IMMUNOL, V3, P781, DOI 10.1038/nri1199
   Robbins PF, 2004, J IMMUNOL, V173, P7125, DOI 10.4049/jimmunol.173.12.7125
   ROSENBERG SA, 1994, J NATL CANCER I, V86, P1159, DOI 10.1093/jnci/86.15.1159
   Rosenberg SA, 2014, J IMMUNOL, V192, P5451, DOI 10.4049/jimmunol.1490019
   Rosenberg SA, 2011, CLIN CANCER RES, V17, P4550, DOI 10.1158/1078-0432.CCR-11-0116
   Rosental B, 2011, J IMMUNOL, V187, P5693, DOI 10.4049/jimmunol.1102267
   Ruggeri L, 2002, SCIENCE, V295, P2097, DOI 10.1126/science.1068440
   Sayitoglu EC, 2020, FRONT IMMUNOL, V11, DOI 10.3389/fimmu.2020.00040
   Schlecker E, 2014, CANCER RES, V74, P3429, DOI 10.1158/0008-5472.CAN-13-3017
   Sharma P, 2020, SCI REP-UK, V10, DOI 10.1038/s41598-019-56542-4
   Shibuya A, 1996, IMMUNITY, V4, P573, DOI 10.1016/S1074-7613(00)70060-4
   Siegel RL, 2019, CA-CANCER J CLIN, V69, P7, DOI 10.3322/caac.21551
   Simon B, 2018, EXP DERMATOL, V27, P1315, DOI 10.1111/exd.13792
   Simon B, 2018, INT J MOL SCI, V19, DOI 10.3390/ijms19082365
   Sivori S, 1997, J EXP MED, V186, P1129, DOI 10.1084/jem.186.7.1129
   SMITH JL, 1965, CANCER-AM CANCER SOC, V18, P1399, DOI 10.1002/1097-0142(196511)18:11<1399::AID-CNCR2820181104>3.0.CO;2-R
   Stark S, 2006, INT IMMUNOL, V18, P241, DOI 10.1093/intimm/dxh358
   Stebbins CC, 2003, MOL CELL BIOL, V23, P6291, DOI 10.1128/MCB.23.17.6291-6299.2003
   Tahara-Hanaoka S, 2004, INT IMMUNOL, V16, P533, DOI 10.1093/intimm/dxh059
   Tarhini AA, 2006, DERMATOL THER, V19, P19, DOI 10.1111/j.1529-8019.2005.00052.x
   TOPALIAN SL, 1989, J IMMUNOL, V142, P3714
   Tremante E, 2014, PIGM CELL MELANOMA R, V27, DOI 10.1111/pcmr.12164
   Upshaw JL, 2006, NAT IMMUNOL, V7, P524, DOI 10.1038/ni1325
   Veluchamy JP, 2017, FRONT IMMUNOL, V8, DOI 10.3389/fimmu.2017.00631
   Vetter CS, 2002, J INVEST DERMATOL, V118, P600, DOI 10.1046/j.1523-1747.2002.01700.x
   Vitale M, 2001, EUR J IMMUNOL, V31, P233, DOI 10.1002/1521-4141(200101)31:1<233::AID-IMMU233>3.0.CO;2-4
   Vitale M, 1998, J EXP MED, V187, P2065, DOI 10.1084/jem.187.12.2065
   von Strandmann EP, 2007, IMMUNITY, V27, P965, DOI 10.1016/j.immuni.2007.10.010
   von Strandmann EP, 2006, BLOOD, V108, p194A
   Watzl C, 2000, NAT MED, V6, P867, DOI 10.1038/78624
   Wennerberg E, 2015, CANCER IMMUNOL IMMUN, V64, P225, DOI 10.1007/s00262-014-1629-5
   Xie SL, 2019, ONCOTARGETS THER, V12, P5077, DOI 10.2147/OTT.S201924
   Zhang G, 2013, IMMUNOL CELL BIOL, V91, P615, DOI 10.1038/icb.2013.45
   Zhang Hao, 2016, Int J Biol Sci, V12, P718, DOI 10.7150/ijbs.14405
   Ziani L, 2017, ONCOTARGET, V8, P19780, DOI 10.18632/oncotarget.15540
NR 132
TC 0
Z9 0
U1 0
U2 0
PU MDPI
PI BASEL
PA ST ALBAN-ANLAGE 66, CH-4052 BASEL, SWITZERLAND
EI 2072-6694
J9 CANCERS
JI Cancers
PD SEP
PY 2021
VL 13
IS 18
AR 4722
DI 10.3390/cancers13184722
PG 20
WC Oncology
SC Oncology
GA UU9KF
UT WOS:000699110800001
PM 34572949
OA gold, Green Published
DA 2021-10-28
ER

PT J
AU Ti, DD
   Bai, MM
   Li, XL
   Wei, JS
   Chen, DY
   Wu, ZQ
   Wang, Y
   Han, WD
AF Ti, Dongdong
   Bai, Miaomiao
   Li, Xiaolei
   Wei, Jianshu
   Chen, Deyun
   Wu, Zhiqiang
   Wang, Yao
   Han, Weidong
TI Adaptive T cell immunotherapy in cancer
SO SCIENCE CHINA-LIFE SCIENCES
LA English
DT Review
DE adoptive T cell therapy; tumor-infiltrating lymphocytes; chimeric
   antigen receptor; T cell receptor
ID TUMOR-INFILTRATING LYMPHOCYTES; ADOPTIVE TRANSFER; THERAPY; MELANOMA;
   EFFICACY; MICROENVIRONMENT; LYMPHODEPLETION; AFFINITY; TCR;
   INTERLEUKIN-2
AB Impaired tumor-specific effector T cells contribute to tumor progression and unfavorable clinical outcomes. As a compensatory T cell-dependent cancer immunoediting strategy, adoptive T cell therapy (ACT) has achieved encouraging therapeutic results, and this strategy is now on the center stage of cancer treatment and research. ACT involves theex vivostimulation and expansion of tumor-infiltrating lymphocytes (TILs) with inherent tumor reactivity or T cells that have been genetically modified to express the cognate chimeric antigen receptor or T cell receptor (CAR/TCR), followed by the passive transfer of these cells into a lymphodepleted host. Primed T cells must provide highly efficient and long-lasting immune defense against transformed cells during ACT. Anin-depth understanding of the basic mechanisms of these living drugs can help us improve upon current strategies and design better next-generation T cell-based immunotherapies. From this perspective, we provide an overview of current developments in different ACT strategies, with a focus on frontier clinical trials that offer a proof of principle. Meanwhile, insights into the determinants of ACT are discussed, which will lead to more rational, potent and widespread applications in the future.
C1 [Ti, Dongdong; Bai, Miaomiao; Li, Xiaolei; Wei, Jianshu; Chen, Deyun; Wu, Zhiqiang; Wang, Yao; Han, Weidong] Chinese Peoples Liberat Army Gen Hosp, Biotherapeut Dept, Beijing 100853, Peoples R China.
RP Wu, ZQ; Wang, Y; Han, WD (corresponding author), Chinese Peoples Liberat Army Gen Hosp, Biotherapeut Dept, Beijing 100853, Peoples R China.
EM wuzhiqiang1006@163.com; wangyao_301@hotmail.com; hanwdrsw69@yahoo.com
RI li, Xiaolei/V-1383-2019
OI li, Xiaolei/0000-0002-2697-6496; Yao, Wang/0000-0002-9352-422X; Han,
   Weidong/0000-0003-3207-3899
FU National Natural Science Foundation of ChinaNational Natural Science
   Foundation of China (NSFC) [81830002, 31870873, 31991171, 31971378,
   81672797]
FX This work was supported by the National Natural Science Foundation of
   China (81830002, 31870873, and 31991171 to Weidong Han; 31971378 to
   Dongdong Ti; 81672797 to Xiaolei Li).
CR AALTOMAA S, 1992, EUR J CANCER, V28A, P859, DOI 10.1016/0959-8049(92)90134-N
   Ali M, 2019, NAT PROTOC, V14, P1926, DOI 10.1038/s41596-019-0170-6
   Arcangeli S, 2017, MOL THER, V25, P1933, DOI 10.1016/j.ymthe.2017.04.017
   BAKER PE, 1979, J EXP MED, V149, P273, DOI 10.1084/jem.149.1.273
   Balakrishnan A, 2019, CLIN CANCER RES, V25, P7506, DOI 10.1158/1078-0432.CCR-19-1479
   Belessi C, 2001, LEUKEMIA, V15, P1772, DOI 10.1038/sj.leu.2402258
   Bielamowicz K, 2018, NEURO-ONCOLOGY, V20, P506, DOI 10.1093/neuonc/nox182
   Chandran SS, 2019, IMMUNOL REV, V290, P127, DOI 10.1111/imr.12772
   Chow VA, 2018, BLOOD, V132, P777, DOI 10.1182/blood-2018-04-839217
   Couzin-Frankel J, 2013, SCIENCE, V342, P1432, DOI 10.1126/science.342.6165.1432
   Csizmar CM, 2019, J AM CHEM SOC, V141, P251, DOI 10.1021/jacs.8b09198
   D'Angelo SP, 2018, CANCER DISCOV, V8, P944, DOI 10.1158/2159-8290.CD-17-1417
   Dafni U, 2019, ANN ONCOL, V30, P1902, DOI 10.1093/annonc/mdz398
   Davenport AJ, 2018, P NATL ACAD SCI USA, V115, pE2068, DOI 10.1073/pnas.1716266115
   Deniger DC, 2018, CLIN CANCER RES, V24, P5562, DOI 10.1158/1078-0432.CCR-18-0573
   Dudley ME, 2002, SCIENCE, V298, P850, DOI 10.1126/science.1076514
   Dunn GP, 2004, IMMUNITY, V21, P137, DOI 10.1016/j.immuni.2004.07.017
   EBERLEIN TJ, 1982, J EXP MED, V156, P385
   Fang LN, 2019, J EXP CLIN CANC RES, V38, DOI 10.1186/s13046-019-1126-y
   Fernandez JP, 2019, INT J MOL SCI, V20, DOI 10.3390/ijms20174131
   Figueiredo CR, 2020, J PATHOL, V250, P420, DOI 10.1002/path.5384
   Finney HM, 1998, J IMMUNOL, V161, P2791
   Foppen MHG, 2015, MOL ONCOL, V9, P1918, DOI 10.1016/j.molonc.2015.10.018
   Fraietta JA, 2018, NAT MED, V24, P563, DOI 10.1038/s41591-018-0010-1
   Goff SL, 2016, J CLIN ONCOL, V34, P2389, DOI 10.1200/JCO.2016.66.7220
   Guo YL, 2020, CELL MOL IMMUNOL, V17, P430, DOI 10.1038/s41423-019-0355-5
   Hamieh M, 2019, NATURE, V568, P112, DOI 10.1038/s41586-019-1054-1
   Hirayama AV, 2019, BLOOD, V134, P636, DOI 10.1182/blood.2019000905
   Hladikova K, 2018, ORAL ONCOL, V82, P75, DOI 10.1016/j.oraloncology.2018.05.010
   Hombrink P, 2013, EUR J IMMUNOL, V43, P3038, DOI 10.1002/eji.201343397
   Jahn L, 2017, BLOOD, V129, P1284, DOI 10.1182/blood-2016-09-737536
   Jia HJ, 2019, J HEMATOL ONCOL, V12, DOI 10.1186/s13045-019-0741-6
   Johanns TM, 2016, CANCER IMMUNOL RES, V4, P1007, DOI 10.1158/2326-6066.CIR-16-0156
   Kacherovsky N, 2019, NAT BIOMED ENG, V3, P783, DOI 10.1038/s41551-019-0411-6
   Kageyama S, 2015, CLIN CANCER RES, V21, P2268, DOI 10.1158/1078-0432.CCR-14-1559
   Kearl TJ, 2013, J IMMUNOL, V190, P5620, DOI 10.4049/jimmunol.1202005
   Keibel A, 2009, CURR PHARM DESIGN, V15, P1949, DOI 10.2174/138161209788453167
   Krokhotin A, 2019, MOL THER-ONCOLYTICS, V15, P30, DOI 10.1016/j.omto.2019.08.008
   Leko V, 2019, J IMMUNOL, V202, P3458, DOI 10.4049/jimmunol.1801022
   Lian XL, 2018, J HEMATOL ONCOL, V11, DOI 10.1186/s13045-018-0611-7
   Lin JK, 2019, J CLIN ONCOL, V37, P2105, DOI 10.1200/JCO.18.02079
   Longo DL, 2010, NEW ENGL J MED, V363, P479, DOI 10.1056/NEJMe1006300
   Ma TT, 2019, ANN HEMATOL, V98, P813, DOI 10.1007/s00277-018-03592-9
   Macleod BL, 2014, PLOS PATHOG, V10, DOI 10.1371/journal.ppat.1004303
   Mahvi DA, 2015, J IMMUNOTHER, V38, P54, DOI 10.1097/CJI.0000000000000064
   Majzner RG, 2018, CANCER DISCOV, V8, P1219, DOI 10.1158/2159-8290.CD-18-0442
   Marchingo JM, 2014, SCIENCE, V346, P1123, DOI 10.1126/science.1260044
   MASON S, 1970, J IMMUNOL, V104, P762
   Maude SL, 2018, NEW ENGL J MED, V378, P439, DOI 10.1056/NEJMoa1709866
   MORITZ D, 1994, P NATL ACAD SCI USA, V91, P4318, DOI 10.1073/pnas.91.10.4318
   Nerreter T, 2019, NAT COMMUN, V10, DOI 10.1038/s41467-019-10948-w
   Nguyen LT, 2019, CANCER IMMUNOL IMMUN, V68, P773, DOI 10.1007/s00262-019-02307-x
   Paluskievicz CM, 2019, FRONT IMMUNOL, V10, DOI 10.3389/fimmu.2019.02453
   Pont MJ, 2019, BLOOD, V134, P1585, DOI 10.1182/blood.2019000050
   Ramakrishna S, 2019, CLIN CANCER RES, V25, P5329, DOI 10.1158/1078-0432.CCR-18-3784
   Raman MCC, 2016, SCI REP-UK, V6, DOI 10.1038/srep18851
   Riley TP, 2019, FRONT IMMUNOL, V10, DOI 10.3389/fimmu.2019.02047
   ROSENBERG SA, 1988, NEW ENGL J MED, V319, P1676, DOI 10.1056/NEJM198812223192527
   Schmidts A, 2019, BLOOD ADV, V3, P3248, DOI 10.1182/bloodadvances.2019000703
   Schneider D, 2017, J IMMUNOTHER CANCER, V5, DOI 10.1186/s40425-017-0246-1
   Shah W, 2011, CELL MOL IMMUNOL, V8, P59, DOI 10.1038/cmi.2010.56
   Sibener LV, 2018, CELL, V174, P672, DOI 10.1016/j.cell.2018.06.017
   Stadtmauer EA, 2020, SCIENCE, V367, P1001, DOI 10.1126/science.aba7365
   Stinchcombe JC, 2001, IMMUNITY, V15, P751, DOI 10.1016/S1074-7613(01)00234-5
   Stock S, 2019, INT J CANCER, V145, P1312, DOI 10.1002/ijc.32201
   Sukari A, 2019, CRIT REV ONCOL HEMAT, V136, P1, DOI 10.1016/j.critrevonc.2019.01.015
   Thanindratarn P, 2020, CANCER TREAT REV, V82, DOI 10.1016/j.ctrv.2019.101934
   Ti DD, 2018, SCI CHINA LIFE SCI, V61, P1320, DOI 10.1007/s11427-018-9411-4
   van Bruggen JAC, 2019, BLOOD, V134, P44, DOI 10.1182/blood.2018885863
   VANDERBRUGGEN P, 1991, SCIENCE, V254, P1643, DOI 10.1126/science.1840703
   Waiseng E, 2017, SCI REP-UK, V7, DOI 10.1038/s41598-017-11126-y
   Wang LY, 2019, INT IMMUNOPHARMACOL, V70, P498, DOI 10.1016/j.intimp.2019.01.010
   Wang N, 2020, BLOOD, V135, P17, DOI 10.1182/blood.2019000017
   Wang SE, 2010, ONCOGENE, V29, P3335, DOI 10.1038/onc.2010.112
   Wang Y, 2019, SCI CHINA LIFE SCI, V62, P1253, DOI 10.1007/s11427-019-9597-3
   Wedagedera JR, 2006, BIOPHYS J, V91, P1604, DOI 10.1529/biophysj.105.066001
   Wrzesinski C, 2010, J IMMUNOTHER, V33, P1, DOI 10.1097/CJI.0b013e3181b88ffc
   Yewdell JW, 2019, TRENDS CELL BIOL, V29, P929, DOI 10.1016/j.tcb.2019.09.004
   Zhang L, 2003, NEW ENGL J MED, V348, P203, DOI 10.1056/NEJMoa020177
   Zhao Q, 2015, LEUKEMIA, V29, P2238, DOI 10.1038/leu.2015.125
   Zhao YB, 2006, J IMMUNOTHER, V29, P398, DOI 10.1097/01.cji.0000203082.20365.7f
   Zhou GY, 2018, ONCOIMMUNOLOGY, V7, DOI 10.1080/2162402X.2018.1448332
   Zikich D, 2016, IMMUNOTHERAPY-UK, V8, P35, DOI 10.2217/imt.15.99
   Zinkernagel R M, 1976, Adv Exp Med Biol, V66, P387
NR 84
TC 1
Z9 1
U1 1
U2 4
PU SCIENCE PRESS
PI BEIJING
PA 16 DONGHUANGCHENGGEN NORTH ST, BEIJING 100717, PEOPLES R CHINA
SN 1674-7305
EI 1869-1889
J9 SCI CHINA LIFE SCI
JI Sci. China-Life Sci.
PD MAR
PY 2021
VL 64
IS 3
BP 363
EP 371
DI 10.1007/s11427-020-1713-9
EA JUL 2020
PG 9
WC Biology
SC Life Sciences & Biomedicine - Other Topics
GA SD6RQ
UT WOS:000552638800003
PM 32712831
DA 2021-10-28
ER

PT J
AU Pasquini, MC
   Hu, ZH
   Curran, K
   Laetsch, T
   Locke, F
   Rouce, R
   Pulsipher, MA
   Phillips, CL
   Keating, A
   Frigault, MJ
   Salzberg, D
   Jaglowski, S
   Sasine, JP
   Rosenthal, J
   Ghosh, M
   Landsburg, D
   Margossian, S
   Martin, PL
   Kamdar, MK
   Hematti, P
   Nikiforow, S
   Turtle, C
   Perales, MA
   Steinert, P
   Horowitz, MM
   Moskop, A
   Pacaud, L
   Yi, L
   Chawla, R
   Bleickardt, E
   Grupp, S
AF Pasquini, Marcelo C.
   Hu, Zhen-Huan
   Curran, Kevin
   Laetsch, Theodore
   Locke, Frederick
   Rouce, Rayne
   Pulsipher, Michael A.
   Phillips, Christine L.
   Keating, Amy
   Frigault, Matthew J.
   Salzberg, Dana
   Jaglowski, Samantha
   Sasine, Joshua P.
   Rosenthal, Joseph
   Ghosh, Monalisa
   Landsburg, Daniel
   Margossian, Steven
   Martin, Paul L.
   Kamdar, Manali K.
   Hematti, Peiman
   Nikiforow, Sarah
   Turtle, Cameron
   Perales, Miguel-Angel
   Steinert, Patricia
   Horowitz, Mary M.
   Moskop, Amy
   Pacaud, Lida
   Yi, Lan
   Chawla, Raghav
   Bleickardt, Eric
   Grupp, Stephan
TI Real-world evidence of tisagenlecleucel for pediatric acute
   lymphoblastic leukemia and non-Hodgkin lymphoma
SO BLOOD ADVANCES
LA English
DT Article
ID CELLULAR KINETICS; T-CELLS
AB Tisagenlecleucel is a CD19 chimeric antigen receptor (CAR) T-cell therapy approved for treatment of pediatric and young adult patients with relapsed/refractory acute lymphoblastic leukemia (ALL) and adults with non-Hodgkin lymphoma (NHL). The initial experience with tisagenlecleucel in a real-world setting from a cellular therapy registry is presented here. As of January 2020, 511 patients were enrolled from 73 centers, and 410 patients had follow-up data reported (ALL, n = 255; NHL, n = 155), with a median follow-up of 13.4 and 11.9 months for ALL and NHL, respectively. Among patients with ALL, the initial complete remission (CR) rate was 85.5%. Twelve-month duration of response (DOR), event-free survival, and overall survival (OS) rates were 60.9%, 52.4%, and 77.2%, respectively. Among adults with NHL, the best overall response rate was 61.8%, including an initial CR rate of 39.5%. Six-month DOR, progression-free survival, and OS rates were 55.3%, 38.7%, and 70.7%, respectively. Grade >= 3 cytokine release syndrome and neurotoxicity were reported in 11.6% and 7.5% of all patients, respectively. Similar outcomes were observed in patients with in-specification and out-of-specification products as a result of viability <80% (range, 61% to 79%). This first report of tisagenlecleucel in the real-world setting demonstrates outcomes with similar efficacy and improved safety compared with those seen in the pivotal trials.
C1 [Pasquini, Marcelo C.; Hu, Zhen-Huan; Steinert, Patricia; Horowitz, Mary M.; Moskop, Amy] Med Coll Wisconsin, Dept Med, Ctr Int Blood & Marrow Transplant Res, Milwaukee, WI 53226 USA.
   [Curran, Kevin] Mem Sloan Kettering Canc Ctr, Dept Pediat, 1275 York Ave, New York, NY 10021 USA.
   [Laetsch, Theodore; Grupp, Stephan] Childrens Hosp Philadelphia, Canc Ctr, Philadelphia, PA 19104 USA.
   [Locke, Frederick] H Lee Moffitt Canc Ctr & Res Inst, Blood & Marrow Transplant & Cellular Immunotherap, Tampa, FL USA.
   [Rouce, Rayne] Baylor Coll Med, Pediat Hematol & Oncol, Houston, TX 77030 USA.
   [Pulsipher, Michael A.] Univ Southern Calif, Childrens Hosp Los Angeles, Keck Sch Med, Pediat Dept, Los Angeles, CA 90007 USA.
   [Phillips, Christine L.] Cincinnati Childrens Hosp Med Ctr, Dept Pediat, Cincinnati, OH 45229 USA.
   [Keating, Amy] Univ Colorado, Pediat Hematol Oncol & Bone Marrow Transplantat, Sch Med, Aurora, CO USA.
   [Frigault, Matthew J.] Massachusetts Gen Hosp, Cellular Therapy Serv, Boston, MA 02114 USA.
   [Salzberg, Dana] Phoenix Childrens Hosp, Pediat Hematol Oncol, Phoenix, AZ USA.
   [Jaglowski, Samantha] Ohio State Univ, Bone & Marrow Transplant Program, Columbus, OH 43210 USA.
   [Sasine, Joshua P.] Univ Calif Los Angeles, Dept Med, Los Angeles, CA 90024 USA.
   [Rosenthal, Joseph] City Hope Natl Med Ctr, Dept Pediat, Duarte, CA USA.
   [Ghosh, Monalisa] Univ Michigan, Sch Med, Dept Internal Med, Div Hematol & Oncol, Ann Arbor, MI USA.
   [Landsburg, Daniel] Univ Penn, Dept Med, Perelman Sch Med, Philadelphia, PA 19104 USA.
   [Margossian, Steven] Dana Farber Boston Childrens Canc & Blood Disorde, Boston, MA USA.
   [Martin, Paul L.] Duke Univ, Med Ctr, Pediat Dept, Durham, NC USA.
   [Kamdar, Manali K.] Univ Colorado, Div Hematol, Sch Med, Aurora, CO USA.
   [Hematti, Peiman] Univ Wisconsin, Sect Hematol Oncol, Sch Med & Publ Hlth, Madison, WI USA.
   [Nikiforow, Sarah] Dana Farber Canc Inst, Immune Effector Cell Therapy Program, Boston, MA 02115 USA.
   [Turtle, Cameron] Fred Hutchinson Canc Res Ctr, 1124 Columbia St, Seattle, WA 98104 USA.
   [Perales, Miguel-Angel] Mem Sloan Kettering Canc Ctr, Adult Bone Marrow Transplant Program, 1275 York Ave, New York, NY 10021 USA.
   [Pacaud, Lida; Yi, Lan] Novartis Pharmaceut, New York, NY USA.
   [Chawla, Raghav] Novartis Inst BioMed Res, Basel, Switzerland.
   [Bleickardt, Eric] Novartis, Hamden, CT USA.
   [Grupp, Stephan] Univ Penn, Dept Pediat, Perelman Sch Med, Philadelphia, PA 19104 USA.
RP Pasquini, MC (corresponding author), Med Coll Wisconsin, 9200 W Wisconsin Ave,CC 5500, Milwaukee, WI 53226 USA.
EM mpasquini@mcw.edu
RI Kamdar, Manali/AAI-9899-2021
OI Sasine, Joshua/0000-0001-9866-462X
FU Public Health Service from the National Cancer Institute (NCI) of the
   National Institutes of Health (NIH) [U24CA076518]; National Heart, Lung,
   and Blood Institute (NHLBI) of the National Institutes of Health
   (NIH)United States Department of Health & Human ServicesNational
   Institutes of Health (NIH) - USANIH National Heart Lung & Blood
   Institute (NHLBI); National Institute of Allergy and Infectious Diseases
   (NIAID) of the National Institutes of Health (NIH)United States
   Department of Health & Human ServicesNational Institutes of Health (NIH)
   - USANIH National Institute of Allergy & Infectious Diseases (NIAID);
   NHLBIUnited States Department of Health & Human ServicesNational
   Institutes of Health (NIH) - USANIH National Heart Lung & Blood
   Institute (NHLBI) [U24HL138660, OT3HL147741, R21HL140314, U01HL128568,
   R01HL129472, R01HL130388, R01HL131731]; NCIUnited States Department of
   Health & Human ServicesNational Institutes of Health (NIH) - USANIH
   National Cancer Institute (NCI) [U24HL138660, U24CA233032]; Health
   Resources and Services AdministrationUnited States Department of Health
   & Human ServicesUnited States Health Resources & Service Administration
   (HRSA) [HHSH250201700006C, SC1MC31881-01-00, HHSH250201700007C]; Office
   of Naval ResearchOffice of Naval Research [N00014-181-2850,
   N00014-18-1-2888, N00014-20-1-2705]; NIH from NCIUnited States
   Department of Health & Human ServicesNational Institutes of Health (NIH)
   - USA [P01CA111412, R01CA152108, R01CA215134, R01CA218285, R01CA231141];
   NIAIDUnited States Department of Health & Human ServicesNational
   Institutes of Health (NIH) - USANIH National Institute of Allergy &
   Infectious Diseases (NIAID) [R01AI128775, U01AI069197, U01AI126612];
   BARDA from the US Department of Health and Human Services; Be the Match
   Foundation; Boston Children's Hospital; Dana-Farber; Japan Hematopoietic
   Cell Transplantation Data Center; St Baldrick's Foundation; National
   Marrow Donor Program; Medical College of WisconsinGeneral Electric;
   AbbVieAbbVie; Actinium Pharmaceuticals, Inc.Takeda Pharmaceutical
   Company Ltd; Adaptive Biotechnologies; Adienne SA; Allovir, Inc.; Amgen,
   Inc.Amgen; Angiocrine Bioscience; Anthem, Inc.; Astellas Pharma
   USAstellas Pharmaceuticals; AstraZenecaAstraZeneca; Atara
   Biotherapeutics, Inc.; bluebird bio, Inc.; Bristol-Myers Squibb
   Co.Bristol-Myers Squibb; Celgene Corp.Bristol-Myers SquibbCelgene
   Corporation; CSL Behring; CytoSen Therapeutics, Inc.; Daiichi Sankyo
   Co., LtdDaiichi Sankyo Company Limited; Gamida-Cell, Ltd;
   GenzymeSanofi-AventisGenzyme Corporation; HistoGenetics, Inc.; Incyte
   Corporation; Janssen Biotech, Inc.Johnson & JohnsonJohnson & Johnson
   USAJanssen Biotech Inc; Janssen/Johnson JohnsonJohnson & JohnsonJohnson
   & Johnson USAJanssen Biotech Inc; Jazz Pharmaceuticals, Inc.Jazz
   Pharmaceuticals; Kiadis PharmaDexcel Pharma; Kite, a Gilead Company;
   Kyowa Kirin; Legend Biotech; Magenta Therapeutics; Mallinckrodt LLC;
   Medac GmbH; Merck Co., Inc.Merck & Company; Merck Sharp Dohme Corp.Merck
   & Company; MillenniumTakeda Pharmaceutical Company Ltd; Takeda Oncology
   Co.; Miltenyi Biotec, Inc.; Novartis Oncology; Novartis Pharmaceuticals
   Corp.; Omeros Corp.; Oncoimmune, Inc.; OptumHealth; Orca Biosystems,
   Inc.; Pfizer, Inc.Pfizer; Pharmacyclics, LLC; REGiMMUNE Corp.; Sanofi
   GenzymeSanofi-AventisGenzyme Corporation; Shire; Sobi, Inc.; Takeda
   PharmaTakeda Pharmaceutical Company Ltd; Terumo BCT; Viracor Eurofins;
   Xenikos BV; NIH, NCI grant [K12CA087723]
FX The CIBMTR is supported primarily by Public Health Service grant
   U24CA076518 from the National Cancer Institute (NCI), the National
   Heart, Lung, and Blood Institute (NHLBI), and the National Institute of
   Allergy and Infectious Diseases (NIAID) of the National Institutes of
   Health (NIH); U24HL138660 from NHLBI and NCI; U24CA233032 from the NCI;
   OT3HL147741, R21HL140314, and U01HL128568 from the NHLBI;
   HHSH250201700006C, SC1MC31881-01-00, and HHSH250201700007C from the
   Health Resources and Services Administration; and N00014-181-2850,
   N00014-18-1-2888, and N00014-20-1-2705 from the Office of Naval
   Research. Additional federal support is provided by NIH grants
   P01CA111412, R01CA152108, R01CA215134, R01CA218285, and R01CA231141 from
   NCI, R01AI128775, U01AI069197, and U01AI126612 from NIAID, R01HL129472,
   R01HL130388, and R01HL131731 from NHLBI; and BARDA from the US
   Department of Health and Human Services. Support is also provided by Be
   the Match Foundation, Boston Children's Hospital, Dana-Farber, Japan
   Hematopoietic Cell Transplantation Data Center, St Baldrick's
   Foundation, the National Marrow Donor Program, the Medical College of
   Wisconsin, and the following commercial entities: AbbVie, Actinium
   Pharmaceuticals, Inc., Adaptive Biotechnologies, Adienne SA, Allovir,
   Inc., Amgen, Inc., Angiocrine Bioscience, Anthem, Inc., Astellas Pharma
   US, AstraZeneca, Atara Biotherapeutics, Inc., bluebird bio, Inc.,
   Bristol-Myers Squibb Co., Celgene Corp., CSL Behring, CytoSen
   Therapeutics, Inc., Daiichi Sankyo Co., Ltd, Gamida-Cell, Ltd, Genzyme,
   HistoGenetics, Inc., Incyte Corporation, Janssen Biotech, Inc.,
   Janssen/Johnson & Johnson, Jazz Pharmaceuticals, Inc., Kiadis Pharma,
   Kite, a Gilead Company, Kyowa Kirin, Legend Biotech, Magenta
   Therapeutics, Mallinckrodt LLC, Medac GmbH, Merck & Co., Inc., Merck
   Sharp & Dohme Corp., Millennium, the Takeda Oncology Co., Miltenyi
   Biotec, Inc., Novartis Oncology, Novartis Pharmaceuticals Corp., Omeros
   Corp., Oncoimmune, Inc., OptumHealth, Orca Biosystems, Inc., Pfizer,
   Inc., Pharmacyclics, LLC, REGiMMUNE Corp., Sanofi Genzyme, Shire, Sobi,
   Inc., Takeda Pharma, Terumo BCT, Viracor Eurofins, and Xenikos BV.
   M.J.F. acknowledges support from NIH, NCI grant K12CA087723.
CR Awasthi R, 2020, BLOOD ADV, V4, P560, DOI 10.1182/bloodadvances.2019000525
   Awasthi R, 2018, J CLIN ONCOL, V36, DOI 10.1200/JCO.2018.36.15_suppl.e15056
   Cahill KE, 2020, LEUKEMIA LYMPHOMA, V61, P799, DOI 10.1080/10428194.2019.1691201
   Center for International Blood and Marrow Transplant Research, DAT COL FORMS
   Chong EA, 2019, BLOOD, V134, P1873, DOI 10.1182/blood.2019002258
   Grupp SA, 2013, NEW ENGL J MED, V368, P1509, DOI 10.1056/NEJMoa1215134
   Lee DW, 2019, BIOL BLOOD MARROW TR, V25, P625, DOI 10.1016/j.bbmt.2018.12.758
   Levine BL, 2017, MOL THER-METH CLIN D, V4, P92, DOI 10.1016/j.omtm.2016.12.006
   Maude SL, 2018, NEW ENGL J MED, V378, P439, DOI 10.1056/NEJMoa1709866
   Milone MC, 2009, MOL THER, V17, P1453, DOI 10.1038/mt.2009.83
   Mueller KT, 2018, CLIN CANCER RES, V24, P6175, DOI 10.1158/1078-0432.CCR-18-0758
   Mueller KT, 2017, BLOOD, V130, P2317, DOI 10.1182/blood-2017-06-786129
   Novartis, 2017, PRESCR INF KYMR
   Porter D, 2018, J HEMATOL ONCOL, V11, DOI 10.1186/s13045-018-0571-y
   Schuster SJ, 2019, NEW ENGL J MED, V380, P45, DOI 10.1056/NEJMoa1804980
   Tyagarajan S, 2020, MOL THER-METH CLIN D, V16, P136, DOI 10.1016/j.omtm.2019.11.018
   US Food and Drug Administration, GUID IND PAT REP OUT
NR 17
TC 42
Z9 42
U1 1
U2 1
PU AMER SOC HEMATOLOGY
PI WASHINGTON
PA 2021 L ST NW, SUITE 900, WASHINGTON, DC 20036 USA
SN 2473-9529
EI 2473-9537
J9 BLOOD ADV
JI Blood Adv.
PD NOV 10
PY 2020
VL 4
IS 21
BP 5414
EP 5424
DI 10.1182/bloodadvances.2020003092
PG 11
WC Hematology
SC Hematology
GA OS7VS
UT WOS:000590367600010
PM 33147337
OA Green Published, gold
DA 2021-10-28
ER

PT J
AU Brivio, E
   Locatelli, F
   Lopez-Yurda, M
   Malone, A
   Diaz-de-Heredia, C
   Bielorai, B
   Rossig, C
   van der Velden, VHJ
   Ammerlaan, ACJ
   Thano, A
   van der Sluis, IM
   den Boer, ML
   Chen, Y
   Sleight, B
   Brethon, B
   Nysom, K
   Sramkova, L
   Ora, I
   Vinti, L
   Chen-Santel, C
   Zwaan, CM
AF Brivio, Erica
   Locatelli, Franco
   Lopez-Yurda, Marta
   Malone, Andrea
   Diaz-de-Heredia, Cristina
   Bielorai, Bella
   Rossig, Claudia
   van der Velden, Vincent H. J.
   Ammerlaan, Anneke C. J.
   Thano, Adriana
   van der Sluis, Inge M.
   den Boer, Monique L.
   Chen, Ying
   Sleight, Barbara
   Brethon, Benoit
   Nysom, Karsten
   Sramkova, Lucie
   Ora, Ingrid
   Vinti, Luciana
   Chen-Santel, Christiane
   Zwaan, Christian Michel
TI A phase 1 study of inotuzumab ozogamicin in pediatric
   relapsed/refractory acute lymphoblastic leukemia (ITCC-059 study)
SO BLOOD
LA English
DT Article; Proceedings Paper
CT 61st Annual Meeting and Exposition of the American-Society-of-Hematology
   (ASH)
CY DEC 05-10, 2019
CL Orlando, FL
SP Amer Soc Hematol
ID CAR T-CELLS; CONSECUTIVE TRIALS; CHILDREN; DISEASE; CHEMOIMMUNOTHERAPY;
   PHARMACOKINETICS; BLINATUMOMAB; EPRATUZUMAB; REMISSION; THERAPY
AB This phase 1 study investigated the recommended phase 2 dose (RP2D) of inotuzumab ozogamicin (InO), a CD22-directed antibody-drug conjugate, in pediatric patients with multiple relapsed/refractory (R/R) CD22(+) acute lymphoblastic leukemia (ALL). Patients (age >= 1 year or <18 years) received 3 doses of InO (days 1, 8, and 15) per course. Dose escalation was based on dose-limiting toxicities (DLTs) during course 1. Dose level 1 (DL1) was 1.4 mg/m(2) (0.6, 0.4, 0.4 mg/m(2)) and DL2 was 1.8 mg/m(2) (0.8, 0.5, 0.5 mg/m(2)). Secondary end points included safety, antileukemic activity, and pharmacokinetics. Twenty-five patients (23 evaluable for DLTs) were enrolled. In course 1, the first cohort had 1 of 6 (DL1) and 2 of 5 (DL2) patients who experienced DLTs; subsequent review considered DL2 DLTs to be non-dose-limiting. Dose was de-escalated to DL1 while awaiting protocol amendment to re-evaluate DL2 in a second cohort, in which 0 of 6 (DL1) and 1 of 6 (DL2) patients had a DLT. Twenty-three patients experienced grade 3 to 4 adverse events; hepatic sinusoidal obstruction syndrome was reported in 2 patients after subsequent chemotherapy. Overall response rate after course 1 was 80% (95% confidence interval [CI], 59% to 93%) (20 of 25 patients; DL1: 75% [95% CI, 43% to 95%], DL2: 85% [95% CI, 55% to 98%]). Of the responders, 84% (95% CI, 60% to 97%) achieved minimal residual disease (MRD)-negative complete response, and 12-month overall survival was 40% (95% CI, 25% to 66%). Nine patients received hematopoietic stem cell transplantation or chimeric antigen receptor T cells after InO. InO median maximum concentrations were comparable to simulated adult concentrations. InO was well tolerated, demonstrating antileukemic activity in heavily pretreated children with CD22+ R/R ALL. RP2D was established as 1.8 mg/m(2) per course, as in adults.
C1 [Brivio, Erica; Lopez-Yurda, Marta; Ammerlaan, Anneke C. J.; Thano, Adriana; van der Sluis, Inge M.; den Boer, Monique L.; Zwaan, Christian Michel] Princess Maxima Ctr Pediat Oncol, Heidelberglaan 25, NL-3584 CS Utrecht, Netherlands.
   [Brivio, Erica; van der Sluis, Inge M.; den Boer, Monique L.; Zwaan, Christian Michel] Sophia Childrens Univ Hosp, Dept Pediat Oncol, Erasmus Med Ctr, Rotterdam, Netherlands.
   [Locatelli, Franco; Vinti, Luciana] Sapienza Univ Rome, Dept Pediat Hematol Oncol & Cell & Gene Therapy, Osped Pediat Bambino Gesu, Rome, Italy.
   [Lopez-Yurda, Marta; Thano, Adriana] Netherlands Canc Inst, Amsterdam, Netherlands.
   [Malone, Andrea] Childrens Hlth Ireland Crumlin, Dublin, Ireland.
   [Diaz-de-Heredia, Cristina] Univ Hosp Vall dHebron, Dept Pediat Hematol & Oncol, Barcelona, Spain.
   [Bielorai, Bella] Edmond & Lily Safra Childrens Hosp, Sheba Med Ctr, Dept Pediat Hematol Oncol, Ramat Gan, Israel.
   [Rossig, Claudia] Univ Childrens Hosp Munster, Dept Pediat Hematol & Oncol, Munster, Germany.
   [van der Velden, Vincent H. J.] Univ Med Ctr Rotterdam, Dept Immunol, Erasmus MC, Rotterdam, Netherlands.
   [den Boer, Monique L.] Oncode Inst, Utrecht, Netherlands.
   [Chen, Ying] Pfizer Global Prod Dev, San Diego, CA USA.
   [Sleight, Barbara] Pfizer Inc, Groton, CT 06340 USA.
   [Brethon, Benoit] Hop Robert Debre, AP HP, Dept Pediat Hematol, Paris, France.
   [Nysom, Karsten] Rigshosp, Dept Paediat & Adolescent Med, Juliane Marie Ctr, Copenhagen, Denmark.
   [Sramkova, Lucie] Charles Univ Prague, Fac Med 2, Dept Paediat Haematol & Oncol, Prague, Czech Republic.
   [Sramkova, Lucie] Motol Univ Hosp, Prague, Czech Republic.
   [Ora, Ingrid] Lund Univ Hosp, Dept Pediat Oncol & Hematol, Childhood Canc Res Unit, Lund, Sweden.
   [Ora, Ingrid] Karolinska Hosp, Pediat Oncol & Hematol, Stockholm, Sweden.
   [Chen-Santel, Christiane] Charite Univ Med Berlin, Dept Pediat, Div Hematol & Oncol, Berlin, Germany.
   [Chen-Santel, Christiane] Univ Med Rostock, Kinder & Jugendklin, Rostock, Germany.
RP Zwaan, CM (corresponding author), Princess Maxima Ctr Pediat Oncol, Heidelberglaan 25, NL-3584 CS Utrecht, Netherlands.
EM c.m.zwaan@prinsesmaximacentrum.nl
RI Ora, Ingrid/J-2596-2013; Diaz de Heredia, Cristina/G-4016-2016
OI Ora, Ingrid/0000-0002-3931-4125; Diaz de Heredia,
   Cristina/0000-0001-8086-296X
FU Pfizer IncPfizer; Erasmus MC Sophia Children's Hospital, Department of
   Pediatrics, Rotterdam, The Netherlands; Pfizer Inc.Pfizer; KiKa
   Foundation
FX The authors thank the Innovative Therapies for Children with Cancer
   (ITCC) Consortium and the International-BFM study group for providing
   the infrastructure and the collaborative environment to run early
   clinical trials in pediatric oncology, and Pfizer Inc for providing
   funding and a clinical research collaboration to implement the study.
   The authors also thank Berna Beverloo and the Department of Clinical
   Genetics, Erasmus Medical Center (Erasmus MC), for the central review of
   cytogenetic data. Medical writing support, under the direction of the
   authors, was provided by Juliet George, on behalf of CMC AFFINITY,
   McCann Health Medical Communications, in accordance withGood Publication
   Practice guidelines.; This study was sponsored by Erasmus MC Sophia
   Children's Hospital, Department of Pediatrics, Rotterdam, The
   Netherlands, and was performed in a Clinical Research Collaboration and
   financially supported by Pfizer Inc. The KiKa Foundation provided
   infrastructural funding for the trial office at Erasmus MC and later at
   the Princess Ma ' xima Center.
CR Advani AS, 2019, BLOOD, V134, DOI 10.1182/blood-2019-125340
   Amgen, HIGHL PRESCR INF
   Bhojwani D, 2019, LEUKEMIA, V33, P884, DOI 10.1038/s41375-018-0265-z
   Brown PA., 2019, BLOOD, V134
   Calvo C, 2020, BRIT J HAEMATOL, V190, pE53, DOI 10.1111/bjh.16732
   de Vries JF, 2012, LEUKEMIA, V26, P255, DOI 10.1038/leu.2011.206
   Dirks NL, 2010, CLIN PHARMACOKINET, V49, P633, DOI 10.2165/11535960-000000000-00000
   Ellestad GA, 2011, CHIRALITY, V23, P660, DOI 10.1002/chir.20990
   European Medicines Agency, ANNEX SUMMARY PRODUC
   European Medicines Agency, PUBLIC SUMMARY EVALU
   Fry TJ, 2018, NAT MED, V24, P20, DOI 10.1038/nm.4441
   Gardner RA, 2017, BLOOD, V129, P3322, DOI 10.1182/blood-2017-02-769208
   Garrett M, 2019, J PHARMACOKINET PHAR, V46, P211, DOI 10.1007/s10928-018-9614-9
   Henze G, 2013, KLIN PADIATR, V225, pS73, DOI 10.1055/s-0033-1337967
   Hunger SP, 2015, NEW ENGL J MED, V373, P1541, DOI 10.1056/NEJMra1400972
   Innovative Therapies for Children With Cancer, INNOVATIVE THERAPIES
   Iwamoto S, 2011, INT J HEMATOL, V94, P185, DOI 10.1007/s12185-011-0900-1
   Jabbour E, 2018, CANCER-AM CANCER SOC, V124, P4044, DOI 10.1002/cncr.31720
   Kansagra AJ, 2019, BONE MARROW TRANSPL, V54, P1868, DOI 10.1038/s41409-019-0451-2
   Kantarjian HM, 2019, CANCER-AM CANCER SOC, V125, P2474, DOI 10.1002/cncr.32116
   Kantarjian HM, 2016, NEW ENGL J MED, V375, P740, DOI 10.1056/NEJMoa1509277
   Kernan NA, 2018, PEDIATR BLOOD CANCER, V65, DOI 10.1002/pbc.27269
   Lobo ED, 2004, J PHARM SCI-US, V93, P2645, DOI 10.1002/jps.20178
   Locatelli F, 2020, BLOOD CANCER J, V10, DOI 10.1038/s41408-020-00342-x
   Maude SL, 2018, NEW ENGL J MED, V378, P439, DOI 10.1056/NEJMoa1709866
   MCDONALD GB, 1993, ANN INTERN MED, V118, P255, DOI 10.7326/0003-4819-118-4-199302150-00003
   Moricke A, 2010, LEUKEMIA, V24, P265, DOI 10.1038/leu.2009.257
   Novartis Pharmaceuticals, HIGHLIGHTS PRESCRIBI
   O'Brien MM, 2019, BLOOD, V134
   Parker C, 2010, LANCET, V376, P2009, DOI 10.1016/S0140-6736(10)62002-8
   Pfizer, BESPONSA PRESCRIBING
   Pieters R, 2016, J CLIN ONCOL, V34, P2591, DOI 10.1200/JCO.2015.64.6364
   Raetz EA, 2008, J CLIN ONCOL, V26, P3756, DOI 10.1200/JCO.2007.15.3528
   Raetz EA, 2015, PEDIATR BLOOD CANCER, V62, P1171, DOI 10.1002/pbc.25454
   Rosenthal J, 2018, AM J HEMATOL, V93, pE352, DOI 10.1002/ajh.25235
   Rytting M, 2014, PEDIATR BLOOD CANCER, V61, P369, DOI 10.1002/pbc.24721
   Shah NN, 2015, PEDIATR BLOOD CANCER, V62, P964, DOI 10.1002/pbc.25410
   Skolnik JM, 2008, J CLIN ONCOL, V26, P190, DOI 10.1200/JCO.2007.12.7712
   Theunissen P, 2017, BLOOD, V129, P347, DOI 10.1182/blood-2016-07-726307
   van der Velden VHJ, 2007, LEUKEMIA, V21, P706, DOI 10.1038/sj.leu.2404535
   von Stackelberg A, 2016, J CLIN ONCOL, V34, P4381, DOI 10.1200/JCO.2016.67.3301
   World Health Organization (WHO), 41 INCIDENCE CHILDHO
   Zwaan C, 2003, LEUKEMIA, V17, P468, DOI 10.1038/sj.leu.2402749
NR 43
TC 11
Z9 11
U1 2
U2 3
PU AMER SOC HEMATOLOGY
PI WASHINGTON
PA 2021 L ST NW, SUITE 900, WASHINGTON, DC 20036 USA
SN 0006-4971
EI 1528-0020
J9 BLOOD
JI Blood
PD MAR 25
PY 2021
VL 137
IS 12
BP 1582
EP 1590
DI 10.1182/blood.2020007848
PG 9
WC Hematology
SC Hematology
GA RV8ZO
UT WOS:000646115500008
PM 33067614
OA Bronze, Green Published
HC Y
HP N
DA 2021-10-28
ER

PT J
AU Khan, M
   Maker, AV
   Jain, S
AF Khan, Meshaal
   Maker, Ajay, V
   Jain, Shikha
TI The Evolution of Cancer Immunotherapy
SO VACCINES
LA English
DT Review
DE vaccines; immunotherapy; cancer; CAR-T; monoclonal antibodies;
   checkpoint inhibitor
ID HIGH-DOSE INTERLEUKIN-2; TALIMOGENE LAHERPAREPVEC; IMMUNE CHECKPOINTS;
   T-CELLS; THERAPY; VACCINES; BREAST; FUTURE; ANTIBODY; PD-1
AB Immunotherapy has changed the environment of cancer treatment by providing new and efficacious therapy options for many solid and hematologic malignancies. Although not a new field of oncology, immunotherapy has quickly developed into one of the most flourishing fields in medicine. In this review article, we explore key discoveries which helped to shape our current understanding of the immune system's role in neoplasms. Many landmark developments include the advancements in checkpoint inhibitors, monoclonal antibodies, CAR-T cells and anti-cancer vaccines. We also explore the drawbacks and efficacy of various categories of immunotherapy. Ongoing investigations within immunotherapy, such as the gut microbiome, combining checkpoint inhibitors and gene sequencing, continue to personalize treatments for cancer patients, providing exciting and endless possibilities for the future.
C1 [Khan, Meshaal; Maker, Ajay, V; Jain, Shikha] Univ Illinois, Oncol Dept, Chicago, IL 60607 USA.
RP Khan, M (corresponding author), Univ Illinois, Oncol Dept, Chicago, IL 60607 USA.
EM mkhan320@uic.edu; amaker@uic.edu; sjain03@gmail.com
OI Jain, Shikha/0000-0002-5684-7898
CR Abbas AK, 2018, SCI IMMUNOL, V3, DOI 10.1126/sciimmunol.aat1482
   Alhunaidi O, 2019, ECANCERMEDICALSCIENC, V13, DOI 10.3332/ecancer.2019.905
   Amgen Inc, 2015, IML TAL LAH SUSP INT
   [Anonymous], MICROBIOME IMMUNOTHE
   [Anonymous], PD-1/PD-L1 Landscape.
   Bota D, 2019, NEURO-ONCOLOGY, V21, P7
   Brudno JN, 2019, BLOOD REV, V34, P45, DOI 10.1016/j.blre.2018.11.002
   Buchbinder EI, 2016, AM J CLIN ONCOL-CANC, V39, P98, DOI 10.1097/COC.0000000000000239
   BURNET M, 1957, BMJ-BRIT MED J, V1, P841, DOI 10.1136/bmj.1.5023.841
   Chambers CA, 2001, ANNU REV IMMUNOL, V19, P565, DOI 10.1146/annurev.immunol.19.1.565
   Chang JC, 2007, CLIN CANCER RES, V13, P1, DOI 10.1158/1078-0432.CCR-06-2405
   Chen XT, 2020, THERANOSTICS, V10, P6011, DOI 10.7150/thno.38742
   Chong EA, 2017, BLOOD, V129, P1039, DOI 10.1182/blood-2016-09-738245
   Coley W B, 1891, Ann Surg, V14, P199, DOI 10.1097/00000658-189112000-00015
   Conry RM, 2018, HUM VACC IMMUNOTHER, V14, P839, DOI 10.1080/21645515.2017.1412896
   Cruz E, 2019, BIOL-TARGETS THER, V13, P33, DOI 10.2147/BTT.S166310
   Dermime S, 2002, BRIT MED BULL, V62, P149, DOI 10.1093/bmb/62.1.149
   Dutcher JP, 2014, J IMMUNOTHER CANCER, V2, DOI 10.1186/s40425-014-0026-0
   Eshhar Z, 2014, HUM GENE THER, V25, P773, DOI 10.1089/hum.2014.2532
   George AP, 2019, COMPUT STRUCT BIOTEC, V17, P484, DOI 10.1016/j.csbj.2019.03.015
   Guallar-Garrido S, 2020, IMMUNOTARGETS THER, V9, P1, DOI 10.2147/ITT.S202006
   Hemminki O, 2020, J HEMATOL ONCOL, V13, DOI 10.1186/s13045-020-00922-1
   Houghton AN, 2004, J CLIN INVEST, V114, P468, DOI 10.1172/JCI200422685
   Ichim CV, 2005, J TRANSL MED, V3, DOI 10.1186/1479-5876-3-8
   Iqbal Nida, 2014, Mol Biol Int, V2014, P852748, DOI 10.1155/2014/852748
   ISHIDA Y, 1992, EMBO J, V11, P3887, DOI 10.1002/j.1460-2075.1992.tb05481.x
   Jiang T, 2016, ONCOIMMUNOLOGY, V5, DOI 10.1080/2162402X.2016.1163462
   Keegan P., 2014, CTR DRUG EVALUATION
   Kim R, 2007, IMMUNOLOGY, V121, P1, DOI 10.1111/j.1365-2567.2007.02587.x
   Klapper JA, 2008, CANCER-AM CANCER SOC, V113, P293, DOI 10.1002/cncr.23552
   KOHLER G, 1975, NATURE, V256, P495, DOI 10.1038/256495a0
   Leach DR, 1996, SCIENCE, V271, P1734, DOI 10.1126/science.271.5256.1734
   Long G.V., 2015, J IMMUNOTHER CANCER, V3, pP181, DOI [10.1186/2051-1426-3-S2-P181, DOI 10.1186/2051-1426-3-S2-P181]
   Lopes A, 2019, J EXP CLIN CANC RES, V38, DOI 10.1186/s13046-019-1154-7
   Lv SZ, 2018, ONCOL RES TREAT, V41, P450, DOI 10.1159/000488202
   Ma WD, 2019, FRONT MICROBIOL, V10, DOI 10.3389/fmicb.2019.01050
   Marofi F, 2021, STEM CELL RES THER, V12, DOI 10.1186/s13287-020-02128-1
   McCarthy Edward F, 2006, Iowa Orthop J, V26, P154
   MORGAN DA, 1976, SCIENCE, V193, P1007, DOI 10.1126/science.181845
   Mougel A, 2019, FRONT IMMUNOL, V10, DOI 10.3389/fimmu.2019.00467
   Munisvaradass R, 2017, INT J MOL SCI, V18, DOI 10.3390/ijms18091797
   Oostra DR, 2014, BREAST CANCER-TARGET, V6, P103, DOI 10.2147/BCTT.S67297
   Osipov A, 2019, ADV CANCER RES, V143, P63, DOI 10.1016/bs.acr.2019.03.002
   Pardoll DM, 2012, NAT REV CANCER, V12, P252, DOI 10.1038/nrc3239
   Pierpont TM, 2018, FRONT ONCOL, V8, DOI 10.3389/fonc.2018.00163
   Puri Sonam, 2020, Drugs Context, V9, DOI 10.7573/dic.2019-9-2
   Puzanov I, 2016, J CLIN ONCOL, V34, P2619, DOI 10.1200/JCO.2016.67.1529
   ROSENBERG SA, 1985, J EXP MED, V161, P1169, DOI 10.1084/jem.161.5.1169
   Russell L, 2018, CHIN CLIN ONCOL, V7, DOI 10.21037/cco.2018.04.04
   Sedykh SE, 2018, DRUG DES DEV THER, V12, P195, DOI 10.2147/DDDT.S151282
   Seimetz D, 2019, CELL MED, V11, DOI 10.1177/2155179018822781
   Sermer D, 2019, HEMATOL ONCOL, V37, P95, DOI 10.1002/hon.2591
   SLAMON DJ, 1989, SCIENCE, V244, P707, DOI 10.1126/science.2470152
   Stanley M, 2017, PHILOS T R SOC B, V372, DOI 10.1098/rstb.2016.0268
   Stern Lawrence A, 2020, Cancer Treat Res, V180, P297, DOI 10.1007/978-3-030-38862-1_11
   Tan SZ, 2020, BIOMED PHARMACOTHER, V124, DOI 10.1016/j.biopha.2020.109821
   TANIGUCHI T, 1983, NATURE, V302, P305, DOI 10.1038/302305a0
   Tarhini A, 2010, CANCER BIOTHER RADIO, V25, P601, DOI 10.1089/cbr.2010.0865
   Thomas L., 1959, CELLULAR HUMORAL ASP
   Vu T, 2012, FRONT ONCOL, V2, P1, DOI 10.3389/fonc.2012.00062
   U.S. Food and Drug Administration, FDA APPR NEW TREATM
   Shao WM, 2020, CANCER BIOL THER, V21, P570, DOI 10.1080/15384047.2020.1739952
   Zhao J, 2019, FRONT PHARMACOL, V10, DOI 10.3389/fphar.2019.01184
NR 64
TC 2
Z9 2
U1 2
U2 2
PU MDPI
PI BASEL
PA ST ALBAN-ANLAGE 66, CH-4052 BASEL, SWITZERLAND
EI 2076-393X
J9 VACCINES-BASEL
JI Vaccines
PD JUN
PY 2021
VL 9
IS 6
AR 614
DI 10.3390/vaccines9060614
PG 11
WC Immunology; Medicine, Research & Experimental
SC Immunology; Research & Experimental Medicine
GA SZ1EC
UT WOS:000666316600001
PM 34200997
OA Green Published, gold
DA 2021-10-28
ER

PT J
AU Jewett, A
   Kos, J
   Kaur, K
   Turnsek, TL
   Breznik, B
   Senjor, E
   Wong, P
   Nguyen, KY
   Ko, MW
AF Jewett, Anahid
   Kos, Janko
   Kaur, Kawaljit
   Turnsek, Tamara Lah
   Breznik, Barbara
   Senjor, Emanuela
   Wong, Paul
   Nguyen, Kristin Y.
   Ko, Meng-Wei
TI Multiple Defects of Natural Killer Cells in Cancer Patients: Anarchy,
   Dysregulated Systemic Immunity, and Immunosuppression in Metastatic
   Cancer
SO CRITICAL REVIEWS IN IMMUNOLOGY
LA English
DT Article
DE NK cells; cancer stem cells; differentiation; cancer immunotherapy;
   probiotics; osteoclasts; supercharged NK cells; humanized-BLT mice;
   preneoplastic; KRAS; cytotoxicity
ID NF-KAPPA-B; PERIPHERAL-BLOOD LYMPHOCYTES; HUMAN GLIOBLASTOMA CELLS;
   ONCOLYTIC VIRAL THERAPY; ZETA-CHAIN EXPRESSION; NK CELLS; STEM-CELLS;
   CYSTATIN-F; TUMOR MICROENVIRONMENT; INFLAMMATORY RESPONSE
AB We have previously demonstrated that natural killer (NK) cells are the main immune effectors that can mediate selection and differentiation of different cancer stem cells and undifferentiated tumors via lysis and secreted or membrane-bound interferon-gamma and tumor necrosis factor-alpha, respectively. This leads to growth inhibition and tumor metastasis curtailment. In this review, we present an overview of our findings on NK cell biology and its significance in selection and differentiation of stem-like tumors using in vitro and in vivo studies conducted in nonobese diabetic/severe combined immunodeficiency (scid)/interleukin-R gamma(- -), humanized-bone-marrow/liver/thymus (hu-BLT) mice, and those of human cancer patients. Moreover, we present recent advances in NK cell expansion and therapeutic delivery and discuss the superiority of allogeneic supercharged NK cells over their autologous counterparts for cancer treatment. We review potential loss of NK cell numbers and function at neoplastic and preneoplastic stages of tumorigenesis as a potential mechanism for pancreatic cancer induction and progression. We believe that NK cells should be placed highly in the armamentarium of tumor immunotherapy due to their indispensable role in targeting cancer stem-like/poorly differentiated tumors and a variety of other key NK cell functions that are discussed in this report, including their role in CD8(+) T-cell expansion and targeting gene knockout or dedifferentiated tumors. The combination of allogeneic supercharged NK cells and other immunotherapeutic strategies such as oncolytic viruses, antibody-dependent cellular cytotoxicity-inducing antibodies, checkpoint inhibitors, chimeric antigen receptor (CAR)-T cells and CAR-NK cells, chemotherapeutics, and radiotherapeutic strategies can be used for optimal eradication of tumors.
C1 [Jewett, Anahid; Kaur, Kawaljit; Breznik, Barbara; Senjor, Emanuela; Wong, Paul; Nguyen, Kristin Y.; Ko, Meng-Wei] Univ Calif Los Angeles, Jane & Jerry Weintraub Ctr Reconstruct Biotechnol, Div Oral Biol & Med, Los Angeles, CA USA.
   [Jewett, Anahid] Univ Calif Los Angeles, Jonsson Comprehens Canc Ctr, Sch Med & Dent, Los Angeles, CA 90024 USA.
   [Kos, Janko; Senjor, Emanuela] Jozef Stefan Inst, Dept Biotechnol, Ljubljana, Slovenia.
   [Kos, Janko; Senjor, Emanuela] Univ Ljubljana, Fac Pharm, Ljubljana, Slovenia.
   [Turnsek, Tamara Lah; Breznik, Barbara] Natl Inst Biol, Dept Genet Toxicol & Canc Biol, Ljubljana, Slovenia.
RP Jewett, A (corresponding author), Univ Calif Los Angeles, Sch Med & Dent, 10833 Le Conte Ave, Los Angeles, CA 90095 USA.
EM ajewett@dentistry.ucla.edu
RI Barbara, Breznik/ABE-7972-2020; Kos, Janko/AAX-6462-2021
OI Barbara, Breznik/0000-0003-0247-5811; Kos, Janko/0000-0002-4228-3518;
   Wong, Paul/0000-0002-5833-0331; Senjor, Emanuela/0000-0002-1040-5365
CR Abel AM, 2018, FRONT IMMUNOL, V9, DOI 10.3389/fimmu.2018.01869
   Ady JW, 2014, ONCOLYTIC VIROTHER, V3, P35, DOI 10.2147/OV.S53858
   Alderson KL, 2011, J BIOMED BIOTECHNOL, DOI 10.1155/2011/379123
   Alex P, 2010, J IMMUNOL, V184, P3988, DOI 10.4049/jimmunol.0901657
   Ames E, 2015, J IMMUNOL, V195, P4010, DOI 10.4049/jimmunol.1500447
   Aoukaty A, 2005, J IMMUNOL, V174, P4551, DOI 10.4049/jimmunol.174.8.4551
   Baker GJ, 2014, CANCER RES, V74, P5079, DOI 10.1158/0008-5472.CAN-14-1203
   Barak H, 2012, DEV CELL, V22, P1191, DOI 10.1016/j.devcel.2012.04.018
   Barta P, 2012, MOL CANCER, V11, DOI 10.1186/1476-4598-11-4
   Bedel R, 2011, CANCER RES, V71, P1615, DOI 10.1158/0008-5472.CAN-09-4540
   Beglopoulos V, 2004, J BIOL CHEM, V279, P46907, DOI 10.1074/jbc.M409544200
   Benson DM, 2010, BLOOD, V116, P2286, DOI 10.1182/blood-2010-02-271874
   Beraza N, 2009, J EXP MED, V206, P1727, DOI 10.1084/jem.20082152
   Bergstrom I, 2017, PLOS ONE, V12, DOI 10.1371/journal.pone.0174177
   Bhat R, 2011, INT J CANCER, V128, P908, DOI 10.1002/ijc.25415
   Bieghs V, 2012, PLOS ONE, V7, DOI 10.1371/journal.pone.0030668
   Bochem AE, 2015, ARTERIOSCL THROM VAS, V35, P1663, DOI 10.1161/ATVBAHA.114.304959
   Bognar P, 2014, J INVEST DERMATOL, V134, P105, DOI 10.1038/jid.2013.307
   Bonamichi BD, 2017, DIABETES METAB J, V41, P229, DOI 10.4093/dmj.2017.41.4.229
   BONAVIDA B, 1993, NAT IMMUN, V12, P194
   Breznik B, 2017, ONCOTARGET, V8, P25482, DOI 10.18632/oncotarget.16041
   Bucklein V, 2016, ONCOIMMUNOLOGY, V5, DOI 10.1080/2162402X.2016.1178421
   Bugide S, 2018, P NATL ACAD SCI USA, V115, pE3509, DOI 10.1073/pnas.1802691115
   Bui VT, 2015, FRONT IMMUNOL, V6, DOI 10.3389/fimmu.2015.00576
   Burke S, 2010, TRENDS IMMUNOL, V31, P339, DOI 10.1016/j.it.2010.06.003
   Cacalano N, 2008, APOPTOSIS, V13, P1439, DOI 10.1007/s10495-008-0270-1
   Carlens S, 2001, HUM IMMUNOL, V62, P1092, DOI 10.1016/S0198-8859(01)00313-5
   Ochoa MC, 2018, ONCOIMMUNOLOGY, V7, DOI 10.1080/2162402X.2017.1393597
   Carrega P, 2012, FRONT IMMUNOL, V3, DOI 10.3389/fimmu.2012.00347
   Castriconi R, 2013, J IMMUNOL, V190, P5321, DOI 10.4049/jimmunol.1202693
   Castriconi R, 2009, J IMMUNOL, V182, P3530, DOI 10.4049/jimmunol.0802845
   Cekic C, 2014, CANCER RES, V74, P7250, DOI 10.1158/0008-5472.CAN-13-3583
   Chan CB, 2009, P NATL ACAD SCI USA, V106, P468, DOI 10.1073/pnas.0809824105
   Chanvillard C, 2013, FRONT IMMUNOL, V4, DOI 10.3389/fimmu.2013.00063
   Chaurasiya S, 2018, CURR OPIN IMMUNOL, V51, P83, DOI 10.1016/j.coi.2018.03.008
   Chiu J, 2018, FRONT IMMUNOL, V9, DOI 10.3389/fimmu.2018.00267
   Cichocki F, 2017, CANCER RES, V77, P5664, DOI 10.1158/0008-5472.CAN-17-0799
   Cifaldi L, 2015, ARTHRITIS RHEUMATOL, V67, P3037, DOI 10.1002/art.39295
   Ciszak L, 2009, ONCOL REP, V21, P173, DOI 10.3892/or_00000205
   Colbert JD, 2011, J BIOL CHEM, V286, P42082, DOI 10.1074/jbc.M111.253914
   Colbert JD, 2009, TRAFFIC, V10, P425, DOI 10.1111/j.1600-0854.2009.00881.x
   Concha-Benavente F, 2018, CANCER IMMUNOL RES, V6, P1548, DOI 10.1158/2326-6066.CIR-18-0062
   Cook KD, 2014, CRIT REV IMMUNOL, V34, P359, DOI 10.1615/CritRevImmunol.2014010604
   Cooper MA, 2001, TRENDS IMMUNOL, V22, P633, DOI 10.1016/S1471-4906(01)02060-9
   Cortes-Vieyra R, 2012, J INFLAMM-LOND, V9, DOI 10.1186/1476-9255-9-23
   Costa D, 2018, FRONT IMMUNOL, V9, DOI 10.3389/fimmu.2018.01150
   Coutu DL, 2011, AGING-US, V3, P920, DOI 10.18632/aging.100369
   D'Angelo ME, 2010, J BIOL CHEM, V285, P20514, DOI 10.1074/jbc.M109.094573
   Daniel S, 2004, BLOOD, V104, P2376, DOI 10.1182/blood-2003-02-0635
   Deng JO, 2010, CANCER PREV RES, V3, P424, DOI 10.1158/1940-6207.CAPR-10-0032
   DeSanctis JB, 1996, CELL IMMUNOL, V167, P18, DOI 10.1006/cimm.1996.0003
   Desbaillets I, 1999, ONCOGENE, V18, P1447, DOI 10.1038/sj.onc.1202424
   Desbaillets I, 1997, J EXP MED, V186, P1201, DOI 10.1084/jem.186.8.1201
   Diaz RM, 2007, CANCER RES, V67, P2840, DOI 10.1158/0008-5472.CAN-06-3974
   Dong L, 2016, CNS NEUROSCI THER, V22, P661, DOI 10.1111/cns.12557
   Elliott JM, 2011, TRENDS IMMUNOL, V32, P364, DOI 10.1016/j.it.2011.06.001
   Eser S, 2014, BRIT J CANCER, V111, P817, DOI 10.1038/bjc.2014.215
   Fang F, 2017, SEMIN IMMUNOL, V31, P37, DOI 10.1016/j.smim.2017.07.009
   Finocchiaro G, 2014, CURR OPIN ONCOL, V26, P608, DOI 10.1097/CCO.0000000000000135
   Freud AG, 2017, IMMUNITY, V47, P820, DOI 10.1016/j.immuni.2017.10.008
   Fu XY, 2006, CELL RES, V16, P214, DOI 10.1038/sj.cr.7310029
   Fujisaki H, 2009, CANCER RES, V69, P4010, DOI 10.1158/0008-5472.CAN-08-3712
   Furutani E, 2010, BLOOD, V116, P446, DOI 10.1182/blood.V116.21.1015.1015
   Galland S, 2017, CELL REP, V20, P2891, DOI 10.1016/j.celrep.2017.08.089
   Gironella M, 2007, GUT, V56, P1091, DOI 10.1136/gut.2006.116087
   Gogali F, 2013, THYROID, V23, P1561, DOI 10.1089/thy.2012.0560
   Golan I, CANCERS BASEL
   Goumas FA, 2015, INT J CANCER, V137, P1035, DOI 10.1002/ijc.29445
   Guedes RP, 2014, J NEUROINFLAMM, V11, DOI 10.1186/1742-2094-11-122
   Guo L, 2004, J MOL NEUROSCI, V23, P205, DOI 10.1385/JMN:23:3:205
   Guo Z, 2014, ENDOCR-RELAT CANCER, V21, pT285, DOI 10.1530/ERC-14-0002
   Hamilton G, 2008, EMBO J, V27, P499, DOI 10.1038/sj.emboj.7601979
   Han X, 1997, GYNECOL ONCOL, V65, P391, DOI 10.1006/gyno.1997.4668
   Handschin C, 2007, J BIOL CHEM, V282, P30014, DOI 10.1074/jbc.M704817200
   Haspels HN, 2018, FRONT IMMUNOL, V9, DOI 10.3389/fimmu.2018.01345
   He YK, 2017, J AUTOIMMUN, V81, P1, DOI 10.1016/j.jaut.2017.04.001
   Hinrichs CS, 2019, SCI TRANSL MED, V11
   Hsu J, 2018, J CLIN INVEST, V128, P4654, DOI 10.1172/JCI99317
   Hu ZW, 2017, ONCOTARGET, V8, P1481, DOI 10.18632/oncotarget.13644
   Ichise H, 2017, STEM CELL REP, V9, P853, DOI 10.1016/j.stemcr.2017.07.020
   Ihara S, 2012, CANCER RES, V72, P2990, DOI 10.1158/0008-5472.CAN-11-4062
   Imai K, 2000, LANCET, V356, P1795, DOI 10.1016/S0140-6736(00)03231-1
   Jarahian M, 2009, J VIROL, V83, P8108, DOI 10.1128/JVI.00211-09
   Jewett A, 2006, CANCER IMMUNOL IMMUN, V55, P1052, DOI 10.1007/s00262-005-0093-7
   Jewett A, 2006, CLIN CANCER RES, V12, P1994, DOI 10.1158/1078-0432.CCR-05-2306
   Jewett A, 1996, J IMMUNOL, V156, P907
   Jewett A, 2003, HUM IMMUNOL, V64, P505, DOI 10.1016/S0198-8859(03)00039-9
   JEWETT A, 1995, CELL IMMUNOL, V160, P91, DOI 10.1016/0008-8749(95)80013-9
   Jewett A, 1997, J IMMUNOL, V159, P4815
   Jewett A, TUMOR IMMUNOENVIRONM
   Jewett A, 2008, CANCER IMMUNOL IMMUN, V57, P1053, DOI 10.1007/s00262-007-0437-6
   Jewett A, 2020, MOL THER-ONCOLYTICS, V16, P41, DOI 10.1016/j.omto.2019.11.002
   Jewett A, 2018, SEMIN CANCER BIOL, V53, P178, DOI 10.1016/j.semcancer.2018.08.001
   Jewett A, 2014, J IMMUNOTOXICOL, V11, P297, DOI 10.3109/1547691X.2013.877104
   Jewett A, 2013, J CANCER, V4, P12, DOI 10.7150/jca.5519
   Jewett A, 2012, CURR DRUG DELIV, V9, P5, DOI 10.2174/156720112798375989
   Jewett A, 2011, J CANCER, V2, P443, DOI 10.7150/jca.2.443
   Jewett A, 2010, PLOS ONE, V5, DOI 10.1371/journal.pone.0009874
   Jurisic V, 2007, MED ONCOL, V24, P312, DOI 10.1007/s12032-007-0007-y
   Kamiya T, 2019, J CLIN INVEST, V129, P2094, DOI 10.1172/JCI123955
   Kaur G, 2013, BRAIN, V136, P2657, DOI 10.1093/brain/aws159
   Kaur K, 2020, CANCERS, V12, DOI 10.3390/cancers12010063
   Kaur K, 2018, FRONT IMMUNOL, V9, DOI 10.3389/fimmu.2018.01229
   Kaur K, 2018, ONCOIMMUNOLOGY, V7, DOI 10.1080/2162402X.2018.1426518
   Kaur K, 2018, CURR OPIN IMMUNOL, V51, P170, DOI 10.1016/j.coi.2018.03.022
   Kaur K, 2017, FRONT IMMUNOL, V8, DOI 10.3389/fimmu.2017.01606
   Kaur K, 2017, FRONT IMMUNOL, V8, DOI 10.3389/fimmu.2017.00297
   Kim HS, 2010, IMMUNITY, V32, P175, DOI 10.1016/j.immuni.2010.02.004
   Kim HW, 2017, MEDICINE, V96, DOI 10.1097/MD.0000000000005926
   Kim N, 2019, ARCH PHARM RES, V42, P591, DOI 10.1007/s12272-019-01143-y
   Kim S, 2005, NATURE, V436, P709, DOI 10.1038/nature03847
   Kohga K, 2010, J HEPATOL, V52, P872, DOI 10.1016/j.jhep.2009.12.030
   Konjar S, 2010, IMMUNOLOGY, V131, P257, DOI 10.1111/j.1365-2567.2010.03299.x
   Kortylewski M, 2005, NAT MED, V11, P1314, DOI 10.1038/nm1325
   Kozlowska AK, 2017, FRONT BIOSCI-LANDMRK, V22, P370, DOI 10.2741/4489
   Kozlowska AK, 2016, CANCER IMMUNOL IMMUN, V65, P1085, DOI 10.1007/s00262-016-1866-x
   Kozlowska AK, 2017, J CANCER, V8, P537, DOI 10.7150/jca.15989
   Krneta T, 2016, CELL MOL IMMUNOL, V13, P628, DOI 10.1038/cmi.2015.42
   Kuss I, 1999, CLIN CANCER RES, V5, P329
   Lah TT, 2019, SEMIN CANC BIOL
   Lai P, 1996, CLIN CANCER RES, V2, P161
   Lamano JB, 2019, CLIN CANCER RES, V25, P3643, DOI 10.1158/1078-0432.CCR-18-2402
   Lametschwandtner G, 2015, J IMMUNOTHER CANC S2, V3, pP230
   Langerholc T, 2005, FEBS J, V272, P1535, DOI 10.1111/j.1742-4658.2005.04594.x
   Lanier LL, 2009, IMMUNOL REV, V227, P150, DOI 10.1111/j.1600-065X.2008.00720.x
   Lee BC, 2016, CELL METAB, V23, P685, DOI 10.1016/j.cmet.2016.03.002
   Lee J, 2006, CANCER CELL, V9, P391, DOI 10.1016/j.ccr.2006.03.030
   Lee YS, 2019, FRONT IMMUNOL, V10, DOI 10.3389/fimmu.2019.01379
   Leivas A, 2016, ONCOIMMUNOLOGY, V5, DOI 10.1080/2162402X.2016.1250051
   Lesina M, 2011, CANCER CELL, V19, P456, DOI 10.1016/j.ccr.2011.03.009
   Liu B, 2015, CANCER CELL INT, V15, DOI 10.1186/s12935-015-0260-7
   Lokody I, 2014, NAT REV CANCER, V14, DOI 10.1038/nrc3707
   Long KB, 2017, MOL CANCER THER, V16, P1898, DOI 10.1158/1535-7163.MCT-16-0899
   Long YP, 2018, CANCER MED-US, V7, P4690, DOI 10.1002/cam4.1713
   Lopez-Cobo S, 2018, ONCOIMMUNOLOGY, V7, DOI 10.1080/2162402X.2017.1392426
   Lopez-Soto A, 2017, CANCER CELL, V32, P135, DOI 10.1016/j.ccell.2017.06.009
   Lv YF, 2012, INFLAMM BOWEL DIS, V18, P1950, DOI 10.1002/ibd.22887
   Magister S, 2015, ONCOTARGET, V6, P22310, DOI 10.18632/oncotarget.4208
   Magister S, 2013, J CANCER, V4, P45, DOI 10.7150/jca.5044
   Maher K, 2014, PROTEIN PEPTIDE LETT, V21, P957, DOI 10.2174/0929866521666140403124146
   Mao YM, 2014, CLIN CANCER RES, V20, P4096, DOI 10.1158/1078-0432.CCR-14-0635
   Melsen JE, 2016, FRONT IMMUNOL, V7, DOI 10.3389/fimmu.2016.00262
   Mendez-Huergo SP, 2018, FRONT IMMUNOL, V93057
   Michelet X, 2018, NAT IMMUNOL, V19, P1330, DOI 10.1038/s41590-018-0251-7
   MIESCHER S, 1988, CANCER RES, V48, P6992
   Miranda D, 2016, MEDIAT INFLAMM, V2016, DOI 10.1155/2016/9605253
   Mrozek E, 1996, BLOOD, V87, P2632, DOI 10.1182/blood.V87.7.2632.bloodjournal8772632
   Muinao T, 2018, EXP CELL RES, V362, P1, DOI 10.1016/j.yexcr.2017.10.018
   Murray S, 2016, HUM VACC IMMUNOTHER, V12, P607, DOI 10.1080/21645515.2015.1096458
   Nagathihalli NS, 2016, ONCOTARGET, V7, P65982, DOI 10.18632/oncotarget.11786
   Nakazawa T, 2014, J NEURO-ONCOL, V116, P31, DOI 10.1007/s11060-013-1258-4
   Nanut MP, 2017, FRONT IMMUNOL, V8, DOI 10.3389/fimmu.2017.01459
   Nanut MP, 2014, FRONT IMMUNOL, V5, DOI 10.3389/fimmu.2014.00616
   O'Brien KL, 2019, NAT REV IMMUNOL, V19, P282, DOI 10.1038/s41577-019-0139-2
   Ogbomo H, 2013, PLOS ONE, V8, DOI 10.1371/journal.pone.0066825
   Orange JS, 2002, J CLIN INVEST, V109, P1501, DOI 10.1172/JCI200214858
   Pallmer K, 2016, FRONT IMMUNOL, V7, DOI 10.3389/fimmu.2016.00251
   Parameswaran R, 2016, NAT COMMUN, V7, DOI 10.1038/ncomms11154
   Pasero C, 2016, CANCER RES, V76, P2153, DOI 10.1158/0008-5472.CAN-15-1965
   Pazina T, 2017, FRONT IMMUNOL, V8, DOI 10.3389/fimmu.2017.00369
   Pegram HJ, 2011, IMMUNOL CELL BIOL, V89, P216, DOI 10.1038/icb.2010.78
   Pham CTN, 1999, P NATL ACAD SCI USA, V96, P8627, DOI 10.1073/pnas.96.15.8627
   Pham DH, 2017, ANTICANCER RES, V37, P5507, DOI 10.21873/anticanres.11981
   Nguyen PH, 2017, CLIN CANCER RES, V23, P1586, DOI 10.1158/1078-0432.CCR-15-2157
   Poli A, 2013, ONCOTARGET, V4, P1527, DOI 10.18632/oncotarget.1291
   Poli A, 2013, J IMMUNOL, V190, P5355, DOI 10.4049/jimmunol.1203401
   Prince ME, 2007, P NATL ACAD SCI USA, V104, P973, DOI 10.1073/pnas.0610117104
   Prunk M, 2019, RADIOL ONCOL, V53, P57, DOI 10.2478/raon-2019-0007
   Purdy AK, 2009, J IMMUNOL, V183, P7234, DOI 10.4049/jimmunol.0900088
   Qin J, 1997, Zhonghua Yi Xue Za Zhi, V77, P167
   Radosavljevic G, 2011, CLIN EXP METASTAS, V28, P451, DOI 10.1007/s10585-011-9383-y
   Rahal A, 2017, J SURG ONCOL, V116, P94, DOI 10.1002/jso.24626
   Ramakrishnan S, 2019, CELL DEATH DIFFER, V26, P2100, DOI 10.1038/s41418-019-0278-9
   Raulet DH, 2009, NAT REV IMMUNOL, V9, P568, DOI 10.1038/nri2604
   Ribas A, 2017, CELL, V170, P1109, DOI 10.1016/j.cell.2017.08.027
   Ricci-Vitiani L, 2007, NATURE, V445, P111, DOI 10.1038/nature05384
   Romero-Reyes M, 2007, APOPTOSIS, V12, P2063, DOI 10.1007/s10495-007-0112-6
   Roviezzo F, 2002, J PHYSIOL PHARMACOL, V53, P541
   Sasaki A, 2001, Brain Tumor Pathol, V18, P13, DOI 10.1007/BF02478920
   Scheller J, 2011, BBA-MOL CELL RES, V1813, P878, DOI 10.1016/j.bbamcr.2011.01.034
   Schmid JMP, 2006, PEDIATRICS, V117, pE1049, DOI 10.1542/peds.2005-2062
   Schmohl JU, 2016, TARGET ONCOL, V11, P353, DOI 10.1007/s11523-015-0391-8
   Schwartz RH, 2003, ANNU REV IMMUNOL, V21, P305, DOI 10.1146/annurev.immunol.21.120601.141110
   Shah AN, 2007, ANN SURG ONCOL, V14, P3629, DOI 10.1245/s10434-007-9583-5
   Shan YZ, 2015, INT J CLIN EXP MED, V8, P9114
   Shurin MR, 3 CANC IMM IMM CITIM
   Spanholtz J, 2010, PLOS ONE, V5, DOI 10.1371/journal.pone.0009221
   Suarez-Fueyo A, 2018, J IMMUNOL, V200, P3077, DOI 10.4049/jimmunol.1700588
   Sutton VR, 2007, J CELL BIOL, V176, P425, DOI 10.1083/jcb.200609077
   TADA M, 1993, J NEURO-ONCOL, V16, P25, DOI 10.1007/BF01324831
   Tai LH, 2013, CANCER RES, V73, P97, DOI 10.1158/0008-5472.CAN-12-1993
   Tato CM, 2006, INT IMMUNOL, V18, P505, DOI 10.1093/intimm/dxh391
   Thompson TW, 2017, ELIFE, V6, DOI 10.7554/eLife.30881
   Thompson WL, 2008, J NEUROINFLAMM, V5, DOI 10.1186/1742-2094-5-35
   Todaro M, 2007, CELL STEM CELL, V1, P389, DOI 10.1016/j.stem.2007.08.001
   Toden S, 2018, SCI REP-UK, V8, DOI 10.1038/s41598-018-21478-8
   Tseng HC, 2015, ONCOTARGET, V6, P20002, DOI 10.18632/oncotarget.4755
   Tseng HC, 2015, J CANCER, V6, P866, DOI 10.7150/jca.11527
   Tseng HC, 2015, FRONT IMMUNOL, V6, P1, DOI 10.3389/fimmu.2015.00259
   Tseng HC, 2015, ONCOTARGET, V6, P8947, DOI 10.18632/oncotarget.3250
   Tseng HC, 2014, FRONT IMMUNOL, V5, DOI 10.3389/fimmu.2014.00269
   Tseng HC, 2010, PLOS ONE, V5, DOI 10.1371/journal.pone.0011590
   TSUBOI I, 1995, CYTOKINE, V7, P372, DOI 10.1006/cyto.1995.0047
   Tsukerman P, 2015, ONCOTARGET, V6, P44151, DOI 10.18632/oncotarget.6629
   van Helden YGJ, 2010, CELL MOL LIFE SCI, V67, P2039, DOI 10.1007/s00018-010-0341-7
   VAN MEIR E, 1992, CANCER RES, V52, P4297
   Verdeil G, 2014, ONCOIMMUNOLOGY, V3, DOI 10.4161/21624011.2014.958951
   Viel S, 2016, SCI SIGNAL, V9, DOI 10.1126/scisignal.aad1884
   Vitale M, 2014, EUR J IMMUNOL, V44, P1582, DOI 10.1002/eji.201344272
   Wang B, 2014, CANCER RES, V74, P5746, DOI 10.1158/0008-5472.CAN-13-2563
   Wang W, 2014, J BIOL CHEM, V289, P33311, DOI 10.1074/jbc.M114.603464
   Woroniecka K, 2018, CLIN CANCER RES, V24, P4175, DOI 10.1158/1078-0432.CCR-17-1846
   Wu J, 2000, J EXP MED, V192, P1059, DOI 10.1084/jem.192.7.1059
   Wu J, 2019, J EXP CLIN CANC RES, V38, DOI 10.1186/s13046-019-1310-0
   Xie KP, 2001, CYTOKINE GROWTH F R, V12, P375, DOI 10.1016/S1359-6101(01)00016-8
   Xu F, 2017, CANCER IMMUNOL IMMUN, V66, P1367, DOI 10.1007/s00262-017-2031-x
   Xu LJ, 2018, MOL ONCOL, V12, P269, DOI 10.1002/1878-0261.12135
   Xu XF, 2012, PLOS ONE, V7, DOI 10.1371/journal.pone.0041869
   Xu YB, 2013, CANCER IMMUNOL IMMUN, V62, P1637, DOI 10.1007/s00262-013-1466-y
   Yin J, 2015, P NATL ACAD SCI USA, V112, P15988, DOI 10.1073/pnas.1521740112
   Yin K, 2010, MOL MED, V16, P438, DOI 10.2119/molmed.2010.00004
   Young A, 2018, CANCER RES, V78, P1003, DOI 10.1158/0008-5472.CAN-17-2826
   Zamarin D, 2018, J CLIN INVEST, V128, P1413, DOI 10.1172/JCI98047
   Zamarin D, 2014, MOL THER-ONCOLYTICS, V1, DOI 10.1038/mto.2014.4
   Zamarin D, 2014, SCI TRANSL MED, V6, DOI 10.1126/scitranslmed.3008095
   Zhang CC, 2016, JNCI-J NATL CANCER I, V108, DOI 10.1093/jnci/djv375
   Zhu X, 2008, J BIOL CHEM, V283, P22930, DOI 10.1074/jbc.M801408200
NR 227
TC 3
Z9 3
U1 2
U2 7
PU BEGELL HOUSE INC
PI DANBURY
PA 50 NORTH ST, DANBURY, CT 06810 USA
SN 1040-8401
EI 2162-6472
J9 CRIT REV IMMUNOL
JI Crit. Rev. Immunol.
PY 2020
VL 40
IS 2
BP 93
EP 133
DI 10.1615/CritRevImmunol.2020033391
PG 41
WC Immunology
SC Immunology
GA MG8VS
UT WOS:000546311900001
PM 32749091
DA 2021-10-28
ER

PT J
AU Bachiller, M
   Battram, AM
   Perez-Amill, L
   Martin-Antonio, B
AF Bachiller, Mireia
   Battram, Anthony M.
   Perez-Amill, Lorena
   Martin-Antonio, Beatriz
TI Natural Killer Cells in Immunotherapy: Are We Nearly There?
SO CANCERS
LA English
DT Review
DE NK cells; immunotherapy; cancer; microbial infections
ID CHIMERIC ANTIGEN RECEPTOR; HUMAN NK CELLS; MYCOBACTERIUM-BOVIS; ACUTE
   INFECTION; LYMPHOID-CELLS; PHASE-I; ACTIVATION; RESPONSES; EXPANSION;
   ENHANCE
AB Simple Summary
   Here, we review the last pre-clinical and clinical studies published in the last five years where natural killer (NK) cells have been administered as an immunotherapy option for the treatment of cancer patients. We describe studies administering NK cells alone and in combination with monoclonal antibodies that either promote antibody-dependent cell cytotoxicity or block immune checkpoint receptors. We review the use of genetically modified NK cells including chimeric antigen receptor (CAR)-modified NK cells and other modifications that can enhance the anti-tumor activity of NK cells. Moreover, we describe studies related to the antimicrobial activity of NK cells as we believe they demonstrate important lessons that we can learn and apply to improve the anti-tumor activity of NK cells. All these studies are described with the aim to find tips to improve the success of NK cells as an immunotherapy option in cancer patients.
   Natural killer (NK) cells are potent anti-tumor and anti-microbial cells of our innate immune system. They are equipped with a vast array of receptors that recognize tumor cells and other pathogens. The innate immune activity of NK cells develops faster than the adaptive one performed by T cells, and studies suggest an important immunoregulatory role for each population against the other. The association, observed in acute myeloid leukemia patients receiving haploidentical killer-immunoglobulin-like-receptor-mismatched NK cells, with induction of complete remission was the determinant to begin an increasing number of clinical studies administering NK cells for the treatment of cancer patients. Unfortunately, even though transfused NK cells demonstrated safety, their observed efficacy was poor. In recent years, novel studies have emerged, combining NK cells with other immunotherapeutic agents, such as monoclonal antibodies, which might improve clinical efficacy. Moreover, genetically-modified NK cells aimed at arming NK cells with better efficacy and persistence have appeared as another option. Here, we review novel pre-clinical and clinical studies published in the last five years administering NK cells as a monotherapy and combined with other agents, and we also review chimeric antigen receptor-modified NK cells for the treatment of cancer patients. We then describe studies regarding the role of NK cells as anti-microbial effectors, as lessons that we could learn and apply in immunotherapy applications of NK cells; these studies highlight an important immunoregulatory role performed between T cells and NK cells that should be considered when designing immunotherapeutic strategies. Lastly, we highlight novel strategies that could be combined with NK cell immunotherapy to improve their targeting, activity, and persistence.
C1 [Bachiller, Mireia; Battram, Anthony M.; Perez-Amill, Lorena; Martin-Antonio, Beatriz] Hosp Clin Barcelona, IDIBAPS, Dept Hematol, Barcelona 08036, Spain.
RP Martin-Antonio, B (corresponding author), Hosp Clin Barcelona, IDIBAPS, Dept Hematol, Barcelona 08036, Spain.
EM mbachiller@clinic.cat; battram@clinic.cat; loperez@clinic.cat;
   bmartina@clinic.cat
RI Martin-Antonio, Beatriz/D-4963-2014; Battram, Anthony/AAC-8243-2020
OI Martin-Antonio, Beatriz/0000-0003-0612-2693; Bachiller-Garcia,
   Mireia/0000-0002-6153-4722; Battram, Anthony/0000-0002-9179-0639
FU Institute of Health Carlos IIIInstituto de Salud Carlos III
   [PI17/01043]; La Caixa FoundationLa Caixa Foundation [CP042702]
FX This research was funded by Institute of Health Carlos III (grant
   number: PI17/01043) and La Caixa Foundation (grant number: CP042702)
CR Altvater B, 2009, CLIN CANCER RES, V15, P4857, DOI 10.1158/1078-0432.CCR-08-2810
   Alvarez M, 2019, JCI INSIGHT, V4, DOI 10.1172/jci.insight.127729
   Andre P, 2018, CELL, V175, P1731, DOI 10.1016/j.cell.2018.10.014
   Ao X, 2019, J IMMUNOTHER, V42, P284, DOI 10.1097/CJI.0000000000000286
   Assmann N, 2017, NAT IMMUNOL, V18, P1197, DOI 10.1038/ni.3838
   Au KM, 2020, SCI ADV, V6, DOI 10.1126/sciadv.aba8564
   Bachanova V, 2018, CANCER IMMUNOL IMMUN, V67, P483, DOI 10.1007/s00262-017-2100-1
   Bachanova V, 2014, BLOOD, V123, P3855, DOI 10.1182/blood-2013-10-532531
   Bartlett NL, 2020, BLOOD, V136, P2401, DOI 10.1182/blood.2019004701
   Battram AM, 2020, INT J MOL SCI, V21, DOI 10.3390/ijms21124346
   Bernd E., THROMBOSIS INTRAVASC
   Bertaina A, 2009, ITAL J PEDIATR, V35, DOI 10.1186/1824-7288-35-44
   Beziat V, 2013, BLOOD, V121, P2678, DOI 10.1182/blood-2012-10-459545
   Bjorklund AT, 2018, CLIN CANCER RES, V24, P1834, DOI 10.1158/1078-0432.CCR-17-3196
   Bock AM, 2013, JOVE-J VIS EXP, DOI 10.3791/50337
   Boissel L, 2013, ONCOIMMUNOLOGY, V2, DOI 10.4161/onci.26527
   Carlsten M, 2015, FRONT IMMUNOL, V6, DOI 10.3389/fimmu.2015.00266
   Chan IS, 2020, J CELL BIOL, V219, DOI 10.1083/jcb.202001134
   Chang YH, 2013, CANCER RES, V73, P1777, DOI 10.1158/0008-5472.CAN-12-3558
   Chauvin JM, 2020, CLIN CANCER RES, V26, P5520, DOI 10.1158/1078-0432.CCR-20-0575
   Chen KH, 2017, LEUKEMIA, V31, P2151, DOI 10.1038/leu.2017.8
   Chen Y, 2017, CELL MOL IMMUNOL, V14, P293, DOI 10.1038/cmi.2015.81
   Chouaib S, 2014, FRONT IMMUNOL, V5, DOI 10.3389/fimmu.2014.00095
   Chu J, 2014, LEUKEMIA, V28, P917, DOI 10.1038/leu.2013.279
   Chu Y, 2014, CYTOTHERAPY, V16, pS21, DOI 10.1016/j.jcyt.2014.01.064
   Clark SE, 2020, TRANSL RES, V226, P70, DOI 10.1016/j.trsl.2020.07.001
   Cooper MA, 2001, TRENDS IMMUNOL, V22, P633, DOI 10.1016/S1471-4906(01)02060-9
   Cunha C, 2014, MYCOPATHOLOGIA, V178, P387, DOI 10.1007/s11046-014-9796-7
   Daher M, 2021, BLOOD, V137, P624, DOI 10.1182/blood.2020007748
   Daniels KA, 2020, VIROLOGY, V539, P26, DOI 10.1016/j.virol.2019.10.003
   de Koning C, 2016, BIOL BLOOD MARROW TR, V22, P195, DOI 10.1016/j.bbmt.2015.08.028
   Denman CJ, 2012, PLOS ONE, V7, DOI 10.1371/journal.pone.0030264
   Engelmann B, 2013, NAT REV IMMUNOL, V13, P34, DOI 10.1038/nri3345
   Esin S, 2004, IMMUNOLOGY, V112, P143, DOI 10.1111/j.1365-2567.2004.01858.x
   Esin S, 2008, INFECT IMMUN, V76, P1719, DOI 10.1128/IAI.00870-07
   Esser R, 2012, J CELL MOL MED, V16, P569, DOI 10.1111/j.1582-4934.2011.01343.x
   Fabian KP, 2020, J IMMUNOTHER CANCER, V8, DOI 10.1136/jitc-2019-000450
   Fang R, 2012, AM J PATHOL, V181, P185, DOI 10.1016/j.ajpath.2012.03.020
   Felices M, 2020, CANCER IMMUNOL RES, V8, P1139, DOI 10.1158/2326-6066.CIR-19-0837
   Felices M, 2018, JCI INSIGHT, V3, DOI 10.1172/jci.insight.96219
   Fernandez-Ruiz M, 2016, J INFECT DIS, V213, P873, DOI 10.1093/infdis/jiv552
   Franks SE, 2020, CANCERS, V12, DOI 10.3390/cancers12082131
   Fujisaki H, 2009, BRIT J HAEMATOL, V145, P606, DOI 10.1111/j.1365-2141.2009.07667.x
   Gang M, 2020, BLOOD, V136, P2308, DOI 10.1182/blood.2020006619
   Gao YL, 2017, NAT IMMUNOL, V18, P1004, DOI 10.1038/ni.3800
   Gauthier L, 2019, CELL, V177, P1701, DOI 10.1016/j.cell.2019.04.041
   Geoffrey O.G., THY1 NK CORRECTED CE
   Giavedoni LD, 2000, J VIROL, V74, P1648, DOI 10.1128/JVI.74.4.1648-1657.2000
   Glienke W, 2015, FRONT PHARMACOL, V6, DOI 10.3389/fphar.2015.00021
   GONG JH, 1994, LEUKEMIA, V8, P652
   Granzin M, 2017, FRONT IMMUNOL, V8, DOI 10.3389/fimmu.2017.00458
   Guerra N, 2020, FRONT IMMUNOL, V11, DOI 10.3389/fimmu.2020.00562
   Guo CJ, 2019, MOL IMMUNOL, V114, P108, DOI 10.1016/j.molimm.2019.07.009
   Habib S, 2016, PLOS ONE, V11, DOI 10.1371/journal.pone.0153223
   Habib S, 2019, OCHSNER J, V19, P186, DOI 10.31486/toj.19.0033
   Han JF, 2015, SCI REP-UK, V5, DOI 10.1038/srep11483
   Hendricks DW, 2014, J IMMUNOL, V192, P4492, DOI 10.4049/jimmunol.1303211
   Hermanson DL, 2015, FRONT IMMUNOL, V6, DOI 10.3389/fimmu.2015.00195
   Hofmann MH, 2020, MOL CANCER THER, V19, P1018, DOI 10.1158/1535-7163.MCT-19-0789
   Hoy SM, 2019, DRUGS, V79, P341, DOI 10.1007/s40265-019-1066-z
   Hwang S, 2016, J EXP MED, V213, P1799, DOI 10.1084/jem.20151995
   Imai C, 2005, BLOOD, V106, P376, DOI 10.1182/blood-2004-12-4797
   Ivanova DL, 2020, FRONT CELL INFECT MI, V10, DOI 10.3389/fcimb.2020.00313
   Jeffrey S.M., SUCCESSFUL ADOPTIVE
   Jiang H, 2014, MOL ONCOL, V8, P297, DOI 10.1016/j.molonc.2013.12.001
   Jin MH, 2019, PHARMACOL THERAPEUT, V203, DOI 10.1016/j.pharmthera.2019.07.002
   Jordan S.O., NATURAL KILLER CELL
   Kang SJ, 2017, PLOS NEGLECT TROP D, V11, DOI 10.1371/journal.pntd.0005815
   Khan M, 2020, FRONT IMMUNOL, V11, DOI 10.3389/fimmu.2020.00167
   Khatua S, 2020, NEURO-ONCOLOGY, V22, P1214, DOI 10.1093/neuonc/noaa047
   Knorr DA, 2013, STEM CELLS DEV, V22, P1861, DOI 10.1089/scd.2012.0608
   Knox JJ, 2014, FRONT IMMUNOL, V5, P1, DOI 10.3389/fimmu.2014.00217
   Knudson KM, 2020, EXPERT OPIN BIOL TH, V20, P705, DOI 10.1080/14712598.2020.1738379
   Kohrt HE, 2014, BLOOD, V123, P678, DOI 10.1182/blood-2013-08-519199
   Kremer V, 2017, J IMMUNOTHER CANCER, V5, DOI 10.1186/s40425-017-0275-9
   Kruschinski A, 2008, P NATL ACAD SCI USA, V105, P17481, DOI 10.1073/pnas.0804788105
   Lee SC, 2020, CLIN CANCER RES, V26, P4494, DOI 10.1158/1078-0432.CCR-20-0768
   Li F, 2020, J IMMUNOTHER CANCER, V8, DOI 10.1136/jitc-2019-000131
   Li L, 2010, CANCER GENE THER, V17, P147, DOI 10.1038/cgt.2009.61
   Li SS, 2013, CELL HOST MICROBE, V14, P387, DOI 10.1016/j.chom.2013.09.007
   Li Y, 2018, CELL STEM CELL, V23, P181, DOI 10.1016/j.stem.2018.06.002
   Liang SZ, 2018, AM J CANCER RES, V8, P879
   Lim RM, 2020, FASEB J, V34, DOI 10.1096/fasebj.2020.34.s1.06987
   Lin M, 2020, J CLIN INVEST, V130, P2560, DOI 10.1172/JCI132712
   Littwitz-Salomon E, 2018, FRONT IMMUNOL, V9, DOI 10.3389/fimmu.2018.01947
   Liu E, 2018, LEUKEMIA, V32, P520, DOI 10.1038/leu.2017.226
   Liu EL, 2020, NEW ENGL J MED, V382, P545, DOI 10.1056/NEJMoa1910607
   Loftus RM, 2018, NAT COMMUN, V9, DOI 10.1038/s41467-018-04719-2
   Lopez-Verges S, 2011, P NATL ACAD SCI USA, V108, P14725, DOI 10.1073/pnas.1110900108
   Loredana R., EFFECTIVENESS DONOR
   Ma LL, 2004, J IMMUNOL, V173, P3357, DOI 10.4049/jimmunol.173.5.3357
   Maertens JA, 2018, J ANTIMICROB CHEMOTH, V73, P3221, DOI 10.1093/jac/dky286
   Marcenaro E, 2008, INT IMMUNOL, V20, P1155, DOI 10.1093/intimm/dxn073
   Martin-Antonio B, 2019, J IMMUNOTHER CANCER, V7, DOI 10.1186/s40425-019-0739-1
   Martin-Antonio B, 2017, INT J MOL SCI, V18, DOI 10.3390/ijms18091868
   Matosevic S, 2018, J IMMUNOL RES, V2018, DOI 10.1155/2018/4054815
   McWilliams EM, 2016, ONCOIMMUNOLOGY, V5, DOI 10.1080/2162402X.2016.1226720
   Mehta RS, 2018, FRONT IMMUNOL, V9, DOI 10.3389/fimmu.2018.00283
   Mohamed D.A.-C., GENITAL HSV 2 INFECT
   Moretta L, 2011, BLOOD, V117, P764, DOI 10.1182/blood-2010-08-264085
   Muller N, 2015, J IMMUNOTHER, V38, P197, DOI 10.1097/CJI.0000000000000082
   Murakami T, 2018, ANTICANCER RES, V38, P5049, DOI 10.21873/anticanres.12824
   Ni J, 2016, ONCOIMMUNOLOGY, V5, DOI 10.1080/2162402X.2016.1219009
   Ni J, 2012, J EXP MED, V209, P2351, DOI 10.1084/jem.20120944
   Nicolai CJ, 2020, SCI IMMUNOL, V5, DOI 10.1126/sciimmunol.aaz2738
   Nikzad R, 2019, SCI IMMUNOL, V4, DOI 10.1126/sciimmunol.aat8116
   Nirali N.S., ACUTE GVHD PATIENTS
   Noman MZ, 2020, SCI ADV, V6, DOI 10.1126/sciadv.aax7881
   O'Sullivan TE, 2015, IMMUNITY, V43, P634, DOI 10.1016/j.immuni.2015.09.013
   Orr-El W., ILC1 CONFER EARLY HO
   Oyer JL, 2018, ONCOIMMUNOLOGY, V7, DOI 10.1080/2162402X.2018.1509819
   Park E, 2019, ELIFE, V8, DOI 10.7554/eLife.47605
   Pedroza-Pacheco I, 2013, CELL MOL IMMUNOL, V10, P222, DOI 10.1038/cmi.2013.2
   Penaloza HF, 2015, IMMUNOLOGY, V146, P100, DOI 10.1111/imm.12486
   Peppa D, 2013, J EXP MED, V210, P99, DOI 10.1084/jem.20121172
   Pesce S, 2019, FRONT IMMUNOL, V10, DOI 10.3389/fimmu.2019.01242
   Pesce S, 2017, J ALLERGY CLIN IMMUN, V139, P335, DOI 10.1016/j.jaci.2016.04.025
   Petitdemange C, 2011, PLOS PATHOG, V7, DOI 10.1371/journal.ppat.1002268
   Pfefferle A, 2020, CANCERS, V12, DOI 10.3390/cancers12030706
   Quintin J, 2013, CELL HOST MICROBE, V14, P369, DOI 10.1016/j.chom.2013.10.001
   Roberto A, 2018, HAEMATOLOGICA, V103, P1390, DOI 10.3324/haematol.2017.186619
   RODER JC, 1980, NATURE, V284, P553, DOI 10.1038/284553a0
   Romee R, 2016, SCI TRANSL MED, V8, DOI 10.1126/scitranslmed.aaf2341
   Rothe A, 2015, BLOOD, V125, P4024, DOI 10.1182/blood-2014-12-614636
   Saghafian-Hedengren S, 2013, J VIROL, V87, P13446, DOI 10.1128/JVI.02382-13
   Saida D., CANC IMMUNOSURVEILLA
   Salter AI, 2018, SCI SIGNAL, V11, DOI 10.1126/scisignal.aat6753
   Salter AI, 2018, BLOOD, V131, P2621, DOI 10.1182/blood-2018-01-785840
   Schmidt S, 2019, PATHOGENS, V8, DOI 10.3390/pathogens8040246
   Schmidt S, 2019, ANTIMICROB AGENTS CH, V63, DOI 10.1128/AAC.01993-18
   Schmidt S, 2017, FRONT IMMUNOL, V8, DOI 10.3389/fimmu.2017.01623
   Schmohl JU, 2016, TARGET ONCOL, V11, P353, DOI 10.1007/s11523-015-0391-8
   Schonfeld K, 2015, MOL THER, V23, P330, DOI [10.1038/mt.2014.21, 10.1038/mt.2014.219]
   Schuster IS, 2016, FRONT IMMUNOL, V7, DOI 10.3389/fimmu.2016.00235
   Schuster IS, 2014, IMMUNITY, V41, P646, DOI 10.1016/j.immuni.2014.09.013
   Scorpio DG, 2018, FRONT IMMUNOL, V9, DOI 10.3389/fimmu.2018.00710
   Shaffer BC, 2016, BIOL BLOOD MARROW TR, V22, P705, DOI 10.1016/j.bbmt.2015.12.028
   Shah N, 2017, BRIT J HAEMATOL, V177, P457, DOI 10.1111/bjh.14570
   Shah N, 2013, PLOS ONE, V8, DOI 10.1371/journal.pone.0076781
   Shimasaki N, 2012, CYTOTHERAPY, V14, P830, DOI 10.3109/14653249.2012.671519
   Stuehler C, 2015, J INFECT DIS, V212, P959, DOI 10.1093/infdis/jiv143
   Sullivan BM, 2020, PLOS PATHOG, V16, DOI 10.1371/journal.ppat.1008352
   Sun JC, 2009, NATURE, V457, P557, DOI 10.1038/nature07665
   Sun R, 2020, TRANSL ONCOL, V13, DOI 10.1016/j.tranon.2020.100825
   Talmadge J.E., ROLE NATURAL KILLER
   Tang XW, 2018, AM J CANCER RES, V8, P1083
   Theofanis F., ANTICANCER CYTOKINES
   Topfer K, 2015, J IMMUNOL, V194, P3201, DOI 10.4049/jimmunol.1400330
   Tomescu C, 2010, AIDS, V24, P2151, DOI 10.1097/QAD.0b013e32833dfc20
   Torina A, 2020, INT J MOL SCI, V21, DOI 10.3390/ijms21155437
   Vallera DA, 2016, CLIN CANCER RES, V22, P3440, DOI 10.1158/1078-0432.CCR-15-2710
   van Helden MJG, 2012, PLOS ONE, V7, DOI 10.1371/journal.pone.0052027
   Vey Norbert, 2018, Oncotarget, V9, P17675, DOI 10.18632/oncotarget.24832
   Vieillard V, 2010, JAIDS-J ACQ IMM DEF, V53, P564, DOI 10.1097/QAI.0b013e3181d0c5b4
   Vitenshtein A, 2016, CELL HOST MICROBE, V20, P527, DOI 10.1016/j.chom.2016.09.008
   Vivier E, 2018, CELL, V174, P1054, DOI 10.1016/j.cell.2018.07.017
   Waggoner SN, 2014, J VIROL, V88, P1953, DOI 10.1128/JVI.03002-13
   Waggoner SN, 2012, NATURE, V481, P394, DOI 10.1038/nature10624
   Wagner JA, 2017, J CLIN INVEST, V127, P4042, DOI 10.1172/JCI90387
   Yalniz FF, 2018, CL LYMPH MYELOM LEUK, V18, P658, DOI 10.1016/j.clml.2018.06.011
   Yang Y, 2016, CANCER IMMUNOL RES, V4, P215, DOI 10.1158/2326-6066.CIR-15-0118
   Yang Y, 2020, MOL THER-METH CLIN D, V18, P428, DOI 10.1016/j.omtm.2020.06.014
   Yvon ES, 2017, CYTOTHERAPY, V19, P408, DOI 10.1016/j.jcyt.2016.12.005
   Zaoutis TE, 2006, PEDIATRICS, V117, pE711, DOI 10.1542/peds.2005-1161
   Zhang C, 2020, FRONT IMMUNOL, V11, DOI 10.3389/fimmu.2020.01295
   Zhang C, 2020, FRONT IMMUNOL, V11, DOI 10.3389/fimmu.2020.00060
   Zhang CC, 2016, JNCI-J NATL CANCER I, V108, DOI 10.1093/jnci/djv375
   Zhang Q, 2018, NAT IMMUNOL, V19, P723, DOI 10.1038/s41590-018-0132-0
   Zhang XW, 2019, MOL MED REP, V20, P1241, DOI 10.3892/mmr.2019.10365
   Zhao NQ, 2020, PLOS ONE, V15, DOI 10.1371/journal.pone.0238347
   Zhu H, 2020, CELL STEM CELL, V27, P224, DOI 10.1016/j.stem.2020.05.008
   Zhu H, 2020, BLOOD, V135, P399, DOI 10.1182/blood.2019000621
   Ziegler S, 2017, SCI REP-UK, V7, DOI 10.1038/s41598-017-06238-4
NR 173
TC 7
Z9 7
U1 1
U2 4
PU MDPI
PI BASEL
PA ST ALBAN-ANLAGE 66, CH-4052 BASEL, SWITZERLAND
EI 2072-6694
J9 CANCERS
JI Cancers
PD NOV
PY 2020
VL 12
IS 11
AR 3139
DI 10.3390/cancers12113139
PG 27
WC Oncology
SC Oncology
GA OX4OY
UT WOS:000593547100001
PM 33120910
OA gold, Green Published
DA 2021-10-28
ER

PT J
AU Lo, ASY
   Xu, C
   Murakami, A
   Marasco, WA
AF Lo, Agnes Shuk-Yee
   Xu, Chen
   Murakami, Akikazu
   Marasco, Wayne A.
TI Regression of established renal cell carcinoma in nude mice using
   lentivirus-transduced human T cells expressing a human anti-CAIX
   chimeric antigen receptor
SO MOLECULAR THERAPY-ONCOLYTICS
LA English
DT Article
ID CARBONIC-ANHYDRASE-IX; DIAGNOSTIC BIOMARKER; MN/CA IX; CD28;
   IDENTIFICATION; INTERLEUKIN-2; RESISTANCE; DELIVERY; HYPOXIA; TARGETS
AB Carbonic anhydrase IX (CAIX) is a tumor-associated antigen and marker of hypoxia that is overexpressed on > 90% of clear-cell type renal cell carcinoma (RCC) but not on neighboring normal kidney tissue. Here, we report on the construction of two chimeric antigen receptors (CARs) that utilize a carbonic anhydrase (CA) domain mapped, human single chain antibody (scFv G36) as a targeting moiety but differ in their capacity to provide costimulatory signaling for optimal T cell proliferation and tumor cell killing. The resulting antiCAIX CARs were expressed on human primary T cells via lentivirus transduction. CAR-transduced T cells (CART cells) expressing secondgeneration G36-CD28-TCR zeta exhibited more potent in vitro antitumor effects on CAIX(+)RCC cells than first--generation G36-CD8-TCR. including cytotoxicity, cytokine secretion, proliferation, and clonal expansion. Adoptive G36-CD28-TCR zeta CART cell therapy combined with high-dose interleukin (IL)-2 injection also lead to superior regression of established RCC in nude mice with evidence of tumor cell apoptosis and tissue necrosis. These results suggest that the fully human G36-CD28-TCR zeta. CARs should provide substantial improvements over first-generation mouse anti-CAIX CARs in clinical use through reduced human anti-mouse antibody responses against the targeting scFv and administration of lower doses of T cells during CART cell therapy of CAIX(+)RCC.
C1 [Lo, Agnes Shuk-Yee; Xu, Chen; Murakami, Akikazu; Marasco, Wayne A.] Dana Farber Canc Inst, Dept Canc Immunol, Boston, MA 02115 USA.
   [Lo, Agnes Shuk-Yee; Xu, Chen; Murakami, Akikazu; Marasco, Wayne A.] Dana Farber Canc Inst, AIDS, Boston, MA 02115 USA.
   [Lo, Agnes Shuk-Yee; Xu, Chen; Murakami, Akikazu; Marasco, Wayne A.] Harvard Med Sch, Dept Med, Boston, MA USA.
   [Lo, Agnes Shuk-Yee] Beth Israel Deaconess Med Ctr, Dept Med, Boston, MA 02215 USA.
   [Xu, Chen] Beijing Triprime Genet Engn Co Ltd, Beijing, Peoples R China.
   [Murakami, Akikazu] Univ Ryukyus, Grad Sch Med, Dept Parasitol & Immunopathoetiol, Okinawa, Japan.
RP Marasco, WA (corresponding author), Dana Farber Canc Inst, Dept Canc Immunol, Boston, MA 02115 USA.
EM wayne_marasco@dfci.harvard.edu
FU NIHUnited States Department of Health & Human ServicesNational
   Institutes of Health (NIH) - USA [R21DK072282]; NATIONAL INSTITUTE OF
   DIABETES AND DIGESTIVE AND KIDNEY DISEASESUnited States Department of
   Health & Human ServicesNational Institutes of Health (NIH) - USANIH
   National Institute of Diabetes & Digestive & Kidney Diseases (NIDDK)
   [R21DK072282] Funding Source: NIH RePORTER
FX We thank Zeng Qing for technical assistance, XiaoYin Xu for assisting
   with the animal studies, Aimee Tallarico for assisting with DNA analysis
   of vectors used in this paper and for help with the final draft of the
   manuscript. We also thank De-Kuan Chang for immunohistochemical analysis
   of the tissue samples and Quan Karen Zhu for her overall support in the
   project. We are also grateful to David Cook for reviewing the
   manuscript. We thank Gerd Ritter, Department of Human Cancer Immunology,
   Ludwig Institute for Cancer Research for providing the RCC cell lines
   (sk-rc-52, sk-rc-44 and sk-rc-59), Richard Mulligan, Harvard Gene
   Therapy Initiative, Harvard Medical School for providing the pHAGE
   lentiviral vector, and Andrew Kung, Department of Pediatric Oncology,
   Dana-Farber Cancer Institute, for offering the retroviral supernatant
   expressing firefly luciferase. We thank Aimee St. Clair Tallarico for
   her assistance in graphic design. A.S.-Y.L. and W.A.M. designed research
   and wrote the paper; C.X. provided anti-CAIX scFvs; A.M. provided CAIX
   cDNA. This work was supported by NIH grant R21DK072282 to W.A.M.
CR Atkins M, 2005, CLIN CANCER RES, V11, P3714, DOI 10.1158/1078-0432.CCR-04-2019
   Bar E, 2014, IMMUNITY, V40, P117, DOI 10.1016/j.immuni.2013.12.002
   Bailey A, 2013, CANCER J, V19, P348, DOI 10.1097/PPO.0b013e31829e3153
   Bedke J, 2013, EXPERT REV ANTICANC, V13, P1399, DOI 10.1586/14737140.2013.856761
   Bubenik J, 2004, INT J ONCOL, V25, P487
   Carpenito C, 2009, P NATL ACAD SCI USA, V106, P3360, DOI 10.1073/pnas.0813101106
   Chang AE, 2003, J CLIN ONCOL, V21, P884, DOI 10.1200/JCO.2003.08.023
   Dudley ME, 2002, SCIENCE, V298, P850, DOI 10.1126/science.1076514
   Frigola X, 2011, CLIN CANCER RES, V17, P1915, DOI 10.1158/1078-0432.CCR-10-0250
   Gajewski TF, 2006, IMMUNOL REV, V213, P131, DOI 10.1111/j.1600-065X.2006.00442.x
   Gill S, 2014, BLOOD, V123, P2343, DOI 10.1182/blood-2013-09-529537
   Grepin R, 2014, CANCER RES, V74, P873, DOI 10.1158/0008-5472.CAN-13-1267
   Hilvo M, 2008, J BIOL CHEM, V283, P27799, DOI 10.1074/jbc.M800938200
   Hinrichs CS, 2009, BLOOD, V114, P596, DOI 10.1182/blood-2009-02-203935
   Hombach A, 1999, GENE THER, V6, P300, DOI 10.1038/sj.gt.3300813
   Hombach AA, 2013, MOL THER, V21, P2268, DOI 10.1038/mt.2013.192
   Hombach AA, 2012, ONCOIMMUNOLOGY, V1, DOI 10.4161/onci.19855
   Isakov N, 2012, FRONT IMMUNOL, V3, DOI 10.3389/fimmu.2012.00273
   Ivanov S, 2001, AM J PATHOL, V158, P905, DOI 10.1016/S0002-9440(10)64038-2
   Kalos M, 2011, SCI TRANSL MED, V3, DOI 10.1126/scitranslmed.3002842
   Kershaw MH, 2006, CLIN CANCER RES, V12, P6106, DOI 10.1158/1078-0432.CCR-06-1183
   Lamers CHJ, 2013, MOL THER, V21, P904, DOI 10.1038/mt.2013.17
   Lamers CHJ, 2011, BLOOD, V117, P72, DOI 10.1182/blood-2010-07-294520
   LIAO SY, 1994, AM J PATHOL, V145, P598
   Liao SY, 1997, CANCER RES, V57, P2827
   Lo ASY, 2010, CLIN CANCER RES, V16, P2769, DOI 10.1158/1078-0432.CCR-10-0043
   Lokich J, 1997, AM J CLIN ONCOL-CANC, V20, P416, DOI 10.1097/00000421-199708000-00020
   Loncaster JA, 2001, CANCER RES, V61, P6394
   Loskog A, 2006, LEUKEMIA, V20, P1819, DOI 10.1038/sj.leu.2404366
   Maher J, 2002, NAT BIOTECHNOL, V20, P70, DOI 10.1038/nbt0102-70
   Milone MC, 2009, MOL THER, V17, P1453, DOI 10.1038/mt.2009.83
   Miotti S, 1999, INT J CANCER, V84, P62, DOI 10.1002/(SICI)1097-0215(19990219)84:1<62::AID-IJC12>3.0.CO;2-T
   Mirzabekov T, 2000, NAT BIOTECHNOL, V18, P649, DOI 10.1038/76501
   Mor F, 1996, J IMMUNOL, V156, P515
   Murugaiyan G, 2009, J IMMUNOL, V183, P4169, DOI 10.4049/jimmunol.0901017
   OOSTERWIJK E, 1986, INT J CANCER, V38, P489, DOI 10.1002/ijc.2910380406
   Pastorekova S, 1997, GASTROENTEROLOGY, V112, P398, DOI 10.1053/gast.1997.v112.pm9024293
   Pastorekova S, 2004, CANC THER, V2, P245
   Pegram HJ, 2014, CANCER J, V20, P127, DOI 10.1097/PPO.0000000000000034
   Saarnio J, 1998, J HISTOCHEM CYTOCHEM, V46, P497, DOI 10.1177/002215549804600409
   Sadelain M, 2009, CURR OPIN IMMUNOL, V21, P215, DOI 10.1016/j.coi.2009.02.009
   Schaft N, 2003, J IMMUNOL, V170, P2186, DOI 10.4049/jimmunol.170.4.2186
   Schwarzer A, 2012, PLOS ONE, V7, DOI 10.1371/journal.pone.0046600
   Song DG, 2011, CANCER RES, V71, P4617, DOI 10.1158/0008-5472.CAN-11-0422
   Sui JH, 2008, PLOS PATHOG, V4, DOI 10.1371/journal.ppat.1000197
   Wald O, 2006, J IMMUNOL, V176, P4716, DOI 10.4049/jimmunol.176.8.4716
   Wilkie S, 2008, J IMMUNOL, V180, P4901, DOI 10.4049/jimmunol.180.7.4901
   Xu C, 2010, PLOS ONE, V5, DOI 10.1371/journal.pone.0009625
   Zavada J, 2003, BRIT J CANCER, V89, P1067, DOI 10.1038/sj.bjc.6601264
   Zeytin H, 2008, J INTERF CYTOK RES, V28, P73, DOI 10.1089/jir.2007.0063
NR 50
TC 9
Z9 9
U1 0
U2 1
PU CELL PRESS
PI CAMBRIDGE
PA 50 HAMPSHIRE ST, FLOOR 5, CAMBRIDGE, MA 02139 USA
SN 2372-7705
J9 MOL THER-ONCOLYTICS
JI Mol. Ther.-Oncolytics
PY 2014
VL 1
AR 14003
DI 10.1038/mto.2014.3
PG 12
WC Oncology; Medicine, Research & Experimental
SC Oncology; Research & Experimental Medicine
GA V45LF
UT WOS:000209817400003
PM 27119093
OA Green Published, gold
DA 2021-10-28
ER

PT J
AU Brentjens, RJ
   Davila, ML
   Riviere, I
   Park, J
   Wang, XY
   Cowell, LG
   Bartido, S
   Stefanski, J
   Taylor, C
   Olszewska, M
   Borquez-Ojeda, O
   Qu, JR
   Wasielewska, T
   He, Q
   Bernal, Y
   Rijo, IV
   Hedvat, C
   Kobos, R
   Curran, K
   Steinherz, P
   Jurcic, J
   Rosenblat, T
   Maslak, P
   Frattini, M
   Sadelain, M
AF Brentjens, Renier J.
   Davila, Marco L.
   Riviere, Isabelle
   Park, Jae
   Wang, Xiuyan
   Cowell, Lindsay G.
   Bartido, Shirley
   Stefanski, Jolanta
   Taylor, Clare
   Olszewska, Malgorzata
   Borquez-Ojeda, Oriana
   Qu, Jinrong
   Wasielewska, Teresa
   He, Qing
   Bernal, Yvette
   Rijo, Ivelise V.
   Hedvat, Cyrus
   Kobos, Rachel
   Curran, Kevin
   Steinherz, Peter
   Jurcic, Joseph
   Rosenblat, Todd
   Maslak, Peter
   Frattini, Mark
   Sadelain, Michel
TI CD19-Targeted T Cells Rapidly Induce Molecular Remissions in Adults with
   Chemotherapy-Refractory Acute Lymphoblastic Leukemia
SO SCIENCE TRANSLATIONAL MEDICINE
LA English
DT Article
ID CHIMERIC-ANTIGEN-RECEPTOR; THERAPY; TRIAL; RISK; CD19; TRANSPLANTATION;
   PERSISTENCE; LYMPHOMA; SURVIVAL; RELAPSE
AB Adults with relapsed B cell acute lymphoblastic leukemia (B-ALL) have a dismal prognosis. Only those patients able to achieve a second remission with no minimal residual disease (MRD) have a hope for long-term survival in the context of a subsequent allogeneic hematopoietic stem cell transplantation (allo-HSCT). We have treated five relapsed B-ALL subjects with autologous T cells expressing a CD19-specific CD28/CD3 zeta second-generation dual-signaling chimeric antigen receptor (CAR) termed 19-28z. All patients with persistent morphological disease or MRD+ disease upon T cell infusion demonstrated rapid tumor eradication and achieved MRD- complete remissions as assessed by deep sequencing polymerase chain reaction. Therapy was well tolerated, although significant cytokine elevations, specifically observed in those patients with morphologic evidence of disease at the time of treatment, required lymphotoxic steroid therapy to ameliorate cytokine-mediated toxicities. Indeed, cytokine elevations directly correlated to tumor burden at the time of CAR-modified T cell infusions. Tumor cells from one patient with relapsed disease after CAR-modified T cell therapy, who was ineligible for additional allo-HSCT or T cell therapy, exhibited persistent expression of CD19 and sensitivity to autologous 19-28z T cell-mediated cytotoxicity, which suggests potential clinical benefit of additional CAR-modified T cell infusions. These results demonstrate the marked antitumor efficacy of 19-28z CAR-modified T cells in patients with relapsed/refractory B-ALL and the reliability of this therapy to induce profound molecular remissions, forming a highly effective bridge to potentially curative therapy with subsequent allo-HSCT.
C1 [Brentjens, Renier J.; Davila, Marco L.; Riviere, Isabelle; Park, Jae; Bernal, Yvette; Jurcic, Joseph; Rosenblat, Todd; Maslak, Peter; Frattini, Mark; Sadelain, Michel] Mem Sloan Kettering Canc Ctr, Dept Med, New York, NY 10065 USA.
   [Brentjens, Renier J.; Riviere, Isabelle; Sadelain, Michel] Mem Sloan Kettering Canc Ctr, Ctr Cell Engn, New York, NY 10065 USA.
   [Brentjens, Renier J.; Riviere, Isabelle; Wang, Xiuyan; Sadelain, Michel] Mem Sloan Kettering Canc Ctr, Mol Pharmacol & Chem Program, New York, NY 10065 USA.
   [Riviere, Isabelle; Wang, Xiuyan; Bartido, Shirley; Stefanski, Jolanta; Taylor, Clare; Olszewska, Malgorzata; Borquez-Ojeda, Oriana; Qu, Jinrong; Wasielewska, Teresa; He, Qing] Mem Sloan Kettering Canc Ctr, Cell Therapy & Cell Engn Facil, New York, NY 10065 USA.
   [Cowell, Lindsay G.] UT Southwestern, Dept Clin Sci, Dallas, TX 75390 USA.
   [Rijo, Ivelise V.; Hedvat, Cyrus] Mem Sloan Kettering Canc Ctr, Dept Pathol, New York, NY 10065 USA.
   [Kobos, Rachel; Curran, Kevin; Steinherz, Peter] Mem Sloan Kettering Canc Ctr, Dept Pediat, New York, NY 10065 USA.
RP Brentjens, RJ (corresponding author), Mem Sloan Kettering Canc Ctr, Dept Med, 1275 York Ave, New York, NY 10065 USA.
EM brentjer@mskcc.org; m-sadelain@ski.mskcc.org
RI Davila, Marco/P-7912-2014
OI Davila, Marco/0000-0002-6270-3065; Maslak, Peter/0000-0003-1949-5819;
   Bernal, Yvette/0000-0002-8763-5935; HEDVAT, CYRUS/0000-0003-0045-3491
FU National Cancer InstituteUnited States Department of Health & Human
   ServicesNational Institutes of Health (NIH) - USANIH National Cancer
   Institute (NCI); American Society of Hematology-Amos Medical Faculty
   Development Program; Alliance for Cancer Gene Therapy; Carson Family
   Charitable Trust; William Lawrence and Blanche Hughes Foundation; Mallah
   Foundation; Majors Foundation; Mr. Lew Sanders; Annual Terry Fox Run for
   Cancer Research (New York, NY); Kate's Team; CLL Global Research
   Foundation; St. Baldrick's Foundation; Mr. William H. Goodwin and Mrs.
   Alice Goodwin; Commonwealth Cancer Foundation for Research; Experimental
   Therapeutics Center of MSKCC; NATIONAL CANCER INSTITUTEUnited States
   Department of Health & Human ServicesNational Institutes of Health (NIH)
   - USANIH National Cancer Institute (NCI) [P30CA076292, K08CA148821,
   T32CA009207, P30CA008748] Funding Source: NIH RePORTER; NATIONAL
   INSTITUTE OF ALLERGY AND INFECTIOUS DISEASESUnited States Department of
   Health & Human ServicesNational Institutes of Health (NIH) - USANIH
   National Institute of Allergy & Infectious Diseases (NIAID)
   [R01AI097403] Funding Source: NIH RePORTER
FX We thank the following for financial support: the National Cancer
   Institute (R.J.B., M.L.D., I.R., and M.S.), the American Society of
   Hematology-Amos Medical Faculty Development Program (M.L.D.), the
   Alliance for Cancer Gene Therapy (M.S.), the Carson Family Charitable
   Trust (R.J.B.), the William Lawrence and Blanche Hughes Foundation
   (R.J.B. and K.C.), the Mallah Foundation, the Majors Foundation and Mr.
   Lew Sanders (M.S., R.J.B., and I.R.), the Annual Terry Fox Run for
   Cancer Research (New York, NY) organized by the Canada Club of New York
   (R.J.B.), Kate's Team, the CLL Global Research Foundation (R.J.B.), the
   St. Baldrick's Foundation (K.C.), and Mr. William H. Goodwin and Mrs.
   Alice Goodwin and the Commonwealth Cancer Foundation for Research and
   the Experimental Therapeutics Center of MSKCC (M.S., R.J.B., and I.R.).
CR Bassan R, 2009, BLOOD, V113, P4153, DOI 10.1182/blood-2008-11-185132
   Brentjens RJ, 2007, CLIN CANCER RES, V13, P5426, DOI 10.1158/1078-0432.CCR-07-0674
   Brentjens RJ, 2011, BLOOD, V118, P4817, DOI 10.1182/blood-2011-04-348540
   Brentjens RJ, 2003, NAT MED, V9, P279, DOI 10.1038/nm827
   Cooper LJN, 2003, BLOOD, V101, P1637, DOI 10.1182/blood-2002-07-1989
   Davila ML, 2012, ONCOIMMUNOLOGY, V1, P1577, DOI 10.4161/onci.22524
   Fielding AK, 2007, BLOOD, V109, P944, DOI 10.1182/blood-2006-05-018192
   Fielding AK, 2009, BLOOD, V113, P4489, DOI 10.1182/blood-2009-01-199380
   Gokbuget N, 2012, BLOOD, V120, P2032, DOI 10.1182/blood-2011-12-399287
   Goldberg JD, 2013, BIOL BLOOD MARROW TR, V19, P208, DOI 10.1016/j.bbmt.2012.09.003
   Hollyman D, 2009, J IMMUNOTHER, V32, P169, DOI 10.1097/CJI.0b013e318194a6e8
   Imai C, 2004, LEUKEMIA, V18, P676, DOI 10.1038/sj.leu.2403302
   Jensen MC, 2010, BIOL BLOOD MARROW TR, V16, P1245, DOI 10.1016/j.bbmt.2010.03.014
   Kalos M, 2011, SCI TRANSL MED, V3, DOI 10.1126/scitranslmed.3002842
   Kantarjian H, 2012, LANCET ONCOL, V13, P403, DOI 10.1016/S1470-2045(11)70386-2
   Kantarjian HM, 2000, J CLIN ONCOL, V18, P547, DOI 10.1200/JCO.2000.18.3.547
   Kochenderfer JN, 2012, BLOOD, V119, P2709, DOI 10.1182/blood-2011-10-384388
   Kochenderfer JN, 2010, BLOOD, V116, P4099, DOI 10.1182/blood-2010-04-281931
   Kochenderfer JN, 2010, BLOOD, V116, P3875, DOI 10.1182/blood-2010-01-265041
   Milone MC, 2009, MOL THER, V17, P1453, DOI 10.1038/mt.2009.83
   Porter DL, 2011, NEW ENGL J MED, V365, P725, DOI 10.1056/NEJMoa1103849
   Rowe JM, 2005, BLOOD, V106, P3760, DOI 10.1182/blood-2005-04-1623
   Savoldo B, 2011, J CLIN INVEST, V121, P1822, DOI 10.1172/JCI46110
   STEINHERZ PG, 1993, CANCER, V72, P3120
   Zhong XS, 2010, MOL THER, V18, P413, DOI 10.1038/mt.2009.210
NR 25
TC 1309
Z9 1373
U1 6
U2 249
PU AMER ASSOC ADVANCEMENT SCIENCE
PI WASHINGTON
PA 1200 NEW YORK AVE, NW, WASHINGTON, DC 20005 USA
SN 1946-6234
EI 1946-6242
J9 SCI TRANSL MED
JI Sci. Transl. Med.
PD MAR 20
PY 2013
VL 5
IS 177
AR 177ra38
DI 10.1126/scitranslmed.3005930
PG 9
WC Cell Biology; Medicine, Research & Experimental
SC Cell Biology; Research & Experimental Medicine
GA 110OM
UT WOS:000316454100007
PM 23515080
OA Green Accepted
HC Y
HP N
DA 2021-10-28
ER

PT J
AU Ducreux, M
   Seufferlein, T
   Van Laethem, JL
   Laurent-Puig, P
   Smolenschi, C
   Malka, D
   Boige, V
   Hollebecque, A
   Conroy, T
AF Ducreux, Michel
   Seufferlein, Thomas
   Van Laethem, Jean-Luc
   Laurent-Puig, Pierre
   Smolenschi, Cristina
   Malka, David
   Boige, Valerie
   Hollebecque, Antoine
   Conroy, Thierry
TI Systemic treatment of pancreatic cancer revisited
SO SEMINARS IN ONCOLOGY
LA English
DT Review
DE Pancreatic cancer; Precision medicine; Personalized medicine; Drug
   therapy; Immunotherapy
ID PHASE-III TRIAL; SECRETING TUMOR VACCINE; QUALITY-OF-LIFE; OPEN-LABEL;
   NAB-PACLITAXEL; ADJUVANT GEMCITABINE; CELL INFILTRATION;
   SUPPRESSOR-CELLS; PLUS GEMCITABINE; PALLIATIVE CARE
AB Pancreatic cancer is considered to be one of the most aggressive cancers. For unknown reasons, the incidence of pancreatic cancer is slowly rising and so too are mortality rates. Over 75% of patients are diagnosed with locally advanced disease or with metastases; and more than 95% of patients have metastases at diagnosis or will develop metastases during their follow-up. Despite recent improvements in the therapy of pancreatic cancer, initially with demonstration of the activity of the FOLFIRINOX regimen and subsequently the approval of nab-paclitaxel in combination with gemcitabine, prognosis remains poor and the 5-year survival rate is less than 5%. To date, neither personalized medicine nor immunotherapy, the 2 recent revolutions of cancer treatment, have delivered major positive results in the treatment of pancreatic cancer; and it is especially clear that immune checkpoint inhibitors will not become a major tool in the treatment of pancreatic cancer. There are many ongoing studies, including those exploring combinations of chemotherapy with immunotherapy. Vaccines or T cells modified with a chimeric antigen receptor (CAR-T cells) could also play a role in the treatment of cancer in the future. The aim of this review is to discuss recent improvements in standard of care, major obstacles to overcome, recent results of new treatment combinations, and the most interesting innovative approaches. (C) 2019 The Authors. Published by Elsevier Inc.
C1 [Ducreux, Michel] Univ Paris Saclay, Gustave Roussy Canc Ctr Grand Paris, Dept Med Oncol, Villejuif, France.
   [Seufferlein, Thomas] Univ Ulm, Dept Internal Med 1, Ulm, Germany.
   [Van Laethem, Jean-Luc] Univ Libre Bruxelles, Erasme Univ Hosp, Dept Gastroenterol & Digest Oncol, Brussels, Belgium.
   [Laurent-Puig, Pierre] Hop Europeen Georges Pompidou, AP HP, Dept Biol, Paris, France.
   [Smolenschi, Cristina; Malka, David; Boige, Valerie; Hollebecque, Antoine] Gustave Roussy Canc Ctr Grand Paris, Dept Med Oncol, Villejuif, France.
   [Hollebecque, Antoine] Gustave Roussy Canc Ctr Grand Paris, Dept Innovat Therapeut, Villejuif, France.
   [Conroy, Thierry] Univ Lorraine, Inst Cancerol Lorraine, Dept Oncol Med, Nancy, France.
RP Ducreux, M (corresponding author), Univ Paris Saclay, Dept Med Oncol, Gustave Roussy Canc Campus, F-94805 Villejuif, France.
EM michel.ducreux@gustaveroussy.fr
RI Seufferlein, Thomas TW/P-7147-2018; Ducreux, Michel/AAG-9415-2019;
   Conroy, Thierry/X-8127-2019; Laurent-Puig, Pierre/K-3641-2019;
   Hollebecque, Antoine/M-2695-2013
OI Ducreux, Michel/0000-0001-8649-7449; Laurent-Puig,
   Pierre/0000-0001-8475-5459; Hollebecque, Antoine/0000-0003-2869-7551
CR Abel EV, 2014, PLOS ONE, V9, DOI 10.1371/journal.pone.0091983
   Ahnert JR, 2018, J CLIN ONCOL, V36
   Alistar A, 2017, LANCET ONCOL, V18, P770, DOI 10.1016/S1470-2045(17)30314-5
   [Anonymous], 2017, CANCER CELL, V32, P185, DOI DOI 10.1016/J.CCELL.2017.07.007
   Assenat E, 2018, J CLIN ONCOL, V36, DOI 10.1200/JCO.2018.36.15_suppl.4109
   Aung KL, 2018, CLIN CANCER RES, V24, P1344, DOI 10.1158/1078-0432.CCR-17-2994
   Babic A, 2018, CLIN TRANSL GASTROEN, V9, DOI 10.1038/s41424-018-0008-5
   Bailey JM, 2009, ONCOGENE, V28, P3513, DOI 10.1038/onc.2009.220
   Beatty G. L., 2018, GASTROENTEROLOGY
   Beatty GL, 2011, SCIENCE, V331, P1612, DOI 10.1126/science.1198443
   Bekaii-Saab TS, 2017, J CLIN ONCOL, V35, DOI 10.1200/JCO.2017.35.15_suppl.4106
   Berger AK, 2017, BMC GASTROENTEROL, V17, DOI 10.1186/s12876-017-0709-3
   Berndt N, 2011, NAT REV CANCER, V11, P775, DOI 10.1038/nrc3151
   Bernhardt SL, 2006, BRIT J CANCER, V95, P1474, DOI 10.1038/sj.bjc.6603437
   Borad M, 2013, ANN ONCOL S9, V23, P666
   Burris HA, 1997, J CLIN ONCOL, V15, P2403, DOI 10.1200/JCO.1997.15.6.2403
   Catenacci DVT, 2015, J CLIN ONCOL, V33, P4284, DOI 10.1200/JCO.2015.62.8719
   Cavalcante LD, 2014, EUR J PHARMACOL, V741, P8, DOI [10.1016/j.ejphar.2014.07.041, 10.1010/j.ejphar.2014.07.041]
   Chmielewski M, 2012, GASTROENTEROLOGY, V143, P1095, DOI 10.1053/j.gastro.2012.06.037
   Chu GC, 2007, J CELL BIOCHEM, V101, P887, DOI 10.1002/jcb.21209
   Collins MA, 2012, PLOS ONE, V7, DOI 10.1371/journal.pone.0049707
   Conroy T, 2005, J CLIN ONCOL, V23, P1228, DOI 10.1200/JCO.2005.06.050
   Conroy T, 2018, J CLIN ONCOL, V36, DOI 10.1200/JCO.2018.36.18_suppl.LBA4001
   Conroy T, 2011, NEW ENGL J MED, V364, P1817, DOI 10.1056/NEJMoa1011923
   Craven KE, 2016, ONCOTARGET, V7, P323, DOI 10.18632/oncotarget.6345
   D'Cruz OJ, 2018, ONCOTARGETS THER, V11, P2779, DOI 10.2147/OTT.S161905
   Dahan L, 2018, J CLIN ONCOL, V36, DOI 10.1200/JCO.2018.36.15_suppl.4000
   Dean AP, 2018, J CLIN ONCOL, V36, DOI 10.1200/JCO.2018.36.15_suppl.4111
   Deplanque G, 2015, ANN ONCOL, V26, P1194, DOI 10.1093/annonc/mdv133
   Doherty GJ, 2018, FUTURE ONCOL, V14, P13, DOI 10.2217/fon-2017-0338
   Drabsch Y, 2012, CANCER METAST REV, V31, P553, DOI 10.1007/s10555-012-9375-7
   Farrell JJ, 2012, GUT, V61, P582, DOI 10.1136/gutjnl-2011-300784
   Farrell JJ, 2009, GASTROENTEROLOGY, V136, P187, DOI 10.1053/j.gastro.2008.09.067
   Feig C, 2012, CLIN CANCER RES, V18, P4266, DOI 10.1158/1078-0432.CCR-11-3114
   Feldmann G, 2011, CANCER BIOL THER, V12, P598, DOI 10.4161/cbt.12.7.16475
   Fridman WH, 2012, NAT REV CANCER, V12, P298, DOI 10.1038/nrc3245
   Geller LT, 2017, SCIENCE, V357, P1156, DOI 10.1126/science.aah5043
   Gill S, 2016, J CLIN ONCOL, V34, P3914, DOI 10.1200/JCO.2016.68.5776
   Golan T, 2014, BRIT J CANCER, V111, P1132, DOI 10.1038/bjc.2014.418
   Gourgou-Bourgade S, 2013, J CLIN ONCOL, V31, P23, DOI 10.1200/JCO.2012.44.4869
   Hammel P, 2017, J CLIN ONCOL, V35, DOI 10.1200/JCO.2017.35.15_suppl.e15718
   Herter-Sprie GS, 2013, J CLIN INVEST, V123, P3639, DOI 10.1172/JCI68340
   Hingorani SR, 2018, J CLIN ONCOL, V36, P359, DOI 10.1200/JCO.2017.74.9564
   Humphris JL, 2017, GASTROENTEROLOGY, V152, P68, DOI 10.1053/j.gastro.2016.09.060
   HURWITZ H, 2017, J CLIN ONCOL S, V35
   Ino Y, 2013, BRIT J CANCER, V108, P914, DOI 10.1038/bjc.2013.32
   Jaffee EM, 2001, J CLIN ONCOL, V19, P145, DOI 10.1200/JCO.2001.19.1.145
   Jones S, 2008, SCIENCE, V321, P1801, DOI 10.1126/science.1164368
   Kamerkar S, 2017, NATURE, V546, P498, DOI 10.1038/nature22341
   Kaufman B, 2015, J CLIN ONCOL, V33, P244, DOI 10.1200/JCO.2014.56.2728
   Kawaoka T, 2008, ONCOL REP, V20, P155
   Kindler HL, 2011, LANCET ONCOL, V12, P256, DOI 10.1016/S1470-2045(11)70004-3
   Koido S, 2014, CLIN CANCER RES, V20, P4228, DOI 10.1158/1078-0432.CCR-14-0314
   Laghi L, 2012, PLOS ONE, V7, DOI 10.1371/journal.pone.0046002
   Laheru D, 2008, CLIN CANCER RES, V14, P1455, DOI 10.1158/1078-0432.CCR-07-0371
   Le DT, 2015, NEW ENGL J MED, V372, P2509, DOI 10.1056/NEJMoa1500596
   Le DT, 2015, J CLIN ONCOL, V33, P1325, DOI 10.1200/JCO.2014.57.4244
   Le DT, 2013, J IMMUNOTHER, V36, P382, DOI 10.1097/CJI.0b013e31829fb7a2
   Lesokhin AM, 2012, CANCER RES, V72, P876, DOI 10.1158/0008-5472.CAN-11-1792
   Lewis AR, 2018, CURR PROB CANCER, V42, P26, DOI 10.1016/j.currproblcancer.2018.01.013
   Li M, 2008, MOL CANCER THER, V7, P286, DOI 10.1158/1535-7163.MCT-07-0483
   Lima CMR, 2004, J CLIN ONCOL, V22, P3776, DOI 10.1200/JCO.2004.12.082
   Louvet C, 2005, J CLIN ONCOL, V23, P3509, DOI 10.1200/JCO.2005.06.023
   Lu CW, 2017, ONCOIMMUNOLOGY, V6, DOI 10.1080/2162402X.2017.1291106
   Lutz E, 2011, ANN SURG, V253, P328, DOI 10.1097/SLA.0b013e3181fd271c
   Marechal R, 2012, GASTROENTEROLOGY, V143, P664, DOI 10.1053/j.gastro.2012.06.006
   Middleton G, 2017, LANCET ONCOL, V18, P486, DOI 10.1016/S1470-2045(17)30084-0
   Middleton G, 2014, LANCET ONCOL, V15, P829, DOI 10.1016/S1470-2045(14)70236-0
   Mitchem JB, 2013, CANCER RES, V73, P1128, DOI 10.1158/0008-5472.CAN-12-2731
   Neoptolemos JP, 2017, LANCET, V389, P1011, DOI 10.1016/S0140-6736(16)32409-6
   Nishida S, 2014, J IMMUNOTHER, V37, P105, DOI 10.1097/CJI.0000000000000020
   Nywening TM, 2016, LANCET ONCOL, V17, P651, DOI 10.1016/S1470-2045(16)00078-4
   O'Reilly EM, 2017, J CLIN ONCOL, V35, DOI 10.1200/JCO.2017.35.15_suppl.4110
   Oettle H, 2014, J CLIN ONCOL, V32, P2423, DOI 10.1200/JCO.2013.53.6995
   Poplin E, 2013, J CLIN ONCOL, V31, P4453, DOI 10.1200/JCO.2013.51.0826
   Propper D, 2014, ANN ONCOL, V25, P1384, DOI 10.1093/annonc/mdu176
   Pushalkar S, 2018, CANCER DISCOV, V8, P403, DOI 10.1158/2159-8290.CD-17-1134
   Rahib L, 2014, CANCER RES, V74, P2913, DOI 10.1158/0008-5472.CAN-14-0155
   Reni M, 2005, LANCET ONCOL, V6, P369, DOI 10.1016/S1470-2045(05)70175-3
   Richards DA, 2004, J CLIN ONCOL, V22, p315S
   Royal RE, 2010, J IMMUNOTHER, V33, P828, DOI 10.1097/CJI.0b013e3181eec14c
   Schlingensiepen KH, 2011, CANCER SCI, V102, P1193, DOI 10.1111/j.1349-7006.2011.01917.x
   Sharma P, 2018, J CLIN ONCOL, V36, DOI 10.1200/JCO.2018.36.15_suppl.1018
   Siegel RL, 2018, CA-CANCER J CLIN, V68, P7, DOI 10.3322/caac.21442
   Sinn M, 2015, EUR J CANCER, V51, P1546, DOI 10.1016/j.ejca.2015.05.005
   Skamene T, 2018, J CLIN ONCOL, V36, DOI 10.1200/JCO.2018.36.15_suppl.TPS12127
   Stinchcombe TE, 2007, NANOMEDICINE-UK, V2, P415, DOI 10.2217/17435889.2.4.415
   Sunakawa Y, 2013, NEW ENGL J MED, V369, P2159, DOI 10.1056/NEJMc1312697
   Taieb J, 2018, J CLIN ONCOL, V36, DOI 10.1200/JCO.2018.36.15_suppl.4107
   Temel JS, 2017, J CLIN ONCOL, V35, P834, DOI 10.1200/JCO.2016.70.5046
   Temel JS, 2010, NEW ENGL J MED, V363, P733, DOI 10.1056/NEJMoa1000678
   Thayer SP, 2003, NATURE, V425, P851, DOI 10.1038/nature02009
   Trouilloud I, 2014, EUR J CANCER, V50, P3116, DOI 10.1016/j.ejca.2014.09.015
   Valle S, 2018, CANCERS, V10, DOI 10.3390/cancers10020033
   Van Cutsem E, 2004, J CLIN ONCOL, V22, P1430, DOI 10.1200/JCO.2004.10.112
   Van Cutsem E, 2009, J CLIN ONCOL, V27, P2231, DOI 10.1200/JCO.2008.20.0238
   Veglia F, 2018, NAT IMMUNOL, V19, P108, DOI 10.1038/s41590-017-0022-x
   Von Hoff DD, 2013, NEW ENGL J MED, V369, P1691, DOI 10.1056/NEJMoa1304369
   Von Hoff DD, 2011, J CLIN ONCOL, V29, P4548, DOI 10.1200/JCO.2011.36.5742
   Waddell N, 2015, NATURE, V518, P495, DOI 10.1038/nature14169
   Wang Y, 2017, J GASTROINTEST CANC
   Wang-Gillam A, 2016, LANCET, V387, P545, DOI 10.1016/S0140-6736(15)00986-1
   Whatcott CJ, 2015, CLIN CANCER RES, V21, P3561, DOI 10.1158/1078-0432.CCR-14-1051
   Witkiewicz AK, 2015, NAT COMMUN, V6, DOI 10.1038/ncomms7744
   Ychou M, 2003, ANN ONCOL, V14, P481, DOI 10.1093/annonc/mdg119
   Yoshida K, 2017, ONCOTARGET, V8, P111346, DOI 10.18632/oncotarget.22795
   Yutani S, 2013, ONCOL REP, V30, P1094, DOI 10.3892/or.2013.2556
   Zheng CN, 2012, J EXP CLIN CANC RES, V31, DOI 10.1186/1756-9966-31-84
NR 108
TC 30
Z9 31
U1 1
U2 7
PU W B SAUNDERS CO-ELSEVIER INC
PI PHILADELPHIA
PA 1600 JOHN F KENNEDY BOULEVARD, STE 1800, PHILADELPHIA, PA 19103-2899 USA
SN 0093-7754
EI 1532-8708
J9 SEMIN ONCOL
JI Semin. Oncol.
PD FEB
PY 2019
VL 46
IS 1
BP 28
EP 38
DI 10.1053/j.seminoncol.2018.12.003
PG 11
WC Oncology
SC Oncology
GA HO9FW
UT WOS:000461268000005
PM 30638624
OA hybrid
DA 2021-10-28
ER

PT J
AU Ahmed, N
   Salsman, VS
   Yvon, E
   Louis, CU
   Perlaky, L
   Wels, WS
   Dishop, MK
   Kleinerman, EE
   Pule, M
   Rooney, CM
   Heslop, HE
   Gottschalk, S
AF Ahmed, Nabil
   Salsman, Vita S.
   Yvon, Eric
   Louis, Chrystal U.
   Perlaky, Laszlo
   Wels, Winfried S.
   Dishop, Meghan K.
   Kleinerman, Eugenie E.
   Pule, Martin
   Rooney, Cliona M.
   Heslop, Helen E.
   Gottschalk, Stephen
TI Immunotherapy for Osteosarcoma: Genetic Modification of T cells
   Overcomes Low Levels of Tumor Antigen Expression
SO MOLECULAR THERAPY
LA English
DT Article
ID GROWTH-FACTOR RECEPTOR; BREAST-CANCER; CD28 COSTIMULATION; LUNG
   METASTASES; LYMPHOCYTES; THERAPY; SAFETY; CHAIN; MEDULLOBLASTOMA;
   AMPLIFICATION
AB Human epidermal growth factor receptor 2 (HER2) is expressed by the majority of human osteosarcomas and is a risk factor for poor outcome. Unlike breast cancer, osteosarcoma cells express HER2 at too low, a level for patients to benefit from HER2 monoclonal antibodies. We reasoned that this limitation might be overcome by genetically modifying T cells with HER2-specific chimeric antigen receptors (CARs), because even a low frequency of receptor engagement could be sufficient to induce effector cell killing of the tumor. HER2-specific T cells were generated by retroviral transduction with a HER2-specific CAR containing a CD28. zeta signaling domain. HER2-specific T cells recognized HER2-positive osteo-sarcoma cells as judged by their ability to proliferate, produce immunostimulatory T helper 1 cytokines, and kill HER2-positive osteosarcoma cell lines in vitro. The adoptive transfer of HER2-specific T cells caused regression of established osteosarcoma xenografts in locoregional as well as metastatic mouse models. In contrast, delivery of nontransduced (NT) T cells did not change the tumor growth pattern. Genetic modification of T cells with CARs specific for target antigens, expressed at too low a level to be effectively recognized by mono-clonal antibodies, may allow immunotherapy to be more broadly applicable for human cancer therapy.
C1 [Ahmed, Nabil; Salsman, Vita S.; Yvon, Eric; Louis, Chrystal U.; Pule, Martin; Rooney, Cliona M.; Heslop, Helen E.; Gottschalk, Stephen] Methodist Hosp, Ctr Cell & Gene Therapy, Texas Childrens Hosp, Baylor Coll Med, Houston, TX 77030 USA.
   [Ahmed, Nabil; Salsman, Vita S.; Yvon, Eric; Louis, Chrystal U.; Perlaky, Laszlo; Pule, Martin; Rooney, Cliona M.; Heslop, Helen E.; Gottschalk, Stephen] Texas Childrens Hosp, Baylor Coll Med, Texas Childrens Canc Ctr, Houston, TX 77030 USA.
   [Ahmed, Nabil; Salsman, Vita S.; Louis, Chrystal U.; Perlaky, Laszlo; Pule, Martin; Rooney, Cliona M.; Heslop, Helen E.; Gottschalk, Stephen] Texas Childrens Hosp, Baylor Coll Med, Dept Pediat, Houston, TX 77030 USA.
   [Dishop, Meghan K.] Texas Childrens Hosp, Baylor Coll Med, Dept Pathol, Houston, TX 77030 USA.
   [Wels, Winfried S.] Chemotherapeut Forschungsinst Georg Speyer Haus, Frankfurt, Germany.
   [Kleinerman, Eugenie E.] Univ Texas MD Anderson Canc Ctr, Div Pediat, Houston, TX 77030 USA.
   [Rooney, Cliona M.; Gottschalk, Stephen] Baylor Coll Med, Dept Immunol, Houston, TX 77030 USA.
   [Rooney, Cliona M.] Baylor Coll Med, Dept Mol Virol & Microbiol, Houston, TX 77030 USA.
   [Heslop, Helen E.] Baylor Coll Med, Dept Med, Houston, TX 77030 USA.
RP Gottschalk, S (corresponding author), Methodist Hosp, Ctr Cell & Gene Therapy, Texas Childrens Hosp, Baylor Coll Med, 6621 Fannin St MC 3-3320, Houston, TX 77030 USA.
EM smg@bcm.edu
RI Gottschalk, Stephen/M-9343-2018; Heslop, Helen/AAC-9500-2020
OI Gottschalk, Stephen/0000-0003-3991-7468; Wels,
   Winfried/0000-0001-9858-3643; Pule, Martin/0000-0002-8347-9867
FU Alex's Lemonade Stand Foundation; Cure Foundation; Justin Porter
   American Brain Tumor Association Fellowship; American Brain Tumor
   Translational Grant; NIHUnited States Department of Health & Human
   ServicesNational Institutes of Health (NIH) - USA [CA 42992]; Doris Duke
   Distinguished Clinical Scientist AwardDoris Duke Charitable Foundation
   (DDCF); Doris Duke Clinical Scientist Development AwardDoris Duke
   Charitable Foundation (DDCF); NATIONAL CANCER INSTITUTEUnited States
   Department of Health & Human ServicesNational Institutes of Health (NIH)
   - USANIH National Cancer Institute (NCI) [R01CA042992] Funding Source:
   NIH RePORTER; NATIONAL INSTITUTE OF DIABETES AND DIGESTIVE AND KIDNEY
   DISEASESUnited States Department of Health & Human ServicesNational
   Institutes of Health (NIH) - USANIH National Institute of Diabetes &
   Digestive & Kidney Diseases (NIDDK) [T32DK064717] Funding Source: NIH
   RePORTER
FX We thank Malcolm K. Brenner and Alberto Pappo for helpful discussion and
   advice, and Awateef Akrabi for assistance with FACS analysis. The
   authors were supported by grants from the Alex's Lemonade Stand
   Foundation and the Susan G. Komen for the Cure Foundation. N.A. is the
   recipient of the Justin Porter American Brain Tumor Association
   Fellowship and the American Brain Tumor Translational Grant, E. E. K. is
   the recipient of the NIH grant CA 42992, H. E. H. is the recipient of a
   Doris Duke Distinguished Clinical Scientist Award, and S. G. is the
   recipient of a Doris Duke Clinical Scientist Development Award.
CR Ahmed N, 2007, CANCER RES, V67, P5957, DOI 10.1158/0008-5472.CAN-06-4309
   Bacci G, 2005, ACTA ONCOL, V44, P748, DOI 10.1080/02841860500327503
   Bernhard H, 2008, CANCER IMMUNOL IMMUN, V57, P271, DOI 10.1007/s00262-007-0355-7
   Colomer R, 2001, CANCER INVEST, V19, P49, DOI 10.1081/CNV-100000074
   COSSET FL, 1995, J VIROL, V69, P7430, DOI 10.1128/JVI.69.12.7430-7436.1995
   Duan XP, 2004, CLIN EXP METASTAS, V21, P747, DOI 10.1007/s10585-005-0599-6
   Fellenberg J, 2004, LAB INVEST, V84, P113, DOI 10.1038/labinvest.3700006
   Ferrari S, 2004, CANCER, V100, P1936, DOI 10.1002/cncr.20151
   Finney HM, 2004, J IMMUNOL, V172, P104, DOI 10.4049/jimmunol.172.1.104
   Flint AE, 2004, VET PATHOL, V41, P291, DOI 10.1354/vp.41-3-291
   Friedmann-Morvinski D, 2005, BLOOD, V105, P3087, DOI 10.1182/blood-2004-09-3737
   Gilbertson RJ, 2005, ONCOLOGIST, V10, P508, DOI 10.1634/theoncologist.10-7-508
   GILBERTSON RJ, 1995, BRIT J CANCER, V71, P473, DOI 10.1038/bjc.1995.96
   Gorlick R, 1999, J CLIN ONCOL, V17, P2781, DOI 10.1200/JCO.1999.17.9.2781
   Gottschalk S, 2003, BLOOD, V101, P1905, DOI 10.1182/blood-2002-05-1514
   Graat HCA, 2006, BRIT J CANCER, V94, P1837, DOI 10.1038/sj.bjc.6603189
   GURNEY JG, 2005, SEER PEDIAT MONOGRAP, P100
   Haynes NM, 2002, J IMMUNOL, V169, P5780, DOI 10.4049/jimmunol.169.10.5780
   Hudis CA, 2007, NEW ENGL J MED, V357, P39, DOI 10.1056/NEJMra043186
   Hughes DPM, 2006, PEDIATR BLOOD CANCER, V46, P614, DOI 10.1002/pbc.20454
   Hughes DPM, 2004, CANCER RES, V64, P2047, DOI 10.1158/0008-5472.CAN-03-3096
   Jacobs JFM, 2007, INT J CANCER, V120, P67, DOI 10.1002/ijc.22118
   Jia SF, 1999, CLIN EXP METASTAS, V17, P501, DOI 10.1023/A:1006623001465
   Kowolik CM, 2006, CANCER RES, V66, P10995, DOI 10.1158/0008-5472.CAN-06-0160
   Kute T, 2004, CYTOM PART A, V57A, P86, DOI 10.1002/cyto.a.10095
   Li S, 2008, CANCER GENE THER, V15, P382, DOI 10.1038/cgt.2008.5
   Link MP, 2006, PRINCIPLES PRACTICE, P1074
   Mankin HJ, 2004, CLIN ORTHOP RELAT R, P286, DOI 10.1097/01.blo.0000145991.65770.e6
   Mass Robert D, 2005, Clin Breast Cancer, V6, P240, DOI 10.3816/CBC.2005.n.026
   Mittendorf EA, 2008, CANCER IMMUNOL IMMUN, V57, P1511, DOI 10.1007/s00262-008-0540-3
   Morris CD, 2001, CLIN ORTHOP RELAT R, P59
   Pule M, 2003, CYTOTHERAPY, V5, P211, DOI 10.1080/14653240310001488
   Pule M, 2004, BLOOD, V104, p485a
   Pule MA, 2005, MOL THER, V12, P933, DOI 10.1016/j.ymthe.2005.04.016
   Quintarelli C, 2007, BLOOD, V110, P2793, DOI 10.1182/blood-2007-02-072843
   Scotlandi K, 2005, EUR J CANCER, V41, P1349, DOI 10.1016/j.ejca.2005.03.015
   SLAMON DJ, 1989, SCIENCE, V244, P707, DOI 10.1126/science.2470152
   Straathof KC, 2005, BLOOD, V105, P4247, DOI 10.1182/blood-2004-11-4564
   TAVASSOLI M, 1989, BRIT J CANCER, V60, P505, DOI 10.1038/bjc.1989.303
   Tsukahara T, 2008, CANCER SCI, V99, P368, DOI 10.1111/j.1349-7006.2008.00695.x
   URIBEBOTERO G, 1977, AM J CLIN PATHOL, V67, P427
   Vera J, 2006, BLOOD, V108, P3890, DOI 10.1182/blood-2006-04-017061
   Vogel CL, 2002, J CLIN ONCOL, V20, P719, DOI 10.1200/JCO.2002.20.3.719
   Wang J, 2007, HUM GENE THER, V18, P712, DOI 10.1089/hum.2007.028
   Weijtens MEM, 2000, GENE THER, V7, P35, DOI 10.1038/sj.gt.3301051
   Zhou H, 2003, J PEDIAT HEMATOL ONC, V25, P27, DOI 10.1097/00043426-200301000-00007
NR 46
TC 120
Z9 125
U1 1
U2 16
PU CELL PRESS
PI CAMBRIDGE
PA 50 HAMPSHIRE ST, FLOOR 5, CAMBRIDGE, MA 02139 USA
SN 1525-0016
EI 1525-0024
J9 MOL THER
JI Mol. Ther.
PD OCT
PY 2009
VL 17
IS 10
BP 1779
EP 1787
DI 10.1038/mt.2009.133
PG 9
WC Biotechnology & Applied Microbiology; Genetics & Heredity; Medicine,
   Research & Experimental
SC Biotechnology & Applied Microbiology; Genetics & Heredity; Research &
   Experimental Medicine
GA 507KK
UT WOS:000270851900016
PM 19532139
OA Green Published, hybrid
DA 2021-10-28
ER

PT J
AU Walter, RB
AF Walter, Roland B.
TI Investigational CD33-targeted therapeutics for acute myeloid leukemia
SO EXPERT OPINION ON INVESTIGATIONAL DRUGS
LA English
DT Review
DE Acute myeloid leukemia (AML); adoptive immunotherapy; antibody;
   antibody-drug conjugate; bispecific antibody; CD33; chimeric antigen
   receptor; immunotoxin; radioimmunotherapy; trispecific antibody
ID ANTI-CD33 MONOCLONAL-ANTIBODY; CHIMERIC ANTIGEN RECEPTORS; CELL-ENGAGING
   ANTIBODY; NATURAL-KILLER-CELLS; PHASE-I TRIAL; T-CELLS; PRECLINICAL
   MODELS; AMG 330; ACTINIUM-225 (AC-225)-LINTUZUMAB; PARTICLE
   IMMUNOTHERAPY
AB Introduction: There is long-standing interest in drugs targeting the myeloid differentiation antigen CD33 in acute myeloid leukemia (AML). Positive results from randomized trials with the antibody-drug conjugate (ADC) gemtuzumab ozogamicin (GO) validate this approach. Partly stimulated by the success of GO, several CD33-targeted therapeutics are currently in early phase testing.Areas covered: CD33-targeted therapeutics in clinical development include Fc-engineered unconjugated antibodies (BI 836858 [mAb 33.1]), ADCs (SGN-CD33A [vadastuximab talirine], IMGN779), radioimmunoconjugates (Ac-225-lintuzumab), bi- and trispecific antibodies (AMG 330, AMG 673, AMV564, 161533 TriKE fusion protein), and chimeric antigen receptor (CAR)-modified immune effector cells. Besides limited data on Ac-225-lintuzumab showing modest single-agent activity, clinical data are so far primarily available for SGN-CD33A. SGN-CD33A has single-agent activity and has shown encouraging results when combined with an azanucleoside or standard chemotherapeutics. However, concerns about toxicity to the liver and normal hematopoietic cells - the latter leading to early termination of a phase 3 trial - have derailed the development of SGN-CD33A, and its future is uncertain.Expert opinion: Early results from a new generation of CD33-targeted therapeutics are anticipated in the next 2-3years. Undoubtedly, re-approval of GO in 2017 has changed the landscape and rendered clinical development for these agents more challenging.
C1 [Walter, Roland B.] Fred Hutchinson Canc Res Ctr, Div Clin Res, 1100 Fairview Ave N,D2-190, Seattle, WA 98109 USA.
   [Walter, Roland B.] Univ Washington, Dept Med, Div Hematol, Seattle, WA 98195 USA.
   [Walter, Roland B.] Univ Washington, Dept Epidemiol, Seattle, WA 98195 USA.
RP Walter, RB (corresponding author), Fred Hutchinson Canc Res Ctr, Div Clin Res, 1100 Fairview Ave N,D2-190, Seattle, WA 98109 USA.
EM rwalter@fredhutch.org
RI Walter, Roland/C-1064-2008
OI Walter, Roland/0000-0002-9268-3341
CR Adams S, 2017, BLOOD, V130
   Aigner M, 2013, LEUKEMIA, V27, P1107, DOI 10.1038/leu.2012.341
   Alewine C, 2015, ONCOLOGIST, V20, P176, DOI 10.1634/theoncologist.2014-0358
   APPELBAUM FR, 1992, TRANSPLANTATION, V54, P829, DOI 10.1097/00007890-199211000-00012
   Batlevi CL, 2016, NAT REV CLIN ONCOL, V13, P25, DOI 10.1038/nrclinonc.2015.187
   Borthakur G, 2013, HAEMATOLOGICA, V98, P217, DOI 10.3324/haematol.2012.071092
   Brinkmann U, 2017, MABS-AUSTIN, V9, P182, DOI 10.1080/19420862.2016.1268307
   Budde L, 2017, BLOOD, V130
   Burke JM, 2003, BONE MARROW TRANSPL, V32, P549, DOI 10.1038/sj.bmt.1704201
   CARON PC, 1992, CANCER RES, V52, P6761
   CARON PC, 1994, BLOOD, V83, P1760
   Caron PC, 1998, CLIN CANCER RES, V4, P1421
   Carter P, 2001, NAT REV CANCER, V1, P118, DOI 10.1038/35101072
   Chan WK, 2012, CLIN CANCER RES, V18, P6296, DOI 10.1158/1078-0432.CCR-12-0668
   Cheng PY, 2017, BLOOD, V130
   CLIFT RA, 1990, BLOOD, V76, P1867
   Clift RA, 1998, BLOOD, V92, P1455, DOI 10.1182/blood.V92.4.1455
   Correnti CE, 2018, LEUKEMIA, V32, P1239, DOI 10.1038/s41375-018-0014-3
   Cortes JE, 2017, BLOOD, V130
   Cowan AJ, 2013, FRONT BIOSCI-LANDMRK, V18, P1312, DOI 10.2741/4181
   Dohner H, 2017, BLOOD, V129, P424, DOI 10.1182/blood-2016-08-733196
   Dohner H, 2015, NEW ENGL J MED, V373, P1136, DOI 10.1056/NEJMra1406184
   Dutour A, 2012, Adv Hematol, V2012, P683065, DOI 10.1155/2012/683065
   Feldman E, 2003, LEUKEMIA, V17, P314, DOI 10.1038/sj.leu.2402803
   Feldman EJ, 2005, J CLIN ONCOL, V23, P4110, DOI 10.1200/JCO.2005.09.133
   Feucht J, 2016, ONCOTARGET, V7, P76902, DOI 10.18632/oncotarget.12357
   Finn LE, 2017, BLOOD, V130
   Frankel AE, 2014, BLOOD, V124, P385, DOI 10.1182/blood-2014-04-566737
   Friedrich M, 2014, MOL CANCER THER, V13, P1549, DOI 10.1158/1535-7163.MCT-13-0956
   Gill S, 2016, BLOOD REV, V30, P157, DOI 10.1016/j.blre.2015.10.003
   Gill S, 2014, BLOOD, V123, P2343, DOI 10.1182/blood-2013-09-529537
   Gleason MK, 2014, BLOOD, V123, P3016, DOI 10.1182/blood-2013-10-533398
   Godwin CD, 2017, LEUKEMIA, V31, P1855, DOI 10.1038/leu.2017.187
   Godwin CD, 2017, BLOOD, V129, P2330, DOI 10.1182/blood-2017-01-762419
   Gutbrodt KL, 2013, SCI TRANSL MED, V5, DOI 10.1126/scitranslmed.3006221
   Harrington KH, 2015, PLOS ONE, V10, DOI 10.1371/journal.pone.0135945
   Jurcic JG, 2000, CLIN CANCER RES, V6, P372
   JURCIC JG, 1995, CANCER RES, V55, pS5908
   Jurcic JG, 2002, BLOOD, V100, P1233, DOI 10.1182/blood.V100.4.1233.h81602001233_1233_1239
   Jurcic JG, 2016, BLOOD, V128, DOI 10.1182/blood.V128.22.4050.4050
   Jurcic Joseph G, 2014, Am Soc Clin Oncol Educ Book, pe126, DOI 10.14694/EdBook_AM.2014.34.e126
   Jurcic JG, 2011, BLOOD, V118, P348, DOI 10.1182/blood.V118.21.768.768
   Kellner C, 2017, TRANSFUS MED HEMOTH, V44, P327, DOI 10.1159/000479980
   Kenderian SS, 2015, LEUKEMIA, V29, P1637, DOI 10.1038/leu.2015.52
   Klinger M, 2016, IMMUNOL REV, V270, P193, DOI 10.1111/imr.12393
   Kontermann RE, 2015, DRUG DISCOV TODAY, V20, P838, DOI 10.1016/j.drudis.2015.02.008
   Krupka C, 2016, LEUKEMIA, V30, P484, DOI 10.1038/leu.2015.214
   Krupka C, 2014, BLOOD, V123, P356, DOI 10.1182/blood-2013-08-523548
   Krystal WM, 2015, BLOOD, V126, DOI 10.1182/blood.V126.23.1366.1366
   Lapusan S, 2012, INVEST NEW DRUG, V30, P1121, DOI 10.1007/s10637-011-9670-0
   Laszlo GS, 2015, BLOOD CANCER J, V5, DOI 10.1038/bcj.2015.68
   Laszlo GS, 2014, BLOOD REV, V28, P143, DOI 10.1016/j.blre.2014.04.001
   Laszlo GS, 2014, BLOOD, V123, P554, DOI 10.1182/blood-2013-09-527044
   Lee DW, 2015, LANCET, V385, P517, DOI 10.1016/S0140-6736(14)61403-3
   Levy MY, 2017, HAEMATOLOGICA, V102, P324
   Macauley MS, 2014, NAT REV IMMUNOL, V14, P653, DOI 10.1038/nri3737
   Mardiros A, 2013, BLOOD, V122, P3138, DOI 10.1182/blood-2012-12-474056
   Marin V, 2010, HAEMATOL-HEMATOL J, V95, P2144, DOI 10.3324/haematol.2010.026310
   Marlind J, 2008, CLIN CANCER RES, V14, P6515, DOI 10.1158/1078-0432.CCR-07-5041
   Maude SL, 2015, BLOOD, V125, P4017, DOI 10.1182/blood-2014-12-580068
   Maude SL, 2014, NEW ENGL J MED, V371, P1507, DOI 10.1056/NEJMoa1407222
   McAleese F, 2012, FUTURE ONCOL, V8, P687, DOI [10.2217/fon.12.54, 10.2217/FON.12.54]
   McDevitt MR, 1999, J NUCL MED, V40, P1722
   Miller JS, 2015, BLOOD, V126, P232
   Miller ML, 2016, MOL CANCER THER, V15, P1870, DOI 10.1158/1535-7163.MCT-16-0184
   Mougiakakos D, 2017, BLOOD, V130
   Nikula TK, 1999, J NUCL MED, V40, P166
   O'Hear C, 2015, HAEMATOLOGICA, V100, P336, DOI 10.3324/haematol.2014.112748
   Pizzitola I, 2014, LEUKEMIA, V28, P1596, DOI 10.1038/leu.2014.62
   PORTWOOD S, 2016, BLOOD, V128
   Przepiorka D, 2015, CLIN CANCER RES, V21, P4035, DOI 10.1158/1078-0432.CCR-15-0612
   Rashidi A, 2016, EXPERT REV HEMATOL, V9, P335, DOI 10.1586/17474086.2016.1142868
   Ravandi, 2017, HAEMATOLOGICA, V102, P48
   Raza A, 2009, LEUKEMIA LYMPHOMA, V50, P1336, DOI 10.1080/10428190903050013
   Reusch U, 2016, CLIN CANCER RES, V22, P5829, DOI 10.1158/1078-0432.CCR-16-0350
   Reusch U, 2015, MABS-AUSTIN, V7, P584, DOI 10.1080/19420862.2015.1029216
   Reusch U, 2014, MABS-AUSTIN, V6, P727, DOI 10.4161/mabs.28591
   Riethmuller Gert, 2012, Cancer Immun, V12, P12
   Romain G, 2014, BLOOD, V124, P3241, DOI 10.1182/blood-2014-04-569061
   Rosenblat TL, 2010, CLIN CANCER RES, V16, P5303, DOI 10.1158/1078-0432.CCR-10-0382
   SCHEINBERG DA, 1991, J CLIN ONCOL, V9, P478, DOI 10.1200/JCO.1991.9.3.478
   Schliemann C, 2015, CANCER IMMUNOL RES, V3, P547, DOI 10.1158/2326-6066.CIR-14-0179
   SCHWARTZ MA, 1993, J CLIN ONCOL, V11, P294, DOI 10.1200/JCO.1993.11.2.294
   Sekeres MA, 2013, HAEMATOLOGICA, V98, P119, DOI 10.3324/haematol.2012.066613
   Stein EM, 2018, BLOOD, V131, P387, DOI 10.1182/blood-2017-06-789800
   Sutherland MK, 2010, MABS-AUSTIN, V2, P440, DOI 10.4161/mabs.12203
   Sutherland MK, 2009, MABS-AUSTIN, V1, P481, DOI 10.4161/mabs.1.5.9288
   Sutherland MSK, 2013, BLOOD, V122, P1455, DOI 10.1182/blood-2013-03-491506
   Tettamanti S, 2013, BRIT J HAEMATOL, V161, P389, DOI 10.1111/bjh.12282
   THOMAS ED, 1975, NEW ENGL J MED, V292, P832, DOI 10.1056/NEJM197504172921605
   Uy GL, 2017, BLOOD, V130
   Vallera DA, 2016, CLIN CANCER RES, V22, P3440, DOI 10.1158/1078-0432.CCR-15-2710
   Vasu S, 2016, BLOOD, V127, P2879, DOI 10.1182/blood-2015-11-680546
   Vitale C, 2001, P NATL ACAD SCI USA, V98, P5764, DOI 10.1073/pnas.091097198
   Vitale C, 1999, P NATL ACAD SCI USA, V96, P15091, DOI 10.1073/pnas.96.26.15091
   Walter RB, 2012, BLOOD, V119, P6198, DOI 10.1182/blood-2011-11-325050
   Wang QS, 2015, MOL THER, V23, P184, DOI 10.1038/mt.2014.164
   Wayne AS, 2014, BLOOD, V123, P2470, DOI 10.1182/blood-2014-01-492256
   Weiner LM, 2012, CELL, V148, P1081, DOI 10.1016/j.cell.2012.02.034
   Whiteman KR, 2014, BLOOD, V124, DOI 10.1182/blood.V124.21.2321.2321
   Wiernik A, 2013, CLIN CANCER RES, V19, P3844, DOI 10.1158/1078-0432.CCR-13-0505
   Wolach O, 2015, CLIN CANCER RES, V21, P4262, DOI 10.1158/1078-0432.CCR-15-0125
   Yuraszeck T, 2017, CLIN PHARMACOL THER, V101, P634, DOI 10.1002/cpt.651
   Zahaf NI, 2017, TOXINS, V9, P8, DOI DOI 10.3390/T0XINS9080236
NR 104
TC 43
Z9 45
U1 2
U2 13
PU TAYLOR & FRANCIS LTD
PI ABINGDON
PA 2-4 PARK SQUARE, MILTON PARK, ABINGDON OR14 4RN, OXON, ENGLAND
SN 1354-3784
EI 1744-7658
J9 EXPERT OPIN INV DRUG
JI Expert Opin. Investig. Drugs
PY 2018
VL 27
IS 4
BP 339
EP 348
DI 10.1080/13543784.2018.1452911
PG 10
WC Pharmacology & Pharmacy
SC Pharmacology & Pharmacy
GA GC9CB
UT WOS:000430094000003
PM 29534618
DA 2021-10-28
ER

PT J
AU Davila, ML
   Kloss, CC
   Gunset, G
   Sadelain, M
AF Davila, Marco L.
   Kloss, Christopher C.
   Gunset, Gertrude
   Sadelain, Michel
TI CD19 CAR-Targeted T Cells Induce Long-Term Remission and B Cell Aplasia
   in an Immunocompetent Mouse Model of B Cell Acute Lymphoblastic Leukemia
SO PLOS ONE
LA English
DT Article
ID CHIMERIC ANTIGEN RECEPTOR; BONE-MARROW; IN-VIVO; ADOPTIVE TRANSFER;
   EXPRESSION; LYMPHOMA; LINEAGE; CHEMOTHERAPY; LYMPHOCYTES; PERSISTENCE
AB Although many adults with B cell acute lymphoblastic leukemia (B-ALL) are induced into remission, most will relapse, underscoring the dire need for novel therapies for this disease. We developed murine CD19-specific chimeric antigen receptors (CARs) and an immunocompetent mouse model of B-ALL that recapitulates the disease at genetic, cellular, and pathologic levels. Mouse T cells transduced with an all-murine CD3 zeta/CD28-based CAR that is equivalent to the one being used in our clinical trials, eradicate B-ALL in mice and mediate long-term B cell aplasias. In this model, we find that increasing conditioning chemotherapy increases tumor eradication, B cell aplasia, and CAR-modified T cell persistence. Quantification of recipient B lineage cells allowed us to estimate an in vivo effector to endogenous target ratio for B cell aplasia maintenance. In mice exhibiting a dramatic B cell reduction we identified a small population of progenitor B cells in the bone marrow that may serve as a reservoir for long-term CAR-modified T cell stimulation. Lastly, we determine that infusion of CD8+ CAR-modified T cells alone is sufficient to maintain long-term B cell eradication. The mouse model we report here should prove valuable for investigating CAR-based and other therapies for adult B-ALL.
C1 [Davila, Marco L.] Mem Sloan Kettering Canc Ctr, Dept Med, Leukemia Serv, New York, NY 10021 USA.
   [Davila, Marco L.; Kloss, Christopher C.; Gunset, Gertrude; Sadelain, Michel] Mem Sloan Kettering Canc Ctr, Ctr Cell Engn, New York, NY 10021 USA.
   [Kloss, Christopher C.] Cornell Univ, Weill Cornell Grad Sch Med Sci, Biochem Cell & Mol Biol Program, New York, NY 10021 USA.
   [Sadelain, Michel] Mem Sloan Kettering Canc Ctr, Mol Pharmacol & Chem Program, New York, NY 10021 USA.
RP Sadelain, M (corresponding author), Mem Sloan Kettering Canc Ctr, Ctr Cell Engn, 1275 York Ave, New York, NY 10021 USA.
EM m-sadelain@ski.mskcc.org
RI Davila, Marco/P-7912-2014
OI Davila, Marco/0000-0002-6270-3065
FU National Institutes of HealthUnited States Department of Health & Human
   ServicesNational Institutes of Health (NIH) - USA [K08 CA148821];
   ASH-AMFDP; NATIONAL CANCER INSTITUTEUnited States Department of Health &
   Human ServicesNational Institutes of Health (NIH) - USANIH National
   Cancer Institute (NCI) [P30CA076292, K08CA148821] Funding Source: NIH
   RePORTER
FX This work was supported by National Institutes of Health, K08 CA148821
   and ASH-AMFDP awards (both to MLD). The funders had no role in study
   design, data collection and analysis, decision to publish, or
   preparation of the manuscript.
CR ADAMS JM, 1985, NATURE, V318, P533, DOI 10.1038/318533a0
   Brentjens RJ, 2007, CLIN CANCER RES, V13, P5426, DOI 10.1158/1078-0432.CCR-07-0674
   Brentjens RJ, 2011, BLOOD, V118, P4817, DOI 10.1182/blood-2011-04-348540
   Brentjens RJ, 2003, NAT MED, V9, P279, DOI 10.1038/nm827
   Cheadle EJ, 2009, J IMMUNOTHER
   Clarke SRM, 2000, IMMUNOL CELL BIOL, V78, P110, DOI 10.1046/j.1440-1711.2000.00889.x
   Corcoran LM, 1999, J IMMUNOL METHODS, V228, P131, DOI 10.1016/S0022-1759(99)00094-0
   Davila ML, 2012, ONCOIMMUNOLOGY, V1, P1577, DOI 10.4161/onci.22524
   Di Stasi A, 2011, NEW ENGL J MED, V365, P1673, DOI 10.1056/NEJMoa1106152
   Dierks C, 2007, NAT MED, V13, P944, DOI 10.1038/nm1614
   Gokbuget N, 2012, BLOOD, V120, P2032, DOI 10.1182/blood-2011-12-399287
   Gong Michael C., 1999, Neoplasia (New York), V1, P123, DOI 10.1038/sj.neo.7900018
   HARRIS AW, 1988, J EXP MED, V167, P353, DOI 10.1084/jem.167.2.353
   Heckman KL, 2007, NAT PROTOC, V2, P924, DOI 10.1038/nprot.2007.132
   James SE, 2009, BLOOD, V114, P5454, DOI 10.1182/blood-2009-08-232967
   Jensen MC, 2010, BIOL BLOOD MARROW TR, V16, P1245, DOI 10.1016/j.bbmt.2010.03.014
   Kalos M, 2011, SCI TRANSL MED, V3, DOI 10.1126/scitranslmed.3002842
   Kochenderfer JN, 2010, BLOOD, V116, P4099, DOI 10.1182/blood-2010-04-281931
   Kochenderfer JN, 2010, BLOOD, V116, P3875, DOI 10.1182/blood-2010-01-265041
   Kochenderfer JN, 2011, BLOOD
   Lee James, 2009, V506, P83, DOI 10.1007/978-1-59745-409-4_7
   Lee JC, 2011, CANCER RES, V71, P2871, DOI 10.1158/0008-5472.CAN-10-0552
   Li N, 2011, BLOOD, V118, P5965, DOI 10.1182/blood-2011-07-367011
   Li YS, 1996, IMMUNITY, V5, P527, DOI 10.1016/S1074-7613(00)80268-X
   LI YS, 1993, J EXP MED, V178, P951, DOI 10.1084/jem.178.3.951
   Moeller M, 2005, BLOOD, V106, P2995, DOI 10.1182/blood-2004-12-4906
   OPSTELTEN D, 1983, J IMMUNOL, V131, P2635
   ORLANDI R, 1989, P NATL ACAD SCI USA, V86, P3833, DOI 10.1073/pnas.86.10.3833
   Passweg JR, 1998, BONE MARROW TRANSPL, V21, P153, DOI 10.1038/sj.bmt.1701064
   Pegram HJ, 2012, BLOOD, V119, P4133, DOI 10.1182/blood-2011-12-400044
   Porter DL, 2011, NEW ENGL J MED, V365, P725, DOI 10.1056/NEJMoa1103849
   Porter DL, 1999, ANNU REV MED, V50, P369
   Pui CH, 2006, NEW ENGL J MED, V354, P166, DOI 10.1056/NEJMra052603
   RIVIERE I, 1995, P NATL ACAD SCI USA, V92, P6733, DOI 10.1073/pnas.92.15.6733
   Sallusto F, 1999, NATURE, V401, P708, DOI 10.1038/44385
   Savoldo B, 2011, J CLIN INVEST, V121, P1822, DOI 10.1172/JCI46110
   Wang XL, 2011, BLOOD, V118, P1255, DOI 10.1182/blood-2011-02-337360
   Wang YH, 2002, BLOOD, V99, P2459, DOI 10.1182/blood.V99.7.2459
   Zheng ZL, 2012, J TRANSL MED, V10, DOI 10.1186/1479-5876-10-29
NR 39
TC 99
Z9 109
U1 2
U2 20
PU PUBLIC LIBRARY SCIENCE
PI SAN FRANCISCO
PA 1160 BATTERY STREET, STE 100, SAN FRANCISCO, CA 94111 USA
SN 1932-6203
J9 PLOS ONE
JI PLoS One
PD APR 9
PY 2013
VL 8
IS 4
AR e61338
DI 10.1371/journal.pone.0061338
PG 14
WC Multidisciplinary Sciences
SC Science & Technology - Other Topics
GA 130JB
UT WOS:000317909600106
PM 23585892
OA Green Published, Green Submitted, gold
DA 2021-10-28
ER

PT J
AU Dallos, M
   Tap, WD
   D'Angelo, SP
AF Dallos, Matthew
   Tap, William D.
   D'Angelo, Sandra P.
TI Current status of engineered T-cell therapy for synovial sarcoma
SO IMMUNOTHERAPY
LA English
DT Article
DE adoptive T-cell therapy; chimeric antigen receptor; engineered T cell;
   NY-ESO-1; synovial sarcoma; tumor-infiltrating lymphocytes
ID IMMUNOTHERAPY; LYMPHOCYTES; SYT; NY-ESO-1; ANTIGEN; CANCER; GENE; CTL;
   CHEMOTHERAPY; EXPRESSION
AB Synovial sarcoma is a rare soft tissue sarcoma characterized by a t(X;18) translocation, which results in a SYT-SSX gene fusion. In the metastatic setting, chemotherapy has limited, durable efficacy prompting the necessity for new therapeutic modalities. One emerging new strategy involves T-cell-directed therapy such as tumor-infiltrating lymphocytes or the development of T cells that are genetically engineered to express a T-cell receptor against a cancer testis antigen. Of these approaches, engineered T cells that recognize NY-ESO-1 are the furthest along in development. Completed and on-going clinical trials have shown promise and there are efforts to continue to optimize the current approach.
C1 [Dallos, Matthew] NYU, Langone Med Ctr, New York, NY 10016 USA.
   [Tap, William D.; D'Angelo, Sandra P.] Mem Sloan Kettering Canc Ctr, New York, NY 10065 USA.
   [Tap, William D.; D'Angelo, Sandra P.] Weill Cornell Med Coll, New York, NY 10065 USA.
RP D'Angelo, SP (corresponding author), Mem Sloan Kettering Canc Ctr, New York, NY 10065 USA.; D'Angelo, SP (corresponding author), Weill Cornell Med Coll, New York, NY 10065 USA.
EM dangelos@mskcc.org
FU NATIONAL CANCER INSTITUTEUnited States Department of Health & Human
   ServicesNational Institutes of Health (NIH) - USANIH National Cancer
   Institute (NCI) [P30CA008748] Funding Source: NIH RePORTER; NCI NIH
   HHSUnited States Department of Health & Human ServicesNational
   Institutes of Health (NIH) - USANIH National Cancer Institute (NCI) [P30
   CA008748] Funding Source: Medline
CR Abate-Daga D, 2014, PLOS ONE, V9, DOI 10.1371/journal.pone.0093321
   Ackerman A, 2014, CANCER-AM CANCER SOC, V120, P1695, DOI 10.1002/cncr.28620
   Al-Hussaini H., 2011, Sarcoma, V2011, P231789, DOI 10.1155/2011/231789
   Brennan MF, 2012, MANAGEMENT SOFT TISS
   D'Arcy P, 2014, PLOS ONE, V9, DOI 10.1371/journal.pone.0095136
   Dudley ME, 2002, SCIENCE, V298, P850, DOI 10.1126/science.1076514
   Eilber FC, 2007, ANN SURG, V246, P105, DOI 10.1097/01.sla.0000262787.88639.2b
   Finn OJ, 2008, NEW ENGL J MED, V358, P2704, DOI 10.1056/NEJMra072739
   Gill S, 2016, BLOOD REV, V30, P157, DOI 10.1016/j.blre.2015.10.003
   Gjerstorff MF, 2015, ONCOTARGET, V6, P15772, DOI 10.18632/oncotarget.4694
   Gonzalez-Galarza FF, 2015, NUCLEIC ACIDS RES, V43, pD784, DOI 10.1093/nar/gku1166
   Hasegawa T, 2001, HUM PATHOL, V32, P257, DOI 10.1053/hupa.2001.22764
   Houot R, 2015, CANCER IMMUNOL RES, V3, P1115, DOI 10.1158/2326-6066.CIR-15-0190
   Hoyos V, 2010, LEUKEMIA, V24, P1160, DOI 10.1038/leu.2010.75
   Humphries C, 2013, NATURE, V504, pS13, DOI 10.1038/504S13a
   Ida K, 2004, J IMMUNOL, V173, P1436, DOI 10.4049/jimmunol.173.2.1436
   Ikeda H, 1997, IMMUNITY, V6, P199, DOI 10.1016/S1074-7613(00)80426-4
   Jungbluth AA, 2001, INT J CANCER, V94, P252, DOI 10.1002/ijc.1451
   Jungbluth AA, 2001, INT J CANCER, V92, P856, DOI 10.1002/ijc.1282
   Kawaguchi S, 2012, CANCER SCI, V103, P1625, DOI 10.1111/j.1349-7006.2012.02370.x
   Klebanoff CA, 2016, NAT MED, V22, P26, DOI 10.1038/nm.4015
   Ladanyi M, 2001, ONCOGENE, V20, P5755, DOI 10.1038/sj.onc.1204601
   Louis CU, 2009, BLOOD, V113, P2442, DOI 10.1182/blood-2008-05-157222
   Mackall CL, 2008, CLIN CANCER RES, V14, P4850, DOI 10.1158/1078-0432.CCR-07-4065
   Maki Robert G., 2013, Sarcoma, V2013, P168145, DOI 10.1155/2013/168145
   Mata M, 2015, IMMUNOTHERAPY-UK, V7, P21, DOI [10.2217/IMT.14.98, 10.2217/imt.14.98]
   Merchant MS, 2015, CANCER RES, V75, DOI 10.1158/1538-7445.AM2015-4707
   NAKAMURA T, 1984, AM J SURG PATHOL, V8, P429, DOI 10.1097/00000478-198406000-00003
   Poirot L, 2015, CANCER RES, V75, P3853, DOI 10.1158/0008-5472.CAN-14-3321
   Robbins PF, 2015, CLIN CANCER RES, V21, P1019, DOI 10.1158/1078-0432.CCR-14-2708
   Robbins PF, 2011, J CLIN ONCOL, V29, P917, DOI 10.1200/JCO.2010.32.2537
   Salah S, 2013, MED ONCOL, V30, DOI 10.1007/s12032-013-0639-z
   Satie AP, 2002, LAB INVEST, V82, P775, DOI 10.1097/01.LAB.0000017169.26718.5F
   Sato Y, 2002, J IMMUNOL, V169, P1611, DOI 10.4049/jimmunol.169.3.1611
   Singh A CB, 2015, 2015 ANN M CONN TISS
   Sleijfer S, 2010, EUR J CANCER, V46, P72, DOI 10.1016/j.ejca.2009.09.022
   Suminoe A, 2009, PEDIATR TRANSPLANT, V13, P746, DOI 10.1111/j.1399-3046.2008.01066.x
   Trassard M, 2001, J CLIN ONCOL, V19, P525, DOI 10.1200/JCO.2001.19.2.525
   van Loenen MM, 2010, P NATL ACAD SCI USA, V107, P10972, DOI 10.1073/pnas.1005802107
   Vera JF, 2009, MOL THER, V17, P880, DOI 10.1038/mt.2009.34
   Wu R, 2012, CANCER J, V18, P160, DOI 10.1097/PPO.0b013e31824d4465
NR 41
TC 9
Z9 9
U1 0
U2 8
PU FUTURE MEDICINE LTD
PI LONDON
PA UNITEC HOUSE, 3RD FLOOR, 2 ALBERT PLACE, FINCHLEY CENTRAL, LONDON, N3
   1QB, ENGLAND
SN 1750-743X
EI 1750-7448
J9 IMMUNOTHERAPY-UK
JI Immunotherapy
PD SEP
PY 2016
VL 8
IS 9
BP 1073
EP 1080
DI 10.2217/imt-2016-0026
PG 8
WC Immunology
SC Immunology
GA DS5KC
UT WOS:000380819800011
PM 27485079
OA Green Published
DA 2021-10-28
ER

PT J
AU HWU, P
   YANG, JC
   COWHERD, R
   TREISMAN, J
   SHAFER, GE
   ESHHAR, Z
   ROSENBERG, SA
AF HWU, P
   YANG, JC
   COWHERD, R
   TREISMAN, J
   SHAFER, GE
   ESHHAR, Z
   ROSENBERG, SA
TI IN-VIVO ANTITUMOR-ACTIVITY OF T-CELLS REDIRECTED WITH CHIMERIC ANTIBODY
   T-CELL RECEPTOR GENES
SO CANCER RESEARCH
LA English
DT Article
ID TUMOR-INFILTRATING LYMPHOCYTES; NECROSIS-FACTOR; ZETA-CHAIN; CYTOKINE
   SECRETION; INTERFERON-GAMMA; TISSUE-CULTURE; HUMAN-MELANOMA; ANTIGEN;
   IMMUNOGLOBULIN; INTERLEUKIN-2
AB In an effort to broaden the applicability of adoptive cellular immunotherapy toward nonmelanoma cancers, we have designed chimeric antibody/T-cell receptor genes composed of the variable domains from mAbs joined to T-cell receptor-signaling chains. We have demonstrated that T cells retrovirally transduced with these genes can recognize antibody-defined antigens and that this recognition leads to T-cell activation, specific lysis, and cytokine release.
   In this study, we have examined the in vivo activity of murine T cells transduced with a chimeric receptor gene (MOv-gamma) derived from the mAb MOv18, which binds to a folate-binding protein overexpressed on most human ovarian adenocarcinomas. Nude mice that were given i.p. implants of human ovarian cancer (IGROV) cells were treated 3 days later with i.p. murine tumor-infiltrating lymphocytes (TIL) derived from an unrelated tumor. Mice treated with MOv-gamma-transduced TIL (MOV-TIL) had significantly increased survival compared to mice treated with saline only, nontransduced TIL, or Tn, transduced with a control anti-trinitrophenyl chimeric receptor gene (TNP-TIL). In another model, C57BL/6 mice were given i.v. injections of a syngeneic methylcholanthrene-induced sarcoma transduced with the folate-binding protein (FBP) gene. Three days later, mice were treated i.v. with various transduced murine TIL (derived from an unrelated tumor), followed by low-dose systemic interleukin 2. Eleven days after tumor injection, mice were sacrificed, and lung metastases were counted. In multiple experiments, mice receiving MOv-TIL had significantly fewer lung metastases than did mice treated with interleukin 2 alone, nontransduced TIL, or TNP-TIL.
   These studies indicate that T cells can be gene modified to react in vivo against tumor antigens, defined by mAbs. This approach is potentially applicable to a number of neoplastic and infectious diseases and may allow adoptive immunotherapy against types of cancer not previously amenable to cellular immunotherapy.
C1 WEIZMANN INST SCI, DEPT CHEM IMMUNOL, IL-76100 REHOVOT, ISRAEL.
RP HWU, P (corresponding author), NCI, SURG BRANCH, BLDG 10, ROOM 2B42, 9000 ROCKVILLE PIKE, BETHESDA, MD 20892 USA.
CR ALBERTI S, 1990, BIOCHEM BIOPH RES CO, V171, P1051, DOI 10.1016/0006-291X(90)90790-T
   BARTH RJ, 1991, J EXP MED, V173, P647, DOI 10.1084/jem.173.3.647
   BENARD J, 1985, CANCER RES, V45, P4970
   BEREK JS, 1994, PRACTICAL GYNECOLOGI, P327
   BRICHARD V, 1993, J EXP MED, V178, P489, DOI 10.1084/jem.178.2.489
   CONEY LR, 1991, CANCER RES, V51, P6125
   Del Prete Gianfranco, 1994, Trends in Microbiology, V2, P4, DOI 10.1016/0966-842X(94)90336-0
   ESHHAR Z, 1993, P NATL ACAD SCI USA, V90, P720, DOI 10.1073/pnas.90.2.720
   HWU P, 1993, J EXP MED, V178, P361, DOI 10.1084/jem.178.1.361
   HWU P, 1993, J IMMUNOL, V150, P4104
   IRVING BA, 1991, CELL, V64, P891, DOI 10.1016/0092-8674(91)90314-O
   JAIN RK, 1989, JNCI-J NATL CANCER I, V81, P570, DOI 10.1093/jnci/81.8.570
   KARP SE, 1993, J IMMUNOL, V150, P896
   KAWAKAMI Y, 1994, P NATL ACAD SCI USA, V91, P6458, DOI 10.1073/pnas.91.14.6458
   KAWAKAMI Y, 1992, J IMMUNOL, V148, P638
   KAWAKAMI Y, 1994, J EXP MED, V180, P347, DOI 10.1084/jem.180.1.347
   KAWAKAMI Y, 1994, P NATL ACAD SCI USA, V91, P3515, DOI 10.1073/pnas.91.9.3515
   KOHLER G, 1976, EUR J IMMUNOL, V6, P511, DOI 10.1002/eji.1830060713
   LETOURNEUR F, 1991, P NATL ACAD SCI USA, V88, P8905, DOI 10.1073/pnas.88.20.8905
   LOCKSLEY RM, 1991, IMMUNOPARASITOL TOD, pA58, DOI 10.1016/S0167-5699(05)80017-9
   MILLER AD, 1989, BIOTECHNIQUES, V7, P980
   MILLER AD, 1986, MOL CELL BIOL, V6, P2895, DOI 10.1128/MCB.6.8.2895
   MIOTTI S, 1987, INT J CANCER, V39, P297, DOI 10.1002/ijc.2910390306
   MULE JJ, 1984, SCIENCE, V225, P1487, DOI 10.1126/science.6332379
   OCHI A, 1983, P NATL ACAD SCI-BIOL, V80, P6351, DOI 10.1073/pnas.80.20.6351
   ORLOFF DG, 1990, NATURE, V347, P189, DOI 10.1038/347189a0
   REINER SL, 1993, SCIENCE, V259, P1457, DOI 10.1126/science.8451641
   ROMANI L, 1991, INFECT IMMUN, V59, P4647, DOI 10.1128/IAI.59.12.4647-4654.1991
   ROMEO C, 1992, CELL, V68, P889, DOI 10.1016/0092-8674(92)90032-8
   ROMEO C, 1991, CELL, V64, P1037, DOI 10.1016/0092-8674(91)90327-U
   ROSENBERG SA, 1994, J NATL CANCER I, V86, P1159, DOI 10.1093/jnci/86.15.1159
   ROSENBERG SA, 1988, NEW ENGL J MED, V319, P1676, DOI 10.1056/NEJM198812223192527
   SCHWARTZENTRUBER DJ, 1994, J CLIN ONCOL, V12, P1475, DOI 10.1200/JCO.1994.12.7.1475
   SHILONI E, 1993, CANCER IMMUNOL IMMUN, V37, P286, DOI 10.1007/BF01518450
   STREET NE, 1991, FASEB J, V5, P171, DOI 10.1096/fasebj.5.2.1825981
   TREISMAN J, 1995, BLOOD, V85, P139, DOI 10.1182/blood.V85.1.139.bloodjournal851139
   VANDERBRUGGEN P, 1991, SCIENCE, V254, P1643, DOI 10.1126/science.1840703
   YANG JC, 1990, J BIOL RESP MODIF, V9, P149
NR 38
TC 219
Z9 223
U1 0
U2 11
PU AMER ASSOC CANCER RESEARCH
PI PHILADELPHIA
PA 615 CHESTNUT ST, 17TH FLOOR, PHILADELPHIA, PA 19106-4404 USA
SN 0008-5472
EI 1538-7445
J9 CANCER RES
JI Cancer Res.
PD AUG 1
PY 1995
VL 55
IS 15
BP 3369
EP 3373
PG 5
WC Oncology
SC Oncology
GA RL493
UT WOS:A1995RL49300025
PM 7614473
DA 2021-10-28
ER

PT J
AU Chen, XL
   Han, JF
   Chu, JH
   Zhang, LL
   Zhang, JY
   Chen, C
   Chen, LX
   Wang, YW
   Wang, HW
   Yi, L
   Elder, JB
   Wang, QE
   He, XM
   Kaur, B
   Chiocca, EA
   Yu, JH
AF Chen, Xilin
   Han, Jianfeng
   Chu, Jianhong
   Zhang, Lingling
   Zhang, Jianying
   Chen, Charlie
   Chen, Luxi
   Wang, Youwei
   Wang, Hongwei
   Yi, Long
   Elder, J. Bradley
   Wang, Qi-En
   He, Xiaoming
   Kaur, Balveen
   Chiocca, E. Antonio
   Yu, Jianhua
TI A combinational therapy of EGFR-CAR NK cells and oncolytic herpes
   simplex virus 1 for breast cancer brain metastases
SO ONCOTARGET
LA English
DT Article
DE breast cancer brain metastases; chimeric antigen receptor; natural
   killer cells; EGFR; oncolytic virus
ID STEM-CELLS; T-CELLS; GLIOBLASTOMA VIROTHERAPY; EXPRESSION; GENERATION;
   INHIBITION; PROTEINS; SURVIVAL; GROWTH; HSV-1
AB Breast cancer brain metastases (BCBMs) are common in patients with metastatic breast cancer and indicate a poor prognosis. These tumors are especially resistant to currently available treatments due to multiple factors. However, the combination of chimeric antigen receptor (CAR)-modified immune cells and oncolytic herpes simplex virus (oHSV) has not yet been explored in this context. In this study, NK-92 cells and primary NK cells were engineered to express the second generation of EGFR-CAR. The efficacies of anti-BCBMs of EGFR-CAR NK cells, oHSV-1, and their combination were tested in vitro and in a breast cancer intracranial mouse model. In vitro, compared with mock-transduced NK-92 cells or primary NK cells, EGFR-CAR-engineered NK-92 cells and primary NK cells displayed enhanced cytotoxicity and IFN-gamma production when co-cultured with breast cancer cell lines MDA-MB-231, MDA-MB-468, and MCF-7. oHSV-1 alone was also capable of lysing and destroying these cells. However, a higher cytolytic effect of EGFR-CAR NK-92 cells was observed when combined with oHSV-1 compared to the monotherapies. In the mice intracranially pre-inoculated with EGFR-expressing MDA-MB-231 cells, intratumoral administration of either EGFR-CAR-transduced NK-92 cells or oHSV-1 mitigated tumor growth. Notably, the combination of EGFR-CAR NK-92 cells with oHSV-1 resulted in more efficient killing of MDA-MB-231 tumor cells and significantly longer survival of tumor-bearing mice when compared to monotherapies. These results demonstrate that regional administration of EGFR-CAR NK-92 cells combined with oHSV-1 therapy is a potentially promising strategy to treat BCBMs.
C1 [Chen, Xilin; Yu, Jianhua] Ohio State Univ, Coll Med, Dept Internal Med, Div Hematol, Columbus, OH 43210 USA.
   [Chen, Xilin] 307 Hosp, Lymphoma Head & Neck Oncol Dept, Beijing 100071, Peoples R China.
   [Han, Jianfeng; Chu, Jianhong; Zhang, Lingling; Chen, Charlie; Chen, Luxi; Wang, Youwei; Wang, Hongwei; Yi, Long; Elder, J. Bradley; Kaur, Balveen; Yu, Jianhua] Ohio State Univ, Ctr Comprehens Canc, Columbus, OH 43210 USA.
   [Chu, Jianhong] Soochow Univ, Inst Blood & Marrow Transplantat, Suzhou 215000, Peoples R China.
   [Zhang, Jianying] Ohio State Univ, Ctr Biostat, Columbus, OH 43210 USA.
   [Wang, Qi-En] Ohio State Univ, Dept Radiol, Columbus, OH 43210 USA.
   [He, Xiaoming] Ohio State Univ, Dept Biomed Engn, Columbus, OH 43210 USA.
   [Kaur, Balveen] Ohio State Univ, Dept Neurol Surg, Columbus, OH 43210 USA.
   [Chiocca, E. Antonio] Harvard Univ, Brigham & Womens Hosp, Sch Med, Dept Neurosurg, Boston, MA 02115 USA.
   [Chiocca, E. Antonio] Harvard Univ, Sch Med, Harvey Cushing Neurooncol Labs, Boston, MA 02115 USA.
   [Yu, Jianhua] James Canc Hosp, Columbus, OH 43210 USA.
RP Yu, JH (corresponding author), Ohio State Univ, Coll Med, Dept Internal Med, Div Hematol, Columbus, OH 43210 USA.; Yu, JH (corresponding author), Ohio State Univ, Ctr Comprehens Canc, Columbus, OH 43210 USA.; Yu, JH (corresponding author), James Canc Hosp, Columbus, OH 43210 USA.
EM jianhua.yu@osumc.edu
RI He, Xiaoming/C-5499-2008; Wang, Youwei/M-4544-2019
OI He, Xiaoming/0000-0003-0125-6086; 
FU National Institutes of HealthUnited States Department of Health & Human
   ServicesNational Institutes of Health (NIH) - USA [CA155521, CA18530];
   American Cancer SocietyAmerican Cancer Society [RSG-14-243-01-LIB];
   Gabrielle's Angel Foundation for Cancer Research; Ohio State University
   Comprehensive Cancer Center
FX This project was supported in part by grants from the National
   Institutes of Health (CA155521 and CA18530 to J.Y.). This project was
   also supported in part by an American Cancer Society Research Scholar
   Grant (RSG-14-243-01-LIB), a grant from by Gabrielle's Angel Foundation
   for Cancer Research, and a Pelotonia Idea Grant from The Ohio State
   University Comprehensive Cancer Center (all to J.Y.). The authors would
   like to sincerely thank Dr. David M. Lucas for his careful and critical
   reading of this manuscript.
CR Al-Hajj M, 2003, P NATL ACAD SCI USA, V100, P3983, DOI 10.1073/pnas.0530291100
   Alvarez-Breckenridge CA, 2012, NAT MED, V18, P1827, DOI 10.1038/nm.3013
   Alvarez-Breckenridge CA, 2012, J VIROL, V86, P4566, DOI 10.1128/JVI.05545-11
   Barrett DM, 2014, ANNU REV MED, V65, P333, DOI 10.1146/annurev-med-060512-150254
   Boogerd W, 1996, RADIOTHER ONCOL, V40, P5, DOI 10.1016/0167-8140(96)01766-5
   Brand TM, 2013, RADIOTHER ONCOL, V108, P370, DOI 10.1016/j.radonc.2013.06.010
   Castriconi R, 2009, J IMMUNOL, V182, P3530, DOI 10.4049/jimmunol.0802845
   Chu JH, 2014, CLIN CANCER RES, V20, P3989, DOI 10.1158/1078-0432.CCR-13-2510
   Deng ZL, 2015, BMC IMMUNOL, V16, DOI 10.1186/s12865-014-0064-x
   DeSantis CE, 2014, CA-CANCER J CLIN, V64, P252, DOI 10.3322/caac.21235
   Fan QW, 2013, CANCER CELL, V24, P438, DOI 10.1016/j.ccr.2013.09.004
   Foley John, 2010, Semin Cell Dev Biol, V21, P951, DOI 10.1016/j.semcdb.2010.08.009
   Fu XP, 2010, PLOS ONE, V5, DOI 10.1371/journal.pone.0011867
   Gojis O, 2013, FOLIA HISTOCHEM CYTO, V51, P213, DOI 10.5603/FHC.2013.0030
   Gralow JR, 2005, BREAST CANCER RES TR, V89, pS9, DOI 10.1007/s10549-005-0143-z
   Guest RD, 2014, CANCER IMMUNOL IMMUN, V63, P133, DOI 10.1007/s00262-013-1492-9
   Gupta SK, 2015, CELL MOL LIFE SCI, V72, P1073, DOI 10.1007/s00018-014-1782-1
   Han JF, 2015, CANCER RES, V75, P5273, DOI 10.1158/0008-5472.CAN-15-0894
   Han JF, 2015, SCI REP-UK, V5, DOI 10.1038/srep11483
   Hardt O, 2012, CANCER LETT, V325, P165, DOI 10.1016/j.canlet.2012.06.010
   Hayashi H, 2004, CANCER IMMUNOL IMMUN, V53, P497, DOI 10.1007/s00262-003-0465-9
   Hayon T, 2003, LEUKEMIA LYMPHOMA, V44, P1957, DOI 10.1080/1042819031000116607
   Herold CI, 2013, ONCOLOGY-NY, V27, P846
   Hoadley KA, 2007, BMC GENOMICS, V8, DOI 10.1186/1471-2164-8-258
   Kambara H, 2005, CANCER RES, V65, P2832, DOI 10.1158/0008-5472.CAN-04-3227
   Kanai Ryuichi, 2013, CNS Oncol, V2, P129
   Katz SC, 2015, CLIN CANC RES
   Lawson JC, 2009, BREAST CANCER RES TR, V118, P241, DOI 10.1007/s10549-009-0524-9
   Lee CH, 2014, BIOCHIMIE, V104, P117, DOI 10.1016/j.biochi.2014.06.011
   Lee DW, 2015, LANCET, V385, P517, DOI 10.1016/S0140-6736(14)61403-3
   Li J, 2012, CANCER GENE THER, V19, P707, DOI 10.1038/cgt.2012.49
   Maenpaa A, 1997, ACTA NEUROPATHOL, V94, P216, DOI 10.1007/s004010050696
   MARTUZA RL, 1991, SCIENCE, V252, P854, DOI 10.1126/science.1851332
   Maude SL, 2014, NEW ENGL J MED, V371, P1507, DOI 10.1056/NEJMoa1407222
   Meisen WH, 2015, MOL CANCER THER, V14, P307, DOI 10.1158/1535-7163.MCT-14-0659
   Meisen WH, 2015, CLIN CANC RES
   Niikura N, 2014, BREAST CANCER RES TR, V147, P103, DOI 10.1007/s10549-014-3090-8
   Rae JM, 2004, BREAST CANCER RES TR, V87, P87, DOI 10.1023/B:BREA.0000041585.26734.f9
   Reya T, 2001, NATURE, V414, P105, DOI 10.1038/35102167
   Robert HI, 2013, J CLIN ONCOL, P31
   Russell SJ, 2012, NAT BIOTECHNOL, V30, P658, DOI 10.1038/nbt.2287
   Schonfeld K, 2015, MOL THER, V23, P330, DOI [10.1038/mt.2014.21, 10.1038/mt.2014.219]
   Shen Y, 2006, CANCER GENE THER, V13, P975, DOI 10.1038/sj.cgt.7700946
   Sihto H, 2011, BREAST CANCER RES, V13, DOI 10.1186/bcr2944
   Soffietti R, 2002, J NEUROL, V249, P1357, DOI 10.1007/s00415-002-0870-6
   Uherek C, 2002, BLOOD, V100, P1265, DOI 10.1182/blood.V100.4.1265.h81602001265_1265_1273
   Yu JH, 2010, BLOOD, V115, P274, DOI 10.1182/blood-2009-04-215491
NR 47
TC 99
Z9 104
U1 4
U2 25
PU IMPACT JOURNALS LLC
PI ORCHARD PARK
PA 6666 E QUAKER ST, STE 1, ORCHARD PARK, NY 14127 USA
EI 1949-2553
J9 ONCOTARGET
JI Oncotarget
PD MAY 10
PY 2016
VL 7
IS 19
BP 27764
EP 27777
DI 10.18632/oncotarget.8526
PG 14
WC Oncology; Cell Biology
SC Oncology; Cell Biology
GA DO4HF
UT WOS:000377741700065
PM 27050072
OA gold, Green Published, Green Submitted
DA 2021-10-28
ER

PT J
AU Yamamoto, TN
   Lee, PH
   Vodnala, SK
   Gurusamy, D
   Kishton, RJ
   Yu, ZY
   Eidizadeh, A
   Eil, R
   Fioravanti, J
   Gattinoni, L
   Kochenderfer, JN
   Fry, TJ
   Aksoy, BA
   Hammerbacher, JE
   Cruz, AC
   Siegel, RM
   Restifo, NP
   Klebanoff, CA
AF Yamamoto, Tori N.
   Lee, Ping-Hsien
   Vodnala, Suman K.
   Gurusamy, Devikala
   Kishton, Rigel J.
   Yu, Zhiya
   Eidizadeh, Arash
   Eil, Robert
   Fioravanti, Jessica
   Gattinoni, Luca
   Kochenderfer, James N.
   Fry, Terry J.
   Aksoy, Bulent Arman
   Hammerbacher, Jeffrey E.
   Cruz, Anthony C.
   Siegel, Richard M.
   Restifo, Nicholas P.
   Klebanoff, Christopher A.
TI T cells genetically engineered to overcome death signaling enhance
   adoptive cancer immunotherapy
SO JOURNAL OF CLINICAL INVESTIGATION
LA English
DT Article
ID CHIMERIC ANTIGEN RECEPTOR; AUTOIMMUNE LYMPHOPROLIFERATIVE SYNDROME;
   MUTANT-GENE LPR; SYSTEMIC AUTOIMMUNITY; ANTITUMOR-ACTIVITY; MURINE CD19;
   FAS; CD8(+); APOPTOSIS; MEMORY
AB Across clinical trials, T cell expansion and persistence following adoptive cell transfer (ACT) have correlated with superior patient outcomes. Herein, we undertook a pan-cancer analysis to identify actionable ligand-receptor pairs capable of compromising T cell durability following ACT. We discovered that FASLG, the gene encoding the apoptosis-inducing ligand Fast., is overexpressed within the majority of human tumor microenvironments (TMEs). Further, we uncovered that Fas, the receptor for FasL, is highly expressed on patient-derived T cells used for clinical ACT. We hypothesized that a cognate Fas-Fast interaction within the THE might limit both T cell persistence and antitumor efficacy. We discovered that genetic engineering of Fas variants impaired in the ability to bind FADD functioned as dominant negative receptors (DNRs), preventing FasL-induced apoptosis in Fas-competent T cells. T cells coengineered with a Fas DNR and either a T cell receptor or chimeric antigen receptor exhibited enhanced persistence following ACT, resulting in superior antitumor efficacy against established solid and hematologic cancers. Despite increased longevity, Fas DNR-engineered T cells did not undergo aberrant expansion or mediate autoimmunity. Thus, T cell-intrinsic disruption of Fas signaling through genetic engineering represents a potentially universal strategy to enhance ACT efficacy across a broad range of human malignancies.
C1 [Yamamoto, Tori N.; Lee, Ping-Hsien; Vodnala, Suman K.; Gurusamy, Devikala; Kishton, Rigel J.; Yu, Zhiya; Eidizadeh, Arash; Restifo, Nicholas P.] NCI, Ctr Canc Res, NIH, Bethesda, MD 20892 USA.
   [Yamamoto, Tori N.; Lee, Ping-Hsien; Vodnala, Suman K.; Gurusamy, Devikala; Kishton, Rigel J.; Yu, Zhiya; Eidizadeh, Arash; Restifo, Nicholas P.] NCI, Ctr Cell Based Therapy, NIH, Bethesda, MD 20892 USA.
   [Yamamoto, Tori N.; Restifo, Nicholas P.] Univ Penn, Immunol Grad Grp, Philadelphia, PA 19104 USA.
   [Eil, Robert] Mem Sloan Kettering Canc Ctr, 300 East 60th St,Off 747, New York, NY 10065 USA.
   [Fioravanti, Jessica; Gattinoni, Luca; Kochenderfer, James N.] NCI, Expt Transplantat & Immunol Branch, NIH, Bethesda, MD 20892 USA.
   [Fry, Terry J.] Univ Colorado Denver, Childrens Hosp Colorado, Aurora, CO USA.
   [Aksoy, Bulent Arman; Hammerbacher, Jeffrey E.] Med Univ South Carolina, Dept Microbiol & Immunol, Charleston, SC 29425 USA.
   [Cruz, Anthony C.; Siegel, Richard M.] NIAMSD, NIH, Bethesda, MD 20892 USA.
   [Klebanoff, Christopher A.] Parker Inst Canc Immunotherapy, New York, NY USA.
   [Klebanoff, Christopher A.] MSKCC, Ctr Cell Engn, New York, NY USA.
   [Klebanoff, Christopher A.] MSKCC, Dept Med, New York, NY USA.
   [Klebanoff, Christopher A.] Weill Cornell Med Coll, New York, NY USA.
   [Siegel, Richard M.] Novartis Inst BioMed Res, Basel, Switzerland.
RP Klebanoff, CA (corresponding author), Mem Sloan Kettering Canc Ctr, 300 East 60th St,Off 747, New York, NY 10065 USA.
EM klebanoc@mskcc.org
RI Kochenderfer, James/X-5231-2019; Gattinoni, Luca/A-2281-2008; Siegel,
   Richard/AAX-1779-2020; Restifo, Nicholas Phillip/Z-1614-2019; Restifo,
   Nicholas Phillip/M-6549-2019; Fioravanti, Jessica/AAS-1245-2020;
   Gurusamy, Devikala/T-3410-2019
OI Gattinoni, Luca/0000-0003-2239-3282; Siegel,
   Richard/0000-0001-5953-9893; Fioravanti, Jessica/0000-0001-6263-4306;
   Gurusamy, Devikala/0000-0002-1727-8653; Restifo, Nicholas
   P./0000-0003-4229-4580; Lee, Ping-Hsien/0000-0001-6491-2410
FU National Cancer Institute, Center for Cancer ResearchUnited States
   Department of Health & Human ServicesNational Institutes of Health (NIH)
   - USANIH National Cancer Institute (NCI); Parker Institute for Cancer
   Immunotherapy; Damon Runyon Cancer Research Foundation; William H.
   Goodwin and Alice Goodwin; Commonwealth Foundation for Cancer Research;
   Center for Experimental Therapeutics at MSKCC; MSKCC [P30 CA008748];
   NATIONAL CANCER INSTITUTEUnited States Department of Health & Human
   ServicesNational Institutes of Health (NIH) - USANIH National Cancer
   Institute (NCI) [ZIABC011480, P30CA008748] Funding Source: NIH RePORTER;
   NATIONAL INSTITUTE OF ARTHRITIS AND MUSCULOSKELETAL AND SKIN
   DISEASESUnited States Department of Health & Human ServicesNational
   Institutes of Health (NIH) - USANIH National Institute of Arthritis &
   Musculoskeletal & Skin Diseases (NIAMS) [ZIAAR041133] Funding Source:
   NIH RePORTER
FX We thank K. Hanada for contributing the B16-mhgp100 melanoma cell line.
   We thank S. Patel, S. M. Sukumar, and C. Ouyang for thoughtful
   discussions; R. Somerville for assistance with patient sample
   collection; A. Mixon and S. Farid for expertise with cell sorting; B.
   Karim for histopathology analysis and helpful discussions; and M. Cam
   and A. Merchant for help with bioinformatics analysis. This work was
   funded by the National Cancer Institute, Center for Cancer Research (NPR
   and CAK). Additional funding was provided to CAK by the Parker Institute
   for Cancer Immunotherapy, Damon Runyon Cancer Research Foundation,
   William H. Goodwin and Alice Goodwin and the Commonwealth Foundation for
   Cancer Research, Center for Experimental Therapeutics at MSKCC, and
   MSKCC Core grant P30 CA008748.
CR Adams GP, 2001, CANCER RES, V61, P4750
   Ahmed N, 2015, J CLIN ONCOL, V33, P1688, DOI 10.1200/JCO.2014.58.0225
   Aran D, 2017, NAT COMMUN, V8, DOI 10.1038/s41467-017-01027-z
   BOLDIN MP, 1995, J BIOL CHEM, V270, P7795, DOI 10.1074/jbc.270.14.7795
   Bollard CM, 2018, J CLIN ONCOL, V36, P1128, DOI 10.1200/JCO.2017.74.3179
   Chandran SS, 2017, LANCET ONCOL, V18, P792, DOI 10.1016/S1470-2045(17)30251-6
   Chapuis AG, 2016, J CLIN ONCOL, V34, P3787, DOI 10.1200/JCO.2015.65.5142
   Cherkassky L, 2016, J CLIN INVEST, V126, P3130, DOI 10.1172/JCI83092
   CHINNAIYAN AM, 1995, CELL, V81, P505, DOI 10.1016/0092-8674(95)90071-3
   Chong EA, 2017, BLOOD, V129, P1039, DOI 10.1182/blood-2016-09-738245
   COHEN PL, 1991, ANNU REV IMMUNOL, V9, P243, DOI 10.1146/annurev.iy.09.040191.001331
   Cruz AC, 2016, NAT COMMUN, V7, DOI 10.1038/ncomms13895
   D'Angelo SP, 2018, CANCER DISCOV, V8, P944, DOI 10.1158/2159-8290.CD-17-1417
   Dotti G, 2005, BLOOD, V105, P4677, DOI 10.1182/blood-2004-08-3337
   Eil R, 2016, NATURE, V537, P539, DOI 10.1038/nature19364
   Fry TJ, 2018, NAT MED, V24, P20, DOI 10.1038/nm.4441
   Gattinoni L, 2012, NAT REV CANCER, V12, P671, DOI 10.1038/nrc3322
   Gattinoni L, 2011, NAT MED, V17, P1290, DOI 10.1038/nm.2446
   Goldman M, 2017, CANCER RES, V77, DOI 10.1158/1538-7445.AM2017-2584
   Hamann D, 1997, J EXP MED, V186, P1407, DOI 10.1084/jem.186.9.1407
   Hao ZY, 2004, J EXP MED, V199, P1355, DOI 10.1084/jem.20032196
   Heczey A, 2017, MOL THER, V25, P2214, DOI 10.1016/j.ymthe.2017.05.012
   Horton BL, 2018, CANCER IMMUNOL RES, V6, P14, DOI 10.1158/2326-6066.CIR-17-0249
   Imtiyaz HZ, 2005, J BIOL CHEM, V280, P31360, DOI 10.1074/jbc.M504138200
   IZUI S, 1984, J IMMUNOL, V133, P227
   Jackson CE, 1999, AM J HUM GENET, V64, P1002, DOI 10.1086/302333
   Jacoby E, 2016, BLOOD, V127, P1361, DOI 10.1182/blood-2015-08-664250
   June CH, 2009, NAT REV IMMUNOL, V9, P704, DOI 10.1038/nri2635
   KAGI D, 1994, SCIENCE, V265, P528, DOI 10.1126/science.7518614
   Kerkar SP, 2011, J IMMUNOTHER, V34, P343, DOI 10.1097/CJI.0b013e3182187600
   KISCHKEL FC, 1995, EMBO J, V14, P5579, DOI 10.1002/j.1460-2075.1995.tb00245.x
   Klebanoff CA, 2005, P NATL ACAD SCI USA, V102, P9571, DOI 10.1073/pnas.0503726102
   Klebanoff CA, 2017, JCI INSIGHT, V2, DOI 10.1172/jci.insight.95103
   Klebanoff CA, 2016, J CLIN INVEST, V126, P318, DOI 10.1172/JCI81217
   Klebanoff CA, 2016, NAT MED, V22, P26, DOI 10.1038/nm.4015
   Klebanoff CA, 2011, CLIN CANCER RES, V17, P5343, DOI 10.1158/1078-0432.CCR-11-0503
   Kleber S, 2008, CANCER CELL, V13, P235, DOI 10.1016/j.ccr.2008.02.003
   Kochenderfer JN, 2017, J CLIN ONCOL, V35, DOI 10.1200/JCO.2016.71.3024
   Kochenderfer JN, 2010, BLOOD, V116, P3875, DOI 10.1182/blood-2010-01-265041
   Lakins MA, 2018, NAT COMMUN, V9, DOI 10.1038/s41467-018-03347-0
   Lee DW, 2015, LANCET, V385, P517, DOI 10.1016/S0140-6736(14)61403-3
   Li B, 2011, BMC BIOINFORMATICS, V12, DOI 10.1186/1471-2105-12-323
   Li GB, 2018, JCI INSIGHT, V3, DOI 10.1172/jci.insight.121322
   Lonsdale J, 2013, NAT GENET, V45, P580, DOI 10.1038/ng.2653
   Louis CU, 2011, BLOOD, V118, P6050, DOI 10.1182/blood-2011-05-354449
   Lu YC, 2017, J CLIN ONCOL, V35, P3322, DOI 10.1200/JCO.2017.74.5463
   Mackall CL, 1997, BLOOD, V89, P3700, DOI 10.1182/blood.V89.10.3700.3700_3700_3707
   Martin DA, 1999, P NATL ACAD SCI USA, V96, P4552, DOI 10.1073/pnas.96.8.4552
   Maude SL, 2018, NEW ENGL J MED, V378, P439, DOI 10.1056/NEJMoa1709866
   Maus MV, 2016, CLIN CANCER RES, V22, P1875, DOI 10.1158/1078-0432.CCR-15-1433
   Medema JP, 1997, EMBO J, V16, P2794, DOI 10.1093/emboj/16.10.2794
   Mohamood AS, 2007, AM J PATHOL, V171, P97, DOI 10.2353/ajpath.2007.070148
   MORSE HC, 1982, J IMMUNOL, V129, P2612
   Motz GT, 2014, NAT MED, V20, P607, DOI 10.1038/nm.3541
   Mountz J D, 1994, Semin Immunol, V6, P27, DOI 10.1006/smim.1994.1005
   Neelapu SS, 2017, NEW ENGL J MED, V377, P2531, DOI 10.1056/NEJMoa1707447
   Overwijk WW, 2003, J EXP MED, V198, P569, DOI 10.1084/jem.20030590
   Park JH, 2018, NEW ENGL J MED, V378, P449, DOI 10.1056/NEJMoa1709919
   Parkhurst MR, 2011, MOL THER, V19, P620, DOI 10.1038/mt.2010.272
   Paszkiewicz PJ, 2016, J CLIN INVEST, V126, P4262, DOI 10.1172/JCI84813
   Pauken KE, 2016, SCIENCE, V354, P1160, DOI 10.1126/science.aaf2807
   Peter ME, 2015, CELL DEATH DIFFER, V22, P549, DOI 10.1038/cdd.2015.3
   Porter DL, 2015, SCI TRANSL MED, V7, DOI 10.1126/scitranslmed.aac5415
   Postow MA, 2018, NEW ENGL J MED, V378, P158, DOI [10.1056/NEJMra1703481, 10.1056/NEJMc1801663]
   Ramaswamy M, 2011, CELL DEATH DIFFER, V18, P712, DOI 10.1038/cdd.2010.155
   Ramos CA, 2017, J CLIN INVEST, V127, P3468, DOI 10.1172/JCI94306
   Rao VK, 2011, BLOOD, V118, P5741, DOI 10.1182/blood-2011-07-325217
   Robbins PF, 2011, J CLIN ONCOL, V29, P917, DOI 10.1200/JCO.2010.32.2537
   Rosenberg SA, 2011, CLIN CANCER RES, V17, P4550, DOI 10.1158/1078-0432.CCR-11-0116
   Schuster SJ, 2017, NEW ENGL J MED, V377, P2545, DOI 10.1056/NEJMoa1708566
   Siegel RL, 2018, CA-CANCER J CLIN, V68, P7, DOI 10.3322/caac.21442
   Siegel RM, 2000, SCIENCE, V288, P2354, DOI 10.1126/science.288.5475.2354
   SINGER GG, 1994, CURR OPIN IMMUNOL, V6, P913, DOI 10.1016/0952-7915(94)90013-2
   Slaney CY, 2017, CLIN CANCER RES, V23, P2478, DOI 10.1158/1078-0432.CCR-16-1860
   Sommermeyer D, 2016, LEUKEMIA, V30, P492, DOI 10.1038/leu.2015.247
   Stevanovic S, 2017, SCIENCE, V356, P200, DOI 10.1126/science.aak9510
   Straathof KC, 2005, BLOOD, V105, P4247, DOI 10.1182/blood-2004-11-4564
   Subramanian A, 2005, P NATL ACAD SCI USA, V102, P15545, DOI 10.1073/pnas.0506580102
   Turtle CJ, 2016, SCI TRANSL MED, V8, DOI 10.1126/scitranslmed.aaf8621
   Veatch JR, 2018, J CLIN INVEST, V128, P1563, DOI 10.1172/JCI98689
   Wang XL, 2011, BLOOD, V118, P1255, DOI 10.1182/blood-2011-02-337360
   WATANABEFUKUNAGA R, 1992, NATURE, V356, P314, DOI 10.1038/356314a0
   Yang YM, 2017, SCI TRANSL MED, V9, DOI 10.1126/scitranslmed.aag1209
   Yi F, 2018, TRENDS MOL MED, V24, P642, DOI 10.1016/j.molmed.2018.05.004
   Zheng ZL, 2012, J TRANSL MED, V10, DOI 10.1186/1479-5876-10-29
   Zhu J, 2017, NAT COMMUN, V8, DOI 10.1038/s41467-017-00784-1
NR 86
TC 53
Z9 54
U1 3
U2 23
PU AMER SOC CLINICAL INVESTIGATION INC
PI ANN ARBOR
PA 2015 MANCHESTER RD, ANN ARBOR, MI 48104 USA
SN 0021-9738
EI 1558-8238
J9 J CLIN INVEST
JI J. Clin. Invest.
PD APR 1
PY 2019
VL 129
IS 4
BP 1551
EP 1565
DI 10.1172/JCI121491
PG 15
WC Medicine, Research & Experimental
SC Research & Experimental Medicine
GA HT0TT
UT WOS:000464278200021
PM 30694219
OA Bronze, Green Published
HC Y
HP N
DA 2021-10-28
ER

PT J
AU Malecek, MK
   Watkins, MP
   Bartlett, NL
AF Malecek, Mary-Kate
   Watkins, Marcus P.
   Bartlett, Nancy L.
TI Polatuzumab vedotin for the treatment of adults with relapsed or
   refractory diffuse large B-cell lymphoma
SO EXPERT OPINION ON BIOLOGICAL THERAPY
LA English
DT Article
DE Diffuse large B cell lymphoma; antibody-drug conjugate; polatuzumab
   vedotin; CD79b
ID NON-HODGKIN-LYMPHOMA; RITUXIMAB PLUS CYCLOPHOSPHAMIDE; BRENTUXIMAB
   VEDOTIN; PHASE-II; CD30 EXPRESSION; LENALIDOMIDE; TRIAL; BLINATUMOMAB;
   THERAPY; CHEMOTHERAPY
AB Introduction Polatuzumab vedotin is an antibody-drug conjugate comprised of an anti-CD79b monoclonal antibody conjugated to monomethyl auristatin (MMAE), a microtubule-disrupting cytotoxin. CD79b is almost exclusively expressed on normal and malignant B-cells, making it an appealing target for novel therapeutics. Areas covered This article reviews the current literature on polatuzumab vedotin, including its pharmacology, as well as summarizing the results of clinical trials in relapsed/refractory diffuse large B-cell lymphoma (DLBCL) as a single agent and in combination with other chemotherapies and chemoimmunotherapies. The current landscape of approved therapies for relapsed and refractory DLBCL, as well as other promising novel approaches, is discussed. Expert opinion The recent approval of polatuzumab vedotin in combination with bendamustine and rituximab (BR) offers another option to patients with DLBCL who are not eligible for autologous hematopoietic cell transplant or chimeric antigen receptors (CAR)-T cell therapy. In younger patients and those without serious comorbidities, polatuzumab vedotin-BR may serve as bridging therapy to more intensive therapies with reasonable efficacy and tolerability. Polatuzumab vedotin is currently being studied in a randomized trial in the front line setting in combination with rituximab, cyclophosphamide, doxorubicin, vincristine, and prednisone (R-CHOP).
C1 [Malecek, Mary-Kate; Watkins, Marcus P.; Bartlett, Nancy L.] Washington Univ, Sch Med, Div Oncol, St Louis, MO USA.
RP Bartlett, NL (corresponding author), Washington Univ, Sch Med, St Louis, MO 63110 USA.
EM nbartlet@wustl.edu
OI Watkins, Marcus/0000-0002-1224-3478; Bartlett, Nancy/0000-0001-8470-394X
CR Abramson JS, 2019, BLOOD, V134, DOI 10.1182/blood-2019-127508
   ABRAMSON JS, 2019, J CLIN ONCOL S, V37
   Amin DN, 2018, CANCER RES, V78, DOI 10.1158/1538-7445.AM2018-880
   Aujla A, 2019, BIOMARK RES, V7, DOI 10.1186/s40364-019-0160-4
   Bannerji R, 2019, BLOOD, V134, DOI 10.1182/blood-2019-122451
   Bartlett NL, 2019, J CLIN ONCOL, V37, P1790, DOI 10.1200/JCO.18.01994
   Bartlett NL, 2017, LEUKEMIA LYMPHOMA, V58, P1607, DOI 10.1080/10428194.2016.1256481
   BARTLETT NL, 2019, J CLIN ONCOL S, V37
   Bross PF, 2001, CLIN CANCER RES, V7, P1490
   Carlo-Stella C, 2019, BLOOD, V134
   Chu PG, 2001, APPL IMMUNOHISTO M M, V9, P97, DOI 10.1097/00022744-200106000-00001
   Crump M, 2017, BLOOD, V130, P1800, DOI 10.1182/blood-2017-03-769620
   Czuczman MS, 2017, CLIN CANCER RES, V23, P4127, DOI 10.1158/1078-0432.CCR-16-2818
   de Claro RA, 2012, CLIN CANCER RES, V18, P5845, DOI 10.1158/1078-0432.CCR-12-1803
   Gisselbrecht C, 2010, J CLIN ONCOL, V28, P4184, DOI 10.1200/JCO.2010.28.1618
   Goebeler ME, 2016, J CLIN ONCOL, V34, P1104, DOI 10.1200/JCO.2014.59.1586
   Gokbuget N, 2018, BLOOD, V131, P1522, DOI 10.1182/blood-2017-08-798322
   Hernandez-Ilizaliturri FJ, 2011, CANCER-AM CANCER SOC, V117, P5058, DOI 10.1002/cncr.26135
   Hong JY, 2018, ANN HEMATOL, V97, P1437, DOI 10.1007/s00277-018-3317-6
   Hu SM, 2013, BLOOD, V121, P2715, DOI 10.1182/blood-2012-10-461848
   Jacobsen ED, 2015, BLOOD, V125, P1394, DOI 10.1182/blood-2014-09-598763
   Jayaram A, 2015, J CLIN ONCOL, V33, DOI 10.1200/jco.2015.33.15_suppl.5051
   Johnston PB, 2016, LANCET, V3, pe309
   Jurczak W, 2018, ANN ONCOL, V29, P1266, DOI 10.1093/annonc/mdy056
   Kantarjian H, 2017, NEW ENGL J MED, V376, P836, DOI 10.1056/NEJMoa1609783
   Kline J, 2020, BLOOD, V135, P523, DOI 10.1182/blood.2019000847
   Kochenderfer JN, 2012, BLOOD, V119, P2709, DOI 10.1182/blood-2011-10-384388
   Lesokhin AM, 2016, J CLIN ONCOL, V34, P2698, DOI 10.1200/JCO.2015.65.9789
   Lu D, 2020, CPT-PHARMACOMET SYST, V9, P48, DOI 10.1002/psp4.12482
   Lu D, 2015, BLOOD, V126, DOI 10.1182/blood.V126.23.1525.1525
   Morschhauser F, 2019, BLOOD, V134, DOI 10.1182/blood-2019-123949
   Morschhauser F, 2019, LANCET HAEMATOL, V6, pE254, DOI 10.1016/S2352-3026(19)30026-2
   Neelapu SS, 2017, NEW ENGL J MED, V377, P2531, DOI 10.1056/NEJMoa1707447
   Ohmachi K, 2013, J CLIN ONCOL, V31, P2103, DOI 10.1200/JCO.2012.46.5203
   Ormhoj M, 2019, CLIN CANCER RES, V25, P7046, DOI 10.1158/1078-0432.CCR-19-1337
   Palanca-Wessels MCA, 2015, LANCET ONCOL, V16, P704, DOI 10.1016/S1470-2045(15)70128-2
   Persky DO, 2009, BLOOD, V114, P51
   Pfeifer M, 2015, LEUKEMIA, V29, P1578, DOI 10.1038/leu.2015.48
   Pfreundschuh M, 2006, LANCET ONCOL, V7, P379, DOI 10.1016/S1470-2045(06)70664-7
   Polson AG, 2007, BLOOD, V110, P616, DOI 10.1182/blood-2007-01-066704
   Radford J, 2018, BLOOD, V132, DOI 10.1182/blood-2018-99-116081
   Sauter CS, 2018, BLOOD, V131, P1805, DOI 10.1182/blood-2017-08-802561
   SCHUSTER SJ, 2019, BLOOD S, V134, DOI DOI 10.1182/BLOOD-2019-123742
   Schuster SJ, 2019, NEW ENGL J MED, V380, P45, DOI 10.1056/NEJMoa1804980
   Sehn LH, 2020, J CLIN ONCOL, V38, P155, DOI 10.1200/JCO.19.00172
   Sharma P, 2018, J CLIN ONCOL, V36, DOI 10.1200/JCO.2018.36.15_suppl.1018
   SHIPP MA, 1993, NEW ENGL J MED, V329, P987, DOI 10.1056/nejm199309303291402
   Siegel RL, 2016, CA-CANCER J CLIN, V66, P7, DOI 10.3322/caac.21332
   Slack GW, 2014, BRIT J HAEMATOL, V167, P608, DOI 10.1111/bjh.13085
   Thieblemont C, 2017, J CLIN ONCOL, V35, P2473, DOI 10.1200/JCO.2017.72.6984
   Thomas A, 2016, LANCET ONCOL, V17, pE254, DOI 10.1016/S1470-2045(16)30030-4
   Tilly H, 2019, J CLIN ONCOL, V37
   Tilly H, 2019, LANCET ONCOL, V20, P998, DOI 10.1016/S1470-2045(19)30091-9
   Tiwari AA, 2018, CANCER RES, V78, DOI 10.1158/1538-7445.AM2018-1788
   Vacirca JL, 2014, ANN HEMATOL, V93, P403, DOI 10.1007/s00277-013-1879-x
   Verhelle D, 2007, CANCER RES, V67, P746, DOI 10.1158/0008-5472.CAN-06-2317
   Viardot A, 2016, BLOOD, V127, P1410, DOI [10.1182/blood-2015-06651380, 10.1182/blood-2015-06-651380]
   Vitolo U., 2019, HEMATOLOGICAL ONCOL, V37, P36, DOI [10.1002/hon.5_2629, DOI 10.1002/HON.5_2629]
   Wang M, 2013, LEUKEMIA, V27, P1902, DOI 10.1038/leu.2013.95
   Wilson WH, 2015, NAT MED, V21, P922, DOI 10.1038/nm.3884
   Witzig TE, 2015, ANN ONCOL, V26, P1667, DOI 10.1093/annonc/mdv102
   Witzig TE, 2011, ANN ONCOL, V22, P1622, DOI 10.1093/annonc/mdq626
   WITZIG TE, 2017, BLOOD CANCER J, V7
   Younes A, 2019, J CLIN ONCOL, V37, P1285, DOI 10.1200/JCO.18.02403
   Younes A, 2019, LANCET HAEMATOL, V6, pE67, DOI 10.1016/S2352-3026(18)30217-5
   Younes A, 2010, NEW ENGL J MED, V363, P1812, DOI 10.1056/NEJMoa1002965
   Yu B, 2019, BIOMARK RES, V7, DOI 10.1186/s40364-019-0175-x
   Yu B, 2019, J HEMATOL ONCOL, V12, DOI 10.1186/s13045-019-0786-6
   Zammarchi F, 2018, BLOOD, V131, P1094, DOI 10.1182/blood-2017-10-813493
   Zhu D, 2008, CANCER IMMUNOL IMMUN, V57, P1849, DOI 10.1007/s00262-008-0512-7
NR 70
TC 2
Z9 2
U1 0
U2 7
PU TAYLOR & FRANCIS LTD
PI ABINGDON
PA 2-4 PARK SQUARE, MILTON PARK, ABINGDON OR14 4RN, OXON, ENGLAND
SN 1471-2598
EI 1744-7682
J9 EXPERT OPIN BIOL TH
JI Expert Opin. Biol. Ther.
PD JUL 3
PY 2021
VL 21
IS 7
SI SI
BP 831
EP 839
DI 10.1080/14712598.2020.1777979
EA JUN 2020
PG 9
WC Biotechnology & Applied Microbiology; Medicine, Research & Experimental
SC Biotechnology & Applied Microbiology; Research & Experimental Medicine
GA SV7TK
UT WOS:000544017200001
PM 32500753
DA 2021-10-28
ER

PT J
AU Greiner, J
   Gotz, M
   Bunjes, D
   Hofmann, S
   Wais, V
AF Greiner, Jochen
   Goetz, Marlies
   Bunjes, Donald
   Hofmann, Susanne
   Wais, Verena
TI Immunological and Clinical Impact of Manipulated and Unmanipulated DLI
   after Allogeneic Stem Cell Transplantation of AML Patients
SO JOURNAL OF CLINICAL MEDICINE
LA English
DT Review
DE allogeneic stem cell transplantation (allo-SCT); donor lymphocyte
   infusion (DLI); graft-versus-leukemia (GvL) effect; relapse;
   virus-specific T cells; alpha/beta T depletion
ID DONOR-LYMPHOCYTE INFUSION; ACUTE MYELOID-LEUKEMIA;
   BONE-MARROW-TRANSPLANTATION; VERSUS-HOST-DISEASE; REGULATORY T-CELLS;
   EPSTEIN-BARR-VIRUS; ACUTE LEUKEMIA/MYELODYSPLASTIC SYNDROME;
   RETROSPECTIVE MULTICENTER ANALYSIS; MINIMAL RESIDUAL DISEASE;
   CYTOMEGALOVIRUS-INFECTION
AB Allogeneic stem cell transplantation (allo-SCT) is the preferred curative treatment for several hematological malignancies. The efficacy of allo-SCT depends on the graft-versus-leukemia (GvL) effect. However, the prognosis of patients with relapsed acute myeloid leukemia (AML) following allo-SCT is poor. Donor lymphocyte infusion (DLI) is utilized after allo-SCT in this setting to prevent relapse, to prolong progression free survival, to establish full donor chimerism and to restore the GvL effect in patients with hematological malignancies. Thus, there are different options for the administration of DLI in AML patients. DLI is currently used prophylactically and in the setting of an overt relapse. In addition, in the minimal residual disease (MRD) setting, DLI may be a possibility to improve overall survival. However, DLI might increase the risk of severe life-threatening complications such as graft-versus-host disease (GvHD) as well as severe infections. The transfusion of lymphocytes has been tested not only for the treatment of hematological malignancies but also chronic infections. In this context, manipulated DLI in a prophylactic or therapeutic approach are an option, e.g., virus-specific DLI using different selection methods or antigen-specific DLI such as peptide-specific CD8+ cytotoxic T lymphocytes (CTLs). In addition, T cells are also genetically engineered, using both chimeric antigen receptor (CAR) genetically modified T cells and T cell receptor (TCR) genetically modified T cells. T cell therapies in general have the potential to enhance antitumor immunity, augment vaccine efficacy, and limit graft-versus-host disease after allo-SCT. The focus of this review is to discuss the different strategies to use donor lymphocytes after allo-SCT. Our objective is to give an insight into the functional effects of DLI on immunogenic antigen recognition for a better understanding of the mechanisms of DLI. To ultimately increase the GvL potency without raising the risk of GvHD at the same time.
C1 [Greiner, Jochen] Diakonie Hosp Stuttgart, Dept Internal Med, D-70176 Stuttgart, Germany.
   [Greiner, Jochen; Goetz, Marlies; Bunjes, Donald; Wais, Verena] Univ Ulm, Dept Internal Med 3, D-89081 Ulm, Germany.
   [Hofmann, Susanne] Heidelberg Univ, Dept Internal Med 5, D-69120 Heidelberg, Germany.
RP Greiner, J (corresponding author), Diakonie Hosp Stuttgart, Dept Internal Med, D-70176 Stuttgart, Germany.; Greiner, J (corresponding author), Univ Ulm, Dept Internal Med 3, D-89081 Ulm, Germany.
EM greiner@diak-stuttgart.de; marlies.goetz@uni-ulm.de;
   donald.bunjes@uniklinik-ulm.de; susanne.hofmann@med.uni-heidelberg.de;
   Verena.Wais@uniklinik-ulm.de
OI Greiner, Jochen/0000-0003-1256-173X
CR Admiraal R, 2017, LANCET HAEMATOL, V4, pE183, DOI 10.1016/S2352-3026(17)30029-7
   Alyea EP, 2010, BIOL BLOOD MARROW TR, V16, P1037, DOI 10.1016/j.bbmt.2010.05.005
   Bae J, 2019, LEUKEMIA, V33, P2208, DOI 10.1038/s41375-019-0414-z
   Bao HY, 2017, CURR STEM CELL RES T, V12, P188, DOI 10.2174/1574888X11666161226150159
   Barrett AJ, 1998, BONE MARROW TRANSPL, V21, P543, DOI 10.1038/sj.bmt.1701131
   Bleakley M, 2015, J CLIN INVEST, V125, P2677, DOI 10.1172/JCI81229
   Boeckh M, 2015, BIOL BLOOD MARROW TR, V21, P24, DOI 10.1016/j.bbmt.2014.11.002
   Boelens JJ, 2018, J CLIN ONCOL, V36, P1175, DOI 10.1200/JCO.2017.77.1774
   Brudno JN, 2016, J CLIN ONCOL, V34, P1112, DOI 10.1200/JCO.2015.64.5929
   Cauchois R, 2019, BRIT J HAEMATOL, V185, P570, DOI 10.1111/bjh.15544
   Chakrabarti S, 2003, BRIT J HAEMATOL, V121, P109, DOI 10.1046/j.1365-2141.2003.04228.x
   Chapuis AG, 2013, SCI TRANSL MED, V5, DOI 10.1126/scitranslmed.3004916
   Chiappinelli KB, 2015, CELL, V162, P974, DOI 10.1016/j.cell.2015.07.011
   Collins RH, 1997, J CLIN ONCOL, V15, P433, DOI 10.1200/JCO.1997.15.2.433
   Cooper N, 2012, BRIT J HAEMATOL, V156, P550, DOI 10.1111/j.1365-2141.2011.08889.x
   Cornelissen JJ, 2016, BLOOD, V127, P62, DOI 10.1182/blood-2015-07-604546
   D'Arena G, 2011, LEUKEMIA RES, V35, P363, DOI 10.1016/j.leukres.2010.08.010
   De Freitas T, 2016, EUR J HAEMATOL, V96, P629, DOI 10.1111/ejh.12647
   de Lima M, 2014, BIOL BLOOD MARROW TR, V20, P4, DOI 10.1016/j.bbmt.2013.08.012
   Deol A, 2010, CANCER TREAT REV, V36, P528, DOI 10.1016/j.ctrv.2010.03.004
   Dietz AC, 2017, HEMATOL-AM SOC HEMAT, P708, DOI 10.1182/asheducation-2017.1.708
   Eefting M, 2014, BONE MARROW TRANSPL, V49, P287, DOI 10.1038/bmt.2013.111
   Einsele H, 2002, BLOOD, V99, P3916, DOI 10.1182/blood.V99.11.3916
   Falkenburg JHF, 1999, BLOOD, V94, P1201, DOI 10.1182/blood.V94.4.1201.416k08_1201_1208
   Gao XN, 2019, ANN HEMATOL, V98, P185, DOI 10.1007/s00277-018-3482-7
   Ghobadi A, 2016, LEUKEMIA RES, V49, P1, DOI 10.1016/j.leukres.2016.07.010
   Gillespie GMA, 2000, J VIROL, V74, P8140, DOI 10.1128/JVI.74.17.8140-8150.2000
   Gjerdrum LM, 2007, LEUKEMIA, V21, P2512, DOI 10.1038/sj.leu.2404913
   Goldsmith SR, 2017, BONE MARROW TRANSPL, V52, P1623, DOI 10.1038/bmt.2017.193
   Greiner J, 2013, BLOOD, V122, P1087, DOI 10.1182/blood-2013-04-496844
   Groger M, 2018, BIOL BLOOD MARROW TR, V24, P1399, DOI 10.1016/j.bbmt.2018.04.018
   Guieze R, 2016, BIOL BLOOD MARROW TR, V22, P240, DOI 10.1016/j.bbmt.2015.07.037
   Handgretinger R, 2018, BLOOD, V131, P1063, DOI 10.1182/blood-2017-08-752162
   Hofmann S, 2019, INT J CANCER, V144, P1135, DOI 10.1002/ijc.31753
   Hofmann S, 2013, J CLIN ONCOL, V31, pE44, DOI 10.1200/JCO.2011.41.1116
   HOROWITZ MM, 1990, BLOOD, V75, P555
   Idris SZ, 2016, HEMATOLOGY, V21, P206, DOI 10.1080/10245332.2015.1101965
   Jedlickova Z, 2016, BONE MARROW TRANSPL, V51, P663, DOI 10.1038/bmt.2015.234
   Kanakry CG, 2016, JCI INSIGHT, V1, DOI 10.1172/jci.insight.86252
   Kanate Abraham Sebastian, 2011, Hematol Oncol Stem Cell Ther, V4, P149, DOI 10.5144/1658-3876.2011.149
   Kochenderfer JN, 2015, J CLIN ONCOL, V33, P540, DOI 10.1200/JCO.2014.56.2025
   Kolb HJ, 2017, HLA, V89, P267, DOI 10.1111/tan.13005
   KOLB HJ, 1995, BLOOD, V86, P2041, DOI 10.1182/blood.V86.5.2041.bloodjournal8652041
   KOLB HJ, 1990, BLOOD, V76, P2462, DOI 10.1182/blood.V76.12.2462.2462
   Kongtim P, 2015, BIOL BLOOD MARROW TR, V21, P1714, DOI 10.1016/j.bbmt.2015.07.002
   Lee CJ, 2017, HAEMATOLOGICA, V102, P1810, DOI 10.3324/haematol.2017.176107
   Lemieux J, 2016, J IMMUNOL METHODS, V434, P73, DOI 10.1016/j.jim.2016.04.010
   Levine JE, 2002, J CLIN ONCOL, V20, P405, DOI 10.1200/JCO.20.2.405
   Ljungman P, 2003, BLOOD, V102, P4255, DOI 10.1182/blood-2002-10-3263
   Ljungman P, 2017, CLIN INFECT DIS, V64, P87, DOI 10.1093/cid/ciw668
   Locatelli F, 2017, BLOOD, V130, P677, DOI 10.1182/blood-2017-04-779769
   Ma CKK, 2018, BIOL BLOOD MARROW TR, V24, P71, DOI 10.1016/j.bbmt.2017.08.028
   Mailloux AW, 2012, J IMMUNOL, V189, P3198, DOI 10.4049/jimmunol.1200602
   Malard F, 2018, J HEMATOL ONCOL, V11, DOI 10.1186/s13045-018-0668-3
   Malard F, 2017, BIOL BLOOD MARROW TR, V23, P278, DOI 10.1016/j.bbmt.2016.11.002
   Maury S, 2010, SCI TRANSL MED, V2, DOI 10.1126/scitranslmed.3001302
   McGranahan N, 2016, SCIENCE, V351, P1463, DOI 10.1126/science.aaf1490
   MEYERS JD, 1986, J INFECT DIS, V153, P478, DOI 10.1093/infdis/153.3.478
   MICHALLET M, 2014, BLOOD, V124, P3892, DOI DOI 10.1182/blood.V124.21.3892.3892
   Mielcarek M, 2016, BLOOD, V127, P1502, DOI [10.1182/blood-2015-10672071, 10.1182/blood-2015-10-672071]
   Miyamoto T, 2017, BIOL BLOOD MARROW TR, V23, P938, DOI 10.1016/j.bbmt.2017.02.012
   Mo XD, 2017, ANN HEMATOL, V96, P829, DOI 10.1007/s00277-017-2960-7
   Mo XD, 2016, EUR J HAEMATOL, V96, P297, DOI 10.1111/ejh.12591
   Moore T, 2018, CANCER IMMUNOL IMMUN, V67, P311, DOI 10.1007/s00262-017-2073-0
   Moosmann A, 2010, BLOOD, V115, P2960, DOI 10.1182/blood-2009-08-236356
   Motabi IH, 2016, BIOL BLOOD MARROW TR, V22, P1324, DOI 10.1016/j.bbmt.2016.03.023
   MURANSKI P, 2018, BLOOD S, V132, DOI DOI 10.1182/blood-2018-99-119314
   Orr MT, 2010, CELL, V142, P847, DOI 10.1016/j.cell.2010.08.031
   PAPADOPOULOS EB, 1994, NEW ENGL J MED, V330, P1185, DOI 10.1056/NEJM199404283301703
   Pasquini MC, 2012, J CLIN ONCOL, V30, P3194, DOI 10.1200/JCO.2012.41.7071
   Peggs KS, 2004, BLOOD, V103, P1548, DOI 10.1182/blood-2003-05-1513
   Perret R., 2016, J IMMUNOL, V143, P145
   Platzbecker U, 2012, LEUKEMIA, V26, P381, DOI 10.1038/leu.2011.234
   Platzbecker U, 2012, BIOL BLOOD MARROW TR, V18, P1415, DOI 10.1016/j.bbmt.2012.05.003
   Posthuma EFM, 2004, BIOL BLOOD MARROW TR, V10, P204, DOI 10.1016/j.bbmt.2003.11.003
   QUINNAN GV, 1982, NEW ENGL J MED, V307, P7, DOI 10.1056/NEJM198207013070102
   Rambaldi A, 2015, LEUKEMIA, V29, P1, DOI 10.1038/leu.2014.189
   Rapoport AP, 2015, NAT MED, V21, P914, DOI 10.1038/nm.3910
   Rautenberg C, 2017, EUR J HAEMATOL, V98, P348, DOI 10.1111/ejh.12832
   Ravens S, 2018, NAT IMMUNOL, V19, P1037, DOI 10.1038/s41590-018-0054-x
   REUSSER P, 1991, BLOOD, V78, P1373
   Russo A, 2018, BLOOD, V131, P247, DOI 10.1182/blood-2017-05-780668
   Schmid C, 2007, J CLIN ONCOL, V25, P4938, DOI 10.1200/JCO.2007.11.6053
   Schmid C, 2019, BRIT J HAEMATOL, V184, P782, DOI 10.1111/bjh.15691
   Schmid C, 2012, BLOOD, V119, P1599, DOI 10.1182/blood-2011-08-375840
   Schmitt A, 2011, TRANSFUSION, V51, P591, DOI 10.1111/j.1537-2995.2010.02940.x
   Schmitt TM, 2013, BLOOD, V122, P348, DOI 10.1182/blood-2013-01-478164
   Schneidawind C, 2019, BRIT J HAEMATOL, V186, P60, DOI 10.1111/bjh.15881
   Schroeder T, 2018, ANN HEMATOL, V97, P335, DOI 10.1007/s00277-017-3185-5
   Schroeder T, 2015, BIOL BLOOD MARROW TR, V21, P653, DOI 10.1016/j.bbmt.2014.12.016
   Simpson TR, 2013, J EXP MED, V210, P1695, DOI 10.1084/jem.20130579
   Snyder A, 2014, NEW ENGL J MED, V371, P2189, DOI 10.1056/NEJMoa1406498
   Sommer S, 2018, LEUKEMIA RES, V72, P20, DOI 10.1016/j.leukres.2018.07.005
   Steinmann J, 2015, BONE MARROW TRANSPL, V50, P690, DOI 10.1038/bmt.2015.10
   Stenger EO, 2012, BLOOD, V119, P5088, DOI 10.1182/blood-2011-11-364091
   Styczynski J, 2009, TRANSPL INFECT DIS, V11, P383, DOI 10.1111/j.1399-3062.2009.00411.x
   Sun C, 2016, BLOOD, V127, P3350, DOI 10.1182/blood-2015-12-629089
   Tanaka A, 2017, CELL RES, V27, P109, DOI 10.1038/cr.2016.151
   Tawara I, 2017, BLOOD, V130, P1985, DOI 10.1182/blood-2017-06-791202
   Tawara I, 2015, BLOOD, V126, DOI 10.1182/blood.V126.23.97.97
   Tessoulin B, 2014, BONE MARROW TRANSPL, V49, P567, DOI 10.1038/bmt.2013.233
   Tsirigotis P, 2016, BONE MARROW TRANSPL, V51, P1431, DOI 10.1038/bmt.2016.167
   Tzannou I, 2017, J CLIN ONCOL, V35, P3547, DOI [10.1200/jco.2017.73.0655, 10.1200/JCO.2017.73.0655]
   Vago L, 2009, NEW ENGL J MED, V361, P478, DOI 10.1056/NEJMoa0811036
   van Bergen CAM, 2017, J CLIN INVEST, V127, P517, DOI 10.1172/JCI86175
   van Heijst JWJ, 2013, NAT MED, V19, P372, DOI 10.1038/nm.3100
   Verdonck LF, 1998, BONE MARROW TRANSPL, V22, P1057, DOI 10.1038/sj.bmt.1701496
   WALTER EA, 1995, NEW ENGL J MED, V333, P1038, DOI 10.1056/NEJM199510193331603
   Wang XC, 2010, EXP HEMATOL, V38, P1066, DOI 10.1016/j.exphem.2010.07.002
   Xuan L, 2016, ONCOTARGET, V7, P32579, DOI 10.18632/oncotarget.8691
   Yan CH, 2012, BLOOD, V119, P3256, DOI 10.1182/blood-2011-09-380386
   Yang WJ, 2013, INT J HEMATOL, V98, P558, DOI 10.1007/s12185-013-1436-3
   Yew PY, 2015, BONE MARROW TRANSPL, V50, P1227, DOI 10.1038/bmt.2015.133
   Yun HD, 2013, BIOL BLOOD MARROW TR, V19, P507, DOI 10.1016/j.bbmt.2013.02.005
   Zeiser R, 2019, BLOOD, V133, P1290, DOI 10.1182/blood-2018-10-846824
   Zhao XS, 2014, CLIN TRANSPLANT, V28, P926, DOI 10.1111/ctr.12404
NR 116
TC 7
Z9 7
U1 0
U2 2
PU MDPI
PI BASEL
PA ST ALBAN-ANLAGE 66, CH-4052 BASEL, SWITZERLAND
EI 2077-0383
J9 J CLIN MED
JI J. Clin. Med.
PD JAN
PY 2020
VL 9
IS 1
AR 39
DI 10.3390/jcm9010039
PG 22
WC Medicine, General & Internal
SC General & Internal Medicine
GA KO2OF
UT WOS:000515388400039
PM 31878060
OA Green Published, gold
DA 2021-10-28
ER

PT J
AU Kalaycio, M
AF Kalaycio, Matt
TI Your patient has chronic leukemia: Now what?
SO CLEVELAND CLINIC JOURNAL OF MEDICINE
LA English
DT Article
ID CHRONIC LYMPHOCYTIC-LEUKEMIA; CHRONIC MYELOID-LEUKEMIA; CHRONIC
   MYELOGENOUS LEUKEMIA; B-CELL LYMPHOCYTOSIS; CAR T-CELLS; IMATINIB;
   THERAPY; TRANSPLANTATION; INTERFERON; CHROMOSOME
AB Although still in their infancy, biologic therapies for hematologic cancers are making rapid strides, diminishing the role of chemotherapy and offering long-term remission. More patients are surviving cancer and therefore are increasingly being seen by primary care physicians, who must be aware of complications of standard and newer treatments and how to manage them.
C1 [Kalaycio, Matt] Cleveland Clin, Dept Hematol & Oncol, R32,9500 Euclid Ave, Cleveland, OH 44195 USA.
RP Kalaycio, M (corresponding author), Cleveland Clin, Dept Hematol & Oncol, R32,9500 Euclid Ave, Cleveland, OH 44195 USA.
EM kalaycm@ccf.org
CR [Anonymous], 1999, J Natl Cancer Inst, V91, P861
   Burger JA, 2015, NEW ENGL J MED, V373, P2425, DOI 10.1056/NEJMoa1509388
   Byrd JC, 2014, NEW ENGL J MED, V371, P213, DOI 10.1056/NEJMoa1400376
   Caligaris-Cappio F, 1999, J CLIN ONCOL, V17, P399, DOI 10.1200/JCO.1999.17.1.399
   Cheson BD, 1996, BLOOD, V87, P4990, DOI 10.1182/blood.V87.12.4990.bloodjournal87124990
   Chiorazzi N, 2005, NEW ENGL J MED, V352, P804, DOI 10.1056/NEJMra041720
   Chmielewski M, 2014, IMMUNOL REV, V257, P83, DOI 10.1111/imr.12125
   Diehl LF, 1999, CANCER-AM CANCER SOC, V86, P2684
   Dierlamm J, 1997, CANCER GENET CYTOGEN, V94, P27, DOI 10.1016/S0165-4608(96)00246-4
   Druker BJ, 2008, BLOOD, V112, P4808, DOI 10.1182/blood-2008-07-077958
   Faderl S, 1999, ONCOLOGY-NY, V13, P169
   Furman RR, 2014, NEW ENGL J MED, V370, P997, DOI 10.1056/NEJMoa1315226
   Hallek M, 2008, BLOOD, V111, P5446, DOI 10.1182/blood-2007-06-093906
   HEHLMANN R, 1994, BLOOD, V84, P4064, DOI 10.1182/blood.V84.12.4064.bloodjournal84124064
   HOROWITZ MM, 1990, BLOOD, V75, P555
   Jemal A, 2002, CA-CANCER J CLIN, V52, P181
   Kalil N, 2000, DRUG AGING, V16, P9, DOI 10.2165/00002512-200016010-00002
   Kantarjian H, 2010, NEW ENGL J MED, V362, P2260, DOI 10.1056/NEJMoa1002315
   Keating MJ, 1999, SEMIN ONCOL, V26, P107
   Kershaw MH, 2013, NAT REV CANCER, V13, P525, DOI 10.1038/nrc3565
   Klebanoff CA, 2014, NAT REV CLIN ONCOL, V11, P685, DOI 10.1038/nrclinonc.2014.190
   Lee DW, 2015, LANCET, V385, P517, DOI 10.1016/S0140-6736(14)61403-3
   Li WJ, 2015, J AM COLL CARDIOL, V66, P1160, DOI 10.1016/j.jacc.2015.07.025
   Melo JV, 1996, BLOOD, V88, P2375, DOI 10.1182/blood.V88.7.2375.bloodjournal8872375
   Minot GR, 1924, JAMA-J AM MED ASSOC, V82, P1489, DOI [10.1001/jama.1924.02650450001001, DOI 10.1001/JAMA.1924.02650450001001]
   NOWELL PC, 1960, SCIENCE, V132, P1497
   O'Brien SG, 2003, NEW ENGL J MED, V348, P994, DOI 10.1056/NEJMoa022457
   Pasternak G, 1998, J CANCER RES CLIN, V124, P643, DOI 10.1007/s004320050228
   Pfirrmann M, 2016, LEUKEMIA, V30, P48, DOI 10.1038/leu.2015.261
   Porter DL, 2015, SCI TRANSL MED, V7, DOI 10.1126/scitranslmed.aac5415
   Radich JP, 2004, HEMATOL ONCOL CLIN N, V18, P685, DOI 10.1016/j.hoc.2004.03.013
   RAI KR, 1975, BLOOD, V46, P219, DOI 10.1182/blood.V46.2.219.219
   Rawstron AC, 2008, NEW ENGL J MED, V359, P575, DOI 10.1056/NEJMoa075290
   Rawstron AC, 2007, BRIT J HAEMATOL, V139, P724, DOI 10.1111/j.1365-2141.2007.06863.x
   REINHARD EH, 1959, ANN INTERN MED, V50, P942, DOI 10.7326/0003-4819-50-4-942
   ROZMAN C, 1995, NEW ENGL J MED, V333, P1052, DOI 10.1056/NEJM199510193331606
   Saglio G, 2010, NEW ENGL J MED, V362, P2251, DOI 10.1056/NEJMoa0912614
   Sawyers CL, 1999, NEW ENGL J MED, V340, P1330, DOI 10.1056/NEJM199904293401706
   Urba WJ, 2011, NEW ENGL J MED, V365, P754, DOI 10.1056/NEJMe1106965
   Weiner GJ, 2015, NAT REV CANCER, V15, P361, DOI 10.1038/nrc3930
NR 40
TC 0
Z9 0
U1 0
U2 1
PU CLEVELAND CLINIC
PI CLEVELAND
PA 9500 EUCLID AVE, CLEVELAND, OH 44106 USA
SN 0891-1150
EI 1939-2869
J9 CLEV CLIN J MED
JI Clevel. Clin. J. Med.
PD AUG
PY 2016
VL 83
IS 8
BP 575
EP 581
DI 10.3949/ccjm.83gr.16002
PG 7
WC Medicine, General & Internal
SC General & Internal Medicine
GA EG3CX
UT WOS:000390922500012
PM 27505878
DA 2021-10-28
ER

PT J
AU Jewett, A
   Kos, J
   Kaur, K
   Safaei, T
   Sutanto, C
   Chen, WY
   Wong, P
   Namagerdi, AK
   Fang, CG
   Fong, YM
   Ko, MW
AF Jewett, Anahid
   Kos, Janko
   Kaur, Kawaljit
   Safaei, Tahmineh
   Sutanto, Christine
   Chen, Wuyang
   Wong, Paul
   Namagerdi, Artin Keshishian
   Fang, Changge
   Fong, Yuman
   Ko, Meng-Wei
TI Natural Killer Cells: Diverse Functions in Tumor Immunity and Defects in
   Pre-neoplastic and Neoplastic Stages of Tumorigenesis
SO MOLECULAR THERAPY-ONCOLYTICS
LA English
DT Review
ID CANCER STEM-CELLS; PERIPHERAL-BLOOD LYMPHOCYTES; ONCOLYTIC VIRAL
   THERAPY; ZETA-CHAIN EXPRESSION; FACTOR-KAPPA-B; NK CELLS; INDUCED
   INACTIVATION; CYTOTOXIC FUNCTION; IFN-GAMMA; DIFFERENTIATION
AB Natural killer (NK) cells are the key immune effectors with the ability to mediate selection and differentiation of a number of different cancer stem cells/undifferentiated tumors via lysis, and secreted or membrane-bound interferon (IFN)-gamma and tumor necrosis factor (TNF)-alpha, respectively, leading to curtailment of tumor growth and metastasis. In this review, we present an overview of our recent findings on the biology and significance of NK cells in selection and differentiation of stem-like tumors using in vitro and in vivo studies conducted in humanized-BLT mice and in cancer patients. In addition, we present current advances in NK cell expansion and therapeutic delivery, and discuss the utility of allogeneic supercharged NK cells in the treatment of cancer patients. Moreover, we discuss the potential loss of NK cell numbers and function at the neoplastic and pre-neoplastic stages of tumorigenesis in induction and progression of pancreatic cancer. Therefore, because of their indispensable role in targeting cancer stemlike/undifferentiated tumors, NK cells should be placed high in the armamentarium of tumor immunotherapy. A combination of allogeneic supercharged NK cells with other immunotherapeutic strategies such as oncolytic viruses, antibody-dependent cellular cytotoxicity (ADCC)-inducing antibodies, checkpoint inhibitors, chimeric antigen receptor (CAR) T cells, CAR NK cells, and chemotherapeutic and radiotherapeutic strategies can be used for the ultimate goal of tumor eradication.
C1 [Jewett, Anahid; Kaur, Kawaljit; Safaei, Tahmineh; Sutanto, Christine; Chen, Wuyang; Wong, Paul; Namagerdi, Artin Keshishian; Ko, Meng-Wei] Univ Calif Los Angeles, Div Oral Biol & Med, Jane & Jerry Weintraub Ctr Reconstruct Biotechnol, Los Angeles, CA USA.
   [Jewett, Anahid] UCLA Sch Dent & Med, Jonsson Comprehens Canc Ctr, 10833 Le Conte Ave, Los Angeles, CA 90095 USA.
   [Kos, Janko] Jozef Stefan Inst, Dept Biotechnol, Ljubljana, Slovenia.
   [Kos, Janko] Univ Ljubljana, Fac Pharm, Ljubljana, Slovenia.
   [Fang, Changge] APD PAPD Ctr NK Cell Therapy, Beijing, Peoples R China.
   [Fong, Yuman] City Hope Natl Med Ctr, Dept Surg, 1500 E Duarte Rd, Duarte, CA 91010 USA.
   [Fong, Yuman] Ctr Gene Therapy, Duarte, CA USA.
   [Fong, Yuman] City Hope Natl Med Ctr, Dept Hematol & Hematopoiet Cell Transplantat, Beckman Res Inst, 1500 E Duarte Rd, Duarte, CA 91010 USA.
RP Jewett, A (corresponding author), UCLA Sch Dent & Med, Jonsson Comprehens Canc Ctr, 10833 Le Conte Ave, Los Angeles, CA 90095 USA.
EM ajewett@ucla.edu
RI Kos, Janko/AAX-6462-2021
OI Kos, Janko/0000-0002-4228-3518; Wong, Paul/0000-0002-5833-0331
FU NIH-NIDCRUnited States Department of Health & Human ServicesNational
   Institutes of Health (NIH) - USANIH National Institute of Dental &
   Craniofacial Research (NIDCR) [RO1-DE022552, RO1 DE12880]; UCLA Academic
   senate grant; School of Dentistry Seed grant
FX We acknowledge the support of NIH-NIDCR RO1-DE022552; RO1 DE12880; UCLA
   Academic senate grant, School of Dentistry Seed grant and all donors who
   contributed to the funding of the work presented in this review.
CR Ady JW, 2014, ONCOLYTIC VIROTHER, V3, P35, DOI 10.2147/OV.S53858
   Ames E, 2015, J IMMUNOL, V195, P4010, DOI 10.4049/jimmunol.1500447
   Benson DM, 2010, BLOOD, V116, P2286, DOI 10.1182/blood-2010-02-271874
   Bhat R, 2011, INT J CANCER, V128, P908, DOI 10.1002/ijc.25415
   Bonamichi BD, 2017, DIABETES METAB J, V41, P229, DOI 10.4093/dmj.2017.41.4.229
   BONAVIDA B, 1993, NAT IMMUN, V12, P194
   Boudreau JE, 2018, CURR OPIN IMMUNOL, V50, P102, DOI 10.1016/j.coi.2017.11.003
   Bucklein V, 2016, ONCOIMMUNOLOGY, V5, DOI 10.1080/2162402X.2016.1178421
   Bui VT, 2015, FRONT IMMUNOL, V6, DOI 10.3389/fimmu.2015.00576
   Burke S, 2010, TRENDS IMMUNOL, V31, P339, DOI 10.1016/j.it.2010.06.003
   Ochoa MC, 2018, ONCOIMMUNOLOGY, V7, DOI 10.1080/2162402X.2017.1393597
   Cekic C, 2014, CANCER RES, V74, P7250, DOI 10.1158/0008-5472.CAN-13-3583
   Chan CB, 2009, P NATL ACAD SCI USA, V106, P468, DOI 10.1073/pnas.0809824105
   Chaurasiya S, 2018, CURR OPIN IMMUNOL, V51, P83, DOI 10.1016/j.coi.2018.03.008
   Ciszak L, 2009, ONCOL REP, V21, P173, DOI 10.3892/or_00000205
   Concha-Benavente F, 2018, CANCER IMMUNOL RES, V6, P1548, DOI 10.1158/2326-6066.CIR-18-0062
   De Maria A, 2011, P NATL ACAD SCI USA, V108, P728, DOI 10.1073/pnas.1012356108
   Diaz RM, 2007, CANCER RES, V67, P2840, DOI 10.1158/0008-5472.CAN-06-3974
   Eser S, 2014, BRIT J CANCER, V111, P817, DOI 10.1038/bjc.2014.215
   Fang F, 2017, SEMIN IMMUNOL, V31, P37, DOI 10.1016/j.smim.2017.07.009
   Freud AG, 2017, IMMUNITY, V47, P820, DOI 10.1016/j.immuni.2017.10.008
   Fujisaki H, 2009, CANCER RES, V69, P4010, DOI 10.1158/0008-5472.CAN-08-3712
   Gogali F, 2013, THYROID, V23, P1561, DOI 10.1089/thy.2012.0560
   Goumas FA, 2015, INT J CANCER, V137, P1035, DOI 10.1002/ijc.29445
   Guo Z, 2014, ENDOCR-RELAT CANCER, V21, pT285, DOI 10.1530/ERC-14-0002
   Hamilton G, 2008, EMBO J, V27, P499, DOI 10.1038/sj.emboj.7601979
   He YK, 2017, J AUTOIMMUN, V81, P1, DOI 10.1016/j.jaut.2017.04.001
   Hsu J, 2018, J CLIN INVEST, V128, P4654, DOI 10.1172/JCI99317
   Hu ZW, 2017, ONCOTARGET, V8, P1481, DOI 10.18632/oncotarget.13644
   Imai K, 2000, LANCET, V356, P1795, DOI 10.1016/S0140-6736(00)03231-1
   Jarahian M, 2009, J VIROL, V83, P8108, DOI 10.1128/JVI.00211-09
   Jewett A, 2006, CANCER IMMUNOL IMMUN, V55, P1052, DOI 10.1007/s00262-005-0093-7
   Jewett A, 2006, CLIN CANCER RES, V12, P1994, DOI 10.1158/1078-0432.CCR-05-2306
   Jewett A, 1996, J IMMUNOL, V156, P907
   Jewett A, 2003, HUM IMMUNOL, V64, P505, DOI 10.1016/S0198-8859(03)00039-9
   JEWETT A, 1995, CELL IMMUNOL, V160, P91, DOI 10.1016/0008-8749(95)80013-9
   Jewett A, 1997, J IMMUNOL, V159, P4815
   Jewett A, 2008, CANCER IMMUNOL IMMUN, V57, P1053, DOI 10.1007/s00262-007-0437-6
   Jewett A, 2018, SEMIN CANCER BIOL, V53, P178, DOI 10.1016/j.semcancer.2018.08.001
   Jewett A, 2014, J IMMUNOTOXICOL, V11, P297, DOI 10.3109/1547691X.2013.877104
   Jewett A, 2013, J CANCER, V4, P12, DOI 10.7150/jca.5519
   Jewett A, 2011, J CANCER, V2, P443, DOI 10.7150/jca.2.443
   Jurisic V, 2007, MED ONCOL, V24, P312, DOI 10.1007/s12032-007-0007-y
   Kaur K, 2020, CANCERS, V12, DOI 10.3390/cancers12010063
   Kaur K, 2018, FRONT IMMUNOL, V9, DOI 10.3389/fimmu.2018.01229
   Kaur K, 2018, ONCOIMMUNOLOGY, V7, DOI 10.1080/2162402X.2018.1426518
   Kaur K, 2018, CURR OPIN IMMUNOL, V51, P170, DOI 10.1016/j.coi.2018.03.022
   Kaur K, 2017, FRONT IMMUNOL, V8, DOI 10.3389/fimmu.2017.01606
   Kaur K, 2017, FRONT IMMUNOL, V8, DOI 10.3389/fimmu.2017.00297
   Kim HW, 2017, MEDICINE, V96, DOI 10.1097/MD.0000000000005926
   Konjar S, 2010, IMMUNOLOGY, V131, P257, DOI 10.1111/j.1365-2567.2010.03299.x
   Kozlowska AK, 2017, FRONT BIOSCI-LANDMRK, V22, P370, DOI 10.2741/4489
   Kozlowska AK, 2016, CANCER IMMUNOL IMMUN, V65, P1085, DOI 10.1007/s00262-016-1866-x
   Kozlowska AK, 2017, J CANCER, V8, P537, DOI 10.7150/jca.15989
   Kuss I, 1999, CLIN CANCER RES, V5, P329
   Lai P, 1996, CLIN CANCER RES, V2, P161
   Lanier LL, 2005, ANNU REV IMMUNOL, V23, P225, DOI 10.1146/annurev.immunol.23.021704.115526
   Lee BC, 2016, CELL METAB, V23, P685, DOI 10.1016/j.cmet.2016.03.002
   Leivas A, 2016, ONCOIMMUNOLOGY, V5, DOI 10.1080/2162402X.2016.1250051
   Lesina M, 2011, CANCER CELL, V19, P456, DOI 10.1016/j.ccr.2011.03.009
   Long KB, 2017, MOL CANCER THER, V16, P1898, DOI 10.1158/1535-7163.MCT-16-0899
   Lopez-Cobo S, 2018, ONCOIMMUNOLOGY, V7, DOI 10.1080/2162402X.2017.1392426
   Lopez-Soto A, 2017, CANCER CELL, V32, P135, DOI 10.1016/j.ccell.2017.06.009
   Magister S, 2015, ONCOTARGET, V6, P22310, DOI 10.18632/oncotarget.4208
   Magister S, 2013, J CANCER, V4, P45, DOI 10.7150/jca.5044
   Melsen JE, 2016, FRONT IMMUNOL, V7, DOI 10.3389/fimmu.2016.00262
   Moretta A, 2008, CELL DEATH DIFFER, V15, P226, DOI 10.1038/sj.cdd.4402170
   Muinao T, 2018, EXP CELL RES, V362, P1, DOI 10.1016/j.yexcr.2017.10.018
   Nagathihalli NS, 2016, ONCOTARGET, V7, P65982, DOI 10.18632/oncotarget.11786
   Nanut MP, 2014, FRONT IMMUNOL, V5, DOI 10.3389/fimmu.2014.00616
   Ogbomo H, 2013, PLOS ONE, V8, DOI 10.1371/journal.pone.0066825
   Pazina T, 2017, FRONT IMMUNOL, V8, DOI 10.3389/fimmu.2017.00369
   Pham CTN, 1999, P NATL ACAD SCI USA, V96, P8627, DOI 10.1073/pnas.96.15.8627
   Nguyen PH, 2017, CLIN CANCER RES, V23, P1586, DOI 10.1158/1078-0432.CCR-15-2157
   Prince ME, 2007, P NATL ACAD SCI USA, V104, P973, DOI 10.1073/pnas.0610117104
   Rahal A, 2017, J SURG ONCOL, V116, P94, DOI 10.1002/jso.24626
   Raulet DH, 2009, NAT REV IMMUNOL, V9, P568, DOI 10.1038/nri2604
   Ribas A, 2017, CELL, V170, P1109, DOI 10.1016/j.cell.2017.08.027
   Ricci-Vitiani L, 2007, NATURE, V445, P111, DOI 10.1038/nature05384
   Schwartz RH, 2003, ANNU REV IMMUNOL, V21, P305, DOI 10.1146/annurev.immunol.21.120601.141110
   Shah AN, 2007, ANN SURG ONCOL, V14, P3629, DOI 10.1245/s10434-007-9583-5
   Sheppard Amy L., 2011, ARVO Annual Meeting Abstract Search and Program Planner, V2011, P819
   Shurin M. R., 2013, TUMOR IMMUNOENVIRONM, P361, DOI DOI 10.1007/978-94-007-6217-6_15
   Shurin MR, 2014, CANCER IMMUNOL IMMUN, V63, P73, DOI 10.1007/s00262-013-1501-z
   Tai LH, 2013, CANCER RES, V73, P97, DOI 10.1158/0008-5472.CAN-12-1993
   Thompson TW, 2017, ELIFE, V6, DOI 10.7554/eLife.30881
   Todaro M, 2007, CELL STEM CELL, V1, P389, DOI 10.1016/j.stem.2007.08.001
   Toden S, 2018, SCI REP-UK, V8, DOI 10.1038/s41598-018-21478-8
   Tseng HC, 2015, ONCOTARGET, V6, P20002, DOI 10.18632/oncotarget.4755
   Tseng HC, 2015, J CANCER, V6, P866, DOI 10.7150/jca.11527
   Tseng HC, 2015, FRONT IMMUNOL, V6, P1, DOI 10.3389/fimmu.2015.00259
   Tseng HC, 2015, ONCOTARGET, V6, P8947, DOI 10.18632/oncotarget.3250
   Tseng HC, 2014, FRONT IMMUNOL, V5, DOI 10.3389/fimmu.2014.00269
   Tseng HC, 2010, PLOS ONE, V5, DOI 10.1371/journal.pone.0011590
   Wang B, 2014, CANCER RES, V74, P5746, DOI 10.1158/0008-5472.CAN-13-2563
   Woroniecka K, 2018, CLIN CANCER RES, V24, P4175, DOI 10.1158/1078-0432.CCR-17-1846
   Wu J, 2000, J EXP MED, V192, P1059, DOI 10.1084/jem.192.7.1059
   Xu F, 2017, CANCER IMMUNOL IMMUN, V66, P1367, DOI 10.1007/s00262-017-2031-x
   Xu YB, 2013, CANCER IMMUNOL IMMUN, V62, P1637, DOI 10.1007/s00262-013-1466-y
   Zamarin D, 2018, J CLIN INVEST, V128, P1413, DOI 10.1172/JCI98047
   Zamarin D, 2014, MOL THER-ONCOLYTICS, V1, DOI 10.1038/mto.2014.4
   Zamarin D, 2014, SCI TRANSL MED, V6, DOI 10.1126/scitranslmed.3008095
NR 102
TC 22
Z9 23
U1 0
U2 8
PU CELL PRESS
PI CAMBRIDGE
PA 50 HAMPSHIRE ST, FLOOR 5, CAMBRIDGE, MA 02139 USA
SN 2372-7705
J9 MOL THER-ONCOLYTICS
JI Mol. Ther.-Oncolytics
PD MAR 27
PY 2020
VL 16
BP 41
EP 52
DI 10.1016/j.omto.2019.11.002
PG 12
WC Oncology; Medicine, Research & Experimental
SC Oncology; Research & Experimental Medicine
GA KY6KN
UT WOS:000522681900005
PM 31930165
OA Green Published, gold
DA 2021-10-28
ER

PT J
AU Gang, M
   Marin, ND
   Wong, P
   Neal, CC
   Marsala, L
   Foster, M
   Schappe, T
   Meng, W
   Tran, J
   Schaettler, M
   Davila, M
   Gao, F
   Cashen, AF
   Bartlett, NL
   Mehta-Shah, N
   Kahl, BS
   Kim, MY
   Cooper, ML
   DiPersio, JF
   Berrien-Elliott, MM
   Fehniger, TA
AF Gang, Margery
   Marin, Nancy D.
   Wong, Pamela
   Neal, Carly C.
   Marsala, Lynne
   Foster, Mark
   Schappe, Timothy
   Meng, Wei
   Tran, Jennifer
   Schaettler, Maximilian
   Davila, Marco
   Gao, Feng
   Cashen, Amanda F.
   Bartlett, Nancy L.
   Mehta-Shah, Neha
   Kahl, Brad S.
   Kim, Miriam Y.
   Cooper, Matthew L.
   DiPersio, John F.
   Berrien-Elliott, Melissa M.
   Fehniger, Todd A.
TI CAR-modified memory-like NK cells exhibit potent responses to
   NK-resistant lymphomas
SO BLOOD
LA English
DT Article
ID NATURAL-KILLER-CELLS; T-CELLS; RECEPTOR; CANCER; ACTIVATION;
   IMMUNOTHERAPY; REMISSIONS; THERAPY; TUMOR
AB Natural killer (NK) cells are a promising cellular immunotherapy for cancer. Cytokine-induced memory-like (ML) NK cells differentiate after activation with interleukin-12 (IL-12), IL-15, and IL-18, exhibit potent antitumor responses, and safely induce complete remissions in patients with leukemia. However, many cancers are not fully recognized via NK cell receptors. Chimeric antigen receptors (CARs) have been used to enhance tumor-specific recognition by effector lymphocytes. We hypothesized that ML differentiation and CAR engineering would result in complementary improvements in NK cell responses against NK-resistant cancers. To test this idea, peripheral blood ML NK cells were modified to express an anti-CD19 CAR (19-CAR-ML), which displayed significantly increased interferon g production, degranulation, and specific killing against NK-resistant lymphoma lines and primary targets compared with nonspecific control CAR-ML NK cells or conventional CAR NK cells. The 19-CAR and ML responses were synergistic and CAR specific and required immunoreceptor tyrosine-based activation motif signaling. Furthermore, 19-CAR-ML NK cells generated from lymphoma patients exhibited improved responses against their autologous lymphomas. 19-CAR-ML NK cells controlled lymphoma burden in vivo and improved survival in human xenograft models. Thus, CAR engineering of ML NK cells enhanced responses against resistant cancers and warrants further investigation, with the potential to broaden ML NK cell recognition against a variety of NK cell-resistant tumors. (Blood. 2020;136(20):2308-2318)
C1 [Gang, Margery; Marin, Nancy D.; Wong, Pamela; Neal, Carly C.; Marsala, Lynne; Foster, Mark; Schappe, Timothy; Meng, Wei; Tran, Jennifer; Schaettler, Maximilian; Cashen, Amanda F.; Bartlett, Nancy L.; Mehta-Shah, Neha; Kahl, Brad S.; Kim, Miriam Y.; Cooper, Matthew L.; DiPersio, John F.; Berrien-Elliott, Melissa M.; Fehniger, Todd A.] Washington Univ, Sch Med, Dept Med, Div Oncol, St Louis, MO 63110 USA.
   [Davila, Marco] H Lee Moffitt Canc Ctr & Res Inst, Tampa, FL USA.
   [Gao, Feng] Washington Univ, Sch Med, Dept Surg, Div Publ Hlth Sci, St Louis, MO 63110 USA.
RP Fehniger, TA (corresponding author), Washington Univ, Sch Med, 660 South Euclid Ave,Campus Box 8007, St Louis, MO 63110 USA.
EM tfehnige@wustl.edu
OI Berrien-Elliott, Melissa/0000-0002-7319-9159; Schaettler,
   Maximilian/0000-0001-7545-6342; Tran, Jennifer/0000-0001-5339-1218; Gao,
   Feng/0000-0002-1425-1623; Kim, Miriam Yunhee/0000-0001-9609-0685; Marin
   Agudelo, Nancy Dora/0000-0002-2626-3349; Wong,
   Pamela/0000-0002-6856-2603; Bartlett, Nancy/0000-0001-8470-394X
FU Siteman Cancer Center Flow Cytometry Core; Immunomonitoring Laboratory;
   Howard Hughes Medical InstituteHoward Hughes Medical Institute; National
   Institutes of Health (NIH), National Cancer Institute (NCI) grants
   [F32CA200253, K12CA167540, P50CA171063, R01CA205239]; NIH, National
   Heart, Lung and Blood InstituteUnited States Department of Health &
   Human ServicesNational Institutes of Health (NIH) - USANIH National
   Heart Lung & Blood Institute (NHLBI) [T32HL00708843]; Siteman Cancer
   Center [P30CA091842]; Leukemia and Lymphoma SocietyLeukemia and Lymphoma
   Society; V Foundation for Cancer Research; Steinback Fund; Children's
   Discovery Institute at the Washington University School of Medicine;
   Jamie Erin Follicular Lymphoma Research Fund
FX The authors thank our patient volunteers and the lymphoma physician,
   nursing, and research assistant teams who care for them at the
   Washington University School of Medicine, acknowledge support from the
   Siteman Cancer Center Flow Cytometry Core (Bill Eades) and
   Immunomonitoring Laboratory (Stephen Oh), and thank Megan Cooper, Carl
   DeSelm, and Nathan Singh for insightful discussion.; This study was
   supported by a Medical Fellow Award from the Howard Hughes Medical
   Institute (M.G.); National Institutes of Health (NIH), National Cancer
   Institute (NCI) grants F32CA200253 (M.M. B.-E.), K12CA167540
   (M.M.B.-E.), P50CA171063 (Specialized Programs of Research Excellence in
   Leukemia (M.M.B.-E., A.F.C., T.A.F.), and R01CA205239 (T.A.F.); NIH,
   National Heart, Lung and Blood Institute grant T32HL00708843 (P.W.);
   Siteman Cancer Center grant P30CA091842; the Leukemia and Lymphoma
   Society (T.A.F.); the V Foundation for Cancer Research (T.A.F.); the
   Children's Discovery Institute at the Washington University School of
   Medicine (T.A.F.); the Jamie Erin Follicular Lymphoma Research Fund
   (T.A.F.); and the Steinback Fund (N.L.B.).
CR Arnon TI, 2006, SEMIN CANCER BIOL, V16, P348, DOI 10.1016/j.semcancer.2006.07.005
   Baggio L, 2017, CLIN IMMUNOL, V177, P3, DOI 10.1016/j.clim.2016.02.003
   Berrien-Elliott MM, 2015, CURR OPIN ORGAN TRAN, V20, P671, DOI 10.1097/MOT.0000000000000243
   Bonifant CL, 2016, MOL THER-ONCOLYTICS, V3, DOI 10.1038/mto.2016.11
   Caligiuri MA, 2008, BLOOD, V112, P461, DOI 10.1182/blood-2007-09-077438
   Carlsten M, 2015, FRONT IMMUNOL, V6, DOI 10.3389/fimmu.2015.00266
   Ochoa MC, 2017, IMMUNOL CELL BIOL, V95, P347, DOI 10.1038/icb.2017.6
   Cerwenka A, 2001, NAT REV IMMUNOL, V1, P41, DOI 10.1038/35095564
   Chang YH, 2013, CANCER RES, V73, P1777, DOI 10.1158/0008-5472.CAN-12-3558
   Childs RW, 2013, HEMATOL-AM SOC HEMAT, P234, DOI 10.1182/asheducation-2013.1.234
   Cooper MA, 2009, P NATL ACAD SCI USA, V106, P1915, DOI 10.1073/pnas.0813192106
   Fehniger TA, 2007, IMMUNITY, V26, P798, DOI 10.1016/j.immuni.2007.04.010
   Fehniger TA, 2016, TRENDS IMMUNOL, V37, P877, DOI 10.1016/j.it.2016.09.005
   Fitzgerald JC, 2017, CRIT CARE MED, V45, pE124, DOI 10.1097/CCM.0000000000002053
   Foltz JA, 2019, BLOOD S1, V134
   Foucquier J, 2019, PHARMACOL RES PERSPE, V7, DOI 10.1002/prp2.549
   Foucquier J, 2015, PHARMACOL RES PERSPE, V3, DOI 10.1002/prp2.149
   Glienke W, 2015, FRONT PHARMACOL, V6, DOI 10.3389/fphar.2015.00021
   Gust J, 2018, CNS DRUGS, V32, P1091, DOI 10.1007/s40263-018-0582-9
   June CH, 2018, SCIENCE, V359, P1361, DOI 10.1126/science.aar6711
   Kenderian SS, 2015, LEUKEMIA, V29, P1637, DOI 10.1038/leu.2015.52
   Kochenderfer JN, 2017, MOL THER, V25, P2245, DOI 10.1016/j.ymthe.2017.07.004
   Kochenderfer JN, 2015, J CLIN ONCOL, V33, P540, DOI 10.1200/JCO.2014.56.2025
   Kochenderfer JN, 2013, NAT REV CLIN ONCOL, V10, P267, DOI 10.1038/nrclinonc.2013.46
   Lanier LL, 1998, ANNU REV IMMUNOL, V16, P359, DOI 10.1146/annurev.immunol.16.1.359
   Li Y, 2018, CELL STEM CELL, V23, P181, DOI 10.1016/j.stem.2018.06.002
   Liu E, 2018, LEUKEMIA, V32, P520, DOI 10.1038/leu.2017.226
   Liu EL, 2020, NEW ENGL J MED, V382, P545, DOI 10.1056/NEJMoa1910607
   Locke FL, 2019, LANCET ONCOL, V20, P31, DOI 10.1016/S1470-2045(18)30864-7
   Long EO, 2013, ANNU REV IMMUNOL, V31, P227, DOI 10.1146/annurev-immunol-020711-075005
   Love PE, 2010, CSH PERSPECT BIOL, V2, DOI 10.1101/cshperspect.a002485
   Majzner RG, 2018, CANCER DISCOV, V8, P1219, DOI 10.1158/2159-8290.CD-18-0442
   Maude SL, 2018, NEW ENGL J MED, V378, P439, DOI 10.1056/NEJMoa1709866
   Miller JS, 2005, BLOOD, V105, P3051, DOI 10.1182/blood-2004-07-2974
   Morris MA, 2004, CURR MOL MED, V4, P431, DOI 10.2174/1566524043360609
   Ni J, 2012, J EXP MED, V209, P2351, DOI 10.1084/jem.20120944
   Olson JA, 2010, BLOOD, V115, P4293, DOI 10.1182/blood-2009-05-222190
   Oyer JL, 2016, CYTOTHERAPY, V18, P653, DOI 10.1016/j.jcyt.2016.02.006
   Park JH, 2018, NEW ENGL J MED, V378, P449, DOI 10.1056/NEJMoa1709919
   Paust S, 2010, NAT IMMUNOL, V11, P1127, DOI 10.1038/ni.1953
   Porter DL, 2015, SCI TRANSL MED, V7, DOI 10.1126/scitranslmed.aac5415
   Romee R, 2016, SCI TRANSL MED, V8, DOI 10.1126/scitranslmed.aaf2341
   Romee R, 2012, BLOOD, V120, P4751, DOI 10.1182/blood-2012-04-419283
   Rosario M, 2016, CLIN CANCER RES, V22, P596, DOI 10.1158/1078-0432.CCR-15-1419
   Sarvaria A, 2017, FRONT IMMUNOL, V8, DOI 10.3389/fimmu.2017.00329
   Schuster SJ, 2017, BLOOD S1, V130
   Slinker BK, 1998, J MOL CELL CARDIOL, V30, P723, DOI 10.1006/jmcc.1998.0655
   Suck G, 2016, CANCER IMMUNOL IMMUN, V65, P485, DOI 10.1007/s00262-015-1761-x
   Sullivan RP, 2015, J IMMUNOL, V195, P2806, DOI 10.4049/jimmunol.1500949
   Sun JC, 2009, NATURE, V457, P557, DOI 10.1038/nature07665
   Tang XW, 2018, AM J CANCER RES, V8, P1083
   Turtle CJ, 2017, J CLIN ONCOL, V35, P3010, DOI 10.1200/JCO.2017.72.8519
   Vinay DS, 2011, CELL MOL IMMUNOL, V8, P281, DOI 10.1038/cmi.2010.82
   Wilcox RA, 2002, J IMMUNOL, V169, P4230, DOI 10.4049/jimmunol.169.8.4230
   Yokoyama WM, 2004, ANNU REV IMMUNOL, V22, P405, DOI 10.1146/annurev.immunol.22.012703.104711
NR 55
TC 27
Z9 28
U1 9
U2 30
PU AMER SOC HEMATOLOGY
PI WASHINGTON
PA 2021 L ST NW, SUITE 900, WASHINGTON, DC 20036 USA
SN 0006-4971
EI 1528-0020
J9 BLOOD
JI Blood
PD NOV 12
PY 2020
VL 136
IS 20
BP 2308
EP 2318
DI 10.1182/blood.2020006619
PG 11
WC Hematology
SC Hematology
GA OT0SW
UT WOS:000590565800009
PM 32614951
DA 2021-10-28
ER

PT J
AU Sanchez, E
   Smith, EJ
   Yashar, MA
   Patil, S
   Li, MJ
   Porter, AL
   Tanenbaum, EJ
   Schlossberg, RE
   Soof, CM
   Hekmati, T
   Tang, G
   Wang, CS
   Chen, HM
   Berenson, JR
AF Sanchez, Eric
   Smith, Emily J.
   Yashar, Moryel A.
   Patil, Saurabh
   Li, Mingjie
   Porter, Autumn L.
   Tanenbaum, Edward J.
   Schlossberg, Remy E.
   Soof, Camilia M.
   Hekmati, Tara
   Tang, George
   Wang, Cathy S.
   Chen, Haiming
   Berenson, James R.
TI The Role of B-Cell Maturation Antigen in the Biology and Management of,
   and as a Potential Therapeutic Target in, Multiple Myeloma
SO TARGETED ONCOLOGY
LA English
DT Review
ID NECROSIS-FACTOR FAMILY; BISPECIFIC ANTIBODY; BAFF-R; BCMA; APRIL;
   DIAGNOSIS; SURVIVAL; RECEPTOR; IMMUNOGLOBULINS; DEFICIENCY
AB B-cell maturation antigen (BCMA) was originally identified as a cell membrane receptor, expressed exclusively on late stage B-cells and plasma cells (PCs). Investigations of BCMA as a target for therapeutic intervention in multiple myeloma (MM) were initiated in 2007, using cSG1 as a naked antibody (Ab) as well as an Ab-drug conjugate (ADC) targeting BCMA, ultimately leading to ongoing clinical studies for previously treated MM patients. Since then, multiple companies have developed anti-BCMA-directed ADCs. Additionally, there are now three bispecific antibodies in development, which bind to both BCMA and CD3 epsilon on T-cells. This latter binding results in T-cell recruitment and activation, causing target cell lysis. More recently, T-cells have been genetically engineered to recognize BCMA-expressing cells and, in 2013, the first report of anti-BCMA-chimeric antigen receptor T-cells showed that these killed MM cell lines and human MM xenografts in mice. BCMA is also solubilized in the blood (soluble BCMA [sBCMA]) and MM patients with progressive disease have significantly higher sBCMA levels than those responding to treatment. sBCMA circulating in the blood may limit the efficacy of these anti-BCMA-directed therapies. When sBCMA binds to B-cell activating factor (BAFF), BAFF is unable to perform its major biological function of inducing B-cell proliferation and differentiation into Ab-secreting PC. However, the use of gamma-secretase inhibitors, which prevent shedding of BCMA from PCs, may improve the efficacy of these BCMA-directed therapies.
C1 [Sanchez, Eric; Smith, Emily J.; Yashar, Moryel A.; Patil, Saurabh; Li, Mingjie; Porter, Autumn L.; Tanenbaum, Edward J.; Schlossberg, Remy E.; Soof, Camilia M.; Hekmati, Tara; Tang, George; Wang, Cathy S.; Chen, Haiming; Berenson, James R.] Inst Myeloma & Bone Canc Res, 9201 W Sunset Blvd,Suite 300, West Hollywood, CA 90069 USA.
RP Berenson, JR (corresponding author), Inst Myeloma & Bone Canc Res, 9201 W Sunset Blvd,Suite 300, West Hollywood, CA 90069 USA.
EM jberenson@imbcr.org
CR Anderson CL, 2006, TRENDS IMMUNOL, V27, P343, DOI 10.1016/j.it.2006.05.004
   Avery DT, 2003, J CLIN INVEST, V112, P286, DOI 10.1172/JCI200318025
   Berdeja JG, 2017, J CLIN ONCOL, V35, DOI 10.1200/JCO.2017.35.15_suppl.3010
   BRODER S, 1975, NEW ENGL J MED, V293, P887, DOI 10.1056/NEJM197510302931801
   Carpenter RO, 2013, CLIN CANCER RES, V19, P2048, DOI 10.1158/1078-0432.CCR-12-2422
   Chiu A, 2007, BLOOD, V109, P729, DOI 10.1182/blood-2006-04-015958
   Claudio JO, 2002, BLOOD, V100, P2175, DOI 10.1182/blood-2002-01-0008
   CONE L, 1964, J CLIN INVEST, V43, P2241, DOI 10.1172/JCI105098
   Dittrich T, 2017, BLOOD, V130, P632, DOI 10.1182/blood-2017-02-767475
   Elsawa SF, 2006, BLOOD, V107, P2882, DOI 10.1182/blood-2005-09-3552
   FAHEY JL, 1963, AM J MED, V35, P698, DOI 10.1016/0002-9343(63)90140-2
   Fan F, 2017, J CLIN ONCOL S, V35, P3001, DOI DOI 10.1200/JC0.2017.35.18_
   Ghermezi M, 2017, HAEMATOLOGICA, V102, P785, DOI 10.3324/haematol.2016.150896
   Gross JA, 2000, NATURE, V404, P995, DOI 10.1038/35010115
   Hipp S, 2017, LEUKEMIA, V31, P1743, DOI 10.1038/leu.2016.388
   Jagannath S, 2007, CLIN LYMPHOMA MYELOM, V7, P518, DOI 10.3816/CLM.2007.n.036
   Kastritis E, 2014, LEUKEMIA, V28, P2075, DOI 10.1038/leu.2014.110
   Kumar S, 2016, LANCET ONCOL, V17, pE328, DOI 10.1016/S1470-2045(16)30206-6
   LAABI Y, 1992, EMBO J, V11, P3897, DOI 10.1002/j.1460-2075.1992.tb05482.x
   LAABI Y, 1994, NUCLEIC ACIDS RES, V22, P1147, DOI 10.1093/nar/22.7.1147
   Laurent SA, 2015, NAT COMMUN, V102, P785
   Mackay F, 2002, NAT REV IMMUNOL, V2, P465, DOI 10.1038/nri844
   Mariani G, 1990, FC RECEPTORS ACTION, P94
   Moore PA, 1999, SCIENCE, V285, P260, DOI 10.1126/science.285.5425.260
   Moreaux J, 2004, BLOOD, V103, P3148, DOI 10.1182/blood-2003-06-1984
   MORENO L, 2016, BLOOD, V0128
   Novak AJ, 2004, BLOOD, V103, P689, DOI 10.1182/blood-2003-06-2043
   O'Connor BP, 2004, J EXP MED, V199, P91, DOI 10.1084/jem.20031330
   Pelletier M, 2003, J BIOL CHEM, V278, P33127, DOI 10.1074/jbc.M305754200
   Peng Y, 2016, BLOOD, V128, DOI 10.1182/blood.V128.22.5264.5264
   PERRI RT, 1981, AM J MED, V71, P935, DOI 10.1016/0002-9343(81)90303-X
   Rajkumar SV, 2014, LANCET ONCOL, V15, pE538, DOI 10.1016/S1470-2045(14)70442-5
   Ramadoss NS, 2015, J AM CHEM SOC, V137, P5288, DOI 10.1021/jacs.5b01876
   Rennert P, 2000, J EXP MED, V192, P1677, DOI 10.1084/jem.192.11.1677
   Ryan MC, 2007, MOL CANCER THER, V6, P3009, DOI 10.1158/1535-7163.MCT-07-0464
   Samy E, 2017, INT REV IMMUNOL, V36, P3, DOI 10.1080/08830185.2016.1276903
   Sanchez E, 2016, CLIN CANCER RES, V22, P3383, DOI 10.1158/1078-0432.CCR-15-2224
   Sanchez E, 2012, BRIT J HAEMATOL, V158, P727, DOI 10.1111/j.1365-2141.2012.09241.x
   Schneider P, 1999, J EXP MED, V189, P1747, DOI 10.1084/jem.189.11.1747
   Schneider P, 2001, J EXP MED, V194, P1691, DOI 10.1084/jem.194.11.1691
   Seckinger A, 2017, CANCER CELL, V31, P396, DOI 10.1016/j.ccell.2017.02.002
   Shu HB, 2000, P NATL ACAD SCI USA, V97, P9156, DOI 10.1073/pnas.160213497
   Steri M, 2017, NEW ENGL J MED, V376, P1615, DOI 10.1056/NEJMoa1610528
   Tai YT, 2016, BLOOD, V127, P3225, DOI 10.1182/blood-2016-01-691162
   Tai YT, 2014, BLOOD, V123, P3128, DOI 10.1182/blood-2013-10-535088
   Thompson JS, 2000, J EXP MED, V192, P129, DOI 10.1084/jem.192.1.129
   Udd KA, 2015, BLOOD, V126, P2931
   Udd KA, 2017, CLIN LYMPHOMA MYELOM, V17, pe19, DOI DOI 10.1016/j.clml.2017.03.033
   Vardanyan S, 2015, BLOOD, V126, DOI 10.1182/blood.V126.23.1778.1778
   Yan MH, 2000, NAT IMMUNOL, V1, P37, DOI 10.1038/76889
NR 50
TC 18
Z9 19
U1 1
U2 16
PU SPRINGER
PI DORDRECHT
PA VAN GODEWIJCKSTRAAT 30, 3311 GZ DORDRECHT, NETHERLANDS
SN 1776-2596
EI 1776-260X
J9 TARGET ONCOL
JI Target. Oncol.
PD FEB
PY 2018
VL 13
IS 1
BP 39
EP 47
DI 10.1007/s11523-017-0538-x
PG 9
WC Oncology
SC Oncology
GA FX7JX
UT WOS:000426266500003
PM 29230672
DA 2021-10-28
ER

PT J
AU Lotfinejad, P
   Kazemi, T
   Mokhtarzadeh, A
   Shanehbandi, D
   Niaragh, FJ
   Safaei, S
   Asadi, M
   Baradaran, B
AF Lotfinejad, Parisa
   Kazemi, Tohid
   Mokhtarzadeh, Ahad
   Shanehbandi, Dariush
   Niaragh, Farhad Jadidi
   Safaei, Sahar
   Asadi, Milad
   Baradaran, Behzad
TI PD-1/PD-L1 axis importance and tumor microenvironment immune cells
SO LIFE SCIENCES
LA English
DT Review
DE PD-L1; Triple negative breast cancer (TNBC); Tumor infiltrating
   lymphocytes (TILs); Immunotherapy; CAR T-cells; siRNA
ID NEGATIVE BREAST-CANCER; GROWTH-FACTOR RECEPTOR; REGULATORY T-CELLS;
   PROGRAMMED DEATH 1; INFILTRATING LYMPHOCYTES; PD-L1 EXPRESSION;
   POOR-PROGNOSIS; ANTI-PD-L1 ANTIBODY; SUPPRESSOR-CELLS; PHASE-II
AB Triple-negative breast cancer (TNBC) is heterogeneous cancer with poor prognosis among the other breast tumors. Rapid recurrence and increased progression rate could be reasons for the poor prognosis of this type of breast cancer. Recently, because of the lack of specific targets in multiple cancer treatment, immune checkpoint blockade therapies with targeting PD-1/PD-L1 axis have displayed significant advances and improved survival. Among different types of breast cancers, TNBC is considered more immunogenic with high T-cell and other immune cells infiltration compared to other breast cancer subtypes. This immunogenic characteristic of TNBC is a beneficial marker in the immunotherapy of these tumors. Clinical studies with a focus on immune checkpoint therapy have demonstrated promising results in TNBC treatment. In this review, we summarize clinical trials with the immunotherapy-based treatment of different cancers and also discuss the interaction between infiltrating immune cells and breast tumor microenvironment. In addition, we focus on the signaling pathway that controls PD-L1 expression and continues with CAR T-cell therapy and siRNA as novel strategies and potential tools in targeted therapy.
C1 [Lotfinejad, Parisa; Kazemi, Tohid; Mokhtarzadeh, Ahad; Shanehbandi, Dariush; Niaragh, Farhad Jadidi; Safaei, Sahar; Asadi, Milad; Baradaran, Behzad] Tabriz Univ Med Sci, Immunol Res Ctr, Daneshgah Ave, Tabriz 5166614766, Iran.
   [Lotfinejad, Parisa; Kazemi, Tohid; Niaragh, Farhad Jadidi; Baradaran, Behzad] Tabriz Univ Med Sci, Dept Immunol, Tabriz, Iran.
   [Lotfinejad, Parisa] Tabriz Univ Med Sci, Student Res Comm, Tabriz, Iran.
RP Baradaran, B (corresponding author), Tabriz Univ Med Sci, Immunol Res Ctr, Daneshgah Ave, Tabriz 5166614766, Iran.
EM baradaranb@tbzmed.ac.ir
RI Baradaran, Behzad/AAQ-5177-2020
OI Baradaran, Behzad/0000-0002-8642-6795; Shanehbandi,
   Dariush/0000-0002-9449-0607
CR Adams LS, 2010, CANCER RES, V70, P3594, DOI 10.1158/0008-5472.CAN-09-3565
   Adams S, 2019, ANN ONCOL, V30, P405, DOI 10.1093/annonc/mdy518
   Adams S, 2014, J CLIN ONCOL, V32, P2959, DOI 10.1200/JCO.2013.55.0491
   Aguiar PN, 2016, IMMUNOTHERAPY-UK, V8, P479, DOI 10.2217/imt-2015-0002
   Ahmadzada Tamkin, 2018, Biophys Rev, V10, P69, DOI 10.1007/s12551-017-0392-1
   Akhtar M, 2015, BREAST CANCER-TARGET, V7, P239, DOI 10.2147/BCTT.S85442
   Bae SB, 2016, J BREAST CANCER, V19, P242, DOI 10.4048/jbc.2016.19.3.242
   Barber DL, 2006, NATURE, V439, P682, DOI 10.1038/nature04444
   BASELGA J, 1993, J NATL CANCER I, V85, P1327, DOI 10.1093/jnci/85.16.1327
   Baselga J, 2013, J CLIN ONCOL, V31, P2586, DOI 10.1200/JCO.2012.46.2408
   Beatty GL, 2014, ONCOIMMUNOLOGY, V3, DOI 10.4161/21624011.2014.970027
   Beavis PA, 2015, CANCER IMMUNOL RES, V3, P506, DOI 10.1158/2326-6066.CIR-14-0211
   Beckers RK, 2016, HISTOPATHOLOGY, V69, P25, DOI 10.1111/his.12904
   Benevides L, 2015, CANCER RES, V75, P3788, DOI 10.1158/0008-5472.CAN-15-0054
   Bianchini G, 2014, LANCET ONCOL, V15, pE58, DOI 10.1016/S1470-2045(13)70477-7
   Brahmer JR, 2012, NEW ENGL J MED, V366, P2455, DOI 10.1056/NEJMoa1200694
   Brockhoff Gero, 2018, Oncotarget, V9, P6201, DOI 10.18632/oncotarget.23717
   Brockwell NK, 2017, CANCER IMMUNOL RES, V5, P871, DOI 10.1158/2326-6066.CIR-17-0150
   Catakovic K, 2017, CELL COMMUN SIGNAL, V15, DOI 10.1186/s12964-016-0160-z
   Chen J, 2016, ANN ONCOL, V27, P409, DOI 10.1093/annonc/mdv615
   Chen LP, 2013, NAT REV IMMUNOL, V13, P227, DOI 10.1038/nri3405
   Coffelt SB, 2015, NATURE, V522, P345, DOI 10.1038/nature14282
   Concha-Benavente F, 2016, CANCER RES, V76, P1031, DOI 10.1158/0008-5472.CAN-15-2001
   Costa R, 2017, CANCER TREAT REV, V53, P111, DOI 10.1016/j.ctrv.2016.12.010
   Coventry B.J., 2015, JRSM OPEN, V6, DOI DOI 10.1177/205427041560390
   Crozier JA, 2016, CLIN BREAST CANCER, V16, P23, DOI 10.1016/j.clbc.2015.08.002
   De Simone M, 2016, IMMUNITY, V45, P1135, DOI 10.1016/j.immuni.2016.10.021
   Demir L, 2013, CLIN EXP METASTAS, V30, P1047, DOI 10.1007/s10585-013-9602-9
   Dent R, 2007, CLIN CANCER RES, V13, P4429, DOI 10.1158/1078-0432.CCR-06-3045
   Dewan MZ, 2007, BREAST CANCER RES TR, V104, P267, DOI 10.1007/s10549-006-9416-4
   Dirix LY, 2018, BREAST CANCER RES TR, V167, P671, DOI 10.1007/s10549-017-4537-5
   Disis Mary L, 2015, Am Soc Clin Oncol Educ Book, pe25, DOI 10.14694/EdBook_AM.2015.35.e25
   Diver EJ, 2015, ONCOLOGIST, V20, P1058, DOI 10.1634/theoncologist.2015-0149
   Domagala P, 2011, BREAST CANCER RES TR, V127, P861, DOI 10.1007/s10549-011-1441-2
   Dong HD, 2002, NAT MED, V8, P793, DOI 10.1038/nm730
   Drake CG, 2014, NAT REV CLIN ONCOL, V11, P24, DOI 10.1038/nrclinonc.2013.208
   Dyck L, 2017, EUR J IMMUNOL, V47, P765, DOI 10.1002/eji.201646875
   Esmailzadeh S, 2017, J GASTROINTEST CANC, V48, P156, DOI 10.1007/s12029-016-9871-z
   Francis P, 2008, JNCI-J NATL CANCER I, V100, P121, DOI 10.1093/jnci/djm287
   Garcia-Teijido P, 2016, CLIN MED INSIGHTS-ON, V10, P31, DOI 10.4137/CMO.S34540
   Gassner FJ, 2015, BRIT J HAEMATOL, V170, P515, DOI 10.1111/bjh.13467
   Gatalica Z, 2014, CANCER EPIDEM BIOMAR, V23, P2965, DOI 10.1158/1055-9965.EPI-14-0654
   Ghebeh H, 2008, BMC CANCER, V8, DOI 10.1186/1471-2407-8-57
   Ghebeh H, 2010, BREAST CANCER RES, V12, DOI 10.1186/bcr2605
   Gianchecchi E, 2018, FRONT IMMUNOL, V9, DOI 10.3389/fimmu.2018.02374
   Grosso J., 2013, J IMMUNOTHER CANCER, V1, pP53, DOI [10.1186/2051-1426-1-S1-P53, DOI 10.1186/2051-1426-1-S1-P53]
   Gu Y, 2014, CELL DEATH DIS, V5, DOI 10.1038/cddis.2014.537
   Gu-Trantien C, 2013, J CLIN INVEST, V123, P2873, DOI 10.1172/JCI67428
   Hartmann J, 2017, EMBO MOL MED, V9, P1183, DOI 10.15252/emmm.201607485
   Hill SJ, 2014, MOL CELL BIOL, V34, P3828, DOI 10.1128/MCB.01646-13
   Hosseinahli N, 2018, J CELL PHYSIOL, V233, P5574, DOI 10.1002/jcp.26514
   Hu WH, 2019, CANCER IMMUNOL IMMUN, V68, P365, DOI 10.1007/s00262-018-2281-2
   Hudis CA, 2011, ONCOLOGIST, V16, P1, DOI 10.1634/theoncologist.2011-S1-01
   Huemer F, 2020, INT J MOL SCI, V21, DOI 10.3390/ijms21082856
   Islamian JP, 2016, BIOIMPACTS, V6, P93, DOI 10.15171/bi.2016.13
   Iwai Y, 2002, P NATL ACAD SCI USA, V99, P12293, DOI 10.1073/pnas.192461099
   Jiang XF, 2013, CLIN CANCER RES, V19, P598, DOI 10.1158/1078-0432.CCR-12-2731
   Jiao SP, 2017, CLIN CANCER RES, V23, P3711, DOI 10.1158/1078-0432.CCR-16-3215
   John LB, 2013, CLIN CANCER RES, V19, P5636, DOI 10.1158/1078-0432.CCR-13-0458
   Karami H, 2013, ASIAN PAC J CANCER P, V14, P7719, DOI 10.7314/APJCP.2013.14.12.7719
   Khaja ASS, 2017, ONCOTARGET, V8, P33159, DOI 10.18632/oncotarget.16565
   Kickingereder P, 2020, RADIOLOGY, V297, P164, DOI 10.1148/radiol.2020200978
   Kitano A, 2017, ESMO OPEN, V2, DOI 10.1136/esmoopen-2016-000150
   Kotlan B, 2005, J IMMUNOL, V175, P2278, DOI 10.4049/jimmunol.175.4.2278
   Kowanetz M, 2006, CLIN CANCER RES, V12, P5018, DOI 10.1158/1078-0432.CCR-06-1520
   Kranz LM, 2016, NATURE, V534, P396, DOI 10.1038/nature18300
   Landskron G, 2014, J IMMUNOL RES, V2014, DOI 10.1155/2014/149185
   Lastwika KJ, 2016, CANCER RES, V76, P227, DOI 10.1158/0008-5472.CAN-14-3362
   Lehmann BD, 2011, J CLIN INVEST, V121, P2750, DOI 10.1172/JCI45014
   Li CW, 2018, CANCER CELL, V33, P187, DOI 10.1016/j.ccell.2018.01.009
   Li SY, 2016, J CONTROL RELEASE, V231, P17, DOI 10.1016/j.jconrel.2016.01.044
   Li ZH, 2018, J TRANSL MED, V16, DOI 10.1186/s12967-018-1514-7
   Li ZH, 2016, J CANCER, V7, P784, DOI 10.7150/jca.14549
   Lindau D, 2013, IMMUNOLOGY, V138, P105, DOI 10.1111/imm.12036
   Liu SZ, 2012, BREAST CANCER RES, V14, DOI 10.1186/bcr3148
   Liu ZX, 2018, TRANSL ONCOL, V11, P311, DOI 10.1016/j.tranon.2018.01.011
   Lo HW, 2005, CANCER CELL, V7, P575, DOI 10.1016/j.ccr.2005.05.007
   Loi S, 2013, CANCER RES, V73, DOI 10.1158/0008-5472.SABCS13-S1-05
   Loi S, 2014, ANN ONCOL, V25, P1544, DOI 10.1093/annonc/mdu112
   Loi S, 2013, J CLIN ONCOL, V31, P860, DOI 10.1200/JCO.2011.41.0902
   Ma CL, 2012, J IMMUNOL, V189, P5029, DOI 10.4049/jimmunol.1201892
   Mahmoud SMA, 2012, J CLIN PATHOL, V65, P159, DOI 10.1136/jclinpath-2011-200355
   Mao Y, 2014, PLOS ONE, V9, DOI 10.1371/journal.pone.0115103
   Marzec M, 2008, P NATL ACAD SCI USA, V105, P20852, DOI 10.1073/pnas.0810958105
   Mehrgou Amir, 2016, Med J Islam Repub Iran, V30, P369
   Mittendorf EA, 2014, CANCER IMMUNOL RES, V2, P361, DOI 10.1158/2326-6066.CIR-13-0127
   Mohammadi A, 2019, J CELL BIOCHEM, V120, P9203, DOI 10.1002/jcb.28196
   Muenst S, 2014, BREAST CANCER RES TR, V146, P15, DOI 10.1007/s10549-014-2988-5
   Muenst S, 2013, BREAST CANCER RES TR, V139, P667, DOI 10.1007/s10549-013-2581-3
   Nadal R, 2016, ANN ONCOL, V27, P1304, DOI 10.1093/annonc/mdw160
   Nanda R, 2016, J CLIN ONCOL, V34, P2460, DOI 10.1200/JCO.2015.64.8931
   Noske A, 2019, EUR J CANCER, V114, P76, DOI 10.1016/j.ejca.2019.04.010
   Orlov S, 2015, J CLIN ENDOCR METAB, V100, P1738, DOI 10.1210/jc.2014-4560
   Palmer DB, 2013, FRONT IMMUNOL, V4, DOI 10.3389/fimmu.2013.00316
   Pandey P., 2018, INT J PHARM SCI RES, V9, P68, DOI [10.26452/ijrps.v9i1.1176, DOI 10.26452/IJRPS.V9I1.1176]
   Pandey P, 2019, ANTI-CANCER AGENT ME, V19, P2019, DOI 10.2174/1871520619666190725122400
   Pandey P, 2019, ENDOCR METAB IMMUNE, V19, P826, DOI 10.2174/1871530319666190206124120
   Pandey P, 2019, NUTR CANCER, V71, P676, DOI 10.1080/01635581.2018.1508732
   Peng G, 2007, IMMUNITY, V27, P334, DOI 10.1016/j.immuni.2007.05.020
   Plitas G, 2016, IMMUNITY, V45, P1122, DOI 10.1016/j.immuni.2016.10.032
   Pollack BP, 2011, CLIN CANCER RES, V17, P4400, DOI 10.1158/1078-0432.CCR-10-3283
   Qian YG, 2008, CANCER INVEST, V26, P816, DOI 10.1080/07357900801941852
   Qin T, 2015, ONCOTARGET, V6, P33972, DOI 10.18632/oncotarget.5583
   Raufi AG, 2015, J GASTROINTEST ONCOL, V6, P561, DOI 10.3978/j.issn.2078-6891.2015.037
   Robert C, 2015, NEW ENGL J MED, V372, P2521, DOI 10.1056/NEJMoa1503093
   Ruffell B, 2012, P NATL ACAD SCI USA, V109, P2796, DOI 10.1073/pnas.1104303108
   Sadelain M, 2013, CANCER DISCOV, V3, P388, DOI 10.1158/2159-8290.CD-12-0548
   Sadreddini S, 2019, J CELL PHYSIOL, V234, P8541, DOI 10.1002/jcp.27816
   Salgado R, 2015, JAMA ONCOL, V1, P448, DOI 10.1001/jamaoncol.2015.0830
   Sanmamed MF, 2014, CANCER J, V20, P256, DOI 10.1097/PPO.0000000000000061
   Schalper KA, 2014, CLIN CANCER RES, V20, P2773, DOI 10.1158/1078-0432.CCR-13-2702
   Schutz F, 2017, ONCOL RES TREAT, V40, P294, DOI 10.1159/000464353
   Shao ZM, 1998, CANCER RES, V58, P4851
   Sharpe AH, 2018, NAT REV IMMUNOL, V18, P153, DOI 10.1038/nri.2017.108
   Shiri Sadaf, 2015, Asian Pac J Cancer Prev, V16, P3917
   Shirmohamadi M, 2020, J CELL PHYSIOL, V235, P776, DOI 10.1002/jcp.29042
   Soofiyani SR, 2016, IRAN J BASIC MED SCI, V19, P1238
   Stanton SE, 2016, JAMA ONCOL, V2, P1354, DOI 10.1001/jamaoncol.2016.1061
   Stovgaard ES, 2018, ACTA ONCOL, V57, P74, DOI 10.1080/0284186X.2017.1400180
   Su JC, 2016, SCI REP-UK, V6, DOI 10.1038/srep28888
   Sumimoto H, 2016, PLOS ONE, V11, DOI 10.1371/journal.pone.0166626
   Taube JM, 2012, SCI TRANSL MED, V4, DOI 10.1126/scitranslmed.3003689
   Teo PY, 2015, ADV HEALTHC MATER, V4, P1180, DOI 10.1002/adhm.201500089
   Thibaudin M, 2016, ONCOIMMUNOLOGY, V5, DOI 10.1080/2162402X.2015.1055444
   Toor SM, 2018, CLIN EXP IMMUNOL, V191, P189, DOI 10.1111/cei.13060
   Topalian SL, 2012, NEW ENGL J MED, V366, P2443, DOI 10.1056/NEJMoa1200690
   Tsavaris N, 2002, BRIT J CANCER, V87, P21, DOI 10.1038/sj.bjc.6600347
   Villadolid J, 2015, TRANSL LUNG CANCER R, V4, P560, DOI 10.3978/j.issn.2218-6751.2015.06.06
   Voron T, 2015, J EXP MED, V212, P139, DOI 10.1084/jem.20140559
   Wallin JJ, 2016, NAT COMMUN, V7, DOI 10.1038/ncomms12624
   Wang J, 2010, AAPS J, V12, P492, DOI 10.1208/s12248-010-9210-4
   Wang SH, 2016, J BIOL CHEM, V291, P21085, DOI 10.1074/jbc.M116.717892
   Wang ZQ, 2017, ONCOTARGET, V8, P51641, DOI 10.18632/oncotarget.18305
   Weber JS, 2015, J CLIN ONCOL S, DOI [10.1200/jco.2015.33.15_suppl.9018, DOI 10.1200/JCO.2015.33.15_SUPPL.9018]
   Welte T, 2016, NAT CELL BIOL, V18, P632, DOI 10.1038/ncb3355
   Wimberly H, 2015, CANCER IMMUNOL RES, V3, P326, DOI 10.1158/2326-6066.CIR-14-0133
   Xiao Y, 2019, MOL THER-METH CLIN D, V12, P1, DOI 10.1016/j.omtm.2018.09.002
   Yang LJ, 2012, CELL BIOCHEM BIOPHYS, V62, P153, DOI 10.1007/s12013-011-9276-3
   Yasuda S, 2013, CLIN EXP IMMUNOL, V172, P500, DOI 10.1111/cei.12069
   Yokosuka T, 2012, J EXP MED, V209, P1201, DOI 10.1084/jem.20112741
   Yoshida N, 2016, ANN SURG ONCOL, V23, P919, DOI 10.1245/s10434-015-4923-3
   Yousefi B, 2012, BIOIMPACTS, V2, P145, DOI 10.5681/bi.2012.019
   Yu D, 2008, CANCER SCI, V99, P810, DOI 10.1111/j.1349-7006.2008.00741.x
   Zhang MH, 2017, ONCOTARGET, V8, P31347, DOI 10.18632/oncotarget.15532
   Zhang P, 2008, MOL IMMUNOL, V45, P1470, DOI 10.1016/j.molimm.2007.08.013
   Zhang Y, 2016, INT IMMUNOL, V28, P423, DOI 10.1093/intimm/dxw007
   Zitvogel L, 2008, J CLIN INVEST, V118, P1991, DOI 10.1172/JCI35180
   Zou WP, 2016, SCI TRANSL MED, V8, DOI 10.1126/scitranslmed.aad7118
NR 148
TC 3
Z9 3
U1 0
U2 14
PU PERGAMON-ELSEVIER SCIENCE LTD
PI OXFORD
PA THE BOULEVARD, LANGFORD LANE, KIDLINGTON, OXFORD OX5 1GB, ENGLAND
SN 0024-3205
EI 1879-0631
J9 LIFE SCI
JI Life Sci.
PD OCT 15
PY 2020
VL 259
AR 118297
DI 10.1016/j.lfs.2020.118297
PG 12
WC Medicine, Research & Experimental; Pharmacology & Pharmacy
SC Research & Experimental Medicine; Pharmacology & Pharmacy
GA OC9OR
UT WOS:000579484900010
PM 32822718
DA 2021-10-28
ER

PT S
AU Mizrahi, J
   Pant, S
AF Mizrahi, Jonathan
   Pant, Shubham
BE Naing, A
   Hajjar, J
TI Immunotherapy in Gastrointestinal Malignancies
SO IMMUNOTHERAPY, 3RD EDITION
SE Advances in Experimental Medicine and Biology
LA English
DT Article; Book Chapter
DE Immunotherapy; Immune checkpoint inhibitor; Colorectal cancer; Gastric
   cancer; Pancreatic cancer; Biliary tract cancer; Hepatocellular
   carcinoma; Anal cancer; Cancer vaccine; Adoptive cell therapy; CAR-T
   cells
ID MISMATCH REPAIR DEFICIENCY; DURABLE CLINICAL BENEFIT; MICROSATELLITE
   INSTABILITY; T-CELLS; COLON-CANCER; HUMAN-PAPILLOMAVIRUS; PD-L1
   EXPRESSION; CTLA-4 BLOCKADE; ANAL CANCER; CARCINOMA
AB Gastrointestinal (GI) cancers represent a variety of malignancies, each with a unique interplay between the tumor and local immune microenvironment. The successes that immunotherapy, particularly immune checkpoint inhibition, has brought to various other solid tumors have largely not yielded the same benefits to patients with GI cancers. There are subsets of patients for whom immunotherapy has been FDA approved in recent years. For example, anti-PD-1 therapy is approved for patients with pretreated hepatocellular carcinoma. Additionally, patients with PD-L1-positive gastric cancer are eligible to receive anti-PD-1 therapy in the third line setting. Outside of the rare subset of patients who harbor MSI-H/dMMR tumors, the vast majority of patients with colorectal, anal, biliary tract, and pancreatic cancers have not responded to single-agent immune checkpoint inhibitors. Innovative techniques with thoughtful treatment combinations, adoptive cell therapy, CAR-T cells, as well as novel predictive biomarkers are needed to bring the benefits of immunotherapy to the majority of patients with GI malignancies.
C1 [Mizrahi, Jonathan] Univ Texas MD Anderson Canc Ctr, Div Canc Med, Houston, TX 77030 USA.
   [Pant, Shubham] Univ Texas MD Anderson Ctr, Invest Canc Therapeut, Houston, TX 77030 USA.
RP Pant, S (corresponding author), Univ Texas MD Anderson Ctr, Invest Canc Therapeut, Houston, TX 77030 USA.
EM JDMizrahi@mdanderson.org; SPant@mdanderson.org
CR Alexander J, 2001, AM J PATHOL, V158, P527, DOI 10.1016/S0002-9440(10)63994-6
   Bang YJ, 2018, ANN ONCOL, V29, P2052, DOI 10.1093/annonc/mdy264
   Battaglin F, 2018, CLIN ADV HEMATOL ONC, V16, P735
   Bauer C, 2016, CANCER LETT, V381, P259, DOI 10.1016/j.canlet.2016.02.057
   Beatty GL, 2011, SCIENCE, V331, P1612, DOI 10.1126/science.1198443
   Bendell JC, 2015, ASCO M S, V33, P704, DOI DOI 10.1200/JCO.2015.33.3_SUPPL.704
   Bendell JC, 2016, J CLIN ONCOL, V34, DOI 10.1200/JCO.2016.34.15_suppl.3502
   Blair AB, 2018, CURR PROB CANCER, V42, P49, DOI 10.1016/j.currproblcancer.2017.10.004
   Bonneville R, 2017, JCO PRECIS ONCOL, V1, DOI 10.1200/PO.17.00073
   Brahmer JR, 2012, NEW ENGL J MED, V366, P2455, DOI 10.1056/NEJMoa1200694
   Centre Hospitalier Universitaire de B Roche Pharma AG National Cancer Institute F, 2022, COMB UCPVAX VACC AT
   CHEN EX, 2019, J CLIN ONCOL S, V37
   Chmielewski M, 2012, GASTROENTEROLOGY, V143, P1095, DOI 10.1053/j.gastro.2012.06.037
   Chung HC, 2019, J IMMUNOTHER CANCER, V7, DOI 10.1186/s40425-019-0508-1
   Dana-Farber Cancer I, 2020, MERCK S DOHM C PEMBR
   De Vuyst H, 2009, INT J CANCER, V124, P1626, DOI 10.1002/ijc.24116
   Diaz L, 2017, ANN ONCOL, V28, pv122, DOI DOI 10.1093/ANN0NC/MDX367
   Diaz LA, 2018, J CLIN ONCOL S, V36, DOI DOI 10.1200/JCO.2018.36.4_suppl.TPS877
   El-Khoueiry AB, 2017, LANCET, V389, P2492, DOI 10.1016/S0140-6736(17)31046-2
   Eng C, 2019, LANCET ONCOL, V20, P849, DOI 10.1016/S1470-2045(19)30027-0
   Frisch M, 1997, NEW ENGL J MED, V337, P1350, DOI 10.1056/NEJM199711063371904
   Fuchs CS, 2018, JAMA ONCOL, V4, DOI 10.1001/jamaoncol.2018.0013
   Galluzzi L, 2015, CANCER CELL, V28, P690, DOI 10.1016/j.ccell.2015.10.012
   Goodman AM, 2017, MOL CANCER THER, V16, P2598, DOI 10.1158/1535-7163.MCT-17-0386
   Hoots BE, 2009, INT J CANCER, V124, P2375, DOI 10.1002/ijc.24215
   Hu ZSI, 2018, CLIN CANCER RES, V24, P1326, DOI 10.1158/1078-0432.CCR-17-3099
   Immune D, 2021, AT COMB INTR G100 D
   Janjigian YY, 2018, J CLIN ONCOL, V36, P2836, DOI 10.1200/JCO.2017.76.6212
   Janjigian YY, 2019, J CLIN ONCOL S, V37
   JANJIGIAN YY, 2019, J CLIN ONCOL, V37
   Kaida M, 2011, J IMMUNOTHER, V34, P92, DOI 10.1097/CJI.0b013e3181fb65b9
   Kang YK, 2017, LANCET, V390, P2461, DOI 10.1016/S0140-6736(17)31827-5
   Kim ST, 2017, ONCOTARGET, V8, P77415, DOI 10.18632/oncotarget.20492
   KOJIMA T, 2019, J CLIN ONCOL S, V37
   Le DT, 2015, NEW ENGL J MED, V372, P2509, DOI 10.1056/NEJMoa1500596
   Le DT, 2013, J IMMUNOTHER, V36, P382, DOI 10.1097/CJI.0b013e31829fb7a2
   Lee JJ, 2018, J CLIN ONCOL S, V36
   Lee V, 2016, ONCOLOGIST, V21, P1200, DOI 10.1634/theoncologist.2016-0046
   Lenz HJJ, 2018, ANN ONCOL, V29, P714
   Llosa NJ, 2015, CANCER DISCOV, V5, P43, DOI 10.1158/2159-8290.CD-14-0863
   Macherla S, 2018, INT J MOL SCI, V19, DOI 10.3390/ijms19113505
   Maity A, 2018, BRIT J CANCER, V119, P1200, DOI 10.1038/s41416-018-0281-9
   Massachusetts General H, 2021, LOS NIV COMB FOLFIRI
   Merck S, 2020, STUD CY PEMBR GVAX S
   Moehler M, 2019, FUTURE ONCOL, V15, P567, DOI 10.2217/fon-2018-0668
   Morris VK, 2017, LANCET ONCOL, V18, P446, DOI 10.1016/S1470-2045(17)30104-3
   Mukherjee P, 2000, J IMMUNOL, V165, P3451, DOI 10.4049/jimmunol.165.6.3451
   Muro K, 2016, LANCET ONCOL, V17, P717, DOI 10.1016/S1470-2045(16)00175-3
   Nakamura Y, 2019, J CLIN ONCOL S, V37
   National Cancer I, 2020, NIV IP TRAT PAT REFR
   National Cancer I, 2020, COMB CHEM AT TREAT P
   National Cancer I Canadian Cancer Trials G, 2019, CAN CANC TRIALS G NI
   O'Hara MH, 2019, P 110 ANN M AM ASS C
   Okrah K, 2018, NPJ PRECIS ONCOL, V2, DOI 10.1038/s41698-018-0068-8
   Ott PA, 2017, ANN ONCOL, V28, P1036, DOI 10.1093/annonc/mdx029
   Overman MJ, 2018, J CLIN ONCOL, V36, P773, DOI 10.1200/JCO.2017.76.9901
   Overman MJ, 2017, LANCET ONCOL, V18, P1182, DOI 10.1016/S1470-2045(17)30422-9
   Patnaik A, 2015, CLIN CANCER RES, V21, P4286, DOI 10.1158/1078-0432.CCR-14-2607
   Peltomaki P, 2003, J CLIN ONCOL, V21, P1174, DOI 10.1200/JCO.2003.04.060
   Popat S, 2005, J CLIN ONCOL, V23, P609, DOI 10.1200/JCO.2005.01.086
   Posey AD, 2016, IMMUNITY, V44, P1444, DOI 10.1016/j.immuni.2016.05.014
   Qing Y, 2015, DRUG DES DEV THER, V9, P901, DOI 10.2147/DDDT.S75152
   Royal Marsden NHSFT University of S University of O Merck KgaA DG, 2024, AV PLUS 5 FU BAS CHE
   Royal RE, 2010, J IMMUNOTHER, V33, P828, DOI 10.1097/CJI.0b013e3181eec14c
   Sangro B, 2013, J HEPATOL, V59, P81, DOI 10.1016/j.jhep.2013.02.022
   Shimizu K, 2012, J HEPATO-BIL-PAN SCI, V19, P171, DOI 10.1007/s00534-011-0437-y
   Shitara K, 2018, LANCET, V392, P123, DOI 10.1016/S0140-6736(18)31257-1
   Siegel RL, 2019, CA-CANCER J CLIN, V69, P7, DOI 10.3322/caac.21551
   Silva VWK, 2016, CHIN CLIN ONCOL, V5, DOI 10.21037/cco.2016.10.04
   Snyder A, 2014, NEW ENGL J MED, V371, P2189, DOI 10.1056/NEJMoa1406498
   Stromnes IM, 2015, CANCER CELL, V28, P638, DOI 10.1016/j.ccell.2015.09.022
   Sun J, 2007, TISSUE ANTIGENS, V69, P19, DOI 10.1111/j.1399-0039.2006.00701.x
   Takahari D, 2019, J CLIN ONCOL S, V37
   Tesniere A, 2010, ONCOGENE, V29, P482, DOI 10.1038/onc.2009.356
   Tumeh PC, 2014, NATURE, V515, P568, DOI 10.1038/nature13954
   Uboha NV, 2019, J CLIN ONCOL S, V37
   Ueno M, 2018, ANN ONCOL, V29, P210
   Weiss GJ, 2018, INVEST NEW DRUG, V36, P96, DOI 10.1007/s10637-017-0525-1
   Witkiewicz A, 2008, J AM COLL SURGEONS, V206, P54
   Witkiewicz A, 2008, J AM COLL SURGEONS, V206, P849, DOI 10.1016/j.jamcollsurg.2007.12.014
   Yamamoto K, 2005, ANTICANCER RES, V25, P3575
   Yezefski T, 2018, J CLIN ONCOL, V36, DOI 10.1200/JCO.2018.36.18_suppl.LBA3579
NR 82
TC 2
Z9 2
U1 0
U2 4
PU SPRINGER INTERNATIONAL PUBLISHING AG
PI CHAM
PA GEWERBESTRASSE 11, CHAM, CH-6330, SWITZERLAND
SN 0065-2598
EI 2214-8019
BN 978-3-030-41008-7; 978-3-030-41007-0
J9 ADV EXP MED BIOL
JI Adv.Exp.Med.Biol.
PY 2020
VL 1244
BP 93
EP 106
DI 10.1007/978-3-030-41008-7_5
D2 10.1007/978-3-030-41008-7
PG 14
WC Oncology; Immunology; Medicine, Research & Experimental
SC Oncology; Immunology; Research & Experimental Medicine
GA BO9ER
UT WOS:000530839100005
PM 32301012
DA 2021-10-28
ER

PT J
AU Murthy, H
   Iqbal, M
   Chavez, JC
   Kharfan-Dabaja, MA
AF Murthy, Hemant
   Iqbal, Madiha
   Chavez, Julio C.
   Kharfan-Dabaja, Mohamed A.
TI Cytokine Release Syndrome: Current Perspectives
SO IMMUNOTARGETS AND THERAPY
LA English
DT Review
DE cytokine release syndrome; chimeric antigen receptor T-cell therapy
ID T-CELL THERAPY; A(3) ADENOSINE RECEPTOR; ANTIBODY; IL-6; MANAGEMENT;
   SAFETY; REMISSIONS; TOXICITIES; BIOMARKERS; SERUM
AB Chimeric antigen receptor T cell (CART) therapy represents a novel and a paradigm-shifting approach to treating cancer. Recent clinical successes have widened the applicability of CD19 CART cells for the treatment of relapsed/refractory B-cell NHL, namely tisagenleclucel and axicabtagene ciloleucel. Tisagenleclucel is also approved for relapsed and/or refractory B-ALL up to age 25. CART therapy is associated with unique and potentially life-threatening toxicities, notably cytokine release syndrome (CRS). A better understanding of the pathogenesis of CRS is crucial to ensure proper management. In this review, CRS definitions, profiles, risk factors and grading systems are discussed. Finally, current and novel investigational approaches and therapies for CRS are summarized.
C1 [Murthy, Hemant; Iqbal, Madiha; Kharfan-Dabaja, Mohamed A.] Mayo Clin, Div Hematol Oncol, 4500 San Pablo Rd,Mangurian Bdg 3rd Floor, Jacksonville, FL 32224 USA.
   [Murthy, Hemant; Iqbal, Madiha; Kharfan-Dabaja, Mohamed A.] Mayo Clin, Blood & Marrow Transplantat Program, 4500 San Pablo Rd,Mangurian Bdg 3rd Floor, Jacksonville, FL 32224 USA.
   [Chavez, Julio C.] H Lee Moffitt Canc Ctr & Res Inst, Dept Malignant Hematol, Tampa, FL USA.
RP Kharfan-Dabaja, MA (corresponding author), Mayo Clin, Div Hematol Oncol, 4500 San Pablo Rd,Mangurian Bdg 3rd Floor, Jacksonville, FL 32224 USA.; Kharfan-Dabaja, MA (corresponding author), Mayo Clin, Blood & Marrow Transplantat Program, 4500 San Pablo Rd,Mangurian Bdg 3rd Floor, Jacksonville, FL 32224 USA.
EM KharfanDabaja.Mohamed@Mayo.Edu
RI Murthy, Hemant/AAD-9558-2020
OI Murthy, Hemant/0000-0003-4534-4248
CR Ali SA, 2016, BLOOD, V128, P1688, DOI 10.1182/blood-2016-04-711903
   Bar-Yehuda S, 2007, EXPERT OPIN INV DRUG, V16, P1601, DOI 10.1517/13543784.16.10.1601
   Brudno JN, 2016, BLOOD, V127, P3321, DOI 10.1182/blood-2016-04-703751
   Budde LE, 2013, PLOS ONE, V8, DOI 10.1371/journal.pone.0082742
   Bugelski PJ, 2009, EXPERT REV CLIN IMMU, V5, P499, DOI [10.1586/eci.09.31, 10.1586/ECI.09.31]
   Montero JC, 2011, CLIN CANCER RES, V17, P5546, DOI 10.1158/1078-0432.CCR-10-2616
   CHATENOUD L, 1989, NEW ENGL J MED, V320, P1420
   Chen F, 2016, J IMMUNOL METHODS, V434, P1, DOI 10.1016/j.jim.2016.03.005
   Cohen S, 2019, DRUG DES DEV THER, V13, P491, DOI 10.2147/DDDT.S195294
   Davila ML, 2014, SCI TRANSL MED, V6, DOI 10.1126/scitranslmed.3008226
   Di Stasi A, 2011, NEW ENGL J MED, V365, P1673, DOI 10.1056/NEJMoa1106152
   Diaconu I, 2017, MOL THER, V25, P580, DOI 10.1016/j.ymthe.2017.01.011
   Dotti G, 2014, IMMUNOL REV, V257, P107, DOI 10.1111/imr.12131
   Fitzgerald JC, 2017, CRIT CARE MED, V45, pE124, DOI 10.1097/CCM.0000000000002053
   Frey Noelle, 2019, Biol Blood Marrow Transplant, V25, pe123, DOI 10.1016/j.bbmt.2018.12.756
   Frey N, 2017, BEST PRACT RES CL HA, V30, P336, DOI 10.1016/j.beha.2017.09.002
   Fry TJ, 2018, NAT MED, V24, P20, DOI 10.1038/nm.4441
   Gauthier J, 2018, CURR RES TRANSL MED, V66, P50, DOI 10.1016/j.retram.2018.03.003
   Giavridis T, 2018, NAT MED, V24, P731, DOI 10.1038/s41591-018-0041-7
   Grupp SA, 2013, NEW ENGL J MED, V368, P1509, DOI 10.1056/NEJMoa1215134
   Hay KA, 2017, BLOOD, V130, P2295, DOI 10.1182/blood-2017-06-793141
   Hunter CA, 2015, NAT IMMUNOL, V16, P448, DOI 10.1038/ni.3153
   June CH, 2018, NEW ENGL J MED, V379, P64, DOI 10.1056/NEJMra1706169
   Karschnia P, 2019, BLOOD, V133, P2212, DOI 10.1182/blood-2018-12-893396
   Kenderian SS, 2017, BIOL BLOOD MARROW TR, V23, pS19, DOI 10.1016/j.bbmt.2016.12.003
   Kochenderfer JN, 2015, J CLIN ONCOL, V33, P540, DOI 10.1200/JCO.2014.56.2025
   Kotch C, 2019, EXPERT REV CLIN IMMU, V15, P813, DOI 10.1080/1744666X.2019.1629904
   Lee DW, 2019, BIOL BLOOD MARROW TR, V25, P625, DOI 10.1016/j.bbmt.2018.12.758
   Lee DW, 2015, LANCET, V385, P517, DOI 10.1016/S0140-6736(14)61403-3
   Lee DW, 2014, BLOOD, V124, P188, DOI 10.1182/blood-2014-05-552729
   Locke FL, 2017, BLOOD
   Mahmoudjafari Z, 2019, BIOL BLOOD MARROW TR, V25, P26, DOI 10.1016/j.bbmt.2018.09.024
   Martinez FO, 2009, ANNU REV IMMUNOL, V27, P451, DOI 10.1146/annurev.immunol.021908.132532
   Maude SL, 2018, NEW ENGL J MED, V378, P439, DOI 10.1056/NEJMoa1709866
   Maude SL, 2014, NEW ENGL J MED, V371, P1507, DOI 10.1056/NEJMoa1407222
   Maude SL, 2014, CANCER J, V20, P119, DOI 10.1097/PPO.0000000000000035
   Mestermann K, 2019, SCI TRANSL MED, V11, DOI 10.1126/scitranslmed.aau5907
   Morgan RA, 2006, SCIENCE, V314, P126, DOI 10.1126/science.1129003
   NASTOUPIL LJ, 2018, BLOOD S, V132, DOI DOI 10.1182/BLOOD-2018-99-114152
   Neelapu SS, 2017, NEW ENGL J MED, V377, P2531, DOI 10.1056/NEJMoa1707447
   Neelapu SS, 2018, NAT REV CLIN ONCOL, V15, DOI 10.1038/nrclinonc.2018.20
   Neelapu SS, 2018, NAT REV CLIN ONCOL, V15, P47, DOI 10.1038/nrclinonc.2017.148
   Nishimoto N., 2008, V181, P151
   Norelli M, 2018, NAT MED, V24, P739, DOI 10.1038/s41591-018-0036-4
   Park JH, 2018, NEW ENGL J MED, V378, P449, DOI 10.1056/NEJMoa1709919
   Paszkiewicz PJ, 2016, J CLIN INVEST, V126, P4262, DOI 10.1172/JCI84813
   Porter DL, 2015, SCI TRANSL MED, V7, DOI 10.1126/scitranslmed.aac5415
   Rajasekaran S, 2014, PEDIATR CRIT CARE ME, V15, P401, DOI 10.1097/PCC.0000000000000078
   Raje N, 2019, NEW ENGL J MED, V380, P1726, DOI 10.1056/NEJMoa1817226
   Robbins PF, 2011, J CLIN ONCOL, V29, P917, DOI 10.1200/JCO.2010.32.2537
   Rouce RH, 2016, CANCER DISCOV, V6, P579, DOI 10.1158/2159-8290.CD-16-0493
   Santomasso Bianca, 2019, Am Soc Clin Oncol Educ Book, V39, P433, DOI 10.1200/EDBK_238691
   SCHUSTER SJ, 2018, BLOOD S, V132, DOI DOI 10.1182/BLOOD-2018-99-113052
   Schuster SJ, 2019, NEW ENGL J MED, V380, P45, DOI 10.1056/NEJMoa1804980
   Sharma P, 2018, J CLIN ONCOL, V36, DOI 10.1200/JCO.2018.36.15_suppl.1018
   Sterner RM, 2019, BLOOD, V133, P697, DOI 10.1182/blood-2018-10-881722
   Tanaka T, 2016, IMMUNOTHERAPY-UK, V8, P959, DOI 10.2217/imt-2016-0020
   Teachey DT, 2016, CANCER DISCOV, V6, P664, DOI 10.1158/2159-8290.CD-16-0040
   Topp MS, 2015, LANCET ONCOL, V16, P57, DOI 10.1016/S1470-2045(14)71170-2
   TOPP MS, 2019, J CLIN ONCOL S, V37
   Turtle CJ, 2016, SCI TRANSL MED, V8, DOI 10.1126/scitranslmed.aaf8621
   Valton J, 2018, SCI REP-UK, V8, DOI 10.1038/s41598-018-27264-w
   Varani K, 2011, ARTHRITIS RES THER, V13, DOI 10.1186/ar3527
   Wang ZG, 2018, BIOMARK RES, V6, DOI 10.1186/s40364-018-0116-0
   Watanabe K, 2015, J IMMUNOL, V194, P911, DOI 10.4049/jimmunol.1402346
   Weber EW, 2019, BLOOD ADV, V3, P711, DOI 10.1182/bloodadvances.2018028720
   Wohlfarth P., 2017, J INTENSIVE CARE MED
   Zhou XO, 2015, BLOOD, V125, P4103, DOI 10.1182/blood-2015-02-628354
   Zhou XO, 2014, BLOOD, V123, P3895, DOI 10.1182/blood-2014-01-551671
NR 69
TC 39
Z9 42
U1 2
U2 6
PU DOVE MEDICAL PRESS LTD
PI ALBANY
PA PO BOX 300-008, ALBANY, AUCKLAND 0752, NEW ZEALAND
EI 2253-1556
J9 IMMUNOTARGETS THER
JI IMMUNOTARGETS THER.
PY 2019
VL 8
BP 43
EP 52
DI 10.2147/ITT.S202015
PG 10
WC Immunology
SC Immunology
GA JK2CY
UT WOS:000494656000001
PM 31754614
OA Green Published, gold
DA 2021-10-28
ER

PT J
AU Pierini, A
   Iliopoulou, BP
   Peiris, H
   Perez-Cruz, M
   Baker, J
   Hsu, K
   Gu, XY
   Zheng, PP
   Erkers, T
   Tang, SW
   Strober, W
   Alvarez, M
   Ring, A
   Velardi, A
   Negrin, RS
   Kim, SK
   Meyer, EH
AF Pierini, Antonio
   Iliopoulou, Bettina P.
   Peiris, Heshan
   Perez-Cruz, Magdiel
   Baker, Jeanette
   Hsu, Katie
   Gu, Xueying
   Zheng, Ping-Ping
   Erkers, Tom
   Tang, Sai-Wen
   Strober, William
   Alvarez, Maite
   Ring, Aaron
   Velardi, Andrea
   Negrin, Robert S.
   Kim, Seung K.
   Meyer, Everett H.
TI T cells expressing chimeric antigen receptor promote immune tolerance
SO JCI INSIGHT
LA English
DT Article
ID VERSUS-HOST-DISEASE; EX-VIVO EXPANSION; REGULATORY CELLS; PREVENTION;
   TREGS; DIFFERENTIATION; TRANSPLANTATION; MADCAM-1; THERAPY
AB Cellular therapies based on permanent genetic modification of conventional T cells have emerged as a promising strategy for cancer. However, it remains unknown if modification of T cell subsets, such as Tregs, could be useful in other settings, such as allograft transplantation. Here, we use a modular system based on a chimeric antigen receptor (CAR) that binds covalently modified mAbs to control Treg activation in vivo. Transient expression of this mAb-directed CAR (mAbCAR) in Tregs permitted Treg targeting to specific tissue sites and mitigated allograft responses, such as graft-versus-host disease. mAbCAR Tregs targeted to MHC class I proteins on allografts prolonged islet allograft survival and also prolonged the survival of secondary skin grafts specifically matched to the original islet allograft. Thus, transient genetic modification to produce mAbCAR T cells led to durable immune modulation, suggesting therapeutic targeting strategies for controlling alloreactivity in settings such as organ or tissue transplantation.
C1 [Pierini, Antonio; Iliopoulou, Bettina P.; Perez-Cruz, Magdiel; Baker, Jeanette; Hsu, Katie; Zheng, Ping-Ping; Erkers, Tom; Tang, Sai-Wen; Strober, William; Alvarez, Maite; Negrin, Robert S.; Meyer, Everett H.] Stanford Univ, Sch Med, Div Blood & Marrow Transplantat, Stanford, CA USA.
   [Pierini, Antonio; Velardi, Andrea] Univ Perugia, Hematopoiet Stem Cell Transplantat Program, Dept Med, Perugia, Italy.
   [Peiris, Heshan; Gu, Xueying; Kim, Seung K.] Stanford Univ, Sch Med, Dept Dev Biol, Stanford, CA USA.
   [Ring, Aaron] Stanford Univ, Dept Mol & Cellular Physiol, Stanford, CA 94305 USA.
   [Meyer, Everett H.] Stanford Univ, Dept Med, Div Blood & Marrow Transplantat, Sch Med, Stanford, CA 94305 USA.
RP Meyer, EH (corresponding author), Stanford Univ, Sch Med, Div Blood & Marrow Transplantat, Dept Med, 269 West Campus Dr,CCSR Bldg Room 2245C, Stanford, CA 94305 USA.; Pierini, A (corresponding author), Univ Perugia, Hematopoiet Stem Cell Transplantat Program, Dept Med, CREO, I-06132 Perugia, Italy.; Meyer, EH (corresponding author), Stanford Univ, Dept Med, Div Blood & Marrow Transplantat, Sch Med, Stanford, CA 94305 USA.
EM antonio.pierini@unipg.it; evmeyer@stanford.edu
RI Pierini, Antonio/K-6650-2016; Alvarez, Maite/ABD-5806-2020; Perez-Cruz,
   Magdiel/AAC-6164-2020
OI Alvarez, Maite/0000-0002-5969-9181; Perez-Cruz,
   Magdiel/0000-0003-1215-2100; Zheng, Pingping/0000-0002-6059-8919;
   PIERINI, ANTONIO/0000-0003-3518-0665; Ring, Aaron/0000-0003-3699-2446
FU Stanford SPARK program; Weston Havens Foundation; National Institutes of
   Health National Heart, Lung, and Blood InstituteUnited States Department
   of Health & Human ServicesNational Institutes of Health (NIH) - USANIH
   National Heart Lung & Blood Institute (NHLBI) [1K08HL119590]; JDRF
   Career Development AwardJuvenile Diabetes Research Foundation; Helmsley
   Trust; American Diabetes Association FellowshipAmerican Diabetes
   Association; Associazione Italiana per la Ricerca sul CancroFondazione
   AIRC per la ricerca sul cancro; European UnionEuropean Commission;
   Fondazione Cassa di Risparmio di PerugiaFondazione Cassa Risparmio
   Perugia; NATIONAL CANCER INSTITUTEUnited States Department of Health &
   Human ServicesNational Institutes of Health (NIH) - USANIH National
   Cancer Institute (NCI) [P30CA124435] Funding Source: NIH RePORTER;
   NATIONAL HEART, LUNG, AND BLOOD INSTITUTEUnited States Department of
   Health & Human ServicesNational Institutes of Health (NIH) - USANIH
   National Heart Lung & Blood Institute (NHLBI) [K08HL119590] Funding
   Source: NIH RePORTER
FX This work was supported by the Stanford SPARK program; the Weston Havens
   Foundation; National Institutes of Health National Heart, Lung, and
   Blood Institute (1K08HL119590); a JDRF Career Development Award (to
   EHM); the Helmsley Trust (to EHM and SK); an American Diabetes
   Association Fellowship (to HP); Associazione Italiana per la Ricerca sul
   Cancro, cofounded by the European Union (to AP); and Fondazione Cassa di
   Risparmio di Perugia (to AP).
CR Abken H, 2016, IMMUNITY, V44, P214, DOI 10.1016/j.immuni.2016.02.001
   Anchang B, 2016, NAT PROTOC, V11, P1264, DOI 10.1038/nprot.2016.066
   Barrett DM, 2015, J IMMUNOL, V195, P755, DOI 10.4049/jimmunol.1500751
   Beilhack A, 2005, BLOOD, V106, P1113, DOI 10.1182/blood-2005-02-0509
   Beilhack A, 2008, BLOOD, V111, P2919, DOI 10.1182/blood-2007-09-112789
   Boardman DA, 2017, AM J TRANSPLANT, V17, P931, DOI 10.1111/ajt.14185
   Bolotin DA, 2015, NAT METHODS, V12, P380, DOI 10.1038/nmeth.3364
   Brennan PJ, 2013, NAT REV IMMUNOL, V13, P101, DOI 10.1038/nri3369
   Brunstein CG, 2011, BLOOD, V117, P1061, DOI 10.1182/blood-2010-07-293795
   Cao YA, 2004, P NATL ACAD SCI USA, V101, P221, DOI 10.1073/pnas.2637010100
   Cooke KR, 1996, BLOOD, V88, P3230, DOI 10.1182/blood.V88.8.3230.bloodjournal8883230
   DIIANNI M, 2011, BLOOD, V117, P3921, DOI [DOI 10.1182/blood-2010-10-311894, DOI 10.1182/BLOOD-2010-10-311894]
   Dirice E, 2014, DIABETES, V63, P188, DOI 10.2337/db13-0204
   Edinger M, 2003, BLOOD, V101, P640, DOI 10.1182/blood-2002-06-1751
   Edinger M, 2016, J CLIN INVEST, V126, P1248, DOI 10.1172/JCI86827
   Fedorov VD, 2013, SCI TRANSL MED, V5, DOI 10.1126/scitranslmed.3006597
   Gagliani N, 2013, NAT MED, V19, P739, DOI 10.1038/nm.3179
   Garfall AL, 2016, NEW ENGL J MED, V374, P194, DOI 10.1056/NEJMc1512760
   Gill S, 2015, IMMUNOL REV, V263, P68, DOI 10.1111/imr.12243
   Gorfu G, 2009, CURR MOL MED, V9, P836, DOI 10.2174/156652409789105525
   Ha SO, 2014, INTERN EMERG MED, V9, P325, DOI 10.1007/s11739-013-1019-6
   Josefowicz SZ, 2012, ANNU REV IMMUNOL, V30, P531, DOI 10.1146/annurev.immunol.25.022106.141623
   Kawalekar OU, 2016, IMMUNITY, V44, P380, DOI 10.1016/j.immuni.2016.01.021
   Kim BS, 2015, BLOOD, V126, P546, DOI 10.1182/blood-2015-04-637587
   KRAAL G, 1995, AM J PATHOL, V147, P763
   Ma JSY, 2016, P NATL ACAD SCI USA, V113, pE450, DOI 10.1073/pnas.1524193113
   MacDonald KG, 2016, J CLIN INVEST, V126, P1413, DOI 10.1172/JCI82771
   Martelli MF, 2014, BLOOD, V124, P638, DOI 10.1182/blood-2014-03-564401
   Maus MV, 2016, CLIN CANCER RES, V22, P1875, DOI 10.1158/1078-0432.CCR-15-1433
   Mikami N, 2014, EUR J IMMUNOL, V44, P955, DOI 10.1002/eji.201444513
   Morris EC, 2016, BLOOD, V127, P3305, DOI 10.1182/blood-2015-11-629071
   Murai M, 2003, NAT IMMUNOL, V4, P154, DOI 10.1038/ni879
   Nishikawa H, 2014, CURR OPIN IMMUNOL, V27, P1, DOI 10.1016/j.coi.2013.12.005
   Noyan F, 2017, AM J TRANSPLANT, V17, P917, DOI 10.1111/ajt.14175
   Ohkura N, 2013, IMMUNITY, V38, P414, DOI 10.1016/j.immuni.2013.03.002
   Park JH, 2016, BLOOD, V127, P3312, DOI 10.1182/blood-2016-02-629063
   Picelli S, 2014, NAT PROTOC, V9, P171, DOI 10.1038/nprot.2014.006
   Pierini A, 2015, CURR STEM CELL REP, V1, P177, DOI 10.1007/s40778-015-0025-1
   Plitas G, 2016, CANCER IMMUNOL RES, V4, P721, DOI 10.1158/2326-6066.CIR-16-0193
   Porter DL, 2011, NEW ENGL J MED, V365, P725, DOI 10.1056/NEJMoa1103849
   Ruella M, 2016, CURR HEMATOL MALIG R, V11, P368, DOI 10.1007/s11899-016-0336-z
   Russell MA, 2014, ISLETS, V6, DOI 10.4161/19382014.2014.950547
   Sadelain M, 2016, CURR OPIN IMMUNOL, V41, P68, DOI 10.1016/j.coi.2016.06.004
   Sakaguchi S, 2013, NAT REV IMMUNOL, V13, P461, DOI 10.1038/nri3464
   Schneidawind D, 2013, BLOOD, V122, P3116, DOI 10.1182/blood-2013-08-453126
   Tamada K, 2012, CLIN CANCER RES, V18, P6436, DOI 10.1158/1078-0432.CCR-12-1449
   Ueha S, 2007, J LEUKOCYTE BIOL, V81, P176, DOI 10.1189/jlb.0306231
   Veerapathran A, 2013, BLOOD, V122, P2251, DOI 10.1182/blood-2013-03-492397
   Veerapathran A, 2011, BLOOD, V118, P5671, DOI 10.1182/blood-2011-02-337097
   Yoon J, 2017, BLOOD, V129, P238, DOI 10.1182/blood-2016-07-727834
   Zhang M, 2014, J IMMUNOL METHODS, V408, P123, DOI 10.1016/j.jim.2014.05.014
NR 51
TC 34
Z9 34
U1 0
U2 3
PU AMER SOC CLINICAL INVESTIGATION INC
PI ANN ARBOR
PA 2015 MANCHESTER RD, ANN ARBOR, MI 48104 USA
SN 2379-3708
J9 JCI INSIGHT
JI JCI Insight
PD OCT 19
PY 2017
VL 2
IS 20
AR e92865
DI 10.1172/jci.insight.92865
PG 17
WC Medicine, Research & Experimental
SC Research & Experimental Medicine
GA FK0XV
UT WOS:000413205000004
PM 29046484
OA Green Published, gold
DA 2021-10-28
ER

PT J
AU Lo, ASY
   Ma, QZ
   Liu, DL
   Junghans, RP
AF Lo, Agnes S. Y.
   Ma, Qiangzhong
   Liu, David L.
   Junghans, Richard P.
TI Anti-GD3 Chimeric sFv-CD28/T-Cell Receptor zeta Designer T Cells for
   Treatment of Metastatic Melanoma and Other Neuroectodermal Tumors
SO CLINICAL CANCER RESEARCH
LA English
DT Article
ID HIGH-DOSE INTERLEUKIN-2; MONOCLONAL-ANTIBODY; IN-VIVO;
   ANTITUMOR-ACTIVITY; HUMAN-LYMPHOCYTES; ADOPTIVE TRANSFER;
   CO-STIMULATION; GENE-TRANSFER; PHASE-I; ANTIGEN
AB Purpose: The aims of this study are to compare antitumor activities of two generations of GD3-specific chimeric antigen receptors (CAR) in human primary T lymphocytes in vitro and to evaluate the antitumor efficacy of using a combination of systemic infusion of interleukin-2 (IL2) and designer T cells to eradicate subcutaneous established GD3(+) melanoma in nude mice.
   Experimental Design: Antitumor activities were compared for two generations of designer T cells, the progenitor first-generation with immunoglobulin T-cell receptor (TCR) with Signal 1 and the second-generation designer T cells with Signal 1+2. Osmotic IL2 pumps were used to deliver the maximum tolerated dose of IL2 to enhance the antitumor effects of designer T cells on subcutaneous established melanoma in nude mice.
   Results: Melanoma is associated with high expression of ganglioside GD3, which has been targeted with modest effect in antibody therapies. We previously showed that an anti-GD3 CAR (sFv-TCR zeta) will recruit T cells to target this non-T-dependent antigen, with potent killing of melanoma cells. Here, we report the addition of a CD28 costimulation domain to create a second-generation CAR, called Tandem for two signals. We show that this Tandem sFv-CD28/TCR. receptor on T cells confers advantages of improved cytokine secretion, cytotoxicity, proliferation, and clonal expansion on tumor contact versus the same CAR without costimulation. In an adoptive transfer model using established melanoma tumors, designer T cells with CD28 showed a 50% rate of complete remissions but only where IL2 was supplemented.
   Conclusions: As a reagent for clinical development, the second-generation product is shown to have superior properties to warrant its preference for clinical designer T-cell immunotherapy for melanoma and other tumors. Systemic IL2 was required for optimal activity in an established tumor model. Clin Cancer Res; 16(10); 2769-80. (C) 2010 AACR.
C1 [Ma, Qiangzhong; Junghans, Richard P.] Boston Univ, Sch Med, Dept Surg, Div Surg Res,Roger Williams Med Ctr, Providence, RI 02908 USA.
   [Lo, Agnes S. Y.; Ma, Qiangzhong; Liu, David L.; Junghans, Richard P.] Harvard Univ, Beth Israel Deaconess Med Ctr, Sch Med, Div Hematol Oncol,Harvard Inst Human Genet, Boston, MA 02215 USA.
RP Junghans, RP (corresponding author), Boston Univ, Sch Med, Dept Surg, Div Surg Res,Roger Williams Med Ctr, 825 Chalkstone Ave, Providence, RI 02908 USA.
EM rpj@bu.edu
FU American Cancer SocietyAmerican Cancer Society; National Cancer
   InstituteUnited States Department of Health & Human ServicesNational
   Institutes of Health (NIH) - USANIH National Cancer Institute (NCI)
FX American Cancer Society and National Cancer Institute (R.P. Junghans).
CR Abken H, 2002, TRENDS IMMUNOL, V23, P240, DOI 10.1016/S1471-4906(02)02180-4
   AlvarezVallina L, 1996, EUR J IMMUNOL, V26, P2304, DOI 10.1002/eji.1830261006
   Beecham EJ, 2000, J IMMUNOTHER, V23, P631, DOI 10.1097/00002371-200011000-00004
   Beecham EJ, 2000, J IMMUNOTHER, V23, P332, DOI 10.1097/00002371-200005000-00006
   Brezicka T, 2000, LUNG CANCER-J IASLC, V28, P29, DOI 10.1016/S0169-5002(99)00107-5
   Brocker T, 2000, BLOOD, V96, P1999, DOI 10.1182/blood.V96.5.1999.h8001999_1999_2001
   Carpenito C, 2009, P NATL ACAD SCI USA, V106, P3360, DOI 10.1073/pnas.0813101106
   Carroll RG, 2008, PLOS ONE, V3, DOI 10.1371/journal.pone.0003289
   CHERESH DA, 1985, P NATL ACAD SCI USA, V82, P5155, DOI 10.1073/pnas.82.15.5155
   Dudley ME, 2005, J CLIN ONCOL, V23, P2346, DOI 10.1200/JCO.2005.00.240
   Emtage PCR, 2008, CLIN CANCER RES, V14, P8112, DOI 10.1158/1078-0432.CCR-07-4910
   Finney HM, 1998, J IMMUNOL, V161, P2791
   Fish RG, 1996, MED HYPOTHESES, V46, P140, DOI 10.1016/S0306-9877(96)90014-6
   Forero A, 2006, CANCER BIOTHER RADIO, V21, P561, DOI 10.1089/cbr.2006.21.561
   Gajewski TF, 2007, CLIN CANCER RES, V13, P5256, DOI 10.1158/1078-0432.CCR-07-0892
   Geiger TL, 2001, BLOOD, V98, P2364, DOI 10.1182/blood.V98.8.2364
   Giaccone G, 2005, J CLIN ONCOL, V23, P6854, DOI 10.1200/JCO.2005.17.186
   Haynes NM, 2002, BLOOD, V100, P3155, DOI 10.1182/blood-2002-04-1041
   Hombach A, 2001, J IMMUNOL, V167, P6123, DOI 10.4049/jimmunol.167.11.6123
   HOUGHTON AN, 1985, P NATL ACAD SCI USA, V82, P1242, DOI 10.1073/pnas.82.4.1242
   JUNE C, 2006, CANC CHEMOTHERAPY BI, P718
   Kirkwood JM, 2008, J CLIN ONCOL, V26, P3445, DOI 10.1200/JCO.2007.14.6423
   Krause A, 1998, J EXP MED, V188, P619, DOI 10.1084/jem.188.4.619
   LAMERS CHJ, 1991, CANCER RES, V51, P2324
   Loskog A, 2006, LEUKEMIA, V20, P1819, DOI 10.1038/sj.leu.2404366
   MA QZ, 2002, CANC CHEMOTHERAPY BI, P319
   Maher J, 2002, NAT BIOTECHNOL, V20, P70, DOI 10.1038/nbt0102-70
   Moeller M, 2005, BLOOD, V106, P2995, DOI 10.1182/blood-2004-12-4906
   Moeller M, 2007, CANCER RES, V67, P11428, DOI 10.1158/0008-5472.CAN-07-1141
   Mor F, 1996, J IMMUNOL, V156, P515
   Morgan RA, 2003, J IMMUNOL, V171, P3287, DOI 10.4049/jimmunol.171.6.3287
   Mueller DL, 1996, J IMMUNOL, V156, P1764
   NAKAKUMA H, 1992, JPN J CLIN ONCOL, V22, P308
   Nasi ML, 1997, MELANOMA RES, V7, pS155
   Nolan KF, 1999, CLIN CANCER RES, V5, P3928
   ORTALDO JR, 1987, J IMMUNOL, V138, P3566
   Pinthus JH, 2003, CANCER RES, V63, P2470
   PORTOUKALIAN J, 1989, BIOCHEM INT, V18, P759
   Powell DJ, 2006, J IMMUNOL, V177, P6527, DOI 10.4049/jimmunol.177.9.6527
   Pule MA, 2008, NAT MED, V14, P1264, DOI 10.1038/nm.1882
   RAVINDRANATH M H, 1991, International Reviews of Immunology, V7, P303, DOI 10.3109/08830189109114877
   RAVINDRANATH MH, 1991, CANCER, V67, P3029, DOI 10.1002/1097-0142(19910615)67:12<3029::AID-CNCR2820671217>3.0.CO;2-8
   ROSENBERG SA, 1987, NEW ENGL J MED, V316, P889, DOI 10.1056/NEJM198704093161501
   Rosenberg SA, 2004, NAT MED, V10, P909, DOI 10.1038/nm1100
   ROSENBERG SA, 1988, NEW ENGL J MED, V319, P1676, DOI 10.1056/NEJM198812223192527
   Rossig C, 2001, INT J CANCER, V94, P228, DOI 10.1002/ijc.1457
   Savoldo B, 2007, BLOOD, V110, P2620, DOI 10.1182/blood-2006-11-059139
   SCHAAFSMA MR, 1991, BLOOD, V78, P1981
   SLINGLUFF CL, 2008, CANC PRINCIPLES PRAC, P1897
   SULLIVAN JA, VIDEO 3 1 LYMPHOCYTE
   Wang H, 2009, CLIN CANCER RES, V15, P943, DOI 10.1158/1078-0432.CCR-08-2381
   Willemsen R, 2005, GENE THER, V12, P140, DOI 10.1038/sj.gt.3302388
   Wohlfert EA, 2007, LEUKEMIA, V21, P175, DOI 10.1038/sj.leu.2404453
   Yee C, 2002, P NATL ACAD SCI USA, V99, P16168, DOI 10.1073/pnas.242600099
   Yun CO, 2000, NEOPLASIA, V2, P449, DOI 10.1038/sj.neo.7900108
NR 55
TC 72
Z9 75
U1 0
U2 8
PU AMER ASSOC CANCER RESEARCH
PI PHILADELPHIA
PA 615 CHESTNUT ST, 17TH FLOOR, PHILADELPHIA, PA 19106-4404 USA
SN 1078-0432
EI 1557-3265
J9 CLIN CANCER RES
JI Clin. Cancer Res.
PD MAY 15
PY 2010
VL 16
IS 10
BP 2769
EP 2780
DI 10.1158/1078-0432.CCR-10-0043
PG 12
WC Oncology
SC Oncology
GA 608PH
UT WOS:000278597600009
PM 20460472
OA Bronze
DA 2021-10-28
ER

PT J
AU Haynes, NM
   Trapani, JA
   Teng, MWL
   Jackson, JT
   Cerruti, L
   Jane, SM
   Kershaw, MH
   Smyth, MJ
   Darcy, PK
AF Haynes, NM
   Trapani, JA
   Teng, MWL
   Jackson, JT
   Cerruti, L
   Jane, SM
   Kershaw, MH
   Smyth, MJ
   Darcy, PK
TI Single-chain antigen recognition receptors that costimulate potent
   rejection of established experimental tumors
SO BLOOD
LA English
DT Article
ID TCR GENE-TRANSFER; HUMAN T-CELLS; INTERFERON-GAMMA; IFN-GAMMA;
   INFILTRATING LYMPHOCYTES; ADOPTIVE IMMUNOTHERAPY; INTERLEUKIN-2
   SECRETION; IMMUNOLOGICAL SYNAPSE; MONOCLONAL-ANTIBODIES; CHIMERIC
   RECEPTORS
AB Tumor cells are usually weakly immunogenic as they largely express self-antigens and can down-regulate major. histocompatability complex/peptide molecules and. critical costimulatory ligands. The challenge for immunotherapies has been to provide vigorous immune effector cells that circumvent these tumor escape mechanisms and eradicate established tumors. 0 ne promising approach is to engineer T cells with single-chain a antibody receptors, and since T cells require 2 distinct signals for optimal activation, we have compared the therapeutic efficacy of erbB2-reactive chimeric receptors that contain either T-cell receptor zeta (TCR-zeta) or CD28/TCR-zeta signaling domains. We have demonstrated that primary mouse CD8(+) T lymphocytes expressing the single-chain Fv (scFv)-CD28-zeta receptor have a greater capacity to secrete Tc1 cytokines, induce T-cell proliferation, and inhibit established tumor growth and metastases in vivo. The suppression of established tumor burden by cytotoxic T cells expressing the CD28/TCR- chimera was critically dependent upon their interferon gamma (IFN-gamma) secretion. Our study has illustrated the practical advantage of engineering a T-cell signaling complex that codelivers CD28 activation, dependent only upon the tumor's expression of the appropriate tumor associated antigen. (C) 2002 by The American Society of Hematology.
C1 Peter MacCallum Canc Inst, Sir Donald & Lady Trescowthick Labs, Canc Immunol Program, Melbourne, Vic 8006, Australia.
   Royal Melbourne Hosp, Res Fdn, Rotary Bone Marrow Res Lab, Melbourne, Vic, Australia.
RP Darcy, PK (corresponding author), Peter MacCallum Canc Inst, Sir Donald & Lady Trescowthick Labs, Canc Immunol Program, Locked Bag 1,A Beckett St, Melbourne, Vic 8006, Australia.
RI Smyth, Mark J/H-8709-2014; Teng, Michele WL/AAY-4134-2021; Jane,
   Stephen/D-6659-2011
OI Smyth, Mark J/0000-0001-7098-7240; Teng, Michele WL/0000-0003-1886-9145;
   Jackson, Jacob/0000-0002-6396-2739; Darcy, Phillip/0000-0002-5303-9561;
   Kershaw, Michael/0000-0002-2697-487X; Jane, Stephen
   Marsden/0000-0002-1045-0481; Trapani, Joseph/0000-0003-0983-1532
CR AlvarezVallina L, 1996, EUR J IMMUNOL, V26, P2304, DOI 10.1002/eji.1830261006
   Badovinac VP, 2000, SCIENCE, V290, P1354, DOI 10.1126/science.290.5495.1354
   Barz C, 1998, J IMMUNOL, V161, P5366
   Billiau A, 1998, ANN NY ACAD SCI, V856, P22, DOI 10.1111/j.1749-6632.1998.tb08309.x
   Boehm U, 1997, ANNU REV IMMUNOL, V15, P749, DOI 10.1146/annurev.immunol.15.1.749
   BROCKER T, 1995, J EXP MED, V181, P1653, DOI 10.1084/jem.181.5.1653
   Coughlin CM, 1998, IMMUNITY, V9, P25, DOI 10.1016/S1074-7613(00)80585-3
   Coughlin CM, 1998, J CLIN INVEST, V101, P1441, DOI 10.1172/JCI1555
   Darcy PK, 2000, J IMMUNOL, V164, P3705, DOI 10.4049/jimmunol.164.7.3705
   DIGHE AS, 1994, IMMUNITY, V1, P447, DOI 10.1016/1074-7613(94)90087-6
   Dustin ML, 1999, SCIENCE, V283, P649, DOI 10.1126/science.283.5402.649
   Dustin ML, 2001, TRENDS IMMUNOL, V22, P192, DOI 10.1016/S1471-4906(01)01872-5
   ESHHAR Z, 1993, P NATL ACAD SCI USA, V90, P720, DOI 10.1073/pnas.90.2.720
   Eshhar Z, 2001, J IMMUNOL METHODS, V248, P67, DOI 10.1016/S0022-1759(00)00343-4
   EVAN GI, 1985, MOL CELL BIOL, V5, P3610, DOI 10.1128/MCB.5.12.3610
   Finney HM, 1998, J IMMUNOL, V161, P2791
   GARRIDO F, 1993, IMMUNOL TODAY, V14, P491, DOI 10.1016/0167-5699(93)90264-L
   Geiger TL, 2001, TRANSFUS MED REV, V15, P21, DOI 10.1053/tmrv.2001.19949
   Geiger TL, 2001, BLOOD, V98, P2364, DOI 10.1182/blood.V98.8.2364
   Greenfield EA, 1998, CRIT REV IMMUNOL, V18, P389, DOI 10.1615/CritRevImmunol.v18.i5.10
   Haynes NM, 2001, J IMMUNOL, V166, P182, DOI 10.4049/jimmunol.166.1.182
   HELLSTROM KE, 1995, IMMUNOL REV, V145, P123, DOI 10.1111/j.1600-065X.1995.tb00079.x
   Hellstrom KE, 1997, MOL MED TODAY, V3, P286
   Hombach A, 2001, CANCER RES, V61, P1976
   HWU P, 1995, CANCER RES, V55, P3369
   HWU P, 1993, J EXP MED, V178, P361, DOI 10.1084/jem.178.1.361
   KAGI D, 1994, NATURE, V369, P31, DOI 10.1038/369031a0
   Kaplan DH, 1998, P NATL ACAD SCI USA, V95, P7556, DOI 10.1073/pnas.95.13.7556
   Kessels HWHG, 2001, NAT IMMUNOL, V2, P957, DOI 10.1038/ni1001-957
   Krause A, 1998, J EXP MED, V188, P619, DOI 10.1084/jem.188.4.619
   Lenschow DJ, 1996, ANNU REV IMMUNOL, V14, P233, DOI 10.1146/annurev.immunol.14.1.233
   Liebowitz David N., 1998, Current Opinion in Oncology, V10, P533, DOI 10.1097/00001622-199811000-00010
   Maher J, 2002, NAT BIOTECHNOL, V20, P70, DOI 10.1038/nbt0102-70
   Nagoshi M, 1998, J IMMUNOL, V160, P334
   Nakajima C, 2001, CANCER RES, V61, P3399
   RENNER C, 1994, SCIENCE, V264, P833, DOI 10.1126/science.8171337
   ROSENBERG SA, 1986, SCIENCE, V233, P1318, DOI 10.1126/science.3489291
   Semino C, 1999, ANTICANCER RES, V19, P5645
   Sgadari C, 1996, BLOOD, V87, P3877, DOI 10.1182/blood.V87.9.3877.bloodjournal8793877
   Speiser DE, 1997, J EXP MED, V186, P645, DOI 10.1084/jem.186.5.645
   SPIESS PJ, 1987, JNCI-J NATL CANCER I, V79, P1067
   Stanislawski T, 2001, NAT IMMUNOL, V2, P962, DOI 10.1038/ni1001-962
   STEIN PH, 1994, MOL CELL BIOL, V14, P3392, DOI 10.1128/MCB.14.5.3392
   SU B, 1994, CELL, V77, P727, DOI 10.1016/0092-8674(94)90056-6
   THOMPSON CB, 1989, P NATL ACAD SCI USA, V86, P1333, DOI 10.1073/pnas.86.4.1333
   Viola A, 1999, SCIENCE, V283, P680, DOI 10.1126/science.283.5402.680
   WELS W, 1992, CANCER RES, V52, P6310
   WING EJ, 1989, BLOOD, V73, P643
NR 48
TC 133
Z9 139
U1 0
U2 10
PU AMER SOC HEMATOLOGY
PI WASHINGTON
PA 1900 M STREET. NW SUITE 200, WASHINGTON, DC 20036 USA
SN 0006-4971
J9 BLOOD
JI Blood
PD NOV 1
PY 2002
VL 100
IS 9
BP 3155
EP 3163
DI 10.1182/blood-2002-04-1041
PG 9
WC Hematology
SC Hematology
GA 608AE
UT WOS:000178822300016
PM 12384413
DA 2021-10-28
ER

PT J
AU Alvarez-Vallina, L
   Russell, SJ
AF Alvarez-Vallina, L
   Russell, SJ
TI Efficient discrimination between different densities of target antigen
   by tetracycline-regulatable T bodies
SO HUMAN GENE THERAPY
LA English
DT Article
ID CELL RECEPTOR; LYMPHOCYTES; ACTIVATION; SIGNALS; DOMAINS; CHAIN
AB Engineered T cells expressing chimeric T cell receptors (chTCRs) are of interest for cancer gene therapy but many "cancer antigens" are thought to be unsuitable targets because they are expressed at low levels on normal tissues. We therefore sought to determine whether engineered T cells expressing variable surface densities of a high-affinity chTCR could discriminate different concentrations of the targeted antigen. We plotted the relationship between chTCR density and the concentration of target antigen using Jurkat T cells expressing a hapten-binding chTCR whose expression could be modulated by tetracycline. Our analysis reveals that there is a dynamic equilibrium between cell surface density of the chTCR and the antigen density that optimally triggers T cell activation, At a fixed density of target antigen, optimal T cell activation can be achieved only within a certain range of chTCR densities, while excessive TCR signaling triggers apoptosis of the engineered T cells. Our results show that T cells can be engineered to discriminate different antigen densities and that the T cell response to a fixed concentration of antigen can be optimized by tuning the cell surface density of TCRs.
C1 Hosp Univ Clin Puerta Hierro, Dept Immunol, Madrid 28035, Spain.
   MRC Ctr, Ctr Prot Engn, Cambridge CB2 2QH, England.
   Mayo Clin & Mayo Fdn, Program Mol Med, Rochester, MN 55905 USA.
RP Alvarez-Vallina, L (corresponding author), Hosp Univ Clin Puerta Hierro, Dept Immunol, San Martin Porres 4, Madrid 28035, Spain.
RI Alvarez-Vallina, Luis/ABD-2431-2020; Alvarez-Vallina, Luis/A-2033-2010;
   Alvarez-Vallina, Luis/A-2032-2010
OI Alvarez-Vallina, Luis/0000-0003-3053-6757; 
CR Altenschmidt U, 1997, J IMMUNOL, V159, P5509
   Alvarez-Vallina L, 1997, J IMMUNOL, V159, P5889
   AlvarezVallina L, 1996, EUR J IMMUNOL, V26, P2304, DOI 10.1002/eji.1830261006
   BOEHME SA, 1993, LEUKEMIA BALTIMORE, V7, P845
   BROCKER T, 1995, J EXP MED, V181, P1653, DOI 10.1084/jem.181.5.1653
   Brocker T, 1996, EUR J IMMUNOL, V26, P1770, DOI 10.1002/eji.1830260816
   CRITCHFIELD JM, 1994, SCIENCE, V263, P1139, DOI 10.1126/science.7509084
   ESHHAR Z, 1993, P NATL ACAD SCI USA, V90, P720, DOI 10.1073/pnas.90.2.720
   GOSSEN M, 1992, P NATL ACAD SCI USA, V89, P5547, DOI 10.1073/pnas.89.12.5547
   HAWKINS RE, 1992, J MOL BIOL, V226, P889, DOI 10.1016/0022-2836(92)90639-2
   LENARDO MJ, 1991, NATURE, V353, P858, DOI 10.1038/353858a0
   LYNCH DH, 1995, IMMUNOL TODAY, V16, P569, DOI 10.1016/0167-5699(95)80079-4
   PARDOLL D, 1994, CURR OPIN IMMUNOL, V6, P705, DOI 10.1016/0952-7915(94)90072-8
   SHINKAI Y, 1995, IMMUNITY, V2, P401
   VALITUTTI S, 1995, NATURE, V375, P148, DOI 10.1038/375148a0
   VERMES Y, 1995, J IMMUNOL METHODS, V180, P39
   Viola A, 1996, SCIENCE, V273, P104, DOI 10.1126/science.273.5271.104
NR 17
TC 22
Z9 23
U1 0
U2 2
PU MARY ANN LIEBERT INC PUBL
PI LARCHMONT
PA 2 MADISON AVENUE, LARCHMONT, NY 10538 USA
SN 1043-0342
J9 HUM GENE THER
JI Hum. Gene Ther.
PD MAR 1
PY 1999
VL 10
IS 4
BP 559
EP 563
DI 10.1089/10430349950018634
PG 5
WC Biotechnology & Applied Microbiology; Genetics & Heredity; Medicine,
   Research & Experimental
SC Biotechnology & Applied Microbiology; Genetics & Heredity; Research &
   Experimental Medicine
GA 175RG
UT WOS:000079108300003
PM 10094199
DA 2021-10-28
ER

PT J
AU Gade, TPF
   Hassen, W
   Santos, E
   Gunset, G
   Saudemont, A
   Gong, MC
   Brentjens, R
   Zhong, XS
   Stephan, M
   Stefanski, J
   Lyddane, C
   Osborne, JR
   Buchanan, IM
   Hall, SJ
   Heston, WD
   Riviere, I
   Larson, SM
   Koutcher, JA
   Sadelain, M
AF Gade, TPF
   Hassen, W
   Santos, E
   Gunset, G
   Saudemont, A
   Gong, MC
   Brentjens, R
   Zhong, XS
   Stephan, M
   Stefanski, J
   Lyddane, C
   Osborne, JR
   Buchanan, IM
   Hall, SJ
   Heston, WD
   Riviere, I
   Larson, SM
   Koutcher, JA
   Sadelain, M
TI Targeted elimination of prostate cancer by genetically directed human T
   lymphocytes
SO CANCER RESEARCH
LA English
DT Article
ID MEMBRANE ANTIGEN; ADOPTIVE IMMUNOTHERAPY; RADICAL PROSTATECTOMY;
   COLON-CARCINOMA; TUMOR REJECTION; DENDRITIC CELLS; GENE-THERAPY;
   RECEPTOR; COSTIMULATION; PROLIFERATION
AB The genetic transfer of antigen receptors is a powerful approach to rapidly generate tumor-specific T lymphocytes. Unlike the physiologic T-cell receptor, chimeric antigen receptors (CARs) encompass immunoglobulin variable regions or receptor ligands as their antigen recognition moiety, thus permitting T cells to recognize tumor antigens in the absence of human leukocyte antigen expression. CARs encompassing the CD3 zeta chain as their activating domain induce T-cell proliferation in vitro, but limited survival. The requirements for genetically targeted T cells to function in vivo are less well understood. We have, therefore, established animal models to assess the therapeutic efficacy of human peripheral blood T lymphocytes targeted to prostate-specific membrane antigen (PSMA), an antigen expressed in prostate cancer cells and the neovasculature of various solid tumors. In vivo specificity and antitumor activity were assessed in mice bearing established prostate adenocarcinomas, using serum prostate-secreted antigen, magnetic resonance, computed tomography, and bioluminescence imaging to investigate the response to therapy. In three tumor models, orthotopic, s.c., and pulmonary, we show that PSMA-targeted T cells effectively eliminate prostate cancer. Tumor eradication was directly proportional to the in vivo effector-to-tumor cell ratio. Serial imaging further reveals that the T cells must survive for at least I week to induce durable remissions. The eradication of xenogeneic tumors in a murine environment shows that the adoptively transferred T cells do not absolutely require in vivo costimulation to function. These results thus provide a strong rationale for undertaking phase I clinical studies to assess PSMA-targeted T cells in patients with metastatic prostate cancer.
C1 Mem Sloan Kettering Canc Ctr, Dept Med Phys, New York, NY 10021 USA.
   Mem Sloan Kettering Canc Ctr, Dept Urol, New York, NY 10021 USA.
   Mem Sloan Kettering Canc Ctr, Dept Radiol, New York, NY 10021 USA.
   Mem Sloan Kettering Canc Ctr, Dept Med, New York, NY 10021 USA.
   Mem Sloan Kettering Canc Ctr, Gene Transfer & Somat Cell Engn Facil, New York, NY 10021 USA.
   Sloan Kettering Inst, Program Immunol, New York, NY USA.
   Mt Sinai Med Ctr, Dept Urol, New York, NY 10029 USA.
   Lerner Res Inst, Dept Canc Biol, Cleveland, OH USA.
RP Sadelain, M (corresponding author), Mem Sloan Kettering Canc Ctr, Dept Med Phys, 1275 York Ave, New York, NY 10021 USA.
EM m-sadelain@ski.mskcc.org
OI Osborne, Joseph/0000-0003-0232-5960; Saudemont,
   Aurore/0000-0002-9376-8339
FU NCI NIH HHSUnited States Department of Health & Human ServicesNational
   Institutes of Health (NIH) - USANIH National Cancer Institute (NCI)
   [CA-92629, CA-95152, CA-83084, P30 CA008748, CA-08748, P50 CA086438,
   CA-59350, CA-86438] Funding Source: Medline; NATIONAL CANCER
   INSTITUTEUnited States Department of Health & Human ServicesNational
   Institutes of Health (NIH) - USANIH National Cancer Institute (NCI)
   [P30CA008748, P50CA086438, K08CA095152, P01CA059350, P50CA092629]
   Funding Source: NIH RePORTER
CR Bai XF, 2001, J IMMUNOL, V167, P3936, DOI 10.4049/jimmunol.167.7.3936
   BALEY PA, 1995, J STEROID BIOCHEM, V52, P403, DOI 10.1016/0960-0760(95)00001-G
   Bander NH, 2003, J UROLOGY, V170, P1717, DOI 10.1097/01.ju.0000091655.77601.0c
   Brentjens RJ, 2003, NAT MED, V9, P279, DOI 10.1038/nm827
   Brocker T, 2000, BLOOD, V96, P1999, DOI 10.1182/blood.V96.5.1999.h8001999_1999_2001
   Bubendorf L, 2000, HUM PATHOL, V31, P578, DOI 10.1053/hp.2000.6698
   Cho HJ, 2003, APMIS, V111, P805, DOI 10.1034/j.1600-0463.2003.11107812.x
   Correale P, 1998, J IMMUNOL, V161, P3186
   Eshhar Z, 2001, J IMMUNOL METHODS, V248, P67, DOI 10.1016/S0022-1759(00)00343-4
   Geginat J, 2003, BLOOD, V101, P4260, DOI 10.1182/blood-2002-11-3577
   Geiger TL, 2001, TRANSFUS MED REV, V15, P21, DOI 10.1053/tmrv.2001.19949
   Geiger TL, 2001, BLOOD, V98, P2364, DOI 10.1182/blood.V98.8.2364
   Gilboa E, 1999, IMMUNITY, V11, P263, DOI 10.1016/S1074-7613(00)80101-6
   Gong MC, 2000, MOL UROL, V4, P217
   Gong Michael C., 1999, Neoplasia (New York), V1, P123, DOI 10.1038/sj.neo.7900018
   Halabi S, 2003, J CLIN ONCOL, V21, P1232, DOI 10.1200/JCO.2003.06.100
   Haynes NM, 2002, BLOOD, V100, P3155, DOI 10.1182/blood-2002-04-1041
   Haynes NM, 2002, J IMMUNOL, V169, P5780, DOI 10.4049/jimmunol.169.10.5780
   Haynes NM, 2001, J IMMUNOL, V166, P182, DOI 10.4049/jimmunol.166.1.182
   Heiser A, 2002, J CLIN INVEST, V109, P409, DOI 10.1172/JCI200214364
   Hull GW, 2002, J UROLOGY, V167, P528, DOI 10.1016/S0022-5347(01)69079-7
   ISRAELI RS, 1994, CANCER RES, V54, P1807
   Jemal A, 2004, CA-CANCER J CLIN, V54, P8, DOI 10.3322/canjclin.54.1.8
   Kershaw MH, 2002, NAT BIOTECHNOL, V20, P1221, DOI 10.1038/nbt756
   Lu J, 2002, CANCER RES, V62, P5807
   Ma Qiangzhong, 2002, Cancer Chemother Biol Response Modif, V20, P315
   Ma QZ, 2004, PROSTATE, V61, P12, DOI 10.1002/pros.20073
   Maher J, 2002, NAT BIOTECHNOL, V20, P70, DOI 10.1038/nbt0102-70
   Marincola FM, 2003, TRENDS IMMUNOL, V24, P335, DOI 10.1016/S1471-4906(03)00116-9
   McNeel DG, 2001, CANCER RES, V61, P5161
   O'Keefe DS, 2000, PROSTATE, V45, P149
   O'Keefe DS, 2004, PROSTATE, V58, P200, DOI 10.1002/pros.10319
   Ochsenbein AF, 2001, NATURE, V411, P1058, DOI 10.1038/35082583
   Pardoll D, 2003, ANNU REV IMMUNOL, V21, P807, DOI 10.1146/annurev.immunol.21.120601.141135
   Patel SD, 2000, J IMMUNOTHER, V23, P661, DOI 10.1097/00002371-200011000-00007
   Pinthus JH, 2004, J CLIN INVEST, V114, P1774, DOI 10.1172/JCI200422284
   Pinthus JH, 2003, CANCER RES, V63, P2470
   Pollack A, 2000, INT J RADIAT ONCOL, V48, P507, DOI 10.1016/S0360-3016(00)00620-9
   Pound C R, 2001, Rev Urol, V3, P72
   Pound CR, 1999, JAMA-J AM MED ASSOC, V281, P1591, DOI 10.1001/jama.281.17.1591
   Prilliman KR, 2002, J IMMUNOL, V169, P4094, DOI 10.4049/jimmunol.169.8.4094
   Reiter RE, 1998, P NATL ACAD SCI USA, V95, P1735, DOI 10.1073/pnas.95.4.1735
   RIVIERE I, 1995, P NATL ACAD SCI USA, V92, P6733, DOI 10.1073/pnas.92.15.6733
   Riviere Isabelle, 2004, Curr Hematol Rep, V3, P290
   Sadelain M, 2003, NAT REV CANCER, V3, P35, DOI 10.1038/nrc971
   Stanford J. L., 1999, PROSTATE CANC TRENDS
   TOWNSEND SE, 1993, SCIENCE, V259, P368, DOI 10.1126/science.7678351
   TRABULSI EJ, 2003, AM UR ASS ANN M CHIC
   Wang G, 1998, NAT MED, V4, P168, DOI 10.1038/nm0298-168
   Wolchok JD, 2003, SEMIN ONCOL, V30, P659, DOI 10.1016/S0093-7754(03)00356-7
NR 50
TC 84
Z9 88
U1 0
U2 13
PU AMER ASSOC CANCER RESEARCH
PI PHILADELPHIA
PA 615 CHESTNUT ST, 17TH FLOOR, PHILADELPHIA, PA 19106-4404 USA
SN 0008-5472
EI 1538-7445
J9 CANCER RES
JI Cancer Res.
PD OCT 1
PY 2005
VL 65
IS 19
BP 9080
EP 9088
DI 10.1158/0008-5472.CAN-05-0436
PG 9
WC Oncology
SC Oncology
GA 968YL
UT WOS:000232199400065
PM 16204083
DA 2021-10-28
ER

PT J
AU Thomas, S
   Klobuch, S
   Podlech, J
   Plachter, B
   Hoffmann, P
   Renzaho, A
   Theobald, M
   Reddehase, MJ
   Herr, W
   Lemmermann, NAW
AF Thomas, Simone
   Klobuch, Sebastian
   Podlech, Juergen
   Plachter, Bodo
   Hoffmann, Petra
   Renzaho, Angelique
   Theobald, Matthias
   Reddehase, Matthias J.
   Herr, Wolfgang
   Lemmermann, Niels A. W.
TI Evaluating Human T-Cell Therapy of Cytomegalovirus Organ Disease in
   HLA-Transgenic Mice
SO PLOS PATHOGENS
LA English
DT Article
ID IMMUNE EVASION PROTEINS; BONE-MARROW-TRANSPLANTATION; ADOPTIVE TRANSFER;
   ANIMAL-MODELS; HIGH-AFFINITY; MURINE MODEL; MEMORY; INFECTION; ANTIGEN;
   IMMUNOTHERAPY
AB Reactivation of human cytomegalovirus (HCMV) can cause severe disease in recipients of hematopoietic stem cell transplantation. Although preclinical research in murine models as well as clinical trials have provided 'proof of concept' for infection control by pre-emptive CD8 T-cell immunotherapy, there exists no predictive model to experimentally evaluate parameters that determine antiviral efficacy of human T cells in terms of virus control in functional organs, prevention of organ disease, and host survival benefit. We here introduce a novel mouse model for testing HCMV epitope-specific human T cells. The HCMV UL83/pp65-derived NLV-peptide was presented by transgenic HLA-A2.1 in the context of a lethal infection of NOD/SCID/IL-2rg(-/-) mice with a chimeric murine CMV, mCMV-NLV. Scenarios of HCMV-seropositive and -seronegative human T-cell donors were modeled by testing peptide-restimulated and T-cell receptor-transduced human T cells, respectively. Upon transfer, the T cells infiltrated host tissues in an epitope-specific manner, confining the infection to nodular inflammatory foci. This resulted in a significant reduction of viral load, diminished organ pathology, and prolonged survival. The model has thus proven its potential for a preclinical testing of the protective antiviral efficacy of HCMV epitope-specific human T cells in the evaluation of new approaches to an immunotherapy of CMV disease.
C1 [Thomas, Simone; Klobuch, Sebastian; Hoffmann, Petra; Herr, Wolfgang] Univ Hosp Regensburg, Dept Internal Med Hematol & Oncol 3, Regensburg, Germany.
   [Thomas, Simone; Hoffmann, Petra; Herr, Wolfgang] Univ Regensburg, Regensburg Ctr Intervent Immunol, D-93053 Regensburg, Germany.
   [Thomas, Simone; Klobuch, Sebastian; Theobald, Matthias; Herr, Wolfgang] Johannes Gutenberg Univ Mainz, Dept Internal Med Hematol Oncol & Pneumol 3, Univ Med Ctr, D-55122 Mainz, Germany.
   [Podlech, Juergen; Plachter, Bodo; Renzaho, Angelique; Reddehase, Matthias J.; Lemmermann, Niels A. W.] Johannes Gutenberg Univ Mainz, Univ Med Ctr, Inst Virol, D-55122 Mainz, Germany.
   [Podlech, Juergen; Plachter, Bodo; Renzaho, Angelique; Reddehase, Matthias J.; Lemmermann, Niels A. W.] Johannes Gutenberg Univ Mainz, Univ Med Ctr, Res Ctr Immunotherapy FZI, D-55122 Mainz, Germany.
RP Thomas, S (corresponding author), Univ Hosp Regensburg, Dept Internal Med Hematol & Oncol 3, Regensburg, Germany.
EM simone.thomas@ukr.de
RI Lemmermann, Niels A. W./I-3717-2013; Thomas, Simone/G-7445-2019
OI Lemmermann, Niels A. W./0000-0001-9190-6497; Thomas,
   Simone/0000-0001-6308-3649; Klobuch, Sebastian/0000-0003-1364-0763;
   Reddehase, Matthias/0000-0002-3509-7573
FU Deutsche Forschungsgemeinschaft, Clinical Research Group KFO 183;
   University Medical Center, Mainz, Germany
FX This work was supported by the Deutsche Forschungsgemeinschaft, Clinical
   Research Group KFO 183, individual projects 10 (ST, MT, WH) and 8 (NAWL,
   BP, MJR). NAWL received intramural funding in the young investigator
   program MAIFOR of the University Medical Center, Mainz, Germany. ST was
   awarded a scholarship in the Science Transfer program of the University
   Medical Center, Mainz, Germany. The funders had no role in study design,
   data collection and analysis, decision to publish, or preparation of the
   manuscript.
CR ALLEN LB, 1992, ANTIMICROB AGENTS CH, V36, P206, DOI 10.1128/AAC.36.1.206
   ANDERSON DM, 1995, J BIOL CHEM, V270, P29862
   Arapovic J, 2015, MED MICROBIOL IMMUNO
   Aubert G, 2001, J INFECT DIS, V184, P955, DOI 10.1086/323354
   Barrett DM, 2014, CYTOTHERAPY, V16, P619, DOI 10.1016/j.jcyt.2013.10.013
   Besold K, 2009, VIROLOGY, V391, P5, DOI 10.1016/j.virol.2009.06.004
   Besold K, 2007, J GEN VIROL, V88, P1429, DOI 10.1099/vir.0.82686-0
   Bidanset DJ, 2001, J INFECT DIS, V184, P192, DOI 10.1086/322015
   Boeckh M, 2004, BLOOD, V103, P2003, DOI 10.1182/blood-2003-10-3616
   Boeckh M, 2003, BLOOD, V101, P407, DOI 10.1182/blood-2002-03-0993
   Bohm V, 2008, MED MICROBIOL IMMUN, V197, P135, DOI 10.1007/s00430-008-0092-3
   Borchers S, 2011, TRANSPL INFECT DIS, V13, P222, DOI 10.1111/j.1399-3062.2011.00626.x
   BROWN JM, 1995, J INFECT DIS, V171, P1599, DOI 10.1093/infdis/171.6.1599
   Brune W, 2013, CYTOMEGALOVIRUSES: FROM MOLECULAR PATHOGENESIS TO INTERVENTION, VOL I, P322
   Bubic I, 2004, J VIROL, V78, P7536, DOI 10.1128/JVI.78.14.7536-7544.2004
   CARDIN RD, 1995, VIROLOGY, V209, P236, DOI 10.1006/viro.1995.1249
   Cicin-Sain L, 2008, J VIROL, V82, P2056, DOI 10.1128/JVI.01803-07
   Cieri N, 2014, IMMUNOL REV, V257, P165, DOI 10.1111/imr.12130
   Cobbold M, 2005, J EXP MED, V202, P379, DOI 10.1084/jem.20040613
   Datsenko KA, 2000, P NATL ACAD SCI USA, V97, P6640, DOI 10.1073/pnas.120163297
   de Goss MA, 1998, J VIROL, V72, P7733, DOI 10.1128/JVI.72.10.7733-7744.1998
   Dorrschuck A, 2004, BLOOD, V104, P2591, DOI 10.1182/blood-2004-02-0459
   Ebert S, 2014, PLOS PATHOG, V10, DOI 10.1371/journal.ppat.1004100
   Ebert S, 2012, MED MICROBIOL IMMUN, V201, P541, DOI 10.1007/s00430-012-0268-8
   Ebert S, 2012, MED MICROBIOL IMMUN, V201, P527, DOI 10.1007/s00430-012-0258-x
   Einsele H, 2002, BLOOD, V99, P3916, DOI 10.1182/blood.V99.11.3916
   Eiz-Vesper B, 2013, FRONT IMMUNOL, V3, DOI 10.3389/fimmu.2012.00410
   Feuchtinger T, 2010, BLOOD, V116, P4360, DOI 10.1182/blood-2010-01-262089
   Fink A, 2012, MED MICROBIOL IMMUN, V201, P513, DOI 10.1007/s00430-012-0256-z
   Gattinoni L, 2011, NAT MED, V17, P1290, DOI 10.1038/nm.2446
   Ghazal P, 2003, J VIROL, V77, P3217, DOI 10.1128/JVI.77.5.3217-3228.2003
   GIRI JG, 1994, EMBO J, V13, P2822, DOI 10.1002/j.1460-2075.1994.tb06576.x
   Grzimek NKA, 2001, J VIROL, V75, P2692, DOI 10.1128/JVI.75.6.2692-2705.2001
   Handke W, 2012, MED MICROBIOL IMMUN, V201, P475, DOI 10.1007/s00430-012-0264-z
   Heemskerk MHM, 2007, BLOOD, V109, P235, DOI 10.1182/blood-2006-03-013318
   HENGEL H, 1994, J VIROL, V68, P289, DOI 10.1128/JVI.68.1.289-297.1994
   Holmberg K, 2003, J IMMUNOL, V171, P2427, DOI 10.4049/jimmunol.171.5.2427
   Holtappels R, 2002, J VIROL, V76, P6044, DOI 10.1128/JVI.76.12.6044-6053.2002
   Holtappels R, 2001, J VIROL, V75, P6584, DOI 10.1128/JVI.75.14.6584-6600.2001
   Holtappels R, 2008, MED MICROBIOL IMMUN, V197, P125, DOI 10.1007/s00430-008-0093-2
   Holtappels R, 2006, J VIROL, V80, P7613, DOI 10.1128/JVI.00723-06
   Holtappels R, 2013, CYTOMEGALOVIRUSES: FROM MOLECULAR PATHOGENESIS TO INTERVENTION, VOL II, P354
   Holtappels R, 2009, J VIROL, V83, P9611, DOI 10.1128/JVI.00936-09
   Jackson SE, 2011, VIRUS RES, V157, P151, DOI 10.1016/j.virusres.2010.10.031
   Kawahara T, 2013, HEPATOL RES, V43, P679, DOI 10.1111/j.1872-034X.2012.01116.x
   Kern ER, 2006, ANTIVIR RES, V71, P164, DOI 10.1016/j.antiviral.2006.05.018
   Kershaw MH, 2013, NAT REV CANCER, V13, P525, DOI 10.1038/nrc3565
   Kuball J, 2005, IMMUNITY, V22, P117, DOI 10.1016/j.immuni.2004.12.005
   Kunert A, 2013, FRONT IMMUNOL, V4, DOI 10.3389/fimmu.2013.00363
   Kurz SK, 1999, J VIROL, V73, P8612, DOI 10.1128/JVI.73.10.8612-8622.1999
   Lemmermann NAW, 2015, PLOS PATHOG, V11, DOI 10.1371/journal.ppat.1004640
   Lemmermann NAW, 2012, MED MICROBIOL IMMUN, V201, P497, DOI 10.1007/s00430-012-0257-y
   Lemmermann NAW, 2011, VIRUS RES, V157, P161, DOI 10.1016/j.virusres.2010.09.022
   Lemmermann NAW, 2010, METHOD MICROBIOL, V37, P369, DOI 10.1016/S0580-9517(10)37016-4
   Lemmermann NAW, 2011, J BIOMED BIOTECHNOL, DOI 10.1155/2011/812742
   Lemmermann NAW, 2010, J VIROL, V84, P1221, DOI 10.1128/JVI.02087-09
   Li YX, 2010, J TRANSL MED, V8, DOI 10.1186/1479-5876-8-104
   Marquardt A, 2011, J GEN VIROL, V92, P1279, DOI 10.1099/vir.0.029827-0
   McCormick AL, 2013, CYTOMEGALOVIRUSES: FROM MOLECULAR PATHOGENESIS TO INTERVENTION, VOL I, P264
   Meij P, 2012, J IMMUNOTHER, V35, P621, DOI 10.1097/CJI.0b013e31826e35f6
   MESSERLE M, 1991, J VIROL, V65, P1638, DOI 10.1128/JVI.65.3.1638-1643.1991
   Micklethwaite K, 2007, BIOL BLOOD MARROW TR, V13, P707, DOI 10.1016/j.bbmt.2007.02.004
   MOCARSKI ES, 1993, P NATL ACAD SCI USA, V90, P104, DOI 10.1073/pnas.90.1.104
   Nauerth M, 2013, SCI TRANSL MED, V5, DOI 10.1126/scitranslmed.3005958
   Obar JJ, 2010, INT IMMUNOL, V22, P619, DOI 10.1093/intimm/dxq053
   Obar JJ, 2010, ANN NY ACAD SCI, V1183, P251, DOI 10.1111/j.1749-6632.2009.05126.x
   Ozdemir E, 2007, BONE MARROW TRANSPL, V40, P125, DOI 10.1038/sj.bmt.1705699
   Pahl-Seibert MF, 2005, J VIROL, V79, P5400, DOI 10.1128/JVI.79.9.5400-5413.2005
   Pari GS, 1998, J INFECT DIS, V177, P523, DOI 10.1086/514237
   Peggs KS, 2011, CLIN INFECT DIS, V52, P49, DOI 10.1093/cid/ciq042
   Plotkin S, 2015, MED MICROBIOL IMMUNO
   Podlech J, 2000, J VIROL, V74, P7496, DOI 10.1128/JVI.74.16.7496-7507.2000
   Podlech J, 2002, METHOD MICROBIOL, V32, P493
   Podlech J, 2015, MED MICROBIOL IMMUNO
   Powers C, 2008, CURR TOP MICROBIOL, V325, P333
   REDDEHASE MJ, 1985, J VIROL, V55, P264, DOI 10.1128/JVI.55.2.264-273.1985
   REDDEHASE MJ, 1994, J EXP MED, V179, P185, DOI 10.1084/jem.179.1.185
   Reddehase MJ, 2002, NAT REV IMMUNOL, V2, P831, DOI 10.1038/nri932
   RIDDELL SR, 1992, SCIENCE, V257, P238
   Rosenberg SA, 2015, SCIENCE, V348, P62, DOI 10.1126/science.aaa4967
   Sacher T, 2008, CELL HOST MICROBE, V3, P263, DOI 10.1016/j.chom.2008.02.014
   Schub A, 2009, J IMMUNOL, V183, P6819, DOI 10.4049/jimmunol.0902233
   Seckert CK, 2013, CYTOMEGALOVIRUSES: FROM MOLECULAR PATHOGENESIS TO INTERVENTION, VOL I, P374
   Seckert CK, 2012, MED MICROBIOL IMMUN, V201, P551, DOI 10.1007/s00430-012-0273-y
   Seckert CK, 2009, J VIROL, V83, P8869, DOI 10.1128/JVI.00870-09
   Sellar RS, 2012, EXPERT OPIN BIOL TH, V12, P1161, DOI 10.1517/14712598.2012.693471
   Seo S, 2013, CYTOMEGALOVIRUSES: FROM MOLECULAR PATHOGENESIS TO INTERVENTION, VOL II, P337
   Shultz LD, 2010, P NATL ACAD SCI USA, V107, P13022, DOI 10.1073/pnas.1000475107
   Sissons JG, 2015, MED MICROBIOL IMMUNO
   Smith MS, 2013, CYTOMEGALOVIRUSES: FROM MOLECULAR PATHOGENESIS TO INTERVENTION, VOL I, P417
   Smith MS, 2010, CELL HOST MICROBE, V8, P284, DOI 10.1016/j.chom.2010.08.001
   SMITH MG, 1956, P SOC EXP BIOL MED, V92, P424, DOI 10.3181/00379727-92-22498
   Stahl FR, 2013, PLOS PATHOG, V9, DOI 10.1371/journal.ppat.1003828
   Steffens HP, 1998, J VIROL, V72, P1797, DOI 10.1128/JVI.72.3.1797-1804.1998
   Stemberger C, 2014, BLOOD, V124, P628, DOI 10.1182/blood-2013-12-547349
   Strowig T, 2009, J EXP MED, V206, P1423, DOI 10.1084/jem.20081720
   Sylwester AW, 2005, J EXP MED, V202, P673, DOI 10.1084/jem.20050882
   Szymczak AL, 2004, NAT BIOTECHNOL, V22, P589, DOI 10.1038/nbt957
   Thomas S, 2014, EXP HEMATOL, V42, P28, DOI 10.1016/j.exphem.2013.09.013
   Thomas S, 2012, EUR J IMMUNOL, V42, P3442, DOI 10.1002/eji.201242666
   Thomas S, 2011, IMMUNOTHERAPY-UK, V3, P771, DOI [10.2217/IMT.11.47, 10.2217/imt.11.47]
   Tu WW, 2004, J IMMUNOL, V172, P3260, DOI 10.4049/jimmunol.172.5.3260
   Ugarte-Torres A, 2011, BIOL BLOOD MARROW TR, V17, P574, DOI 10.1016/j.bbmt.2010.07.020
   Vidal S, 2013, CYTOMEGALOVIRUSES: FROM MOLECULAR PATHOGENESIS TO INTERVENTION, VOL II, P192
   Voss RH, 2010, BLOOD, V115, P5154, DOI 10.1182/blood-2009-11-254078
   Wagner M, 2002, J EXP MED, V196, P805, DOI 10.1084/jem.20020811
   Wagner M, 1999, J VIROL, V73, P7056, DOI 10.1128/JVI.73.8.7056-7060.1999
   WALTER EA, 1995, NEW ENGL J MED, V333, P1038, DOI 10.1056/NEJM199510193331603
   Wang XL, 2011, BLOOD, V117, P1888, DOI 10.1182/blood-2010-10-310599
   Wehler TC, 2007, BLOOD, V109, P365, DOI 10.1182/blood-2006-04-014100
   Wills MR, 2013, CYTOMEGALOVIRUSES: FROM MOLECULAR PATHOGENESIS TO INTERVENTION, VOL II, P142
   Wills MR, 1996, J VIROL, V70, P7569, DOI 10.1128/JVI.70.11.7569-7579.1996
   Zhou F, 2009, INT REV IMMUNOL, V28, P239, DOI 10.1080/08830180902978120
   Zhou WD, 2009, BLOOD, V113, P6465, DOI 10.1182/blood-2009-02-203307
NR 114
TC 22
Z9 22
U1 0
U2 7
PU PUBLIC LIBRARY SCIENCE
PI SAN FRANCISCO
PA 1160 BATTERY STREET, STE 100, SAN FRANCISCO, CA 94111 USA
SN 1553-7366
EI 1553-7374
J9 PLOS PATHOG
JI PLoS Pathog.
PD JUL
PY 2015
VL 11
IS 7
AR e1005049
DI 10.1371/journal.ppat.1005049
PG 28
WC Microbiology; Parasitology; Virology
SC Microbiology; Parasitology; Virology
GA CO7TQ
UT WOS:000359365200053
PM 26181057
OA Green Submitted, Green Published, gold
DA 2021-10-28
ER

PT J
AU Hudecek, M
   Anderson, LD
   Nishida, T
   Riddell, SR
AF Hudecek, Michael
   Anderson, Larry D., Jr.
   Nishida, Tetsuya
   Riddell, Stanley R.
TI Adoptive T-cell therapy for B-cell malignancies
SO EXPERT REVIEW OF HEMATOLOGY
LA English
DT Review
DE adoptive T cell therapy; allogeneic hematopoietic cell transplantation;
   central memory T cell; chimeric antigen receptor; immunoglobulin
   idiotype; graft versus host disease; graft versus tumor effect; minor
   histocompatibility antigen; T cell receptor; tumor antigen
ID CHRONIC LYMPHOCYTIC-LEUKEMIA; MINOR HISTOCOMPATIBILITY ANTIGEN;
   TUMOR-ASSOCIATED ANTIGEN; BONE-MARROW-TRANSPLANTATION;
   COLONY-STIMULATING FACTOR; CHRONIC MYELOID-LEUKEMIA;
   NON-HODGKINS-LYMPHOMA; LOW-GRADE LYMPHOMA; GENE-EXPRESSION;
   MULTIPLE-MYELOMA
AB The success of allogeneic hematopoietic cell transplantation (HCT) for B-cell malignancies is evidence that these tumors can be eliminated by T lymphocytes This has encouraged the development of specific adoptive T-cell therapy, both for augmenting the anti-tumor effect of HCT and for patients not undergoing HCT T cells that are capable of recognizing antigens expressed on malignant B cells may be recruited from the endogenous repertoire or engineered to express tumor-targeting receptors Critical insights into the qualities of T cells that enable their persistence and function in vivo have been derived, and obstacles to effective T-cell-mediated tumor eradication are being elucidated These advances provide the tools to translate adoptive T-cell transfer into reliable clinical therapies
C1 [Riddell, Stanley R.] Fred Hutchinson Canc Res Ctr, Div Clin Res, Dept Med, Seattle, WA 98109 USA.
   [Hudecek, Michael] Univ Leipzig, Dept Hematol Oncol & Coagulat, Univ Leipzig Med Ctr, Leipzig, Germany.
   [Anderson, Larry D., Jr.] Univ Texas SW Med Ctr Dallas, Dept Internal Med Hematol Oncol, Dallas, TX 75390 USA.
   [Nishida, Tetsuya] Nagoya Univ, Grad Sch Med, Showa Ku, Aichi 4668560, Japan.
   [Riddell, Stanley R.] Univ Washington, Dept Med, Seattle, WA USA.
RP Riddell, SR (corresponding author), Fred Hutchinson Canc Res Ctr, Div Clin Res, Dept Med, 1100 Fairview Ave N,D3-100, Seattle, WA 98109 USA.
RI nishida, tetsuya/I-7300-2014; Anderson, Larry D./H-8363-2019
OI Anderson, Larry D./0000-0002-6531-9595; Hudecek,
   Michael/0000-0002-2280-2202
FU NIHUnited States Department of Health & Human ServicesNational
   Institutes of Health (NIH) - USA [CA 18029, R01 CA114536]; Leukemia and
   Lymphoma SocietyLeukemia and Lymphoma Society; NATIONAL CANCER
   INSTITUTEUnited States Department of Health & Human ServicesNational
   Institutes of Health (NIH) - USANIH National Cancer Institute (NCI)
   [R01CA114536, R01CA136551, P01CA018029] Funding Source: NIH RePORTER
FX This work was supported by NIH grants CA 18029 (Stanley R Riddell) R01
   CA114536 and the Leukemia and Lymphoma Society Michael Hudecek is a
   scholar of the German Research Foundation (DFG) The authors have no
   other relevant affiliations or financial Involvement with any
   organization or entity with a financial Interest in or financial
   conflict with the subject matter or materials discussed in the
   manuscript apart from those disclosed
CR Ai WYZ, 2009, BLOOD, V113, P5743, DOI 10.1182/blood-2009-01-201988
   Akatsuka Y, 2003, J EXP MED, V197, P1489, DOI 10.1084/jem.20021925
   Atanackovic D, 2009, CLIN CANCER RES, V15, P1343, DOI 10.1158/1078-0432.CCR-08-0989
   Baluna R, 1997, IMMUNOPHARMACOLOGY, V37, P117, DOI 10.1016/S0162-3109(97)00041-6
   Baskar S, 2004, J CLIN INVEST, V113, P1498, DOI 10.1172/JCI200420312
   Bendandi M, 1999, NAT MED, V5, P1171, DOI 10.1038/13928
   Bensinger WI, 2009, LEUKEMIA, V23, P442, DOI 10.1038/leu.2008.396
   Bensinger WI, 1996, BLOOD, V88, P2787, DOI 10.1182/blood.V88.7.2787.bloodjournal8872787
   Berger C, 2004, BLOOD, V103, P1261, DOI 10.1182/blood-2003-08-2908
   Berger C, 2008, J CLIN INVEST, V118, P294, DOI 10.1172/JCI32103
   Bethge WA, 2004, BLOOD, V103, P790, DOI 10.1182/blood-2003-07-2344
   Blake N, 1997, IMMUNITY, V7, P791, DOI 10.1016/S1074-7613(00)80397-0
   Bleakley M, 2004, NAT REV CANCER, V4, P371, DOI 10.1038/nrc1365
   BOGEN B, 1986, EUR J IMMUNOL, V16, P1373, DOI 10.1002/eji.1830161110
   Bogen B, 2000, ACTA ONCOL, V39, P783
   Bollard CM, 2007, BLOOD, V110, P2838, DOI 10.1182/blood-2007-05-091280
   Bollard CM, 2006, LEUKEMIA LYMPHOMA, V47, P837, DOI 10.1080/10428190600604724
   Bollard CM, 2004, J EXP MED, V200, P1623, DOI 10.1084/jem.20040890
   Brickner AG, 2006, BLOOD, V107, P3779, DOI 10.1182/blood-2005-08-3501
   Brown RD, 2001, BLOOD, V98, p295B
   Cavalieri S, 2003, BLOOD, V102, P497, DOI 10.1182/blood-2003-01-0297
   CHALANDON Y, 2009, BONE MARROW TRANSPL, V177, DOI DOI 10.1038/BMT2009
   Chang JT, 2007, SCIENCE, V315, P1687, DOI 10.1126/science.1139393
   Choudhury A, 1997, BLOOD, V89, P1133, DOI 10.1182/blood.V89.4.1133
   Collins RH, 1997, J CLIN ONCOL, V15, P433, DOI 10.1200/JCO.1997.15.2.433
   Cooper LJN, 2003, BLOOD, V101, P1637, DOI 10.1182/blood-2002-07-1989
   Costello E, 2000, GENE THER, V7, P596, DOI 10.1038/sj.gt.3301135
   Davis TA, 1998, BLOOD, V92, P1184, DOI 10.1182/blood.V92.4.1184.416k05_1184_1190
   DEMBIC Z, 1986, NATURE, V320, P232, DOI 10.1038/320232a0
   den Haan JMM, 1998, SCIENCE, V279, P1054, DOI 10.1126/science.279.5353.1054
   Di Nicola M, 2009, BLOOD, V113, P18, DOI 10.1182/blood-2008-06-165654
   Dolstra H, 2002, EUR J IMMUNOL, V32, P2748, DOI 10.1002/1521-4141(2002010)32:10<2748::AID-IMMU2748>3.0.CO;2-T
   Doubrovina ES, 2004, CLIN CANCER RES, V10, P7207, DOI 10.1158/1078-0432.CCR-04-1040
   Dudley ME, 2008, J CLIN ONCOL, V26, P5233, DOI 10.1200/JCO.2008.16.5449
   Engels B, 2003, HUM GENE THER, V14, P1155, DOI 10.1089/104303403322167993
   EPSTEIN MA, 1964, LANCET, V1, P702, DOI 10.1016/s0140-6736(64)91524-7
   Ferrajoli A, 2008, BLOOD, V111, P5291, DOI 10.1182/blood-2007-12-130120
   FIBERGHIEN P, 1994, BLOOD, V84, P1333
   Foster AE, 2008, J IMMUNOTHER, V31, P500, DOI 10.1097/CJI.0b013e318177092b
   Frank C, 2008, LEUKEMIA LYMPHOMA, V49, P779, DOI 10.1080/10428190801911688
   Giannopoulos K, 2006, INT J ONCOL, V29, P95
   Goodyear O, 2005, BLOOD, V106, P4217, DOI 10.1182/blood-2005-02-0563
   Gorgun G, 2005, J CLIN INVEST, V115, P1797, DOI 10.1172/JCI24176
   Hatta Y, 2005, J EXP CLIN CANC RES, V24, P595
   Heldin CH, 2004, NAT REV CANCER, V4, P806, DOI 10.1038/nrc1456
   Hiddemann W, 2005, BLOOD, V106, p270A
   Ho WY, 2006, J IMMUNOL METHODS, V310, P40, DOI 10.1016/j.jim.2005.11.023
   Hong SY, 2008, CANCER RES, V68, P8456, DOI 10.1158/0008-5472.CAN-08-2213
   HOROWITZ MM, 1990, BLOOD, V75, P555
   Hosing C, 2003, ANN ONCOL, V14, P737, DOI 10.1093/annonc/mdg200
   Houot R, 2009, BLOOD REV, V23, P137, DOI 10.1016/j.blre.2008.09.001
   Howe SJ, 2008, J CLIN INVEST, V118, P3143, DOI 10.1172/JCI35798
   Huang X, 2006, BLOOD, V107, P483, DOI 10.1182/blood-2005-05-2133
   Hunder NN, 2008, NEW ENGL J MED, V358, P2698, DOI 10.1056/NEJMoa0800251
   Hunderner M, 2006, EXP HEMATOL, V34, P486, DOI 10.1016/j.exphem.2006.01.008
   Inoges S, 2006, J NATL CANCER I, V98, P1292, DOI 10.1093/jnci/djj358
   Ivics Z, 1997, CELL, V91, P501, DOI 10.1016/S0092-8674(00)80436-5
   Iwai Y, 2002, P NATL ACAD SCI USA, V99, P12293, DOI 10.1073/pnas.192461099
   James ST, 2008, J IMMUNOL, V180, P7028, DOI 10.4049/jimmunol.180.10.7028
   Jelinek DF, 2003, MOL CANCER RES, V1, P346
   Jensen MC, 2000, MOL THER, V1, P49, DOI 10.1006/mthe.1999.0012
   Kamei M, 2009, BLOOD, V113, P5041, DOI 10.1182/blood-2008-07-171678
   Kay Neil E, 2006, Clin Adv Hematol Oncol, V4, P1
   Kershaw MH, 2002, HUM GENE THER, V13, P1971, DOI 10.1089/10430340260355374
   Kessels HWHG, 2001, NAT IMMUNOL, V2, P957, DOI 10.1038/ni1001-957
   Kieback E, 2008, P NATL ACAD SCI USA, V105, P623, DOI 10.1073/pnas.0710198105
   Klein U, 2001, J EXP MED, V194, P1625, DOI 10.1084/jem.194.11.1625
   KOLB HJ, 1995, BLOOD, V86, P2041, DOI 10.1182/blood.V86.5.2041.bloodjournal8652041
   Kowolik CM, 2006, CANCER RES, V66, P10995, DOI 10.1158/0008-5472.CAN-06-0160
   Kuball J, 2007, BLOOD, V109, P2331, DOI 10.1182/blood-2006-05-023069
   KWAK LW, 1992, NEW ENGL J MED, V327, P1209, DOI 10.1056/NEJM199210223271705
   Lanzavecchia A, 2005, CURR OPIN IMMUNOL, V17, P326, DOI 10.1016/j.coi.2005.04.010
   Li Y, 2005, NAT BIOTECHNOL, V23, P349, DOI 10.1038/nbt1070
   MACKINNON S, 1995, BLOOD, V86, P1261, DOI 10.1182/blood.V86.4.1261.bloodjournal8641261
   Maher J, 2002, NAT BIOTECHNOL, V20, P70, DOI 10.1038/nbt0102-70
   Maloney DG, 2008, BONE MARROW TRANSPL, V42, pS35, DOI 10.1038/bmt.2008.110
   Maloney DG, 2005, J CLIN ONCOL, V23, P6421, DOI 10.1200/JCO.2005.06.004
   Maris MB, 2003, BLOOD, V102, P2021, DOI 10.1182/blood-2003-02-0482
   MATHE G, 1965, CANCER RES, V25, P1525
   Mayr C, 2006, EXP HEMATOL, V34, P44, DOI 10.1016/j.exphem.2005.09.016
   Mayr C, 2005, BLOOD, V105, P1566, DOI 10.1182/blood-2004-04-1233
[truncated: 4,301,885 more chars]
