# Supplementary material for: A Bibliometric and Knowledge-Map Analysis of CAR-T Cells From 2009 to 2021
Source: Front Immunol. 2022 Mar 18;13:840956. doi: 10.3389/fimmu.2022.840956 (PMC8971369; doi:10.3389/fimmu.2022.840956)
Supplement: Supplementary file 1 [file DataSheet_1.zip › Annexes 1/download_5001-5500.txt]

FN Clarivate Analytics Web of Science
VR 1.0
PT S
AU Batchu, RB
   Gruzdyn, OV
   Kolli, BK
   Dachepalli, R
   Umar, PS
   Rai, SK
   Singh, N
   Tavva, PS
   Weaver, DW
   Gruber, SA
AF Batchu, Ramesh B.
   Gruzdyn, Oksana V.
   Kolli, Bala K.
   Dachepalli, Rajesh
   Umar, Prem S.
   Rai, Sameer K.
   Singh, Namrata
   Tavva, Pavan S.
   Weaver, Donald W.
   Gruber, Scott A.
BE Birbrair, A
TI IL-10 Signaling in the Tumor Microenvironment of Ovarian Cancer
SO TUMOR MICROENVIRONMENT: THE ROLE OF INTERLEUKINS, PT B
SE Advances in Experimental Medicine and Biology
LA English
DT Article; Book Chapter
DE Ovarian cancer; Tumor microenvironment; Immunosurveillance; Cytokines;
   Interleukins; Interleukin-10; Transforming growth factor-beta;
   Regulatory T cells; Dendritic cells; Immunotherapy; Nuclear factor-kappa
   B; Cancer stem cells; Epithelial-to-mesenchymal transition; CD4(+) T
   cells; CD8(+) cytotoxic T cells; Janus kinase-signal transducer and
   activator of transcription 3 pathway; Interferon-gamma; Interleukin-12;
   Chemokines; Chimeric antigen receptor T cells; Mesothelin
AB Unlike other malignancies, ovarian cancer (OC) creates a complex tumor microenvironment with distinctive peritoneal ascites consisting of a mixture of several immunosuppressive cells which impair the ability of the patient's immune system to fight the disease. The poor survival rates observed in advanced stage OC patients and the lack of effective conventional therapeutic options have been attributed in large part to the immature dendritic cells (DCs), IL-10 secreting regulatory T cells, tumor-associated macrophages, myeloid-derived suppressor cells, and cancer stem cells that secrete inhibitory cytokines. This review highlights the critical role played by the intraperitoneal presence of IL-10 in the generation of an immunosuppressive tumor microenvironment. Further, the effect of antibody neutralization of IL-10 on the efficacy of DC and chimeric antigen receptor T-cell vaccines will be discussed. Moreover, we will review the influence of IL-10 in the promotion of cancer stemness in concert with the NF-kappa B signaling pathway with regard to OC progression. Finally, understanding the role of IL-10 and its crosstalk with various cells in the ascitic fluid may contribute to the development of novel immunotherapeutic approaches with the potential to kill drug-resistant OC cells while minimizing toxic side effects.
C1 [Batchu, Ramesh B.; Gruzdyn, Oksana V.; Kolli, Bala K.; Weaver, Donald W.; Gruber, Scott A.] Wayne State Univ, Sch Med, Detroit, MI 48202 USA.
   [Batchu, Ramesh B.; Gruzdyn, Oksana V.; Kolli, Bala K.; Gruber, Scott A.] John D Dingell VA Med Ctr, Detroit, MI 48201 USA.
   [Kolli, Bala K.; Dachepalli, Rajesh; Umar, Prem S.; Rai, Sameer K.; Singh, Namrata; Tavva, Pavan S.] Med Manor Organ Pvt Ltd, Hyderabad, India.
RP Batchu, RB (corresponding author), Wayne State Univ, Sch Med, Detroit, MI 48202 USA.; Batchu, RB (corresponding author), John D Dingell VA Med Ctr, Detroit, MI 48201 USA.
EM bb9067@wayne.edu; ovgruzdy@med.wayne.edu; bkolli@wayne.edu;
   bioscience@medmanor.in; prem@medmanor.in; sameer.rai@medmanor.in;
   namrata.singh@medmanor.in; tps@medmanor.in; dweaver@med.wayne.edu;
   scott.gruber@va.gov
CR Arum CJ, 2010, NEOPLASIA, V12, P434, DOI 10.1593/neo.91824
   Babayeva A, 2018, INT J GYNECOL CANCER, V28, P1491, DOI 10.1097/IGC.0000000000001328
   Batchu RB, 2019, SURGERY, V166, P503, DOI 10.1016/j.surg.2019.05.047
   Batchu RB, 2018, J AM COLL SURGEONS, V227, pE215, DOI 10.1016/j.jamcollsurg.2018.08.583
   Batchu RB, 2016, JAMA SURG, V151, P1086, DOI 10.1001/jamasurg.2016.2346
   Batchu RB, 2015, J AM COLL SURGEONS, V221, pE33, DOI 10.1016/j.jamcollsurg.2015.08.384
   Batchu RB, 2014, JAMA SURG, V149, P451, DOI 10.1001/jamasurg.2013.4113
   Batchu RB, 2014, INDIA J SURG ONCOL, V5, P3, DOI 10.1007/s13193-013-0277-0
   Batchu RB, 2014, VACCINE, V32, P938, DOI 10.1016/j.vaccine.2013.12.049
   Batchu RB, 2005, CANCER RES, V65, P10041, DOI 10.1158/0008-5472.CAN-05-1383
   Batchu RB, 2016, 73 CENTR SURG ASS
   Boks MA, 2012, CLIN IMMUNOL, V142, P332, DOI 10.1016/j.clim.2011.11.011
   Brencicova E, 2017, PLOS ONE, V12, DOI 10.1371/journal.pone.0175712
   Brichard VG, 2007, VACCINE, V25, pB61, DOI 10.1016/j.vaccine.2007.06.038
   Bushley AW, 2004, GYNECOL ONCOL, V95, P672, DOI 10.1016/j.ygyno.2004.08.024
   Carduner L, 2014, CLIN EXP METASTAS, V31, P675, DOI 10.1007/s10585-014-9658-1
   Carr TM, 2008, CANCER IMMUNOL IMMUN, V57, P31, DOI 10.1007/s00262-007-0347-7
   Chae CS, 2017, CANCER IMMUNOL IMMUN, V66, P969, DOI 10.1007/s00262-017-1958-2
   Chan CW, 2008, CELL DEATH DIFFER, V15, P58, DOI 10.1038/sj.cdd.4402235
   Chauhan A, 2007, J CONTROL RELEASE, V117, P148, DOI 10.1016/j.jconrel.2006.10.031
   Chen YL, 2012, PLOS ONE, V7, DOI 10.1371/journal.pone.0047190
   Conzelmann M, 2010, BIOCHEM PHARMACOL, V80, P2074, DOI 10.1016/j.bcp.2010.07.040
   Coolen AL, 2019, BIOMATERIALS, V195, P23, DOI 10.1016/j.biomaterials.2018.12.019
   Daya S, 2008, CLIN MICROBIOL REV, V21, P583, DOI 10.1128/CMR.00008-08
   Deng XC, 2015, INT J MOL MED, V36, P449, DOI 10.3892/ijmm.2015.2230
   Dobrzanski MJ, 2012, CANCER IMMUNOL IMMUN, V61, P839, DOI 10.1007/s00262-011-1128-x
   Doo DW, 2019, GYNECOL ONCOL REP, V29, P48, DOI 10.1016/j.gore.2019.06.003
   Dunn GP, 2002, NAT IMMUNOL, V3, P991, DOI 10.1038/ni1102-991
   Gajewski TF, 2013, NAT IMMUNOL, V14, P1014, DOI 10.1038/ni.2703
   Gemelli C, 2014, BBA-MOL CELL RES, V1843, P955, DOI 10.1016/j.bbamcr.2014.01.021
   Ghisoni E, 2019, INT J MOL SCI, V20, DOI 10.3390/ijms20122927
   Ghoneum Alia, 2018, Oncotarget, V9, P22832, DOI 10.18632/oncotarget.25126
   Gordy JT, 2018, J IMMUNOTHER, V41, P181, DOI 10.1097/CJI.0000000000000212
   Goyne HE, 2014, J IMMUNOTHER, V37, P163, DOI 10.1097/CJI.0000000000000030
   Grivennikov SI, 2010, CELL, V140, P883, DOI 10.1016/j.cell.2010.01.025
   Gruzdyn OV, 2017, J AM COLL SURGEONS, V225, pE47, DOI 10.1016/j.jamcollsurg.2017.07.645
   Hagemann T, 2007, MOL CANCER THER, V6, P1993, DOI 10.1158/1535-7163.MCT-07-0118
   Hamanishi J, 2016, INT IMMUNOL, V28, P339, DOI 10.1093/intimm/dxw020
   Harrington BS, 2019, CANCERS, V11, DOI 10.3390/cancers11081182
   Hart KM, 2011, FRONT IMMUNOL, V2, DOI 10.3389/fimmu.2011.00029
   Hirao M, 2000, CANCER RES, V60, P2209
   House CD, 2015, JOVE-J VIS EXP, DOI 10.3791/52446
   Huang XM, 2013, J GASTROINTEST SURG, V17, P1283, DOI 10.1007/s11605-013-2194-5
   Ignacio RMC, 2016, PLOS ONE, V11, DOI 10.1371/journal.pone.0164189
   Jammal MP, 2016, CLIN MED INSIGHTS-ON, V10, P71, DOI 10.4137/CMO.S38333
   Kobie JJ, 2003, CANCER RES, V63, P1860
   Korokhov N, 2005, CANCER BIOL THER, V4, P289, DOI 10.4161/cbt.4.3.1499
   Krishnan V, 2017, CURR PROB CANCER, V41, P48, DOI 10.1016/j.currproblcancer.2016.11.003
   Lane D, 2018, CANCER MICROENVIRON, V11, P115, DOI 10.1007/s12307-018-0215-3
   Li FZ, 2015, FRONT ONCOL, V5, DOI 10.3389/fonc.2015.00031
   Li L, 2019, INT IMMUNOPHARMACOL, V68, P81, DOI 10.1016/j.intimp.2018.12.051
   Lim S, 2016, IMMUNE NETW, V16, P33, DOI 10.4110/in.2016.16.1.33
   Liou JT, 2013, J PAIN, V14, P24, DOI 10.1016/j.jpain.2012.09.015
   Liu CZ, 2012, CHINESE J CANCER RES, V24, P130, DOI 10.1007/s11670-012-0130-y
   Liu CY, 2013, LAB INVEST, V93, P844, DOI 10.1038/labinvest.2013.69
   Liu WH, 2013, PLOS ONE, V8, DOI 10.1371/journal.pone.0055487
   Liu Y, 2017, APOPTOSIS, V22, P544, DOI 10.1007/s10495-016-1334-2
   Lo HW, 2007, CANCER RES, V67, P9066, DOI 10.1158/0008-5472.CAN-07-0575
   Maccalli C, 2017, IMMUNOL INVEST, V46, P221, DOI 10.1080/08820139.2017.1280051
   Magee JA, 2012, CANCER CELL, V21, P283, DOI 10.1016/j.ccr.2012.03.003
   Mannino MH, 2015, CANCER LETT, V367, P103, DOI 10.1016/j.canlet.2015.07.009
   Melichar B, 2001, ONKOLOGIE, V24, P156, DOI 10.1159/000050304
   Montfort A, 2017, CLIN CANCER RES, V23, P250, DOI 10.1158/1078-0432.CCR-16-0081
   MOORE KW, 1990, SCIENCE, V248, P1230, DOI 10.1126/science.2161559
   Moore KW, 2001, ANNU REV IMMUNOL, V19, P683, DOI 10.1146/annurev.immunol.19.1.683
   Muste A, 2009, CYTOKINE, V45, P8, DOI 10.1016/j.cyto.2008.10.019
   Nelson BH, 2008, IMMUNOL REV, V222, P101, DOI 10.1111/j.1600-065X.2008.00614.x
   Norling LV, 2010, J INTERN MED, V268, P15, DOI 10.1111/j.1365-2796.2010.02235.x
   Pardoll DM, 2012, NAT REV CANCER, V12, P252, DOI 10.1038/nrc3239
   Park GB, 2017, ONCOL REP, V37, P3137, DOI 10.3892/or.2017.5533
   Ponnazhagan S, 2001, J VIROL, V75, P9493, DOI 10.1128/JVI.75.19.9493-9501.2001
   Posselt G, 2011, J IMMUNOL, V187, P2875, DOI 10.4049/jimmunol.1003348
   Prazeres PHDM, 2020, J CELL MOL MED, V24, P9574, DOI 10.1111/jcmm.15381
   Qazi A, 2015, 39 ASS VA SURG MIAM
   Rabinovich A, 2010, EUR CYTOKINE NETW, V21, P122, DOI 10.1684/ecn.2010.0188
   Roy T, 2007, J NEUROIMMUNOL, V186, P112, DOI 10.1016/j.jneuroim.2007.03.011
   Santoiemma PP, 2015, CANCER BIOL THER, V16, P807, DOI 10.1080/15384047.2015.1040960
   Sato T, 2011, IMMUNOL RES, V51, P170, DOI 10.1007/s12026-011-8262-6
   Scholz C, 2009, J IMMUNOTHER, V32, P492, DOI 10.1097/CJI.0b013e3181a59fa9
   Schultz ES, 2000, CANCER RES, V60, P6272
   Schwab CL, 2014, IMMUNOTHERAPY-UK, V6, P1279, DOI 10.2217/imt.14.90
   Siegel RL, 2016, CA-CANCER J CLIN, V66, P7, DOI 10.3322/caac.21332
   Sipak-Szmigiel O, 2017, J OVARIAN RES, V10, DOI 10.1186/s13048-017-0320-9
   Smyth MJ, 2004, IMMUNOL REV, V202, P275, DOI 10.1111/j.0105-2896.2004.00199.x
   Spinardi-Barbisan ALT, 2004, TOXICOL PATHOL, V32, P548, DOI 10.1080/01926230490505059
   Steinman RM, 2007, NATURE, V449, P419, DOI 10.1038/nature06175
   Steinman RM, 2012, ANNU REV IMMUNOL, V30, P1, DOI 10.1146/annurev-immunol-100311-102839
   Syn N, 2016, TRENDS PHARMACOL SCI, V37, P606, DOI 10.1016/j.tips.2016.04.006
   Tanyi JL, 2012, IMMUNOTHERAPY-UK, V4, P995, DOI [10.2217/imt.12.100, 10.2217/IMT.12.100]
   Thepmalee C, 2018, HUM VACC IMMUNOTHER, V14, P1423, DOI 10.1080/21645515.2018.1431598
   Trumpfheller C, 2012, J INTERN MED, V271, P183, DOI 10.1111/j.1365-2796.2011.02496.x
   Turnquist HR, 2007, INT J ONCOL, V30, P631
   Ussher JE, 2010, HUM GENE THER, V21, P1675, DOI 10.1089/hum.2010.087
   Vazquez J, 2020, AM J REPROD IMMUNOL, V84, DOI 10.1111/aji.13284
   Vesely MD, 2011, ANNU REV IMMUNOL, V29, P235, DOI 10.1146/annurev-immunol-031210-101324
   Wallet MA, 2005, CLIN MED RES, V3, P166, DOI 10.3121/cmr.3.3.166
   Wang DH, 2015, TUMOR BIOL, V36, P33, DOI 10.1007/s13277-014-2848-2
   Wang WM, 2016, CELL, V165, P1092, DOI 10.1016/j.cell.2016.04.009
   Wang YZ, 2016, ONCOL LETT, V11, P1527, DOI 10.3892/ol.2015.4044
   Wertel I, 2011, GINEKOL POL, V82, P414
   Yan L, 2006, EUR J CANCER, V42, P793, DOI 10.1016/j.ejca.2006.01.013
   Yang L, 2019, INT J CANCER, V145, P1099, DOI 10.1002/ijc.32151
   Yang N, 2008, PLOS ONE, V3, DOI 10.1371/journal.pone.0001758
   Yigit R, 2011, EUR J CANCER, V47, P1883, DOI 10.1016/j.ejca.2011.03.026
   Zavadova E, 2001, CANCER CHEMOTH PHARM, V48, P289, DOI 10.1007/s002800100331
   Zhang LX, 2019, ONCOL LETT, V17, P2365, DOI 10.3892/ol.2018.9842
   Zhang SQ, 2010, BMC CANCER, V10, DOI 10.1186/1471-2407-10-163
   Zhang SN, 2011, MOL THER, V19, P1558, DOI 10.1038/mt.2011.29
   Zhou J, 2007, J INT MED RES, V35, P290, DOI 10.1177/147323000703500302
   Zhu XJ, 2010, J CLIN IMMUNOL, V30, P253, DOI 10.1007/s10875-009-9353-1
NR 110
TC 1
Z9 1
U1 0
U2 0
PU SPRINGER INTERNATIONAL PUBLISHING AG
PI CHAM
PA GEWERBESTRASSE 11, CHAM, CH-6330, SWITZERLAND
SN 0065-2598
EI 2214-8019
BN 978-3-030-55617-4; 978-3-030-55616-7
J9 ADV EXP MED BIOL
JI Adv.Exp.Med.Biol.
PY 2021
VL 1290
BP 51
EP 65
DI 10.1007/978-3-030-55617-4_3
D2 10.1007/978-3-030-55617-4
PG 15
WC Oncology; Immunology; Medicine, Research & Experimental
SC Oncology; Immunology; Research & Experimental Medicine
GA BQ9FL
UT WOS:000624290400004
PM 33559854
DA 2021-10-28
ER

PT J
AU Perez, AR
   Campillo-Davo, D
   Van Tendeloo, VFI
   Benitez-Ribas, D
AF Rodriguez, Perez A.
   Campillo-Davo, D.
   Van Tendeloo, V. F. I.
   Benitez-Ribas, D.
TI Cellular immunotherapy: a clinical state-of-the-art of a new paradigm
   for cancer treatment
SO CLINICAL & TRANSLATIONAL ONCOLOGY
LA English
DT Review
DE Cellular immunotherapy; Cancer; Adoptive T cell therapy; Dendritic cell
   vaccination; Chimeric antigen receptor; Solid tumors; Engineered T cells
ID ENGINEERED T-CELLS; PHASE-III TRIAL; DENDRITIC CELLS; SIPULEUCEL-T;
   ANTITUMOR-ACTIVITY; THERAPY; GLIOBLASTOMA; VACCINATION; LYMPHOCYTES;
   REGRESSION
AB Cancer immunotherapy has opened a new chapter in Medical Oncology. Many novel therapies are under clinical testing and some have already been approved and implemented in cancer treatment protocols. In particular, cellular immunotherapies take advantage of the antitumor capabilities of the immune system. From dendritic cell-based vaccines to treatments centered on genetically engineered T cells, this form of personalized cancer therapy has taken the field by storm. They commonly share the ex vivo genetic modification of the patient's immune cells to generate or induce tumor antigen-specific immune responses. The latest clinical trials and translational research have shed light on its clinical effectiveness as well as on the mechanisms behind targeting specific antigens or unique tumor alterations. This review gives an overview of the clinical developments in immune cell-based technologies predominantly for solid tumors and on how the latest discoveries are being incorporated within the standard of care.
C1 [Rodriguez, Perez A.] Univ Barcelona, Lab Mol & Translat Oncol CELLEX, Barcelona 08035, Spain.
   [Rodriguez, Perez A.] Autonomous Univ Madrid, Med Oncol Dept, Univ Hosp Fdn Jimenez Diaz, Madrid 28040, Spain.
   [Campillo-Davo, D.; Van Tendeloo, V. F. I.] Univ Antwerp, Fac Med & Hlth Sci, Vaccine & Infect Dis Inst VAXINFECTIO, Antwerp, Belgium.
   [Benitez-Ribas, D.] Univ Barcelona, Dept Immunol, Hosp Clin, August Pi & Sunyer Biomed Res Inst IDIBAPS, Carrer Villarroel,170, E-08036 Barcelona, Spain.
RP Benitez-Ribas, D (corresponding author), Univ Barcelona, Dept Immunol, Hosp Clin, August Pi & Sunyer Biomed Res Inst IDIBAPS, Carrer Villarroel,170, E-08036 Barcelona, Spain.
EM DBENITEZR@clinic.cat
RI Rodriguez, Angel/AAX-2195-2020; Campillo-Davo, Diana/K-1210-2017
OI Rodriguez, Angel/0000-0002-1683-1023; Campillo-Davo,
   Diana/0000-0002-6080-3935
CR Ahmed N, 2015, J CLIN ONCOL, V33, P1688, DOI 10.1200/JCO.2014.58.0225
   Amin A, 2015, J IMMUNOTHER CANCER, V3, DOI 10.1186/s40425-015-0055-3
   Anguille S, 2017, BLOOD, V130, P1713, DOI 10.1182/blood-2017-04-780155
   Anguille S, 2014, LANCET ONCOL, V15, pE257, DOI 10.1016/S1470-2045(13)70585-0
   Berneman ZN, 2014, J CLIN ONCOL, V32, DOI 10.1200/jco.2014.32.15_suppl.7583
   Bol KF, 2016, CLIN CANCER RES, V22, P1897, DOI 10.1158/1078-0432.CCR-15-1399
   Butler MO, 2019, ANN ONCOL, V30, pmdz253
   Campillo-Davo D, 2018, FRONT IMMUNOL, V9, DOI 10.3389/fimmu.2018.02503
   Chen R, 2017, NEUROTHERAPEUTICS, V14, P284, DOI 10.1007/s13311-017-0519-x
   Coulie PG, 2014, NAT REV CANCER, V14, P135, DOI 10.1038/nrc3670
   D'Angelo SP, 2018, CANCER DISCOV, V8, P944, DOI 10.1158/2159-8290.CD-17-1417
   Di SM, 2016, SCI CHINA LIFE SCI, V59, P360, DOI 10.1007/s11427-016-5025-6
   Dillman RO, 2012, J IMMUNOTHER, V35, P641, DOI 10.1097/CJI.0b013e31826f79c8
   El Beaino M, 2017, ANN SURG ONCOL, V24, P2145, DOI 10.1245/s10434-017-5855-x
   Fan F, 2017, J CLIN ONCOL, V35, DOI 10.1200/JCO.2017.35.15_suppl.LBA3001
   Feng KC, 2018, PROTEIN CELL, V9, P838, DOI 10.1007/s13238-017-0440-4
   Feng KC, 2016, SCI CHINA LIFE SCI, V59, P468, DOI 10.1007/s11427-016-5023-8
   Fesnak AD, 2016, NAT REV CANCER, V16, P566, DOI 10.1038/nrc.2016.97
   Figlin RA, 2020, CLIN CANC RES
   Graddis TJ, 2011, INT J CLIN EXP PATHO, V4, P295
   Graus F, 2019, NAT REV CLIN ONCOL, V16, P535, DOI 10.1038/s41571-019-0194-4
   Guo YL, 2018, CLIN CANCER RES, V24, P1277, DOI 10.1158/1078-0432.CCR-17-0432
   Hartmann J, 2017, EMBO MOL MED, V9, P1183, DOI 10.15252/emmm.201607485
   Higano CS, 2009, CANCER-AM CANCER SOC, V115, P3670, DOI 10.1002/cncr.24429
   Hsieh JJ, 2017, NAT REV DIS PRIMERS, V3, DOI [10.1038/nrdp.2017.9, 10.1038/nrdp.2017.10]
   Jackson HJ, 2016, NAT REV CLIN ONCOL, V13, P370, DOI 10.1038/nrclinonc.2016.36
   Johnson LA, 2009, BLOOD, V114, P535, DOI 10.1182/blood-2009-03-211714
   Jovcevska I, 2013, MOL CLIN ONCOL, V1, P935, DOI 10.3892/mco.2013.172
   Junghans RP, 2010, J CLIN ONCOL, V28, DOI 10.1200/jco.2010.28.15_suppl.e13614
   Kansagra Ankit J, 2019, Biol Blood Marrow Transplant, V25, pe76, DOI 10.1016/j.bbmt.2018.12.068
   Kantoff PW, 2010, NEW ENGL J MED, V363, P411, DOI 10.1056/NEJMoa1001294
   Karschnia P, 2019, BLOOD, V133, P2212, DOI 10.1182/blood-2018-12-893396
   Katz SC, 2015, CLIN CANCER RES, V21, P3149, DOI 10.1158/1078-0432.CCR-14-1421
   Kawakami Y, 1997, IMMUNOL RES, V16, P313, DOI 10.1007/BF02786397
   KAWAKAMI Y, 1995, J IMMUNOL, V154, P3961
   Kochenderfer JN, 2017, MOL THER, V25, P2245, DOI 10.1016/j.ymthe.2017.07.004
   Liau LM, 2018, J TRANSL MED, V16, DOI 10.1186/s12967-018-1507-6
   Lim M, 2018, NAT REV CLIN ONCOL, V15, P422, DOI 10.1038/s41571-018-0003-5
   Locke FL, 2019, LANCET ONCOL, V20, P31, DOI 10.1016/S1470-2045(18)30864-7
   Louis CU, 2011, BLOOD, V118, P6050, DOI 10.1182/blood-2011-05-354449
   Lu YC, 2017, J CLIN ONCOL, V35, P3322, DOI 10.1200/JCO.2017.74.5463
   Mackall C, 2017, J CLIN ONCOL, V35, DOI 10.1200/JCO.2017.35.15_suppl.3000
   Mackall C, 2016, J CLIN ONCOL, V34, DOI 10.1200/JCO.2016.34.15_suppl.3040
   Mata M, 2015, IMMUNOTHERAPY-UK, V7, P21, DOI [10.2217/IMT.14.98, 10.2217/imt.14.98]
   Maude SL, 2018, NEW ENGL J MED, V378, P439, DOI 10.1056/NEJMoa1709866
   Migliorini D, 2018, CLIN CANCER RES, V24, P535, DOI 10.1158/1078-0432.CCR-17-2871
   Morello A, 2016, CANCER DISCOV, V6, P133, DOI 10.1158/2159-8290.CD-15-0583
   Morgan RA, 2006, SCIENCE, V314, P126, DOI 10.1126/science.1129003
   Morgan RA, 2013, J IMMUNOTHER, V36, P133, DOI 10.1097/CJI.0b013e3182829903
   Neelapu SS, 2017, NEW ENGL J MED, V377, P2531, DOI 10.1056/NEJMoa1707447
   Neelapu SS, 2018, NAT REV CLIN ONCOL, V15, P47, DOI 10.1038/nrclinonc.2017.148
   Norelli M, 2018, NAT MED, V24, P739, DOI 10.1038/s41591-018-0036-4
   Nowicki TS, 2019, CLIN CANCER RES, V25, P2096, DOI 10.1158/1078-0432.CCR-18-3496
   O'Rourke DM, 2017, SCI TRANSL MED, V9, DOI 10.1126/scitranslmed.aaa0984
   Park JR, 2007, MOL THER, V15, P825, DOI 10.1038/sj.mt.6300104
   Pernar CH, 2018, CSH PERSPECT MED, V8, DOI 10.1101/cshperspect.a030361
   Ping Y, 2018, PROTEIN CELL, V9, P254, DOI 10.1007/s13238-016-0367-1
   Polyzoidis S, 2015, BRIT J NEUROSURG, V29, P197, DOI 10.3109/02688697.2014.994473
   Raje N, 2019, NEW ENGL J MED, V380, P1726, DOI 10.1056/NEJMoa1817226
   Robbins PF, 2015, CLIN CANCER RES, V21, P1019, DOI 10.1158/1078-0432.CCR-14-2708
   Rosenberg SA, 2008, NAT REV CANCER, V8, P299, DOI 10.1038/nrc2355
   Rosenberg SA, 2015, SCIENCE, V348, P62, DOI 10.1126/science.aaa4967
   Rosenblatt J, 2013, CLIN CANCER RES, V19, P3640, DOI 10.1158/1078-0432.CCR-13-0282
   Saini S, 2016, CELL ONCOL, V39, P97, DOI 10.1007/s13402-016-0268-6
   Saxena M, 2018, TRENDS CANCER, V4, P119, DOI 10.1016/j.trecan.2017.12.007
   Schadendorf D, 2006, ANN ONCOL, V17, P563, DOI 10.1093/annonc/mdj138
   Sengupta S, 2017, CANCER GENE THER, V24, P121, DOI 10.1038/cgt.2016.46
   Small EJ, 2006, J CLIN ONCOL, V24, P3089, DOI 10.1200/JCO.2005.04.5252
   Thompson JA, 2019, J NATL COMPR CANC NE, V17, P255, DOI 10.6004/jnccn.2019.0013
   Timmerman JM, 2002, BLOOD, V99, P1517, DOI 10.1182/blood.V99.5.1517
   Tran E, 2017, NAT IMMUNOL, V18, P255, DOI 10.1038/ni.3682
   Weller M, 2015, NAT REV DIS PRIMERS, V1, DOI 10.1038/nrdp.2015.17
   Xu HC, 2017, BLOOD, V130, P11, DOI 10.1182/blood-2016-10-747089
   Yang JC, 2015, CANCER J, V21, P506, DOI 10.1097/PPO.0000000000000157
   Yang YP, 2015, J CLIN INVEST, V125, P3335, DOI 10.1172/JCI83871
   Yu SN, 2017, J HEMATOL ONCOL, V10, DOI 10.1186/s13045-017-0444-9
   Zhang CC, 2017, MOL THER, V25, P1248, DOI 10.1016/j.ymthe.2017.03.010
NR 77
TC 6
Z9 6
U1 0
U2 3
PU SPRINGER INTERNATIONAL PUBLISHING AG
PI CHAM
PA GEWERBESTRASSE 11, CHAM, CH-6330, SWITZERLAND
SN 1699-048X
EI 1699-3055
J9 CLIN TRANSL ONCOL
JI Clin. Transl. Oncol.
PD NOV
PY 2020
VL 22
IS 11
BP 1923
EP 1937
DI 10.1007/s12094-020-02344-4
EA APR 2020
PG 15
WC Oncology
SC Oncology
GA NR9TA
UT WOS:000525262000001
PM 32266674
DA 2021-10-28
ER

PT J
AU Hoyos, V
   Savoldo, B
   Dotti, G
AF Hoyos, Valentina
   Savoldo, Barbara
   Dotti, Gianpietro
TI Genetic modification of human T lymphocytes for the treatment of
   hematologic malignancies
SO HAEMATOLOGICA-THE HEMATOLOGY JOURNAL
LA English
DT Review
DE immunotherapy; cytotoxic T lymphocytes; gene transfer; chimeric antigen
   receptor; suicide gene
ID CHIMERIC-ANTIGEN-RECEPTOR; HEMATOPOIETIC-CELL TRANSPLANTATION;
   ENGINEERED DONOR LYMPHOCYTES; CHRONIC MYELOID-LEUKEMIA;
   VERSUS-HOST-DISEASE; SUICIDE-GENE; ADOPTIVE IMMUNOTHERAPY;
   ANTITUMOR-ACTIVITY; CLINICAL-TRIAL; ADVERSE EVENT
AB Modern chemotherapy regimens and supportive care have produced remarkable improvements in the overall survival of patients with hematologic malignancies. However, the development of targeted small molecules, monoclonal antibodies, and biological therapies that demonstrate greater efficacy and lower toxicity remains highly desirable in hematology, and oncology in general. In the context of biological therapies, T-lymphocyte based treatments have enormous potential. Donor lymphocyte infusion in patients relapsed after allogeneic hematopoietic stem cell transplant pioneered the concept that T lymphocytes can effectively control tumor growth, and this was then followed by the development of cell culture strategies to generate T lymphocytes with selective activity against tumor cells. Over the past decade, it has become clear that the adoptive transfer of ex vivo expanded antigen-specific cytotoxic T lymphocytes promotes sustained antitumor effects in patients with virus-associated lymphomas, such as Epstein-Barr virus related post-transplant lymphomas and Hodgkin's lymphomas. Because of this compelling clinical evidence and the concomitant development of methodologies for robust gene transfer to human T lymphocytes, the field has rapidly evolved, offering new opportunities to extend T-cell based therapies. This review summarizes the most recent biological and clinical developments using genetically manipulated T cells for the treatment of hematologic malignancies.
C1 [Hoyos, Valentina; Savoldo, Barbara; Dotti, Gianpietro] Baylor Coll Med, Ctr Cell & Gene Therapy, Houston, TX 77030 USA.
   [Hoyos, Valentina; Savoldo, Barbara; Dotti, Gianpietro] Baylor Coll Med, Dept Med, Houston, TX 77030 USA.
   Texas Childrens Hosp, Dept Pediat, Houston, TX 77030 USA.
   [Dotti, Gianpietro] Baylor Coll Med, Dept Immunol, Houston, TX 77030 USA.
RP Dotti, G (corresponding author), Baylor Coll Med, Ctr Cell & Gene Therapy, 6621 Fannin St,MC 3-3320, Houston, TX 77030 USA.
EM gdotti@bcm.tmc.edu
FU National Institutes of Health-NCIUnited States Department of Health &
   Human ServicesNational Institutes of Health (NIH) - USANIH National
   Cancer Institute (NCI) [R01 CA142636]; Department of Defense
   Technology/Therapeutic Development AwardUnited States Department of
   Defense [W81XWH-10-10425]; NIHUnited States Department of Health & Human
   ServicesNational Institutes of Health (NIH) - USA [P50CA126752];
   Leukemia and Lymphoma Society Translational Research grantsLeukemia and
   Lymphoma Society; NATIONAL CANCER INSTITUTEUnited States Department of
   Health & Human ServicesNational Institutes of Health (NIH) - USANIH
   National Cancer Institute (NCI) [R01CA142636, P50CA126752] Funding
   Source: NIH RePORTER; NATIONAL HEART, LUNG, AND BLOOD INSTITUTEUnited
   States Department of Health & Human ServicesNational Institutes of
   Health (NIH) - USANIH National Heart Lung & Blood Institute (NHLBI)
   [T32HL092332] Funding Source: NIH RePORTER
FX the authors declare no competing financial interests. This work was
   supported in part by R01 CA142636 National Institutes of Health-NCI,
   W81XWH-10-10425 Department of Defense Technology/Therapeutic Development
   Award, NIH P50CA126752 and Leukemia and Lymphoma Society Translational
   Research grants. We would like to thank Dr Malcolm Brenner for the
   critical revision of the manuscript.
CR Attianese GMPG, 2011, BLOOD, V117, P4736, DOI 10.1182/blood-2010-10-311845
   Bargou R, 2008, SCIENCE, V321, P974, DOI 10.1126/science.1158545
   Bear AS, 2012, MOL THER, V20, P246, DOI 10.1038/mt.2011.288
   Bendle GM, 2010, NAT MED, V16, P565, DOI 10.1038/nm.2128
   Bollard CM, 2007, BLOOD, V110, P2838, DOI 10.1182/blood-2007-05-091280
   Bollard CM, 2002, BLOOD, V99, P3179, DOI 10.1182/blood.V99.9.3179
   Bonini C, 2003, NAT MED, V9, P367, DOI 10.1038/nm0403-367
   Bonini C, 1997, SCIENCE, V276, P1719, DOI 10.1126/science.276.5319.1719
   Bornhauser M, 2011, BLOOD, V117, P7174, DOI 10.1182/blood-2010-09-308569
   Brentjens R, 2010, MOL THER, V18, P666, DOI 10.1038/mt.2010.31
   Brentjens RJ, 2011, BLOOD, V118, P4817, DOI 10.1182/blood-2011-04-348540
   Brewin J, 2009, BLOOD, V114, P4792, DOI 10.1182/blood-2009-07-228387
   Carpenito C, 2009, P NATL ACAD SCI USA, V106, P3360, DOI 10.1073/pnas.0813101106
   Casucci M, 2011, BLOOD, V118
   Cavalieri S, 2003, BLOOD, V102, P497, DOI 10.1182/blood-2003-01-0297
   Ciceri F, 2007, BLOOD, V109, P4698, DOI 10.1182/blood-2006-05-023416
   Ciceri F, 2009, LANCET ONCOL, V10, P489, DOI 10.1016/S1470-2045(09)70074-9
   Cooper LJN, 2003, BLOOD, V101, P1637, DOI 10.1182/blood-2002-07-1989
   Craddock JA, 2010, J IMMUNOTHER, V33, P780, DOI 10.1097/CJI.0b013e3181ee6675
   Dazzi F, 1999, EXP HEMATOL, V27, P1477, DOI 10.1016/S0301-472X(99)00096-X
   De Angelis B, 2009, BLOOD, V114, P4784, DOI 10.1182/blood-2009-07-230482
   Di Stasi A, 2011, NEW ENGL J MED, V365, P1673, DOI 10.1056/NEJMoa1106152
   Di Stasi A, 2009, BLOOD, V113, P6392, DOI 10.1182/blood-2009-03-209650
   Dotti G, 2005, BLOOD, V105, P4677, DOI 10.1182/blood-2004-08-3337
   Dudley ME, 2008, J CLIN ONCOL, V26, P5233, DOI 10.1200/JCO.2008.16.5449
   ESHHAR Z, 1993, P NATL ACAD SCI USA, V90, P720, DOI 10.1073/pnas.90.2.720
   Frey NV, 2008, BEST PRACT RES CL HA, V21, P205, DOI 10.1016/j.beha.2008.02.007
   Fujie T, 1999, INT J CANCER, V80, P169, DOI 10.1002/(SICI)1097-0215(19990118)80:2<169::AID-IJC1>3.3.CO;2-G
   Hacein-Bey-Abina S, 2008, J CLIN INVEST, V118, P3132, DOI 10.1172/JCI35700
   Heslop HE, 2010, BLOOD, V115, P925, DOI 10.1182/blood-2009-08-239186
   Hodi FS, 2010, NEW ENGL J MED, V363, P711, DOI 10.1056/NEJMoa1003466
   Hombach A, 1999, J IMMUNOTHER, V22, P473, DOI 10.1097/00002371-199911000-00001
   Hoyos V, 2010, LEUKEMIA, V24, P1160, DOI 10.1038/leu.2010.75
   Hudecek M, 2010, BLOOD, V116, P4532, DOI 10.1182/blood-2010-05-283309
   Huye LE, 2011, MOL THER, V19, P2239, DOI 10.1038/mt.2011.179
   Imai C, 2004, LEUKEMIA, V18, P676, DOI 10.1038/sj.leu.2403302
   Introna M, 2000, HUM GENE THER, V11, P611, DOI 10.1089/10430340050015798
   Jena B, 2010, BLOOD, V116, P1035, DOI 10.1182/blood-2010-01-043737
   Jensen M, 1998, Biol Blood Marrow Transplant, V4, P75, DOI 10.1053/bbmt.1998.v4.pm9763110
   Jensen MC, 2010, BIOL BLOOD MARROW TR, V16, P1245, DOI 10.1016/j.bbmt.2010.03.014
   Kalos M, 2011, SCI TRANSL MED, V3, DOI 10.1126/scitranslmed.3002842
   Kershaw MH, 2002, HUM GENE THER, V13, P1971, DOI 10.1089/10430340260355374
   Kochenderfer JN, 2012, BLOOD, V119, P2709, DOI 10.1182/blood-2011-10-384388
   Leen AM, 2006, NAT MED, V12, P1160, DOI 10.1038/nm1475
   Liu K, 2001, J IMMUNOL, V167, P6356, DOI 10.4049/jimmunol.167.11.6356
   Maher J, 2002, NAT BIOTECHNOL, V20, P70, DOI 10.1038/nbt0102-70
   Mandigers CMPW, 2003, BONE MARROW TRANSPL, V32, P1159, DOI 10.1038/sj.bmt.1704290
   Marin V, 2010, HAEMATOL-HEMATOL J, V95, P2144, DOI 10.3324/haematol.2010.026310
   Micklethwaite KP, 2010, BLOOD, V115, P2695, DOI 10.1182/blood-2009-09-242263
   Molldrem JJ, 1997, BLOOD, V90, P2529, DOI 10.1182/blood.V90.7.2529.2529_2529_2534
   Morgan RA, 2006, SCIENCE, V314, P126, DOI 10.1126/science.1129003
   Morgan RA, 2010, MOL THER, V18, P843, DOI 10.1038/mt.2010.24
   Nakazawa Y, 2009, J IMMUNOTHER, V32, P826, DOI 10.1097/CJI.0b013e3181ad762b
   Ochi T, 2011, BLOOD, V118, P1495, DOI 10.1182/blood-2011-02-337089
   Okamoto S, 2009, CANCER RES, V69, P9003, DOI 10.1158/0008-5472.CAN-09-1450
   Porter DL, 2011, NEW ENGL J MED, V365, P725, DOI 10.1056/NEJMoa1103849
   Pule MA, 2005, MOL THER, V12, P933, DOI 10.1016/j.ymthe.2005.04.016
   Pule MA, 2008, NAT MED, V14, P1264, DOI 10.1038/nm.1882
   Quintarelli C, 2008, BLOOD, V112, P1876, DOI 10.1182/blood-2008-04-150045
   Quintarelli C, 2007, BLOOD, V110, P2793, DOI 10.1182/blood-2007-02-072843
   Quintarelli C, 2011, BLOOD, V117, P3353, DOI 10.1182/blood-2010-08-300376
   Rapoport AP, 2011, BLOOD, V117, P788, DOI 10.1182/blood-2010-08-299396
   Riechelmann H, 2008, ORAL ONCOL, V44, P823, DOI 10.1016/j.oraloncology.2007.10.009
   Robbins PF, 2008, J IMMUNOL, V180, P6116, DOI 10.4049/jimmunol.180.9.6116
   Robbins PF, 2011, J CLIN ONCOL, V29, P917, DOI 10.1200/JCO.2010.32.2537
   Rooney CM, 1998, BLOOD, V92, P1549, DOI 10.1182/blood.V92.5.1549.417k32_1549_1555
   Savoldo B, 2007, BLOOD, V110, P2620, DOI 10.1182/blood-2006-11-059139
   Savoldo B, 2011, J CLIN INVEST, V121, P1822, DOI 10.1172/JCI46110
   Schmitt M, 2008, BLOOD, V111, P1357, DOI 10.1182/blood-2007-07-099366
   Shaffer DR, 2011, BLOOD, V117, P4304, DOI 10.1182/blood-2010-04-278218
   Singh H, 2008, CANCER RES, V68, P2961, DOI 10.1158/0008-5472.CAN-07-5600
   Straathof KC, 2005, BLOOD, V105, P4247, DOI 10.1182/blood-2004-11-4564
   Sun J, 2010, MOL THER, V18, P2006, DOI 10.1038/mt.2010.185
   Tey SK, 2007, BIOL BLOOD MARROW TR, V13, P913, DOI 10.1016/j.bbmt.2007.04.005
   Thomis DC, 2001, BLOOD, V97, P1249, DOI 10.1182/blood.V97.5.1249
   Till BG, 2008, BLOOD, V112, P2261, DOI 10.1182/blood-2007-12-128843
   Till BG, 2012, BLOOD, V119, P3940, DOI 10.1182/blood-2011-10-387969
   Traversari C, 2007, BLOOD, V109, P4708, DOI 10.1182/blood-2006-04-015230
   Vera J, 2006, BLOOD, V108, P3890, DOI 10.1182/blood-2006-04-017061
   Vera JF, 2009, MOL THER, V17, P880, DOI 10.1038/mt.2009.34
   Wagner HJ, 2004, CANCER GENE THER, V11, P81, DOI 10.1038/sj.cgt.7700664
   Warren EH, 2010, BLOOD, V115, P3869, DOI 10.1182/blood-2009-10-248997
   WIESER R, 1993, MOL CELL BIOL, V13, P7239, DOI 10.1128/MCB.13.12.7239
   Xue SA, 2005, BLOOD, V106, P3062, DOI 10.1182/blood-2005-01-0146
   Younes A, 2010, NEW ENGL J MED, V363, P1812, DOI 10.1056/NEJMoa1002965
   Zhang L, 2011, MOL THER, V19, P751, DOI 10.1038/mt.2010.313
NR 86
TC 11
Z9 14
U1 0
U2 20
PU FERRATA STORTI FOUNDATION
PI PAVIA
PA VIA GIUSEPPE BELLI 4, 27100 PAVIA, ITALY
SN 0390-6078
EI 1592-8721
J9 HAEMATOL-HEMATOL J
JI Haematol-Hematol. J.
PD NOV
PY 2012
VL 97
IS 11
BP 1622
EP 1631
DI 10.3324/haematol.2012.064303
PG 10
WC Hematology
SC Hematology
GA 043WL
UT WOS:000311581300007
PM 22929977
OA Green Published, gold
DA 2021-10-28
ER

PT J
AU Gao, D
   Jiang, LL
AF Gao, Dong
   Jiang, Lingling
TI Exosomes in cancer therapy: a novel experimental strategy
SO AMERICAN JOURNAL OF CANCER RESEARCH
LA English
DT Review
DE Exosomes; cancer immunotherapy; DCs; CTLs; CAR-T cells
ID CELL-DERIVED EXOSOMES; I CLINICAL-TRIAL; DENDRITIC CELLS; EXTRACELLULAR
   VESICLES; T-CELLS; TRANSFERRIN RECEPTOR; ANTIGEN PRESENTATION; PROTEOMIC
   ANALYSIS; MEMBRANE-VESICLES; IMMUNE-RESPONSES
AB Exosomes are small membrane vesicles of endocytic origin secreted by most cell types. They play important roles in intercellular communications and many physiological processes. DCs-derived exosomes can prime naive T cells and activate NK cells to shrink the tumor. Tumor-derived exosomes carry a variety of tumor antigens that trigger the robust tumor antigen-specific immune response. Tumor-derived exosomes also contain metastasis or invasive-related molecules, which maybe potential targets for cancer immunotherapy. Effector T cells-derived exosomes possess cytotoxic activity of their original cells, thus cause tumor cells lysis. In this review, we summarized the recent advances on the biogenesis and composition of exosomes, the functions of anti-tumor immune response, and the promising applications on cancer immunotherapy of exosomes from different origins. Exosomes schlep efficient targets homing to tumor sites and tend to be a promising new tool of immunotherapy to fight cancer in a cell-free system.
C1 [Gao, Dong] Shenzhen Beike Biotechnol Co Ltd, Res Inst, Keyuan Rd 18, Shenzhen 518057, Guangdong, Peoples R China.
   [Gao, Dong; Jiang, Lingling] Shenzhen Hornetcorn Biotechnol Co Ltd, Shihua Rd 14, Shenzhen, Guangdong, Peoples R China.
   [Jiang, Lingling] Zhejiang Univ, Coll Med, Sir Run Run Shaw Hosp, Qingchun East Rd 3, Hangzhou, Zhejiang, Peoples R China.
RP Gao, D (corresponding author), Shenzhen Beike Biotechnol Co Ltd, Res Inst, Keyuan Rd 18, Shenzhen 518057, Guangdong, Peoples R China.
EM gaodong5211@126.com
OI Jiang, Lingling/0000-0002-3343-6279
FU Basic Research Program of Shenzhen [JC-YJ20130326110139687,
   JSGG2016022616-1357949]; China Postdoctoral Science FoundationChina
   Postdoctoral Science Foundation [2014M552234]
FX This work was supported by grants from the Basic Research Program of
   Shenzhen (JC-YJ20130326110139687, JSGG2016022616-1357949); the China
   Postdoctoral Science Foundation (2014M552234).
CR Adams A, 2005, VACCINE, V23, P2374, DOI 10.1016/j.vaccine.2005.01.014
   Admyre C, 2006, EUR J IMMUNOL, V36, P1772, DOI 10.1002/eji.200535615
   Alvarez-Erviti L, 2011, NAT BIOTECHNOL, V29, P341, DOI 10.1038/nbt.1807
   Andre F, 2004, ANN ONCOL, V15, P141, DOI 10.1093/annonc/mdh918
   Andre F, 2004, J IMMUNOL, V172, P2126, DOI 10.4049/jimmunol.172.4.2126
   Andreola G, 2002, J EXP MED, V195, P1303, DOI 10.1084/jem.20011624
   Barres C, 2010, BLOOD, V115, P696, DOI 10.1182/blood-2009-07-231449
   Berzofsky JA, 2004, J CLIN INVEST, V113, P1515, DOI 10.1172/JCI200421926
   Besse B, 2016, ONCOIMMUNOLOGY, V5, DOI 10.1080/2162402X.2015.1071008
   Blanchard N, 2002, J IMMUNOL, V168, P3235, DOI 10.4049/jimmunol.168.7.3235
   Bobrie A, 2011, TRAFFIC, V12, P1659, DOI 10.1111/j.1600-0854.2011.01225.x
   Burgents JE, 2010, J IMMUNOTHER, V33, P482, DOI 10.1097/CJI.0b013e3181d756bb
   Chen DS, 2013, IMMUNITY, V39, P1, DOI 10.1016/j.immuni.2013.07.012
   Colombo M, 2014, ANNU REV CELL DEV BI, V30, P255, DOI 10.1146/annurev-cellbio-101512-122326
   Colombo M, 2013, J CELL SCI, V126, P5553, DOI 10.1242/jcs.128868
   Costa-Silva B, 2015, NAT CELL BIOL, V17, P816, DOI 10.1038/ncb3169
   Dai S, 2008, MOL THER, V16, P782, DOI 10.1038/mt.2008.1
   Dreux M, 2012, CELL HOST MICROBE, V12, P558, DOI 10.1016/j.chom.2012.08.010
   Elsner L, 2007, J IMMUNOL, V179, P5523, DOI 10.4049/jimmunol.179.8.5523
   Escola JM, 1998, J BIOL CHEM, V273, P20121, DOI 10.1074/jbc.273.32.20121
   Escudier B, 2005, J TRANSL MED, V3, DOI 10.1186/1479-5876-3-10
   Gabrilovich DI, 1996, CELL IMMUNOL, V170, P101, DOI 10.1006/cimm.1996.0139
   Gutierrez-Vazquez C, 2013, IMMUNOL REV, V251, P125, DOI 10.1111/imr.12013
   Gyorgy B, 2015, ANNU REV PHARMACOL, V55, P439, DOI 10.1146/annurev-pharmtox-010814-124630
   HARDING C, 1983, J CELL BIOL, V97, P329, DOI 10.1083/jcb.97.2.329
   Harding CV, 2013, J CELL BIOL, V200, P367, DOI 10.1083/jcb.201212113
   Hegmans JPJJ, 2004, AM J PATHOL, V164, P1807, DOI 10.1016/S0002-9440(10)63739-X
   Henne W. M., 2013, COLD SPRING HARBOR P, V5, P1288
   Henne WM, 2011, DEV CELL, V21, P77, DOI 10.1016/j.devcel.2011.05.015
   Hoshino A, 2015, NATURE, V527, P329, DOI 10.1038/nature15756
   Hoshino D, 2013, CELL REP, V5, P1159, DOI 10.1016/j.celrep.2013.10.050
   Hsu C, 2010, J CELL BIOL, V189, P223, DOI 10.1083/jcb.200911018
   Hurley JH, 2010, NAT REV MOL CELL BIO, V11, P556, DOI 10.1038/nrm2937
   JOHNSTONE RM, 1987, J BIOL CHEM, V262, P9412
   Kantoff PW, 2010, NEW ENGL J MED, V363, P411, DOI 10.1056/NEJMoa1001294
   Kosaka N, 2010, J BIOL CHEM, V285, P17442, DOI 10.1074/jbc.M110.107821
   Kowal J, 2016, P NATL ACAD SCI USA, V113, pE968, DOI 10.1073/pnas.1521230113
   Kowal J, 2014, CURR OPIN CELL BIOL, V29, P116, DOI 10.1016/j.ceb.2014.05.004
   Mathivanan S, 2012, NUCLEIC ACIDS RES, V40, pD1241, DOI 10.1093/nar/gkr828
   Mathivanan S, 2009, PROTEOMICS, V9, P4997, DOI 10.1002/pmic.200900351
   Milstein O, 2011, BLOOD, V117, P1042, DOI 10.1182/blood-2010-05-283770
   Montecalvo A, 2008, J IMMUNOL, V180, P3081, DOI 10.4049/jimmunol.180.5.3081
   Montecalvo A, 2012, BLOOD, V119, P756, DOI 10.1182/blood-2011-02-338004
   Morelli AE, 2006, AM J TRANSPLANT, V6, P254, DOI 10.1111/j.1600-6143.2005.01197.x
   Morse MA, 2005, J TRANSL MED, V3, DOI 10.1186/1479-5876-3-9
   Munich S, 2012, ONCOIMMUNOLOGY, V1, P1074, DOI 10.4161/onci.20897
   Muntasell A, 2007, EMBO J, V26, P4263, DOI 10.1038/sj.emboj.7601842
   Murphy G, 1996, PROSTATE, V29, P371
   Nakayama M, 2015, FRONT IMMUNOL, V5, DOI 10.3389/fimmu.2014.00672
   Nazarenko I, 2010, CANCER RES, V70, P1668, DOI 10.1158/0008-5472.CAN-09-2470
   Nestle FO, 1998, NAT MED, V4, P328, DOI 10.1038/nm0398-328
   Ostrowski M, 2010, NAT CELL BIOL, V12, P19, DOI 10.1038/ncb2000
   Palucka K, 2012, NAT REV CANCER, V12, P265, DOI 10.1038/nrc3258
   PAN BT, 1985, J CELL BIOL, V101, P942, DOI 10.1083/jcb.101.3.942
   Perez-Hernandez D, 2013, J BIOL CHEM, V288, P11649, DOI 10.1074/jbc.M112.445304
   PETERS PJ, 1990, IMMUNOL TODAY, V11, P28
   PETERS PJ, 1989, EUR J IMMUNOL, V19, P1469, DOI 10.1002/eji.1830190819
   PETERS PJ, 1991, J EXP MED, V173, P1099, DOI 10.1084/jem.173.5.1099
   Pitt JM, 2016, J CLIN INVEST, V126, P1224, DOI 10.1172/JCI81137
   Pitt JM, 2014, J IMMUNOL, V193, P1006, DOI 10.4049/jimmunol.1400703
   Png KJ, 2012, NATURE, V481, P190, DOI 10.1038/nature10661
   Puri N, 2008, P NATL ACAD SCI USA, V105, P2580, DOI 10.1073/pnas.0707854105
   Rabinowits G, 2009, CLIN LUNG CANCER, V10, P42, DOI 10.3816/CLC.2009.n.006
   Rao Q, 2016, HEPATOLOGY, V64, P456, DOI 10.1002/hep.28549
   Rao SK, 2004, J BIOL CHEM, V279, P20471, DOI 10.1074/jbc.M400798200
   Raposo G, 2013, J CELL BIOL, V200, P373, DOI 10.1083/jcb.201211138
   Robbins PD, 2014, NAT REV IMMUNOL, V14, P195, DOI 10.1038/nri3622
   Roxrud I, 2010, BIOL CELL, V102, P293, DOI 10.1042/BC20090161
   Savina A, 2005, TRAFFIC, V6, P131, DOI 10.1111/j.1600-0854.2004.00257.x
   Simhadri VR, 2008, PLOS ONE, V3, DOI 10.1371/journal.pone.0003377
   Skog J, 2008, NAT CELL BIOL, V10, P1470, DOI 10.1038/ncb1800
   Steinman RM, 2012, ANNU REV IMMUNOL, V30, P1, DOI 10.1146/annurev-immunol-100311-102839
   STEINMAN RM, 1991, ANNU REV IMMUNOL, V9, P271, DOI 10.1146/annurev.iy.09.040191.001415
   Steinman RM, 2001, MT SINAI J MED, V68, P160
   Sung BH, 2015, NAT COMMUN, V6, DOI 10.1038/ncomms8164
   Tamura Y, 2012, IMMUNOTHERAPY-UK, V4, P841, DOI [10.2217/IMT.12.75, 10.2217/imt.12.75]
   Tran TH, 2015, CLIN IMMUNOL, V160, P46, DOI 10.1016/j.clim.2015.03.021
   Thery C, 2001, J IMMUNOL, V166, P7309, DOI 10.4049/jimmunol.166.12.7309
   Thery C, 2002, NAT IMMUNOL, V3, P1156, DOI 10.1038/ni854
   Thery C, 2002, NAT REV IMMUNOL, V2, P569, DOI 10.1038/nri855
   Thery C, 1999, J CELL BIOL, V147, P599, DOI 10.1083/jcb.147.3.599
   Thery C, 2009, NAT REV IMMUNOL, V9, P581, DOI 10.1038/nri2567
   Tian TA, 2010, J CELL BIOCHEM, V111, P488, DOI 10.1002/jcb.22733
   Tiwari N, 2008, BLOOD, V111, P3665, DOI 10.1182/blood-2007-07-103309
   Tkach M, 2016, CELL, V164, P1226, DOI 10.1016/j.cell.2016.01.043
   Trajkovic K, 2008, SCIENCE, V319, P1244, DOI 10.1126/science.1153124
   Utsugi-Kobukai S, 2003, IMMUNOL LETT, V89, P125, DOI 10.1016/S0165-2478(03)00128-7
   Valadi H, 2007, NAT CELL BIOL, V9, P654, DOI 10.1038/ncb1596
   van Niel G, 2011, DEV CELL, V21, P708, DOI 10.1016/j.devcel.2011.08.019
   Viaud S, 2009, PLOS ONE, V4, DOI 10.1371/journal.pone.0004942
   Vincent-Schneider H, 2002, INT IMMUNOL, V14, P713, DOI 10.1093/intimm/dxf048
   Wakim LM, 2011, NATURE, V471, P629, DOI 10.1038/nature09863
   Wolfers J, 2001, NAT MED, V7, P297, DOI 10.1038/85438
   Wollert T, 2009, NATURE, V458, P172, DOI 10.1038/nature07836
   Yang TZ, 2015, PHARM RES-DORDR, V32, P2003, DOI 10.1007/s11095-014-1593-y
   Zeelenberg IS, 2008, CANCER RES, V68, P1228, DOI 10.1158/0008-5472.CAN-07-3163
   Zhang J, 2015, GENOM PROTEOM BIOINF, V13, P17, DOI 10.1016/j.gpb.2015.02.001
   Zhou WY, 2014, CANCER CELL, V25, P501, DOI 10.1016/j.ccr.2014.03.007
   Zitvogel L, 1998, NAT MED, V4, P594, DOI 10.1038/nm0598-594
   Zylbersztejn K, 2011, FEBS J, V278, P4497, DOI 10.1111/j.1742-4658.2011.08168.x
NR 100
TC 29
Z9 34
U1 2
U2 10
PU E-CENTURY PUBLISHING CORP
PI MADISON
PA 40 WHITE OAKS LN, MADISON, WI 53711 USA
SN 2156-6976
J9 AM J CANCER RES
JI Am. J. Cancer Res.
PY 2018
VL 8
IS 11
BP 2165
EP 2175
PG 11
WC Oncology
SC Oncology
GA HC2XT
UT WOS:000451665900002
PM 30555736
DA 2021-10-28
ER

PT J
AU Chichili, GR
   Huang, L
   Li, H
   Burke, S
   He, LL
   Tang, Q
   Jin, LD
   Gorlatov, S
   Ciccarone, V
   Chen, F
   Koenig, S
   Shannon, M
   Alderson, R
   Moore, PA
   Johnson, S
   Bonvini, E
AF Chichili, Gurunadh R.
   Huang, Ling
   Li, Hua
   Burke, Steve
   He, Leilei
   Tang, Qin
   Jin, Linda
   Gorlatov, Sergey
   Ciccarone, Valentina
   Chen, Francine
   Koenig, Scott
   Shannon, Michele
   Alderson, Ralph
   Moore, Paul A.
   Johnson, Syd
   Bonvini, Ezio
TI A CD3xCD123 bispecific DART for redirecting host T cells to myelogenous
   leukemia: Preclinical activity and safety in nonhuman primates
SO SCIENCE TRANSLATIONAL MEDICINE
LA English
DT Article
ID ACUTE MYELOID-LEUKEMIA; RECEPTOR-ALPHA CHAIN; ACUTE
   LYMPHOBLASTIC-LEUKEMIA; CHIMERIC ANTIGEN RECEPTORS; KINASE INHIBITOR;
   BITE ANTIBODY; STEM-CELLS; IN-VIVO; CD123; PROTEIN
AB Current therapies for acute myeloid leukemia (AML) are largely ineffective, and AML patients may benefit from targeted immunotherapy approaches. MGD006 is a bispecific CD3xCD123 dual-affinity re-targeting (DART) molecule that binds T lymphocytes and cells expressing CD123, an antigen up-regulated in several hematological malignancies including AML. MGD006 mediates blast killing in AML samples, together with concomitant activation and expansion of residual T cells. MGD006 is designed to be rapidly cleared, and therefore requires continuous delivery. In a mouse model of continuous administration, MGD006 eliminated engrafted KG-1a cells (an AML-M0 line) in human PBMC (peripheral blood mononuclear cell)-reconstituted NSG/beta 2m(-/-) mice at doses as low as 0.5 mu g/kg per day for similar to 7 days. MGD006 binds to human and cynomolgus monkey antigens with similar affinities and redirects T cells from either species to kill CD123-expressing target cells. MGD006 was well tolerated in monkeys continuously infused with 0.1 mu g/kg per day escalated weekly to up to 1 mu g/kg per day during a 4-week period. Depletion of circulating CD123-positive cells was observed as early as 72 hours after treatment initiation and persisted throughout the infusion period. Cytokine release, observed after the first infusion, was reduced after subsequent administrations, even when the dose was escalated. T cells from animals with prolonged in vivo exposure exhibited unperturbed target cell lysis ex vivo, indicating no exhaustion. A transient decrease in red cell mass was observed, with no neutropenia or thrombocytopenia. These studies support clinical testing of MGD006 in hematological malignancies, including AML.
C1 [Chichili, Gurunadh R.; Huang, Ling; Li, Hua; Burke, Steve; He, Leilei; Tang, Qin; Jin, Linda; Gorlatov, Sergey; Ciccarone, Valentina; Chen, Francine; Koenig, Scott; Shannon, Michele; Alderson, Ralph; Moore, Paul A.; Johnson, Syd; Bonvini, Ezio] MacroGen Inc, Rockville, MD 20850 USA.
RP Bonvini, E (corresponding author), MacroGen Inc, 9640 Med Ctr Dr, Rockville, MD 20850 USA.
EM bonvinie@macrogenics.com
FU MacroGenics
FX This study was funded and supported by MacroGenics.
CR Bargou R, 2008, SCIENCE, V321, P974, DOI 10.1126/science.1158545
   Busfield SJ, 2014, LEUKEMIA, V28, P2213, DOI 10.1038/leu.2014.128
   Florian S, 2006, LEUKEMIA LYMPHOMA, V47, P207, DOI 10.1080/10428190500272507
   Frankel A, 2008, LEUKEMIA LYMPHOMA, V49, P543, DOI 10.1080/10428190701799035
   Fromm JR, 2011, CYTOM PART B-CLIN CY, V80B, P91, DOI 10.1002/cyto.b.20561
   GEBEL HM, 1989, HUM IMMUNOL, V26, P123, DOI 10.1016/0198-8859(89)90097-9
   Gill S, 2014, BLOOD, V123, P2343, DOI 10.1182/blood-2013-09-529537
   Gutbrodt KL, 2014, MOL CANCER THER, V13, P1772, DOI 10.1158/1535-7163.MCT-14-0105
   He SZ, 2014, LEUKEMIA LYMPHOMA, P1
   Huang L., 2014, U.S. Patent, Patent No. 20140099318
   Jin LQ, 2009, CELL STEM CELL, V5, P31, DOI 10.1016/j.stem.2009.04.018
   Johnson S, 2010, J MOL BIOL, V399, P436, DOI 10.1016/j.jmb.2010.04.001
   Jordan CT, 2000, LEUKEMIA, V14, P1777, DOI 10.1038/sj.leu.2401903
   Keeton EK, 2014, BLOOD, V123, P905, DOI 10.1182/blood-2013-04-495366
   Kharfan-Dabaja MA, 2013, BIOL BLOOD MARROW TR, V19, P1006, DOI 10.1016/j.bbmt.2013.01.027
   Klinger M, 2012, BLOOD, V119, P6226, DOI 10.1182/blood-2012-01-400515
   Korpelainen EI, 1996, IMMUNOL CELL BIOL, V74, P1, DOI 10.1038/icb.1996.1
   Krupka C, 2014, BLOOD, V123, P356, DOI 10.1182/blood-2013-08-523548
   Kugler M, 2010, BRIT J HAEMATOL, V150, P574, DOI 10.1111/j.1365-2141.2010.08300.x
   Kuo SR, 2012, PROTEIN ENG DES SEL, V25, P561, DOI 10.1093/protein/gzs040
   Laszlo GS, 2014, BLOOD, V123, P554, DOI 10.1182/blood-2013-09-527044
   Le Dieu R, 2009, BLOOD, V114, P3909, DOI 10.1182/blood-2009-02-206946
   Lee HK, 2014, BLOOD, V123, P2209, DOI 10.1182/blood-2013-04-493916
   Litowski JR, 2002, J BIOL CHEM, V277, P37272, DOI 10.1074/jbc.M204257200
   Mardiros A, 2013, BLOOD, V122, P3138, DOI 10.1182/blood-2012-12-474056
   Maude SL, 2014, NEW ENGL J MED, V371, P1507, DOI 10.1056/NEJMoa1407222
   Moore PA, 2011, BLOOD, V117, P4542, DOI 10.1182/blood-2010-09-306449
   Munoz L, 2001, HAEMATOLOGICA, V86, P1261
   Pang WW, 2011, P NATL ACAD SCI USA, V108, P20012, DOI 10.1073/pnas.1116110108
   Pizzitola I, 2014, LEUKEMIA, V28, P1596, DOI 10.1038/leu.2014.62
   Pollyea DA, 2014, HAEMATOLOGICA, V99, P1277, DOI 10.3324/haematol.2013.085209
   Sutherland MSK, 2013, BLOOD, V122, P1455, DOI 10.1182/blood-2013-03-491506
   Testa U, 2014, BIOMARK RES, V2, DOI 10.1186/2050-7771-2-4
   Tettamanti S, 2013, BRIT J HAEMATOL, V161, P389, DOI 10.1111/bjh.12282
   Topp MS, 2012, BLOOD, V120, P5185, DOI 10.1182/blood-2012-07-441030
   Topp MS, 2011, J CLIN ONCOL, V29, P2493, DOI 10.1200/JCO.2010.32.7270
   Vergez F, 2011, HAEMATOL-HEMATOL J, V96, P1792, DOI 10.3324/haematol.2011.047894
   Wherry EJ, 2011, NAT IMMUNOL, V12, P492, DOI 10.1038/ni.2035
NR 38
TC 94
Z9 98
U1 3
U2 25
PU AMER ASSOC ADVANCEMENT SCIENCE
PI WASHINGTON
PA 1200 NEW YORK AVE, NW, WASHINGTON, DC 20005 USA
SN 1946-6234
EI 1946-6242
J9 SCI TRANSL MED
JI Sci. Transl. Med.
PD MAY 27
PY 2015
VL 7
IS 289
AR 289ra82
DI 10.1126/scitranslmed.aaa5693
PG 13
WC Cell Biology; Medicine, Research & Experimental
SC Cell Biology; Research & Experimental Medicine
GA CJ0PS
UT WOS:000355179800005
PM 26019218
DA 2021-10-28
ER

PT J
AU Ma, R
   Lu, T
   Li, ZL
   Teng, KY
   Mansour, AG
   Yu, MLS
   Tian, L
   Xu, B
   Ma, SB
   Zhang, JY
   Barr, T
   Peng, Y
   Caligiuri, MA
   Yu, JH
AF Ma, Rui
   Lu, Ting
   Li, Zhenlong
   Teng, Kun-Yu
   Mansour, Anthony G.
   Yu, Melissa
   Tian, Lei
   Xu, Bo
   Ma, Shoubao
   Zhang, Jianying
   Barr, Tasha
   Peng, Yong
   Caligiuri, Michael A.
   Yu, Jianhua
TI An Oncolytic Virus Expressing IL15/IL15R alpha Combined with
   Off-the-Shelf EGFR-CAR NK Cells Targets Glioblastoma
SO CANCER RESEARCH
LA English
DT Article
ID T-CELLS; IL-15; ANTITUMOR; INTERLEUKIN-15; TRANS; DIFFERENTIATION;
   VACCINATION; VIROTHERAPY; ACTIVATION; CYTOKINE
AB IL15 is a pleiotropic cytokine with multiple roles that improve immune responses to tumor cells. Oncolytic viruses (OV) specifically lyse tumors and activate immune responses. Systemic administration of IL15 or its complex with the IL15R alpha and chimeric antigen receptor (CAR) natural killer (NK) cells are currently being tested in the clinic. Here, we generated a herpes simplex 1-based OV-expressing human IL15/IL15R alpha sushi domain fusion protein (named OV-IL15C), as well as off-theshelf EGFR-CAR NK cells, and studied their monotherapy and combination efficacy in vitro and in multiple glioblastoma (GBM) mouse models. In vitro, soluble IL15/IL15R alpha complex was secreted from OV-IL15C-infected GBM cells, which promoted GBM cytotoxicity and improved survival of NK and CD8(+) T cells. Frozen, readily available off-the-shelf EGFR-CAR NK cells showed enhanced killing of tumor cells compared with empty vector-transduced NK cells. In vivo, OV-IL15C significantly inhibited tumor growth and prolonged survival of GBM-bearing mice in the presence of CD8(+) T cells compared with parental OV. OV-IL15C plus EGFR-CAR NK cells synergistically suppressed tumor growth and significantly improved survival compared with either monotherapy, correlating with increased intracranial infiltration and activation of NK and CD8(+) T cells and elevated persistence of CAR NK cells in an immunocompetent model. Collectively, OV-IL15C and off-the-shelf EGFR-CAR NK cells represent promising therapeutic strategies for GBM treatment to improve the clinical management of this devastating disease.
   Significance: The combination of an oncolytic virus expressing the IL15/IL15R alpha complex and frozen, ready-to-use EGFR-CAR NK cells elicits strong antitumor responses in glioblastoma.
C1 [Ma, Rui; Lu, Ting; Li, Zhenlong; Teng, Kun-Yu; Mansour, Anthony G.; Yu, Melissa; Tian, Lei; Xu, Bo; Ma, Shoubao; Barr, Tasha; Caligiuri, Michael A.; Yu, Jianhua] City Hope Natl Med Ctr, Dept Hematol & Hematopoiet Cell Transplantat, Los Angeles, CA 91010 USA.
   [Ma, Rui; Peng, Yong] West China Hosp, Frontiers Sci Ctr Dis Related Mol Network, Lab Mol Oncol, State Key Lab Biotherapy, Chengdu, Peoples R China.
   [Ma, Rui; Peng, Yong] West China Hosp, Canc Ctr, Chengdu, Peoples R China.
   [Zhang, Jianying] City Hope Natl Med Ctr, Dept Computat & Quantitat Med, Los Angeles, CA 91010 USA.
   [Caligiuri, Michael A.; Yu, Jianhua] City Hope Natl Med Ctr, Dept Immunooncol, Beckman Res Inst, Los Angeles, CA 91010 USA.
   [Caligiuri, Michael A.; Yu, Jianhua] City Hope Natl Med Ctr, Hematol Malignancies Res Inst, Los Angeles, CA 91010 USA.
RP Caligiuri, MA; Yu, JH (corresponding author), City Hope Natl Med Ctr, 1500 East Duarte, Los Angeles, CA 91010 USA.
EM mcaligiuri@coh.org; yongpeng@scu.edu.cn
FU NIHUnited States Department of Health & Human ServicesNational
   Institutes of Health (NIH) - USA [NS106170, AI129582, CA247550,
   CA223400, CA210087, CA068458, CA163205]; Leukemia and Lymphoma
   SocietyLeukemia and Lymphoma Society [1364-19]; California Institute for
   Regenerative MedicineCalifornia Institute for Regenerative Medicine
   [DISC2COVID19-11947]
FX This work was supported by grants from the NIH (NS106170, AI129582,
   CA247550, and CA223400 to J. Yu; CA210087, CA068458, and CA163205 to
   M.A. Caligiuri), the Leukemia and Lymphoma Society (1364-19), and The
   California Institute for Regenerative Medicine (DISC2COVID19-11947 to J.
   Yu).
CR Alizadeh D, 2019, CANCER IMMUNOL RES, V7, P759, DOI 10.1158/2326-6066.CIR-18-0466
   Alvarez-Breckenridge CA, 2012, NAT MED, V18, P1827, DOI 10.1038/nm.3013
   Andtbacka RHI, 2015, J CLIN ONCOL, V33, P2780, DOI 10.1200/JCO.2014.58.3377
   Bommareddy PK, 2017, AM J CLIN DERMATOL, V18, P1, DOI 10.1007/s40257-016-0238-9
   Bradford EM, 2017, J IMMUNOL, V199, P1886, DOI 10.4049/jimmunol.1601066
   Brown CE, 2016, NEW ENGL J MED, V375, P2561, DOI 10.1056/NEJMoa1610497
   Burger MC, 2019, FRONT IMMUNOL, V10, DOI 10.3389/fimmu.2019.02683
   Carson MJ, 2006, IMMUNOL REV, V213, P48, DOI 10.1111/j.1600-065X.2006.00441.x
   Carson WE, 1997, J CLIN INVEST, V99, P937, DOI 10.1172/JCI119258
   Chen XL, 2016, ONCOTARGET, V7, P27764, DOI 10.18632/oncotarget.8526
   Chiocca EA, 2014, CANCER IMMUNOL RES, V2, P295, DOI 10.1158/2326-6066.CIR-14-0015
   Dubois S, 2002, IMMUNITY, V17, P537, DOI 10.1016/S1074-7613(02)00429-6
   Epardaud M, 2008, CANCER RES, V68, P2972, DOI 10.1158/0008-5472.CAN-08-0045
   Fan QW, 2013, CANCER CELL, V24, P438, DOI 10.1016/j.ccr.2013.09.004
   Gaston DC, 2013, PLOS ONE, V8, DOI 10.1371/journal.pone.0081768
   Geng H, 2018, GASTROENTEROLOGY, V155, P144, DOI 10.1053/j.gastro.2018.03.058
   Guo Y, 2017, CYTOKINE GROWTH F R, V38, P10, DOI 10.1016/j.cytogfr.2017.08.002
   Han JF, 2015, CANCER RES, V75, P5273, DOI 10.1158/0008-5472.CAN-15-0894
   Han JF, 2015, SCI REP-UK, V5, DOI 10.1038/srep11483
   Huntington ND, 2009, J EXP MED, V206, P25, DOI 10.1084/jem.20082013
   Karnowski A, 2012, J EXP MED, V209, P2049, DOI 10.1084/jem.20111504
   Kobayashi H, 2005, BLOOD, V105, P721, DOI 10.1182/blood-2003-12-4187
   Kokaji AI, 2008, J IMMUNOL, V180, P4391, DOI 10.4049/jimmunol.180.7.4391
   Kowalsky SJ, 2018, MOL THER, V26, P2476, DOI 10.1016/j.ymthe.2018.07.013
   Liu EL, 2020, NEW ENGL J MED, V382, P545, DOI 10.1056/NEJMoa1910607
   Louis DN, 2016, ACTA NEUROPATHOL, V131, P803, DOI 10.1007/s00401-016-1545-1
   Mahmud H, 2016, J HEMATOL ONCOL, V9, DOI 10.1186/s13045-016-0294-x
   Morris JC, 2014, GENE THER, V21, P393, DOI 10.1038/gt.2014.10
   Mortier E, 2006, J BIOL CHEM, V281, P1612, DOI 10.1074/jbc.M508624200
   O'Rourke DM, 2017, SCI TRANSL MED, V9, DOI 10.1126/scitranslmed.aaa0984
   Pearl TM, 2019, MOL THER-ONCOLYTICS, V13, P14, DOI 10.1016/j.omto.2019.03.001
   Rehman H, 2016, J IMMUNOTHER CANCER, V4, DOI 10.1186/s40425-016-0158-5
   Rowley J, 2009, EUR J IMMUNOL, V39, P491, DOI 10.1002/eji.200838594
   Rowley J, 2008, J IMMUNOL, V181, P8237, DOI 10.4049/jimmunol.181.12.8237
   Rubinstein MP, 2006, P NATL ACAD SCI USA, V103, P9166, DOI 10.1073/pnas.0600240103
   Sadelain M, 2013, CANCER DISCOV, V3, P388, DOI 10.1158/2159-8290.CD-12-0548
   Spencer S, 2019, J EXP MED, V216, P1986, DOI 10.1084/jem.20190344
   Steel JC, 2010, CANCER RES, V70, P1072, DOI 10.1158/0008-5472.CAN-09-1301
   Stoklasek TA, 2006, J IMMUNOL, V177, P6072, DOI 10.4049/jimmunol.177.9.6072
   Tang XW, 2018, AM J CANCER RES, V8, P1083
   Todo T, 1999, HUM GENE THER, V10, P2741, DOI 10.1089/10430349950016483
   van de Water JAJM, 2012, P NATL ACAD SCI USA, V109, P16642, DOI 10.1073/pnas.1202832109
   Van den Bergh JMJ, 2017, PHARMACOL THERAPEUT, V170, P73, DOI 10.1016/j.pharmthera.2016.10.012
   van Vloten JP, 2018, J IMMUNOL, V200, P450, DOI 10.4049/jimmunol.1701021
   Wagner DL, 2021, NAT REV CLIN ONCOL, V18, P379, DOI 10.1038/s41571-021-00476-2
   Waldmann TA, 1999, ANNU REV IMMUNOL, V17, P19, DOI 10.1146/annurev.immunol.17.1.19
   White L, 2007, BLOOD, V109, P3873, DOI 10.1182/blood-2006-09-045278
   Wollmann G, 2012, CANCER J, V18, P69, DOI 10.1097/PPO.0b013e31824671c9
   Wu Jennifer, 2013, J Mol Genet Med, V7, P85
   Xu B, 2019, NAT BIOTECHNOL, V37, P45, DOI 10.1038/nbt.4302
   Yilmaz A, 2020, J HEMATOL ONCOL, V13, DOI 10.1186/s13045-020-00998-9
   Zhan YF, 2019, FRONT IMMUNOL, V10, DOI 10.3389/fimmu.2019.02679
   Zhang C, 2017, FRONT IMMUNOL, V8, DOI 10.3389/fimmu.2017.00533
NR 53
TC 2
Z9 2
U1 4
U2 4
PU AMER ASSOC CANCER RESEARCH
PI PHILADELPHIA
PA 615 CHESTNUT ST, 17TH FLOOR, PHILADELPHIA, PA 19106-4404 USA
SN 0008-5472
EI 1538-7445
J9 CANCER RES
JI Cancer Res.
PD JUL 1
PY 2021
VL 81
IS 13
BP 3635
EP 3648
DI 10.1158/0008-5472.CAN-21-0035
PG 14
WC Oncology
SC Oncology
GA TF2KC
UT WOS:000670539900018
PM 34006525
DA 2021-10-28
ER

PT J
AU Roth, TL
AF Roth, Theodore L.
TI Editing of Endogenous Genes in Cellular Immunotherapies
SO CURRENT HEMATOLOGIC MALIGNANCY REPORTS
LA English
DT Review
DE Cell therapy; Gene editing; Knock-outs; Knock-ins; Pooled screens;
   Endogenous editing
ID CHIMERIC-ANTIGEN-RECEPTOR; T-CELLS; CRISPR/CAS9; LOCUS; CAR;
   INTERLEUKIN-2; TRANSFECTION; NEOANTIGENS; LYMPHOCYTES; MELANOMA
AB Purpose of Review T cell-based cellular and antibody immunotherapies have dramatically altered the landscape of cancer treatment over the past decade. Over the same time span, gene editing technologies have enabled unprecedented degrees of genetic control. Recent Findings Knock-outs of endogenous genes, especially based on electroporation of targetable nucleases such as CRISPR/Cas9, have rapidly proliferated. Simultaneous introduction of large DNA sequences can integrate new synthetic genetic instructions with specific endogenous loci to alter T cell function and specificity. Recently developed discovery technologies to perform genome-wide knock-out and large-scale knock-in screens in T cells can rapidly identify endogenous gene targets and therapeutic knock-in programs. Endogenous gene knock-outs and targeted knock-ins may offer the chance to expand beyond the current limitations of randomly integrating viral vector-based T cell therapies, and extend immunotherapies' therapeutic advances to wider hematologic and solid tumor indications.
C1 [Roth, Theodore L.] Univ Calif San Francisco, Med Scientist Training Program, San Francisco, CA 94143 USA.
RP Roth, TL (corresponding author), Univ Calif San Francisco, Med Scientist Training Program, San Francisco, CA 94143 USA.
EM Theodore.Roth@ucsf.edu
OI Roth, Theodore/0000-0002-3970-9573
FU UCSF Medical Scientist Training Program [T32GM007618]; UCSF
   Endocrinology Training Grant [T32 DK007418]; NIDDKUnited States
   Department of Health & Human ServicesNational Institutes of Health (NIH)
   - USANIH National Institute of Diabetes & Digestive & Kidney Diseases
   (NIDDK) [F30DK120213]
FX T.L.R. was supported by the UCSF Medical Scientist Training Program
   (T32GM007618), the UCSF Endocrinology Training Grant (T32 DK007418), and
   the NIDDK (F30DK120213).
CR Bailey SR, 2019, NAT BIOTECHNOL, V37, P1425, DOI 10.1038/s41587-019-0137-8
   Carroll D, 2014, ANNU REV BIOCHEM, V83, P409, DOI 10.1146/annurev-biochem-060713-035418
   Chen FQ, 2011, NAT METHODS, V8, P753, DOI 10.1038/nmeth.1653
   Coley WB., 1898, JAMA-J AM MED ASSOC, DOI [10.1001/jama.1898.92450090022001g., DOI 10.1001/JAMA.1898.92450090022001G]
   Cong L, 2013, SCIENCE, V339, P819, DOI 10.1126/science.1231143
   DeVita VT, 2008, CANCER RES, V68, P8643, DOI 10.1158/0008-5472.CAN-07-6611
   Eyquem J, 2017, NATURE, V543, P113, DOI 10.1038/nature21405
   Hale M, 2017, MOL THER-METH CLIN D, V4, P192, DOI 10.1016/j.omtm.2016.12.008
   Hubbard N, 2016, BLOOD, V127, P2513, DOI 10.1182/blood-2015-11-683235
   Hultquist JF, 2019, NAT PROTOC, V14, P1, DOI 10.1038/s41596-018-0069-7
   Hultquist JF, 2016, CELL REP, V17, P1438, DOI 10.1016/j.celrep.2016.09.080
   Ibarra GSR, 2016, MOL THER-NUCL ACIDS, V5, P1, DOI 10.1038/mtna.2016.56
   Iwamura K, 2012, GENE THER, V19, P959, DOI 10.1038/gt.2011.185
   Jasin M, 2013, CSH PERSPECT BIOL, V5, DOI 10.1101/cshperspect.a012740
   Jinek M, 2012, SCIENCE, V337, P816, DOI 10.1126/science.1225829
   June CH, 2018, NEW ENGL J MED, V379, P64, DOI 10.1056/NEJMra1706169
   Kaplan DH, 1998, P NATL ACAD SCI USA, V95, P7556, DOI 10.1073/pnas.95.13.7556
   Kelley ML, 2016, J BIOTECHNOL, V233, P74, DOI 10.1016/j.jbiotec.2016.06.011
   Knipping F, 2017, MOL THER-METH CLIN D, V4, P213, DOI 10.1016/j.omtm.2017.01.005
   Kumar P, 2008, CELL, V134, P577, DOI 10.1016/j.cell.2008.06.034
   Levine BL, 2017, MOL THER-METH CLIN D, V4, P92, DOI 10.1016/j.omtm.2016.12.006
   Liang XQ, 2017, J BIOTECHNOL, V241, P136, DOI 10.1016/j.jbiotec.2016.11.011
   Lieber MR, 2003, NAT REV MOL CELL BIO, V4, P712, DOI 10.1038/nrm1202
   Lombardo A, 2007, NAT BIOTECHNOL, V25, P1298, DOI 10.1038/nbt1353
   MacLeod DT, 2017, MOL THER, V25, P949, DOI 10.1016/j.ymthe.2017.02.005
   Maude SL, 2018, NEW ENGL J MED, V378, P439, DOI 10.1056/NEJMoa1709866
   McGranahan N, 2016, SCIENCE, V351, P1463, DOI 10.1126/science.aaf1490
   Neelapu SS, 2017, NEW ENGL J MED, V377, P2531, DOI 10.1056/NEJMoa1707447
   Nguyen DN, 2020, NAT BIOTECHNOL, V38, P44, DOI 10.1038/s41587-019-0325-6
   Osborn MJ, 2016, MOL THER, V24, P570, DOI 10.1038/mt.2015.197
   Perez EE, 2008, NAT BIOTECHNOL, V26, P808, DOI 10.1038/nbt1410
   Ren JT, 2017, CLIN CANCER RES, V23, P2255, DOI 10.1158/1078-0432.CCR-16-1300
   Ren JT, 2017, ONCOTARGET, V8, P17002, DOI 10.18632/oncotarget.15218
   Riley RS, 2019, NAT REV DRUG DISCOV, V18, P175, DOI 10.1038/s41573-018-0006-z
   Riviere I, 2000, MOL BIOTECHNOL, V15, P133, DOI 10.1385/MB:15:2:133
   Robert C, 2014, LANCET, V384, P1109, DOI 10.1016/S0140-6736(14)60958-2
   Robert C, 2011, NEW ENGL J MED, V364, P2517, DOI 10.1056/NEJMoa1104621
   ROSENBERG SA, 1986, ANNU REV IMMUNOL, V4, P681, DOI 10.1146/annurev.iy.04.040186.003341
   ROSENBERG SA, 1988, NEW ENGL J MED, V319, P1676, DOI 10.1056/NEJM198812223192527
   Roth TL, 2018, NATURE, V559, P405, DOI 10.1038/s41586-018-0326-5
   Roth TL, 2020, CELL, P1
   Rupp LJ, 2017, SCI REP-UK, V7, DOI 10.1038/s41598-017-00462-8
   Sadelain M, 2017, NATURE, V545, P423, DOI 10.1038/nature22395
   Sather BD, 2015, SCI TRANSL MED, V7, DOI 10.1126/scitranslmed.aac5530
   Schober K, 2019, NAT BIOMED ENG, V3, P974, DOI 10.1038/s41551-019-0409-0
   Schumann K, 2015, P NATL ACAD SCI USA, V112, P10437, DOI 10.1073/pnas.1512503112
   Seki A, 2018, J EXP MED, V215, P985, DOI 10.1084/jem.20171626
   Shifrut E, 2018, CELL, V175, P1958, DOI 10.1016/j.cell.2018.10.024
   Stadtmauer EA, 2020, SCIENCE, V367, P1001, DOI 10.1126/science.aba7365
   Sudhakar Akulapalli, 2009, J Cancer Sci Ther, V1, P1
   Tebas P, 2014, NEW ENGL J MED, V370, P901, DOI 10.1056/NEJMoa1300662
   Ting PY, 2018, NAT METHODS, V15, P941, DOI 10.1038/s41592-018-0149-1
   Torikai H, 2012, BLOOD, V119, P5697, DOI 10.1182/blood-2012-01-405365
   Tran E, 2017, NAT IMMUNOL, V18, P255, DOI 10.1038/ni.3682
   Urnov FD, 2005, NATURE, V435, P646, DOI 10.1038/nature03556
   Vakulskas CA, 2018, NAT MED, V24, P1216, DOI 10.1038/s41591-018-0137-0
   Wang D, 2019, NAT REV DRUG DISCOV, V18, P358, DOI 10.1038/s41573-019-0012-9
   Wang JB, 2016, NUCLEIC ACIDS RES, V44, DOI 10.1093/nar/gkv1121
   Wang XY, 2016, MOL THER-ONCOLYTICS, V3, DOI 10.1038/mto.2016.15
   Wei J, 2019, NATURE, V576, P471, DOI 10.1038/s41586-019-1821-z
   Wienert B, 2018, TIMED INHIBITION CDC, DOI [10.1101/500462., DOI 10.1101/500462]
   Yarchoan M, 2017, NAT REV CANCER, V17, P209, DOI 10.1038/nrc.2016.154
   Zhao YB, 2006, MOL THER, V13, P151, DOI 10.1016/j.ymthe.2005.07.688
NR 63
TC 3
Z9 3
U1 0
U2 9
PU CURRENT MEDICINE GROUP
PI PHILADELPHIA
PA 400 MARKET STREET, STE 700, PHILADELPHIA, PA 19106 USA
SN 1558-8211
EI 1558-822X
J9 CURR HEMATOL MALIG R
JI Curr. Hematol. Malig. Rep.
PD AUG
PY 2020
VL 15
IS 4
BP 235
EP 240
DI 10.1007/s11899-020-00587-0
EA MAY 2020
PG 6
WC Oncology; Hematology
SC Oncology; Hematology
GA MU9LU
UT WOS:000533049800001
PM 32415407
OA Green Accepted
DA 2021-10-28
ER

PT J
AU Preece, R
   Georgiadis, C
AF Preece, Roland
   Georgiadis, Christos
TI Emerging CRISPR/Cas9 applications for T-cell gene editing
SO EMERGING TOPICS IN LIFE SCIENCES
LA English
DT Review
ID CHIMERIC ANTIGEN RECEPTOR; ZINC-FINGER-NUCLEASES; INHIBIT HIV-1
   REPLICATION; OFF-TARGET CLEAVAGE; METASTATIC MELANOMA; GENOMIC DNA;
   STEM-CELLS; BASE; CRISPR-CAS9; IMMUNOTHERAPY
AB Gene editing tools are being rapidly developed, accelerating many areas of cell and gene therapy research. Each successive gene editing technology promises increased efficacy, improved specificity, reduced manufacturing cost and design complexity; all of which are currently epitomised by the clustered regularly interspaced short palindromic repeats (CRISPR) and CRISPR-associated protein (Cas9) platform. Since its conceptualisation, CRISPR-based gene editing has been applied to existing methodologies and has further allowed the exploration of novel avenues of research. Implementation of CRISPR/Cas9 has been instrumental to recent progress in the treatment of cancer, primary immunodeficiency, and infectious diseases. To this end, T-cell therapies have attempted to harness and redirect antigen recognition function, and through gene editing, broaden T-cell targeting capabilities and enhance their potency. The purpose of this review is to provide insights into emerging applications of CRISPR/Cas9 in T-cell therapies, to briefly address concerns surrounding CRISPR-mediated indel formation, and to introduce CRISPR/Cas9 base editing technologies that hold vast potential for future research and clinical translation.
C1 [Preece, Roland; Georgiadis, Christos] UCL GOS Inst Child Hlth, Mol & Cellular Immunol Unit, London, England.
RP Georgiadis, C (corresponding author), UCL GOS Inst Child Hlth, Mol & Cellular Immunol Unit, London, England.
EM christos.georgiadis@ucl.ac.uk
OI Georgiadis, Christos/0000-0003-0031-8396
FU National Institute of Health Research (NIHR)National Institute for
   Health Research (NIHR) [RP-2014-05-007]; NIHR Blood and Transplant
   Research Units (BTRU)
FX The authors are supported by National Institute of Health Research
   (NIHR) [grant number RP-2014-05-007], U.K. and NIHR Blood and Transplant
   Research Units (BTRU).
CR Bak RO, 2017, CELL REP, V20, P750, DOI 10.1016/j.celrep.2017.06.064
   Berdien B, 2014, GENE THER, V21, P539, DOI 10.1038/gt.2014.26
   Billon P, 2017, MOL CELL, V67, P1068, DOI 10.1016/j.molcel.2017.08.008
   Blankson JN, 2002, ANNU REV MED, V53, P557, DOI 10.1146/annurev.med.53.082901.104024
   Boch J, 2010, ANNU REV PHYTOPATHOL, V48, P419, DOI 10.1146/annurev-phyto-080508-081936
   Boissel S, 2014, NUCLEIC ACIDS RES, V42, P2591, DOI 10.1093/nar/gkt1224
   Brentjens RJ, 2013, SCI TRANSL MED, V5, DOI 10.1126/scitranslmed.3005930
   Brown MP, 1998, NAT MED, V4, P1253, DOI 10.1038/3233
   Cameron BJ, 2013, SCI TRANSL MED, V5, DOI 10.1126/scitranslmed.3006034
   Campbell LA, 2019, MOL THER, V27, P151, DOI 10.1016/j.ymthe.2018.10.002
   Cermak T, 2011, NUCLEIC ACIDS RES, V39, DOI 10.1093/nar/gkr218
   Charlesworth CT, 2019, NAT MED, V25, P249, DOI 10.1038/s41591-018-0326-x
   Chuai GH, 2017, TRENDS BIOTECHNOL, V35, P12, DOI 10.1016/j.tibtech.2016.06.008
   Cong L, 2013, SCIENCE, V339, P819, DOI 10.1126/science.1231143
   Cooper ML, 2018, LEUKEMIA, V32, P1970, DOI 10.1038/s41375-018-0065-5
   Crudele JM, 2018, NAT COMMUN, V9, DOI 10.1038/s41467-018-05843-9
   Dean M, 1996, SCIENCE, V273, P1856, DOI 10.1126/science.273.5283.1856
   Dowdy SF, 2017, NAT BIOTECHNOL, V35, P222, DOI 10.1038/nbt.3802
   Dudley ME, 2008, J CLIN ONCOL, V26, P5233, DOI 10.1200/JCO.2008.16.5449
   Ebina H, 2015, PLOS ONE, V10, DOI 10.1371/journal.pone.0120047
   Ebina H, 2013, SCI REP-UK, V3, DOI 10.1038/srep02510
   Eisenberg V, 2019, ADV DRUG DELIVER REV, V141, P23, DOI 10.1016/j.addr.2019.01.007
   Espindola MS, 2016, IMMUNOL RES, V64, P1118, DOI 10.1007/s12026-016-8862-2
   Eyquem J, 2017, NATURE, V543, P113, DOI 10.1038/nature21405
   Frock RL, 2015, NAT BIOTECHNOL, V33, P179, DOI 10.1038/nbt.3101
   Fu YF, 2014, NAT BIOTECHNOL, V32, P279, DOI 10.1038/nbt.2808
   Gapinske M, 2018, GENOME BIOL, V19, DOI 10.1186/s13059-018-1482-5
   Gaudelli NM, 2017, NATURE, V551, P464, DOI 10.1038/nature24644
   Genovese P, 2014, NATURE, V510, P235, DOI 10.1038/nature13420
   Georgiadis C, 2018, MOL THER, V26, P1215, DOI 10.1016/j.ymthe.2018.02.025
   Goldberg JM, 2003, J CLIN ONCOL, V21, P3616, DOI 10.1200/JCO.2003.10.116
   Gomes-Silva D, 2019, MOL THER, V27, P272, DOI 10.1016/j.ymthe.2018.10.001
   Gomes-Silva D, 2017, BLOOD, V130, P285, DOI 10.1182/blood-2017-01-761320
   Gopalappa R, 2018, NUCLEIC ACIDS RES, V46, DOI 10.1093/nar/gky222
   GROSS G, 1989, P NATL ACAD SCI USA, V86, P10024, DOI 10.1073/pnas.86.24.10024
   Grupp SA, 2013, NEW ENGL J MED, V368, P1509, DOI 10.1056/NEJMoa1215134
   Guo XL, 2018, FRONT PHARMACOL, V9, DOI 10.3389/fphar.2018.01118
   Hale M, 2017, MOL THER, V25, P570, DOI 10.1016/j.ymthe.2016.12.023
   Hendel A, 2015, NAT BIOTECHNOL, V33, P985, DOI 10.1038/nbt.3290
   Hornung V, 2010, NAT REV IMMUNOL, V10, P123, DOI 10.1038/nri2690
   Hoxie J. A., 2012, COLD SPRING HARB PER, V2, DOI DOI 10.1101/CSHPERSPECT.A007179.PMID:23028130
   Hu JH, 2018, NATURE, V556, P57, DOI 10.1038/nature26155
   Hu WH, 2019, CANCER IMMUNOL IMMUN, V68, P365, DOI 10.1007/s00262-018-2281-2
   Hu WH, 2014, P NATL ACAD SCI USA, V111, P11461, DOI 10.1073/pnas.1405186111
   Hubbard N, 2016, BLOOD, V127, P2513, DOI 10.1182/blood-2015-11-683235
   Hutter G, 2009, NEW ENGL J MED, V360, P692, DOI 10.1056/NEJMoa0802905
   Jacobi AM, 2017, METHODS, V121, P16, DOI 10.1016/j.ymeth.2017.03.021
   Jahn L, 2016, ONCOTARGET, V7, P77021, DOI 10.18632/oncotarget.12778
   Ji HY, 2018, MOL THER-NUCL ACIDS, V12, P67, DOI 10.1016/j.omtn.2018.04.014
   Jiang W, 2018, CELL RES, V28, P855, DOI 10.1038/s41422-018-0052-4
   Jinek M, 2012, SCIENCE, V337, P816, DOI 10.1126/science.1225829
   John LB, 2013, CLIN CANCER RES, V19, P5636, DOI 10.1158/1078-0432.CCR-13-0458
   Joyce JA, 2015, SCIENCE, V348, P74, DOI 10.1126/science.aaa6204
   Kelley CF, 2009, CLIN INFECT DIS, V48, P787, DOI 10.1086/597093
   Kim D, 2015, NAT METHODS, V12, P237, DOI [10.1038/NMETH.3284, 10.1038/nmeth.3284]
   Kim K, 2017, NAT BIOTECHNOL, V35, P435, DOI 10.1038/nbt.3816
   Kim YB, 2017, NAT BIOTECHNOL, V35, P371, DOI 10.1038/nbt.3803
   Kleinstiver BP, 2016, NATURE, V529, P490, DOI 10.1038/nature16526
   Knipping F, 2017, MOL THER-METH CLIN D, V4, P213, DOI 10.1016/j.omtm.2017.01.005
   Koblan LW, 2018, NAT BIOTECHNOL, V36, P843, DOI 10.1038/nbt.4172
   Kochenderfer JN, 2010, BLOOD, V116, P4099, DOI 10.1182/blood-2010-04-281931
   KOLB HJ, 1990, BLOOD, V76, P2462, DOI 10.1182/blood.V76.12.2462.2462
   Komor AC, 2017, CELL, V169, P559, DOI 10.1016/j.cell.2017.04.005
   Komor AC, 2016, NATURE, V533, P420, DOI 10.1038/nature17946
   Kosicki M, 2018, NAT BIOTECHNOL, V36, P765, DOI 10.1038/nbt.4192
   Kunkele A, 2015, CANCER IMMUNOL RES, V3, P368, DOI 10.1158/2326-6066.CIR-14-0200
   Kuo CY, 2018, CELL REP, V23, P2606, DOI 10.1016/j.celrep.2018.04.103
   KUWANA Y, 1987, BIOCHEM BIOPH RES CO, V149, P960, DOI 10.1016/0006-291X(87)90502-X
   Legut M, 2018, BLOOD, V131, P311, DOI 10.1182/blood-2017-05-787598
   Li C, 2018, GENOME BIOL, V19, DOI 10.1186/s13059-018-1443-z
   Li XS, 2018, NAT BIOTECHNOL, V36, P324, DOI 10.1038/nbt.4102
   Li YF, 2018, G3-GENES GENOM GENET, V8, P1701, DOI 10.1534/g3.118.200134
   Liu J, 2015, NAT PROTOC, V10, P1842, DOI 10.1038/nprot.2015.117
   Liu R, 1996, CELL, V86, P367, DOI 10.1016/S0092-8674(00)80110-5
   Liu ZP, 2017, CELL BIOSCI, V7, DOI 10.1186/s13578-017-0174-2
   Liu ZQ, 2018, NAT COMMUN, V9, DOI 10.1038/s41467-018-05232-2
   MacLeod DT, 2017, MOL THER, V25, P949, DOI 10.1016/j.ymthe.2017.02.005
   Mali P, 2013, SCIENCE, V339, P823, DOI 10.1126/science.1232033
   Mamonkin M, 2015, BLOOD, V126, P983, DOI 10.1182/blood-2015-02-629527
   Marks DI, 2009, BLOOD, V114, P5136, DOI 10.1182/blood-2009-08-231217
   Mock U, 2015, NUCLEIC ACIDS RES, V43, P5560, DOI 10.1093/nar/gkv469
   Mussolino C, 2014, NUCLEIC ACIDS RES, V42, P6762, DOI 10.1093/nar/gku305
   Newrzela S, 2008, BLOOD, V112, P2278, DOI 10.1182/blood-2007-12-128751
   Ochi T, 2011, BLOOD, V118, P1495, DOI 10.1182/blood-2011-02-337089
   OCONNELL MJ, 1979, CANCER RES, V39, P3720
   Ophinni Y, 2018, SCI REP-UK, V8, DOI 10.1038/s41598-018-26190-1
   Osborn MJ, 2016, MOL THER, V24, P570, DOI 10.1038/mt.2015.197
   Pardoll DM, 2012, NAT REV CANCER, V12, P252, DOI 10.1038/nrc3239
   Perez EE, 2008, NAT BIOTECHNOL, V26, P808, DOI 10.1038/nbt1410
   Plosky BS, 2016, MOL CELL, V62, P477, DOI 10.1016/j.molcel.2016.05.006
   Poirot L, 2015, CANCER RES, V75, P3853, DOI 10.1158/0008-5472.CAN-14-3321
   Porter DL, 2011, NEW ENGL J MED, V365, P725, DOI 10.1056/NEJMoa1103849
   Provasi E, 2012, NAT MED, V18, P807, DOI 10.1038/nm.2700
   Qasim W, 2017, SCI TRANSL MED, V9, DOI 10.1126/scitranslmed.aaj2013
   Qasim W, 2015, J HEPATOL, V62, P486, DOI 10.1016/j.jhep.2014.10.001
   Qu XY, 2013, NUCLEIC ACIDS RES, V41, P7771, DOI 10.1093/nar/gkt571
   Raikar SS, 2018, ONCOIMMUNOLOGY, V7, DOI 10.1080/2162402X.2017.1407898
   Ran FA, 2015, NATURE, V520, P186, DOI 10.1038/nature14299
   Ran FA, 2013, NAT PROTOC, V8, P2281, DOI 10.1038/nprot.2013.143
   Rasaiyaah J, 2018, JCI INSIGHT, V3, DOI 10.1172/jci.insight.99442
   Rees HA, 2018, NAT REV GENET, V19, P770, DOI 10.1038/s41576-018-0059-1
   Rees HA, 2017, NAT COMMUN, V8, DOI 10.1038/ncomms15790
   Ren JT, 2017, CLIN CANCER RES, V23, P2255, DOI 10.1158/1078-0432.CCR-16-1300
   Ren JT, 2017, ONCOTARGET, V8, P17002, DOI 10.18632/oncotarget.15218
   Richter K, 2010, INT IMMUNOL, V22, P13, DOI 10.1093/intimm/dxp107
   Robbins PF, 2015, CLIN CANCER RES, V21, P1019, DOI 10.1158/1078-0432.CCR-14-2708
   Robinson K, 2018, J CLIN ONCOL, V36, DOI 10.1200/JCO.2018.36.15_suppl.e18681
   ROSENBERG SA, 1986, ANNU REV IMMUNOL, V4, P681, DOI 10.1146/annurev.iy.04.040186.003341
   ROSENBERG SA, 1988, NEW ENGL J MED, V319, P1676, DOI 10.1056/NEJM198812223192527
   ROSENBERG SA, 1986, SCIENCE, V233, P1318, DOI 10.1126/science.3489291
   Rosenberg SA, 2008, NAT REV CANCER, V8, P299, DOI 10.1038/nrc2355
   Roth TL, 2018, NATURE, V559, P405, DOI 10.1038/s41586-018-0326-5
   Rupp LJ, 2017, SCI REP-UK, V7, DOI 10.1038/s41598-017-00462-8
   Ryu SM, 2018, NAT BIOTECHNOL, V36, P536, DOI 10.1038/nbt.4148
   Sadelain M, 2017, NATURE, V545, P423, DOI 10.1038/nature22395
   Sanjana NE, 2014, NAT METHODS, V11, P783, DOI 10.1038/nmeth.3047
   Sather BD, 2015, SCI TRANSL MED, V7, DOI 10.1126/scitranslmed.aac5530
   Schumann K, 2015, P NATL ACAD SCI USA, V112, P10437, DOI 10.1073/pnas.1512503112
   Seki A, 2018, J EXP MED, V215, P985, DOI 10.1084/jem.20171626
   Shi L, 2017, GENE, V636, P36, DOI 10.1016/j.gene.2017.09.010
   Shimatani Z, 2017, NAT BIOTECHNOL, V35, P441, DOI 10.1038/nbt.3833
   Silva G, 2011, CURR GENE THER, V11, P11, DOI 10.2174/156652311794520111
   St Martin A, 2018, NUCLEIC ACIDS RES, V46, DOI 10.1093/nar/gky332
   Stauss HJ, 2008, BLOOD CELL MOL DIS, V40, P113, DOI 10.1016/j.bcmd.2007.06.018
   Sternberg SH, 2015, MOL CELL, V58, P568, DOI 10.1016/j.molcel.2015.02.032
   Stoddard BL, 2014, MOBILE DNA-UK, V5, DOI 10.1186/1759-8753-5-7
   Strong CL, 2015, PLOS ONE, V10, DOI 10.1371/journal.pone.0125652
   Su S, 2017, ONCOIMMUNOLOGY, V6, DOI 10.1080/2162402X.2016.1249558
   Tebas P, 2014, NEW ENGL J MED, V370, P901, DOI 10.1056/NEJMoa1300662
   TRUITT RL, 1991, BONE MARROW TRANSPL, V8, P51
   Tsai SQ, 2015, NAT BIOTECHNOL, V33, P187, DOI 10.1038/nbt.3117
   Urnov FD, 2005, NATURE, V435, P646, DOI 10.1038/nature03556
   Voit RA, 2013, MOL THER, V21, P786, DOI 10.1038/mt.2012.284
   Wang G, 2016, MOL THER, V24, P522, DOI 10.1038/mt.2016.24
   Wang JB, 2016, NUCLEIC ACIDS RES, V44, DOI 10.1093/nar/gkv1121
   Wang WJ, 2014, PLOS ONE, V9, DOI [10.1371/journal.pone.0083908, 10.1371/journal.pone.0084654]
   Wang X, 2018, NAT BIOTECHNOL, V36, P946, DOI 10.1038/nbt.4198
   Wang XL, 2015, NAT BIOTECHNOL, V33, P175, DOI 10.1038/nbt.3127
   Wang Z, 2016, CELL REP, V15, P481, DOI 10.1016/j.celrep.2016.03.042
   Wartewig T, 2017, NATURE, V552, P121, DOI 10.1038/nature24649
   Webber B.R., 2018, BIORXIV, DOI [10.1101/482497, DOI 10.1101/482497]
   Wherry EJ, 2015, NAT REV IMMUNOL, V15, P486, DOI 10.1038/nri3862
   Wienert B, 2018, PLOS BIOL, V16, DOI 10.1371/journal.pbio.2005840
   Xu XY, 2018, SCI REP-UK, V8, DOI 10.1038/s41598-018-30227-w
   Yang H, 2018, BASE EDITING GENERAT, DOI [10.1101/480145, DOI 10.1101/480145]
   Yeh WH, 2018, NAT COMMUN, V9, DOI 10.1038/s41467-018-04580-3
   Yi GH, 2014, MOL THER-NUCL ACIDS, V3, DOI 10.1038/mtna.2014.52
   Yin H, 2016, NAT BIOTECHNOL, V34, P328, DOI 10.1038/nbt.3471
   Yu SL, 2018, HUM GENE THER, V29, P51, DOI 10.1089/hum.2017.032
   Zafra MP, 2018, NAT BIOTECHNOL, V36, P888, DOI 10.1038/nbt.4194
   Zeng YT, 2018, MOL THER, V26, P2631, DOI 10.1016/j.ymthe.2018.08.007
   Zhang YH, 2017, NAT COMMUN, V8, DOI 10.1038/s41467-017-00175-6
   Zhang YP, 2017, FRONT MED-PRC, V11, P554, DOI 10.1007/s11684-017-0543-6
   Zhao N, 2017, ANTIMICROB AGENTS CH, V61, DOI [10.1128/AAC.01486-17, 10.1128/aac.01486-17]
   Zhao YB, 2006, MOL THER, V13, P151, DOI 10.1016/j.ymthe.2005.07.688
   Zhao ZL, 2018, ONCOTARGET, V9, P5208, DOI 10.18632/oncotarget.23730
   Zhu WJ, 2015, RETROVIROLOGY, V12, DOI 10.1186/s12977-015-0150-z
   Zong Y, 2018, NAT BIOTECHNOL, V36, P950, DOI 10.1038/nbt.4261
NR 158
TC 1
Z9 1
U1 2
U2 9
PU PORTLAND PRESS LTD
PI LONDON
PA CHARLES DARWIN HOUSE, 12 ROGER STREET, LONDON WC1N 2JU, ENGLAND
SN 2397-8554
EI 2397-8562
J9 EMERG TOP LIFE SCI
JI Emerg. Top. Life Sci.
PD MAY
PY 2019
VL 3
IS 3
BP 261
EP 275
DI 10.1042/ETLS20180144
PG 15
WC Biochemistry & Molecular Biology; Biology
SC Biochemistry & Molecular Biology; Life Sciences & Biomedicine - Other
   Topics
GA JM3ZV
UT WOS:000496157500002
PM 33523139
OA Green Submitted
DA 2021-10-28
ER

PT J
AU Joseph, NS
   Tai, YT
   Anderson, KC
   Lonial, S
AF Joseph, Nisha S.
   Tai, Yu-Tzu
   Anderson, Kenneth C.
   Lonial, Sagar
TI Novel Approaches to Treating Relapsed and Refractory Multiple Myeloma
   with a Focus on Recent Approvals of Belantamab Mafodotin and Selinexor
SO CLINICAL PHARMACOLOGY-ADVANCES AND APPLICATIONS
LA English
DT Review
DE belantamab mafodotin; belamaf; selinexor; relapsed/refractory myeloma;
   myeloma
ID CELL MATURATION ANTIGEN; OPEN-LABEL; DEXAMETHASONE; THERAPY; BORTEZOMIB;
   GSK2857916; DREAMM-2; TARGET; AGENT
AB Though survival outcomes in multiple myeloma patients have improved drastically over the past few decades, there still remains an ongoing need for effective and tolerable treatment options in the relapsed and refractory space. Encouragingly, there have been three recent FDA approvals for triple-class refractory multiple myeloma, and there is promising ongoing development of additional agents with varying novel mechanisms of action. Here, we will review the most recent data on both belantamab mafodotin, an antibody drug conjugate (ADC) targeting BCMA, and selinexor, a first-in-class selective inhibitor of XPO1, as well as touch on some of the recently published data for other immunotherapies in development, namely bispecific T cell engagers, ADCs, and CAR-T cell therapies.
C1 [Joseph, Nisha S.; Lonial, Sagar] Emory Univ, Sch Med, Winship Canc Inst, Atlanta, GA USA.
   [Tai, Yu-Tzu; Anderson, Kenneth C.] Harvard Univ, Dana Farber Canc Inst, Boston, MA USA.
RP Anderson, KC (corresponding author), Dana Farber Canc Inst, Blood Compont, D289,44 Binney St, Boston, MA 02115 USA.
EM kenneth_anderson@dfci.harvard.edu
OI Tai, Yu-Tzu/0000-0001-6199-3569
CR Alsina M, 2020, ASH 2020 ANN M DEC 4
   Argueta Christian, 2018, Oncotarget, V9, P25529, DOI 10.18632/oncotarget.25368
   Bjorklund CC, 2016, BLOOD, V128, DOI 10.1182/blood.V128.22.1591.1591
   Carpenter RO, 2013, CLIN CANCER RES, V19, P2048, DOI 10.1158/1078-0432.CCR-12-2422
   Chari A, 2020, 2020 ASH ANN M DEC 4
   Chari A, 2020, BRIT J HAEMATOL, V189, pE124, DOI 10.1111/bjh.16550
   Chari A, 2019, NEW ENGL J MED, V381, P727, DOI 10.1056/NEJMoa1903455
   Chen CI, 2019, BLOOD, V134, DOI 10.1182/blood-2019-122907
   Cohen AD, 2020, ASCO 2020 ANN M JUN
   Cohen AD, 2020, SOC HEM ONC SOHO ANN
   Cohen AD, 2020, BLOOD, V136, DOI 10.1182/blood-2020-136985
   Cohen AD, 2019, BLOOD ADV, V3, P2487, DOI 10.1182/bloodadvances.2019000466
   Cohen AD, 2019, J CLIN INVEST, V129, P2210, DOI 10.1172/JCI126397
   Costa LJ, 2019, BLOOD, V134, DOI 10.1182/blood-2019-122895
   Cowan AJ, 2019, BLOOD, V134, DOI 10.1182/blood-2019-129405
   Eliason L, 2020, 2020 ASH ANN M DEC 4
   Gandhi UH, 2019, LEUKEMIA, V33, P2266, DOI 10.1038/s41375-019-0435-7
   Garfall A, 2020, 2020 ASH ANN M DEC 4
   Gasparetto C, 2020, J CLIN ONCOL, V38, P8510, DOI [10.1200/ JCO.2020.38.15_suppl.8510, DOI 10.1200/JCO.2020.38.15_SUPPL.8510, 10.1200/JCO.2020.38.15_suppl.8510]
   Gasparetto C, 2020, J CLIN ONCOL, V38
   Gasparetto C, 2019, BLOOD, V134, DOI 10.1182/blood-2019-122902
   Grosicki S, 2020, LANCET, V396, P1563, DOI 10.1016/S0140-6736(20)32292-3
   Jakubowiak AJ, 2019, BRIT J HAEMATOL, V186, P549, DOI 10.1111/bjh.15969
   Joseph NS, 2020, J CLIN ONCOL, V38, P1928, DOI 10.1200/JCO.19.02515
   Kashyap T, 2016, ONCOTARGET, V7, P78883, DOI 10.18632/oncotarget.12428
   Kumar SK, 2017, LEUKEMIA, V31, P2443, DOI 10.1038/leu.2017.138
   Kumar SK, 2020, BLOOD, V136, DOI 10.1182/blood-2020-136375
   Lonial S, 2020, 25 EUR HEM ASS EHA C
   Lonial S, 2020, 2020 ASH ANN M DEC
   Lonial S, 2020, LANCET ONCOL, V21, P207, DOI 10.1016/S1470-2045(19)30788-0
   Madduri D, 2020, ASH 2020 ANN M DEC 4
   Madduri D, 2020, BLOOD, V136, DOI 10.1182/blood-2020-139192
   Mailankody S, 2018, BLOOD, V132, DOI 10.1182/blood-2018-99-113548
   Maples KT, 2020, EXPERT REV ANTICANC, V20, P1021, DOI 10.1080/14737140.2020.1828071
   McMillan A, 2021, EXPERT OPIN BIOL TH, V21, P889, DOI 10.1080/14712598.2020.1802422
   Munshi NC, 2020, J CLIN ONCOL, V38
   Nakamura R, 2020, ASH 2020 ANN M DEC 4
   Nooka A, 2020, DREAMM 6 SAFETY TOLE
   Nooka A, 2020, 2020 ASH ANN M DEC 4
   Nooka A, 2020, 25 EUR HEM ASS EHA C
   Popat R, 2020, 2020 ASH ANN M DEC
   Rafiq S, 2018, NAT BIOTECHNOL, V36, P847, DOI 10.1038/nbt.4195
   Raje N, 2019, NEW ENGL J MED, V380, P1726, DOI 10.1056/NEJMoa1817226
   Richardson P, 2020, EHA 2020
   Richardson P, 2020, 2020 ASH ANN M DEC 4
   Richardson PG, 2019, LANCET ONCOL, V20, P781, DOI 10.1016/S1470-2045(19)30152-4
   Rifkin R, 2020, 2020 ASH ANN M DEC 4
   Rodriguez C, 2020, ASH 2020 ANN M DEC 4
   Rosebeck S, 2016, MOL CANCER THER, V15, P60, DOI 10.1158/1535-7163.MCT-15-0488
   Schmidt TM, 2019, BLOOD CANCER J, V9, DOI 10.1038/s41408-019-0254-0
   Seckinger A, 2017, CANCER CELL, V31, P396, DOI 10.1016/j.ccell.2017.02.002
   Surveillance Epidemiology and End Results (SEER) Program, 2020, SEER STAT DAT POP TO
   Suvannasankha A, 2020, CL LYMPH MYELOM LEUK, V20, pS300
   Tai YT, 2014, LEUKEMIA, V28, P155, DOI 10.1038/leu.2013.115
   Tai YT, 2015, IMMUNOTHERAPY-UK, V7, P1187, DOI 10.2217/imt.15.77
   Tai YT, 2014, BLOOD, V123, P3128, DOI 10.1182/blood-2013-10-535088
   Tan DSP, 2014, CANCER DISCOV, V4, P527, DOI 10.1158/2159-8290.CD-13-1005
   Trudel S, 2020, 2020 ASH ANN M DEC 4
   Trudel S, 2020, 2020 ASH ANN M DEC 4
   Trudel S, 2019, BLOOD CANCER J, V9, DOI 10.1038/s41408-019-0196-6
   Usmani S, 2020, ASCO 2020 ANN M JUN
   Usmani SZ, 2020, J CLIN ONCOL, V38, DOI 10.1200/JCO.2020.38.15_suppl.100
   Weisel K, 2019, BLOOD, V134, DOI 10.1182/blood-2019-129893
   White D, 2020, ASH 2020 ANN M DEC 4
NR 64
TC 0
Z9 0
U1 1
U2 1
PU DOVE MEDICAL PRESS LTD
PI ALBANY
PA PO BOX 300-008, ALBANY, AUCKLAND 0752, NEW ZEALAND
SN 1179-1438
J9 CLIN PHARMACOL-ADV A
JI CLIN. PHARMACOL.-ADV. APPL.
PY 2021
VL 13
BP 169
EP 180
DI 10.2147/CPAA.S288840
PG 12
WC Pharmacology & Pharmacy
SC Pharmacology & Pharmacy
GA UB9AP
UT WOS:000686130200001
PM 34434061
OA gold, Green Published
DA 2021-10-28
ER

PT J
AU Chan, JD
   Lai, JY
   Slaney, CY
   Kallies, A
   Beavis, PA
   Darcy, PK
AF Chan, Jack D.
   Lai, Junyun
   Slaney, Clare Y.
   Kallies, Axel
   Beavis, Paul A.
   Darcy, Phillip K.
TI Cellular networks controlling T cell persistence in adoptive cell
   therapy
SO NATURE REVIEWS IMMUNOLOGY
LA English
DT Review; Early Access
AB Successful adoptive cell therapy for cancer depends on the expansion and persistence of tumour-specific T cells with stem-like memory or precursor characteristics. Here, the authors describe approaches to generate these cells by in vitro culture methods, by modulating transcriptional, metabolic and/or epigenetic programming, and by fine-tuning antigen receptor signalling.
   The antitumour activity of endogenous or adoptively transferred tumour-specific T cells is highly dependent on their differentiation status. It is now apparent that less differentiated T cells compared with fully differentiated effector T cells have better antitumour therapeutic effects owing to their enhanced capacity to expand and their long-term persistence. In patients with cancer, the presence of endogenous or adoptively transferred T cells with stem-like memory or precursor phenotype correlates with improved therapeutic outcomes. Advances in our understanding of T cell differentiation states at the epigenetic and transcriptional levels have led to the development of novel methods to generate tumour-specific T cells - namely, chimeric antigen receptor T cells - that are more persistent and resistant to the development of dysfunction. These include the use of novel culture methods before infusion, modulation of transcriptional, metabolic and/or epigenetic programming, and strategies that fine-tune antigen receptor signalling. This Review discusses existing barriers and strategies to overcome them for successful T cell expansion and persistence in the context of adoptive T cell immunotherapy for solid cancers.
C1 [Chan, Jack D.; Lai, Junyun; Slaney, Clare Y.; Beavis, Paul A.; Darcy, Phillip K.] Peter MacCallum Canc Ctr, Canc Immunol Program, Melbourne, Vic, Australia.
   [Chan, Jack D.; Lai, Junyun; Slaney, Clare Y.; Beavis, Paul A.; Darcy, Phillip K.] Univ Melbourne, Sir Peter MacCallum Dept Oncol, Melbourne, Vic, Australia.
   [Kallies, Axel] Univ Melbourne, Peter Doherty Inst Infect & Immun, Dept Microbiol & Immunol, Melbourne, Vic, Australia.
   [Kallies, Axel] Walter & Eliza Hall Inst Med Res, Melbourne, Vic, Australia.
   [Darcy, Phillip K.] Univ Melbourne, Dept Pathol, Melbourne, Vic, Australia.
   [Darcy, Phillip K.] Monash Univ, Dept Immunol, Clayton, Vic, Australia.
RP Beavis, PA; Darcy, PK (corresponding author), Peter MacCallum Canc Ctr, Canc Immunol Program, Melbourne, Vic, Australia.; Beavis, PA; Darcy, PK (corresponding author), Univ Melbourne, Sir Peter MacCallum Dept Oncol, Melbourne, Vic, Australia.; Kallies, A (corresponding author), Univ Melbourne, Peter Doherty Inst Infect & Immun, Dept Microbiol & Immunol, Melbourne, Vic, Australia.; Kallies, A (corresponding author), Walter & Eliza Hall Inst Med Res, Melbourne, Vic, Australia.; Darcy, PK (corresponding author), Univ Melbourne, Dept Pathol, Melbourne, Vic, Australia.; Darcy, PK (corresponding author), Monash Univ, Dept Immunol, Clayton, Vic, Australia.
EM axel.kallies@unimelb.edu.au; paul.beavis@petermac.org;
   phil.darcy@petermac.org
OI Slaney, Clare/0000-0002-6986-6115; Chan, Jack/0000-0002-5942-8592
FU National Health and Medical Research Council of Australia
   (NHMRC)National Health and Medical Research Council of Australia;
   Australian National Breast Cancer Foundation; Cancer Council of
   VictoriaCanadian Institutes of Health Research (CIHR)Cancer Council
   Victoria; ClearBridge Foundation; Australian Government Research
   Training Program scholarshipAustralian GovernmentDepartment of Industry,
   Innovation and Science; Peter MacCallum Cancer Foundation; US Cancer
   Research Institute Irvington postdoctoral fellowship [3530];
   NHMRCNational Health and Medical Research Council of Australia
   [APP1139607, APP1136680]; Australian National Breast Cancer Foundation
   fellowship [ECF-17-005]; Victorian Cancer Agency Research fellowship
   [MCRF20011]
FX The authors acknowledge funding support from the National Health and
   Medical Research Council of Australia (NHMRC), the Australian National
   Breast Cancer Foundation, the Cancer Council of Victoria and the
   ClearBridge Foundation. J.D.C. is supported by an Australian Government
   Research Training Program scholarship and a Peter MacCallum Cancer
   Foundation postgraduate scholarship. J.L. is a recipient of a US Cancer
   Research Institute Irvington postdoctoral fellowship (award no. 3530).
   A.K. is supported by an NHMRC senior research fellowship (APP1139607).
   P.A.B. is supported by an Australian National Breast Cancer Foundation
   fellowship (ECF-17-005) and a Victorian Cancer Agency Research
   fellowship (MCRF20011). P.K.D. is supported by an NHMRC senior research
   fellowship (APP1136680).
CR Abu Eid R, 2017, CANCER RES, V77, P4135, DOI 10.1158/0008-5472.CAN-16-1925
   Ajina A, 2018, MOL CANCER THER, V17, P1795, DOI 10.1158/1535-7163.MCT-17-1097
   Alfei F, 2019, NATURE, V571, P265, DOI 10.1038/s41586-019-1326-9
   Alizadeh D, 2019, CANCER IMMUNOL RES, V7, P759, DOI 10.1158/2326-6066.CIR-18-0466
   Anagnostou T, 2020, LANCET HAEMATOL, V7, pE816, DOI 10.1016/S2352-3026(20)30277-5
   Andersen MH, 2006, J INVEST DERMATOL, V126, P32, DOI 10.1038/sj.jid.5700001
   Ando Makoto, 2020, Immunol Med, V43, P1, DOI 10.1080/25785826.2019.1698261
   Araki K, 2009, NATURE, V460, P108, DOI 10.1038/nature08155
   Araki Y, 2009, IMMUNITY, V30, P912, DOI 10.1016/j.immuni.2009.05.006
   Beavis PA, 2017, J CLIN INVEST, V127, P929, DOI 10.1172/JCI89455
   Boucher JC, 2018, J IMMUNOL, V200
   Bowers JS, 2017, FRONT IMMUNOL, V8, DOI 10.3389/fimmu.2017.01221
   Brummelman J, 2018, J EXP MED, V215, P2520, DOI 10.1084/jem.20180684
   Cannarile MA, 2006, NAT IMMUNOL, V7, P1317, DOI 10.1038/ni1403
   Caruso HG, 2015, CANCER RES, V75, P3505, DOI 10.1158/0008-5472.CAN-15-0139
   Cha E, 2010, BREAST CANCER RES TR, V122, P359, DOI 10.1007/s10549-009-0573-0
   Chamoto K, 2017, P NATL ACAD SCI USA, V114, pE761, DOI 10.1073/pnas.1620433114
   Chang CH, 2015, CELL, V162, P1229, DOI 10.1016/j.cell.2015.08.016
   Chapuis AG, 2012, P NATL ACAD SCI USA, V109, P4592, DOI 10.1073/pnas.1113748109
   Chen J, 2019, NATURE, V567, P530, DOI 10.1038/s41586-019-0985-x
   Chen LP, 2013, NAT REV IMMUNOL, V13, P227, DOI 10.1038/nri3405
   Chen Y, 2018, FRONT IMMUNOL, V9, DOI 10.3389/fimmu.2018.02826
   Chen YS, 2018, J IMMUNOTHER, V41, P274, DOI 10.1097/CJI.0000000000000229
   Chong EA, 2017, BLOOD, V129, P1039, DOI 10.1182/blood-2016-09-738245
   Ciceri F, 2016, BLOOD, V128, DOI 10.1182/blood.V128.22.4599.4599
   Cieri N, 2015, BLOOD, V125, P2865, DOI 10.1182/blood-2014-11-608539
   Cieri N, 2013, BLOOD, V121, P573, DOI 10.1182/blood-2012-05-431718
   Crotty S, 2010, NAT IMMUNOL, V11, P114, DOI 10.1038/ni.1837
   Cui WG, 2011, IMMUNITY, V35, P792, DOI 10.1016/j.immuni.2011.09.017
   Danilo M, 2018, CELL REP, V22, P2107, DOI 10.1016/j.celrep.2018.01.072
   Depil S, 2020, NAT REV DRUG DISCOV, V19, P185, DOI 10.1038/s41573-019-0051-2
   Diaconu I, 2017, MOL THER, V25, P580, DOI 10.1016/j.ymthe.2017.01.011
   Doedens AL, 2013, NAT IMMUNOL, V14, P1173, DOI 10.1038/ni.2714
   Doroshow DB, 2017, ANN ONCOL, V28, P1776, DOI 10.1093/annonc/mdx157
   Edwards J, 2018, CLIN CANCER RES, V24, P3036, DOI 10.1158/1078-0432.CCR-17-2257
   Ellis J, 2005, HUM GENE THER, V16, P1241, DOI 10.1089/hum.2005.16.1241
   Elsaesser H, 2009, SCIENCE, V324, P1569, DOI 10.1126/science.1174182
   Eyquem J, 2017, NATURE, V543, P113, DOI 10.1038/nature21405
   Feucht J, 2019, NAT MED, V25, P82, DOI 10.1038/s41591-018-0290-5
   Figlin RA, 1997, J UROLOGY, V158, P740, DOI 10.1016/S0022-5347(01)64304-0
   Finney HM, 2004, J IMMUNOL, V172, P104, DOI 10.4049/jimmunol.172.1.104
   Fontenot JD, 2005, NAT IMMUNOL, V6, P1142, DOI 10.1038/ni1263
   Fraietta JA, 2018, NATURE, V558, P307, DOI 10.1038/s41586-018-0178-z
   Fry TJ, 2018, NAT MED, V24, P20, DOI 10.1038/nm.4441
   Gaffen SL, 2004, CYTOKINE, V28, P109, DOI 10.1016/j.cyto.2004.06.010
   Galletti G, 2020, NAT IMMUNOL, V21, P1552, DOI 10.1038/s41590-020-0791-5
   Ganesan AP, 2017, NAT IMMUNOL, V18, P940, DOI 10.1038/ni.3775
   Gargett T, 2019, CYTOTHERAPY, V21, P593, DOI 10.1016/j.jcyt.2019.03.003
   Gargett T, 2015, CYTOTHERAPY, V17, P487, DOI 10.1016/j.jcyt.2014.12.002
   Gattinoni L, 2017, NAT MED, V23, P18, DOI 10.1038/nm.4241
   Gattinoni L, 2011, NAT MED, V17, P1290, DOI 10.1038/nm.2446
   Ghassemi S, 2020, MOL THER-METH CLIN D, V18, P595, DOI 10.1016/j.omtm.2020.07.008
   Ghassemi S, 2016, MOL THER, V24, pS79, DOI 10.1016/S1525-0016(16)33012-X
   Gholami MD, 2017, CELL IMMUNOL, V322, P1, DOI 10.1016/j.cellimm.2017.10.002
   Ghoneim HE, 2017, CELL, V170, DOI 10.1016/j.cell.2017.06.007
   Ghorashian S, 2019, NAT MED, V25, P1408, DOI 10.1038/s41591-019-0549-5
   Ghorashian S, 2017, BLOOD, V130
   Giuffrida L, 2020, MOL THER, V28, P2379, DOI 10.1016/j.ymthe.2020.07.018
   Gong WJ, 2019, CANCER IMMUNOL IMMUN, V68, P1195, DOI 10.1007/s00262-019-02354-4
   Graef P, 2014, IMMUNITY, V41, P116, DOI 10.1016/j.immuni.2014.05.018
   Gray SM, 2017, IMMUNITY, V46, P596, DOI 10.1016/j.immuni.2017.03.012
   Grusdat M, 2014, CELL DEATH DIFFER, V21, P1050, DOI 10.1038/cdd.2014.19
   Guedan S, 2020, J CLIN INVEST, V130, P3087, DOI 10.1172/JCI133215
   Guedan S, 2018, JCI INSIGHT, V3, DOI 10.1172/jci.insight.96976
   Guo YL, 2018, CLIN CANCER RES, V24, P1277, DOI 10.1158/1078-0432.CCR-17-0432
   Hale M, 2017, MOL THER, V25, P570, DOI 10.1016/j.ymthe.2016.12.023
   He R, 2016, NATURE, V537, P412, DOI 10.1038/nature19317
   Heczey A, 2017, MOL THER, V25, P2214, DOI 10.1016/j.ymthe.2017.05.012
   Henning AN, 2018, NAT REV IMMUNOL, V18, P340, DOI 10.1038/nri.2017.146
   Hermans D, 2020, P NATL ACAD SCI USA, V117, P6047, DOI 10.1073/pnas.1920413117
   Hinrichs CS, 2008, BLOOD, V111, P5326, DOI 10.1182/blood-2007-09-113050
   Hinrichs CS, 2009, P NATL ACAD SCI USA, V106, P17469, DOI 10.1073/pnas.0907448106
   Hudson WH, 2019, IMMUNITY, V51, P1043, DOI 10.1016/j.immuni.2019.11.002
   Huster KM, 2006, EUR J IMMUNOL, V36, P1453, DOI 10.1002/eji.200635874
   Ichii H, 2004, J IMMUNOL, V173, P883, DOI 10.4049/jimmunol.173.2.883
   Im SJ, 2016, NATURE, V537, P417, DOI 10.1038/nature19330
   Intlekofer AM, 2005, NAT IMMUNOL, V6, P1236, DOI 10.1038/ni1268
   Jeannet G, 2010, P NATL ACAD SCI USA, V107, P9777, DOI 10.1073/pnas.0914127107
   Ji Y, 2011, NAT IMMUNOL, V12, P1230, DOI 10.1038/ni.2153
   John LB, 2013, CLIN CANCER RES, V19, P5636, DOI 10.1158/1078-0432.CCR-13-0458
   Joshi NS, 2007, IMMUNITY, V27, P281, DOI 10.1016/j.immuni.2007.07.010
   Joyce JA, 2015, SCIENCE, V348, P74, DOI 10.1126/science.aaa6204
   Jung IY, 2018, CANCER RES, V78, P4692, DOI 10.1158/0008-5472.CAN-18-0030
   Kaech SM, 2012, NAT REV IMMUNOL, V12, P749, DOI 10.1038/nri3307
   Kagoya Y, 2018, NAT MED, V24, P352, DOI 10.1038/nm.4478
   Kagoya Y, 2016, J CLIN INVEST, V126, P3479, DOI 10.1172/JCI86437
   Kallies A, 2020, NAT REV IMMUNOL, V20, P128, DOI 10.1038/s41577-019-0223-7
   Kallies A, 2009, IMMUNITY, V31, P283, DOI 10.1016/j.immuni.2009.06.021
   Kalos M, 2011, SCI TRANSL MED, V3, DOI 10.1126/scitranslmed.3002842
   Kawalekar OU, 2016, IMMUNITY, V44, P380, DOI 10.1016/j.immuni.2016.01.021
   Kershaw MH, 2013, NAT REV CANCER, V13, P525, DOI 10.1038/nrc3565
   Khan O, 2019, NATURE, V571, P211, DOI 10.1038/s41586-019-1325-x
   Klebanoff CA, 2005, P NATL ACAD SCI USA, V102, P9571, DOI 10.1073/pnas.0503726102
   Klebanoff CA, 2006, IMMUNOL REV, V211, P214, DOI 10.1111/j.0105-2896.2006.00391.x
   Klebanoff CA, 2017, JCI INSIGHT, V2, DOI 10.1172/jci.insight.95103
   Klein-Hessling S, 2017, NAT COMMUN, V8, DOI 10.1038/s41467-017-00612-6
   Kondo T, 2020, CANCER RES, V80, P471, DOI 10.1158/0008-5472.CAN-19-1196
   Kondo T, 2018, CANCER SCI, V109, P2130, DOI 10.1111/cas.13648
   Kondo T, 2017, NAT COMMUN, V8, DOI 10.1038/ncomms15338
   Kurachi M, 2014, NAT IMMUNOL, V15, P373, DOI 10.1038/ni.2834
   Ladle BH, 2016, P NATL ACAD SCI USA, V113, P10631, DOI 10.1073/pnas.1524490113
   LaFleur MW, 2019, NAT IMMUNOL, V20, P1335, DOI 10.1038/s41590-019-0480-4
   Lee MJ, 2018, BLOOD, V132, DOI 10.1182/blood-2018-99-115405
   Leong YA, 2016, NAT IMMUNOL, V17, P1187, DOI 10.1038/ni.3543
   Liu XJ, 2017, CELL RES, V27, P154, DOI 10.1038/cr.2016.142
   Liu XJ, 2015, CANCER RES, V75, P3596, DOI 10.1158/0008-5472.CAN-15-0159
   Long KB, 2018, FRONT IMMUNOL, V9, DOI 10.3389/fimmu.2018.02740
   Loschinski Romy, 2018, Oncotarget, V9, P13125, DOI 10.18632/oncotarget.24442
   Lucas CL, 2016, NAT REV IMMUNOL, V16, P702, DOI 10.1038/nri.2016.93
   Lynn RC, 2019, NATURE, V576, P293, DOI 10.1038/s41586-019-1805-z
   Mackay LK, 2017, TRENDS IMMUNOL, V38, P94, DOI 10.1016/j.it.2016.11.004
   Mackay LK, 2016, SCIENCE, V352, P459, DOI 10.1126/science.aad2035
   Magee MS, 2017, BLOOD, V130
   Man K, 2017, IMMUNITY, V47, P1129, DOI 10.1016/j.immuni.2017.11.021
   Man K, 2013, NAT IMMUNOL, V14, P1155, DOI 10.1038/ni.2710
   Markley JC, 2010, BLOOD, V115, P3508, DOI 10.1182/blood-2009-09-241398
   Martin MD, 2018, FRONT IMMUNOL, V9, DOI 10.3389/fimmu.2018.02692
   Martinez GJ, 2015, IMMUNITY, V42, P265, DOI 10.1016/j.immuni.2015.01.006
   Maude SL, 2014, NEW ENGL J MED, V371, P1507, DOI 10.1056/NEJMoa1407222
   Maude SL, 2017, J CLIN ONCOL S15, V35, P103, DOI DOI 10.1200/JCO.2017.35.15_SUPPL.103
   McGowan E, 2020, BIOMED PHARMACOTHER, V121, DOI 10.1016/j.biopha.2019.109625
   McLane LM, 2019, ANNU REV IMMUNOL, V37, P457, DOI 10.1146/annurev-immunol-041015-055318
   Medvec AR, 2018, MOL THER-METH CLIN D, V8, P65, DOI 10.1016/j.omtm.2017.11.001
   Miller BC, 2019, NAT IMMUNOL, V20, P326, DOI 10.1038/s41590-019-0312-6
   Moon EK, 2016, CLIN CANCER RES, V22, P436, DOI 10.1158/1078-0432.CCR-15-1070
   Mousset CM, 2018, ONCOIMMUNOLOGY, V7, DOI 10.1080/2162402X.2018.1488565
   Mullard A, 2017, NAT REV DRUG DISCOV, V16, P669, DOI 10.1038/nrd.2017.196
   Muralidharan S, 2011, J IMMUNOL, V187, P5221, DOI 10.4049/jimmunol.1101585
   Murre C, 2005, NAT IMMUNOL, V6, P1079, DOI 10.1038/ni1260
   Odorizzi PM, 2015, J EXP MED, V212, P1125, DOI 10.1084/jem.20142237
   Oestreich KJ, 2008, J IMMUNOL, V181, P4832, DOI 10.4049/jimmunol.181.7.4832
   Oliveira G, 2015, SCI TRANSL MED, V7, DOI 10.1126/scitranslmed.aac8265
   Pace L, 2020, CURR OPIN IMMUNOL, V63, P43, DOI 10.1016/j.coi.2020.01.002
   Pace L, 2018, SCIENCE, V359, P177, DOI 10.1126/science.aah6499
   Pauken KE, 2016, SCIENCE, V354, P1160, DOI 10.1126/science.aaf2807
   Pfeiffer A, 2018, EMBO MOL MED, V10, DOI 10.15252/emmm.201809158
   Postow MA, 2015, J CLIN ONCOL, V33, P1974, DOI 10.1200/JCO.2014.59.4358
   Rao RR, 2010, IMMUNITY, V32, P67, DOI 10.1016/j.immuni.2009.10.010
   Ren JT, 2017, CLIN CANCER RES, V23, P2255, DOI 10.1158/1078-0432.CCR-16-1300
   Riese MJ, 2013, CANCER RES, V73, P3566, DOI 10.1158/0008-5472.CAN-12-3874
   Roychoudhuri R, 2013, NATURE, V498, P506, DOI 10.1038/nature12199
   Rutishauser RL, 2009, IMMUNITY, V31, P296, DOI 10.1016/j.immuni.2009.05.014
   Sade-Feldman M, 2018, CELL, V175, P998, DOI 10.1016/j.cell.2018.10.038
   Sallusto F, 1999, NATURE, V401, P708, DOI 10.1038/44385
   Savas P, 2018, NAT MED, V24, P986, DOI 10.1038/s41591-018-0078-7
   Scharping NE, 2016, IMMUNITY, V45, P374, DOI 10.1016/j.immuni.2016.07.009
   Schluns KS, 2000, NAT IMMUNOL, V1, P426, DOI 10.1038/80868
   Scott AC, 2019, NATURE, V571, P270, DOI 10.1038/s41586-019-1324-y
   Sekine T, 2020, SCI IMMUNOL, V5, DOI 10.1126/sciimmunol.aba7918
   Sen DR, 2016, SCIENCE, V354, P1165, DOI 10.1126/science.aae0491
   Seo H, 2019, P NATL ACAD SCI USA, V116, P12410, DOI 10.1073/pnas.1905675116
   Shan Q, 2021, CELL MOL IMMUNOL, V18, P1262, DOI 10.1038/s41423-020-0436-5
   Sharma P, 2015, SCIENCE, V348, P56, DOI 10.1126/science.aaa8172
   Shen RR, 2019, CYTOTHERAPY, V21, pS11, DOI 10.1016/j.jcyt.2019.03.569
   Shin H, 2009, IMMUNITY, V31, P309, DOI 10.1016/j.immuni.2009.06.019
   Siddiqui I, 2019, IMMUNITY, V50, P195, DOI 10.1016/j.immuni.2018.12.021
   Singh H, 2011, CANCER RES, V71, P3516, DOI 10.1158/0008-5472.CAN-10-3843
   Smith TT, 2017, NAT NANOTECHNOL, V12, P813, DOI [10.1038/NNANO.2017.57, 10.1038/nnano.2017.57]
   Song DG, 2011, CANCER RES, V71, P4617, DOI 10.1158/0008-5472.CAN-11-0422
   Stadtmauer EA, 2020, SCIENCE, V367, P1001, DOI 10.1126/science.aba7365
   Szabo PA, 2019, SCI IMMUNOL, V4, DOI 10.1126/sciimmunol.aas9673
   Takemoto N, 2006, J IMMUNOL, V177, P7515, DOI 10.4049/jimmunol.177.11.7515
   Tan JT, 2002, J EXP MED, V195, P1523, DOI 10.1084/jem.20020066
   Turtle CJ, 2016, J CLIN INVEST, V126, P2123, DOI 10.1172/JCI85309
   Urak R, 2017, J IMMUNOTHER CANCER, V5, DOI 10.1186/s40425-017-0227-4
   US Food & Drug Administration, 2021, FDA APPR NEW TREAT A
   Utzschneider DT, 2020, NAT IMMUNOL, V21, P1256, DOI 10.1038/s41590-020-0760-z
   Utzschneider DT, 2018, CELL REP, V22, P3454, DOI 10.1016/j.celrep.2018.03.020
   Utzschneider DT, 2016, IMMUNITY, V45, P415, DOI 10.1016/j.immuni.2016.07.021
   van der Windt GJW, 2012, IMMUNITY, V36, P68, DOI 10.1016/j.immuni.2011.12.007
   Verma V, 2021, NAT IMMUNOL, V22, P53, DOI 10.1038/s41590-020-00818-9
   Vodnala SK, 2019, SCIENCE, V363, P1417, DOI 10.1126/science.aau0135
   Wang B, 2015, J UROLOGY, V194, P556, DOI 10.1016/j.juro.2015.02.2941
   Wang RN, 2011, IMMUNITY, V35, P871, DOI 10.1016/j.immuni.2011.09.021
   Wang XY, 2016, MOL THER-ONCOLYTICS, V3, DOI 10.1038/mto.2016.15
   Wang ZQ, 2016, CLIN CANCER RES, V22, P6290, DOI 10.1158/1078-0432.CCR-16-0732
   Wartewig T, 2017, NATURE, V552, P121, DOI 10.1038/nature24649
   Watanabe K, 2018, FRONT IMMUNOL, V9, DOI 10.3389/fimmu.2018.02486
   Weinkove R, 2019, CLIN TRANSL IMMUNOL, V8, DOI 10.1002/cti2.1049
   Weninger W, 2001, J EXP MED, V194, P953, DOI 10.1084/jem.194.7.953
   Wiede F, 2020, EMBO J, V39, DOI 10.15252/embj.2019103637
   Wiernan HL, 2007, MOL BIOL CELL, V18, P1437, DOI 10.1091/mbc.E06-07-0593
   Willinger T, 2005, J IMMUNOL, V175, P5895, DOI 10.4049/jimmunol.175.9.5895
   Wofford JA, 2008, BLOOD, V111, P2101, DOI 10.1182/blood-2007-06-096297
   Wu TQ, 2016, SCI IMMUNOL, V1, DOI 10.1126/sciimmunol.aai8593
   Xin A, 2016, NAT IMMUNOL, V17, P422, DOI 10.1038/ni.3410
   Xu Y, 2014, BLOOD, V123, P3750, DOI 10.1182/blood-2014-01-552174
   Yan CH, 2019, CANCER BIOL MED, V16, P109, DOI 10.20892/j.issn.2095-3941.2018.0118
   Yang CY, 2011, NAT IMMUNOL, V12, P1221, DOI 10.1038/ni.2158
   Yang JC, 2016, ADV IMMUNOL, V130, P279, DOI 10.1016/bs.ai.2015.12.006
   Ying ZT, 2019, MOL THER-ONCOLYTICS, V15, P60, DOI 10.1016/j.omto.2019.08.002
   Yong CSM, 2017, IMMUNOL CELL BIOL, V95, P356, DOI 10.1038/icb.2016.128
   Yu BF, 2017, NAT IMMUNOL, V18, P573, DOI 10.1038/ni.3706
   Zander R, 2019, IMMUNITY, V51, P1028, DOI 10.1016/j.immuni.2019.10.009
   Zhang Q, 2019, AM J CANCER RES, V9, P2379
   Zhang XB, 2011, BBA-MOL CELL RES, V1813, P1978, DOI 10.1016/j.bbamcr.2011.03.010
   Zhao DM, 2010, J IMMUNOL, V184, P1191, DOI 10.4049/jimmunol.0901199
   Zhao ZG, 2015, CANCER CELL, V28, P415, DOI 10.1016/j.ccell.2015.09.004
   Zheng Wenting, 2018, Oncotarget, V9, P35807, DOI 10.18632/oncotarget.26334
   Zheng WT, 2018, LEUKEMIA, V32, P1157, DOI 10.1038/s41375-017-0008-6
   Zhou XY, 2010, IMMUNITY, V33, P229, DOI 10.1016/j.immuni.2010.08.002
NR 201
TC 1
Z9 1
U1 14
U2 17
PU NATURE RESEARCH
PI BERLIN
PA HEIDELBERGER PLATZ 3, BERLIN, 14197, GERMANY
SN 1474-1733
EI 1474-1741
J9 NAT REV IMMUNOL
JI Nat. Rev. Immunol.
DI 10.1038/s41577-021-00539-6
EA APR 2021
PG 16
WC Immunology
SC Immunology
GA RP3PY
UT WOS:000641644900001
PM 33879873
DA 2021-10-28
ER

PT J
AU Qian, YZ
   Gong, YT
   Fan, ZY
   Luo, GP
   Huang, QY
   Deng, SM
   Cheng, H
   Jin, KZ
   Ni, QX
   Yu, XJ
   Liu, C
AF Qian, Yunzhen
   Gong, Yitao
   Fan, Zhiyao
   Luo, Guopei
   Huang, Qiuyi
   Deng, Shengming
   Cheng, He
   Jin, Kaizhou
   Ni, Quanxing
   Yu, Xianjun
   Liu, Chen
TI Molecular alterations and targeted therapy in pancreatic ductal
   adenocarcinoma
SO JOURNAL OF HEMATOLOGY & ONCOLOGY
LA English
DT Review
DE Therapeutic targets; Precision oncology; Pancreatic ductal
   adenocarcinoma; Oncogenes; Tumour suppressors; Epigenetics; Synthetic
   lethality; Immunotherapy
ID SYNTHETIC LETHAL INTERACTION; GROWTH-FACTOR-BETA; CELL LUNG-CANCER; PLUS
   GEMCITABINE; PHASE-III; T-CELLS; MDM2 INHIBITOR; MEK INHIBITION;
   ONCOGENIC KRAS; OVARIAN-CANCER
AB Pancreatic ductal adenocarcinoma (PDAC) is a malignancy characterized by a poor prognosis and high mortality rate. Genetic mutations and altered molecular pathways serve as targets in precise therapy. Using next-generation sequencing (NGS), these aberrant alterations can be identified and used to develop strategies that will selectively kill cancerous cells in patients with PDAC. The realization of targeted therapies in patients with PDAC may be summarized by three approaches. First, because oncogenes play a pivotal role in tumorigenesis, inhibition of dysregulated oncogenes is a promising method (Table3). Numerous researchers are developing strategies to target oncogenes, such as KRAS, NRG1, and NTRK and related molecules, although most of the results are unsatisfactory. Accordingly, emerging strategies are being developed to target these oncogenes, including simultaneously inhibiting multiple molecules or pathways, modification of mutant residues by small molecules, and RNA interference. Second, researchers have attempted to reactivate inactivated tumour suppressors or modulate related molecules. TP53, CDKN2A and SMAD4 are three major tumour suppressors involved in PDAC. Advances have been achieved in clinical and preclinical trials of therapies targeting these three genes, and further investigations are warranted. The TGF-beta-SMAD4 signalling pathway plays a dual role in PDAC tumorigenesis and participates in mediating tumour-stroma crosstalk and modulating the tumour microenvironment (TME); thus, molecular subtyping of pancreatic cancer according to the SMAD4 mutation status may be a promising precision oncology technique. Finally, genes such as KDM6A and BRCA have vital roles in maintaining the structural stability and physiological functions of normal chromosomes and are deficient in some patients with PDAC, thus serving as potential targets for correcting these deficiencies and precisely killing these aberrant tumour cells. Recent clinical trials, such as the POLO (Pancreas Cancer Olaparib Ongoing) trial, have reported encouraging outcomes. In addition to genetic event-guided treatment, immunotherapies such as chimeric antigen receptor T cells (CAR-T), antibody-drug conjugates, and immune checkpoint inhibitors also exhibit the potential to target tumours precisely, although the clinical value of immunotherapies as treatments for PDAC is still limited. In this review, we focus on recent preclinical and clinical advances in therapies targeting aberrant genes and pathways and predict the future trend of precision oncology for PDAC.
C1 [Qian, Yunzhen; Gong, Yitao; Fan, Zhiyao; Luo, Guopei; Huang, Qiuyi; Deng, Shengming; Cheng, He; Jin, Kaizhou; Ni, Quanxing; Yu, Xianjun; Liu, Chen] Fudan Univ, Dept Pancreat Surg, Shanghai Canc Ctr, 270 DongAn Rd, Shanghai 200032, Peoples R China.
   [Qian, Yunzhen; Gong, Yitao; Fan, Zhiyao; Luo, Guopei; Huang, Qiuyi; Deng, Shengming; Cheng, He; Jin, Kaizhou; Ni, Quanxing; Yu, Xianjun; Liu, Chen] Fudan Univ, Shanghai Med Coll, Dept Oncol, Shanghai 200032, Peoples R China.
   [Qian, Yunzhen; Gong, Yitao; Fan, Zhiyao; Luo, Guopei; Huang, Qiuyi; Deng, Shengming; Cheng, He; Jin, Kaizhou; Ni, Quanxing; Yu, Xianjun; Liu, Chen] Shanghai Pancreat Canc Inst, Shanghai 200032, Peoples R China.
   [Qian, Yunzhen; Luo, Guopei; Huang, Qiuyi; Deng, Shengming; Cheng, He; Jin, Kaizhou; Ni, Quanxing; Yu, Xianjun; Liu, Chen] Fudan Univ, Pancreat Canc Inst, Shanghai 200032, Peoples R China.
RP Yu, XJ; Liu, C (corresponding author), Fudan Univ, Dept Pancreat Surg, Shanghai Canc Ctr, 270 DongAn Rd, Shanghai 200032, Peoples R China.
EM yuxianjun@fudanpci.org; liuchen@fudanpci.org
FU National Natural Science Foundation of ChinaNational Natural Science
   Foundation of China (NSFC) [81625016, 81871940, 81902417]; Scientific
   Innovation Project of Shanghai Education Committee
   [2019-01-07-00-07-E00057]; Shanghai Natural Science FoundationNatural
   Science Foundation of Shanghai [17ZR1406300]; Shanghai Cancer Center
   Foundation for Distinguished Young Scholars [YJJQ201803]; Fudan
   University Personalized Project for "Double Top" Original Research
   [XM03190633]
FX This work was supported by the National Natural Science Foundation of
   China (grant numbers 81625016, 81871940, 81902417), Scientific
   Innovation Project of Shanghai Education Committee
   (2019-01-07-00-07-E00057), the Shanghai Natural Science Foundation
   (grant number 17ZR1406300), the Shanghai Cancer Center Foundation for
   Distinguished Young Scholars (grant number YJJQ201803), and the Fudan
   University Personalized Project for "Double Top" Original Research
   (grant number XM03190633).
CR Abdel-Wahab R, 2018, J HEMATOL ONCOL, V11, DOI 10.1186/s13045-018-0616-2
   Abe T, 2019, J CLIN ONCOL, V37, P1070, DOI 10.1200/JCO.18.01512
   Aiello NM, 2018, DEV CELL, V45, P681, DOI 10.1016/j.devcel.2018.05.027
   Alagesan B, 2015, CLIN CANCER RES, V21, P396, DOI 10.1158/1078-0432.CCR-14-1591
   Ali AI, 2019, FRONT ONCOL, V9, DOI 10.3389/fonc.2019.00056
   Almhanna K, 2017, PHARMACOL THERAPEUT, V170, P8, DOI 10.1016/j.pharmthera.2016.10.007
   Andricovich J, 2018, CANCER CELL, V33, P512, DOI 10.1016/j.ccell.2018.02.003
   [Anonymous], 2018, NAT REV DRUG DISCOV, V17, P854, DOI 10.1038/nrd.2018.210
   Ardito CM, 2012, CANCER CELL, V22, P304, DOI 10.1016/j.ccr.2012.07.024
   Armstrong A, 2017, NEW ENGL J MED, P1, DOI 10.1056/NEJMoa1706450
   Ashworth A, 2008, J CLIN ONCOL, V26, P3785, DOI 10.1200/JCO.2008.16.0812
   Azmi AS, 2010, EUR J CANCER, V46, P1122, DOI 10.1016/j.ejca.2010.01.015
   Batlle E, 2019, IMMUNITY, V50, P924, DOI 10.1016/j.immuni.2019.03.024
   Baumann D, 2020, NAT COMMUN, V11, DOI 10.1038/s41467-020-15979-2
   Beatty GL, 2018, GASTROENTEROLOGY, V155, P29, DOI 10.1053/j.gastro.2018.03.029
   Bernard V, 2019, CLIN CANCER RES, V25, P2194, DOI 10.1158/1078-0432.CCR-18-1955
   Bertoli C, 2013, NAT REV MOL CELL BIO, V14, P518, DOI 10.1038/nrm3629
   Bhola NE, 2013, J CLIN INVEST, V123, P1348, DOI 10.1172/JCI65416
   Blackford A, 2009, CLIN CANCER RES, V15, P4674, DOI 10.1158/1078-0432.CCR-09-0227
   Blandino G, 2018, J EXP CLIN CANC RES, V37, DOI 10.1186/s13046-018-0705-7
   Blidner AG, 2016, IMMUNITY, V44, P1248, DOI 10.1016/j.immuni.2016.06.010
   Bodoky G, 2012, INVEST NEW DRUG, V30, P1216, DOI 10.1007/s10637-011-9687-4
   Burki TK, 2015, LANCET ONCOL, V16, pE161, DOI 10.1016/S1470-2045(15)70085-9
   Bykov VJN, 2018, NAT REV CANCER, V18, P89, DOI 10.1038/nrc.2017.109
   Calmes-Miller J, 2018, CANCER DISCOV, V8, P5, DOI 10.1158/2159-8290.CD-NB2017-155
   Cantley LC, 2018, NEW ENGL J MED, DOI [10.1056/NEJMra1704560, DOI 10.1056/NEJMRA1704560]
   Chan-Seng-Yue M, 2020, NAT GENET, V52, P231, DOI 10.1038/s41588-019-0566-9
   Chen H, 2019, CANCER LETT, V446, P103, DOI 10.1016/j.canlet.2019.01.013
   Chi XW, 2019, CANCER MED-US, V8, P4753, DOI 10.1002/cam4.2361
   Chou A, 2018, GUT, V67, P2142, DOI 10.1136/gutjnl-2017-315144
   Christensen JG, 2020, J INTERN MED, V288, P183, DOI 10.1111/joim.13057
   Christenson ES, 2020, LANCET ONCOL, V21, pE135, DOI 10.1016/S1470-2045(19)30795-8
   Chung V, 2017, JAMA ONCOL, V3, P516, DOI 10.1001/jamaoncol.2016.5383
   Cioffi M, 2012, CLIN CANCER RES, V18, P465, DOI 10.1158/1078-0432.CCR-11-1270
   Cives M, 2018, CA-CANCER J CLIN, V68, P471, DOI 10.3322/caac.21493
   Cocco E, 2018, NAT REV CLIN ONCOL, V15, P731, DOI 10.1038/s41571-018-0113-0
   Collisson EA, 2019, NAT REV GASTRO HEPAT, V16, P207, DOI 10.1038/s41575-019-0109-y
   Collisson EA, 2012, CANCER DISCOV, V2, P685, DOI 10.1158/2159-8290.CD-11-0347
   Connor AA, 2017, JAMA ONCOL, V3, P774, DOI 10.1001/jamaoncol.2016.3916
   Corcoran RB, 2013, CANCER CELL, V23, P121, DOI 10.1016/j.ccr.2012.11.007
   Cox AD, 2014, NAT REV DRUG DISCOV, V13, P828, DOI 10.1038/nrd4389
   Dantzer F, 2000, BIOCHEMISTRY-US, V39, P7559, DOI 10.1021/bi0003442
   Dhir T, 2019, MOL CANCER RES, V17, P2029, DOI 10.1158/1541-7786.MCR-19-0589
   Dickson MA, 2016, JAMA ONCOL, V2, P937, DOI 10.1001/jamaoncol.2016.0264
   Ding L, 2019, NEW ENGL J MED, V381, P477, DOI 10.1056/NEJMcibr1906340
   DOBZHANSKY T, 1946, GENETICS, V31, P269
   Doebele RC, 2020, LANCET ONCOL, V21, P271, DOI 10.1016/S1470-2045(19)30691-6
   Drilon A, 2019, ANN ONCOL, V30, pVIII23, DOI 10.1093/annonc/mdz282
   Drilon A, 2018, NEW ENGL J MED, V378, P731, DOI 10.1056/NEJMoa1714448
   Drilon A, 2018, CANCER DISCOV, V8, P686, DOI 10.1158/2159-8290.CD-17-1004
   Du C, 2018, ACS NANO, V12, P10785, DOI 10.1021/acsnano.8b01573
   Du HW, 2019, CANCER CELL, V35, P221, DOI 10.1016/j.ccell.2019.01.002
   Engle DD, 2019, SCIENCE, V364, P1156, DOI 10.1126/science.aaw3145
   Eser S, 2013, CANCER CELL, V23, P406, DOI 10.1016/j.ccr.2013.01.023
   Fedele C, 2018, SHP2 INHIBITION PREV
   Feng KC, 2018, PROTEIN CELL, V9, P838, DOI 10.1007/s13238-017-0440-4
   Fischer CG, 2018, J PATHOL, V246, P395, DOI 10.1002/path.5154
   Ghiorzo P, 2014, WORLD J GASTROENTERO, V20, P10778, DOI 10.3748/wjg.v20.i31.10778
   Giannelli G, 2014, CANCER RES, V74, P1890, DOI 10.1158/0008-5472.CAN-14-0243
   Golan T, 2020, J CLIN ONCOL, V38, P1442, DOI 10.1200/JCO.19.01890
   Golan T, 2019, NEW ENGL J MED, V381, P317, DOI 10.1056/NEJMoa1903387
   Golan T, 2015, ONCOTARGET, V6, P24560, DOI 10.18632/oncotarget.4183
   Gray JW, 2016, PI3 KINASE PATHWAY M, P7, DOI [10.1001/jamaoncol.2016.0891.1, DOI 10.1001/JAMAONCOL.2016.0891.1]
   Gudmundsdottir K, 2006, ONCOGENE, V25, P5864, DOI 10.1038/sj.onc.1209874
   Gueorguieva I, 2019, CANCER CHEMOTH PHARM, V84, P1003, DOI 10.1007/s00280-019-03931-1
   Haas AR, 2019, MOL THER, V27, P1919, DOI 10.1016/j.ymthe.2019.07.015
   Hanahan D, 2011, CELL, V144, P646, DOI 10.1016/j.cell.2011.02.013
   Hassan R, 2020, J CLIN ONCOL, V38, P1824, DOI 10.1200/JCO.19.02085
   Havel JJ, 2019, NAT REV CANCER, V19, P133, DOI 10.1038/s41568-019-0116-x
   Hegde S, 2020, CANCER CELL, V37, P289, DOI 10.1016/j.ccell.2020.02.008
   Heilmann AM, 2014, CANCER RES, V74, P3947, DOI 10.1158/0008-5472.CAN-13-2923
   Heining C, 2018, CANCER DISCOV, V8, P1087, DOI 10.1158/2159-8290.CD-18-0036
   Holter S, 2015, J CLIN ONCOL, V33, P3124, DOI 10.1200/JCO.2014.59.7401
   Hong D.S., 2020, LANCET ONCOL, V41, P1
   Horton B, 2018, IMMUNITY, V49, P11, DOI 10.1016/j.immuni.2018.07.001
   Hoskins PJ, 2017, CA-CANCER J CLIN, V67, P493, DOI 10.3322/caac.21408
   Hu CL, 2018, JAMA-J AM MED ASSOC, V319, P2401, DOI 10.1001/jama.2018.6228
   Infante JR, 2014, EUR J CANCER, V50, P2072, DOI 10.1016/j.ejca.2014.04.024
   Ishay-Ronen D, 2019, CANCER CELL, V35, P17, DOI 10.1016/j.ccell.2018.12.002
   Jacobsen HJ, 2015, CLIN CANCER RES, V21, P4110, DOI 10.1158/1078-0432.CCR-14-3312
   Jewett A, 2020, MOL THER-ONCOLYTICS, V16, P41, DOI 10.1016/j.omto.2019.11.002
   Jiang HM, 2018, MOL CANCER THER, V17, P2144, DOI 10.1158/1535-7163.MCT-17-1142
   Jiang W, 2013, CELL RES, V23, P122, DOI 10.1038/cr.2012.119
   Jin LC, 2019, NAT COMMUN, V10, DOI 10.1038/s41467-019-11869-4
   Jones MR, 2017, ANN ONCOL, V28, P3092, DOI 10.1093/annonc/mdx523
   Jones MR, 2019, CLIN CANCER RES, V25, P4674, DOI 10.1158/1078-0432.CCR-19-0191
   Jones S, 2008, SCIENCE, V321, P1801, DOI 10.1126/science.1164368
   Kaelin WG, 2005, NAT REV CANCER, V5, P689, DOI 10.1038/nrc1691
   KAISER CA, 1990, CELL, V61, P723, DOI 10.1016/0092-8674(90)90483-U
   Kamerkar S, 2017, NATURE, V546, P498, DOI 10.1038/nature22341
   Kanda M, 2012, GASTROENTEROLOGY, V142, P730, DOI 10.1053/j.gastro.2011.12.042
   Kapoor A, 2014, CELL, V158, P185, DOI 10.1016/j.cell.2014.06.003
   Kaufman B, 2015, J CLIN ONCOL, V33, P244, DOI 10.1200/JCO.2014.56.2728
   Kebenko M, 2018, ONCOIMMUNOLOGY, V7, DOI 10.1080/2162402X.2018.1450710
   Khalique S, 2014, CURR OPIN ONCOL, V26, P521, DOI 10.1097/CCO.0000000000000110
   Kharitonenkov A, FAMILY PROTEINS INHI
   Klein ME, 2018, CANCER CELL, V34, P9, DOI 10.1016/j.ccell.2018.03.023
   Knudsen ES, 2021, GUT, V70, P127, DOI 10.1136/gutjnl-2020-321000
   Knudsen ES, 2016, GASTROENTEROLOGY, V150, P48, DOI 10.1053/j.gastro.2015.08.056
   Ko AH, 2016, CLIN CANCER RES, V22, P61, DOI 10.1158/1078-0432.CCR-15-0979
   Kobayashi S, 2005, NEW ENGL J MED, V352, P786, DOI 10.1056/NEJMoa044238
   Kochenderfer JN, 2015, J CLIN ONCOL, V33, P540, DOI 10.1200/JCO.2014.56.2025
   Laklai H, 2016, NAT MED, V22, P497, DOI 10.1038/nm.4082
   Lehmann S, 2012, J CLIN ONCOL, V30, P3633, DOI 10.1200/JCO.2011.40.7783
   Lheureux S, 2019, CA-CANCER J CLIN, V69, P280, DOI 10.3322/caac.21559
   Li SQ, 2018, NAT REV CANCER, V18, P767, DOI 10.1038/s41568-018-0076-6
   Liang C, 2020, GUT, V69, P888, DOI 10.1136/gutjnl-2018-317163
   Ligorio M, 2019, CELL, V178, P160, DOI 10.1016/j.cell.2019.05.012
   Lindemann A, 2019, CLIN CANCER RES, V25, P5650, DOI 10.1158/1078-0432.CCR-19-0096
   Lito P, 2016, SCIENCE, V351, P604, DOI 10.1126/science.aad6204
   Liu DSH, 2015, GUT, V64, P1506, DOI 10.1136/gutjnl-2015-309770
   Liu JF, 2016, ANN ONCOL, V27, P2124, DOI 10.1093/annonc/mdw401
   Lu HY, 2019, MOL CANCER THER, V18, P1323, DOI 10.1158/1535-7163.MCT-18-0852
   Lupinacci RM, 2018, GASTROENTEROLOGY, V154, P1061, DOI 10.1053/j.gastro.2017.11.009
   Makohon-Moore A, 2016, NAT REV CANCER, V16, P553, DOI 10.1038/nrc.2016.66
   Maloney DG, 2019, NAT REV CLIN ONCOL, V16, P279, DOI 10.1038/s41571-019-0183-7
   Marabelle A, 2020, J CLIN ONCOL, V38, P1, DOI 10.1200/JCO.19.02105
   Mateo J, 2015, NEW ENGL J MED, V373, P1697, DOI 10.1056/NEJMoa1506859
   Mazur PK, 2015, NAT MED, V21, P1163, DOI 10.1038/nm.3952
   Melisi D, 2019, CANCER CHEMOTH PHARM, V83, P975, DOI 10.1007/s00280-019-03807-4
   Mereiter S, 2019, CANCER CELL, V36, P6, DOI 10.1016/j.ccell.2019.06.006
   Middleton G, 2017, LANCET ONCOL, V18, P486, DOI 10.1016/S1470-2045(17)30084-0
   Moll HP, 2018, SCI TRANSL MED, V2301, P1
   Moore K, 2018, NEW ENGL J MED, V379, P2495, DOI 10.1056/NEJMoa1810858
   Moore MJ, 2007, J CLIN ONCOL, V25, P1960, DOI 10.1200/JCO.2006.07.9525
   Morello A, 2016, CANCER DISCOV, V6, P133, DOI 10.1158/2159-8290.CD-15-0583
   Murphy SJ, 2013, GASTROENTEROLOGY, V145, P1098, DOI 10.1053/j.gastro.2013.07.049
   Navas C, 2012, CANCER CELL, V22, P318, DOI 10.1016/j.ccr.2012.08.001
   Nevala-Plagemann C, 2020, NAT REV CLIN ONCOL, V17, P108, DOI 10.1038/s41571-019-0281-6
   Nishigaki T, 2020, BRIT J CANCER, V122, P1333, DOI 10.1038/s41416-020-0781-2
   O'Leary B, 2016, NAT REV CLIN ONCOL, V13, P417, DOI 10.1038/nrclinonc.2016.26
   O'Neil BH, 2015, ANN ONCOL, V26, P1923, DOI 10.1093/annonc/mdv264
   O'Neil NJ, 2017, NAT REV GENET, V18, P613, DOI 10.1038/nrg.2017.47
   Ogitani Y, 2016, CLIN CANCER RES, V22, P5097, DOI 10.1158/1078-0432.CCR-15-2822
   Oshima M, 2013, ANN SURG, V258, P336, DOI 10.1097/SLA.0b013e3182827a65
   Ostrem JM, 2013, NATURE, V503, P548, DOI 10.1038/nature12796
   Ostrem JML, 2016, NAT REV DRUG DISCOV, V15, P771, DOI 10.1038/nrd.2016.139
   Park K, 2016, LANCET ONCOL, V17, P577, DOI 10.1016/S1470-2045(16)30033-X
   Parriott G, 2020, IMMUNOLOGY, V160, P280, DOI 10.1111/imm.13187
   Patel KJ, 1998, MOL CELL, V1, P347, DOI 10.1016/S1097-2765(00)80035-0
   Philip PA, 2010, J CLIN ONCOL, V28, P3605, DOI 10.1200/JCO.2009.25.7550
   Pishvaian MJ, 2020, LANCET ONCOL, V21, P508, DOI 10.1016/S1470-2045(20)30074-7
   Porcelli L, 2019, CANCERS, V11, DOI 10.3390/cancers11030330
   Posey AD, 2016, IMMUNITY, V44, P1444, DOI 10.1016/j.immuni.2016.05.014
   Qian ZR, 2018, JAMA ONCOL, V4, DOI 10.1001/jamaoncol.2017.3420
   Qin LY, 2014, J AM CHEM SOC, V136, P18023, DOI 10.1021/ja509223m
   Raj D, 2019, GUT, V68, P1052, DOI 10.1136/gutjnl-2018-316595
   Rencuzogullar O, 2019, PALBOCICLIB SELECTIV, P1, DOI [10.1002/jcb.29249, DOI 10.1002/JCB.29249]
   Ringshausen I, 2006, CANCER CELL, V10, P501, DOI 10.1016/j.ccr.2006.10.010
   Rose S, 2019, CANCER DISCOV, V9, P1636, DOI 10.1158/2159-8290.CD-NB2019-128
   Ruess DA, 2018, NAT MED, V24, P954, DOI 10.1038/s41591-018-0024-8
   Salvador-Barbero B, 2020, CANCER CELL, V37, P340, DOI 10.1016/j.ccell.2020.01.007
   Sanjabi S, 2017, CSH PERSPECT BIOL, V9, DOI 10.1101/cshperspect.a022236
   Schultheis B, 2017, ANN ONCOL, V28, P2429, DOI 10.1093/annonc/mdx343
   Sherr CJ, 2016, NEW ENGL J MED, V375, P1920, DOI 10.1056/NEJMp1612343
   Shi LL, 2019, THERANOSTICS, V9, P4115, DOI 10.7150/thno.35131
   Shi YG, 1997, NATURE, V388, P87, DOI 10.1038/40431
   Sidaway P, 2017, NAT REV CLIN ONCOL, V14, P525, DOI 10.1038/nrclinonc.2017.119
   Siegel RL, 2019, CA-CANCER J CLIN, V69, P7, DOI 10.3322/caac.21551
   Singhi AD, 2018, GUT, V67, P2131, DOI 10.1136/gutjnl-2016-313586
   Sinn M, 2017, J CLIN ONCOL, V35, P3330, DOI 10.1200/JCO.2017.72.6463
   Sivakumaran P, 2019, PROCEEDINGS OF THE 28TH USENIX SECURITY SYMPOSIUM, P1
   Smalley I, 2018, CANCER DISCOV, V8, P140, DOI 10.1158/2159-8290.CD-17-1355
   Soria JC, 2015, LANCET ONCOL, V16, P897, DOI 10.1016/S1470-2045(15)00006-6
   Sulahian R, 2019, CELL REP, V29, P118, DOI 10.1016/j.celrep.2019.08.090
   Sullivan RJ, 2017, 1 IN CLASS ERK1 2 IN, P1, DOI [10.1158/2159-8290.CD-17-1119, DOI 10.1158/2159-8290.CD-17-1119]
   Sung PA, 2006, DNA REPAIR, V5, P1109, DOI 10.1016/j.dnarep.2006.05.018
   Todoric J, 2017, CANCER CELL, V32, P824, DOI 10.1016/j.ccell.2017.10.011
   Topalian SL, 2016, NAT REV CANCER, V16, P275, DOI 10.1038/nrc.2016.36
   Torres-Ayuso P, 2018, CANCER DISCOV, V8, P1210, DOI 10.1158/2159-8290.CD-18-0915
   Tran E, 2016, NEW ENGL J MED, V375, P2255, DOI 10.1056/NEJMoa1609279
   Turner NC, 2018, NEW ENGL J MED, V379, P1926, DOI 10.1056/NEJMoa1810527
   Tutt A, 2001, EMBO J, V20, P4704, DOI 10.1093/emboj/20.17.4704
   van Gent DC, 2001, NAT REV GENET, V2, P196, DOI 10.1038/35056049
   Vassilev LT, 2004, SCIENCE, V303, P844, DOI 10.1126/science.1092472
   Viale A, 2014, NATURE, V514, P628, DOI 10.1038/nature13611
   Vogelstein B, 2000, NATURE, V408, P307, DOI 10.1038/35042675
   Waddell N, 2015, NATURE, V518, P495, DOI 10.1038/nature14169
   Wang L, 2018, NAT MED, V24, P758, DOI 10.1038/s41591-018-0034-6
   Wang W, 2018, CANCER RES, V78, P5656, DOI 10.1158/0008-5472.CAN-17-3939
   Wang W, 2014, GASTROENTEROLOGY, V147, P893, DOI 10.1053/j.gastro.2014.07.001
   Wang Y, 2018, ONCOIMMUNOLOGY, V7, DOI 10.1080/2162402X.2018.1440169
   Whittle MC, 2015, CELL, V161, P1345, DOI 10.1016/j.cell.2015.04.048
   Wilson CY, 2016, DRUG DISCOV TODAY, V21, P1915, DOI 10.1016/j.drudis.2016.08.002
   Wilson FH, 2018, CANCER DISCOV, V8, P676, DOI 10.1158/2159-8290.CD-18-0368
   Wolpin BM, 2009, J CLIN ONCOL, V27, P193, DOI 10.1200/JCO.2008.18.9514
   Wooster R, 2003, NEW ENGL J MED, V348, P2339, DOI 10.1056/NEJMra012284
   Wu S, 2016, NATURE, V529, P43, DOI 10.1038/nature16166
   Xu JW, 2018, CANCER LETT, V425, P143, DOI 10.1016/j.canlet.2018.03.040
   Yang G, 2014, SCIENCE, V344, P1173, DOI 10.1126/science.1249098
   Yarchoan M, 2017, NEW ENGL J MED, V377, P2500, DOI 10.1056/NEJMc1713444
   Yu J, 2017, GUT, V66, P1677, DOI 10.1136/gutjnl-2015-311166
   Zhang ER, 2018, J HEMATOL ONCOL, V11, DOI 10.1186/s13045-018-0646-9
   Zill OA, 2015, CANCER DISCOV, V5, P1040, DOI 10.1158/2159-8290.CD-15-0274
   Zorde E, 2013, MUTANT KRAS IS DRUGG, P6, DOI [10.1073/pnas.1314307110, DOI 10.1073/PNAS.1314307110]
NR 195
TC 14
Z9 14
U1 1
U2 5
PU BMC
PI LONDON
PA CAMPUS, 4 CRINAN ST, LONDON N1 9XW, ENGLAND
EI 1756-8722
J9 J HEMATOL ONCOL
JI J. Hematol. Oncol.
PD OCT 2
PY 2020
VL 13
IS 1
AR 130
DI 10.1186/s13045-020-00958-3
PG 20
WC Oncology; Hematology
SC Oncology; Hematology
GA NZ2GH
UT WOS:000576913200001
PM 33008426
OA gold, Green Published
DA 2021-10-28
ER

PT S
AU Yu, CI
   Marches, F
   Wu, TC
   Martinek, J
   Palucka, K
AF Yu, Chun I.
   Marches, Florentina
   Wu, Te-Chia
   Martinek, Jan
   Palucka, Karolina
BE Galluzzi, L
   Rudqvist, NP
TI Techniques for the generation of humanized mouse models for
   immuno-oncology
SO TUMOR IMMUNOLOGY AND IMMUNOTHERAPY - INTEGRATED METHODS, PT B
SE Methods in Enzymology
LA English
DT Review; Book Chapter
ID T-CELL IMMUNOTHERAPY; DENDRITIC CELLS; CORD BLOOD; SYSTEM; MICE;
   RESPONSES
AB Mouse models of human cancer have been used extensively to circumvent the complexity in human patients. However, murine models often inadequately recapitulate the human cancer-immune interface partly due to important differences between mouse and human immune systems. Immunodeficient mice when transplanted with CD34(+) hematopoietic progenitor cells (HPCs) develop multilineage human immune cells. While there remain limitations, efforts have been made to improve the function of human immune system. Thus, humanized mice, defined as mice with human immune system, have become an emerging model to study human cancers. Humanized mouse models have been used for various areas of cancer research including adoptive transfer of chimeric antigen receptor (CAR)-modified T cells, neoantigen vaccination to increase T cell repertoire and reprograming tumor microenvironment. Here, we describe the essential techniques to generate humanized mouse models for immuno-oncology studies.
C1 [Yu, Chun I.; Marches, Florentina; Wu, Te-Chia; Martinek, Jan; Palucka, Karolina] Jackson Lab Genom Med, Farmington, CT 06032 USA.
RP Yu, CI; Palucka, K (corresponding author), Jackson Lab Genom Med, Farmington, CT 06032 USA.
EM chun.yu@jax.org; karolina.palucka@jax.org
RI Yu, Chun I/AAL-5882-2020
OI Yu, Chun I/0000-0002-4304-2177; Wu, Te-Chia/0000-0001-8302-3985
FU Baylor Institute for Immunology Research; Baylor University Medical
   Center Foundation; US National Institutes of HealthUnited States
   Department of Health & Human ServicesNational Institutes of Health (NIH)
   - USA [CA195712, CA219880]; US Department of DefenseUnited States
   Department of Defense [W81XWH-17-1-0010]; Jackson Laboratory
FX We thank patients and healthy donors for participation in our studies
   over the years. We thank Dr. Jim Keck and Dr. Lenny Shultz for
   collaboration and Vanessa K. P. Oliveira for help with experiments.
   Support over the years came from Baylor Institute for Immunology
   Research and Baylor University Medical Center Foundation. Current
   funding comes from US National Institutes of Health (CA195712,
   CA219880), US Department of Defense (W81XWH-17-1-0010) and The Jackson
   Laboratory.
CR Alexandrov LB, 2013, NATURE, V500, P415, DOI 10.1038/nature12477
   Aspord C, 2007, J EXP MED, V204, P1037, DOI 10.1084/jem.20061120
   Banchereau J, 2018, NAT REV CLIN ONCOL, V15, P9, DOI 10.1038/nrclinonc.2017.149
   Billerbeck E, 2013, J IMMUNOL, V191, P1753, DOI 10.4049/jimmunol.1201518
   Billerbeck E, 2011, BLOOD, V117, P3076, DOI 10.1182/blood-2010-08-301507
   Binnewies M, 2018, NAT MED, V24, P541, DOI 10.1038/s41591-018-0014-x
   Bulik-Sullivan B, 2019, NAT BIOTECHNOL, V37, P55, DOI 10.1038/nbt.4313
   Capasso A, 2019, J IMMUNOTHER CANCER, V7, DOI 10.1186/s40425-019-0518-z
   Cosgun KN, 2014, CELL STEM CELL, V15, P227, DOI 10.1016/j.stem.2014.06.001
   Danner R, 2011, PLOS ONE, V6, DOI 10.1371/journal.pone.0019826
   Garcia JV, 2016, CURR OPIN VIROL, V19, P56, DOI 10.1016/j.coviro.2016.06.010
   Gulati P, 2018, CLIN CANCER RES, V24, P3981, DOI 10.1158/1078-0432.CCR-17-1788
   Hagai T, 2018, NATURE, V563, P197, DOI 10.1038/s41586-018-0657-2
   Hamid O, 2013, NEW ENGL J MED, V369, P134, DOI 10.1056/NEJMoa1305133
   Hodi FS, 2010, NEW ENGL J MED, V363, P711, DOI 10.1056/NEJMoa1003466
   June CH, 2018, SCIENCE, V359, P1361, DOI 10.1126/science.aar6711
   Kanazawa N, 2007, J DERMATOL SCI, V45, P77, DOI 10.1016/j.jdermsci.2006.09.001
   Keskin DB, 2019, NATURE, V565, P234, DOI 10.1038/s41586-018-0792-9
   Kim MY, 2018, CELL, V173, P1439, DOI 10.1016/j.cell.2018.05.013
   Le DT, 2015, NEW ENGL J MED, V372, P2509, DOI 10.1056/NEJMoa1500596
   Li Y, 2018, NAT METHODS, V15, P623, DOI 10.1038/s41592-018-0071-6
   Matsumura B, 2003, EXP HEMATOL, V31, P789, DOI 10.1016/S0301-472X(03)00193-0
   Maude SL, 2018, NEW ENGL J MED, V378, P439, DOI 10.1056/NEJMoa1709866
   Mestas J, 2004, J IMMUNOL, V172, P2731, DOI 10.4049/jimmunol.172.5.2731
   Najima Y, 2016, BLOOD, V127, P722, DOI 10.1182/blood-2014-10-604777
   Palucka AK, 2016, CELL, V164, P1233, DOI 10.1016/j.cell.2016.01.049
   Pedroza-Gonzalez A, 2011, J EXP MED, V208, P479, DOI 10.1084/jem.20102131
   Ribas A, 2018, SCIENCE, V359, P1350, DOI 10.1126/science.aar4060
   Rongvaux A, 2014, NAT BIOTECHNOL, V32, P364, DOI 10.1038/nbt.2858
   Schumacher TN, 2015, SCIENCE, V348, P69, DOI 10.1126/science.aaa4971
   Shultz LD, 2012, NAT REV IMMUNOL, V12, P786, DOI 10.1038/nri3311
   Takahashi T, 2018, FRONT IMMUNOL, V8, DOI 10.3389/fimmu.2017.02017
   Theocharides APA, 2016, HAEMATOLOGICA, V101, P5, DOI 10.3324/haematol.2014.115212
   Traggiai E, 2004, SCIENCE, V304, P104, DOI 10.1126/science.1093933
   Wang MA, 2018, FASEB J, V32, P1537, DOI 10.1096/fj.201700740R
   Williams A, 2010, CURR OPIN IMMUNOL, V22, P34, DOI 10.1016/j.coi.2010.01.004
   Wu TC, 2018, CANCER RES, V78, P5243, DOI 10.1158/0008-5472.CAN-18-0413
   Wu TC, 2014, CANCER IMMUNOL RES, V2, P487, DOI 10.1158/2326-6066.CIR-13-0217
   Yu CI, 2008, BLOOD, V112, P3671, DOI 10.1182/blood-2008-05-157016
   Zhang LG, 2012, CELL MOL IMMUNOL, V9, P237, DOI 10.1038/cmi.2012.7
   Zitvogel L, 2016, NAT REV CANCER, V16, P759, DOI 10.1038/nrc.2016.91
NR 41
TC 1
Z9 1
U1 0
U2 3
PU ACADEMIC PRESS LTD-ELSEVIER SCIENCE LTD
PI LONDON
PA 125 LONDON WALL, LONDON EC2Y 5AS, ENGLAND
SN 0076-6879
BN 978-0-12-820667-6
J9 METHOD ENZYMOL
JI Methods Enzymol.
PY 2020
VL 636
BP 351
EP 368
DI 10.1016/bs.mie.2019.06.003
PG 18
WC Biochemical Research Methods; Oncology; Immunology
SC Biochemistry & Molecular Biology; Oncology; Immunology
GA BP5MH
UT WOS:000556291300016
PM 32178826
DA 2021-10-28
ER

PT J
AU Raverdeau, M
   Cunningham, SP
   Harmon, C
   Lynch, L
AF Raverdeau, Mathilde
   Cunningham, Stephen P.
   Harmon, Cathal
   Lynch, Lydia
TI gamma delta T cells in cancer: a small population of lymphocytes with
   big implications
SO CLINICAL & TRANSLATIONAL IMMUNOLOGY
LA English
DT Review
DE antitumor immunity; CAR T-cells; DOT cells; immunotherapy; tumor
   progression; gamma delta T cells
ID PROMOTES TUMOR-GROWTH; BUTYROPHILIN 3A1; INTERFERON-GAMMA; IMMUNE
   SURVEILLANCE; STRESS-SURVEILLANCE; ANTIGEN RECEPTOR; PROTECTIVE ROLE;
   SKIN-RESIDENT; EXPRESSION; RECOGNITION
AB gamma delta T cells are a small population of mostly tissue-resident lymphocytes, with both innate and adaptive properties. These unique features make them particularly attractive candidates for the development of new cellular therapy targeted against tumor development. Nevertheless, gamma delta T cells may play dual roles in cancer, promoting cancer development on the one hand, while participating in antitumor immunity on the other hand. In mice, gamma delta T-cell subsets preferentially produce IL-17 or IFN-gamma. While antitumor functions of murine gamma delta T cells can be attributed to IFN-gamma(+) gamma delta T cells, recent studies have implicated IL-17(+) gamma delta T cells in tumor growth and metastasis. However, in humans, IL-17-producing gamma delta T cells are rare and most studies have attributed a protective role to gamma delta T cells against cancer. In this review, we will present the current knowledge and most recent findings on gamma delta T-cell functions in mouse models of tumor development and human cancers. We will also discuss their potential as cellular immunotherapy against cancer.
C1 [Raverdeau, Mathilde; Cunningham, Stephen P.; Lynch, Lydia] Trinity Coll Dublin, Sch Biochem & Immunol, Dublin, Ireland.
   [Harmon, Cathal; Lynch, Lydia] Harvard Med Sch, Boston, MA 02115 USA.
   [Harmon, Cathal; Lynch, Lydia] Brigham & Womens Hosp, 75 Francis St, Boston, MA 02115 USA.
RP Lynch, L (corresponding author), Trinity Coll Dublin, Sch Biochem & Immunol, Dublin, Ireland.
EM lynchl3@tcd.ie
OI Raverdeau, Mathilde/0000-0002-6088-6902
FU Science Foundation Ireland GrantScience Foundation Ireland
   [16/FRL/3865]; European Research Council (ERC) Starting GrantEuropean
   Research Council (ERC) [679173]
FX The authors declare no conflict of interest. This work was supported by
   Science Foundation Ireland Grant (#16/FRL/3865) and European Research
   Council (ERC) Starting Grant (679173) to LL. Figures were made using
   modified material from Servier Medical Art. Servier Medical Art by
   Servier is licensed under a Creative Commons Attribution 3.0 Unported
   Licence (CC BY 3.0) available at creativecommons.org/licenses/by/3.0/.
CR Alexander AAZ, 2008, CLIN CANCER RES, V14, P4232, DOI 10.1158/1078-0432.CCR-07-4912
   Almeida AR, 2016, CLIN CANCER RES, V22, P5795, DOI 10.1158/1078-0432.CCR-16-0597
   BACHELEZ H, 1992, J INVEST DERMATOL, V98, P369, DOI 10.1111/1523-1747.ep12499808
   Bauer S, 1999, SCIENCE, V285, P727, DOI 10.1126/science.285.5428.727
   Bennouna J, 2008, CANCER IMMUNOL IMMUN, V57, P1599, DOI 10.1007/s00262-008-0491-8
   Benveniste PM, 2018, SCI IMMUNOL, V3, DOI 10.1126/sciimmunol.aav4036
   Brandes M, 2005, SCIENCE, V309, P264, DOI 10.1126/science.1110267
   Caccamo N, 2011, BLOOD, V118, P129, DOI 10.1182/blood-2011-01-331298
   Cai YH, 2011, IMMUNITY, V35, P596, DOI 10.1016/j.immuni.2011.08.001
   Capsomidis A, 2018, MOL THER, V26, P354, DOI 10.1016/j.ymthe.2017.12.001
   Castro F, 2018, FRONT IMMUNOL, V9, DOI 10.3389/fimmu.2018.00847
   Chan CJ, 2014, NAT IMMUNOL, V15, P431, DOI 10.1038/ni.2850
   Chitadze G, 2017, TRENDS IMMUNOL, V38, P668, DOI 10.1016/j.it.2017.06.004
   Christopoulos P, 2016, J IMMUNOL METHODS, V434, P66, DOI 10.1016/j.jim.2016.04.009
   Coffelt SB, 2015, NATURE, V522, P345, DOI 10.1038/nature14282
   Crawford G, 2018, NAT IMMUNOL, V19, P859, DOI 10.1038/s41590-018-0161-8
   Daley D, 2016, CELL, V166, P1485, DOI 10.1016/j.cell.2016.07.046
   Davey MS, 2018, NAT COMMUN, V9, DOI 10.1038/s41467-018-04076-0
   Davey MS, 2017, NAT COMMUN, V8, DOI 10.1038/ncomms14760
   DEMARIA A, 1992, J INFECT DIS, V165, P917, DOI 10.1093/infdis/165.5.917
   Deniger DC, 2014, CLIN CANCER RES, V20, P5708, DOI 10.1158/1078-0432.CCR-13-3451
   Di Lorenzo B, 2019, CANCER IMMUNOL RES, V7, P552, DOI 10.1158/2326-6066.CIR-18-0647
   Donia M, 2012, ONCOIMMUNOLOGY, V1, P1297, DOI 10.4161/onci.21659
   Douguet L, 2018, ONCOIMMUNOLOGY, V7, DOI 10.1080/2162402X.2018.1484979
   Dunne MR, 2010, MEDIAT INFLAMM, V2010, DOI 10.1155/2010/704941
   Dutta I, 2017, FRONT IMMUNOL, V8, DOI 10.3389/fimmu.2017.00776
   Fabre J, 2016, INT J MOL SCI, V17, DOI 10.3390/ijms17091433
   FISCH P, 1990, J EXP MED, V171, P1567, DOI 10.1084/jem.171.5.1567
   Fisher JPH, 2014, CLIN CANCER RES, V20, P5720, DOI 10.1158/1078-0432.CCR-13-3464
   Fournie JJ, 2013, CELL MOL IMMUNOL, V10, P35, DOI 10.1038/cmi.2012.39
   Gao B, 2008, HEPATOLOGY, V47, P729, DOI 10.1002/hep.22034
   Gao YF, 2003, J EXP MED, V198, P433, DOI 10.1084/jem.20030584
   Gentles AJ, 2015, NAT MED, V21, P938, DOI 10.1038/nm.3909
   Giese MA, 2019, BLOOD, V133, P2159, DOI 10.1182/blood-2018-11-844548
   Girardi M, 2003, J EXP MED, V198, P747, DOI 10.1084/jem.20021282
   Girardi M, 2001, SCIENCE, V294, P605, DOI 10.1126/science.1063916
   Glienke W, 2015, FRONT PHARMACOL, V6, DOI 10.3389/fphar.2015.00021
   Gober HJ, 2003, J EXP MED, V197, P163, DOI 10.1084/jem.20021500
   Gu SY, 2017, P NATL ACAD SCI USA, V114, pE7311, DOI 10.1073/pnas.1707547114
   Gunderson AJ, 2016, CANCER DISCOV, V6, P270, DOI 10.1158/2159-8290.CD-15-0827
   Haas JD, 2012, IMMUNITY, V37, P48, DOI 10.1016/j.immuni.2012.06.003
   Haas JD, 2009, EUR J IMMUNOL, V39, P3488, DOI 10.1002/eji.200939922
   Halim L, 2017, IMMUNOTHERAPY-UK, V9, P111, DOI 10.2217/imt-2016-0139
   Hao JL, 2011, J IMMUNOL, V187, P4979, DOI 10.4049/jimmunol.1101389
   He WF, 2010, J IMMUNOL, V185, P126, DOI 10.4049/jimmunol.0903767
   Heath WR, 2013, NAT IMMUNOL, V14, P978, DOI 10.1038/ni.2680
   Hoeres T, 2018, FRONT IMMUNOL, V9, DOI 10.3389/fimmu.2018.00800
   Hu JM, 2017, CANCER IMMUNOL RES, V5, P300, DOI 10.1158/2326-6066.CIR-16-0234
   Iwasaki M, 2011, EUR J IMMUNOL, V41, P345, DOI 10.1002/eji.201040959
   Jin CC, 2019, CELL, V176, P998, DOI 10.1016/j.cell.2018.12.040
   Kapur N, 2016, BRIT J CANCER, V114, P1343, DOI 10.1038/bjc.2016.113
   Kersten K, 2017, ONCOIMMUNOLOGY, V6, DOI 10.1080/2162402X.2017.1334744
   Kohlgruber AC, 2018, NAT IMMUNOL, V19, P464, DOI 10.1038/s41590-018-0094-2
   Kohyama M, 1999, P NATL ACAD SCI USA, V96, P7451, DOI 10.1073/pnas.96.13.7451
   Kondo M, 2008, CYTOTHERAPY, V10, P842, DOI 10.1080/14653240802419328
   Kreslavsky T, 2009, P NATL ACAD SCI USA, V106, P12453, DOI 10.1073/pnas.0903895106
   Lanca T, 2013, J IMMUNOL, V190, P6673, DOI 10.4049/jimmunol.1300434
   Lanca T, 2010, BLOOD, V115, P2407, DOI 10.1182/blood-2009-08-237123
   Leslie DS, 2002, J EXP MED, V196, P1575, DOI 10.1084/jem.20021515
   Li JQ, 2009, J IMMUNOL, V182, P8118, DOI 10.4049/jimmunol.0900101
   Li YS, 2018, FRONT IMMUNOL, V9, DOI 10.3389/fimmu.2018.01099
   Lo Presti E, 2014, FRONT IMMUNOL, V5, DOI 10.3389/fimmu.2014.00607
   Lu Y, 2015, J IMMUNOL, V195, P4273, DOI 10.4049/jimmunol.1500939
   Ma CL, 2012, J IMMUNOL, V189, P5029, DOI 10.4049/jimmunol.1201892
   Ma SB, 2014, CANCER RES, V74, P1969, DOI 10.1158/0008-5472.CAN-13-2534
   MacLeod AS, 2011, CELL MOL LIFE SCI, V68, P2399, DOI 10.1007/s00018-011-0702-x
   Mangan BA, 2013, J IMMUNOL, V191, P30, DOI 10.4049/jimmunol.1300121
   Mao YJ, 2016, CELL MOL IMMUNOL, V13, P217, DOI 10.1038/cmi.2015.07
   Marchitto MC, 2019, P NATL ACAD SCI USA, V116, P10917, DOI 10.1073/pnas.1818256116
   Marin-Acevedo JA, 2018, J HEMATOL ONCOL, V11, DOI 10.1186/s13045-018-0582-8
   Martinez M, 2019, FRONT IMMUNOL, V10, DOI 10.3389/fimmu.2019.00128
   McAllister F, 2014, CANCER CELL, V25, P621, DOI 10.1016/j.ccr.2014.03.014
   McKenzie DR, 2017, NAT COMMUN, V8, DOI 10.1038/ncomms15632
   Medina BD, 2019, J EXP MED, V216, P1359, DOI 10.1084/jem.20180660
   Mensurado S, 2018, PLOS BIOL, V16, DOI 10.1371/journal.pbio.2004990
   Meraviglia S, 2017, ONCOIMMUNOLOGY, V6, DOI 10.1080/2162402X.2017.1347742
   Munoz-Ruiz M, 2017, TRENDS IMMUNOL, V38, P336, DOI 10.1016/j.it.2017.01.007
   Ninomiya T, 2000, IMMUNOLOGY, V99, P187, DOI 10.1046/j.1365-2567.2000.00938.x
   Patil RS, 2016, INT J CANCER, V139, P869, DOI 10.1002/ijc.30134
   Pauza CD, 2018, FRONT IMMUNOL, V9, DOI 10.3389/fimmu.2018.01305
   Peng MY, 2008, CELL MOL IMMUNOL, V5, P203, DOI 10.1038/cmi.2008.25
   Peters C, 2016, P NATL ACAD SCI USA, V113, P12520, DOI 10.1073/pnas.1607136113
   Pont F, 2012, EUR J IMMUNOL, V42, P228, DOI 10.1002/eji.201141870
   Prinz I, 2013, EUR J IMMUNOL, V43, P1988, DOI 10.1002/eji.201343759
   Ravens S, 2017, NAT IMMUNOL, V18, P393, DOI 10.1038/ni.3686
   Rei M, 2014, P NATL ACAD SCI USA, V111, pE3562, DOI 10.1073/pnas.1403424111
   Ribot JC, 2014, J IMMUNOL, V192, P2237, DOI 10.4049/jimmunol.1303119
   Ribot JC, 2009, NAT IMMUNOL, V10, P427, DOI 10.1038/ni.1717
   Riond Joelle, 2009, Cancer Immun, V9, P10
   Rubie C, 2010, J TRANSL MED, V8, DOI 10.1186/1479-5876-8-45
   Russano AM, 2006, J ALLERGY CLIN IMMUN, V117, P1178, DOI 10.1016/j.jaci.2006.01.001
   Salim M, 2017, ACS CHEM BIOL, V12, P2631, DOI 10.1021/acschembio.7b00694
   Sandstrom A, 2014, IMMUNITY, V40, P490, DOI 10.1016/j.immuni.2014.03.003
   Sebestyen Z, 2016, CELL REP, V15, P1973, DOI 10.1016/j.celrep.2016.04.081
   Shah NN, 2019, NAT REV CLIN ONCOL, V16, P372, DOI 10.1038/s41571-019-0184-6
   Sharma P, 2017, CELL, V168, P707, DOI 10.1016/j.cell.2017.01.017
   Shen Y, 2002, SCIENCE, V295, P2255, DOI 10.1126/science.1068819
   Sheppard S, 2017, NAT COMMUN, V8, DOI 10.1038/ncomms13930
   Siegers GM, 2018, FRONT IMMUNOL, V9, DOI 10.3389/fimmu.2018.01367
   Siegers GM, 2014, MOL THER, V22, P1416, DOI 10.1038/mt.2014.104
   Siegers GM, 2011, CYTOTHERAPY, V13, P753, DOI 10.3109/14653249.2011.553595
   Silva-Santos B, 2018, FRONT IMMUNOL, V9, DOI 10.3389/fimmu.2018.00851
   Silva-Santos B, 2015, NAT REV IMMUNOL, V15, P683, DOI 10.1038/nri3904
   Simonian PL, 2010, J EXP MED, V207, P2239, DOI 10.1084/jem.20100061
   Spada FM, 2000, J EXP MED, V191, P937, DOI 10.1084/jem.191.6.937
   Street SEA, 2004, J EXP MED, V199, P879, DOI 10.1084/jem.20031981
   Strid J, 2008, NAT IMMUNOL, V9, P146, DOI 10.1038/ni1556
   Thorsson V, 2018, IMMUNITY, V48, P812, DOI 10.1016/j.immuni.2018.03.023
   Tosolini M, 2017, ONCOIMMUNOLOGY, V6, DOI 10.1080/2162402X.2017.1284723
   Van Hede D, 2017, P NATL ACAD SCI USA, V114, pE9056, DOI 10.1073/pnas.1712883114
   Vantourout P, 2013, NAT REV IMMUNOL, V13, P88, DOI 10.1038/nri3384
   Vavassori S, 2013, NAT IMMUNOL, V14, P908, DOI 10.1038/ni.2665
   Wakita D, 2010, EUR J IMMUNOL, V40, P1927, DOI 10.1002/eji.200940157
   Wang H, 2015, J IMMUNOL, V195, P4583, DOI 10.4049/jimmunol.1500314
   Willcox BE, 2019, NAT IMMUNOL, V20, P121, DOI 10.1038/s41590-018-0304-y
   Willcox CR, 2012, NAT IMMUNOL, V13, P872, DOI 10.1038/ni.2394
   Wu D, 2017, CELL MOL IMMUNOL, V14, P245, DOI 10.1038/cmi.2016.55
   Wu D, 2015, ONCOIMMUNOLOGY, V4, DOI 10.4161/2162402X.2014.992749
   Wu P, 2014, IMMUNITY, V40, P785, DOI 10.1016/j.immuni.2014.03.013
   Xu B, 2011, P NATL ACAD SCI USA, V108, P2414, DOI 10.1073/pnas.1015433108
   Yang YY, 2019, IMMUNITY, V50, P1043, DOI 10.1016/j.immuni.2019.02.016
   Yu X, 2009, NAT IMMUNOL, V10, P48, DOI 10.1038/ni.1674
   Zhang YQ, 2013, CANCER RES, V73, P6359, DOI 10.1158/0008-5472.CAN-13-1558-T
   Zou C, 2017, ONCOTARGET, V8, P8900, DOI 10.18632/oncotarget.13051
NR 124
TC 21
Z9 22
U1 2
U2 5
PU WILEY
PI HOBOKEN
PA 111 RIVER ST, HOBOKEN 07030-5774, NJ USA
EI 2050-0068
J9 CLIN TRANSL IMMUNOL
JI Clin. Transl. Immunol.
PY 2019
VL 8
IS 10
AR e01080
DI 10.1002/cti2.1080
PG 15
WC Immunology
SC Immunology
GA JI6EK
UT WOS:000493559900002
PM 31624593
OA Green Published, gold
DA 2021-10-28
ER

PT J
AU Spragg, C
   Feelixge, HD
   Jerome, KR
AF Spragg, Chelsea
   Feelixge, Harshana De Silva
   Jerome, Keith R.
TI Cell and gene therapy strategies to eradicate HIV reservoirs
SO CURRENT OPINION IN HIV AND AIDS
LA English
DT Review
DE chimeric antigen receptor T cell; CCR5; gene therapy; HIV cure;
   vector-delivered antibody
ID CHIMERIC-ANTIGEN-RECEPTOR; CD4(+) T-CELLS; ZINC-FINGER-NUCLEASES;
   HEMATOPOIETIC STEM/PROGENITOR CELLS; IMMUNODEFICIENCY-VIRUS TYPE-1;
   PLURIPOTENT STEM-CELLS; CRISPR/CAS9 SYSTEM; ANTIRETROVIRAL THERAPY;
   MONOCLONAL-ANTIBODIES; NEUTRALIZING ACTIVITY
AB Purpose of review
   Highly active antiretroviral treatment has dramatically improved the prognosis for people living with HIV by preventing AIDS-related morbidity and mortality through profound suppression of viral replication. However, a long-lived viral reservoir persists in latently infected cells that harbor replication-competent HIV genomes. If therapy is discontinued, latently infected memory cells inevitably reactivate and produce infectious virus, resulting in viral rebound. The reservoir is the biggest obstacle to a cure of HIV.
   Recent findings
   This review summarizes significant advances of the past year in the development of cellular and gene therapies for HIV cure. In particular, we highlight work done on suppression or disruption of HIV coreceptors, vectored delivery of antibodies and antibody-like molecules, T-cell therapies and HIV genome disruption.
   Summary
   Several recent advancements in cellular and gene therapies have emerged at the forefront of HIV cure research, potentially having broad implications for the future of HIV treatment.
C1 [Spragg, Chelsea; Feelixge, Harshana De Silva; Jerome, Keith R.] Fred Hutchinson Canc Res Ctr, Vaccine & Infect Dis Div, Seattle, WA 98109 USA.
   [Spragg, Chelsea; Jerome, Keith R.] Univ Washington, Dept Lab Med, Seattle, WA 98195 USA.
RP Jerome, KR (corresponding author), Fred Hutchinson Canc Res Ctr, 1100 Fairview Ave N E5-110, Seattle, WA 98109 USA.
EM kjerome@fredhutch.org
FU NIHUnited States Department of Health & Human ServicesNational
   Institutes of Health (NIH) - USA [U19 AI 096111]; University of
   Washington Center for AIDS Research (CFAR), an NIH [P30 AI 027757]; NIH
   (NIAID)United States Department of Health & Human ServicesNational
   Institutes of Health (NIH) - USANIH National Institute of Allergy &
   Infectious Diseases (NIAID); NIH (NCI)United States Department of Health
   & Human ServicesNational Institutes of Health (NIH) - USANIH National
   Cancer Institute (NCI); NIH (NIMH)United States Department of Health &
   Human ServicesNational Institutes of Health (NIH) - USANIH National
   Institute of Mental Health (NIMH); NIH (NIDA)United States Department of
   Health & Human ServicesNational Institutes of Health (NIH) - USANIH
   National Institute on Drug Abuse (NIDA); NIH (NICHD)United States
   Department of Health & Human ServicesNational Institutes of Health (NIH)
   - USANIH Eunice Kennedy Shriver National Institute of Child Health &
   Human Development (NICHD); NIH (NHLBI)United States Department of Health
   & Human ServicesNational Institutes of Health (NIH) - USANIH National
   Heart Lung & Blood Institute (NHLBI); NIH (NIA)United States Department
   of Health & Human ServicesNational Institutes of Health (NIH) - USANIH
   National Institute on Aging (NIA); NIH (NIGMS)United States Department
   of Health & Human ServicesNational Institutes of Health (NIH) - USANIH
   National Institute of General Medical Sciences (NIGMS); NIH
   (NIDDK)United States Department of Health & Human ServicesNational
   Institutes of Health (NIH) - USANIH National Institute of Diabetes &
   Digestive & Kidney Diseases (NIDDK); NATIONAL INSTITUTE OF ALLERGY AND
   INFECTIOUS DISEASESUnited States Department of Health & Human
   ServicesNational Institutes of Health (NIH) - USANIH National Institute
   of Allergy & Infectious Diseases (NIAID) [UM1AI126623, U19AI096111,
   P30AI027757] Funding Source: NIH RePORTER
FX This work was funded by NIH supported Martin Delaney Collaboratory grant
   U19 AI 096111 and in part by a developmental grant from the University
   of Washington Center for AIDS Research (CFAR), an NIH funded programme
   under award number P30 AI 027757 which is supported by the following NIH
   Institutes and Centers (NIAID, NCI, NIMH, NIDA, NICHD, NHLBI, NIA, NIGMS
   and NIDDK).
CR Akhmetzyanova I, 2015, PLOS PATHOG, V11, DOI 10.1371/journal.ppat.1005224
   Allers K, 2011, BLOOD, V117, P2791, DOI 10.1182/blood-2010-09-309591
   Archin NM, 2012, NATURE, V487, P482, DOI 10.1038/nature11286
   Asokan A, 2012, MOL THER, V20, P699, DOI 10.1038/mt.2011.287
   Balazs AB, 2012, NATURE, V481, P81, DOI 10.1038/nature10660
   Barouch DH, 2013, NATURE, V503, P224, DOI 10.1038/nature12744
   Berns KI, 2015, HUM GENE THER, V26, P779, DOI 10.1089/hum.2015.29014.kib
   Brentjens RJ, 2013, SCI TRANSL MED, V5, DOI 10.1126/scitranslmed.3005930
   Buning H, 2015, MOL THER, V23, P1673, DOI 10.1038/mt.2015.182
   Burke BP, 2015, MOL THER-NUCL ACIDS, V4, DOI 10.1038/mtna.2015.10
   Cheng QQ, 2015, AIDS RES HUM RETROV, V31, P183, DOI [10.1089/AID.2014.0217, 10.1089/aid.2014.0217]
   Chomont N, 2009, NAT MED, V15, P893, DOI 10.1038/nm.1972
   Dampier W., 2014, MOJ IMMUNOL, V1, DOI [10.15406/moji.2014.01.00022, DOI 10.15406/MOJI.2014.01.00022]
   Dar A, 2006, EXP HEMATOL, V34, P967, DOI 10.1016/j.exphem.2006.04.002
   Duarte RF, 2015, LANCET HIV, V2, pE236, DOI 10.1016/S2352-3018(15)00083-1
   Ebina H, 2015, PLOS ONE, V10, DOI 10.1371/journal.pone.0120047
   Ebina H, 2013, SCI REP-UK, V3, DOI 10.1038/srep02510
   Finzi D, 1999, NAT MED, V5, P512, DOI 10.1038/8394
   Fuchs SP, 2015, PLOS PATHOG, V11, DOI 10.1371/journal.ppat.1005090
   Gane EJ, 2015, J HEPATOL, V63, P320, DOI 10.1016/j.jhep.2015.02.037
   Gardner MR, 2015, NATURE, V519, P87, DOI 10.1038/nature14264
   Grupp SA, 2013, NEW ENGL J MED, V368, P1509, DOI 10.1056/NEJMoa1215134
   Haynes BF, 2012, NEW ENGL J MED, V366, P1275, DOI 10.1056/NEJMoa1113425
   Henrich TJ, 2016, J INFECT DIS, V213, P766, DOI 10.1093/infdis/jiv504
   Henrich TJ, 2014, ANN INTERN MED, V161, P319, DOI 10.7326/M14-1027
   Herrera-Carrillo E, 2015, ADV EXP MED BIOL, V848, P71, DOI 10.1007/978-1-4939-2432-5_4
   Hill AL, 2014, P NATL ACAD SCI USA, V111, P13475, DOI 10.1073/pnas.1406663111
   Hocqueloux L, 2010, AIDS, V24, P1598, DOI 10.1097/QAD.0b013e32833b61ba
   Holt N, 2010, NAT BIOTECHNOL, V28, P839, DOI 10.1038/nbt.1663
   Hou PP, 2015, SCI REP-UK, V5, DOI 10.1038/srep15577
   Hu WH, 2014, P NATL ACAD SCI USA, V111, P11461, DOI 10.1073/pnas.1405186111
   Hutter G, 2009, NEW ENGL J MED, V360, P692, DOI 10.1056/NEJMoa0802905
   Johnson PR, 2009, NAT MED, V15, P901, DOI 10.1038/nm.1967
   Jung U, 2015, HUM GENE THER, V26, P664, DOI 10.1089/hum.2015.059
   Kamata M, 2015, BIOCHEM BIOPH RES CO, V463, P216, DOI 10.1016/j.bbrc.2015.05.026
   Kang H, 2015, MOL THER-NUCL ACIDS, V4, DOI 10.1038/mtna.2015.42
   Khaitan Alka, 2011, Curr HIV/AIDS Rep, V8, P4, DOI 10.1007/s11904-010-0066-0
   Kochenderfer JN, 2012, BLOOD, V119, P2709, DOI 10.1182/blood-2011-10-384388
   Kochenderfer JN, 2010, BLOOD, V116, P3875, DOI 10.1182/blood-2010-01-265041
   Kordelas L, 2014, NEW ENGL J MED, V371, P880, DOI 10.1056/NEJMc1405805
   Le AQ, 2015, SCI REP-UK, V5, DOI 10.1038/srep17607
   Leibman RS, 2015, MOL THER, V23, P1149, DOI 10.1038/mt.2015.70
   Lewis AD, 2002, J VIROL, V76, P8769, DOI 10.1128/JVI.76.17.8769-8775.2002
   Li C, 2015, J GEN VIROL, V96, P2381, DOI 10.1099/vir.0.000139
   Liao HK, 2015, NAT COMMUN, V6, DOI 10.1038/ncomms7413
   Mandal PK, 2014, CELL STEM CELL, V15, P643, DOI 10.1016/j.stem.2014.10.004
   Manotham K, 2015, J BIOMED SCI, V22, DOI 10.1186/s12929-015-0130-6
   Martinez-Navio JM, 2016, MOL THER, V24, P76, DOI 10.1038/mt.2015.191
   Maus MV, 2014, BLOOD, V123, P2625, DOI 10.1182/blood-2013-11-492231
   Mavigner M, 2014, PLOS PATHOG, V10, DOI 10.1371/journal.ppat.1004406
   Mock U, 2015, NUCLEIC ACIDS RES, V43, P5560, DOI 10.1093/nar/gkv469
   Myburgh R, 2015, J VIROL, V89, P6761, DOI 10.1128/JVI.00277-15
   Nagasawa T, 1996, P NATL ACAD SCI USA, V93, P14726, DOI 10.1073/pnas.93.25.14726
   Nault JC, 2015, NAT GENET, V47, P1187, DOI 10.1038/ng.3389
   Pandit A, 2015, SCI REP-UK, V5, DOI 10.1038/srep18088
   Peligero C, 2015, PLOS PATHOG, V11, DOI 10.1371/journal.ppat.1005270
   Perez EE, 2008, NAT BIOTECHNOL, V26, P808, DOI 10.1038/nbt1410
   Persaud D, 2013, NEW ENGL J MED, V369, P1828, DOI 10.1056/NEJMoa1302976
   Petit NY, 2016, GENE THER, V23, P144, DOI 10.1038/gt.2015.101
   Porter DL, 2011, NEW ENGL J MED, V365, P725, DOI 10.1056/NEJMoa1103849
   Qu XY, 2013, NUCLEIC ACIDS RES, V41, P7771, DOI 10.1093/nar/gkt571
   Saez-Cirion A, 2013, PLOS PATHOG, V9, DOI 10.1371/journal.ppat.1003211
   Sather BD, 2015, SCI TRANSL MED, V7, DOI 10.1126/scitranslmed.aac5530
   Saunders KO, 2015, J VIROL, V89, P8334, DOI 10.1128/JVI.00908-15
   Savoldo B, 2011, J CLIN INVEST, V121, P1822, DOI 10.1172/JCI46110
   Saydaminova K, 2015, MOL THER-METH CLIN D, V2, DOI 10.1038/mtm.2014.57
   Scarborough RJ, 2015, ANTIMICROB AGENTS CH, V59, P5297, DOI 10.1128/AAC.00949-15
   Scholler J, 2012, SCI TRANSL MED, V4, DOI 10.1126/scitranslmed.3003761
   Schumann K, 2015, P NATL ACAD SCI USA, V112, P10437, DOI 10.1073/pnas.1512503112
   Sedlak RH, 2016, SCI REP-UK, V6, DOI 10.1038/srep20064
   Shimizu S, 2016, METHODS MOL BIOL, V1364, P235, DOI 10.1007/978-1-4939-3112-5_19
   Shingai M, 2014, J EXP MED, V211, P2061, DOI 10.1084/jem.20132494
   Shingai M, 2013, NATURE, V503, P277, DOI 10.1038/nature12746
   Siliciano JD, 2003, NAT MED, V9, P727, DOI 10.1038/nm880
   Soriano-Sarabia N, 2015, PLOS PATHOG, V11, DOI 10.1371/journal.ppat.1005201
   Stone D, 2015, ANTIVIRAL RES
   Symons J, 2014, CLIN INFECT DIS, V59, P596, DOI 10.1093/cid/ciu284
   Tebas P, 2014, NEW ENGL J MED, V370, P901, DOI 10.1056/NEJMoa1300662
   Wang G, 2016, MOL THER, V24, P522, DOI 10.1038/mt.2016.24
   Wang J, 2015, NUCLEIC ACIDS RES, V18, pe30
   Wang WJ, 2014, PLOS ONE, V9, DOI [10.1371/journal.pone.0083908, 10.1371/journal.pone.0084654]
   Ye L, 2014, P NATL ACAD SCI USA, V111, P9591, DOI 10.1073/pnas.1407473111
   Zhen AJ, 2015, MOL THER, V23, P1358, DOI 10.1038/mt.2015.102
   Zhou Q, 2015, J IMMUNOL, V195, P2493, DOI 10.4049/jimmunol.1500956
   Zhu WJ, 2015, RETROVIROLOGY, V12, DOI 10.1186/s12977-015-0150-z
NR 85
TC 13
Z9 14
U1 1
U2 26
PU LIPPINCOTT WILLIAMS & WILKINS
PI PHILADELPHIA
PA TWO COMMERCE SQ, 2001 MARKET ST, PHILADELPHIA, PA 19103 USA
SN 1746-630X
EI 1746-6318
J9 CURR OPIN HIV AIDS
JI Curr. Opin. HIV AIDS
PD JUL
PY 2016
VL 11
IS 4
BP 442
EP 449
DI 10.1097/COH.0000000000000284
PG 8
WC Immunology; Infectious Diseases
SC Immunology; Infectious Diseases
GA DO6XB
UT WOS:000377925700013
PM 27031009
OA Green Accepted
DA 2021-10-28
ER

PT J
AU Malaer, JD
   Marrufo, AM
   Mathew, PA
AF Malaer, Joseph D.
   Marrufo, Armando M.
   Mathew, Porunelloor A.
TI 2B4 (CD244, SLAMF4) and CS1 (CD319, SLAMF7) in systemic lupus
   erythematosus and cancer
SO CLINICAL IMMUNOLOGY
LA English
DT Review
ID NATURAL-KILLER-CELLS; LINKED LYMPHOPROLIFERATIVE-DISEASE; FAMILY
   RECEPTORS; T-CELLS; MOLECULAR-CLONING; NK CELLS; IN-VITRO; ACTIVATION;
   EXPRESSION; SAP
AB Signaling Lymphocyte Activation Molecule (SLAM) family receptors are expressed on different types of hematopoietic cells and play important role in immune regulation in health and disease. 2B4 (CD244, SLAMF4) and CS1 (CD319, CRACC, SLAMF7) were originally identified as NK cell receptors regulating NK cell cytolytic activity. 2B4 is expressed on all NK cells, a subpopulation of T cells, monocytes and basophils. Unlike other activating and inhibitory receptors, 2B4 (CD244) interaction with its ligand CD48 has been shown to mediate both activating and inhibitory functions. Defective signaling via 2B4 due to mutations in signaling adaptor SAP contributes to X-linked lymphoproliferative Disease (XLP). Expression of 2B4 and CS1 are altered in systemic lupus erythematosus (SLE). CS1 is overexpressed in multiple myeloma (MM) and anti-CS1 mab (Elotuzumab/Empliciti) has been approved by FDA as a breakthrough drug for treatment for MM patients. CAR -T cells or CAR -NK cells containing full length CS1 or the signaling domain of 2B4 with TCR-zeta have shown promising results to treat cancer and autoimmune diseases.
C1 [Malaer, Joseph D.; Marrufo, Armando M.; Mathew, Porunelloor A.] Univ North Texas, Dept Microbiol Immunol & Gener, Hlth Sci Ctr, Ft Worth, TX 76107 USA.
RP Mathew, PA (corresponding author), Univ North Texas, Dept Microbiol Immunol & Gener, Hlth Sci Ctr, Ft Worth, TX 76107 USA.
EM Porunelloor.Mathew@unthsc.edu
OI Marrufo, Armando/0000-0002-5851-5539
CR Altvater B, 2009, CANCER IMMUNOL IMMUN, V58, P1991, DOI 10.1007/s00262-009-0704-9
   Altvater B, 2009, CLIN CANCER RES, V15, P4857, DOI 10.1158/1078-0432.CCR-08-2810
   Boles KS, 1999, IMMUNOGENETICS, V50, P1, DOI 10.1007/s002510050679
   Boles KS, 2001, IMMUNOGENETICS, V52, P302, DOI 10.1007/s002510000274
   Boles KS, 1999, TISSUE ANTIGENS, V54, P27, DOI 10.1034/j.1399-0039.1999.540103.x
   Bouchon A, 2001, J IMMUNOL, V167, P5517, DOI 10.4049/jimmunol.167.10.5517
   Cannons JL, 2011, ANNU REV IMMUNOL, V29, P665, DOI 10.1146/annurev-immunol-030409-101302
   Cerwenka A, 2001, NAT REV IMMUNOL, V1, P41, DOI 10.1038/35095564
   Chatrchyan S, 2013, PHYS REV LETT, V111, DOI 10.1103/PhysRevLett.111.081802
   Chu J, 2014, LEUKEMIA, V28, P917, DOI 10.1038/leu.2013.279
   Chu JH, 2014, CLIN CANCER RES, V20, P3989, DOI 10.1158/1078-0432.CCR-13-2510
   Collins SM, 2013, CANCER IMMUNOL IMMUN, V62, P1841, DOI 10.1007/s00262-013-1493-8
   Cruz-Munoz ME, 2009, NAT IMMUNOL, V10, P297, DOI 10.1038/ni.1693
   Culton DA, 2007, J CLIN IMMUNOL, V27, P53, DOI 10.1007/s10875-006-9051-1
   Dorner T, 2009, ARTHRITIS RES THER, V11, DOI 10.1186/ar2780
   Dragovich MA, 2018, AUTOIMMUN REV, V17, P674, DOI 10.1016/j.autrev.2018.01.018
   Gangwar RS, 2017, ALLERGY, V72, P888, DOI 10.1111/all.13082
   GARNIWAGNER BA, 1993, J IMMUNOL, V151, P60
   Graham DSC, 2008, GENES IMMUN, V9, P93, DOI 10.1038/sj.gene.6364453
   Grupp SA, 2013, NEW ENGL J MED, V368, P1509, DOI 10.1056/NEJMoa1215134
   Hagberg N, 2013, J IMMUNOL, V191, P2989, DOI 10.4049/jimmunol.1301022
   Jakubowiak AJ, 2012, J CLIN ONCOL, V30, P1960, DOI 10.1200/JCO.2011.37.7069
   Kim JR, 2010, CLIN EXP IMMUNOL, V160, P348, DOI 10.1111/j.1365-2249.2010.04116.x
   Kim JR, 2013, INFLAMM RES, V62, P765, DOI 10.1007/s00011-013-0632-1
   Kis-Toth K, 2016, ARTHRITIS RHEUMATOL, V68, P164, DOI 10.1002/art.39410
   Kumaresan PR, 2000, IMMUNOGENETICS, V51, P306, DOI 10.1007/s002510050624
   Kumaresan PR, 2000, IMMUNOGENETICS, V51, P987, DOI 10.1007/s002510000237
   Kumaresan PR, 2002, MOL IMMUNOL, V39, P1, DOI 10.1016/S0161-5890(02)00094-9
   Kyle RA, 2004, NEW ENGL J MED, V351, P1860, DOI 10.1056/NEJMra041875
   Lanier LL, 2008, NAT IMMUNOL, V9, P495, DOI 10.1038/ni1581
   Lanier LL, 2005, ANNU REV IMMUNOL, V23, P225, DOI 10.1146/annurev.immunol.23.021704.115526
   Lee JK, 2007, J IMMUNOL, V179, P4672, DOI 10.4049/jimmunol.179.7.4672
   Lee JK, 2004, EUR J IMMUNOL, V34, P2791, DOI 10.1002/eji.200424917
   Lim O, 2015, FRONT IMMUNOL, V6, P1, DOI 10.3389/fimmu.2015.00286
   Malaer JD, 2017, AM J CANCER RES, V7, P1637
   Mateo G, 2008, J CLIN ONCOL, V26, P2737, DOI 10.1200/JCO.2007.15.4120
   MATHEW PA, 1993, J IMMUNOL, V151, P5328
   Mathew SO, 2007, BIOCHEM BIOPH RES CO, V355, P483, DOI 10.1016/j.bbrc.2007.01.176
   Mathew SO, 2009, EUR J IMMUNOL, V39, P1632, DOI 10.1002/eji.200838733
   McArdel SL, 2016, CLIN IMMUNOL, V164, P10, DOI 10.1016/j.clim.2016.01.008
   Nicholas MIW, 2008, CLIN IMMUNOL, V126, P189, DOI 10.1016/j.clim.2007.10.004
   Olson JA, 2010, BLOOD, V115, P4293, DOI 10.1182/blood-2009-05-222190
   Parolini S, 2000, J EXP MED, V192, P337, DOI 10.1084/jem.192.3.337
   Punnonen J, 1997, J EXP MED, V185, P993, DOI 10.1084/jem.185.6.993
   Romero X, 2014, CRIT REV IMMUNOL, V34, P263, DOI 10.1615/CritRevImmunol.2014010538
   Sayos J, 1998, NATURE, V395, P462, DOI 10.1038/26683
   Schatzle JD, 1999, P NATL ACAD SCI USA, V96, P3870, DOI 10.1073/pnas.96.7.3870
   Sivori S, 2002, P NATL ACAD SCI USA, V99, P4526, DOI 10.1073/pnas.072065999
   Tai YT, 2008, BLOOD, V112, P1329, DOI 10.1182/blood-2007-08-107292
   Vaidya SV, 2005, J IMMUNOL, V174, P800, DOI 10.4049/jimmunol.174.2.800
   Vaidya SV, 2006, IMMUNOL LETT, V105, P180, DOI 10.1016/j.imlet.2006.02.006
   Veillette A, 2006, NAT REV IMMUNOL, V6, P56, DOI 10.1038/nri1761
   Veillette A, 2003, CURR OPIN IMMUNOL, V15, P277, DOI 10.1016/S0952-7915(03)00041-4
   Waggoner SN, 2012, FRONT IMMUNOL, V3, DOI 10.3389/fimmu.2012.00377
   Waggoner SN, 2010, J CLIN INVEST, V120, P1925, DOI 10.1172/JCI41264
   Zonder JA, 2012, BLOOD, V120, P552, DOI 10.1182/blood-2011-06-360552
NR 56
TC 8
Z9 9
U1 0
U2 7
PU ACADEMIC PRESS INC ELSEVIER SCIENCE
PI SAN DIEGO
PA 525 B ST, STE 1900, SAN DIEGO, CA 92101-4495 USA
SN 1521-6616
EI 1521-7035
J9 CLIN IMMUNOL
JI Clin. Immunol.
PD JUL
PY 2019
VL 204
SI SI
BP 50
EP 56
DI 10.1016/j.clim.2018.10.009
PG 7
WC Immunology
SC Immunology
GA IR8XL
UT WOS:000481724700008
PM 30347240
DA 2021-10-28
ER

PT J
AU Tilahun, ME
   Rajagopalan, G
   Shah-Mahoney, N
   Lawlor, RG
   Tilahun, AY
   Xie, C
   Natarajan, K
   Margulies, DH
   Ratner, DI
   Osborne, BA
   Goldsby, RA
AF Tilahun, Mulualem E.
   Rajagopalan, Govindarajan
   Shah-Mahoney, Nalini
   Lawlor, Rebecca G.
   Tilahun, Ashenafi Y.
   Xie, Chen
   Natarajan, Kannan
   Margulies, David H.
   Ratner, David I.
   Osborne, Barbara A.
   Goldsby, Richard A.
TI Potent Neutralization of Staphylococcal Enterotoxin B by Synergistic
   Action of Chimeric Antibodies
SO INFECTION AND IMMUNITY
LA English
DT Article
ID TOXIC-SHOCK-SYNDROME; POLYSPECIFIC IMMUNOGLOBULIN-G;
   TUMOR-NECROSIS-FACTOR; II TRANSGENIC MICE; T-CELL-ACTIVATION; BACTERIAL
   SUPERANTIGENS; INTRAVENOUS IMMUNOGLOBULIN; LETHAL SHOCK;
   MONOCLONAL-ANTIBODY; STREPTOCOCCAL SUPERANTIGENS
AB Staphylococcal enterotoxin B (SEB), a shock-inducing exotoxin synthesized by Staphylococcus aureus, is an important cause of food poisoning and is a class B bioterrorism agent. SEB mediates antigen-independent activation of a major subset of the T-cell population by cross-linking T-cell receptors (TCRs) with class II major histocompatibility complex (MHC-II) molecules of antigen-presenting cells, resulting in the induction of antigen independent proliferation and cytokine secretion by a significant fraction of the T-cell population. Neutralizing antibodies inhibit SEB-mediated T-cell activation by blocking the toxin's interaction with the TCR or MHC-II and provide protection against the debilitating effects of this superantigen. We derived and searched a set of monoclonal mouse anti-SEB antibodies to identify neutralizing anti-SEB antibodies that bind to different sites on the toxin. A pair of non-cross-reactive, neutralizing anti-SEB monoclonal antibodies (MAbs) was found, and a combination of these antibodies inhibited SEB-induced T-cell proliferation in a synergistic rather than merely additive manner. In order to engineer antibodies more suitable than mouse MAbs for use in humans, the genes encoding the VL and VH gene segments of a synergistically acting pair of mouse MAbs were grafted, respectively, onto genes encoding the constant regions of human Ig kappa and human IgG1, transfected into mammalian cells, and used to generate chimeric versions of these antibodies that had affinity and neutralization profiles essentially identical to their mouse counterparts. When tested in cultures of human peripheral blood mononuclear cells or splenocytes derived from HLA-DR3 transgenic mice, the chimeric human-mouse antibodies synergistically neutralized SEB-induced T-cell activation and cytokine production.
C1 [Tilahun, Mulualem E.; Shah-Mahoney, Nalini; Xie, Chen; Ratner, David I.; Goldsby, Richard A.] Amherst Coll, Dept Biol, Amherst, MA 01002 USA.
   [Tilahun, Mulualem E.; Lawlor, Rebecca G.; Osborne, Barbara A.; Goldsby, Richard A.] Univ Massachusetts, Dept Vet & Anim Sci, Amherst, MA 01003 USA.
   [Rajagopalan, Govindarajan; Tilahun, Ashenafi Y.] Mayo Clin, Coll Med, Dept Immunol, Rochester, MN 55905 USA.
   [Natarajan, Kannan; Margulies, David H.] NIAID, Mol Biol Sect, Immunol Lab, NIH, Bethesda, MD 20892 USA.
RP Goldsby, RA (corresponding author), Amherst Coll, Dept Biol, 423 McGuire Life Sci Bldg, Amherst, MA 01002 USA.
EM ragoldsby@amherst.edu
OI Margulies, David/0000-0001-8530-7375; Xie, Chen/0000-0003-4738-2117
FU National Institutes of HealthUnited States Department of Health & Human
   ServicesNational Institutes of Health (NIH) - USA [AI057652, AI076944,
   AI68741]; NATIONAL INSTITUTE OF ALLERGY AND INFECTIOUS DISEASESUnited
   States Department of Health & Human ServicesNational Institutes of
   Health (NIH) - USANIH National Institute of Allergy & Infectious
   Diseases (NIAID) [R01AI068741, R01AI057652, ZIAAI000622, R15AI076944]
   Funding Source: NIH RePORTER
FX This study was supported by National Institutes of Health grants
   AI057652, AI076944, and AI68741.
CR Arad G, 2000, NAT MED, V6, P414, DOI 10.1038/74672
   Arad G, 2004, IMMUNOL LETT, V91, P141, DOI 10.1016/j.imlet.2003.11.003
   Arad G, 2001, J LEUKOCYTE BIOL, V69, P921
   Bergdoll M. S., 1983, STAPHYLOCOCCI STAPHY, P559
   Boles JW, 2003, CLIN IMMUNOL, V108, P51, DOI 10.1016/S1521-6616(03)00066-4
   Boye J, 2003, ANN ONCOL, V14, P520, DOI 10.1093/annonc/mdg175
   Buonpane RA, 2007, NAT MED, V13, P725, DOI 10.1038/nm1584
   Carter PJ, 2006, NAT REV IMMUNOL, V6, P343, DOI 10.1038/nri1837
   Darenberg J, 2004, CLIN INFECT DIS, V38, P836, DOI 10.1086/381979
   Darenberg J, 2003, CLIN INFECT DIS, V37, P333, DOI 10.1086/376630
   DaSilva L, 2002, J INFECT DIS, V185, P1754, DOI 10.1086/340828
   Descotes J, 2008, EXPERT OPIN DRUG MET, V4, P1537, DOI 10.1517/17425250802525496 
   FRASER JD, 1989, NATURE, V339, P221, DOI 10.1038/339221a0
   Fraser JD, 2008, IMMUNOL REV, V225, P226, DOI 10.1111/j.1600-065X.2008.00681.x
   GILL DM, 1982, MICROBIOL REV, V46, P86, DOI 10.1128/MMBR.46.1.86-94.1982
   Goldsby RA, 1989, NUCL ACID MONOCLONAL, P367
   HAMAD ARA, 1994, J EXP MED, V180, P615, DOI 10.1084/jem.180.2.615
   HERMAN A, 1991, ANNU REV IMMUNOL, V9, P745, DOI 10.1146/annurev.iy.09.040191.003525
   Hong-Geller E, 2004, J BIOL CHEM, V279, P5676, DOI 10.1074/jbc.M309388200
   Idusogie EE, 2000, J IMMUNOL, V164, P4178, DOI 10.4049/jimmunol.164.8.4178
   Jolles S, 2005, CLIN EXP IMMUNOL, V142, P1, DOI 10.1111/j.1365-2249.2005.02834.X
   KAPPLER J, 1989, SCIENCE, V244, P811, DOI 10.1126/science.2524876
   Kaul R, 1999, CLIN INFECT DIS, V28, P800, DOI 10.1086/515199
   Kindt T. J., 2007, KUBY IMMUNOLOGY
   Lavoie PM, 1999, IMMUNOL REV, V168, P257, DOI 10.1111/j.1600-065X.1999.tb01297.x
   LeClaire RD, 2002, INFECT IMMUN, V70, P2278, DOI 10.1128/IAI.70.5.2278-2281.2002
   Lehnert NM, 2001, BIOCHEMISTRY-US, V40, P4222, DOI 10.1021/bi002172e
   Li HM, 1999, ANNU REV IMMUNOL, V17, P435, DOI 10.1146/annurev.immunol.17.1.435
   Lowell GH, 1996, INFECT IMMUN, V64, P1706, DOI 10.1128/IAI.64.5.1706-1713.1996
   Maini R, 1999, LANCET, V354, P1932, DOI 10.1016/S0140-6736(99)05246-0
   MARRACK P, 1990, SCIENCE, V248, P705, DOI 10.1126/science.2185544
   MARRACK P, 1990, J EXP MED, V171, P455, DOI 10.1084/jem.171.2.455
   McCormick JK, 2001, ANNU REV MICROBIOL, V55, P77, DOI 10.1146/annurev.micro.55.1.77
   MIETHKE T, 1992, J EXP MED, V175, P91, DOI 10.1084/jem.175.1.91
   Mollhoff M, 2005, J MOL RECOGNIT, V18, P73, DOI 10.1002/jmr.684
   Norrby-Teglund A, 1998, CLIN INFECT DIS, V26, P631, DOI 10.1086/514588
   NorrbyTeglund A, 1996, J IMMUNOL, V156, P3057
   Pang LTY, 2000, INFECT IMMUN, V68, P3261, DOI 10.1128/IAI.68.6.3261-3268.2000
   Persic L, 1997, GENE, V187, P9, DOI 10.1016/S0378-1119(96)00628-2
   Petersson K, 2004, SCAND J IMMUNOL, V59, P345, DOI 10.1111/j.0300-9475.2004.01404.x
   Proft T, 2003, CLIN EXP IMMUNOL, V133, P299, DOI 10.1046/j.1365-2249.2003.02203.x
   Rajagopalan G, 2004, INFECT IMMUN, V72, P6733, DOI 10.1128/IAI.72.11.6733-6737.2004
   Rajagopalan G, 2006, INFECT IMMUN, V74, P1284, DOI 10.1128/IAI.74.2.1284-1296.2006
   Roy CJ, 2005, INFECT IMMUN, V73, P2452, DOI 10.1128/IAI.73.4.2452-2460.2005
   Rusnak JM, 2004, EMERG INFECT DIS, V10, P1544, DOI 10.3201/eid1009.040250
   SCHLIEVERT PM, 1993, J INFECT DIS, V167, P997, DOI 10.1093/infdis/167.5.997
   Schrage B, 2006, CLIN INFECT DIS, V43, P743, DOI 10.1086/507037
   Sriskandan S, 2006, J ANTIMICROB CHEMOTH, V58, P117, DOI 10.1093/jac/dkl173
   Taneja V, 1999, IMMUNOL REV, V169, P67, DOI 10.1111/j.1600-065X.1999.tb01307.x
   Taneja V, 2001, NAT IMMUNOL, V2, P781, DOI 10.1038/ni0901-781
   Ulrich RG, 1998, VACCINE, V16, P1857, DOI 10.1016/S0264-410X(98)00176-5
   Visvanathan K, 2001, INFECT IMMUN, V69, P875, DOI 10.1128/IAI.69.2.875-884.2001
   Wang ZD, 2000, J IMMUNOL METHODS, V233, P167, DOI 10.1016/S0022-1759(99)00184-2
NR 53
TC 32
Z9 34
U1 0
U2 10
PU AMER SOC MICROBIOLOGY
PI WASHINGTON
PA 1752 N ST NW, WASHINGTON, DC 20036-2904 USA
SN 0019-9567
J9 INFECT IMMUN
JI Infect. Immun.
PD JUN
PY 2010
VL 78
IS 6
BP 2801
EP 2811
DI 10.1128/IAI.01121-09
PG 11
WC Immunology; Infectious Diseases
SC Immunology; Infectious Diseases
GA 598ML
UT WOS:000277841300042
PM 20308304
OA Green Published, Bronze
DA 2021-10-28
ER

PT J
AU Chang, YJ
   Zhao, XY
   Huang, XJ
AF Chang, Ying-Jun
   Zhao, Xiang-Yu
   Huang, Xiao-Jun
TI Strategies for Enhancing and Preserving Anti-leukemia Effects Without
   Aggravating Graft-Versus-Host Disease
SO FRONTIERS IN IMMUNOLOGY
LA English
DT Review
DE allogeneic stemcell transplantation; graft-versus-leukemia;
   graft-versus-host disease; relapse; G-CSF
ID STEM-CELL TRANSPLANTATION; REGULATORY T-CELLS; DONOR LYMPHOCYTE
   INFUSIONS; ACUTE MYELOID-LEUKEMIA; COLONY-STIMULATING FACTOR;
   NATURAL-KILLER-CELLS; ACUTE LYMPHOBLASTIC-LEUKEMIA; TYROSINE KINASE
   INHIBITORS; G-CSF; DENDRITIC CELLS
AB Allogeneic stem cell transplantation (allo-SCT) is a curable method for the treatment of hematological malignancies. In the past two decades, the establishment of haploidentical transplant modalities make "everyone has a donor" become a reality. However, graft-versus-host disease (GVHD) and relapse remain the major two causes of death either in the human leukocyte antigen (HLA)-matched transplant or haploidentical transplant settings, both of which restrict the improvement of transplant outcomes. Preclinical mice model showed that both donor-derived T cells and natural killer (NK) cells play important role in the pathogenesis of GVHD and the effects of graft-versus-leukemia (GVL). Hence, understanding the immune mechanisms of GVHD and GVL would provide potential strategies for the control of leukemia relapse without aggravating GVHD. The purpose of the current review is to summarize the biology of GVHD and GVL responses in preclinical models and to discuss potential novel therapeutic strategies to reduce the relapse rate after allo-SCT. We will also review the approaches, including optimal donor selection and, conditioning regimens, donor lymphocyte infusion, BCR/ABL-specific CTL, and chimeric antigen receptor-modified T cells, which have been successfully used in the clinic to enhance and preserve anti-leukemia activity, especially GVL effects, without aggravating GVHD or alleviate GVHD.
C1 [Chang, Ying-Jun; Zhao, Xiang-Yu; Huang, Xiao-Jun] Peking Univ, Peoples Hosp, Beijing, Peoples R China.
   [Chang, Ying-Jun; Zhao, Xiang-Yu; Huang, Xiao-Jun] Peking Univ, Inst Hematol, Beijing Key Lab Hematopoiet Stem Cell Transplanta, Beijing, Peoples R China.
   [Huang, Xiao-Jun] Peking Tsinghua Ctr Life Sci, Beijing, Peoples R China.
RP Huang, XJ (corresponding author), Peking Univ, Peoples Hosp, Beijing, Peoples R China.; Huang, XJ (corresponding author), Peking Univ, Inst Hematol, Beijing Key Lab Hematopoiet Stem Cell Transplanta, Beijing, Peoples R China.; Huang, XJ (corresponding author), Peking Tsinghua Ctr Life Sci, Beijing, Peoples R China.
EM huangxiaojun@bjmu.edu.cn
FU National Key Research and Development Program of China [2017YFA0104500];
   Foundation for Innovative Research Groups of the National Natural
   Science Foundation of ChinaNational Natural Science Foundation of China
   (NSFC) [81621001]; Beijing Natural Science FoundationBeijing Natural
   Science Foundation [7162196]
FX This work was supported by the National Key Research and Development
   Program of China (no. 2017YFA0104500), the Foundation for Innovative
   Research Groups of the National Natural Science Foundation of China
   (81621001), and the Beijing Natural Science Foundation (7162196).
CR Anwer F, 2017, IMMUNOTHERAPY-UK, V9, P123, DOI 10.2217/imt-2016-0127
   Auletta JJ, 2015, STEM CELLS, V33, P601, DOI 10.1002/stem.1867
   Banovic T, 2009, BIOL BLOOD MARROW TR, V15, P126, DOI 10.1016/j.bbmt.2008.11.019
   Bashey A, 2009, BLOOD, V113, P1581, DOI 10.1182/blood-2008-07-168468
   Battipaglia G, 2017, CANCER-AM CANCER SOC, V123, P2867, DOI 10.1002/cncr.30680
   Betts BC, 2018, P NATL ACAD SCI USA, V115, P1582, DOI 10.1073/pnas.1712452115
   Betts BC, 2017, SCI TRANSL MED, V9, DOI 10.1126/scitranslmed.aai8269
   Blazar BR, 2018, BLOOD, V131, P2651, DOI 10.1182/blood-2017-11-785865
   Bleakley M, 2004, NAT REV CANCER, V4, P371, DOI 10.1038/nrc1365
   Bleakley M, 2015, J CLIN INVEST, V125, P2677, DOI 10.1172/JCI81229
   Bleakley M, 2012, EXPERT REV HEMATOL, V5, P409, DOI 10.1586/EHM.12.28
   Brennan TV, 2017, J CLIN INVEST, V127, P1627, DOI 10.1172/JCI94196
   Brissot E, 2015, HAEMATOLOGICA, V100, P392, DOI 10.3324/haematol.2014.116954
   Bruce DW, 2017, J CLIN INVEST, V127, P1813, DOI 10.1172/JCI91816
   Brunner AM, 2016, BRIT J HAEMATOL, V175, P496, DOI 10.1111/bjh.14260
   Bug G, 2017, LEUKEMIA, V31, P2523, DOI 10.1038/leu.2017.242
   Caballero-Velazquez T, 2012, HAEMATOL-HEMATOL J, V97, P1329, DOI 10.3324/haematol.2011.058677
   Carniti C, 2015, CLIN CANCER RES, V21, P3740, DOI 10.1158/1078-0432.CCR-14-2758
   Carpenter PA, 2007, BLOOD, V109, P2791, DOI 10.1182/blood-2006-04-019836
   Chang YJ, 2016, J HEMATOL ONCOL, V9, DOI 10.1186/s13045-016-0265-2
   Chang YJ, 2016, SEMIN HEMATOL, V53, P82, DOI 10.1053/j.seminhematol.2016.01.004
   Chang YJ, 2013, BLOOD REV, V27, P55, DOI 10.1016/j.blre.2012.11.002
   Chapuis AG, 2013, SCI TRANSL MED, V5, DOI 10.1126/scitranslmed.3004916
   Chen BJ, 2007, BLOOD, V109, P3115, DOI 10.1182/blood-2006-04-016410
   Chen H, 2012, J HEMATOL ONCOL, V5, DOI 10.1186/1756-8722-5-29
   Chen YH, 2017, BRIT J HAEMATOL, V179, P598, DOI 10.1111/bjh.14923
   Choi I, 2014, BIOL BLOOD MARROW TR, V20, P696, DOI 10.1016/j.bbmt.2014.01.031
   Choi J, 2018, LEUKEMIA, V32, P2483, DOI 10.1038/s41375-018-0123-z
   Choi J, 2014, PLOS ONE, V9, DOI 10.1371/journal.pone.0109799
   Choi J, 2010, BLOOD, V116, P129, DOI 10.1182/blood-2009-12-257253
   Chopra M, 2016, J EXP MED, V213, P1881, DOI 10.1084/jem.20151563
   Ciurea SO, 2017, BLOOD, V130, P1857, DOI 10.1182/blood-2017-05-785659
   Coghill JM, 2010, BLOOD, V115, P4914, DOI 10.1182/blood-2009-08-239848
   Colonna M, 2018, IMMUNITY, V48, P1104, DOI 10.1016/j.immuni.2018.05.013
   Comoli P, 2017, BLOOD, V129, P582, DOI 10.1182/blood-2016-07-731091
   Cooley S, 2018, BLOOD, V131, P1053, DOI 10.1182/blood-2017-08-752170
   Cooper ML, 2017, J IMMUNOL, V198, P3746, DOI 10.4049/jimmunol.1502399
   Copelan EA, 2006, NEW ENGL J MED, V354, P1813, DOI 10.1056/NEJMra052638
   Cortes J, 2018, LANCET ONCOL, V19, P889, DOI 10.1016/S1470-2045(18)30240-7
   Cortes JE, 2018, BLOOD, V132, P598, DOI 10.1182/blood-2018-01-821629
   Couturier M, 2013, LEUKEMIA, V27, P1527, DOI 10.1038/leu.2013.39
   Craddock C, 2016, HAEMATOLOGICA, V101, P879, DOI 10.3324/haematol.2015.140996
   Darlak KA, 2013, BIOL BLOOD MARROW TR, V19, P1331, DOI 10.1016/j.bbmt.2013.06.016
   Davids MS, 2016, NEW ENGL J MED, V375, P143, DOI 10.1056/NEJMoa1601202
   de Lima M, 2018, BIOL BLOOD MARROW TR, V24, P2017, DOI 10.1016/j.bbmt.2018.06.016
   de Lima M, 2014, BIOL BLOOD MARROW TR, V20, P4, DOI 10.1016/j.bbmt.2013.08.012
   Di Ianni M, 2017, INT J HEMATOL, V106, P860, DOI 10.1007/s12185-017-2292-3
   Dickinson AM, 2017, FRONT IMMUNOL, V8, DOI 10.3389/fimmu.2017.00496
   Edinger M, 2003, NAT MED, V9, P1144, DOI 10.1038/nm915
   Ehx G, 2017, ONCOIMMUNOLOGY, V6, DOI 10.1080/2162402X.2017.1314425
   El-Cheikh J, 2017, BONE MARROW TRANSPL, V52, P918, DOI 10.1038/bmt.2017.31
   Escudero A, 2018, BIOL BLOOD MARROW TR, V24, P2493, DOI 10.1016/j.bbmt.2018.08.009
   Falkenburg JHF, 2017, HEMATOL-AM SOC HEMAT, P693, DOI 10.1182/asheducation-2017.1.693
   Fanning SL, 2013, J IMMUNOL, V190, P447, DOI 10.4049/jimmunol.1201641
   Fasslrinner F, 2018, LANCET HAEMATOL, V5, pE161, DOI 10.1016/S2352-3026(18)30022-X
   Ferrara JLM, 2009, LANCET, V373, P1550, DOI 10.1016/S0140-6736(09)60237-3
   Fleischhauer K, 2018, BONE MARROW TRANSPL, V53, P1498, DOI 10.1038/s41409-018-0218-1
   Fleischhauer K, 2012, LANCET ONCOL, V13, P366, DOI 10.1016/S1470-2045(12)70004-9
   Fricke S, 2014, CELL MOL LIFE SCI, V71, P2135, DOI 10.1007/s00018-013-1476-0
   Galleu A, 2017, SCI TRANSL MED, V9, DOI 10.1126/scitranslmed.aam7828
   Gao L, 2014, BIOL BLOOD MARROW TR, V20, P1932, DOI 10.1016/j.bbmt.2014.08.001
   Gebel S, 2016, CANCER-AM CANCER SOC, V122, P2941, DOI 10.1002/cncr.30130
   Ghosh A, 2017, NAT MED, V23, P242, DOI 10.1038/nm.4258
   Ghosh A, 2013, CANCER RES, V73, P4687, DOI 10.1158/0008-5472.CAN-12-4699
   Ghosh A, 2013, J CLIN INVEST, V123, P2654, DOI 10.1172/JCI66301
   Goldsmith SR, 2017, BONE MARROW TRANSPL, V52, P1623, DOI 10.1038/bmt.2017.193
   Goodyear OC, 2012, BLOOD, V119, P3361, DOI 10.1182/blood-2011-09-377044
   Haarberg KMK, 2013, BLOOD, V122, P2500, DOI 10.1182/blood-2012-12-471938
   Hanash AM, 2012, IMMUNITY, V37, P339, DOI 10.1016/j.immuni.2012.05.028
   Hanash AM, 2011, BLOOD, V118, P446, DOI 10.1182/blood-2010-07-294785
   Handgretinger R, 2018, BLOOD, V131, P1063, DOI 10.1182/blood-2017-08-752162
   Hartung G, 1998, BONE MARROW TRANSPL, V21, pS16
   Heinrichs J, 2016, ONCOIMMUNOLOGY, V5, DOI 10.1080/2162402X.2016.1146842
   Highfill SL, 2010, BLOOD, V116, P5738, DOI 10.1182/blood-2010-06-287839
   Holtan SG, 2014, BLOOD, V124, P363, DOI 10.1182/blood-2014-01-514786
   Hu Y, 2017, ONCOIMMUNOLOGY, V6, DOI 10.1080/2162402X.2017.1284721
   Huang XJ, 2007, LEUKEMIA, V21, P848, DOI 10.1038/sj.leu.2404566
   Iamsawat S, 2018, J IMMUNOL, V201, P2812, DOI 10.4049/jimmunol.1800793
   Ishikawa T, 2017, CYTOTHERAPY, V19, P514, DOI 10.1016/j.jcyt.2016.12.007
   Itamura H, 2016, JCI INSIGHT, V1, DOI 10.1172/jci.insight.86331
   Jacoby E, 2016, BLOOD, V127, P1361, DOI 10.1182/blood-2015-08-664250
   Jaiswal SR, 2017, CYTOTHERAPY, V19, P531, DOI 10.1016/j.jcyt.2016.12.006
   Kanakry CG, 2016, NAT REV CLIN ONCOL, V13, P10, DOI [10.1038/nrclinonc.2015.234, 10.1038/nrclinonc.2015.128]
   Karimi MA, 2015, BLOOD, V125, P3655, DOI 10.1182/blood-2015-02-629006
   Kawase T, 2009, BLOOD, V113, P2851, DOI 10.1182/blood-2008-08-171934
   Khouri IF, 2018, CLIN CANCER RES, V24, P1011, DOI 10.1158/1078-0432.CCR-17-2777
   Kochenderfer JN, 2013, BLOOD, V122, P4129, DOI 10.1182/blood-2013-08-519413
   KOLB HJ, 1990, BLOOD, V76, P2462, DOI 10.1182/blood.V76.12.2462.2462
   Koreth J, 2011, NEW ENGL J MED, V365, P2055, DOI 10.1056/NEJMoa1108188
   Krijanovski OI, 1999, BLOOD, V94, P825, DOI 10.1182/blood.V94.2.825.414k10_825_831
   Kroger N, 2017, J CLIN ONCOL, V35, P2157, DOI 10.1200/JCO.2016.70.7349
   Laghmouchi A, 2019, HAEMATOLOGICA, V104, P197, DOI 10.3324/haematol.2018.193680
   Lee DA, 2016, BIOL BLOOD MARROW TR, V22, P1290, DOI 10.1016/j.bbmt.2016.04.009
   Li H, 2014, STEM CELLS, V32, P1890, DOI 10.1002/stem.1656
   Li J, 2015, J IMMUNOL, V195, P717, DOI 10.4049/jimmunol.1401250
   Lim JY, 2015, MOL CELLS, V38, P966, DOI 10.14348/molcells.2015.0158
   Liu L, 2018, BIOL BLOOD MARROW TR, V24, P1350, DOI 10.1016/j.bbmt.2018.03.030
   Liu L, 2018, CLIN IMMUNOL, V190, P32, DOI 10.1016/j.clim.2018.02.009
   Liu Y, 2015, LEUKEMIA, V29, P939, DOI 10.1038/leu.2014.310
   Locatelli F, 2018, TRENDS IMMUNOL, V39, P577, DOI 10.1016/j.it.2018.04.009
   Long J, 2015, J IMMUNOL, V195, P1849, DOI 10.4049/jimmunol.1500578
   Lu Y, 2012, BLOOD, V119, P1075, DOI 10.1182/blood-2010-12-322891
   Luznik L, 2012, SEMIN ONCOL, V39, P683, DOI 10.1053/j.seminoncol.2012.09.005
   MacDonald KPA, 2017, J CLIN INVEST, V127, P2452, DOI 10.1172/JCI90593
   Marcondes AM, 2014, BLOOD, V124, P2881, DOI 10.1182/blood-2014-04-570440
   Martelli MF, 2014, BLOOD, V123, P967, DOI 10.1182/blood-2013-10-531764
   Mathew NR, 2018, NAT MED, V24, P282, DOI 10.1038/nm.4484
   Mavroudis D, 1996, Curr Opin Hematol, V3, P423
   Montagna D, 2006, CANCER RES, V66, P7310, DOI 10.1158/0008-5472.CAN-06-0591
   Morris ES, 2006, BLOOD, V107, P3430, DOI 10.1182/blood-2005-10-4299
   Morris ES, 2005, J CLIN INVEST, V115, P3093, DOI 10.1172/JCI25249
   Negrin RS, 2015, HEMATOL-AM SOC HEMAT, P225, DOI 10.1182/asheducation-2015.1.225
   Ni X, 2017, J CLIN INVEST, V127, P1960, DOI 10.1172/JCI91138
   Nikiforow S, 2016, HAEMATOLOGICA, V101, P1251, DOI 10.3324/haematol.2015.141176
   Nishikii H, 2016, BLOOD, V128, P2846, DOI 10.1182/blood-2016-06-723783
   Okiyama N, 2014, J INVEST DERMATOL, V134, P992, DOI 10.1038/jid.2013.476
   Olson JA, 2010, BLOOD, V115, P4293, DOI 10.1182/blood-2009-05-222190
   Pan B, 2018, CYTOKINE, V111, P33, DOI 10.1016/j.cyto.2018.08.010
   Pan LP, 1999, BLOOD, V93, P4071, DOI 10.1182/blood.V93.12.4071.412k41_4071_4078
   Park JH, 2018, NEW ENGL J MED, V378, P449, DOI 10.1056/NEJMoa1709919
   Perobelli SM, 2016, J IMMUNOL, V197, P3725, DOI 10.4049/jimmunol.1502023
   Pfeifer H, 2013, LEUKEMIA, V27, P1254, DOI 10.1038/leu.2012.352
   Rafiq S, 2018, NAT BIOTECHNOL, V36, P847, DOI 10.1038/nbt.4195
   Ranjan S, 2017, NAT COMMUN, V8, DOI 10.1038/s41467-017-00169-4
   Rautenberg C, 2017, EUR J HAEMATOL, V98, P348, DOI 10.1111/ejh.12832
   Reddy P, 2003, BLOOD, V101, P2877, DOI 10.1182/blood-2002-08-2566
   Romee R, 2018, BLOOD, V131, P2515, DOI 10.1182/blood-2017-12-823757
   Rosser EC, 2015, IMMUNITY, V42, P607, DOI 10.1016/j.immuni.2015.04.005
   Ruggeri L, 2002, SCIENCE, V295, P2097, DOI 10.1126/science.1068440
   Rutella S, 2005, J IMMUNOL, V175, P7085, DOI 10.4049/jimmunol.175.11.7085
   Sato K, 2003, IMMUNITY, V18, P367, DOI 10.1016/S1074-7613(03)00055-4
   Schroeder MA, 2018, BIOL BLOOD MARROW TR, V24, P1125, DOI 10.1016/j.bbmt.2017.12.797
   Schroeder T, 2018, ANN HEMATOL, V97, P335, DOI 10.1007/s00277-017-3185-5
   Schutt SD, 2018, BLOOD ADV, V2, P414, DOI 10.1182/bloodadvances.2017009068
   Schwartz DM, 2016, NAT REV RHEUMATOL, V12, P25, DOI 10.1038/nrrheum.2015.167
   Scott BL, 2017, J CLIN ONCOL, V35, P1154, DOI 10.1200/JCO.2016.70.7091
   Shimoni A, 2019, LEUKEMIA, V33, P230, DOI 10.1038/s41375-018-0170-5
   Song Y, 2018, EUR J IMMUNOL, V48, P670, DOI 10.1002/eji.201747177
   Stenger EO, 2012, BLOOD, V119, P5088, DOI 10.1182/blood-2011-11-364091
   Stokes J, 2016, BRIT J HAEMATOL, V174, P102, DOI 10.1111/bjh.14034
   Sun K, 2004, P NATL ACAD SCI USA, V101, P8120, DOI 10.1073/pnas.0401563101
   Teshima T, 1999, J CLIN INVEST, V104, P317, DOI 10.1172/JCI7111
   Toubai T, 2015, ONCOIMMUNOLOGY, V4, DOI 10.1080/2162402X.2015.1016699
   Trenado A, 2003, J CLIN INVEST, V112, P1688, DOI 10.1172/JCI17702
   Vaeth M, 2015, P NATL ACAD SCI USA, V112, P1125, DOI 10.1073/pnas.1409290112
   Waespe N, 2016, HAEMATOLOGICA, V101, P1508, DOI 10.3324/haematol.2016.145821
   Wang H, 2014, IMMUNOL REV, V258, P30, DOI 10.1111/imr.12151
   Wang H, 2009, BLOOD, V113, P3612, DOI 10.1182/blood-2008-07-168419
   Wang Y, 2015, BLOOD, V125, P3956, DOI 10.1182/blood-2015-02-627786
   Warren EH, 2013, TISSUE ANTIGENS, V81, P183, DOI 10.1111/tan.12090
   Weber G, 2013, LEUKEMIA, V27, P1538, DOI 10.1038/leu.2013.66
   Widman A, 2016, EXP HEMATOL, V44, P1020, DOI 10.1016/j.exphem.2016.07.013
   Wu YX, 2018, BLOOD, V131, P1974, DOI 10.1182/blood-2017-06-789321
   Wu YX, 2015, BLOOD, V126, P1314, DOI 10.1182/blood-2015-02-627356
   Wu YX, 2015, BIOL BLOOD MARROW TR, V21, P1195, DOI 10.1016/j.bbmt.2015.03.016
   Xuan L, 2018, CANCER-AM CANCER SOC, V124, P1954, DOI 10.1002/cncr.31295
   Yabe T, 2018, LEUKEMIA, V32, P168, DOI 10.1038/leu.2017.202
   Yan CH, 2012, BLOOD, V119, P3256, DOI 10.1182/blood-2011-09-380386
   Zeiser R, 2017, NEW ENGL J MED, V377, P2167, DOI 10.1056/NEJMra1609337
   Zeng Y, 2014, BONE MARROW TRANSPL, V49, P1076, DOI 10.1038/bmt.2014.91
   Zhao XY, 2015, EUR J IMMUNOL, V45, P2396, DOI 10.1002/eji.201445057
   Zheng H, 2008, BLOOD, V111, P2476, DOI 10.1182/blood-2007-08-109678
   Zheng H, 2009, J IMMUNOL, V182, P5938, DOI 10.4049/jimmunol.0802212
   Zheng J, 2013, SCI TRANSL MED, V5, DOI 10.1126/scitranslmed.3004943
   Zilberberg J, 2015, BIOL BLOOD MARROW TR, V21, P1000, DOI 10.1016/j.bbmt.2014.11.001
NR 165
TC 23
Z9 23
U1 0
U2 7
PU FRONTIERS MEDIA SA
PI LAUSANNE
PA AVENUE DU TRIBUNAL FEDERAL 34, LAUSANNE, CH-1015, SWITZERLAND
SN 1664-3224
J9 FRONT IMMUNOL
JI Front. Immunol.
PD DEC 21
PY 2018
VL 9
AR 3041
DI 10.3389/fimmu.2018.03041
PG 17
WC Immunology
SC Immunology
GA HF2TY
UT WOS:000454090700002
PM 30619371
OA Green Published, gold
DA 2021-10-28
ER

PT J
AU Mehdizadeh, M
   Karami, S
   Nazari, HG
   Sankanian, G
   Hamidpour, M
   Hajifathali, A
AF Mehdizadeh, Mahshid
   Karami, Samira
   Ghaffari Nazari, Haniyeh
   Sankanian, Ghazaleh
   Hamidpour, Mohsen
   Hajifathali, Abbas
TI Immunotherapy with adoptive cytomegalovirus-specific T cells transfer:
   Summarizing latest gene engineering techniques
SO HEALTH SCIENCE REPORTS
LA English
DT Review
DE adoptive T cell therapy; CAR T cell; CMV; stem cell transplantation;
   TCR-engineered T cell; transgenic TCR
ID DENDRITIC CELLS; CMV INFECTION; OVERLAPPING PENTADECAPEPTIDES; VIRUS;
   THERAPY; CD8(+); DONOR; LYMPHOCYTES; INFUSION; RECEPTOR
AB Cytomegalovirus (CMV) infection remains a major complication following allogeneic hematopoietic stem cell transplantation (HSCT). T cell response plays a critical role in inducing long-term immunity against CMV infection/reactivation that impairs during HSCT. Adoptive T cell therapy (ACT) via transferring CMV-specific T cells from a seropositive donor to the recipient can accelerate virus-specific immune reconstitution. ACT, as an alternative approach, can restore protective antiviral T cell immunity in patients. Different manufacturing protocols have been introduced to isolate and expand specific T cells for the ACT clinical setting. Nevertheless, HLA restriction, long-term manufacturing process, risk of alloreactivity, and CMV seropositive donor availability have limited ACT broad applicability. Genetic engineering has developed new strategies to produce TCR-modified T cells for diagnosis, prevention, and treatment of infectious disease. In this review, we presented current strategies required for ACT in posttransplant CMV infection. We also introduced novel gene-modified T cell discoveries in the context of ACT for CMV infection. It seems that these innovations are enabling to improvement and development of ACT utilization to combat posttransplant CMV infection.
C1 [Mehdizadeh, Mahshid; Karami, Samira; Ghaffari Nazari, Haniyeh; Sankanian, Ghazaleh; Hamidpour, Mohsen; Hajifathali, Abbas] Shahid Beheshti Univ Med Sci, Hematopoiet Stem Cell Res Ctr, POB 1985711151, Tehran, Iran.
RP Hamidpour, M; Hajifathali, A (corresponding author), Shahid Beheshti Univ Med Sci, Hematopoiet Stem Cell Res Ctr, POB 1985711151, Tehran, Iran.
EM mohsenhp@sbmu.ac.ir; hajifathali@yahoo.com
CR Aggen DH, 2011, PROTEIN ENG DES SEL, V24, P361, DOI 10.1093/protein/gzq113
   Ali A, 2020, J INFECT DIS, V222, P853, DOI 10.1093/infdis/jiaa171
   Bao L, 2008, BIOL BLOOD MARROW TR, V14, P1156, DOI 10.1016/j.bbmt.2008.07.014
   Blyth E, 2013, BLOOD, V121, P3745, DOI 10.1182/blood-2012-08-448977
   Boeckh M, 2004, PEDIATR TRANSPLANT, V8, P19, DOI 10.1111/j.1398-2265.2004.00183.x
   Bohne F, 2008, GASTROENTEROLOGY, V134, P239, DOI 10.1053/j.gastro.2007.11.002
   BORYSIEWICZ LK, 1988, J EXP MED, V168, P919, DOI 10.1084/jem.168.3.919
   Carlsson B, 2003, BRIT J HAEMATOL, V121, P428, DOI 10.1046/j.1365-2141.2003.04300.x
   Chapuis AG, 2019, NAT MED, V25, P1064, DOI 10.1038/s41591-019-0472-9
   Chen SJ, 2019, VIRUSES-BASEL, V11, DOI 10.3390/v11050414
   Corrales-Aguilar E, 2014, SEMIN IMMUNOPATHOL, V36, P627, DOI 10.1007/s00281-014-0448-2
   Day EK, 2007, J IMMUNOL, V179, P3203, DOI 10.4049/jimmunol.179.5.3203
   Dolton G., 2018, FRONT IMMUNOL, P1
   Doran SL., 2019, J CLIN ONCOL, V37, P2759, DOI [10.1200/JCO.18.02424, DOI 10.1200/JCO.18.02424]
   Einsele H, 2002, BLOOD, V99, P3916, DOI 10.1182/blood.V99.11.3916
   Elkington R, 2003, J VIROL, V77, P5226, DOI 10.1128/JVI.77.9.5226-5240.2003
   Engels B, 2007, MOL ASPECTS MED, V28, P115, DOI 10.1016/j.mam.2006.12.006
   Foster AE, 2003, J HEMATOTH STEM CELL, V12, P93, DOI 10.1089/152581603321210172
   Full F, 2010, J VIROL, V84, P4083, DOI 10.1128/JVI.02117-09
   Gandhi MK, 2003, BLOOD, V102, P3427, DOI 10.1182/blood-2002-12-3689
   Gehring AJ, 2011, J HEPATOL, V55, P103, DOI 10.1016/j.jhep.2010.10.025
   Gerdemann U, 2013, MOL THER, V21, P2113, DOI 10.1038/mt.2013.151
   Gerdemann U, 2009, MOL THER, V17, P1616, DOI 10.1038/mt.2009.140
   Gergen J, 2018, PLOS ONE, V13, DOI 10.1371/journal.pone.0192602
   Gillespie GMA, 2000, J VIROL, V74, P8140, DOI 10.1128/JVI.74.17.8140-8150.2000
   Golubovskaya V, 2016, CANCERS, V8, DOI 10.3390/cancers8030036
   Hammoud B, 2013, J IMMUNOTHER, V36, P93, DOI 10.1097/CJI.0b013e31827b87cc
   Heine A, 2006, MOL THER, V13, P280, DOI 10.1016/j.ymthe.2005.08.019
   Horn B, 2009, PEDIATR INFECT DIS J, V28, P65, DOI 10.1097/INF.0b013e318182026f
   HROMAS R, 1994, BLOOD, V84, P1689, DOI 10.1182/blood.V84.5.1689.bloodjournal8451689
   Jiang FG, 2017, ANNU REV BIOPHYS, V46, P505, DOI 10.1146/annurev-biophys-062215-010822
   Kaeuferle T, 2020, MOL THER, V28, P1965, DOI 10.1016/j.ymthe.2020.06.002
   Kaeuferle T, 2019, J HEMATOL ONCOL, V12, DOI 10.1186/s13045-019-0701-1
   Khan N, 2002, J INFECT DIS, V185, P1025, DOI 10.1086/339963
   Kim DH, 2004, BONE MARROW TRANSPL, V34, P21, DOI 10.1038/sj.bmt.1704528
   Koehne G, 2015, BIOL BLOOD MARROW TR, V21, P1663, DOI 10.1016/j.bbmt.2015.05.015
   Kuhlmann AS, 2018, CURR OPIN HIV AIDS, V13, P446, DOI 10.1097/COH.0000000000000485
   Leen AM, 2014, IMMUNOL REV, V258, P12, DOI 10.1111/imr.12138
   Leen AM, 2010, EXPERT OPIN BIOL TH, V10, P337, DOI 10.1517/14712590903456003
   Leonard EK, 2019, J BIOL CHEM, V294, P5805, DOI 10.1074/jbc.H119.008479
   Link EK, 2017, VACCINE, V35, P5131, DOI 10.1016/j.vaccine.2017.08.019
   Lipowska-Bhalla G, 2012, CANCER IMMUNOL IMMUN, V61, P953, DOI 10.1007/s00262-012-1254-0
   Liu BF, 2019, CURR OPIN VIROL, V38, P21, DOI 10.1016/j.coviro.2019.04.004
   Luo XH, 2010, BIOL BLOOD MARROW TR, V16, P994, DOI 10.1016/j.bbmt.2010.02.007
   Mackinnon S, 2008, BLOOD CELL MOL DIS, V40, P63, DOI 10.1016/j.bcmd.2007.07.003
   Maffini E, 2016, EXPERT REV HEMATOL, V9, P585, DOI 10.1080/17474086.2016.1174571
   Mangare C, 2019, INT J MOL SCI, V20, DOI 10.3390/ijms20061415
   Mardani M, 2020, IRAN J MICROBIOL, V12, P636, DOI 10.18502/ijm.v12i6.5040
   Mariuzza RA, 2020, J BIOL CHEM, V295, P914, DOI 10.1074/jbc.REV119.009411
   MCLAUGHLINTAYLOR E, 1994, J MED VIROL, V43, P103, DOI 10.1002/jmv.1890430119
   Menger L, 2015, BLOOD, V126, P2781, DOI 10.1182/blood-2015-08-664755
   Micklethwaite K, 2007, BIOL BLOOD MARROW TR, V13, P707, DOI 10.1016/j.bbmt.2007.02.004
   Morgan RA, 2006, SCIENCE, V314, P126, DOI 10.1126/science.1129003
   PAPADOPOULOS EB, 1994, NEW ENGL J MED, V330, P1185, DOI 10.1056/NEJM199404283301703
   Peggs K, 2001, BLOOD, V97, P994, DOI 10.1182/blood.V97.4.994
   Peggs KS, 2011, CLIN INFECT DIS, V52, P49, DOI 10.1093/cid/ciq042
   Prockop SE., 2014, BLOOD, V124, P184
   Prockop S, 2017, BLOOD, V130
   Proff J, 2018, J TRANSL MED, V16, DOI 10.1186/s12967-018-1394-x
   Proff J, 2016, FRONT MICROBIOL, V7, DOI 10.3389/fmicb.2016.00844
   Rapoport AP, 2015, NAT MED, V21, P914, DOI 10.1038/nm.3910
   Rauser G, 2004, BLOOD, V103, P3565, DOI 10.1182/blood-2003-09-3056
   Riou R, 2017, J VIROL, V91, DOI [10.1128/JVI.02245-16, 10.1128/jvi.02245-16]
   Robbins PF, 2015, CLIN CANCER RES, V21, P1019, DOI 10.1158/1078-0432.CCR-14-2708
   Roddie C, 2017, J CLIN INVEST, V127, P2513, DOI 10.1172/JCI90599
   Ruutu T, 2014, BONE MARROW TRANSPL, V49, P168, DOI 10.1038/bmt.2013.107
   Sautto GA, 2016, GUT, V65, P512, DOI 10.1136/gutjnl-2014-308316
   Schaft N, 2006, CANCER IMMUNOL IMMUN, V55, P1132, DOI 10.1007/s00262-005-0098-2
   Scheinberg P, 2009, BLOOD, V114, P5071, DOI 10.1182/blood-2009-04-214684
   Schmidt J., 2013, FRONT IMMUNOL, P1
   Scholten KBJ, 2006, CLIN IMMUNOL, V119, P135, DOI 10.1016/j.clim.2005.12.009
   Schub A, 2009, J IMMUNOL, V183, P6819, DOI 10.4049/jimmunol.0902233
   Seif M, 2019, FRONT IMMUNOL, V10, DOI 10.3389/fimmu.2019.02711
   Sepehr KS, 2020, CANCER IMMUNOL IMMUN, V69, P1841, DOI 10.1007/s00262-020-02567-y
   Sermer D, 2019, HEMATOL ONCOL, V37, P95, DOI 10.1002/hon.2591
   Stadtmauer EA, 2020, SCIENCE, V367, P1001, DOI 10.1126/science.aba7365
   Strauss G, 2002, CLIN EXP IMMUNOL, V128, P255, DOI 10.1046/j.1365-2249.2002.01777.x
   Stripecke R., 2016, CAR T CELLS TARGETED
   Sutrave G, 2019, CURR OPIN ONCOL, V31, P574, DOI 10.1097/CCO.0000000000000580
   Sylwester AW, 2005, J EXP MED, V202, P673, DOI 10.1084/jem.20050882
   Tan RS, 1999, BLOOD, V93, P1506, DOI 10.1182/blood.V93.5.1506.405a38_1506_1510
   Trautmann L, 2005, J IMMUNOL, V175, P6123, DOI 10.4049/jimmunol.175.9.6123
   Trivedi D, 2005, BLOOD, V105, P2793, DOI 10.1182/blood-2003-05-1433
   Ueno T, 2004, J IMMUNOL, V173, P5451, DOI 10.4049/jimmunol.173.9.5451
   Varela-Rohena A, 2008, NAT MED, V14, P1390, DOI 10.1038/nm.1779
   Wagner EK, 2019, J BIOL CHEM, V294, P5790, DOI 10.1074/jbc.RA118.007187
   Xiao J, 2020, ARCH VIROL, V165, P1827, DOI 10.1007/s00705-020-04687-3
   Yang HB, 2016, MOL THER, V24, P1913, DOI 10.1038/mt.2016.114
   Zandvliet ML, 2010, CYTOTHERAPY, V12, P933, DOI 10.3109/14653240903505822
   Zhang Y, 2010, PLOS PATHOG, V6, DOI 10.1371/journal.ppat.1001018
NR 90
TC 0
Z9 0
U1 0
U2 0
PU WILEY
PI HOBOKEN
PA 111 RIVER ST, HOBOKEN 07030-5774, NJ USA
EI 2398-8835
J9 HEALTH SCI REP-US
JI Health Sci. Rep.
PD SEP
PY 2021
VL 4
IS 3
AR e322
DI 10.1002/hsr2.322
PG 12
WC Public, Environmental & Occupational Health; Medicine, General &
   Internal
SC Public, Environmental & Occupational Health; General & Internal Medicine
GA UX4LA
UT WOS:000700814100021
PM 34263085
OA Green Published, gold
DA 2021-10-28
ER

PT J
AU Ye, LP
   Park, JJ
   Dong, MB
   Yang, QJ
   Chow, RD
   Peng, L
   Du, YY
   Guo, JJ
   Dai, XY
   Wang, GC
   Errami, Y
   Chen, SD
AF Ye, Lupeng
   Park, Jonathan J.
   Dong, Matthew B.
   Yang, Quanjun
   Chow, Ryan D.
   Peng, Lei
   Du, Yaying
   Guo, Jianjian
   Dai, Xiaoyun
   Wang, Guangchuan
   Errami, Youssef
   Chen, Sidi
TI In vivo CRISPR screening in CD8 T cells with AAV-Sleeping Beauty hybrid
   vectors identifies membrane targets for improving immunotherapy for
   glioblastoma
SO NATURE BIOTECHNOLOGY
LA English
DT Article
ID N-ACETYLGLUCOSAMINYLTRANSFERASE-V; IMMUNE-RESPONSES; BLOCKADE;
   ACTIVATION; REGRESSION; IPILIMUMAB; NIVOLUMAB; THERAPY; CD4(+); LAG-3
AB Targeting membrane proteins could improve the efficacy of T cell-based immunotherapies. To facilitate the identification of T cell targets, we developed a hybrid genetic screening system where the Sleeping Beauty (SB) transposon and single guide RNA cassette are nested in an adeno-associated virus (AAV). SB-mediated genomic integration of the single guide RNA cassette enables efficient gene editing in primary murine T cells as well as a screen readout. We performed in vivo AAV-SB-CRISPR screens for membrane protein targets in CD8(+) T cells in mouse models of glioblastoma (GBM). We validated screen hits by demonstrating that adoptive transfer of CD8(+) T cells with Pdia3, Mgat5, Emp1 or Lag3 gene editing enhances the survival of GBM-bearing mice in both syngeneic and T-cell receptor transgenic models. Transcriptome profiling, single cell sequencing, cytokine assays and T cell signaling analysis showed that Pdia3 editing in T cells enhances effector functions. Engineered PDIA3 mutant EGFRvIII chimeric antigen T cells are more potent in antigen-specific killing of human GBM cells.
C1 [Ye, Lupeng; Park, Jonathan J.; Dong, Matthew B.; Yang, Quanjun; Chow, Ryan D.; Peng, Lei; Du, Yaying; Guo, Jianjian; Dai, Xiaoyun; Wang, Guangchuan; Errami, Youssef; Chen, Sidi] Integrated Sci & Technol Ctr, Syst Biol Inst, West Haven, CT 06516 USA.
   [Ye, Lupeng; Park, Jonathan J.; Dong, Matthew B.; Yang, Quanjun; Chow, Ryan D.; Peng, Lei; Du, Yaying; Guo, Jianjian; Dai, Xiaoyun; Wang, Guangchuan; Errami, Youssef; Chen, Sidi] Yale Univ, Sch Med, Dept Genet, New Haven, CT 06510 USA.
   [Ye, Lupeng; Park, Jonathan J.; Dong, Matthew B.; Yang, Quanjun; Chow, Ryan D.; Peng, Lei; Du, Yaying; Guo, Jianjian; Dai, Xiaoyun; Wang, Guangchuan; Errami, Youssef; Chen, Sidi] Integrated Sci & Technol Ctr, Ctr Canc Syst Biol, West Haven, CT 06516 USA.
   [Park, Jonathan J.; Dong, Matthew B.; Chow, Ryan D.; Chen, Sidi] Yale Univ, Sch Med, Yale MD PhD Program, New Haven, CT 06520 USA.
   [Dong, Matthew B.; Chen, Sidi] Yale Univ, Immunobiol Program, Sch Med, New Haven, CT 06520 USA.
   [Dong, Matthew B.] Yale Univ, Dept Immunobiol, Sch Med, New Haven, CT 06520 USA.
   [Chen, Sidi] Yale Univ, Dept Neurosurg, Sch Med, New Haven, CT 06520 USA.
   [Chen, Sidi] Yale Univ, Yale Comprehens Canc Ctr, Sch Med, New Haven, CT 06520 USA.
   [Chen, Sidi] Yale Univ, Yale Stem Cell Ctr, Sch Med, New Haven, CT 06520 USA.
   [Chen, Sidi] Yale Univ, Yale Liver Ctr, Sch Med, New Haven, CT 06520 USA.
   [Chen, Sidi] Yale Univ, Yale Ctr Biomed Data Sci, Sch Med, New Haven, CT 06520 USA.
RP Chen, SD (corresponding author), Integrated Sci & Technol Ctr, Syst Biol Inst, West Haven, CT 06516 USA.; Chen, SD (corresponding author), Yale Univ, Sch Med, Dept Genet, New Haven, CT 06510 USA.; Chen, SD (corresponding author), Integrated Sci & Technol Ctr, Ctr Canc Syst Biol, West Haven, CT 06516 USA.; Chen, SD (corresponding author), Yale Univ, Sch Med, Yale MD PhD Program, New Haven, CT 06520 USA.; Chen, SD (corresponding author), Yale Univ, Immunobiol Program, Sch Med, New Haven, CT 06520 USA.; Chen, SD (corresponding author), Yale Univ, Dept Neurosurg, Sch Med, New Haven, CT 06520 USA.; Chen, SD (corresponding author), Yale Univ, Yale Comprehens Canc Ctr, Sch Med, New Haven, CT 06520 USA.; Chen, SD (corresponding author), Yale Univ, Yale Stem Cell Ctr, Sch Med, New Haven, CT 06520 USA.; Chen, SD (corresponding author), Yale Univ, Yale Liver Ctr, Sch Med, New Haven, CT 06520 USA.; Chen, SD (corresponding author), Yale Univ, Yale Ctr Biomed Data Sci, Sch Med, New Haven, CT 06520 USA.
EM sidi.chen@yale.edu
RI Wang, Guangchuan/AAK-6197-2021; Yang, Quanjun/D-4657-2013
OI Wang, Guangchuan/0000-0001-5315-1599; Du, Yaying/0000-0002-3213-5722;
   Chow, Ryan/0000-0002-1872-6307; Park, Jonathan/0000-0001-5887-3953; Ye,
   Lupeng/0000-0003-3901-6598; Errami, Youssef/0000-0002-0432-4331; Yang,
   Quanjun/0000-0003-0279-8784
FU Yale SBI/Genetics Startup Fund; NIH/NCIUnited States Department of
   Health & Human ServicesNational Institutes of Health (NIH) - USANIH
   National Cancer Institute (NCI) [DP2CA238295, R01CA231112,
   U54CA209992-8697, R33CA225498, RF1048811, P50CA196530-A10805,
   P50CA121974-A08306]; Damon Runyon Dale Frey Award [DFS-13-15]; Melanoma
   Research Alliance [412806, 16-003524]; St-Baldrick's Foundation
   [426685]; Breast Cancer Alliance; Cancer Research Institute (CLIP); AACR
   [499395, 17-20-01-CHEN]; Mary Kay Foundation [017-81]; V Foundation
   [V2017-022]; Ludwig Family Foundation; DoDUnited States Department of
   Defense [W81XWH-17-1-0235]; Sontag Foundation; Chenevert Family
   Foundation; CRI Irvington Fellowship; RJ Anderson Fellowship; Revson
   Fellowship; Yale MSTP training grant from the NIH [T32GM007205];
   NATIONAL CANCER INSTITUTEUnited States Department of Health & Human
   ServicesNational Institutes of Health (NIH) - USANIH National Cancer
   Institute (NCI) [DP2CA238295, R33CA225498, R01CA231112, U54CA209992]
   Funding Source: NIH RePORTER; NATIONAL INSTITUTE OF GENERAL MEDICAL
   SCIENCESUnited States Department of Health & Human ServicesNational
   Institutes of Health (NIH) - USANIH National Institute of General
   Medical Sciences (NIGMS) [T32GM007205] Funding Source: NIH RePORTER;
   NATIONAL INSTITUTE ON DRUG ABUSEUnited States Department of Health &
   Human ServicesNational Institutes of Health (NIH) - USANIH National
   Institute on Drug Abuse (NIDA)European Commission [RF1DA048811] Funding
   Source: NIH RePORTER
FX We thank C. Fuchs, D. Hafler, R. Montgomery, D. Rimm and M. Gunel for
   discussions. We thank S. Lam, L. Shen, Z. Bai, H. Ye, R. Kim and other
   members of the Chen laboratory, as well as various colleagues in the
   Department of Genetics, Systems Biology Institute, Cancer Systems
   Biology Center, MCGD Program, Immunobiology Program, BBS Program, Cancer
   Center and Stem Cell Center at Yale for assistance and/or discussion. We
   thank the Center for Genome Analysis, the Center for Molecular
   Discovery, Pathology Tissue Services, Histology Services, the High
   Performance Computing Center, West Campus Analytical Chemistry Core and
   West Campus Imaging Core, the Mass Cytometry Core and Keck Biotechnology
   Resource Laboratory at Yale for technical support. S.C. is supported by
   Yale SBI/Genetics Startup Fund, the NIH/NCI (grant nos. DP2CA238295,
   R01CA231112, U54CA209992-8697, R33CA225498, RF1048811,
   P50CA196530-A10805, P50CA121974-A08306), the Damon Runyon Dale Frey
   Award (grant no. DFS-13-15), the Melanoma Research Alliance (grant nos.
   412806, 16-003524), St-Baldrick's Foundation (grant no. 426685), the
   Breast Cancer Alliance, the Cancer Research Institute (CLIP), AACR
   (grant nos. 499395, 17-20-01-CHEN), The Mary Kay Foundation (grant no.
   017-81), The V Foundation (grant no. V2017-022), the Ludwig Family
   Foundation, DoD (grant no. W81XWH-17-1-0235), the Sontag Foundation and
   the Chenevert Family Foundation. G.W. is supported by CRI Irvington and
   RJ Anderson Fellowships. X.D. is supported by a Revson Fellowship.
   M.B.D., R.D.C. and J.J.P. are supported by the Yale MSTP training grant
   from the NIH (grant no. T32GM007205).
CR Agarwalla P, 2012, J IMMUNOTHER, V35, P385, DOI 10.1097/CJI.0b013e3182562d59
   Anderson AC, 2016, IMMUNITY, V44, P989, DOI 10.1016/j.immuni.2016.05.001
   Bernards R, 2014, CURR OPIN GENET DEV, V24, P23, DOI 10.1016/j.gde.2013.11.007
   Bray NL, 2016, NAT BIOTECHNOL, V34, P888, DOI 10.1038/nbt0816-888d
   Brown CE, 2016, NEW ENGL J MED, V375, P2561, DOI 10.1056/NEJMoa1610497
   Chen DS, 2013, IMMUNITY, V39, P1, DOI 10.1016/j.immuni.2013.07.012
   Chen RQ, 2014, IMMUNITY, V41, P325, DOI 10.1016/j.immuni.2014.08.002
   Chow RD, 2017, NAT NEUROSCI, V20, P1329, DOI 10.1038/nn.4620
   Cloughesy TF, 2019, NAT MED, V25, P477, DOI 10.1038/s41591-018-0337-7
   Colella P, 2018, MOL THER-METH CLIN D, V8, P87, DOI 10.1016/j.omtm.2017.11.007
   Dai HR, 2016, JNCI-J NATL CANCER I, V108, DOI 10.1093/jnci/djv439
   Demetriou M, 2001, NATURE, V409, P733, DOI 10.1038/35055582
   Doench JG, 2014, NAT BIOTECHNOL, V32, P1262, DOI 10.1038/nbt.3026
   Fecci PE, 2007, CLIN CANCER RES, V13, P2158, DOI 10.1158/1078-0432.CCR-06-2070
   Granovsky M, 2000, NAT MED, V6, P306
   HOGQUIST KA, 1994, CELL, V76, P17, DOI 10.1016/0092-8674(94)90169-4
   Huang CT, 2004, IMMUNITY, V21, P503, DOI 10.1016/j.immuni.2004.08.010
   Huang DW, 2009, NAT PROTOC, V4, P44, DOI 10.1038/nprot.2008.211
   Jiang P, 2018, NAT MED, V24, P1550, DOI 10.1038/s41591-018-0136-1
   Khalil DN, 2016, NAT REV CLIN ONCOL, V13, P273, DOI 10.1038/nrclinonc.2016.25
   Kim JE, 2017, CLIN CANCER RES, V23, P124, DOI 10.1158/1078-0432.CCR-15-1535
   Koboldt DC, 2009, BIOINFORMATICS, V25, P2283, DOI 10.1093/bioinformatics/btp373
   Kvistborg P, 2014, SCI TRANSL MED, V6, DOI 10.1126/scitranslmed.3008918
   Langmead B, 2009, GENOME BIOL, V10, DOI 10.1186/gb-2009-10-3-r25
   Li B, 2016, GENOME BIOL, V17, DOI 10.1186/s13059-016-1028-7
   Li H, 2009, BIOINFORMATICS, V25, P1754, DOI 10.1093/bioinformatics/btp324
   Louveau A, 2015, NATURE, V523, P337, DOI 10.1038/nature14432
   Martin M., 2011, EMBNET J, V17, P10, DOI [10.14806/ej.17.1.200, DOI 10.14806/EJ.17.1.200]
   Mates L, 2009, NAT GENET, V41, P753, DOI 10.1038/ng.343
   Mathios D, 2016, SCI TRANSL MED, V8, DOI 10.1126/scitranslmed.aag2942
   Morgan R, 2004, J IMMUNOL, V173, P7200, DOI 10.4049/jimmunol.173.12.7200
   Mount CW, 2018, NAT MED, V24, P572, DOI 10.1038/s41591-018-0006-x
   O'Rourke DM, 2017, SCI TRANSL MED, V9, DOI 10.1126/scitranslmed.aaa0984
   Okada M, 2017, CELL REP, V20, P1017, DOI 10.1016/j.celrep.2017.07.027
   Omuro A, 2018, NEURO-ONCOLOGY, V20, P674, DOI 10.1093/neuonc/nox208
   Pardoll DM, 2012, NAT REV CANCER, V12, P252, DOI 10.1038/nrc3239
   Pellegatta S, 2018, SCI TRANSL MED, V10, DOI 10.1126/scitranslmed.aao2731
   Pimentel H, 2017, NAT METHODS, V14, P687, DOI 10.1038/nmeth.4324
   Platt RJ, 2014, CELL, V159, P440, DOI 10.1016/j.cell.2014.09.014
   Preusser M, 2015, NAT REV NEUROL, V11, P504, DOI 10.1038/nrneurol.2015.139
   Reardona DA, 2017, NEURO-ONCOLOGY, V19, P21, DOI 10.1093/neuonc/nox036.071
   Ribas A, 2015, LANCET ONCOL, V16, P908, DOI 10.1016/S1470-2045(15)00083-2
   Ribas A, 2012, NEW ENGL J MED, V366, P2517, DOI 10.1056/NEJMe1205943
   Saha D, 2017, CANCER CELL, V32, P253, DOI 10.1016/j.ccell.2017.07.006
   Schlager C, 2016, NATURE, V530, P349, DOI 10.1038/nature16939
   Shalem O, 2014, SCIENCE, V343, P84, DOI 10.1126/science.1247005
   Shibui Akiko, 2011, Allergology International, V60, P345, DOI 10.2332/allergolint.10-OA-0283
   Shifrut E, 2018, CELL, V175, P1958, DOI 10.1016/j.cell.2018.10.024
   Smith LK, 2018, IMMUNITY, V48, P299, DOI 10.1016/j.immuni.2018.01.006
   SUGIURA K, 1952, CANCER, V5, P979, DOI 10.1002/1097-0142(195209)5:5<979::AID-CNCR2820050514>3.0.CO;2-J
   Ting PY, 2018, NAT METHODS, V15, P941, DOI 10.1038/s41592-018-0149-1
   Tumeh PC, 2014, NATURE, V515, P568, DOI 10.1038/nature13954
   Uren AG, 2009, NAT PROTOC, V4, P789, DOI 10.1038/nprot.2009.64
   Wang D, 2019, NAT REV DRUG DISCOV, V18, P358, DOI 10.1038/s41573-019-0012-9
   Wang GC, 2018, SCI ADV, V4, DOI 10.1126/sciadv.aao5508
   Workman CJ, 2004, J IMMUNOL, V172, P5450, DOI 10.4049/jimmunol.172.9.5450
   Workman CJ, 2002, J IMMUNOL, V169, P5392, DOI 10.4049/jimmunol.169.10.5392
   Zhou PH, 2014, NATURE, V506, P52, DOI 10.1038/nature12988
NR 58
TC 37
Z9 37
U1 5
U2 38
PU NATURE PUBLISHING GROUP
PI NEW YORK
PA 75 VARICK ST, 9TH FLR, NEW YORK, NY 10013-1917 USA
SN 1087-0156
EI 1546-1696
J9 NAT BIOTECHNOL
JI Nat. Biotechnol.
PD NOV
PY 2019
VL 37
IS 11
BP 1302
EP +
DI 10.1038/s41587-019-0246-4
PG 15
WC Biotechnology & Applied Microbiology
SC Biotechnology & Applied Microbiology
GA JK6XB
UT WOS:000494984400018
PM 31548728
OA Green Accepted
DA 2021-10-28
ER

PT J
AU He, LL
   Li, ZH
AF He, Lile
   Li, Zhihong
TI B7-H3 and its role in bone cancers
SO PATHOLOGY RESEARCH AND PRACTICE
LA English
DT Review
DE B7-H3; Bone; Joint; Cancer
ID CLINICAL-PRACTICE GUIDELINES; BREAST-CANCER; T-CELL; PROSTATE-CANCER;
   TARGETING B7-H3; LUNG-CANCER; SOFT-TISSUE; TUMOR-CELL; EXPRESSION;
   SARCOMAS
AB Most bone cancers have a high risk of metastasis, recurrence, and poor prognosis. Although conventional treatments are still the most important therapy, disadvantages still exist. Therefore, there is an unmet need to develop effective strategies. Immunotherapy is a promising therapy. Immunotherapies targeting checkpoints have proven to be successful, but B7-H3 (CD276, clusters of differentiation protein 276), a member of the B7-family of co-stimulatory molecules, is not being widely studied in bone cancers. This review summarized the studies on B7-H3 in bone cancers. 4 studies investigated B7-H3 expression in osteosarcoma, but there is no study on B7-H3 expression in chondrosarcoma. Two studies investigated the possibility to treat Ewing's sarcoma through targeting the B7-H3 CAR (chimeric antigen receptors) T-cells or using anti-B7-H3 antibody. A study observed the growth of myeloma in B7-H3-deficient mice and the therapeutic effect of B7-H3 antibody and a study invested B7-H3 expression in myeloma patients. One study reported B7-H3 expression in osteoclastomas and one study investigated B7 H3 expression in chordoma tumor tissues. Two clinical trials are conducting on the therapy of osteosarcoma and myeloma using B7-H3 as a target. In conclusion, B7-H3 could be a target of bone cancers.
C1 [He, Lile; Li, Zhihong] Cent South Univ, Xiangya Hosp 2, Dept Orthoped, Changsha 410011, Hunan, Peoples R China.
   [He, Lile] Harvard Med Sch, Dept Med Oncol, Massachusetts Gen Hosp, Boston, MA 02114 USA.
RP Li, ZH (corresponding author), Cent South Univ, Xiangya Hosp 2, Dept Orthoped, Changsha 410011, Hunan, Peoples R China.
EM lizhihong@csu.edu.cn
FU National Nature Science Foundation of ChinaNational Natural Science
   Foundation of China (NSFC) [81372180]; key research and development
   program in the Hunan Provincial Science and Technology Department
   [2017DK2013]; Talent Support Project of Hunan Province Science and
   Technology Association [2017TJ-Q19]; Hunan Provincial financial
   department program [[2018]95]; Natural Science Foundation of Hunan
   Province,ChinaNatural Science Foundation of Hunan Province [2018JJ3716]
FX This study was supported by the National Nature Science Foundation of
   China (81372180), the key research and development program in the Hunan
   Provincial Science and Technology Department (2017DK2013), and the
   Talent Support Project of Hunan Province Science and Technology
   Association (2017TJ-Q19). the Hunan Provincial financial department
   program(No.[2018]95),and the Natural Science Foundation of Hunan
   Province,China(2018JJ3716).
CR Ahmed M, 2015, J BIOL CHEM, V290, P30018, DOI 10.1074/jbc.M115.679852
   Al-Sukaini A, 2017, CLIN ORTHOP RELAT R, V475, P3071, DOI 10.1007/s11999-017-5451-1
   Anderson ME, 2016, ORTHOP CLIN N AM, V47, P283, DOI 10.1016/j.ocl.2015.08.022
   Arigami T, 2010, ANN SURG, V252, P1044, DOI 10.1097/SLA.0b013e3181f1939d
   Bachawal SV, 2015, CANCER RES, V75, P2501, DOI 10.1158/0008-5472.CAN-14-3361
   Baral A, 2014, ONCOL LETT, V8, P1195, DOI 10.3892/ol.2014.2268
   Bettelli E, 2006, NATURE, V441, P235, DOI 10.1038/nature04753
   Casali PG, 2018, ANN ONCOL, V29, P51, DOI 10.1093/annonc/mdy096
   Casali PG, 2014, ANN ONCOL, V25, P113, DOI 10.1093/annonc/mdu256
   Castriconi R, 2004, P NATL ACAD SCI USA, V101, P12640, DOI 10.1073/pnas.0405025101
   Chavin G, 2009, CLIN CANCER RES, V15, P2174, DOI 10.1158/1078-0432.CCR-08-2262
   Chen C, 2013, EXP CELL RES, V319, P96, DOI 10.1016/j.yexcr.2012.09.006
   Chen YW, 2008, CURR CANCER DRUG TAR, V8, P404, DOI 10.2174/156800908785133141
   Cribb GL, 2010, J BONE JOINT SURG BR, V92B, P424, DOI 10.1302/0301-620X.92B3.22331
   Crispen PL, 2008, CLIN CANCER RES, V14, P5150, DOI 10.1158/1078-0432.CCR-08-0536
   Gregorio A, 2008, HISTOPATHOLOGY, V53, P73, DOI 10.1111/j.1365-2559.2008.03070.x
   Horie T, 2010, CARDIOVASC RES, V87, P656, DOI 10.1093/cvr/cvq148
   Ingebrigtsen VA, 2014, BMC CANCER, V14, DOI 10.1186/1471-2407-14-602
   Isakoff MS, 2015, J CLIN ONCOL, V33, P3029, DOI 10.1200/JCO.2014.59.4895
   Janakiram M, 2016, IMMUNOTHERAPY-UK, V8, P809, DOI 10.2217/imt-2016-0001
   Jin YJ, 2015, INT J CLIN EXP PATHO, V8, P13987
   Joo MW, 2015, ANN SURG ONCOL, V22, P3557, DOI 10.1245/s10434-015-4414-6
   Kang FB, 2015, CANCER CELL INT, V15, DOI 10.1186/s12935-015-0195-z
   LARSSON SE, 1975, J BONE JOINT SURG AM, VA 57, P167, DOI 10.2106/00004623-197557020-00007
   Lee YH, 2017, CELL RES, V27, P1034, DOI 10.1038/cr.2017.90
   Ling V, 2003, GENOMICS, V82, P365, DOI 10.1016/S0888-7543(03)00126-5
   Liu F., 2015, MOL MED REP, V12
   Loo D, 2012, CLIN CANCER RES, V18, P3834, DOI 10.1158/1078-0432.CCR-12-0715
   Maeda N, 2014, ANN SURG ONCOL, V21, pS546, DOI 10.1245/s10434-014-3564-2
   Mahnke K, 2007, EUR J IMMUNOL, V37, P2117, DOI 10.1002/eji.200636841
   Meftah M, 2013, J BONE JOINT SURG AM, V95A, P1358, DOI 10.2106/JBJS.L.00442
   Nunes-Xavier CE, 2016, ONCOTARGET, V7, P6891, DOI 10.18632/oncotarget.6902
   Orentas RJ, 2012, FRONT ONCOL, V2, DOI [10.3389/fonc.2012.00003, 10.3389/fonc.2012.00194]
   Picarda E, 2016, CLIN CANCER RES, V22, P3425, DOI 10.1158/1078-0432.CCR-15-2428
   Schoenfeld A, 2010, J CLIN ONCOL, V28, DOI 10.1200/jco.2010.28.15_suppl.10050
   Suh WK, 2003, NAT IMMUNOL, V4, P899, DOI 10.1038/ni967
   Tekle C, 2012, INT J CANCER, V130, P2282, DOI 10.1002/ijc.26238
   Theruvath J, 2017, NEURO-ONCOLOGY, V19, P28
   van den Bulk J, 2018, OPEN BIOL, V8, DOI 10.1098/rsob.180037
   Wang L, 2016, TUMOR BIOL, V37, P14939, DOI 10.1007/s13277-016-5386-2
   Wang L, 2013, PLOS ONE, V8, DOI 10.1371/journal.pone.0070689
   Weidle UH, 2014, SEMIN ONCOL, V41, P653, DOI 10.1053/j.seminoncol.2014.08.004
   Wu LC, 2012, CANCER EPIDEM BIOMAR, V21, P1993, DOI 10.1158/1055-9965.EPI-12-0810
   Yin SJ, 2015, GENET MOL RES, V14, P14253, DOI 10.4238/2015.November.13.9
   Zang X, 2007, P NATL ACAD SCI USA, V104, P19458, DOI 10.1073/pnas.0709802104
   Zhao Dan-Dan, 2013, Zhongguo Shi Yan Xue Ye Xue Za Zhi, V21, P637, DOI 10.7534/j.issn.1009-2137.2013.03.020
NR 46
TC 7
Z9 9
U1 4
U2 12
PU ELSEVIER GMBH
PI MUNICH
PA HACKERBRUCKE 6, 80335 MUNICH, GERMANY
SN 0344-0338
J9 PATHOL RES PRACT
JI Pathol. Res. Pract.
PY 2019
VL 215
IS 6
AR 152420
DI 10.1016/j.prp.2019.04.012
PG 4
WC Pathology
SC Pathology
GA IV2KT
UT WOS:000484106800004
PM 31060912
DA 2021-10-28
ER

PT J
AU Hu, WL
   Wang, GS
   Huang, DS
   Sui, MH
   Xu, YB
AF Hu, Weilei
   Wang, Guosheng
   Huang, Dongsheng
   Sui, Meihua
   Xu, Yibing
TI Cancer Immunotherapy Based on Natural Killer Cells: Current Progress and
   New Opportunities
SO FRONTIERS IN IMMUNOLOGY
LA English
DT Review
DE cancer immunotherapy; natural killer cell; cytokines; antibodies;
   adoptive cellular immunotherapy; chimeric antigen receptor;
   extracellular vesicles
ID CHIMERIC ANTIGEN RECEPTOR; HUMAN NK CELLS; BISPECIFIC ANTI-CD30/CD16A
   ANTIBODY; DEPENDENT CELLULAR CYTOTOXICITY; BLOOD-BRAIN-BARRIER; IN-VIVO
   EXPANSION; T-CELL; TUMOR-CELLS; EXTRACELLULAR VESICLES; IL-15
   SUPERAGONIST
AB Cancer immunotherapy has been firmly established as a new milestone for cancer therapy, with the development of multiple immune cells as therapeutic tools. Natural killer (NK) cells are innate immune cells endowed with potent cytolytic activity against tumors, and meanwhile act as regulatory cells for the immune system. The efficacy of NK cell-mediated immunotherapy can be enhanced by immune stimulants such as cytokines and antibodies, and adoptive transfer of activated NK cells expanded ex vivo. In addition, NK cells can arm themselves with chimeric antigen receptors (CARs), which may greatly enhance their anti-tumor activity. Most recently, extracellular vesicles (EVs) derived from NK cells show promising anti-tumor effects in preclinical studies. Herein, we carefully review the current progress in these NK cell-based immunotherapeutic strategies (NK cells combined with stimulants, adoptive transfer of NK cells, CAR-NK cells, and NK EVs) for the treatment of cancers, and discussed the challenges and opportunities for opening a new horizon for cancer immunotherapy.
C1 [Hu, Weilei; Wang, Guosheng; Xu, Yibing] Zhejiang Univ, Sch Med, Inst Translat Med, Hangzhou, Zhejiang, Peoples R China.
   [Huang, Dongsheng; Sui, Meihua] Zhejiang Prov Peoples Hosp, Peoples Hosp, Hangzhou Med Coll, Dept Surg, Hangzhou, Zhejiang, Peoples R China.
   [Huang, Dongsheng; Sui, Meihua] Zhejiang Prov Peoples Hosp, Peoples Hosp, Hangzhou Med Coll, Clin Res Inst, Hangzhou, Zhejiang, Peoples R China.
   [Huang, Dongsheng; Sui, Meihua] Ctr Canc Biol & Innovat Therapeut, Key Lab Tumor Mol Diag & Individualized Med Zheji, Hangzhou, Zhejiang, Peoples R China.
RP Xu, YB (corresponding author), Zhejiang Univ, Sch Med, Inst Translat Med, Hangzhou, Zhejiang, Peoples R China.; Huang, DS (corresponding author), Zhejiang Prov Peoples Hosp, Peoples Hosp, Hangzhou Med Coll, Dept Surg, Hangzhou, Zhejiang, Peoples R China.; Huang, DS (corresponding author), Zhejiang Prov Peoples Hosp, Peoples Hosp, Hangzhou Med Coll, Clin Res Inst, Hangzhou, Zhejiang, Peoples R China.; Huang, DS (corresponding author), Ctr Canc Biol & Innovat Therapeut, Key Lab Tumor Mol Diag & Individualized Med Zheji, Hangzhou, Zhejiang, Peoples R China.
EM dshuang@zju.edu.cn; yibingxu@zju.edu.cn
FU National Natural Science Foundation of ChinaNational Natural Science
   Foundation of China (NSFC) [NSFC 81672474, 21722405, 21574118]; Zhejiang
   Provincial Natural Science Foundation for Distinguished Young Scientists
   [LR16H160002]; Open Foundation from Key Laboratory of Tumor Molecular
   Diagnosis and Individualized Medicine of Zhejiang Province [ZJZLSYS001];
   Startup Foundation for Talented Scholars of Zhejiang University
   [119000-193820101]
FX This work was supported by the National Natural Science Foundation of
   China (NSFC 81672474, 21722405, and 21574118), the Zhejiang Provincial
   Natural Science Foundation for Distinguished Young Scientists (No.
   LR16H160002), Open Foundation from Key Laboratory of Tumor Molecular
   Diagnosis and Individualized Medicine of Zhejiang Province (No.
   ZJZLSYS001), and the Startup Foundation for Talented Scholars of
   Zhejiang University (No. 119000-193820101).
CR Abel AM, 2018, FRONT IMMUNOL, V9, DOI 10.3389/fimmu.2018.01869
   Albertini MR, 2018, CANCER IMMUNOL IMMUN, V67, P1647, DOI 10.1007/s00262-018-2223-z
   Altvater B, 2009, CLIN CANCER RES, V15, P4857, DOI 10.1158/1078-0432.CCR-08-2810
   Alvarez-Erviti L, 2011, NAT BIOTECHNOL, V29, P341, DOI 10.1038/nbt.1807
   Andreola G, 2002, J EXP MED, V195, P1303, DOI 10.1084/jem.20011624
   [Anonymous], 2019, EBIOMEDICINE, V39, P1, DOI 10.1016/j.ebiom.2019.01.018
   Arai S, 2008, CYTOTHERAPY, V10, P625, DOI 10.1080/14653240802301872
   Armstrong JPK, 2017, ACS NANO, V11, P69, DOI 10.1021/acsnano.6b07607
   Benson DM, 2012, BLOOD, V120, P4324, DOI 10.1182/blood-2012-06-438028
   Benson DM, 2011, BLOOD, V118, P6387, DOI 10.1182/blood-2011-06-360255
   Boyiadzis M, 2017, CYTOTHERAPY, V19, P1225, DOI 10.1016/j.jcyt.2017.07.008
   Bruenke J, 2005, BRIT J HAEMATOL, V130, P218, DOI 10.1111/j.1365-2141.2005.05414.x
   Bruhns P, 2009, BLOOD, V113, P3716, DOI 10.1182/blood-2008-09-179754
   Burns LJ, 2003, BONE MARROW TRANSPL, V32, P177, DOI 10.1038/sj.bmt.1704086
   Campbell KS, 2013, J ALLERGY CLIN IMMUN, V132, P536, DOI 10.1016/j.jaci.2013.07.006
   Campbell KS, 2011, IMMUNOLOGY, V132, P315, DOI 10.1111/j.1365-2567.2010.03398.x
   Carlsten M, 2016, CLIN CANCER RES, V22, P5211, DOI 10.1158/1078-0432.CCR-16-1108
   Carotta S, 2016, FRONT IMMUNOL, V7, DOI 10.3389/fimmu.2016.00152
   Cekic C, 2014, CANCER RES, V74, P7250, DOI 10.1158/0008-5472.CAN-13-3583
   Chan WK, 2018, CANCER IMMUNOL RES, V6, P776, DOI 10.1158/2326-6066.CIR-17-0649
   Cheng M, 2013, CELL MOL IMMUNOL, V10, P230, DOI 10.1038/cmi.2013.10
   Chiossone L, 2017, SEMIN IMMUNOL, V31, P55, DOI 10.1016/j.smim.2017.08.003
   Cifaldi L, 2017, TRENDS MOL MED, V23, P1156, DOI 10.1016/j.molmed.2017.10.002
   Conlon KC, 2015, J CLIN ONCOL, V33, P74, DOI 10.1200/JCO.2014.57.3329
   Daher M, 2018, CURR OPIN IMMUNOL, V51, P146, DOI 10.1016/j.coi.2018.03.013
   Davila ML, 2013, PLOS ONE, V8, DOI 10.1371/journal.pone.0061338
   Davis ZB, 2017, SEMIN IMMUNOL, V31, P64, DOI 10.1016/j.smim.2017.07.011
   Davis ZB, 2015, CANCER J, V21, P486, DOI 10.1097/PPO.0000000000000156
   de Andrade LF, 2018, SCIENCE, V359, P1537, DOI 10.1126/science.aao0505
   Della Chiesa M, 2006, BLOOD, V108, P4118, DOI 10.1182/blood-2006-06-006700
   Di Stasi A, 2011, NEW ENGL J MED, V365, P1673, DOI 10.1056/NEJMoa1106152
   Dolstra H, 2017, CLIN CANCER RES, V23, P4107, DOI 10.1158/1078-0432.CCR-16-2981
   Eguizabal C, 2015, FRONT IMMUNOL, V5, DOI 10.3389/fimmu.2014.00439
   Fais S, 2013, ONCOIMMUNOLOGY, V2, DOI 10.4161/onci.22337
   Fang F, 2017, SEMIN IMMUNOL, V31, P37, DOI 10.1016/j.smim.2017.07.009
   Fauriat C, 2010, BLOOD, V115, P2167, DOI 10.1182/blood-2009-08-238469
   Fischer B, 2000, CLIN IMMUNOL, V96, P252, DOI 10.1006/clim.2000.4904
   Floros T, 2015, SEMIN ONCOL, V42, P539, DOI 10.1053/j.seminoncol.2015.05.015
   Freud AG, 2014, SEMIN IMMUNOL, V26, P132, DOI 10.1016/j.smim.2014.02.008
   Geller MA, 2011, CYTOTHERAPY, V13, P98, DOI 10.3109/14653249.2010.515582
   Genssler S, 2016, ONCOIMMUNOLOGY, V5, DOI 10.1080/2162402X.2015.1119354
   Ghasemi R, 2016, NAT COMMUN, V7, DOI 10.1038/ncomms12878
   Gleason MK, 2012, MOL CANCER THER, V11, P2674, DOI 10.1158/1535-7163.MCT-12-0692
   Grossenbacher SK, 2016, J IMMUNOTHER CANCER, V4, DOI 10.1186/s40425-016-0124-2
   Guillerey C, 2016, NAT IMMUNOL, V17, P1025, DOI 10.1038/ni.3518
   Guven H, 2005, EXP HEMATOL, V33, P1320, DOI 10.1016/j.exphem.2005.07.006
   Gyorgy B, 2015, ANNU REV PHARMACOL, V55, P439, DOI 10.1146/annurev-pharmtox-010814-124630
   Han KP, 2011, CYTOKINE, V56, P804, DOI 10.1016/j.cyto.2011.09.028
   Hegde M, 2016, J CLIN INVEST, V126, P3036, DOI 10.1172/JCI83416
   Helmlinger G, 1997, NAT MED, V3, P177, DOI 10.1038/nm0297-177
   Hermanson DL, 2016, STEM CELLS, V34, P93, DOI 10.1002/stem.2230
   Hermanson DL, 2015, FRONT IMMUNOL, V6, DOI 10.3389/fimmu.2015.00195
   Huber V, 2005, GASTROENTEROLOGY, V128, P1796, DOI 10.1053/j.gastro.2005.03.045
   Iida S, 2006, CLIN CANCER RES, V12, P2879, DOI 10.1158/1078-0432.CCR-05-2619
   Imai C, 2005, BLOOD, V106, P376, DOI 10.1182/blood-2004-12-4797
   Ito S, 2014, MOL THER, V22, P1388, DOI 10.1038/mt.2014.50
   Jochems C, 2016, ONCOTARGET, V7, P86359, DOI 10.18632/oncotarget.13411
   Jong AY, 2017, J EXTRACELL VESICLES, V6, P1, DOI 10.1080/20013078.2017.1294368
   Kellner C, 2011, CANCER LETT, V303, P128, DOI 10.1016/j.canlet.2011.01.020
   Kim N, 2018, FRONT IMMUNOL, V9, DOI 10.3389/fimmu.2018.02041
   Kim YM, 2018, BIOMATERIALS, V167, P58, DOI 10.1016/j.biomaterials.2018.03.021
   Klingemann H, 2016, FRONT IMMUNOL, V7, DOI 10.3389/fimmu.2016.00091
   Klingemann H, 2014, ONCOIMMUNOLOGY, V3, DOI 10.4161/onci.28147
   Klingemann HG, 2004, CYTOTHERAPY, V6, P15, DOI 10.1080/14653240310004548
   Knorr DA, 2013, STEM CELL TRANSL MED, V2, P274, DOI 10.5966/sctm.2012-0084
   Koerner SP, 2017, LEUKEMIA, V31, P459, DOI 10.1038/leu.2016.194
   Kopp HG, 2009, CANCER RES, V69, P7775, DOI 10.1158/0008-5472.CAN-09-2123
   Korde N, 2014, HAEMATOLOGICA, V99, pE81, DOI 10.3324/haematol.2013.103085
   Krause SW, 2004, CLIN CANCER RES, V10, P3699, DOI 10.1158/1078-0432.CCR-03-0683
   Kruschinski A, 2008, P NATL ACAD SCI USA, V105, P17481, DOI 10.1073/pnas.0804788105
   Lagrue K, 2015, BLOOD, V126, P50, DOI 10.1182/blood-2015-01-625004
   Lazetic S, 1996, J IMMUNOL, V157, P4741
   Leung W, 2014, CLIN CANCER RES, V20, P3390, DOI 10.1158/1078-0432.CCR-13-1766
   Levin AM, 2012, NATURE, V484, P529, DOI 10.1038/nature10975
   Li Y, 2018, CELL STEM CELL, V23, P181, DOI 10.1016/j.stem.2018.06.002
   Lin JX, 2018, CSH PERSPECT BIOL, V10, DOI 10.1101/cshperspect.a028449
   Lowe E, 2016, METHODS MOL BIOL, V1441, P241, DOI 10.1007/978-1-4939-3684-7_20
   Lugini L, 2012, J IMMUNOL, V189, P2833, DOI 10.4049/jimmunol.1101988
   Mao YM, 2014, CLIN CANCER RES, V20, P4096, DOI 10.1158/1078-0432.CCR-14-0635
   Martinet L, 2015, NAT REV IMMUNOL, V15, P243, DOI 10.1038/nri3799
   McGilvray RW, 2009, CLIN CANCER RES, V15, P6993, DOI 10.1158/1078-0432.CCR-09-0991
   Melero I, 2014, CANCER DISCOV, V4, P522, DOI 10.1158/2159-8290.CD-13-0985
   Miller JS, 2018, CLIN CANCER RES, V24, P1525, DOI 10.1158/1078-0432.CCR-17-2451
   Miller JS, 2005, BLOOD, V105, P3051, DOI 10.1182/blood-2004-07-2974
   Morvan MG, 2016, NAT REV CANCER, V16, P7, DOI 10.1038/nrc.2015.5
   Mushtaq MU, 2018, J IMMUNOTHER CANCER, V6, DOI 10.1186/s40425-018-0376-0
   Nechansky A, 2007, MOL IMMUNOL, V44, P1815, DOI 10.1016/j.molimm.2006.08.013
   Ni F, 2013, NAT COMMUN, V4, DOI 10.1038/ncomms2484
   Nieswandt B, 1999, CANCER RES, V59, P1295
   O'Sullivan TE, 2015, IMMUNITY, V43, P634, DOI 10.1016/j.immuni.2015.09.013
   Oberschmidt O, 2017, FRONT IMMUNOL, V8, DOI 10.3389/fimmu.2017.00654
   Oelsner S, 2017, CYTOTHERAPY, V19, P235, DOI 10.1016/j.jcyt.2016.10.009
   Ohaegbulam KC, 2015, TRENDS MOL MED, V21, P24, DOI 10.1016/j.molmed.2014.10.009
   ORTALDO JR, 1984, ANNU REV IMMUNOL, V2, P359, DOI 10.1146/annurev.iy.02.040184.002043
   Pahl JHW, 2018, CANCER IMMUNOL RES, V6, P517, DOI 10.1158/2326-6066.CIR-17-0550
   Palumbo JS, 2005, BLOOD, V105, P178, DOI 10.1182/blood-2004-06-2272
   Pardoll DM, 2012, NAT REV CANCER, V12, P252, DOI 10.1038/nrc3239
   Parkhurst MR, 2011, CLIN CANCER RES, V17, P6287, DOI 10.1158/1078-0432.CCR-11-1347
   Parolini I, 2009, J BIOL CHEM, V284, P34211, DOI 10.1074/jbc.M109.041152
   Porter DL, 2011, NEW ENGL J MED, V365, P725, DOI 10.1056/NEJMoa1103849
   Raimondo F, 2011, PROTEOMICS, V11, P709, DOI 10.1002/pmic.201000422
   Romagne F, 2009, BLOOD, V114, P2667, DOI 10.1182/blood-2009-02-206532
   Romee R, 2018, BLOOD, V131, P2515, DOI 10.1182/blood-2017-12-823757
   Rosser CJ, 2017, J UROLOGY, V197, pE175, DOI 10.1016/j.juro.2017.02.497
   Rothe A, 2015, BLOOD, V125, P4024, DOI 10.1182/blood-2014-12-614636
   Ruggeri L, 2002, SCIENCE, V295, P2097, DOI 10.1126/science.1068440
   Ruggeri L, 2016, HAEMATOLOGICA, V101, P626, DOI 10.3324/haematol.2015.135301
   Sanmamed MF, 2018, CELL, V175, P313, DOI 10.1016/j.cell.2018.09.035
   Schenkel AR, 2013, FRONT IMMUNOL, V4, DOI 10.3389/fimmu.2013.00090
   Schmohl JU, 2016, MOL THER, V24, P1312, DOI 10.1038/mt.2016.88
   Schorey JS, 2008, TRAFFIC, V9, P871, DOI 10.1111/j.1600-0854.2008.00734.x
   Screpanti V, 2005, MOL IMMUNOL, V42, P495, DOI 10.1016/j.molimm.2004.07.033
   Shah NN, 2015, BLOOD, V125, P784, DOI 10.1182/blood-2014-07-592881
   Sim GC, 2016, CANCER IMMUNOL RES, V4, P983, DOI 10.1158/2326-6066.CIR-15-0195
   Soiffer RJ, 2018, BLOOD, V131, P2511, DOI 10.1182/blood-2018-04-840835
   Srivastava S, 2018, J IMMUNOL, V200, P459, DOI 10.4049/jimmunol.1701155
   Srivastava S, 2013, CANCER IMMUNOL IMMUN, V62, P1073, DOI 10.1007/s00262-013-1403-0
   Suck G, 2016, CANCER IMMUNOL IMMUN, V65, P485, DOI 10.1007/s00262-015-1761-x
   Talmadge JE, 2016, CLIN CANCER RES, V22, P3419, DOI 10.1158/1078-0432.CCR-16-0246
   Tay SS, 2016, HUM VACC IMMUNOTHER, V12, P2790, DOI 10.1080/21645515.2016.1198455
   Thakur A, 2016, EXPERT OPIN BIOL TH, V16, P675, DOI 10.1517/14712598.2016.1150996
   Thery C, 2002, NAT REV IMMUNOL, V2, P569, DOI 10.1038/nri855
   Nham T, 2018, J IMMUNOTHER, V41, P64, DOI 10.1097/CJI.0000000000000192
   Tonn T, 2013, CYTOTHERAPY, V15, P1563, DOI 10.1016/j.jcyt.2013.06.017
   TRAN AC, 1995, J IMMUNOL, V155, P1000
   Tzeng A, 2015, P NATL ACAD SCI USA, V112, P3320, DOI 10.1073/pnas.1416159112
   Uherek C, 2002, BLOOD, V100, P1265, DOI 10.1182/blood.V100.4.1265.h81602001265_1265_1273
   Vallera DA, 2016, CLIN CANCER RES, V22, P3440, DOI 10.1158/1078-0432.CCR-15-2710
   Varchetta S, 2007, CANCER RES, V67, P11991, DOI 10.1158/0008-5472.CAN-07-2068
   Vey Norbert, 2018, Oncotarget, V9, P17675, DOI 10.18632/oncotarget.24832
   Vey N, 2012, BLOOD, V120, P4317, DOI 10.1182/blood-2012-06-437558
   Vitale M, 2014, EUR J IMMUNOL, V44, P1582, DOI 10.1002/eji.201344272
   Vivier E, 2008, NAT IMMUNOL, V9, P503, DOI 10.1038/ni1582
   Vivier E, 2011, SCIENCE, V331, DOI 10.1126/science.1198687
   Voskoboinik I, 2006, NAT REV IMMUNOL, V6, P940, DOI 10.1038/nri1983
   Waldmann TA, 2006, NAT REV IMMUNOL, V6, P595, DOI 10.1038/nri1901
   Wen C, 2017, J EXTRACELL VESICLES, V6, DOI 10.1080/20013078.2017.1400370
   Wiernik A, 2013, CLIN CANCER RES, V19, P3844, DOI 10.1158/1078-0432.CCR-13-0505
   Woll PS, 2009, BLOOD, V113, P6094, DOI 10.1182/blood-2008-06-165225
   Woll PS, 2005, J IMMUNOL, V175, P5095, DOI 10.4049/jimmunol.175.8.5095
   Wong HC, 2013, ONCOIMMUNOLOGY, V2, DOI 10.4161/onci.26442
   Wood MJA, 2011, THER DELIV, V2, P1095, DOI 10.4155/TDE.11.83
   Wrangle JM, 2018, LANCET ONCOL, V19, P694, DOI 10.1016/S1470-2045(18)30148-7
   Wu CY, 2015, SCIENCE, V350, DOI 10.1126/science.aab4077
   Wu JJ, 2015, J HEMATOL ONCOL, V8, DOI 10.1186/s13045-015-0188-3
   Xu YB, 2013, CANCER IMMUNOL IMMUN, V62, P1637, DOI 10.1007/s00262-013-1466-y
   Yanez-Mo M, 2015, J EXTRACELL VESICLES, V4, DOI 10.3402/jev.v4.27066
   Yang TZ, 2015, PHARM RES-DORDR, V32, P2003, DOI 10.1007/s11095-014-1593-y
   Zah E, 2016, CANCER IMMUNOL RES, V4, P498, DOI 10.1158/2326-6066.CIR-15-0231
   Zhang C, 2017, FRONT IMMUNOL, V8, DOI 10.3389/fimmu.2017.00533
   Zhang Q, 2018, NAT IMMUNOL, V19, P723, DOI 10.1038/s41590-018-0132-0
   Zhu LY, 2018, FRONT IMMUNOL, V9, DOI 10.3389/fimmu.2018.00824
   Zhu L, 2017, THERANOSTICS, V7, P2732, DOI 10.7150/thno.18752
NR 153
TC 119
Z9 122
U1 21
U2 57
PU FRONTIERS MEDIA SA
PI LAUSANNE
PA AVENUE DU TRIBUNAL FEDERAL 34, LAUSANNE, CH-1015, SWITZERLAND
SN 1664-3224
J9 FRONT IMMUNOL
JI Front. Immunol.
PD MAY 31
PY 2019
VL 10
AR 1205
DI 10.3389/fimmu.2019.01205
PG 16
WC Immunology
SC Immunology
GA IB3NI
UT WOS:000470173800001
PM 31214177
OA Green Published, gold
HC Y
HP N
DA 2021-10-28
ER

PT S
AU Esensten, JH
   Bluestone, JA
   Lim, WA
AF Esensten, Jonathan H.
   Bluestone, Jeffrey A.
   Lim, Wendell A.
BE Abbas, AK
   Aster, JC
   Feany, MB
TI Engineering Therapeutic T Cells: From Synthetic Biology to Clinical
   Trials
SO ANNUAL REVIEW OF PATHOLOGY: MECHANISMS OF DISEASE, VOL 12
SE Annual Review of Pathology-Mechanisms of Disease
LA English
DT Review; Book Chapter
DE T cells; synthetic biology; cellular therapy; immunotherapy; cellular
   engineering
ID CHIMERIC-ANTIGEN-RECEPTOR; TUMOR-INFILTRATING LYMPHOCYTES; DNA-BINDING
   SPECIFICITY; VERSUS-HOST-DISEASE; TERM-FOLLOW-UP; CANCER REGRESSION;
   GENE-TRANSFER; ADOPTIVE IMMUNOTHERAPY; MESSENGER-RNA; SUICIDE GENE
AB Engineered T cells are currently in clinical trials to treat patients with cancer, solid organ transplants, and autoimmune diseases. However, the field is still in its infancy. The design, and manufacturing, of T cell therapies is not standardized and is performed mostly in academic settings by competing groups. Reliable methods to define dose and pharmacokinetics of T cell therapies need to be developed. As of mid-2016, there are no US Food and Drug Administration (FDA)-approved T cell therapeutics on the market, and FDA regulations are only slowly adapting to the new technologies. Further development of engineered T cell therapies requires advances in immunology, synthetic biology, manufacturing processes, and government regulation. In this review, we outline some of these challenges and discuss the contributions that pathologists can make to this emerging field.
C1 [Esensten, Jonathan H.] Univ Calif San Francisco, Dept Lab Med, San Francisco, CA 94143 USA.
   [Bluestone, Jeffrey A.] Univ Calif San Francisco, Ctr Diabet, San Francisco, CA 94143 USA.
   [Bluestone, Jeffrey A.] Univ Calif San Francisco, Dept Med, San Francisco, CA 94143 USA.
   [Lim, Wendell A.] Univ Calif San Francisco, Dept Cellular & Mol Pharmacol, San Francisco, CA 94158 USA.
RP Esensten, JH (corresponding author), Univ Calif San Francisco, Dept Lab Med, San Francisco, CA 94143 USA.
EM Jonathan.Esensten@ucsf.edu; Jeff.Bluestone@ucsf.edu;
   Wendell.Lim@ucsf.edu
FU NATIONAL CANCER INSTITUTEUnited States Department of Health & Human
   ServicesNational Institutes of Health (NIH) - USANIH National Cancer
   Institute (NCI) [R01CA196277] Funding Source: NIH RePORTER; Howard
   Hughes Medical InstituteHoward Hughes Medical Institute Funding Source:
   Medline; NCI NIH HHSUnited States Department of Health & Human
   ServicesNational Institutes of Health (NIH) - USANIH National Cancer
   Institute (NCI) [R01 CA196277] Funding Source: Medline
CR Au P, 2012, SCI TRANSL MED, V4, DOI 10.1126/scitranslmed.3004131
   Bailey AM, 2015, ADV EXP MED BIOL, V871, P1, DOI 10.1007/978-3-319-18618-4_1
   Barrett DM, 2015, J IMMUNOL, V195, P755, DOI 10.4049/jimmunol.1500751
   Barrett DM, 2014, ANNU REV MED, V65, P333, DOI 10.1146/annurev-med-060512-150254
   Beatty GL, 2014, CANCER IMMUNOL RES, V2, P112, DOI 10.1158/2326-6066.CIR-13-0170
   Belshaw PJ, 1996, CHEM BIOL, V3, P731, DOI 10.1016/S1074-5521(96)90249-5
   Berdien B, 2014, GENE THER, V21, P539, DOI 10.1038/gt.2014.26
   Berger C, 2006, BLOOD, V107, P2294, DOI 10.1182/blood-2005-08-3503
   Bluestone JA, 2015, SCI TRANSL MED, V7, DOI 10.1126/scitranslmed.aad4134
   Boch J, 2009, SCIENCE, V326, P1509, DOI 10.1126/science.1178811
   Boissel S, 2014, NUCLEIC ACIDS RES, V42, P2591, DOI 10.1093/nar/gkt1224
   Bonini C, 1997, SCIENCE, V276, P1719, DOI 10.1126/science.276.5319.1719
   Brentjens RJ, 2013, SCI TRANSL MED, V5, DOI 10.1126/scitranslmed.3005930
   Brusko TM, 2008, IMMUNOL REV, V223, P371, DOI 10.1111/j.1600-065X.2008.00637.x
   Budde LE, 2013, PLOS ONE, V8, DOI 10.1371/journal.pone.0082742
   CHAMBERS RW, 1969, TRANSFUSION, V9, P32, DOI 10.1111/j.1537-2995.1969.tb04909.x
   Chen YY, 2010, P NATL ACAD SCI USA, V107, P8531, DOI 10.1073/pnas.1001721107
   Conklin BR, 2008, NAT METHODS, V5, P673, DOI 10.1038/nmeth.1232
   Cornu TI, 2008, MOL THER, V16, P352, DOI 10.1038/sj.mt.6300357
   Cruz CRY, 2013, BLOOD, V122, P2965, DOI 10.1182/blood-2013-06-506741
   Davila ML, 2014, SCI TRANSL MED, V6, DOI 10.1126/scitranslmed.3008226
   Davis JL, 2010, CLIN CANCER RES, V16, P5852, DOI 10.1158/1078-0432.CCR-10-1280
   Davis L, 2011, PLOS ONE, V6, DOI 10.1371/journal.pone.0023981
   Depil S, 2004, BONE MARROW TRANSPL, V33, P531, DOI 10.1038/sj.bmt.1704381
   Di Stasi A, 2011, NEW ENGL J MED, V365, P1673, DOI 10.1056/NEJMoa1106152
   Dotti G, 2014, IMMUNOL REV, V257, P107, DOI 10.1111/imr.12131
   Downing NS, 2014, JAMA-J AM MED ASSOC, V311, P368, DOI 10.1001/jama.2013.282034
   Fedorov VD, 2013, SCI TRANSL MED, V5, DOI 10.1126/scitranslmed.3006597
   Feldman SA, 2015, SEMIN ONCOL, V42, P626, DOI 10.1053/j.seminoncol.2015.05.005
   Field AC, 2013, PLOS ONE, V8, DOI 10.1371/journal.pone.0068201
   Fischbach MA, 2013, SCI TRANSL MED, V5, DOI 10.1126/scitranslmed.3005568
   Frecha C, 2011, J VIROL, V85, P5975, DOI 10.1128/JVI.00324-11
   Fu YF, 2013, NAT BIOTECHNOL, V31, P822, DOI 10.1038/nbt.2623
   Gaj T, 2013, TRENDS BIOTECHNOL, V31, P397, DOI 10.1016/j.tibtech.2013.04.004
   Galvan DL, 2009, J IMMUNOTHER, V32, P837, DOI 10.1097/CJI.0b013e3181b2914c
   Garfall AL, 2015, NEW ENGL J MED, V373, P1040, DOI 10.1056/NEJMoa1504542
   Gee AP, 1999, CYTOTHERAPY, V1, P485, DOI 10.1080/0032472031000141309
   Geng X, 2014, GENE THER, V21, P444, DOI 10.1038/gt.2014.5
   Gerdemann U, 2013, MOL THER, V21, P2113, DOI 10.1038/mt.2013.151
   Gragert L, 2014, NEW ENGL J MED, V371, P339, DOI 10.1056/NEJMsa1311707
   Griffioen M, 2009, HAEMATOL-HEMATOL J, V94, P1316, DOI 10.3324/haematol.2008.001677
   Gross G, 2016, ANNU REV PHARMACOL, V56, P59, DOI 10.1146/annurev-pharmtox-010814-124844
   Grupp SA, 2013, NEW ENGL J MED, V368, P1509, DOI 10.1056/NEJMoa1215134
   Hacein-Bey-Abina S, 2008, J CLIN INVEST, V118, P3132, DOI 10.1172/JCI35700
   Haque T, 2007, BLOOD, V110, P1123, DOI 10.1182/blood-2006-12-063008
   Harvath L., 2009, CELLULAR THERAPY PRI, P2
   HEDDLE NM, 1995, BRIT J HAEMATOL, V91, P1000, DOI 10.1111/j.1365-2141.1995.tb05425.x
   Heeger PS, 2003, AM J TRANSPLANT, V3, P525, DOI 10.1034/j.1600-6143.2003.00123.x
   Holkers M, 2013, NUCLEIC ACIDS RES, V41, DOI 10.1093/nar/gks1446
   Holling TM, 2002, J IMMUNOL, V168, P763, DOI 10.4049/jimmunol.168.2.763
   Hou PP, 2015, SCI REP-UK, V5, DOI 10.1038/srep15577
   Hudecek M, 2015, CANCER IMMUNOL RES, V3, P125, DOI 10.1158/2326-6066.CIR-14-0127
   Jensen MC, 2010, BIOL BLOOD MARROW TR, V16, P1245, DOI 10.1016/j.bbmt.2010.03.014
   Johnson LA, 2015, SCI TRANSL MED, V7, DOI 10.1126/scitranslmed.aaa4963
   Johnson LA, 2009, BLOOD, V114, P535, DOI 10.1182/blood-2009-03-211714
   Kaminski R, 2016, SCI REP-UK, V6, DOI 10.1038/srep22555
   Kawalekar OU, 2016, IMMUNITY, V44, P380, DOI 10.1016/j.immuni.2016.01.021
   Kennett S, 2009, CELLULAR THERAPY PRI, P18
   Kieback E, 2008, P NATL ACAD SCI USA, V105, P623, DOI 10.1073/pnas.0710198105
   Kim H, 2014, NAT REV GENET, V15, P321, DOI 10.1038/nrg3686
   Kloss CC, 2013, NAT BIOTECHNOL, V31, P71, DOI 10.1038/nbt.2459
   Kochenderfer JN, 2012, BLOOD, V119, P2709, DOI 10.1182/blood-2011-10-384388
   Kolb HJ, 2004, BLOOD, V103, P767, DOI 10.1182/blood-2003-02-0342
   Kwok R, 2010, NATURE, V463, P288, DOI 10.1038/463288a
   Lamers CHJ, 2013, MOL THER, V21, P904, DOI 10.1038/mt.2013.17
   Lee DW, 2015, LANCET, V385, P517, DOI 10.1016/S0140-6736(14)61403-3
   Lee TH, 2005, TRANSFUSION, V45, P1280, DOI 10.1111/j.1537-2995.2005.00201.x
   Lee TH, 1999, BLOOD, V93, P3127
   Leen AM, 2013, BLOOD, V121, P5113, DOI 10.1182/blood-2013-02-486324
   Linette GP, 2013, BLOOD, V122, P863, DOI 10.1182/blood-2013-03-490565
   Liu XJ, 2015, CANCER RES, V75, P3596, DOI 10.1158/0008-5472.CAN-15-0159
   Ma JSY, 2016, P NATL ACAD SCI USA, V113, pE450, DOI 10.1073/pnas.1524193113
   Manuri PVR, 2010, HUM GENE THER, V21, P427, DOI 10.1089/hum.2009.114
   Maude SL, 2015, BLOOD, V125, P4017, DOI 10.1182/blood-2014-12-580068
   Maus MV, 2014, ANNU REV IMMUNOL, V32, P189, DOI 10.1146/annurev-immunol-032713-120136
   Menger L, 2015, BLOOD, V126, P2781, DOI 10.1182/blood-2015-08-664755
   Mercier-Letondal P, 2008, HUM GENE THER, V19, P937, DOI 10.1089/hum.2007.156
   Modlich U, 2009, MOL THER, V17, P1919, DOI 10.1038/mt.2009.179
   Morgan RA, 2006, SCIENCE, V314, P126, DOI 10.1126/science.1129003
   Morgan RA, 2013, J IMMUNOTHER, V36, P133, DOI 10.1097/CJI.0b013e3182829903
   Morgan RA, 2010, MOL THER, V18, P843, DOI 10.1038/mt.2010.24
   Morsut L, 2016, CELL, V164, P780, DOI 10.1016/j.cell.2016.01.012
   Moscou MJ, 2009, SCIENCE, V326, P1501, DOI 10.1126/science.1178817
   Nishimura T, 2013, CELL STEM CELL, V12, P114, DOI 10.1016/j.stem.2012.11.002
   Orton S, 2001, TRANSFUS MED REV, V15, P282, DOI 10.1053/tm.2001.26956
   Osborn MJ, 2016, ADV EXP MED BIOL, V895, P223, DOI 10.1007/978-1-4939-3509-3_12
   Osborn MJ, 2016, MOL THER, V24, P570, DOI 10.1038/mt.2015.197
   Ousterout DG, 2016, METHODS MOL BIOL, V1338, P27, DOI 10.1007/978-1-4939-2932-0_3
   PAPADOPOULOS EB, 1994, NEW ENGL J MED, V330, P1185, DOI 10.1056/NEJM199404283301703
   Papadopoulou A, 2014, SCI TRANSL MED, V6, DOI 10.1126/scitranslmed.3008825
   Park JS, 2014, P NATL ACAD SCI USA, V111, P5896, DOI 10.1073/pnas.1402087111
   Parkhurst MR, 2011, MOL THER, V19, P620, DOI 10.1038/mt.2010.272
   Philip B, 2014, BLOOD, V124, P1277, DOI 10.1182/blood-2014-01-545020
   Poirot L, 2015, CANCER RES, V75, P3853, DOI 10.1158/0008-5472.CAN-14-3321
   Porter DL, 2015, SCI TRANSL MED, V7, DOI 10.1126/scitranslmed.aac5415
   Provasi E, 2012, NAT MED, V18, P807, DOI 10.1038/nm.2700
   Putnam AL, 2013, AM J TRANSPLANT, V13, P3010, DOI 10.1111/ajt.12433
   Qasim W, 2015, BLOOD, V126, P2046, DOI DOI 10.1182/BLOOD.V126.23.2046.2046
   Rapoport AP, 2015, NAT MED, V21, P914, DOI 10.1038/nm.3910
   Reed W, 2007, SEMIN HEMATOL, V44, P24, DOI 10.1053/j.seminhematol.2006.09.012
   Riteau B, 2001, INT IMMUNOL, V13, P193, DOI 10.1093/intimm/13.2.193
   Robbins PF, 2015, CLIN CANCER RES, V21, P1019, DOI 10.1158/1078-0432.CCR-14-2708
   Rodgers DT, 2016, P NATL ACAD SCI USA, V113, pE459, DOI 10.1073/pnas.1524155113
   ROSENBERG SA, 1988, NEW ENGL J MED, V319, P1676, DOI 10.1056/NEJM198812223192527
   RouasFreiss N, 1997, P NATL ACAD SCI USA, V94, P5249, DOI 10.1073/pnas.94.10.5249
   Roybal KT, 2016, CELL, V164, P770, DOI 10.1016/j.cell.2016.01.011
   Santiago Y, 2008, P NATL ACAD SCI USA, V105, P5809, DOI 10.1073/pnas.0800940105
   Scarisbrick JJ, 2015, BONE MARROW TRANSPL, V50, P62, DOI 10.1038/bmt.2014.227
   Scholler J, 2012, SCI TRANSL MED, V4, DOI 10.1126/scitranslmed.3003761
   Schumann K, 2015, P NATL ACAD SCI USA, V112, P10437, DOI 10.1073/pnas.1512503112
   Silver PA, 2014, NATURE, V509, P166, DOI 10.1038/509166a
   Singh H, 2014, IMMUNOL REV, V257, P181, DOI 10.1111/imr.12137
   Singh H, 2013, PLOS ONE, V8, DOI 10.1371/journal.pone.0064138
   Slaymaker IM, 2016, SCIENCE, V351, P84, DOI 10.1126/science.aad5227
   Smith J, 2006, NUCLEIC ACIDS RES, V34, DOI 10.1093/nar/gkl720
   Spencer DM, 1996, CURR BIOL, V6, P839, DOI 10.1016/S0960-9822(02)00607-3
   Srivastava S, 2015, TRENDS IMMUNOL, V36, P494, DOI 10.1016/j.it.2015.06.004
   Suerth JD, 2012, CURR OPIN IMMUNOL, V24, P598, DOI 10.1016/j.coi.2012.08.007
   Szczepek M, 2007, NAT BIOTECHNOL, V25, P786, DOI 10.1038/nbt1317
   TAKAHASHI K, 1994, LANCET, V343, P700, DOI 10.1016/S0140-6736(94)91580-6
   Tamada K, 2012, CLIN CANCER RES, V18, P6436, DOI 10.1158/1078-0432.CCR-12-1449
   Tang QZ, 2013, CSH PERSPECT MED, V3, DOI 10.1101/cshperspect.a015552
   Tey SK, 2007, BIOL BLOOD MARROW TR, V13, P913, DOI 10.1016/j.bbmt.2007.04.005
   Themeli M, 2013, NAT BIOTECHNOL, V31, P928, DOI 10.1038/nbt.2678
   Thomis DC, 2001, BLOOD, V97, P1249, DOI 10.1182/blood.V97.5.1249
   Torikai H, 2013, BLOOD, V122, P1341, DOI 10.1182/blood-2013-03-478255
   Torikai H, 2012, BLOOD, V119, P5697, DOI 10.1182/blood-2012-01-405365
   Townshend B, 2015, NAT METHODS, V12, P989, DOI [10.1038/NMETH.3486, 10.1038/nmeth.3486]
   Turchiano G, 2014, PLOS ONE, V9, DOI 10.1371/journal.pone.0112712
   U.S. Department of Health and Human Services Food and Drug Administration., 2011, GUID IND POT TESTS C
   Urbanska K, 2012, CANCER RES, V72, P1844, DOI 10.1158/0008-5472.CAN-11-3890
   US Dep. Health Hum. Serv. Cent. Medicare & Medicaid Serv, 2011, CLIN LAB IMPR AM 198
   [US Department of Health and Human Services Food and Drug Administration], 2008, GUID IND CGMP PHAS 1
   Utter GH, 2004, J TRAUMA, V57, P702, DOI 10.1097/01.TA.0000140666.15972.37
   Valton J, 2015, MOL THER, V23, P1507, DOI 10.1038/mt.2015.104
   Vizcardo R, 2013, CELL STEM CELL, V12, P31, DOI 10.1016/j.stem.2012.12.006
   WAGNER FF, 1995, TRANSFUSION, V35, P284, DOI 10.1046/j.1537-2995.1995.35495216075.x
   Wang JB, 2016, NUCLEIC ACIDS RES, V44, DOI 10.1093/nar/gkv1121
   Wang XL, 2011, BLOOD, V118, P1255, DOI 10.1182/blood-2011-02-337360
   Way JC, 2014, CELL, V157, P151, DOI 10.1016/j.cell.2014.02.039
   Weissinger EM, 2015, FRONT PHARMACOL, V6, DOI 10.3389/fphar.2015.00076
   Wilkie S, 2012, J CLIN IMMUNOL, V32, P1059, DOI 10.1007/s10875-012-9689-9
   Wu CY, 2015, SCIENCE, V350, DOI 10.1126/science.aab4077
   Yannelli JR, 1996, INT J CANCER, V65, P413, DOI 10.1002/(SICI)1097-0215(19960208)65:4<413::AID-IJC3>3.0.CO;2-#
   Yuan JY, 2012, MOL THER, V20, P849, DOI 10.1038/mt.2011.310
   Zhao YB, 2006, MOL THER, V13, P151, DOI 10.1016/j.ymthe.2005.07.688
   Zhou XO, 2014, BLOOD, V123, P3895, DOI 10.1182/blood-2014-01-551671
NR 147
TC 33
Z9 33
U1 1
U2 36
PU ANNUAL REVIEWS
PI PALO ALTO
PA 4139 EL CAMINO WAY, PO BOX 10139, PALO ALTO, CA 94303-0897 USA
SN 1553-4006
J9 ANNU REV PATHOL-MECH
JI Annu. Rev. Pathol.-Mech Dis.
PY 2017
VL 12
BP 305
EP 330
DI 10.1146/annurev-pathol-052016-100304
PG 26
WC Pathology
SC Pathology
GA BG9PJ
UT WOS:000393554200012
PM 27959633
OA Green Accepted, Green Published
DA 2021-10-28
ER

PT J
AU Suck, G
   Odendahl, M
   Nowakowska, P
   Seidl, C
   Wels, WS
   Klingemann, HG
   Tonn, T
AF Suck, Garnet
   Odendahl, Marcus
   Nowakowska, Paulina
   Seidl, Christian
   Wels, Winfried S.
   Klingemann, Hans G.
   Tonn, Torsten
TI NK-92: an 'off-the-shelf therapeutic' for adoptive natural killer
   cell-based cancer immunotherapy
SO CANCER IMMUNOLOGY IMMUNOTHERAPY
LA English
DT Article
DE NK-92; Cellular immunotherapy; CAR; Clinical trial; NK cell line; Tumor
   targeting
ID EX-VIVO EXPANSION; NK CELLS; LINE NK-92; CYTOTOXIC ACTIVITY;
   MESSENGER-RNA; KHYG-1; RECEPTOR; TRANSFECTION; EXPRESSION; RESISTANCE
AB Natural killer (NK) cells are increasingly considered as immunotherapeutic agents in particular in the fight against cancers. NK cell therapies are potentially broadly applicable and, different from their T cell counterparts, do not cause graft-versus-host disease. Efficacy and clinical in vitro or in vivo expansion of primary NK cells will however always remain variable due to individual differences of donors or patients. Long-term storage of clinical NK cell lots to allow repeated clinical applications remains an additional challenge. In contrast, the established and well-characterized cell line NK-92 can be easily and reproducibly expanded from a good manufacturing practice (GMP)-compliant cryopreserved master cell bank. Moreover, no cost-intensive cell purification methods are required. To date, NK-92 has been intensively studied. The cells displayed superior cytotoxicity against a number of tumor types tested, which was confirmed in preclinical mouse studies. Subsequent clinical testing demonstrated safety of NK-92 infusions even at high doses. Despite the phase I nature of the trials conducted so far, some efficacy was noted, particularly against lung tumors. Furthermore, to overcome tumor resistance and for specific targeting, NK-92 has been engineered to express a number of different chimeric antigen receptors (CARs), including targeting, for example, CD19 or CD20 (anti-B cell malignancies), CD38 (anti-myeloma) or human epidermal growth factor receptor 2 (HER2; ErbB2; anti-epithelial cancers). The concept of an NK cell line as an allogeneic cell therapeutic produced 'off-the-shelf' on demand holds great promise for the development of effective treatments.
C1 [Suck, Garnet] German Red Cross Blood Donat Serv North East, Inst Transfus Med, Berlin, Germany.
   [Odendahl, Marcus; Tonn, Torsten] German Red Cross Blood Donat Serv North East, Inst Transfus Med, Blasewitzer Str 68-70, D-01307 Dresden, Germany.
   [Nowakowska, Paulina; Seidl, Christian; Tonn, Torsten] German Red Cross Blood Donat Serv Baden Wurttemb, Inst Transfus Med & Immunohematol, Frankfurt, Germany.
   [Wels, Winfried S.] Georg Speyer Haus, Inst Tumor Biol & Expt Therapy, Frankfurt, Germany.
   [Klingemann, Hans G.] NantKwest Inc, Culver City, CA USA.
   [Tonn, Torsten] Tech Univ Dresden, Med Fac Carl Gustav Carus, D-01062 Dresden, Germany.
RP Tonn, T (corresponding author), German Red Cross Blood Donat Serv North East, Inst Transfus Med, Blasewitzer Str 68-70, D-01307 Dresden, Germany.; Tonn, T (corresponding author), German Red Cross Blood Donat Serv Baden Wurttemb, Inst Transfus Med & Immunohematol, Frankfurt, Germany.; Tonn, T (corresponding author), Tech Univ Dresden, Med Fac Carl Gustav Carus, D-01062 Dresden, Germany.
EM t.tonn@blutspende.de
OI Suck, Garnet/0000-0002-8760-7467; Wels, Winfried/0000-0001-9858-3643
CR Arai S, 2008, CYTOTHERAPY, V10, P625, DOI 10.1080/14653240802301872
   Bais S, 2012, ADV VIROL, V2012, DOI 10.1155/2012/186512
   Bhat R, 2007, PLOS ONE, V2, DOI 10.1371/journal.pone.0000326
   Boissel L, 2013, ONCOIMMUNOLOGY, V2, DOI 10.4161/onci.26527
   Boissel L, 2012, LEUKEMIA LYMPHOMA, V53, P958, DOI 10.3109/10428194.2011.634048
   Boissel L, 2009, LEUKEMIA RES, V33, P1255, DOI 10.1016/j.leukres.2008.11.024
   Burshtyn DN, 1996, IMMUNITY, V4, P77, DOI 10.1016/S1074-7613(00)80300-3
   Childs RW, 2013, HEMATOL-AM SOC HEMAT, P234, DOI 10.1182/asheducation-2013.1.234
   Choi PJ, 2013, P NATL ACAD SCI USA, V110, P6488, DOI 10.1073/pnas.1221312110
   Cooley S, 2007, BLOOD, V110, P578, DOI 10.1182/blood-2006-07-036228
   Daldrup-Link HE, 2005, EUR RADIOL, V15, P4, DOI 10.1007/s00330-004-2526-7
   Faure M, 2002, J IMMUNOL, V168, P6208, DOI 10.4049/jimmunol.168.12.6208
   GONG JH, 1994, LEUKEMIA, V8, P652
   Heidenreich S, 2012, CLIN DEV IMMUNOL, DOI 10.1155/2012/652130
   Klingemann H G, 1996, Biol Blood Marrow Transplant, V2, P68
   Klingemann HG, 2013, CYTOTHERAPY, V15, P1185, DOI 10.1016/j.jcyt.2013.03.011
   Klingemann HG, 2004, CYTOTHERAPY, V6, P15, DOI 10.1080/14653240310004548
   Koepsell SA, 2013, TRANSFUSION, V53, P398, DOI 10.1111/j.1537-2995.2012.03695.x
   Lowdell MW, 1997, ONCOLOGIST, V2, P268
   Luetke-Eversloh M, 2013, FRONT IMMUNOL, V4, DOI 10.3389/fimmu.2013.00499
   Maki G, 2003, BONE MARROW TRANSPL, V31, P1119, DOI 10.1038/sj.bmt.1704117
   Maki G, 2001, J HEMATOTH STEM CELL, V10, P369, DOI 10.1089/152581601750288975
   Maki G, 2001, J HEMATOTH STEM CELL, V10, P545, DOI 10.1089/15258160152509154
   Mallett CL, 2012, CYTOTHERAPY, V14, P743, DOI 10.3109/14653249.2012.667874
   Matsuo Y, 2003, LEUKEMIA RES, V27, P935, DOI 10.1016/S0145-2126(03)00024-9
   Meier R, 2008, NUCL MED BIOL, V35, P579, DOI 10.1016/j.nucmedbio.2008.02.006
   Miller JS, 2013, HEMATOL-AM SOC HEMAT, P247, DOI 10.1182/asheducation-2013.1.247
   Muller T, 2008, CANCER IMMUNOL IMMUN, V57, P411, DOI 10.1007/s00262-007-0383-3
   Pazmany L, 1996, SCIENCE, V274, P792, DOI 10.1126/science.274.5288.792
   Porter DL, 2011, NEW ENGL J MED, V365, P725, DOI 10.1056/NEJMoa1103849
   Reid GSD, 2002, CLIN EXP IMMUNOL, V129, P265, DOI 10.1046/j.1365-2249.2002.01919.x
   Romanski A, 2005, EXP HEMATOL, V33, P344, DOI 10.1016/j.exphem.2004.11.006
   Sahm C, 2012, CANCER IMMUNOL IMMUN, V61, P1451, DOI 10.1007/s00262-012-1212-x
   Schonfeld K, 2015, MOL THER, V23, P330, DOI [10.1038/mt.2014.21, 10.1038/mt.2014.219]
   Suck G, 2006, INT J RADIAT BIOL, V82, P355, DOI 10.1080/09553000600649653
   Suck G, 2005, EXP HEMATOL, V33, P1160, DOI 10.1016/j.exphem.2005.06.024
   Suck G, 2006, SEMIN CANCER BIOL, V16, P412, DOI 10.1016/j.semcancer.2006.07.006
   Suck G, 2006, INT IMMUNOL, V18, P1347, DOI 10.1093/intimm/dxl071
   Suck Garnet, 2011, Front Biosci (Elite Ed), V3, P166, DOI 10.2741/e230
   Suck Garnet, 2010, Hematol Oncol Stem Cell Ther, V3, P135
   Swift BE, 2012, HAEMATOL-HEMATOL J, V97, P1020, DOI 10.3324/haematol.2011.054254
   Tam YK, 1999, J HEMATOTHER, V8, P281, DOI 10.1089/106161299320316
   Tam YK, 1999, HUM GENE THER, V10, P1359, DOI 10.1089/10430349950018030
   Tam YK, 2003, CYTOTHERAPY, V5, P259, DOI 10.1080/14653240310001523
   Tonn T, 2006, TRANSFUS MED HEMOTH, V33, P144, DOI 10.1159/000091112
   Tonn T, 2001, J HEMATOTH STEM CELL, V10, P535, DOI 10.1089/15258160152509145
   Tonn T, 2013, CYTOTHERAPY, V15, P1563, DOI 10.1016/j.jcyt.2013.06.017
   Uherek C, 2002, BLOOD, V100, P1265, DOI 10.1182/blood.V100.4.1265.h81602001265_1265_1273
   Whiteside TL, 2011, CYTOTHERAPY, V13, P201, DOI 10.3109/14653249.2010.506507
   Wieczorek A, 2013, TRANSFUS MED HEMOTH, V40, P388, DOI 10.1159/000357163
   Yagita M, 2000, LEUKEMIA, V14, P922, DOI 10.1038/sj.leu.2401769
   Yahng SA, 2014, BRIT J HAEMATOL, V164, P555, DOI 10.1111/bjh.12664
   Yan Y, 1998, CLIN CANCER RES, V4, P2859
NR 53
TC 155
Z9 166
U1 6
U2 42
PU SPRINGER
PI NEW YORK
PA 233 SPRING ST, NEW YORK, NY 10013 USA
SN 0340-7004
EI 1432-0851
J9 CANCER IMMUNOL IMMUN
JI Cancer Immunol. Immunother.
PD APR
PY 2016
VL 65
IS 4
BP 485
EP 492
DI 10.1007/s00262-015-1761-x
PG 8
WC Oncology; Immunology
SC Oncology; Immunology
GA DJ1HA
UT WOS:000373952700012
PM 26559813
DA 2021-10-28
ER

PT J
AU Hettle, R
   Corbett, M
   Hinde, S
   Hodgson, R
   Jones-Diette, J
   Woolacott, N
   Palmer, S
AF Hettle, Robert
   Corbett, Mark
   Hinde, Sebastian
   Hodgson, Robert
   Jones-Diette, Julie
   Woolacott, Nerys
   Palmer, Stephen
TI The assessment and appraisal of regenerative medicines and cell therapy
   products: an exploration of methods for review, economic evaluation and
   appraisal
SO HEALTH TECHNOLOGY ASSESSMENT
LA English
DT Article
ID ACUTE LYMPHOBLASTIC-LEUKEMIA; MINIMAL RESIDUAL DISEASE; PROPENSITY SCORE
   METHODS; SURROGATE END-POINTS; RANDOMIZED CONTROLLED-TRIALS; ACUTE
   LYMPHOCYTIC-LEUKEMIA; ALLOGENEIC BONE-MARROW; SINGLE-CENTER TRIALS; ARM
   PHASE-II; CLINICAL-TRIALS
AB Background: The National Institute for Health and Care Excellence (NICE) commissioned a 'mock technology appraisal' to assess whether changes to its methods and processes are needed. This report presents the findings of independent research commissioned to inform this appraisal and the deliberations of a panel convened by NICE to evaluate the mock appraisal.
   Methods: Our research included reviews to identify issues, analysis methods and conceptual differences and the relevance of alternative decision frameworks, alongside the development of an exemplar case study of chimeric antigen receptor (CAR) T-cell therapy for treating acute lymphoblastic leukaemia.
   Results: An assessment of previous evaluations of regenerative medicines found that, although there were a number of evidential challenges, none was unique to regenerative medicines or was beyond the scope of existing methods used to conceptualise decision uncertainty. Regarding the clinical evidence for regenerative medicines, the issues were those associated with a limited evidence base but were not unique to regenerative medicines: small non-randomised studies, high variation in response and the intervention subject to continuing development. The relative treatment effects generated from single-arm trials are likely to be optimistic unless it is certain that the historical data have accurately estimated the efficacy of the control agent. Pivotal trials may use surrogate end points, which, on average, overestimate treatment effects. To reduce overall uncertainty, multivariate meta-analysis of all available data should be considered. Incorporating indirectly relevant but more reliable (more mature) data into the analysis can also be considered; such data may become available as a result of the evolving regulatory pathways being developed by the European Medicines Agency. For the exemplar case of CAR T-cell therapy, target product profiles (TPPs) were developed, which considered the 'curative' and 'bridging to stem-cell transplantation' treatment approaches separately. Within each TPP, three 'hypothetical' evidence sets (minimum, intermediate and mature) were generated to simulate the impact of alternative levels of precision and maturity in the clinical evidence. Subsequent assessments of cost-effectiveness were undertaken, employing the existing NICE reference case alongside additional analyses suggested within alternative frameworks. The additional exploratory analyses were undertaken to demonstrate how assessments of cost-effectiveness and uncertainty could be impacted by alternative managed entry agreements (MEAs), including price discounts, performance-related schemes and technology leasing. The panel deliberated on the range of TPPs, evidence sets and MEAs, commenting on the likely recommendations for each scenario. The panel discussed the challenges associated with the exemplar and regenerative medicines more broadly, focusing on the need for a robust quantification of the level of uncertainty in the cost-effective estimates and the potential value of MEAs in limiting the exposure of the NHS to high upfront costs and loss associated with a wrong decision.
   Conclusions: It is to be expected that there will be a significant level of uncertainty in determining the clinical effectiveness of regenerative medicines and their long-term costs and benefits, but the existing methods available to estimate the implications of this uncertainty are sufficient. The use of risk sharing and MEAs between the NHS and manufacturers of regenerative medicines should be investigated further.
C1 [Hettle, Robert; Hinde, Sebastian; Palmer, Stephen] Univ York, Ctr Hlth Econ, York, N Yorkshire, England.
   [Corbett, Mark; Hodgson, Robert; Jones-Diette, Julie; Woolacott, Nerys] Univ York, Ctr Reviews & Disseminat, York, N Yorkshire, England.
RP Palmer, S (corresponding author), Univ York, Ctr Hlth Econ, York, N Yorkshire, England.
EM stephen.palmer@york.ac.uk
OI Hinde, Sebastian/0000-0002-7117-4142
CR Abraham NS, 2006, DIS COLON RECTUM, V49, P1141, DOI 10.1007/s10350-006-0614-2
   Algra AM, 2012, LANCET ONCOL, V13, P518, DOI 10.1016/S1470-2045(12)70112-2
   All Wales Medicines Strategy Group, FIN APPR REP CLOF EV
   All Wales Medicines Strategy Group, FIN APPR REP NEL ATR
   All Wales Medicines Strategy Group (AWMSG), 2012, FIN APPR REP MERC XA
   All Wales Medicines Strategy Group (AWMSG), 2007, FIN APPR REP DAS SPR
   American Cancer Society, 2015, WHAT AR KEY STAT AC
   American Cancer Society, 2016, IS CHILDH LEUK CLASS
   Amgen Inc, 2012, BACKGR INF PED SUBC
   [Anonymous], 2015, GERM REG PUTS UNIQUR
   Ashcroft RE, 1997, HEALTH TECHNOL ASSES, V1, P1
   Austin PC, 2006, STAT MED, V25, P2084, DOI 10.1002/sim.2328
   Austin PC, 2007, STAT MED, V26, P734, DOI 10.1002/sim.2580
   Austin PC, 2011, MULTIVAR BEHAV RES, V46, P119, DOI 10.1080/00273171.2011.540480
   Austin PC, 2009, INT J BIOSTAT, V5, DOI 10.2202/1557-4679.1146
   Australian Government Department of Health, 2016, GUID PREP SUBM PHARM
   Aziz A, 2015, EXPERT REV ANTICANC, V15, P649, DOI 10.1586/14737140.2015.1038247
   Baird LG, 2014, CLIN PHARMACOL THER, V96, P559, DOI 10.1038/clpt.2014.145
   Baker SG, 2013, JNCI-J NATL CANCER I, V105, P316, DOI 10.1093/jnci/djs527
   Bar Merav, 2014, Leuk Res Treatment, V2014, P421723, DOI 10.1155/2014/421723
   Bassan R, 2015, CURR HEMATOL MALIG R, V10, P86, DOI 10.1007/s11899-015-0252-7
   Bellomo R, 2009, CRIT CARE MED, V37, P3114, DOI 10.1097/CCM.0b013e3181bc7bd5
   Benson K, 2000, NEW ENGL J MED, V342, P1878, DOI 10.1056/NEJM200006223422506
   Berger VW, 2004, STAT MED, V23, P1571, DOI 10.1002/sim.1780
   Beynon R, 2008, Z EVID FORTBILD QU S, V102, P6
   Biondi-Zoccai G, 2011, CONTEMP CLIN TRIALS, V32, P731, DOI 10.1016/j.cct.2011.05.006
   BLAND JM, 1994, BRIT MED J, V309, P1128, DOI 10.1136/bmj.309.6962.1128
   Borowitz MJ, 2008, BLOOD, V111, P5477, DOI 10.1182/blood-2008-01-132837
   Britton A, 1998, HEALTH TECHNOL ASSES, V2, P13
   Bucher HC, 1999, JAMA-J AM MED ASSOC, V282, P771, DOI 10.1001/jama.282.8.771
   Buckley SA, 2013, BONE MARROW TRANSPL, V48, P630, DOI 10.1038/bmt.2012.139
   Bujkiewicz S, 2014, VALUE HEALTH, V17, P109, DOI 10.1016/j.jval.2013.11.005
   Bujkiewicz S, 2011, VALUE HEALTH, V14, P768, DOI 10.1016/j.jval.2010.12.002
   Buyse M, 1998, BIOMETRICS, V54, P1014, DOI 10.2307/2533853
   Buyse M, 2007, J CLIN ONCOL, V25, P5218, DOI 10.1200/JCO.2007.11.8836
   Campana D, 2013, BRIT J HAEMATOL, V162, P147, DOI 10.1111/bjh.12358
   Canadian Agency for Drugs and Technologies in Health, 2006, GUID EC EV HLTH TECH
   Cancer Research UK, 2014, AC LYMPH LEUK ALL ST
   Catapult Cell Therapy, GEN MOD T CELL THER
   Center for Drug Evaluation and Research, 2014, SEC MED REV BLIN BLI
   Cepeda MS, 2003, AM J EPIDEMIOL, V158, P280, DOI 10.1093/aje/kwg115
   Ciani O, 2013, HEALTH ECON, V22, P251, DOI 10.1002/hec.2826
   Ciani O, 2015, J CLIN EPIDEMIOL, V68, P833, DOI 10.1016/j.jclinepi.2015.02.016
   Ciani O, 2014, INT J TECHNOL ASSESS, V30, P312, DOI 10.1017/S0266462314000300
   Ciani O, 2013, BMJ-BRIT MED J, V346, DOI 10.1136/bmj.f457
   Claxton K, 2012, HEALTH TECHNOL ASSES, V16, P1, DOI 10.3310/hta16460
   Concato J, 2000, NEW ENGL J MED, V342, P1887, DOI 10.1056/NEJM200006223422507
   Costa V, 2007, VALUE HEALTH, V10, P247, DOI 10.1111/j.1524-4733.2007.00180.x
   Crosby DA, 2010, DEV PSYCHOL, V46, P1030, DOI 10.1037/a0020384
   Dahabreh IJ, 2012, EUR HEART J, V33, P1893, DOI 10.1093/eurheartj/ehs114
   Davila ML, 2014, INT J HEMATOL, V99, P361, DOI 10.1007/s12185-013-1479-5
   Davila ML, 2014, SCI TRANSL MED, V6, DOI 10.1126/scitranslmed.3008226
   Davis S, 2012, REV STUDIES EXAMININ
   DeGruttola V, 1997, J INFECT DIS, V175, P237, DOI 10.1093/infdis/175.2.237
   Department of Health, 2015, NHS REF COSTS 2013 2
   Doi SAR, 2014, CLIN MED RES, V12, P40, DOI 10.3121/cmr.2013.1188
   Droitcour J, 1993, Int J Technol Assess Health Care, V9, P440
   Eckert C, 2015, LEUKEMIA, V29, P1648, DOI 10.1038/leu.2015.59
   Edlin R, 2014, VALUE HEALTH, V17, P438, DOI 10.1016/j.jval.2014.01.010
   Edwards SJ, 1999, HLTH TECHNOL ASSESS, V2
   ELLENBERG SS, 1989, STAT MED, V8, P405, DOI 10.1002/sim.4780080404
   Elorza I, 2010, HAEMATOL-HEMATOL J, V95, P936, DOI 10.3324/haematol.2009.010843
   Elston J, 2009, INT J TECHNOL ASSESS, V25, P6, DOI 10.1017/S0266462309090023
   EUnetHTA, 2013, ENDP US REL EFF ASS
   European Commission Expert Group on Safe and Timely Access to Medicines for Patients (STAMP), 2015, 2 M STAMP EXP GROUP
   European Medicines Agency, 2014, EV CLOF EMEA H C 000
   European Medicines Agency, 2013, MACI MATR APPL CHAR
   European Medicines Agency, 2014, HOL EXV EXP AUT HUM
   European Medicines Agency, 2013, PROV AUT PER BLOOD M
   European Medicines Agency, 2012, GLYB AL TIP EMEA H C
   European Medicines Agency, 2009, CHONDROCELECT CHAR V
   European Medicines Agency (EMA), 2013, SCI DISC EV INN CLOF
   European Medicines Agency (EMA), 2014, QUEST ANSW FOLL IN E
   European Medicines Agency (EMA) Committee for Medicinal Products for Human Use (CHMP), 2007, REFL PAP METH ISS CO
   European Medicines Agency (EMA) Committee for Medicinal Products for Human Use (CHMP), 2008, GUID SAF EFF FOLL UP
   Faulkner E, 2014, ISPOR 17 ANN EUR C A
   Fenwick E, 2000, IMPROVING EFFICIENCY
   Fielding AK, 2007, BLOOD, V109, P944, DOI 10.1182/blood-2006-05-018192
   FLEMING TR, 1994, STAT MED, V13, P955, DOI 10.1002/sim.4780130906
   Fleming TR, 1996, ANN INTERN MED, V125, P605, DOI 10.7326/0003-4819-125-7-199610010-00011
   FREEDMAN LS, 1992, STAT MED, V11, P167, DOI 10.1002/sim.4780110204
   Fuster JL, 2014, WORLD J HEMATOL, V3, P49, DOI DOI 10.5315/wjh.v3.i3.49
   General Medical Council (GMC), 2013, GOOD MED PRACTICE
   Goekbuget N, 2012, ANN ONCOL, V23, P20
   Golder S, 2013, PLOS ONE, V8, DOI 10.1371/journal.pone.0071813
   Gottlieb S, 2014, ESTABLISHING NEW PAY
   Gotzsche PC, 1996, INT J TECHNOL ASSESS, V12, P238, DOI 10.1017/S0266462300009594
   Gravante G, 2007, BURNS, V33, P966, DOI 10.1016/j.burns.2007.04.011
   Grupp SA, 2014, 56 ASH ANN M EXP SAN
   Grupp SA, 2014, CAR TARGETING CTL019
   Gupta S, 2011, J CLIN EPIDEMIOL, V64, P1085, DOI 10.1016/j.jclinepi.2010.12.019
   Guyot P, 2012, BMC MED RES METHODOL, V12, DOI 10.1186/1471-2288-12-9
   Hamre HJ, 2008, J EVAL CLIN PRACT, V14, P923, DOI 10.1111/j.1365-2753.2007.00903.x
   Harrell F. E., 2001, REGRESSION MODELING, DOI 10.1007/978-1-4757-3462-1
   Hartz A, 2005, EMERG THEMES EPIDEMI, V2, DOI 10.1186/1742-7622-2-8
   Hawkins N, 2012, HEALTH ECON, V21, P742, DOI 10.1002/hec.1741
   Hedden J, 2014, CAR T CELL THERAPY C
   HERSON J, 1989, STAT MED, V8, P403, DOI 10.1002/sim.4780080403
   HM Treasury, 2011, GREEN BOOK APPR EV C
   Holloway RG, 2002, NEUROLOGY, V58, P679, DOI 10.1212/WNL.58.5.679
   House of Lords Science and Technology Committee, 2013, REG MED REP
   Husereau D, 2014, ISPOR 17 ANN EUR C A
   Husereau D, 2015, EXPERT REV PHARM OUT, V15, P551, DOI 10.1586/14737167.2015.1039519
   Ioannidis JPA, 2001, JAMA-J AM MED ASSOC, V286, P821, DOI 10.1001/jama.286.7.821
   Jackson C, 2006, STAT MED, V25, P2136, DOI 10.1002/sim.2370
   Jackson C, 2008, J R STAT SOC A STAT, V171, P159
   Jackson CH, 2009, J R STAT SOC A STAT, V172, P383, DOI 10.1111/j.1467-985X.2008.00573.x
   Jeha S, 2006, J CLIN ONCOL, V24, P1917, DOI 10.1200/JCO.2005.03.8554
   Jit M, 2015, VACCINE, V33, P3788, DOI 10.1016/j.vaccine.2015.06.084
   Joint Formulary Committee, BRIT NATL FORMULARY
   Kantarjian HM, 2010, CANCER-AM CANCER SOC, V116, P5568, DOI 10.1002/cncr.25354
   Katz Russell, 2004, NeuroRx, V1, P189, DOI 10.1602/neurorx.1.2.189
   Kebriaei P, 2015, CURR HEMATOL MALIG R, V10, P76, DOI 10.1007/s11899-015-0251-8
   Kelly MJ, 2015, PEDIATR BLOOD CANCER, V62, P790, DOI 10.1002/pbc.25451
   Ko RH, 2010, J CLIN ONCOL, V28, P648, DOI 10.1200/JCO.2009.22.2950
   Korn EL, 2008, J CLIN ONCOL, V26, P527, DOI 10.1200/JCO.2007.12.7837
   Kurth T, 2006, AM J EPIDEMIOL, V163, P262, DOI 10.1093/aje/kwj047
   la Cour JL, 2010, BMJ-BRIT MED J, V341, DOI 10.1136/bmj.c3653
   Laborde-Casterot H, 2015, J CLIN EPIDEMIOL, V68, P1232, DOI 10.1016/j.jclinepi.2015.04.003
   Lambert PC, 2007, BIOSTATISTICS, V8, P576, DOI 10.1093/biostatistics/kxl030
   Lassere MN, 2007, J RHEUMATOL, V34, P607
   Lee DW, 2015, LANCET, V385, P517, DOI 10.1016/S0140-6736(14)61403-3
   Leung W, 2012, BLOOD, V120, P468, DOI 10.1182/blood-2012-02-409813
   Levine BL, 2015, CANCER GENE THER, V22, P79, DOI 10.1038/cgt.2015.5
   Lis J, 2012, J HLTH POLICY OUTCOM, V2, P20
   London Specialised Commissioning Group, 2009, AD BLOOD BON MARR TR
   Lonjon G, 2014, ANN SURG, V259, P18, DOI 10.1097/SLA.0000000000000256
   Lucas F, 2015, MED ADAPTIVE PATHWAY, P11
   Lunceford JK, 2004, STAT MED, V23, P2937, DOI 10.1002/SIM.1903
   MacArthur AC, 2007, PEDIATR BLOOD CANCER, V48, P460, DOI 10.1002/pbc.20922
   MacLehose RR, 2000, HLTH TECHNOL ASSESS, V4
   Martens EP, 2008, INT J EPIDEMIOL, V37, P1142, DOI 10.1093/ije/dyn079
   Mason C, 2008, REGEN MED, V3, P1, DOI 10.2217/17460751.3.1.1
   Maude SL, 2015, BLOOD, V125, P4017, DOI 10.1182/blood-2014-12-580068
   Maude SL, 2014, NEW ENGL J MED, V371, P1507, DOI 10.1056/NEJMoa1407222
   Maus MV, 2014, BLOOD, V123, P2625, DOI 10.1182/blood-2013-11-492231
   McKenna C, 2014, DELIVERABLE 5 1 EVAL
   McNamee R, 2005, OCCUP ENVIRON MED, V62, P500, DOI 10.1136/oem.2002.001115
   Mody R, 2008, BLOOD, V111, P5515, DOI 10.1182/blood-2007-10-117150
   Monzon JG, 2015, EUR J CANCER, V51, P2501, DOI 10.1016/j.ejca.2015.08.004
   Mooney GH, 2003, EC MED HLTH CARE
   Mortimer D, 2008, PHARMACOECONOMICS, V26, P991, DOI 10.2165/0019053-200826120-00003
   National Institue for Clinical Excellence (NICE), 2004, GUID METH TECHN APPR
   National Institute for Health and Care Excellence, 2011, 14 NICE DSU U SHEFF
   National Institute for Health and Care Excellence (NICE), 2013, GUID METH TECHN APPR
   Nguyen K, 2008, LEUKEMIA, V22, P2142, DOI 10.1038/leu.2008.251
   NICE, 2014, RECELL SPRAY ON SKIN
   NICE, 2011, MIF TREATM OST
   NICE, KNEE CART DEF AUT CH
   NICE, 2000, AUT CART TRANSPL FUL
   NICE, HEP C GUID ADV LIST
   NICE, 2015, TECHN APPR GUID 330
   NICE, 2005, US AUT CHONDR IMPL T
   NICE, 2014, AUT CHONDR IMPL REP
   NICE, 2008, LEUK AC LYMPH DAS ID
   NICE, 2009, APPR LIF EXT END LIF
   NICE, 2015, SIP T TREAT AS MIN S
   NICE, 2015, FIN APPR DET SIP T T
   NICE Decision Support Unit, 2016, FRAM AN RISK HLTH TE
   O'Brien S, 2008, CANCER-AM CANCER SOC, V113, P3186, DOI 10.1002/cncr.23919
   Office for National Statistics, 2015, CANC REG STAT ENGL 2
   Office for National Statistics (ONS), 2014, NAT LIF TABL ENGL WA
   Oriana C, 2013, VALUE HEALTH, V16, P1081, DOI 10.1016/j.jval.2013.07.004
   Oriol A, 2010, HAEMATOL-HEMATOL J, V95, P589, DOI 10.3324/haematol.2009.014274
   Park JH, 2013, BURNS, V39, P1386, DOI 10.1016/j.burns.2013.03.015
   Park JH, 2015, 2015 ASCO ANN M CHIC
   Parker C, 2010, LANCET, V376, P2009, DOI 10.1016/S0140-6736(10)62002-8
   Paulus JK, 2014, RES SYNTH METHODS, V5, P152, DOI 10.1002/jrsm.1101
   Philip PA, 2014, CLIN CANCER RES, V20, P4176, DOI 10.1158/1078-0432.CCR-13-2024
   Pond GR, 2011, CLIN TRIALS, V8, P260, DOI 10.1177/1740774511401764
   Prasad V, 2015, JAMA INTERN MED, V175, P1389, DOI 10.1001/jamainternmed.2015.2829
   PRENTICE RL, 1989, STAT MED, V8, P431, DOI 10.1002/sim.4780080407
   Prevost TC, 2000, STAT MED, V19, P3359, DOI 10.1002/1097-0258(20001230)19:24<3359::AID-SIM710>3.0.CO;2-N
   R Core Team, 2019, R LANG ENV STAT COMP
   Reaves A, 2015, INVESTORS BUSIN 0126
   Regenerative Medicine Expert Group, 2015, BUILD YOUR OWN POT U
   Reismuller B, 2013, J PEDIAT HEMATOL ONC, V35, pE200, DOI 10.1097/MPH.0b013e318290c3d6
   Royal Surrey County Hospital NHS Foundation Trust, 2015, FLAG IDA DOS GUID
   Royston P, 2002, STAT MED, V21, P2175, DOI 10.1002/sim.1203
   Saarinen-Pihkala UM, 2006, J CLIN ONCOL, V24, P5750, DOI 10.1200/JCO.2006.07.1225
   SACKS H, 1982, AM J MED, V72, P233, DOI 10.1016/0002-9343(82)90815-4
   Sambucini V, 2015, J BIOPHARM STAT, V25, P474, DOI 10.1080/10543406.2014.920856
   Sargent DJ, 2009, J BIOPHARM STAT, V19, P556, DOI 10.1080/10543400902802474
   Schievink B, 2014, PLOS ONE, V9, DOI 10.1371/journal.pone.0108722
   Schrappe M, 2012, NEW ENGL J MED, V366, P1371, DOI 10.1056/NEJMoa1110169
   Scottish Medicines Consortium (SMC), 2013, GUID MAN COMPL NEW P
   Sculpher M, 1997, J Health Serv Res Policy, V2, P26
   Seiter K, 2014, ACUTE LYMPHOBLASTIC
   Shah BR, 2005, J CLIN EPIDEMIOL, V58, P550, DOI 10.1016/j.jclinepi.2004.10.016
   Shepherd J, 2006, SOMETIMES SIMILAR SO
   Sinha IP, 2015, SEMIN FETAL NEONAT M, V20, P384, DOI 10.1016/j.siny.2015.08.003
   Sipp D, 2015, CELL STEM CELL, V16, P353, DOI 10.1016/j.stem.2015.03.013
   Sleijfer S, 2012, J CLIN ONCOL, V30, P896, DOI 10.1200/JCO.2011.40.6942
   Soares MO, 2014, J R STAT SOC A STAT, V177, P259, DOI 10.1111/rssa.12010
   Socie G, 1999, NEW ENGL J MED, V341, P14, DOI 10.1056/NEJM199907013410103
   Spiegelhalter DJ, 2003, STAT MED, V22, P3687, DOI 10.1002/sim.1586
   Stukel TA, 2007, JAMA-J AM MED ASSOC, V297, P278, DOI 10.1001/jama.297.3.278
   Sturmer T, 2006, J CLIN EPIDEMIOL, V59, P437, DOI 10.1016/j.jclinepi.2005.07.004
   Sung L, 2003, CANCER, V97, P592, DOI 10.1002/cncr.11098
   Tang H, 2009, J CLIN ONCOL S15, V25, P6512
   Tavernier E, 2007, LEUKEMIA, V21, P1907, DOI 10.1038/sj.leu.2404824
   Tavil B, 2010, PEDIATR HEMAT ONCOL, V27, P517, DOI 10.3109/08880018.2010.493578
   Taylor RS, 2009, HLTH TECHNOL ASSESS, V13
   Temple Robert J., 1995, P3
   Thomas DA, 1999, CANCER-AM CANCER SOC, V86, P1216, DOI 10.1002/(SICI)1097-0142(19991001)86:7<1216::AID-CNCR17>3.0.CO;2-O
   Torgerson DJ, 2008, DESIGNING RANDOMISED TRIALS IN HEALTH, EDUCATION AND THE SOCIAL SCIENCES: AN INTRODUCTION, P1, DOI 10.1057/9780230583993
   Towse A, 2014, ISPOR 17 ANN EUR C A
   Tsimberidou AM, 2009, J CLIN ONCOL, V27, P6243, DOI 10.1200/JCO.2009.23.6018
   Turner RM, 2009, J R STAT SOC A STAT, V172, P21, DOI 10.1111/j.1467-985X.2008.00547.x
   UK Stem Cell Strategy Oversight Committee, 2014, UNR DON STEM CELL TR
   Unverzagt S, 2013, J CLIN EPIDEMIOL, V66, P1271, DOI 10.1016/j.jclinepi.2013.05.016
   US Department of Health and Human Services Food and Drug Administration (FDA) Center for Drug Evaluation and Research (CDER) and Center for Biologics Evaluation and Research (CBER), 2010, AD DES CLIN TRIALS D
   US Food and Drug Administration, AUT CULT CHONDR SUMM
   US Food and Drug Administration, DRUG APPR PACK CLOL
   US Food and Drug Administration, APPR HIST LETT REV R
   US Food and Drug Administration (FDA), 2012, AC LYMPH LEUK ALL WO
   US Food and Drug Administration (FDA) Oncologic Drugs Advisory Committee, 2012, MARQ VINCR SULF LIP
   van Agthoven M, 2002, BONE MARROW TRANSPL, V30, P243, DOI 10.1038/sj.bmt.1703641
   Van Bokkelen G, 2015, CURR STEM CELL REP, V1, P102, DOI 10.1007/s40778-015-0013-5
   van Litsenburg RRL, 2014, MED DECIS MAKING, V34, P21, DOI 10.1177/0272989X13497263
   Verde PE, 2015, RES SYNTH METHODS, V6, P45, DOI 10.1002/jrsm.1122
   Vickers AJ, 2007, CLIN CANCER RES, V13, P972, DOI 10.1158/1078-0432.CCR-06-0909
   von Stackelberg A, 2011, EUR J CANCER, V47, P90, DOI 10.1016/j.ejca.2010.09.020
   Wailoo, 2016, FRAMEWORK ANAL RISK
   Walker S, 2012, VALUE HEALTH, V15, P570, DOI 10.1016/j.jval.2011.12.013
   Welton NJ, 2009, J R STAT SOC A STAT, V172, P119, DOI 10.1111/j.1467-985X.2008.00548.x
   Westra TA, 2012, VALUE HEALTH, V15, P562, DOI 10.1016/j.jval.2012.01.005
   Wilson MK, 2015, LANCET ONCOL, V16, pE32, DOI 10.1016/S1470-2045(14)70375-4
   Zee J, 2015, CLIN TRIALS, V12, P333, DOI 10.1177/1740774515583488
NR 229
TC 55
Z9 55
U1 1
U2 13
PU NIHR JOURNALS LIBRARY
PI SOUTHAMPTON
PA UNIV SOUTHAMPTON, EVALUATION, TRIALS & STUDIES COORDINATING CENTRE,
   ALPHA HOUSE, ENTERPRISE RD, SOUTHAMPTON, SO16 7NS, ENGLAND
SN 1366-5278
EI 2046-4924
J9 HEALTH TECHNOL ASSES
JI Health Technol. Assess.
PD FEB
PY 2017
VL 21
IS 7
BP 1
EP +
DI 10.3310/hta21070
PG 206
WC Health Care Sciences & Services
SC Health Care Sciences & Services
GA EM5XZ
UT WOS:000395388600001
PM 28244858
OA Green Submitted, Green Accepted, Green Published, gold
DA 2021-10-28
ER

PT J
AU Casey, M
   Nakamura, K
AF Casey, Mika
   Nakamura, Kyohei
TI The Cancer-Immunity Cycle in Multiple Myeloma
SO IMMUNOTARGETS AND THERAPY
LA English
DT Review
DE multiple myeloma; immune checkpoint; immunotherapy; immunosuppression
ID REGULATORY T-CELLS; CHIMERIC ANTIGEN RECEPTOR; NATURAL-KILLER-CELLS;
   BONE-MARROW; AGENTS LENALIDOMIDE; DENDRITIC CELLS; CD47 BLOCKADE;
   POMALIDOMIDE; RESPONSES; DEXAMETHASONE
AB Multiple myeloma is a plasma cell malignancy that primarily affects the elderly. The global burden of multiple myeloma is increasing in many countries due to an aging population. Despite recent advances in therapy, myeloma remains an incurable disease, highlighting the pressing need for new therapies. Accumulating evidence supports that triggering the host immune system is a critical therapeutic mechanism of action by various anti-myeloma therapies. These anti-myeloma therapies include proteasome inhibitors, immunomodulatory drugs, monoclonal antibody drugs, and autologous stem cell transplantation. More recently, T cell-based immunotherapeutics (including chimeric antigen receptor T-cell therapies and bispecific T-cell engagers) have shown dramatic clinical benefits in patients with relapsed or refractory multiple myeloma. While immune-based therapeutic approaches are recognized as key modalities for improved clinical outcomes in myeloma patients, understanding the immune system in multiple myeloma patients remains elusive. The cancer-immunity cycle is a conceptual framework illustrating how immune cells recognize and eliminate tumor cells. Based on this framework, this review will provide an overview of the immune system in multiple myeloma patients and discuss potential therapeutic approaches to stimulate anti-tumor immunity.
C1 [Casey, Mika; Nakamura, Kyohei] QIMR Berghofer Med Res Inst, Immune Targeting Blood Canc Lab, 300 Herston Rd, Herston, Qld 4006, Australia.
RP Nakamura, K (corresponding author), QIMR Berghofer Med Res Inst, Immune Targeting Blood Canc Lab, 300 Herston Rd, Herston, Qld 4006, Australia.
EM kyohei.nakamura@qimrberghofer.edu.au
OI Nakamura, Kyohei/0000-0002-6631-9028
FU Naito FoundationNaito Memorial Foundation; NHMRCNational Health and
   Medical Research Council of Australia [1159593]; Leukemia Foundation of
   Australia SERP grant; 2020 Priority-driven Collaborative Cancer Research
   Scheme [2000538]; Leukaemia Foundation; Cancer Australia
FX The authors appreciate Bianca Nowlan for critical reading and helpful
   suggestions. K.N. is supported by the Naito Foundation and NHMRC Project
   Grant (1159593). K.N. is a recipient of recipients of a Leukemia
   Foundation of Australia SERP grant. This project was supported by grant
   2000538 awarded through the 2020 Priority-driven Collaborative Cancer
   Research Scheme and funded by the Leukaemia Foundation with the support
   of Cancer Australia.
CR Adams HC, 2019, CYTOM PART A, V95A, P279, DOI 10.1002/cyto.a.23693
   Advani R, 2018, NEW ENGL J MED, V379, P1711, DOI 10.1056/NEJMoa1807315
   Ahn S, 2021, HEMASPHERE, V5, DOI 10.1097/HS9.0000000000000575
   Asano K, 2011, IMMUNITY, V34, P85, DOI 10.1016/j.immuni.2010.12.011
   Badros A, 2017, BLOOD, V130, P1189, DOI 10.1182/blood-2017-03-775122
   Bailur JK, 2019, JCI INSIGHT, V4, DOI 10.1172/jci.insight.127807
   Bailur JK, 2017, BLOOD ADV, V1, P2343, DOI 10.1182/bloodadvances.2017012732
   Bald T, 2020, NAT IMMUNOL, V21, P835, DOI 10.1038/s41590-020-0728-z
   Barberi C, 2020, BLOOD ADV, V4, P2297, DOI 10.1182/bloodadvances.2019000953
   Bhutani M, 2020, LEUKEMIA, V34, P1, DOI 10.1038/s41375-019-0660-0
   Blotta S, 2009, BLOOD, V114, P3276, DOI 10.1182/blood-2009-04-219436
   Braun M, 2020, IMMUNITY, V53, P805, DOI 10.1016/j.immuni.2020.09.010
   Brudno JN, 2018, J CLIN ONCOL, V36, P2267, DOI 10.1200/JCO.2018.77.8084
   Cavanagh LL, 2005, NAT IMMUNOL, V6, P1029, DOI 10.1038/ni1249
   Chen DS, 2013, IMMUNITY, V39, P1, DOI 10.1016/j.immuni.2013.07.012
   Chesi M, 2016, NAT MED, V22, P1411, DOI 10.1038/nm.4229
   Chow MT, 2019, IMMUNITY, V50, P1498, DOI 10.1016/j.immuni.2019.04.010
   Chung DJ, 2016, CANCER IMMUNOL RES, V4, P61, DOI 10.1158/2326-6066.CIR-15-0055
   Cohen AD, 2020, CLIN CANCER RES, V26, P1541, DOI 10.1158/1078-0432.CCR-19-2111
   D'Agostino M, 2020, LEUKEMIA, V34, P21, DOI 10.1038/s41375-019-0669-4
   Davies FE, 2001, BLOOD, V98, P210, DOI 10.1182/blood.V98.1.210
   Deckert J, 2014, CLIN CANCER RES, V20, P4574, DOI 10.1158/1078-0432.CCR-14-0695
   Dhakal B, 2019, LEUKEMIA LYMPHOMA, V60, P2558, DOI [10.1080/10428194.2019.1585836, DOI 10.1080/10428194.2019.1585836]
   Dhodapkar MV, 2015, BLOOD, V126, P2475, DOI 10.1182/blood-2015-03-632919
   Dhodapkar MV, 2003, J EXP MED, V198, P1753, DOI 10.1084/jem.20031030
   Dhodapkar MV, 2003, J EXP MED, V197, P1667, DOI 10.1084/jem.20021650
   Di Rosa F, 2005, TRENDS IMMUNOL, V26, P360, DOI 10.1016/j.it.2005.04.011
   Dieckmann NMG, 2016, J CELL SCI, V129, P2881, DOI 10.1242/jcs.186205
   Dimopoulos MA, 2020, BLOOD CANCER J, V10, DOI 10.1038/s41408-020-00357-4
   Dimopoulos MA, 2018, NEW ENGL J MED, V379, P1811, DOI 10.1056/NEJMoa1805762
   Feuerer M, 2003, NAT MED, V9, P1151, DOI 10.1038/nm914
   Firsova MV, 2020, BMC CANCER, V20, DOI 10.1186/s12885-020-06870-w
   Galustian C, 2009, CANCER IMMUNOL IMMUN, V58, P1033, DOI 10.1007/s00262-008-0620-4
   Gandhi AK, 2014, BRIT J HAEMATOL, V164, P811, DOI 10.1111/bjh.12708
   Gong J, 2018, J IMMUNOTHER CANCER, V6, DOI 10.1186/s40425-018-0361-7
   Guillerey C, 2018, BLOOD, V132, P1689, DOI 10.1182/blood-2018-01-825265
   Guillerey C, 2016, CELL MOL LIFE SCI, V73, P1569, DOI 10.1007/s00018-016-2135-z
   Guillerey C, 2015, J CLIN INVEST, V125, P2077, DOI 10.1172/JCI77181
   Gulla A, 2021, BLOOD CANCER DISCOV, V2, P468, DOI [10.1158/2643-3230.bcd-21-0047, 10.1158/2643-3230.BCD-21-0047]
   Hashmi H, 2021, IMMUNOTARGETS THER, V10, P201, DOI 10.2147/ITT.S259122
   Hoang My-Dung, 2015, Chonnam Med J, V51, P1, DOI 10.4068/cmj.2015.51.1.1
   Hope C, 2014, BLOOD, V123, P3305, DOI 10.1182/blood-2014-02-554071
   Hosen N, 2017, NAT MED, V23, P1436, DOI 10.1038/nm.4431
   Jiang T, 2019, J HEMATOL ONCOL, V12, DOI 10.1186/s13045-019-0787-5
   Kamada T, 2019, P NATL ACAD SCI USA, V116, P9999, DOI 10.1073/pnas.1822001116
   Kawano Y, 2018, J CLIN INVEST, V128, P2487, DOI 10.1172/JCI88169
   Kazandjian D, 2021, ONCOLOGIST, V26, P288, DOI 10.1002/onco.13712
   Kohli K, 2021, CANCER GENE THER, DOI 10.1038/s41417-021-00303-x
   Kourelis TV, 2019, BLOOD CANCER J, V9, DOI 10.1038/s41408-019-0234-4
   Kowalewski DJ, 2016, BLOOD CANCER J, V6, DOI 10.1038/bcj.2016.14
   Krejcik J, 2016, BLOOD, V128, P384, DOI 10.1182/blood-2015-12-687749
   Kroemer G, 2013, ANNU REV IMMUNOL, V31, P51, DOI 10.1146/annurev-immunol-032712-100008
   Kumagai S, 2020, NAT IMMUNOL, V21, P1346, DOI 10.1038/s41590-020-0769-3
   Kuwahara-Ota S, 2020, BRIT J HAEMATOL, V191, P784, DOI 10.1111/bjh.16881
   Kwon M, 2020, CLIN CANCER RES, V26, P1644, DOI 10.1158/1078-0432.CCR-19-0267
   Lagrue K, 2015, BLOOD, V126, P50, DOI 10.1182/blood-2015-01-625004
   Ledergor G, 2018, NAT MED, V24, P1867, DOI 10.1038/s41591-018-0269-2
   Lee L, 2021, FRONT IMMUNOL, V12, DOI 10.3389/fimmu.2021.618610
   Lee L, 2018, BLOOD, V131, P746, DOI 10.1182/blood-2017-05-781351
   Liu EL, 2020, NEW ENGL J MED, V382, P545, DOI 10.1056/NEJMoa1910607
   Liu XJ, 2015, NAT MED, V21, P1209, DOI 10.1038/nm.3931
   Lucas F, 2020, BIOL BLOOD MARROW TR, V26, P7, DOI 10.1016/j.bbmt.2019.08.009
   Manieri NA, 2017, TRENDS IMMUNOL, V38, P20, DOI 10.1016/j.it.2016.10.002
   Mateos MV, 2019, LANCET HAEMATOL, V6, pE459, DOI 10.1016/S2352-3026(19)30110-3
   Merad M, 2013, ANNU REV IMMUNOL, V31, P563, DOI 10.1146/annurev-immunol-020711-074950
   Miller A, 2017, BLOOD CANCER J, V7, DOI 10.1038/bcj.2017.94
   Minnie SA, 2021, FRONT IMMUNOL, V12, DOI 10.3389/fimmu.2021.651288
   Minnie SA, 2020, J CLIN INVEST, V130, P1565, DOI 10.1172/JCI129205
   Minnie SA, 2018, BLOOD, V132, P1675, DOI 10.1182/blood-2018-01-825240
   Morandi F, 2018, FRONT IMMUNOL, V9, DOI 10.3389/fimmu.2018.02722
   Munshi NC, 2021, NEW ENGL J MED, V384, P705, DOI 10.1056/NEJMoa2024850
   Mushtaq MU, 2018, J IMMUNOTHER CANCER, V6, DOI 10.1186/s40425-018-0376-0
   Nadeem O, 2020, IMMUNOTARGETS THER, V9, P201, DOI 10.2147/ITT.S240886
   Nakamura K, 2020, BLOOD, V136, P2731, DOI 10.1182/blood.2020006540
   Nakamura K, 2020, LEUKEMIA, V34, P2708, DOI 10.1038/s41375-020-0811-3
   Nakamura K, 2020, CELL MOL IMMUNOL, V17, P1, DOI 10.1038/s41423-019-0306-1
   Nakamura K, 2018, CANCER CELL, V33, P634, DOI 10.1016/j.ccell.2018.02.007
   Nakamura K, 2017, IMMUNOL CELL BIOL, V95, P325, DOI 10.1038/icb.2016.126
   Parrondo RD, 2020, JCO ONCOL PRACT, V16, P56, DOI 10.1200/JOP.19.00335
   Perez C, 2020, BLOOD, V136, P199, DOI 10.1182/blood.2019004537
   Perumal D, 2020, CLIN CANCER RES, V26, P450, DOI 10.1158/1078-0432.CCR-19-2309
   Ponzetta A, 2015, CANCER RES, V75, P4766, DOI 10.1158/0008-5472.CAN-15-1320
   Quach H, 2010, LEUKEMIA, V24, P22, DOI 10.1038/leu.2009.236
   Richardson PG, 2020, BLOOD CANCER J, V10, DOI 10.1038/s41408-020-00369-0
   Roberts EW, 2016, CANCER CELL, V30, P324, DOI 10.1016/j.ccell.2016.06.003
   Roccaro AM, 2015, CELL REP, V12, P622, DOI 10.1016/j.celrep.2015.06.059
   Rustad EH, 2020, NAT COMMUN, V11, DOI 10.1038/s41467-020-15740-9
   Salik B, 2020, J HEMATOL ONCOL, V13, DOI 10.1186/s13045-020-00947-6
   Samur MK, 2021, NAT COMMUN, V12, DOI 10.1038/s41467-021-21177-5
   Schurch CM, 2020, VIRCHOWS ARCH, V476, P337, DOI 10.1007/s00428-019-02725-3
   Shi J, 2008, BLOOD, V111, P1309, DOI 10.1182/blood-2007-03-078535
   Smith EL, 2019, SCI TRANSL MED, V11, DOI 10.1126/scitranslmed.aau7746
   Tai YT, 2014, BLOOD, V123, P3128, DOI 10.1182/blood-2013-10-535088
   Nguyen-Pham TN, 2012, CLIN DEV IMMUNOL, DOI 10.1155/2012/397648
   Tian YG, 2020, J HEMATOL ONCOL, V13, DOI 10.1186/s13045-020-00890-6
   Togashi Y, 2019, NAT REV CLIN ONCOL, V16, P356, DOI 10.1038/s41571-019-0175-7
   Touzeau C, 2016, BLOOD, V127, P971, DOI 10.1182/blood-2015-07-635383
   Usmani SZ, 2019, LANCET HAEMATOL, V6, pE448, DOI 10.1016/S2352-3026(19)30109-7
   van de Donk NWCJ, 2021, LANCET, V397, P410, DOI 10.1016/S0140-6736(21)00135-5
   van Nieuwenhuijzen N, 2018, CANCER RES, V78, P2449, DOI 10.1158/0008-5472.CAN-17-3115
   Vandyke K, 2017, CANCER RES, V77, P5452, DOI 10.1158/0008-5472.CAN-17-0115
   Vuckovic S, 2019, J CLIN INVEST, V129, P106, DOI 10.1172/JCI98888
   Wang J, 2019, CELL, V176, P334, DOI 10.1016/j.cell.2018.11.010
   Wang XL, 2018, CLIN CANCER RES, V24, P106, DOI 10.1158/1078-0432.CCR-17-0344
   Wei SC, 2018, CANCER DISCOV, V8, P1069, DOI 10.1158/2159-8290.CD-18-0367
   Weulersse M, 2020, IMMUNITY, V53, P824, DOI 10.1016/j.immuni.2020.09.006
   Xu J, 2019, P NATL ACAD SCI USA, V116, P9543, DOI 10.1073/pnas.1819745116
   Yan ZL, 2019, LANCET HAEMATOL, V6, pE521, DOI 10.1016/S2352-3026(19)30115-2
   Yu B, 2020, J HEMATOL ONCOL, V13, DOI 10.1186/s13045-020-00962-7
   Zaretsky AG, 2017, CELL REP, V18, P1906, DOI 10.1016/j.celrep.2017.01.067
   Zavidij O, 2020, NAT CANCER, V1, DOI 10.1038/s43018-020-0053-3
   Zhang L, 2017, BLOOD CANCER J, V7, DOI 10.1038/bcj.2017.24
   Zhao ED, 2012, ONCOIMMUNOLOGY, V1, P152, DOI 10.4161/onci.1.2.18480
NR 113
TC 0
Z9 0
U1 1
U2 1
PU DOVE MEDICAL PRESS LTD
PI ALBANY
PA PO BOX 300-008, ALBANY, AUCKLAND 0752, NEW ZEALAND
EI 2253-1556
J9 IMMUNOTARGETS THER
JI IMMUNOTARGETS THER.
PY 2021
VL 10
BP 247
EP 260
DI 10.2147/ITT.S305432
PG 14
WC Immunology
SC Immunology
GA TK7WY
UT WOS:000674366800001
PM 34295843
OA Green Published, gold
DA 2021-10-28
ER

PT J
AU Hardman, C
   Ho, S
   Shimizu, A
   Luu-Nguyen, Q
   Sloane, JL
   Soliman, MSA
   Marsden, MD
   Zack, JA
   Wender, PA
AF Hardman, Clayton
   Ho, Stephen
   Shimizu, Akira
   Quang Luu-Nguyen
   Sloane, Jack L.
   Soliman, Mohamed S. A.
   Marsden, Matthew D.
   Zack, Jerome A.
   Wender, Paul A.
TI Synthesis and evaluation of designed PKC modulators for enhanced cancer
   immunotherapy
SO NATURE COMMUNICATIONS
LA English
DT Article
ID PROTEIN-KINASE-C; PHORBOL ESTER PHARMACOPHORE; POTENT BRYOSTATIN
   ANALOGS; NON-HODGKINS-LYMPHOMA; HAIRY-CELL FEATURES; NEXT-GENERATION;
   IMMUNOGENICITY; PRINCIPLES; THERAPY; ACCESS
AB Bryostatin 1 is a marine natural product under investigation for HIV/AIDS eradication, the treatment of neurological disorders, and enhanced CAR T/NK cell immunotherapy. Despite its promising activity, bryostatin 1 is neither evolved nor optimized for the treatment of human disease. Here we report the design, synthesis, and biological evaluation of several close-in analogs of bryostatin 1. Using a function-oriented synthesis approach, we synthesize a series of bryostatin analogs designed to maintain affinity for bryostatin's target protein kinase C (PKC) while enabling exploration of their divergent biological functions. Our late-stage diversification strategy provides efficient access to a library of bryostatin analogs, which per our design retain affinity for PKC but exhibit variable PKC translocation kinetics. We further demonstrate that select analogs potently increase cell surface expression of CD22, a promising CAR T cell target for the treatment of leukemias, highlighting the clinical potential of bryostatin analogs for enhancing targeted immunotherapies. Bryostatin 1 is a unique therapeutic lead, however its scarce natural sources have hampered its use in treatment of human disease. Here, the authors use a scalable synthesis of bryostatin 1 to make close-in analogs which potently induce increased cell surface expression holding potential for immunotherapy.
C1 [Hardman, Clayton; Ho, Stephen; Shimizu, Akira; Quang Luu-Nguyen; Sloane, Jack L.; Wender, Paul A.] Stanford Univ, Dept Chem, Stanford, CA 94305 USA.
   [Hardman, Clayton; Ho, Stephen; Shimizu, Akira; Quang Luu-Nguyen; Sloane, Jack L.; Wender, Paul A.] Stanford Univ, Dept Chem & Syst Biol, Stanford, CA 94305 USA.
   [Soliman, Mohamed S. A.; Zack, Jerome A.] Univ Calif Los Angeles, Dept Microbiol Immunol & Mol Genet, Los Angeles, CA 90095 USA.
   [Marsden, Matthew D.; Zack, Jerome A.] Univ Calif Los Angeles, Div Hematol & Oncol, Dept Med, Los Angeles, CA 90095 USA.
RP Wender, PA (corresponding author), Stanford Univ, Dept Chem, Stanford, CA 94305 USA.; Wender, PA (corresponding author), Stanford Univ, Dept Chem & Syst Biol, Stanford, CA 94305 USA.; Zack, JA (corresponding author), Univ Calif Los Angeles, Dept Microbiol Immunol & Mol Genet, Los Angeles, CA 90095 USA.; Marsden, MD; Zack, JA (corresponding author), Univ Calif Los Angeles, Div Hematol & Oncol, Dept Med, Los Angeles, CA 90095 USA.
EM mmarsden@ucla.edu; jzack@ucla.edu; wenderp@stanford.edu
RI Soliman, mohamed/J-3201-2015; Soliman, Mohamed SA/AAT-2969-2020
OI Soliman, mohamed/0000-0003-1892-4917; Soliman, Mohamed
   SA/0000-0003-1892-4917; Shimizu, Akira/0000-0002-9475-9661; Marsden,
   Matthew/0000-0002-4857-8712
FU National Institute of HealthUnited States Department of Health & Human
   ServicesNational Institutes of Health (NIH) - USA [P01 AI131294,
   CA31845, AI124763, AI124743]; UCLA Center for AIDS Research [AI28697];
   UCLA Tumor Immunology Training Grant (USHHS Ruth L. Kirschstein
   Institutional National Research Service Award)United States Department
   of Health & Human ServicesNational Institutes of Health (NIH) - USA
   [T32-CA009120]; NIHUnited States Department of Health & Human
   ServicesNational Institutes of Health (NIH) - USA [P30 CA124435];
   National Center for Research Resources (NCRR)United States Department of
   Health & Human ServicesNational Institutes of Health (NIH) - USANIH
   National Center for Research Resources (NCRR) [1S10OD010580-01A1]
FX This work was supported by grants from the National Institute of Health
   (P01 AI131294 to J.Z., CA31845 to P.W., AI124763 to M.D.M., AI124743 to
   J.Z. and P.W. and the UCLA Center for AIDS Research [AI28697]). M.S.A.S.
   is a post-doctoral fellow/trainee supported by the UCLA Tumor Immunology
   Training Grant (USHHS Ruth L. Kirschstein Institutional National
   Research Service Award # T32-CA009120). Additional support provided in
   part by NIH P30 CA124435 for utilizing the Stanford Cancer Institute
   Proteomics/Mass Spectrometry Shared Resource. Confocal images were
   acquired at the Stanford Cell Sciences Imaging Facility, supported, in
   part, by Award Number 1S10OD010580-01A1 from the National Center for
   Research Resources (NCRR). Its contents are solely the responsibility of
   the authors and do not necessarily represent the official views of the
   NCRR or the National Institutes of Health. Flow cytometry analysis for
   this project was done on instruments in the Stanford Shared FACS
   Facility.
CR Albert BJ, 2017, SCI REP-UK, V7, DOI 10.1038/s41598-017-07814-4
   Alfonso SI, 2016, SCI SIGNAL, V9, DOI 10.1126/scisignal.aaf6209
   ALKATIB A, 1993, J IMMUNOTHER, V14, P33, DOI 10.1097/00002371-199307000-00005
   ALKATIB A, 1993, EXP HEMATOL, V21, P61
   ALKATIB A, 1992, AM J HEMATOL, V40, P264
   Beck A, 2017, NAT REV DRUG DISCOV, V16, P315, DOI 10.1038/nrd.2016.268
   Biberacher V, 2012, HAEMATOL-HEMATOL J, V97, P771, DOI 10.3324/haematol.2011.049155
   Bullen CK, 2014, NAT MED, V20, P425, DOI 10.1038/nm.3489
   Daher M, 2018, CURR OPIN IMMUNOL, V51, P146, DOI 10.1016/j.coi.2018.03.013
   de Bono JS, 2010, NATURE, V467, P543, DOI 10.1038/nature09339
   DeChristopher BA, 2012, NAT CHEM, V4, P705, DOI [10.1038/nchem.1395, 10.1038/NCHEM.1395]
   Fry TJ, 2018, NAT MED, V24, P20, DOI 10.1038/nm.4441
   Galon J, 2019, NAT REV DRUG DISCOV, V18, P197, DOI 10.1038/s41573-018-0007-y
   Grupp SA, 2015, BLOOD, V126, P681
   Guech-Ongey M, 2010, BLOOD, V116, P5600, DOI 10.1182/blood-2010-03-275917
   Gutierrez C, 2016, AIDS, V30, P1385, DOI 10.1097/QAD.0000000000001064
   Hammond C, 2005, J IMMUNOTHER, V28, P28, DOI 10.1097/00002371-200501000-00004
   June CH, 2018, SCIENCE, V359, P1361, DOI 10.1126/science.aar6711
   KEOUGH MJ, 1989, BIOL BULL, V177, P277, DOI 10.2307/1541942
   Kornberg MD, 2018, P NATL ACAD SCI USA, V115, P2186, DOI 10.1073/pnas.1719902115
   Kortmansky J, 2003, CANCER INVEST, V21, P924, DOI 10.1081/CNV-120025095
   Laird GM, 2015, J CLIN INVEST, V125, P1901, DOI 10.1172/JCI80142
   LEON JA, 1992, CANCER IMMUNOL IMMUN, V35, P315, DOI 10.1007/BF01741144
   Lim WA, 2017, CELL, V168, P724, DOI 10.1016/j.cell.2017.01.016
   Loganzo F, 2016, MOL CANCER THER, V15, P2825, DOI 10.1158/1535-7163.MCT-16-0408
   Luo J, 2009, CELL, V136, P823, DOI 10.1016/j.cell.2009.02.024
   Majzner RG, 2018, CANCER DISCOV, V8, P1219, DOI 10.1158/2159-8290.CD-18-0442
   Marsden MD, 2017, PLOS PATHOG, V13, DOI 10.1371/journal.ppat.1006575
   Mendola D, 2003, BIOMOL ENG, V20, P441, DOI 10.1016/S1389-0344(03)00075-3
   Moses AV, 1997, NAT MED, V3, P1242, DOI 10.1038/nm1197-1242
   Nelson TJ, 2017, J ALZHEIMERS DIS, V58, P521, DOI 10.3233/JAD-170161
   Newman DJ, 2016, J NAT PROD, V79, P629, DOI 10.1021/acs.jnatprod.5b01055
   NEWTON AC, 1995, J BIOL CHEM, V270, P28495, DOI 10.1074/jbc.270.43.25526
   Newton AC, 2001, CHEM REV, V101, P2353, DOI 10.1021/cr0002801
   Newton AC, 2018, CRIT REV BIOCHEM MOL, V53, P208, DOI 10.1080/10409238.2018.1442408
   Newton AC, 2018, SEMIN CANCER BIOL, V48, P18, DOI 10.1016/j.semcancer.2017.04.017
   Newton AC, 2010, AM J PHYSIOL-ENDOC M, V298, pE395, DOI 10.1152/ajpendo.00477.2009
   NOONAN DJ, 1987, EUR J IMMUNOL, V17, P803, DOI 10.1002/eji.1830170611
   Omura S, 2004, NAT REV MICROBIOL, V2, P984, DOI 10.1038/nrmicro1048
   PAZDUR R, 1993, CANCER TREAT REV, V19, P351, DOI 10.1016/0305-7372(93)90010-O
   PETTIT GR, 1982, J AM CHEM SOC, V104, P6846, DOI 10.1021/ja00388a092
   Ramakrishna S, 2019, CLIN CANCER RES, V25, P5329, DOI 10.1158/1078-0432.CCR-18-3784
   Runcie K, 2018, MOL MED, V24, DOI 10.1186/s10020-018-0051-4
   Ryckbosch SM, 2017, NAT COMMUN, V8, DOI 10.1038/s41467-016-0015-8
   Salter AI, 2018, BLOOD, V131, P2621, DOI 10.1182/blood-2018-01-785840
   Nguyen S, 2016, J CLIN ONCOL, V34, DOI 10.1200/JCO.2016.34.15_suppl.10536
   SCHAUFELBERGER DE, 1991, J NAT PROD, V54, P1265, DOI 10.1021/np50077a004
   Scott AM, 2012, NAT REV CANCER, V12, P278, DOI 10.1038/nrc3236
   Shaha SP, 2009, CLIN EXP IMMUNOL, V158, P186, DOI 10.1111/j.1365-2249.2009.04003.x
   Sharma P, 2017, CELL, V168, P707, DOI 10.1016/j.cell.2017.01.017
   Sun MK, 2014, J PHARMACOL EXP THER, V349, P393, DOI 10.1124/jpet.114.214098
   Tamari F, 2013, PLOS ONE, V8, DOI 10.1371/journal.pone.0074169
   Varterasian ML, 2000, CLIN CANCER RES, V6, P825
   Varterasian ML, 1998, J CLIN ONCOL, V16, P56, DOI 10.1200/JCO.1998.16.1.56
   Wender PA, 2002, J AM CHEM SOC, V124, P13648, DOI 10.1021/ja027509+
   Wender PA, 1998, P NATL ACAD SCI USA, V95, P6624, DOI 10.1073/pnas.95.12.6624
   WENDER PA, 1988, P NATL ACAD SCI USA, V85, P7197, DOI 10.1073/pnas.85.19.7197
   WENDER PA, 1986, P NATL ACAD SCI USA, V83, P4214, DOI 10.1073/pnas.83.12.4214
   Wender PA, 2008, J AM CHEM SOC, V130, P6658, DOI 10.1021/ja8015632
   Wender PA, 2008, ACCOUNTS CHEM RES, V41, P40, DOI 10.1021/ar700155p
   Wender PA, 2017, SCIENCE, V358, P218, DOI 10.1126/science.aan7969
   Wender PA, 2015, ACCOUNTS CHEM RES, V48, P752, DOI 10.1021/acs.accounts.5b00004
   Wender PA, 2014, METH PRIN MED CHEM, V60, P475
   Wender PA, 2011, P NATL ACAD SCI USA, V108, P6721, DOI 10.1073/pnas.1015270108
   Widney DP, 2013, PLOS ONE, V8, DOI 10.1371/journal.pone.0072414
   WORONICK CL, 1992, J LEUKOCYTE BIOL, V51, P289
   Yang H, 2018, ACS CENTRAL SCI, V4, P89, DOI 10.1021/acscentsci.7b00475
NR 67
TC 5
Z9 7
U1 4
U2 7
PU NATURE PUBLISHING GROUP
PI LONDON
PA MACMILLAN BUILDING, 4 CRINAN ST, LONDON N1 9XW, ENGLAND
SN 2041-1723
J9 NAT COMMUN
JI Nat. Commun.
PD APR 20
PY 2020
VL 11
IS 1
AR 1879
DI 10.1038/s41467-020-15742-7
PG 11
WC Multidisciplinary Sciences
SC Science & Technology - Other Topics
GA MZ0QE
UT WOS:000558827500014
PM 32312992
OA Green Published, gold
DA 2021-10-28
ER

PT J
AU Ali, R
   Babad, J
   Follenzi, A
   Gebe, JA
   Brehm, MA
   Nepom, GT
   Shultz, LD
   Greiner, DL
   DiLorenzo, TP
AF Ali, Riyasat
   Babad, Jeffrey
   Follenzi, Antonia
   Gebe, John A.
   Brehm, Michael A.
   Nepom, Gerald T.
   Shultz, Leonard D.
   Greiner, Dale L.
   DiLorenzo, Teresa P.
TI Genetically modified human CD4(+) T cells can be evaluated in vivo
   without lethal graft-versus-host disease
SO IMMUNOLOGY
LA English
DT Article
DE human CD4(+) T cells; immunodeficient mice; lentiviral transduction
ID CLASS-II TETRAMERS; IMMUNE-RESPONSES; DENDRITIC CELLS; MOUSE MODEL;
   RECEPTOR; ANTIGEN; LYMPHOCYTES; GENERATION; MICE; TCR
AB Adoptive cell immunotherapy for human diseases, including the use of T cells modified to express an anti-tumour T-cell receptor (TCR) or chimeric antigen receptor, is showing promise as an effective treatment modality. Further advances would be accelerated by the availability of a mouse model that would permit human T-cell engineering protocols and proposed genetic modifications to be evaluated in vivo. NOD-scid IL2ry(null) (NSG) mice accept the engraftment of mature human T cells; however, long-term evaluation of transferred cells has been hampered by the xenogeneic graft-versus-host disease (GVHD) that occurs soon after cell transfer. We modified human primary CD4(+) T cells by lentiviral transduction to express a human TCR that recognizes a pancreatic beta cell-derived peptide in the context of HLA-DR4. The TCR-transduced cells were transferred to NSG mice engineered to express HLA-DR4 and to be deficient for murine class II MHC molecules. CD4(+) T-cell-depleted peripheral blood mononuclear cells were also transferred to facilitate engraftment. The transduced cells exhibited long-term survival (up to 3 months post-transfer) and lethal GVHD was not observed. This favourable outcome was dependent upon the pre-transfer T-cell transduction and culture conditions, which influenced both the kinetics of engraftment and the development of GVHD. This approach should now permit human T-cell transduction protocols and genetic modifications to be evaluated in vivo, and it should also facilitate the development of human disease models that incorporate human T cells.
C1 [Ali, Riyasat; Babad, Jeffrey; DiLorenzo, Teresa P.] Albert Einstein Coll Med, Dept Microbiol & Immunol, 1300 Morris Pk Ave, Bronx, NY 10461 USA.
   [Follenzi, Antonia] Univ Piemonte Orientale Avogadro, Dept Hlth Sci, Novara, Italy.
   [Gebe, John A.; Nepom, Gerald T.] Virginia Mason, Benaroya Res Inst, Seattle, WA USA.
   [Brehm, Michael A.; Greiner, Dale L.] Univ Massachusetts, Sch Med, Program Mol Med, Diabet Ctr Excellence, Worcester, MA USA.
   [Shultz, Leonard D.] Jackson Lab, 600 Main St, Bar Harbor, ME 04609 USA.
   [DiLorenzo, Teresa P.] Albert Einstein Coll Med, Dept Med, Div Endocrinol, Bronx, NY 10467 USA.
RP DiLorenzo, TP (corresponding author), Albert Einstein Coll Med, Dept Microbiol & Immunol, 1300 Morris Pk Ave, Bronx, NY 10461 USA.
EM teresa.dilorenzo@einstein.yu.edu
RI Ali, Riyasat/S-1661-2019
OI Ali, Riyasat/0000-0003-4022-276X; Brehm, Michael/0000-0001-6813-3262;
   Nepom, Gerald/0000-0002-8063-1464
FU National Institutes of HealthUnited States Department of Health & Human
   ServicesNational Institutes of Health (NIH) - USA [R01 DK094327, R01
   DK064315, R03 AI119225, R21 AI112321, UC4 DK104218, P60 DK020541, P30
   CA013330, P30 CA034196]; Helmsley Charitable Trust [2015PG-T1D057];
   NATIONAL CANCER INSTITUTEUnited States Department of Health & Human
   ServicesNational Institutes of Health (NIH) - USANIH National Cancer
   Institute (NCI) [P30CA013330, P30CA034196] Funding Source: NIH RePORTER;
   NATIONAL INSTITUTE OF ALLERGY AND INFECTIOUS DISEASESUnited States
   Department of Health & Human ServicesNational Institutes of Health (NIH)
   - USANIH National Institute of Allergy & Infectious Diseases (NIAID)
   [R21AI112321, R03AI119225] Funding Source: NIH RePORTER; NATIONAL
   INSTITUTE OF DIABETES AND DIGESTIVE AND KIDNEY DISEASESUnited States
   Department of Health & Human ServicesNational Institutes of Health (NIH)
   - USANIH National Institute of Diabetes & Digestive & Kidney Diseases
   (NIDDK) [R01DK064315, R01DK094327, P60DK020541, UC4DK104218] Funding
   Source: NIH RePORTER
FX R.A., J.B., M.A.B., L.D.S., D.L.G. and T.P.D. designed research. R.A.
   and J.B. performed the research. A.F., J.A.G., G.T.N., L.D.S. and D.L.G.
   contributed new reagents. R.A., J.B. and T.P.D. analysed data. R.A. and
   T.P.D. wrote the paper. All authors reviewed and approved the
   manuscript. This work was supported by the National Institutes of Health
   (R01 DK094327, R01 DK064315, and R03 AI119225 to T.P.D., R21 AI112321
   and UC4 DK104218 to M.A.B., L.D.S. and D.L.G., P60 DK020541 which
   supports the Einstein-Mount Sinai Diabetes Research Center, P30 CA013330
   which supports the Einstein Flow Cytometry Facility, and P30 CA034196
   which supports core resources and facilities at The Jackson Laboratory)
   and by The Helmsley Charitable Trust (2015PG-T1D057 which supports the
   University of Massachusetts Medical School Diabetes Center of
   Excellence). T.P.D. is the Diane Belfer, Cypres & Endelson Families
   Faculty Scholar in Diabetes Research.
CR Arden Bernhard, 1995, Immunogenetics, V42, P455
   Babad J, 2015, CLIN EXP IMMUNOL, V179, P398, DOI 10.1111/cei.12465
   Bennett MS, 2010, AIDS, V24, P2619, DOI 10.1097/QAD.0b013e32833f7b22
   Brehm MA, 2014, J IMMUNOL METHODS, V410, P3, DOI 10.1016/j.jim.2014.02.011
   Calogero A, 2000, ANTICANCER RES, V20, P1793
   Cavalieri S, 2003, BLOOD, V102, P497, DOI 10.1182/blood-2003-01-0297
   Cheong C, 2010, BLOOD, V116, P3828, DOI 10.1182/blood-2010-06-288068
   Circosta P, 2009, HUM GENE THER, V20, P1576, DOI 10.1089/hum.2009.117
   Cohen CJ, 2006, CANCER RES, V66, P8878, DOI 10.1158/0008-5472.CAN-06-1450
   Covassin L, 2011, CLIN EXP IMMUNOL, V166, P269, DOI 10.1111/j.1365-2249.2011.04462.x
   Danke NA, 2004, J IMMUNOL, V172, P5967, DOI 10.4049/jimmunol.172.10.5967
   DROVER S, 1985, TISSUE ANTIGENS, V26, P340
   Dudziak D, 2007, SCIENCE, V315, P107, DOI 10.1126/science.1136080
   Follenzi A, 2002, METHOD ENZYMOL, V346, P454
   Gebe JA, 2008, J AUTOIMMUN, V30, P197, DOI 10.1016/j.jaut.2007.08.001
   Gill S, 2015, IMMUNOL REV, V263, P68, DOI 10.1111/imr.12243
   Hinrichs CS, 2014, IMMUNOL REV, V257, P56, DOI 10.1111/imr.12132
   Kato M, 2006, INT IMMUNOL, V18, P857, DOI 10.1093/intimm/dxl022
   Kenney LL, 2016, AM J TRANSPLANT, V16, P389, DOI 10.1111/ajt.13520
   King MA, 2009, CLIN EXP IMMUNOL, V157, P104, DOI 10.1111/j.1365-2249.2009.03933.x
   King M, 2008, CLIN IMMUNOL, V126, P303, DOI 10.1016/j.clim.2007.11.001
   Lin P, 2011, PLOS ONE, V6, DOI 10.1371/journal.pone.0023891
   Mukhopadhaya A, 2008, P NATL ACAD SCI USA, V105, P6374, DOI 10.1073/pnas.0802644105
   Muranski P, 2011, IMMUNITY, V35, P972, DOI 10.1016/j.immuni.2011.09.019
   Nepom GT, 2001, P NATL ACAD SCI USA, V98, P1763, DOI 10.1073/pnas.98.4.1763
   Novak EJ, 1999, J CLIN INVEST, V104, pR63, DOI 10.1172/JCI8476
   PEAR WS, 1993, P NATL ACAD SCI USA, V90, P8392, DOI 10.1073/pnas.90.18.8392
   Reijonen H, 2002, DIABETES, V51, P1375, DOI 10.2337/diabetes.51.5.1375
   Rosenberg SA, 2015, SCIENCE, V348, P62, DOI 10.1126/science.aaa4967
   Scholten KBJ, 2006, CLIN IMMUNOL, V119, P135, DOI 10.1016/j.clim.2005.12.009
   Seitz B, 1998, GRAEF ARCH CLIN EXP, V236, P602, DOI 10.1007/s004170050129
   Serreze DV, 1996, J EXP MED, V184, P2049, DOI 10.1084/jem.184.5.2049
   Shultz Leonard D, 2014, Cold Spring Harb Protoc, V2014, P694, DOI 10.1101/pdb.top073585
   Shultz LD, 2012, NAT REV IMMUNOL, V12, P786, DOI 10.1038/nri3311
   Shultz LD, 2010, P NATL ACAD SCI USA, V107, P13022, DOI 10.1073/pnas.1000475107
   Strowig T, 2009, J EXP MED, V206, P1423, DOI 10.1084/jem.20081720
   Szymczak AL, 2004, NAT BIOTECHNOL, V22, P589, DOI 10.1038/nbt957
   TARPEY I, 1994, IMMUNOLOGY, V81, P222
   Thomsen M, 1975, HISTOCOMPATIBILITY T, P509
   Tran E, 2015, SCIENCE, V350, P1387, DOI 10.1126/science.aad1253
   Tran E, 2014, SCIENCE, V344, P641, DOI 10.1126/science.1251102
   van Rooijen N, 2003, METHOD ENZYMOL, V373, P3
   Zhang L, 2012, ADV DRUG DELIVER REV, V64, P756, DOI 10.1016/j.addr.2011.11.009
NR 43
TC 7
Z9 7
U1 0
U2 7
PU WILEY
PI HOBOKEN
PA 111 RIVER ST, HOBOKEN 07030-5774, NJ USA
SN 0019-2805
EI 1365-2567
J9 IMMUNOLOGY
JI Immunology
PD AUG
PY 2016
VL 148
IS 4
BP 339
EP 351
DI 10.1111/imm.12613
PG 13
WC Immunology
SC Immunology
GA DT2BG
UT WOS:000381285200003
PM 27124592
OA Green Published, Bronze
DA 2021-10-28
ER

PT J
AU Rogala, B
   Freyer, CW
   Ontiveros, EP
   Griffiths, EA
   Wang, ES
   Wetzler, M
AF Rogala, Britny
   Freyer, Craig W.
   Ontiveros, Evelena P.
   Griffiths, Elizabeth A.
   Wang, Eunice S.
   Wetzler, Meir
TI Blinatumomab: enlisting serial killer T-cells in the war against
   hematologic malignancies
SO EXPERT OPINION ON BIOLOGICAL THERAPY
LA English
DT Article
DE acute lymphoblastic leukemia; AMG 103; bi-specific T-cell engager;
   blinatumomab; non-Hodgkin's lymphoma
ID ACUTE LYMPHOBLASTIC-LEUKEMIA; SINGLE-CHAIN ANTIBODY; MINIMAL RESIDUAL
   DISEASE; ACUTE LYMPHOCYTIC-LEUKEMIA; TERM-FOLLOW-UP; ADULT PATIENTS;
   BITE ANTIBODY; INOTUZUMAB OZOGAMICIN; SURFACE-MARKERS; STANDARD-RISK
AB Introduction: The approval of blinatumomab signals the long awaited arrival of immunotherapy for acute lymphoblastic leukemia (ALL). Previous options for relapsed or refractory disease were restricted to cytotoxic chemotherapy with limited efficacy and significant toxicity. Through an innovative mechanism of action, blinatumomab stimulates a polyclonal antitumor T-cell response, yielding unprecedented single agent efficacy in the relapsed/refractory setting. Success comes at the cost of immunological toxicities rarely encountered with previous therapies and challenging administration logistics requiring clinical expertise.
   Areas covered: All published clinical and preclinical studies using blinatumomab were reviewed in addition to all registered ongoing clinical trials and data published in abstract form. The search was limited to the English language. The pharmacology, clinical efficacy, toxicity profile, and logistical considerations for drug administration are discussed.
   Expert opinion: Blinatumomab is an exciting addition to the treatment armamentarium for relapsed/refractory ALL, yet several questions remain regarding optimal implementation into the current treatment paradigm. A unique toxicity profile should be weighed against promising benefits in a poor prognosis population. Other emerging therapies, such as chimeric antigen receptor-modified T-cells and inotuzumab ozogamicin, with different side effect profiles and administration schedules, may prove to be more beneficial for specific patient populations.
C1 [Rogala, Britny; Freyer, Craig W.] Roswell Pk Canc Inst, Dept Pharm, Buffalo, NY 14263 USA.
   [Freyer, Craig W.] Roswell Pk Canc Inst, Leukemia Sect, Dept Pharm, Buffalo, NY 14263 USA.
   [Ontiveros, Evelena P.; Griffiths, Elizabeth A.; Wang, Eunice S.; Wetzler, Meir] Roswell Pk Canc Inst, Leukemia Sect, Dept Med, Buffalo, NY 14263 USA.
RP Freyer, CW (corresponding author), Roswell Pk Canc Inst, Dept Pharm, Elm & Carlton Str, Buffalo, NY 14263 USA.
EM Craig.Freyer@RoswellPark.org
OI Wang, Eunice/0000-0002-8644-0968
FU National Cancer InstituteUnited States Department of Health & Human
   ServicesNational Institutes of Health (NIH) - USANIH National Cancer
   Institute (NCI) [CA16056]; Szefel Foundation; Leonard S LuVullo
   Endowment for Leukemia Research; Nancy C Cully Endowment for Leukemia
   Research; Babcock Family Endowment; Heidi Leukemia Research Fund,
   Buffalo, NY; Cancer Clinical Investigator Team Leadership Award (CCITLA)
   - National Cancer Institute [P30CA016056]; NATIONAL CANCER
   INSTITUTEUnited States Department of Health & Human ServicesNational
   Institutes of Health (NIH) - USANIH National Cancer Institute (NCI)
   [P30CA016056] Funding Source: NIH RePORTER
FX This manuscript was supported in part by grants from the National Cancer
   Institute (grant number CA16056) to Roswell Park Cancer Institute, the
   Szefel Foundation, the Leonard S LuVullo Endowment for Leukemia
   Research, the Nancy C Cully Endowment for Leukemia Research, the Babcock
   Family Endowment and the Heidi Leukemia Research Fund, Buffalo, NY. ES
   Wang is a consultant and principal investigator for Juno and is also
   supported by a Cancer Clinical Investigator Team Leadership Award
   (CCITLA) awarded by National Cancer Institute through a supplement to
   P30CA016056. M Wetzler was a consultant for Amgen and Juno. The authors
   have no other relevant affiliations or financial involvement with any
   organization or entity with a financial interest in or financial
   conflict with the subject matter or materials discussed in the
   manuscript. This includes employment, consultancies, honoraria, stock
   ownership or options, expert testimony, grants or patents received or
   pending, or royalties.
CR Aigner M, 2013, LEUKEMIA, V27, P1107, DOI 10.1038/leu.2012.341
   [Anonymous], 2014, BLINC PACK INS
   BALL ED, 1991, BLOOD, V77, P2242
   Bargou R, 2008, SCIENCE, V321, P974, DOI 10.1126/science.1158545
   Bassan R, 2009, BLOOD, V113, P4153, DOI 10.1182/blood-2008-11-185132
   Bonifant CL, 2014, BLOOD
   Brandl C, 2007, CANCER IMMUNOL IMMUN, V56, P1551, DOI 10.1007/s00262-007-0298-z
   Brandt JT, 1997, AM J CLIN PATHOL, V107, P283, DOI 10.1093/ajcp/107.3.283
   Brentjens RJ, 2013, SCI TRANSL MED, V5, DOI 10.1126/scitranslmed.3005930
   Bruggemann M, 2006, BLOOD, V107, P1116, DOI 10.1182/blood-2005-07-2708
   d'Argouges S, 2009, LEUKEMIA RES, V33, P465, DOI 10.1016/j.leukres.2008.08.025
   Dreier T, 2002, INT J CANCER, V100, P690, DOI 10.1002/ijc.10557
   Duell J, 2014, BLOOD
   Fielding AK, 2007, BLOOD, V109, P944, DOI 10.1182/blood-2006-05-018192
   Francis J, 2013, LEUKEMIA LYMPHOMA, V54, P1517, DOI 10.3109/10428194.2012.754096
   Frey NV, 2014, BLOOD
   Goebeler M, 2011, ANN ONCOL, V22, P105
   Goebeler ME, 2013, HEMATOL ONCOL S1, V31
   Goekbuget N, 2014, BLOOD
   Gokbuget N, 2012, BLOOD, V120, P1868, DOI 10.1182/blood-2011-09-377713
   Gokbuget N, 2012, BLOOD, V120, P2032, DOI 10.1182/blood-2011-12-399287
   Golay J, 2014, J IMMUNOL, V193, P4739, DOI 10.4049/jimmunol.1401550
   Gore L, 2014, BLOOD
   Gruen M, 2004, CANCER IMMUNOL IMMUN, V53, P625, DOI 10.1007/s00262-003-0496-2
   Grupp S, 2014, BLOOD
   Handgretinger R, 2011, LEUKEMIA, V25, P181, DOI 10.1038/leu.2010.239
   Hijazi Y, 2013, J CLIN ONCOL, V31
   Hoffmann P, 2005, INT J CANCER, V115, P98, DOI 10.1002/ijc.20908
   Jadidi-Niaragh F, 2013, CANCER INVEST, V31, P121, DOI 10.3109/07357907.2012.756110
   Kantarjian H, 2013, CANCER-AM CANCER SOC, V119, P2728, DOI 10.1002/cncr.28136
   Kantarjian H, 2012, LANCET ONCOL, V13, P403, DOI 10.1016/S1470-2045(11)70386-2
   Kantarjian HM, 2010, CANCER-AM CANCER SOC, V116, P5568, DOI 10.1002/cncr.25354
   KITA K, 1992, BLOOD, V80, P470
   Klinger M, 2012, BLOOD, V119, P6226, DOI 10.1182/blood-2012-01-400515
   Krupka C, 2014, BLOOD, V123, P356, DOI 10.1182/blood-2013-08-523548
   Laszlo GS, 2014, BLOOD, V123, P554, DOI 10.1182/blood-2013-09-527044
   Lee DW, 2014, BLOOD, V124, P188, DOI 10.1182/blood-2014-05-552729
   Lee D, 2014, BLOOD, V124
   Loffler A, 2000, BLOOD, V95, P2098, DOI 10.1182/blood.V95.6.2098
   Loffler A, 2003, LEUKEMIA, V17, P900, DOI 10.1038/sj.leu.2402890
   Maude SL, 2014, NEW ENGL J MED, V371, P1507, DOI 10.1056/NEJMoa1407222
   Nagorsen D, 2012, PHARMACOL THERAPEUT, V136, P334, DOI 10.1016/j.pharmthera.2012.07.013
   Nagorsen D, 2009, LEUKEMIA LYMPHOMA, V50, P886, DOI 10.1080/10428190902943077
   National Comprehensive Cancer Network, AC LYMPH LEUK VERS 2
   O'Brien S, 2013, J CLIN ONCOL, V31, P676, DOI 10.1200/JCO.2012.46.2309
   Offner S, 2006, MOL IMMUNOL, V43, P763, DOI 10.1016/j.molimm.2005.03.007
   Park JH, 2014, BLOOD
   Piccaluga PP, 2011, LEUKEMIA LYMPHOMA, V52, P325, DOI 10.3109/10428194.2010.529206
   Raff T, 2007, BLOOD, V109, P910, DOI 10.1182/blood-2006-07-037093
   Raponi S, 2011, LEUKEMIA LYMPHOMA, V52, P1098, DOI 10.3109/10428194.2011.559668
   Schlegel P, 2014, HAEMATOLOGICA, V99, P1212, DOI 10.3324/haematol.2013.100073
   Smith BD RJ, 2014, BLOOD
   SOLARY E, 1992, LEUKEMIA, V6, P393
   Stein A, 2014, BLOOD, V124
   Teachey DT, 2013, BLOOD, V121, P5154, DOI 10.1182/blood-2013-02-485623
   Topp MS, 2015, LANCET ONCOL, V16, P57, DOI 10.1016/S1470-2045(14)71170-2
   Topp MS, 2014, J CLIN ONCOL, V32, P4134, DOI 10.1200/JCO.2014.56.3247
   Topp MS, 2012, BLOOD, V120, P5185, DOI 10.1182/blood-2012-07-441030
   Topp MS, 2011, J CLIN ONCOL, V29, P2493, DOI 10.1200/JCO.2010.32.7270
   Viardot A, 2011, BLOOD
   Viardot A, 2014, BLOOD
   Viardot A, 2010, BLOOD, V116, P1186, DOI 10.1182/blood.V116.21.2880.2880
   von Stackelberg A, 2014, BLOOD
   Wang KM, 2012, EXP HEMATOL ONCOL, V1, DOI 10.1186/2162-3619-1-36
   Wolf E, 2005, DRUG DISCOV TODAY, V10, P1237, DOI 10.1016/S1359-6446(05)03554-3
   Wong R, 2013, HAEMATOLOGICA, V98, P1930, DOI 10.3324/haematol.2012.082248
   Wu B, 2013, J CLIN ONCOL S, V31
   Zugmaier G, 2014, BLOOD CANCER J, V4, DOI 10.1038/bcj.2014.64
   Zugmaier G, 2014, BLOOD
NR 69
TC 9
Z9 9
U1 0
U2 5
PU TAYLOR & FRANCIS LTD
PI ABINGDON
PA 2-4 PARK SQUARE, MILTON PARK, ABINGDON OR14 4RN, OXON, ENGLAND
SN 1471-2598
EI 1744-7682
J9 EXPERT OPIN BIOL TH
JI Expert Opin. Biol. Ther.
PD JUN
PY 2015
VL 15
IS 6
BP 895
EP 908
DI 10.1517/14712598.2015.1041912
PG 14
WC Biotechnology & Applied Microbiology; Medicine, Research & Experimental
SC Biotechnology & Applied Microbiology; Research & Experimental Medicine
GA CI5LF
UT WOS:000354797000012
PM 25985814
OA Green Accepted
DA 2021-10-28
ER

PT J
AU Abu-Sbeih, H
   Tang, TL
   Ali, FS
   Luo, WY
   Neelapu, SS
   Westin, JR
   Okhuysen, PC
   Foo, WC
   Curry, JL
   Richards, DM
   Ge, PS
   Wang, YH
AF Abu-Sbeih, Hamzah
   Tang, Tenglong
   Ali, Faisal S.
   Luo, Wenyi
   Neelapu, Sattva S.
   Westin, Jason R.
   Okhuysen, Pablo C.
   Foo, Wai Chin
   Curry, Jonathan L.
   Richards, David M.
   Ge, Phillip S.
   Wang, Yinghong
TI Gastrointestinal Adverse Events Observed After Chimeric Antigen Receptor
   T-Cell Therapy
SO AMERICAN JOURNAL OF CLINICAL ONCOLOGY-CANCER CLINICAL TRIALS
LA English
DT Article
DE chimeric antigen receptor T cells; CART; lymphoma; diarrhea; colitis;
   adverse events
ID MALIGNANCIES; GRAFT
AB Background: Chimeric antigen receptor T-cell (CART) therapy can significantly improve outcomes for patients with certain hematologic malignancies. The most notable drawbacks of CART are cytokine release syndrome and CART-related encephalopathy syndrome. Gastrointestinal adverse events (GI-AEs) have not yet been reported in association with CART. Herein, we describe the incidence and clinical features of GI-AEs observed after CART. Materials and Methods: We report a case series of patients with hematologic malignancies who received CART, in a clinical trial or as the standard of care, and subsequently suffered from GI-AEs between 2012 and 2018. Results: In our cohort, 37 of 132 (28%) patients experienced GI-AEs. All 37 experienced diarrhea with a median onset of 7 days (interquartile range, 4 to 25 d) after CART infusion. The median age of these patients was 58 years. Most had diffuse large B-cell lymphoma (51%). Seventeen patients experienced cytokine release syndrome, and 9 experienced CART-related encephalopathy syndrome. The interleukin-6 antagonist was required in 15 patients. Overall, 49% of patients had grade 1 diarrhea, 32% had grade 2, and 15% had grade 3. Other gastrointestinal symptoms in these patients were abdominal pain (41%), nausea and vomiting (49%), fever (8%), bloody stools (3%), and abdominal distension (5%). The median duration of symptoms was 6 days (interquartile range, 3 to 9 d). In 32 patients who underwent imaging, 8 (25%) had findings suggestive of gastrointestinal tract inflammation. Nine (24%) patients experienced GI-AE recurrence after initial improvement. The symptoms were attributed to an alternative cause in 17 (13%) cases and to CART in 20 (15%) cases. One patient developed CART-related refractory colitis that eventually responded to antibiotics for pneumonia. Conclusion: CART-related GI-AEs occur in 15% of patients treated with CART. These symptoms are typically mild and self-limiting, requiring only symptomatic treatment. Nevertheless, CART may, in rare cases, lead to refractory colitis.
C1 [Abu-Sbeih, Hamzah; Tang, Tenglong; Ali, Faisal S.; Richards, David M.; Ge, Phillip S.; Wang, Yinghong] Univ Texas MD Anderson Canc Ctr, Dept Gastroenterol Hepatol & Nutr, 1515 Holcombe Blvd,Unit 1466, Houston, TX 77030 USA.
   [Luo, Wenyi; Foo, Wai Chin; Curry, Jonathan L.] Univ Texas MD Anderson Canc Ctr, Dept Pathol, Houston, TX 77030 USA.
   [Neelapu, Sattva S.; Westin, Jason R.] Univ Texas MD Anderson Canc Ctr, Dept Lymphoma & Myeloma, Houston, TX 77030 USA.
   [Okhuysen, Pablo C.] Univ Texas MD Anderson Canc Ctr, Dept Infect Dis Infect Control & Employee Hlth, Houston, TX 77030 USA.
   [Tang, Tenglong] Cent S Univ, Xiangya Hosp 2, Minimally Invas Surg Ctr, Changsha, Hunan, Peoples R China.
RP Wang, YH (corresponding author), Univ Texas MD Anderson Canc Ctr, Dept Gastroenterol Hepatol & Nutr, 1515 Holcombe Blvd,Unit 1466, Houston, TX 77030 USA.
EM ywang59@mdanderson.org
RI Abu-Sbeih, Hamzah/M-8472-2018; Shaukat, Faisal/AAI-2751-2020
OI Abu-Sbeih, Hamzah/0000-0003-3577-6741; Shaukat,
   Faisal/0000-0001-7372-5158; Westin, Jason/0000-0002-1824-2337
FU  [PA18-0472]
FX The ethics approval of this study was granted by the Institutional
   Review Board committee at The University of Texas MD Anderson Cancer
   Center (PA18-0472). Consent was waived for this study. Y.W.: was the
   senior author of this study, developed the concept, designed the study,
   interpreted the results, ensured that the accuracy and integrity of the
   data was preserved at all stages, agreed to be accountable for all
   aspects of this study, was in charge of the overall direction and
   planning of the study, and contributed to the writing of the manuscript
   with input from all authors. H.A.-S. and T.T.: collected the data for
   the study, helped conduct and interpret the analysis, and wrote the
   manuscript. F.S.A.: assisted in writing and editing the paper and
   collecting data from patients' medical charts. W.L. and W.C.F.: provided
   pathologic images and contributed to the pathologic descriptions.
   S.S.N., D.M.R., P.S.G., J.R.W., P.C.O., and J.L.C.: critically revised
   the final version of the manuscript. All authors read and approved the
   final manuscript.
CR Abu-Sbeih H, 2018, J IMMUNOTHER PRECIS, V1, P7, DOI [10.4103/jipo.jipo_12_18, DOI 10.4103/JIPO.JIPO_12_18]
   Abu-Sbeih H, 2019, CANCER IMMUNOL IMMUN, V68, P553, DOI 10.1007/s00262-019-02303-1
   Abu-Sbeih H, 2018, J IMMUNOTHER CANCER, V6, DOI 10.1186/s40425-018-0461-4
   Abu-Sbeih H, 2019, EUR J GASTROEN HEPAT, V31, P128, DOI 10.1097/MEG.0000000000001288
   Abu-Sbeih H, 2018, J IMMUNOTHER CANCER, V6, DOI 10.1186/s40425-018-0411-1
   [Anonymous], 2018, COMMON TERMINOLOGY C
   Anwer F, 2017, IMMUNOTHERAPY-UK, V9, P123, DOI 10.2217/imt-2016-0127
   Brudno JN, 2016, BLOOD, V127, P3321, DOI 10.1182/blood-2016-04-703751
   Brudno JN, 2016, J CLIN ONCOL, V34, P1112, DOI 10.1200/JCO.2015.64.5929
   Choi K, 2019, INFLAMM BOWEL DIS, V25, P385, DOI 10.1093/ibd/izy240
   Cruz CRY, 2013, BLOOD, V122, P2965, DOI 10.1182/blood-2013-06-506741
   Johnson DH, 2018, J IMMUNOTHER CANCER, V6, DOI 10.1186/s40425-018-0412-0
   June CH, 2018, NEW ENGL J MED, V379, P64, DOI 10.1056/NEJMra1706169
   Kochenderfer JN, 2013, BLOOD, V122, P4129, DOI 10.1182/blood-2013-08-519413
   Li AM, 2018, ASH ANN M
   Locke FL, 2019, LANCET ONCOL, V20, P31, DOI 10.1016/S1470-2045(18)30864-7
   Quintas-Cardama A, 2018, NEW ENGL J MED, V378, P1065, DOI 10.1056/NEJMc1800913
   Ruella M, 2018, NAT MED, V24, P1499, DOI 10.1038/s41591-018-0201-9
   Sadelain M, 2015, J CLIN INVEST, V125, P3392, DOI 10.1172/JCI80010
   Sadelain M, 2013, CANCER DISCOV, V3, P388, DOI 10.1158/2159-8290.CD-12-0548
   Sanlorenzo M, 2015, JAMA DERMATOL, V151, P1206, DOI 10.1001/jamadermatol.2015.1916
   Tian Y, 2018, ADV EXP MED BIOL, V995, P151, DOI 10.1007/978-3-030-02505-2_7
   Titov A, 2018, CELL DEATH DIS, V9, DOI 10.1038/s41419-018-0918-x
   US Food and Drug Administration, FDA DISCO 1 FDA APPR
   Wang YH, 2018, J IMMUNOTHER CANCER, V6, DOI 10.1186/s40425-018-0346-6
   Wang YH, 2018, INFLAMM BOWEL DIS, V24, P1695, DOI 10.1093/ibd/izy104
NR 26
TC 5
Z9 5
U1 1
U2 2
PU LIPPINCOTT WILLIAMS & WILKINS
PI PHILADELPHIA
PA TWO COMMERCE SQ, 2001 MARKET ST, PHILADELPHIA, PA 19103 USA
SN 0277-3732
EI 1537-453X
J9 AM J CLIN ONCOL-CANC
JI Am. J. Clin. Oncol.-Cancer Clin. Trials
PD OCT
PY 2019
VL 42
IS 10
BP 789
EP 796
DI 10.1097/COC.0000000000000596
PG 8
WC Oncology
SC Oncology
GA JC9PI
UT WOS:000489607600009
PM 31478934
DA 2021-10-28
ER

PT J
AU Cho, FN
   Chang, TH
   Shu, CW
   Ko, MC
   Liao, SK
   Wu, KH
   Yu, MS
   Lin, SJ
   Hong, YC
   Chen, CH
   Hung, CH
   Chang, YH
AF Cho, Fu-Nan
   Chang, Tsung-Hsien
   Shu, Chih-Wen
   Ko, Ming-Chin
   Liao, Shuen-Kuei
   Wu, Kang-Hsi
   Yu, Ming-Sun
   Lin, Shyh-Jer
   Hong, Ying-Chung
   Chen, Chien-Hsun
   Hung, Chien-Hui
   Chang, Yu-Hsiang
TI Enhanced Cytotoxicity of Natural Killer Cells following the Acquisition
   of Chimeric Antigen Receptors through Trogocytosis
SO PLOS ONE
LA English
DT Article
ID T-CELLS; RESIDUAL DISEASE; IMMUNE SYNAPSE; NKG2D; ACTIVATION; PROTEINS;
   LEUKEMIA
AB Natural killer (NK) cells have the capacity to target tumors and are ideal candidates for immunotherapy. Viral vectors have been used to genetically modify in vitro expanded NK cells to express chimeric antigen receptors (CARs), which confer cytotoxicity against tumors. However, use of viral transduction methods raises the safety concern of viral integration into the NK cell genome. In this study, we used trogocytosis as a non-viral method to modify NK cells for immunotherapy. A K562 cell line expressing high levels of anti-CD19 CARs was generated as a donor cell to transfer the anti-CD19 CARs onto NK cells via trogocytosis. Anti-CD19 CAR expression was observed in expanded NK cells after these cells were co-cultured for one hour with freeze/thaw-treated donor cells expressing anti-CD19 CARs. Immunofluorescence analysis confirmed the localization of the anti-CD19 CARs on the NK cell surface. Acquisition of anti-CD19 CARs via trogocytosis enhanced NK cell-mediated cytotoxicity against the B-cell acute lymphoblastic leukemia (B-ALL) cell lines and primary B-ALL cells derived from patients. To our knowledge, this is the first report that describes the increased cytotoxicity of NK cells following the acquisition of CARs via trogocytosis. This novel strategy could be a potential valuable therapeutic approach for the treatment of B-cell tumors.
C1 [Cho, Fu-Nan] Kaohsiung Vet Gen Hosp, Dept Obstet & Gynecol, Kaohsiung, Taiwan.
   [Chang, Tsung-Hsien; Shu, Chih-Wen] Kaohsiung Vet Gen Hosp, Dept Med Educ & Res, Kaohsiung, Taiwan.
   [Ko, Ming-Chin; Hung, Chien-Hui; Chang, Yu-Hsiang] Kaohsiung Vet Gen Hosp, Dept Pediat, Kaohsiung, Taiwan.
   [Liao, Shuen-Kuei] Taipei Med Univ, Grad Inst Canc Biol & Drug Discovery, Taipei, Taiwan.
   [Liao, Shuen-Kuei] Taipei Med Univ, Ctr Excellence Canc Res, Taipei, Taiwan.
   [Wu, Kang-Hsi] China Med Univ Hosp, Childrens Hosp, Dept Pediat, Taichung, Taiwan.
   [Wu, Kang-Hsi] China Med Univ Hosp, Sch Chinese Med, Taichung, Taiwan.
   [Yu, Ming-Sun; Lin, Shyh-Jer; Hong, Ying-Chung] Kaohsiung Vet Gen Hosp, Dept Med, Haematol Oncol Sect, Kaohsiung, Taiwan.
   [Chen, Chien-Hsun] Kaohsiung Vet Gen Hosp, Dept Radiat Oncol, Kaohsiung, Taiwan.
   [Chang, Yu-Hsiang] Natl Yang Ming Univ, Fac Med, Taipei 112, Taiwan.
   [Chang, Yu-Hsiang] Tajen Univ, Dept Nursing, Yanpu Township, Pingtung County, Taiwan.
RP Chang, YH (corresponding author), Kaohsiung Vet Gen Hosp, Dept Pediat, Kaohsiung, Taiwan.
EM yhchang@vghks.gov.tw
RI Shu, Chih-Wen/AAE-9652-2019; Chang, Tsung-Hsien/AAG-9384-2019
OI Chang, Tsung-Hsien/0000-0003-4806-7864; Shu,
   Chih-Wen/0000-0002-7774-0002
FU National Health Research InstitutesNational Health Research Institutes,
   JapanNational Health Research Institutes - Taiwan [PS9808]; Kaohsiung
   Veterans General Hospital [VGHKS 102-104, 103-123]; Ministry of Health
   and Welfare of Taiwan [MOHW103-TD-B-111-01]
FX This study was supported by grants from National Health Research
   Institutes (PS9808,
   http://english.nhri.org.tw/NHRI_WEB/nhriw001Action.do), and Kaohsiung
   Veterans General Hospital (VGHKS 102-104 and 103-123,
   http://www.vghks.gov.tw/English/) to YHC. This work is also supported in
   part by the Ministry of Health and Welfare of Taiwan
   (MOHW103-TD-B-111-01), http://www.mohw.gov.tw/EN/Ministry/Index.aspx) to
   SKL. The funders had no role in study design, data collection and
   analysis, decision to publish, or preparation of the manuscript.
CR Altvater B, 2009, CLIN CANCER RES, V15, P4857, DOI 10.1158/1078-0432.CCR-08-2810
   Bene MC, 2009, HAEMATOL-HEMATOL J, V94, P1135, DOI 10.3324/haematol.2008.004267
   Brentjens RJ, 2013, SCI TRANSL MED, V5, DOI 10.1126/scitranslmed.3005930
   Brentjens RJ, 2011, BLOOD, V118, P4817, DOI 10.1182/blood-2011-04-348540
   Caligiuri MA, 2008, BLOOD, V112, P461, DOI 10.1182/blood-2007-09-077438
   Carlin LM, 2001, J EXP MED, V194, P1507, DOI 10.1084/jem.194.10.1507
   Caumartin J, 2006, TRANSPL IMMUNOL, V17, P20, DOI 10.1016/j.trim.2006.09.032
   Caumartin J, 2007, EMBO J, V26, P1423, DOI 10.1038/sj.emboj.7601570
   Chang YH, 2013, CANCER RES, V73, P1777, DOI 10.1158/0008-5472.CAN-12-3558
   Denman CJ, 2012, PLOS ONE, V7, DOI 10.1371/journal.pone.0030264
   Domaica CI, 2009, EMBO REP, V10, P908, DOI 10.1038/embor.2009.92
   Fujisaki H, 2009, CANC RES
   Grupp SA, 2013, NEW ENGL J MED, V368, P1509, DOI 10.1056/NEJMoa1215134
   Imai C, 2005, BLOOD, V106, P376, DOI 10.1182/blood-2004-12-4797
   Imai C, 2004, LEUKEMIA, V18, P676, DOI 10.1038/sj.leu.2403302
   Lapteva N, 2012, CYTOTHERAPY, V14, P1131, DOI 10.3109/14653249.2012.700767
   Li L, 2009, CANC GENE THER
   Ljunggren HG, 2007, NAT REV IMMUNOL, V7, P329, DOI 10.1038/nri2073
   Luchetti F, 2012, PLOS ONE, V7, DOI 10.1371/journal.pone.0035766
   MANABE A, 1994, BLOOD, V83, P1731, DOI 10.1182/blood.V83.7.1731.bloodjournal8371731
   Marcenaro E, 2009, BLOOD, V114, P4108, DOI 10.1182/blood-2009-05-222265
   Milone MC, 2009, MOL THER, V17, P1453, DOI 10.1038/mt.2009.83
   Porter DL, 2011, NEW ENGL J MED, V365, P725, DOI 10.1056/NEJMoa1103849
   Poupot M, 2008, J LEUKOCYTE BIOL, V84, P1298, DOI 10.1189/jlb.0508278
   Rawstron AC, 2007, LEUKEMIA, V21, P956, DOI 10.1038/sj.leu.2404584
   Rechavi O, 2009, FEBS LETT, V583, P1792, DOI 10.1016/j.febslet.2009.03.014
   Roda-Navarro P, 2007, FASEB J, V21, P1636, DOI 10.1096/fj.06-7488rev
   Roda-Navarro P, 2006, P NATL ACAD SCI USA, V103, P11258, DOI 10.1073/pnas.0600721103
   Sadelain M, 2009, CURR OPIN IMMUNOL, V21, P215, DOI 10.1016/j.coi.2009.02.009
   Shimasaki N, 2012, CYTOTHERAPY, V14, P830, DOI 10.3109/14653249.2012.671519
   Somanchi SS, 2012, BLOOD, V119, P5164, DOI 10.1182/blood-2011-11-389924
   Williams GS, 2007, TRAFFIC, V8, P1190, DOI 10.1111/j.1600-0854.2007.00603.x
   Wu KH, 2013, TRANSPLANTATION, V95, P773, DOI 10.1097/TP.0b013e31827a93dd
NR 33
TC 27
Z9 28
U1 0
U2 12
PU PUBLIC LIBRARY SCIENCE
PI SAN FRANCISCO
PA 1160 BATTERY STREET, STE 100, SAN FRANCISCO, CA 94111 USA
SN 1932-6203
J9 PLOS ONE
JI PLoS One
PD OCT 14
PY 2014
VL 9
IS 10
AR e109352
DI 10.1371/journal.pone.0109352
PG 8
WC Multidisciplinary Sciences
SC Science & Technology - Other Topics
GA AR5ZW
UT WOS:000343662500034
PM 25313995
OA Green Submitted, Green Published, gold
DA 2021-10-28
ER

PT J
AU Huang, MA
   Krishnadas, DK
   Lucas, KG
AF Huang, Michael A.
   Krishnadas, Deepa K.
   Lucas, Kenneth G.
TI Cellular and Antibody Based Approaches for Pediatric Cancer
   Immunotherapy
SO JOURNAL OF IMMUNOLOGY RESEARCH
LA English
DT Review
ID NATURAL-KILLER-CELLS; CYTOTOXIC T-CELLS; ADOPTIVE TRANSFER; PHASE-I;
   MONOCLONAL-ANTIBODY; DENDRITIC CELLS; SARCOMA-CELLS; NK CELLS; RECEPTOR;
   CHILDREN
AB Progress in the use of traditional chemotherapy and radiation-based strategies for the treatment of pediatric malignancies has plateaued in the past decade, particularly for patients with relapsing or therapy refractory disease. As a result, cellular and humoral immunotherapy approaches have been investigated for several childhood cancers. Several monoclonal antibodies are now FDA approved and commercially available, some of which are currently considered standard of practice. There are also several new cellular immunotherapy approaches under investigation, including chimeric antigen receptor (CAR) modified T cells, cancer vaccines and adjuvants, and natural killer (NK) cell therapies. In this review, we will discuss previous studies on pediatric cancer immunotherapy and new approaches that are currently being investigated in clinical trials.
C1 [Huang, Michael A.; Krishnadas, Deepa K.; Lucas, Kenneth G.] Univ Louisville, Dept Pediat, Hematol Oncol, Louisville, KY 40202 USA.
RP Krishnadas, DK (corresponding author), Univ Louisville, Dept Pediat, Hematol Oncol, Louisville, KY 40202 USA.
EM d0kola02@louisville.edu
CR Aguilera D, 2013, CHILD NERV SYST, V29, P589, DOI 10.1007/s00381-012-2013-4
   Bagatell R, 2011, CLIN CANCER RES, V17, P611, DOI 10.1158/1078-0432.CCR-10-1731
   Bao L, 2011, CANCER IMMUNOL IMMUN, V60, P1299, DOI 10.1007/s00262-011-1037-z
   Bowman L, 1998, BLOOD, V92, P1941, DOI 10.1182/blood.V92.6.1941.418k03_1941_1949
   Brentjens RJ, 2013, SCI TRANSL MED, V5, DOI 10.1126/scitranslmed.3005930
   Cacciavillano W., 2015, PEDIAT BLOOD CANC
   Capitini CM, 2014, FUTURE ONCOL, V10, P1659, DOI [10.2217/fon.14.62, 10.2217/FON.14.62]
   Cartellieri M, 2010, J BIOMED BIOTECHNOL, DOI 10.1155/2010/956304
   Cheever MA, 2009, CLIN CANCER RES, V15, P5323, DOI 10.1158/1078-0432.CCR-09-0737
   Cho D, 2010, CLIN CANCER RES, V16, P3901, DOI 10.1158/1078-0432.CCR-10-0735
   Cooney-Qualter E, 2007, CLIN CANCER RES, V13, p5652S, DOI 10.1158/1078-0432.CCR-07-1060
   Couec ML, 2012, PEDIATR BLOOD CANCER, V59, P34, DOI 10.1002/pbc.24066
   Cruz CRY, 2013, BLOOD, V122, P2965, DOI 10.1182/blood-2013-06-506741
   Curti A, 2011, BLOOD, V118, P3273, DOI 10.1182/blood-2011-01-329508
   Dancey G, 2009, CLIN CANCER RES, V15, P7701, DOI 10.1158/1078-0432.CCR-09-1421
   Ebb D, 2012, J CLIN ONCOL, V30, P2545, DOI 10.1200/JCO.2011.37.4546
   Fujisaki H, 2009, CANCER RES, V69, P4010, DOI 10.1158/0008-5472.CAN-08-3712
   Garg TK, 2012, HAEMATOL-HEMATOL J, V97, P1348, DOI 10.3324/haematol.2011.056747
   Geller MA, 2011, CYTOTHERAPY, V13, P98, DOI 10.3109/14653249.2010.515582
   Grupp SA, 2013, NEW ENGL J MED, V368, P1509, DOI 10.1056/NEJMoa1215134
   Haworth KB, 2015, PEDIATR BLOOD CANCER, V62, P571, DOI 10.1002/pbc.25359
   Hegde M, 2015, CYTOTHERAPY, V17, P3, DOI 10.1016/j.jcyt.2014.05.019
   Herrera L, 2009, J PEDIAT HEMATOL ONC, V31, P936, DOI 10.1097/MPH.0b013e3181bdf211
   Heslop HE, 1996, NAT MED, V2, P551, DOI 10.1038/nm0596-551
   Hombach A, 2001, J IMMUNOL, V167, P6123, DOI 10.4049/jimmunol.167.11.6123
   Iliopoulou EG, 2010, CANCER IMMUNOL IMMUN, V59, P1781, DOI 10.1007/s00262-010-0904-3
   Inaba H, 2012, BRIT J HAEMATOL, V156, P275, DOI 10.1111/j.1365-2141.2011.08847.x
   Kabelitz D, 2007, CURR OPIN IMMUNOL, V19, P1, DOI 10.1016/j.coi.2006.11.018
   Kantarjian H, 2012, LANCET ONCOL, V13, P403, DOI 10.1016/S1470-2045(11)70386-2
   Krishnadas DK, 2014, TUMOR BIOL, V35, P5753, DOI 10.1007/s13277-014-1764-9
   Krishnadas DK, 2013, PEDIATRICS, V131, pE336, DOI 10.1542/peds.2012-0376
   Lasky JL, 2013, ANTICANCER RES, V33, P2047
   Lee DW, 2015, LANCET, V385, P517, DOI 10.1016/S0140-6736(14)61403-3
   Liu Zhensheng, 2002, Recent Results Cancer Res, V159, P123
   Loke J, 2015, ANN HEMATOL, V94, P361, DOI 10.1007/s00277-014-2218-6
   Louis CU, 2011, BLOOD, V118, P6050, DOI 10.1182/blood-2011-05-354449
   MACKALL CL, 1995, NEW ENGL J MED, V332, P143, DOI 10.1056/NEJM199501193320303
   Marin V, 2012, HUM GENE THER METHOD, V23, P376, DOI 10.1089/hgtb.2012.050
   Maude SL, 2014, NEW ENGL J MED, V371, P1507, DOI 10.1056/NEJMoa1407222
   Maude SL, 2014, CANCER J, V20, P119, DOI 10.1097/PPO.0000000000000035
   McDowell KA, 2015, J PEDIAT HEMATOL ONC, V37, P79, DOI 10.1097/MPH.0000000000000303
   Miest TS, 2014, NAT REV MICROBIOL, V12, P23, DOI 10.1038/nrmicro3140
   Miller JS, 2005, BLOOD, V105, P3051, DOI 10.1182/blood-2004-07-2974
   Morgan RA, 2010, MOL THER, V18, P843, DOI 10.1038/mt.2010.24
   O'Hear C, 2013, CANCER-AM CANCER SOC, V119, P4036, DOI 10.1002/cncr.28334
   Olmos D, 2010, LANCET ONCOL, V11, P129, DOI 10.1016/S1470-2045(09)70354-7
   Orentas RJ, 2012, FRONT ONCOL, V2, DOI [10.3389/fonc.2012.00003, 10.3389/fonc.2012.00194]
   Packer RJ, 2009, PEDIATR BLOOD CANCER, V52, P791, DOI 10.1002/pbc.21935
   Pappo AS, 2011, J CLIN ONCOL, V29, P4541, DOI 10.1200/JCO.2010.34.0000
   Porter DL, 2011, NEW ENGL J MED, V365, P725, DOI 10.1056/NEJMoa1103849
   Rehwald U, 2003, BLOOD, V101, P420, DOI 10.1182/blood.V101.2.420
   Ribeiro RC, 2008, LANCET ONCOL, V9, P721, DOI 10.1016/S1470-2045(08)70194-3
   Rooney CM, 1998, BLOOD, V92, P1549, DOI 10.1182/blood.V92.5.1549.417k32_1549_1555
   Roth M, 2014, CANCER-AM CANCER SOC, V120, P548, DOI 10.1002/cncr.28461
   Rousseau RF, 2003, BLOOD, V101, P1718, DOI 10.1182/blood-2002-08-2493
   Rubnitz JE, 2015, PEDIATR BLOOD CANCER, V62, P1468, DOI 10.1002/pbc.25555
   Rubnitz JE, 2010, J CLIN ONCOL, V28, P955, DOI 10.1200/JCO.2009.24.4590
   Shusterman S, 2010, J CLIN ONCOL, V28, P4969, DOI 10.1200/JCO.2009.27.8861
   Singavi Arun K, 2015, Cancer Treat Res, V165, P305, DOI 10.1007/978-3-319-13150-4_13
   Sousa CRE, 2004, SEMIN IMMUNOL, V16, P27, DOI 10.1016/j.smim.2003.10.004
   Thurner B, 1999, J EXP MED, V190, P1669, DOI 10.1084/jem.190.11.1669
   Venkatramani R, 2013, PLOS ONE, V8, DOI 10.1371/journal.pone.0068416
   Verhoeven DHJ, 2008, MOL IMMUNOL, V45, P3917, DOI 10.1016/j.molimm.2008.06.016
   Ward E, 2014, CA-CANCER J CLIN, V64, P83, DOI 10.3322/caac.21219
   Yankelevich M, 2012, PEDIATR BLOOD CANCER, V59, P1198, DOI 10.1002/pbc.24237
   Younes A, 2010, NEW ENGL J MED, V363, P1812, DOI 10.1056/NEJMoa1002965
   Yu AL, 2010, NEW ENGL J MED, V363, P1324, DOI 10.1056/NEJMoa0911123
   Zhang H, 2011, J IMMUNOTHER, V34, P187, DOI 10.1097/CJI.0b013e31820d2a21
NR 68
TC 9
Z9 10
U1 0
U2 2
PU HINDAWI LTD
PI LONDON
PA ADAM HOUSE, 3RD FLR, 1 FITZROY SQ, LONDON, W1T 5HF, ENGLAND
SN 2314-8861
EI 2314-7156
J9 J IMMUNOL RES
JI J Immunol. Res.
PY 2015
VL 2015
AR 675269
DI 10.1155/2015/675269
PG 7
WC Immunology
SC Immunology
GA CW0YE
UT WOS:000364715400001
PM 26587548
OA Green Published, gold, Green Submitted
DA 2021-10-28
ER

PT J
AU Rossi, JF
   Lu, ZY
   Massart, C
   Levon, K
AF Rossi, Jean-Francois
   Lu, Zhao Yang
   Massart, Cesare
   Levon, Kalle
TI Dynamic Immune/Inflammation Precision Medicine: The Good and the Bad
   Inflammation in Infection and Cancer
SO FRONTIERS IN IMMUNOLOGY
LA English
DT Review
DE inflammation; infection; cancer; precision medicine; immune therapy
AB Normal or "good" inflammation process starts from a local cellular response against injury or any infectious agent, with the activation of neutrophils, macrophages, Langerhans cells, dendritic cells, and innate immune cells. Cytokines and chemokines are produced to amplify the local inflammatory process followed by the migration of immune cells to the regional lymph nodes where adaptive immune response is initiated. Systemic inflammation enhances the biological response to mobilize additional cells from central and peripheral immune/hematopoietic system. Local mechanisms to limit inflammation are initiated and lead to healing. During the normal inflammatory process, there is a balance between the production of inflammatory chemokines/cytokines such as Tumor Necrosis Factor (TNF)-alpha, interleukin (IL)-6 and IL-1 and the production of compounds that limit inflammation and have an immune suppressive effect, such as IL-10 and Transforming Factor (TGF) beta. IL-6 and IL-6/soluble IL-6 Receptor (R) complex stimulate liver cells to produce inflammatory proteins, which represents the systemic inflammation response. The magnitude and the duration of the systemic inflammatory response are linked to the cause, under genetic and epigenetic control. Significant inflammation as seen in septic shock, in severe forms of infections or in certain active cancers, represents the "bad inflammation", correlated with a poor prognosis. In addition, the persistence of a chronic smoldering inflammation may lead to pathological situations which are observed in the majority of inflammatory, degenerative, dysmetabolic, or dysimmune diseases and cancer. Chronic smoldering inflammation is a cross between different pathological situations possibly linked. In addition, within the tumor microenvironment, inflammatory process results from different cellular mechanisms modulated by metabolic and vascular changes. On the contrary, a limited and balanced inflammation initiates the normal immune response, including the adaptive response which amplifies any immunotherapy, including vaccines. Immune checkpoint inhibitors and chimeric antigen receptor (CAR) T-cells are associated with cytokine release syndrome, a clinical risk leading to the use of anti-cytokine drugs. Nowadays, it is time to monitor the dynamic inflammatory process for a better immune precision medicine in both infections and cancer.
C1 [Rossi, Jean-Francois] Inst Canc Avignon Provence, Hematol Immunotherapie, Avignon, France.
   [Rossi, Jean-Francois] Univ Montpellier, Fac Med Montpellier, Montpellier, France.
   [Lu, Zhao Yang] CHU Montpellier St Eloi, Unite Therapie Cellulaire, Montpellier, France.
   [Massart, Cesare] E SANA, Orsay, France.
   [Levon, Kalle] NYU, Tandon Sch Engn, Six Metrotech Ctr, Brooklyn, NY USA.
RP Rossi, JF (corresponding author), Inst Canc Avignon Provence, Hematol Immunotherapie, Avignon, France.; Rossi, JF (corresponding author), Univ Montpellier, Fac Med Montpellier, Montpellier, France.
EM jeanfrancoisrossi@me.com
CR Ahmed KA, 2008, CELL MOL IMMUNOL, V5, P261, DOI 10.1038/cmi.2008.32
   Alder MN, 2017, CRIT CARE MED, V45, pE426, DOI 10.1097/CCM.0000000000002102
   Alexia C, 2019, FRONT IMMUNOL, V10, DOI 10.3389/fimmu.2019.02693
   Allin KH, 2011, CRIT REV CL LAB SCI, V48, P155, DOI 10.3109/10408363.2011.599831
   Aloisio E, 2019, CLIN CHIM ACTA, V496, P7, DOI 10.1016/j.cca.2019.06.010
   Amarante-Mendes GP, 2018, FRONT IMMUNOL, V9, DOI 10.3389/fimmu.2018.02379
   Barassi A, 2004, CLIN CHEM, V50, P1878, DOI 10.1373/clinchem.2004.037275
   Barma M, 2016, PLOS ONE, V11, DOI 10.1371/journal.pone.0159412
   Behrens EM, 2017, ARTHRITIS RHEUMATOL, V69, P1135, DOI 10.1002/art.40071
   Bouras M, 2018, FRONT IMMUNOL, V9, DOI 10.3389/fimmu.2018.02590
   Brinkmann V, 2004, SCIENCE, V303, P1532, DOI 10.1126/science.1092385
   Burny W, 2019, VACCINE, V37, P2004, DOI 10.1016/j.vaccine.2019.02.015
   Castanheira FVS, 2019, BLOOD, V133, P2178, DOI 10.1182/blood-2018-11-844530
   Correale Pierpaolo, 2018, Oncotarget, V9, P20539, DOI 10.18632/oncotarget.24993
   Damuzzo V, 2016, ONCOIMMUNOLOGY, V5, DOI 10.1080/2162402X.2016.1249559
   Dedera DA, 1996, BRIT J HAEMATOL, V94, P53, DOI 10.1046/j.1365-2141.1996.6282074.x
   Del Giudice M, 2018, BRAIN BEHAV IMMUN, V70, P61, DOI 10.1016/j.bbi.2018.02.013
   Delano MJ, 2016, IMMUNOL REV, V274, P330, DOI 10.1111/imr.12499
   DVORAK HF, 1986, NEW ENGL J MED, V315, P1650
   Eggimann P, 2019, BIOMARK MED, V13, P135, DOI 10.2217/bmm-2018-0194
   Elias-Smale SE, 2007, ATHEROSCLEROSIS, V195, pE195, DOI 10.1016/j.atherosclerosis.2007.07.006
   Engin Atilla, 2017, Adv Exp Med Biol, V960, P221, DOI 10.1007/978-3-319-48382-5_9
   Faix JD, 2013, CRIT REV CL LAB SCI, V50, P23, DOI 10.3109/10408363.2013.764490
   Frasca D, 2016, BIOGERONTOLOGY, V17, P7, DOI 10.1007/s10522-015-9578-8
   Fraser DA, 2008, CURR DRUG TARGETS, V9, P113, DOI 10.2174/138945008783502476
   Frick JS, 2010, INT J MED MICROBIOL, V300, P19, DOI 10.1016/j.ijmm.2009.08.010
   Gado K, 2001, HAEMATOLOGICA, V86, P227
   GANAPATHI MK, 1991, J IMMUNOL, V147, P1261
   Garcia-Anguita A, 2015, CURR COLORECT CANC R, V11, P250, DOI 10.1007/s11888-015-0282-5
   Ginhoux F, 2014, NAT REV IMMUNOL, V14, P392, DOI 10.1038/nri3671
   Grazioli S, 2018, FRONT IMMUNOL, V9, DOI 10.3389/fimmu.2018.00832
   Griffiths HR, 2014, REDOX BIOL, V2, P430, DOI 10.1016/j.redox.2014.01.010
   Grivennikov SI, 2010, CELL, V140, P883, DOI 10.1016/j.cell.2010.01.025
   Guo YZ, 2013, ASIAN PAC J CANCER P, V14, P243, DOI 10.7314/APJCP.2013.14.1.243
   Guthrie GJK, 2013, CRIT REV ONCOL HEMAT, V88, P218, DOI 10.1016/j.critrevonc.2013.03.010
   Haghbayan H., 2020, REV MED VIROL, DOI DOI 10.1002/rmv.2141
   Hamilton TA, 2014, FRONT IMMUNOL, V5, DOI 10.3389/fimmu.2014.00554
   HEINRICH PC, 1990, BIOCHEM J, V265, P621, DOI 10.1042/bj2650621
   Herbel C, 2016, CLIN TRANSL MED, V5, DOI 10.1186/s40169-016-0110-9
   Hesselink L, 2019, WORLD J EMERG SURG, V14, DOI 10.1186/s13017-019-0244-3
   HIRANO T, 1986, NATURE, V324, P73, DOI 10.1038/324073a0
   Hussain SP, 2007, INT J CANCER, V121, P2373, DOI 10.1002/ijc.23173
   Illman James, 2005, J Support Oncol, V3, P37
   Karakioulaki M, 2019, INT J MOL SCI, V20, DOI 10.3390/ijms20082004
   Khan Amjad A, 2018, Med Sci (Basel), V6, DOI 10.3390/medsci6020033
   Kishimoto T, 2005, ANNU REV IMMUNOL, V23, P1, DOI 10.1146/annurev.immunol.23.021704.115806
   Kitamura H, 2017, CANCER SCI, V108, P1947, DOI 10.1111/cas.13332
   KLEIN B, 1992, HEMATOL ONCOL CLIN N, V6, P273, DOI 10.1016/S0889-8588(18)30344-7
   Kolaczkowska E, 2013, NAT REV IMMUNOL, V13, P159, DOI 10.1038/nri3399
   Kumar KP, 2018, CELL TISSUE RES, V371, P551, DOI 10.1007/s00441-017-2753-2
   Laino AS, 2020, J IMMUNOTHER CANCER, V8, DOI 10.1136/jitc-2020-000842
   Li YW, 2017, ATHEROSCLEROSIS, V259, P75, DOI 10.1016/j.atherosclerosis.2017.02.003
   Liao MF, 2020, NAT MED, V26, P842, DOI 10.1038/s41591-020-0901-9
   Liu CY, 2013, PLOS ONE, V8, DOI 10.1371/journal.pone.0054841
   Luo P, 2020, J MED VIROL, V92, P814, DOI [10.1002/jmv.25801, 10.1080/10934529.2020.1794444]
   Malik A, 2017, J CELL SCI, V130, P3955, DOI 10.1242/jcs.207365
   Mannino MH, 2015, CANCER LETT, V367, P103, DOI 10.1016/j.canlet.2015.07.009
   McFadyen JD, 2018, FRONT IMMUNOL, V9, DOI 10.3389/fimmu.2018.01351
   Medzhitov R, 2008, NATURE, V454, P428, DOI 10.1038/nature07201
   Monneret G, 2006, INTENS CARE MED, V32, P1175, DOI 10.1007/s00134-006-0204-8
   Mortaz E, 2018, FRONT IMMUNOL, V9, DOI 10.3389/fimmu.2018.02171
   Nemeth E, 2004, J CLIN INVEST, V113, P1271, DOI 10.1172/JCI200420945
   Nistico P, 2020, INT J BIOL MARKER, V35, P8, DOI 10.1177/1724600820906155
   Ouyang WJ, 2019, IMMUNITY, V50, P871, DOI 10.1016/j.immuni.2019.03.020
   Paine NJ, 2013, BRAIN BEHAV IMMUN, V30, P73, DOI 10.1016/j.bbi.2013.01.004
   Pampena MB, 2018, FRONT IMMUNOL, V9, DOI 10.3389/fimmu.2018.02531
   Pelosof LC, 2010, MAYO CLIN PROC, V85, P838, DOI 10.4065/mcp.2010.0099
   Pittman K, 2013, J INNATE IMMUN, V5, P315, DOI 10.1159/000347132
   Rathinam VAK, 2016, CELL, V165, P792, DOI 10.1016/j.cell.2016.03.046
   Redford PS, 2011, MUCOSAL IMMUNOL, V4, P261, DOI 10.1038/mi.2011.7
   Ribas A, 2013, J CLIN ONCOL, V31, P616, DOI 10.1200/JCO.2012.44.6112
   Ridker PM, 2019, CIRC RES, V124, P437, DOI 10.1161/CIRCRESAHA.118.313129
   Rosenits K, 2010, EUR J IMMUNOL, V40, P3450, DOI 10.1002/eji.201040743
   Rossi JF, 2019, CANCER COMMUN, V39, DOI 10.1186/s40880-019-0379-3
   Rossi JF, 2015, CLIN CANCER RES, V21, P1248, DOI 10.1158/1078-0432.CCR-14-2291
   Salluh JIF, 2017, CURR OPIN CRIT CARE, V23, P391, DOI 10.1097/MCC.0000000000000442
   Samaik AA, 2011, CLIN CANCER RES, V17, P896, DOI 10.1158/1078-0432.CCR-10-2463
   Saraiva M, 2010, NAT REV IMMUNOL, V10, P170, DOI 10.1038/nri2711
   SCHULTZ DR, 1990, SEMIN ARTHRITIS RHEU, V20, P129, DOI 10.1016/0049-0172(90)90055-K
   Seidelin JB, 2002, INTENS CARE MED, V28, P1613, DOI 10.1007/s00134-002-1501-5
   Shi C, 2011, NAT REV IMMUNOL, V11, P762, DOI 10.1038/nri3070
   Shimabukuro-Vornhagen A, 2018, J IMMUNOTHER CANCER, V6, DOI 10.1186/s40425-018-0343-9
   Shimizu K, 2018, INT IMMUNOL, V30, P445, DOI 10.1093/intimm/dxy042
   Sica A, 2017, CYTOKINE GROWTH F R, V35, P27, DOI 10.1016/j.cytogfr.2017.05.002
   Siemes C, 2006, J CLIN ONCOL, V24, P5216, DOI 10.1200/JCO.2006.07.1381
   Silvin A, 2020, CELL, V182, P1401, DOI 10.1016/j.cell.2020.08.002
   Steinman RM, 2006, CURR TOP MICROBIOL, V311, P17
   Takano T, 2009, ARCH VIROL, V154, P775, DOI 10.1007/s00705-009-0371-3
   Tcyganov E, 2018, CURR OPIN IMMUNOL, V51, P76, DOI 10.1016/j.coi.2018.03.009
   Vanaja SK, 2015, TRENDS CELL BIOL, V25, P308, DOI 10.1016/j.tcb.2014.12.009
   Vasto S, 2007, MECH AGEING DEV, V128, P83, DOI 10.1016/j.mad.2006.11.015
   Verschoor CP, 2017, J INFECT DIS, V216, P191, DOI 10.1093/infdis/jix257
   Volanakis JE, 2001, MOL IMMUNOL, V38, P189, DOI 10.1016/S0161-5890(01)00042-6
   Wang Y, 2020, MEDICINE, V99, DOI 10.1097/MD.0000000000018821
   Weiner J, 2019, SCI REP-UK, V9, DOI 10.1038/s41598-019-56994-8
   Welin A, 2013, PLOS ONE, V8, DOI 10.1371/journal.pone.0069575
   Yang D, 2017, IMMUNOL REV, V280, P41, DOI 10.1111/imr.12577
   Yang Y, 2020, J ALLERGY CLIN IMMUN, V146, P119, DOI 10.1016/j.jaci.2020.04.027
   Ye Q, 2020, J INFECTION, V80, P607, DOI 10.1016/j.jinf.2020.03.037
   Yousefi S, 2009, CELL DEATH DIFFER, V16, P1438, DOI 10.1038/cdd.2009.96
   Zhang Q, 2015, BIOSENS BIOELECTRON, V72, P100, DOI 10.1016/j.bios.2015.04.084
   Zhang Y, 2014, CLIN RES HEPATOL GAS, V38, P607, DOI 10.1016/j.clinre.2014.04.002
   Zou Q, 2014, WORLD J EMERG MED, V5, P16, DOI [10.5847/wjem.j.issn.1920-8642.2014.01.002, 10.5847/wjem.j.1920-8642.2014.01.002]
NR 103
TC 7
Z9 7
U1 2
U2 2
PU FRONTIERS MEDIA SA
PI LAUSANNE
PA AVENUE DU TRIBUNAL FEDERAL 34, LAUSANNE, CH-1015, SWITZERLAND
SN 1664-3224
J9 FRONT IMMUNOL
JI Front. Immunol.
PD FEB 23
PY 2021
VL 12
AR 595722
DI 10.3389/fimmu.2021.595722
PG 12
WC Immunology
SC Immunology
GA QT2XU
UT WOS:000626455400001
PM 33708198
OA Green Published, gold
DA 2021-10-28
ER

PT J
AU O'Donoghue, GP
   Bugaj, LJ
   Anderson, W
   Daniels, KG
   Rawlings, DJ
   Lim, WA
AF O'Donoghue, Geoff P.
   Bugaj, Lukasz J.
   Anderson, Warren
   Daniels, Kyle G.
   Rawlings, David J.
   Lim, Wendell A.
TI T cells selectively filter oscillatory signals on the minutes timescale
SO PROCEEDINGS OF THE NATIONAL ACADEMY OF SCIENCES OF THE UNITED STATES OF
   AMERICA
LA English
DT Article
DE synthetic biology; signal transduction; optogenetics; cell signaling
ID TYROSINE-PHOSPHATASE PTPN22; DENDRITIC CELLS; ACTIVATION; TRANSDUCTION;
   POLYMORPHISM; ADAPTATION; RECEPTORS; DYNAMICS; KINETICS; BINDING
AB T cells experience complex temporal patterns of stimulus via receptor-ligand-binding interactions with surrounding cells. From these temporal patterns, T cells are able to pick out antigenic signals while establishing self-tolerance. Although features such as duration of antigen binding have been examined, our understanding of how T cells interpret signals with different frequencies or temporal stimulation patterns is relatively unexplored. We engineered T cells to respond to light as a stimulus by building an optogenetically controlled chimeric antigen receptor (optoCAR). We discovered that T cells respond to minute-scale oscillations of activation signal by stimulating optoCAR T cells with tunable pulse trains of light. Systematically scanning signal oscillation period from 1 to 150 min revealed that expression of CD69, a T cell activation marker, reached a local minimum at a period of similar to 25 min (corresponding to 5 to 15 min pulse widths). A combination of inhibitors and genetic knockouts suggest that this frequency filtering mechanism lies downstream of the Erk signaling branch of the T cell response network and may involve a negative feedback loop that diminishes Erk activity. The timescale of CD69 filtering corresponds with the duration of T cell encounters with self-peptide-presenting APCs observed via intravital imaging in mice, indicating a potential functional role for temporal filtering in vivo. This study illustrates that the T cell signaling machinery is tuned to temporally filter and interpret time-variant input signals in discriminatory ways.
C1 [O'Donoghue, Geoff P.; Bugaj, Lukasz J.; Daniels, Kyle G.; Lim, Wendell A.] Univ Calif San Francisco, HHMI, San Francisco, CA 94158 USA.
   [O'Donoghue, Geoff P.; Bugaj, Lukasz J.; Daniels, Kyle G.; Lim, Wendell A.] Univ Calif San Francisco, Cell Design Inst, Dept Cellular & Mol Pharmacol, San Francisco, CA 94158 USA.
   [Anderson, Warren; Rawlings, David J.] Seattle Childrens Res Inst, Ctr Immun & Immunotherapies, Seattle, WA 98101 USA.
   [Rawlings, David J.] Univ Washington, Sch Med, Dept Pediat, Seattle, WA 98101 USA.
   [Rawlings, David J.] Univ Washington, Sch Med, Dept Immunol, Seattle, WA 98101 USA.
   [O'Donoghue, Geoff P.] CERo Therapeut, San Francisco, CA 94080 USA.
   [Bugaj, Lukasz J.] Univ Penn, Dept Bioengn, Philadelphia, PA 19104 USA.
RP Lim, WA (corresponding author), Univ Calif San Francisco, HHMI, San Francisco, CA 94158 USA.; Lim, WA (corresponding author), Univ Calif San Francisco, Cell Design Inst, Dept Cellular & Mol Pharmacol, San Francisco, CA 94158 USA.
EM wendell.lim@ucsf.edu
FU Lim laboratory; Weiss laboratory; NIHUnited States Department of Health
   & Human ServicesNational Institutes of Health (NIH) - USA [F32GM116489,
   RO1 CA196277]; HHMIHoward Hughes Medical Institute
FX We thank Art Weiss for his generous advice and Judith Ashouri for the
   gift of MEKi and CsA inhibitors. We thank the Lim and Weiss laboratories
   for their feedback and support. Research reported in this publication
   was supported by the NIH under award number F32GM116489 (to G.P.O.) and
   grant number RO1 CA196277 (to W.A.L.) and by HHMI (to W.A.L.).
CR Anderson W, 2019, J IMMUNOL, V203, P3166, DOI 10.4049/jimmunol.1900848
   Au-Yeung BB, 2014, NAT IMMUNOL, V15, P687, DOI 10.1038/ni.2918
   Begovich AB, 2004, AM J HUM GENET, V75, P330, DOI 10.1086/422827
   Bohineust A, 2020, NAT COMMUN, V11, DOI 10.1038/s41467-020-14810-2
   Bottini N, 2004, NAT GENET, V36, P337, DOI 10.1038/ng1323
   Bousso P, 2008, NAT REV IMMUNOL, V8, P675, DOI 10.1038/nri2379
   Bugaj LJ, 2018, SCIENCE, V361, DOI 10.1126/science.aao3048
   Cazaux M, 2019, J EXP MED, V216, P1038, DOI 10.1084/jem.20182375
   Chakraborty AK, 2014, NAT IMMUNOL, V15, P798, DOI 10.1038/ni.2940
   Corse E, 2010, PLOS BIOL, V8, DOI 10.1371/journal.pbio.1000481
   Daniels MA, 2006, NATURE, V444, P724, DOI 10.1038/nature05269
   Das J, 2009, CELL, V136, P337, DOI 10.1016/j.cell.2008.11.051
   Dustin ML, 2004, IMMUNITY, V21, P305, DOI 10.1016/j.immuni.2004.08.016
   Faroudi M, 2003, J IMMUNOL, V171, P1128, DOI 10.4049/jimmunol.171.3.1128
   Fridy PC, 2014, NAT METHODS, V11, P1253, DOI [10.1038/NMETH.3170, 10.1038/nmeth.3170]
   Gaud G, 2018, NAT REV IMMUNOL, V18, P485, DOI 10.1038/s41577-018-0020-8
   Gaylo-Moynihan A, 2019, IMMUNITY, V51, P298, DOI 10.1016/j.immuni.2019.06.026
   Germain RN, 2012, SCIENCE, V336, P1676, DOI 10.1126/science.1221063
   GROSS G, 1989, P NATL ACAD SCI USA, V86, P10024, DOI 10.1073/pnas.86.24.10024
   Grupp SA, 2013, NEW ENGL J MED, V368, P1509, DOI 10.1056/NEJMoa1215134
   Guntas G, 2015, P NATL ACAD SCI USA, V112, P112, DOI 10.1073/pnas.1417910112
   Gunzer M, 2000, IMMUNITY, V13, P323, DOI 10.1016/S1074-7613(00)00032-7
   Hannanta-anan P, 2016, CELL SYST, V2, P283, DOI 10.1016/j.cels.2016.03.010
   Hao N, 2012, NAT STRUCT MOL BIOL, V19, P31, DOI 10.1038/nsmb.2192
   Huang ZL, 2020, SCI ADV, V6, DOI 10.1126/sciadv.aay9209
   Huppa JB, 2003, NAT IMMUNOL, V4, P749, DOI 10.1038/ni951
   Huse M, 2007, IMMUNITY, V27, P76, DOI 10.1016/j.immuni.2007.05.017
   IRVING BA, 1991, CELL, V64, P891, DOI 10.1016/0092-8674(91)90314-O
   Kyogoku C, 2004, AM J HUM GENET, V75, P504, DOI 10.1086/423790
   Lemmon MA, 2010, CELL, V141, P1117, DOI 10.1016/j.cell.2010.06.011
   Lezzi G, 1998, IMMUNITY, V8, P89, DOI 10.1016/S1074-7613(00)80461-6
   Lim WA, 2010, NAT REV MOL CELL BIO, V11, P393, DOI 10.1038/nrm2904
   MATSUI K, 1994, P NATL ACAD SCI USA, V91, P12862, DOI 10.1073/pnas.91.26.12862
   Melichar HJ, 2013, SCI SIGNAL, V6, DOI 10.1126/scisignal.2004400
   Mempel TR, 2004, NATURE, V427, P154, DOI 10.1038/nature02238
   Mettetal JT, 2008, SCIENCE, V319, P482, DOI 10.1126/science.1151582
   Milone MC, 2009, MOL THER, V17, P1453, DOI 10.1038/mt.2009.83
   Mitchell A, 2015, SCIENCE, V350, P1379, DOI 10.1126/science.aab0892
   Muzzey D, 2009, CELL, V138, P160, DOI 10.1016/j.cell.2009.04.047
   Natsuaki Y, 2014, NAT IMMUNOL, V15, P1064, DOI 10.1038/ni.2992
   O'Donoghue GP, 2013, ELIFE, V2, DOI 10.7554/eLife.00778
   Pielak RM, 2017, P NATL ACAD SCI USA, V114, P12190, DOI 10.1073/pnas.1613140114
   Shiow LR, 2006, NATURE, V440, P540, DOI 10.1038/nature04606
   Skokos D, 2007, NAT IMMUNOL, V8, P835, DOI 10.1038/ni1490
   Tischer DK, 2019, ELIFE, V8, DOI 10.7554/eLife.42498
   Toettcher JE, 2013, CELL, V155, P1422, DOI 10.1016/j.cell.2013.11.004
   Wang HP, 2010, CSH PERSPECT BIOL, V2, DOI 10.1101/cshperspect.a002279
   WEISS A, 1994, CELL, V76, P263, DOI 10.1016/0092-8674(94)90334-4
   Wilson MZ, 2017, MOL CELL, V67, P757, DOI 10.1016/j.molcel.2017.07.016
   Wu CY, 2015, SCIENCE, V350, DOI 10.1126/science.aab4077
   Yousefi OS, 2019, ELIFE, V8, DOI 10.7554/eLife.42475
   Zimmerman SP, 2016, BIOCHEMISTRY-US, V55, P5264, DOI 10.1021/acs.biochem.6b00529
   Zverev A. I., 1967, HDB FILTER SYNTHESIS
NR 53
TC 0
Z9 0
U1 1
U2 3
PU NATL ACAD SCIENCES
PI WASHINGTON
PA 2101 CONSTITUTION AVE NW, WASHINGTON, DC 20418 USA
SN 0027-8424
J9 P NATL ACAD SCI USA
JI Proc. Natl. Acad. Sci. U. S. A.
PD MAR 2
PY 2021
VL 118
IS 9
PG 10
WC Multidisciplinary Sciences
SC Science & Technology - Other Topics
GA QR6CM
UT WOS:000625304300040
DA 2021-10-28
ER

PT J
AU O'Donoghue, GP
   Bugaj, LJ
   Anderson, W
   Daniels, KG
   Rawlings, DJ
   Lim, WA
AF O'Donoghue, Geoff P.
   Bugaj, Lukasz J.
   Anderson, Warren
   Daniels, Kyle G.
   Rawlings, David J.
   Lim, Wendell A.
TI T cells selectively filter oscillatory signals on the minutes timescale
SO PROCEEDINGS OF THE NATIONAL ACADEMY OF SCIENCES OF THE UNITED STATES OF
   AMERICA
LA English
DT Article
DE synthetic biology; signal transduction; optogenetics; cell signaling
ID TYROSINE-PHOSPHATASE PTPN22; DENDRITIC CELLS; ACTIVATION; TRANSDUCTION;
   POLYMORPHISM; ADAPTATION; RECEPTORS; DYNAMICS; KINETICS; BINDING
AB T cells experience complex temporal patterns of stimulus via receptor-ligand-binding interactions with surrounding cells. From these temporal patterns, T cells are able to pick out antigenic signals while establishing self-tolerance. Although features such as duration of antigen binding have been examined, our understanding of how T cells interpret signals with different frequencies or temporal stimulation patterns is relatively unexplored. We engineered T cells to respond to light as a stimulus by building an optogenetically controlled chimeric antigen receptor (optoCAR). We discovered that T cells respond to minute-scale oscillations of activation signal by stimulating optoCAR T cells with tunable pulse trains of light. Systematically scanning signal oscillation period from 1 to 150 min revealed that expression of CD69, a T cell activation marker, reached a local minimum at a period of similar to 25 min (corresponding to 5 to 15 min pulse widths). A combination of inhibitors and genetic knockouts suggest that this frequency filtering mechanism lies downstream of the Erk signaling branch of the T cell response network and may involve a negative feedback loop that diminishes Erk activity. The timescale of CD69 filtering corresponds with the duration of T cell encounters with self-peptide-presenting APCs observed via intravital imaging in mice, indicating a potential functional role for temporal filtering in vivo. This study illustrates that the T cell signaling machinery is tuned to temporally filter and interpret time-variant input signals in discriminatory ways.
C1 [O'Donoghue, Geoff P.; Bugaj, Lukasz J.; Daniels, Kyle G.; Lim, Wendell A.] Univ Calif San Francisco, HHMI, San Francisco, CA 94158 USA.
   [O'Donoghue, Geoff P.; Bugaj, Lukasz J.; Daniels, Kyle G.; Lim, Wendell A.] Univ Calif San Francisco, Cell Design Inst, Dept Cellular & Mol Pharmacol, San Francisco, CA 94158 USA.
   [Anderson, Warren; Rawlings, David J.] Seattle Childrens Res Inst, Ctr Immun & Immunotherapies, Seattle, WA 98101 USA.
   [Rawlings, David J.] Univ Washington, Dept Pediat, Sch Med, Seattle, WA 98101 USA.
   [Rawlings, David J.] Univ Washington, Dept Immunol, Sch Med, Seattle, WA 98101 USA.
   [O'Donoghue, Geoff P.] CERo Therapeut, San Francisco, CA 94080 USA.
   [Bugaj, Lukasz J.] Univ Penn, Dept Bioengn, Philadelphia, PA 19104 USA.
RP Lim, WA (corresponding author), Univ Calif San Francisco, HHMI, San Francisco, CA 94158 USA.; Lim, WA (corresponding author), Univ Calif San Francisco, Cell Design Inst, Dept Cellular & Mol Pharmacol, San Francisco, CA 94158 USA.
EM wendell.lim@ucsf.edu
OI Rawlings, David/0000-0002-0810-1776
FU NIHUnited States Department of Health & Human ServicesNational
   Institutes of Health (NIH) - USA [F32GM116489, RO1 CA196277]; HHMIHoward
   Hughes Medical Institute
FX We thank Art Weiss for his generous advice and Judith Ashouri for the
   gift of MEKi and CsA inhibitors. We thank the Lim and Weiss laboratories
   for their feedback and support. Research reported in this publication
   was supported by the NIH under award number F32GM116489 (to G.P.O.) and
   grant number RO1 CA196277 (to W.A.L.) and by HHMI (to W.A.L.).
CR Anderson W, 2019, J IMMUNOL, V203, P3166, DOI 10.4049/jimmunol.1900848
   Au-Yeung BB, 2014, NAT IMMUNOL, V15, P687, DOI 10.1038/ni.2918
   Begovich AB, 2004, AM J HUM GENET, V75, P330, DOI 10.1086/422827
   Bohineust A, 2020, NAT COMMUN, V11, DOI 10.1038/s41467-020-14810-2
   Bottini N, 2004, NAT GENET, V36, P337, DOI 10.1038/ng1323
   Bousso P, 2008, NAT REV IMMUNOL, V8, P675, DOI 10.1038/nri2379
   Bugaj LJ, 2018, SCIENCE, V361, DOI 10.1126/science.aao3048
   Cazaux M, 2019, J EXP MED, V216, P1038, DOI 10.1084/jem.20182375
   Chakraborty AK, 2014, NAT IMMUNOL, V15, P798, DOI 10.1038/ni.2940
   Corse E, 2010, PLOS BIOL, V8, DOI 10.1371/journal.pbio.1000481
   Daniels MA, 2006, NATURE, V444, P724, DOI 10.1038/nature05269
   Das J, 2009, CELL, V136, P337, DOI 10.1016/j.cell.2008.11.051
   Dustin ML, 2004, IMMUNITY, V21, P305, DOI 10.1016/j.immuni.2004.08.016
   Faroudi M, 2003, J IMMUNOL, V171, P1128, DOI 10.4049/jimmunol.171.3.1128
   Fridy PC, 2014, NAT METHODS, V11, P1253, DOI [10.1038/NMETH.3170, 10.1038/nmeth.3170]
   Gaud G, 2018, NAT REV IMMUNOL, V18, P485, DOI 10.1038/s41577-018-0020-8
   Gaylo-Moynihan A, 2019, IMMUNITY, V51, P298, DOI 10.1016/j.immuni.2019.06.026
   Germain RN, 2012, SCIENCE, V336, P1676, DOI 10.1126/science.1221063
   GROSS G, 1989, P NATL ACAD SCI USA, V86, P10024, DOI 10.1073/pnas.86.24.10024
   Grupp SA, 2013, NEW ENGL J MED, V368, P1509, DOI 10.1056/NEJMoa1215134
   Guntas G, 2015, P NATL ACAD SCI USA, V112, P112, DOI 10.1073/pnas.1417910112
   Gunzer M, 2000, IMMUNITY, V13, P323, DOI 10.1016/S1074-7613(00)00032-7
   Hannanta-anan P, 2016, CELL SYST, V2, P283, DOI 10.1016/j.cels.2016.03.010
   Hao N, 2012, NAT STRUCT MOL BIOL, V19, P31, DOI 10.1038/nsmb.2192
   Huang ZL, 2020, SCI ADV, V6, DOI 10.1126/sciadv.aay9209
   Huppa JB, 2003, NAT IMMUNOL, V4, P749, DOI 10.1038/ni951
   Huse M, 2007, IMMUNITY, V27, P76, DOI 10.1016/j.immuni.2007.05.017
   IRVING BA, 1991, CELL, V64, P891, DOI 10.1016/0092-8674(91)90314-O
   Kyogoku C, 2004, AM J HUM GENET, V75, P504, DOI 10.1086/423790
   Lemmon MA, 2010, CELL, V141, P1117, DOI 10.1016/j.cell.2010.06.011
   Lezzi G, 1998, IMMUNITY, V8, P89, DOI 10.1016/S1074-7613(00)80461-6
   Lim WA, 2010, NAT REV MOL CELL BIO, V11, P393, DOI 10.1038/nrm2904
   MATSUI K, 1994, P NATL ACAD SCI USA, V91, P12862, DOI 10.1073/pnas.91.26.12862
   Melichar HJ, 2013, SCI SIGNAL, V6, DOI 10.1126/scisignal.2004400
   Mempel TR, 2004, NATURE, V427, P154, DOI 10.1038/nature02238
   Mettetal JT, 2008, SCIENCE, V319, P482, DOI 10.1126/science.1151582
   Milone MC, 2009, MOL THER, V17, P1453, DOI 10.1038/mt.2009.83
   Mitchell A, 2015, SCIENCE, V350, P1379, DOI 10.1126/science.aab0892
   Muzzey D, 2009, CELL, V138, P160, DOI 10.1016/j.cell.2009.04.047
   Natsuaki Y, 2014, NAT IMMUNOL, V15, P1064, DOI 10.1038/ni.2992
   O'Donoghue GP, 2013, ELIFE, V2, DOI 10.7554/eLife.00778
   Pielak RM, 2017, P NATL ACAD SCI USA, V114, P12190, DOI 10.1073/pnas.1613140114
   Shiow LR, 2006, NATURE, V440, P540, DOI 10.1038/nature04606
   Skokos D, 2007, NAT IMMUNOL, V8, P835, DOI 10.1038/ni1490
   Tischer DK, 2019, ELIFE, V8, DOI 10.7554/eLife.42498
   Toettcher JE, 2013, CELL, V155, P1422, DOI 10.1016/j.cell.2013.11.004
   Wang HP, 2010, CSH PERSPECT BIOL, V2, DOI 10.1101/cshperspect.a002279
   WEISS A, 1994, CELL, V76, P263, DOI 10.1016/0092-8674(94)90334-4
   Wilson MZ, 2017, MOL CELL, V67, P757, DOI 10.1016/j.molcel.2017.07.016
   Wu CY, 2015, SCIENCE, V350, DOI 10.1126/science.aab4077
   Yousefi OS, 2019, ELIFE, V8, DOI 10.7554/eLife.42475
   Zimmerman SP, 2016, BIOCHEMISTRY-US, V55, P5264, DOI 10.1021/acs.biochem.6b00529
   Zverev A. I., 1967, HDB FILTER SYNTHESIS
NR 53
TC 2
Z9 2
U1 7
U2 7
PU NATL ACAD SCIENCES
PI WASHINGTON
PA 2101 CONSTITUTION AVE NW, WASHINGTON, DC 20418 USA
SN 0027-8424
J9 P NATL ACAD SCI USA
JI Proc. Natl. Acad. Sci. U. S. A.
PD MAR 2
PY 2021
VL 118
IS 9
AR e2019285118
DI 10.1073/pnas.2019285118
PG 10
WC Multidisciplinary Sciences
SC Science & Technology - Other Topics
GA QR6CM
UT WOS:000625304300039
PM 33627405
OA Green Published, hybrid
DA 2021-10-28
ER

PT J
AU Sandri, S
   De Sanctis, F
   Lamolinara, A
   Boschi, F
   Poffe, O
   Trovato, R
   Fiore, A
   Sartori, S
   Sbarbati, A
   Bondanza, A
   Cesaro, S
   Krampera, M
   Scupoli, MT
   Nishimura, MI
   Iezzi, M
   Sartoris, S
   Bronte, V
   Ugel, S
AF Sandri, Sara
   De Sanctis, Francesco
   Lamolinara, Alessia
   Boschi, Federico
   Poffe, Ornella
   Trovato, Rosalinda
   Fiore, Alessandra
   Sartori, Sara
   Sbarbati, Andrea
   Bondanza, Attilio
   Cesaro, Simone
   Krampera, Mauro
   Scupoli, Maria T.
   Nishimura, Michael I.
   Iezzi, Manuela
   Sartoris, Silvia
   Bronte, Vincenzo
   Ugel, Stefano
TI Effective control of acute myeloid leukaemia and acute lymphoblastic
   leukaemia progression by telomerase specific adoptive T-cell therapy
SO ONCOTARGET
LA English
DT Article
DE acute myeloid leukaemia (AML); B-cell acute lymphoblastic leukaemia
   (B-ALL); telomerase (TERT); TCR-redirected T-cells; adoptive cell
   therapy (ACT)
ID CHIMERIC ANTIGEN RECEPTORS; REVERSE-TRANSCRIPTASE; LYMPHOCYTIC-LEUKEMIA;
   IMMUNOTHERAPY; BLINATUMOMAB; EXPRESSION; PROGNOSIS; CHILDREN; IMMUNITY;
   ADULTS
AB Telomerase (TERT) is a ribonucleoprotein enzyme that preserves the molecular organization at the ends of eukaryotic chromosomes. Since TERT deregulation is a common step in leukaemia, treatments targeting telomerase might be useful for the therapy of hematologic malignancies. Despite a large spectrum of potential drugs, their bench-to-bedside translation is quite limited, with only a therapeutic vaccine in the clinic and a telomerase inhibitor at late stage of preclinical validation. We recently demonstrated that the adoptive transfer of T cell transduced with an HLA-A2-restricted T-cell receptor (TCR), which recognize human TERT with high avidity, controls human B-cell chronic lymphocytic leukaemia (B-CLL) progression without severe side-effects in humanized mice. In the present report, we show the ability of our approach to limit the progression of more aggressive leukemic pathologies, such as acute myeloid leukaemia (AML) and B-cell acute lymphoblastic leukaemia (B-ALL). Together, our findings demonstrate that TERT-based adoptive cell therapy is a concrete platform of T cell-mediated immunotherapy for leukaemia treatment.
C1 [Sandri, Sara; De Sanctis, Francesco; Poffe, Ornella; Trovato, Rosalinda; Fiore, Alessandra; Sartori, Sara; Sartoris, Silvia; Bronte, Vincenzo; Ugel, Stefano] Univ Verona, Dept Med, Sect Immunol, Verona, Italy.
   [Lamolinara, Alessia; Iezzi, Manuela] Univ G dAnnunzio, Ctr Excellence Aging & Translat Med CeSi Met, Dept Med & Aging Sci, Chieti, Italy.
   [Boschi, Federico] Univ Verona, Dept Comp Sci, Verona, Italy.
   [Sbarbati, Andrea] Univ Verona, Dept Neurol & Movement Sci, Verona, Italy.
   [Bondanza, Attilio] Univ Vita Salute San Raffaele, San Raffaele Hosp Sci Inst, Div Immunol Transplantat & Infect Dis, Innovat Immunotherapies Unit, Milan, Italy.
   [Cesaro, Simone] Univ Verona, Dept Pediat Haematol Oncol, Verona, Italy.
   [Krampera, Mauro; Scupoli, Maria T.] Univ Verona, Dept Med, Sect Haematol, Verona, Italy.
   [Scupoli, Maria T.] Univ Verona, Interdept Lab Med Res LURM, Verona, Italy.
   [Nishimura, Michael I.] Loyola Univ, Med Ctr, Dept Surg, Maywood, IL 60153 USA.
RP Ugel, S (corresponding author), Univ Verona, Dept Med, Sect Immunol, Verona, Italy.
EM stefano.ugel@univr.it
RI De Sanctis, Francesco/AAB-9262-2019; SCUPOLI, Maria/AAX-9712-2021;
   lamolinara, alessia/AAB-8833-2019; Ugel, Stefano/J-5535-2016; Cesaro,
   Simone/I-3272-2019; Bronte, Vincenzo/K-7902-2016; Cesaro,
   Simone/F-8118-2019; Iezzi, Manuela/AAB-7939-2019; Fiore,
   Alessandra/AAO-8087-2021
OI De Sanctis, Francesco/0000-0002-7232-7585; SCUPOLI,
   Maria/0000-0002-3352-7859; lamolinara, alessia/0000-0002-7421-4509;
   Ugel, Stefano/0000-0002-6639-7608; Cesaro, Simone/0000-0002-8698-9547;
   Bronte, Vincenzo/0000-0002-3741-5141; Cesaro,
   Simone/0000-0002-8698-9547; Iezzi, Manuela/0000-0002-6296-6498; Fiore,
   Alessandra/0000-0003-2070-6046; Sartoris, Silvia/0000-0002-6222-8575
FU Italian Association for Cancer Research (AIRC)Fondazione AIRC per la
   ricerca sul cancro [6599, 12182, 14103]; Italian Ministry of
   HealthMinistry of Health, Italy [FINALIZZATA RF-2011-02348435 cup:
   E35G1400019001]
FX This work was supported by grants (6599, 12182 and 14103) and
   fellowships (Sara Sandri, AIRC/FIRC fellowship 2015 and Francesco De
   Sanctis, AIRC/FIRC fellowship 2013) from the Italian Association for
   Cancer Research (AIRC), and by grant from the Italian Ministry of Health
   (FINALIZZATA RF-2011-02348435 cup: E35G1400019001).
CR Aigner M, 2013, LEUKEMIA, V27, P1107, DOI 10.1038/leu.2012.341
   Amarnath SMP, 2004, INT J ONCOL, V25, P211
   Arndt C, 2013, LEUKEMIA, V27, P964, DOI 10.1038/leu.2013.18
   Atkins MB, 1999, J CLIN ONCOL, V17, P2105, DOI 10.1200/JCO.1999.17.7.2105
   Batlevi CL, 2016, NAT REV CLIN ONCOL, V13, P25, DOI 10.1038/nrclinonc.2015.187
   Beier F, 2011, CELL MOL NEUROBIOL, V31, P337, DOI 10.1007/s10571-010-9627-4
   Biasco L, 2015, SCI TRANSL MED, V7, DOI 10.1126/scitranslmed.3010314
   Bondanza A, 2011, BLOOD, V117, P6469, DOI 10.1182/blood-2010-11-320366
   Bryan TM, 1999, CURR OPIN CELL BIOL, V11, P318, DOI 10.1016/S0955-0674(99)80043-X
   Burnett A, 2011, J CLIN ONCOL, V29, P487, DOI 10.1200/JCO.2010.30.1820
   Capraro V, 2011, EXP HEMATOL, V39, P195, DOI 10.1016/j.exphem.2010.10.008
   Cieri N, 2013, BLOOD, V121, P573, DOI 10.1182/blood-2012-05-431718
   Cogulu O, 2008, INT J HEMATOL, V87, P276, DOI 10.1007/s12185-008-0054-y
   COUNTER CM, 1995, BLOOD, V85, P2315, DOI 10.1182/blood.V85.9.2315.bloodjournal8592315
   Dao T, 2015, NAT BIOTECHNOL, V33, P1079, DOI 10.1038/nbt.3349
   Day CP, 2015, CELL, V163, P39, DOI 10.1016/j.cell.2015.08.068
   De Sanctis F, 2014, FRONT IMMUNOL, V5, DOI 10.3389/fimmu.2014.00069
   Di Stasi A, 2011, NEW ENGL J MED, V365, P1673, DOI 10.1056/NEJMoa1106152
   Dohner H, 2015, NEW ENGL J MED, V373, P1136, DOI 10.1056/NEJMra1406184
   Engelhardt M, 2000, CANCER RES, V60, P610
   Filaci G, 2006, BLOOD, V107, P1505, DOI 10.1182/blood-2005-01-0258
   Gattinoni L, 2011, NAT MED, V17, P1290, DOI 10.1038/nm.2446
   Gill S, 2014, BLOOD, V123, P2343, DOI 10.1182/blood-2013-09-529537
   Grosso DA, 2015, CANCER-AM CANCER SOC, V121, P2689, DOI 10.1002/cncr.29378
   Grupp SA, 2013, NEW ENGL J MED, V368, P1509, DOI 10.1056/NEJMoa1215134
   Hanahan D, 2011, CELL, V144, P646, DOI 10.1016/j.cell.2011.02.013
   Hunger SP, 2015, NEW ENGL J MED, V373, P1541, DOI 10.1056/NEJMra1400972
   Inaba H, 2013, LANCET, V381, P1943, DOI 10.1016/S0140-6736(12)62187-4
   Kalos M, 2013, IMMUNITY, V39, P49, DOI 10.1016/j.immuni.2013.07.002
   Kantarjian HM, 2010, CANCER-AM CANCER SOC, V116, P5568, DOI 10.1002/cncr.25354
   Karanikas V, 2010, IMMUNOL CELL BIOL, V88, P575, DOI 10.1038/icb.2010.8
   KIM NW, 1994, SCIENCE, V266, P2011, DOI 10.1126/science.7605428
   Kohler BA, 2015, JNCI-J NATL CANCER I, V107, P1975, DOI DOI 10.1093/JNCI/DJV048
   Lugli E, 2013, J CLIN INVEST, V123, P594, DOI 10.1172/JCI66327
   Mardiros A, 2013, BLOOD, V122, P3138, DOI 10.1182/blood-2012-12-474056
   Marigo I, 2016, CANCER CELL, V30, P377, DOI 10.1016/j.ccell.2016.08.004
   Mathisen MS, 2013, LEUKEMIA LYMPHOMA, V54, P2592, DOI 10.3109/10428194.2013.789509
   Maude SL, 2014, NEW ENGL J MED, V371, P1507, DOI 10.1056/NEJMoa1407222
   Mennuni C, 2008, CANCER RES, V68, P9865, DOI 10.1158/0008-5472.CAN-08-1603
   Miller KD, 2016, CA-CANCER J CLIN, V66, P271, DOI 10.3322/caac.21349
   Minev B, 2000, P NATL ACAD SCI USA, V97, P4796, DOI 10.1073/pnas.070560797
   Molon B, 2011, J EXP MED, V208, P1949, DOI 10.1084/jem.20101956
   Nijmeijer BA, 2001, EXP HEMATOL, V29, P322, DOI 10.1016/S0301-472X(00)00669-X
   Ohyashiki JH, 2005, BRIT J CANCER, V92, P1942, DOI 10.1038/sj.bjc.6602546
   Ohyashiki JH, 1997, CLIN CANCER RES, V3, P619
   Pizzitola I, 2014, LEUKEMIA, V28, P1596, DOI 10.1038/leu.2014.62
   Roboz GJ, 2012, CURR OPIN ONCOL, V24, P711, DOI 10.1097/CCO.0b013e328358f62d
   Sandri S, 2016, CANCER RES, V76, P2540, DOI 10.1158/0008-5472.CAN-15-2318
   Sasso MS, 2016, BIOMATERIALS, V96, P47, DOI 10.1016/j.biomaterials.2016.04.010
   Scheel C, 2012, SEMIN CANCER BIOL, V22, P396, DOI 10.1016/j.semcancer.2012.04.001
   Stoiser B, 2000, LEUKEMIA, V14, P2059, DOI 10.1038/sj.leu.2401968
   Suryadevara CM, 2015, ONCOIMMUNOLOGY, V4, DOI 10.1080/2162402X.2015.1008339
   Tasian SK, 2015, CANCER-AM CANCER SOC, V121, P3577, DOI 10.1002/cncr.29573
   Teras LR, 2016, CA CANC J CLIN, V2016
   Titu LV, 2004, ONCOL REP, V12, P871
   Topp MS, 2015, LANCET ONCOL, V16, P57, DOI 10.1016/S1470-2045(14)71170-2
   Ugel S, 2012, CELL REP, V2, P628, DOI 10.1016/j.celrep.2012.08.006
   Ugel S, 2010, BLOOD, V115, P1374, DOI 10.1182/blood-2009-07-233270
   Veerman AJ, 2009, LANCET ONCOL, V10, P957, DOI 10.1016/S1470-2045(09)70228-1
   Vonderheide RH, 1999, IMMUNITY, V10, P673, DOI 10.1016/S1074-7613(00)80066-7
   Vrooman LM, 2013, J CLIN ONCOL, V31, P1202, DOI 10.1200/JCO.2012.43.2070
   Xia JX, 2016, EBIOMEDICINE, V10, P101, DOI 10.1016/j.ebiom.2016.06.028
   Xu T, 2011, PROSTATE, V71, P1390, DOI 10.1002/pros.21355
   Zanetti M, 2017, NAT REV CLIN ONCOL, V14, P115, DOI 10.1038/nrclinonc.2016.67
   Zugmaier G, 2015, BLOOD, V126, P2578, DOI 10.1182/blood-2015-06-649111
NR 65
TC 13
Z9 14
U1 0
U2 8
PU IMPACT JOURNALS LLC
PI ORCHARD PARK
PA 6666 E QUAKER ST, STE 1, ORCHARD PARK, NY 14127 USA
EI 1949-2553
J9 ONCOTARGET
JI Oncotarget
PD OCT 20
PY 2017
VL 8
IS 50
BP 86987
EP 87001
DI 10.18632/oncotarget.18115
PG 15
WC Oncology; Cell Biology
SC Oncology; Cell Biology
GA FK2VP
UT WOS:000413341400002
PM 29152058
OA Green Published, gold
DA 2021-10-28
ER

PT J
AU Hardiansyah, D
   Ng, CM
AF Hardiansyah, Deni
   Ng, Chee Meng
TI Quantitative Systems Pharmacology Model of Chimeric Antigen Receptor
   T-Cell Therapy
SO CTS-CLINICAL AND TRANSLATIONAL SCIENCE
LA English
DT Article
ID CYTOKINE RELEASE SYNDROME; BIOMARKERS; KINETICS
AB Chimeric antigen receptor T-cell (CART) therapy is a new and promising cancer therapy. However, severe toxicity due to cytokine release syndrome (CRS) in CART-treated patients highlighted the possible danger of this new therapy. Disease burden and CART doses are the potential factors associated with CRS but the detail relationships between these factors and the severity of the CRS remain largely unknown. In this study, the quantitative systems pharmacology (QSP) approach is used to quantify the complex relationships among CART doses, disease burden, and pro inflammatory cytokines in human subjects and to gain relevant insights into the determinant of clinical toxicity/efficacy in development of CART therapy. The expansion of CART and elimination of B cells are more highly correlated with disease burden than the administered CART doses. To our best knowledge, this is the first QSP model that can describe the observed clinical data from CART-treated patients with cancer. This QSP model is a valuable tool for deepening our understanding of how the mechanism of action connects to the clinical outcomes and, therefore, may serve as an important model-based platform to guide the development and personalized dosing of the CART therapy.
C1 [Hardiansyah, Deni; Ng, Chee Meng] Univ Kentucky, Coll Pharm, Lexington, KY 40508 USA.
RP Ng, CM (corresponding author), Univ Kentucky, Coll Pharm, Lexington, KY 40508 USA.
EM cheemng@gmail.com
CR Brattsand R, 1996, ALIMENT PHARM THERAP, V10, P81, DOI 10.1046/j.1365-2036.1996.22164025.x
   Brentjens RJ, 2013, SCI TRANSL MED, V5, DOI 10.1126/scitranslmed.3005930
   Brudno JN, 2016, BLOOD, V127, P3321, DOI 10.1182/blood-2016-04-703751
   De Boer RJ, 2013, J THEOR BIOL, V327, P45, DOI 10.1016/j.jtbi.2012.12.025
   Hanson S., 2016, TOXICITY MANAGEMENT, DOI [10.1101/049908, DOI 10.1101/049908]
   Hay KA, 2017, BLOOD, V130, P2295, DOI 10.1182/blood-2017-06-793141
   Hopkins B, 2018, IFAC PAPERSONLINE, V51, P76, DOI 10.1016/j.ifacol.2018.09.039
   Kalos M, 2011, SCI TRANSL MED, V3, DOI 10.1126/scitranslmed.3002842
   Liu Y, 2015, BMC PLANT BIOL, V15, DOI 10.1186/s12870-015-0529-y
   Mager DE, 2006, BIOCHEM PHARMACOL, V72, P1, DOI 10.1016/j.bcp.2005.12.041
   Maude SL, 2014, NEW ENGL J MED, V371, P1507, DOI 10.1056/NEJMoa1407222
   Mostolizadeh R, 2018, NUMER ALGEBR CONTROL, V8, P63, DOI 10.3934/naco.2018004
   Mueller KT, 2017, BLOOD, V130, P2317, DOI 10.1182/blood-2017-06-786129
   Neelapu SS, 2017, NEW ENGL J MED, V377, P2531, DOI 10.1056/NEJMoa1707447
   Ng CM, 2010, CANCER CHEMOTH PHARM, V65, P207, DOI 10.1007/s00280-009-1023-8
   Ng CM, 2006, PHARM RES-DORDR, V23, P95, DOI 10.1007/s11095-005-8814-3
   Norelli M, 2018, NAT MED, V24, P739, DOI 10.1038/s41591-018-0036-4
   Schuster SJ, 2017, NEW ENGL J MED, V377, P2545, DOI 10.1056/NEJMoa1708566
   Sheiner LB, 1997, CLIN PHARMACOL THER, V61, P275, DOI 10.1016/S0009-9236(97)90160-0
   Teachey DT, 2016, CANCER DISCOV, V6, P664, DOI 10.1158/2159-8290.CD-16-0040
   Tran E, 2017, NEW ENGL J MED, V377, P2593, DOI 10.1056/NEJMe1714680
   Yip A, 2018, NAT REV DRUG DISCOV, V17, P161, DOI 10.1038/nrd.2017.266
   Yiu HH, 2012, PLOS ONE, V7, DOI 10.1371/journal.pone.0045027
NR 23
TC 18
Z9 18
U1 0
U2 3
PU WILEY
PI HOBOKEN
PA 111 RIVER ST, HOBOKEN 07030-5774, NJ USA
SN 1752-8054
EI 1752-8062
J9 CTS-CLIN TRANSL SCI
JI CTS-Clin. Transl. Sci.
PD JUL
PY 2019
VL 12
IS 4
BP 343
EP 349
DI 10.1111/cts.12636
PG 7
WC Medicine, Research & Experimental
SC Research & Experimental Medicine
GA IM1RV
UT WOS:000477770200004
PM 30990958
OA gold, Green Published
DA 2021-10-28
ER

PT J
AU Ascierto, PA
   Fu, BQ
   Wei, HM
AF Ascierto, Paolo Antonio
   Fu, Binqing
   Wei, Haiming
TI IL-6 modulation for COVID-19: the right patients at the right time?
SO JOURNAL FOR IMMUNOTHERAPY OF CANCER
LA English
DT Review
DE cytokines; COVID-19
ID DISEASE; CANCER
AB The ongoing pandemic caused by the novel coronavirus SARS-CoV-2 has disrupted the global economy and strained healthcare systems to their limits. After the virus first emerged in late 2019, the first intervention that demonstrated significant reductions in mortality for severe COVID-19 in large-scale trials was corticosteroids. Additional options that may reduce the burden on the healthcare system by reducing the number of patients requiring intensive care unit support are desperately needed, yet no therapy has conclusively established benefit in randomized studies for the management of moderate or mild cases of disease. Severe COVID-19 disease is characterized by a respiratory distress syndrome accompanied by elevated levels of several systemic cytokines, in a profile that shares several features with known inflammatory pathologies such as hemophagocytic lymphohistiocytosis and cytokine release syndrome secondary to chimeric antigen receptor (CAR) T cell therapy. Based on these observations, modulation of inflammatory cytokines, particularly interleukin (IL)-6, was proposed as a strategy to mitigate severe disease. Despite encouraging recoveries with anti-IL-6 agents, especially tocilizumab from single-arm studies, early randomized trials returned mixed results in terms of clinical benefit with these interventions. Later, larger trials such as RECOVERY and REMAP-CAP, however, are establishing anti-IL-6 in combination with steroids as a potential option for hypoxic patients with evidence of hyperinflammation. We propose that a positive feedback loop primarily mediated by macrophages and monocytes initiates the inflammatory cascade in severe COVID-19, and thus optimal benefit with anti-IL-6 therapies may require intervention during a finite window of opportunity at the outset of hyperinflammation but before fulminant disease causes irreversible tissue damage-as defined clinically by C reactive protein levels higher than 75 mg/L.
C1 [Ascierto, Paolo Antonio] Ist Nazl Tumori IRCCS Fdn Pascale, Unit Melanoma Canc Immunotherapy & Dev Therapeut, Naples, Italy.
   [Fu, Binqing; Wei, Haiming] Univ Sci & Technol China, Inst Immunol, Hefei, Peoples R China.
   [Fu, Binqing; Wei, Haiming] Univ Sci & Technol China, CAS Key Lab Innate Immun & Chron Dis, Sch Life Sci, Hefei, Peoples R China.
   [Fu, Binqing; Wei, Haiming] Univ Sci & Technol China, Med Ctr, Hefei, Peoples R China.
   [Fu, Binqing; Wei, Haiming] Univ Sci & Technol China, Affiliated Hosp USTC 1, Div Life Sci & Med, Dept Pathol, Hefei, Peoples R China.
RP Ascierto, PA (corresponding author), Ist Nazl Tumori IRCCS Fdn Pascale, Unit Melanoma Canc Immunotherapy & Dev Therapeut, Naples, Italy.
EM paolo.ascierto@gmail.com
CR Agarwal WKP., 2020, CHEST IMAGING APPEAR
   [Anonymous], 2020, ROIVANT ANNOUNCES DE
   [Anonymous], 2021, INFECT DIS SOC AM GU
   Arnaldez FI, 2020, J IMMUNOTHER CANCER, V8, DOI 10.1136/jitc-2020-000930
   Ascierto PA ea, 2020, SITC STATEMENT ANTII
   Aziz Muhammad, 2021, J Med Virol, V93, P1620, DOI 10.1002/jmv.26509
   Aziz M, 2021, J MED VIROL, V93, P1620, DOI [10.1002/jmv.26509, 10.1002/jmv.25948]
   B A., 2021, INFECT DIS SOC AM GU
   Banu N, 2020, LIFE SCI, V256, DOI 10.1016/j.lfs.2020.117905
   Bastard P, 2020, SCIENCE, V370, P423, DOI 10.1126/science.abd4585
   Bedin AS, 2021, J INFECT DIS, V223, P562, DOI 10.1093/infdis/jiaa724
   Beigel JH, 2020, NEW ENGL J MED, V383, P1813, DOI 10.1056/NEJMoa2007764
   Bialas A, 2017, EUR RESPIR J, V50, DOI 10.1183/1393003.congress-2017.PA2110
   Boyiadzis M, 2016, J IMMUNOTHER CANCER, V4, DOI 10.1186/s40425-016-0188-z
   Bradley BT, 2020, LANCET, V396, P320, DOI 10.1016/S0140-6736(20)31305-2
   Brar G, 2020, J CLIN ONCOL, V38, DOI 10.1200/JCO.20.01580
   Brudno JN, 2019, BLOOD REV, V34, P45, DOI 10.1016/j.blre.2018.11.002
   Brudno JN, 2016, BLOOD, V127, P3321, DOI 10.1182/blood-2016-04-703751
   Bryce C, 2020, PATHOPHYSIOLOGY SAR, DOI [DOI 10.1101/2020.05.18.20099960, 10.1101/2020.05.18.20099960]
   Busani Stefano, 2021, Clin Infect Dis, V73, pe252, DOI 10.1093/cid/ciaa1246
   Bussani R, 2020, EBIOMEDICINE, V61, DOI 10.1016/j.ebiom.2020.103104
   Cascella M, 2020, MEDICINA-LITHUANIA, V56, DOI 10.3390/medicina56080377
   Chen G, 2020, J CLIN INVEST, V130, P2620, DOI 10.1172/JCI137244
   Cheng Mary Hongying, 2020, Proc Natl Acad Sci U S A, V117, P25254, DOI 10.1073/pnas.2010722117
   Cingolani A, 2020, INFECTION, V48, P767, DOI 10.1007/s15010-020-01476-7
   CRESTANI B, 1994, J CLIN INVEST, V94, P731, DOI 10.1172/JCI117392
   del Rio C, 2020, JAMA-J AM MED ASSOC, V324, P1723, DOI 10.1001/jama.2020.19719
   Della-Torre E, 2020, ANN RHEUM DIS, V79, P1277, DOI [10.1136/annrheumdis-2020-218122, 10.1136/annrheumdis-2020-218759, 10.1136/annrheumdis-2020-218724]
   Dhar D, 2020, VIRUS RES, V285, DOI 10.1016/j.virusres.2020.198018
   Diao B., 2020, Front Immunol, V11, P827, DOI 10.3389/fimmu.2020.00827
   Du YZ, 2020, AM J RESP CRIT CARE, V201, P1372, DOI 10.1164/rccm.202003-0543OC
   Eng SS, 2016, CLIN REV ALLERG IMMU, V50, P140, DOI 10.1007/s12016-015-8526-3
   Eskilsson A, 2014, J NEUROSCI, V34, P15957, DOI 10.1523/JNEUROSCI.3520-14.2014
   Fajgenbaum DC, 2020, NEW ENGL J MED, V383, P2255, DOI 10.1056/NEJMra2026131
   Fardet L, 2014, ARTHRITIS RHEUMATOL, V66, P2613, DOI 10.1002/art.38690
   Fernandez-Ruiz M, 2021, J MED VIROL, V93, P831, DOI 10.1002/jmv.26308
   Frey Noelle, 2019, Biol Blood Marrow Transplant, V25, pe123, DOI 10.1016/j.bbmt.2018.12.756
   FUJIWARA F, 1993, AM J PEDIAT HEMATOL, V15, P92
   Garassino MC, 2020, LANCET ONCOL, V21, P914, DOI 10.1016/S1470-2045(20)30314-4
   Gattinoni L, 2020, INTENS CARE MED, V46, P1099, DOI 10.1007/s00134-020-06033-2
   Giannakoulis VG, 2020, JCO GLOB ONCOL, V6, P799, DOI 10.1200/GO.20.00225
   Gomez-Rial J, 2020, INFECT DRUG RESIST, V13, P2485, DOI 10.2147/IDR.S258639
   Gordon AC, 2021, NEW ENGL J MED, V384, P1491, DOI 10.1056/NEJMoa2100433
   Grasselli G, 2020, JAMA-J AM MED ASSOC, V323, P1574, DOI 10.1001/jama.2020.5394
   Guan WJ, 2020, EUR RESPIR J, V55, DOI 10.1183/13993003.00547-2020
   Guaraldi G, 2020, LANCET RHEUMATOL, V2, pE474, DOI 10.1016/S2665-9913(20)30173-9
   Gupta S, 2021, JAMA INTERN MED, V181, P41, DOI 10.1001/jamainternmed.2020.6252
   Hamming I, 2004, J PATHOL, V203, P631, DOI 10.1002/path.1570
   Harmer D, 2002, FEBS LETT, V532, P107, DOI 10.1016/S0014-5793(02)03640-2
   Hermine O, 2021, JAMA INTERN MED, V181, P32, DOI 10.1001/jamainternmed.2020.6820
   Herold T, 2020, J ALLERGY CLIN IMMUN, V146, P128, DOI 10.1016/j.jaci.2020.05.008
   Hoffmann M, 2020, CELL, V181, P271, DOI 10.1016/j.cell.2020.02.052
   Horby P, 2021, NEW ENGL J MED, V384, P693, DOI 10.1056/NEJMoa2021436
   Horby PW, 2021, TOCILIZUMAB PATIENTS
   Hou YXJ, 2020, CELL, V182, P429, DOI 10.1016/j.cell.2020.05.042
   Huang CZ, 2020, LIMIT ANALYSIS THEORY OF THE SOIL MASS AND ITS APPLICATION, P1, DOI [10.1016/S0140-6736(20)30183-5, 10.1007/978-981-15-1572-9_1]
   Huang J, 2020, CELL STEM CELL, V27, P962, DOI 10.1016/j.stem.2020.09.013
   Huet T, 2020, LANCET RHEUMATOL, V2, pE393, DOI 10.1016/S2665-9913(20)30164-8
   Hunter CA, 2015, NAT IMMUNOL, V16, P448, DOI 10.1038/ni.3153
   Iglesias-Julian E, 2020, J AUTOIMMUN, V115, DOI 10.1016/j.jaut.2020.102537
   Ikonomidis I, 2020, FOOD CHEM TOXICOL, V145, DOI 10.1016/j.fct.2020.111694
   Islam N, 2020, EUR J PUBLIC HEALTH, V30, P847, DOI 10.1093/eurpub/ckaa150
   Isobe Y, 2012, FRONT IMMUNOL, V3, DOI 10.3389/fimmu.2012.00270
   Jafarzadeh A, 2020, LIFE SCI, V257, DOI 10.1016/j.lfs.2020.118102
   Jin C, 2020, FRONT PUBLIC HEALTH, V8, DOI 10.3389/fpubh.2020.567672
   JohnsHopkins, 2020, MORTALITY ANALYSES J
   Kalil AC, 2021, NEW ENGL J MED, V384, P795, DOI 10.1056/NEJMoa2031994
   Kalligeros M, 2020, OBESITY, V28, P1200, DOI 10.1002/oby.22859
   Kuhn KA, 2018, MUCOSAL IMMUNOL, V11, P357, DOI 10.1038/mi.2017.55
   La Rosee P., 2015, HEMATOL-AM SOC HEMAT, V2015, P190, DOI 10.1182/asheducation-2015.1.190
   Laguna-Goya R, 2020, J ALLERGY CLIN IMMUN, V146, P799, DOI 10.1016/j.jaci.2020.07.009
   Lai CC, 2020, J MICROBIOL IMMUNOL, V53, P404, DOI 10.1016/j.jmii.2020.02.012
   Lamontagne F, 2020, BMJ-BRIT MED J, V370, DOI 10.1136/bmj.m3379
   Le RQ, 2018, ONCOLOGIST, V23, P943, DOI 10.1634/theoncologist.2018-0028
   Lee DW, 2019, BIOL BLOOD MARROW TR, V25, P625, DOI 10.1016/j.bbmt.2018.12.758
   Lindsley AW, 2020, J ALLERGY CLIN IMMUN, V146, P1, DOI 10.1016/j.jaci.2020.04.021
   Liu F, 2020, J CLIN VIROL, V127, DOI 10.1016/j.jcv.2020.104370
   Liu F, 2020, INT J INFECT DIS, V95, P183, DOI 10.1016/j.ijid.2020.03.013
   Liu YL, 2021, CYTOKINE, V138, DOI 10.1016/j.cyto.2020.155365
   Liu YW, 2020, J INFECTION, V81, pE6, DOI 10.1016/j.jinf.2020.04.002
   Luo P, 2020, J MED VIROL, V92, P814, DOI [10.1002/jmv.25801, 10.1080/10934529.2020.1794444]
   Luu M, 2018, SCI REP-UK, V8, DOI 10.1038/s41598-018-32860-x
   Magro C, 2020, TRANSL RES, V220, P1, DOI 10.1016/j.trsl.2020.04.007
   Malgie J, 2021, CLIN INFECT DIS, V72, pE742, DOI 10.1093/cid/ciaa1445
   Manson JJ, 2020, LANCET RHEUMATOL, V2, pE594, DOI 10.1016/S2665-9913(20)30275-7
   Marshall JC, 2020, LANCET INFECT DIS, V20, pE192, DOI 10.1016/S1473-3099(20)30483-7
   Martinez-Urbistondo D, 2021, CLIN INFECT DIS, V72, P1682, DOI 10.1093/cid/ciaa910
   McGonagle D., 2020, AUTOIMMUN REV, V19, P102537, DOI [DOI 10.1016/j.autrev.2020.102537, 10.1016/j.autrev.2020.102537]
   Mo Pingzheng, 2020, Clin Infect Dis, DOI 10.1093/cid/ciaa270
   Montesarchio V, 2020, J IMMUNOTHER CANCER, V8, DOI 10.1136/jitc-2020-001089
   Morimoto A, 2016, PEDIATR INT, V58, P817, DOI 10.1111/ped.13064
   Neelapu SS, 2019, HEMATOL ONCOL, V37, P48, DOI 10.1002/hon.2595
   Nicholls JM, 2003, LANCET, V361, P1773, DOI 10.1016/S0140-6736(03)13413-7
   Norelli M, 2018, NAT MED, V24, P739, DOI 10.1038/s41591-018-0036-4
   Okabayashi T, 2006, J MED VIROL, V78, P417, DOI 10.1002/jmv.20556
   Onder G, 2020, JAMA-J AM MED ASSOC, V323, P1775, DOI 10.1001/jama.2020.4683
   Opoka-Winiarska V, 2020, BMC MED, V18, DOI 10.1186/s12916-020-01682-y
   Ou XY, 2020, NAT COMMUN, V11, DOI 10.1038/s41467-020-15562-9
   Pedersen SF, 2020, J CLIN INVEST, V130, P2202, DOI 10.1172/JCI137647
   Perrone F, 2020, J TRANSL MED, V18, DOI 10.1186/s12967-020-02573-9
   Petersen E, 2020, LANCET INFECT DIS, V20, pE238, DOI [10.1016/S1473-3099(20)30484-9, 10.1016/S1473-3099(20)30648-4]
   Potere N, 2020, INT J INFECT DIS, V100, P421, DOI 10.1016/j.ijid.2020.07.078
   Puzanov I, 2017, J IMMUNOTHER CANCER, V5, DOI 10.1186/s40425-017-0300-z
   Qin C, 2020, CLIN INFECT DIS, V71, P762, DOI 10.1093/cid/ciaa248
   Ramiro S, 2020, ANN RHEUM DIS, V79, P1143, DOI 10.1136/annrheumdis-2020-218479
   Rapkiewicz AV, 2020, ECLINICALMEDICINE, V24, DOI 10.1016/j.eclinm.2020.100434
   Regeneron Pharmaceuticals Inc, 2020, REGENERON SANOFI PRO
   Rehman S, 2020, J INFECT PUBLIC HEAL, V13, P1830, DOI 10.1016/j.jiph.2020.08.003
   Rhodes JM, 2020, ALIMENT PHARM THER, V51, P1434, DOI 10.1111/apt.15777
   Richards M, 2020, NAT CANCER, V1, P565, DOI 10.1038/s43018-020-0074-y
   Richardson S., 2020, JAMA-J AM MED ASSOC, V323, P2052, DOI [10.1001/jama.2020.6775, DOI 10.1001/jama.2020.7681]
   Robba C, 2020, RESP PHYSIOL NEUROBI, V279, DOI 10.1016/j.resp.2020.103455
   Rodriguez-Morales AJ., 2020, TRAVEL MED INFECT DI, V34, DOI [10.1016/j.tmaid.2020.101623, DOI 10.1016/j.tmaid.2020.101623]
   Rosas I, 2020, TOCILIZUMAB HOSP PAT, DOI [10.1101/2020.08.27.20183442, DOI 10.1101/2020.08.27.20183442]
   Rossen LM, 2020, MMWR-MORBID MORTAL W, V69, P1522, DOI [10.1101/2020.06.06.20120857v1.full.pdf, 10.15585/mmwr.mm6942e2]
   Ruan QR, 2020, INTENS CARE MED, V46, P846, DOI 10.1007/s00134-020-05991-x
   Rutkowska-Zapala M, 2015, CLIN EXP IMMUNOL, V181, P126, DOI 10.1111/cei.12612
   Salama C., 2020, TOCILIZUMAB NONVENTI TOCILIZUMAB NONVENTI, DOI 10.21.20210203
   Salvarani C, 2021, JAMA INTERN MED, V181, P24, DOI 10.1001/jamainternmed.2020.6615
   Scaglioni V., 2020, SCAND J IMMUNOL, V92, DOI [10.1111/sji.12944, DOI 10.1111/sji.12944, 10.1111/sji.12944.]
   Schaefer IM, 2020, MODERN PATHOL, V33, P2104, DOI 10.1038/s41379-020-0595-z
   Schumacher N, 2019, CANCERS, V11, DOI 10.3390/cancers11111736
   Schumacher N, 2015, J BIOL CHEM, V290, P26059, DOI 10.1074/jbc.M115.649509
   Shang J, 2020, P NATL ACAD SCI USA, V117, P11727, DOI 10.1073/pnas.2003138117
   Shantsila E, 2009, ARTERIOSCL THROM VAS, V29, P1433, DOI 10.1161/ATVBAHA.108.180513
   Simonnet A, 2020, OBESITY, V28, P1195, DOI 10.1002/oby.22831
   Somers E.C., 2020, CLIN INFECT DIS, DOI 10.1093/cid/ciaa954
   Stone JH, 2020, NEW ENGL J MED, V383, P2333, DOI 10.1056/NEJMoa2028836
   Stroud CRG, 2019, J ONCOL PHARM PRACT, V25, P551, DOI 10.1177/1078155217745144
   Suzuki Y, 2003, INT J BIOCHEM CELL B, V35, P881, DOI 10.1016/S1357-2725(02)00271-6
   Tamamyan GN, 2016, CANCER-AM CANCER SOC, V122, P2857, DOI 10.1002/cncr.30084
   Tanaka T, 2014, CSH PERSPECT BIOL, V6, DOI 10.1101/cshperspect.a016295
   Tang X., 2020, TRANSFERRIN RECEPTOR
   Tay MZ, 2020, NAT REV IMMUNOL, V20, P363, DOI 10.1038/s41577-020-0311-8
   Tian SF, 2020, J THORAC ONCOL, V15, P700, DOI 10.1016/j.jtho.2020.02.010
   Tikellis C., 2012, INT J PEPT PROT RES, V2012, P256294, DOI [10.1155/2012/256294, DOI 10.1155/2012/256294]
   Tleyjeh IM, 2021, CLIN MICROBIOL INFEC, V27, P215, DOI 10.1016/j.cmi.2020.10.036
   Toniati P, 2020, AUTOIMMUN REV, V19, DOI 10.1016/j.autrev.2020.102568
   Uciechowski P, 2020, ONCOLOGY-BASEL, V98, P131, DOI 10.1159/000505099
   Veiga Viviane C, 2021, BMJ, V372, pn84, DOI 10.1136/bmj.n84
   Verdoni L, 2020, LANCET, V395, P1771, DOI 10.1016/S0140-6736(20)31103-X
   Wang W, 2007, VIRUS RES, V128, P1, DOI 10.1016/j.virusres.2007.02.007
   Wang ZL, 2020, CLIN INFECT DIS, V71, P769, DOI 10.1093/cid/ciaa272
   Webb BJ, 2020, LANCET RHEUMATOL, V2, pE754, DOI 10.1016/S2665-9913(20)30343-X
   Wolf J, 2014, CYTOKINE, V70, P11, DOI 10.1016/j.cyto.2014.05.024
   Xu XL, 2020, P NATL ACAD SCI USA, V117, P10970, DOI 10.1073/pnas.2005615117
   Xu Z, 2020, LANCET RESP MED, V8, P420, DOI 10.1016/S2213-2600(20)30076-X
   Yang AP, 2020, INT IMMUNOPHARMACOL, V84, DOI 10.1016/j.intimp.2020.106504
   Yoshikawa T, 2009, J VIROL, V83, P3039, DOI 10.1128/JVI.01792-08
   Young MJ, 2020, J ENDOCRINOL, V247, pR45, DOI 10.1530/JOE-20-0260
   Zhang HL, 2020, ANN INTERN MED, V172, P629, DOI 10.7326/M20-0533
   Zhang L, 2020, ANN ONCOL, V31, P894, DOI 10.1016/j.annonc.2020.03.296
   Zhang Q, 2020, SCIENCE, V370, P422, DOI 10.1126/science.abd4570
   Zhang W, 2020, CLIN IMMUNOL, V214, DOI 10.1016/j.clim.2020.108393
   Zhou F, 2020, LANCET, V395, P1054, DOI 10.1016/S0140-6736(20)30566-3
   Zhou YG, 2020, NATL SCI REV, V7, P998, DOI 10.1093/nsr/nwaa041
   Zuo T, 2021, GUT, V70, P276, DOI 10.1136/gutjnl-2020-322294
   Zuo T, 2020, GASTROENTEROLOGY, V159, P1302, DOI 10.1053/j.gastro.2020.06.048
NR 158
TC 2
Z9 2
U1 6
U2 6
PU BMJ PUBLISHING GROUP
PI LONDON
PA BRITISH MED ASSOC HOUSE, TAVISTOCK SQUARE, LONDON WC1H 9JR, ENGLAND
EI 2051-1426
J9 J IMMUNOTHER CANCER
JI J. Immunother. Cancer
PY 2021
VL 9
IS 4
AR e002285
DI 10.1136/jitc-2020-002285
PG 18
WC Oncology; Immunology
SC Oncology; Immunology
GA RM3IB
UT WOS:000639555900003
PM 33837054
OA gold, Green Published
DA 2021-10-28
ER

PT J
AU Cooper, LJN
   Ausubel, L
   Gutierrez, M
   Stephan, S
   Shakeley, R
   Olivares, S
   Serrano, LM
   Burton, L
   Jensen, MCV
   Forman, SJ
   DiGiusto, DL
AF Cooper, LJN
   Ausubel, L
   Gutierrez, M
   Stephan, S
   Shakeley, R
   Olivares, S
   Serrano, LM
   Burton, L
   Jensen, MCV
   Forman, SJ
   DiGiusto, DL
TI Manufacturing of gene-modified cytotoxic T lymphocytes for autologous
   cellular therapy for lymphoma
SO CYTOTHERAPY
LA English
DT Article
DE adoptive immunotherapy; chimeric antigen receptor; T-cell; manufacturing
   lymphoma; lymphocytes
ID CELLS
AB Background The production of therapeutic T-cell populations for adoptive immunotherapy of cancer requires extensive ex vivo cell processing, including the isolation or creation of Ag-specific T cells and their subsequent propagation to clinically relevant numbers. These procedures must be performed according to the principles of current good manufacturing practices (cGMP) for phase I clinical trials to ensure the identity, purity potency and safety of the cellular product. In this report we describe our approach to manufacturing and characterizing bulk populations of gene-modified autologous T cells for use in treating follicular lymphoma.
   Methods PBMC from healthy donors, obtained after informed consent, were stimulated in vitro with Ab to CD3 epsilon (OKT3) and recombinant human IL-2 and then electroporated with plasmid DNA containing a human CD19-specific chimeric Ag receptor ( CAR) gene and HSV-1 thymidine kinase (TK) gene. Stably transfected cells were selected in cytocidal concentrations of hygromycin B over multiple 14-day stimulation culture cycles and then cryopreserved. Vials of cryopreserved/selected T cells were used to initiate T-cell expansion cultures to produce cell products for clinical infusion. These cultures were characterized for phenotype, function and suitability for use in adoptive immunotherapy studies.
   Results Our results demonstrate that bulk populations of gene-modified T cells derived from peripheral blood of healthy donors express CD19(+) chimeric Ag receptor at low levels and can specifically lyse CD19(+) target cells in vitro. These cells display a differentiated T-effector phenotype, are sensitive to gancilovir-mediated killing and display a non-transformed phenotype. TCR V beta usage indicated that all populations tested were polyclonal. Ex vivo cell expansion from cryopreserved cell banks is sufficient to produce doses of between 5 X 10(9) and 1 X 10(10) cells/run. One of three transductions resulted in a population of cells that was not suitable for infusion but was identified during release testing. No populations displayed any evidence of bacterial, fungal or mycoplasma contamination.
   Discussion We have established a manufacturing strategy that is being used to produce T cells for a phase I clinical trial for follicular lymphoma. Genetically modified T cells have been characterized by cell-surface marker phenotype, functional activity against CD19(+) targets and requisite safety testing. These pre-clinical data confirm the feasibility of this approach to manufacturing T-cell products.
C1 City Hope Natl Med Ctr, Duarte, CA 91010 USA.
   Beckman Res Inst, Div Pediat Hematol Oncol, Duarte, CA USA.
   Beckman Res Inst, Div Canc Immunotherapeut & Tumor Immunol, Duarte, CA USA.
   Beckman Res Inst, Dept Hematol & Hematopoiet Cell Transplantat, Duarte, CA USA.
   Beckman Res Inst, Ctr Biomed & Genet, Duarte, CA USA.
RP DiGiusto, DL (corresponding author), City Hope Natl Med Ctr, 1500 E Duarte Rd, Duarte, CA 91010 USA.
FU NCI NIH HHSUnited States Department of Health & Human ServicesNational
   Institutes of Health (NIH) - USANIH National Cancer Institute (NCI)
   [CA033572, CA107399, CA30206] Funding Source: Medline; NATIONAL CANCER
   INSTITUTEUnited States Department of Health & Human ServicesNational
   Institutes of Health (NIH) - USANIH National Cancer Institute (NCI)
   [P01CA030206, P30CA033572, P50CA107399] Funding Source: NIH RePORTER
CR Akatsuka Y, 1999, TISSUE ANTIGENS, V53, P122, DOI 10.1034/j.1399-0039.1999.530202.x
   Cooper Laurence J N, 2005, Cancer Chemother Biol Response Modif, V22, P293
   Cooper LJN, 2004, BLOOD CELL MOL DIS, V33, P83, DOI 10.1016/j.bcmd.2004.03.003
   Cooper LJN, 2003, BLOOD, V101, P1637, DOI 10.1182/blood-2002-07-1989
   Dudley ME, 2003, NAT REV CANCER, V3, P666, DOI 10.1038/nrc1167
   Gonzalez S, 2004, J GENE MED, V6, P704, DOI 10.1002/jgm.489
   Jensen MC, 2003, CYTOTHERAPY, V5, P131, DOI 10.1080/14653240310001028
   Kahlon KS, 2004, CANCER RES, V64, P9160, DOI 10.1158/0008-5472.CAN-04-0454
   OVERTON WR, 1988, CYTOMETRY, V9, P619, DOI 10.1002/cyto.990090617
   PARK MM, 1984, CELL IMMUNOL, V84, P94, DOI 10.1016/0008-8749(84)90080-7
   Sambrook J., 2001, MOL CLONING
NR 11
TC 48
Z9 50
U1 0
U2 9
PU ELSEVIER SCI LTD
PI OXFORD
PA THE BOULEVARD, LANGFORD LANE, KIDLINGTON, OXFORD OX5 1GB, OXON, ENGLAND
SN 1465-3249
EI 1477-2566
J9 CYTOTHERAPY
JI Cytotherapy
PD MAY
PY 2006
VL 8
IS 2
BP 105
EP 117
DI 10.1080/14653240600620176
PG 13
WC Cell & Tissue Engineering; Biotechnology & Applied Microbiology; Cell
   Biology; Hematology; Medicine, Research & Experimental
SC Cell Biology; Biotechnology & Applied Microbiology; Hematology; Research
   & Experimental Medicine
GA 037QL
UT WOS:000237161800004
PM 16698684
DA 2021-10-28
ER

PT J
AU Braverman, EL
   Waltz, G
   Byersdorfer, CA
AF Braverman, Erica L.
   Waltz, Gail
   Byersdorfer, Craig A.
TI Immunometabolism in haematopoietic stem cell transplantation and
   adoptive cellular therapies
SO CURRENT OPINION IN HEMATOLOGY
LA English
DT Review
DE adoptive cellular therapy; CAR-T cells; haematopoietic stem cell
   transplantation; immunometabolism; tumour-infiltrating lymphocytes
ID EFFECTOR T-CELLS; METABOLISM
AB Purpose of review Controlling T cell activity through metabolic manipulation has become a prominent feature in immunology and practitioners of both adoptive cellular therapy (ACT) and haematopoietic stem cell transplantation (HSCT) have utilized metabolic interventions to control T cell function. This review will survey recent metabolic research efforts in HSCT and ACT to paint a broad picture of immunometabolism and highlight advances in each area. Recent findings In HSCT, recent publications have focused on modifying reactive oxygen species, sirtuin signalling or the NAD salvage pathway within alloreactive T cells and regulatory T cells. In ACT, metabolic interventions that bolster memory T cell development, increase mitochondrial density and function, or block regulatory signals in the tumour microenvironment (TME) have recently been published. Metabolic interventions control immune responses. In ACT, efforts seek to improve the in-vivo metabolic fitness of T cells, while in HSCT energies have focused on blocking alloreactive T cell expansion or promoting regulatory T cells. Methods to identify new, metabolically targetable pathways, as well as the ability of metabolic biomarkers to predict disease onset and therapeutic response, will continue to advance the field towards clinically applicable interventions.
C1 [Braverman, Erica L.; Waltz, Gail; Byersdorfer, Craig A.] Univ Pittsburgh, Sch Med, Dept Pediat, Div Blood & Marrow Transplantat & Cellular Therap, Pittsburgh, PA 15261 USA.
RP Byersdorfer, CA (corresponding author), Div Blood & Marrow Transplant & Cellular Therapie, Rangos Res Bldg,4401 Penn Ave, Pittsburgh, PA 15224 USA.
EM craig.byersdorfer@chp.edu
FU National Institute of Health-NHBLI [K08 HL123631, R01 HL144556];
   Department of DefenseUnited States Department of Defense [CA180681];
   Hyundai Motor Company; American Society of Hematology; Be the Match
   Foundation; Burroughs Wellcome Fund (Physician Scientist Incubator
   program)Burroughs Wellcome Fund; NCIUnited States Department of Health &
   Human ServicesNational Institutes of Health (NIH) - USANIH National
   Cancer Institute (NCI) [CA082084]; NIHUnited States Department of Health
   & Human ServicesNational Institutes of Health (NIH) - USA [K12
   HD052892]; St. Baldrick's Foundation
FX This work was supported by grants to CB from the National Institute of
   Health-NHBLI (K08 HL123631, R01 HL144556), the Department of Defense
   (CA180681), the Hyundai Motor Company (Hope on Wheels Scholar grant),
   the American Society of Hematology (Scholar award), and the Be the Match
   Foundation (Amy Strelzer Manasevit award) and to EB from the Burroughs
   Wellcome Fund (Physician Scientist Incubator program), the NCI
   (CA082084), the NIH (K12 HD052892) and the St. Baldrick's Foundation
   (Fellowship award).
CR Achita P, 2018, CLIN EXP IMMUNOL, V193, P386, DOI 10.1111/cei.13145
   Alborghetti MR, 2019, FRONT ONCOL, V9, DOI 10.3389/fonc.2019.00141
   Allocco JB, 2020, AM J TRANSPLANT, V20, P327, DOI 10.1111/ajt.15781
   Ando Makoto, 2020, Immunol Med, V43, P1, DOI 10.1080/25785826.2019.1698261
   Bardhan K, 2016, FRONT IMMUNOL, V7, DOI 10.3389/fimmu.2016.00550
   Blagih J, 2015, IMMUNITY, V42, P41, DOI 10.1016/j.immuni.2014.12.030
   Buck MD, 2016, CELL, V166, P63, DOI 10.1016/j.cell.2016.05.035
   Byersdorfer CA, 2013, BLOOD, V122, P3230, DOI 10.1182/blood-2013-04-495515
   Cattley RT, 2020, J BIOL CHEM, V295, P8236, DOI 10.1074/jbc.RA120.012572
   Coe DJ, 2014, FRONT IMMUNOL, V5, DOI 10.3389/fimmu.2014.00590
   Contaifer D, 2019, CANCERS, V11, DOI 10.3390/cancers11081051
   Cullen JG, 2019, P NATL ACAD SCI USA, V116, P4481, DOI 10.1073/pnas.1808849116
   Daenthanasanmak A, 2019, BLOOD, V133, P266, DOI 10.1182/blood-2018-07-863233
   Dumauthioz N, 2021, CELL MOL IMMUNOL, V18, P1761, DOI 10.1038/s41423-020-0365-3
   Edinger M, 2003, NAT MED, V9, P1144, DOI 10.1038/nm915
   Fraietta JA, 2018, NAT MED, V24, P563, DOI 10.1038/s41591-018-0010-1
   Franchina DG, 2018, TRENDS IMMUNOL, V39, P489, DOI 10.1016/j.it.2018.01.005
   Fujiwara H, 2018, NAT COMMUN, V9, DOI 10.1038/s41467-018-06048-w
   Gatza E, 2011, SCI TRANSL MED, V3, DOI 10.1126/scitranslmed.3001975
   Geltink RIK, 2018, ANNU REV IMMUNOL, V36, P461, DOI 10.1146/annurev-immunol-042617-053019
   Gerner RR, 2020, LEUKEMIA, V34, P1885, DOI 10.1038/s41375-020-0709-0
   Gibney GT, 2016, LANCET ONCOL, V17, pE542, DOI 10.1016/S1470-2045(16)30406-5
   Gnanaprakasam JNR, 2018, FRONT IMMUNOL, V9, DOI 10.3389/fimmu.2018.01075
   Haug T, 2019, FRONT IMMUNOL, V10, DOI 10.3389/fimmu.2019.00883
   Hermans D, 2020, P NATL ACAD SCI USA, V117, P6047, DOI 10.1073/pnas.1920413117
   Hillhouse EE, 2019, BIOL BLOOD MARROW TR, V25, P19, DOI 10.1016/j.bbmt.2018.09.008
   Hippen KL, 2020, TRENDS IMMUNOL, V41, P77, DOI 10.1016/j.it.2019.11.005
   Hippen KL, 2011, SCI TRANSL MED, V3, DOI 10.1126/scitranslmed.3001809
   Hu XL, 2019, BRIT J HAEMATOL, V186, pE145, DOI 10.1111/bjh.15982
   Liu X, 2020, SCI CHINA LIFE SCI, V63, P1744, DOI 10.1007/s11427-019-1691-x
   Liu Y, 2019, JCI INSIGHT, V5
   Lunt SY, 2011, ANNU REV CELL DEV BI, V27, P441, DOI 10.1146/annurev-cellbio-092910-154237
   Ma EH, 2019, IMMUNITY, V51, P856, DOI 10.1016/j.immuni.2019.09.003
   Mathewson ND, 2016, NAT IMMUNOL, V17, P505, DOI 10.1038/ni.3400
   Maude SL, 2014, NEW ENGL J MED, V371, P1507, DOI 10.1056/NEJMoa1407222
   McDonald-Hyman C, 2018, J CLIN INVEST, V128, P4604, DOI 10.1172/JCI95713
   Michonneau D, 2019, NAT COMMUN, V10, DOI 10.1038/s41467-019-13498-3
   Murphy JP, 2018, CELL REP, V24, P2381, DOI 10.1016/j.celrep.2018.07.086
   Nabe S, 2018, CANCER SCI, V109, P3737, DOI 10.1111/cas.13827
   Ogando J, 2019, J IMMUNOTHER CANCER, V7, DOI 10.1186/s40425-019-0628-7
   Pilipow K, 2020, METHOD ENZYMOL, V631, P137, DOI 10.1016/bs.mie.2019.08.016
   Pilipow K, 2018, JCI INSIGHT, V3, DOI 10.1172/jci.insight.122299
   Rezende BM, 2019, J IMMUNOL RES, V2019, DOI 10.1155/2019/9015292
   Rivadeneira DB, 2019, IMMUNITY, V51, P548, DOI 10.1016/j.immuni.2019.07.003
   Singh N, 2016, CURR TREAT OPTION ON, V17, DOI 10.1007/s11864-016-0406-4
   Siska PJ, 2016, J IMMUNOL, V197, P2532, DOI 10.4049/jimmunol.1502464
   Sofi MH, 2019, J CLIN INVEST, V129, P2760, DOI 10.1172/JCI122899
   Sukumar M, 2013, J CLIN INVEST, V123, P4479, DOI 10.1172/JCI69589
   Swimm A, 2018, BLOOD, V132, P2506, DOI 10.1182/blood-2018-03-838193
   Tang N, 2020, JCI INSIGHT, V5, DOI 10.1172/jci.insight.133977
   Thangavelu G, 2019, J IMMUNOL, V202, P2795, DOI 10.4049/jimmunol.1800899
   Toubai T, 2018, J IMMUNOL, V201, P3443, DOI 10.4049/jimmunol.1800148
   Tsai JJ, 2018, BLOOD, V132, P2763, DOI 10.1182/blood-2017-10-812941
   Wei J, 2019, NATURE, V576, P471, DOI 10.1038/s41586-019-1821-z
   Weischendorff S, 2019, BIOL BLOOD MARROW TR, V25, P1432, DOI 10.1016/j.bbmt.2019.03.018
   Wilmanski T, 2019, NAT BIOTECHNOL, V37, P1217, DOI 10.1038/s41587-019-0233-9
   Wu K, 2020, BLOOD
NR 57
TC 1
Z9 1
U1 0
U2 2
PU LIPPINCOTT WILLIAMS & WILKINS
PI PHILADELPHIA
PA TWO COMMERCE SQ, 2001 MARKET ST, PHILADELPHIA, PA 19103 USA
SN 1065-6251
EI 1531-7048
J9 CURR OPIN HEMATOL
JI Curr. Opin. Hematol.
PD NOV
PY 2020
VL 27
IS 6
BP 353
EP 359
DI 10.1097/MOH.0000000000000615
PG 7
WC Hematology
SC Hematology
GA OP0WD
UT WOS:000587800900001
PM 33003083
DA 2021-10-28
ER

PT J
AU Lulla, PD
   Mamonkin, M
   Brenner, MK
AF Lulla, Premal D.
   Mamonkin, Maksim
   Brenner, Malcolm K.
TI Adoptive Cell Therapy for Acute Myeloid Leukemia and T-Cell Acute
   Lymphoblastic Leukemia
SO CANCER JOURNAL
LA English
DT Review
DE Acute myeloid leukemia; adoptive cell therapy; T-cell acute
   lymphoblastic leukemia
ID NATURAL-KILLER-CELLS; DONOR LYMPHOCYTE INFUSIONS; CHIMERIC ANTIGEN
   RECEPTOR; GRAFT-VERSUS-LEUKEMIA; TRANSPLANTATION; CAR; IMMUNOTHERAPY;
   EXPRESSION; SAFETY; GENE
[truncated: 4,643,740 more chars]
