# Supplementary material for: A Bibliometric and Knowledge-Map Analysis of CAR-T Cells From 2009 to 2021
Source: Front Immunol. 2022 Mar 18;13:840956. doi: 10.3389/fimmu.2022.840956 (PMC8971369; doi:10.3389/fimmu.2022.840956)
Supplement: Supplementary file 1 [file DataSheet_1.zip › Annexes 1/download_501-1000.txt]

FN Clarivate Analytics Web of Science
VR 1.0
PT J
AU Li, YW
   Chen, C
   Xie, YP
   Qian, SX
AF Li, Yiwei
   Chen, Can
   Xie, Yaping
   Qian, Shenxian
TI Achievement of disease control with dasatinib after CAR T-cell therapy
   for relapsed Philadelphia chromosome-positive acute lymphoblastic
   leukemia: a case report and literature review
SO INTERNATIONAL JOURNAL OF CLINICAL AND EXPERIMENTAL MEDICINE
LA English
DT Review
DE Philadelphia chromosome positive; acute lymphoblastic leukemia; CAR
   T-cell therapy; dasatinib
ID CHRONIC LYMPHOCYTIC-LEUKEMIA; NERVOUS-SYSTEM INVOLVEMENT; B-CELL;
   REMISSIONS; DIAGNOSIS; TARGET; CLL
AB Historically, treatment outcomes for patients with Philadelphia-positive chromosome (Ph+) acute lymphoblastic leukemia (ALL) have been extremely poor. The introduction of tyrosine kinase inhibitor (TKI) and chimeric antigen receptor-engineered T (CAR T)-cell therapy mark crucial advancements in the treatment of Ph+ALL. In this case, we investigated a 42-year-old woman who was diagnosed with Ph+ALL and experienced multiple relapses. She was first treated with imatinib combined infusion chemotherapy and achieved complete remission (CR). She stayed disease free for 13 months until later diagnosed with central nervous system lymphoma (CNSL). Subsequently, she was treated with intrathecal injection, multi-agent chemotherapy along with dasatinib at 140 mg/d. Despite her initial recovery, she experienced her second relapse at a later stage during the infusion chemotherapy. She then received CAR T-cell therapy and responded well until a third relapse occurred 10 months later. She was again administered dasatinib at 140 mg/d and ever since then, no recurrence in peripheral blood, BM or CNS was observed. We suspect that a synergistic effect between CAR T-cell therapy and TKI exists in the treatment of Ph+ALL. Furthermore, we hypothesize that dasatinib may have in some way stimulated CAR T-cells proliferation in vivo, thereby restoring their function.
C1 [Li, Yiwei; Chen, Can; Xie, Yaping; Qian, Shenxian] Nanjing Med Univ, Hangzhou Hosp, Dept Hematol, 216 Huansha Rd, Hangzhou 310006, Zhejiang, Peoples R China.
RP Qian, SX (corresponding author), Nanjing Med Univ, Hangzhou Hosp, Dept Hematol, 216 Huansha Rd, Hangzhou 310006, Zhejiang, Peoples R China.
EM qsx_hzsy@163.com
CR Brentjens RJ, 2013, SCI TRANSL MED, V5, DOI 10.1126/scitranslmed.3005930
   Brudno JN, 2016, J CLIN ONCOL, V34, P1112, DOI 10.1200/JCO.2015.64.5929
   Davila ML, 2014, SCI TRANSL MED, V6, DOI 10.1126/scitranslmed.3008226
   Fraietta JA, 2016, BLOOD, V127, P1117, DOI 10.1182/blood-2015-11-679134
   Gardner R, 2016, BLOOD, V127, P2406, DOI 10.1182/blood-2015-08-665547
   Grupp SA, 2013, NEW ENGL J MED, V368, P1509, DOI 10.1056/NEJMoa1215134
   Herman SEM, 2011, BLOOD, V117, P6287, DOI 10.1182/blood-2011-01-328484
   Kim DH, 2009, HAEMATOL-HEMATOL J, V94, P135, DOI 10.3324/haematol.13151
   Kreutzman A, 2010, BLOOD, V116, P772, DOI 10.1182/blood-2009-12-256800
   Lazarus HM, 2006, BLOOD, V108, P465, DOI 10.1182/blood-2005-11-4666
   Lee DW, 2015, LANCET, V385, P517, DOI 10.1016/S0140-6736(14)61403-3
   Maude SL, 2014, NEW ENGL J MED, V371, P1507, DOI 10.1056/NEJMoa1407222
   Mustjoki S, 2009, LEUKEMIA, V23, P1398, DOI 10.1038/leu.2009.46
   O'Hare T, 2005, CANCER RES, V65, P4500, DOI 10.1158/0008-5472.CAN-05-0259
   Pallasch CP, 2009, LEUKEMIA RES, V33, P460, DOI 10.1016/j.leukres.2008.08.021
   Ravandi F, 2009, HEMATOL ONCOL CLIN N, V23, P1043, DOI 10.1016/j.hoc.2009.07.007
   Riches JC, 2013, BLOOD, V121, P1612, DOI 10.1182/blood-2012-09-457531
   ROWLEY JD, 1973, NATURE, V243, P290, DOI 10.1038/243290a0
   Takayama N, 2002, BRIT J HAEMATOL, V119, P106, DOI 10.1046/j.1365-2141.2002.03881.x
   Thomas Deborah A, 2007, Hematology Am Soc Hematol Educ Program, P435
   Turtle CJ, 2016, J CLIN INVEST, V126, P2123, DOI 10.1172/JCI85309
   von Bubnoff N, 2003, LEUKEMIA, V17, P829, DOI 10.1038/sj.leu.2402889
   Woyach JA, 2012, BLOOD, V120, P1175, DOI 10.1182/blood-2012-02-362624
NR 23
TC 1
Z9 1
U1 0
U2 6
PU E-CENTURY PUBLISHING CORP
PI MADISON
PA 40 WHITE OAKS LN, MADISON, WI 53711 USA
SN 1940-5901
J9 INT J CLIN EXP MED
JI Int. J. Clin. Exp. Med.
PY 2018
VL 11
IS 2
BP 1086
EP 1092
PG 7
WC Medicine, Research & Experimental
SC Research & Experimental Medicine
GA FZ2OH
UT WOS:000427417600087
DA 2021-10-28
ER

PT J
AU Shah, NN
   Nagle, SJ
   Torigian, DA
   Farwell, MD
   Hwang, WT
   Frey, N
   Nasta, SD
   Landsburg, D
   Mato, A
   June, CH
   Schuster, SJ
   Porter, DL
   Svoboda, J
AF Shah, Nirav N.
   Nagle, Sarah J.
   Torigian, Drew A.
   Farwell, Michael D.
   Hwang, Wei-Ting
   Frey, Noelle
   Nasta, Sunita D.
   Landsburg, Daniel
   Mato, Anthony
   June, Carl H.
   Schuster, Stephen J.
   Porter, David L.
   Svoboda, Jakub
TI Early positron emission tomography/computed tomography as a predictor of
   response after CTL019 chimeric antigen receptor -T-cell therapy in
   B-cell non-Hodgkin lymphomas
SO CYTOTHERAPY
LA English
DT Article
DE F-18-Fluorodeoxyglucose positron emission tomography/computed
   tomography; immunotherapy; lymphoma; response assessment
AB Molecular imaging with F-18-Fluorodeoxyglucose positron emission tomography/computed tomography (FDG-PET/CT) is an established modality for response assessment in patients with lymphoma undergoing treatment. However, patients treated with novel immunotherapies may have false-positive PET/CT findings due to tumor site and systemic inflammation. In particular, treatment with autologous chimeric antigen receptor modified T-cells redirected at CD19 (CTL019 CAR-T cells) is often complicated by "cytokine release syndrome" (CRS) due to a severe systemic inflammatory reaction. Infiltration of tumors by activated CTL019 cells may impact radiographic and functional imaging findings. The role of PET/CT in patients treated with CTL019 has not previously been described. We performed a pilot, single-arm, prospective study to explore the utility of early PET/CT in patients with diffuse large B-cell lymphoma (DLBCL) and follicular lymphoma (FL) undergoing treatment with CTL019 CAR-T cells. Patients had PET/CT prior to CTL019 infusion and then early PET/CT at 1 month after treatment. The primary outcome was the amount/change in metabolically active tumor volume (MTV) and FDG uptake. We enrolled seven patients (DLBCL, three; FL, four). Six of 7 had baseline PET/CT with active disease. On posttreatment PET/CT, three patients had no residual MTV, two patients had a decrease in MTV and two patients had an increase in MTV. The three patients with no residual MTV all remain in remission >2 years post-treatment. The patients with less than complete response all subsequently relapsed. Development of CRS did not confound PET/CT findings. In patients with DLBCL and FL receiving CTL019 CAR-T cells, early PET/CT may predict response to this novel immunotherapy.
C1 [Shah, Nirav N.] Med Coll Wisconsin, Div Hematol Oncol, Milwaukee, WI 53226 USA.
   [Nagle, Sarah J.] Oregon Hlth & Sci Univ, Knight Canc Inst, Ctr Hematol Malignancies, Portland, OR 97201 USA.
   [Torigian, Drew A.; Farwell, Michael D.] Hosp Univ Penn, Dept Radiol, Philadelphia, PA 19104 USA.
   [Hwang, Wei-Ting; Frey, Noelle; Nasta, Sunita D.; Landsburg, Daniel; Schuster, Stephen J.; Porter, David L.; Svoboda, Jakub] Univ Penn, Perelman Sch Med, Lymphoma Program, Abramson Canc Ctr, Philadelphia, PA 19104 USA.
   [Hwang, Wei-Ting; Frey, Noelle; Nasta, Sunita D.; Landsburg, Daniel; Schuster, Stephen J.; Porter, David L.; Svoboda, Jakub] Univ Penn, Perelman Sch Med, Div Hematol Oncol, Philadelphia, PA 19104 USA.
   [Mato, Anthony] Mem Sloan Kettering Canc Ctr, 1275 York Ave, New York, NY 10021 USA.
   [June, Carl H.; Schuster, Stephen J.; Porter, David L.] Univ Penn, Perelman Sch Med, Ctr Cellular Immunotherapies, Philadelphia, PA 19104 USA.
RP Shah, NN (corresponding author), Hlth Policy, 9200 West Wisconsin Ave, Milwaukee, WI 53226 USA.
EM nishah@mcw.edu
FU Department of Radiology, University of Pennsylvania
FX Financial support was received from the Protocol Development Grant from
   the Department of Radiology, University of Pennsylvania.
CR Cheson BD, 2014, J CLIN ONCOL, V32, P3059, DOI 10.1200/JCO.2013.54.8800
   Chong EA, 2017, BLOOD, V129, P1039, DOI 10.1182/blood-2016-09-738245
   Malek E, 2015, BLOOD CANCER J, V5, DOI 10.1038/bcj.2015.51
   Schuster SJ, 2017, NEW ENGL J MED, V377, P2545, DOI 10.1056/NEJMoa1708566
   Torigian DA, 2011, HELL J NUCL MED, V14, P8
   Ulaner GA, 2014, J CLIN ONCOL, V32, P51, DOI 10.1200/JCO.2013.50.8044
   Zhao ZG, 2015, CANCER CELL, V28, P415, DOI 10.1016/j.ccell.2015.09.004
   Zijlstra JM, 2016, HAEMATOLOGICA, V101, P1279, DOI 10.3324/haematol.2016.142752
NR 8
TC 22
Z9 24
U1 1
U2 6
PU ELSEVIER SCI LTD
PI OXFORD
PA THE BOULEVARD, LANGFORD LANE, KIDLINGTON, OXFORD OX5 1GB, OXON, ENGLAND
SN 1465-3249
EI 1477-2566
J9 CYTOTHERAPY
JI Cytotherapy
PD DEC
PY 2018
VL 20
IS 12
BP 1415
EP 1418
DI 10.1016/j.jcyt.2018.10.003
PG 4
WC Cell & Tissue Engineering; Biotechnology & Applied Microbiology; Cell
   Biology; Hematology; Medicine, Research & Experimental
SC Cell Biology; Biotechnology & Applied Microbiology; Hematology; Research
   & Experimental Medicine
GA HC7TF
UT WOS:000452003800001
PM 30385043
DA 2021-10-28
ER

PT J
AU Yeku, OO
   Purdon, TJ
   Koneru, M
   Spriggs, D
   Brentjens, RJ
AF Yeku, Oladapo O.
   Purdon, Terence J.
   Koneru, Mythili
   Spriggs, David
   Brentjens, Renier J.
TI Armored CAR T cells enhance antitumor efficacy and overcome the tumor
   microenvironment
SO SCIENTIFIC REPORTS
LA English
DT Article
ID CHIMERIC ANTIGEN RECEPTOR; RECOMBINANT HUMAN INTERLEUKIN-12;
   OVARIAN-CANCER; PHASE-I; SUPPRESSOR-CELLS; IFN-GAMMA; ADOPTIVE TRANSFER;
   PD-L1 EXPRESSION; LUNG-CANCER; IL-12
AB Chimeric antigen receptor (CAR) T cell therapy has shown limited efficacy for the management of solid tumor malignancies. In ovarian cancer, this is in part due to an immunosuppressive cytokine and cellular tumor microenvironment which suppresses adoptively transferred T cells. We engineered an armored CAR T cell capable of constitutive secretion of IL-12, and delineate the mechanisms via which these CAR T cells overcome a hostile tumor microenvironment. In this report, we demonstrate enhanced proliferation, decreased apoptosis and increased cytotoxicity in the presence of immunosuppressive ascites. In vivo, we show enhanced expansion and CAR T cell antitumor efficacy, culminating in improvement in survival in a syngeneic model of ovarian peritoneal carcinomatosis. Armored CAR T cells mediated depletion of tumor associated macrophages and resisted endogenous PD-L1-induced inhibition. These findings highlight the role of the inhibitory microenvironment and how CAR T cells can be further engineered to maintain efficacy.
C1 [Yeku, Oladapo O.; Purdon, Terence J.; Koneru, Mythili; Spriggs, David; Brentjens, Renier J.] Mem Sloan Kettering Canc Ctr, Dept Med, New York, NY 10065 USA.
RP Brentjens, RJ (corresponding author), Mem Sloan Kettering Canc Ctr, Dept Med, New York, NY 10065 USA.
EM brentjer@mskcc.org
FU National Institutes of HealthUnited States Department of Health & Human
   ServicesNational Institutes of Health (NIH) - USA [R01CA138738-05,
   PO1CA059350, PO1CA190174-01]; Memorial Sloan Kettering T32
   Investigational Therapeutics Training Program [T32-CA009207]; Annual
   Terry Fox Run for Cancer Research (New York, NY) [29410]; Kate's Team,
   Carson Family Charitable Trust [10171]; William Lawrence and Blanche
   Hughes Foundation [10251]; Emerald Foundation [11625]; Conquer Cancer
   Foundation ASCO Young investigator award [229186]; Experimental
   Therapeutics Center of Memorial Sloan-Kettering Cancer Center [13072];
   NATIONAL CANCER INSTITUTEUnited States Department of Health & Human
   ServicesNational Institutes of Health (NIH) - USANIH National Cancer
   Institute (NCI) [R25CA020449, T32CA009207, P01CA190174] Funding Source:
   NIH RePORTER
FX We would like to thank Dr. Sarwish Rafiq for critical reading of the
   manuscript and advice, Sarah Yoo for administrative and technical
   assistance, Danielle Niremberg, and Yuri Igarashi for animal procedures.
   This work was supported by the National Institutes of Health [grant
   numbers R01CA138738-05, PO1CA059350 and PO1CA190174-01]; the Memorial
   Sloan Kettering T32 Investigational Therapeutics Training Program [grant
   number T32-CA009207]; The Annual Terry Fox Run for Cancer Research (New
   York, NY) [grant number 29410]; the Kate's Team, Carson Family
   Charitable Trust [grant number 10171]; the William Lawrence and Blanche
   Hughes Foundation [grant number 10251]; the Emerald Foundation [grant
   number 11625]; the Conquer Cancer Foundation ASCO Young investigator
   award [grant number 229186]; and the Experimental Therapeutics Center of
   Memorial Sloan-Kettering Cancer Center [grant number 13072].
CR Abiko K, 2015, BRIT J CANCER, V112, P1501, DOI 10.1038/bjc.2015.101
   Abiko K, 2013, CLIN CANCER RES, V19, P1363, DOI 10.1158/1078-0432.CCR-12-2199
   Atkins MB, 1997, CLIN CANCER RES, V3, P409
   Auer K, 2016, ONCOTARGET, V7, P61336, DOI 10.18632/oncotarget.11038
   Bak SP, 2008, MOL IMMUNOL, V46, P258, DOI 10.1016/j.molimm.2008.08.266
   Beatty GL, 2014, CANCER IMMUNOL RES, V2, P112, DOI 10.1158/2326-6066.CIR-13-0170
   Chekmasova AA, 2010, CLIN CANCER RES, V16, P3594, DOI 10.1158/1078-0432.CCR-10-0192
   Chen LL, 2009, J OBSTET GYNAECOL RE, V35, P212, DOI 10.1111/j.1447-0756.2008.00935.x
   Chinnasamy D, 2012, CLIN CANCER RES, V18, P1672, DOI 10.1158/1078-0432.CCR-11-3050
   Chmielewski M, 2011, CANCER RES, V71, P5697, DOI 10.1158/0008-5472.CAN-11-0103
   Colvin EK, 2014, FRONT ONCOL, V4, DOI 10.3389/fonc.2014.00137
   Dalton JE, 2004, J IMMUNOL, V173, P3660, DOI 10.4049/jimmunol.173.6.3660
   Davila ML, 2014, INT J HEMATOL, V99, P361, DOI 10.1007/s12185-013-1479-5
   Doench JG, 2016, NAT BIOTECHNOL, V34, P184, DOI 10.1038/nbt.3437
   Duluc D, 2007, BLOOD, V110, P4319, DOI 10.1182/blood-2007-02-072587
   Feng KC, 2016, SCI CHINA LIFE SCI, V59, P468, DOI 10.1007/s11427-016-5023-8
   Grohmann U, 2001, J IMMUNOL, V167, P221, DOI 10.4049/jimmunol.167.1.221
   Hamanishi J, 2011, CLIN IMMUNOL, V141, P338, DOI 10.1016/j.clim.2011.08.013
   Hodge DR, 2005, EUR J CANCER, V41, P2502, DOI 10.1016/j.ejca.2005.08.016
   Hurteau JA, 2001, GYNECOL ONCOL, V82, P7, DOI 10.1006/gyno.2001.6255
   HWU P, 1995, CANCER RES, V55, P3369
   HWU P, 1993, J EXP MED, V178, P361, DOI 10.1084/jem.178.1.361
   Junghans RP, 2016, PROSTATE, V76, P1257, DOI 10.1002/pros.23214
   Kerkar SP, 2011, J CLIN INVEST, V121, P4746, DOI 10.1172/JCI58814
   Kerkar SP, 2010, CANCER RES, V70, P6725, DOI 10.1158/0008-5472.CAN-10-0735
   Kershaw MH, 2006, CLIN CANCER RES, V12, P6106, DOI 10.1158/1078-0432.CCR-06-1183
   Kim S, 2016, CANCER SCI, V107, P1173, DOI 10.1111/cas.12987
   Koneru M, 2015, ONCOIMMUNOLOGY, V4, DOI 10.4161/2162402X.2014.994446
   Lenzi R, 2002, CLIN CANCER RES, V8, P3686
   Lenzi R, 2007, J TRANSL MED, V5, DOI 10.1186/1479-5876-5-66
   Leonard JP, 1997, BLOOD, V90, P2541
   Li X, 2007, CANCER LETT, V253, P144, DOI 10.1016/j.canlet.2007.01.024
   Lisiero DN, 2011, J IMMUNOL, V186, P5068, DOI 10.4049/jimmunol.1003317
   Liu Y, 2008, CLIN IMMUNOL, V129, P471, DOI 10.1016/j.clim.2008.07.030
   Liu Y, 2009, CANCER IMMUNOL IMMUN, V58, P687, DOI 10.1007/s00262-008-0591-5
   Oelkrug C, 2014, CLIN EXP IMMUNOL, V178, P1, DOI 10.1111/cei.12382
   Park JR, 2007, MOL THER, V15, P825, DOI 10.1038/sj.mt.6300104
   Pegram HJ, 2012, BLOOD, V119, P4133, DOI 10.1182/blood-2011-12-400044
   Platten M, 2015, FRONT IMMUNOL, V5, DOI 10.3389/fimmu.2014.00673
   Quatromoni JG, 2012, AM J TRANSL RES, V4, P376
   Sadelain M, 2013, CANCER DISCOV, V3, P388, DOI 10.1158/2159-8290.CD-12-0548
   Shanker A, 2000, FEMS IMMUNOL MED MIC, V27, P247, DOI 10.1016/S0928-8244(99)00192-3
   Sinha P, 2007, J IMMUNOL, V179, P977, DOI 10.4049/jimmunol.179.2.977
   Vig M, 2004, J CLIN INVEST, V113, P1734, DOI 10.1172/JCI200420225
   Wang X, 2016, ONCOTARGETS THER, V9, P5023, DOI 10.2147/OTT.S105862
   Watkins SK, 2007, J IMMUNOL, V178, P1357, DOI 10.4049/jimmunol.178.3.1357
   Wilkie S, 2008, J IMMUNOL, V180, P4901, DOI 10.4049/jimmunol.180.7.4901
   Yeku OO, 2016, BIOCHEM SOC T, V44, P412, DOI 10.1042/BST20150291
   Zhang L, 2015, CLIN CANCER RES, V21, P2278, DOI 10.1158/1078-0432.CCR-14-2085
   Zhang XQ, 2015, J IMMUNOL, V195, P1665, DOI 10.4049/jimmunol.1500457
   Zhao JX, 2012, PLOS ONE, V7, DOI 10.1371/journal.pone.0046241
   Zhao XF, 2009, CANCER SCI, V100, P2143, DOI 10.1111/j.1349-7006.2009.01286.x
   Zhao YB, 2009, J IMMUNOL, V183, P5563, DOI 10.4049/jimmunol.0900447
   Zhong XS, 2010, MOL THER, V18, P413, DOI 10.1038/mt.2009.210
NR 54
TC 141
Z9 152
U1 3
U2 24
PU NATURE PUBLISHING GROUP
PI LONDON
PA MACMILLAN BUILDING, 4 CRINAN ST, LONDON N1 9XW, ENGLAND
SN 2045-2322
J9 SCI REP-UK
JI Sci Rep
PD SEP 5
PY 2017
VL 7
AR 10541
DI 10.1038/s41598-017-10940-8
PG 14
WC Multidisciplinary Sciences
SC Science & Technology - Other Topics
GA FF9AN
UT WOS:000409309300129
PM 28874817
OA Green Published, gold
HC Y
HP N
DA 2021-10-28
ER

PT J
AU Jin, J
   Cheng, JL
   Huang, MJ
   Luo, H
   Zhou, JF
AF Jin, Jin
   Cheng, Jiali
   Huang, Meijuan
   Luo, Hui
   Zhou, Jianfeng
TI Fueling chimeric antigen receptor T cells with cytokines
SO AMERICAN JOURNAL OF CANCER RESEARCH
LA English
DT Review
DE Chimeric antigen receptor T cells; cytokines; persistence; tumor
   microenvironment; endogenous immunity
ID MEMORY STEM-CELLS; ANTITUMOR-ACTIVITY; TGF-BETA; TUMOR MICROENVIRONMENT;
   SELECTIVE EXPANSION; HODGKIN-LYMPHOMA; GROWTH-FACTOR; EXPRESSION;
   LYMPHOCYTES; INTERLEUKIN-12
AB Chimeric antigen receptor (CAR)-T therapy started a new era of tumor treatment, especially for hematological malignancies. However, many challenges remain, including low-level proliferation and short-term persistence, insufficient CAR T-cell trafficking, suppressive tumor microenvironment (TME), frequent adverse events and the unaffordable manufacturing process. Cytokines are pleiotropic hormones involved in multiple processes of immunity, including activation, expansion, differentiation, and migration of immune cells. Both pre-clinical models and clinical trials showed that armoring CAR-T cells with cytokines strengthened the anti-tumor responses of CAR T cells. This review looked into the key role of cytokines as a promoter of anti-tumor activities of CAR-T cells and consequently a facilitator of clinical translation, mainly, from cytokines of the common gamma-chains family, chemokines and chemokine receptors, immunosuppressive molecules and pro-inflammatory cytokines.
C1 [Jin, Jin; Cheng, Jiali; Huang, Meijuan; Luo, Hui; Zhou, Jianfeng] Huazhong Univ Sci & Technol, Tongji Hosp, Tongji Med Coll, Dept Hematol, Wuhan 430030, Hubei, Peoples R China.
   [Jin, Jin; Cheng, Jiali; Huang, Meijuan; Luo, Hui; Zhou, Jianfeng] Immunotherapy Res Ctr Hematol Dis Hubei Prov, Wuhan 430030, Hubei, Peoples R China.
RP Luo, H; Zhou, JF (corresponding author), Huazhong Univ Sci & Technol, Tongji Hosp, Tongji Med Coll, Dept Hematol, Wuhan 430030, Hubei, Peoples R China.; Luo, H; Zhou, JF (corresponding author), Immunotherapy Res Ctr Hematol Dis Hubei Prov, Wuhan 430030, Hubei, Peoples R China.
EM luohui_tjh@163.com; jfzhou@tjh.tjmu.edu.cn
FU National Natural Science Foundation of ChinaNational Natural Science
   Foundation of China (NSFC) [81670150]
FX We appreciate the whole group for their contributions to this review.
   This research was supported by the funding from the National Natural
   Science Foundation of China (Grant No. 81670150).
CR Adachi K, 2018, NAT BIOTECHNOL, V36, P346, DOI 10.1038/nbt.4086
   Alizadeh D, 2019, CANCER IMMUNOL RES, V7, P759, DOI 10.1158/2326-6066.CIR-18-0466
   Alwan LM, 2014, TARGET ONCOL, V9, P63, DOI 10.1007/s11523-013-0276-7
   Avanzi MP, 2018, CELL REP, V23, P2130, DOI 10.1016/j.celrep.2018.04.051
   Bajgain P, 2018, J IMMUNOTHER CANCER, V6, DOI 10.1186/s40425-018-0347-5
   Batra SA, 2020, CANCER IMMUNOL RES, V8, P309, DOI 10.1158/2326-6066.CIR-19-0293
   Berger C, 2009, BLOOD, V114, P2417, DOI 10.1182/blood-2008-12-189266
   Bollard CM, 2018, J CLIN ONCOL, V36, P1128, DOI 10.1200/JCO.2017.74.3179
   Brentjens RJ, 2013, SCI TRANSL MED, V5, DOI 10.1126/scitranslmed.3005930
   Brudno JN, 2016, BLOOD, V127, P3321, DOI 10.1182/blood-2016-04-703751
   CHEN MH, 2018, J CLIN ONCOL, V36
   Chen YH, 2019, CLIN CANCER RES, V25, P2915, DOI 10.1158/1078-0432.CCR-18-1811
   Cheng JL, 2019, FRONT ONCOL, V9, DOI 10.3389/fonc.2019.01237
   Chinnasamy D, 2012, CLIN CANCER RES, V18, P1672, DOI 10.1158/1078-0432.CCR-11-3050
   Chmielewski M, 2017, CELL REP, V21, P3205, DOI 10.1016/j.celrep.2017.11.063
   Chmielewski M, 2015, EXPERT OPIN BIOL TH, V15, P1145, DOI 10.1517/14712598.2015.1046430
   Chmielewski M, 2014, IMMUNOL REV, V257, P83, DOI 10.1111/imr.12125
   Chmielewski M, 2011, CANCER RES, V71, P5697, DOI 10.1158/0008-5472.CAN-11-0103
   COHEN J, 1995, SCIENCE, V270, P908
   Craddock JA, 2010, J IMMUNOTHER, V33, P780, DOI 10.1097/CJI.0b013e3181ee6675
   da Silva RB, 2015, NAT IMMUNOL, V16, P850, DOI 10.1038/ni.3201
   Di Stasi A, 2009, BLOOD, V113, P6392, DOI 10.1182/blood-2009-03-209650
   Dwyer CJ, 2019, FRONT IMMUNOL, V10, DOI 10.3389/fimmu.2019.00263
   EBNER R, 1993, SCIENCE, V260, P1344, DOI 10.1126/science.8388127
   Galon J, 2019, NAT REV DRUG DISCOV, V18, P197, DOI 10.1038/s41573-018-0007-y
   Gao Q, 2019, J IMMUNOTHER CANCER, V7, DOI 10.1186/s40425-019-0511-6
   Gorelik L, 2001, NAT MED, V7, P1118, DOI 10.1038/nm1001-1118
   Grupp SA, 2013, NEW ENGL J MED, V368, P1509, DOI 10.1056/NEJMoa1215134
   Guedan S, 2014, BLOOD, V124, P1070, DOI 10.1182/blood-2013-10-535245
   Hinrichs CS, 2008, BLOOD, V111, P5326, DOI 10.1182/blood-2007-09-113050
   Hoos A, 2016, NAT REV DRUG DISCOV, V15, P235, DOI 10.1038/nrd.2015.35
   Hoyos V, 2010, LEUKEMIA, V24, P1160, DOI 10.1038/leu.2010.75
   Hsu C, 2007, BLOOD, V109, P5168, DOI 10.1182/blood-2006-06-029173
   Hu BL, 2017, CELL REP, V20, P3025, DOI 10.1016/j.celrep.2017.09.002
   Huang Y, 2020, FASEB J, V34, P1768, DOI 10.1096/fj.201901809R
   Hurton LV, 2016, P NATL ACAD SCI USA, V113, pE7788, DOI 10.1073/pnas.1610544113
   Ishida T, 2006, CANCER RES, V66, P5716, DOI 10.1158/0008-5472.CAN-06-0261
   Jensen MC, 2010, BIOL BLOOD MARROW TR, V16, P1245, DOI 10.1016/j.bbmt.2010.03.014
   Jin LC, 2019, NAT COMMUN, V10, DOI 10.1038/s41467-019-11869-4
   Kaartinen T, 2017, CYTOTHERAPY, V19, P689, DOI 10.1016/j.jcyt.2017.03.067
   Kagoya Y, 2018, NAT MED, V24, P352, DOI 10.1038/nm.4478
   Kerkar SP, 2011, J CLIN INVEST, V121, P4746, DOI 10.1172/JCI58814
   Klampatsa A, 2017, CANCER LETT, V393, P52, DOI 10.1016/j.canlet.2017.02.015
   Kloss CC, 2018, MOL THER, V26, P1855, DOI 10.1016/j.ymthe.2018.05.003
   Koneru M, 2015, J TRANSL MED, V13, DOI 10.1186/s12967-015-0460-x
   Koneru M, 2015, ONCOIMMUNOLOGY, V4, DOI 10.4161/2162402X.2014.994446
   Krenciute G, 2017, CANCER IMMUNOL RES, V5, P571, DOI 10.1158/2326-6066.CIR-16-0376
   Kueberuwa G, 2018, MOL THER-ONCOLYTICS, V8, P41, DOI 10.1016/j.omto.2017.12.003
   Kunert A, 2018, ONCOIMMUNOLOGY, V7, DOI 10.1080/2162402X.2017.1378842
   Lambeir AM, 2001, J BIOL CHEM, V276, P29839, DOI 10.1074/jbc.M103106200
   Leen AM, 2014, MOL THER, V22, P1211, DOI 10.1038/mt.2014.47
   LENARDO MJ, 1991, NATURE, V353, P858, DOI 10.1038/353858a0
   Link A, 2007, NAT IMMUNOL, V8, P1255, DOI 10.1038/ni1513
   Liu GN, 2020, EUR J IMMUNOL, V50, P712, DOI 10.1002/eji.201948457
   Liu Y, 2019, J IMMUNOL, V203, P198, DOI 10.4049/jimmunol.1800033
   Luo H, 2020, CLIN CANCER RES, V26, P5494, DOI 10.1158/1078-0432.CCR-20-0777
   Luther SA, 2002, J IMMUNOL, V169, P424, DOI 10.4049/jimmunol.169.1.424
   Ma XC, 2020, NAT BIOTECHNOL, V38, P448, DOI 10.1038/s41587-019-0398-2
   Massague J, 2008, CELL, V134, P215, DOI 10.1016/j.cell.2008.07.001
   Maude SL, 2018, NEW ENGL J MED, V378, P439, DOI 10.1056/NEJMoa1709866
   Maude SL, 2014, NEW ENGL J MED, V371, P1507, DOI 10.1056/NEJMoa1407222
   Mohammed S, 2017, MOL THER, V25, P249, DOI 10.1016/j.ymthe.2016.10.016
   Moon EK, 2011, CLIN CANCER RES, V17, P4719, DOI 10.1158/1078-0432.CCR-11-0351
   Mueller KT, 2018, CLIN CANCER RES, V24, P6175, DOI 10.1158/1078-0432.CCR-18-0758
   Mulligan JK, 2009, HUM IMMUNOL, V70, P375, DOI 10.1016/j.humimm.2009.01.014
   Nagarsheth N, 2017, NAT REV IMMUNOL, V17, P559, DOI 10.1038/nri.2017.49
   Neelapu SS, 2017, NEW ENGL J MED, V377, P2531, DOI 10.1056/NEJMoa1707447
   Oppmann B, 2000, IMMUNITY, V13, P715, DOI 10.1016/S1074-7613(00)00070-4
   Parente-Pereira AC, 2013, J IMMUNOL, V191, P2437, DOI 10.4049/jimmunol.1301119
   Park JH, 2018, NEW ENGL J MED, V378, P449, DOI 10.1056/NEJMoa1709919
   Pegram HJ, 2012, BLOOD, V119, P4133, DOI 10.1182/blood-2011-12-400044
   Perna SK, 2014, CLIN CANCER RES, V20, P131, DOI 10.1158/1078-0432.CCR-13-1016
   Porter DL, 2011, NEW ENGL J MED, V365, P725, DOI 10.1056/NEJMoa1103849
   Rochman Y, 2009, NAT REV IMMUNOL, V9, P480, DOI 10.1038/nri2580
   Rosenberg SA, 2011, CLIN CANCER RES, V17, P4550, DOI 10.1158/1078-0432.CCR-11-0116
   Sabatino M, 2016, BLOOD, V128, P519, DOI 10.1182/blood-2015-11-683847
   Schultz L, 2019, SCI TRANSL MED, V11, DOI 10.1126/scitranslmed.aaw2127
   Seddiki N, 2006, J EXP MED, V203, P1693, DOI 10.1084/jem.20060468
   Shum T, 2017, CANCER DISCOV, V7, P1238, DOI 10.1158/2159-8290.CD-17-0538
   Singh H, 2011, CANCER RES, V71, P4734, DOI 10.1158/0008-5472.CAN-11-1653
   Sun L, 2019, JCI INSIGHT, V4, DOI 10.1172/jci.insight.126853
   Tagaya Y, 1996, IMMUNITY, V4, P329, DOI 10.1016/S1074-7613(00)80246-0
   Tang N, 2020, JCI INSIGHT, V5, DOI 10.1172/jci.insight.133977
   Till BG, 2008, BLOOD, V112, P2261, DOI 10.1182/blood-2007-12-128843
   Turley SJ, 2015, NAT REV IMMUNOL, V15, P669, DOI 10.1038/nri3902
   van den Berg A, 1999, AM J PATHOL, V154, P1685, DOI 10.1016/S0002-9440(10)65424-7
   van Schalkwyk MCI, 2013, HUM GENE THER CL DEV, V24, P134, DOI 10.1089/humc.2013.144
   Vera JF, 2009, MOL THER, V17, P880, DOI 10.1038/mt.2009.34
   Wagner HJ, 2004, CANCER GENE THER, V11, P81, DOI 10.1038/sj.cgt.7700664
   Wang Y, 2019, FRONT IMMUNOL, V10, DOI 10.3389/fimmu.2019.01691
   Wilkie S, 2010, J BIOL CHEM, V285, P25538, DOI 10.1074/jbc.M110.127951
   Xu XQ, 2019, FRONT ONCOL, V9, DOI 10.3389/fonc.2019.00322
   Xu Y, 2014, BLOOD, V123, P3750, DOI 10.1182/blood-2014-01-552174
   Yamane H, 2012, NAT IMMUNOL, V13, P1037, DOI 10.1038/ni.2431
   Yang L, 2010, TRENDS IMMUNOL, V31, P220, DOI 10.1016/j.it.2010.04.002
   Yeku OO, 2017, SCI REP-UK, V7, DOI 10.1038/s41598-017-10940-8
   Yu SN, 2019, MOL CANCER, V18, DOI 10.1186/s12943-019-1057-4
   Zhang L, 2015, CLIN CANCER RES, V21, P2278, DOI 10.1158/1078-0432.CCR-14-2085
   Zhang Q, 2018, EUR UROL, V73, P648, DOI 10.1016/j.eururo.2017.12.008
   ZHANG W, 2012, GENE THER, V20, P575, DOI DOI 10.1109/TASL.2011.2162404
   Zhao ZH, 2020, BIOMED RES INT, V2020, DOI 10.1155/2020/4795171
   Zimmermann K, 2020, CANCERS, V12, DOI 10.3390/cancers12020375
NR 102
TC 1
Z9 1
U1 1
U2 3
PU E-CENTURY PUBLISHING CORP
PI MADISON
PA 40 WHITE OAKS LN, MADISON, WI 53711 USA
SN 2156-6976
J9 AM J CANCER RES
JI Am. J. Cancer Res.
PY 2020
VL 10
IS 12
BP 4038
EP 4055
PG 18
WC Oncology
SC Oncology
GA PN8AZ
UT WOS:000604696800002
PM 33414984
DA 2021-10-28
ER

PT J
AU Chen, Q
   Hu, QY
   Dukhovlinova, E
   Chen, GJ
   Ahn, S
   Wang, C
   Ogunnaike, EA
   Ligler, FS
   Dotti, G
   Gu, Z
AF Chen, Qian
   Hu, Quanyin
   Dukhovlinova, Elena
   Chen, Guojun
   Ahn, Sarah
   Wang, Chao
   Ogunnaike, Edikan A.
   Ligler, Frances S.
   Dotti, Gianpietro
   Gu, Zhen
TI Photothermal Therapy Promotes Tumor Infiltration and Antitumor Activity
   of CAR T Cells
SO ADVANCED MATERIALS
LA English
DT Article
DE CAR T cells; cell therapy; drug delivery; immunotherapy; photothermal
   therapy
ID SULFATE; IMMUNOTHERAPY; COMBINATION; PERSISTENCE; GRAPHENE; ANTIBODY;
   TARGET; GROWTH
AB Chimeric antigen receptor (CAR)-redirected T lymphocytes (CAR T cells) show modest therapeutic efficacy in solid tumors. The desmoplastic structure of the tumor and the immunosuppressive tumor microenvironment usually account for the reduced efficacy of CAR T cells in solid tumors. Mild hyperthermia of the tumor reduces its compact structure and interstitial fluid pressure, increases blood perfusion, releases antigens, and promotes the recruitment of endogenous immune cells. Therefore, the combination of mild hyperthermia with the adoptive transfer of CAR T cells can potentially increase the therapeutic index of these cells in solid tumors. It is found that the chondroitin sulfate proteoglycan-4 (CSPG4)-specific CAR T cells infused in Nod scid gamma mice engrafted with the human melanoma WM115 cell line have superior antitumor activity after photothermal ablation of the tumor. The findings suggest that photothermal therapy facilitates the accumulation and effector function of CAR T cells within solid tumors.
C1 [Chen, Qian; Hu, Quanyin; Chen, Guojun; Gu, Zhen] Univ Calif Los Angeles, Dept Bioengn, Calif NanoSyst Inst, Jonsson Comprehens Canc Ctr, Los Angeles, CA 90095 USA.
   [Chen, Qian; Hu, Quanyin; Chen, Guojun; Gu, Zhen] Univ Calif Los Angeles, Ctr Minimally Invas Therapeut, Los Angeles, CA 90095 USA.
   [Chen, Qian; Hu, Quanyin; Wang, Chao; Ogunnaike, Edikan A.; Ligler, Frances S.; Gu, Zhen] Univ North Carolina Chapel Hill, Joint Dept Biomed Engn, Raleigh, NC 27695 USA.
   [Chen, Qian; Hu, Quanyin; Wang, Chao; Ogunnaike, Edikan A.; Ligler, Frances S.; Gu, Zhen] North Carolina State Univ, Raleigh, NC 27695 USA.
   [Chen, Qian; Wang, Chao] Soochow Univ, Jiangsu Key Lab Carbon Based Funct Mat & Devices, Inst Funct Nano & Soft Mat FUNSOM, 199 Renai Rd, Suzhou 215123, Jiangsu, Peoples R China.
   [Dukhovlinova, Elena; Ahn, Sarah; Ogunnaike, Edikan A.; Dotti, Gianpietro] Univ N Carolina, Lineberger Comprehens Canc Ctr, Chapel Hill, NC 27599 USA.
RP Gu, Z (corresponding author), Univ Calif Los Angeles, Dept Bioengn, Calif NanoSyst Inst, Jonsson Comprehens Canc Ctr, Los Angeles, CA 90095 USA.; Gu, Z (corresponding author), Univ Calif Los Angeles, Ctr Minimally Invas Therapeut, Los Angeles, CA 90095 USA.; Gu, Z (corresponding author), Univ North Carolina Chapel Hill, Joint Dept Biomed Engn, Raleigh, NC 27695 USA.; Gu, Z (corresponding author), North Carolina State Univ, Raleigh, NC 27695 USA.; Dotti, G (corresponding author), Univ N Carolina, Lineberger Comprehens Canc Ctr, Chapel Hill, NC 27599 USA.
EM gdotti@med.unc.edu; guzhen@ucla.edu
RI Wang, Chao/G-5951-2012; Chen, Qian/R-1324-2019
OI Wang, Chao/0000-0002-8054-3472; Chen, Qian/0000-0002-1487-5479
FU Jonsson Comprehensive Cancer Center at UCLA; Alfred P. Sloan
   FoundationAlfred P. Sloan Foundation; NC TraCS; NIH Clinical and
   Translational Science Awards (CTSA, NIH) at UNC [1L1TR001111]; UNC
   Cancer Center; NCI of NIHUnited States Department of Health & Human
   ServicesNational Institutes of Health (NIH) - USANIH National Cancer
   Institute (NCI) [T32CA196589, R25NS094093]; NATIONAL CENTER FOR
   ADVANCING TRANSLATIONAL SCIENCESUnited States Department of Health &
   Human ServicesNational Institutes of Health (NIH) - USANIH National
   Center for Advancing Translational Sciences (NCATS) [UL1TR001111]
   Funding Source: NIH RePORTER
FX This work was supported by grants from the Jonsson Comprehensive Cancer
   Center at UCLA, the Alfred P. Sloan Foundation (Sloan Research
   Fellowship) and NC TraCS, the NIH Clinical and Translational Science
   Awards (CTSA, NIH grant 1L1TR001111) at UNC, and a pilot grant from the
   UNC Cancer Center to Z.G., and the NCI of NIH (T32CA196589,
   R25NS094093).
CR Adusumilli PS, 2014, SCI TRANSL MED, V6, DOI 10.1126/scitranslmed.3010162
   Brentjens RJ, 2011, BLOOD, V118, P4817, DOI 10.1182/blood-2011-04-348540
   Caruana I, 2015, NAT MED, V21, P524, DOI 10.1038/nm.3833
   Chen Q, 2016, NAT COMMUN, V7, DOI 10.1038/ncomms13193
   Chen Q, 2015, BIOMATERIALS, V73, P214, DOI 10.1016/j.biomaterials.2015.09.018
   Chen Q, 2015, ADV MATER, V27, P903, DOI 10.1002/adma.201404308
   Chen Q, 2014, BIOMATERIALS, V35, P8206, DOI 10.1016/j.biomaterials.2014.06.013
   Cheng L, 2015, ACS NANO, V9, P11090, DOI 10.1021/acsnano.5b04606
   Cheng Liang, 2014, Chem Rev, V114, P10869, DOI 10.1021/cr400532z
   Davila ML, 2014, SCI TRANSL MED, V6, DOI 10.1126/scitranslmed.3008226
   Feig C, 2013, P NATL ACAD SCI USA, V110, P20212, DOI 10.1073/pnas.1320318110
   Geldres C, 2014, CLIN CANCER RES, V20, P962, DOI 10.1158/1078-0432.CCR-13-2218
   Hinrichs CS, 2014, IMMUNOL REV, V257, P56, DOI 10.1111/imr.12132
   Hinrichs CS, 2013, NAT BIOTECHNOL, V31, P999, DOI 10.1038/nbt.2725
   Jain RK, 2010, NAT REV CLIN ONCOL, V7, P653, DOI 10.1038/nrclinonc.2010.139
   Kochenderfer JN, 2012, BLOOD, V119, P2709, DOI 10.1182/blood-2011-10-384388
   Makadia HK, 2011, POLYMERS-BASEL, V3, P1377, DOI 10.3390/polym3031377
   Maude SL, 2018, NEW ENGL J MED, V378, P439, DOI 10.1056/NEJMoa1709866
   Maus M. V., 2013, CANC IMMUNOL RES, DOI 10.1158/2326-:6066.cir-13-0006
   Moon E. K., 2014, CLIN CANC RES
   Morello A, 2016, CANCER DISCOV, V6, P133, DOI 10.1158/2159-8290.CD-15-0583
   Muller WA, 2003, TRENDS IMMUNOL, V24, P327, DOI 10.1016/S1471-4906(03)00117-0
   Neelapu SS, 2017, NEW ENGL J MED, V377, P2531, DOI 10.1056/NEJMoa1707447
   Newick K, 2017, ANNU REV MED, V68, P139, DOI 10.1146/annurev-med-062315-120245
   Parish CR, 2006, NAT REV IMMUNOL, V6, P633, DOI 10.1038/nri1918
   Philip B, 2014, BLOOD, V124, P1277, DOI 10.1182/blood-2014-01-545020
   Pluschke G, 1996, P NATL ACAD SCI USA, V93, P9710, DOI 10.1073/pnas.93.18.9710
   Rivera Z, 2012, CLIN CANCER RES, V18, P5352, DOI 10.1158/1078-0432.CCR-12-0628
   Robinson JT, 2011, J AM CHEM SOC, V133, P6825, DOI 10.1021/ja2010175
   Savoldo B, 2011, J CLIN INVEST, V121, P1822, DOI 10.1172/JCI46110
   Song GS, 2015, ADV MATER, V27, P6110, DOI 10.1002/adma.201503006
   Stapleton S, 2018, ACS NANO, V12, P7583, DOI 10.1021/acsnano.7b06301
   Stylianopoulos T, 2012, P NATL ACAD SCI USA, V109, P15101, DOI 10.1073/pnas.1213353109
   Wang C, 2017, ADV MATER, V29, DOI 10.1002/adma.201606036
   Wang C, 2014, ADV MATER, V26, P8154, DOI 10.1002/adma.201402996
   Wang XH, 2011, CANCER RES, V71, P7410, DOI 10.1158/0008-5472.CAN-10-1134
   Yang K, 2010, NANO LETT, V10, P3318, DOI 10.1021/nl100996u
   Ye YQ, 2017, SCI IMMUNOL, V2, DOI 10.1126/sciimmunol.aan5692
NR 38
TC 134
Z9 135
U1 51
U2 393
PU WILEY-V C H VERLAG GMBH
PI WEINHEIM
PA POSTFACH 101161, 69451 WEINHEIM, GERMANY
SN 0935-9648
EI 1521-4095
J9 ADV MATER
JI Adv. Mater.
PD JUN
PY 2019
VL 31
IS 23
AR 1900192
DI 10.1002/adma.201900192
PG 7
WC Chemistry, Multidisciplinary; Chemistry, Physical; Nanoscience &
   Nanotechnology; Materials Science, Multidisciplinary; Physics, Applied;
   Physics, Condensed Matter
SC Chemistry; Science & Technology - Other Topics; Materials Science;
   Physics
GA IG9AT
UT WOS:000474087100004
PM 30916367
OA Green Submitted, Green Accepted
HC Y
HP N
DA 2021-10-28
ER

PT J
AU Berahovich, R
   Xu, SL
   Zhou, H
   Harto, H
   Xu, QM
   Garcia, A
   Liu, FY
   Golubovskaya, V
   Wu, LJ
AF Berahovich, Robert
   Xu, Shirley
   Zhou, Hua
   Harto, Hizkia
   Xu, Qumiao
   Garcia, Andres
   Liu, Fenyong
   Golubovskaya, Vita
   Wu, Lijun
TI FLAG-tagged CD19-specific CAR-T cells eliminate CD19-bearing solid tumor
   cells in vitro and in vivo
SO FRONTIERS IN BIOSCIENCE-LANDMARK
LA English
DT Article
DE Chimeric antigen receptor; immunotherapy; cancer; cytokine; cell
ID ANTITUMOR-ACTIVITY; RECEPTORS; TOXICITY
AB Autologous T cells expressing chimeric antigen receptors (CARs) specific for CD19 have demonstrated remarkable efficacy as therapeutics for B cell malignancies. In the present study, we generated FLAG-tagged CD19-specific CAR-T cells (CD19-FLAG) and compared them to their non-tagged counterparts for their effects on solid and hematological cancer cells in vitro and in vivo. For solid tumors, we used HeLa cervical carcinoma cells engineered to overexpress CD19 (HeLa-CD19), and for hematological cancer we used Raji Burkitt's lymphoma cells, which endogenously express CD19. Like non-tagged CD19 CAR-T cells, CD19-FLAG CAR-T cells expanded in culture >100-fold and exhibited potent cytolytic activity against both HeLa-CD19 and Raji cells in vitro. CD19-FLAG CAR-T cells also secreted significantly more IFN-gamma and IL-2 than the control T cells. In vivo, CD19-FLAG CAR-T cells significantly blocked the growth of HeLa-CD19 solid tumors, increased tumor cleaved caspase-3 levels, and expanded systemically. CD19-FLAG CAR-T cells also significantly reduced Raji tumor burden and extended mouse survival. These results demonstrate the strong efficacy of FLAG-tagged CD19 CAR-T cells in solid and hematological cancer models.
C1 [Berahovich, Robert; Xu, Shirley; Zhou, Hua; Harto, Hizkia; Xu, Qumiao; Garcia, Andres; Golubovskaya, Vita; Wu, Lijun] ProMab Biotechnol, 2600 Hilltop Dr, Richmond, CA 94806 USA.
   [Liu, Fenyong] Univ Calif Berkeley, Dept Infect Dis, Berkeley, CA 94720 USA.
RP Golubovskaya, V (corresponding author), ProMab Biotechnol, 2600 Hilltop Dr, Richmond, CA 94806 USA.
EM vita.gol@promab.com
CR Bonifant CL, 2016, MOL THER-ONCOLYTICS, V3, DOI 10.1038/mto.2016.11
   Davila ML, 2014, SCI TRANSL MED, V6, DOI 10.1126/scitranslmed.3008226
   Eshhar Z, 1990, Br J Cancer Suppl, V10, P27
   Eshhar Z, 2014, CANCER J, V20, P123, DOI 10.1097/PPO.0000000000000027
   Fesnak A, 2016, TRANSFUS MED REV, V30, P139, DOI 10.1016/j.tmrv.2016.03.001
   GROSS G, 1989, P NATL ACAD SCI USA, V86, P10024, DOI 10.1073/pnas.86.24.10024
   Grupp SA, 2013, NEW ENGL J MED, V368, P1509, DOI 10.1056/NEJMoa1215134
   Jena B, 2013, PLOS ONE, V8, DOI 10.1371/journal.pone.0057838
   John LB, 2013, ONCOIMMUNOLOGY, V2, DOI 10.4161/onci.26286
   John LB, 2013, CLIN CANCER RES, V19, P5636, DOI 10.1158/1078-0432.CCR-13-0458
   Kasenda B, 2016, EXPERT REV HEMATOL, V9, P123, DOI 10.1586/17474086.2016.1122513
   Kochenderfer JN, 2009, J IMMUNOTHER, V32, P689, DOI 10.1097/CJI.0b013e3181ac6138
   Lanitis E, 2013, CANCER IMMUNOL RES, V1, P43, DOI 10.1158/2326-6066.CIR-13-0008
   Lanitis E, 2012, MOL THER, V20, P633, DOI 10.1038/mt.2011.256
   Maus MV, 2013, CANCER IMMUNOL RES, V1, P26, DOI 10.1158/2326-6066.CIR-13-0006
   Patel JM, 2014, IMMUNOTHERAPY-UK, V6, P675, DOI [10.2217/IMT.14.44, 10.2217/imt.14.44]
   Porter DL, 2015, SCI TRANSL MED, V7, DOI 10.1126/scitranslmed.aac5415
   Rodgers DT, 2016, P NATL ACAD SCI USA, V113, pE459, DOI 10.1073/pnas.1524155113
   Rodino-Klapac LR, 2010, MOL THER, V18, P109, DOI 10.1038/mt.2009.254
   Wang XL, 2011, BLOOD, V118, P1255, DOI 10.1182/blood-2011-02-337360
   Xu XJ, 2014, CANCER LETT, V343, P172, DOI 10.1016/j.canlet.2013.10.004
   Zhang TF, 2015, ONCOTARGET, V6, P33961, DOI 10.18632/oncotarget.5582
   Zhou XO, 2015, METHODS MOL BIOL, V1317, P87, DOI 10.1007/978-1-4939-2727-2_6
NR 23
TC 13
Z9 13
U1 3
U2 33
PU FRONTIERS IN BIOSCIENCE INC
PI IRVINE
PA 16471 SCIENTIFIC WAY, IRVINE, CA 92618 USA
SN 1093-9946
EI 1093-4715
J9 FRONT BIOSCI-LANDMRK
JI Front. Biosci.
PD JUN 1
PY 2017
VL 22
BP 1644
EP 1654
DI 10.2741/4563
PG 11
WC Biochemistry & Molecular Biology; Cell Biology
SC Biochemistry & Molecular Biology; Cell Biology
GA EQ2RC
UT WOS:000397916900004
PM 28410137
DA 2021-10-28
ER

PT J
AU Hegde, UP
   Mukherji, B
AF Hegde, Upendra P.
   Mukherji, Bijay
TI Current status of chimeric antigen receptor engineered T cell-based and
   immune checkpoint blockade-based cancer immunotherapies
SO CANCER IMMUNOLOGY IMMUNOTHERAPY
LA English
DT Review
DE Tumor; Immunotherapy; CAR-T cells; ICI
ID METASTATIC MELANOMA; UNTREATED MELANOMA; ANTITUMOR-ACTIVITY; CTLA-4
   BLOCKADE; PD-1 BLOCKADE; ADOPTIVE IMMUNOTHERAPY; ANTI-PD-L1 ANTIBODY;
   CLINICAL-RESPONSE; HODGKIN-LYMPHOMA; BLADDER-CANCER
AB Adoptive cell therapies with chimeric antigen receptor (CAR) engineered T cells (CAR-T) and immune checkpoint inhibition (ICI)-based cancer immunotherapies have lately shown remarkable success in certain tumor types. CAR-T cell-based therapies targeting CD19 can now induce durable remissions as well as prolong disease-free survival of patients with CD19 positive treatment refractory B cell malignancies and ICI-based therapies with humanized monoclonal antibodies against the T cell inhibitory receptors CTLA-4 and PD-1 as well as against the PD-1 ligand, PD-L1, can now achieve durable remissions as well as prolongation of life of a sizeable fraction of patients with melanoma and Hodgkin's lymphoma and non-small cell cancers. Most importantly, these immuno-therapeutic treatment modalities have raised the possibility of achieving long-term "containment" as well as "cures" for certain types of cancer. While this represents major advances in cancer immunotherapy, both modalities come with considerable toxicities, including fatalities. Although more work will be needed to bring CAR-T cell-based therapies to the bedside for most major cancers and a good deal more will be needed to make ICI-alone or in combination with other treatment modalities-work more consistently and across most major cancers, these two treatment modalities stand out as superb examples of successful translation of bench research to the bedside as well as represent real progress in the field of cancer immunotherapy.
C1 [Hegde, Upendra P.; Mukherji, Bijay] Univ Connecticut, Sch Med, 263 Farmington Ave, Farmington, CT 06030 USA.
RP Mukherji, B (corresponding author), Univ Connecticut, Sch Med, 263 Farmington Ave, Farmington, CT 06030 USA.
EM Mukherji@uchc.edu
FU Public Health Service GrantUnited States Department of Health & Human
   ServicesUnited States Public Health Service [PO1 CA132681]; Richard and
   Jane Lublin Foundation; NATIONAL CANCER INSTITUTEUnited States
   Department of Health & Human ServicesNational Institutes of Health (NIH)
   - USANIH National Cancer Institute (NCI) [P01CA132681] Funding Source:
   NIH RePORTER
FX Supported by a subcontract from Public Health Service Grant PO1 CA132681
   (David Baltimore) and by a generous support to Upendra P. Hegde from the
   Richard and Jane Lublin Foundation.
CR Ansell SM, 2015, NEW ENGL J MED, V372, P311, DOI 10.1056/NEJMoa1411087
   Barrett DM, 2014, CURR OPIN PEDIATR, V26, P43, DOI 10.1097/MOP.0000000000000043
   Bonifant CL, 2016, MOL THER-ONCOLYTICS, V3, DOI 10.1038/mto.2016.11
   Brahmer JR, 2012, NEW ENGL J MED, V366, P2455, DOI 10.1056/NEJMoa1200694
   Brahmer JR, 2010, J CLIN ONCOL, V28, P3167, DOI 10.1200/JCO.2009.26.7609
   Brentjens RJ, 2011, BLOOD, V118, P4817, DOI 10.1182/blood-2011-04-348540
   Brudno JN, 2016, BLOOD, V127, P3321, DOI 10.1182/blood-2016-04-703751
   Camacho LH, 2009, J CLIN ONCOL, V27, P1075, DOI 10.1200/JCO.2008.19.2435
   Chapuis AG, 2016, J EXP MED, V213, P1133, DOI 10.1084/jem.20152021
   Chun TW, 2012, AIDS, V26, P1261, DOI 10.1097/QAD.0b013e328353f3f1
   Couzin-Frankel J, 2013, SCIENCE, V342, P1432, DOI 10.1126/science.342.6165.1432
   Cruz CRY, 2013, BLOOD, V122, P2965, DOI 10.1182/blood-2013-06-506741
   Curran KJ, 2015, BLOOD S, V126
   Davila ML, 2014, SCI TRANSL MED, V6, DOI 10.1126/scitranslmed.3008226
   Deininger M, 2012, LEUK SUPPL S2, V1, P546
   Dong HD, 1999, NAT MED, V5, P1365
   Dong HD, 2002, NAT MED, V8, P793, DOI 10.1038/nm730
   Downey SG, 2007, CLIN CANCER RES, V13, P6681, DOI 10.1158/1078-0432.CCR-07-0187
   Freeman GJ, 2000, J EXP MED, V192, P1027, DOI 10.1084/jem.192.7.1027
   Gill S, 2015, IMMUNOL REV, V263, P68, DOI 10.1111/imr.12243
   Green MR, 2010, BLOOD, V116, P3268, DOI 10.1182/blood-2010-05-282780
   GROSS G, 1989, P NATL ACAD SCI USA, V86, P10024, DOI 10.1073/pnas.86.24.10024
   Grupp SA, 2013, NEW ENGL J MED, V368, P1509, DOI 10.1056/NEJMoa1215134
   Hamid O, 2013, NEW ENGL J MED, V369, P134, DOI 10.1056/NEJMoa1305133
   Herbst RS, 2014, NATURE, V515, P563, DOI 10.1038/nature14011
   Herr HW, 2008, J UROLOGY, V179, P53, DOI 10.1016/j.juro.2007.08.122
   Hodi FS, 2008, P NATL ACAD SCI USA, V105, P3005, DOI 10.1073/pnas.0712237105
   Hodi FS, 2010, NEW ENGL J MED, V363, P711, DOI 10.1056/NEJMoa1003466
   Hodi FS, 2016, P AM ASS CANC RES 10
   Holzinger A, 2016, CANCER IMMUNOL IMMUN, V65, P1433, DOI 10.1007/s00262-016-1895-5
   HWU P, 1995, CANCER RES, V55, P3369
   ISHIDA Y, 1992, EMBO J, V11, P3887, DOI 10.1002/j.1460-2075.1992.tb05481.x
   Jensen MC, 2010, BIOL BLOOD MARROW TR, V16, P1245, DOI 10.1016/j.bbmt.2010.03.014
   Kershaw MH, 2006, CLIN CANCER RES, V12, P6106, DOI 10.1158/1078-0432.CCR-06-1183
   Kochenderfer JN, 2010, BLOOD, V116, P4099, DOI 10.1182/blood-2010-04-281931
   KRUMMEL MF, 1995, J EXP MED, V182, P459, DOI 10.1084/jem.182.2.459
   KUWANA Y, 1987, BIOCHEM BIOPH RES CO, V149, P960, DOI 10.1016/0006-291X(87)90502-X
   Larkin J, 2015, NEW ENGL J MED, V373, P23, DOI [10.1056/NEJMoa1504030, 10.1056/NEJMc1509660]
   Leach DR, 1996, SCIENCE, V271, P1734, DOI 10.1126/science.271.5256.1734
   Maude SL, 2015, BLOOD, V125, P4017, DOI 10.1182/blood-2014-12-580068
   Maude SL, 2014, NEW ENGL J MED, V371, P1507, DOI 10.1056/NEJMoa1407222
   Morgan RA, 2010, MOL THER, V18, P843, DOI 10.1038/mt.2010.24
   Nghiem PT, 2016, NEW ENGL J MED, V374, P2542, DOI 10.1056/NEJMoa1603702
   Park JH, 2016, BLOOD, V127, P3312, DOI 10.1182/blood-2016-02-629063
   Park JR, 2007, MOL THER, V15, P825, DOI 10.1038/sj.mt.6300104
   Peggs KS, 2009, J EXP MED, V206, P1717, DOI 10.1084/jem.20082492
   Porter DL, 2011, NEW ENGL J MED, V365, P725, DOI 10.1056/NEJMoa1103849
   Postow MA, 2015, NEW ENGL J MED, V372, P2006, DOI 10.1056/NEJMoa1414428
   Powles T, 2014, NATURE, V515, P558, DOI 10.1038/nature13904
   Prieto PA, 2012, CLIN CANCER RES, V18, P2039, DOI 10.1158/1078-0432.CCR-11-1823
   Pule MA, 2008, NAT MED, V14, P1264, DOI 10.1038/nm.1882
   Reck M, 2016, NEW ENGL J MED, V375, P1823, DOI 10.1056/NEJMoa1606774
   Ribas A, 2016, JAMA-J AM MED ASSOC, V315, P1600, DOI 10.1001/jama.2016.4059
   Robert C, 2015, NEW ENGL J MED, V372, P320, DOI 10.1056/NEJMoa1412082
   Robert C, 2011, NEW ENGL J MED, V364, P2517, DOI 10.1056/NEJMoa1104621
   Rosenberg SA, 2011, CLIN CANCER RES, V17, P4550, DOI 10.1158/1078-0432.CCR-11-0116
   Schadendorf D, 2015, J CLIN ONCOL, V33, P1889, DOI 10.1200/JCO.2014.56.2736
   Schumacher TN, 2015, SCIENCE, V348, P69, DOI 10.1126/science.aaa4971
   Scott AM, 2012, NAT REV CANCER, V12, P278, DOI 10.1038/nrc3236
   Sharma P, 2015, SCIENCE, V348, P56, DOI 10.1126/science.aaa8172
   Sharma P, 2011, NAT REV CANCER, V11, P805, DOI 10.1038/nrc3153
   Snyder A, 2014, NEW ENGL J MED, V371, P2189, DOI 10.1056/NEJMoa1406498
   Till BG, 2008, BLOOD, V112, P2261, DOI 10.1182/blood-2007-12-128843
   Topalian SL, 2014, J CLIN ONCOL, V32, P1020, DOI 10.1200/JCO.2013.53.0105
   Topalian SL, 2012, NEW ENGL J MED, V366, P2443, DOI 10.1056/NEJMoa1200690
   Tumeh PC, 2014, NATURE, V515, P568, DOI 10.1038/nature13954
   WALUNAS TL, 1994, IMMUNITY, V1, P405, DOI 10.1016/1074-7613(94)90071-X
   Weber JS, 2008, J CLIN ONCOL, V26, P5950, DOI 10.1200/JCO.2008.16.1927
   Wolchok JD, 2013, NEW ENGL J MED, V369, P122, DOI 10.1056/NEJMoa1302369
   Yang JC, 2007, J IMMUNOTHER, V30, P825, DOI 10.1097/CJI.0b013e318156e47e
NR 70
TC 17
Z9 18
U1 2
U2 19
PU SPRINGER
PI NEW YORK
PA 233 SPRING ST, NEW YORK, NY 10013 USA
SN 0340-7004
EI 1432-0851
J9 CANCER IMMUNOL IMMUN
JI Cancer Immunol. Immunother.
PD SEP
PY 2017
VL 66
IS 9
BP 1113
EP 1121
DI 10.1007/s00262-017-2007-x
PG 9
WC Oncology; Immunology
SC Oncology; Immunology
GA FF2GZ
UT WOS:000408717200001
PM 28497159
OA hybrid, Green Published
DA 2021-10-28
ER

PT J
AU Thokala, R
   Olivares, S
   Mi, TJ
   Maiti, S
   Deniger, D
   Huls, H
   Torikai, H
   Singh, H
   Champlin, RE
   Laskowski, T
   McNamara, G
   Cooper, LJN
AF Thokala, Radhika
   Olivares, Simon
   Mi, Tiejuan
   Maiti, Sourindra
   Deniger, Drew
   Huls, Helen
   Torikai, Hiroki
   Singh, Harjeet
   Champlin, Richard E.
   Laskowski, Tamara
   McNamara, George
   Cooper, Laurence J. N.
TI Redirecting Specificity of T cells Using the Sleeping Beauty System to
   Express Chimeric Antigen Receptors by Mix-and-Matching of V-L and V-H
   Domains Targeting CD123(+) Tumors
SO PLOS ONE
LA English
DT Article
ID ACUTE MYELOID-LEUKEMIA; TOXIN-INTERLEUKIN-3 FUSION PROTEIN; ACUTE
   MYELOGENOUS LEUKEMIA; ADOPTIVE IMMUNOTHERAPY; INTERLEUKIN-3 RECEPTOR;
   CD28 COSTIMULATION; PHASE-I; VENOOCCLUSIVE DISEASE; CYTOTOXIC
   LYMPHOCYTES; ANTITUMOR EFFICACY
AB Adoptive immunotherapy infusing T cells with engineered specificity for CD19 expressed on B-cell malignancies is generating enthusiasm to extend this approach to other hematological malignancies, such as acute myelogenous leukemia (AML). CD123, or interleukin 3 receptor alpha, is overexpressed on most AML and some lymphoid malignancies, such as acute lymphocytic leukemia (ALL), and has been an effective target for T cells expressing chimeric antigen receptors (CARs). The prototypical CAR encodes a V-H and V-L from one monoclonal antibody (mAb), coupled to a transmembrane domain and one or more cytoplasmic signaling domains. Previous studies showed that treatment of an experimental AML model with CD123-specific CAR T cells was therapeutic, but at the cost of impaired myelopoiesis, highlighting the need for systems to define the antigen threshold for CAR recognition. Here, we show that CARs can be engineered using V-H and V-L chains derived from different CD123-specific mAbs to generate a panel of CAR(+) T cells. While all CARs exhibited specificity to CD123, one V-H and V-L combination had reduced lysis of normal hematopoietic stem cells. This CAR's in vivo anti-tumor activity was similar whether signaling occurred via chimeric CD28 or CD137, prolonging survival in both AML and ALL models. Co-expression of inducible caspase 9 eliminated CAR(+) T cells. These data help support the use of CD123-specific CARs for treatment of CD123(+) hematologic malignancies.
C1 [Thokala, Radhika; Olivares, Simon; Mi, Tiejuan; Maiti, Sourindra; Deniger, Drew; Torikai, Hiroki; Singh, Harjeet; Laskowski, Tamara; McNamara, George; Cooper, Laurence J. N.] Univ Texas MD Anderson Canc Ctr, Div Pediat, Houston, TX 77030 USA.
   [Thokala, Radhika] Univ Texas Houston, Grad Sch Biomed Sci, Houston, TX USA.
   [Champlin, Richard E.] Univ Texas MD Anderson Canc Ctr, Stem Cell Transplantat & Cellular Therapy, Houston, TX 77030 USA.
   [Cooper, Laurence J. N.] Ziopharm Oncol Inc, Boston, MA 02129 USA.
   [Huls, Helen] Intrexon Corp, Germantown, MD USA.
   [Deniger, Drew] NCI, Surg Branch, Ctr Canc Res, NIH, Bldg 10, Bethesda, MD 20892 USA.
RP Cooper, LJN (corresponding author), Univ Texas MD Anderson Canc Ctr, Div Pediat, Houston, TX 77030 USA.; Cooper, LJN (corresponding author), Ziopharm Oncol Inc, Boston, MA 02129 USA.
EM ljncooper@ziopharm.com
RI Radhika Thokala Perelman school of Medicine, University of
   Pennsylvania/AAP-1753-2020
OI THOKALA, RADHIKA/0000-0002-4279-4115
FU Cancer Center Core Grant [CA16672]; SPORES [CA100632, CA136411,
   CA00632]; Albert J Ward Foundation; Alex's Lemonade Stand Foundation;
   Burroughs Wellcome FundBurroughs Wellcome Fund; Cancer Prevention and
   Research Institute of Texas; Charles B. Goddard Foundation of Texas; CLL
   Global Research Foundation; Energy Transfer Partners; Estate of Noelan
   L. Bibler; Gillson Longenbaugh Foundation; Harry T. Mangurian, Jr., Fund
   for Leukemia Immunotherapy; Khalifa Bin Zayed Al Nahyan Foundation;
   Kleberg Foundation; Leukemia and Lymphoma SocietyLeukemia and Lymphoma
   Society; Lymphoma Research Foundation; Miller Foundation; National
   Foundation for Cancer Research; Pediatric Cancer Research Foundation;
   Sheikh Khalifa Bin Zayed Al Nahyan Institute for Personalized Cancer
   Therapy; University of Texas MD Anderson Cancer Center Sister
   Institution Network Fund; University of Texas MD Anderson Cancer Center
   Moon Shot Fund; William Lawrence and Blanche Hughes Children's
   Foundation;  [CA124782];  [CA120956];  [CA141303];  [CA148600]; NATIONAL
   CANCER INSTITUTEUnited States Department of Health & Human
   ServicesNational Institutes of Health (NIH) - USANIH National Cancer
   Institute (NCI) [P30CA016672] Funding Source: NIH RePORTER
FX This work was supported by: Cancer Center Core Grant (CA16672); RO1
   (CA124782, CA120956, CA141303; CA141303); P01 (CA148600); SPORES
   (CA100632, CA136411, CA00632); Albert J Ward Foundation; Alex's Lemonade
   Stand Foundation; Burroughs Wellcome Fund; Cancer Prevention and
   Research Institute of Texas; Charles B. Goddard Foundation of Texas; CLL
   Global Research Foundation; Energy Transfer Partners; Estate of Noelan
   L. Bibler; Gillson Longenbaugh Foundation; Harry T. Mangurian, Jr., Fund
   for Leukemia Immunotherapy; Khalifa Bin Zayed Al Nahyan Foundation;
   Kleberg Foundation; Leukemia and Lymphoma Society; Lymphoma Research
   Foundation; Miller Foundation; Mr. Herb Simons; Mr. and Mrs. Joe H.
   Scales; Mr. Thomas Scott; National Foundation for Cancer Research;
   Pediatric Cancer Research Foundation; Sheikh Khalifa Bin Zayed Al Nahyan
   Institute for Personalized Cancer Therapy; University of Texas MD
   Anderson Cancer Center Sister Institution Network Fund and Moon Shot
   Fund; William Lawrence and Blanche Hughes Children's Foundation. Dr.
   Cooper receives a salary as CEO of Ziopharm. The specific roles of the
   authors are articulated in the 'author contributions' section. The
   funders had no role in study design, data collection and analysis,
   decision to publish, or preparation of the manuscript.
CR Bae J, 2004, CLIN CANCER RES, V10, P7043, DOI 10.1158/1078-0432.CCR-04-0322
   Berger C, 2008, J CLIN INVEST, V118, P294, DOI 10.1172/JCI32103
   Brentjens R, 2010, MOL THER, V18, P666, DOI 10.1038/mt.2010.31
   Brentjens RJ, 2013, SCI TRANSL MED, V5, DOI 10.1126/scitranslmed.3005930
   Brentjens RJ, 2011, BLOOD, V118, P4817, DOI 10.1182/blood-2011-04-348540
   Carey BW, 2009, P NATL ACAD SCI USA, V106, P157, DOI 10.1073/pnas.0811426106
   Caruso HG TH, 2015, ONCOIMMUNOLOGY UNPUB
   Cieri N, 2013, BLOOD, V121, P573, DOI 10.1182/blood-2012-05-431718
   Davila ML, 2014, SCI TRANSL MED, V6, DOI 10.1126/scitranslmed.3008226
   Deniger DC, 2015, PLOS ONE, V10, DOI 10.1371/journal.pone.0128151
   Deniger DC, 2014, CLIN CANCER RES, V20, P5708, DOI 10.1158/1078-0432.CCR-13-3451
   Deniger DC, 2013, MOL THER, V21, P638, DOI 10.1038/mt.2012.267
   Dohner H, 2010, BLOOD, V115, P453, DOI 10.1182/blood-2009-07-235358
   Du X, 2007, J IMMUNOTHER, V30, P607, DOI 10.1097/CJI.0b013e318053ed8e
   Eggermont LJ, 2014, TRENDS BIOTECHNOL, V32, P456, DOI 10.1016/j.tibtech.2014.06.007
   ESHHAR Z, 1993, P NATL ACAD SCI USA, V90, P720, DOI 10.1073/pnas.90.2.720
   Feuring-Buske M, 2002, CANCER RES, V62, P1730
   Frankel A, 2008, LEUKEMIA LYMPHOMA, V49, P543, DOI 10.1080/10428190701799035
   Frankel AE, 2014, BLOOD, V124, P385, DOI 10.1182/blood-2014-04-566737
   Garfall AL, 2015, NEW ENGL J MED, V373, P1040, DOI 10.1056/NEJMoa1504542
   Gattinoni L, 2011, NAT MED, V17, P1290, DOI 10.1038/nm.2446
   Giles FJ, 2001, CANCER-AM CANCER SOC, V92, P406, DOI 10.1002/1097-0142(20010715)92:2<406::AID-CNCR1336>3.0.CO;2-U
   Gill S, 2014, BLOOD, V123, P2343, DOI 10.1182/blood-2013-09-529537
   Grupp SA, 2013, NEW ENGL J MED, V368, P1509, DOI 10.1056/NEJMoa1215134
   Hassanein NM, 2009, AM J CLIN PATHOL, V132, P573, DOI 10.1309/AJCPO4DS0GTLSOEI
   Hinrichs CS, 2011, BLOOD, V117, P808, DOI 10.1182/blood-2010-05-286286
   Hudecek M, 2013, CLIN CANCER RES, V19, P3153, DOI 10.1158/1078-0432.CCR-13-0330
   Huls MH, 2013, JOVE-J VIS EXP, DOI 10.3791/50070
   James ST, 2008, J IMMUNOL, V180, P7028, DOI 10.4049/jimmunol.180.10.7028
   Jena B, 2010, BLOOD, V116, P1035, DOI 10.1182/blood-2010-01-043737
   Jin Z, 2011, GENE THER, V18, P849, DOI 10.1038/gt.2011.40
   Jonnalagadda M, 2015, MOL THER, V23, P757, DOI 10.1038/mt.2014.208
   Jordan CT, 2000, LEUKEMIA, V14, P1777, DOI 10.1038/sj.leu.2401903
   Kalos M, 2011, SCI TRANSL MED, V3, DOI 10.1126/scitranslmed.3002842
   Kochenderfer JN, 2010, BLOOD, V116, P4099, DOI 10.1182/blood-2010-04-281931
   Kowolik CM, 2006, CANCER RES, V66, P10995, DOI 10.1158/0008-5472.CAN-06-0160
   Kumaresan PR, 2014, P NATL ACAD SCI USA, V111, P10660, DOI 10.1073/pnas.1312789111
   Lee DW, 2015, LANCET, V385, P517, DOI 10.1016/S0140-6736(14)61403-3
   Mardiros A, 2013, BLOOD, V122, P3138, DOI 10.1182/blood-2012-12-474056
   Maude SL, 2014, NEW ENGL J MED, V371, P1507, DOI 10.1056/NEJMoa1407222
   Milone MC, 2009, MOL THER, V17, P1453, DOI 10.1038/mt.2009.83
   Minagawa K, 2015, PHARMACEUTICALS, V8, P230, DOI 10.3390/ph8020230
   Morgan RA, 2010, MOL THER, V18, P843, DOI 10.1038/mt.2010.24
   Munoz L, 2001, HAEMATOLOGICA, V86, P1261
   Orio J, 2015, CYTOTHERAPY, V17, P496, DOI 10.1016/j.jcyt.2014.12.009
   Porter DL, 2015, SCI TRANSL MED, V7, DOI 10.1126/scitranslmed.aac5415
   Porter DL, 2011, NEW ENGL J MED, V365, P725, DOI 10.1056/NEJMoa1103849
   Rabinovich BA, 2008, P NATL ACAD SCI USA, V105, P14342, DOI 10.1073/pnas.0804105105
   Rassi FE, 2013, CLINICAL MEDICINE IN, V7, DOI 10.4137/CMO.S8528
   Roberts AW, 2008, ANN M AM SOC HEM SAN, DOI [10.1111/imr.12137, DOI 10.1111/IMR.12137]
   Rosenberg SA, 2015, SCIENCE, V348, P62, DOI 10.1126/science.aaa4967
   Ruella M., 2014, BLOOD, V966
   Savoldo B, 2011, J CLIN INVEST, V121, P1822, DOI 10.1172/JCI46110
   Sievers EL, 1999, BLOOD, V93, P3678, DOI 10.1182/blood.V93.11.3678
   Singh H, 2015, CANCER GENE THER, V22, P95, DOI 10.1038/cgt.2014.69
   Singh H, 2008, CANCER RES, V68, P2961, DOI 10.1158/0008-5472.CAN-07-5600
   Singh H, 2014, IMMUNOL REV, V257, P181, DOI 10.1111/imr.12137
   Singh H, 2013, PLOS ONE, V8, DOI 10.1371/journal.pone.0064138
   Singh H, 2011, CANCER RES, V71, P3516, DOI 10.1158/0008-5472.CAN-10-3843
   Suhoski MM, 2007, MOL THER, V15, P981, DOI 10.1038/mt.sj.6300134
   Testa U, 2002, BLOOD, V100, P2980, DOI 10.1182/blood-2002-03-0852
   Testa U, 2014, BIOMARK RES, V2, DOI 10.1186/2050-7771-2-4
   Turkman N, 2011, BIOORGAN MED CHEM, V19, P5698, DOI 10.1016/j.bmc.2011.07.062
   Wadleigh M, 2003, BLOOD, V102, P1578, DOI 10.1182/blood-2003-01-0255
   Wargo JA, 2014, CANCER DISCOV, V4, P1377, DOI 10.1158/2159-8290.CD-14-0477
   Wu CF, 2014, MOL THER-METH CLIN D, V1, DOI 10.1038/mtm.2014.53
   Zhang H, 2007, J IMMUNOL, V179, P4910, DOI 10.4049/jimmunol.179.7.4910
   Zhong XS, 2010, MOL THER, V18, P413, DOI 10.1038/mt.2009.210
   Zhou XO, 2015, BLOOD, V125, P4103, DOI 10.1182/blood-2015-02-628354
   Zhou XO, 2015, METHODS MOL BIOL, V1317, P87, DOI 10.1007/978-1-4939-2727-2_6
NR 70
TC 35
Z9 36
U1 0
U2 10
PU PUBLIC LIBRARY SCIENCE
PI SAN FRANCISCO
PA 1160 BATTERY STREET, STE 100, SAN FRANCISCO, CA 94111 USA
SN 1932-6203
J9 PLOS ONE
JI PLoS One
PD AUG 22
PY 2016
VL 11
IS 8
AR e0159477
DI 10.1371/journal.pone.0159477
PG 23
WC Multidisciplinary Sciences
SC Science & Technology - Other Topics
GA DT8TP
UT WOS:000381768400006
PM 27548616
OA gold, Green Submitted, Green Published
DA 2021-10-28
ER

PT J
AU Rousso-Noori, L
   Mastandrea, I
   Talmor, S
   Waks, T
   Levin, AG
   Haugas, M
   Teesalu, T
   Alvarez-Vallina, L
   Eshhar, Z
   Friedmann-Morvinski, D
AF Rousso-Noori, Liat
   Mastandrea, Ignacio
   Talmor, Shauli
   Waks, Tova
   Levin, Anat Globerson
   Haugas, Maarja
   Teesalu, Tambet
   Alvarez-Vallina, Luis
   Eshhar, Zelig
   Friedmann-Morvinski, Dinorah
TI P32-specific CAR T cells with dual antitumor and antiangiogenic
   therapeutic potential in gliomas
SO NATURE COMMUNICATIONS
LA English
DT Article
ID ACID-BINDING-PROTEIN; P-32 PROTEIN; PROAPOPTOTIC PEPTIDE; MITOCHONDRIAL
   P-32; HIF-ALPHA; GLIOBLASTOMA; RECEPTOR; CANCER; METABOLISM;
   HETEROGENEITY
AB Glioblastoma is considered one of the most aggressive malignancies in adult and pediatric patients. Despite decades of research no curative treatment is available and it thus remains associated with a very dismal prognosis. Although recent pre-clinical and clinical studies have demonstrated the feasibility of chimeric antigen receptors (CAR) T cell immunotherapeutic approach in glioblastoma, tumor heterogeneity and antigen loss remain among one of the most important challenges to be addressed. In this study, we identify p32/gC1qR/HABP/C1qBP to be specifically expressed on the surface of glioma cells, making it a suitable tumor associated antigen for redirected CAR T cell therapy. We generate p32 CAR T cells and find them to recognize and specifically eliminate p32 expressing glioma cells and tumor derived endothelial cells in vitro and to control tumor growth in orthotopic syngeneic and xenograft mouse models. Thus, p32 CAR T cells may serve as a therapeutic option for glioblastoma patients.
   Chimeric antigen receptor (CAR) T cell therapy has been proposed as a promising approach for treating glioblastoma. Here the authors show that p32 is expressed in murine and human glioma and that p32-directed CAR-T cells promote anti-tumor responses in preclinical models by targeting glioma cells and tumor derived endothelial cells.
C1 [Rousso-Noori, Liat; Mastandrea, Ignacio; Talmor, Shauli; Friedmann-Morvinski, Dinorah] Tel Aviv Univ, George S Wise Fac Life Sci, Sch Neurobiol Biochem & Biophys, Tel Aviv, Israel.
   [Waks, Tova; Levin, Anat Globerson; Eshhar, Zelig] Tel Aviv Sourasky Med Ctr TASMC, Tel Aviv, Israel.
   [Waks, Tova; Eshhar, Zelig] Weizmann Inst Sci, Dept Immunol, Rehovot, Israel.
   [Haugas, Maarja; Teesalu, Tambet] Univ Tartu, Ctr Excellence Translat Med, Inst Biomed, Lab Canc Biol, Tartu, Estonia.
   [Teesalu, Tambet] Sanford Burnham Prebys Med Discovery Inst, Canc Res Ctr, La Jolla, CA USA.
   [Teesalu, Tambet] Univ Calif Santa Barbara, Ctr Nanomed, Santa Barbara, CA USA.
   [Teesalu, Tambet] Univ Calif Santa Barbara, Dept Cell Mol & Dev Biol, Santa Barbara, CA USA.
   [Alvarez-Vallina, Luis] Hosp Univ 12 Octubre, Dept Immunol, Canc Immunotherapy Unit UNICA, Madrid, Spain.
   [Alvarez-Vallina, Luis] Inst Invest Sanitaria 12 Octubre Imas12, Immunooncol & Immunotherapy Grp, Madrid, Spain.
   [Alvarez-Vallina, Luis] Aarhus Univ, Dept Engn, Immunotherapy & Cell Engn Lab, Aarhus, Denmark.
   [Eshhar, Zelig] Tel Aviv Univ, Sackler Fac Med, Tel Aviv, Israel.
   [Friedmann-Morvinski, Dinorah] Tel Aviv Univ, Sagol Sch Neurosci, Tel Aviv, Israel.
RP Friedmann-Morvinski, D (corresponding author), Tel Aviv Univ, George S Wise Fac Life Sci, Sch Neurobiol Biochem & Biophys, Tel Aviv, Israel.; Friedmann-Morvinski, D (corresponding author), Tel Aviv Univ, Sagol Sch Neurosci, Tel Aviv, Israel.
EM dino@tauex.tau.ac.il
OI Globerson Levin, Anat/0000-0001-7557-463X; Friedmann-Morvinski,
   Dinorah/0000-0002-6394-9876; Alvarez-Vallina, Luis/0000-0003-3053-6757
FU FP7 Marie Curie Carrier Integration Grant; Israel Cancer Research Fund
   (Research Career Development Award); Israel Cancer Association; Cancer
   Biology Research Center (CBRC); Israel Science FoundationIsrael Science
   Foundation [1310/15]
FX We thank Dr. Moran Rawet Slobodkin from the laboratory of Prof. Zelig
   Eshhar, Immunology research center, Tel Aviv Sourasky Medical Center
   (TASMC) for her help in generating packaging cell lines. This work was
   supported by the FP7 Marie Curie Carrier Integration Grant, the Israel
   Cancer Research Fund (Research Career Development Award), the Israel
   Cancer Association, the Cancer Biology Research Center (CBRC), and the
   Israel Science Foundation (#1310/15).
CR Agemy L, 2013, MOL THER, V21, P2195, DOI 10.1038/mt.2013.191
   Agemy L, 2011, P NATL ACAD SCI USA, V108, P17450, DOI 10.1073/pnas.1114518108
   Ahmed N, 2017, JAMA ONCOL, V3, P1094, DOI 10.1001/jamaoncol.2017.0184
   Angel I, 2020, ONCOGENE, V39, P6990, DOI 10.1038/s41388-020-01506-6
   Bagley SJ, 2018, NEURO-ONCOLOGY, V20, P1429, DOI 10.1093/neuonc/noy032
   Brentjens RJ, 2011, BLOOD, V118, P4817, DOI 10.1182/blood-2011-04-348540
   Brown CE, 2016, NEW ENGL J MED, V375, P2561, DOI 10.1056/NEJMoa1610497
   Choi BD, 2019, NAT BIOTECHNOL, V37, P1049, DOI 10.1038/s41587-019-0192-1
   da Silva-Diz V, 2018, SEMIN CANCER BIOL, V53, P48, DOI 10.1016/j.semcancer.2018.08.009
   Dang CV, 2010, MOL CELL BIOL, V30, P1300, DOI 10.1128/MCB.01661-09
   Deb TB, 1996, J BIOL CHEM, V271, P2206, DOI 10.1074/jbc.271.4.2206
   Dedio J, 1998, J IMMUNOL, V160, P3534
   DeSimone AM, 2019, SCI ADV, V5, DOI 10.1126/sciadv.aaw7099
   Fogal V, 2008, CANCER RES, V68, P7210, DOI 10.1158/0008-5472.CAN-07-6752
   Fogal V, 2015, ONCOTARGET, V6, P1157, DOI 10.18632/oncotarget.2708
   Fogal V, 2010, MOL CELL BIOL, V30, P1303, DOI 10.1128/MCB.01101-09
   Friedmann-Morvinski D, 2005, BLOOD, V105, P3087, DOI 10.1182/blood-2004-09-3737
   Friedmann-Morvinski D, 2016, ONCOGENE, V35, P608, DOI 10.1038/onc.2015.119
   Friedmann-Morvinski Dinorah, 2014, Critical Reviews in Oncogenesis, V19, P327
   Friedmann-Morvinski D, 2012, SCIENCE, V338, P1080, DOI 10.1126/science.1226929
   Furnari FB, 2007, GENE DEV, V21, P2683, DOI 10.1101/gad.1596707
   Globerson-Levin A, 2014, MOL THER, V22, P1029, DOI 10.1038/mt.2014.28
   Gross G, 2016, ANNU REV PHARMACOL, V56, P59, DOI 10.1146/annurev-pharmtox-010814-124844
   Grupp SA, 2013, NEW ENGL J MED, V368, P1509, DOI 10.1056/NEJMoa1215134
   GUPTA S, 1991, EUR J CELL BIOL, V56, P58
   Herzig E, 2019, CELL, V179, P880, DOI 10.1016/j.cell.2019.10.002
   Hu MJ, 2013, BIOCHEM J, V453, P381, DOI 10.1042/BJ20121829
   Ivan M, 2001, SCIENCE, V292, P464, DOI 10.1126/science.1059817
   Jaakkola P, 2001, SCIENCE, V292, P468, DOI 10.1126/science.1059796
   Johnson LA, 2015, SCI TRANSL MED, V7, DOI 10.1126/scitranslmed.aaa4963
   Kochenderfer JN, 2012, BLOOD, V119, P2709, DOI 10.1182/blood-2011-10-384388
   Levin AG, 2020, CANCER IMMUNOL RES, V8, P1485, DOI 10.1158/2326-6066.CIR-20-0118
   Lim WA, 2017, CELL, V168, P724, DOI 10.1016/j.cell.2017.01.016
   Mao P, 2013, P NATL ACAD SCI USA, V110, P8644, DOI 10.1073/pnas.1221478110
   Marumoto T, 2009, NAT MED, V15, P110, DOI 10.1038/nm.1863
   Muta T, 1997, J BIOL CHEM, V272, P24363, DOI 10.1074/jbc.272.39.24363
   Neftel C, 2019, CELL, V178, P835, DOI 10.1016/j.cell.2019.06.024
   O'Rourke DM, 2017, SCI TRANSL MED, V9, DOI 10.1126/scitranslmed.aaa0984
   Patel AP, 2014, SCIENCE, V344, P1396, DOI 10.1126/science.1254257
   Porter DL, 2011, NEW ENGL J MED, V365, P725, DOI 10.1056/NEJMoa1103849
   Saalik P, 2019, J CONTROL RELEASE, V308, P109, DOI 10.1016/j.jconrel.2019.06.018
   Sanchez-Martin D, 2011, J BIOL CHEM, V286, P5197, DOI 10.1074/jbc.M110.161927
   Soda Y, 2011, P NATL ACAD SCI USA, V108, P4274, DOI 10.1073/pnas.1016030108
   Soltys BJ, 2000, HISTOCHEM CELL BIOL, V114, P245
   Sottoriva A, 2013, P NATL ACAD SCI USA, V110, P4009, DOI 10.1073/pnas.1219747110
   Suva ML, 2014, CELL, V157, P580, DOI 10.1016/j.cell.2014.02.030
   Verhaak RGW, 2010, CANCER CELL, V17, P98, DOI 10.1016/j.ccr.2009.12.020
   Wang QH, 2017, CANCER CELL, V32, P42, DOI 10.1016/j.ccell.2017.06.003
   Wei SC, 2018, CANCER DISCOV, V8, P1069, DOI 10.1158/2159-8290.CD-18-0367
   Yagi M, 2012, NUCLEIC ACIDS RES, V40, P9717, DOI 10.1093/nar/gks774
   Yenugonda V, 2017, J TRANSL MED, V15, DOI 10.1186/s12967-017-1312-7
NR 51
TC 0
Z9 0
U1 4
U2 4
PU NATURE PORTFOLIO
PI BERLIN
PA HEIDELBERGER PLATZ 3, BERLIN, 14197, GERMANY
SN 2041-1723
J9 NAT COMMUN
JI Nat. Commun.
PD JUN 14
PY 2021
VL 12
IS 1
AR 3615
DI 10.1038/s41467-021-23817-2
PG 13
WC Multidisciplinary Sciences
SC Science & Technology - Other Topics
GA UD6OQ
UT WOS:000687325400001
PM 34127674
OA Green Published, gold
DA 2021-10-28
ER

PT J
AU Kondo, T
   Ando, M
   Nagai, N
   Tomisato, W
   Srirat, T
   Liu, BB
   Mise-Omata, S
   Ikeda, M
   Chikuma, S
   Nishimasu, H
   Nureki, O
   Ohmura, M
   Hayakawa, N
   Hishiki, T
   Uchibori, R
   Ozawa, K
   Yoshimura, A
AF Kondo, Taisuke
   Ando, Makoto
   Nagai, Nao
   Tomisato, Wataru
   Srirat, Tanakorn
   Liu, Binbin
   Mise-Omata, Setsuko
   Ikeda, Mari
   Chikuma, Shunsuke
   Nishimasu, Hiroshi
   Nureki, Osamu
   Ohmura, Mitsuyo
   Hayakawa, Noriyo
   Hishiki, Takako
   Uchibori, Ryosuke
   Ozawa, Keiya
   Yoshimura, Akihiko
TI The NOTCH-FOXM1 Axis Plays a Key Role in Mitochondrial Biogenesis in the
   Induction of Human Stem Cell Memory-like CAR-T Cells
SO CANCER RESEARCH
LA English
DT Article
ID METABOLISM; TARGET; NOTCH; IMMUNOTHERAPY; ACTIVATION; GENERATION;
   EXPANSION; COMPLEX; DOMAIN; FOXM1
AB Recent studies have shown that stem cell memory T (T-SCM) cell-like properties are important for successful adoptive immunotherapy by the chimeric antigen receptor-engineered-T (CART) cells. We previously reported that both human and murineactivated T cells are converted into stem cell memory-like T (iT(SCM)) cells by coculture with stromal OP9 cells expressing the NOTCH ligand. However, the mechanism of NOTCH-mediated iT(SCM) reprogramming remains to be elucidated. Here, we report that the NOTCH/OP9 system efficiently converted conventional human CAR-T cells into TSCM-like CAR-T, "CAR-iT(SCM)" cells, and that mitochondrial metabolic reprogramming played a key role in this conversion. NOTCH signaling promoted mitochondrial biogenesis and fatty acid synthesis during iT(SCM) formation, which are essential for the properties of iTSCM cells. Forkhead box M1 (FOXM1) was identified as a downstream target of NOTCH, which was responsible for these metabolic changes and the subsequent iT(SCM) differentiation. Like NOTCH-induced CAR-iT(SCM) cells, FOXM1-induced CAR-iT(SCM) cells possessed superior antitumor potential compared with conventional CAR-T cells. We propose that NOTCHor FOXM1-driven CAR-iT(SCM) formation is an effective strategy for improving cancer immunotherapy.
   Significance: Manipulation of signaling and metabolic pathways important for directing production of stem cellmemory-like T cells may enable development of improved CAR-T cells.
C1 [Kondo, Taisuke; Ando, Makoto; Nagai, Nao; Srirat, Tanakorn; Liu, Binbin; Mise-Omata, Setsuko; Ikeda, Mari; Chikuma, Shunsuke; Yoshimura, Akihiko] Keio Univ, Dept Microbiol & Immunol, Sch Med, Shinjuku Ku, Tokyo, Japan.
   [Tomisato, Wataru] Daiichi Sankyo Co Ltd, Cell Therapy Res Labs, Shinagawa Ku, Tokyo, Japan.
   [Nishimasu, Hiroshi; Nureki, Osamu] Univ Tokyo, Grad Sch Sci, Dept Biol, Bunkyo Ku, Tokyo, Japan.
   [Ohmura, Mitsuyo; Hayakawa, Noriyo; Hishiki, Takako] Keio Univ Hosp, Div Translat Res, Clin & Translat Res Ctr, Shinjuku Ku, Tokyo, Japan.
   [Uchibori, Ryosuke; Ozawa, Keiya] Jichi Med Univ, Div Immunogene & Cell Therapy Takara Bio, Shimotsuke, Tochigi, Japan.
   [Ozawa, Keiya] Univ Tokyo, Inst Med Sci, Minato Ku, Tokyo, Japan.
RP Kondo, T; Yoshimura, A (corresponding author), Keio Univ, Sch Med, Shinjuku Ku, 35 Shinanomachi, Tokyo 1608582, Japan.
EM taisuke-kondo@keio.jp; yoshimura@keio.jp
RI NUREKI, OSAMU/G-4960-2014; Liu, Binbin/AAJ-1933-2021
OI Liu, Binbin/0000-0001-9454-6984
FU JSPS KAKENHIMinistry of Education, Culture, Sports, Science and
   Technology, Japan (MEXT)Japan Society for the Promotion of
   ScienceGrants-in-Aid for Scientific Research (KAKENHI) [JP17H06175,
   JP18H05376]; AMED-CREST [JP19gm1110009]; TaNeDS grant program (Daiichi
   Sankyo Co., Ltd.); Takeda Science FoundationTakeda Science Foundation
   (TSF); Uehara Memorial FoundationUehara Memorial Foundation; Mochida
   Memorial Foundation for Medical and Pharmaceutical Research;
   Bristol-Myers Squibb Research grantBristol-Myers Squibb; Kanae
   Foundation; SENSHIN Medical Research FoundationSENSHIN Medical Research
   Foundation; Keio Gijuku Academic Developmental Funds
FX We thank Yoshiko Noguchi, Yasuko Hirata, Yukiko Tokifuji, Mika Inoue,
   Eiji Sugihara, Hideyuki Saya (Keio University) for their technical
   assistance and Taeka Hayakawa and Yutaka Kawakami (Keio University) for
   discussions. This work was supported by JSPS KAKENHI (S) JP17H06175,
   Challenging Research (P) JP18H05376, and AMED-CREST JP19gm1110009,
   TaNeDS grant program (Daiichi Sankyo Co., Ltd.), the Takeda Science
   Foundation, the Uehara Memorial Foundation, the Mochida Memorial
   Foundation for Medical and Pharmaceutical Research, Bristol-Myers Squibb
   Research grant, the Kanae Foundation, the SENSHIN Medical Research
   Foundation and the Keio Gijuku Academic Developmental Funds.
CR Ahmed R, 2016, CELL REP, V17, P2811, DOI 10.1016/j.celrep.2016.11.037
   Alvarez-Fernandez C, 2016, J TRANSL MED, V14, DOI 10.1186/s12967-016-0973-y
   Barrick D, 2006, CELL, V124, P883, DOI 10.1016/j.cell.2006.02.028
   Bettonville M, 2018, ELIFE, V7, DOI 10.7554/eLife.30938
   Chang CH, 2016, NAT IMMUNOL, V17, P364, DOI 10.1038/ni.3415
   Chiu WT, 2015, ONCOTARGET, V6, P2349, DOI 10.18632/oncotarget.2957
   Crompton JG, 2015, CANCER RES, V75, P296, DOI 10.1158/0008-5472.CAN-14-2277
   Cui GL, 2015, CELL, V161, P750, DOI 10.1016/j.cell.2015.03.021
   Dunbar CE, 2018, SCIENCE, V359, P175, DOI 10.1126/science.aan4672
   Fernandez I, 2014, STEM CELLS, V32, P93, DOI 10.1002/stem.1512
   Fraietta JA, 2018, NAT MED, V24, P563, DOI 10.1038/s41591-018-0010-1
   Gattinoni L, 2017, NAT MED, V23, P18, DOI 10.1038/nm.4241
   Gattinoni L, 2011, NAT MED, V17, P1290, DOI 10.1038/nm.2446
   Geltink RIK, 2017, CELL, V171, P385, DOI 10.1016/j.cell.2017.08.018
   Ho PC, 2017, CURR OPIN IMMUNOL, V46, P38, DOI 10.1016/j.coi.2017.04.003
   Hui-Yuen J, 2011, JOVE-J VIS EXP, DOI 10.3791/3321
   Jeza VT, 2017, PAN AFR MED J, V27, DOI 10.11604/pamj.2017.27.163.11072
   June CH, 2018, NEW ENGL J MED, V379, P64, DOI 10.1056/NEJMra1706169
   June CH, 2018, SCIENCE, V359, P1361, DOI 10.1126/science.aar6711
   Kagoya Y, 2018, NAT MED, V24, P352, DOI 10.1038/nm.4478
   Kagoya Y, 2017, JCI INSIGHT, V2, DOI 10.1172/jci.insight.89580
   Kagoya Y, 2016, J CLIN INVEST, V126, P3479, DOI 10.1172/JCI86437
   Kawalekar OU, 2016, IMMUNITY, V44, P380, DOI 10.1016/j.immuni.2016.01.021
   Kishton RJ, 2017, CELL METAB, V26, P94, DOI 10.1016/j.cmet.2017.06.016
   Klebanoff CA, 2017, JCI INSIGHT, V2, DOI 10.1172/jci.insight.95103
   Kondo T, 2018, CANCER SCI, V109, P2130, DOI 10.1111/cas.13648
   Kondo T, 2017, NAT COMMUN, V8, DOI 10.1038/ncomms15338
   Laoukili J, 2008, MOL CELL BIOL, V28, P3076, DOI 10.1128/MCB.01710-07
   Lee YH, 2015, PLOS ONE, V10, DOI 10.1371/journal.pone.0121207
   Levine BL, 2017, MOL THER-METH CLIN D, V4, P92, DOI 10.1016/j.omtm.2016.12.006
   Loschinski Romy, 2018, Oncotarget, V9, P13125, DOI 10.18632/oncotarget.24442
   Louis CU, 2011, BLOOD, V118, P6050, DOI 10.1182/blood-2011-05-354449
   Maude SL, 2018, NEW ENGL J MED, V378, P439, DOI 10.1056/NEJMoa1709866
   Mousset CM, 2018, ONCOIMMUNOLOGY, V7, DOI 10.1080/2162402X.2018.1488565
   Nishimasu H, 2014, CELL, V156, P935, DOI 10.1016/j.cell.2014.02.001
   O'Sullivan D, 2014, IMMUNITY, V41, P75, DOI 10.1016/j.immuni.2014.06.005
   Pilipow K, 2018, JCI INSIGHT, V3, DOI 10.1172/jci.insight.122299
   Qian XC, 2018, SCAND J IMMUNOL, V88, DOI 10.1111/sji.12713
   Ross DA, 2001, MOL CELL BIOL, V21, P7537, DOI 10.1128/MCB.21.22.7537-7544.2001
   Sabatino M, 2016, BLOOD, V128, P519, DOI 10.1182/blood-2015-11-683847
   Scharping NE, 2016, IMMUNITY, V45, P701, DOI 10.1016/j.immuni.2016.08.009
   Scholz G, 2016, EBIOMEDICINE, V4, P50, DOI 10.1016/j.ebiom.2016.01.019
   Sekiya T, 2011, NAT COMMUN, V2, DOI 10.1038/ncomms1272
   Song IS, 2015, BMB REP, V48, P539, DOI 10.5483/BMBRep.2015.48.10.179
   Song IS, 2015, GASTROENTEROLOGY, V149, P1006, DOI 10.1053/j.gastro.2015.06.007
   Sukumar M, 2013, J CLIN INVEST, V123, P4479, DOI 10.1172/JCI69589
   Tsukahara T, 2013, BIOCHEM BIOPH RES CO, V438, P84, DOI 10.1016/j.bbrc.2013.07.030
   Xu Y, 2014, BLOOD, V123, P3750, DOI 10.1182/blood-2014-01-552174
   Yamamoto T, 2014, NAT COMMUN, V5, DOI 10.1038/ncomms4480
   Zhang LJ, 2018, TRENDS MOL MED, V24, P30, DOI 10.1016/j.molmed.2017.11.005
NR 50
TC 12
Z9 12
U1 3
U2 7
PU AMER ASSOC CANCER RESEARCH
PI PHILADELPHIA
PA 615 CHESTNUT ST, 17TH FLOOR, PHILADELPHIA, PA 19106-4404 USA
SN 0008-5472
EI 1538-7445
J9 CANCER RES
JI Cancer Res.
PD FEB 1
PY 2020
VL 80
IS 3
BP 471
EP 483
DI 10.1158/0008-5472.CAN-19-1196
PG 13
WC Oncology
SC Oncology
GA KM5FK
UT WOS:000514161100012
PM 31767627
DA 2021-10-28
ER

PT J
AU Priceman, SJ
   Tilakawardane, D
   Jeang, B
   Aguilar, B
   Murad, JP
   Park, AK
   Chang, WC
   Ostberg, JR
   Neman, J
   Jandial, R
   Portnow, J
   Forman, SJ
   Brown, CE
AF Priceman, Saul J.
   Tilakawardane, Dileshni
   Jeang, Brook
   Aguilar, Brenda
   Murad, John P.
   Park, Anthony K.
   Chang, Wen-Chung
   Ostberg, Julie R.
   Neman, Josh
   Jandial, Rahul
   Portnow, Jana
   Forman, Stephen J.
   Brown, Christine E.
TI Regional Delivery of Chimeric Antigen Receptor-Engineered T Cells
   Effectively Targets HER2 thorn Breast Cancer Metastasis to the Brain
SO CLINICAL CANCER RESEARCH
LA English
DT Article
ID THERAPY; GROWTH; IMMUNOTHERAPY; GLIOBLASTOMA; ANTIBODY; INHIBITION;
   LEUKEMIA; EFFICACY; PHASE-1; CD19
AB Purpose: Metastasis to the brain from breast cancer remains a significant clinical challenge, and maybe targeted with CAR-based immunotherapy. CAR design optimization for solid tumors is crucial due to the absence of truly restricted antigen expression and potential safety concerns with "on-target off-tumor" activity. Here, we have optimized HER2-CAR T cells for the treatment of breast to brain metastases, and determined optimal second-generation CAR design and route of administration for xenograft mouse models of breast metastatic brain tumors, including multifocal and leptomeningeal disease.
   Experimental Design: HER2-CAR constructs containing either CD28 or 4-1BB intracellular costimulatory signaling domains were compared for functional activity in vitro by measuring cytokine production, T-cell proliferation, and tumor killing capacity. We also evaluated HER2-CAR T cells delivered by intravenous, local intratumoral, or regional intraventricular routes of admin-istration using in vivo human xenograft models of breast cancer that have metastasized to the brain.
   Results: Here, we have shown that HER2-CARs containing the 4-1BB costimulatory domain confer improved tumor targeting with reduced T-cell exhaustion phenotype and enhanced proliferative capacity compared with HER2-CARs containing the CD28 costimulatory domain. Local intracranial delivery of HER2-CARs showed potent in vivo antitumor activity in orthotopic xenograft models. Importantly, we demonstrated robust antitumor efficacy following regional intraventricular delivery of HER2-CAR T cells for the treatment of multifocal brain metastases and leptomeningeal disease.
   Conclusions: Our study shows the importance of CAR design in defining an optimized CAR T cell, and highlights intraventricular delivery of HER2-CAR T cells for treating multifocal brain metastases. (C) 2017 AACR.
C1 [Priceman, Saul J.; Tilakawardane, Dileshni; Jeang, Brook; Aguilar, Brenda; Murad, John P.; Park, Anthony K.; Chang, Wen-Chung; Ostberg, Julie R.; Forman, Stephen J.; Brown, Christine E.] City Hope Natl Med Ctr, Dept Hematol & Hematopoiet Cell Transplantat, 1500 East Duarte Rd, Duarte, CA 91010 USA.
   [Priceman, Saul J.; Tilakawardane, Dileshni; Jeang, Brook; Aguilar, Brenda; Murad, John P.; Park, Anthony K.; Chang, Wen-Chung; Ostberg, Julie R.; Forman, Stephen J.; Brown, Christine E.] City Hope Natl Med Ctr, T Cell Therapeut Res Lab, Duarte, CA 91010 USA.
   [Neman, Josh] Univ Southern Calif, Keck Sch Med, Dept Neurosurg, Los Angeles, CA USA.
   [Jandial, Rahul] City Hope Natl Med Ctr, Beckman Res Inst, Div Neurosurg, Duarte, CA 91010 USA.
   [Portnow, Jana] City Hope Natl Med Ctr, Dept Med Oncol & Therapeut Res, Duarte, CA 91010 USA.
RP Forman, SJ; Brown, CE (corresponding author), City Hope Natl Med Ctr, Dept Hematol & Hematopoiet Cell Transplantat, 1500 East Duarte Rd, Duarte, CA 91010 USA.; Brown, CE (corresponding author), City Hope Natl Med Ctr, T Cell Therapeut Res Lab, Duarte, CA 91010 USA.
EM sforman@coh.org; cbrown@coh.org
OI Park, Anthony/0000-0001-7692-8874; Portnow, Jana/0000-0002-4257-0891;
   Brown, Christine/0000-0003-4915-8207; Murad, John/0000-0003-0637-2414
FU NCIUnited States Department of Health & Human ServicesNational
   Institutes of Health (NIH) - USANIH National Cancer Institute (NCI)
   [P30CA033572]; Norris Foundation; Gateway Foundation
FX The authors thank staff members of the Flow Cytometry Core, the Animal
   Facility Core, and the Pathology Core in the Beckman Research Institute
   at the City of Hope Comprehensive Cancer Center (supported by the NCI,
   P30CA033572) for excellent technical assistance. They also thank Dr.
   Kurt Jenkins at the City of Hope for assistance with labeling soluble
   HER2-Fc. Research reported in this publication was supported by the
   Norris Foundation and the Gateway Foundation.
CR Ahmed N, 2017, JAMA ONCOL, V3, P1094, DOI 10.1001/jamaoncol.2017.0184
   Ahmed N, 2015, J CLIN ONCOL, V33, P1688, DOI 10.1200/JCO.2014.58.0225
   Ahmed N, 2009, MOL THER, V17, P1779, DOI 10.1038/mt.2009.133
   Azim HA, 2012, FUTURE ONCOL, V8, P135, DOI [10.2217/fon.11.149, 10.2217/FON.11.149]
   Brown CE, 2016, NEW ENGL J MED, V375, P2561, DOI 10.1056/NEJMoa1610497
   Brown CE, 2015, CLIN CANCER RES, V21, P4062, DOI 10.1158/1078-0432.CCR-15-0428
   Brown CE, 2012, CLIN CANCER RES, V18, P2199, DOI 10.1158/1078-0432.CCR-11-1669
   CARTER P, 1992, P NATL ACAD SCI USA, V89, P4285, DOI 10.1073/pnas.89.10.4285
   Cherkassky L, 2016, J CLIN INVEST, V126, P3130, DOI 10.1172/JCI83092
   Cooper LJN, 2003, BLOOD, V101, P1637, DOI 10.1182/blood-2002-07-1989
   Eroglu Z, 2014, ONCOLOGIST, V19, P135, DOI 10.1634/theoncologist.2013-0283
   Jonnalagadda M, 2015, MOL THER, V23, P757, DOI 10.1038/mt.2014.208
   Leone JP, 2015, EXP HEMATOL ONCOL, V4, DOI 10.1186/s40164-015-0028-8
   Long AH, 2015, NAT MED, V21, P581, DOI 10.1038/nm.3838
   Makabe K, 2008, J BIOL CHEM, V283, P1156, DOI 10.1074/jbc.M706190200
   Maude SL, 2014, NEW ENGL J MED, V371, P1507, DOI 10.1056/NEJMoa1407222
   Maus MV, 2016, CLIN CANCER RES, V22, P1875, DOI 10.1158/1078-0432.CCR-15-1433
   Menzel C, 2008, BLOOD, V111, P3830, DOI 10.1182/blood-2007-04-082768
   Morgan RA, 2010, MOL THER, V18, P843, DOI 10.1038/mt.2010.24
   Neman J, 2014, P NATL ACAD SCI USA, V111, P984, DOI 10.1073/pnas.1322098111
   Palmieri D, 2007, CANCER RES, V67, P4190, DOI 10.1158/0008-5472.CAN-06-3316
   Priceman SJ, 2015, CURR OPIN ONCOL, V27, P466, DOI 10.1097/CCO.0000000000000232
   Scott BJ, 2016, ONCOTARGET, V7, P3740, DOI 10.18632/oncotarget.5911
   Siegel RL, 2017, CA-CANCER J CLIN, V67, P7, DOI 10.3322/caac.21387
   Sun ML, 2014, BREAST CANCER RES, V16, DOI 10.1186/bcr3674
   Swain SM, 2015, NEW ENGL J MED, V372, P724, DOI 10.1056/NEJMoa1413513
   Textor A, 2014, CANCER RES, V74, P6796, DOI 10.1158/0008-5472.CAN-14-0079
   Wang XL, 2016, BLOOD, V127, P2980, DOI 10.1182/blood-2015-12-686725
   Wang XL, 2012, J IMMUNOTHER, V35, P689, DOI 10.1097/CJI.0b013e318270dec7
   Wang XL, 2011, BLOOD, V117, P1888, DOI 10.1182/blood-2010-10-310599
   WELS W, 1992, CANCER RES, V52, P6310
   Zheng ZL, 2012, J TRANSL MED, V10, DOI 10.1186/1479-5876-10-29
NR 32
TC 109
Z9 114
U1 6
U2 24
PU AMER ASSOC CANCER RESEARCH
PI PHILADELPHIA
PA 615 CHESTNUT ST, 17TH FLOOR, PHILADELPHIA, PA 19106-4404 USA
SN 1078-0432
EI 1557-3265
J9 CLIN CANCER RES
JI Clin. Cancer Res.
PD JAN 1
PY 2018
VL 24
IS 1
BP 95
EP 105
DI 10.1158/1078-0432.CCR-17-2041
PG 11
WC Oncology
SC Oncology
GA GM0IC
UT WOS:000437730900011
PM 29061641
OA Bronze, Green Accepted
HC Y
HP N
DA 2021-10-28
ER

PT J
AU Gorchakov, AA
   Kulemzin, SV
   Kochneva, GV
   Taranin, AV
AF Gorchakov, Andrey A.
   Kulemzin, Sergey, V
   Kochneva, Galina, V
   Taranin, Aleksandr, V
TI Challenges and Prospects of Chimeric Antigen Receptor T-cell Therapy for
   Metastatic Prostate Cancer
SO EUROPEAN UROLOGY
LA English
DT Review
DE Prostate cancer; Chimeric antigen receptor; Immunotherapy
ID FIBROBLAST ACTIVATION PROTEIN; ANTITUMOR EFFICACY; SUPPRESSOR-CELLS;
   ADOPTIVE IMMUNOTHERAPY; PD-1 BLOCKADE; SOLID TUMORS; BONE-MARROW;
   TGF-BETA; B-ALL; GROWTH
AB Context: Progress achieved in the treatment of prostate cancer (PCa) with surgical, radiation, and hormonal therapies has drastically reduced mortality from this disease. Yet, patients with advanced PCa have few, if any, curative options. Recent success in treating patients with hematological malignancies of B-cell origin using T cells engineered to express chimeric antigen receptors (CARs) has inspired multiple groups worldwide to adapt this approach to the problem of late-stage PCa.
   Objective: To summarize the available clinical results for CAR T-cell therapy of PCa and discuss future technological advancements in the CAR T-cell field that may help patients with metastatic PCa.
   Evidence acquisition: A literature review was conducted of clinical trial data, abstracts presented at recent oncology conferences, as well as reports highlighting critical bottlenecks of CAR T-cell therapy that became apparent from preclinical and clinical studies.
   Evidence synthesis: Current understanding of why CAR T-cell therapy may fail, particularly in the context of solid cancers, is as follows. First, a CAR design that provides potent activity and persistence of engineered T cells in the hostile tumor microenvironment is a must. The choice of the targetable epitope(s) is critical to counteract tumor antigen escape. Preclinical and clinical evidence indicates that the efficacy of CAR T-cell therapy can be enhanced significantly in combination with other therapeutic approaches. We propose that several improvements to CAR design and patient conditioning, such as unbiased identification of novel PCa-specific CAR targets, use of next-generation (multispecific, resistant to the tumor microenvironment, and with prolonged persistence) CAR T-cell products, and combination therapies may translate into improved patient outcomes and more durable responses.
   Conclusions: Although significant preclinical experience of testing CART cells in solid cancer models has identified important technological and biological bottlenecks, information from clinical trials, particularly those focusing on the PCa, will be instrumental to the rational design of advanced CART therapies that will be both safe and effective in patients with advanced PCa.
   Patient summary: So far, chimeric antigen receptor (CAR) T-cell therapy has not shown significant activity in patients with metastatic prostate cancer (PCa). CAR T-cell products used for such trials represent one of the pioneering efforts to adapt this technology to the problem of metastatic PCa. In retrospect, both CAR design and cell composition appear to have been suboptimal to expect strong patient responses. Given the impressive results of CAR-based approaches observed in preclinical models of solid cancers, emerging CAR T-cell products are expected to be more successful in the clinic. Here, we discuss the challenges that need to be overcome to boost the efficacy of PCa-targeted CAR T-cell therapy and call for dialogue between clinicians and cell biologists to address these challenges. (C) 2019 European Association of Urology. Published by Elsevier B.V. All rights reserved.
C1 [Gorchakov, Andrey A.; Kulemzin, Sergey, V; Taranin, Aleksandr, V] Inst Mol & Cellular Biol SB RAS, Lavrentieva Ave 8-2, Novosibirsk, Russia.
   [Gorchakov, Andrey A.; Taranin, Aleksandr, V] Novosibirsk State Univ, Novosibirsk, Russia.
   [Kochneva, Galina, V] State Res Ctr Virol & Biotechnol Vector, Koltsov, Russia.
RP Gorchakov, AA (corresponding author), Inst Mol & Cellular Biol SB RAS, Lavrentieva Ave 8-2, Novosibirsk, Russia.
EM gorchakov@mcb.nsc.ru
RI Kulemzin, Sergey/N-7997-2015; Taranin, Alexander/N-5136-2015; Gorchakov,
   Andrey/N-5840-2015
OI Taranin, Alexander/0000-0002-9184-4238; Kulemzin,
   Sergey/0000-0002-4706-623X; Kochneva, Galina/0000-0002-2420-0483;
   Gorchakov, Andrey/0000-0003-2830-4236
FU Russian Science FoundationRussian Science Foundation (RSF)
   [16-14-10237]; Russian Fund for Basic Research grant [18-29-09044];
   Basic Scientific Research Program project [0310-2019-0004]
FX This work was supported by the grant from the Russian Science Foundation
   (#16-14-10237). Galina V. Kochneva was supported by the Russian Fund for
   Basic Research grant (#18-29-09044) and Aleksandr V. Taranin was
   supported by the Basic Scientific Research Program project
   (0310-2019-0004).
CR Ajina A, 2017, J IMMUNOTHER CANCER, V5, DOI 10.1186/s40425-017-0294-6
   Alexandrov LB, 2013, NATURE, V500, P415, DOI 10.1038/nature12477
   Arai Y, 2018, BIOL BLOOD MARROW TR, V24, pS311, DOI 10.1016/j.bbmt.2017.12.359
   Binder ZA, 2018, CANC RES S, V78, pLB
   Bollard CM, 2018, J CLIN ONCOL, V36, P1128, DOI 10.1200/JCO.2017.74.3179
   Boyerinas B, 2017, CANCER RES, V77, DOI 10.1158/1538-7445.AM2017-602
   Boyerinas B, 2018, MOL THER, V26, P335
   Brown CE, 2016, NEW ENGL J MED, V375, P2561, DOI 10.1056/NEJMoa1610497
   Bubendorf L, 2000, HUM PATHOL, V31, P578, DOI 10.1053/hp.2000.6698
   Burga RA, 2015, CANCER IMMUNOL IMMUN, V64, P817, DOI 10.1007/s00262-015-1692-6
   Caruana I, 2015, NAT MED, V21, P524, DOI 10.1038/nm.3833
   Chalmers ZR, 2017, GENOME MED, V9, DOI 10.1186/s13073-017-0424-2
   Chen KH, 2018, LEUKEMIA, V32, P402, DOI 10.1038/leu.2017.302
   Chmielewski M, 2017, CELL REP, V21, P3205, DOI 10.1016/j.celrep.2017.11.063
   Chong EA, 2017, BLOOD, V129, P1039, DOI 10.1182/blood-2016-09-738245
   Craddock JA, 2010, J IMMUNOTHER, V33, P780, DOI 10.1097/CJI.0b013e3181ee6675
   Curran KJ, 2015, MOL THER, V23, P769, DOI 10.1038/mt.2015.4
   Derer A, 2015, FRONT IMMUNOL, V6, DOI 10.3389/fimmu.2015.00505
   DeSelm C, 2018, MOL THER, V26, P2542, DOI 10.1016/j.ymthe.2018.09.008
   Di Stasi A, 2009, BLOOD, V113, P6392, DOI 10.1182/blood-2009-03-209650
   Emami-Shahri N, 2018, NAT COMMUN, V9, DOI 10.1038/s41467-018-03524-1
   Fankhauser CD, 2017, ONCOTARGET, V9, P10284
   Fischer J, 2017, J IMMUNOTHER, V40, P187, DOI 10.1097/CJI.0000000000000169
   Foster AE, 2008, J IMMUNOTHER, V31, P500, DOI 10.1097/CJI.0b013e318177092b
   Foster AE, 2017, MOL THER, V25, P2176, DOI 10.1016/j.ymthe.2017.06.014
   Gardner R, 2016, BLOOD, V127, P2406, DOI 10.1182/blood-2015-08-665547
   Golumba-Nagy V, 2018, MOL THER, V26, P2218, DOI 10.1016/j.ymthe.2018.07.005
   Gorchakov A, 2018, MOL THER, V26, P199
   Grasso CS, 2012, NATURE, V487, P239, DOI 10.1038/nature11125
   Haffner MC, 2018, AM J PATHOL, V188, P1478, DOI 10.1016/j.ajpath.2018.02.014
   Hamieh M, 2019, NATURE, V568, P112, DOI 10.1038/s41586-019-1054-1
   Heczey A, 2017, MOL THER, V25, P2214, DOI 10.1016/j.ymthe.2017.05.012
   Hegde M, 2016, J CLIN INVEST, V126, P3036, DOI 10.1172/JCI83416
   Hegde M, 2013, MOL THER, V21, P2087, DOI 10.1038/mt.2013.185
   Idorn M, 2014, CANCER IMMUNOL IMMUN, V63, P1177, DOI 10.1007/s00262-014-1591-2
   Ilan N, 2006, INT J BIOCHEM CELL B, V38, P2018, DOI 10.1016/j.biocel.2006.06.004
   Ingrosso G, 2018, SEMIN ONCOL, V45, P303, DOI 10.1053/j.seminoncol.2018.10.001
   James ND, 2017, NEW ENGL J MED, V377, P338, DOI 10.1056/NEJMoa1702900
   James ND, 2016, LANCET, V387, P1163, DOI 10.1016/S0140-6736(15)01037-5
   John LB, 2013, ONCOIMMUNOLOGY, V2, DOI 10.4161/onci.26286
   John LB, 2013, CLIN CANCER RES, V19, P5636, DOI 10.1158/1078-0432.CCR-13-0458
   Junghans RP, 2016, PROSTATE, V76, P1257, DOI 10.1002/pros.23214
   Kakarla S, 2013, MOL THER, V21, P1611, DOI 10.1038/mt.2013.110
   Kershaw MH, 2002, HUM GENE THER, V13, P1971, DOI 10.1089/10430340260355374
   Khan AB, 2018, J CLIN INVEST, V128, P2010, DOI 10.1172/JCI97454
   Kloss CC, 2018, MOL THER, V26, P1855, DOI 10.1016/j.ymthe.2018.05.003
   Kodumudi KN, 2012, J IMMUNOL, V189, P5147, DOI 10.4049/jimmunol.1200274
   Koehler H, 2007, CANCER RES, V67, P2265, DOI 10.1158/0008-5472.CAN-06-2098
   Koneru M, 2015, ONCOIMMUNOLOGY, V4, DOI 10.4161/2162402X.2014.994446
   Le DT, 2015, NEW ENGL J MED, V372, P2509, DOI 10.1056/NEJMoa1500596
   Le DT, 2017, SCIENCE, V357, P409, DOI 10.1126/science.aan6733
   Lee JK, 2018, P NATL ACAD SCI USA, V115, pE4473, DOI 10.1073/pnas.1802354115
   Lerner I, 2008, CLIN CANCER RES, V14, P668, DOI 10.1158/1078-0432.CCR-07-1866
   Long AH, 2016, CANCER IMMUNOL RES, V4, P869, DOI 10.1158/2326-6066.CIR-15-0230
   Lu X, 2017, NATURE, V543, P728, DOI 10.1038/nature21676
   Lutsiak MEC, 2005, BLOOD, V105, P2862, DOI 10.1182/blood-2004-06-2410
   Ma HL, 2018, PROTEIN CELL, V9, P664, DOI 10.1007/s13238-017-0489-0
   Majzner RG, 2018, BLOOD, V132, DOI 10.1182/blood-2018-99-115558
   Majzner RG, 2018, CANCER DISCOV, V8, P1219, DOI 10.1158/2159-8290.CD-18-0442
   Mardiana S, 2017, CANCER RES, V77, P1296, DOI 10.1158/0008-5472.CAN-16-1831
   Martinez M, 2019, FRONT IMMUNOL, V10, DOI 10.3389/fimmu.2019.00128
   Martyniszyn A, 2017, HUM GENE THER, V28, P1147, DOI 10.1089/hum.2017.126
   Moon EK, 2011, CLIN CANCER RES, V17, P4719, DOI 10.1158/1078-0432.CCR-11-0351
   Muller N, 2015, J IMMUNOTHER, V38, P197, DOI 10.1097/CJI.0000000000000082
   Newick K, 2016, CANCER IMMUNOL RES, V4, P541, DOI 10.1158/2326-6066.CIR-15-0263
   Nuhn P, 2019, EUR UROL, V75, P88, DOI 10.1016/j.eururo.2018.03.028
   O'Rourke DM, 2017, SCI TRANSL MED, V9, DOI 10.1126/scitranslmed.aaa0984
   Orlando EJ, 2018, NAT MED, V24, P1504, DOI 10.1038/s41591-018-0146-z
   Pegram HJ, 2012, BLOOD, V119, P4133, DOI 10.1182/blood-2011-12-400044
   Pfeiffer A, 2018, EMBO MOL MED, V10, DOI 10.15252/emmm.201809158
   Pfirschke C, 2016, IMMUNITY, V44, P343, DOI 10.1016/j.immuni.2015.11.024
   Roybal KT, 2016, CELL, V167, P419, DOI 10.1016/j.cell.2016.09.011
   Ruella M, 2018, NAT MED, V24, P1499, DOI 10.1038/s41591-018-0201-9
   Ruella M, 2016, J CLIN INVEST, V126, P3814, DOI 10.1172/JCI87366
   Sadelain M, 2017, NATURE, V545, P423, DOI 10.1038/nature22395
   Sarkar RR, 2019, JNCI-J NATL CANCER I, V111, P719, DOI 10.1093/jnci/djy193
   Schmidts A, 2018, FRONT IMMUNOL, V9, DOI 10.3389/fimmu.2018.02593
   Schuberth PC, 2013, J TRANSL MED, V11, DOI 10.1186/1479-5876-11-187
   Schultz LM, 2018, BLOOD, V132, DOI 10.1182/blood-2018-99-117445
   Serganova I, 2017, MOL THER-ONCOLYTICS, V4, P41, DOI 10.1016/j.omto.2016.11.005
   Shrimali RK, 2010, CANCER RES, V70, P6171, DOI 10.1158/0008-5472.CAN-10-0153
   Slovin SF, 2013, J CLIN ONCOL S, V31
   Smith TT, 2017, NAT NANOTECHNOL, V12, P813, DOI [10.1038/NNANO.2017.57, 10.1038/nnano.2017.57]
   Sotillo E, 2015, CANCER DISCOV, V5, P1282, DOI 10.1158/2159-8290.CD-15-1020
   Stephan MT, 2007, NAT MED, V13, P1440, DOI 10.1038/nm1676
   Tran E, 2013, J EXP MED, V210, P1125, DOI 10.1084/jem.20130110
   Velho PI, 2018, EXPERT REV CLIN PHAR, V11, P475, DOI 10.1080/17512433.2018.1464388
   Vidyarthi A, 2018, FRONT IMMUNOL, V9, DOI 10.3389/fimmu.2018.01650
   Wang DY, 2018, JAMA ONCOL, V4, P1721, DOI 10.1001/jamaoncol.2018.3923
   Wang LCS, 2014, CANCER IMMUNOL RES, V2, P154, DOI 10.1158/2326-6066.CIR-13-0027
   Wikstrom P, 1998, PROSTATE, V37, P19, DOI 10.1002/(SICI)1097-0045(19980915)37:1<19::AID-PROS4>3.0.CO;2-3
   Wing A, 2018, CANCER IMMUNOL RES, V6, P605, DOI 10.1158/2326-6066.CIR-17-0314
   Yoon DH, 2018, INT J MOL SCI, V19, DOI 10.3390/ijms19020340
   Zah E, 2016, CANCER IMMUNOL RES, V4, P498, DOI 10.1158/2326-6066.CIR-15-0231
   Zhang L, 2013, GENE THER, V20, P575, DOI 10.1038/gt.2012.75
   Zhang Q, 2005, CANCER RES, V65, P1761, DOI 10.1158/0008-5472.CAN-04-3169
   Zhang Q, 2018, EUR UROL, V73, P648, DOI 10.1016/j.eururo.2017.12.008
   Zhao ZG, 2015, CANCER CELL, V28, P415, DOI 10.1016/j.ccell.2015.09.004
   Zhou Q, 2010, BLOOD, V116, P2484, DOI 10.1182/blood-2010-03-275446
NR 99
TC 14
Z9 16
U1 0
U2 7
PU ELSEVIER
PI AMSTERDAM
PA RADARWEG 29, 1043 NX AMSTERDAM, NETHERLANDS
SN 0302-2838
EI 1873-7560
J9 EUR UROL
JI Eur. Urol.
PD MAR
PY 2020
VL 77
IS 3
BP 299
EP 308
DI 10.1016/j.eururo.2019.08.014
PG 10
WC Urology & Nephrology
SC Urology & Nephrology
GA KM6BM
UT WOS:000514223500017
PM 31471138
DA 2021-10-28
ER

PT J
AU Hu, W
   Huang, X
   Huang, XY
   Chen, WW
   Hao, LD
   Chen, ZB
AF Hu, Wei
   Huang, Xin
   Huang, Xingyue
   Chen, Wenwei
   Hao, Lidan
   Chen, Zubing
TI Chimeric antigen receptor modified T cell (CAR-T) co-expressed with
   ICOSL-41BB promote CAR-T proliferation and tumor rejection
SO BIOMEDICINE & PHARMACOTHERAPY
LA English
DT Article
DE CAR-T; GPC3; ICOSL; 41BB; HCC; PI3K
ID GLYPICAN-3
AB T cells edited by chimeric antigen receptors (CAR) have shown great potential in the treatment of tumors, especially malignant blood tumors. However, there remain many obstacles in the CAR-T therapy against solid tumors, such as the expansion of CAR-T cells ex vivo and the exhaustion of CAR-T cells in vivo. In order to solve these problems, we described a novel CAR which is targeting GPC3 by expressing CD28 co-stimulation domain and CD3z ITAM (G328z), meanwhile co-expressing ICOSL extracellular and transmembrane region fused with 41BB cytoplasmic domain (G328z-ICOSL-41BB). Compared with G328z, G328z-ICOSL-41BB fusion protein significantly reinforced the expansion ability of CAR-T cells ex vivo, and prolonged the survival time of mice with hepatocellular carcinoma. We now demonstrate that the enhancement of CAR-T cell activity is dependent on the enhanced PI3K signaling pathway and up-regulated expression of Bcl2 to inhibit apoptosis and promote proliferation of CAR-T cells. Besides, the CAR with ICOSL-41BB fusion protein have been strengthened significantly in comparison with fusing ICOSL protein only, which might be caused by the fact that ICOSL-41BB not only supplies ICOS signal for other cells, but also provides 41BB signal for itself. Consequently, CARs with ICOSL-41BB fusion protein could increase the therapeutic efficacy against solid tumors in vivo compared with the G328z CAR, which might further assist the development of potent and durable T cell therapeutics.
C1 [Hu, Wei; Huang, Xin; Huang, Xingyue; Chen, Wenwei; Hao, Lidan] Wuhan Univ, Renmin Hosp, Dept Ultrasound, Jiefang Rd 238, Wuhan 430060, Hubei, Peoples R China.
   [Chen, Zubing] Wuhan Univ, Renmin Hosp, Dept Hepatobiliary Surg, Jiefang Rd 238, Wuhan 430060, Hubei, Peoples R China.
RP Chen, ZB (corresponding author), Wuhan Univ, Renmin Hosp, Dept Hepatobiliary Surg, Jiefang Rd 238, Wuhan 430060, Hubei, Peoples R China.
EM chenzubing@aliyun.com
OI HUANG, Xingyue/0000-0001-9761-505X
FU Natural Science Foundation of Hubei ProvinceNatural Science Foundation
   of Hubei Province [ZRM S2017000551]; Guiding Fund of People's Hospital
   of Wuhan University [RMYD2018M74]
FX This work was supported by the Natural Science Foundation of Hubei
   Province (ZRM S2017000551), and the Guiding Fund of People's Hospital of
   Wuhan University (RMYD2018M74).
CR Blaeschke F, 2018, CANCER IMMUNOL IMMUN, V67, P1053, DOI 10.1007/s00262-018-2155-7
   Chen C, 2017, CANCER IMMUNOL IMMUN, V66, P475, DOI 10.1007/s00262-016-1949-8
   Chen Y, 2018, HEPATOB PANCREAT DIS, V17, P301, DOI 10.1016/j.hbpd.2018.05.005
   Chin SM, 2018, NAT COMMUN, V9, DOI 10.1038/s41467-018-07136-7
   Collinson-Pautz MR, 2019, LEUKEMIA, V33, P2195, DOI 10.1038/s41375-019-0417-9
   Fry TJ, 2018, NAT MED, V24, P20, DOI 10.1038/nm.4441
   Golubovskaya V, 2016, CANCERS, V8, DOI 10.3390/cancers8030036
   Grupp SA, 2013, NEW ENGL J MED, V368, P1509, DOI 10.1056/NEJMoa1215134
   Guedan S, 2018, JCI INSIGHT, V3, DOI 10.1172/jci.insight.96976
   Guedan S, 2014, BLOOD, V124, P1070, DOI 10.1182/blood-2013-10-535245
   Harao M, 2017, CANCER IMMUNOL RES, V5, P439, DOI 10.1158/2326-6066.CIR-16-0364
   Jiang ZW, 2017, FRONT IMMUNOL, V7, DOI 10.3389/fimmu.2016.00690
   Kochenderfer JN, 2010, BLOOD, V116, P4099, DOI 10.1182/blood-2010-04-281931
   Lim WA, 2017, CELL, V168, P724, DOI 10.1016/j.cell.2017.01.016
   Ma HL, 2018, PROTEIN CELL, V9, P664, DOI 10.1007/s13238-017-0489-0
   Metzger TC, 2016, CANCER RES, V76, P3684, DOI 10.1158/0008-5472.CAN-15-3412
   Molckovsky A, 2008, J HEMATOL ONCOL, V1, DOI 10.1186/1756-8722-1-20
   Rosenberg SA, 2015, SCIENCE, V348, P62, DOI 10.1126/science.aaa4967
   Sakellariou-Thompson D, 2017, CLIN CANCER RES, V23, P7263, DOI 10.1158/1078-0432.CCR-17-0831
   Schubert ML, 2018, INT J CANCER, V142, P1738, DOI 10.1002/ijc.31147
   Sengupta S, 2018, CANCER LETT, V433, P131, DOI 10.1016/j.canlet.2018.06.035
   Sridhar P, 2017, CANCERS, V9, DOI 10.3390/cancers9070092
   Srivastava S, 2015, TRENDS IMMUNOL, V36, P494, DOI 10.1016/j.it.2015.06.004
   Tang DN, 2013, CANCER IMMUNOL RES, V1, P229, DOI 10.1158/2326-6066.CIR-13-0020
   Turtle CJ, 2016, SCI TRANSL MED, V8, DOI 10.1126/scitranslmed.aaf8621
   Wang D, 2018, J INORG MATER, V33, P100, DOI 10.15541/jim20170138
   Yeku Oladapo, 2017, Am Soc Clin Oncol Educ Book, V37, P193, DOI 10.14694/EDBK_180328
NR 27
TC 8
Z9 9
U1 2
U2 6
PU ELSEVIER FRANCE-EDITIONS SCIENTIFIQUES MEDICALES ELSEVIER
PI ISSY-LES-MOULINEAUX
PA 65 RUE CAMILLE DESMOULINS, CS50083, 92442 ISSY-LES-MOULINEAUX, FRANCE
SN 0753-3322
EI 1950-6007
J9 BIOMED PHARMACOTHER
JI Biomed. Pharmacother.
PD OCT
PY 2019
VL 118
AR 109333
DI 10.1016/j.biopha.2019.109333
PG 9
WC Medicine, Research & Experimental; Pharmacology & Pharmacy
SC Research & Experimental Medicine; Pharmacology & Pharmacy
GA IY4WZ
UT WOS:000486395000177
PM 31545280
OA gold
DA 2021-10-28
ER

PT J
AU Reddy, SR
   Llukmani, A
   Hashim, A
   Haddad, DR
   Patel, DS
   Ahmad, F
   Abu Sneineh, M
   Gordon, DK
AF Reddy, Sai Rohit
   Llukmani, Adiona
   Hashim, Ayat
   Haddad, Dana R.
   Patel, Dutt S.
   Ahmad, Farrukh
   Abu Sneineh, Majdi
   Gordon, Domonick K.
TI The Role of Chimeric Antigen Receptor-T Cell Therapy in the Treatment of
   Hematological Malignancies: Advantages, Trials, and Tribulations, and
   the Road Ahead
SO CUREUS
LA English
DT Review
DE adoptive immunotherapy; hematological malignancies; side effects of car
   therapies; car-t cells in hematological malignancies; car-t cell design;
   next generation car-t cells; immunotherapy and hematological
   malignancies; car-t cell therapy; safety strategies in car therapy; fda
   approved car therapies
ID IMMUNOTHERAPY; STRATEGIES; CANCER
AB Immunotherapy is the upcoming trend in cancer treatment. Traditional cancer treatment methods include surgical resection, radiotherapy, chemotherapy, small molecule targeted drugs, monoclonal antibodies, and hematopoietic stem cell transplantation (HSCT). Surgical resection is useful for early-stage patients but not for metastatic cancer cells; radiotherapy and chemotherapy are more common but produce substantial damage to normal tissues and have poor selectivity. Targeted drugs, including monoclonal antibodies, have better comprehensive efficacy but can also encourage gene mutation of tumor cells and drug tolerance. HSCT is effective, but choosing a donor is often difficult, and the graft is also prone to rejection. Thus, chimeric antigen receptor (CAR)-T cell therapy, a form of cellular/adoptive immunotherapy, is at the forefront of cancer therapy treatments due to its sustained remission, fewer side effects, and a better quality of life. CAR-T cell therapy involves genetically modifying the T cells and multiplying their numbers to kill cancer cells. This review article gives an insight into how the CAR-T cells have evolved from simple T cells with modest immune function to genetically engineered robust counterparts that brought great hope in the treatment of hematological malignancies. Much research has been undertaken during the past decade to design and deliver CAR-T cells. This has led to successful outcomes in leukemias, lymphomas, and multiple myeloma, paving the way for expanding CAR therapy. Despite tremendous progress, CAR-T cell therapies are faced with many challenges. Areas for improvement include limited T cell persistence, tumor escape, immunosuppressive components in the tumor microenvironment, cancer relapse rate, manufacturing time, and production cost. In this manuscript, we summarize the innovations in the design and delivery of CAR technologies, their applications in hematological malignancies, limitations to its widespread application, latest developments, and the future scope of research to counter the challenges and improve its effectiveness and persistence.
C1 [Reddy, Sai Rohit; Llukmani, Adiona; Hashim, Ayat; Haddad, Dana R.; Patel, Dutt S.; Ahmad, Farrukh; Abu Sneineh, Majdi; Gordon, Domonick K.] Calif Inst Behav Neurosci & Psychol, Internal Med, Fairfield, CA 94534 USA.
   [Gordon, Domonick K.] Scarborough Gen Hosp, Internal Med, Scarborough, ON, Canada.
RP Reddy, SR (corresponding author), Calif Inst Behav Neurosci & Psychol, Internal Med, Fairfield, CA 94534 USA.
EM rohitreddy6705.medico@gmail.com
CR Almasbak H, 2016, J IMMUNOL RES, V2016, DOI 10.1155/2016/5474602
   [Anonymous], 2020, CAR T CELL THERAPY H
   [Anonymous], 2017, FDA APPROVAL BRINGS
   [Anonymous], 2016, CD19 TARGETED CAR T
   [Anonymous], 2020, S FDA APPROVES KITES
   [Anonymous], 2020, CHIMERIC ANTIGEN REC
   Atrash S, 2020, J INVEST MED, V68, P956, DOI 10.1136/jim-2020-001290
   Bachiller M, 2020, CANCERS, V12, DOI 10.3390/cancers12113139
   Benmebarek MR, 2019, INT J MOL SCI, V20, DOI 10.3390/ijms20061283
   Bonifant CL, 2016, MOL THER-ONCOLYTICS, V3, DOI 10.1038/mto.2016.11
   Bonini C, 2015, EUR J IMMUNOL, V45, P2457, DOI 10.1002/eji.201545552
   Boyiadzis MM, 2018, J IMMUNOTHER CANCER, V6, DOI 10.1186/s40425-018-0460-5
   Brudno JN, 2019, BLOOD REV, V34, P45, DOI 10.1016/j.blre.2018.11.002
   Charrot S, 2019, HEMASPHERE, V3, DOI 10.1097/HS9.0000000000000188
   Cheng JL, 2019, FRONT ONCOL, V9, DOI 10.3389/fonc.2019.01237
   Chmielewski M, 2020, ADV CELL GENE THERAP, V3, pE84, DOI [10.1002/acg2.84, DOI 10.1002/ACG2.84]
   Dotti G, 2014, IMMUNOL REV, V257, P107, DOI 10.1111/imr.12131
   Fujiwara H, 2014, PHARMACEUTICALS, V7, P1049, DOI 10.3390/ph7121049
   Grigor EJM, 2019, TRANSFUS MED REV, V33, P98, DOI 10.1016/j.tmrv.2019.01.005
   Grosser R, 2019, CANCER CELL, V36, P471, DOI 10.1016/j.ccell.2019.09.006
   Huang RH, 2020, J HEMATOL ONCOL, V13, DOI 10.1186/s13045-020-00910-5
   June CH, 2018, NEW ENGL J MED, V379, P64, DOI 10.1056/NEJMra1706169
   Le RQ, 2018, ONCOLOGIST, V23, P943, DOI 10.1634/theoncologist.2018-0028
   Liu DL, 2019, J HEMATOL ONCOL, V12, DOI 10.1186/s13045-019-0819-1
   Nair R, 2020, ADV EXP MED BIOL, V1244, P215, DOI 10.1007/978-3-030-41008-7_10
   Rafiq S, 2020, NAT REV CLIN ONCOL, V17, P147, DOI 10.1038/s41571-019-0297-y
   Ren YB, 2018, CURR PHARM DESIGN, V24, P78, DOI 10.2174/1381612824666171227222624
   Ruella M, 2018, NAT MED, V24, P1499, DOI 10.1038/s41591-018-0201-9
   Rutgers Cancer Institute of New Jersey, ADV CAR T CELL THER
   Schroeder T, 2010, EXPERT REV HEMATOL, V3, P633, DOI 10.1586/EHM.10.46
   Shank BR, 2017, PHARMACOTHERAPY, V37, P334, DOI 10.1002/phar.1900
   Shimabukuro-Vornhagen A, 2018, J IMMUNOTHER CANCER, V6, DOI 10.1186/s40425-018-0343-9
   Siegler EL, 2020, FRONT IMMUNOL, V11, DOI 10.3389/fimmu.2020.01973
   Song MK, 2019, INT J MOL SCI, V20, DOI 10.3390/ijms20205010
   SUN S, 2018, J IMMUNOL RES, V2018, DOI DOI 10.1155/2018/2386187
   Tariq SM, 2018, CUREUS, V10, DOI 10.7759/cureus.3486
   Wei JS, 2021, CELL MOL IMMUNOL, V18, P792, DOI 10.1038/s41423-020-00555-x
   Yanez L, 2019, HEMASPHERE, V3, DOI 10.1097/HS9.0000000000000186
   Yu SN, 2019, MOL CANCER, V18, DOI 10.1186/s12943-019-1057-4
   Zhang QY, 2020, J IMMUNOL RES, V2020, DOI 10.1155/2020/1924379
   Zhao JJ, 2019, EXP HEMATOL ONCOL, V8, DOI 10.1186/s40164-019-0152-y
   Zhao LJ, 2019, FRONT IMMUNOL, V10, DOI 10.3389/fimmu.2019.02250
   Zhao ZJ, 2018, ACTA PHARM SIN B, V8, P539, DOI 10.1016/j.apsb.2018.03.001
NR 43
TC 0
Z9 0
U1 3
U2 5
PU CUREUS INC
PI PALO ALTO
PA PO BOX 61002, PALO ALTO, CA 94306 USA
EI 2168-8184
J9 CUREUS
JI Cureus
PD FEB 25
PY 2021
VL 13
IS 2
AR e13552
DI 10.7759/cureus.13552
PG 11
WC Medicine, General & Internal
SC General & Internal Medicine
GA QR0WK
UT WOS:000624937100007
PM 33815972
OA gold, Green Published
DA 2021-10-28
ER

PT J
AU Rubinstein, JD
   Nelson, AS
   Krupski, C
   O'Brien, W
   Taylor, JM
   Badgett, TC
   Huang, M
   Davies, SM
   Phillips, CL
AF Rubinstein, Jeremy D.
   Nelson, Adam S.
   Krupski, Christa
   O'Brien, William
   Taylor, J. Michael
   Badgett, Tom C.
   Huang, Michael
   Davies, Stella M.
   Phillips, Christine L.
TI Chimeric antigen receptor T-cell therapy in patients with neurologic
   comorbidities
SO PEDIATRIC BLOOD & CANCER
LA English
DT Article
DE CAR-T; cellular therapy; neurotoxicity; pre-B ALL
ID CYTOKINE RELEASE SYNDROME; NEUROTOXICITY; BIOMARKERS; CHILDREN
AB Chimeric antigen receptor T cells (CAR-T) are an effective and potentially durable treatment for refractory and multiply relapsed B-cell acute lymphoblastic leukemia. Neurotoxicity is frequent after CAR-T cell therapy. Mechanisms driving neurotoxicity are incompletely understood, and symptoms can range from transient and mild to severe and life-threatening. Providers have exercised caution in providing CAR-T to patients with neurological comorbidities or extramedullary disease. Here, we report three patients with prior significant neurologic morbidity who safely tolerated CAR-T cell infusion after bridging therapy with conventional chemotherapy.
C1 [Rubinstein, Jeremy D.; Nelson, Adam S.; Krupski, Christa; Taylor, J. Michael; Davies, Stella M.; Phillips, Christine L.] Univ Cincinnati, Coll Med, Dept Pediat, Cincinnati, OH USA.
   [Rubinstein, Jeremy D.; Phillips, Christine L.] Cincinnati Childrens Hosp Med Ctr, Div Oncol, Canc & Blood Dis Inst, 3333 Burnet Ave,MLC 7015, Cincinnati, OH 45229 USA.
   [Nelson, Adam S.; Krupski, Christa; Davies, Stella M.] Cincinnati Childrens Hosp Med Ctr, Div Bone Marrow Transplantat & Immune Deficiency, Canc & Blood Dis Inst, Cincinnati, OH 45229 USA.
   [O'Brien, William] Univ Cincinnati, Coll Med, Dept Radiol, Cincinnati, OH USA.
   [O'Brien, William] Cincinnati Childrens Hosp Med Ctr, Dept Radiol & Med Imaging, Cincinnati, OH 45229 USA.
   [Taylor, J. Michael] Cincinnati Childrens Hosp Med Ctr, Div Neurol, Cincinnati, OH 45229 USA.
   [Badgett, Tom C.] Univ Kentucky, Dept Pediat, Coll Med, Lexington, KY USA.
   [Huang, Michael] Univ Louisville, Sch Med, Pediat Canc & Blood Disorders, Louisville, KY 40292 USA.
RP Rubinstein, JD (corresponding author), Cincinnati Childrens Hosp Med Ctr, Div Oncol, Canc & Blood Dis Inst, 3333 Burnet Ave,MLC 7015, Cincinnati, OH 45229 USA.
EM Jeremy.rubinstein@cchmc.org
CR [Anonymous], 2018, CANCER DISCOV, V8, P4, DOI [10.1158/2159-8290.CD-NB2017-163, DOI 10.1158/2159-8290.CD-NB2017-163]
   Gardner RA, 2017, BLOOD, V129, P3322, DOI 10.1182/blood-2017-02-769208
   Gust J, 2017, CANCER DISCOV, V7, P1404, DOI 10.1158/2159-8290.CD-17-0698
   Hay KA, 2017, BLOOD, V130, P2295, DOI 10.1182/blood-2017-06-793141
   Hunter BD, 2019, J NATL CANC I, DOI 10.1093
   Lee DW, 2019, BIOL BLOOD MARROW TR, V25, P625, DOI 10.1016/j.bbmt.2018.12.758
   Lee DW, 2015, LANCET, V385, P517, DOI 10.1016/S0140-6736(14)61403-3
   Mahadeo KM, 2019, NAT REV CLIN ONCOL, V16, P45, DOI 10.1038/s41571-018-0075-2
   Maude SL, 2018, NEW ENGL J MED, V378, P439, DOI 10.1056/NEJMoa1709866
   Neelapu SS, 2018, NAT REV CLIN ONCOL, V15, P47, DOI 10.1038/nrclinonc.2017.148
   Neelapu SS, 2017, NEW ENGL J MED, V277, P2541
   Park JH, 2018, NEW ENGL J MED, V378, P449, DOI 10.1056/NEJMoa1709919
   Rice J, 2019, CURR TREAT OPTION NE, V21, DOI 10.1007/s11940-019-0580-3
   Santomasso BD, 2018, CANCER DISCOV, V8, P958, DOI 10.1158/2159-8290.CD-17-1319
   Schuster SJ, 2019, NEW ENGL J MED, V380, P45, DOI 10.1056/NEJMoa1804980
   Taraseviciute A, 2018, CANCER DISCOV, V8, P750, DOI 10.1158/2159-8290.CD-17-1368
   Teachey DT, 2016, CANCER DISCOV, V6, P664, DOI 10.1158/2159-8290.CD-16-0040
   Torre M, 2018, J NEUROPATH EXP NEUR, V77, P877, DOI 10.1093/jnen/nly064
NR 18
TC 6
Z9 6
U1 0
U2 1
PU WILEY
PI HOBOKEN
PA 111 RIVER ST, HOBOKEN 07030-5774, NJ USA
SN 1545-5009
EI 1545-5017
J9 PEDIATR BLOOD CANCER
JI Pediatr. Blood Cancer
PD APR
PY 2020
VL 67
IS 4
AR e28199
DI 10.1002/pbc.28199
EA FEB 2020
PG 5
WC Oncology; Hematology; Pediatrics
SC Oncology; Hematology; Pediatrics
GA KR0GG
UT WOS:000510828000001
PM 32020723
DA 2021-10-28
ER

PT J
AU Tahmasebi, S
   Elahi, R
   Esmaeilzadeh, A
AF Tahmasebi, Safa
   Elahi, Reza
   Esmaeilzadeh, Abdolreza
TI Solid Tumors Challenges and New Insights of CAR T Cell Engineering
SO STEM CELL REVIEWS AND REPORTS
LA English
DT Review
DE Immunotherapy; Adoptive cell therapy; Challenges; Solid tumor; Chimeric
   antigen receptor; CAR T cell
ID IMMUNE CHECKPOINT BLOCKADE; CHIMERIC ANTIGEN RECEPTORS;
   ANTITUMOR-ACTIVITY; ADOPTIVE IMMUNOTHERAPY; GENOMIC CHARACTERIZATION;
   INHIBITORY MOLECULES; GENETIC-MODIFICATION; PHASE-I; CANCER; THERAPY
AB Adoptive cell therapy using CAR T cells has emerged as a novel treatment strategy with promising results against B cell malignancies; however, CAR T cells have not shown much success against solid malignancies. There are several obstacles which diminish the efficacy of CAR T cells, but the immunosuppressive tumor microenvironment (TME) of the tumor stands out as the most important factor. TME includes Tumor-Associated Stroma, Immunosuppressive cells and cytokines, tumor hypoxia and metabolism, and Immune Inhibitory Checkpoints which affect the CAR T cell efficacy and activity in solid tumors. A precise understanding of the TME could pave the way to engineer novel modifications of CAR T cells which can overcome the immunosuppressive TME. In this review, we will describe different sections of the TME and introduce novel approaches to improve the CAR T cells potential against solid tumors based on recent clinical and preclinical data. Also, we will provide new suggestions on how to modify CARs to augment of CAR T cells efficacy. Since there are also some challenges beyond the TME that are important for CAR function, we will also discuss and provide data about the improvement of CAR T cells trafficking and delivery to the tumor site and how to solve the problem of tumor antigen heterogeneity.
C1 [Tahmasebi, Safa] Univ Tehran Med Sci, Hlth Fac, Dept Immunol, Tehran, Iran.
   [Elahi, Reza] Zanjan Univ Med Sci, Sch Med, Zanjan, Iran.
   [Esmaeilzadeh, Abdolreza] Zanjan Univ Med Sci, Dept Immunol, Zanjan, Iran.
   [Esmaeilzadeh, Abdolreza] Zanjan Univ Med Sci, Canc Gene Therapy Res Ctr, Zanjan, Iran.
RP Esmaeilzadeh, A (corresponding author), Zanjan Univ Med Sci, Dept Immunol, Zanjan, Iran.; Esmaeilzadeh, A (corresponding author), Zanjan Univ Med Sci, Canc Gene Therapy Res Ctr, Zanjan, Iran.
EM S-tahmasebi@razi.tums.ac.ir; rezaelahi96@zums.ac.ir; a46reza@zums.ac.ir
CR Adachi K, 2018, NAT BIOTECHNOL, V36, P346, DOI 10.1038/nbt.4086
   Adusumilli PS, 2014, SCI TRANSL MED, V6, DOI 10.1126/scitranslmed.3010162
   Ahmed N, 2017, JAMA ONCOL, V3, P1094, DOI 10.1001/jamaoncol.2017.0184
   Ahmed N, 2015, J CLIN ONCOL, V33, P1688, DOI 10.1200/JCO.2014.58.0225
   Apetoh L, 2007, NAT MED, V13, P1050, DOI 10.1038/nm1622
   Arab S, 2017, TUMOR BIOL, V39, DOI 10.1177/1010428317695021
   Aranda F, 2015, ONCOIMMUNOLOGY, V4, DOI 10.1080/2162402X.2015.1046673
   Arvatz G, 2016, HUM VACC IMMUNOTHER, V12, P2253, DOI 10.1080/21645515.2016.1171442
   Baitsch L, 2012, PLOS ONE, V7, DOI 10.1371/journal.pone.0030852
   Beavis PA, 2017, J CLIN INVEST, V127, P929, DOI 10.1172/JCI89455
   Beavis PA, 2015, CANCER IMMUNOL RES, V3, P506, DOI 10.1158/2326-6066.CIR-14-0211
   Bhowmick NA, 2004, NATURE, V432, P332, DOI 10.1038/nature03096
   Blackburn SD, 2009, NAT IMMUNOL, V10, P29, DOI 10.1038/ni.1679
   Bollard CM, 2002, BLOOD, V99, P3179, DOI 10.1182/blood.V99.9.3179
   Brown CE, 2016, NEW ENGL J MED, V375, P2561, DOI 10.1056/NEJMoa1610497
   Brown CE, 2015, CLIN CANCER RES, V21, P4062, DOI 10.1158/1078-0432.CCR-15-0428
   Caruana I, 2015, NAT MED, V21, P524, DOI 10.1038/nm.3833
   Casado JG, 2009, CANCER IMMUNOL IMMUN, V58, P1517, DOI 10.1007/s00262-009-0682-y
   Charlesworth CT, 2018, IDENTIFICATION PREEX, DOI [10.1101/243345, DOI 10.1101/243345]
   Chen N, 2017, ONCOIMMUNOLOGY, V6, DOI 10.1080/2162402X.2016.1273302
   Chen X., 2016, MOD APPL PHYS, V7, P1, DOI DOI 10.18632/oncotarget.8526
   Chinen T, 2016, NAT IMMUNOL, V17, P1322, DOI 10.1038/ni.3540
   Chinnasamy D, 2010, J CLIN INVEST, V120, P3953, DOI 10.1172/JCI43490
   Chmielewski M, 2017, CELL REP, V21, P3205, DOI 10.1016/j.celrep.2017.11.063
   Cho JH, 2018, CELL, V173, P1426, DOI 10.1016/j.cell.2018.03.038
   Condeelis J, 2006, CELL, V124, P263, DOI 10.1016/j.cell.2006.01.007
   Creighton CJ, 2013, NATURE, V499, P43, DOI 10.1038/nature12222
   Dardalhon V, 2010, J IMMUNOL, V185, P1383, DOI 10.4049/jimmunol.0903275
   Derre L, 2010, J CLIN INVEST, V120, P157, DOI 10.1172/JCI40070
   Di SM, 2016, SCI CHINA LIFE SCI, V59, P360, DOI 10.1007/s11427-016-5025-6
   Di Stasi A, 2009, BLOOD, V113, P6392, DOI 10.1182/blood-2009-03-209650
   Elahi R, 2018, FRONT IMMUNOL, V9, DOI 10.3389/fimmu.2018.01717
   Esmaeilzadeh A., 2014, ZUMS J, V22, P52
   Feng K, 2018, PROTEIN CELL, V2017, P1
   Fife BT, 2009, NAT IMMUNOL, V10, P1185, DOI 10.1038/ni.1790
   Fourcade J., 2012, CANCER RES
   Francisco LM, 2009, J EXP MED, V206, P3015, DOI 10.1084/jem.20090847
   Frigault MJ, 2015, CANCER IMMUNOL RES, V3, P356, DOI 10.1158/2326-6066.CIR-14-0186
   Ganss R, 2002, CANCER RES, V62, P1462
   Getz G, 2013, NATURE, V497, P67, DOI 10.1038/nature12113
   Grada Z, 2013, MOL THER-NUCL ACIDS, V2, DOI 10.1038/mtna.2013.32
   Hammerman PS, 2012, NATURE, V489, P519, DOI 10.1038/nature11404
   Hegde M., 2015, J IMMUNOTHER CANCER, V3, pO3, DOI DOI 10.1186/2051-1426-3-S2-O3
   Hege KM, 2017, J IMMUNOTHER CANCER, V5, DOI 10.1186/s40425-017-0222-9
   Heylmann D, 2013, PLOS ONE, V8, DOI 10.1371/journal.pone.0083384
   Hinrichs CS, 2008, BLOOD, V111, P5326, DOI 10.1182/blood-2007-09-113050
   HUARD B, 1995, EUR J IMMUNOL, V25, P2718, DOI 10.1002/eji.1830250949
   Hurt B, 2017, AM J SURG, V214, P938, DOI 10.1016/j.amjsurg.2017.08.003
   ISHIDA Y, 1992, EMBO J, V11, P3887, DOI 10.1002/j.1460-2075.1992.tb05481.x
   Jadidi-Niaragh F, 2017, J CONTROL RELEASE, V246, P46, DOI 10.1016/j.jconrel.2016.12.012
   Janco JMT, 2015, J IMMUNOL, V194, P2985, DOI 10.4049/jimmunol.1403134
   Jin C, 2016, IMMUNOTHERAPY-UK, V8, P1355, DOI 10.2217/imt-2016-0125
   John LB, 2013, CLIN CANCER RES, V19, P5636, DOI 10.1158/1078-0432.CCR-13-0458
   Johnston RJ, 2014, CANCER CELL, V26, P923, DOI 10.1016/j.ccell.2014.10.018
   Joller N, 2014, IMMUNITY, V40, P569, DOI 10.1016/j.immuni.2014.02.012
   Juillerat A, 2017, SCI REP-UK, V7, DOI 10.1038/srep39833
   Junghans RP, 2017, CANCER GENE THER, V24, P89, DOI 10.1038/cgt.2016.82
   Junghans RP, 2016, PROSTATE, V76, P1257, DOI 10.1002/pros.23214
   Kahlon KS, 2004, CANCER RES, V64, P9160, DOI 10.1158/0008-5472.CAN-04-0454
   Kakarla S, 2013, MOL THER, V21, P1611, DOI 10.1038/mt.2013.110
   Kershaw MH, 2002, HUM GENE THER, V13, P1971, DOI 10.1089/10430340260355374
   Kershaw MH, 2006, CLIN CANCER RES, V12, P6106, DOI 10.1158/1078-0432.CCR-06-1183
   Kmiecik J, 2013, J NEUROIMMUNOL, V264, P71, DOI 10.1016/j.jneuroim.2013.08.013
   Koboldt DC, 2012, NATURE, V490, P61, DOI 10.1038/nature11412
   Koneru M, 2015, J TRANSL MED, V13, DOI 10.1186/s12967-015-0460-x
   Kreso A, 2014, CELL STEM CELL, V14, P275, DOI 10.1016/j.stem.2014.02.006
   Kumar V, 2016, TRENDS IMMUNOL, V37, P208, DOI 10.1016/j.it.2016.01.004
   Lamers CHJ, 2016, BIOCHEM SOC T, V44, P951, DOI 10.1042/BST20160037
   Lanitis E, 2013, CANCER IMMUNOL RES, V1, P43, DOI 10.1158/2326-6066.CIR-13-0008
   Ligtenberg MA, 2016, J IMMUNOL, V196, P759, DOI 10.4049/jimmunol.1401710
   LINSLEY PS, 1994, IMMUNITY, V1, P793, DOI 10.1016/S1074-7613(94)80021-9
   Liu L, 2012, CANCER LETT, V316, P1, DOI 10.1016/j.canlet.2011.10.027
   Liu XJ, 2016, CANCER RES, V76, P1578, DOI 10.1158/0008-5472.CAN-15-2524
   Lo A, 2015, CANCER RES, V75, P2800, DOI 10.1158/0008-5472.CAN-14-3041
   Long AH, 2016, CANCER IMMUNOL RES, V4, P869, DOI 10.1158/2326-6066.CIR-15-0230
   Markley JC, 2010, BLOOD, V115, P3508, DOI 10.1182/blood-2009-09-241398
   Marofi F, 2017, FRONT IMMUNOL, V8, DOI 10.3389/fimmu.2017.01770
   Martins I, 2009, CELL CYCLE, V8, P3723, DOI 10.4161/cc.8.22.10026
   Matsumura S, 2008, J IMMUNOL, V181, P3099, DOI 10.4049/jimmunol.181.5.3099
   Maus MV, 2013, CANCER IMMUNOL RES, V1, P26, DOI 10.1158/2326-6066.CIR-13-0006
   Maybin JA, 2018, NAT COMMUN, V9, DOI 10.1038/s41467-017-02375-6
   Mirzaei HR, 2017, FRONT IMMUNOL, V8, DOI 10.3389/fimmu.2017.01850
   Mirzaei MH, 2014, J MED HYPOTHESES IDE, V8, P7, DOI 10.1016/j.jmhi.2013.06.002
   Mohammed S, 2017, MOL THER, V25, P249, DOI 10.1016/j.ymthe.2016.10.016
   Monney L, 2002, NATURE, V415, P536, DOI 10.1038/415536a
   Morgan RA, 2010, MOL THER, V18, P843, DOI 10.1038/mt.2010.24
   Muniappan A, 2000, CANCER GENE THER, V7, P128, DOI 10.1038/sj.cgt.7700100
   Muzny DM, 2012, NATURE, V487, P330, DOI 10.1038/nature11252
   Newick K, 2017, ANNU REV MED, V68, P139, DOI 10.1146/annurev-med-062315-120245
   Newick K, 2016, CANCER IMMUNOL RES, V4, P541, DOI 10.1158/2326-6066.CIR-15-0263
   Niederman TMJ, 2002, P NATL ACAD SCI USA, V99, P7009, DOI 10.1073/pnas.092562399
   Ninomiya S, 2015, BLOOD, V125, P3905, DOI 10.1182/blood-2015-01-621474
   Nishio N, 2015, ONCOIMMUNOLOGY, V4, DOI 10.4161/21505594.2014.988098
   Nishio N, 2014, CANCER RES, V74, P5195, DOI 10.1158/0008-5472.CAN-14-0697
   Ohta A, 2006, P NATL ACAD SCI USA, V103, P13132, DOI 10.1073/pnas.0605251103
   Ohta A, 2016, FRONT IMMUNOL, V7, DOI 10.3389/fimmu.2016.00109
   Ozao-Choy J, 2009, CANCER RES, V69, P2514, DOI 10.1158/0008-5472.CAN-08-4709
   Park JR, 2007, MOL THER, V15, P825, DOI 10.1038/sj.mt.6300104
   Parry RV, 2005, MOL CELL BIOL, V25, P9543, DOI 10.1128/MCB.25.21.9543-9553.2005
   Pasero C, 2012, CURR OPIN PHARMACOL, V12, P478, DOI 10.1016/j.coph.2012.03.001
   Peggs KS, 2009, J EXP MED, V206, P1717, DOI 10.1084/jem.20082492
   Peng W., 2010, CLIN CANCER RES
   Petrov JC, 2018, LEUKEMIA, V32, P1317, DOI 10.1038/s41375-018-0075-3
   Piri Z, 2012, J MED HYPOTHESES IDE, V6, P75, DOI 10.1016/j.jmhi.2012.08.003
   Postow MA, 2015, J CLIN ONCOL, V33, P1974, DOI 10.1200/JCO.2014.59.4358
   Prigent P, 1999, EUR J IMMUNOL, V29, P3867, DOI 10.1002/(SICI)1521-4141(199912)29:12<3867::AID-IMMU3867>3.0.CO;2-E
   Romero D, 2018, NAT REV CLIN ONCOL, V15, P65, DOI 10.1038/nrclinonc.2017.208
   Rotte A, 2018, ANN ONCOL, V29, P71, DOI 10.1093/annonc/mdx686
   Rupp LJ, 2017, SCI REP-UK, V7, DOI 10.1038/s41598-017-00462-8
   Scarfo I, 2017, J IMMUNOTHER CANCER, V5, DOI 10.1186/s40425-017-0230-9
   Scheffel MJ, 2016, CANCER RES, V76, P6006, DOI 10.1158/0008-5472.CAN-16-0587
   Senovilla L, 2012, SCIENCE, V337, P1678, DOI 10.1126/science.1224922
   Shaffer DR, 2011, BLOOD, V117, P4304, DOI 10.1182/blood-2010-04-278218
   Sharma P, 2015, CELL, V161, P205, DOI 10.1016/j.cell.2015.03.030
   Solinas G, 2010, J IMMUNOL, V185, P642, DOI 10.4049/jimmunol.1000413
   Spear P, 2013, ONCOIMMUNOLOGY, V2, DOI 10.4161/onci.23564
   Spear P, 2012, J IMMUNOL, V188, P6389, DOI 10.4049/jimmunol.1103019
   Stanietsky N, 2009, P NATL ACAD SCI USA, V106, P17858, DOI 10.1073/pnas.0903474106
   Tamada K, 2013, CLIN CANCER RES, V19, P951, DOI 10.1158/1078-0432.CCR-13-0139
   Topalian SL, 2015, CANCER CELL, V27, P450, DOI 10.1016/j.ccell.2015.03.001
   Trapani JA, 2003, J CELL BIOL, V160, P223, DOI 10.1083/jcb.200210150
   Tredan O, 2007, J NATL CANCER I, V99, P1441, DOI 10.1093/jnci/djm135
   TRIEBEL F, 1990, J EXP MED, V171, P1393, DOI 10.1084/jem.171.5.1393
   Urbanska K, 2012, CANCER RES, V72, P1844, DOI 10.1158/0008-5472.CAN-11-3890
   van den Broek T, 2018, NATURE REV IMMUNOLOG, V18, P1
   Vanneman M, 2012, NAT REV CANCER, V12, P237, DOI 10.1038/nrc3237
   Vlodavsky I, 2011, RAMBAM MAIMONIDES ME, V2, DOI 10.5041/RMMJ.10019
   Wang LCS, 2014, CANCER IMMUNOL RES, V2, P154, DOI 10.1158/2326-6066.CIR-13-0027
   Wang X, 2016, ONCOTARGETS THER, V9, P5023, DOI 10.2147/OTT.S105862
   Watford WT, 2003, CYTOKINE GROWTH F R, V14, P361, DOI 10.1016/S1359-6101(03)00043-1
   Wilkie S, 2012, J CLIN IMMUNOL, V32, P1059, DOI 10.1007/s10875-012-9689-9
   Wing K, 2008, SCIENCE, V322, P271, DOI 10.1126/science.1160062
   Woo SR, 2012, CANCER RES, V72, P917, DOI 10.1158/0008-5472.CAN-11-1620
   Wu CY, 2015, SCIENCE, V350, DOI 10.1126/science.aab4077
   Xia AL, 2017, ONCOTARGET, V8, P90521, DOI 10.18632/oncotarget.19361
   Xu F, 2014, CANCER RES, V74, P3418, DOI 10.1158/0008-5472.CAN-13-2690
   Xu TW, 2017, ONCOTARGET, V8, P31016, DOI 10.18632/oncotarget.16050
   Yao X, 2012, BLOOD, V119, P5688, DOI 10.1182/blood-2011-10-386482
   Yoon DH, 2018, INT J MOL SCI, V19, DOI 10.3390/ijms19020340
   Yu X, 2009, NAT IMMUNOL, V10, P48, DOI 10.1038/ni.1674
   Zhang C, 2017, BIOMARK RES, V5, DOI 10.1186/s40364-017-0102-y
   Zhang EH, 2018, MOL CANCER, V17, DOI 10.1186/s12943-018-0759-3
   Zhang Hao, 2016, Int J Biol Sci, V12, P718, DOI 10.7150/ijbs.14405
   Zhang L, 2013, GENE THER, V20, P575, DOI 10.1038/gt.2012.75
   Zhang T., 2012, J IMMUNOL
   Zhang T, 2006, CANCER RES, V66, P5927, DOI 10.1158/0008-5472.CAN-06-0130
   Zhang Y, 2016, FRONT IMMUNOL, V7, P1, DOI 10.3389/fimmu.2016.00032
   Zhang YP, 2017, FRONT MED-PRC, V11, P554, DOI 10.1007/s11684-017-0543-6
   Zhao JJ, 2018, J HEMATOL ONCOL, V11, DOI 10.1186/s13045-018-0677-2
   Zhou Q, 2010, BLOOD, V116, P2484, DOI 10.1182/blood-2010-03-275446
NR 150
TC 29
Z9 29
U1 2
U2 29
PU SPRINGER
PI NEW YORK
PA 233 SPRING ST, NEW YORK, NY 10013 USA
SN 2629-3269
EI 2629-3277
J9 STEM CELL REV REP
JI Stem Cell Rev. Rep.
PD OCT
PY 2019
VL 15
IS 5
BP 619
EP 636
DI 10.1007/s12015-019-09901-7
PG 18
WC Cell & Tissue Engineering; Cell Biology; Medicine, Research &
   Experimental
SC Cell Biology; Research & Experimental Medicine
GA JE7WA
UT WOS:000490899900001
PM 31161552
DA 2021-10-28
ER

PT J
AU Lundh, S
   Jung, IY
   Dimitri, A
   Vora, A
   Melenhorst, JJ
   Jadlowsky, JK
   Fraietta, JA
AF Lundh, Stefan
   Jung, In-Young
   Dimitri, Alexander
   Vora, Anish
   Melenhorst, J. Joseph
   Jadlowsky, Julie K.
   Fraietta, Joseph A.
TI Clinical practice: chimeric antigen receptor (CAR) T cells: a major
   breakthrough in the battle against cancer
SO CLINICAL AND EXPERIMENTAL MEDICINE
LA English
DT Review
DE Chimeric antigen receptor; CAR T cell; Cancer; Immunotherapy
ID B-CELL; ADOPTIVE IMMUNOTHERAPY; ANTITUMOR-ACTIVITY; PROSTAGLANDIN E-2;
   THERAPY; CD19; EFFICACY; TOXICITY; GROWTH; TISAGENLECLEUCEL
AB Chimeric antigen receptor (CAR) T cell therapy has come of age, offering a potentially curative option for patients who are refractory to standard anti-cancer treatments. The success of CAR T cell therapy in the setting of acute lymphoblastic leukemia and specific types of B cell lymphoma led to rapid regulatory approvals of CD19-directed CAR T cells, first in the United States and subsequently across the globe. Despite these major milestones in the field of immuno-oncology, growing experience with CAR T cells has also highlighted the major limitations of this strategy, namely challenges associated with manufacturing a bespoke patient-specific product, intrinsic immune cell defects leading to poor CAR T cell function as well as persistence, and/or tumor cell resistance resulting from loss or modulation of the targeted antigen. In addition, both on- and off-tumor immunotoxicities and the financial burden inherent in conventional cellular biomanufacturing often hamper the success of CAR T cell-based treatment approaches. Herein, we provide an overview of the opportunities and challenges related to the first form of gene transfer therapy to gain commercial approval in the United States. Ongoing advances in the areas of genetic engineering, precision genome editing, toxicity mitigation methods and cell manufacturing will improve the efficacy and safety of CAR T cells for hematologic malignancies and expand the use of this novel class of therapeutics to reach solid tumors.
C1 [Lundh, Stefan; Jung, In-Young; Dimitri, Alexander; Vora, Anish; Melenhorst, J. Joseph; Jadlowsky, Julie K.; Fraietta, Joseph A.] Univ Penn, Ctr Cellular Immunotherapies, South Pavilion Expansion,Room 9-104, Philadelphia, PA 19104 USA.
   [Jung, In-Young; Dimitri, Alexander; Fraietta, Joseph A.] Univ Penn, Dept Microbiol, Perelman Sch Med, Philadelphia, PA 19104 USA.
   [Jung, In-Young; Dimitri, Alexander; Melenhorst, J. Joseph; Fraietta, Joseph A.] Univ Penn, Dept Pathol & Lab Med, Perelman Sch Med, Philadelphia, PA 19104 USA.
   [Melenhorst, J. Joseph; Fraietta, Joseph A.] Univ Penn, Abramson Canc Ctr, Philadelphia, PA 19104 USA.
   [Melenhorst, J. Joseph; Fraietta, Joseph A.] Univ Penn, Parker Inst Canc Immunotherapy, Philadelphia, PA 19104 USA.
RP Fraietta, JA (corresponding author), Univ Penn, Ctr Cellular Immunotherapies, South Pavilion Expansion,Room 9-104, Philadelphia, PA 19104 USA.; Fraietta, JA (corresponding author), Univ Penn, Dept Microbiol, Perelman Sch Med, Philadelphia, PA 19104 USA.; Fraietta, JA (corresponding author), Univ Penn, Dept Pathol & Lab Med, Perelman Sch Med, Philadelphia, PA 19104 USA.; Fraietta, JA (corresponding author), Univ Penn, Abramson Canc Ctr, Philadelphia, PA 19104 USA.; Fraietta, JA (corresponding author), Univ Penn, Parker Inst Canc Immunotherapy, Philadelphia, PA 19104 USA.
EM jfrai@upenn.edu
RI Melenhorst, Jan/AAW-2546-2020
OI Melenhorst, Jan/0000-0001-7677-537X; Dimitri,
   Alexander/0000-0002-7337-3196
FU Bob Levis Funding Group; National Cancer InstituteUnited States
   Department of Health & Human ServicesNational Institutes of Health (NIH)
   - USANIH National Cancer Institute (NCI) [P01 CA214278, R01 CA241762,
   U54 CA244711]; National Institute on AgingUnited States Department of
   Health & Human ServicesNational Institutes of Health (NIH) - USANIH
   National Institute on Aging (NIA) [U01 AG066100]; Gabrielle's Angel
   Foundation; Alliance for Cancer Gene Therapy
FX This work was supported by the Bob Levis Funding Group (JAF). Additional
   funding comes from P01 CA214278 (JJM and JAF), R01 CA241762 (JJM and
   JAF) and U54 CA244711 (JAF) grants from the National Cancer Institute, a
   U01 AG066100 (JAF) grant from the National Institute on Aging, the
   Gabrielle's Angel Foundation (JAF) and the Alliance for Cancer Gene
   Therapy (JAF). The design of figures was aided by licensed materials
   from ScienceSlides (https://www.visiscience.com) and the Parker
   Institute for Cancer Immunotherapy.
CR Adusumilli PS, 2014, SCI TRANSL MED, V6, DOI 10.1126/scitranslmed.3010162
   Ahmed N, 2015, J CLIN ONCOL, V33, P1688, DOI 10.1200/JCO.2014.58.0225
   Ali SA, 2016, BLOOD, V128, P1688, DOI 10.1182/blood-2016-04-711903
   Andrews Audrey, 2015, Am Health Drug Benefits, V8, P9
   Bach PB, 2017, JAMA-J AM MED ASSOC, V318, P1861, DOI 10.1001/jama.2017.15218
   Bagashev A, 2018, MOL CELL BIOL, V38, DOI 10.1128/MCB.00383-18
   Beatty GL, 2018, GASTROENTEROLOGY, V155, P29, DOI 10.1053/j.gastro.2018.03.029
   Blaeschke F, 2018, CANCER IMMUNOL IMMUN, V67, P1053, DOI 10.1007/s00262-018-2155-7
   Brindley DA, 2012, CELL STEM CELL, V10, P492, DOI 10.1016/j.stem.2012.04.018
   Brown CE, 2016, NEW ENGL J MED, V375, P2561, DOI 10.1056/NEJMoa1610497
   Brown JM, 2017, CLIN CANCER RES, V23, P3241, DOI 10.1158/1078-0432.CCR-16-3122
   Brudno JN, 2016, BLOOD, V127, P3321, DOI 10.1182/blood-2016-04-703751
   Byrd JC, 2014, J CLIN ONCOL, V32, P3039, DOI 10.1200/JCO.2014.55.8262
   Chmielewski M, 2015, EXPERT OPIN BIOL TH, V15, P1145, DOI 10.1517/14712598.2015.1046430
   Choi BD, 2019, NAT BIOTECHNOL, V37, P1049, DOI 10.1038/s41587-019-0192-1
   ClinicalTrials, 2019, CAR THER
   Cohen AD, 2019, J CLIN INVEST, V129, P2210, DOI 10.1172/JCI126397
   Dusetzina SB, 2016, JAMA ONCOL, V2, P960, DOI 10.1001/jamaoncol.2016.0648
   Fedorov VD, 2013, SCI TRANSL MED, V5, DOI 10.1126/scitranslmed.3006597
   Finney OC, 2019, J CLIN INVEST, V129, P2123, DOI 10.1172/JCI125423
   Fraietta JA, 2018, NATURE, V558, P307, DOI 10.1038/s41586-018-0178-z
   Fraietta JA, 2018, NAT MED, V24, P563, DOI 10.1038/s41591-018-0010-1
   Fry TJ, 2018, NAT MED, V24, P20, DOI 10.1038/nm.4441
   Garfall AL, 2015, NEW ENGL J MED, V373, P1040, DOI 10.1056/NEJMoa1504542
   Geyer MB, 2019, JCI INSIGHT, V4, DOI 10.1172/jci.insight.122627
   Ghassemi S, 2018, CANCER IMMUNOL RES, V6, P1100, DOI 10.1158/2326-6066.CIR-17-0405
   Ghorashian S, 2019, NAT MED, V25, P1408, DOI 10.1038/s41591-019-0549-5
   GROSS G, 1989, P NATL ACAD SCI USA, V86, P10024, DOI 10.1073/pnas.86.24.10024
   Guha-Thakurta N, 2018, NEUROLOGY, V91, P843, DOI 10.1212/WNL.0000000000006436
   Gust J, 2018, CNS DRUGS, V32, P1091, DOI 10.1007/s40263-018-0582-9
   Gust J, 2017, CANCER DISCOV, V7, P1404, DOI 10.1158/2159-8290.CD-17-0698
   Hodi FS, 2010, NEW ENGL J MED, V363, P711, DOI 10.1056/NEJMoa1003466
   Hornyak L, 2018, FRONT IMMUNOL, V9, DOI 10.3389/fimmu.2018.00151
   Hunter BD, 2019, JNCI-J NATL CANCER I, V111, P646, DOI 10.1093/jnci/djz017
   Hurton LV, 2016, P NATL ACAD SCI USA, V113, pE7788, DOI 10.1073/pnas.1610544113
   IRVING BA, 1991, CELL, V64, P891, DOI 10.1016/0092-8674(91)90314-O
   Karschnia P, 2019, BLOOD, V133, P2212, DOI 10.1182/blood-2018-12-893396
   Kasakovski D, 2018, J HEMATOL ONCOL, V11, DOI 10.1186/s13045-018-0629-x
   Kershaw MH, 2006, CLIN CANCER RES, V12, P6106, DOI 10.1158/1078-0432.CCR-06-1183
   Kloss CC, 2013, NAT BIOTECHNOL, V31, P71, DOI 10.1038/nbt.2459
   Koneru M, 2015, ONCOIMMUNOLOGY, V4, DOI 10.4161/2162402X.2014.994446
   Krause A, 1998, J EXP MED, V188, P619, DOI 10.1084/jem.188.4.619
   KUWANA Y, 1987, BIOCHEM BIOPH RES CO, V149, P960, DOI 10.1016/0006-291X(87)90502-X
   Lamers CH, 2006, J CLIN ONCOL, V24, P20, DOI DOI 10.1200/JCO.2006.05.9964
   Lamers CHJ, 2013, MOL THER, V21, P904, DOI 10.1038/mt.2013.17
   Lee DW, 2015, LANCET, V385, P517, DOI 10.1016/S0140-6736(14)61403-3
   Lentz R, 2019, J SURG ONCOL, V120, P85, DOI 10.1002/jso.25374
   Levine BL, 2017, MOL THER-METH CLIN D, V4, P92, DOI 10.1016/j.omtm.2016.12.006
   Li S, 2017, CLIN CANCER RES, V23, P6982, DOI 10.1158/1078-0432.CCR-17-0867
   Lin JK, 2019, J CLIN ONCOL, V37, P2105, DOI 10.1200/JCO.18.02079
   Linette GP, 2013, BLOOD, V122, P863, DOI 10.1182/blood-2013-03-490565
   Liu XJ, 2016, CANCER RES, V76, P1578, DOI 10.1158/0008-5472.CAN-15-2524
   Louis CU, 2011, BLOOD, V118, P6050, DOI 10.1182/blood-2011-05-354449
   Martinez M, 2019, FRONT IMMUNOL, V10, DOI 10.3389/fimmu.2019.00128
   Maude SL, 2018, NEW ENGL J MED, V378, P439, DOI 10.1056/NEJMoa1709866
   Maude SL, 2016, J CLIN ONCOL, V34, DOI 10.1200/JCO.2016.34.15_suppl.3011
   Maude SL, 2014, NEW ENGL J MED, V371, P1507, DOI 10.1056/NEJMoa1407222
   Mellor AL, 2017, FRONT IMMUNOL, V8, DOI 10.3389/fimmu.2017.01360
   Miao J, 2017, ONCOTARGET, V8, P89802, DOI 10.18632/oncotarget.21155
   Milone MC, 2009, MOL THER, V17, P1453, DOI 10.1038/mt.2009.83
   Morgan RA, 2013, J IMMUNOTHER, V36, P133, DOI 10.1097/CJI.0b013e3182829903
   Morgan RA, 2010, MOL THER, V18, P843, DOI 10.1038/mt.2010.24
   Munder M, 1998, J IMMUNOL, V160, P5347
   Munn DH, 2016, TRENDS IMMUNOL, V37, P193, DOI 10.1016/j.it.2016.01.002
   Neelapu SS, 2017, NEW ENGL J MED, V377, P2531, DOI 10.1056/NEJMoa1707447
   O'Rourke DM, 2017, SCI TRANSL MED, V9, DOI 10.1126/scitranslmed.aaa0984
   Oliver AJ, 2018, FRONT IMMUNOL, V9, DOI 10.3389/fimmu.2018.00070
   Orlando EJ, 2018, NAT MED, V24, P1504, DOI 10.1038/s41591-018-0146-z
   Pabla S, 2019, J IMMUNOTHER CANCER, V7, DOI 10.1186/s40425-019-0506-3
   Park JH, 2018, NEW ENGL J MED, V378, P449, DOI 10.1056/NEJMoa1709919
   Park JR, 2007, MOL THER, V15, P825, DOI 10.1038/sj.mt.6300104
   Porter DL, 2015, SCI TRANSL MED, V7, DOI 10.1126/scitranslmed.aac5415
   Posey AD, 2016, IMMUNITY, V44, P1444, DOI 10.1016/j.immuni.2016.05.014
   Qasim W, 2017, SCI TRANSL MED, V9, DOI 10.1126/scitranslmed.aaj2013
   Rafiq S, 2018, NAT BIOTECHNOL, V36, P847, DOI 10.1038/nbt.4195
   Raje N, 2019, NEW ENGL J MED, V380, P1726, DOI 10.1056/NEJMoa1817226
   Ren JT, 2017, CLIN CANCER RES, V23, P2255, DOI 10.1158/1078-0432.CCR-16-1300
   Roybal KT, 2016, CELL, V164, P770, DOI 10.1016/j.cell.2016.01.011
   Santomasso Bianca, 2019, Am Soc Clin Oncol Educ Book, V39, P433, DOI 10.1200/EDBK_238691
   Schietinger A, 2016, IMMUNITY, V45, P389, DOI 10.1016/j.immuni.2016.07.011
   Scholler J, 2012, SCI TRANSL MED, V4, DOI 10.1126/scitranslmed.3003761
   Schuster SJ, 2019, NEW ENGL J MED, V380, P45, DOI 10.1056/NEJMoa1804980
   Schuster SJ, 2017, NEW ENGL J MED, V377, P2545, DOI 10.1056/NEJMoa1708566
   Sica A, 2007, J CLIN INVEST, V117, P1155, DOI 10.1172/JCI31422
   Sotillo E, 2015, CANCER DISCOV, V5, P1282, DOI 10.1158/2159-8290.CD-15-1020
   Staedtke V, 2018, NATURE, V564, P273, DOI 10.1038/s41586-018-0774-y
   Suarez ER, 2016, ONCOTARGET, V7, P34341, DOI 10.18632/oncotarget.9114
   Tchou J, 2017, CANCER IMMUNOL RES, V5, P1152, DOI 10.1158/2326-6066.CIR-17-0189
   Teachey DT, 2016, CANCER DISCOV, V6, P664, DOI 10.1158/2159-8290.CD-16-0040
   Terabe M, 2003, J EXP MED, V198, P1741, DOI 10.1084/jem.20022227
   Thistlethwaite FC, 2017, CANCER IMMUNOL IMMUN, V66, P1425, DOI 10.1007/s00262-017-2034-7
   Torre M, 2018, J NEUROPATH EXP NEUR, V77, P877, DOI 10.1093/jnen/nly064
   Turtle CJ, 2016, J CLIN INVEST, V126, P2123, DOI 10.1172/JCI85309
   van Bruggen JAC, 2019, BLOOD, V134, P44, DOI 10.1182/blood.2018885863
   Vormittag P, 2018, CURR OPIN BIOTECH, V53, P164, DOI 10.1016/j.copbio.2018.01.025
   Walsh Z, 2019, CURR HEMATOL MALIG R, V14, P451, DOI 10.1007/s11899-019-00537-5
   Wang DZ, 2016, TRENDS MOL MED, V22, P1, DOI 10.1016/j.molmed.2015.11.003
   Weinkove R, 2019, CLIN TRANSL IMMUNOL, V8, DOI 10.1002/cti2.1049
   Wilkie S, 2008, J IMMUNOL, V180, P4901, DOI 10.4049/jimmunol.180.7.4901
   Witte J, 2019, ANN ONCOL, V30, P1061, DOI 10.1093/annonc/mdz140
   Wolchok JD, 2013, NEW ENGL J MED, V369, P122, DOI 10.1056/NEJMoa1302369
   Xie YJ, 2019, P NATL ACAD SCI USA, V116, P7624, DOI 10.1073/pnas.1817147116
   Xu Y, 2014, BLOOD, V123, P3750, DOI 10.1182/blood-2014-01-552174
   Yakoub-Agha I, 2020, HAEMATOLOGICA, V105, P297, DOI 10.3324/haematol.2019.229781
   Yan ZL, 2019, LANCET HAEMATOL, V6, pE521, DOI 10.1016/S2352-3026(19)30115-2
   Yeku OO, 2016, BIOCHEM SOC T, V44, P412, DOI 10.1042/BST20150291
   Zea AH, 2005, CANCER RES, V65, P3044, DOI 10.1158/0008-5472.CAN-04-4505
NR 107
TC 5
Z9 5
U1 2
U2 13
PU SPRINGER-VERLAG ITALIA SRL
PI MILAN
PA VIA DECEMBRIO, 28, MILAN, 20137, ITALY
SN 1591-8890
EI 1591-9528
J9 CLIN EXP MED
JI Clin. Exper. Med.
PD NOV
PY 2020
VL 20
IS 4
BP 469
EP 480
DI 10.1007/s10238-020-00628-1
EA APR 2020
PG 12
WC Medicine, Research & Experimental
SC Research & Experimental Medicine
GA OC6KH
UT WOS:000528444500001
PM 32333215
DA 2021-10-28
ER

PT J
AU Lin, QD
   Zhao, JJ
   Song, YP
   Liu, DL
AF Lin, Quande
   Zhao, Juanjuan
   Song, Yongping
   Liu, Delong
TI Recent updates on CAR T clinical trials for multiple myeloma
SO MOLECULAR CANCER
LA English
DT Review
DE B cell maturation antigen; BCMA; Chimeric antigen receptor; CAR T;
   Multiple myeloma
ID CELL MATURATION ANTIGEN; B-CELL; BCMA CAR; COMBINED INFUSION; EFFICACY
   REPORT; INITIAL SAFETY; RECEPTOR; THERAPY; CD19; TUMOR
AB Proteasome inhibitors, immunomodulatory agents and monoclonal antibodies have dramatically changed the natural history of multiple myeloma (MM). However, most patients eventually suffer a relapse and succumb to the disease. Chimeric antigen receptor (CAR) engineered T cells targeting B cell maturation antigen (BCMA), CD138, CS1 glycoprotein antigen (SLAMF7) and light chains are in active development for therapy of refractory /relapsed (RR) MM. CD19- targeted CAR T cells in conjunction with autologous stem cell transplantation also showed activity in RRMM. Dual- target CAR T cells are in clinical trials for RRMM. This review summarized the recent updates of ongoing CAR T clinical trials for multiple myeloma.
C1 [Liu, Delong] Zhengzhou Univ, Affiliated Canc Hosp, 127 Dongming Rd, Zhengzhou 450008, Henan, Peoples R China.
   Henan Canc Hosp, 127 Dongming Rd, Zhengzhou 450008, Henan, Peoples R China.
RP Liu, DL (corresponding author), Zhengzhou Univ, Affiliated Canc Hosp, 127 Dongming Rd, Zhengzhou 450008, Henan, Peoples R China.
EM delong_liu@nymc.edu
FU Affiliated Caner Hospital of Zhengzhou University, Zhengzhou, China
FX The study is partly supported by the Affiliated Caner Hospital of
   Zhengzhou University, Zhengzhou, China.
CR Abu-Eid R, 2014, CANCER IMMUNOL RES, V2, P1080, DOI 10.1158/2326-6066.CIR-14-0095
   Ali SA, 2016, BLOOD, V128, P1688, DOI 10.1182/blood-2016-04-711903
   Ashour R, 2019, INT J HEMATOL, V110, P69, DOI 10.1007/s12185-019-02649-3
   Aujla A, 2019, BIOMARK RES, V7, DOI 10.1186/s40364-019-0160-4
   Avet-Loiseau H, 2017, BLOOD, V130, P2610, DOI 10.1182/blood-2017-06-791228
   Berahovich R, 2018, CANCERS, V10, DOI 10.3390/cancers10090323
   Berenson A, 2017, ANN HEMATOL, V96, P449, DOI 10.1007/s00277-016-2889-2
   Bouwstra R, 2019, MOL CELL ONCOL, V6, DOI 10.1080/23723556.2019.1600349
   Boyer LA, 2005, CELL, V122, P947, DOI 10.1016/j.cell.2005.08.020
   Brudno JN, 2018, J CLIN ONCOL, V36, P2267, DOI 10.1200/JCO.2018.77.8084
   Carpenter RO, 2013, CLIN CANCER RES, V19, P2048, DOI 10.1158/1078-0432.CCR-12-2422
   Chen KH, 2018, LEUKEMIA, V32, P402, DOI 10.1038/leu.2017.302
   Chu JH, 2014, CLIN CANCER RES, V20, P3989, DOI 10.1158/1078-0432.CCR-13-2510
   Cohen AD, 2019, J CLIN INVEST, V129, P2210, DOI 10.1172/JCI126397
   Cohen Adam D, 2018, Am Soc Clin Oncol Educ Book, V38, pe6, DOI 10.1200/EDBK_200889
   Dass J, 2019, SOUTH ASIAN J CANCER, V8, P60, DOI 10.4103/sajc.sajc_64_17
   Del Nagro CJ, 2005, IMMUNOL RES, V31, P119, DOI 10.1385/IR:31:2:119
   Dimopoulos M, 2018, J CLIN ONCOL, V36, P2035, DOI 10.1200/JCO.2017.76.1742
   Dimopoulos M, 2018, J HEMATOL ONCOL, V11, DOI 10.1186/s13045-018-0583-7
   Dimopoulos MA, 2018, NEW ENGL J MED, V379, P1811, DOI 10.1056/NEJMoa1805762
   Elmaagacli AH, 2019, LEUKEMIA LYMPHOMA, V4, P1
   Feng KC, 2017, J HEMATOL ONCOL, V10, DOI 10.1186/s13045-016-0378-7
   Fichou N, 2015, FRONT MED-LAUSANNE, V2, DOI 10.3389/fmed.2015.00076
   Gandolfi S, 2018, BLOOD, V132, P1114, DOI 10.1182/blood-2017-05-693606
   Garfall AL, 2018, JCI INSIGHT, V3, DOI 10.1172/jci.insight.120505
   Garfall AL, 2015, NEW ENGL J MED, V373, P1040, DOI 10.1056/NEJMoa1504542
   Gogishvili T, 2017, BLOOD, V130, P2838, DOI 10.1182/blood-2017-04-778423
   Gouard S, 2014, NUCL MED BIOL, V41, pE30, DOI 10.1016/j.nucmedbio.2014.02.008
   Green DJ, 2018, BLOOD, V132, DOI 10.1182/blood-2018-99-117729
   Gregory T, 2018, BLOOD, V132, DOI 10.1182/blood-2018-99-111419
   Greipp PR, 2005, J CLIN ONCOL, V23, P3412, DOI 10.1200/JCO.2005.04.242
   Gross JA, 2000, NATURE, V404, P995, DOI 10.1038/35010115
   Grupp SA, 2013, NEW ENGL J MED, V368, P1509, DOI 10.1056/NEJMoa1215134
   Han Q, 2016, J CELL IMMUNOTHER, V2, P28, DOI DOI 10.1016/J.JOCIT.2014.11.001
   Harrington K, 2017, BLOOD, V130
   He Y, 2019, NAT COMMUN, V10, DOI 10.1038/s41467-018-08013-z
   Hsi ED, 2008, CLIN CANCER RES, V14, P2775, DOI 10.1158/1078-0432.CCR-07-4246
   HUANG L, 2018, BLOOD S, V132, DOI DOI 10.1182/BLOOD-2018-99-113714
   Jiang SF, 2018, BLOOD, V132, DOI 10.1182/blood-2018-99-113220
   June CH, 2018, NEW ENGL J MED, V379, P64, DOI 10.1056/NEJMra1706169
   June CH, 2018, SCIENCE, V359, P1361, DOI 10.1126/science.aar6711
   Kantarjian H, 2017, NEW ENGL J MED, V376, P836, DOI 10.1056/NEJMoa1609783
   Kantarjian HM, 2016, NEW ENGL J MED, V375, P740, DOI 10.1056/NEJMoa1509277
   KOZLOW EJ, 1993, BLOOD, V81, P454, DOI 10.1182/blood.V81.2.454.454
   LAABI Y, 1992, EMBO J, V11, P3897, DOI 10.1002/j.1460-2075.1992.tb05482.x
   LAABI Y, 1994, NUCLEIC ACIDS RES, V22, P1147, DOI 10.1093/nar/22.7.1147
   Lee DH, 2018, BLOOD, V132, DOI 10.1182/blood-2018-99-111576
   Li CR, 2019, J CLIN ONCOL, V37
   Li CR, 2018, BLOOD, V132, DOI 10.1182/blood-2018-99-116898
   Liu DL, 2018, J HEMATOL ONCOL, V11, DOI 10.1186/s13045-018-0653-x
   Liu SY, 2018, BLOOD, V132, DOI 10.1182/blood-2018-99-111856
   Liu ZY, 2019, HEMATOL ONCOL, V37, P401, DOI 10.1002/hon.2648
   Locke FL, 2017, MOL THER, V25, P285, DOI 10.1016/j.ymthe.2016.10.020
   Lonial S, 2015, BLOOD, V126, P1536, DOI 10.1182/blood-2015-06-653261
   MAILANKODY S, 2018, BLOOD S, V132, DOI DOI 10.1182/BLOOD-2018-99-119717
   Mailankody S, 2018, BLOOD, V132, DOI 10.1182/blood-2018-99-113548
   Majithia N, 2016, LEUKEMIA, V30, P2208, DOI 10.1038/leu.2016.147
   Mateos MV, 2018, NEW ENGL J MED, V378, P518, DOI 10.1056/NEJMoa1714678
   MATHUR R, 2017, BLOOD S1, V130
   Maude SL, 2014, NEW ENGL J MED, V371, P1507, DOI 10.1056/NEJMoa1407222
   McCarthy PL, 2012, NEW ENGL J MED, V366, P1770, DOI 10.1056/NEJMoa1114083
   Mi JQ, 2017, BLOOD, V130
   Moreau P, 2017, BLOOD
   Moreaux J, 2004, BLOOD, V103, P3148, DOI 10.1182/blood-2003-06-1984
   Mykytiv Vitaliy, 2019, Hematol Oncol Stem Cell Ther, V12, P64, DOI 10.1016/j.hemonc.2017.08.003
   Neelapu SS, 2017, NEW ENGL J MED, V377, P2531, DOI 10.1056/NEJMoa1707447
   Neelapu SS, 2018, NAT REV CLIN ONCOL, V15, DOI 10.1038/nrclinonc.2018.20
   Neelapu SS, 2018, NAT REV CLIN ONCOL, V15, P47, DOI 10.1038/nrclinonc.2017.148
   Neelapu SS, 2016, BLOOD, V128, DOI 10.1182/blood.V128.22.998.998
   O'Connell P, 2019, J IMMUNOL, V202, P228, DOI 10.4049/jimmunol.1800847
   Ormhoj M, 2017, CURR HEMATOL MALIG R, V12, P119, DOI 10.1007/s11899-017-0373-2
   Pang YY, 2018, MOL CANCER, V17, DOI 10.1186/s12943-018-0840-y
   Patel S, 2019, FRONT ONCOL, V9, DOI 10.3389/fonc.2019.00196
   Peters C, 2015, BIOSCIENCE REP, V35, DOI 10.1042/BSR20150089
   Porter D, 2018, J HEMATOL ONCOL, V11, DOI 10.1186/s13045-018-0571-y
   Porter DL, 2015, SCI TRANSL MED, V7, DOI 10.1126/scitranslmed.aac5415
   Porter DL, 2011, NEW ENGL J MED, V365, P725, DOI 10.1056/NEJMoa1103849
   Porter DL, 2011, J CANCER, V2, P331, DOI 10.7150/jca.2.331
   Raje N, 2019, NEW ENGL J MED, V380, P1726, DOI 10.1056/NEJMoa1817226
   Ramos CA, 2016, J CLIN INVEST, V126, P2588, DOI 10.1172/JCI86000
   Ranganathan R, 2018, J CLIN ONCOL, V36, DOI 10.1200/JCO.2018.36.15_suppl.12079
   Sadelain M, 2017, NATURE, V545, P423, DOI 10.1038/nature22395
   Sadelain Michel, 2015, Am Soc Clin Oncol Educ Book, pe360, DOI 10.14694/EdBook_AM.2015.35.e360
   Sanchez E, 2012, BRIT J HAEMATOL, V158, P727, DOI 10.1111/j.1365-2141.2012.09241.x
   Schuster SJ, 2019, LANCET ONCOL, V20, P2, DOI 10.1016/S1470-2045(18)30900-8
   Schuster SJ, 2019, NEW ENGL J MED, V380, P45, DOI 10.1056/NEJMoa1804980
   Schuster SJ, 2016, BLOOD, V128, DOI 10.1182/blood.V128.22.3026.3026
   Shah N, 2018, BLOOD, V132, DOI 10.1182/blood-2018-99-116953
   Shi J, 2019, BRIT J HAEMATOL, V185, P145, DOI 10.1111/bjh.15393
   Shi XL, 2018, BLOOD, V132, DOI 10.1182/blood-2018-99-117964
   Shu HB, 2000, P NATL ACAD SCI USA, V97, P9156, DOI 10.1073/pnas.160213497
   SMITH CA, 1994, CELL, V76, P959, DOI 10.1016/0092-8674(94)90372-7
   Smith EL, 2018, MOL THER, V26, P1447, DOI 10.1016/j.ymthe.2018.03.016
   Spencer A, 2018, HAEMATOLOGICA, V103, P2079, DOI 10.3324/haematol.2018.194118
   Storti P, 2019, HAEMATOLOGICA, V104, pE465, DOI 10.3324/haematol.2018.209999
   Sun Chuang, 2019, Oncotarget, V10, P2369, DOI 10.18632/oncotarget.26792
   Tai YT, 2012, BLOOD, V120, P1877, DOI 10.1182/blood-2011-12-396853
   Tanno T, 2014, BLOOD, V123, P725, DOI 10.1182/blood-2013-08-524025
   Turtle CJ, 2016, SCI TRANSL MED, V8, DOI 10.1126/scitranslmed.aaf8621
   Turtle CJ, 2016, J CLIN INVEST, V126, P2123, DOI 10.1172/JCI85309
   Wang Jiasheng, 2018, Stem Cell Investig, V5, P44, DOI 10.21037/sci.2018.11.05
   Wang ZG, 2018, BIOMARK RES, V6, DOI 10.1186/s40364-018-0116-0
   Wang ZG, 2017, J HEMATOL ONCOL, V10, DOI 10.1186/s13045-017-0423-1
   Wei GQ, 2017, EXP HEMATOL ONCOL, V6, DOI 10.1186/s40164-017-0070-9
   Xu J, 2019, P NATL ACAD SCI USA, V116, P9543, DOI 10.1073/pnas.1819745116
   Xu JH, 2018, J HEMATOL ONCOL, V11, DOI 10.1186/s13045-018-0672-7
   Xu SL, 2001, MOL CELL BIOL, V21, P4067, DOI 10.1128/MCB.21.12.4067-4074.2001
   Yan LZ, 2017, BLOOD, V130
   Ye BX, 2018, MOL CANCER, V17, DOI 10.1186/s12943-018-0814-0
   Zhang C, 2017, BIOMARK RES, V5, DOI 10.1186/s40364-017-0102-y
   Zhang EH, 2017, J HEMATOL ONCOL, V10, DOI 10.1186/s13045-016-0379-6
   Zhao JJ, 2019, J HEMATOL ONCOL, V12, DOI 10.1186/s13045-019-0705-x
   Zhao JJ, 2018, J HEMATOL ONCOL, V11, DOI 10.1186/s13045-018-0677-2
   Zhao S, 2016, TRANSL LUNG CANCER R, V5, P120, DOI 10.3978/j.issn.2218-6751.2016.01.05
   Zhao WH, 2018, BLOOD, V132, DOI 10.1182/blood-2018-99-110548
   Zhao WH, 2018, J HEMATOL ONCOL, V11, DOI 10.1186/s13045-018-0681-6
   Zhong W, 2018, MOL CELL BIOCHEM, V439, P65, DOI 10.1007/s11010-017-3136-4
   ZHOU LJ, 1992, J IMMUNOL, V149, P735
NR 118
TC 38
Z9 39
U1 0
U2 12
PU BMC
PI LONDON
PA CAMPUS, 4 CRINAN ST, LONDON N1 9XW, ENGLAND
EI 1476-4598
J9 MOL CANCER
JI Mol. Cancer
PD NOV 4
PY 2019
VL 18
IS 1
AR 154
DI 10.1186/s12943-019-1092-1
PG 11
WC Biochemistry & Molecular Biology; Oncology
SC Biochemistry & Molecular Biology; Oncology
GA JK3KY
UT WOS:000494745200002
PM 31684964
OA Green Published, gold
DA 2021-10-28
ER

PT J
AU Hyrenius-Wittsten, A
   Roybal, KT
AF Hyrenius-Wittsten, Axel
   Roybal, Kole T.
TI Paving New Roads for CARs
SO TRENDS IN CANCER
LA English
DT Review
ID CHIMERIC ANTIGEN RECEPTOR; MODIFIED T-CELLS; 4-1BB COSTIMULATION;
   LYMPHOCYTES; SUPERIOR; DOMAIN; SURVIVAL; IMMUNOTHERAPY; RECOGNITION;
   ACTIVATION
AB Chimeric antigen receptor (CAR)-T cell therapy has had unprecedented impact in the treatment of hematological malignancies with few therapeutic options. However, it is clear that new strategies to enhance CAR-T cell function in solid tumors are needed to make these living drugs widely applicable. The roadblock in solid tumors has led to a surge in the development of strategies to enhance CAR-T cells through advanced receptor design, new tumor sensing mechanisms, coexpression of genes that improve T cell function or stimulate tumor immunity, and precise genome editing. Here we provide an overview of the current state of the art in CAR-T cell engineering and a framework for the development of next-generation immune cell therapies with synthetic biology.
C1 [Hyrenius-Wittsten, Axel; Roybal, Kole T.] Univ Calif San Francisco, Dept Microbiol & Immunol, San Francisco, CA 94143 USA.
   [Hyrenius-Wittsten, Axel; Roybal, Kole T.] Parker Inst Canc Immunotherapy, San Francisco, CA 94129 USA.
   [Roybal, Kole T.] Chan Zuckerberg Biohub, San Francisco, CA 94158 USA.
   [Roybal, Kole T.] Univ Calif San Francisco, Helen Diller Family Comprehens Canc Ctr, San Francisco, CA 94143 USA.
RP Roybal, KT (corresponding author), Univ Calif San Francisco, Dept Microbiol & Immunol, San Francisco, CA 94143 USA.; Roybal, KT (corresponding author), Parker Inst Canc Immunotherapy, San Francisco, CA 94129 USA.; Roybal, KT (corresponding author), Chan Zuckerberg Biohub, San Francisco, CA 94158 USA.; Roybal, KT (corresponding author), Univ Calif San Francisco, Helen Diller Family Comprehens Canc Ctr, San Francisco, CA 94143 USA.
EM kole.roybal@ucsf.edu
OI Hyrenius Wittsten, Axel/0000-0002-1239-4954
FU Swedish Research CouncilSwedish Research CouncilEuropean Commission;
   Parker Institute for Cancer Immunotherapy; UCSF Helen Diller Family
   Comprehensive Cancer CenterUniversity of California System; Chan
   Zuckerberg Biohub; NIH Director's New Innovator AwardUnited States
   Department of Health & Human ServicesNational Institutes of Health (NIH)
   - USA [DP2 CA239143]; Cancer Research UKCancer Research UK; Kleberg
   Foundation
FX A.H-W. is funded by the Swedish Research Council. K.T.R. is funded by
   the Parker Institute for Cancer Immunotherapy, the UCSF Helen Diller
   Family Comprehensive Cancer Center, the Chan Zuckerberg Biohub, an NIH
   Director's New Innovator Award (DP2 CA239143), Cancer Research UK, and
   the Kleberg Foundation.
CR Alabanza L, 2017, MOL THER, V25, P2452, DOI 10.1016/j.ymthe.2017.07.013
   Bridgeman JS, 2014, CLIN EXP IMMUNOL, V175, P258, DOI 10.1111/cei.12216
   Bridgeman JS, 2010, J IMMUNOL, V184, P6938, DOI 10.4049/jimmunol.0901766
   Cantor JM, 2015, CANCER IMMUNOL RES, V3, P661, DOI 10.1158/2326-6066.CIR-13-0226
   Cheadle EJ, 2014, J IMMUNOL, V192, P3654, DOI 10.4049/jimmunol.1302148
   Chen KH, 2018, LEUKEMIA, V32, P402, DOI 10.1038/leu.2017.302
   Chen LP, 2013, NAT REV IMMUNOL, V13, P227, DOI 10.1038/nri3405
   Chiocca EA, 2019, SCI TRANSL MED, V11, DOI 10.1126/scitranslmed.aaw5680
   Cho JH, 2018, CELL, V173, P1426, DOI 10.1016/j.cell.2018.03.038
   Choi BD, 2019, NAT BIOTECHNOL, V37, P1049, DOI 10.1038/s41587-019-0192-1
   Craddock JA, 2010, J IMMUNOTHER, V33, P780, DOI 10.1097/CJI.0b013e3181ee6675
   Curran KJ, 2015, MOL THER, V23, P769, DOI 10.1038/mt.2015.4
   D'Aloia MM, 2016, CYTOTHERAPY, V18, P278, DOI 10.1016/j.jcyt.2015.10.014
   Desnoyers LR, 2013, SCI TRANSL MED, V5, DOI 10.1126/scitranslmed.3006682
   Di Stasi A, 2009, BLOOD, V113, P6392, DOI 10.1182/blood-2009-03-209650
   Dougan M, 2018, CANCER IMMUNOL RES, V6, P389, DOI 10.1158/2326-6066.CIR-17-0495
   Eyquem J, 2017, NATURE, V543, P113, DOI 10.1038/nature21405
   Fedorov VD, 2013, SCI TRANSL MED, V5, DOI 10.1126/scitranslmed.3006597
   Feucht J, 2019, NAT MED, V25, P82, DOI 10.1038/s41591-018-0290-5
   FitzerAttas CJ, 1997, J BIOL CHEM, V272, P8551, DOI 10.1074/jbc.272.13.8551
   Foster AE, 2017, MOL THER, V25, P2176, DOI 10.1016/j.ymthe.2017.06.014
   Friedmann-Morvinski D, 2005, BLOOD, V105, P3087, DOI 10.1182/blood-2004-09-3737
   Gomes-Silva D, 2017, CELL REP, V21, P17, DOI 10.1016/j.celrep.2017.09.015
   Gosse JA, 2005, J IMMUNOL, V175, P2123, DOI 10.4049/jimmunol.175.4.2123
   Grada Z, 2013, MOL THER-NUCL ACIDS, V2, DOI 10.1038/mtna.2013.32
   Guedan S, 2018, JCI INSIGHT, V3, DOI 10.1172/jci.insight.96976
   Guedan S, 2014, BLOOD, V124, P1070, DOI 10.1182/blood-2013-10-535245
   Guest RD, 2005, J IMMUNOTHER, V28, P203, DOI 10.1097/01.cji.0000161397.96582.59
   Haynes NM, 2001, J IMMUNOL, V166, P182, DOI 10.4049/jimmunol.166.1.182
   Hudecek M, 2015, CANCER IMMUNOL RES, V3, P125, DOI 10.1158/2326-6066.CIR-14-0127
   Hurton LV, 2016, P NATL ACAD SCI USA, V113, pE7788, DOI 10.1073/pnas.1610544113
   Hutmacher C, 2019, ADV DRUG DELIVER REV, V141, P67, DOI 10.1016/j.addr.2018.09.002
   June CH, 2018, NEW ENGL J MED, V379, P64, DOI 10.1056/NEJMra1706169
   Kagoya Y, 2018, NAT MED, V24, P352, DOI 10.1038/nm.4478
   Kahlon KS, 2004, CANCER RES, V64, P9160, DOI 10.1158/0008-5472.CAN-04-0454
   Kawalekar OU, 2016, IMMUNITY, V44, P712, DOI 10.1016/j.immuni.2016.02.023
   Kloss CC, 2018, MOL THER, V26, P1855, DOI 10.1016/j.ymthe.2018.05.003
   Kloss CC, 2013, NAT BIOTECHNOL, V31, P71, DOI 10.1038/nbt.2459
   Kong S, 2012, CLIN CANCER RES, V18, P5949, DOI 10.1158/1078-0432.CCR-12-0319
   Kosuri S, 2013, P NATL ACAD SCI USA, V110, P14024, DOI 10.1073/pnas.1301301110
   Lim WA, 2017, CELL, V168, P724, DOI 10.1016/j.cell.2017.01.016
   Long AH, 2015, NAT MED, V21, P581, DOI 10.1038/nm.3838
   Markley JC, 2010, BLOOD, V115, P3508, DOI 10.1182/blood-2009-09-241398
   Moraga I, 2017, ELIFE, V6, DOI 10.7554/eLife.22882
   Murad JM, 2018, BEST PRACT RES CL HA, V31, P176, DOI 10.1016/j.beha.2018.03.003
   Pegram HJ, 2012, BLOOD, V119, P4133, DOI 10.1182/blood-2011-12-400044
   Penafuerte C, 2009, CANCER RES, V69, P9020, DOI 10.1158/0008-5472.CAN-09-2322
   Rafiq S, 2018, NAT BIOTECHNOL, V36, P847, DOI 10.1038/nbt.4195
   Ramello MC, 2019, SCI SIGNAL, V12, DOI 10.1126/scisignal.aap9777
   Roth TL, 2018, NATURE, V559, P405, DOI 10.1038/s41586-018-0326-5
   Roybal KT, 2016, CELL, V167, P419, DOI 10.1016/j.cell.2016.09.011
   Roybal KT, 2016, CELL, V164, P770, DOI 10.1016/j.cell.2016.01.011
   Sadelain M, 2013, CANCER DISCOV, V3, P388, DOI 10.1158/2159-8290.CD-12-0548
   Salter AI, 2018, SCI SIGNAL, V11, DOI 10.1126/scisignal.aat6753
   Shah NN, 2019, NAT REV CLIN ONCOL, V16, P372, DOI 10.1038/s41571-019-0184-6
   Shum T, 2017, CANCER DISCOV, V7, P1238, DOI 10.1158/2159-8290.CD-17-0538
   Silva DA, 2019, NATURE, V565, P186, DOI 10.1038/s41586-018-0830-7
   Simeonov DR, 2019, ANNU REV IMMUNOL, V37, P571, DOI 10.1146/annurev-immunol-042718-041522
   Sommermeyer D, 2016, LEUKEMIA, V30, P492, DOI 10.1038/leu.2015.247
   Sporeno E, 1996, BLOOD, V87, P4510, DOI 10.1182/blood.V87.11.4510.bloodjournal87114510
   Tamada K, 2012, CLIN CANCER RES, V18, P6436, DOI 10.1158/1078-0432.CCR-12-1449
   Underhill DM, 2007, TRENDS IMMUNOL, V28, P66, DOI 10.1016/j.it.2006.12.004
   Wang D., 2018, JCI INSIGHT, V3, P985
   Watanabe N, 2016, ONCOIMMUNOLOGY, V5, DOI 10.1080/2162402X.2016.1253656
   Wilkie S, 2010, J BIOL CHEM, V285, P25538, DOI 10.1074/jbc.M110.127951
   Wu CY, 2015, SCIENCE, V350, DOI 10.1126/science.aab4077
   Ying ZT, 2019, NAT MED, V25, P947, DOI 10.1038/s41591-019-0421-7
   Zhang L, 2015, CLIN CANCER RES, V21, P2278, DOI 10.1158/1078-0432.CCR-14-2085
   Zhao YB, 2009, J IMMUNOL, V183, P5563, DOI 10.4049/jimmunol.0900447
   Zhao Z, 2015, 2015 INTERNATIONAL CONFERENCE ON CIVIL ENGINEERING AND ROCK ENGINEERING, ICCERE 2015, P282
   Zhou PH, 2014, NATURE, V506, P52, DOI 10.1038/nature12988
NR 71
TC 9
Z9 9
U1 0
U2 6
PU CELL PRESS
PI CAMBRIDGE
PA 50 HAMPSHIRE ST, FLOOR 5, CAMBRIDGE, MA 02139 USA
SN 2405-8025
EI 2405-8033
J9 TRENDS CANCER
JI Trends Cancer
PD OCT
PY 2019
VL 5
IS 10
BP 583
EP 592
DI 10.1016/j.trecan.2019.09.005
PG 10
WC Oncology
SC Oncology
GA JL9UV
UT WOS:000495871700005
PM 31706506
DA 2021-10-28
ER

PT J
AU Bezverbnaya, K
   Mathews, A
   Sidhu, J
   Helsen, CW
   Bramson, JL
AF Bezverbnaya, Ksenia
   Mathews, Ashish
   Sidhu, Jesse
   Helsen, Christopher W.
   Bramson, Jonathan L.
TI Tumor-targeting domains for chimeric antigen receptor T cells
SO IMMUNOTHERAPY
LA English
DT Article
DE adoptive cell therapy; antigen recognition; CAR; engineered T cells;
   immunotherapy
ID ANKYRIN REPEAT PROTEINS; SINGLE-CHAIN FV; AFFINITY MATURATION;
   ANTITUMOR-ACTIVITY; THERAPEUTIC INDEX; HUMAN-ANTIBODIES; GROWTH-FACTOR;
   GENE-THERAPY; HUMAN ADULT; STEM-CELLS
AB Immunotherapy with chimeric antigen receptor (CAR) T cells has been advancing steadily in clinical trials. Since the ability of engineered T cells to recognize intended tumor-associated targets is crucial for the therapeutic success, antigen-binding domains play an important role in shaping T-cell responses. Single-chain antibody and T-cell receptor fragments, natural ligands, repeat proteins, combinations of the above and universal tag-specific domains have all been used in the antigen-binding moiety of chimeric receptors. Here we outline the advantages and disadvantages of different domains, discuss the concepts of affinity and specificity, and highlight the recent progress of each targeting strategy.
C1 [Bezverbnaya, Ksenia; Mathews, Ashish; Sidhu, Jesse; Helsen, Christopher W.; Bramson, Jonathan L.] McMaster Univ, Dept Pathol & Mol Med, Hamilton, ON, Canada.
RP Bramson, JL (corresponding author), McMaster Univ, Dept Pathol & Mol Med, Hamilton, ON, Canada.
EM bramsonj@mcmaster.ca
OI Bramson, Jonathan/0000-0003-2874-6886
FU Terry Fox Foundation; Samuel Family Foundation; Canadian Breast Cancer
   FoundationCanadian Cancer Society (CCS); Juravinski Cancer Centre
   Foundation; Owen and Marta Boris Foundation; Canadian Institutes for
   Health ResearchCanadian Institutes of Health Research (CIHR); BioCanRx;
   Triumvira Immunologics, Inc.
FX All authors work in the Bramson lab at McMaster University. The Bramson
   lab gratefully acknowledges funding from the following sources: Terry
   Fox Foundation, Samuel Family Foundation, Canadian Breast Cancer
   Foundation, Juravinski Cancer Centre Foundation, Owen and Marta Boris
   Foundation, Canadian Institutes for Health Research, BioCanRx and
   Triumvira Immunologics, Inc. The authors have no other relevant
   affiliations or financial involvement with any organization or entity
   with a financial interest in or financial conflict with the subject
   matter or materials discussed in the manuscript apart from those
   disclosed. No writing assistance was utilized in the production of this
   manuscript.
CR Abate-Daga D, 2014, HUM GENE THER, V25, P1003, DOI 10.1089/hum.2013.209
   Ahmed N, 2015, J CLIN ONCOL, V33, P1688, DOI 10.1200/JCO.2014.58.0225
   Ahmed N, 2010, CLIN CANCER RES, V16, P474, DOI 10.1158/1078-0432.CCR-09-1322
   AlexanderMiller MA, 1996, P NATL ACAD SCI USA, V93, P4102, DOI 10.1073/pnas.93.9.4102
   Ali SA, 2016, BLOOD, V128, P1688, DOI 10.1182/blood-2016-04-711903
   Almasbak H, 2016, J IMMUNOL RES, V2016, DOI 10.1155/2016/5474602
   Alonso-Camino V, 2013, MOL THER-NUCL ACIDS, V2, DOI 10.1038/mtna.2013.19
   Beatty GL, 2014, CANCER IMMUNOL RES, V2, P112, DOI 10.1158/2326-6066.CIR-13-0170
   Bo G, 2015, J CELL IMMUNOTHER, V2, P28
   Bonifant CL, 2016, MOL THER-ONCOLYTICS, V3, DOI 10.1038/mto.2016.11
   Brown CE, 2015, CLIN CANCER RES, V21, P4062, DOI 10.1158/1078-0432.CCR-15-0428
   Brudno JN, 2016, BLOOD, V127, P3321, DOI 10.1182/blood-2016-04-703751
   Cameron BJ, 2013, SCI TRANSL MED, V5, DOI 10.1126/scitranslmed.3006034
   Campochiaro PA, 2013, AM J OPHTHALMOL, V155, P697, DOI 10.1016/j.ajo.2012.09.032
   Caruso HG, 2015, CANCER RES, V75, P3505, DOI 10.1158/0008-5472.CAN-15-0139
   Chervin AS, 2009, J IMMUNOL, V183, P1166, DOI 10.4049/jimmunol.0900054
   Chinnasamy D, 2010, J CLIN INVEST, V120, P3953, DOI 10.1172/JCI43490
   Chmielewski M, 2004, J IMMUNOL, V173, P7647, DOI 10.4049/jimmunol.173.12.7647
   Chmielewski M, 2012, GASTROENTEROLOGY, V143, P1095, DOI 10.1053/j.gastro.2012.06.037
   Cole DK, 2016, J CLIN INVEST, V126, P2191, DOI 10.1172/JCI85679
   Dai H, 2016, JNCI-J NATL CANCER I, V108, P1
   Davies DM, 2012, MOL MED, V18, P565, DOI 10.2119/molmed.2011.00493
   Deng ZL, 2015, BMC IMMUNOL, V16, DOI 10.1186/s12865-014-0064-x
   Dhanik A, 2016, BMC BIOINFORMATICS, V17, DOI 10.1186/s12859-016-1150-2
   EATON BE, 1995, CHEM BIOL, V2, P633, DOI 10.1016/1074-5521(95)90023-3
   Farajnia S, 2014, IMMUNOPHARM IMMUNOT, V36, P297, DOI 10.3109/08923973.2014.945126
   Gao HP, 2014, CLIN CANCER RES, V20, P6418, DOI 10.1158/1078-0432.CCR-14-1170
   GLOCKSHUBER R, 1992, BIOCHEMISTRY-US, V31, P1270, DOI 10.1021/bi00120a002
   Grada Z, 2013, MOL THER-NUCL ACIDS, V2, DOI 10.1038/mtna.2013.32
   Grupp SA, 2015, 57 AM SOC HEM ANN M
   Haase K, 2015, BIOINFORMATICS, V31, P1854, DOI 10.1093/bioinformatics/btv068
   Hammill JA, 2015, J IMMUNOTHER CANCER, V3, DOI 10.1186/s40425-015-0099-4
   Harris DT, 2016, TRENDS PHARMACOL SCI, V37, P220, DOI 10.1016/j.tips.2015.11.004
   Haso W, 2013, BLOOD, V121, P1165, DOI 10.1182/blood-2012-06-438002
   Hegde M, 2016, J CLIN INVEST, V126, P3036, DOI 10.1172/JCI83416
   Hombach AA, 2016, MOL THER, V24, P1423, DOI 10.1038/mt.2016.82
   Hu DM, 2015, PLOS ONE, V10, DOI 10.1371/journal.pone.0129125
   Huang GX, 2012, CANCER RES, V72, P271, DOI 10.1158/0008-5472.CAN-11-2778
   Hudecek M, 2010, BLOOD, V116, P4532, DOI 10.1182/blood-2010-05-283309
   Hwang DE, 2016, PLOS ONE, V11, DOI 10.1371/journal.pone.0152522
   Kahlon KS, 2004, CANCER RES, V64, P9160, DOI 10.1158/0008-5472.CAN-04-0454
   Kalaitsidou M, 2015, IMMUNOTHERAPY-UK, V7, P487, DOI [10.2217/IMT.14.123, 10.2217/imt.14.123]
   Katz SC, 2015, CLIN CANCER RES, V21, P3149, DOI 10.1158/1078-0432.CCR-14-1421
   Kieke MC, 1999, P NATL ACAD SCI USA, V96, P5651, DOI 10.1073/pnas.96.10.5651
   Kochenderfer JN, 2015, J CLIN ONCOL, V33, P540, DOI 10.1200/JCO.2014.56.2025
   Kochenderfer JN, 2010, BLOOD, V116, P3875, DOI 10.1182/blood-2010-01-265041
   Kudo K, 2014, CANCER RES, V74, P93, DOI 10.1158/0008-5472.CAN-13-1365
   Kunkele A, 2017, CLIN CANCER RES, V23, P466, DOI 10.1158/1078-0432.CCR-16-0354
   KUO SC, 1993, BIOPHYS J, V65, P2191, DOI 10.1016/S0006-3495(93)81277-3
   Lee SC, 2012, P NATL ACAD SCI USA, V109, P3299, DOI 10.1073/pnas.1113193109
   Linette GP, 2013, BLOOD, V122, P863, DOI 10.1182/blood-2013-03-490565
   Liu L, 2015, J VIROL, V89, P6685, DOI 10.1128/JVI.00474-15
   Liu XJ, 2015, CANCER RES, V75, P3596, DOI 10.1158/0008-5472.CAN-15-0159
   Louis CU, 2011, BLOOD, V118, P6050, DOI 10.1182/blood-2011-05-354449
   Ma JSY, 2016, P NATL ACAD SCI USA, V113, pE450, DOI 10.1073/pnas.1524193113
   Ma Q, 2016, CYTOTHERAPY, V18, P985, DOI 10.1016/j.jcyt.2016.05.001
   Mardiros A, 2013, BLOOD, V122, P3138, DOI 10.1182/blood-2012-12-474056
   Maude SL, 2015, BLOOD, V126, P683
   Maus MV, 2013, CANCER IMMUNOL RES, V1, P26, DOI 10.1158/2326-6066.CIR-13-0006
   Maus MV, 2016, CLIN CANCER RES, V22, P1875, DOI 10.1158/1078-0432.CCR-15-1433
   Maynard J, 2005, J IMMUNOL METHODS, V306, P51, DOI 10.1016/j.jim.2005.07.022
   Miller JA, 2010, P NATL ACAD SCI USA, V107, P12698, DOI 10.1073/pnas.0914257107
   Moot R, 2015, BLOOD, V126, DOI 10.1182/blood.V126.23.3244.3244
   Morgan RA, 2013, J IMMUNOTHER, V36, P133, DOI 10.1097/CJI.0b013e3182829903
   Morgan RA, 2010, MOL THER, V18, P843, DOI 10.1038/mt.2010.24
   Morris EC, 2016, BLOOD, V127, P3305, DOI 10.1182/blood-2015-11-629071
   Nakazawa Y, 2016, J HEMATOL ONCOL, V9, DOI 10.1186/s13045-016-0256-3
   Newick K, 2016, MOL THER-ONCOLYTICS, V3, DOI 10.1038/mto.2016.6
   Pansri P, 2009, BMC BIOTECHNOL, V9, DOI 10.1186/1472-6750-9-6
   Pecorari F, 1999, J MOL BIOL, V285, P1831, DOI 10.1006/jmbi.1998.2422
   Perales-Puchalt A, 2016, CLIN CANC RES
   Perchiacca JM, 2012, ANNU REV CHEM BIOMOL, V3, P263, DOI 10.1146/annurev-chembioeng-062011-081052
   Pluckthun A, 2015, ANNU REV PHARMACOL, V55, P489, DOI 10.1146/annurev-pharmtox-010611-134654
   Porter DL, 2015, SCI TRANSL MED, V7, DOI 10.1126/scitranslmed.aac5415
   Posey AD, 2016, IMMUNITY, V44, P1444, DOI 10.1016/j.immuni.2016.05.014
   Poulsen TR, 2011, J IMMUNOL, V187, P4229, DOI 10.4049/jimmunol.1000928
   Prapa M, 2015, ONCOTARGET, V6, P24884, DOI 10.18632/oncotarget.4670
   PRESS MF, 1990, ONCOGENE, V5, P953
   Richman SA, 2009, MOL IMMUNOL, V46, P902, DOI 10.1016/j.molimm.2008.09.021
   Ritchie DS, 2013, MOL THER, V21, P2122, DOI 10.1038/mt.2013.154
   Rodgers DT, 2016, P NATL ACAD SCI USA, V113, pE459, DOI 10.1073/pnas.1524155113
   Rudnick SI, 2009, CANCER BIOTHER RADIO, V24, P155, DOI 10.1089/cbr.2009.0627
   Ruella M, 2016, CURR HEMATOL MALIG R, V11, P368, DOI 10.1007/s11899-016-0336-z
   Sadelain M, 2013, CANCER DISCOV, V3, P388, DOI 10.1158/2159-8290.CD-12-0548
   Sampson JH, 2014, CLIN CANCER RES, V20, P972, DOI 10.1158/1078-0432.CCR-13-0709
   Sautto GA, 2016, GUT, V65, P512, DOI 10.1136/gutjnl-2014-308316
   Sblattero D, 2000, NAT BIOTECHNOL, V18, P75, DOI 10.1038/71958
   Scholler J, 2012, SCI TRANSL MED, V4, DOI 10.1126/scitranslmed.3003761
   Schuberth PC, 2013, GENE THER, V20, P386, DOI 10.1038/gt.2012.48
   Seeger MA, 2013, PROTEIN SCI, V22, P1239, DOI 10.1002/pro.2312
   Shaffer DR, 2011, BLOOD, V117, P4304, DOI 10.1182/blood-2010-04-278218
   SLAMON DJ, 1987, SCIENCE, V235, P177, DOI 10.1126/science.3798106
   Slawin KM, 2016, ASCO M ABSTR S2, V34, P206
   Spear P, 2013, IMMUNOL CELL BIOL, V91, P435, DOI 10.1038/icb.2013.17
   Stone JD, 2014, CANCER IMMUNOL IMMUN, V63, P1163, DOI 10.1007/s00262-014-1586-z
   Stone JD, 2009, IMMUNOLOGY, V126, P165, DOI 10.1111/j.1365-2567.2008.03015.x
   Tamada K, 2012, CLIN CANCER RES, V18, P6436, DOI 10.1158/1078-0432.CCR-12-1449
   Urbanska K, 2015, CANCER IMMUNOL RES, V3, P1130, DOI 10.1158/2326-6066.CIR-15-0047
   Urbanska K, 2012, CANCER RES, V72, P1844, DOI 10.1158/0008-5472.CAN-11-3890
   VanSeggelen H, 2015, MOL THER, V23, P1600, DOI 10.1038/mt.2015.119
   Vaughan TJ, 1996, NAT BIOTECHNOL, V14, P309, DOI 10.1038/nbt0396-309
   Velikovsky CA, 2009, NAT STRUCT MOL BIOL, V16, P725, DOI 10.1038/nsmb.1619
   Vera J, 2006, BLOOD, V108, P3890, DOI 10.1182/blood-2006-04-017061
   Vigano S, 2012, CLIN DEV IMMUNOL, DOI 10.1155/2012/153863
   Wang QS, 2015, MOL THER, V23, P184, DOI 10.1038/mt.2014.164
   WHITLOW M, 1993, PROTEIN ENG, V6, P989, DOI 10.1093/protein/6.8.989
   Wilkie S, 2008, J IMMUNOL, V180, P4901, DOI 10.4049/jimmunol.180.7.4901
   Worn A, 2001, J MOL BIOL, V305, P989, DOI 10.1006/jmbi.2000.4265
   You FT, 2016, SCI CHINA LIFE SCI, V59, P386, DOI 10.1007/s11427-016-5024-7
   Zah E, 2016, CANCER IMMUNOL RES, V4, P498, DOI 10.1158/2326-6066.CIR-15-0231
   Zeh HJ, 2016, J IMMUNOL J IMMUNOL, V162, P989
   Zhang G, 2014, SCI REP-UK, V4, DOI 10.1038/srep03571
   Zhang T, 2005, BLOOD, V106, P1544, DOI 10.1182/blood-2004-11-4365
   Zhang WY, 2016, SIGNAL TRANSDUCT TAR, V1, DOI 10.1038/sigtrans.2016.2
   Zhao Q, 2015, LEUKEMIA, V29, P2238, DOI 10.1038/leu.2015.125
   Zheng-Bradley X, 2010, GENOME BIOL, V11, DOI 10.1186/gb-2010-11-12-r124
   Zhong S, 2013, P NATL ACAD SCI USA, V110, P6973, DOI 10.1073/pnas.1221609110
   Zhou HH, 2011, J BIOL CHEM, V286, P31676, DOI 10.1074/jbc.M111.235184
   CLIN CANC RES
NR 119
TC 5
Z9 5
U1 1
U2 20
PU FUTURE MEDICINE LTD
PI LONDON
PA UNITEC HOUSE, 3RD FLOOR, 2 ALBERT PLACE, FINCHLEY CENTRAL, LONDON, N3
   1QB, ENGLAND
SN 1750-743X
EI 1750-7448
J9 IMMUNOTHERAPY-UK
JI Immunotherapy
PD JAN
PY 2017
VL 9
IS 1
BP 33
EP 46
DI 10.2217/imt-2016-0103
PG 14
WC Immunology
SC Immunology
GA EP6NW
UT WOS:000397497200006
PM 28000526
DA 2021-10-28
ER

PT J
AU Feng, YR
   Liu, XY
   Li, XR
   Zhou, YT
   Song, ZR
   Zhang, J
   Shi, BJ
   Wang, JX
AF Feng, Yaru
   Liu, Xiuying
   Li, Xiaorui
   Zhou, Yating
   Song, Zhiru
   Zhang, Jing
   Shi, Bingjie
   Wang, Jianxun
TI Novel BCMA-OR-CD38 tandem-dual chimeric antigen receptor T cells
   robustly control multiple myeloma
SO ONCOIMMUNOLOGY
LA English
DT Article
DE Tandem-CAR T; CD38 CAR; BCMA CAR; multiple myeloma; antigen escape
ID PRECLINICAL EVALUATION; MATURATION ANTIGEN; CD38; THERAPY; DARATUMUMAB;
   REMISSIONS; ESCAPE; TARGET
AB BCMA-targeting chimeric antigen receptor (CAR)-T cell therapy has shown remarkable clinical efficacy against multiple myeloma, yet antigen escape and tumor relapse still occur after the use of these therapies. Designing CAR-T therapies that targets multiple antigens simultaneously seems a feasible way to avoid antigen escape, and it has been extensively studied elsewhere. Here, we report novel BCMA-OR-CD38 Tan CAR T cells that can trigger robust cytotoxicity against target cells expressing either BCMA or CD38. We demonstrate that, in in vitro studies, these BCMA-OR-CD38 Tan CAR T cells exhibit similar CAR expression, superior cytotoxicity and antigen-stimulated T cell proliferation as compared to single-targeted CAR T cells or CD38-OR-BCMA Tan CAR T cells. Importantly, these BCMA-OR-CD38 Tan CAR-T cells can achieve complete tumor clearance in myeloma-bearing mice with no relapse observed through the course of these experiments. Finally, this BCMA-OR-CD38 Tan CAR was fully compatible with existing clinical grade T cell manufacturing procedures and can be implemented using current clinical protocols. Taken together, our results present an effective solution to the challenge of antigen escape in BCMA CAR T-cell therapies.
C1 [Feng, Yaru; Liu, Xiuying; Li, Xiaorui; Zhou, Yating; Song, Zhiru; Zhang, Jing; Shi, Bingjie; Wang, Jianxun] Beijing Univ Chinese Med, Sch Life Sci, Northeast Corner Intersect Yangguang South St & B, Beijing 102488, Peoples R China.
   [Wang, Jianxun] Beijing Univ Chinese Med, Shenzhen Res Inst, Dept Gene & Cellular Therapy, Shenzhen, Peoples R China.
RP Shi, BJ; Wang, JX (corresponding author), Beijing Univ Chinese Med, Sch Life Sci, Northeast Corner Intersect Yangguang South St & B, Beijing 102488, Peoples R China.
EM shibingjie@bucm.edu.cn; jianxun.wang@bucm.edu.cn
FU "Double First-Class" guidance special faculty construction project of
   The Chinese Education Commission [100004150051]
FX This study was supported by "Double First-Class" guidance special
   faculty construction project of The Chinese Education Commission
   (100004150051)
CR Ali SA, 2016, BLOOD, V128, P1688, DOI 10.1182/blood-2016-04-711903
   Anurathapan U, 2014, MOL THER, V22, P623, DOI 10.1038/mt.2013.262
   Bhatnagar V, 2017, ONCOLOGIST, V22, P1347, DOI 10.1634/theoncologist.2017-0229
   Bianchi G, 2015, BLOOD, V126, P300, DOI 10.1182/blood-2015-03-575365
   Bonello F, 2018, EXPERT OPIN BIOL TH, V18, P1209, DOI 10.1080/14712598.2018.1544240
   Bos TJ, 2010, J BIOTECHNOL, V150, P37, DOI 10.1016/j.jbiotec.2010.07.010
   Brudno JN, 2018, J CLIN ONCOL, V36, P2267, DOI 10.1200/JCO.2018.77.8084
   Carpenter RO, 2013, CLIN CANCER RES, V19, P2048, DOI 10.1158/1078-0432.CCR-12-2422
   Chim CS, 2018, LEUKEMIA, V32, P252, DOI 10.1038/leu.2017.329
   Drent E, 2018, PLOS ONE, V13, DOI 10.1371/journal.pone.0197349
   Drent E, 2017, MOL THER, V25, P1946, DOI 10.1016/j.ymthe.2017.04.024
   Drent E, 2016, HAEMATOLOGICA, V101, P616, DOI 10.3324/haematol.2015.137620
   Fedorov VD, 2013, SCI TRANSL MED, V5, DOI 10.1126/scitranslmed.3006597
   FUNARO A, 1993, EUR J IMMUNOL, V23, P2407, DOI 10.1002/eji.1830231005
   Gagelmann N, 2020, LEUKEMIA, V34, P2317, DOI 10.1038/s41375-020-0930-x
   Gagelmann N, 2020, EUR J HAEMATOL, V104, P318, DOI 10.1111/ejh.13380
   Gao ZT, 2019, J GENET GENOMICS, V46, P367, DOI 10.1016/j.jgg.2019.06.007
   Grada Z, 2013, MOL THER-NUCL ACIDS, V2, DOI 10.1038/mtna.2013.32
   Green DJ, 2018, BLOOD, V132, DOI 10.1182/blood-2018-99-117729
   Gurney Mark, 2020, Haematologica, VOnline ahead of print, DOI 10.3324/haematol.2020.271908
   Hegde M, 2016, J CLIN INVEST, V126, P3036, DOI 10.1172/JCI83416
   Hegde M, 2013, MOL THER, V21, P2087, DOI 10.1038/mt.2013.185
   Hideshima T, 2007, NAT REV CANCER, V7, P585, DOI 10.1038/nrc2189
   Kochenderfer JN, 2009, J IMMUNOTHER, V32, P689, DOI 10.1097/CJI.0b013e3181ac6138
   Kumar M, 2001, HUM GENE THER, V12, P1893, DOI 10.1089/104303401753153947
   Lam N, 2020, NAT COMMUN, V11, DOI 10.1038/s41467-019-14119-9
   LEO R, 1992, ANN HEMATOL, V64, P132, DOI 10.1007/BF01697400
   Li CG, 2019, BLOOD, V134, DOI 10.1182/blood-2019-130340
   Lokhorst HM, 2015, NEW ENGL J MED, V373, P1207, DOI 10.1056/NEJMoa1506348
   Majzner RG, 2018, CANCER DISCOV, V8, P1219, DOI 10.1158/2159-8290.CD-18-0442
   Maude SL, 2018, NEW ENGL J MED, V378, P439, DOI 10.1056/NEJMoa1709866
   Mikhael J, 2020, LEUKEMIA, V34, P3298, DOI 10.1038/s41375-020-0857-2
   Mikkilineni L, 2017, BLOOD, V130, P2594, DOI 10.1182/blood-2017-06-793869
   Mullard A, 2021, NAT REV DRUG DISCOV, V20, P332, DOI 10.1038/d41573-021-00063-1
   Munshi NC, 2021, NEW ENGL J MED, V384, P705, DOI 10.1056/NEJMoa2024850
   Nijhof IS, 2015, LEUKEMIA, V29, P2039, DOI 10.1038/leu.2015.123
   Raje N, 2019, NEW ENGL J MED, V380, P1726, DOI 10.1056/NEJMoa1817226
   Samur MK, 2021, NAT COMMUN, V12, DOI 10.1038/s41467-021-21177-5
   Schuster SJ, 2017, NEW ENGL J MED, V377, P2545, DOI 10.1056/NEJMoa1708566
   Till BG, 2012, BLOOD, V119, P3940, DOI 10.1182/blood-2011-10-387969
   Tong C, 2020, BLOOD, V136, P1632, DOI 10.1182/blood.2020005278
   Tumaini B, 2013, CYTOTHERAPY, V15, P1406, DOI 10.1016/j.jcyt.2013.06.003
   Turtle CJ, 2017, J CLIN ONCOL, V35, P3010, DOI 10.1200/JCO.2017.72.8519
   van der Schans JJ, 2020, FRONT ONCOL, V10, DOI 10.3389/fonc.2020.01362
   Weimer T, 2008, THROMB HAEMOSTASIS, V99, P659, DOI 10.1160/TH07-08-0525
   Zah E, 2020, NAT COMMUN, V11, DOI 10.1038/s41467-020-16160-5
   Zah E, 2016, CANCER IMMUNOL RES, V4, P498, DOI 10.1158/2326-6066.CIR-15-0231
   Zhao WH, 2018, J HEMATOL ONCOL, V11, DOI 10.1186/s13045-018-0681-6
   Zhao Y, 2017, HUM GENE THER METHOD, V28, P205, DOI 10.1089/hgtb.2017.078
   Zhou LH, 2019, J HEMATOL ONCOL, V12, DOI 10.1186/s13045-019-0799-1
NR 50
TC 0
Z9 0
U1 3
U2 3
PU TAYLOR & FRANCIS INC
PI PHILADELPHIA
PA 530 WALNUT STREET, STE 850, PHILADELPHIA, PA 19106 USA
SN 2162-402X
J9 ONCOIMMUNOLOGY
JI OncoImmunology
PD JAN 1
PY 2021
VL 10
IS 1
AR 1959102
DI 10.1080/2162402X.2021.1959102
PG 11
WC Oncology; Immunology
SC Oncology; Immunology
GA UB2NW
UT WOS:000685688900001
PM 34434610
OA gold, Green Published
DA 2021-10-28
ER

PT J
AU Kotch, C
   Barrett, D
   Teachey, DT
AF Kotch, Chelsea
   Barrett, David
   Teachey, David T.
TI Tocilizumab for the treatment of chimeric antigen receptor T
   cell-induced cytokine release syndrome
SO EXPERT REVIEW OF CLINICAL IMMUNOLOGY
LA English
DT Review
DE Chimeric antigen receptor T cells (CAR T); chimeric antigen receptor T
   cell related encephalopathy syndrome (CRES); cytokine release syndrome
   (CRS); hemophagocytic lymphohistiocytosis (HLH); immune effector
   cell-associated neurotoxicity syndrome (ICANS); interleukin 6 (IL-6);
   neurotoxicity (NT); tisagenlecleucel; tocilizumab
ID ACUTE LYMPHOBLASTIC-LEUKEMIA; ADOPTIVE IMMUNOTHERAPY; B-ALL; THERAPY;
   ACTIVATION; BLINATUMOMAB; TRANSPLANTATION; NEUROTOXICITY; ENCEPHALITIS;
   BIOMARKERS
AB Introduction: Cancer-directed immunotherapies are transforming the landscape in oncology as new and exciting therapies move from the laboratory to the bedside. Chimeric antigen receptor T (CAR-T) cells are one of these novel therapies, demonstrating impressive efficacy against B-cell malignancies. With the development of new therapies, it is not uncommon to identify new and unanticipated toxicities. CAR-T cells cause unique toxicities not typically found with traditional cytotoxic chemotherapy or small molecule inhibitors. Areas covered: CAR-T cell associated toxicities include cytokine release syndrome (CRS) and CAR-T cell-related encephalopathy syndrome (CRES), alternatively known as immune effector cell-associated neurotoxicity syndrome (ICANS). Prompt identification and management of CRS and CRES are imperative for the prevention of life-threatening complications of these innovative therapies. This literature review describes the seminal trials of CD19-directed immunotherapy and the pathophysiology and management of the toxicities found with CAR-T cells. In addition, the use of the interleukin-6 receptor antibody tocilizumab for CRS is reviewed. Expert opinion: This review describes the recommended management of CRS and CRES and examines the current limitations in management. Alternative therapies for the treatment of CAR-T cell related toxicities are also explored. Furthermore, the review proposes future directions for research.
C1 [Kotch, Chelsea; Barrett, David; Teachey, David T.] Univ Penn, Dept Pediat, Div Oncol, Childrens Hosp Philadelphia,Perelman Sch Med, Philadelphia, PA 19104 USA.
RP Teachey, DT (corresponding author), Childrens Hosp Philadelphia, Pediat, Div Oncol, 3008 CTRB,3501 Civ Ctr Blvd, Philadelphia, PA 19104 USA.
EM teacheyd@email.chop.edu
OI Kotch, Chelsea/0000-0001-6561-575X; Teachey, David/0000-0001-7373-8987
FU NCI NIH HHSUnited States Department of Health & Human ServicesNational
   Institutes of Health (NIH) - USANIH National Cancer Institute (NCI) [R01
   CA193776] Funding Source: Medline
CR Abboud R, 2016, BIOL BLOOD MARROW TR, V22, P1851, DOI 10.1016/j.bbmt.2016.06.010
   Brentjens RJ, 2007, CLIN CANCER RES, V13, P5426, DOI 10.1158/1078-0432.CCR-07-0674
   Brudno JN, 2016, BLOOD, V127, P3321, DOI 10.1182/blood-2016-04-703751
   Clarke RL, 2018, AM ASS CANC RES ANN
   Davila ML, 2014, SCI TRANSL MED, V6, DOI 10.1126/scitranslmed.3008226
   Fitzgerald JC, 2017, CRIT CARE MED, V45, pE124, DOI 10.1097/CCM.0000000000002053
   Fry TJ, 2018, NAT MED, V24, P20, DOI 10.1038/nm.4441
   Gallenga CE, 2019, J BIOL REG HOMEOS AG, V33, P1
   Garbers C, 2018, NAT REV DRUG DISCOV, V17, P395, DOI 10.1038/nrd.2018.45
   George B, 2016, IMMUNOTHERAPY-UK, V8, P135, DOI 10.2217/imt.15.108
   Gilbert MJ, 2017, SOC IMM CANC NAT HAR
   Grupp SA, 2018, AM SOC HEM ANN M SAN
   Gust J, 2017, CANCER DISCOV, V7, P1404, DOI 10.1158/2159-8290.CD-17-0698
   Haile WB, 2016, NEUROBIOL DIS, V92, P137, DOI 10.1016/j.nbd.2016.02.007
   Hay KA, 2017, BLOOD, V130, P2295, DOI 10.1182/blood-2017-06-793141
   Heink S, 2017, NAT IMMUNOL, V18, P74, DOI 10.1038/ni.3632
   Holtzman NG, 2016, BIOL BLOOD MARROW TR, V22, pS324, DOI 10.1016/j.bbmt.2015.11.800
   Kantarjian H, 2017, NEW ENGL J MED, V376, P836, DOI 10.1056/NEJMoa1609783
   Kawalekar OU, 2016, IMMUNITY, V44, P380, DOI 10.1016/j.immuni.2016.01.021
   Kenderian SS, 2016, BLOOD, V128, DOI 10.1182/blood.V128.22.652.652
   Kochenderfer JN, 2017, J CLIN ONCOL, V35, DOI 10.1200/JCO.2016.71.3024
   Le RQ, 2018, ONCOLOGIST, V23, P943, DOI 10.1634/theoncologist.2018-0028
   Lee DW, 2019, BIOL BLOOD MARROW TR, V25, P625, DOI 10.1016/j.bbmt.2018.12.758
   Lee DW, 2014, BLOOD, V124, P188, DOI 10.1182/blood-2014-05-552729
   Lu PH, 2018, J CLIN ONCOL, V36, DOI 10.1200/JCO.2018.36.15_suppl.3041
   Ma AD, 2012, BLOOD, V120, DOI 10.1182/blood.V120.21.2135.2135
   Mackall CL, 2017, CANCER DISCOV, V7, P1371, DOI 10.1158/2159-8290.CD-17-1084
   Maude SL, 2018, NEW ENGL J MED, V378, P439, DOI 10.1056/NEJMoa1709866
   Maude SL, 2014, NEW ENGL J MED, V371, P1507, DOI 10.1056/NEJMoa1407222
   Maude SL, 2014, CANCER J, V20, P119, DOI 10.1097/PPO.0000000000000035
   Maus MV, 2013, CANCER IMMUNOL RES, V1, P26, DOI 10.1158/2326-6066.CIR-13-0006
   Mueller KT, 2017, BLOOD, V130, P2317, DOI 10.1182/blood-2017-06-786129
   Neelapu SS, 2017, NEW ENGL J MED, V377, P2531, DOI 10.1056/NEJMoa1707447
   Neelapu SS, 2018, NAT REV CLIN ONCOL, V15, P47, DOI 10.1038/nrclinonc.2017.148
   Norelli M, 2018, NAT MED, V24, P739, DOI 10.1038/s41591-018-0036-4
   Park JH, 2018, NEW ENGL J MED, V378, P449, DOI 10.1056/NEJMoa1709919
   Richman SA, 2018, CANCER IMMUNOL RES, V6, P36, DOI 10.1158/2326-6066.CIR-17-0211
   Rotz SJ, 2017, PEDIATR BLOOD CANCER, V64, DOI 10.1002/pbc.26642
   Santomasso BD, 2018, CANCER DISCOV, V8, P958, DOI 10.1158/2159-8290.CD-17-1319
   Shalabi H, 2018, J IMMUNOTHER, V41, P350, DOI 10.1097/CJI.0000000000000241
   Sterner RM, 2019, BLOOD, V133, P697, DOI 10.1182/blood-2018-10-881722
   Strome SE, 2007, ONCOLOGIST, V12, P1084, DOI 10.1634/theoncologist.12-9-1084
   Stroud CRG, 2019, J ONCOL PHARM PRACT, V25, P551, DOI 10.1177/1078155217745144
   Teachey DT, 2016, CANCER DISCOV, V6, P664, DOI 10.1158/2159-8290.CD-16-0040
   Teachey DT, 2013, BLOOD, V121, P5154, DOI 10.1182/blood-2013-02-485623
   Till BG, 2012, BLOOD, V119, P3940, DOI 10.1182/blood-2011-10-387969
   von Stackelberg A, 2016, J CLIN ONCOL, V34, P4381, DOI 10.1200/JCO.2016.67.3301
   Winkler U, 1999, BLOOD, V94, P2217, DOI 10.1182/blood.V94.7.2217.419k02_2217_2224
   Xu XJ, 2012, J PEDIATR-US, V160, P984, DOI 10.1016/j.jpeds.2011.11.046
NR 49
TC 82
Z9 88
U1 4
U2 17
PU TAYLOR & FRANCIS LTD
PI ABINGDON
PA 2-4 PARK SQUARE, MILTON PARK, ABINGDON OR14 4RN, OXON, ENGLAND
SN 1744-666X
EI 1744-8409
J9 EXPERT REV CLIN IMMU
JI Expert Rev. Clin. Immunol.
PD AUG 3
PY 2019
VL 15
IS 8
BP 813
EP 822
DI 10.1080/1744666X.2019.1629904
PG 10
WC Immunology
SC Immunology
GA IO0DL
UT WOS:000479049500002
PM 31219357
OA Green Accepted
HC Y
HP N
DA 2021-10-28
ER

PT J
AU Qin, VM
   D'Souza, C
   Neeson, PJ
   Zhu, JJ
AF Qin, Vicky Mengfei
   D'Souza, Criselle
   Neeson, Paul J.
   Zhu, Joe Jiang
TI Chimeric Antigen Receptor beyond CAR-T Cells
SO CANCERS
LA English
DT Review
DE chimeric antigen receptor; immune cell; endodomain; combination therapy
AB Simple Summary
   Chimeric antigen receptors (CAR) are engineered molecules expressed on the cell surface that can recognise specific proteins and deliver an activation signal to the cells. Human T lymphocytes equipped with CAR, also called CAR-T cells, can target and kill tumour cells. This technology has been successfully used in treating some of the blood cancers in the last decade. Although the majority of research interest in CAR technology has been focused on CAR-T cells to date, the CAR design has also been used in other types of immune cells to fight against cancers. In this review, we discuss recent advances in CAR design beyond that used in conventional CAR-T cells and their novel indications to develop more potent CAR-based therapy for cancers.
   Chimeric antigen receptors (CAR) are genetically engineered receptors that can recognise specific antigens and subsequently activate downstream signalling. Human T cells engineered to express a CAR, also known as CAR-T cells, can target a specific tumour antigen on the cell surface to mediate a cytotoxic response against the tumour. CAR-T cell therapy has achieved remarkable success in treating hematologic malignancies, but not in solid tumours. Currently, extensive research is being carried out to make CAR-T cells a therapy for solid tumours. To date, most of the research interest in the field has focused on cytotoxic T lymphocytes as the carrier of CAR products. However, in addition to T cells, the CAR design can be introduced in other immune cells, such as natural killer (NK)/NKT cells, gamma delta T cells, mucosal-associated invariant T (MAIT) cells, dendritic cells (DC), macrophages, regulatory T cells (Treg), B cells, etc. Some of the CAR-engineered immune cells, such as CAR- gamma delta T and CAR-NK/NK-T cells, are directly involved in the anti-tumour response, demonstrated in preclinical studies and/or clinical trials. CAR-Tregs showed promising therapeutic potential in treating autoimmune diseases. In particular, B cells engineered with chimeric receptors can be used as a platform for long-term delivery of therapeutic proteins, such as recombinant antibodies or protein replacement, in an antigen-specific manner. CAR technology is one of the most powerful engineering platforms in immunotherapy, especially for the treatment of cancers. In this review, we will discuss the recent application of the CAR design in non-CAR-T cells and future opportunities in immunotherapy.
C1 [Qin, Vicky Mengfei; D'Souza, Criselle; Neeson, Paul J.; Zhu, Joe Jiang] Peter MacCallum Canc Ctr, Canc Immunol Program, Melbourne, Vic 3000, Australia.
   [Qin, Vicky Mengfei] Univ Melbourne, Dept Clin Pathol, Melbourne, Vic 3010, Australia.
   [D'Souza, Criselle; Neeson, Paul J.; Zhu, Joe Jiang] Univ Melbourne, Sir Peter MacCallum Dept Oncol, Melbourne, Vic 3010, Australia.
RP Neeson, PJ; Zhu, JJ (corresponding author), Peter MacCallum Canc Ctr, Canc Immunol Program, Melbourne, Vic 3000, Australia.; Neeson, PJ; Zhu, JJ (corresponding author), Univ Melbourne, Sir Peter MacCallum Dept Oncol, Melbourne, Vic 3010, Australia.
EM Vicky.Qin@petermac.org; Criselle.DSouza@petermac.org;
   Paul.Neeson@petermac.org; Joe.Zhu@petermac.org
OI Dsouza, Criselle/0000-0003-2257-6388; Zhu, Joe/0000-0003-4416-7040
CR Bald T, 2020, NAT IMMUNOL, V21, P835, DOI 10.1038/s41590-020-0728-z
   Blat D, 2014, MOL THER, V22, P1018, DOI 10.1038/mt.2014.41
   Boroughs AC, 2019, JCI INSIGHT, V4, DOI 10.1172/jci.insight.126194
   Brentjens RJ, 2003, NAT MED, V9, P279, DOI 10.1038/nm827
   Capsomidis A, 2018, MOL THER, V26, P354, DOI 10.1016/j.ymthe.2017.12.001
   Chen Z, 2017, MUCOSAL IMMUNOL, V10, P58, DOI 10.1038/mi.2016.39
   Corbett AJ, 2014, NATURE, V509, P361, DOI 10.1038/nature13160
   D'Souza C, 2018, MOL IMMUNOL, V103, P46, DOI 10.1016/j.molimm.2018.08.022
   Daher M, 2021, BLOOD, V137, P624, DOI 10.1182/blood.2020007748
   Dawson NAJ, 2020, SCI TRANSL MED, V12, DOI 10.1126/scitranslmed.aaz3866
   Deniger DC, 2013, MOL THER, V21, P638, DOI 10.1038/mt.2012.267
   Di Mitri D, 2019, CELL REP, V28, P2156, DOI 10.1016/j.celrep.2019.07.068
   ESHHAR Z, 1993, P NATL ACAD SCI USA, V90, P720, DOI 10.1073/pnas.90.2.720
   Fesnak AD, 2016, NAT REV CANCER, V16, P566, DOI 10.1038/nrc.2016.97
   Fisher J, 2019, SCI SIGNAL, V12, DOI 10.1126/scisignal.aax1872
   Fisher J, 2017, MOL THER, V25, P1234, DOI 10.1016/j.ymthe.2017.03.002
   Fleischer LC, 2020, MOL THER-ONCOLYTICS, V18, P149, DOI 10.1016/j.omto.2020.06.003
   Fry TJ, 2018, NAT MED, V24, P20, DOI 10.1038/nm.4441
   Gherardin NA, 2016, IMMUNITY, V44, P32, DOI 10.1016/j.immuni.2015.12.005
   Giavridis T, 2018, NAT MED, V24, P731, DOI 10.1038/s41591-018-0041-7
   Godfrey DI, 2018, IMMUNITY, V48, P453, DOI 10.1016/j.immuni.2018.03.009
   Godfrey DI, 2015, NAT IMMUNOL, V16, P1114, DOI 10.1038/ni.3298
   Guerriero JL, 2017, NATURE, V543, P428, DOI 10.1038/nature21409
   Harrer DC, 2017, BMC CANCER, V17, DOI 10.1186/s12885-017-3539-3
   Heczey A, 2020, NAT MED, V26, P1686, DOI 10.1038/s41591-020-1074-2
   Heczey A, 2014, BLOOD, V124, P2824, DOI 10.1182/blood-2013-11-541235
   Helmink BA, 2020, NATURE, V577, P549, DOI 10.1038/s41586-019-1922-8
   Hildner K, 2008, SCIENCE, V322, P1097, DOI 10.1126/science.1164206
   Hong MH, 2020, CANCER CELL, V38, P473, DOI 10.1016/j.ccell.2020.07.005
   Hung KL, 2018, MOL THER, V26, P456, DOI 10.1016/j.ymthe.2017.11.012
   Imura Y, 2020, JCI INSIGHT, V5, DOI 10.1172/jci.insight.136185
   Kakimi K, 2020, J IMMUNOTHER CANCER, V8, DOI 10.1136/jitc-2020-001185
   Kaneda MM, 2016, NATURE, V539, P437, DOI 10.1038/nature19834
   Kantoff PW, 2010, NEW ENGL J MED, V363, P411, DOI 10.1056/NEJMoa1001294
   Klichinsky M, 2020, NAT BIOTECHNOL, V38, P947, DOI 10.1038/s41587-020-0462-y
   Koay HF, 2016, NAT IMMUNOL, V17, P1300, DOI 10.1038/ni.3565
   Kok L, 2020, J EXP MED, V217, DOI 10.1084/jem.20191711
   Lelaidier M, 2015, ONCOTARGET, V6, P29440, DOI 10.18632/oncotarget.4984
   Li Y, 2018, CELL STEM CELL, V23, P181, DOI 10.1016/j.stem.2018.06.002
   Liu EL, 2020, NEW ENGL J MED, V382, P545, DOI 10.1056/NEJMoa1910607
   Lucca LE, 2020, NAT REV IMMUNOL, V20, P680, DOI 10.1038/s41577-020-0296-3
   MacDonald KG, 2016, J CLIN INVEST, V126, P1413, DOI 10.1172/JCI82771
   Mackay LK, 2015, IMMUNITY, V43, P1101, DOI 10.1016/j.immuni.2015.11.008
   Maher J, 2002, NAT BIOTECHNOL, V20, P70, DOI 10.1038/nbt0102-70
   Maier B, 2020, NATURE, V580, P257, DOI 10.1038/s41586-020-2134-y
   Malfitano AM, 2020, CANCERS, V12, DOI 10.3390/cancers12071987
   Mardiana S, 2019, SCI TRANSL MED, V11, DOI 10.1126/scitranslmed.aaw2293
   McDaniel JR, 2018, CANCER IMMUNOL IMMUN, V67, P729, DOI 10.1007/s00262-018-2123-2
   McEwen-Smith RM, 2015, CANCER IMMUNOL RES, V3, P425, DOI 10.1158/2326-6066.CIR-15-0062
   Mikulak J, 2019, JCI INSIGHT, V4, DOI 10.1172/jci.insight.125884
   Miller JS, 2005, BLOOD, V105, P3051, DOI 10.1182/blood-2004-07-2974
   Moffett HF, 2019, SCI IMMUNOL, V4, DOI 10.1126/sciimmunol.aax0644
   Morgan RA, 2010, MOL THER, V18, P843, DOI 10.1038/mt.2010.24
   Morrissey MA, 2018, ELIFE, V7, DOI 10.7554/eLife.36688
   Ngai H, 2018, J IMMUNOL, V201, P2141, DOI 10.4049/jimmunol.1800429
   Nielsen SR, 2016, NAT CELL BIOL, V18, P549, DOI 10.1038/ncb3340
   Park JH, 2018, NEW ENGL J MED, V378, P449, DOI 10.1056/NEJMoa1709919
   Pesch T, 2019, FRONT IMMUNOL, V10, DOI 10.3389/fimmu.2019.02630
   Pierini A, 2017, JCI INSIGHT, V2, DOI 10.1172/jci.insight.92865
   Plitas G, 2016, CANCER IMMUNOL RES, V4, P721, DOI 10.1158/2326-6066.CIR-16-0193
   Prager I, 2019, J EXP MED, V216, P2113, DOI 10.1084/jem.20181454
   Rafiq S, 2020, NAT REV CLIN ONCOL, V17, P147, DOI 10.1038/s41571-019-0297-y
   Riegert P, 1998, J IMMUNOL, V161, P4066
   ROSENBERG SA, 1986, SCIENCE, V233, P1318, DOI 10.1126/science.3489291
   Rotolo A, 2018, CANCER CELL, V34, P596, DOI 10.1016/j.ccell.2018.08.017
   Rozenbaum M, 2020, FRONT IMMUNOL, V11, DOI 10.3389/fimmu.2020.01347
   Ruella M, 2018, NAT MED, V24, P1499, DOI 10.1038/s41591-018-0201-9
   Sadelain M, 2017, NATURE, V545, P423, DOI 10.1038/nature22395
   Sadelain M, 2013, CANCER DISCOV, V3, P388, DOI 10.1158/2159-8290.CD-12-0548
   Schenkel JM, 2014, IMMUNITY, V41, P886, DOI 10.1016/j.immuni.2014.12.007
   Sebestyen Z, 2020, NAT REV DRUG DISCOV, V19, P169, DOI 10.1038/s41573-019-0038-z
   Shalapour S, 2015, NATURE, V521, P94, DOI 10.1038/nature14395
   Sharabi A, 2018, NAT REV DRUG DISCOV, V17, P823, DOI 10.1038/nrd.2018.148
   Shimasaki N, 2020, NAT REV DRUG DISCOV, V19, P200, DOI 10.1038/s41573-019-0052-1
   Silva-Santos B, 2019, NAT REV CANCER, V19, P392, DOI 10.1038/s41568-019-0153-5
   Small EJ, 2006, J CLIN ONCOL, V24, P3089, DOI 10.1200/JCO.2005.04.5252
   Srour SA, 2020, BLOOD, V135, P862, DOI 10.1182/blood.2019002920
   Steinbach K, 2018, FRONT IMMUNOL, V9, DOI 10.3389/fimmu.2018.02827
   Suh HC, 2018, BLOOD, V132, DOI 10.1182/blood-2018-99-115296
   Tang XW, 2018, AM J CANCER RES, V8, P1083
   Tenspolde M, 2019, J AUTOIMMUN, V103, DOI 10.1016/j.jaut.2019.05.017
   Tian GW, 2016, J CLIN INVEST, V126, P2341, DOI 10.1172/JCI83476
   Wang MH, 2020, NEW ENGL J MED, V382, P1331, DOI 10.1056/NEJMoa1914347
   Wang XM, 2020, BLOOD ADV, V4, P1950, DOI 10.1182/bloodadvances.2020001510
   Williford JM, 2019, SCI ADV, V5, DOI 10.1126/sciadv.aay1357
   Xiao L, 2019, MOL THER, V27, P1114, DOI 10.1016/j.ymthe.2019.03.011
   Xu X, 2019, CLIN CANCER RES, V25, P7126, DOI 10.1158/1078-0432.CCR-19-0421
   Yong YK, 2018, FRONT IMMUNOL, V9, DOI 10.3389/fimmu.2018.00472
   Yoon J, 2017, BLOOD, V129, P238, DOI 10.1182/blood-2016-07-727834
   Zhang L, 2020, J HEMATOL ONCOL, V13, DOI 10.1186/s13045-020-00983-2
   Zhang L, 2015, CLIN CANCER RES, V21, P2278, DOI 10.1158/1078-0432.CCR-14-2085
   Zhang WL, 2019, BRIT J CANCER, V121, P837, DOI 10.1038/s41416-019-0578-3
NR 92
TC 2
Z9 2
U1 3
U2 8
PU MDPI
PI BASEL
PA ST ALBAN-ANLAGE 66, CH-4052 BASEL, SWITZERLAND
EI 2072-6694
J9 CANCERS
JI Cancers
PD FEB
PY 2021
VL 13
IS 3
AR 404
DI 10.3390/cancers13030404
PG 17
WC Oncology
SC Oncology
GA QC6TE
UT WOS:000614967300001
PM 33499101
OA Green Published, gold
DA 2021-10-28
ER

PT J
AU Xi, B
   Berahovich, R
   Zhou, H
   Xu, S
   Wei, YH
   Guan, J
   Harto, H
   Guan, J
   Wu, LJ
   Ana, DS
   Cerignoil, F
   Lamarche, B
   Abassi, YA
   Golubovskaya, V
AF Xi, Biao
   Berahovich, Robert
   Zhou, Hua
   Xu, Shirley
   Wei, Yuehua
   Guan, Jasper
   Harto, Hizkia
   Guan, Jian
   Wu, Lijun
   Ana, David Santa
   Cerignoil, Fabio
   Lamarche, Brandon
   Abassi, Yama A.
   Golubovskaya, Vita
TI A Real-time Potency Assay for Chimeric Antigen Receptor T Cells
   Targeting Solid and Hematological Cancer Cells
SO JOVE-JOURNAL OF VISUALIZED EXPERIMENTS
LA English
DT Article
DE Immunology and Infection; Issue 153; chimeric antigen receptor; adoptive
   cell therapy; lentiviral gene transfer; T cells; cancer immunotherapy;
   RTCA; in vitro; functional assay; cytotoxicity; potency
ID LABEL-FREE; MEDIATED CYTOTOXICITY; THERAPY; IMMUNOTHERAPY; CHALLENGES;
   SYSTEM
AB Chimeric antigen receptor (CAR) T-cell therapy for cancer has achieved significant clinical benefit for resistant and refractory hematological malignancies such as childhood acute lymphocytic leukemia. Efforts are currently underway to extend this promising therapy to solid tumors in addition to other hematological cancers. Here, we describe the development and production of potent CAR T cells targeting antigens with unique or preferential expression on solid and liquid tumor cells. The in vitro potency of these CAR T cells is then evaluated in real-time using the highly sensitive impedance-based xCELLigence assay. Specifically, the impact of different costimulatory signaling domains, such as glucocorticoid-induced tumor necrosis factor receptor (TNFR)-related protein (GITR), on the in vitro potency of CAR T cells is examined. This report includes protocols for: generating CAR T cells for preclinical studies using lentiviral gene transduction, expanding CAR T cells, validating CAR expression, and running and analyzing xCELLigence potency assays.
C1 [Xi, Biao; Ana, David Santa; Cerignoil, Fabio; Lamarche, Brandon; Abassi, Yama A.] ACEA Biosci Inc, San Diego, CA 92121 USA.
   [Berahovich, Robert; Zhou, Hua; Xu, Shirley; Wei, Yuehua; Guan, Jasper; Harto, Hizkia; Guan, Jian; Wu, Lijun; Golubovskaya, Vita] ProMab Biotechnol Inc, Richmond, CA 94806 USA.
   [Ana, David Santa] ACEA Therapeut, San Diego, CA USA.
RP Xi, B (corresponding author), ACEA Biosci Inc, San Diego, CA 92121 USA.; Golubovskaya, V (corresponding author), ProMab Biotechnol Inc, Richmond, CA 94806 USA.
EM bxi@aceabio.com; vita.gol@promab.com
CR Abassi YA, 2004, J IMMUNOL METHODS, V292, P195, DOI 10.1016/j.jim.2004.06.022
   Androulla MN, 2018, CURR PHARM BIOTECHNO, V19, P5, DOI 10.2174/1389201019666180418095526
   Celgene, 2017, CELG CORP BLUEB BIOA
   Celyad, 2017, CEL ANN FDA ACC IND
   Cerignoli F, 2018, PLOS ONE, V13, DOI 10.1371/journal.pone.0193498
   Chiu CH, 2017, J ORTHOP SURG RES, V12, DOI 10.1186/s13018-017-0652-6
   D'Aloia MM, 2018, CELL DEATH DIS, V9, DOI 10.1038/s41419-018-0278-6
   Davenport A. J., 2012, CANC IMMUNOLOGY RES, V3, P483
   De Wolf C, 2017, CYTOTHERAPY, V19, P784, DOI 10.1016/j.jcyt.2017.03.076
   Erskine CL, 2012, JOVE-J VIS EXP, DOI 10.3791/3683
   FDA, 2017, GUID IND POT TESTS C
   FDA, 2017, FDA APPR BRINGS 1 GE
   FDA, 2017, FDA APPR CAR T CELL
   Fry TJ, 2018, NAT MED, V24, P20, DOI 10.1038/nm.4441
   Glamann J, 2006, ASSAY DRUG DEV TECHN, V4, P555, DOI 10.1089/adt.2006.4.555
   Golubovskaya VCAR-T, 2017, CANCERS, V9
   Golubovskaya V, 2018, FRONT BIOSCI-LANDMRK, V23, P2245, DOI 10.2741/4703
   Guedan S, 2018, JCI INSIGHT, V3, DOI 10.1172/jci.insight.96976
   Hegde M, 2016, J CLIN INVEST, V126, P3036, DOI 10.1172/JCI83416
   Hilger JM, 2017, DRUG DISCOV TODAY, V22, P1808, DOI 10.1016/j.drudis.2017.07.015
   HOLDEN HT, 1977, JNCI-J NATL CANCER I, V58, P611, DOI 10.1093/jnci/58.3.611
   Huang YT, 2017, J THORAC DIS, V9, pE168, DOI 10.21037/jtd.2017.02.30
   Jin JJ, 2018, J TRANSL MED, V16, DOI 10.1186/s12967-018-1384-z
   June CH, 2018, SCIENCE, V359, P1361, DOI 10.1126/science.aar6711
   Ke N, 2011, METHODS MOL BIOL, V740, P33, DOI 10.1007/978-1-61779-108-6_6
   Lamarche B J., 2016, GENETIC ENG BIOTECHN, V36, P18
   Limame R, 2012, PLOS ONE, V7, DOI 10.1371/journal.pone.0046536
   Liu BS, 2017, J HEMATOL ONCOL, V10, DOI 10.1186/s13045-017-0535-7
   Ma SH, 2013, J IMMUNOL, V190
   Mukherjee M, 2017, MOL THER, V25, P1757, DOI 10.1016/j.ymthe.2017.06.003
   Nelson D. L., 2001, CURRENT PROTOCOLS IM, V27
   Newick K, 2017, ANNU REV MED, V68, P139, DOI 10.1146/annurev-med-062315-120245
   Sheridan C, 2018, NAT BIOTECHNOL, V36, P375, DOI 10.1038/nbt0518-375
   Solly K, 2004, ASSAY DRUG DEV TECHN, V2, P363, DOI 10.1089/adt.2004.2.363
   Somanchi SS, 2015, PLOS ONE, V10, DOI 10.1371/journal.pone.0141074
   Weiskopf K, 2017, EUR J CANCER, V76, P100, DOI 10.1016/j.ejca.2017.02.013
   Xia AL, 2017, ONCOTARGET, V8, P90521, DOI 10.18632/oncotarget.19361
   Xu Dandan, 2018, Oncotarget, V9, P13991, DOI 10.18632/oncotarget.24179
   Xu JJ, 2018, ONCOL LETT, V16, P2063, DOI 10.3892/ol.2018.8946
   Yamamoto K, 2016, SCI REP-UK, V6, DOI 10.1038/srep30073
   Yang YM, 2015, CURR OPIN HEMATOL, V22, P509, DOI 10.1097/MOH.0000000000000181
   Yong CSM, 2017, IMMUNOL CELL BIOL, V95, P356, DOI 10.1038/icb.2016.128
   Zaritskaya L, 2010, EXPERT REV VACCINES, V9, P601, DOI 10.1586/ERV.10.49
   Zhu J, 2006, J IMMUNOL METHODS, V309, P25, DOI 10.1016/j.jim.2005.10.018
NR 44
TC 1
Z9 1
U1 0
U2 2
PU JOURNAL OF VISUALIZED EXPERIMENTS
PI CAMBRIDGE
PA 1 ALEWIFE CENTER, STE 200, CAMBRIDGE, MA 02140 USA
SN 1940-087X
J9 JOVE-J VIS EXP
JI J. Vis. Exp.
PD NOV
PY 2019
IS 153
AR e59033
DI 10.3791/59033
PG 9
WC Multidisciplinary Sciences
SC Science & Technology - Other Topics
GA JS5RF
UT WOS:000500362600004
PM 31789308
OA Bronze
DA 2021-10-28
ER

PT J
AU Elavia, N
   Panch, SR
   McManus, A
   Bikkani, T
   Szymanski, J
   Highfill, SL
   Jin, P
   Brudno, J
   Kochenderfer, J
   Stroncek, DF
AF Elavia, Nasha
   Panch, Sandhya R.
   McManus, Andrew
   Bikkani, Thejaswi
   Szymanski, James
   Highfill, Steven L.
   Jin, Ping
   Brudno, Jennifer
   Kochenderfer, James
   Stroncek, David F.
TI Effects of starting cellular material composition on chimeric antigen
   receptor T-cell expansion and characteristics
SO TRANSFUSION
LA English
DT Article
ID CD19; REMISSION
AB BACKGROUND When manufacturing chimeric antigen receptor (CAR) T cells using anti-CD3/anti-CD28 beads, ex vivo T-cell expansion is dependent on the composition of leukocytes used in the manufacturing process. We investigated the effects of leukocyte composition on CAR T-cell expansion and characteristics using an alternative manufacturing method. METHODS Anti-B-cell maturation antigen and CD19-CAR T cells were manufactured using autologous peripheral blood mononuclear cell (PBMNC) concentrates. The PBMNCs were enriched for lymphocytes using density gradient separation, which were used for CAR T-cell culture initiation. T-cell expansion was stimulated with soluble anti-CD3 and interleukin-2. RESULTS Fifty-one CAR T-cell products were evaluated; 28 anti-B-cell maturation antigen (BCMA) CAR T cells produced for 24 patients and 27 CD19 CAR T cells produced for 24 patients. CAR T-cell expansion was reduced when greater quantities of monocytes were present in the post-density gradient separation PBMNCs. In addition, the ratio of CD4 to CD8 cells in the CAR T-cell products after 7 days of culture was dependent on the quantity of monocytes, RBCs, and neutrophils in the post-density gradient separation PBMNCs. Greater quantities of monocytes and RBCs were associated with a greater proportion of CD4+ cells and greater quantities of neutrophils were associated with a greater proportion of CD8+ cells. CONCLUSIONS The composition of leukocytes used to manufacture CAR T cells can affect cell expansion and the composition of CAR T-cell products. More uniform or complete lymphocyte enrichment of PBMNCs improves the consistency of final CAR T-cell products.
C1 [Elavia, Nasha; Panch, Sandhya R.; McManus, Andrew; Bikkani, Thejaswi; Szymanski, James; Highfill, Steven L.; Jin, Ping; Stroncek, David F.] NCI, Dept Transfus Med, Bethesda, MD 20892 USA.
   [Elavia, Nasha; Panch, Sandhya R.; McManus, Andrew; Bikkani, Thejaswi; Szymanski, James; Highfill, Steven L.; Jin, Ping; Stroncek, David F.] NCI, Ctr Cellular Engn, NIH, Clin Ctr, Bethesda, MD 20892 USA.
   [Brudno, Jennifer; Kochenderfer, James] NCI, Expt Transplantat & Immunol Branch, Bethesda, MD 20892 USA.
   [Brudno, Jennifer; Kochenderfer, James] NIH, Bldg 10, Bethesda, MD 20892 USA.
RP Stroncek, DF (corresponding author), NIH, Ctr Cellular Engn, Clin Ctr, 10 Ctr Dr MSC 1184,Bldg 10,Room 1C711, Bethesda, MD 20892 USA.
EM dstroncek@cc.nih.gov
RI Kochenderfer, James/X-5231-2019
FU Intramural Research Program of the National Institutes of Health,
   National Cancer InstituteUnited States Department of Health & Human
   ServicesNational Institutes of Health (NIH) - USANIH National Cancer
   Institute (NCI); National Institutes of Health Clinical CenterUnited
   States Department of Health & Human ServicesNational Institutes of
   Health (NIH) - USA; CLINICAL CENTER [ZIACL002119] Funding Source: NIH
   RePORTER
FX This research was supported by the Intramural Research Program of the
   National Institutes of Health, National Cancer Institute, and the
   National Institutes of Health Clinical Center.
CR Ali SA, 2016, BLOOD, V128, P1688, DOI 10.1182/blood-2016-04-711903
   Basford Christina, 2010, Int J Stem Cells, V3, P32
   Brudno JN, 2018, J CLIN ONCOL, V36, P2267, DOI 10.1200/JCO.2018.77.8084
   Fox J., 2019, R COMPANION APPL REG
   Fry TJ, 2018, NAT MED, V24, P20, DOI 10.1038/nm.4441
   Gardner RA, 2017, BLOOD, V129, P3322, DOI 10.1182/blood-2017-02-769208
   Gee AP, 2018, BEST PRACT RES CL HA, V31, P126, DOI 10.1016/j.beha.2018.01.002
   Hollyman D, 2009, J IMMUNOTHER, V32, P169, DOI 10.1097/CJI.0b013e318194a6e8
   Lee DW, 2015, LANCET, V385, P517, DOI 10.1016/S0140-6736(14)61403-3
   Lock D, 2017, HUM GENE THER, V28, P914, DOI 10.1089/hum.2017.111
   Lu TYL, 2016, HUM GENE THER METHOD, V27, P209, DOI 10.1089/hgtb.2016.120
   Mazzanti B, 2017, BLOOD TRANSFUS-ITALY, V15, P577, DOI 10.2450/2016.0057-16
   Mock U, 2016, CYTOTHERAPY, V18, P1002, DOI 10.1016/j.jcyt.2016.05.009
   Park JH, 2018, NEW ENGL J MED, V378, P449, DOI 10.1056/NEJMoa1709919
   Ravianayake S, 2015, CYTOTHERAPY, V17, P1251, DOI 10.1016/j.jcyt.2015.05.013
   Sommermeyer D, 2016, LEUKEMIA, V30, P492, DOI 10.1038/leu.2015.247
   Stroncek DF, 2017, J TRANSL MED, V15, DOI 10.1186/s12967-017-1160-5
   Stroncek DF, 2016, CYTOTHERAPY, V18, P893, DOI 10.1016/j.jcyt.2016.04.003
   Tibshirani R, 1997, STAT MED, V16, P385, DOI 10.1002/(SICI)1097-0258(19970228)16:4<385::AID-SIM380>3.0.CO;2-3
   Tumaini B, 2013, CYTOTHERAPY, V15, P1406, DOI 10.1016/j.jcyt.2013.06.003
   Zhu FL, 2018, CYTOTHERAPY, V20, P394, DOI 10.1016/j.jcyt.2017.09.005
NR 21
TC 11
Z9 11
U1 0
U2 4
PU WILEY
PI HOBOKEN
PA 111 RIVER ST, HOBOKEN 07030-5774, NJ USA
SN 0041-1132
EI 1537-2995
J9 TRANSFUSION
JI Transfusion
PD MAY
PY 2019
VL 59
IS 5
BP 1755
EP 1764
DI 10.1111/trf.15287
PG 10
WC Hematology
SC Hematology
GA HX7IP
UT WOS:000467578600022
PM 30973976
DA 2021-10-28
ER

PT J
AU Juillerat, A
   Tkach, D
   Busser, BW
   Temburni, S
   Valton, J
   Duclert, A
   Poirot, L
   Depil, S
   Duchateau, P
AF Juillerat, Alexandre
   Tkach, Diane
   Busser, Brian W.
   Temburni, Sonal
   Valton, Julien
   Duclert, Aymeric
   Poirot, Laurent
   Depil, Stephane
   Duchateau, Philippe
TI Modulation of chimeric antigen receptor surface expression by a small
   molecule switch
SO BMC BIOTECHNOLOGY
LA English
DT Article
DE Chimeric antigen receptor; Cell engineering; Small molecule switch
ID NS3 PROTEASE INHIBITOR; T-CELLS; CAR; ASUNAPREVIR; PROTEINS; DENSITY;
   IDENTIFICATION; IMMUNOTHERAPY; RECOGNITION; EFFICACY
AB Background: Engineered therapeutic cells have attracted a great deal of interest due to their potential applications in treating a wide range of diseases, including cancer and autoimmunity. Chimeric antigen receptor (CAR) T-cells are designed to detect and kill tumor cells that present a specific, predefined antigen. The rapid expansion of targeted antigen beyond CD19, has highlighted new challenges, such as autoactivation and T-cell fratricide, that could impact the capacity to manufacture engineered CAR T-cells. Therefore, the development of strategies to control CAR expression at the surface of T-cells and their functions is under intense investigations.
   Results: Here, we report the development and evaluation of an off-switch directly embedded within a CAR construct (SWIFF-CAR). The incorporation of a self-cleaving degradation moiety controlled by a protease/protease inhibitor pair allowed the ex vivo tight and reversible control of the CAR surface presentation and the subsequent CAR-induced signaling and cytolytic functions of the engineered T-cells using the cell permeable Asunaprevir (ASN) small molecule.
   Conclusions: The strategy described in this study could, in principle, be broadly adapted to CAR T-cells development to circumvent some of the possible hurdle of CAR T-cell manufacturing. This system essentially creates a CAR T-cell with an integrated functional rheostat.
C1 [Juillerat, Alexandre; Tkach, Diane; Busser, Brian W.; Temburni, Sonal; Valton, Julien] Cellectis Inc, 430E 29th St, New York, NY 10016 USA.
   [Duclert, Aymeric; Poirot, Laurent; Depil, Stephane; Duchateau, Philippe] Cellectis, 8 Rue Croix Jarry, F-75013 Paris, France.
RP Juillerat, A (corresponding author), Cellectis Inc, 430E 29th St, New York, NY 10016 USA.; Duchateau, P (corresponding author), Cellectis, 8 Rue Croix Jarry, F-75013 Paris, France.
EM ajuillerat@cellectis.com; philippe.duchateau@cellectis.com
CR Arcangeli S, 2017, MOL THER, V25, P1933, DOI 10.1016/j.ymthe.2017.04.017
   Bonger KM, 2011, NAT CHEM BIOL, V7, P531, DOI [10.1038/nchembio.598, 10.1038/NCHEMBIO.598]
   Brudno JN, 2018, NAT REV CLIN ONCOL, V15, P31, DOI 10.1038/nrclinonc.2017.128
   Caruso HG, 2015, CANCER RES, V75, P3505, DOI 10.1158/0008-5472.CAN-15-0139
   Chung HK, 2015, NAT CHEM BIOL, V11, P713, DOI [10.1038/NCHEMBIO.1869, 10.1038/nchembio.1869]
   Drent E, 2018, PLOS ONE, V13, DOI 10.1371/journal.pone.0197349
   Drent E, 2017, MOL THER, V25, P1946, DOI 10.1016/j.ymthe.2017.04.024
   Duong CPM, 2011, IMMUNOTHERAPY-UK, V3, P33, DOI 10.2217/IMT.10.81
   Eley T, 2013, CLIN PHARM DRUG DEV, V2, P316, DOI 10.1002/cpdd.52
   Eyquem J, 2017, NATURE, V543, P113, DOI 10.1038/nature21405
   Fedorov VD, 2013, SCI TRANSL MED, V5, DOI 10.1126/scitranslmed.3006597
   Grada Z, 2013, MOL THER-NUCL ACIDS, V2, DOI 10.1038/mtna.2013.32
   Hamieh M, 2019, NATURE, V568, P112, DOI 10.1038/s41586-019-1054-1
   Jackson HJ, 2016, NAT REV CLIN ONCOL, V13, P370, DOI 10.1038/nrclinonc.2016.36
   Juillerat A, 2017, SCI REP-UK, V7, DOI 10.1038/srep39833
   Juillerat A, 2016, SCI REP-UK, V6, DOI 10.1038/srep18950
   Krause A, 1998, J EXP MED, V188, P619, DOI 10.1084/jem.188.4.619
   Lin MZ, 2008, P NATL ACAD SCI USA, V105, P7744, DOI 10.1073/pnas.0803060105
   Mamonkin M, 2018, CANCER IMMUNOL RES, V6, P47, DOI 10.1158/2326-6066.CIR-17-0126
   Marin V, 2012, HUM GENE THER METHOD, V23, P376, DOI 10.1089/hgtb.2012.050
   Mata M, 2017, CANCER DISCOV, V7, P1306, DOI 10.1158/2159-8290.CD-17-0263
   McPhee F, 2012, ANTIMICROB AGENTS CH, V56, P5387, DOI 10.1128/AAC.01186-12
   Mihara K, 2009, J IMMUNOTHER, V32, P737, DOI 10.1097/CJI.0b013e3181adaff1
   Morsut L, 2016, CELL, V164, P780, DOI 10.1016/j.cell.2016.01.012
   Nishimura K, 2009, NAT METHODS, V6, P917, DOI 10.1038/nmeth.1401
   Pasquinelli C, 2012, ANTIMICROB AGENTS CH, V56, P1838, DOI 10.1128/AAC.05854-11
   Png YT, 2017, BLOOD ADV, V1, P2348, DOI 10.1182/bloodadvances.2017009928
   Poirot L, 2015, CANCER RES, V75, P3853, DOI 10.1158/0008-5472.CAN-14-3321
   Pratt MR, 2007, P NATL ACAD SCI USA, V104, P11209, DOI 10.1073/pnas.0700816104
   Roybal KT, 2016, CELL, V164, P770, DOI 10.1016/j.cell.2016.01.011
   Sakamoto KM, 2001, P NATL ACAD SCI USA, V98, P8554, DOI 10.1073/pnas.141230798
   Sakemura R, 2016, CANCER IMMUNOL RES, V4, P658, DOI 10.1158/2326-6066.CIR-16-0043
   Straathof KC, 2005, BLOOD, V105, P4247, DOI 10.1182/blood-2004-11-4564
   Tae HS, 2012, CHEMBIOCHEM, V13, P538, DOI 10.1002/cbic.201100793
   Valton J, 2018, SCI REP-UK, V8, DOI 10.1038/s41598-018-27264-w
   Viaud S, 2018, P NATL ACAD SCI USA, V115, pE10898, DOI 10.1073/pnas.1810060115
   Walker AJ, 2017, MOL THER, V25, P2189, DOI 10.1016/j.ymthe.2017.06.008
   Watanabe K, 2015, J IMMUNOL, V194, P911, DOI 10.4049/jimmunol.1402346
   Wilkie S, 2012, J CLIN IMMUNOL, V32, P1059, DOI 10.1007/s10875-012-9689-9
   Wu CY, 2015, SCIENCE, V350, DOI 10.1126/science.aab4077
   Xiao XD, 2009, MABS-AUSTIN, V1, P297, DOI 10.4161/mabs.1.3.8113
NR 41
TC 27
Z9 27
U1 0
U2 8
PU BMC
PI LONDON
PA CAMPUS, 4 CRINAN ST, LONDON N1 9XW, ENGLAND
EI 1472-6750
J9 BMC BIOTECHNOL
JI BMC Biotechnol.
PD JUL 3
PY 2019
VL 19
AR 44
DI 10.1186/s12896-019-0537-3
PG 9
WC Biotechnology & Applied Microbiology
SC Biotechnology & Applied Microbiology
GA IG3VH
UT WOS:000473733000001
PM 31269942
OA Green Published, gold
DA 2021-10-28
ER

PT J
AU Li, SS
   Tao, ZF
   Xu, YX
   Liu, J
   An, N
   Wang, Y
   Xing, HY
   Tian, Z
   Tang, KJ
   Liao, XL
   Rao, Q
   Wang, M
   Wang, JX
AF Li, Saisai
   Tao, Zhongfei
   Xu, Yingxi
   Liu, Jia
   An, Na
   Wang, Ying
   Xing, Haiyan
   Tian, Zheng
   Tang, Kejing
   Liao, Xiaolong
   Rao, Qing
   Wang, Min
   Wang, Jianxiang
TI CD33-Specific Chimeric Antigen Receptor T Cells with Different
   Co-Stimulators Showed Potent Anti-Leukemia Efficacy and Different
   Phenotype
SO HUMAN GENE THERAPY
LA English
DT Article
DE chimeric antigen receptor; CD33; acute myeloid leukemia; immunotherapy;
   co-stimulator
ID ACUTE MYELOID-LEUKEMIA; MEMORY; CAR; EXHAUSTION; EXPRESSION; INTENSITY;
   SURVIVAL; THERAPY; PATIENT; ADULTS
AB Acute myeloid leukemia (AML) is a kind of a malignant hematologic tumor caused by uncontrolled repopulation of myeloid hematopoietic stem cells (HSCs). Current therapeutic effects for AML patients are unsatisfactory. In particular, relapsed and refractory AML still have a poor prognosis. T cells modified by chimeric antigen receptor (CAR) was an immunotherapeutic strategy for malignancies, which has a broad developing prospect. Most AML cells overexpress the myeloid antigen CD33. Therefore, CD33-specific CAR-T cells with different co-stimulators (CD28, 4-1BB, or both, referred to as CD33 28z.CAR-T cells, CD33 BBz.CAR-T cells, or CD33 28BBz.CAR-T cells, respectively) were developed to evaluate their efficacy against AML. The effectiveness of three types of CD33 CAR-T cells against AML was verified by specific killing effect to AML cells and prolonged survival of a xenograft mouse model. In terms of CAR-T cell efficacy, especially when transfused into human bodies, the persistence of T cells is also an important index, as it is closely associated with the long-term effect of CAR-T cells. Therefore, the characteristics of three types of CD33 CAR-T cells related to the persistence of T cells were examined. It was found that during expansion, CD33 BBz.CAR-T cells had an increased central memory compartment, while CD33 28z.CAR-T cells were predominantly effector memory T cells. In addition, CD33 28z.CAR-T cells were more inclined to become exhausted. The study suggests that incorporation of 4-1BB in CARs may endow T cells with long-lasting survival ability, thus improving the long-term anti-leukemia effect of CAR-T cells, especially when transfused to the human body.
C1 [Wang, Jianxiang] Chinese Acad Med Sci, Inst Hematol & Blood Dis Hosp, State Key Lab Expt Hematol, 288 Nanjing Rd, Tianjin 300020, Peoples R China.
   [Wang, Jianxiang] Peking Union Med Coll, 288 Nanjing Rd, Tianjin 300020, Peoples R China.
   [Tao, Zhongfei] Capital Med Univ, Dept Hematol, Beijing Chao Yang Hosp, Beijing 100020, Peoples R China.
RP Wang, JX (corresponding author), Chinese Acad Med Sci, Inst Hematol & Blood Dis Hosp, State Key Lab Expt Hematol, 288 Nanjing Rd, Tianjin 300020, Peoples R China.; Wang, JX (corresponding author), Peking Union Med Coll, 288 Nanjing Rd, Tianjin 300020, Peoples R China.
EM wangjx@ihcams.ac.cn
FU National Natural Science Foundation of ChinaNational Natural Science
   Foundation of China (NSFC) [81430004, 81570147]; National Key Research
   and Development Program for Precision Medicine [2017YFC0909800]; CAMS
   Initiative Fund for Medical Sciences [2016-I2M-1-007]; PUMC Graduate
   Innovation Fund [2015-1002-01-19]; PUMC Youth Fund; Fundamental Research
   Funds for the Central UniversitiesFundamental Research Funds for the
   Central Universities [2017320031]
FX This work was accepted as a poster abstract by the ASH Program Committee
   at the 59th Annual Meeting and Exposition, December 9-12, 2017, Atlanta,
   GA. This work was supported by the National Natural Science Foundation
   of China (81430004 and 81570147); the National Key Research and
   Development Program for Precision Medicine (2017YFC0909800); CAMS
   Initiative Fund for Medical Sciences (2016-I2M-1-007); PUMC Graduate
   Innovation Fund (2015-1002-01-19); and PUMC Youth Fund and the
   Fundamental Research Funds for the Central Universities (2017320031).
CR An N, 2016, ONCOTARGET, V7, P10638, DOI 10.18632/oncotarget.7079
   Bejanyan N, 2014, BONE MARROW TRANSPL, V49, P1029, DOI 10.1038/bmt.2014.116
   Burnett A, 2011, J CLIN ONCOL, V29, P487, DOI 10.1200/JCO.2010.30.1820
   Casucci M, 2013, BLOOD, V122, P3461, DOI 10.1182/blood-2013-04-493361
   DINNDORF PA, 1986, BLOOD, V67, P1048
   Dohner H, 2010, BLOOD, V115, P453, DOI 10.1182/blood-2009-07-235358
   Dutour A, 2012, Adv Hematol, V2012, P683065, DOI 10.1155/2012/683065
   Eshhar Z, 2014, CANCER J, V20, P123, DOI 10.1097/PPO.0000000000000027
   Eyquem J, 2017, NATURE, V543, P113, DOI 10.1038/nature21405
   Finney HM, 1998, J IMMUNOL, V161, P2791
   Gill S, 2015, IMMUNOL REV, V263, P68, DOI 10.1111/imr.12243
   Gill S, 2014, BLOOD, V123, P2343, DOI 10.1182/blood-2013-09-529537
   Guedan S, 2014, BLOOD, V124, P1070, DOI 10.1182/blood-2013-10-535245
   Hills RK, 2014, LANCET ONCOL, V15, P986, DOI 10.1016/S1470-2045(14)70281-5
   Howlader N, 2019, SEER CANC STAT REV 1
   Hoyer JD, 2008, AM J CLIN PATHOL, V129, P316, DOI 10.1309/E36008Y2H08Q1AYY
   Jilani I, 2002, AM J CLIN PATHOL, V118, P560, DOI 10.1309/1WMW-CMXX-4WN4-T55U
   Kawalekar OU, 2016, IMMUNITY, V44, P380, DOI 10.1016/j.immuni.2016.01.021
   Kenderian SS, 2015, LEUKEMIA, V29, P1637, DOI 10.1038/leu.2015.52
   Long AH, 2015, NAT MED, V21, P581, DOI 10.1038/nm.3838
   Mardiros A, 2013, BLOOD, V122, P3138, DOI 10.1182/blood-2012-12-474056
   Marin V, 2010, HAEMATOL-HEMATOL J, V95, P2144, DOI 10.3324/haematol.2010.026310
   Milone MC, 2009, MOL THER, V17, P1453, DOI 10.1038/mt.2009.83
   O'Hear C, 2015, HAEMATOLOGICA, V100, P336, DOI 10.3324/haematol.2014.112748
   Ozkazanc D, 2016, IMMUNOLOGY, V149, P460, DOI 10.1111/imm.12665
   Pizzitola I, 2014, LEUKEMIA, V28, P1596, DOI 10.1038/leu.2014.62
   Ritchie DS, 2013, MOL THER, V21, P2122, DOI 10.1038/mt.2013.154
   Sallusto F, 2000, CURR TOP MICROBIOL, V251, P167
   Schmid C, 2012, BLOOD, V119, P1599, DOI 10.1182/blood-2011-08-375840
   Schwonzen M, 2007, LEUKEMIA RES, V31, P113, DOI 10.1016/j.leukres.2006.03.022
   Song DG, 2012, BLOOD, V119, P696, DOI 10.1182/blood-2011-03-344275
   Walter RB, 2012, BLOOD, V119, P6198, DOI 10.1182/blood-2011-11-325050
   Wang QS, 2015, MOL THER, V23, P184, DOI 10.1038/mt.2014.164
   Willinger T, 2005, J IMMUNOL, V175, P5895, DOI 10.4049/jimmunol.175.9.5895
NR 34
TC 32
Z9 36
U1 1
U2 4
PU MARY ANN LIEBERT, INC
PI NEW ROCHELLE
PA 140 HUGUENOT STREET, 3RD FL, NEW ROCHELLE, NY 10801 USA
SN 1043-0342
EI 1557-7422
J9 HUM GENE THER
JI Hum. Gene Ther.
PD MAY
PY 2018
VL 29
IS 5
BP 626
EP 639
DI 10.1089/hum.2017.241
EA MAR 2018
PG 14
WC Biotechnology & Applied Microbiology; Genetics & Heredity; Medicine,
   Research & Experimental
SC Biotechnology & Applied Microbiology; Genetics & Heredity; Research &
   Experimental Medicine
GA GE3MC
UT WOS:000430016300001
PM 29409351
DA 2021-10-28
ER

PT J
AU Schoenfeld, AJ
   O'Cearbhaill, RE
AF Schoenfeld, Adam J.
   O'Cearbhaill, Roisin E.
TI How Do We Meet the Challenge of Chimeric Antigen Receptor T-Cell Therapy
   for Solid Tumors?
SO CANCER JOURNAL
LA English
DT Review
DE Adoptive cellular therapy; CAR T cell; cell therapy; solid tumors; tumor
   microenvironment
ID FIBROBLAST ACTIVATION PROTEIN; AGONIST MONOCLONAL-ANTIBODY; I
   CLINICAL-TRIAL; TERM-FOLLOW-UP; PHASE-I; ANTITUMOR-ACTIVITY;
   INFILTRATING LYMPHOCYTES; PATIENTS PTS; ADULT PATIENTS; NORMAL-TISSUES
AB Immune checkpoint inhibition has vastly improved the treatment of solid tumors, but most patients do not experience durable clinical benefit, so novel immunotherapeutic approaches are needed. Autologous T cells genetically engineered to express chimeric antigen receptors (CARs) have led to unprecedented clinical success in hematologic malignancies, and increasing efforts are actively being pursued to translate these benefits to the solid tumor arena. However, solid tumors present unique challenges for CAR T-cell development. In this review, we examine the potential barriers to progress and present emerging approaches to overcome these challenges with CAR therapy in solid tumors.
C1 [Schoenfeld, Adam J.; O'Cearbhaill, Roisin E.] Mem Sloan Kettering Canc Ctr, Dept Med, Cellular Therapy Ctr, 1275 York Ave, New York, NY 10021 USA.
   [Schoenfeld, Adam J.; O'Cearbhaill, Roisin E.] Weill Cornell Med Coll, Dept Med, New York, NY USA.
   [O'Cearbhaill, Roisin E.] Natl Univ Ireland, Galway, Ireland.
RP O'Cearbhaill, RE (corresponding author), Mem Sloan Kettering Canc Ctr, Cellular Therapy Ctr, 1275 York Ave, New York, NY 10065 USA.
EM schoenfa@mskcc.org; cart@mskcc.org
FU Celgene/JunoBristol-Myers SquibbCelgene Corporation; Tesaro
   GlaxoSmithKlineGlaxoSmithKline; Ludwig Cancer Institute; AbbvieAbbVie;
   RegeneronRegeneron; TCR2 Therapeutics; Atara Biotherapeutics;
   MarkerTherapeutics; Syndax Pharmaceuticals; Genmab TherapeuticsGenmab;
   Sellas Therapeutics; GenentechRoche HoldingGenentech; Kite Pharma;
   Gynecologic Oncology Foundation; NCIUnited States Department of Health &
   Human ServicesNational Institutes of Health (NIH) - USANIH National
   Cancer Institute (NCI) [P30 CA008748, PO1 CA190174-01A1]; Conquer
   Cancer/The ASCO Foundation; Gail Baird Foundation; Druckenmiller Center
   for Lung Cancer Research at MSK
FX R.E.O. is a noncompensated steering committee member for the PRIMA,
   Moonstone (Tesaro/GlaxoSmithKline), and DUO-O (AstraZeneca) studies.
   R.E.O. received personal fees from Tesaro, GlaxoSmithKline, Regeneron,
   and Genmab Therapeutics, outside the submitted work. Institutional
   (Memorial Sloan Kettering Cancer Center) funding was received for
   clinical research from Celgene/Juno, Tesaro GlaxoSmithKline, Ludwig
   Cancer Institute, Abbvie, Regeneron, TCR2 Therapeutics, Atara
   Biotherapeutics, MarkerTherapeutics, Syndax Pharmaceuticals, Genmab
   Therapeutics, Sellas Therapeutics, Genentech, Kite Pharma, Gynecologic
   Oncology Foundation. A.J.S. has disclosed that he has no significant
   relationships with, or financial interest in, any commercial companies
   pertaining to this article. This work is supported by the NCI P30
   CA008748, NCI PO1 CA190174-01A1, Conquer Cancer/The ASCO Foundation, the
   Gail Baird Foundation, and the Druckenmiller Center for Lung Cancer
   Research at MSK.
CR Adusumilli PS, 2019, CANCER RES, V79, DOI 10.1158/1538-7445.AM2019-CT036
   Adusumilli PS, 2014, SCI TRANSL MED, V6, DOI 10.1126/scitranslmed.3010162
   Aggarwal C, 2018, J IMMUNOTHER CANCER
   Ahmed N, 2017, JAMA ONCOL, V3, P1094, DOI 10.1001/jamaoncol.2017.0184
   Ahmed N, 2015, J CLIN ONCOL, V33, P1688, DOI 10.1200/JCO.2014.58.0225
   Antonia SJ, 2019, LANCET ONCOL, V20, P1395, DOI 10.1016/S1470-2045(19)30407-3
   Anurathapan U, 2014, MOL THER, V22, P623, DOI 10.1038/mt.2013.262
   Ascierto PA, 2017, J CLIN ONCOL, V35, DOI 10.1200/JCO.2017.35.15_suppl.9520
   Baert T, 2019, FRONT IMMUNOL, V10, DOI 10.3389/fimmu.2019.01273
   Beatty GL, 2018, GASTROENTEROLOGY, V155, P29, DOI 10.1053/j.gastro.2018.03.029
   Beatty GL, 2014, CANCER IMMUNOL RES, V2, P112, DOI 10.1158/2326-6066.CIR-13-0170
   Berdeja JG, 2020, J CLIN ONCOL, V38
   Bernard-Tessier A, 2018, EUR J CANCER, V101, P160, DOI 10.1016/j.ejca.2018.06.005
   Brown CE, 2016, NEW ENGL J MED, V375, P2561, DOI 10.1056/NEJMoa1610497
   Brown CE, 2012, CLIN CANCER RES, V18, P2199, DOI 10.1158/1078-0432.CCR-11-1669
   Burga RA, 2015, CANCER IMMUNOL IMMUN, V64, P817, DOI 10.1007/s00262-015-1692-6
   Burrell RA, 2013, NATURE, V501, P338, DOI 10.1038/nature12625
   Caruana I, 2015, NAT MED, V21, P524, DOI 10.1038/nm.3833
   Caruso HG, 2015, CANCER RES, V75, P3505, DOI 10.1158/0008-5472.CAN-15-0139
   Chandran SS, 2019, IMMUNOL REV, V290, P127, DOI 10.1111/imr.12772
   Cho JH, 2018, CELL, V173, P1426, DOI 10.1016/j.cell.2018.03.038
   Choi BD, 2019, NAT BIOTECHNOL, V37, P1049, DOI 10.1038/s41587-019-0192-1
   Creelan B, 2020, CANCER RES, V80, DOI 10.1158/1538-7445.AM2020-CT056
   D'Angelo SP, 2018, CANCER DISCOV, V8, P944, DOI 10.1158/2159-8290.CD-17-1417
   Dagogo-Jack I, 2018, NAT REV CLIN ONCOL, V15, P81, DOI 10.1038/nrclinonc.2017.166
   Dannenfelser R, 2020, CELL SYST, V11, P215, DOI 10.1016/j.cels.2020.08.002
   Doran SL, 2019, J CLIN ONCOL, V37, P2759, DOI 10.1200/JCO.18.02424
   Drent E, 2017, MOL THER, V25, P1946, DOI 10.1016/j.ymthe.2017.04.024
   Dudley ME, 2005, J CLIN ONCOL, V23, P2346, DOI 10.1200/JCO.2005.00.240
   Fajgenbaum DC, 2020, NEW ENGL J MED, V383, P2255, DOI 10.1056/NEJMra2026131
   Fang JM, 2020, J CLIN ONCOL, V38
   Feig C, 2013, P NATL ACAD SCI USA, V110, P20212, DOI 10.1073/pnas.1320318110
   Feng KC, 2018, PROTEIN CELL, V9, P838, DOI 10.1007/s13238-017-0440-4
   Feng KC, 2016, SCI CHINA LIFE SCI, V59, P468, DOI 10.1007/s11427-016-5023-8
   Fong L, 2017, J CLIN ONCOL, V35, DOI 10.1200/JCO.2017.35.15_suppl.3004
   Fradet Y, 2019, ANN ONCOL, V30, P970, DOI 10.1093/annonc/mdz127
   Gardner R, 2016, BLOOD, V127, P2406, DOI 10.1182/blood-2015-08-665547
   Garon EB, 2019, J CLIN ONCOL, V37, P2518, DOI 10.1200/JCO.19.00934
   Gettinger S, 2018, J CLIN ONCOL, V36, P1675, DOI 10.1200/JCO.2017.77.0412
   Glisson B, 2018, ANN ONCOL, V29, P410
   Guo YL, 2018, CLIN CANCER RES, V24, P1277, DOI 10.1158/1078-0432.CCR-17-0432
   Hamid O, 2019, ANN ONCOL, V30, P582, DOI 10.1093/annonc/mdz011
   Hamid O, 2016, J CLIN ONCOL, V34, DOI 10.1200/JCO.2016.34.15_suppl.3079
   Hegde M, 2017, J CLIN ONCOL, V35, DOI 10.1200/JCO.2017.35.15_suppl.10508
   Hegde M, 2013, MOL THER, V21, P2087, DOI 10.1038/mt.2013.185
   Heinhuis KM, 2020, JAMA ONCOL, V6, P100, DOI 10.1001/jamaoncol.2019.3848
   Hellmann M, 2018, J THORAC ONCOL, V13, pS330, DOI 10.1016/j.jtho.2018.08.257
   Herbst RS, 2020, J CLIN ONCOL, V38, P1580, DOI 10.1200/JCO.19.02446
   Jacoby E, 2016, NAT COMMUN, V7, DOI 10.1038/ncomms12320
   Jazaeri AA, 2019, J CLIN ONCOL, V37, DOI 10.1200/JCO.2019.37.15_suppl.2538
   Jimeno A, 2020, J IMMUNOTHER CANCER, V8, pA215, DOI 10.1136/jitc-2020-SITC2020.0353
   John LB, 2013, CLIN CANCER RES, V19, P5636, DOI 10.1158/1078-0432.CCR-13-0458
   Johnson LA, 2009, BLOOD, V114, P535, DOI 10.1182/blood-2009-03-211714
   Juillerat A, 2017, SCI REP-UK, V7, DOI 10.1038/srep39833
   Junghans RP, 2016, PROSTATE, V76, P1257, DOI 10.1002/pros.23214
   Kakarla S, 2013, MOL THER, V21, P1611, DOI 10.1038/mt.2013.110
   Katz SC, 2015, CLIN CANCER RES, V21, P3149, DOI 10.1158/1078-0432.CCR-14-1421
   Kershaw MH, 2002, HUM GENE THER, V13, P1971, DOI 10.1089/10430340260355374
   Klebanoff CA, 2016, NAT MED, V22, P26, DOI 10.1038/nm.4015
   Kloss CC, 2013, NAT BIOTECHNOL, V31, P71, DOI 10.1038/nbt.2459
   Koneru M, 2015, ONCOIMMUNOLOGY, V4, DOI 10.4161/2162402X.2014.994446
   Lamers CHJ, 2013, MOL THER, V21, P904, DOI 10.1038/mt.2013.17
   Lanitis E, 2013, CANCER IMMUNOL RES, V1, P43, DOI 10.1158/2326-6066.CIR-13-0008
   Larkin J, 2019, NEW ENGL J MED, V381, P1535, DOI 10.1056/NEJMoa1910836
   Laughney AM, 2020, NAT MED, V26, P259, DOI 10.1038/s41591-019-0750-6
   LeBien TW, 2008, BLOOD, V112, P1570, DOI 10.1182/blood-2008-02-078071
   Leko V, 2020, CANCER CELL, V38, P454, DOI 10.1016/j.ccell.2020.07.013
   Lin Y, 2019, ANN ONCOL, V30, P15
   Liu XJ, 2015, CANCER RES, V75, P3596, DOI 10.1158/0008-5472.CAN-15-0159
   Liu Y, 2020, CYTOTHERAPY, V22, P573, DOI 10.1016/j.jcyt.2020.04.088
   Long Q-X., 2020, NAT MED, V26, P845, DOI [10.1038/s41591-020-0897-1, DOI 10.1038/S41591-020-0897-1]
   Louis CU, 2011, BLOOD, V118, P6050, DOI 10.1182/blood-2011-05-354449
   MacKay M, 2020, NAT BIOTECHNOL, V38, P233, DOI 10.1038/s41587-019-0329-2
   Majzner RG, 2018, CANCER DISCOV, V8, P1219, DOI 10.1158/2159-8290.CD-18-0442
   Maude SL, 2018, NEW ENGL J MED, V378, P439, DOI 10.1056/NEJMoa1709866
   McGranahan N, 2015, CANCER CELL, V27, P15, DOI 10.1016/j.ccell.2014.12.001
   Milhem M, 2018, CANCER RES, V78, DOI 10.1158/1538-7445.AM2018-CT144
   Milling L, 2017, ADV DRUG DELIVER REV, V114, P79, DOI 10.1016/j.addr.2017.05.011
   Moon EK, 2018, ONCOIMMUNOLOGY, V7, DOI 10.1080/2162402X.2017.1395997
   Moon EK, 2011, CLIN CANCER RES, V17, P4719, DOI 10.1158/1078-0432.CCR-11-0351
   Morgan RA, 2010, MOL THER, V18, P843, DOI 10.1038/mt.2010.24
   Munshi NC, 2020, J CLIN ONCOL, V38
   Naing A, 2016, J CLIN ONCOL, V34, P3562, DOI 10.1200/JCO.2016.68.1106
   Neelapu SS, 2017, NEW ENGL J MED, V377, P2531, DOI 10.1056/NEJMoa1707447
   O'Cearbhaill RE, 2020, GYNECOL ONCOL, V159, P42, DOI 10.1016/j.ygyno.2020.06.089
   O'Donnell JS, 2019, NAT REV CLIN ONCOL, V16, P151, DOI 10.1038/s41571-018-0142-8
   O'Rourke DM, 2017, SCI TRANSL MED, V9, DOI 10.1126/scitranslmed.aaa0984
   Orlando EJ, 2018, NAT MED, V24, P1504, DOI 10.1038/s41591-018-0146-z
   Papadopoulos KP, 2019, J CLIN ONCOL, V37, DOI 10.1200/JCO.2019.37.15_suppl.2508
   Park JH, 2018, NEW ENGL J MED, V378, P449, DOI 10.1056/NEJMoa1709919
   Park JR, 2007, MOL THER, V15, P825, DOI 10.1038/sj.mt.6300104
   Park S, 2017, SCI REP-UK, V7, DOI 10.1038/s41598-017-14749-3
   Parkhurst MR, 2011, MOL THER, V19, P620, DOI 10.1038/mt.2010.272
   Paszkiewicz PJ, 2016, J CLIN INVEST, V126, P4262, DOI 10.1172/JCI84813
   Perna F, 2017, CANCER CELL, V32, P506, DOI 10.1016/j.ccell.2017.09.004
   Quintanal-Villalonga A, 2020, NAT REV CLIN ONCOL, V17, P360, DOI 10.1038/s41571-020-0340-z
   Riley RS, 2019, NAT REV DRUG DISCOV, V18, P175, DOI 10.1038/s41573-018-0006-z
   Roybal KT, 2016, CELL, V167, P419, DOI 10.1016/j.cell.2016.09.011
   Sarnaik A, 2020, J CLIN ONCOL, V38
   Sato E, 2005, P NATL ACAD SCI USA, V102, P18538, DOI 10.1073/pnas.0509182102
   Schadendorf D, 2017, J CLIN ONCOL, V35, P3807, DOI 10.1200/JCO.2017.73.2289
   Schoenfeld AJ, 2020, CANCER CELL, V37, P443, DOI 10.1016/j.ccell.2020.03.017
   Schuberth PC, 2013, J TRANSL MED, V11, DOI 10.1186/1479-5876-11-187
   Schuster SJ, 2017, NEW ENGL J MED, V377, P2545, DOI 10.1056/NEJMoa1708566
   Shah NN, 2019, J CLIN ONCOL, V37, DOI 10.1200/JCO.2019.37.15_suppl.2510
   Shah PD, 2020, J CLIN ONCOL, V38, P10035
   Shalabi H, 2020, CANCER RES, V80, DOI 10.1158/1538-7445.AM2020-CT051
   Shi DH, 2020, CLIN CANCER RES, V26, P3979, DOI 10.1158/1078-0432.CCR-19-3259
   Song DG, 2015, ONCOTARGET, V6, P21533, DOI 10.18632/oncotarget.4071
   Sotillo E, 2015, CANCER DISCOV, V5, P1282, DOI 10.1158/2159-8290.CD-15-1020
   Srivastava S, 2019, CANCER CELL, V35, P489, DOI 10.1016/j.ccell.2019.02.003
   Tchou J, 2017, CANCER IMMUNOL RES, V5, P1152, DOI 10.1158/2326-6066.CIR-17-0189
   Thistlethwaite FC, 2017, CANCER IMMUNOL IMMUN, V66, P1425, DOI 10.1007/s00262-017-2034-7
   TOPALIAN SL, 1988, J CLIN ONCOL, V6, P839, DOI 10.1200/JCO.1988.6.5.839
   Topalian SL, 2019, JAMA ONCOL, V5, P1411, DOI 10.1001/jamaoncol.2019.2187
   Tran E, 2013, J EXP MED, V210, P1125, DOI 10.1084/jem.20130110
   Turatti F, 2007, J IMMUNOTHER, V30, P684, DOI 10.1097/CJI.0b013e3180de5d90
   Upadhaya S, 2020, NAT REV DRUG DISCOV, V19, P751, DOI 10.1038/d41573-020-00166-1
   Vedvyas Y, 2019, SCI REP-UK, V9, DOI 10.1038/s41598-019-46938-7
   Walker AJ, 2017, MOL THER, V25, P2189, DOI 10.1016/j.ymthe.2017.06.008
   Wang GC, 2016, CANCER DISCOV, V6, P80, DOI 10.1158/2159-8290.CD-15-0224
   Wang LCS, 2014, CANCER IMMUNOL RES, V2, P154, DOI 10.1158/2326-6066.CIR-13-0027
   Wang Y, 2018, ONCOIMMUNOLOGY, V7, DOI 10.1080/2162402X.2018.1440169
   Wang ZG, 2020, J CLIN ONCOL, V38
   Wei XR, 2017, ONCOIMMUNOLOGY, V6, DOI 10.1080/2162402X.2017.1284722
   Wilkie S, 2012, J CLIN IMMUNOL, V32, P1059, DOI 10.1007/s10875-012-9689-9
   Williams JZ, 2020, SCIENCE, V370, P1099, DOI 10.1126/science.abc6270
   Wing A, 2018, CANCER IMMUNOL RES, V6, P605, DOI 10.1158/2326-6066.CIR-17-0314
   Wrangle JM, 2018, LANCET ONCOL, V19, P694, DOI 10.1016/S1470-2045(18)30148-7
   Yu H, 2017, AM J HEMATOL, V92, pE11, DOI 10.1002/ajh.24594
   Yu JX, 2020, NAT REV DRUG DISCOV, V19, P583, DOI 10.1038/d41573-020-00099-9
   Zhang CC, 2017, MOL THER, V25, P1248, DOI 10.1016/j.ymthe.2017.03.010
NR 132
TC 1
Z9 1
U1 1
U2 1
PU ASSOC DEVELOPPEMENT COMMUNICATION CANCEROLOGIQUE
PI VILLEJUIF
PA CANCER JOURNAL, 7 RUE GUY MOQUET, BP 8, 94801 VILLEJUIF, FRANCE
SN 1528-9117
EI 1540-336X
J9 CANCER J
JI Cancer J.
PD MAR-APR
PY 2021
VL 27
IS 2
BP 134
EP 142
DI 10.1097/PPO.0000000000000516
PG 9
WC Oncology
SC Oncology
GA RI1DI
UT WOS:000636648900009
PM 33750073
DA 2021-10-28
ER

PT J
AU Hu, LH
   Wu, F
   Wang, HP
   Zhu, WW
   Wang, J
   Yu, FX
   Zhai, ZM
AF Hu, Linhui
   Wu, Fan
   Wang, Huiping
   Zhu, Weiwei
   Wang, Juan
   Yu, Fengxiang
   Zhai, Zhimin
TI Case Report: Combined Intravenous Infusion and Local Injection of CAR-T
   Cells Induced Remission in a Relapsed Diffuse Large B-Cell Lymphoma
   Patient
SO FRONTIERS IN IMMUNOLOGY
LA English
DT Article
DE chimeric antigen receptor T cell therapy; local injection; diffuse large
   B-cell lymphoma; extranodal disease; case report
AB Relapsed diffuse large B-cell lymphoma (DLBCL) is a disease with a poor prognosis. Recent clinical trials results showed chimeric antigen receptor (CAR) T cell therapy has a promising role in treating relapsed DLBCL. Unfortunately, patients with extranodal lesions respond poorly to CAR-T cells administered intravenously. Herein, we evaluated the efficacy and safety of a new treatment strategy of CAR-T cells, combining intravenous infusion with local injection of CAR-T cells, in a relapsed DLBCL patient with extranodal lesions. The patient achieved durable remission and without severe adverse effects after CAR-T cells treatment. During the follow-up period of one year, the patient remained in good condition. In conclusion, combining intravenous injection with a local injection for CAR-T cell is a feasible strategy for relapsed DLBCL patients with extranodal lesions.
C1 [Hu, Linhui; Wu, Fan; Wang, Huiping; Zhu, Weiwei; Wang, Juan; Zhai, Zhimin] Anhui Med Univ, Dept Hematol, Hosp 2, Hematol Lab, Hefei, Peoples R China.
   [Yu, Fengxiang] Jiangsu Tuohong Kangheng Pharmaceut Co Ltd, Nanjing, Peoples R China.
RP Zhai, ZM (corresponding author), Anhui Med Univ, Dept Hematol, Hosp 2, Hematol Lab, Hefei, Peoples R China.
EM zzzm889@163.com
OI Hu, Linhui/0000-0002-1990-4523
FU major subject of science and technology of Anhui province
   [201903a07020030]
FX This work was supported by the major subject of science and technology
   of Anhui province: [grant number 201903a07020030].
CR Abramson JS, 2020, LANCET, V396, P839, DOI 10.1016/S0140-6736(20)31366-0
   An FR, 2020, NAT COMMUN, V11, DOI 10.1038/s41467-020-19774-x
   Brown CE, 2016, NEW ENGL J MED, V375, P2561, DOI 10.1056/NEJMoa1610497
   Crump M, 2017, BLOOD, V130, P1800, DOI 10.1182/blood-2017-03-769620
   Hu LH, 2021, ANN HEMATOL, V100, P1003, DOI 10.1007/s00277-021-04451-w
   Li SY, 2018, PATHOLOGY, V50, P74, DOI 10.1016/j.pathol.2017.09.006
   Priceman SJ, 2018, CLIN CANCER RES, V24, P95, DOI 10.1158/1078-0432.CCR-17-2041
   Sarkozy C, 2018, BEST PRACT RES CL HA, V31, P209, DOI 10.1016/j.beha.2018.07.014
   Tchou J, 2017, CANCER IMMUNOL RES, V5, P1152, DOI 10.1158/2326-6066.CIR-17-0189
   Vercellino L, 2020, BLOOD ADV, V4, P5607, DOI 10.1182/bloodadvances.2020003001
   Wang CM, 2017, CLIN CANCER RES, V23, P1156, DOI 10.1158/1078-0432.CCR-16-1365
   Wei YH, 2020, FRONT CELL DEV BIOL, V8, DOI 10.3389/fcell.2020.00333
   Yong CSM, 2017, IMMUNOL CELL BIOL, V95, P356, DOI 10.1038/icb.2016.128
   Zelenetz AD, 2019, J NATL COMPR CANC NE, V17, P651, DOI 10.6004/jnccn.2019.0029
   Zhou LL, 2020, FRONT MED-PRC, V14, P786, DOI 10.1007/s11684-020-0751-3
NR 15
TC 0
Z9 0
U1 1
U2 1
PU FRONTIERS MEDIA SA
PI LAUSANNE
PA AVENUE DU TRIBUNAL FEDERAL 34, LAUSANNE, CH-1015, SWITZERLAND
SN 1664-3224
J9 FRONT IMMUNOL
JI Front. Immunol.
PD APR 19
PY 2021
VL 12
AR 665230
DI 10.3389/fimmu.2021.665230
PG 5
WC Immunology
SC Immunology
GA RV9WL
UT WOS:000646175500001
PM 33953727
OA gold, Green Published
DA 2021-10-28
ER

PT J
AU Ye, BX
   Stary, CM
   Gao, QP
   Wang, QY
   Zeng, Z
   Jian, ZH
   Gu, LJ
   Xiong, XX
AF Ye, Baixin
   Stary, Creed M.
   Gao, Qingping
   Wang, Qiongyu
   Zeng, Zhi
   Jian, Zhihong
   Gu, Lijuan
   Xiong, Xiaoxing
TI Genetically Modified T-Cell-Based Adoptive Immunotherapy in
   Hematological Malignancies
SO JOURNAL OF IMMUNOLOGY RESEARCH
LA English
DT Review
ID DENDRITIC CELLS; CHECKPOINT BLOCKADE; MULTIPLE-MYELOMA; PD-1 BLOCKADE;
   GENE-THERAPY; CANCER REGRESSION; LEUKEMIA PATIENTS; APOPTOTIC CELLS;
   TUMOR-CELLS; ANTIGEN
AB A significant proportion of hematological malignancies remain limited in treatment options. Immune system modulation serves as a promising therapeutic approach to eliminate malignant cells. Cytotoxic T lymphocytes (CTLs) play a central role in antitumor immunity; unfortunately, nonspecific approaches for targeted recognition of tumor cells by CTLs to mediate tumor immune evasion in hematological malignancies imply multiple mechanisms, which may or may not be clinically relevant. Recently, genetically modified T-cell-based adoptive immunotherapy approaches, including chimeric antigen receptor (CAR) T-cell therapy and engineered T-cell receptor (TCR) T-cell therapy, promise to overcome immune evasion by redirecting the specificity of CTLs to tumor cells. In clinic trials, CAR-T-cell-and TCR-T-cell-based adoptive immunotherapy have produced encouraging clinical outcomes, thereby demonstrating their therapeutic potential in mitigating tumor development. The purpose of the present review is to (1) provide a detailed overview of themultiple mechanisms for immune evasion related with T-cell-based therapies; (2) provide a current summary of the applications of CAR-T-cell-as well as neoantigen-specific TCR-T-cell-based adoptive immunotherapy and routes taken to overcome immune evasion; and (3) evaluate alternative approaches targeting immune evasion via optimization of CAR-T and TCR-T-cell immunotherapies.
C1 [Ye, Baixin; Gao, Qingping; Wang, Qiongyu] Wuhan Univ, Renmin Hosp, Dept Hematol, Wuhan 430060, Hubei, Peoples R China.
   [Stary, Creed M.] Stanford Univ, Sch Med, Dept Anesthesiol Perioperat & Pain Med, Stanford, CA 94305 USA.
   [Zeng, Zhi] Wuhan Univ, Renmin Hosp, Dept Pathol, Wuhan 430060, Hubei, Peoples R China.
   [Jian, Zhihong; Xiong, Xiaoxing] Wuhan Univ, Renmin Hosp, Dept Neurosurg, Wuhan 430060, Hubei, Peoples R China.
   [Gu, Lijuan; Xiong, Xiaoxing] Wuhan Univ, Renmin Hosp, Cent Lab, Wuhan 430060, Hubei, Peoples R China.
RP Xiong, XX (corresponding author), Wuhan Univ, Renmin Hosp, Dept Neurosurg, Wuhan 430060, Hubei, Peoples R China.; Gu, LJ; Xiong, XX (corresponding author), Wuhan Univ, Renmin Hosp, Cent Lab, Wuhan 430060, Hubei, Peoples R China.
EM gulijuan@whu.edu.cn; xiaoxingxiong@whu.edu.cn
OI Stary, Creed/0000-0001-9876-6634; Xiong, Xiaoxing/0000-0001-6983-8547
FU National Natural Science Foundation of ChinaNational Natural Science
   Foundation of China (NSFC) [81301019, 81571147, 81600101]; Hangzhou
   Science and Technology Development Project [20140633B33]; American Heart
   Association AwardAmerican Heart Association [14FTF19970029]; Fundamental
   Research Funds for the Central UniversitiesFundamental Research Funds
   for the Central Universities [2042016kf0078]
FX This work was supported by the National Natural Science Foundation of
   China (no. 81301019 to Lijuan Gu, no. 81571147 to Xiaoxing Xiong, and
   no. 81600101 to Baixin Ye), Hangzhou Science and Technology Development
   Project (no. 20140633B33 to Lijuan Gu), an American Heart Association
   Award 14FTF19970029 to CMS, and the Fundamental Research Funds for the
   Central Universities (no. 2042016kf0078 to Baixin Ye).
CR Albert ML, 1998, J EXP MED, V188, P1359, DOI 10.1084/jem.188.7.1359
   Andersen MH, 2014, LEUKEMIA, V28, P1784, DOI 10.1038/leu.2014.108
   Anguille S, 2012, LEUKEMIA, V26, P2186, DOI 10.1038/leu.2012.145
   Ansell SM, 2015, NEW ENGL J MED, V372, P311, DOI 10.1056/NEJMoa1411087
   Ansell SM, 2009, CLIN CANCER RES, V15, P6446, DOI 10.1158/1078-0432.CCR-09-1339
   Armand P, 2015, BLOOD, V125, P3393, DOI 10.1182/blood-2015-02-567453
   Banchereau J, 1998, NATURE, V392, P245, DOI 10.1038/32588
   Blidner AG, 2016, IMMUNITY, V44, P1248, DOI 10.1016/j.immuni.2016.06.010
   Brentjens RJ, 2011, BLOOD, V118, P4817, DOI 10.1182/blood-2011-04-348540
   Brown RD, 2001, BLOOD, V98, P2992, DOI 10.1182/blood.V98.10.2992
   Brudno JN, 2016, BLOOD, V127, P3321, DOI 10.1182/blood-2016-04-703751
   Campoli M, 2008, ONCOGENE, V27, P5869, DOI 10.1038/onc.2008.273
   Challa-Malladi M, 2011, CANCER CELL, V20, P728, DOI 10.1016/j.ccr.2011.11.006
   Chen R, 2012, CELL, V148, P1293, DOI 10.1016/j.cell.2012.02.009
   Cherkassky L, 2016, J CLIN INVEST, V126, P3130, DOI 10.1172/JCI83092
   Corrigan-Curay J, 2014, MOL THER, V22, P1564, DOI 10.1038/mt.2014.148
   Coulie PG, 2014, NAT REV CANCER, V14, P135, DOI 10.1038/nrc3670
   Cruz CRY, 2013, BLOOD, V122, P2965, DOI 10.1182/blood-2013-06-506741
   Davis JL, 2010, CLIN CANCER RES, V16, P5852, DOI 10.1158/1078-0432.CCR-10-1280
   Dong R, 2003, BLOOD, V101, P3560, DOI 10.1182/blood-2002-06-1841
   Dotti G, 2001, EXP HEMATOL, V29, P952, DOI 10.1016/S0301-472X(01)00668-3
   Dudley ME, 2008, J CLIN ONCOL, V26, P5233, DOI 10.1200/JCO.2008.16.5449
   Dunn GP, 2004, IMMUNITY, V21, P137, DOI 10.1016/j.immuni.2004.07.017
   Fujiwara H, 2014, PHARMACEUTICALS, V7, P1049, DOI 10.3390/ph7121049
   Gabrilovich DI, 1996, NAT MED, V2, P1096, DOI 10.1038/nm1096-1096
   Gattinoni L, 2005, J EXP MED, V202, P907, DOI 10.1084/jem.20050732
   Gerlinger M, 2012, NEW ENGL J MED, V366, P883, DOI 10.1056/NEJMoa1113205
   Gottfried E, 2006, BLOOD, V107, P2013, DOI 10.1182/blood-2005-05-1795
   Guarini A, 2003, BLOOD, V102, P1035, DOI 10.1182/blood-2002-12-3639
   Gubin MM, 2014, NATURE, V515, P577, DOI 10.1038/nature13988
   Hallett WHD, 2011, BIOL BLOOD MARROW TR, V17, P1133, DOI 10.1016/j.bbmt.2011.03.011
   Hoban MD, 2016, BLOOD, V127, P2525, DOI 10.1182/blood-2016-01-678151
   Hutchinson Lisa, 2016, Nat Rev Clin Oncol, V13, P265, DOI 10.1038/nrclinonc.2016.49
   Ikeda H, 2016, INT IMMUNOL, V28, P349, DOI 10.1093/intimm/dxw022
   John L. B., 2014, ONCOIMMUNOLOGY, V2
   Johnson LA, 2009, BLOOD, V114, P535, DOI 10.1182/blood-2009-03-211714
   Kageyama S, 2015, CLIN CANCER RES, V21, P2268, DOI 10.1158/1078-0432.CCR-14-1559
   Kalaora S, 2016, ONCOTARGET, V7, P5110, DOI 10.18632/oncotarget.6960
   Kalos M, 2011, SCI TRANSL MED, V3, DOI 10.1126/scitranslmed.3002842
   Kenderian SS, 2015, LEUKEMIA, V29, P1637, DOI 10.1038/leu.2015.52
   Kershaw MH, 2006, CLIN CANCER RES, V12, P6106, DOI 10.1158/1078-0432.CCR-06-1183
   Kondo A, 2010, BLOOD, V116, P1124, DOI 10.1182/blood-2009-12-255125
   Le DT, 2015, NEW ENGL J MED, V372, P2509, DOI 10.1056/NEJMoa1500596
   Linette GP, 2013, BLOOD, V122, P863, DOI 10.1182/blood-2013-03-490565
   Linnemann C, 2015, NAT MED, V21, P81, DOI 10.1038/nm.3773
   Liu JZ, 2007, BLOOD, V110, P296, DOI 10.1182/blood-2006-10-051482
   Lowy DR, 2016, NEW ENGL J MED, V374, P1901, DOI 10.1056/NEJMp1600894
   Lu YC, 2016, SEMIN IMMUNOL, V28, P22, DOI 10.1016/j.smim.2015.11.002
   Martin SD, 2015, ANN ONCOL, V26, P2367, DOI 10.1093/annonc/mdv382
   Maus MV, 2014, BLOOD, V123, P2625, DOI 10.1182/blood-2013-11-492231
   McGranahan N, 2016, SCIENCE, V351, P1463, DOI 10.1126/science.aaf1490
   Menetrier-Caux C, 1998, BLOOD, V92, P4778, DOI 10.1182/blood.V92.12.4778
   Mihara K, 2010, BRIT J HAEMATOL, V151, P37, DOI 10.1111/j.1365-2141.2010.08297.x
   Mohty M, 2001, BLOOD, V98, P3750, DOI 10.1182/blood.V98.13.3750
   Morgan RA, 2006, SCIENCE, V314, P126, DOI 10.1126/science.1129003
   Morris EC, 2016, BLOOD, V127, P3305, DOI 10.1182/blood-2015-11-629071
   Negrini S, 2010, NAT REV MOL CELL BIO, V11, P220, DOI 10.1038/nrm2858
   Noy R, 2014, IMMUNITY, V41, P49, DOI 10.1016/j.immuni.2014.06.010
   Panjwani MK, 2016, MOL THER, V24, P1602, DOI 10.1038/mt.2016.146
   Park JH, 2016, BLOOD, V127, P3312, DOI 10.1182/blood-2016-02-629063
   Pollizzi KN, 2014, NAT REV IMMUNOL, V14, P435, DOI 10.1038/nri3701
   Porter DL, 2011, NEW ENGL J MED, V365, P725, DOI 10.1056/NEJMoa1103849
   Posey AD, 2016, IMMUNITY, V44, P1444, DOI 10.1016/j.immuni.2016.05.014
   Protzer U, 2012, NAT REV IMMUNOL, V12, P201, DOI 10.1038/nri3169
   Provasi E, 2012, NAT MED, V18, P807, DOI 10.1038/nm.2700
   Pule MA, 2008, NAT MED, V14, P1264, DOI 10.1038/nm.1882
   Rajasagi M, 2014, BLOOD, V124, P453, DOI 10.1182/blood-2014-04-567933
   Ramos CA, 2016, J CLIN INVEST, V126, P2588, DOI 10.1172/JCI86000
   Rapoport AP, 2015, NAT MED, V21, P914, DOI 10.1038/nm.3910
   Reichel J, 2015, BLOOD, V125, P1061, DOI 10.1182/blood-2014-11-610436
   Riaz N, 2016, INT IMMUNOL, V28, P411, DOI 10.1093/intimm/dxw019
   Riemersma SA, 2000, BLOOD, V96, P3569, DOI 10.1182/blood.V96.10.3569.h8003569_3569_3577
   Ritchie DS, 2013, MOL THER, V21, P2122, DOI 10.1038/mt.2013.154
   Rizvi NA, 2015, SCIENCE, V348, P124, DOI 10.1126/science.aaa1348
   Robbins PF, 2013, NAT MED, V19, P747, DOI 10.1038/nm.3161
   Robbins PF, 2011, J CLIN ONCOL, V29, P917, DOI 10.1200/JCO.2010.32.2537
   Rodriguez PC, 2004, CANCER RES, V64, P5839, DOI 10.1158/0008-5472.CAN-04-0465
   Rosenberg SA, 2009, CURR OPIN IMMUNOL, V21, P233, DOI 10.1016/j.coi.2009.03.002
   Sauter B, 2000, J EXP MED, V191, P423, DOI 10.1084/jem.191.3.423
   Savoldo B, 2011, J CLIN INVEST, V121, P1822, DOI 10.1172/JCI46110
   Schreiber RD, 2011, SCIENCE, V331, P1565, DOI 10.1126/science.1203486
   Schumacher TN, 2015, SCIENCE, V348, P69, DOI 10.1126/science.aaa4971
   Snauwaert S, 2013, ONCOIMMUNOLOGY, V2, DOI 10.4161/onci.22943
   Srivastava MK, 2010, CANCER RES, V70, P68, DOI 10.1158/0008-5472.CAN-09-2587
   Sun C, 2016, BLOOD, V127, P3350, DOI 10.1182/blood-2015-12-629089
   Teachey DT, 2016, CANCER DISCOV, V6, P664, DOI 10.1158/2159-8290.CD-16-0040
   Thokala R, 2016, PLOS ONE, V11, DOI 10.1371/journal.pone.0159477
   Thomas S, 2011, BLOOD, V118, P319, DOI 10.1182/blood-2010-12-326736
   Till BG, 2008, BLOOD, V112, P2261, DOI 10.1182/blood-2007-12-128843
   Tran E, 2014, SCIENCE, V344, P641, DOI 10.1126/science.1251102
   Uyttenhove C, 2003, NAT MED, V9, P1269, DOI 10.1038/nm934
   Van Allen EM, 2015, SCIENCE, V350, P207, DOI 10.1126/science.aad0095
   van den Berg A, 1999, AM J PATHOL, V154, P1685, DOI 10.1016/S0002-9440(10)65424-7
   van Rooij N, 2013, J CLIN ONCOL, V31, pE439, DOI 10.1200/JCO.2012.47.7521
   Velica P, 2015, CANCER RES, V75, P2641, DOI 10.1158/0008-5472.CAN-14-3283
   Verdegaal EME, 2016, NATURE, V536, P91, DOI 10.1038/nature18945
   Wang C, 2016, CLIN CANC RES
   Wang Lei, 2015, Zhonghua Xue Ye Xue Za Zhi, V36, P497, DOI 10.3760/cma.j.issn.0253-2727.2015.06.011
   Welch JS, 2012, CELL, V150, P264, DOI 10.1016/j.cell.2012.06.023
   Yang H, 2014, LEUKEMIA, V28, P1280, DOI 10.1038/leu.2013.355
   Yang ZZ, 2013, PLOS ONE, V8, DOI 10.1371/journal.pone.0059456
   Ye B, 2016, ANAL CELL PATHOL, V2016
   Yoon JH, 2016, ONCOTARGET, V7, P17230, DOI 10.18632/oncotarget.7347
   Yousef S, 2015, BLOOD CANCER J, V5, DOI 10.1038/bcj.2015.7
NR 104
TC 16
Z9 20
U1 3
U2 23
PU HINDAWI LTD
PI LONDON
PA ADAM HOUSE, 3RD FLR, 1 FITZROY SQ, LONDON, W1T 5HF, ENGLAND
SN 2314-8861
EI 2314-7156
J9 J IMMUNOL RES
JI J Immunol. Res.
PY 2017
VL 2017
AR 5210459
DI 10.1155/2017/5210459
PG 13
WC Immunology
SC Immunology
GA EI6ME
UT WOS:000392609000001
PM 28116322
OA gold, Green Published, Green Submitted
DA 2021-10-28
ER

PT J
AU Ormhoj, M
   Bedoya, F
   Frigault, MJ
   Maus, MV
AF Ormhoj, Maria
   Bedoya, Felipe
   Frigault, Matthew J.
   Maus, Marcela V.
TI CARs in the Lead Against Multiple Myeloma
SO CURRENT HEMATOLOGIC MALIGNANCY REPORTS
LA English
DT Review
DE Chimeric antigen receptor; Multiple myeloma; B cell maturation antigen;
   Adoptive T cell therapy; Clinical trials
ID RECEPTOR T-CELLS; ADVERSE EVENT; LYMPHOCYTES; EXPRESSION; MANAGEMENT;
   DIAGNOSIS; LEUKEMIA; EFFICACY; DOMAINS; CD19
AB The recent clinical success of CD19-directed chimeric antigen receptor (CAR) T cell therapy in chronic and acute leukemia has led to increased interest in broadening this technology to other hematological malignancies and solid tumors. Now, advances are being made using CAR T cell technology to target myeloma antigens such as B cell maturation antigen (BCMA), CD138, and kappa-light chain as well as CD19 on putative myeloma stem cells. To date, only a limited number of multiple myeloma patients have received CAR T cell therapy but preliminary results have been encouraging. In this review, we summarize the recently reported results of clinical trials conducted utilizing CAR T cell therapy in multiple myeloma (MM).
C1 [Ormhoj, Maria; Bedoya, Felipe; Frigault, Matthew J.; Maus, Marcela V.] Massachusetts Gen Hosp, Canc Ctr, Cellular Immunotherapy Program, 149 13th St, Charlestown, MA 02129 USA.
   [Ormhoj, Maria; Bedoya, Felipe; Frigault, Matthew J.; Maus, Marcela V.] Harvard Med Sch, Boston, MA USA.
   [Ormhoj, Maria] Odense Univ Hosp, Dept Clin Immunol, Odense, Denmark.
   [Ormhoj, Maria] Univ Southern Denmark, Odense, Denmark.
RP Maus, MV (corresponding author), Massachusetts Gen Hosp, Canc Ctr, Cellular Immunotherapy Program, 149 13th St, Charlestown, MA 02129 USA.; Maus, MV (corresponding author), Harvard Med Sch, Boston, MA USA.
EM mormhoj@mgh.harvard.edu; fbedoya@mgh.harvard.edu;
   mfrigault@mgh.harvard.edu; mvmaus@mgh.harvard.edu
FU The Danish Cancer SocietyDanish Cancer Society [R153-A9829] Funding
   Source: researchfish; NATIONAL CANCER INSTITUTEUnited States Department
   of Health & Human ServicesNational Institutes of Health (NIH) - USANIH
   National Cancer Institute (NCI) [K08CA166039] Funding Source: NIH
   RePORTER; NCI NIH HHSUnited States Department of Health & Human
   ServicesNational Institutes of Health (NIH) - USANIH National Cancer
   Institute (NCI) [K08 CA166039] Funding Source: Medline
CR Ali SA, 2016, BLOOD
   Berdeja J. G., 2016, ANN M EORTC NCI AACR
   Brentjens R, 2010, MOL THER, V18, P666, DOI 10.1038/mt.2010.31
   Brentjens RJ, 2013, SCI TRANSL MED, V5, DOI 10.1126/scitranslmed.3005930
   Brocker T, 2000, BLOOD, V96, P1999, DOI 10.1182/blood.V96.5.1999.h8001999_1999_2001
   Carpenito C, 2009, P NATL ACAD SCI USA, V106, P3360, DOI 10.1073/pnas.0813101106
   Cohen AD, 2016, B CELL MATURATION AN
   Craddock JA, 2010, J IMMUNOTHER, V33, P780, DOI 10.1097/CJI.0b013e3181ee6675
   Fedorov VD, 2013, SCI TRANSL MED, V5, DOI 10.1126/scitranslmed.3006597
   Garfall AL, 2016, BLOOD, V128, DOI 10.1182/blood.V128.22.5702.5702
   Garfall AL, 2015, NEW ENGL J MED, V373, P1040, DOI 10.1056/NEJMoa1504542
   GROSS G, 1989, TRANSPLANT P, V21, P127
   Grupp SA, 2013, NEW ENGL J MED, V368, P1509, DOI 10.1056/NEJMoa1215134
   Hajek R, 2013, BRIT J HAEMATOL, V163, P551, DOI 10.1111/bjh.12563
   Han Q, 2016, J CELL IMMUNOTHER, V2, P28, DOI DOI 10.1016/J.JOCIT.2014.11.001
   Heffner LT, 2012, ASH ANN M, V120, P4042
   Hoyos V, 2010, LEUKEMIA, V24, P1160, DOI 10.1038/leu.2010.75
   Kalos M, 2011, SCI TRANSL MED, V3, DOI 10.1126/scitranslmed.3002842
   Kumar SK, 2014, LEUKEMIA, V28, P1122, DOI 10.1038/leu.2013.313
   Lee DW, 2014, BLOOD, V124, P188, DOI 10.1182/blood-2014-05-552729
   Long AH, 2015, NAT MED, V21, P581, DOI 10.1038/nm.3838
   Majithia N, 2016, LEUKEMIA, V30, P2208, DOI 10.1038/leu.2016.147
   McCarthy PL, 2012, NEW ENGL J MED, V366, P1770, DOI 10.1056/NEJMoa1114083
   Milone MC, 2009, MOL THER, V17, P1453, DOI 10.1038/mt.2009.83
   Minagawa K, 2016, PLOS ONE, V11, DOI 10.1371/journal.pone.0166891
   Moon EK, 2011, CLIN CANCER RES, V17, P4719, DOI 10.1158/1078-0432.CCR-11-0351
   Morgan RA, 2010, MOL THER, V18, P843, DOI 10.1038/mt.2010.24
   Palumbo A, 2011, NEW ENGL J MED, V364, P1046, DOI 10.1056/NEJMra1011442
   Porter DL, 2015, SCI TRANSL MED, V7, DOI 10.1126/scitranslmed.aac5415
   Rajkumar SV, 2016, AM J HEMATOL, V91, P720, DOI 10.1002/ajh.24402
   Ramos CA, 2016, J CLIN INVEST, V126, P2588, DOI 10.1172/JCI86000
   Richardson PG, 2009, J CLIN ONCOL, V27, P3518, DOI 10.1200/JCO.2008.18.3087
   Tembhare PR, 2014, LEUKEMIA RES, V38, P371, DOI 10.1016/j.leukres.2013.12.007
   Turtle CJ, 2016, J CLIN INVEST, V126, P2123, DOI 10.1172/JCI85309
   Wijdenes J, 1996, BRIT J HAEMATOL, V94, P318, DOI 10.1046/j.1365-2141.1996.d01-1811.x
NR 35
TC 19
Z9 23
U1 0
U2 22
PU CURRENT MEDICINE GROUP
PI PHILADELPHIA
PA 400 MARKET STREET, STE 700, PHILADELPHIA, PA 19106 USA
SN 1558-8211
EI 1558-822X
J9 CURR HEMATOL MALIG R
JI Curr. Hematol. Malig. Rep.
PD APR
PY 2017
VL 12
IS 2
BP 119
EP 125
DI 10.1007/s11899-017-0373-2
PG 7
WC Oncology; Hematology
SC Oncology; Hematology
GA ET5CU
UT WOS:000400302500005
PM 28233151
OA Green Accepted, Green Submitted
DA 2021-10-28
ER

PT J
AU D'Aloia, MM
   Caratelli, S
   Palumbo, C
   Battella, S
   Arriga, R
   Lauro, D
   Palmieri, G
   Sconocchia, G
   Alimandi, M
AF D'Aloia, Maria Michela
   Caratelli, Sara
   Palumbo, Camilla
   Battella, Simone
   Arriga, Roberto
   Lauro, Davide
   Palmieri, Gabriella
   Sconocchia, Giuseppe
   Alimandi, Maurizio
TI T lymphocytes engineered to express a CD16-chimeric antigen receptor
   redirect T-cell immune responses against immunoglobulin G-opsonized
   target cells
SO CYTOTHERAPY
LA English
DT Article
DE CD16; CD28; chimeric antigen receptors; Fc gamma R; Fas ligand; MD45
   cells; TCR; zeta-chain
ID MONOCLONAL-ANTIBODY THERAPY; NATURAL-KILLER-CELLS; TUMOR-INFILTRATING
   LYMPHOCYTES; ADOPTIVE IMMUNOTHERAPY; RETROVIRAL VECTORS; CYTOLYTIC
   ACTIVITY; CHIMERIC RECEPTOR; EFFECTOR-CELLS; GENE-TRANSFER; HIGH-TITER
AB Background aims. Chimeric antigen receptors (CARs) designed for adoptive immunotherapy need to achieve two functions: antigen recognition and triggering of the lytic machinery of reprogrammed effector cells. Cytotoxic T cells have been engineered with Fc gamma RIII (CD16) chimeric molecules to be redirected against malignant cells by monoclonal antibodies (mAbs). These cells have been proven to mediate granule-dependent cellular cytotoxicity, but it is not clear whether they can also kill malignant cells by a granule-independent mechanism of cell cytotoxicity. Methods. We engineered a CD16A-CAR equipped with the extracellular CD16A, the hinge spacer and the transmembrane region of CD8, and the zeta-chain of the T-cell receptor/CD3 complex in tandem with the CD28 co-stimulatory signal transducer module. The CD16A-CAR was expressed and functionally tested in the MD45 cell line, a murine T-cell hybridoma with a defective granular exocytosis pathway but capable of killing target cells by a Fas ligand mediated lysis. Results. Our results indicate that in vitro cross-linking of CD16A-CAR on MD45 cells by the Fc fragment of mAb opsonized tumor cells induced interleukin-2 release and granule-independent cellular cytotoxicity. Conclusions. We conclude that strategies aimed to implement the therapeutic functions of mAbs used in the clinic with T-dependent immune responses driven by engineered T cells expressing Fc gamma R-CAR can boost the antitumor efficacy of mAbs used in the clinic.
C1 [D'Aloia, Maria Michela; Alimandi, Maurizio] Univ Roma La Sapienza, Dept Clin & Mol Med, Piazzale Aldo Moro 5, I-00185 Rome, Italy.
   [Caratelli, Sara; Sconocchia, Giuseppe] CNR, Inst Translat Pharmacol, Dept Biomed, Rome, Italy.
   [Palumbo, Camilla] Univ Roma Tor Vergata, Dept Clin Sci & Translat Med, Rome, Italy.
   [Battella, Simone; Palmieri, Gabriella] Univ Roma La Sapienza, Dept Expt Med, Piazzale Aldo Moro 5, I-00185 Rome, Italy.
   [Arriga, Roberto; Lauro, Davide] Univ Roma Tor Vergata, Dept Syst Med, Mol Med Lab, Rome, Italy.
RP Sconocchia, G (corresponding author), CNR, Inst Translat Pharmacol, Via Fosso Cavaliere 100, I-00133 Rome, Italy.
EM giuseppe.sconocchia@cnr.it
RI Caratelli, Sara/Q-3841-2018; Alimandi, Maurizio/AAG-9246-2019; Palmieri,
   Gabriella/Q-1761-2015
OI Alimandi, Maurizio/0000-0002-1409-6803; Battella,
   Simone/0000-0002-1882-1451; CARATELLI, SARA/0000-0002-6090-0444;
   Palumbo, Camilla/0000-0001-5087-7140; Palmieri,
   Gabriella/0000-0002-1467-1417
FU Italian Ministry of Education University and Research (PRIN)Ministry of
   Education, Universities and Research (MIUR)Research Projects of National
   Relevance (PRIN) [2010AX2JX7_005]; Associazione Italiana per la Ricerca
   sul Cancro (AIRC)Fondazione AIRC per la ricerca sul cancro; PRINMinistry
   of Education, Universities and Research (MIUR)Research Projects of
   National Relevance (PRIN) [2010K34C45_008]
FX GS is supported by the grant 2010AX2JX7_005 awarded by the Italian
   Ministry of Education University and Research (PRIN) and Associazione
   Italiana per la Ricerca sul Cancro (AIRC); GP is supported by the grant
   2010K34C45_008 awarded by PRIN.
CR Alistar A, 2014, GENOME MED, V6, DOI 10.1186/s13073-014-0080-8
   Annenkov AE, 1998, J IMMUNOL, V161, P6604
   Bakema JE, 2014, CURR TOP MICROBIOL, V382, P373, DOI 10.1007/978-3-319-07911-0_17
   Braster R, 2014, METHODS, V65, P28, DOI 10.1016/j.ymeth.2013.06.020
   Brentjens RJ, 2013, SCI TRANSL MED, V5, DOI 10.1126/scitranslmed.3005930
   BURNS JC, 1993, P NATL ACAD SCI USA, V90, P8033, DOI 10.1073/pnas.90.17.8033
   Campana D, 2014, CANCER J, V20, P134, DOI 10.1097/PPO.0000000000000028
   Chmielewski M, 2013, FRONT IMMUNOL, V4, DOI 10.3389/fimmu.2013.00371
   Clemenceau B, 2006, BLOOD, V107, P4669, DOI 10.1182/blood-2005-09-3775
   Czuczman MS, 2008, CLIN CANCER RES, V14, P1561, DOI 10.1158/1078-0432.CCR-07-1254
   Davila ML, 2014, SCI TRANSL MED, V6, DOI 10.1126/scitranslmed.3008226
   Duong CPM, 2015, MOL IMMUNOL, V67, P46, DOI 10.1016/j.molimm.2014.12.009
   Edberg JC, 1997, J IMMUNOL, V159, P3849
   ESHHAR Z, 1993, P NATL ACAD SCI USA, V90, P720, DOI 10.1073/pnas.90.2.720
   Ferris RL, 2010, J CLIN ONCOL, V28, P4390, DOI 10.1200/JCO.2009.27.6360
   Glennie MJ, 2003, DRUG DISCOV TODAY, V8, P503, DOI 10.1016/S1359-6446(03)02714-4
   Grignani F, 1998, CANCER RES, V58, P14
   GROSS G, 1989, TRANSPLANT P, V21, P127
   Grupp SA, 2013, NEW ENGL J MED, V368, P1509, DOI 10.1056/NEJMoa1215134
   Haynes NM, 1999, CANCER IMMUNOL IMMUN, V47, P278, DOI 10.1007/s002620050532
   Hombach A, 1998, CANCER RES, V58, P1116
   Hombach AA, 2011, INT J CANCER, V129, P2935, DOI 10.1002/ijc.25960
   James AM, 2013, FRONT IMMUNOL, V4, DOI 10.3389/fimmu.2013.00481
   Janssen EM, 2010, IMMUNOL CELL BIOL, V88, P761, DOI 10.1038/icb.2010.37
   Jensen MC, 2014, IMMUNOL REV, V257, P127, DOI 10.1111/imr.12139
   Jiang XR, 2011, NAT REV DRUG DISCOV, V10, P101, DOI 10.1038/nrd3365
   Kamitani T, 1997, J BIOL CHEM, V272, P22307, DOI 10.1074/jbc.272.35.22307
   KAUFMANN Y, 1981, P NATL ACAD SCI-BIOL, V78, P2502, DOI 10.1073/pnas.78.4.2502
   Kochenderfer JN, 2010, BLOOD, V116, P4099, DOI 10.1182/blood-2010-04-281931
   Kudo K, 2014, CANCER RES, V74, P93, DOI 10.1158/0008-5472.CAN-13-1365
   Larsen Stine K., 2014, Critical Reviews in Oncogenesis, V19, P91
   Liu H, 2012, CANCER IMMUNOL IMMUN, V61, P1849, DOI 10.1007/s00262-012-1231-7
   Maher J, 2002, NAT BIOTECHNOL, V20, P70, DOI 10.1038/nbt0102-70
   Maude SL, 2014, NEW ENGL J MED, V371, P1507, DOI 10.1056/NEJMoa1407222
   Meiraz A, 2009, IMMUNOLOGY, V128, P69, DOI 10.1111/j.1365-2567.2009.03072.x
   Melichar B, 2014, ANTICANCER RES, V34, P1115
   Milone MC, 2009, MOL THER, V17, P1453, DOI 10.1038/mt.2009.83
   MORITZ D, 1994, P NATL ACAD SCI USA, V91, P4318, DOI 10.1073/pnas.91.10.4318
   Navarro MN, 2014, NAT IMMUNOL, V15, P808, DOI 10.1038/ni.2941
   Nimmerjahn F, 2008, NAT REV IMMUNOL, V8, P34, DOI 10.1038/nri2206
   Ochi F, 2014, CANCER IMMUNOL RES, V2, P249, DOI 10.1158/2326-6066.CIR-13-0099-T
   Pegram HJ, 2014, CANCER J, V20, P127, DOI 10.1097/PPO.0000000000000034
   Pietra G, 2012, CANCER RES, V72, P1407, DOI 10.1158/0008-5472.CAN-11-2544
   PROSS HF, 1993, NAT IMMUN, V12, P279
   Radoja S, 2001, J IMMUNOL, V167, P5042, DOI 10.4049/jimmunol.167.9.5042
   Rogers LM, 2014, IMMUNOL RES, V59, P203, DOI 10.1007/s12026-014-8542-z
   SCHOOF DD, 1990, CANCER RES, V50, P1138
   Sconocchia G, 1997, BLOOD, V90, P716, DOI 10.1182/blood.V90.2.716.716_716_725
   Sconocchia G, 2014, ONCOIMMUNOLOGY, V3, DOI 10.4161/21624011.2014.952197
   Sconocchia G, 2012, CANCER RES, V72, P5428, DOI 10.1158/0008-5472.CAN-12-1181
   Sconocchia G, 2009, NEOPLASIA, V11, P662, DOI 10.1593/neo.09296
   Shan XC, 2000, MOL CELL BIOL, V20, P6945, DOI 10.1128/MCB.20.18.6945-6957.2000
   Shanker A, 2009, CANCER RES, V69, P6615, DOI 10.1158/0008-5472.CAN-09-0685
   Shen CJ, 2013, J HEMATOL ONCOL, V6, DOI 10.1186/1756-8722-6-33
   Shi H, 2014, MOL CANCER, V13, DOI 10.1186/1476-4598-13-219
   Simpson TR, 2013, J EXP MED, V210, P1695, DOI 10.1084/jem.20130579
   Spierings DCJ, 2006, EUR J IMMUNOL, V36, P1707, DOI 10.1002/eji.200635929
   Till BG, 2008, BLOOD, V112, P2261, DOI 10.1182/blood-2007-12-128843
   Uherek C, 2002, BLOOD, V100, P1265, DOI 10.1182/blood.V100.4.1265.h81602001265_1265_1273
   van Oers NSC, 2000, NAT IMMUNOL, V1, P322, DOI 10.1038/79774
   Vermijlen D, 2002, J LEUKOCYTE BIOL, V72, P668
   YEE JK, 1994, P NATL ACAD SCI USA, V91, P9564, DOI 10.1073/pnas.91.20.9564
NR 62
TC 24
Z9 25
U1 0
U2 18
PU ELSEVIER SCI LTD
PI OXFORD
PA THE BOULEVARD, LANGFORD LANE, KIDLINGTON, OXFORD OX5 1GB, OXON, ENGLAND
SN 1465-3249
EI 1477-2566
J9 CYTOTHERAPY
JI Cytotherapy
PD FEB
PY 2016
VL 18
IS 2
BP 278
EP 290
DI 10.1016/j.jcyt.2015.10.014
PG 13
WC Cell & Tissue Engineering; Biotechnology & Applied Microbiology; Cell
   Biology; Hematology; Medicine, Research & Experimental
SC Cell Biology; Biotechnology & Applied Microbiology; Hematology; Research
   & Experimental Medicine
GA DC3NB
UT WOS:000369124900012
PM 26705740
DA 2021-10-28
ER

PT J
AU Ramakrishna, S
   Barsan, V
   Mackall, C
AF Ramakrishna, Sneha
   Barsan, Valentin
   Mackall, Crystal
TI Prospects and challenges for use of CAR T cell therapies in solid tumors
SO EXPERT OPINION ON BIOLOGICAL THERAPY
LA English
DT Article
DE Pediatric Cancers; Immunotherapy; Cellular Immunotherapy; Solid Tumor
   Cancers; Chimeric Antigen Receptor
ID ACUTE LYMPHOBLASTIC-LEUKEMIA; ANTITUMOR-ACTIVITY; PROLONGED PERSISTENCE;
   TARGETING HER2; HOST IMMUNITY; ANTIGEN; EFFICACY; IMMUNOTHERAPY; CD8(+);
   LYMPHOCYTES
AB Introduction: Chimeric antigen receptor (CAR) T cell therapy has provided patients with relapsed/refractory B cell malignancies a new therapeutic option, but this class of therapeutics has not demonstrated consistent therapeutic benefit in solid tumors. Areas Covered: Here we review the literature to identify numerous factors that contribute to this discrepancy, using pediatric cancers as a platform to understand these limitations. We discuss an inability to target highly and homogenously expressed lineage-associated antigens due to risks of on-target off-tumor toxicity, T cell dysfunction related to T cell exhaustion and the suppressive tumor microenvironment (TME), and inefficient CAR T cell trafficking into solid tumors. As our understanding of the biology of CAR T cells improves and innovations in engineering CAR platforms emerge, next generation CAR T cell therapeutics designed to overcome these challenges will enter the clinic for testing. Expert Opinion: New approaches to address the challenges that have limited the efficacy of CAR T cell therapeutics in solid tumors are emerging. These approaches include next-generation CAR T cell engineering to overcome antigen heterogeneity, to mitigate T cell exhaustion and to prevent suppression by the TME, as well as novel approaches for regional delivery to facilitate tumor T cell trafficking.
C1 [Ramakrishna, Sneha; Barsan, Valentin; Mackall, Crystal] Ctr Canc Cell Therapy, Bass Ctr Childhood Canc & Blood Disorders, Dept Pediat, Stanford, CA USA.
   [Mackall, Crystal] Stanford Univ, Stanford Canc Inst, Stanford, CA 94305 USA.
   [Mackall, Crystal] Stanford Univ, Dept Med, Stanford, CA 94305 USA.
RP Mackall, C (corresponding author), 265 Campus Dr,Room G3141A, Stanford, CA 94305 USA.
EM cmackall@stanford.edu
OI Barsan, Valentin/0000-0001-5099-9009; Ramakrishna,
   Sneha/0000-0001-7445-3190
FU St. Baldrick's-Stand Up to Cancer (SU2C) Dream Team translational
   research grant [SU2C-AACR-DT-27-17]; NCI (National Cancer
   Institute)United States Department of Health & Human ServicesNational
   Institutes of Health (NIH) - USANIH National Cancer Institute (NCI) [U54
   CA232568]; Virginia and D.K. Ludwig Fund for Cancer Research; Hyundai
   Hope on Wheels Young Investigator Award; Stanford Child Health Research
   Institute
FX This work was supported in part by a St. Baldrick's-Stand Up to Cancer
   (SU2C) Dream Team translational research grant (SU2C-AACR-DT-27-17).
   SU2C is a division of the Entertainment Industry Foundation, and
   research grants are administered by the American Association for Cancer
   Research, the scientific partner of SU2C. This work was also supported
   by an NCI (National Cancer Institute) grant, U54 CA232568, and the
   Virginia and D.K. Ludwig Fund for Cancer Research (CL Mackall). S
   Ramakrishna is supported by a Hyundai Hope on Wheels Young Investigator
   Award and V Barsan is an Anne T. and Robert M. Bass Endowed Fellow,
   supported by the Stanford Child Health Research Institute.
CR Ahmed N, 2017, JAMA ONCOL, V3, P1094, DOI 10.1001/jamaoncol.2017.0184
   Ahmed N, 2015, J CLIN ONCOL, V33, P1688, DOI 10.1200/JCO.2014.58.0225
   Arcangeli S, 2017, MOL THER, V25, P1933, DOI 10.1016/j.ymthe.2017.04.017
   Barrett DM, 2011, HUM GENE THER, V22, P1575, DOI 10.1089/hum.2011.070
   Bausch-Fluck D, 2015, PLOS ONE, V10, DOI 10.1371/journal.pone.0121314
   Beatty GL, 2014, CANCER IMMUNOL RES, V2, P112, DOI 10.1158/2326-6066.CIR-13-0170
   Bengsch B, 2016, IMMUNITY, V45, P358, DOI 10.1016/j.immuni.2016.07.008
   Bielamowicz K, 2018, NEURO-ONCOLOGY, V20, P506, DOI 10.1093/neuonc/nox182
   Blank CU, 2019, NAT REV IMMUNOL, V19, P665, DOI 10.1038/s41577-019-0221-9
   Bosse KR, 2017, CANCER CELL, V32, P295, DOI 10.1016/j.ccell.2017.08.003
   Brown CE, 2018, MOL THER, V26, P31, DOI 10.1016/j.ymthe.2017.10.002
   Brown CE, 2016, NEW ENGL J MED, V375, P2561, DOI 10.1056/NEJMoa1610497
   Brown CE, 2015, CLIN CANCER RES, V21, P4062, DOI 10.1158/1078-0432.CCR-15-0428
   Brudno JN, 2016, J CLIN ONCOL, V34, P1112, DOI 10.1200/JCO.2015.64.5929
   Cardoso-Moreira M, 2019, NATURE, V571, P505, DOI 10.1038/s41586-019-1338-5
   Caruana I, 2015, NAT MED, V21, P524, DOI 10.1038/nm.3833
   Cavalli FMG, 2017, CANCER CELL, V31, P737, DOI 10.1016/j.ccell.2017.05.005
   Chinnasamy D, 2012, CLIN CANCER RES, V18, P1672, DOI 10.1158/1078-0432.CCR-11-3050
   Chinnasamy D, 2010, J CLIN INVEST, V120, P3953, DOI 10.1172/JCI43490
   Chow VA, 2018, BLOOD, V132, P777, DOI 10.1182/blood-2018-04-839217
   Craddock JA, 2010, J IMMUNOTHER, V33, P780, DOI 10.1097/CJI.0b013e3181ee6675
   D'Angelo SP, 2018, CANCER DISCOV, V8, P944, DOI 10.1158/2159-8290.CD-17-1417
   Das RK, 2019, CANCER DISCOV, V9, P492, DOI 10.1158/2159-8290.CD-18-1314
   Di Stasi A, 2011, NEW ENGL J MED, V365, P1673, DOI 10.1056/NEJMoa1106152
   Di Stasi A, 2009, BLOOD, V113, P6392, DOI 10.1182/blood-2009-03-209650
   Eyquem J, 2017, NATURE, V543, P113, DOI 10.1038/nature21405
   Fedorov VD, 2013, SCI TRANSL MED, V5, DOI 10.1126/scitranslmed.3006597
   Finney OC, 2019, J CLIN INVEST, V129, P2123, DOI 10.1172/JCI125423
   Fisher J, 2017, MOL THER, V25, P1234, DOI 10.1016/j.ymthe.2017.03.002
   Foster AE, 2008, J IMMUNOTHER, V31, P500, DOI 10.1097/CJI.0b013e318177092b
   Foster JB, 2019, MOL THER, V27, P747, DOI 10.1016/j.ymthe.2019.01.018
   Fraietta JA, 2018, NAT MED, V24, P563, DOI 10.1038/s41591-018-0010-1
   Fraietta JA, 2016, BLOOD, V127, P1117, DOI 10.1182/blood-2015-11-679134
   Fry TJ, 2018, NAT MED, V24, P20, DOI 10.1038/nm.4441
   Fultang L, 2019, EBIOMEDICINE, V47, P235, DOI 10.1016/j.ebiom.2019.08.025
   Fultang L, 2019, CANCER RES, V79, P611, DOI 10.1158/0008-5472.CAN-18-2139
   Gabrilovich DI, 2009, NAT REV IMMUNOL, V9, P162, DOI 10.1038/nri2506
   Ghazi A, 2012, J IMMUNOTHER, V35, P159, DOI 10.1097/CJI.0b013e318247642f
   Ghorashian S, 2019, NAT MED, V25, P1408, DOI 10.1038/s41591-019-0549-5
   Ghosh A, 2017, NAT MED, V23, P242, DOI 10.1038/nm.4258
   Giles AJ, 2016, CANCER RES, V76, P1335, DOI 10.1158/0008-5472.CAN-15-0204
   Graham C, 2018, CELLS-BASEL, V7, DOI 10.3390/cells7100155
   Grobner SN, 2018, NATURE, V555, P321, DOI 10.1038/nature25480
   Gust J, 2019, ANN NEUROL, V86, P42, DOI 10.1002/ana.25502
   Heczey A, 2017, MOL THER, V25, P2214, DOI 10.1016/j.ymthe.2017.05.012
   Hegde M, 2017, J CLIN ONCOL, V35, DOI 10.1200/JCO.2017.35.15_suppl.10508
   Hegde M, 2016, J CLIN INVEST, V126, P3036, DOI 10.1172/JCI83416
   Hegde M, 2014, NEURO-ONCOLOGY, V16, P55
   Heitzeneder S, 2019, JNCI-J NATL CANCER I, V111, P970, DOI 10.1093/jnci/djy209
   Hoyos V, 2010, LEUKEMIA, V24, P1160, DOI 10.1038/leu.2010.75
   Hu BL, 2017, CELL REP, V20, P3025, DOI 10.1016/j.celrep.2017.09.002
   Ingegnere T, 2019, FRONT IMMUNOL, V10, DOI 10.3389/fimmu.2019.00957
   Jacoby E, 2016, NAT COMMUN, V7, DOI 10.1038/ncomms12320
   Juillerat A, 2017, SCI REP-UK, V7, DOI 10.1038/srep39833
   Kahlon KS, 2004, CANCER RES, V64, P9160, DOI 10.1158/0008-5472.CAN-04-0454
   Kawalekar OU, 2016, IMMUNITY, V44, P380, DOI 10.1016/j.immuni.2016.01.021
   Kloss CC, 2018, MOL THER, V26, P1855, DOI 10.1016/j.ymthe.2018.05.003
   Labanieh L, 2018, NAT BIOMED ENG, V2, P377, DOI 10.1038/s41551-018-0235-9
   Lamers CHJ, 2013, MOL THER, V21, P904, DOI 10.1038/mt.2013.17
   Lee DW, 2015, LANCET, V385, P517, DOI 10.1016/S0140-6736(14)61403-3
   Lee JH, 2011, J INTERF CYTOK RES, V31, P441, DOI 10.1089/jir.2010.0020
   Leen AM, 2014, MOL THER, V22, P1211, DOI 10.1038/mt.2014.47
   Li AM, 2018, BLOOD, V132, DOI 10.1182/blood-2018-99-112572
   Li S, 2017, CLIN CANCER RES, V23, P6982, DOI 10.1158/1078-0432.CCR-17-0867
   Ligtenberg MA, 2016, J IMMUNOL, V196, P759, DOI 10.4049/jimmunol.1401710
   Liu EL, 2020, NEW ENGL J MED, V382, P545, DOI 10.1056/NEJMoa1910607
   Liu XJ, 2016, CANCER RES, V76, P1578, DOI 10.1158/0008-5472.CAN-15-2524
   Long AH, 2016, CANCER IMMUNOL RES, V4, P869, DOI 10.1158/2326-6066.CIR-15-0230
   Long AH, 2015, NAT MED, V21, P581, DOI 10.1038/nm.3838
   Louis CU, 2011, BLOOD, V118, P6050, DOI 10.1182/blood-2011-05-354449
   Lynn RC, 2019, NATURE, V576, P293, DOI 10.1038/s41586-019-1805-z
   MACKALL CL, 1994, BLOOD, V84, P2221
   Mackall CL, 1997, BLOOD, V89, P3700, DOI 10.1182/blood.V89.10.3700.3700_3700_3707
   Mackall CL, 2017, CANCER DISCOV, V7, P1371, DOI 10.1158/2159-8290.CD-17-1084
   Majzner RG, 2019, CLIN CANCER RES, V25, P2560, DOI 10.1158/1078-0432.CCR-18-0432
   Majzner RG, 2018, CANCER DISCOV, V8, P1219, DOI 10.1158/2159-8290.CD-18-0442
   Mantovani A, 2002, TRENDS IMMUNOL, V23, P549, DOI 10.1016/S1471-4906(02)02302-5
   Markley JC, 2010, BLOOD, V115, P3508, DOI 10.1182/blood-2009-09-241398
   Maude SL, 2018, NEW ENGL J MED, V378, P439, DOI 10.1056/NEJMoa1709866
   Maude SL, 2015, BLOOD, V125, P4017, DOI 10.1182/blood-2014-12-580068
   Mestermann K, 2019, SCI TRANSL MED, V11, DOI 10.1126/scitranslmed.aau5907
   Mitwasi N, 2020, SCI REP-UK, V10, DOI 10.1038/s41598-020-59082-4
   Morgan RA, 2010, MOL THER, V18, P843, DOI 10.1038/mt.2010.24
   Morrot A, 2018, FRONT ONCOL, V8, DOI 10.3389/fonc.2018.00081
   Mueller KT, 2017, BLOOD, V130, P2317, DOI 10.1182/blood-2017-06-786129
   Murgai M, 2017, NAT MED, V23, P1176, DOI 10.1038/nm.4400
   NASTOUPIL LJ, 2018, BLOOD S, V132, DOI DOI 10.1182/BLOOD-2018-99-114152
   O'Rourke DM, 2017, SCI TRANSL MED, V9, DOI 10.1126/scitranslmed.aaa0984
   Ohta A, 2016, FRONT IMMUNOL, V7, DOI 10.3389/fimmu.2016.00109
   Park J, 2012, NAT MATER, V11, P895, DOI [10.1038/NMAT3355, 10.1038/nmat3355]
   Park JR, 2007, MOL THER, V15, P825, DOI 10.1038/sj.mt.6300104
   Park S, 2017, SCI REP-UK, V7, DOI 10.1038/s41598-017-14749-3
   Pegram HJ, 2015, LEUKEMIA, V29, P415, DOI 10.1038/leu.2014.215
   Perera LP, 2017, AM J HEMATOL, V92, P892, DOI 10.1002/ajh.24794
   Perna F, 2017, CANCER CELL, V32, P506, DOI 10.1016/j.ccell.2017.09.004
   Pont MJ, 2019, BLOOD, V134, P1585, DOI 10.1182/blood.2019000050
   Porter DL, 2015, SCI TRANSL MED, V7, DOI 10.1126/scitranslmed.aac5415
   Priceman SJ, 2018, CLIN CANCER RES, V24, P95, DOI 10.1158/1078-0432.CCR-17-2041
   Pule MA, 2008, NAT MED, V14, P1264, DOI 10.1038/nm.1882
   Qasim W, 2017, SCI TRANSL MED, V9, DOI 10.1126/scitranslmed.aaj2013
   Qin HY, 2019, MOL THER, V27, P1262, DOI 10.1016/j.ymthe.2019.04.010
   Qin HY, 2018, MOL THER-ONCOLYTICS, V11, P127, DOI 10.1016/j.omto.2018.10.006
   Qin HY, 2017, BLOOD, V130
   Raje N, 2019, NEW ENGL J MED, V380, P1726, DOI 10.1056/NEJMoa1817226
   Ramakrishna S, 2019, CLIN CANCER RES, V25, P5329, DOI 10.1158/1078-0432.CCR-18-3784
   Richards RM, 2018, FRONT IMMUNOL, V9, DOI 10.3389/fimmu.2018.02380
   Ruella M, 2017, CANCER DISCOV, V7, P1154, DOI 10.1158/2159-8290.CD-16-0850
   Ruella M, 2016, CLIN CANCER RES, V22, P2684, DOI 10.1158/1078-0432.CCR-15-1527
   Sampson JH, 2014, CLIN CANCER RES, V20, P972, DOI 10.1158/1078-0432.CCR-13-0709
   Scharping NE, 2016, IMMUNITY, V45, P374, DOI 10.1016/j.immuni.2016.07.009
   Schietinger A, 2014, TRENDS IMMUNOL, V35, P51, DOI 10.1016/j.it.2013.10.001
   Shalabi H, 2018, J IMMUNOTHER, V41, P350, DOI 10.1097/CJI.0000000000000241
   Shum T, 2017, CANCER DISCOV, V7, P1238, DOI 10.1158/2159-8290.CD-17-0538
   Sidaway Peter, 2016, Nat Rev Clin Oncol, V13, P530, DOI 10.1038/nrclinonc.2016.125
   Siddiqui I, 2016, J IMMUNOTHER CANCER, V4, DOI 10.1186/s40425-016-0125-1
   Slaney CY, 2017, CLIN CANCER RES, V23, P2478, DOI 10.1158/1078-0432.CCR-16-1860
   Sotillo E, 2015, CANCER DISCOV, V5, P1282, DOI 10.1158/2159-8290.CD-15-1020
   Srivastava S, 2019, CANCER CELL, V35, P489, DOI 10.1016/j.ccell.2019.02.003
   Stephan MT, 2010, NAT MED, V16, P1035, DOI 10.1038/nm.2198
   Straathof K, 2018, CANCER RES, V78, DOI 10.1158/1538-7445.AM2018-CT145
   Tanoue K, 2017, CANCER RES, V77, P2040, DOI 10.1158/0008-5472.CAN-16-1577
   Tchou J, 2017, CANCER IMMUNOL RES, V5, P1152, DOI 10.1158/2326-6066.CIR-17-0189
   Themeli M, 2015, CELL STEM CELL, V16, P357, DOI 10.1016/j.stem.2015.03.011
   Theruvath J, 2019, NEURO-ONCOLOGY, V21, P94, DOI 10.1093/neuonc/noz036.130
   Thistlethwaite FC, 2017, CANCER IMMUNOL IMMUN, V66, P1425, DOI 10.1007/s00262-017-2034-7
   Tian GW, 2016, J CLIN INVEST, V126, P2341, DOI 10.1172/JCI83476
   Turatti F, 2007, J IMMUNOTHER, V30, P684, DOI 10.1097/CJI.0b013e3180de5d90
   Turley SJ, 2015, NAT REV IMMUNOL, V15, P669, DOI 10.1038/nri3902
   Vacca P, 2020, FRONT IMMUNOL, V10, DOI 10.3389/fimmu.2019.03013
   Walker AJ, 2017, MOL THER, V25, P2189, DOI 10.1016/j.ymthe.2017.06.008
   Wang LCS, 2014, CANCER IMMUNOL RES, V2, P154, DOI 10.1158/2326-6066.CIR-13-0027
   Watanabe K, 2015, J IMMUNOL, V194, P911, DOI 10.4049/jimmunol.1402346
   Weber EW, 2019, BLOOD ADV, V3, P711, DOI 10.1182/bloodadvances.2018028720
   Wherry EJ, 2015, NAT REV IMMUNOL, V15, P486, DOI 10.1038/nri3862
   Yamamoto TN, 2019, J CLIN INVEST, V129, P1551, DOI 10.1172/JCI121491
   Yang W, 2016, NATURE, V531, P651, DOI 10.1038/nature17412
   Yoshida T, 2016, CLIN TRANSL IMMUNOL, V5, DOI 10.1038/cti.2016.73
   Yu H, 2017, AM J HEMATOL, V92, pE11, DOI 10.1002/ajh.24594
   Zhao YB, 2010, CANCER RES, V70, P9053, DOI 10.1158/0008-5472.CAN-10-2880
   Zheng Y, 2017, ACS NANO, V11, P3089, DOI 10.1021/acsnano.7b00078
   Zou F, 2019, NAT COMMUN, V10, DOI 10.1038/s41467-019-11893-4
NR 141
TC 9
Z9 9
U1 2
U2 22
PU TAYLOR & FRANCIS LTD
PI ABINGDON
PA 2-4 PARK SQUARE, MILTON PARK, ABINGDON OR14 4RN, OXON, ENGLAND
SN 1471-2598
EI 1744-7682
J9 EXPERT OPIN BIOL TH
JI Expert Opin. Biol. Ther.
PD MAY 3
PY 2020
VL 20
IS 5
SI SI
BP 503
EP 516
DI 10.1080/14712598.2020.1738378
EA MAR 2020
PG 14
WC Biotechnology & Applied Microbiology; Medicine, Research & Experimental
SC Biotechnology & Applied Microbiology; Research & Experimental Medicine
GA KZ9HF
UT WOS:000519511400001
PM 32125191
DA 2021-10-28
ER

PT J
AU Riccione, K
   Suryadevara, CM
   Snyder, D
   Cui, XY
   Sampson, JH
   Sanchez-Perez, L
AF Riccione, Katherine
   Suryadevara, Carter M.
   Snyder, David
   Cui, Xiuyu
   Sampson, John H.
   Sanchez-Perez, Luis
TI Generation of CAR T Cells for Adoptive Therapy in the Context of
   Glioblastoma Standard of Care
SO JOVE-JOURNAL OF VISUALIZED EXPERIMENTS
LA English
DT Article
DE Immunology; Issue 96; Tumor immunotherapy; glioblastoma; chimeric
   antigen receptor; adoptive transfer; temozolomide; radiotherapy
ID GLIOMA-CELLS; TEMOZOLOMIDE; IMMUNOTHERAPY; EGFRVIII; VACCINATION;
   PERSISTENCE; RADIATION; TOXICITY; EFFICACY; IMMUNITY
AB Adoptive T cell immunotherapy offers a promising strategy for specifically targeting and eliminating malignant gliomas. T cells can be engineered ex vivo to express chimeric antigen receptors specific for glioma antigens (CAR T cells). The expansion and function of adoptively transferred CAR T cells can be potentiated by the lymphodepletive and tumoricidal effects of standard of care chemotherapy and radiotherapy. We describe a method for generating CAR T cells targeting EGFRvIII, a glioma-specific antigen, and evaluating their efficacy when combined with a murine model of glioblastoma standard of care. T cells are engineered by transduction with a retroviral vector containing the anti-EGFRvIII CAR gene. Tumor-bearing animals are subjected to host conditioning by a course of temozolomide and whole brain irradiation at dose regimens designed to model clinical standard of care. CAR T cells are then delivered intravenously to primed hosts. This method can be used to evaluate the antitumor efficacy of CAR T cells in the context of standard of care.
C1 [Riccione, Katherine; Suryadevara, Carter M.; Snyder, David; Cui, Xiuyu; Sampson, John H.; Sanchez-Perez, Luis] Duke Univ, Duke Brain Tumor Immunotherapy Program, Dept Neurosurg, Durham, NC 27706 USA.
   [Riccione, Katherine; Sampson, John H.] Duke Univ, Dept Biomed Engn, Durham, NC 27706 USA.
   [Suryadevara, Carter M.; Sampson, John H.] Duke Univ, Dept Pathol, Durham, NC 27706 USA.
RP Sanchez-Perez, L (corresponding author), Duke Univ, Duke Brain Tumor Immunotherapy Program, Dept Neurosurg, Durham, NC 27706 USA.
EM luis.sanchez-perez@duke.edu
OI Sampson, John/0000-0002-0104-7658
FU NIH NCIUnited States Department of Health & Human ServicesNational
   Institutes of Health (NIH) - USANIH National Cancer Institute (NCI)
   [1R01CA177476-01]; NATIONAL CANCER INSTITUTEUnited States Department of
   Health & Human ServicesNational Institutes of Health (NIH) - USANIH
   National Cancer Institute (NCI) [R01CA177476] Funding Source: NIH
   RePORTER
FX The authors would like to acknowledge Dr. Laura Johnson and Dr. Richard
   Morgan for providing the CAR retroviral construct. The authors also
   thank Giao Ngyuen for her assistance with dosimetry for whole brain
   irradiation. This work was supported by an NIH NCI grant
   1R01CA177476-01.
CR Brentjens RJ, 2011, BLOOD, V118, P4817, DOI 10.1182/blood-2011-04-348540
   Dudley ME, 2008, J CLIN ONCOL, V26, P5233, DOI 10.1200/JCO.2008.16.5449
   Dummer W, 2002, J CLIN INVEST, V110, P185, DOI 10.1172/JCI200215175
   Emens LA, 2005, CANCER RES, V65, P8059, DOI 10.1158/0008-5472.CAN-05-1797
   Fecci PE, 2006, CANCER RES, V66, P3294, DOI 10.1158/0008-5472.CAN-05-3773
   Fritzell S, 2013, CANCER IMMUNOL IMMUN, V62, P1463, DOI 10.1007/s00262-013-1449-z
   Gattinoni L, 2005, J EXP MED, V202, P907, DOI 10.1084/jem.20050732
   GROSS G, 1989, TRANSPLANT P, V21, P127
   Hodi FS, 2010, NEW ENGL J MED, V363, P711, DOI 10.1056/NEJMoa1003466
   Hughes MS, 2005, HUM GENE THER, V16, P457, DOI 10.1089/hum.2005.16.457
   Kantoff PW, 2010, NEW ENGL J MED, V363, P411, DOI 10.1056/NEJMoa1001294
   Kerkar SP, 2011, J IMMUNOTHER, V34, P343, DOI 10.1097/CJI.0b013e3182187600
   Kochenderfer JN, 2012, BLOOD, V119, P2709, DOI 10.1182/blood-2011-10-384388
   KUPPNER MC, 1989, J NEUROSURG, V71, P211, DOI 10.3171/jns.1989.71.2.0211
   Morgan RA, 2012, HUM GENE THER, V23, P1043, DOI 10.1089/hum.2012.041
   Muranski P, 2006, NAT CLIN PRACT ONCOL, V3, P668, DOI 10.1038/ncponc0666
   Murphy KA, 2012, CLIN CANCER RES, V18, P4657, DOI 10.1158/1078-0432.CCR-12-0990
   Newcomb EW, 2006, CLIN CANCER RES, V12, P4730, DOI 10.1158/1078-0432.CCR-06-0593
   Newcomb EW, 2010, RADIAT RES, V173, P426, DOI 10.1667/RR1904.1
   Neyns B, 2010, CANCER-AM CANCER SOC, V116, P2868, DOI 10.1002/cncr.25035
   OREILLY SM, 1993, EUR J CANCER, V29A, P940, DOI 10.1016/S0959-8049(05)80198-4
   Park B, 2014, INT J MOL SCI, V15, P927, DOI 10.3390/ijms15010927
   Park SD, 2007, VACCINE, V25, P3485, DOI 10.1016/j.vaccine.2006.12.060
   Porter DL, 2011, NEW ENGL J MED, V365, P725, DOI 10.1056/NEJMoa1103849
   Pule MA, 2008, NAT MED, V14, P1264, DOI 10.1038/nm.1882
   Sampson JH, 2014, CLIN CANCER RES, V20, P972, DOI 10.1158/1078-0432.CCR-13-0709
   Sanchez-Perez LA, 2013, PLOS ONE, V8, DOI 10.1371/journal.pone.0059082
   Schwartzentruber DJ, 2011, NEW ENGL J MED, V364, P2119, DOI 10.1056/NEJMoa1012863
   Stupp R, 2005, NEW ENGL J MED, V352, P987, DOI 10.1056/NEJMoa043330
   Su YB, 2004, J CLIN ONCOL, V22, P610, DOI 10.1200/JCO.2004.07.060
   Wick W, 2005, J CLIN ONCOL, V23, P4235, DOI 10.1200/JCO.2004.00.8417
   WIKSTRAND CJ, 1995, CANCER RES, V55, P3140
   Wilmotte R, 2005, NEUROREPORT, V16, P1081, DOI 10.1097/00001756-200507130-00010
   Wintterle S, 2003, CANCER RES, V63, P7462
   Wrzesinski C, 2005, CURR OPIN IMMUNOL, V17, P195, DOI 10.1016/j.coi.2005.02.002
   Wrzesinski C, 2010, J IMMUNOTHER, V33, P1, DOI 10.1097/CJI.0b013e3181b88ffc
   Yang BC, 2003, J IMMUNOL, V171, P3947, DOI 10.4049/jimmunol.171.8.3947
NR 37
TC 13
Z9 14
U1 0
U2 11
PU JOURNAL OF VISUALIZED EXPERIMENTS
PI CAMBRIDGE
PA 1 ALEWIFE CENTER, STE 200, CAMBRIDGE, MA 02140 USA
SN 1940-087X
J9 JOVE-J VIS EXP
JI J. Vis. Exp.
PD FEB
PY 2015
IS 96
AR e52397
DI 10.3791/52397
PG 10
WC Multidisciplinary Sciences
SC Science & Technology - Other Topics
GA CR7MH
UT WOS:000361533700034
PM 25741761
OA Green Published, Green Accepted
DA 2021-10-28
ER

PT J
AU Ni, JM
   Ni, AP
AF Ni, Jieming
   Ni, Anping
TI Chimeric antigen receptor-T cell, a novel player in anti-tumor treatment
SO TRANSLATIONAL CANCER RESEARCH
LA English
DT Review
DE Antigen; immunotherapy; receptors; T-cell
ID ADVERSE EVENT; CAR; IMMUNOTHERAPY; ACTIVATION; THERAPY; LEUKEMIA;
   PERSISTENCE; GENERATION; EFFICACY; MEMORY
AB Chimeric antigen receptor (CAR)-T cells reprogram the T cells to target tumor cells and have undergone several generations of enhancement. Accumulating evidence shows that by incorporating co-stimulatory molecules and single-chain variable fragments (scFvs), CAR-T cells maintain sustainable proliferation capacity along with high sensitivity and enhanced cytokines production. Moreover, CAR-T cell therapy has shown great promise in clinical trials. However, complications and toxicities must be considered and managed. In this review, we aimed to summarize the development of CAR and the criteria for the selection of the tumor associated antigen (TAA) based on the literature. In addition, we review current clinical trials of CAR-T therapy. Finally, we discuss the adverse effects of CAR-T therapy, managements of complications, and expectations from CAR-T therapy.
C1 [Ni, Jieming] China Med Univ, Year Program 7, Shenyang 110122, Liaoning, Peoples R China.
   [Ni, Anping] Chinese Acad Med Sci, Peking Union Med Coll Hosp, Dept Clin Labs, Beijing 100730, Peoples R China.
   [Ni, Anping] Peking Union Med Coll, Beijing 100730, Peoples R China.
RP Ni, AP (corresponding author), Chinese Acad Med Sci, Peking Union Med Coll Hosp, Dept Clin Labs, Beijing 100730, Peoples R China.; Ni, AP (corresponding author), Peking Union Med Coll, Beijing 100730, Peoples R China.
EM cotton1995@163.com
CR Ahmed N, 2015, J CLIN ONCOL, V33, P1688, DOI 10.1200/JCO.2014.58.0225
   Anurathapan U, 2014, MOL THER, V22, P623, DOI 10.1038/mt.2013.262
   Brentjens R, 2010, MOL THER, V18, P666, DOI 10.1038/mt.2010.31
   Callahan C, 2017, CLIN J ONCOL NURS, V21, P22, DOI 10.1188/17.CJON.S2.22-28
   Caruana I, 2015, NAT MED, V21, P524, DOI 10.1038/nm.3833
   Cheadle EJ, 2012, GENE THER, V19, P1114, DOI 10.1038/gt.2011.192
   Chmielewski M, 2015, EXPERT OPIN BIOL TH, V15, P1145, DOI 10.1517/14712598.2015.1046430
   Cretella D, 2014, MOL CANCER, V13, DOI 10.1186/1476-4598-13-143
   Diaconu I, 2017, MOL THER, V25, P580, DOI 10.1016/j.ymthe.2017.01.011
   Feng KC, 2017, J HEMATOL ONCOL, V10, DOI 10.1186/s13045-016-0378-7
   Fesnak A, 2016, TRANSFUS MED REV, V30, P139, DOI 10.1016/j.tmrv.2016.03.001
   Fischer J, 2017, J IMMUNOTHER, V40, P187, DOI 10.1097/CJI.0000000000000169
   Gargett T, 2016, MOL THER, V24, P1135, DOI 10.1038/mt.2016.63
   Gargett T, 2015, J IMMUNOTHER, V38, P12, DOI 10.1097/CJI.0000000000000061
   Gust J, 2017, CANCER DISCOV, V7, P1404, DOI 10.1158/2159-8290.CD-17-0698
   Hegde M, 2016, J CLIN INVEST, V126, P3036, DOI 10.1172/JCI83416
   Junghans RP, 2016, PROSTATE, V76, P1257, DOI 10.1002/pros.23214
   Karlsson SCH, 2013, CANCER GENE THER, V20, P386, DOI 10.1038/cgt.2013.35
   Krebs K, 2013, GASTROENTEROLOGY, V145, P456, DOI 10.1053/j.gastro.2013.04.047
   Lin Hsin-Ping, 2011, Genes Cancer, V2, P550, DOI 10.1177/1947601911418498
   Lo A, 2015, CANCER RES, V75, P2800, DOI 10.1158/0008-5472.CAN-14-3041
   Mackall CL, 2017, CANCER DISCOV, V7, P1371, DOI 10.1158/2159-8290.CD-17-1084
   Mata M, 2017, CANCER DISCOV, V7, P1306, DOI 10.1158/2159-8290.CD-17-0263
   Maus MV, 2013, CANCER IMMUNOL RES, V1, P26, DOI 10.1158/2326-6066.CIR-13-0006
   Minagawa K, 2016, PLOS ONE, V11, DOI 10.1371/journal.pone.0166891
   Molica S, 2017, BMC MED, V15, DOI 10.1186/s12916-017-0920-7
   Morgan RA, 2012, HUM GENE THER, V23, P1043, DOI 10.1089/hum.2012.041
   Morgan RA, 2010, MOL THER, V18, P843, DOI 10.1038/mt.2010.24
   Nakazawa Y, 2011, MOL THER, V19, P2133, DOI 10.1038/mt.2011.131
   Ninomiya S, 2015, BLOOD, V125, P3905, DOI 10.1182/blood-2015-01-621474
   Orlowski RJ, 2017, BRIT J HAEMATOL, V177, P13, DOI 10.1111/bjh.14475
   Pegram HJ, 2015, IMMUNOTHERAPY-UK, V7, P545, DOI [10.2217/IMT.15.6, 10.2217/imt.15.6]
   Ramos CA, 2017, J CLIN INVEST, V127, P3468, DOI 10.1172/JCI94306
   Ravianayake S, 2015, CYTOTHERAPY, V17, P1251, DOI 10.1016/j.jcyt.2015.05.013
   Rossig C, 2017, LEUKEMIA, V31, P1087, DOI 10.1038/leu.2017.39
   Schneider D, 2017, J IMMUNOTHER CANCER, V5, DOI 10.1186/s40425-017-0246-1
   Schuberth PC, 2013, GENE THER, V20, P386, DOI 10.1038/gt.2012.48
   Shank BR, 2017, PHARMACOTHERAPY, V37, P334, DOI 10.1002/phar.1900
   Sun ML, 2014, BREAST CANCER RES, V16, DOI 10.1186/bcr3674
   Suryadevara Carter M, 2016, Neurosurgery, V63 Suppl 1, P209, DOI 10.1227/01.neu.0000489857.70440.98
   Tang XY, 2016, BMJ OPEN, V6, DOI 10.1136/bmjopen-2016-013904
   Tasian SK, 2017, BLOOD, V129, P2395, DOI 10.1182/blood-2016-08-736041
   Thistlethwaite FC, 2017, CANCER IMMUNOL IMMUN, V66, P1425, DOI 10.1007/s00262-017-2034-7
   Wang J, 2011, MOL MED REP, V4, P799, DOI 10.3892/mmr.2011.504
   Wang W, 2013, GENE THER, V20, P970, DOI 10.1038/gt.2013.19
   Wang XL, 2016, BLOOD, V127, P2980, DOI 10.1182/blood-2015-12-686725
   Wang XL, 2015, CLIN CANCER RES, V21, P2993, DOI 10.1158/1078-0432.CCR-14-2920
   Wilson FP, 2014, ADV CHRONIC KIDNEY D, V21, P18, DOI 10.1053/j.ackd.2013.07.001
   Zhou FL, 2015, ONCOIMMUNOLOGY, V4, DOI 10.1080/2162402X.2015.1047582
NR 49
TC 0
Z9 0
U1 1
U2 5
PU AME PUBL CO
PI SHATIN
PA FLAT-RM C 16F, KINGS WING PLAZA 1, NO 3 KWAN ST, SHATIN, HONG KONG
   00000, PEOPLES R CHINA
SN 2218-676X
EI 2219-6803
J9 TRANSL CANCER RES
JI Transl. Cancer Res.
PD AUG
PY 2018
VL 7
IS 4
BP 1143
EP 1150
DI 10.21037/tcr.2018.06.11
PG 8
WC Oncology
SC Oncology
GA GS1ZA
UT WOS:000443336900031
OA hybrid
DA 2021-10-28
ER

PT J
AU Gilham, DE
   Maher, J
AF Gilham, David E.
   Maher, John
TI 'Atypica' CAR T cells: NKG2D and Erb-B as examples of natural
   receptor/ligands to target recalcitrant solid tumors
SO IMMUNOTHERAPY
LA English
DT Review
DE cancer; CAR; engineering; ErbB; ligand; NKG2D; T cell receptor
ID CHIMERIC ANTIGEN RECEPTOR; GENETIC-MODIFICATION; OVARIAN-CANCER;
   IMMUNOTHERAPY; CYTOKINES; DELIVERY; LIGANDS; DOMAIN; COSTIMULATION;
   PROLIFERATION
AB Chimeric antigen receptor (CAR) T-cell therapy has recently been recommended for approval for certain B-cell malignancies bringing the approach closer to mainstream cancer treatment. This rapid rise to prominence has been driven by impressive clinical results and the means to successfully commercialize the approach now being actively pursued. The current success of CAR T cells in B-cell malignancies relies upon the absolute lineage specificity of the CD19 antigen. CARs can also be targeted using non-antibody approaches, including the use of receptors and ligands to provide target specificity that have different specificities and binding kinetics. The specific examples of NKG2D and Erb-B are used that provide different characteristics and target profiles for CAR T-cell therapy of cancer.
C1 [Gilham, David E.] Celyad SA, Res & Dev, Axis Business Pk,Rue Edouard Belin 2, B-1435 Mont St Guibert, Belgium.
   [Maher, John] Kings Coll London, Guys Hosp, Div Canc Studies, London SE1 9RT, England.
   [Maher, John] Kings Coll Hosp NHS Fdn Trust, Dept Clin Immunol & Allergy, Denmark Hill, London SE5 9RS, England.
   [Maher, John] Eastbourne Hosp, Dept Immunol, Kings Dr, Eastbourne BN21 2UD, E Sussex, England.
RP Gilham, DE (corresponding author), Celyad SA, Res & Dev, Axis Business Pk,Rue Edouard Belin 2, B-1435 Mont St Guibert, Belgium.
EM dgilham@celyad.com
RI Gilham, David/AAA-5187-2019
OI Maher, John/0000-0001-8275-8488
FU Medical Research CouncilUK Research & Innovation (UKRI)Medical Research
   Council UK (MRC)European Commission; Cancer Research UKCancer Research
   UK; Bayer HealthCareBayer AGBayer Healthcare Pharmaceuticals; Bloodwise;
   Wellcome TrustWellcome TrustEuropean Commission; John Moulton Charitable
   Foundation; King's Health Partners Research and Development Fund;
   British Council Newton Fund Institutional Links Award; British Lung
   Foundation; Breast Cancer Now; Experimental Cancer Medicine Centre at
   King's College London; King's Health Partners Cancer Research UK Cancer
   Centre; National Institute for Health Research (NIHR) Biomedical
   Research Centre at Guy's and St Thomas' NHS Foundation Trust; National
   Institute for Health Research (NIHR) Biomedical Research Centre at
   King's College LondonNational Institute for Health Research (NIHR);
   Cancer Research UKCancer Research UK [21623] Funding Source:
   researchfish; Medical Research CouncilUK Research & Innovation
   (UKRI)Medical Research Council UK (MRC)European Commission
   [MR/M024733/1] Funding Source: researchfish; Versus ArthritisVersus
   Arthritis [19444] Funding Source: researchfish; British Lung Foundation
   [APHD12-11, MPG16-6] Funding Source: researchfish; The British Council
   [216251882] Funding Source: researchfish
FX DE Gilham is an employee of Celyad, Mont-Saint-Guibert, Belgium and a
   shareholder in Cellular Therapeutics Ltd, Manchester. Research in J
   Maher's laboratory is supported by the Medical Research Council, Cancer
   Research UK, Bayer HealthCare, Bloodwise, the Wellcome Trust, the John
   Moulton Charitable Foundation, the King's Health Partners Research and
   Development Fund, British Council Newton Fund Institutional Links Award,
   the British Lung Foundation, Breast Cancer Now, the Experimental Cancer
   Medicine Centre at King's College London, the King's Health Partners
   Cancer Research UK Cancer Centre and by the National Institute for
   Health Research (NIHR) Biomedical Research Centre based at Guy's and St
   Thomas' NHS Foundation Trust and King's College London. The authors have
   no other relevant affiliations or financial involvement with any
   organization or entity with a financial interest in or financial
   conflict with the subject matter or materials discussed in the
   manuscript apart from those disclosed.
CR AlvarezVallina L, 1996, EUR J IMMUNOL, V26, P2304, DOI 10.1002/eji.1830261006
   Barber A, 2011, GENE THER, V18, P509, DOI 10.1038/gt.2010.174
   Barber A, 2008, J IMMUNOL, V180, P72, DOI 10.4049/jimmunol.180.1.72
   Barber A, 2011, BLOOD, V117, P6571, DOI 10.1182/blood-2011-01-329417
   Barber A, 2009, J IMMUNOL, V183, P6939, DOI 10.4049/jimmunol.0902000
   Barber A, 2007, CANCER RES, V67, P5003, DOI 10.1158/0008-5472.CAN-06-4047
   Bezverbnaya K, 2017, IMMUNOTHERAPY-UK, V9, P33, DOI 10.2217/imt-2016-0103
   Bridgeman JS, 2010, J IMMUNOL, V184, P6938, DOI 10.4049/jimmunol.0901766
   Bridgeman JS, 2010, CURR GENE THER, V10, P77
   Brown CE, 2016, NEW ENGL J MED, V375, P2561, DOI 10.1056/NEJMoa1610497
   Brown CE, 2015, CLIN CANCER RES, V21, P4062, DOI 10.1158/1078-0432.CCR-15-0428
   Cheadle EJ, 2012, GENE THER, V19, P1114, DOI 10.1038/gt.2011.192
   Cheadle EJ, 2014, J IMMUNOL, V192, P3654, DOI 10.4049/jimmunol.1302148
   Cheadle EJ, 2014, IMMUNOL REV, V257, P91, DOI 10.1111/imr.12126
   Choi BD, 2014, J CLIN NEUROSCI, V21, P189, DOI 10.1016/j.jocn.2013.03.012
   Davies DM, 2012, MOL MED, V18, P565, DOI 10.2119/molmed.2011.00493
   Finney HM, 2004, J IMMUNOL, V172, P104, DOI 10.4049/jimmunol.172.1.104
   Finney HM, 1998, J IMMUNOL, V161, P2791
   Frigault MJ, 2015, CANCER IMMUNOL RES, V3, P356, DOI 10.1158/2326-6066.CIR-14-0186
   Garrity D, 2005, P NATL ACAD SCI USA, V102, P7641, DOI 10.1073/pnas.0502439102
   GROSS G, 1989, P NATL ACAD SCI USA, V86, P10024, DOI 10.1073/pnas.86.24.10024
   Guest RD, 2005, J IMMUNOTHER, V28, P203, DOI 10.1097/01.cji.0000161397.96582.59
   Heslop HE, 2010, MOL THER, V18, P661, DOI 10.1038/mt.2010.42
   Holzinger A, 2016, CANCER IMMUNOL IMMUN, V65, P1433, DOI 10.1007/s00262-016-1895-5
   Hombach AA, 2007, J IMMUNOL, V178, P4650, DOI 10.4049/jimmunol.178.7.4650
   Hudecek M, 2015, CANCER IMMUNOL RES, V3, P125, DOI 10.1158/2326-6066.CIR-14-0127
   Hudecek M, 2013, CLIN CANCER RES, V19, P3153, DOI 10.1158/1078-0432.CCR-13-0330
   Imai C, 2005, BLOOD, V106, P376, DOI 10.1182/blood-2004-12-4797
   Jackson HJ, 2016, NAT REV CLIN ONCOL, V13, P370, DOI 10.1038/nrclinonc.2016.36
   Jaspers JE, 2017, PHARMACOL THERAPEUT, V178, P83, DOI 10.1016/j.pharmthera.2017.03.012
   Jeannon JP, 2011, CLIN OTOLARYNGOL, V36, P384, DOI 10.1111/j.1749-4486.2011.02325.x
   Kahlon KS, 2004, CANCER RES, V64, P9160, DOI 10.1158/0008-5472.CAN-04-0454
   Kalaitsidou M, 2015, IMMUNOTHERAPY-UK, V7, P487, DOI [10.2217/IMT.14.123, 10.2217/imt.14.123]
   Kalos M, 2011, SCI TRANSL MED, V3, DOI 10.1126/scitranslmed.3002842
   Klampatsa A, 2017, CANCER LETT, V393, P52, DOI 10.1016/j.canlet.2017.02.015
   Kochenderfer JN, 2010, BLOOD, V116, P4099, DOI 10.1182/blood-2010-04-281931
   Lehner M, 2012, PLOS ONE, V7, DOI 10.1371/journal.pone.0031210
   Lim WA, 2017, CELL, V168, P724, DOI 10.1016/j.cell.2017.01.016
   Long AH, 2015, NAT MED, V21, P581, DOI 10.1038/nm.3838
   Maher J, 2002, NAT BIOTECHNOL, V20, P70, DOI 10.1038/nbt0102-70
   Maher J, 2014, CURR GENE THER, V14, P35, DOI 10.2174/1566523213666131223130554
   Morgan RA, 2010, MOL THER, V18, P843, DOI 10.1038/mt.2010.24
   Nikiforow S, 2016, BLOOD, V128, DOI 10.1182/blood.V128.22.4052.4052
   Papa S, 2017, ONL P ANN M AM ASS C
   Papa S, 2015, METHODS MOL BIOL, V1317, P365, DOI 10.1007/978-1-4939-2727-2_21
   Parente-Pereira AC, 2013, J IMMUNOL, V191, P2437, DOI 10.4049/jimmunol.1301119
   Parente-Pereira AC, 2011, J CLIN IMMUNOL, V31, P710, DOI 10.1007/s10875-011-9532-8
   Porter DL, 2011, NEW ENGL J MED, V365, P725, DOI 10.1056/NEJMoa1103849
   Sentman CL, 2006, ADV CANCER RES, V95, P249, DOI 10.1016/S0065-230X(06)95007-6
   Sentman CL, 2014, CANCER J, V20, P156, DOI 10.1097/PPO.0000000000000029
   Sentman ML, 2016, J IMMUNOL, V197, P4674, DOI 10.4049/jimmunol.1600769
   Song DG, 2013, HUM GENE THER, V24, P295, DOI 10.1089/hum.2012.143
   Spear Paul, 2013, Cancer Immun, V13, P8
   Stastny MJ, 2007, J PEDIAT HEMATOL ONC, V29, P669, DOI 10.1097/MPH.0b013e3181468c68
   van der Stegen SJC, 2013, J IMMUNOL, V191, P4589, DOI 10.4049/jimmunol.1301523
   van Schalkwyk MCI, 2013, HUM GENE THER CL DEV, V24, P134, DOI 10.1089/humc.2013.144
   VanSeggelen H, 2015, MOL THER, V23, P1600, DOI 10.1038/mt.2015.119
   Weijtens MEM, 1996, J IMMUNOL, V157, P836
   Wheeler DL, 2008, ONCOGENE, V27, P3944, DOI 10.1038/onc.2008.19
   Wilkie S, 2008, J IMMUNOL, V180, P4901, DOI 10.4049/jimmunol.180.7.4901
   Wilkie S, 2012, J CLIN IMMUNOL, V32, P1059, DOI 10.1007/s10875-012-9689-9
   Wilkie S, 2010, J BIOL CHEM, V285, P25538, DOI 10.1074/jbc.M110.127951
   Wingens M, 2003, J BIOL CHEM, V278, P39114, DOI 10.1074/jbc.M305603200
   Yeku OO, 2016, BIOCHEM SOC T, V44, P412, DOI 10.1042/BST20150291
   Zhang T, 2005, BLOOD, V106, P1544, DOI 10.1182/blood-2004-11-4365
   Zhang T, 2007, CANCER RES, V67, P11029, DOI 10.1158/0008-5472.CAN-07-2251
   Zhang T, 2006, CANCER RES, V66, P5927, DOI 10.1158/0008-5472.CAN-06-0130
   Zhang T, 2013, J IMMUNOL, V190, P2455, DOI 10.4049/jimmunol.1201314
NR 68
TC 10
Z9 10
U1 0
U2 6
PU FUTURE MEDICINE LTD
PI LONDON
PA UNITEC HOUSE, 3RD FLOOR, 2 ALBERT PLACE, FINCHLEY CENTRAL, LONDON, N3
   1QB, ENGLAND
SN 1750-743X
EI 1750-7448
J9 IMMUNOTHERAPY-UK
JI Immunotherapy
PD AUG
PY 2017
VL 9
IS 9
BP 723
EP 733
DI 10.2217/imt-2017-0045
PG 11
WC Immunology
SC Immunology
GA FG1DQ
UT WOS:000409534200005
PM 28771104
DA 2021-10-28
ER

PT J
AU Li, XR
   Feng, YR
   Shang, FQ
   Yu, ZY
   Wang, TS
   Zhang, J
   Song, ZR
   Wang, P
   Shi, BJ
   Wang, JX
AF Li, Xiaorui
   Feng, Yaru
   Shang, Fengqin
   Yu, Zhuoying
   Wang, Tieshan
   Zhang, Jing
   Song, Zhiru
   Wang, Ping
   Shi, Bingjie
   Wang, Jianxun
TI Characterization of the Therapeutic Effects of Novel Chimeric Antigen
   Receptor T Cells Targeting CD38 on Multiple Myeloma
SO FRONTIERS IN ONCOLOGY
LA English
DT Article
DE chimeric antigen receptor; CAR-T; CD38; multiple myeloma; immunotherapy;
   xenograft
ID B-CELL; IMMUNOTHERAPY; DARATUMUMAB
AB Multiple myeloma (MM) is a tumor type characterized by the unregulated proliferation of clonal plasma cells in the bone marrow. Immunotherapy based on chimeric antigen receptor T cell (CAR-T) therapy has achieved exciting success in the treatment of hematological malignant tumors. CD38 is highly and evenly expressed in MM and is an attractive target for MM treatment. Here, we successfully constructed two novel second-generation CAR-T cells targeting CD38 by retroviral vector transduction. CD38 CAR-T cells could be activated effectively after stimulation with CD38-positive tumor cells and secrete cytokines such as IFN-gamma and TNF-alpha to promote tumor cell apoptosis in in vitro experiments. Real-time fluorescence monitoring experiments, luciferase detection experiments and flow cytometry experiments revealed the efficient and specific killing abilities of CD38 CAR-T cells against CD38-positive tumor cells. The proliferation ability of CD38 CAR-T cells in vitro was higher than that of untransduced T cells. Further antitumor experiments in vivo showed that CD38 CAR-T cells could be quickly activated to secrete IFN-gamma and eliminate tumors. Thus, novel CD38-targeted second-generation CAR-T cells have efficient and specific antitumor activity and may become a novel therapy for the clinical treatment of MM.</p>
C1 [Li, Xiaorui; Feng, Yaru; Shang, Fengqin; Yu, Zhuoying; Zhang, Jing; Song, Zhiru; Shi, Bingjie; Wang, Jianxun] Beijing Univ Chinese Med, Sch Life Sci, Beijing, Peoples R China.
   [Wang, Tieshan] Beijing Univ Chinese Med, Inst Chinese Med, Beijing, Peoples R China.
   [Wang, Ping] Beijing Univ Chinese Med, Sch Tradit Chinese Med, Beijing, Peoples R China.
   [Wang, Jianxun] Beijing Univ Chinese Med, Shenzhen Res Inst, Shenzhen, Peoples R China.
RP Shi, BJ; Wang, JX (corresponding author), Beijing Univ Chinese Med, Sch Life Sci, Beijing, Peoples R China.; Wang, JX (corresponding author), Beijing Univ Chinese Med, Shenzhen Res Inst, Shenzhen, Peoples R China.
EM shibingjie@bucm.edu.cn; Jianxun.Wang@bucm.edu.cn
FU Double First-Class start-up funds from Beijing University of Chinese
   Medicine [1000041510155]
FX This work was supported by Double First-Class start-up funds from
   Beijing University of Chinese Medicine (to JW; No. 1000041510155).
CR Afifi S, 2015, PHARMACOTHERAPY, V35, P1173, DOI 10.1002/phar.1671
   Berahovich R, 2018, CANCERS, V10, DOI 10.3390/cancers10090323
   Bhattacharyya J, 2012, BLOOD CANCER J, V2, DOI 10.1038/bcj.2012.21
   Davila ML, 2014, SCI TRANSL MED, V6, DOI 10.1126/scitranslmed.3008226
   de Weers M, 2011, J IMMUNOL, V186, P1840, DOI 10.4049/jimmunol.1003032
   Dimopoulos MA, 2016, NEW ENGL J MED, V375, P1319, DOI 10.1056/NEJMoa1607751
   Ding Lijuan, 2021, Stem Cell Investig, V8, P1, DOI 10.21037/sci-2020-029
   Dotti G, 2014, IMMUNOL REV, V257, P107, DOI 10.1111/imr.12131
   Drent E, 2017, MOL THER, V25, P1946, DOI 10.1016/j.ymthe.2017.04.024
   Drent E, 2016, HAEMATOLOGICA, V101, P616, DOI 10.3324/haematol.2015.137620
   Drent E, 2014, BLOOD, V124, DOI 10.1182/blood.V124.21.4759.4759
   Feinberg D, 2019, CELL IMMUNOL, V345, DOI 10.1016/j.cellimm.2019.103964
   Rodriguez-Lobato LG, 2020, FRONT ONCOL, V10, DOI 10.3389/fonc.2020.01243
   Golubovskaya V, 2021, CANCERS, V13, DOI 10.3390/cancers13050981
   Gulla A, 2020, HAEMATOLOGICA, V105, P2358, DOI 10.3324/haematol.2020.247015
   Hombach AA, 2013, MOL THER, V21, P2268, DOI 10.1038/mt.2013.192
   King Amber C, 2019, J Adv Pract Oncol, V10, P878, DOI 10.6004/jadpro.2019.10.8.9
   Kumar SK, 2019, J NATL COMPR CANC NE, V17, P1155, DOI 10.6004/jnccn.2019.0049
   Kumar SK, 2017, NAT REV DIS PRIMERS, V3, DOI 10.1038/nrdp.2017.46
   Lamers CHJ, 2011, BLOOD, V117, P72, DOI 10.1182/blood-2010-07-294520
   Lanitis E, 2012, MOL THER, V20, P633, DOI 10.1038/mt.2011.256
   Latif A, 2018, CUREUS, V10, DOI 10.7759/cureus.2438
   Li GB, 2018, JCI INSIGHT, V3, DOI 10.1172/jci.insight.121322
   Locke FL, 2017, MOL THER, V25, P285, DOI 10.1016/j.ymthe.2016.10.020
   Mateos MV, 2018, NEW ENGL J MED, V378, P518, DOI 10.1056/NEJMoa1714678
   Maude SL, 2018, NEW ENGL J MED, V378, P439, DOI 10.1056/NEJMoa1709866
   Mihara K, 2012, LEUKEMIA, V26, P365, DOI 10.1038/leu.2011.205
   Mihara K, 2007, BLOOD, V110, p696A
   Mihara K, 2009, J IMMUNOTHER, V32, P737, DOI 10.1097/CJI.0b013e3181adaff1
   Neelapu SS, 2017, NEW ENGL J MED, V377, P2531, DOI 10.1056/NEJMoa1707447
   Porciello N, 2018, NAT COMMUN, V9, DOI 10.1038/s41467-018-03385-8
   Rajabzadeh A, 2021, CELL J, V22, P502, DOI 10.22074/cellj.2021.6917
   Rajkumar SV, 2019, HEMATOL ONCOL, V37, P62, DOI 10.1002/hon.2586
   Rajkumar SV, 2014, LANCET ONCOL, V15, pE538, DOI 10.1016/S1470-2045(14)70442-5
   Rydzek J, 2019, MOL THER, V27, P287, DOI 10.1016/j.ymthe.2018.11.015
   Siegel RL, 2021, CA-CANCER J CLIN, V71, P7, DOI 10.3322/caac.21654
   Sohail A, 2018, IMMUNOTHERAPY-UK, V10, P265, DOI 10.2217/imt-2017-0136
   Sommermeyer D, 2017, LEUKEMIA, V31, P2191, DOI 10.1038/leu.2017.57
   Sonneveld P, 2016, HAEMATOLOGICA, V101, P396, DOI 10.3324/haematol.2015.129189
   Strohl WR, 2019, ANTIBODIES, V8, DOI 10.3390/antib8030041
   Textor A, 2021, CANCERS, V13, DOI 10.3390/cancers13051050
   Tomuleasa C, 2018, FRONT IMMUNOL, V9, DOI 10.3389/fimmu.2018.00239
   Turtle CJ, 2016, J CLIN INVEST, V126, P2123, DOI 10.1172/JCI85309
   Willenbacher W, 2018, INT J MOL SCI, V19, DOI 10.3390/ijms19072087
   Zhang TF, 2015, ONCOTARGET, V6, P33961, DOI 10.18632/oncotarget.5582
   Zhou R, 2019, FRONT IMMUNOL, V10, DOI 10.3389/fimmu.2019.01149
NR 46
TC 0
Z9 0
U1 3
U2 3
PU FRONTIERS MEDIA SA
PI LAUSANNE
PA AVENUE DU TRIBUNAL FEDERAL 34, LAUSANNE, CH-1015, SWITZERLAND
SN 2234-943X
J9 FRONT ONCOL
JI Front. Oncol.
PD AUG 26
PY 2021
VL 11
AR 703087
DI 10.3389/fonc.2021.703087
PG 10
WC Oncology
SC Oncology
GA UU2II
UT WOS:000698624600001
PM 34513682
OA Green Published, gold
DA 2021-10-28
ER

PT J
AU Ma, Y
   Chen, Y
   Yan, L
   Cao, HX
   Han, SY
   Cui, JJ
   Wen, JG
   Zheng, Y
AF Ma, Yuan
   Chen, Yan
   Yan, Lei
   Cao, Hui-Xia
   Han, Shuang-Yin
   Cui, Jun -Jun
   Wen, Jian Guo
   Zheng, Yan
TI EGFRvIII-specific CAR-T cells produced by piggyBac transposon exhibit
   efficient growth suppression against hepatocellular carcinoma
SO INTERNATIONAL JOURNAL OF MEDICAL SCIENCES
LA English
DT Article
DE EGFRvIII; chimeric antigen receptor; hepatocellular carcinoma
ID IL-7
AB Adoptive cellular immunotherapy employing chimeric antigen receptors -modified T (CAR-T) cells has demonstrated promising antitumor effects in hematologic cancers. However, CAR-T therapy confront many challenges in solid tumors like immunosuppressive microenvironment, molecular heterogeneity, etc. The cancer genome atlas (TCGA) of hepatocellular carcinoma (HCC) revealed many genetic characteristic and molecular tumorigenesis. EGFRvIII is a tumor specific antigen widely expressed in a variety of cancers including HCC and an ideal therapeutic target for cancer therapy. The liver cancer cell line SMMC7721 express high level EGFRvIII and widely applied in HCC investigations. Herein, we developed EGFRvIII CAR-T cells by piggyBac transposon system, and detected its specific killing effect against SMMC7721 cells in vitro and in vivo . Results indicated that transduction efficiency of CAR reached 53.1%. Expression of CAR protein was verified by immunoblotting as a band of approximate 57KD. The killing effect of CAR-T cells against SMMC7721 was positively correlated with E/T ratio (E:T=5:1, 10:1, 20:1, 40:1), and exceeded 50% at 20:1 ratio. Significant increase in IFN-gamma and TNF-alpha secretion were detected in the co-culture supernatant of CAR-T cells and SMMC7721, comparable to the level of exogenous EGFRvIII-expressing U87 cells. The killing activity and cytokine secretion were both dependent on the expression level of EGFRvIII in target cells. In HCC xenograft models, CAR-T cells could effectively suppress the growth of SMMC7721. In conclusion, EGFRvIII CAR-T cells demonstrated specific antitumor effect against SMMC7721 in vitro and in vivo , providing basis for immunotherapy of HCC in future clinical use.
C1 [Ma, Yuan; Chen, Yan; Wen, Jian Guo] Zhengzhou Univ, Key Lab Clin Med Henan Univ, Affiliated Hosp 1, Zhengzhou 450003, Peoples R China.
   [Yan, Lei; Cao, Hui-Xia; Han, Shuang-Yin; Zheng, Yan] Zhengzhou Univ, Key Lab Immunol & Kidney Dis, Peoples Hosp Henan Prov, Zhengzhou 450003, Peoples R China.
   [Cui, Jun -Jun] Peoples Hosp Zhengzhou, Phys Examinat Dept, Zhengzhou 450003, Peoples R China.
RP Wen, JG (corresponding author), Zhengzhou Univ, Key Lab Clin Med Henan Univ, Affiliated Hosp 1, Zhengzhou 450003, Peoples R China.; Zheng, Y (corresponding author), Zhengzhou Univ, Key Lab Immunol & Kidney Dis, Peoples Hosp Henan Prov, Zhengzhou 450003, Peoples R China.
EM wenjg@hotmail.com; zzdxzy89@163.com
FU National Natural Science Foundation of ChinaNational Natural Science
   Foundation of China (NSFC) [U1904208]
FX This work was funded by National Natural Science Foundation of China
   (U1904208).
CR Brentjens RJ, 2013, SCI TRANSL MED, V5, DOI 10.1126/scitranslmed.3005930
   Brentjens RJ, 2011, BLOOD, V118, P4817, DOI 10.1182/blood-2011-04-348540
   Chetram MA, 2011, MOL CANCER RES, V9, P90, DOI 10.1158/1541-7786.MCR-10-0235
   Cieri N, 2013, BLOOD, V121, P573, DOI 10.1182/blood-2012-05-431718
   Feng Y, 2007, WORLD J GASTROENTERO, V13, P2608, DOI 10.3748/wjg.v13.i18.2608
   FUCA G, 2020, CLIN CANCER RES, DOI DOI 10.1038/S41416-020-0894-7
   Gan HK, 2013, FEBS J, V280, P5350, DOI 10.1111/febs.12393
   Gauthier A, 2013, HEPATOL RES, V43, P147, DOI 10.1111/j.1872-034X.2012.01113.x
   Gresch O, 2004, METHODS, V33, P151, DOI 10.1016/j.ymeth.2003.11.009
   Grupp SA, 2013, NEW ENGL J MED, V368, P1509, DOI 10.1056/NEJMoa1215134
   Gupta P, 2010, BMC BIOTECHNOL, V10, DOI 10.1186/1472-6750-10-72
   Hoseini SS, 2017, CANCER LETT, V399, P44, DOI 10.1016/j.canlet.2017.04.013
   Jiang H, 2011, J BIOL CHEM, V286, P5913, DOI 10.1074/jbc.M110.192252
   Koga T, 2018, NEURO-ONCOLOGY, V20, P1310, DOI 10.1093/neuonc/noy058
   Luo XY, 2013, PLOS ONE, V8, DOI 10.1371/journal.pone.0083332
   MacKay M, 2020, NAT BIOTECHNOL, V38, P233, DOI 10.1038/s41587-019-0329-2
   Morgan RA, 2010, MOL THER, V18, P843, DOI 10.1038/mt.2010.24
   Wang HM, 2009, CANCER LETT, V279, P30, DOI 10.1016/j.canlet.2009.01.019
   Watanabe K, 2018, FRONT IMMUNOL, V9, DOI 10.3389/fimmu.2018.02486
   Wehrenberg-Klee E, 2015, AM J NUCL MED MOLEC, V5, P379
   Woodard LE, 2015, TRENDS BIOTECHNOL, V33, P525, DOI 10.1016/j.tibtech.2015.06.009
   Xu W, 2018, CELL PHYSIOL BIOCHEM, V46, P226, DOI 10.1159/000488425
   Xu Y, 2014, BLOOD, V123, P3750, DOI 10.1182/blood-2014-01-552174
   Zhai B, 2017, ASCO ABSTR, V35, P3049, DOI DOI 10.1200/JCO.2017.35.15_suppl.3049
NR 24
TC 3
Z9 3
U1 1
U2 1
PU IVYSPRING INT PUBL
PI LAKE HAVEN
PA PO BOX 4546, LAKE HAVEN, NSW 2263, AUSTRALIA
SN 1449-1907
J9 INT J MED SCI
JI Int. J. Med. Sci.
PY 2020
VL 17
IS 10
BP 1406
EP 1414
DI 10.7150/ijms.45603
PG 9
WC Medicine, General & Internal
SC General & Internal Medicine
GA MG3LL
UT WOS:000545935500014
PM 32624697
OA gold, Green Published
DA 2021-10-28
ER

PT J
AU He, QH
   Jiang, XH
   Zhou, XK
   Weng, JS
AF He, Qinghua
   Jiang, Xianhan
   Zhou, Xinke
   Weng, Jinsheng
TI Targeting cancers through TCR-peptide/MHC interactions
SO JOURNAL OF HEMATOLOGY & ONCOLOGY
LA English
DT Review
DE T cell receptor; Tumor antigen; Immunotherapy; Peptide
ID T-CELL-RECEPTOR; CHIMERIC-ANTIGEN-RECEPTOR; HLA CLASS-I; GENE-TRANSDUCED
   LYMPHOCYTES; TUMOR-SPECIFIC ANTIGENS; VERSUS-HOST-DISEASE; MHC CLASS-I;
   ALPHA-BETA; SINGLE-CHAIN; ADOPTIVE TRANSFER
AB Adoptive T cell therapy has achieved dramatic success in a clinic, and the Food and Drug Administration approved two chimeric antigen receptor-engineered T cell (CAR-T) therapies that target hematological cancers in 2018. A significant issue faced by CAR-T therapies is the lack of tumor-specific biomarkers on the surfaces of solid tumor cells, which hampers the application of CAR-T therapies to solid tumors. Intracellular tumor-related antigens can be presented as peptides in the major histocompatibility complex (MHC) on the cell surface, which interact with the T cell receptors (TCR) on antigen-specific T cells to stimulate an anti-tumor response. Multiple immunotherapy strategies have been developed to eradicate tumor cells through targeting the TCR-peptide/MHC interactions. Here, we summarize the current status of TCR-based immunotherapy strategies, with particular focus on the TCR structure, activated signaling pathways, the effects and toxicity associated with TCR-based therapies in clinical trials, preclinical studies examining immune-mobilizing monoclonal TCRs against cancer (ImmTACs), and TCR-fusion molecules. We propose several TCR-based therapeutic strategies to achieve optimal clinical responses without the induction of autoimmune diseases.
C1 [He, Qinghua; Zhou, Xinke] Guangzhou Med Univ, Affiliated Hosp 5, Dept Ctr Lab, 621 Gangwan Rd, Guangzhou 510700, Peoples R China.
   [Jiang, Xianhan; Zhou, Xinke] Guangzhou Med Univ, Affiliated Hosp 5, Dept Gen Surg, Guangzhou 510700, Peoples R China.
   [Weng, Jinsheng] Univ Texas MD Anderson Canc Ctr, Div Canc Med, Dept Lymphoma & Myeloma, 1414 Holcombe Blvd, Houston, TX 77030 USA.
RP Zhou, XK (corresponding author), Guangzhou Med Univ, Affiliated Hosp 5, Dept Ctr Lab, 621 Gangwan Rd, Guangzhou 510700, Peoples R China.; Weng, JS (corresponding author), Univ Texas MD Anderson Canc Ctr, Div Canc Med, Dept Lymphoma & Myeloma, 1414 Holcombe Blvd, Houston, TX 77030 USA.
EM zxkstarr@yeah.net; jweng@mdanderson.org
RI Qinghua, He/ABF-8560-2020
FU National Natural Science Foundation of ChinaNational Natural Science
   Foundation of China (NSFC) [81570189, 81673206]; Guangdong Key
   Laboratory Fund [201905010004]; Science and Technology Program of
   Guangzhou [201902020001]
FX This study was conducted with support from National Natural Science
   Foundation of China (No. 81570189 and 81673206), Guangdong Key
   Laboratory Fund (201905010004), and Science and Technology Program of
   Guangzhou (201902020001).
CR Aarnoudse CA, 2002, INT J CANCER, V99, P7, DOI 10.1002/ijc.10317
   Alarcon B, 2003, IMMUNOL REV, V191, P38, DOI 10.1034/j.1600-065X.2003.00017.x
   Aleksic M, 2012, EUR J IMMUNOL, V42, P3174, DOI 10.1002/eji.201242606
   Andersen RS, 2012, CANCER RES, V72, P1642, DOI 10.1158/0008-5472.CAN-11-2614
   [Anonymous], 2017, YESCARTA PRESCRIBING
   Barrett DM, 2011, HUM GENE THER, V22, P1575, DOI 10.1089/hum.2011.070
   Belmont HJ, 2006, CLIN IMMUNOL, V121, P29, DOI 10.1016/j.clim.2006.05.005
   Bendle GM, 2010, NAT MED, V16, P565, DOI 10.1038/nm.2128
   Berdien B, 2014, GENE THER, V21, P539, DOI 10.1038/gt.2014.26
   Blum JS, 2013, ANNU REV IMMUNOL, V31, P443, DOI 10.1146/annurev-immunol-032712-095910
   Bos R, 2008, CANCER RES, V68, P8446, DOI 10.1158/0008-5472.CAN-08-1864
   Bossi G, 2014, CANCER IMMUNOL IMMUN, V63, P437, DOI 10.1007/s00262-014-1525-z
   Boudousquie C, 2017, IMMUNOLOGY, V152, P425, DOI 10.1111/imm.12779
   Boulter JM, 2003, PROTEIN ENG, V16, P707, DOI 10.1093/protein/gzg087
   BRICHARD V, 1993, J EXP MED, V178, P489, DOI 10.1084/jem.178.2.489
   Brichard VG, 2008, EXPERT OPIN BIOL TH, V8, P951, DOI 10.1517/14712598.8.7.951 
   Bunse M, 2014, MOL THER, V22, P1983, DOI 10.1038/mt.2014.142
   Callender GG, 2006, HEPATOLOGY, V43, P973, DOI 10.1002/hep.21157
   Calogero A, 2000, ANTICANCER RES, V20, P1793
   Cameron BJ, 2013, SCI TRANSL MED, V5, DOI 10.1126/scitranslmed.3006034
   Card KF, 2004, CANCER IMMUNOL IMMUN, V53, P345, DOI 10.1007/s00262-003-0450-3
   Chen YT, 1997, P NATL ACAD SCI USA, V94, P1914, DOI 10.1073/pnas.94.5.1914
   Chodon T, 2014, CLIN CANCER RES, V20, P2457, DOI 10.1158/1078-0432.CCR-13-3017
   Chomez P, 2001, CANCER RES, V61, P5544
   CHUNG S, 1994, P NATL ACAD SCI USA, V91, P12654, DOI 10.1073/pnas.91.26.12654
   Clay TM, 1999, J IMMUNOL, V163, P507
   Cohen CJ, 2005, J IMMUNOL, V175, P5799, DOI 10.4049/jimmunol.175.9.5799
   Cohen CJ, 2006, CANCER RES, V66, P8878, DOI 10.1158/0008-5472.CAN-06-1450
   COLE DJ, 1995, CANCER RES, V55, P748
   Cooper LJN, 2000, J VIROL, V74, P8207, DOI 10.1128/JVI.74.17.8207-8212.2000
   Corse E, 2011, J IMMUNOL, V186, P5039, DOI 10.4049/jimmunol.1003650
   Coulie PG, 2014, NAT REV CANCER, V14, P135, DOI 10.1038/nrc3670
   Davis JL, 2010, CLIN CANCER RES, V16, P5852, DOI 10.1158/1078-0432.CCR-10-1280
   DAVIS MM, 1988, NATURE, V334, P395, DOI 10.1038/334395a0
   De Backer O, 1999, CANCER RES, V59, P3157
   DEMBIC Z, 1986, NATURE, V320, P232, DOI 10.1038/320232a0
   Derbinski J, 2001, NAT IMMUNOL, V2, P1032, DOI 10.1038/ni723
   Derby MA, 2001, J IMMUNOL, V166, P1690, DOI 10.4049/jimmunol.166.3.1690
   Duffy MJ, 2001, CLIN CHEM, V47, P624
   Echchakir H, 2001, CANCER RES, V61, P4078
   Engels B, 2005, HUM GENE THER, V16, P799, DOI 10.1089/hum.2005.16.799
   Feng Y, 2011, PROTEIN CELL, V2, P7, DOI 10.1007/s13238-011-1002-9
   Fishman MN, 2011, CLIN CANCER RES, V17, P7765, DOI 10.1158/1078-0432.CCR-11-1817
   Foster JB, 2019, MOL THER, V27, P747, DOI 10.1016/j.ymthe.2019.01.018
   Gallegos AM, 2006, IMMUNOL REV, V209, P290, DOI 10.1111/j.0105-2896.2006.00348.x
   Garrido F, 2016, CURR OPIN IMMUNOL, V39, P44, DOI 10.1016/j.coi.2015.12.007
   Garrido F, 2010, INT J CANCER, V127, P249, DOI 10.1002/ijc.25270
   Gattinoni L, 2017, NAT MED, V23, P18, DOI 10.1038/nm.4241
   Gattinoni L, 2011, NAT MED, V17, P1290, DOI 10.1038/nm.2446
   Gaudin C, 1999, J IMMUNOL, V162, P1730
   Govers C, 2014, J IMMUNOL, V193, P5315, DOI 10.4049/jimmunol.1302074
   Groeper C, 2007, INT J CANCER, V120, P337, DOI 10.1002/ijc.22309
   Hebeisen M, 2013, J CLIN INVEST, V123, P1044, DOI 10.1172/JCI65325
   HEDRICK SM, 1984, NATURE, V308, P149, DOI 10.1038/308149a0
   Heemskerk MHM, 2003, BLOOD, V102, P3530, DOI 10.1182/blood-2003-05-1524
   Heemskerk MHM, 2001, P NATL ACAD SCI USA, V98, P6806, DOI 10.1073/pnas.111162298
   Hofmann O, 2008, P NATL ACAD SCI USA, V105, P20422, DOI 10.1073/pnas.0810777105
   Holler PD, 2000, P NATL ACAD SCI USA, V97, P5387, DOI 10.1073/pnas.080078297
   Huang J, 2013, IMMUNITY, V39, P846, DOI 10.1016/j.immuni.2013.08.036
   Hughes MS, 2005, HUM GENE THER, V16, P457, DOI 10.1089/hum.2005.16.457
   Huse M, 2009, J CELL SCI, V122, P1269, DOI 10.1242/jcs.042762
   Irvine DJ, 2002, NATURE, V419, P845, DOI 10.1038/nature01076
   Ivanov R, 2006, CLIN EXP IMMUNOL, V143, P78, DOI 10.1111/j.1365-2249.2005.02967.x
   Ivanov R, 2005, BRIT J HAEMATOL, V129, P392, DOI 10.1111/j.1365-2141.2005.05461.x
   Jamal-Hanjani M, 2015, CLIN CANCER RES, V21, P1258, DOI 10.1158/1078-0432.CCR-14-1429
   Johnson LA, 2006, J IMMUNOL, V177, P6548, DOI 10.4049/jimmunol.177.9.6548
   Johnson LA, 2009, BLOOD, V114, P535, DOI 10.1182/blood-2009-03-211714
   Jungbluth AA, 2001, INT J CANCER, V94, P252, DOI 10.1002/ijc.1451
   Kageyama S, 2015, CLIN CANCER RES, V21, P2268, DOI 10.1158/1078-0432.CCR-14-1559
   Kakarla S, 2014, CANCER J, V20, P151, DOI 10.1097/PPO.0000000000000032
   Karpanen T, 2015, MOL ONCOL, V9, P2019, DOI 10.1016/j.molonc.2015.10.006
   KAWAKAMI Y, 1994, P NATL ACAD SCI USA, V91, P6458, DOI 10.1073/pnas.91.14.6458
   KAWAKAMI Y, 1994, P NATL ACAD SCI USA, V91, P3515, DOI 10.1073/pnas.91.9.3515
   Kershaw MH, 2006, CLIN CANCER RES, V12, P6106, DOI 10.1158/1078-0432.CCR-06-1183
   Kessels HWHC, 2000, P NATL ACAD SCI USA, V97, P14578, DOI 10.1073/pnas.97.26.14578
   Kessels HWHG, 2001, NAT IMMUNOL, V2, P957, DOI 10.1038/ni1001-957
   Kim J, 2006, INT J CANCER, V118, P2269, DOI 10.1002/ijc.21656
   Koretzky GA, 2006, NAT REV IMMUNOL, V6, P67, DOI 10.1038/nri1750
   Kuball J, 2007, BLOOD, V109, P2331, DOI 10.1182/blood-2006-05-023069
   Kunert A, 2013, FRONT IMMUNOL, V4, DOI 10.3389/fimmu.2013.00363
   Labrecque N, 2001, IMMUNITY, V15, P71, DOI 10.1016/S1074-7613(01)00170-4
   Lamers CHJ, 2007, CANCER IMMUNOL IMMUN, V56, P1875, DOI 10.1007/s00262-007-0330-3
   Lamers CHJ, 2013, MOL THER, V21, P904, DOI 10.1038/mt.2013.17
   Legut M, 2018, BLOOD, V131, P311, DOI 10.1182/blood-2017-05-787598
   Lei FY, 2011, CANCER RES, V71, P4742, DOI 10.1158/0008-5472.CAN-11-0359
   Li J, 2018, J HEMATOL ONCOL, V11, DOI 10.1186/s13045-018-0568-6
   Li Y, 2005, NAT BIOTECHNOL, V23, P349, DOI 10.1038/nbt1070
   Liddy N, 2012, NAT MED, V18, P980, DOI 10.1038/nm.2764
   Linette GP, 2013, BLOOD, V122, P863, DOI 10.1182/blood-2013-03-490565
   Liu B, 2017, SYMMETRY, V10, P11
   Luo GG, 2015, VIROL SIN, V30, P83, DOI 10.1007/s12250-015-3599-y
   Martinez-Espinosa R, 2015, FRONT MICROBIOL, V6, DOI [10.3389/fmicb.2015.00800, 10.3389/fimmu.2015.00468]
   McCormack E, 2013, CANCER IMMUNOL IMMUN, V62, P773, DOI 10.1007/s00262-012-1384-4
   Miller AM, 2019, CANCER IMMUNOL RES, V7, P40, DOI 10.1158/2326-6066.CIR-18-0371
   Mizukoshi E, 2004, J IMMUNOL, V173, P5863, DOI 10.4049/jimmunol.173.9.5863
   Mommaas B, 2005, HAEMATOLOGICA, V90, P1415
   Monte M, 2006, P NATL ACAD SCI USA, V103, P11160, DOI 10.1073/pnas.0510834103
   Morgan DJ, 1998, J IMMUNOL, V160, P643
   Morgan RA, 2003, J IMMUNOL, V171, P3287, DOI 10.4049/jimmunol.171.6.3287
   Morgan RA, 2006, SCIENCE, V314, P126, DOI 10.1126/science.1129003
   Morgan RA, 2013, J IMMUNOTHER, V36, P133, DOI 10.1097/CJI.0b013e3182829903
   Morgan RA, 2010, MOL THER, V18, P843, DOI 10.1038/mt.2010.24
   Mosquera LA, 2005, J IMMUNOL, V174, P4381, DOI 10.4049/jimmunol.174.7.4381
   NAYERSINA R, 1993, J IMMUNOL, V150, P4659
   Neefjes J, 2011, NAT REV IMMUNOL, V11, P823, DOI 10.1038/nri3084
   Novartis, 2017, PRESCR INF KYMR
   Novellino L, 2005, CANCER IMMUNOL IMMUN, V54, P187, DOI 10.1007/s00262-004-0560-6
   Ochi T, 2011, BLOOD, V118, P1495, DOI 10.1182/blood-2011-02-337089
   Ohlen C, 2001, J IMMUNOL, V166, P2863, DOI 10.4049/jimmunol.166.4.2863
   Okamoto S, 2009, CANCER RES, V69, P9003, DOI 10.1158/0008-5472.CAN-09-1450
   Orentas RJ, 2001, CLIN IMMUNOL, V98, P220, DOI 10.1006/clim.2000.4977
   Palmer DC, 2008, P NATL ACAD SCI USA, V105, P8061, DOI 10.1073/pnas.0710929105
   PANNETIER C, 1995, IMMUNOL TODAY, V16, P176, DOI 10.1016/0167-5699(95)80117-0
   Park JR, 2007, MOL THER, V15, P825, DOI 10.1038/sj.mt.6300104
   Parkhurst MR, 2011, MOL THER, V19, P620, DOI 10.1038/mt.2010.272
   Parkhurst MR, 2009, CLIN CANCER RES, V15, P169, DOI 10.1158/1078-0432.CCR-08-1638
   Perez-Diez A, 2007, BLOOD, V109, P5346, DOI 10.1182/blood-2006-10-051318
   Ping Y, 2018, PROTEIN CELL, V9, P254, DOI 10.1007/s13238-016-0367-1
   Presotto D, 2017, FRONT IMMUNOL, V8, DOI 10.3389/fimmu.2017.01564
   Provasi E, 2012, NAT MED, V18, P807, DOI 10.1038/nm.2700
   Rapoport AP, 2015, NAT MED, V21, P914, DOI 10.1038/nm.3910
   Ressing ME, 1999, EUR J IMMUNOL, V29, P1292, DOI 10.1002/(SICI)1521-4141(199904)29:04<1292::AID-IMMU1292>3.0.CO;2-6
   Robbins PF, 2015, CLIN CANCER RES, V21, P1019, DOI 10.1158/1078-0432.CCR-14-2708
   Robbins PF, 2011, J CLIN ONCOL, V29, P917, DOI 10.1200/JCO.2010.32.2537
   Robbins PF, 1996, J EXP MED, V183, P1185, DOI 10.1084/jem.183.3.1185
   Rosenberg SA, 2010, MOL THER, V18, P1744, DOI 10.1038/mt.2010.195
   Roszkowski JJ, 2005, CANCER RES, V65, P1570, DOI 10.1158/0008-5472.CAN-04-2076
   Schaft N, 2003, J IMMUNOL, V170, P2186, DOI 10.4049/jimmunol.170.4.2186
   Schmid DA, 2010, J IMMUNOL, V184, P4936, DOI 10.4049/jimmunol.1000173
   Scholten KBJ, 2005, CLIN IMMUNOL, V114, P119, DOI 10.1016/j.clim.2004.11.005
   Schumacher TN, 2019, ANNU REV IMMUNOL, V37, P173, DOI 10.1146/annurev-immunol-042617-053402
   Seok J, 2013, P NATL ACAD SCI USA, V110, P3507, DOI 10.1073/pnas.1222878110
   Solal-Celigny P, 2006, LEUKEMIA RES, V30, pS16, DOI 10.1016/S0145-2126(06)80004-4
   Stanislawski T, 2001, NAT IMMUNOL, V2, P962, DOI 10.1038/ni1001-962
   Stone JD, 2012, ONCOIMMUNOLOGY, V1, P863, DOI 10.4161/onci.20592
   Suyama T, 2010, PROSTATE, V70, P1778, DOI 10.1002/pros.21214
   Sykulev Y, 1996, IMMUNITY, V4, P565, DOI 10.1016/S1074-7613(00)80483-5
   Tahara H, 2003, J IMMUNOL, V171, P2154, DOI 10.4049/jimmunol.171.4.2154
   Tashiro H, 2017, CELL RES, V27, P59, DOI 10.1038/cr.2016.153
   Tawara I, 2017, BLOOD, V130, P1985, DOI 10.1182/blood-2017-06-791202
   Therasse P, 2000, J NATL CANCER I, V92, P205, DOI 10.1093/jnci/92.3.205
   Torikai H, 2012, BLOOD, V119, P5697, DOI 10.1182/blood-2012-01-405365
   Tsuji T, 2005, BLOOD, V106, P470, DOI 10.1182/blood-2004-09-3663
   Ueno T, 2004, EUR J IMMUNOL, V34, P3379, DOI 10.1002/eji.200425568
   Uslu U, 2016, EXP DERMATOL, V25, P872, DOI 10.1111/exd.13095
   van Baren N, 1999, BLOOD, V94, P1156
   van der Merwe PA, 2011, NAT REV IMMUNOL, V11, P47, DOI 10.1038/nri2887
   van der Veken LT, 2006, CANCER RES, V66, P3331, DOI 10.1158/0008-5472.CAN-05-4190
   van der Veken LT, 2005, GENE THER, V12, P1686, DOI 10.1038/sj.gt.3302586
   van Loenen MM, 2010, P NATL ACAD SCI USA, V107, P10972, DOI 10.1073/pnas.1005802107
   van Rhee F, 2005, BLOOD, V105, P3939, DOI 10.1182/blood-2004-09-3707
   VANDERBRUGGEN P, 1991, SCIENCE, V254, P1643, DOI 10.1126/science.1840703
   Vatakis DN, 2013, MOL THER, V21, P1055, DOI 10.1038/mt.2013.28
   Voss RH, 2008, J IMMUNOL, V180, P391, DOI 10.4049/jimmunol.180.1.391
   Voss RH, 2005, METH MOLEC MED, V109, P229
   Wang DR, 2018, JCI INSIGHT, V3, DOI 10.1172/jci.insight.99048
   Watanabe K, 2015, J IMMUNOL, V194, P911, DOI 10.4049/jimmunol.1402346
   WEBER S, 1992, NATURE, V356, P793, DOI 10.1038/356793a0
   Weekes Michael P, 2010, J Biomol Tech, V21, P108
   Wei JS, 2019, J HEMATOL ONCOL, V12, DOI 10.1186/s13045-019-0758-x
   Weidle UH, 2014, CANCER GENOM PROTEOM, V11, P267
   Wen JH, 2008, CANCER IMMUNOL IMMUN, V57, P1781, DOI 10.1007/s00262-008-0504-7
   Willemsen RA, 2000, GENE THER, V7, P1369, DOI 10.1038/sj.gt.3301253
   Withoff S, 2001, CURR OPIN MOL THER, V3, P53
   Wong SBJ, 2008, J IMMUNOL, V180, P3122, DOI 10.4049/jimmunol.180.5.3122
   Wucherpfennig KW, 2010, CSH PERSPECT BIOL, V2, DOI 10.1101/cshperspect.a005140
   Xue SA, 2005, BLOOD, V106, P3062, DOI 10.1182/blood-2005-01-0146
   YANAGI Y, 1984, NATURE, V308, P145, DOI 10.1038/308145a0
   Yang L, 2002, P NATL ACAD SCI USA, V99, P6204, DOI 10.1073/pnas.092154599
   Yang S, 2008, GENE THER, V15, P1411, DOI 10.1038/gt.2008.90
   Zeh HJ, 1999, J IMMUNOL, V162, P989
   Zehn D, 2009, NATURE, V458, P211, DOI 10.1038/nature07657
   Zhang JX, 2019, TECHNOL CANCER RES T, V18, DOI 10.1177/1533033819831068
   Zhao JJ, 2019, J HEMATOL ONCOL, V12, DOI 10.1186/s13045-019-0705-x
   Zhao YB, 2005, J IMMUNOL, V174, P4415, DOI 10.4049/jimmunol.174.7.4415
   Zheng PP, 2018, DRUG DISCOV TODAY, V23, P1175, DOI 10.1016/j.drudis.2018.02.012
   Zhong S, 2013, P NATL ACAD SCI USA, V110, P6973, DOI 10.1073/pnas.1221609110
   Zhu X, 2006, J IMMUNOL, V176, P3223, DOI 10.4049/jimmunol.176.5.3223
   ZINKERNA.RM, 1974, NATURE, V248, P701, DOI 10.1038/248701a0
NR 179
TC 19
Z9 19
U1 1
U2 10
PU BMC
PI LONDON
PA CAMPUS, 4 CRINAN ST, LONDON N1 9XW, ENGLAND
EI 1756-8722
J9 J HEMATOL ONCOL
JI J. Hematol. Oncol.
PD DEC 18
PY 2019
VL 12
IS 1
AR 139
DI 10.1186/s13045-019-0812-8
PG 17
WC Oncology; Hematology
SC Oncology; Hematology
GA KH8RB
UT WOS:000510917000001
PM 31852498
OA gold, Green Published
DA 2021-10-28
ER

PT J
AU Gardner, TJ
   Bourne, CM
   Dacek, MM
   Kurtz, K
   Malviya, M
   Peraro, L
   Silberman, PC
   Vogt, KC
   Unti, MJ
   Brentjens, R
   Scheinberg, D
AF Gardner, Thomas J.
   Bourne, Christopher M.
   Dacek, Megan M.
   Kurtz, Keifer
   Malviya, Manish
   Peraro, Leila
   Silberman, Pedro C.
   Vogt, Kristen C.
   Unti, Mildred J.
   Brentjens, Renier
   Scheinberg, David
TI Targeted Cellular Micropharmacies: Cells Engineered for Localized Drug
   Delivery
SO CANCERS
LA English
DT Review
DE adoptive cell therapy; armored CARs; CAR T; chimeric antigen receptor T
   cell; cell engineering; gene therapy; immunotherapy; synthetic biology;
   synthetic immunology; targeted cellular micropharmacy; TCR therapy
ID CHIMERIC ANTIGEN RECEPTOR; CAR-T-CELLS; MESENCHYMAL STEM-CELLS;
   NATURAL-KILLER-CELLS; ANTITUMOR-ACTIVITY; GENE-THERAPY; IN-VITRO;
   CANCER-IMMUNOTHERAPY; DENDRITIC CELLS; VIRAL VECTORS
AB The recent emergence of engineered cellular therapies, such as Chimeric antigen receptor (CAR) CAR T and T cell receptor (TCR) engineered T cells, has shown great promise in the treatment of various cancers. These agents aggregate and expand exponentially at the tumor site, resulting in potent immune activation and tumor clearance. Moreover, the ability to elaborate these cells with therapeutic agents, such as antibodies, enzymes, and immunostimulatory molecules, presents an unprecedented opportunity to specifically modulate the tumor microenvironment through cell-mediated drug delivery. This unique pharmacology, combined with significant advances in synthetic biology and cell engineering, has established a new paradigm for cells as vectors for drug delivery. Targeted cellular micropharmacies (TCMs) are a revolutionary new class of living drugs, which we envision will play an important role in cancer medicine and beyond. Here, we review important advances and considerations underway in developing this promising advancement in biological therapeutics.
C1 [Gardner, Thomas J.; Bourne, Christopher M.; Dacek, Megan M.; Kurtz, Keifer; Malviya, Manish; Peraro, Leila; Silberman, Pedro C.; Vogt, Kristen C.; Scheinberg, David] Sloan Kettering Inst, Mol Pharmacol Program, New York, NY 10065 USA.
   [Bourne, Christopher M.] Weill Cornell Grad Sch Med Sci, Program Immunol, New York, NY 10065 USA.
   [Dacek, Megan M.; Kurtz, Keifer; Unti, Mildred J.; Scheinberg, David] Weill Cornell Grad Sch Med Sci, Pharmacol Program, New York, NY 10065 USA.
   [Vogt, Kristen C.] Mem Sloan Kettering Canc Ctr, Triinst PhD Program Chem Biol, New York, NY 10065 USA.
   [Brentjens, Renier; Scheinberg, David] Mem Hosp, Dept Med, New York, NY 10065 USA.
RP Scheinberg, D (corresponding author), Sloan Kettering Inst, Mol Pharmacol Program, New York, NY 10065 USA.; Scheinberg, D (corresponding author), Weill Cornell Grad Sch Med Sci, Pharmacol Program, New York, NY 10065 USA.; Scheinberg, D (corresponding author), Mem Hosp, Dept Med, New York, NY 10065 USA.
EM gardnert@mskcc.org; bournec@mskcc.org; dacekm@mskcc.org;
   kgk4001@med.cornell.edu; malviyam@mskcc.org; perarol@mskcc.org;
   silbermp@mskcc.org; krv4001@med.cornell.edu; mju4001@med.cornell.edu;
   brentjer@mskcc.org; scheinbd@mskcc.org
RI malviya, manish/AAN-1538-2021
OI malviya, manish/0000-0003-3921-2433; Vogt, Kristen/0000-0001-5404-3442;
   Dacek, Megan/0000-0003-1731-1502; Unti, Mildred/0000-0001-6916-9697;
   BOURNE, CHRISTOPHER/0000-0001-9290-4223; Gardner,
   Thomas/0000-0003-0838-8751; Peraro, Leila/0000-0002-7301-0379;
   Silberman, Pedro/0000-0002-1735-4679
FU NIH NCIUnited States Department of Health & Human ServicesNational
   Institutes of Health (NIH) - USANIH National Cancer Institute (NCI)
   [P30008748, P01 323766, R01 55349, R35 CA241894, F32 CA224438,
   F31CA239511, P01 CA190174-03, 5 P50 CA192937-02]
FX This work is supported by NIH NCI P30008748, P01 323766, R01 55349, R35
   CA241894 to DAS, F32 CA224438 to TG, F31CA239511 to MD. P01 CA190174-03
   and 5 P50 CA192937-02 to RJB.
CR Adachi K, 2018, NAT BIOTECHNOL, V36, P346, DOI 10.1038/nbt.4086
   Amara I, 2014, BIOCHIMIE, V105, P4, DOI 10.1016/j.biochi.2014.06.016
   Bagley SJ, 2020, PHARMACOL THERAPEUT, V205, DOI 10.1016/j.pharmthera.2019.107419
   Bagshawe KD, 2006, EXPERT REV ANTICANC, V6, P1421, DOI 10.1586/14737140.6.10.1421
   Basel MT, 2012, SMALL, V8, P913, DOI 10.1002/smll.201101879
   Bernatchez C, 2017, J CLIN ONCOL, V35, DOI 10.1200/JCO.2017.35.15_suppl.2545
   Bluestone JA, 2018, SCIENCE, V362, P154, DOI 10.1126/science.aau2688
   Boice M, 2016, CELL, V167, P405, DOI 10.1016/j.cell.2016.08.032
   Boieri M, 2017, ONCOIMMUNOLOGY, V6, DOI 10.1080/2162402X.2016.1274478
   Bol KF, 2019, J IMMUNOTHER CANCER, V7, DOI 10.1186/s40425-019-0580-6
   Bourne C., 2020, P AM SOC GEN CELL TH
   Brentjens RJ, 2003, NAT MED, V9, P279, DOI 10.1038/nm827
   Butler MO, 2011, SCI TRANSL MED, V3, DOI 10.1126/scitranslmed.3002207
   Campbell KS, 2011, IMMUNOLOGY, V132, P315, DOI 10.1111/j.1365-2567.2010.03398.x
   Carroll RG, 2008, PLOS ONE, V3, DOI 10.1371/journal.pone.0003289
   Cartellieri M, 2016, BLOOD CANCER J, V6, DOI 10.1038/bcj.2016.61
   Carter PJ, 2018, NAT REV DRUG DISCOV, V17, P197, DOI 10.1038/nrd.2017.227
   Caruana I, 2015, NAT MED, V21, P524, DOI 10.1038/nm.3833
   Castiello L, 2019, FRONT IMMUNOL, V10, DOI 10.3389/fimmu.2019.02303
   Chang ZNL, 2020, NAT PROTOC, V15, P1507, DOI 10.1038/s41596-020-0294-8
   Chang ZNL, 2018, NAT CHEM BIOL, V14, P317, DOI [10.1038/NCHEMBIO.2565, 10.1038/nchembio.2565]
   Chao MP, 2010, CELL, V142, P699, DOI 10.1016/j.cell.2010.07.044
   Chao W.M., 2011, CELL, V24, P225
   Cherkassky L, 2016, J CLIN INVEST, V126, P3130, DOI 10.1172/JCI83092
   Chessa L, 2014, ORPHANET J RARE DIS, V9, DOI 10.1186/1750-1172-9-5
   Chinnasamy D, 2006, VIROL J, V3, DOI 10.1186/1743-422X-3-14
   Chmielewski M, 2017, CELL REP, V21, P3205, DOI 10.1016/j.celrep.2017.11.063
   Cho JH, 2018, CELL, V173, P1426, DOI 10.1016/j.cell.2018.03.038
   Choi BD, 2019, NAT BIOTECHNOL, V37, P1049, DOI 10.1038/s41587-019-0192-1
   Choi MR, 2007, NANO LETT, V7, P3759, DOI 10.1021/nl072209h
   Claesen J, 2015, ACS SYNTH BIOL, V4, P358, DOI 10.1021/sb500258b
   Cole C, 2005, NAT MED, V11, P1073, DOI 10.1038/nm1297
   Condomines M, 2015, PLOS ONE, V10, DOI 10.1371/journal.pone.0130518
   Coon ME, 2020, NAT BIOMED ENG, V4, P195, DOI 10.1038/s41551-019-0486-0
   Csizmar CM, 2018, CELL CHEM BIOL, V25, P931, DOI 10.1016/j.chembiol.2018.05.009
   Curran KJ, 2015, MOL THER, V23, P769, DOI 10.1038/mt.2015.4
   Curtin JA, 2008, GENE THER, V15, P384, DOI 10.1038/sj.gt.3303105
   Dacek M.G., 2019, P KEYST S CANC THER
   Daringer NM, 2014, ACS SYNTH BIOL, V3, P892, DOI 10.1021/sb400128g
   De Bank PA, 2003, BIOTECHNOL BIOENG, V81, P800, DOI 10.1002/bit.10525
   de Felipe P., 2002, Current Gene Therapy, V2, P355, DOI 10.2174/1566523023347742
   Dong XY, 2017, THERANOSTICS, V7, P751, DOI 10.7150/thno.18069
   Dou H, 2006, BLOOD, V108, P2827, DOI 10.1182/blood-2006-03-012534
   Dunbar CE, 2018, SCIENCE, V359, P175, DOI 10.1126/science.aan4672
   Dutta D, 2011, BIOCONJUGATE CHEM, V22, P2423, DOI 10.1021/bc200236m
   Epperly R, 2020, FRONT ONCOL, V10, DOI 10.3389/fonc.2020.00262
   Eyquem J, 2017, NATURE, V543, P113, DOI 10.1038/nature21405
   Fauriat C, 2010, BLOOD, V115, P2167, DOI 10.1182/blood-2009-08-238469
   Fedorov VD, 2013, SCI TRANSL MED, V5, DOI 10.1126/scitranslmed.3006597
   Ferguson FM, 2018, NAT REV DRUG DISCOV, V17, P353, DOI 10.1038/nrd.2018.21
   Fiore EJ, 2015, STEM CELLS DEV, V24, P791, DOI 10.1089/scd.2014.0174
   Firer MA, 2012, J HEMATOL ONCOL, V5, DOI 10.1186/1756-8722-5-70
   Foster JB, 2019, MOL THER, V27, P747, DOI 10.1016/j.ymthe.2019.01.018
   Fraietta JA, 2018, NATURE, V558, P307, DOI 10.1038/s41586-018-0178-z
   Fraietta JA, 2018, NAT MED, V24, P563, DOI 10.1038/s41591-018-0010-1
   French A, 2015, STEM CELLS DEV, V24, P1082, DOI 10.1089/scd.2014.0318
   Freud AG, 2014, SEMIN IMMUNOL, V26, P132, DOI 10.1016/j.smim.2014.02.008
   Frimpong K, 2000, GENE THER, V7, P1562, DOI 10.1038/sj.gt.3301283
   Garaude J, 2012, SCI TRANSL MED, V4, DOI 10.1126/scitranslmed.3002868
   Garber K, 2018, NAT BIOTECHNOL, V36, P215, DOI 10.1038/nbt.4090
   Gardner T., 2019, P KEYST S CANC THER
   Gazit D, 1999, J GENE MED, V1, P121, DOI 10.1002/(SICI)1521-2254(199903/04)1:2<121::AID-JGM26>3.0.CO;2-J
   Germain C, 2014, AM J RESP CRIT CARE, V189, P832, DOI 10.1164/rccm.201309-1611OC
   Guedan S, 2019, MOL THER-METH CLIN D, V12, P145, DOI 10.1016/j.omtm.2018.12.009
   Gurtu V, 1996, BIOCHEM BIOPH RES CO, V229, P295, DOI 10.1006/bbrc.1996.1795
   Han XL, 2017, MOL THER, V25, P274, DOI 10.1016/j.ymthe.2016.10.011
   He LH, 2019, ACS APPL MATER INTER, V11, P47750, DOI 10.1021/acsami.9b17550
   Heemskerk B, 2008, HUM GENE THER, V19, P496, DOI 10.1089/hum.2007.0171
   Hermanson DL, 2015, FRONT IMMUNOL, V6, DOI 10.3389/fimmu.2015.00195
   Hong DP, 2018, STEM CELL RES THER, V9, DOI 10.1186/s13287-018-0800-x
   Hoyos V, 2010, LEUKEMIA, V24, P1160, DOI 10.1038/leu.2010.75
   Hsu C, 2005, J IMMUNOL, V175, P7226, DOI 10.4049/jimmunol.175.11.7226
   Hu WL, 2019, FRONT IMMUNOL, V10, DOI 10.3389/fimmu.2019.01205
   Huang BN, 2015, SCI TRANSL MED, V7, DOI 10.1126/scitranslmed.aaa5447
   Huang Guo N, 2012, Bio Protoc, V2, DOI 10.21769/BioProtoc.170
   Huang ZL, 2020, SCI ADV, V6, DOI 10.1126/sciadv.aay9209
   Hui EF, 2017, SCIENCE, V355, P1428, DOI 10.1126/science.aaf1292
   Hunault-Berger M, 2015, AM J HEMATOL, V90, P811, DOI 10.1002/ajh.24093
   Hurton LV, 2016, P NATL ACAD SCI USA, V113, pE7788, DOI 10.1073/pnas.1610544113
   Irvine DJ, 2020, NAT REV IMMUNOL, V20, P321, DOI 10.1038/s41577-019-0269-6
   Ivashkiv LB, 2018, NAT REV IMMUNOL, V18, P545, DOI 10.1038/s41577-018-0029-z
   Ivashkiv LB, 2014, NAT REV IMMUNOL, V14, P36, DOI 10.1038/nri3581
   Jochems C, 2016, ONCOTARGET, V7, P86359, DOI 10.18632/oncotarget.13411
   Johnson MJ, 2018, SCI REP-UK, V8, DOI 10.1038/s41598-018-30358-0
   Juillerat A, 2017, SCI REP-UK, V7, DOI 10.1038/srep39833
   Kakarla S, 2014, CANCER J, V20, P151, DOI 10.1097/PPO.0000000000000032
   Kalos M, 2011, SCI TRANSL MED, V3, DOI 10.1126/scitranslmed.3002842
   Kan O, 2011, INT J MOL MED, V27, P173, DOI 10.3892/ijmm.2010.583
   Kaneko S, 2016, METHODS MOL BIOL, V1393, P67, DOI 10.1007/978-1-4939-3338-9_6
   Kang WK, 2001, HUM GENE THER, V12, P671, DOI 10.1089/104303401300057388
   Kasakovski D, 2018, J HEMATOL ONCOL, V11, DOI 10.1186/s13045-018-0629-x
   KAYSER H, 1992, J BIOL CHEM, V267, P16934
   Kerkar SP, 2010, CANCER RES, V70, P6725, DOI 10.1158/0008-5472.CAN-10-0735
   Klebanoff CA, 2004, P NATL ACAD SCI USA, V101, P1969, DOI 10.1073/pnas.0307298101
   Klichinsky M, 2020, NAT BIOTECHNOL, V38, P947, DOI 10.1038/s41587-020-0462-y
   Knorr DA, 2013, STEM CELL TRANSL MED, V2, P274, DOI 10.5966/sctm.2012-0084
   Koneru M, 2015, J TRANSL MED, V13, DOI 10.1186/s12967-015-0460-x
   Koneru M, 2015, ONCOIMMUNOLOGY, V4, DOI 10.4161/2162402X.2014.994446
   Kotterman MA, 2015, ANNU REV BIOMED ENG, V17, P63, DOI 10.1146/annurev-bioeng-071813-104938
   Koyfman AY, 2009, J AM CHEM SOC, V131, P14237, DOI 10.1021/ja9015638
   Kuhn NF, 2019, CANCER CELL, V35, P473, DOI 10.1016/j.ccell.2019.02.006
   Kumar M, 2001, HUM GENE THER, V12, P1893, DOI 10.1089/104303401753153947
   Kumaresan PR, 2014, P NATL ACAD SCI USA, V111, P10660, DOI 10.1073/pnas.1312789111
   Lai JY, 2020, NAT IMMUNOL, V21, P914, DOI 10.1038/s41590-020-0676-7
   Lanitis E, 2013, CANCER IMMUNOL RES, V1, P43, DOI 10.1158/2326-6066.CIR-13-0008
   Lazetic S, 1996, J IMMUNOL, V157, P4741
   Levene M, 2013, TOXICOL SCI, V131, P311, DOI 10.1093/toxsci/kfs278
   Li HY, 2020, SIGNAL TRANSDUCT TAR, V5, DOI 10.1038/s41392-019-0089-y
   Li S, 2017, CLIN CANCER RES, V23, P6982, DOI 10.1158/1078-0432.CCR-17-0867
   Li Y, 2018, CELL STEM CELL, V23, P181, DOI 10.1016/j.stem.2018.06.002
   Ligtenberg MA, 2016, J IMMUNOL, V196, P759, DOI 10.4049/jimmunol.1401710
   Liu E, 2018, LEUKEMIA, V32, P520, DOI 10.1038/leu.2017.226
   Liu EL, 2020, NEW ENGL J MED, V382, P545, DOI 10.1056/NEJMoa1910607
   Liu J, 2019, FRONT IMMUNOL, V10, DOI 10.3389/fimmu.2019.00456
   Liu XJ, 2017, CELL RES, V27, P154, DOI 10.1038/cr.2016.142
   Liu XJ, 2015, NAT MED, V21, P1209, DOI 10.1038/nm.3931
   Liu XJ, 2015, CANCER RES, V75, P3596, DOI 10.1158/0008-5472.CAN-15-0159
   Liu ZQ, 2017, SCI REP-UK, V7, DOI 10.1038/s41598-017-02460-2
   Lockney D, 2011, METHODS MOL BIOL, V726, P207, DOI 10.1007/978-1-61779-052-2_14
   Long AH, 2015, NAT MED, V21, P581, DOI 10.1038/nm.3838
   Luan X, 2017, ACTA PHARMACOL SIN, V38, P754, DOI 10.1038/aps.2017.12
   Lund Frances E., 2005, V8, P25
   Lundstrom Kenneth, 2018, Diseases, V6, DOI 10.3390/diseases6020042
   Luo XM, 2009, BLOOD, V113, P1422, DOI 10.1182/blood-2008-09-177139
   Lutterotti A, 2013, SCI TRANSL MED, V5, DOI 10.1126/scitranslmed.3006168
   Ma XC, 2020, NAT BIOTECHNOL, V38, P448, DOI 10.1038/s41587-019-0398-2
   Maeda T, 2016, CANCER RES, V76, P6839, DOI 10.1158/0008-5472.CAN-16-1149
   Malviya M, 2020, J AUTOIMMUN, V108, DOI 10.1016/j.jaut.2020.102401
   Manning E, 2010, HUM GENE THER, V21, P713, DOI 10.1089/hum.2009.147
   Marofi F, 2017, FRONT IMMUNOL, V8, DOI 10.3389/fimmu.2017.01770
   Martinet L, 2015, CELL REP, V11, P85, DOI 10.1016/j.celrep.2015.03.006
   Mathias MD, 2017, LEUKEMIA, V31, P2254, DOI 10.1038/leu.2017.223
   Menzies AM, 2017, ANN ONCOL, V28, P368, DOI 10.1093/annonc/mdw443
   Mestermann K, 2019, SCI TRANSL MED, V11, DOI 10.1126/scitranslmed.aau5907
   Milone MC, 2018, LEUKEMIA, V32, P1529, DOI 10.1038/s41375-018-0106-0
   Minagawa A, 2018, CELL STEM CELL, V23, P850, DOI 10.1016/j.stem.2018.10.005
   Mizuguchi H, 2000, MOL THER, V1, P376, DOI 10.1006/mthe.2000.0050
   Moffett HF, 2017, NAT COMMUN, V8, DOI 10.1038/s41467-017-00505-8
   Moffett HF, 2019, SCI IMMUNOL, V4, DOI 10.1126/sciimmunol.aax0644
   Morgan RA, 2010, MOL THER, V18, P843, DOI 10.1038/mt.2010.24
   Morsut L, 2016, CELL, V164, P780, DOI 10.1016/j.cell.2016.01.012
   Moutai T, 2014, PLOS ONE, V9, DOI 10.1371/journal.pone.0092732
   Moyes KW, 2017, HUM GENE THER, V28, P200, DOI 10.1089/hum.2016.060
   Murciano JC, 2003, NAT BIOTECHNOL, V21, P891, DOI 10.1038/nbt846
   Nikpoor AR, 2017, NANOMED-NANOTECHNOL, V13, P2671, DOI 10.1016/j.nano.2017.08.010
   Nishimura T, 2013, CELL STEM CELL, V12, P114, DOI 10.1016/j.stem.2012.11.002
   Oh DY, 2017, CANCER RES, V77, P1322, DOI 10.1158/0008-5472.CAN-16-2324
   Park J, 2018, CHEM REV, V118, P1664, DOI 10.1021/acs.chemrev.7b00157
   Park MJ, 2011, ARTHRITIS RHEUM-US, V63, P1668, DOI 10.1002/art.30326
   Patra JK, 2018, J NANOBIOTECHNOL, V16, DOI 10.1186/s12951-018-0392-8
   Paulick MG, 2008, BIOCHEMISTRY-US, V47, P6991, DOI 10.1021/bi8006324
   Pegram HJ, 2014, CANCER J, V20, P127, DOI 10.1097/PPO.0000000000000034
   Pegram HJ, 2012, BLOOD, V119, P4133, DOI 10.1182/blood-2011-12-400044
   Pennisi M, 2020, BLOOD ADV, V4, P676, DOI 10.1182/bloodadvances.2019000952
   Perez EA, 2008, CLIN BREAST CANCER, V8, pS114, DOI 10.3816/CBC.2008.s.007
   Petty AJ, 2020, CANCERS, V12, DOI 10.3390/cancers12040842
   Pham-Nguyen KB, 1999, INT J CANCER, V81, P813, DOI 10.1002/(SICI)1097-0215(19990531)81:5<813::AID-IJC24>3.0.CO;2-I
   Pizzitola I, 2014, LEUKEMIA, V28, P1596, DOI 10.1038/leu.2014.62
   Quintarelli C, 2007, BLOOD, V110, P2793, DOI 10.1182/blood-2007-02-072843
   Rafiq S, 2018, NAT BIOTECHNOL, V36, P847, DOI 10.1038/nbt.4195
   Ramakrishna S, 2020, EXPERT OPIN BIOL TH, V20, P503, DOI 10.1080/14712598.2020.1738378
   Ren XQ, 2015, CANCER IMMUNOL IMMUN, V64, P1517, DOI 10.1007/s00262-015-1757-6
   Rosenblatt J, 2016, SCI TRANSL MED, V8, DOI 10.1126/scitranslmed.aag1298
   Roybal KT, 2016, CELL, V167, P419, DOI 10.1016/j.cell.2016.09.011
   Roybal KT, 2016, CELL, V164, P770, DOI 10.1016/j.cell.2016.01.011
   Ruella M, 2018, NAT MED, V24, P1499, DOI 10.1038/s41591-018-0201-9
   Sachamitr P, 2018, FRONT IMMUNOL, V8, DOI 10.3389/fimmu.2017.01935
   Santomasso Bianca, 2019, Am Soc Clin Oncol Educ Book, V39, P433, DOI 10.1200/EDBK_238691
   Sanz-Ortega L, 2019, J NANOBIOTECHNOL, V17, DOI 10.1186/s12951-019-0440-z
   Saudemont A, 2018, FRONT IMMUNOL, V9, DOI 10.3389/fimmu.2018.00153
   Scarfo I, 2020, CANCER CELL, V37, P143, DOI 10.1016/j.ccell.2020.01.006
   Schneider D, 2017, J IMMUNOTHER CANCER, V5, DOI 10.1186/s40425-017-0246-1
   Schumann K, 2015, P NATL ACAD SCI USA, V112, P10437, DOI 10.1073/pnas.1512503112
   Sheih A, 2020, NAT COMMUN, V11, DOI 10.1038/s41467-019-13880-1
   Shi L, 2017, GENE, V636, P36, DOI 10.1016/j.gene.2017.09.010
   Siegler EL, 2017, MOL THER, V25, P2607, DOI 10.1016/j.ymthe.2017.08.010
   Siriwon N, 2018, CANCER IMMUNOL RES, V6, P812, DOI 10.1158/2326-6066.CIR-17-0502
   Smith TT, 2017, NAT NANOTECHNOL, V12, P813, DOI [10.1038/NNANO.2017.57, 10.1038/nnano.2017.57]
   Smith TT, 2017, J CLIN INVEST, V127, P2176, DOI 10.1172/JCI87624
   Sockolosky JT, 2018, SCIENCE, V359, P1037, DOI 10.1126/science.aar3246
   Sotillo E, 2015, CANCER DISCOV, V5, P1282, DOI 10.1158/2159-8290.CD-15-1020
   Stephan MT, 2007, NAT MED, V13, P1440, DOI 10.1038/nm1676
   Stephan MT, 2010, NAT MED, V16, P1035, DOI 10.1038/nm.2198
   Stephan SB, 2015, NAT BIOTECHNOL, V33, P97, DOI 10.1038/nbt.3104
   Straathof KC, 2005, BLOOD, V105, P4247, DOI 10.1182/blood-2004-11-4564
   Suarez ER, 2016, ONCOTARGET, V7, P34341, DOI 10.18632/oncotarget.9114
   Sun WP, 2010, J CANCER, V1, P136
   Tang L, 2018, NAT BIOTECHNOL, V36, P707, DOI 10.1038/nbt.4181
   Tatsumi T, 2003, CANCER RES, V63, P6378
   Teachey DT, 2016, CANCER DISCOV, V6, P664, DOI 10.1158/2159-8290.CD-16-0040
   Textor A, 2014, CANCER RES, V74, P6796, DOI 10.1158/0008-5472.CAN-14-0079
   Themeli M, 2013, NAT BIOTECHNOL, V31, P928, DOI 10.1038/nbt.2678
   Tian S, 2011, INT J MOL SCI, V12, P1060, DOI 10.3390/ijms12021060
   Tipanee J, 2017, BIOSCIENCE REP, V37, DOI 10.1042/BSR20160614
   Tonn T, 2013, CYTOTHERAPY, V15, P1563, DOI 10.1016/j.jcyt.2013.06.017
   Turtle CJ, 2016, J CLIN INVEST, V126, P2123, DOI 10.1172/JCI85309
   Uchibori R, 2019, MOL THER-ONCOLYTICS, V12, P16, DOI 10.1016/j.omto.2018.11.003
   van der Loo JCM, 2016, HUM MOL GENET, V25, pR42, DOI 10.1093/hmg/ddv451
   van der Stegen SJC, 2015, NAT REV DRUG DISCOV, V14, P499, DOI 10.1038/nrd4597
   Varela-Rohena A, 2008, NAT MED, V14, P1390, DOI 10.1038/nm.1779
   VILE RG, 1995, BRIT MED BULL, V51, P12, DOI 10.1093/oxfordjournals.bmb.a072941
   Vivier E, 2008, NAT IMMUNOL, V9, P503, DOI 10.1038/ni1582
   Vizcardo R, 2018, CELL REP, V22, P3175, DOI 10.1016/j.celrep.2018.02.087
   Vizcardo R, 2013, CELL STEM CELL, V12, P31, DOI 10.1016/j.stem.2012.12.006
   Wang B, 2016, MOL THER, V24, P1290, DOI 10.1038/mt.2016.90
   Wang Q, 2015, ADV DRUG DELIVER REV, V91, P125, DOI 10.1016/j.addr.2014.12.003
   Wang XW, 2020, ACS CENTRAL SCI, V6, P382, DOI 10.1021/acscentsci.9b00956
   Wang XL, 2011, BLOOD, V118, P1255, DOI 10.1182/blood-2011-02-337360
   Ward JE, 2007, EXPERT OPIN BIOL TH, V7, P1893, DOI 10.1517/14712598.7.12.1893
   Wayteck L, 2016, BIOMATERIALS, V77, P243, DOI 10.1016/j.biomaterials.2015.11.016
   Weishaupt N, 2012, EXP NEUROL, V238, P254, DOI 10.1016/j.expneurol.2012.09.001
   Weiskopf K., 2014, SCIENCE, V341, P1
   Weiskopf K, 2015, MABS-AUSTIN, V7, P303, DOI 10.1080/19420862.2015.1011450
   Weiss Daniel J, 2013, Ann Am Thorac Soc, V10, pS25, DOI 10.1513/AnnalsATS.201304-089AW
   Wesa AK, 2001, INT IMMUNOL, V13, P1053, DOI 10.1093/intimm/13.8.1053
   Wotherspoon S, 2004, J VIROL, V78, P5097, DOI 10.1128/JVI.78.10.5097-5102.2004
   Wu CY, 2015, SCIENCE, V350, DOI 10.1126/science.aab4077
   Wu R, 2020, J CELL MOL MED, V24, P1684, DOI 10.1111/jcmm.14862
   Xie YJ, 2020, CANCER IMMUNOL RES, V8, P518, DOI 10.1158/2326-6066.CIR-19-0734
   Xie YJ, 2019, P NATL ACAD SCI USA, V116, P7624, DOI 10.1073/pnas.1817147116
   Xu Y, 2019, J IMMUNOL, V202, P3447, DOI 10.4049/jimmunol.1800018
   Yang HC, 2019, CANCER MED-US, V8, P4245, DOI 10.1002/cam4.2332
   Yeku OO, 2017, SCI REP-UK, V7, DOI 10.1038/s41598-017-10940-8
   Yeku OO, 2016, BIOCHEM SOC T, V44, P412, DOI 10.1042/BST20150291
   Yin YB, 2018, MOL THER-ONCOLYTICS, V11, P20, DOI 10.1016/j.omto.2018.08.002
   Zeng JM, 2017, STEM CELL REP, V9, P1796, DOI 10.1016/j.stemcr.2017.10.020
   Zhang C, 2017, FRONT IMMUNOL, V8, DOI 10.3389/fimmu.2017.00533
   Zhang F, 2019, NAT COMMUN, V10, DOI 10.1038/s41467-019-11911-5
   Zhang L, 2015, CLIN CANCER RES, V21, P2278, DOI 10.1158/1078-0432.CCR-14-2085
   Zhao YL, 2014, PLOS ONE, V9, DOI 10.1371/journal.pone.0106867
   Zimmer L, 2016, EUR J CANCER, V60, P210, DOI 10.1016/j.ejca.2016.02.024
   ZITVOGEL L, 1995, J IMMUNOL, V155, P1393
   Zolov SN, 2018, CYTOTHERAPY, V20, P1259, DOI 10.1016/j.jcyt.2018.07.005
NR 233
TC 2
Z9 2
U1 5
U2 10
PU MDPI
PI BASEL
PA ST ALBAN-ANLAGE 66, CH-4052 BASEL, SWITZERLAND
EI 2072-6694
J9 CANCERS
JI Cancers
PD AUG
PY 2020
VL 12
IS 8
AR 2175
DI 10.3390/cancers12082175
PG 30
WC Oncology
SC Oncology
GA OC8KO
UT WOS:000579405800001
PM 32764348
OA Green Published, gold
DA 2021-10-28
ER

PT J
AU Globerson-Levin, A
   Riviere, I
   Eshhar, Z
   Sadelain, M
AF Globerson-Levin, Anat
   Riviere, Isabelle
   Eshhar, Zelig
   Sadelain, Michel
TI CAR T cells: Building on the CD19 paradigm
SO EUROPEAN JOURNAL OF IMMUNOLOGY
LA English
DT Review
DE Chimeric antigen receptor (CAR) T cell; CD19; Genome editing;
   Immunotherapy; Tumor immunology
ID CHIMERIC ANTIGEN RECEPTOR; NON-HODGKIN-LYMPHOMA; ADOPTIVE IMMUNOTHERAPY;
   CANCER-IMMUNOTHERAPY; ENHANCES SURVIVAL; SLEEPING-BEAUTY; THERAPY;
   MALIGNANCIES; ACTIVATION; EXPANSION
AB Spearheaded by the therapeutic use of chimeric antigen receptors (CARs) targeting CD19, synthetic immunology has entered the clinical arena. CARs are recombinant receptors for antigen that engage cell surface molecules through the variable region of an antibody and signal through arrayed T-cell activating and costimulatory domains. CARs allow redirection of T-cell cytotoxicity against any antigen of choice, independent of MHC expression. Patient T cells engineered to express CARs specific for CD19 have yielded remarkable outcomes in subjects with relapsed/refractory B- cell malignancies, setting off unprecedented interest in T-cell engineering and cell-based cancer immunotherapy. In this review, we present the challenges to extend the use of CAR T cells to solid tumors and other pathologies. We further highlight progress in CAR design, cell manufacturing, and genome editing, which in aggregate hold the promise of generating safer and more effective genetically instructed immunity. Novel engineered cell types, including innate T-cell types, natural killer (NK) cells, macrophages, and induced pluripotent stem cell-derived immune cells, are on the horizon, as are applications of CAR T cells to treat autoimmunity, severe infections, and senescence-associated pathologies.
C1 [Globerson-Levin, Anat; Eshhar, Zelig] Tel Aviv Sourasky Med Ctr, Immunol Lab, Tel Aviv, Israel.
   [Riviere, Isabelle; Sadelain, Michel] Mem Sloan Kettering Canc Ctr, Ctr Cell Engn, New York, NY 10021 USA.
RP Sadelain, M (corresponding author), Mem Sloan Kettering Canc Ctr, Ctr Cell Engn, New York, NY 10021 USA.
EM m-sadelain@ski.mskcc.org
OI Globerson Levin, Anat/0000-0001-7557-463X
FU Pasteur-Weizmann/Servier award; Leopold Griffuel award; NCIUnited States
   Department of Health & Human ServicesNational Institutes of Health (NIH)
   - USANIH National Cancer Institute (NCI) [P30 CA008748]
FX We thank Tova Waks for her scientific review and her assistance in
   gathering the data for statistical analysis of CAR T clinical trials. IR
   and MS acknowledge support from the Pasteur-Weizmann/Servier award, the
   Leopold Griffuel award and NCI P30 CA008748-T cell therapies.
CR Abdo LD, 2020, ONCOIMMUNOLOGY, V9, DOI 10.1080/2162402X.2020.1752592
   Adusumilli PS, 2014, SCI TRANSL MED, V6, DOI 10.1126/scitranslmed.3010162
   Aghajanian H, 2019, NATURE, V573, P430, DOI 10.1038/s41586-019-1546-z
   Alcantara M, 2020, ONCOIMMUNOLOGY, V9, DOI 10.1080/2162402X.2020.1777064
   Alzubi J, 2021, MOL THER-METH CLIN D, V20, P379, DOI 10.1016/j.omtm.2020.12.008
   Amor C, 2020, NATURE, V583, P127, DOI 10.1038/s41586-020-2403-9
   [Anonymous], 2016, Mol Ther, V24 Suppl 1, pS1, DOI 10.1038/mt.2016.78
   Arcangeli S, 2020, CURR OPIN ONCOL, V32, P398, DOI 10.1097/CCO.0000000000000664
   Beavis PA, 2017, J CLIN INVEST, V127, P929, DOI 10.1172/JCI89455
   Beck SE, 2020, MOL THER, V28, P1561, DOI 10.1016/j.ymthe.2020.06.008
   Berger C, 2008, J CLIN INVEST, V118, P294, DOI 10.1172/JCI32103
   Blat D, 2014, MOL THER, V22, P1018, DOI 10.1038/mt.2014.41
   Borghesan M, 2020, TRENDS CELL BIOL, V30, P777, DOI 10.1016/j.tcb.2020.07.002
   Brentjens RJ, 2013, SCI TRANSL MED, V5, DOI 10.1126/scitranslmed.3005930
   Brentjens RJ, 2003, NAT MED, V9, P279, DOI 10.1038/nm827
   Brown CE, 2016, NEW ENGL J MED, V375, P2561, DOI 10.1056/NEJMoa1610497
   Brudno JN, 2018, J CLIN ONCOL, V36, P2267, DOI 10.1200/JCO.2018.77.8084
   Brudno JN, 2018, NAT REV CLIN ONCOL, V15, P31, DOI 10.1038/nrclinonc.2017.128
   Brudno JN, 2016, J CLIN ONCOL, V34, P1112, DOI 10.1200/JCO.2015.64.5929
   Buchholz VR, 2016, ANNU REV IMMUNOL, V34, P65, DOI 10.1146/annurev-immunol-032414-112014
   Caimi PF, 2019, J CLIN ONCOL, V37, DOI 10.1200/JCO.2019.37.15_suppl.2539
   Chen N, 2018, CURR OPIN IMMUNOL, V51, P103, DOI 10.1016/j.coi.2018.03.002
   Chen YH, 2019, J IMMUNOL RES, V2019, DOI 10.1155/2019/5727516
   Chmielewski M, 2011, CANCER RES, V71, P5697, DOI 10.1158/0008-5472.CAN-11-0103
   Cho JH, 2021, NAT COMMUN, V12, DOI 10.1038/s41467-021-21078-7
   Choux C, 2020, EPIGENETICS-US, V15, P1386, DOI [10.1080/15592294.2020.1783168, 10.1080/14712598.2020.1729735]
   Clark Rachael A, 2019, Sci Immunol, V4, DOI 10.1126/sciimmunol.aax3916
   Cruz CRY, 2013, BLOOD, V122, P2965, DOI 10.1182/blood-2013-06-506741
   Danylesko I, 2020, CURR RES TRANSL MED, V68, P17, DOI 10.1016/j.retram.2019.12.001
   Davies DM, 2016, TRANSL CANCER RES, V5, pS61, DOI 10.21037/tcr.2016.06.04
   Davila ML, 2016, CLIN ADV HEMATOL ONC, V14, P802
   Davila ML, 2013, PLOS ONE, V8, DOI 10.1371/journal.pone.0061338
   Depil S, 2020, NAT REV DRUG DISCOV, V19, P185, DOI 10.1038/s41573-019-0051-2
   Dotti G, 2014, IMMUNOL REV, V257, P107, DOI 10.1111/imr.12131
   Dwyer CJ, 2019, FRONT IMMUNOL, V10, DOI 10.3389/fimmu.2019.00263
   Elinav E, 2009, GASTROENTEROLOGY, V136, P1721, DOI 10.1053/j.gastro.2009.01.049
   ENGEL P, 1995, IMMUNITY, V3, P39, DOI 10.1016/1074-7613(95)90157-4
   Eshhar Z, 1996, SPRINGER SEMIN IMMUN, V18, P199, DOI 10.1007/BF00820666
   ESHHAR Z, 1993, P NATL ACAD SCI USA, V90, P720, DOI 10.1073/pnas.90.2.720
   Eyquem J, 2017, NATURE, V543, P113, DOI 10.1038/nature21405
   Fedorov VD, 2013, SCI TRANSL MED, V5, DOI 10.1126/scitranslmed.3006597
   Feucht J, 2019, NAT MED, V25, P82, DOI 10.1038/s41591-018-0290-5
   Foster MC, 2021, BLOOD, V137, P3306, DOI 10.1182/blood.2021010784
   Fry TJ, 2018, NAT MED, V24, P20, DOI 10.1038/nm.4441
   Fu WY, 2019, NAT COMMUN, V10, DOI 10.1038/s41467-019-12321-3
   Fuca G, 2020, CLIN CANCER RES, V26, P2444, DOI 10.1158/1078-0432.CCR-19-1835
   Gattinoni L, 2011, NAT MED, V17, P1290, DOI 10.1038/nm.2446
   Geiger R, 2016, CELL, V167, P829, DOI 10.1016/j.cell.2016.09.031
   Giavridis T, 2018, NAT MED, V24, P731, DOI 10.1038/s41591-018-0041-7
   Levin AG, 2020, CANCER IMMUNOL IMMUN, V69, P1165, DOI 10.1007/s00262-020-02516-9
   Gomes-Silva D, 2017, BLOOD, V130, P285, DOI 10.1182/blood-2017-01-761320
   Gong Michael C., 1999, Neoplasia (New York), V1, P123, DOI 10.1038/sj.neo.7900018
   Grosser R, 2019, CANCER CELL, V36, P471, DOI 10.1016/j.ccell.2019.09.006
   Grupp SA, 2013, NEW ENGL J MED, V368, P1509, DOI 10.1056/NEJMoa1215134
   Guedan S, 2019, MOL THER-METH CLIN D, V12, P145, DOI 10.1016/j.omtm.2018.12.009
   Guo FF, 2020, LIFE SCI, V260, DOI 10.1016/j.lfs.2020.118300
   Gust J, 2017, CANCER DISCOV, V7, P1404, DOI 10.1158/2159-8290.CD-17-0698
   Hamieh M, 2019, NATURE, V568, P112, DOI 10.1038/s41586-019-1054-1
   Hay KA, 2017, BLOOD, V130, P2295, DOI 10.1182/blood-2017-06-793141
   He C, 2020, CANCERS, V12, DOI 10.3390/cancers12071969
   Heczey A, 2020, NAT MED, V26, P1686, DOI 10.1038/s41591-020-1074-2
   Hinrichs CS, 2011, BLOOD, V117, P808, DOI 10.1182/blood-2010-05-286286
   Hwang MS, 2021, P NATL ACAD SCI USA, V118, DOI 10.1073/pnas.2022410118
   Imai C, 2004, LEUKEMIA, V18, P676, DOI 10.1038/sj.leu.2403302
   Ino K, 2001, INT IMMUNOPHARMACOL, V1, P1307, DOI 10.1016/S1567-5769(01)00062-5
   Iriguchi S, 2021, NAT COMMUN, V12, DOI 10.1038/s41467-020-20658-3
   Jensen MC, 2015, CURR OPIN IMMUNOL, V33, P9, DOI 10.1016/j.coi.2015.01.002
   Jin LC, 2019, NAT COMMUN, V10, DOI 10.1038/s41467-019-11869-4
   Joller N, 2017, CURR TOP MICROBIOL, V410, P127, DOI 10.1007/82_2017_62
   June CH, 2018, NEW ENGL J MED, V379, P64, DOI 10.1056/NEJMra1706169
   Kagoya Y, 2018, NAT MED, V24, P352, DOI 10.1038/nm.4478
   Kalos M, 2011, SCI TRANSL MED, V3, DOI 10.1126/scitranslmed.3002842
   Kansal R, 2019, SCI TRANSL MED, V11, DOI 10.1126/scitranslmed.aav1648
   Kebriaei P, 2016, J CLIN INVEST, V126, P3363, DOI 10.1172/JCI86721
   Kennedy LB, 2020, CA-CANCER J CLIN, V70, P86, DOI 10.3322/caac.21596
   Kleinsorge-Block S, 2020, CYTOTHERAPY, V22, pS133
   Klichinsky M, 2020, NAT BIOTECHNOL, V38, P947, DOI 10.1038/s41587-020-0462-y
   Kochenderfer JN, 2015, J CLIN ONCOL, V33, P540, DOI 10.1200/JCO.2014.56.2025
   Kochenderfer JN, 2010, BLOOD, V116, P4099, DOI 10.1182/blood-2010-04-281931
   Kochenderfer JN, 2010, BLOOD, V116, P3875, DOI 10.1182/blood-2010-01-265041
   Krause A, 1998, J EXP MED, V188, P619, DOI 10.1084/jem.188.4.619
   Kriegsmann K, 2018, EUR J HAEMATOL, V101, P750, DOI 10.1111/ejh.13170
   Labani-Motlagh A, 2020, FRONT IMMUNOL, V11, DOI 10.3389/fimmu.2020.00940
   Land CA, 2020, J TRANSL MED, V18, DOI 10.1186/s12967-020-02598-0
   Larcombe-Young D, 2020, EXPERT OPIN BIOL TH, V20, P965, DOI 10.1080/14712598.2020.1786531
   Le RQ, 2018, ONCOLOGIST, V23, P943, DOI 10.1634/theoncologist.2018-0028
   Levin AG, 2020, CANCER IMMUNOL RES, V8, P1485, DOI 10.1158/2326-6066.CIR-20-0118
   Levine BL, 2017, MOL THER-METH CLIN D, V4, P92, DOI 10.1016/j.omtm.2016.12.006
   Liu MD, 2015, NAT BIOTECHNOL, V33, P198, DOI 10.1038/nbt.3062
   Maher J, 2002, NAT BIOTECHNOL, V20, P70, DOI 10.1038/nbt0102-70
   Majzner RG, 2020, CANCER DISCOV, V10, P702, DOI 10.1158/2159-8290.CD-19-0945
   Maldini CR, 2018, NAT REV IMMUNOL, V18, P605, DOI 10.1038/s41577-018-0042-2
   Maude SL, 2014, NEW ENGL J MED, V371, P1507, DOI 10.1056/NEJMoa1407222
   Mestermann K, 2019, SCI TRANSL MED, V11, DOI 10.1126/scitranslmed.aau5907
   Mohanty R, 2019, ONCOL REP, V42, P2183, DOI 10.3892/or.2019.7335
   Molostova O, 2019, BLOOD, V134, DOI 10.1182/blood-2019-130370
   Morris EC, 2021, NAT REV IMMUNOL, DOI 10.1038/s41577-021-00547-6
   Muller WA, 2003, TRENDS IMMUNOL, V24, P327, DOI 10.1016/S1471-4906(03)00117-0
   Mulligan, 1992, 9 INT IMM C BUD, V88, P34
   Munshi NC, 2021, NEW ENGL J MED, V384, P705, DOI 10.1056/NEJMoa2024850
   Nakazawa T, 2020, CELLS-BASEL, V9, DOI 10.3390/cells9040998
   Naldini L, 1996, SCIENCE, V272, P263, DOI 10.1126/science.272.5259.263
   Neelapu SS, 2017, NEW ENGL J MED, V377, P2531, DOI 10.1056/NEJMoa1707447
   Neelapu SS, 2018, NAT REV CLIN ONCOL, V15, P47, DOI 10.1038/nrclinonc.2017.148
   Neurauter AA, 2007, ADV BIOCHEM ENG BIOT, V106, P41, DOI 10.1007/10_2007_072
   Norelli M, 2018, NAT MED, V24, P739, DOI 10.1038/s41591-018-0036-4
   Oluwole OO, 2016, J LEUKOCYTE BIOL, V100, P1265, DOI 10.1189/jlb.5BT1115-524R
   Parayath NN, 2020, NAT COMMUN, V11, DOI 10.1038/s41467-020-19486-2
   Park JH, 2018, NEW ENGL J MED, V378, P449, DOI 10.1056/NEJMoa1709919
   Pituch KC, 2018, MOL THER, V26, P986, DOI 10.1016/j.ymthe.2018.02.001
   Rafei H, 2021, BRIT J HAEMATOL, V193, P216, DOI 10.1111/bjh.17186
   Raje N, 2019, NEW ENGL J MED, V380, P1726, DOI 10.1056/NEJMoa1817226
   Ren JT, 2017, CLIN CANCER RES, V23, P2255, DOI 10.1158/1078-0432.CCR-16-1300
   Rivi?re, 2019, CELL GENE THERAPY IN, V5, P705
   RIVIERE I, 1995, P NATL ACAD SCI USA, V92, P6733, DOI 10.1073/pnas.92.15.6733
   Riviere I, 2017, MOL THER, V25, P1117, DOI 10.1016/j.ymthe.2017.03.034
   Mantuano NR, 2020, J IMMUNOTHER CANCER, V8, DOI 10.1136/jitc-2020-001222
   Rozenbaum M, 2020, FRONT IMMUNOL, V11, DOI 10.3389/fimmu.2020.01347
   Ruella M, 2018, NAT MED, V24, P1499, DOI 10.1038/s41591-018-0201-9
   Sadelain M, 2003, NAT REV CANCER, V3, P35, DOI 10.1038/nrc971
   Sadelain M., 2020, IMMUNO ONCOLOGY TECH, V8, P2
   Sadelain M, 2017, NATURE, V545, P423, DOI 10.1038/nature22395
   Sadelain M, 2015, J CLIN INVEST, V125, P3392, DOI 10.1172/JCI80010
   Sadelain Michel, 2011, Nat Rev Cancer, V12, P51, DOI 10.1038/nrc3179
   Sadelain M, 2009, CURR OPIN IMMUNOL, V21, P215, DOI 10.1016/j.coi.2009.02.009
   Salter AI, 2018, BLOOD, V131, P2621, DOI 10.1182/blood-2018-01-785840
   Santomasso BD, 2018, CANCER DISCOV, V8, P958, DOI 10.1158/2159-8290.CD-17-1319
   Schuster SJ, 2019, NEW ENGL J MED, V380, P1586, DOI 10.1056/NEJMc1901464
   Seif M, 2019, FRONT IMMUNOL, V10, DOI 10.3389/fimmu.2019.02711
   Sek K, 2018, INT J MOL SCI, V19, DOI 10.3390/ijms19123837
   Shah NN, 2020, J CLIN ONCOL, V38, P1938, DOI 10.1200/JCO.19.03279
   Shah NN, 2020, NAT MED, V26, P1569, DOI 10.1038/s41591-020-1081-3
   Siegler EL, 2020, FRONT IMMUNOL, V11, DOI 10.3389/fimmu.2020.01973
   Singh H, 2014, IMMUNOL REV, V257, P181, DOI 10.1111/imr.12137
   Singh N, 2017, CURR HEMATOL MALIG R, V12, P522, DOI 10.1007/s11899-017-0417-7
   Sommermeyer D, 2016, LEUKEMIA, V30, P492, DOI 10.1038/leu.2015.247
   Srivastava S, 2021, CANCER CELL, V39, P193, DOI 10.1016/j.ccell.2020.11.005
   Stadtmauer EA, 2020, SCIENCE, V367, P1001, DOI 10.1126/science.aba7365
   Steentoft C, 2018, GLYCOBIOLOGY, V28, P656, DOI 10.1093/glycob/cwy008
   Sterner RC, 2021, BLOOD CANCER J, V11, DOI 10.1038/s41408-021-00459-7
   Stroncek DF, 2016, CYTOTHERAPY, V18, P893, DOI 10.1016/j.jcyt.2016.04.003
   Tang XJ, 2015, ONCOTARGET, V6, P44179, DOI 10.18632/oncotarget.6175
   Themeli M, 2015, CELL STEM CELL, V16, P357, DOI 10.1016/j.stem.2015.03.011
   Themeli M, 2013, NAT BIOTECHNOL, V31, P928, DOI 10.1038/nbt.2678
   Theoharis S, 2021, J PHARM SCI-US, V110, P1909, DOI 10.1016/j.xphs.2021.02.006
   Till BG, 2008, BLOOD, V112, P2261, DOI 10.1182/blood-2007-12-128843
   Vigano S, 2019, FRONT IMMUNOL, V10, DOI 10.3389/fimmu.2019.00925
   Villanueva MT, 2020, NAT REV CANCER, V20, P300, DOI 10.1038/s41568-020-0259-9
   Vormittag P, 2018, CURR OPIN BIOTECH, V53, P164, DOI 10.1016/j.copbio.2018.01.025
   Wagner J, 2020, MOL THER, V28, P2320, DOI 10.1016/j.ymthe.2020.09.015
   Wang X, 2020, CYTOTHERAPY, V22, pS138
   Wang XL, 2012, J IMMUNOTHER, V35, P689, DOI 10.1097/CJI.0b013e318270dec7
   Wang XY, 2019, MOL THER, V27, P87
   Wang XY, 2016, MOL THER-ONCOLYTICS, V3, DOI 10.1038/mto.2016.15
   Wang XY, 2016, MOL THER, V24, pS182, DOI 10.1016/S1525-0016(16)33268-3
   Wang XY, 2015, MOL THER, V23, pS35, DOI 10.1016/S1525-0016(16)33685-1
   Xie YJ, 2019, P NATL ACAD SCI USA, V116, P7624, DOI 10.1073/pnas.1817147116
   Xu J, 2019, P NATL ACAD SCI USA, V116, P9543, DOI 10.1073/pnas.1819745116
   Xu XJ, 2019, FRONT IMMUNOL, V10, DOI 10.3389/fimmu.2019.02664
   Xu XQ, 2019, FRONT ONCOL, V9, DOI 10.3389/fonc.2019.00322
   Ying ZT, 2019, NAT MED, V25, P947, DOI 10.1038/s41591-019-0421-7
   Zhang C, 2019, BLOOD, V134, DOI 10.1182/blood-2019-128006
   Zhu FL, 2018, BLOOD, V132, DOI 10.1182/blood-2018-99-116566
NR 163
TC 2
Z9 2
U1 2
U2 2
PU WILEY
PI HOBOKEN
PA 111 RIVER ST, HOBOKEN 07030-5774, NJ USA
SN 0014-2980
EI 1521-4141
J9 EUR J IMMUNOL
JI Eur. J. Immunol.
PD SEP
PY 2021
VL 51
IS 9
BP 2151
EP 2163
DI 10.1002/eji.202049064
EA AUG 2021
PG 13
WC Immunology
SC Immunology
GA UJ9KM
UT WOS:000680066500001
PM 34196410
OA Bronze
DA 2021-10-28
ER

PT J
AU Roselli, E
   Frieling, JS
   Thorner, K
   Ramello, MC
   Lynch, CC
   Abate-Daga, D
AF Roselli, Emiliano
   Frieling, Jeremy S.
   Thorner, Konrad
   Ramello, Maria C.
   Lynch, Conor C.
   Abate-Daga, Daniel
TI CAR-T Engineering: Optimizing Signal Transduction and Effector
   Mechanisms
SO BIODRUGS
LA English
DT Review
ID CHIMERIC ANTIGEN RECEPTOR; STEM-CELLS INHIBIT; ANTITUMOR-ACTIVITY; 4-1BB
   COSTIMULATION; B-CELL; PHOSPHOANTIGEN LEVELS; ZOLEDRONIC ACID;
   CROSS-TALK; GAMMA; EXPRESSION
AB The adoptive transfer of genetically engineered T cells expressing a chimeric antigen receptor (CAR) has shown remarkable results against B cell malignancies. This immunotherapeutic approach has advanced and expanded rapidly from preclinical models to the recent approval of CAR-T cells to treat lymphomas and leukemia by the Food and Drug Administration (FDA). Ongoing research efforts are focused on employing CAR-T cells as a therapy for other cancers, and enhancing their efficacy and safety by optimizing their design. Here we summarize modifications in the intracellular domain of the CAR that gave rise to first-, second-, third- and next-generation CAR-T cells, together with the impact that these different designs have on CAR-T cell biology and function. Further, we describe how the structure of the antigen-sensing ectodomain can be enhanced, leading to superior CAR-T cell signaling and/or function. Finally we discuss how tissue-specific factors may impact the clinical efficacy of CAR-T cells for bone and the central nervous system, as examples of specific indications that may require further CAR signaling optimization to perform in such inhospitable microenvironments.
C1 [Roselli, Emiliano; Thorner, Konrad; Ramello, Maria C.; Abate-Daga, Daniel] H Lee Moffitt Canc Ctr & Res Inst, Dept Immunol, Tampa, FL 33612 USA.
   [Frieling, Jeremy S.; Lynch, Conor C.] H Lee Moffitt Canc Ctr & Res Inst, Dept Tumor Biol, Tampa, FL 33612 USA.
   [Abate-Daga, Daniel] H Lee Moffitt Canc Ctr & Res Inst, Dept Cutaneous Oncol, Tampa, FL 33612 USA.
   [Abate-Daga, Daniel] H Lee Moffitt Canc Ctr & Res Inst, Dept Gastrointestinal Oncol, Tampa, FL 33612 USA.
   [Abate-Daga, Daniel] Univ S Florida, Morsani Sch Med, Dept Oncol Sci, Tampa, FL 33612 USA.
RP Abate-Daga, D (corresponding author), H Lee Moffitt Canc Ctr & Res Inst, Dept Immunol, Tampa, FL 33612 USA.; Abate-Daga, D (corresponding author), H Lee Moffitt Canc Ctr & Res Inst, Dept Cutaneous Oncol, Tampa, FL 33612 USA.; Abate-Daga, D (corresponding author), H Lee Moffitt Canc Ctr & Res Inst, Dept Gastrointestinal Oncol, Tampa, FL 33612 USA.; Abate-Daga, D (corresponding author), Univ S Florida, Morsani Sch Med, Dept Oncol Sci, Tampa, FL 33612 USA.
EM Daniel.AbateDaga@moffitt.org
OI Roselli, Emiliano/0000-0001-6048-7170; Abate-Daga,
   Daniel/0000-0002-2571-0215; Frieling, Jeremy/0000-0002-2181-1836
CR Abate-Daga D, 2018, BIOCHEM PHARMACOL, V153, P35, DOI 10.1016/j.bcp.2017.12.019
   Abate-Daga D, 2014, HUM GENE THER, V25, P1003, DOI 10.1089/hum.2013.209
   Ahmed N, 2017, JAMA ONCOL, V3, P1094, DOI 10.1001/jamaoncol.2017.0184
   Alabanza L, 2017, MOL THER, V25, P2452, DOI 10.1016/j.ymthe.2017.07.013
   Arai Y, 2018, MOL THER, V26, P1181, DOI 10.1016/j.ymthe.2018.03.003
   Attwood J T, 1999, Int Rev Immunol, V18, P515, DOI 10.3109/08830189909088496
   Benzaid I, 2012, CLIN CANCER RES, V18, P6249, DOI 10.1158/1078-0432.CCR-12-0918
   Benzaid I, 2011, CANCER RES, V71, P4562, DOI 10.1158/0008-5472.CAN-10-3862
   Bielamowicz K, 2018, NEURO-ONCOLOGY, V20, P506, DOI 10.1093/neuonc/nox182
   Brandes M, 2003, BLOOD, V102, P3693, DOI 10.1182/blood-2003-04-1016
   BROCKER T, 1995, J EXP MED, V181, P1653, DOI 10.1084/jem.181.5.1653
   Brown CE, 2018, MOL THER, V26, P31, DOI 10.1016/j.ymthe.2017.10.002
   Brown CE, 2016, NEW ENGL J MED, V375, P2561, DOI 10.1056/NEJMoa1610497
   Brown CE, 2015, CLIN CANCER RES, V21, P4062, DOI 10.1158/1078-0432.CCR-15-0428
   Capsomidis A, 2018, MOL THER, V26, P354, DOI 10.1016/j.ymthe.2017.12.001
   Coleman RE, 2001, CANCER TREAT REV, V27, P165, DOI 10.1053/ctrv.2000.0210
   Cook LM, 2014, CANCER METAST REV, V33, P511, DOI 10.1007/s10555-014-9494-4
   Cortez-Retamozo V, 2002, INT J CANCER, V98, P456, DOI 10.1002/ijc.10212
   Craddock JA, 2010, J IMMUNOTHER, V33, P780, DOI 10.1097/CJI.0b013e3181ee6675
   De Munter S, 2018, INT J MOL SCI, V19, DOI 10.3390/ijms19020403
   Di Nicola M, 2002, BLOOD, V99, P3838, DOI 10.1182/blood.V99.10.3838
   Di Stasi A, 2009, BLOOD, V113, P6392, DOI 10.1182/blood-2009-03-209650
   Dieli F, 2003, BLOOD, V102, P2310, DOI 10.1182/blood-2003-05-1655
   Drent E, 2017, MOL THER, V25, P1946, DOI 10.1016/j.ymthe.2017.04.024
   Eroglu Z, 2019, PIGM CELL MELANOMA R, V32, P458, DOI 10.1111/pcmr.12771
   Feucht J, 2019, NAT MED, V25, P82, DOI 10.1038/s41591-018-0290-5
   Fisher J, 2017, MOL THER, V25, P1234, DOI 10.1016/j.ymthe.2017.03.002
   Fry TJ, 2018, NAT MED, V24, P20, DOI 10.1038/nm.4441
   Fu XP, 2013, INT J CANCER, V133, P2483, DOI 10.1002/ijc.28269
   Gober HJ, 2003, J EXP MED, V197, P163, DOI 10.1084/jem.20021500
   Golumba-Nagy V, 2018, MOL THER, V26, P2218, DOI 10.1016/j.ymthe.2018.07.005
   Gomes-Silva D, 2017, CELL REP, V21, P17, DOI 10.1016/j.celrep.2017.09.015
   GROSS G, 1989, P NATL ACAD SCI USA, V86, P10024, DOI 10.1073/pnas.86.24.10024
   Grupp SA, 2013, NEW ENGL J MED, V368, P1509, DOI 10.1056/NEJMoa1215134
   Guedan S, 2019, MOL THER-METH CLIN D, V12, P145, DOI 10.1016/j.omtm.2018.12.009
   Guedan S, 2018, JCI INSIGHT, V3, DOI 10.1172/jci.insight.96976
   Guedan S, 2014, BLOOD, V124, P1070, DOI 10.1182/blood-2013-10-535245
   Guest RD, 2005, J IMMUNOTHER, V28, P203, DOI 10.1097/01.cji.0000161397.96582.59
   Hammill JA, 2015, J IMMUNOTHER CANCER, V3, DOI 10.1186/s40425-015-0099-4
   He B, 2018, J PATHOL, V245, P209, DOI 10.1002/path.5080
   Hegde M, 2016, J CLIN INVEST, V126, P3036, DOI 10.1172/JCI83416
   Hombach AA, 2012, ONCOIMMUNOLOGY, V1, DOI 10.4161/onci.19855
   Huber S, 2010, BLOOD, V116, P3311, DOI 10.1182/blood-2010-02-271981
   Hudecek M, 2015, CANCER IMMUNOL RES, V3, P125, DOI 10.1158/2326-6066.CIR-14-0127
   Jensen MC, 2010, BIOL BLOOD MARROW TR, V16, P1245, DOI 10.1016/j.bbmt.2010.03.014
   Jiang XX, 2005, BLOOD, V105, P4120, DOI 10.1182/blood-2004-02-0586
   Jin LC, 2018, NEURO-ONCOLOGY, V20, P55, DOI 10.1093/neuonc/nox116
   Jonnalagadda M, 2015, MOL THER, V23, P757, DOI 10.1038/mt.2014.208
   June CH, 2018, SCIENCE, V359, P1361, DOI 10.1126/science.aar6711
   Kadle RL, 2018, PLOS ONE, V13, DOI 10.1371/journal.pone.0193178
   Kagoya Y, 2018, NAT MED, V24, P352, DOI 10.1038/nm.4478
   Kahlon KS, 2004, CANCER RES, V64, P9160, DOI 10.1158/0008-5472.CAN-04-0454
   Kalos M, 2011, SCI TRANSL MED, V3, DOI 10.1126/scitranslmed.3002842
   Kawalekar OU, 2016, IMMUNITY, V44, P380, DOI 10.1016/j.immuni.2016.01.021
   Kloss CC, 2018, MOL THER, V26, P1855, DOI 10.1016/j.ymthe.2018.05.003
   Kochenderfer JN, 2015, J CLIN ONCOL, V33, P540, DOI 10.1200/JCO.2014.56.2025
   Kochenderfer JN, 2010, BLOOD, V116, P4099, DOI 10.1182/blood-2010-04-281931
   Kochenderfer JN, 2009, J IMMUNOTHER, V32, P689, DOI 10.1097/CJI.0b013e3181ac6138
   Kohl U, 2018, HUM GENE THER, V29, P559, DOI 10.1089/hum.2017.254
   Kondo M, 2011, JOVE-J VIS EXP, DOI 10.3791/3182
   Kong S, 2012, CLIN CANCER RES, V18, P5949, DOI 10.1158/1078-0432.CCR-12-0319
   Kraaij MD, 2010, P NATL ACAD SCI USA, V107, P17686, DOI 10.1073/pnas.1012016107
   Krebs S, 2014, CYTOTHERAPY, V16, P1121, DOI 10.1016/j.jcyt.2014.02.012
   Krenciute G, 2016, MOL THER, V24, P354, DOI 10.1038/mt.2015.199
   KUWANA Y, 1987, BIOCHEM BIOPH RES CO, V149, P960, DOI 10.1016/0006-291X(87)90502-X
   Lamers CHJ, 2011, BLOOD, V117, P72, DOI 10.1182/blood-2010-07-294520
   Lavoue V, 2012, INT J CANCER, V131, pE449, DOI 10.1002/ijc.27353
   Le Blanc K, 2003, SCAND J IMMUNOL, V57, P11, DOI 10.1046/j.1365-3083.2003.01176.x
   Lee DW, 2015, LANCET, V385, P517, DOI 10.1016/S0140-6736(14)61403-3
   Li GB, 2018, JCI INSIGHT, V3, DOI 10.1172/jci.insight.121322
   Li HY, 2014, J BONE MINER RES, V29, P2666, DOI 10.1002/jbmr.2294
   Li HY, 2010, BLOOD, V116, P210, DOI 10.1182/blood-2009-11-255026
   Liu XJ, 2015, CANCER RES, V75, P3596, DOI 10.1158/0008-5472.CAN-15-0159
   Long AH, 2015, NAT MED, V21, P581, DOI 10.1038/nm.3838
   Loskog A, 2006, LEUKEMIA, V20, P1819, DOI 10.1038/sj.leu.2404366
   Louis CU, 2011, BLOOD, V118, P6050, DOI 10.1182/blood-2011-05-354449
   Mamonkin M, 2018, CANCER IMMUNOL RES, V6, P47, DOI 10.1158/2326-6066.CIR-17-0126
   Marchingo JM, 2014, SCIENCE, V346, P1123, DOI 10.1126/science.1260044
   Martinet L, 2009, EUR J IMMUNOL, V39, P752, DOI 10.1002/eji.200838812
   Maude SL, 2018, NEW ENGL J MED, V378, P439, DOI 10.1056/NEJMoa1709866
   Maude SL, 2014, NEW ENGL J MED, V371, P1507, DOI 10.1056/NEJMoa1407222
   Maus MV, 2013, CANCER IMMUNOL RES, V1, P26, DOI 10.1158/2326-6066.CIR-13-0006
   Meisel R, 2004, BLOOD, V103, P4619, DOI 10.1182/blood-2003-11-3909
   Mestermann K, 2019, SCI TRANSL MED, V11, DOI 10.1126/scitranslmed.aau5907
   Mirzaei HR, 2016, CANCER LETT, V380, P413, DOI 10.1016/j.canlet.2016.07.001
   Moon EK, 2011, CLIN CANCER RES, V17, P4719, DOI 10.1158/1078-0432.CCR-11-0351
   Mount CW, 2018, NAT MED, V24, P572, DOI 10.1038/s41591-018-0006-x
   Mundy GR, 2002, NAT REV CANCER, V2, P584, DOI 10.1038/nrc867
   Najar M, 2009, CYTOTHERAPY, V11, P570, DOI 10.1080/14653240903079377
   O'Rourke DM, 2017, SCI TRANSL MED, V9, DOI 10.1126/scitranslmed.aaa0984
   Pameijer CRJ, 2007, CANCER GENE THER, V14, P91, DOI 10.1038/sj.cgt.7700993
   Pascual-Garcia M, 2019, NAT COMMUN, V10, DOI 10.1038/s41467-019-10369-9
   Pellegatta S, 2018, SCI TRANSL MED, V10, DOI 10.1126/scitranslmed.aao2731
   Petrini I, 2009, EUR J CLIN INVEST, V39, P813, DOI 10.1111/j.1365-2362.2009.02171.x
   Porter DL, 2015, SCI TRANSL MED, V7, DOI 10.1126/scitranslmed.aac5415
   Priceman SJ, 2018, ONCOIMMUNOLOGY, V7, DOI 10.1080/2162402X.2017.1380764
   Pule MA, 2008, NAT MED, V14, P1264, DOI 10.1038/nm.1882
   Qin L, 2017, J HEMATOL ONCOL, V10, DOI 10.1186/s13045-017-0437-8
   Raje N, 2019, NEW ENGL J MED, V380, P1726, DOI 10.1056/NEJMoa1817226
   Ramello MC, 2019, SCI SIGNAL, V12, DOI 10.1126/scisignal.aap9777
   Ramello MC, 2018, PHARMACOL RES, V129, P194, DOI 10.1016/j.phrs.2017.11.035
   Ramos CA, 2018, MOL THER, V26, P2727, DOI 10.1016/j.ymthe.2018.09.009
   Ren GW, 2008, CELL STEM CELL, V2, P141, DOI 10.1016/j.stem.2007.11.014
   Salter AI, 2018, SCI SIGNAL, V11, DOI 10.1126/scisignal.aat6753
   Santini D, 2009, CANCER IMMUNOL IMMUN, V58, P31, DOI 10.1007/s00262-008-0521-6
   Savoldo B, 2011, J CLIN INVEST, V121, P1822, DOI 10.1172/JCI46110
   Shaffer DR, 2011, BLOOD, V117, P4304, DOI 10.1182/blood-2010-04-278218
   Shahrokhi S, 2014, HUM GENE THER, V25, P240, DOI 10.1089/hum.2013.193
   Shalabi H, 2018, J IMMUNOTHER, V41, P350, DOI 10.1097/CJI.0000000000000241
   Sharifzadeh Z, 2013, CANCER LETT, V334, P237, DOI 10.1016/j.canlet.2012.08.010
   Siegler E, 2017, HUM GENE THER, V28, P726, DOI 10.1089/hum.2017.021
   Slaney CY, 2014, CANCER RES, V74, P7168, DOI 10.1158/0008-5472.CAN-14-2458
   Sommermeyer D, 2017, LEUKEMIA, V31, P2191, DOI 10.1038/leu.2017.57
   Song DG, 2012, BLOOD, V119, P696, DOI 10.1182/blood-2011-03-344275
   Spaggiari GM, 2006, BLOOD, V107, P1484, DOI 10.1182/blood-2005-07-2775
   Spaggiari GM, 2008, BLOOD, V111, P1327, DOI 10.1182/blood-2007-02-074997
   Taichman RS, 2002, CANCER RES, V62, P1832
   Till BG, 2012, BLOOD, V119, P3940, DOI 10.1182/blood-2011-10-387969
   Tran E, 2017, NEW ENGL J MED, V377, P2593, DOI 10.1056/NEJMe1714680
   Turtle CJ, 2016, J CLIN INVEST, V126, P2123, DOI 10.1172/JCI85309
   Uccelli A, 2006, EUR J IMMUNOL, V36, P2566, DOI 10.1002/eji.200636416
   Vormittag P, 2018, CURR OPIN BIOTECH, V53, P164, DOI 10.1016/j.copbio.2018.01.025
   Watanabe N, 2016, ONCOIMMUNOLOGY, V5, DOI 10.1080/2162402X.2016.1253656
   Weber EW, 2019, BLOOD ADV, V3, P711, DOI 10.1182/bloodadvances.2018028720
   Wilkie S, 2008, J IMMUNOL, V180, P4901, DOI 10.4049/jimmunol.180.7.4901
   Woroniecka KI, 2018, CLIN CANCER RES, V24, P3792, DOI 10.1158/1078-0432.CCR-18-0047
   Xiao L, 2018, CYTOTHERAPY, V20, P420, DOI 10.1016/j.jcyt.2017.12.014
   Xie YJ, 2019, P NATL ACAD SCI USA, V116, P7624, DOI 10.1073/pnas.1817147116
   Yin YB, 2018, MOL THER-ONCOLYTICS, V11, P20, DOI 10.1016/j.omto.2018.08.002
   Zhong XS, 2010, MOL THER, V18, P413, DOI 10.1038/mt.2009.210
   Zhou YZ, 2013, CYTOTHERAPY, V15, P1195, DOI 10.1016/j.jcyt.2013.05.009
   Zhu XK, 2015, ONCOTARGET, V6, P171, DOI 10.18632/oncotarget.2767
NR 132
TC 15
Z9 16
U1 1
U2 14
PU ADIS INT LTD
PI NORTHCOTE
PA 5 THE WAREHOUSE WAY, NORTHCOTE 0627, AUCKLAND, NEW ZEALAND
SN 1173-8804
EI 1179-190X
J9 BIODRUGS
JI Biodrugs
PD DEC
PY 2019
VL 33
IS 6
BP 647
EP 659
DI 10.1007/s40259-019-00384-z
PG 13
WC Oncology; Immunology; Pharmacology & Pharmacy
SC Oncology; Immunology; Pharmacology & Pharmacy
GA JU0BX
UT WOS:000501346400006
PM 31552606
DA 2021-10-28
ER

PT J
AU Friedman, KM
   Garrett, TE
   Evans, JW
   Horton, HM
   Latimer, HJ
   Seidel, SL
   Horvath, CJ
   Morgan, RA
AF Friedman, Kevin M.
   Garrett, Tracy E.
   Evans, John W.
   Horton, Holly M.
   Latimer, Howard J.
   Seidel, Stacie L.
   Horvath, Christopher J.
   Morgan, Richard A.
TI Effective Targeting of Multiple B-Cell Maturation Antigen-Expressing
   Hematological Malignances by Anti-B-Cell Maturation Antigen Chimeric
   Antigen Receptor T Cells
SO HUMAN GENE THERAPY
LA English
DT Article
DE multiple myeloma; BCMA; CAR; immunotherapy; adoptive cell therapy; gene
   therapy
ID ACUTE LYMPHOBLASTIC-LEUKEMIA; ANTITUMOR-ACTIVITY; GENETIC-MODIFICATION;
   ENHANCED SURVIVAL; LENTIVIRAL VECTOR; BETA-THALASSEMIA; MYELOMA CELLS;
   THERAPY; CANCER; APRIL
AB B-cell maturation antigen (BCMA) expression has been proposed as a marker for the identification of malignant plasma cells in patients with multiple myeloma (MM). Nearly all MM tumor cells express BCMA, while normal tissue expression is restricted to plasma cells and a subset of mature B cells. Consistent BCMA expression was confirmed on MM biopsies (29/29 BCMA+), and it was further demonstrated that BCMA is expressed in a substantial number of lymphoma samples, as well as primary chronic lymphocytic leukemia B cells. To target BCMA using redirected autologous T cells, lentiviral vectors (LVV) encoding chimeric antigen receptors (CARs) were constructed with four unique anti-BCMA single-chain variable fragments, fused to the CD137 (4-1BB) co-stimulatory and CD3 signaling domains. One LVV, BB2121, was studied in detail, and BB2121 CAR-transduced T cells (bb2121) exhibited a high frequency of CAR+T cells and robust in vitro activity against MM cell lines, lymphoma cell lines, and primary chronic lymphocytic leukemia peripheral blood. Based on receptor quantification, bb2121 recognized tumor cells expressing as little as 222 BCMA molecules per cell. The in vivo pharmacology of anti-BCMA CAR T cells was studied in NSG mouse models of human MM, Burkitt lymphoma, and mantle cell lymphoma, where mice received a single intravenous administration of vehicle, control vector-transduced T cells, or anti-BCMA CAR-transduced T cells. In all models, the vehicle and control CAR T cells failed to inhibit tumor growth. In contrast, treatment with bb2121 resulted in rapid and sustained elimination of the tumors and 100% survival in all treatment models. Together, these data support the further development of anti-BCMA CAR T cells as a potential treatment for not only MM but also some lymphomas.
C1 [Friedman, Kevin M.; Garrett, Tracy E.; Evans, John W.; Horton, Holly M.; Latimer, Howard J.; Seidel, Stacie L.; Horvath, Christopher J.; Morgan, Richard A.] Bluebird Bio, 60 Binney St, Cambridge, MA 02142 USA.
RP Morgan, RA (corresponding author), Bluebird Bio, 60 Binney St, Cambridge, MA 02142 USA.
EM rmorgan@bluebirdbio.com
CR Algate P, 2012, World Intellectual Property Organization Patent, Patent No. [WO2012163805 A1, 2012163805]
   Ali SA, 2016, BLOOD, V128, P1688, DOI 10.1182/blood-2016-04-711903
   Avery DT, 2003, J CLIN INVEST, V112, P286, DOI 10.1172/JCI200318025
   Brenner MK, 2010, CURR OPIN IMMUNOL, V22, P251, DOI 10.1016/j.coi.2010.01.020
   Carpenter RO, 2013, CLIN CANCER RES, V19, P2048, DOI 10.1158/1078-0432.CCR-12-2422
   Cartier N, 2009, SCIENCE, V326, P818, DOI 10.1126/science.1171242
   Cavazzana-Calvo M, 2010, NATURE, V467, P318, DOI 10.1038/nature09328
   CHALLITA PM, 1995, J VIROL, V69, P748, DOI 10.1128/JVI.69.2.748-755.1995
   Chiu A, 2007, BLOOD, V109, P729, DOI 10.1182/blood-2006-04-015958
   Curran KJ, 2012, J GENE MED, V14, P405, DOI 10.1002/jgm.2604
   Davila ML, 2014, SCI TRANSL MED, V6, DOI 10.1126/scitranslmed.3008226
   De Ravin SS, 2016, SCI TRANSL MED, V8, DOI 10.1126/scitranslmed.aad8856
   Finney HM, 2004, J IMMUNOL, V172, P104, DOI 10.4049/jimmunol.172.1.104
   Frigyesi I, 2014, BLOOD, V123, P1336, DOI 10.1182/blood-2013-09-529800
   Garfall AL, 2015, NEW ENGL J MED, V373, P1040, DOI 10.1056/NEJMoa1504542
   Goebeler ME, 2016, LEUKEMIA LYMPHOMA, V57, P1021, DOI 10.3109/10428194.2016.1161185
   He B, 2004, J IMMUNOL, V172, P3268, DOI 10.4049/jimmunol.172.5.3268
   Hoyos V, 2012, HAEMATOL-HEMATOL J, V97, P1622, DOI 10.3324/haematol.2012.064303
   Hudecek M, 2013, CLIN CANCER RES, V19, P3153, DOI 10.1158/1078-0432.CCR-13-0330
   Imai C, 2004, LEUKEMIA, V18, P676, DOI 10.1038/sj.leu.2403302
   Jacoby E, 2016, NAT COMMUN, V7, DOI 10.1038/ncomms12320
   Kawalekar OU, 2016, IMMUNITY, V44, P380, DOI 10.1016/j.immuni.2016.01.021
   Kershaw MH, 2005, NAT REV IMMUNOL, V5, P928, DOI 10.1038/nri1729
   Kessels HWHG, 2001, NAT IMMUNOL, V2, P957, DOI 10.1038/ni1001-957
   Kochenderfer JN, 2015, J CLIN ONCOL, V33, P540, DOI 10.1200/JCO.2014.56.2025
   Lee L, 2016, BRIT J HAEMATOL, V174, P911, DOI 10.1111/bjh.14145
   Long AH, 2015, NAT MED, V21, P581, DOI 10.1038/nm.3838
   Louis CU, 2011, BLOOD, V118, P6050, DOI 10.1182/blood-2011-05-354449
   Mateo G, 2008, J CLIN ONCOL, V26, P2737, DOI 10.1200/JCO.2007.15.4120
   Maude S, 2016, BRIT J HAEMATOL, V172, P11, DOI 10.1111/bjh.13792
   Maude SL, 2015, BLOOD, V125, P4017, DOI 10.1182/blood-2014-12-580068
   Maus MV, 2014, BLOOD, V123, P2625, DOI 10.1182/blood-2013-11-492231
   Milone MC, 2009, MOL THER, V17, P1453, DOI 10.1038/mt.2009.83
   Moreaux J, 2004, BLOOD, V103, P3148, DOI 10.1182/blood-2003-06-1984
   Morgan RA, 2006, SCIENCE, V314, P126, DOI 10.1126/science.1129003
   Negre O, 2015, CURR GENE THER, V15, P64
   Novak AJ, 2004, BLOOD, V103, P689, DOI 10.1182/blood-2003-06-2043
   Park TS, 2011, TRENDS BIOTECHNOL, V29, P550, DOI 10.1016/j.tibtech.2011.04.009
   Pule MA, 2008, NAT MED, V14, P1264, DOI 10.1038/nm.1882
   Ramadoss NS, 2015, J AM CHEM SOC, V137, P5288, DOI 10.1021/jacs.5b01876
   Rennert P, 2000, J EXP MED, V192, P1677, DOI 10.1084/jem.192.11.1677
   Restifo NP, 2012, NAT REV IMMUNOL, V12, P269, DOI 10.1038/nri3191
   Rosenberg SA, 2011, NAT REV CLIN ONCOL, V8, P577, DOI 10.1038/nrclinonc.2011.116
   Shen XJ, 2016, CELL BIOCHEM FUNCT, V34, P104, DOI 10.1002/cbf.3169
   Tai YT, 2016, BLOOD, V127, P3225, DOI 10.1182/blood-2016-01-691162
   Tai YT, 2015, IMMUNOTHERAPY-UK, V7, P1187, DOI 10.2217/imt.15.77
   Tai YT, 2014, BLOOD, V123, P3128, DOI 10.1182/blood-2013-10-535088
   Thompson JS, 2000, J EXP MED, V192, P129, DOI 10.1084/jem.192.1.129
   Turtle CJ, 2012, CURR OPIN IMMUNOL, V24, P633, DOI 10.1016/j.coi.2012.06.004
   van der Stegen SJC, 2015, NAT REV DRUG DISCOV, V14, P499, DOI 10.1038/nrd4597
   Zhao YB, 2009, J IMMUNOL, V183, P5563, DOI 10.4049/jimmunol.0900447
NR 51
TC 79
Z9 82
U1 1
U2 14
PU MARY ANN LIEBERT, INC
PI NEW ROCHELLE
PA 140 HUGUENOT STREET, 3RD FL, NEW ROCHELLE, NY 10801 USA
SN 1043-0342
EI 1557-7422
J9 HUM GENE THER
JI Hum. Gene Ther.
PD MAY
PY 2018
VL 29
IS 5
BP 585
EP 601
DI 10.1089/hum.2018.001
PG 17
WC Biotechnology & Applied Microbiology; Genetics & Heredity; Medicine,
   Research & Experimental
SC Biotechnology & Applied Microbiology; Genetics & Heredity; Research &
   Experimental Medicine
GA GE3MC
UT WOS:000431116400007
PM 29641319
OA Green Published
DA 2021-10-28
ER

PT J
AU Daher, M
   Rezvani, K
AF Daher, May
   Rezvani, Katayoun
TI Outlook for New CAR-Based Therapies with a Focus on CAR NK Cells: What
   Lies Beyond CAR-Engineered T Cells in the Race against Cancer
SO CANCER DISCOVERY
LA English
DT Review
ID NATURAL-KILLER-CELLS; CHIMERIC ANTIGEN RECEPTOR; NK-92 CELLS;
   IMMUNOTHERAPY; CYTOTOXICITY; ACTIVATION; GENERATION; EXPRESSION;
   ADENOSINE; SPECIFICITY
AB Chimeric antigen receptor (CAR) engineering of T cells has revolutionized the field of cellular therapy for the treatment of cancer. Despite this success, autologous CAR-T cells have recognized limitations that have led to the investigation of other immune effector cells as candidates for CAR modification. Recently, natural killer (NK) cells have emerged as safe and effective platforms for CAR engineering. In this article, we review the advantages, challenges, and preclinical and clinical research advances in CAR NK cell engineering for cancer immunotherapy. We also briefly consider the feasibility and potential benefits of applying other immune effector cells as vehicles for CAR expression.
   Significance: CAR engineering can redirect the specificity of immune effector cells, converting them to a much more potent weapon to combat cancer cells. Expanding this strategy to immune effectors beyond conventional T lymphocytes could overcome some of the limitations of CAR T cells, paving the way for safer and more effective off-the-shelf cellular therapy products.
C1 [Daher, May; Rezvani, Katayoun] Univ Texas MD Anderson Canc Ctr, Dept Stem Cell Transplantat & Cellular Therapy, Houston, TX 77030 USA.
RP Rezvani, K (corresponding author), Univ Texas MD Anderson Canc Ctr, 1515 Holcombe Blvd, Houston, TX 77030 USA.
EM KRezvani@mdanderson.org
FU MD Anderson Cancer Center Moon Shots Program; CPRIT [RP160693]; Leukemia
   Lymphoma SocietyLeukemia and Lymphoma Society [6555-18]; Stand Up To
   Cancer Dream Team Research Grant [SU2C-AACR-DT-29-19]; NIHUnited States
   Department of Health & Human ServicesNational Institutes of Health (NIH)
   - USA [1 R01 CA211044-01, 5 P01CA148600-03, P50CA100632-16, CA016672]
FX This work was supported by the generous philanthropic support of the MD
   Anderson Cancer Center Moon Shots Program, by grants from CPRIT
   (RP160693), the Leukemia Lymphoma Society (6555-18), by a Stand Up To
   Cancer Dream Team Research Grant (grant number: SU2C-AACR-DT-29-19), by
   grants (1 R01 CA211044-01, 5 P01CA148600-03, and P50CA100632-16) from
   the NIH, and by a grant (CA016672) to the MD Anderson Cancer Center from
   the NIH. The SU2C research grant is administered by the American
   Association for Cancer Research, the scientific partner of SU2C.
CR Abel AM, 2018, FRONT IMMUNOL, V9, DOI 10.3389/fimmu.2018.01869
   Adams EJ, 2015, CELL IMMUNOL, V296, P31, DOI 10.1016/j.cellimm.2015.04.008
   Antony GK, 2010, CURR MED CHEM, V17, P3297
   Raneros AB, 2019, ONCOIMMUNOLOGY, V8, DOI 10.1080/2162402X.2018.1539617
   Billadeau DD, 2003, NAT IMMUNOL, V4, P557, DOI 10.1038/ni929
   Brudno JN, 2019, BLOOD REV, V34, P45, DOI 10.1016/j.blre.2018.11.002
   Campbell KS, 2018, FRONT IMMUNOL, V9, DOI 10.3389/fimmu.2018.02551
   Capsomidis A, 2018, MOL THER, V26, P354, DOI 10.1016/j.ymthe.2017.12.001
   Carlsten M, 2016, FRONT IMMUNOL, V7, DOI 10.3389/fimmu.2016.00105
   Carpenito C, 2009, P NATL ACAD SCI USA, V106, P3360, DOI 10.1073/pnas.0813101106
   Castriconi R, 2018, FRONT IMMUNOL, V9, DOI 10.3389/fimmu.2018.02324
   Chang YH, 2013, CANCER RES, V73, P1777, DOI 10.1158/0008-5472.CAN-12-3558
   Chen KH, 2017, LEUKEMIA, V31, P2151, DOI 10.1038/leu.2017.8
   Chmielewski M, 2015, EXPERT OPIN BIOL TH, V15, P1145, DOI 10.1517/14712598.2015.1046430
   Chu J, 2014, LEUKEMIA, V28, P917, DOI 10.1038/leu.2013.279
   Cooper MA, 2001, TRENDS IMMUNOL, V22, P633, DOI 10.1016/S1471-4906(01)02060-9
   Cozar B, 2021, CANCER DISCOV, V11, P34
   Crosby CM, 2018, NAT REV IMMUNOL, V18, P559, DOI 10.1038/s41577-018-0034-2
   Cummins KD, 2019, HAEMATOLOGICA, V104, DOI 10.3324/haematol.2018.208751
   Daher D, 2020, FOODS, V9, DOI 10.3390/foods9101354
   Daher M, 2017, ASH ANN M, V130, P53, DOI DOI 10.1038/LEU.2015.327
   Daher M, 2018, CURR OPIN IMMUNOL, V51, P146, DOI 10.1016/j.coi.2018.03.013
   Delconte RB, 2016, NAT IMMUNOL, V17, P816, DOI 10.1038/ni.3470
   Deniger DC, 2013, MOL THER, V21, P638, DOI 10.1038/mt.2012.267
   Di Stasi A, 2011, NEW ENGL J MED, V365, P1673, DOI 10.1056/NEJMoa1106152
   Figueiredo C, 2009, J MOL MED, V87, P199, DOI 10.1007/s00109-008-0417-0
   Fisher J, 2018, FRONT IMMUNOL, V9, DOI 10.3389/fimmu.2018.01409
   Gang M, 2020, BLOOD, DOI 10.1182/blood.2020006619
   Glienke W, 2015, FRONT PHARMACOL, V6, DOI 10.3389/fphar.2015.00021
   Guillerey C, 2016, NAT IMMUNOL, V17, P1025, DOI 10.1038/ni.3518
   Halama N, 2011, CLIN CANCER RES, V17, P678, DOI 10.1158/1078-0432.CCR-10-2173
   Han JF, 2015, SCI REP-UK, V5, DOI 10.1038/srep11483
   Heczey A, 2019, CANCER IMMUNOL RES, V7, DOI 10.1158/2326-6074.CRICIMTEATIAACR18-IA09
   Heczey A, 2014, BLOOD, V124, P2824, DOI 10.1182/blood-2013-11-541235
   Hombach AA, 2011, INT J CANCER, V129, P2935, DOI 10.1002/ijc.25960
   Hoskin DW, 2008, INT J ONCOL, V32, P527
   Hoyos V, 2010, LEUKEMIA, V24, P1160, DOI 10.1038/leu.2010.75
   Hsu J, 2018, J CLIN INVEST, V128, P4654, DOI 10.1172/JCI99317
   HUANG D, 2017, J CLIN ONCOL S, V35
   Imai C, 2005, BLOOD, V106, P376, DOI 10.1182/blood-2004-12-4797
   Imai C, 2004, LEUKEMIA, V18, P676, DOI 10.1038/sj.leu.2403302
   Jensen MC, 2010, BIOL BLOOD MARROW TR, V16, P1245, DOI 10.1016/j.bbmt.2010.03.014
   Jiang H, 2014, MOL ONCOL, V8, P297, DOI 10.1016/j.molonc.2013.12.001
   June CH, 2018, SCIENCE, V359, P1361, DOI 10.1126/science.aar6711
   Kailayangiri S, 2017, ONCOIMMUNOLOGY, V6, DOI 10.1080/2162402X.2016.1250050
   Kamiya T, 2019, J CLIN INVEST, V129, P2094, DOI 10.1172/JCI123955
   Kerbauy LN, 2017, BLOOD, V130
   Kim TD, 2011, BLOOD, V118, P5476, DOI 10.1182/blood-2011-04-347526
   Klichinsky M, 2020, NAT BIOTECHNOL, V38, P947, DOI 10.1038/s41587-020-0462-y
   Klichinsky M, 2017, CANCER RES, V77, DOI 10.1158/1538-7445.AM2017-4575
   Klingemann H, 2015, CYTOTHERAPY, V17, P245, DOI 10.1016/j.jcyt.2014.09.007
   Kloss S, 2017, HUM GENE THER, V28, P897, DOI 10.1089/hum.2017.157
   Kremer V, 2017, J IMMUNOTHER CANCER, V5, DOI 10.1186/s40425-017-0275-9
   Krovi SH, 2018, FRONT IMMUNOL, V9, DOI 10.3389/fimmu.2018.01393
   Kruschinski A, 2008, P NATL ACAD SCI USA, V105, P17481, DOI 10.1073/pnas.0804788105
   Lang S, 1998, EUR J IMMUNOL, V28, P780, DOI 10.1002/(SICI)1521-4141(199803)28:03<780::AID-IMMU780>3.3.CO;2-#
   Lanier LL, 2008, NAT IMMUNOL, V9, P495, DOI 10.1038/ni1581
   Lanier LL, 1998, NATURE, V391, P703, DOI 10.1038/35642
   Lee J, 2019, CANCER IMMUNOL RES, V7, P219, DOI 10.1158/2326-6066.CIR-18-0317
   Lewis CE, 2006, CANCER RES, V66, P605, DOI 10.1158/0008-5472.CAN-05-4005
   Li Y, 2018, CELL STEM CELL, V23, P181, DOI 10.1016/j.stem.2018.06.002
   Liu E, 2018, LEUKEMIA, V32, P520, DOI 10.1038/leu.2017.226
   Liu EL, 2020, NEW ENGL J MED, V382, P545, DOI 10.1056/NEJMoa1910607
   Long KB, 2013, ONCOIMMUNOLOGY, V2, DOI 10.4161/onci.26860
   Mahaweni NM, 2018, FRONT IMMUNOL, V9, DOI 10.3389/fimmu.2018.02848
   Maher J, 2002, NAT BIOTECHNOL, V20, P70, DOI 10.1038/nbt0102-70
   Mallevaey T, 2012, IMMUNOLOGY, V136, P273, DOI 10.1111/j.1365-2567.2012.03580.x
   Malmberg KJ, 2017, SEMIN IMMUNOL, V31, P20, DOI 10.1016/j.smim.2017.08.002
   Martinez M, 2019, FRONT IMMUNOL, V10, DOI 10.3389/fimmu.2019.00128
   Matosevic S, 2018, J IMMUNOL RES, V2018, DOI 10.1155/2018/4054815
   Mavers Melissa, 2017, Front Immunol, V8, P900, DOI 10.3389/fimmu.2017.00900
   Mittal D, 2014, CANCER RES, V74, P3652, DOI 10.1158/0008-5472.CAN-14-0957
   Morrissey MA, 2018, ELIFE, V7, DOI 10.7554/eLife.36688
   Morvan MG, 2016, NAT REV CANCER, V16, P7, DOI 10.1038/nrc.2015.5
   Muller N, 2015, J IMMUNOTHER, V38, P197, DOI 10.1097/CJI.0000000000000082
   Murray S, 2016, HUM VACC IMMUNOTHER, V12, P607, DOI 10.1080/21645515.2015.1096458
   Nakajima H, 2000, HUM IMMUNOL, V61, P39, DOI 10.1016/S0198-8859(99)00170-6
   Ng YY, 2020, MOL THER-ONCOLYTICS, V16, P75, DOI 10.1016/j.omto.2019.12.006
   Ni J, 2012, J EXP MED, V209, P2351, DOI 10.1084/jem.20120944
   Nielsen MM, 2017, NAT REV IMMUNOL, V17, P733, DOI 10.1038/nri.2017.101
   Noubade R, 2019, FRONT IMMUNOL, V10, DOI 10.3389/fimmu.2019.01014
   Nussbaumer O, 2013, J IMMUNOL, V191, P1346, DOI 10.4049/jimmunol.1300603
   Oelsner S, 2019, INT J CANCER, V145, P1935, DOI 10.1002/ijc.32269
   Oelsner S, 2017, CYTOTHERAPY, V19, P235, DOI 10.1016/j.jcyt.2016.10.009
   Paczulla AM, 2019, NATURE, V572, P254, DOI 10.1038/s41586-019-1410-1
   Pedroza-Pacheco I, 2013, CELL MOL IMMUNOL, V10, P222, DOI 10.1038/cmi.2013.2
   Petrova V, 2018, ONCOGENESIS, V7, DOI 10.1038/s41389-017-0011-9
   Prager I, 2019, J LEUKOCYTE BIOL, V105, P1319, DOI 10.1002/JLB.MR0718-269R
   Rautela J., 2018, EFFICIENT GENOME EDI, DOI 10.1101/406934.
   Ren JT, 2017, CLIN CANCER RES, V23, P2255, DOI 10.1158/1078-0432.CCR-16-1300
   Rischer M, 2004, BRIT J HAEMATOL, V126, P583, DOI 10.1111/j.1365-2141.2004.05077.x
   Romanski A, 2016, J CELL MOL MED, V20, P1287, DOI 10.1111/jcmm.12810
   Romee R, 2016, SCI TRANSL MED, V8, DOI 10.1126/scitranslmed.aaf2341
   Rotolo A, 2018, CANCER CELL, V34, P596, DOI 10.1016/j.ccell.2018.08.017
   Salman H, 2019, J CANCER, V10, P4408, DOI 10.7150/jca.28952
   Santos PM, 2018, J IMMUNOL, V200, P443, DOI 10.4049/jimmunol.1701024
   Somanchi SS, 2012, BLOOD, V119, P5164, DOI 10.1182/blood-2011-11-389924
   Spurny C, 2017, ONCOTARGET, V9, P6536, DOI [10.18632/oncotarget.23815, DOI 10.18632/ONCOTARGET.23815]
   Stojanovic A, 2014, J IMMUNOL, V192, P4184, DOI 10.4049/jimmunol.1302091
   Sun HY, 2019, FRONT IMMUNOL, V10, DOI 10.3389/fimmu.2019.02354
   Tam YK, 1999, HUM GENE THER, V10, P1359, DOI 10.1089/10430349950018030
   Tang XW, 2018, AM J CANCER RES, V8, P1083
   Testa U, 2019, CANCERS, V11, DOI 10.3390/cancers11091358
   Thery C, 2001, CURR OPIN IMMUNOL, V13, P45, DOI 10.1016/S0952-7915(00)00180-1
   Topfer K, 2015, J IMMUNOL, V194, P3201, DOI 10.4049/jimmunol.1400330
   Varol C, 2015, ANNU REV IMMUNOL, V33, P643, DOI 10.1146/annurev-immunol-032414-112220
   Velazquez EJ, 2018, CANCER RES, V78, DOI 10.1158/1538-7445.AM2018-2563
   Wang W, 2015, FRONT IMMUNOL, V6, DOI 10.3389/fimmu.2015.00368
   Weinkove R, 2019, CLIN TRANSL IMMUNOL, V8, DOI 10.1002/cti2.1049
   Wennerberg E, 2015, CANCER IMMUNOL IMMUN, V64, P225, DOI 10.1007/s00262-014-1629-5
   Xu X, 2019, CLIN CANCER RES, V25, P7126, DOI 10.1158/1078-0432.CCR-19-0421
   Xu YG, 2019, 2019 2ND IEEE INTERNATIONAL CONFERENCE ON INFORMATION COMMUNICATION AND SIGNAL PROCESSING (ICICSP), P5, DOI [10.1109/ICICSP48821.2019.8958494, 10.1109/ICSIDP47821.2019.9173397]
   You FT, 2019, AM J CANCER RES, V9, P64
   Young A, 2018, CANCER RES, V78, P1003, DOI 10.1158/0008-5472.CAN-17-2826
   Yvon ES, 2017, CYTOTHERAPY, V19, P408, DOI 10.1016/j.jcyt.2016.12.005
   Zhang Q, 2018, NAT IMMUNOL, V19, P723, DOI 10.1038/s41590-018-0132-0
   Zhu H, 2020, CELL STEM CELL, V27, P224, DOI 10.1016/j.stem.2020.05.008
NR 117
TC 12
Z9 13
U1 9
U2 21
PU AMER ASSOC CANCER RESEARCH
PI PHILADELPHIA
PA 615 CHESTNUT ST, 17TH FLOOR, PHILADELPHIA, PA 19106-4404 USA
SN 2159-8274
EI 2159-8290
J9 CANCER DISCOV
JI Cancer Discov.
PD JAN
PY 2021
VL 11
IS 1
BP 45
EP 58
DI 10.1158/2159-8290.CD-20-0556
PG 14
WC Oncology
SC Oncology
GA PR1QR
UT WOS:000607017700018
PM 33277313
OA Green Accepted
DA 2021-10-28
ER

PT J
AU Di, SM
   Zhou, M
   Pan, ZY
   Sun, RX
   Chen, MH
   Jiang, H
   Shi, BZ
   Luo, H
   Li, ZH
AF Di, Shengmeng
   Zhou, Min
   Pan, Zeyan
   Sun, Ruixin
   Chen, Muhua
   Jiang, Hua
   Shi, Bizhi
   Luo, Hong
   Li, Zonghai
TI Combined Adjuvant of Poly I:C Improves Antitumor Effects of CAR-T Cells
SO FRONTIERS IN ONCOLOGY
LA English
DT Article
DE chimeric antigen receptor; poly I:C; solid tumor; MDSC; type I IFN
ID MYELOID CELLS; TUMOR; RECEPTOR; BLOCKADE; RESPONSES; TOXICITY; EXPRESS;
   INNATE; PD-L1; ALPHA
AB Chimeric antigen receptor modified T cells (CAR-T) therapy is an emerging immunotherapy against malignancies. However, only limited success was obtained in solid tumors. Polyinosinic-polycytidylic acid (poly I:C), ligand of TLR3, mediates innate immune and adaptive immune and shows broad antitumor effect on many types of cancer. In the present study, we combined EGFRvIII-targeted CAR-T cells with poly I:C treatment and evaluated the synergic antitumor effect in vitro and in immunocompetent mice bearing subcutaneous colon or orthotopic breast cancer xenografts. Poly I:C significantly promoted more IL-2 and IFN gamma production as well as higher lytic activity of CAR-T cells. Upon systemic administration in vivo, CAR-T cells obviously suppressed tumor growth, and poly I:C significantly enhanced the suppression. Further study showed that poly I:C exerted antitumor effect dependent on type I IFNs. In addition, poly I:C decreased myeloid-derived suppressor cells (MDSC) number in peripheral blood and spleen, and attenuated the immunosuppressive activity of MDSC on proliferation and cytolytic function of CAR-T. Depletion of MDSC with anti-Grl Ab further increased the antitumor effect of CAR-T cells plus poly I:C treatment. In conclusion, CAR-T treatment combined with intratumoral delivery of poly I:C resulted in synergistic antitumor activity. We thus provide a rationale to translate this immunotherapeutic strategy to solid tumors.
C1 [Di, Shengmeng; Zhou, Min; Pan, Zeyan; Sun, Ruixin; Chen, Muhua; Jiang, Hua; Shi, Bizhi; Luo, Hong; Li, Zonghai] Shanghai Jiao Tong Univ, Renji Hosp, Shanghai Canc Inst, State Key Lab Oncogenes & Related Genes,Sch Med, Shanghai, Peoples R China.
   [Li, Zonghai] CARsgen Therapeut, Shanghai, Peoples R China.
RP Li, ZH (corresponding author), Shanghai Jiao Tong Univ, Renji Hosp, Shanghai Canc Inst, State Key Lab Oncogenes & Related Genes,Sch Med, Shanghai, Peoples R China.; Li, ZH (corresponding author), CARsgen Therapeut, Shanghai, Peoples R China.
EM zonghaili@shsmu.edu.cn
FU National Natural Science Foundation of ChinaNational Natural Science
   Foundation of China (NSFC) [81672724, 81472573]; Research Fund of
   Shanghai Municipal Commission of Health and Family Planning
   [20174Y0178];  [sb201601]
FX This work was supported by the National Natural Science Foundation of
   China (No. 81672724 and No. 81472573), the Research Fund of Shanghai
   Municipal Commission of Health and Family Planning (No. 20174Y0178), and
   the Grant-in-Aid for Young Scientists Foundation of Shanghai Cancer
   Institute (No. sb201601).
CR Andzinski L, 2016, INT J CANCER, V138, P1982, DOI 10.1002/ijc.29945
   Besch R, 2009, J CLIN INVEST, V119, P2399, DOI 10.1172/JCI37155
   Brown CE, 2016, NEW ENGL J MED, V375, P2561, DOI 10.1056/NEJMoa1610497
   Calmes-Miller J, 2018, CANCER DISCOV, V8, P5, DOI 10.1158/2159-8290.CD-NB2017-155
   Cheng YS, 2010, CANCER BIOL THER, V10, P1219, DOI 10.4161/cbt.10.12.13450
   Chong EA, 2017, BLOOD, V129, P1039, DOI 10.1182/blood-2016-09-738245
   Currie AJ, 2008, J IMMUNOL, V180, P1535, DOI 10.4049/jimmunol.180.3.1535
   Engblom C, 2017, SCIENCE, V358, DOI 10.1126/science.aal5081
   Fan F, 2017, J CLIN ONCOL, V35, DOI 10.1200/JCO.2017.35.18_suppl.LBA3001
   Forghani P, 2015, BREAST CANCER RES TR, V153, P21, DOI 10.1007/s10549-015-3508-y
   Gelman AE, 2004, J IMMUNOL, V172, P6065, DOI 10.4049/jimmunol.172.10.6065
   Guo YL, 2018, CLIN CANCER RES, V24, P1277, DOI 10.1158/1078-0432.CCR-17-0432
   HARTMANN D, 1987, PATHOL IMMUNOPATH R, V6, P37, DOI 10.1159/000157040
   Jablonska J, 2010, J CLIN INVEST, V120, P4163, DOI 10.1172/JCI37223C1
   Johns TG, 2005, FASEB J, V19, P780, DOI 10.1096/fj.04-1766fje
   Ko RH, 2010, J CLIN ONCOL, V28, P648, DOI 10.1200/JCO.2009.22.2950
   Liu XJ, 2015, NAT MED, V21, P1209, DOI 10.1038/nm.3931
   Long AH, 2016, CANCER IMMUNOL RES, V4, P869, DOI 10.1158/2326-6066.CIR-15-0230
   MULLARD A, 2017, NAT REV DRUG DISCOV, V16, P669, DOI DOI 10.1038/NRD.2017.196
   Parker BS, 2016, NAT REV CANCER, V16, P131, DOI 10.1038/nrc.2016.14
   Rosenbaum L, 2017, NEW ENGL J MED, V377, P1313, DOI 10.1056/NEJMp1711886
   Salem ML, 2009, VACCINE, V27, P549, DOI 10.1016/j.vaccine.2008.11.013
   Salmon H, 2016, IMMUNITY, V44, P924, DOI 10.1016/j.immuni.2016.03.012
   Sampson JH, 2000, P NATL ACAD SCI USA, V97, P7503, DOI 10.1073/pnas.130166597
   Scarfo I, 2017, J IMMUNOTHER CANCER, V5, DOI 10.1186/s40425-017-0230-9
   Shime H, 2017, CELL DEATH DIFFER, V24, P385, DOI 10.1038/cdd.2016.131
   Shime H, 2012, P NATL ACAD SCI USA, V109, P2066, DOI 10.1073/pnas.1113099109
   Smyth MJ, 2016, NAT REV CLIN ONCOL, V13, P143, DOI 10.1038/nrclinonc.2015.209
   Tabiasco J, 2006, J IMMUNOL, V177, P8708, DOI 10.4049/jimmunol.177.12.8708
   Takeda Y, 2017, CELL REP, V19, P1874, DOI 10.1016/j.celrep.2017.05.015
   Talmadge JE, 2013, NAT REV CANCER, V13, P739, DOI 10.1038/nrc3581
   Weiss T, 2018, CANCER RES, V78, P1031, DOI 10.1158/0008-5472.CAN-17-1788
   Xuan CY, 2010, BLOOD, V115, P2864, DOI 10.1182/blood-2009-10-250555
   Yang XM, 2014, CANCER CELL, V25, P37, DOI 10.1016/j.ccr.2013.12.004
   Yi L, 2018, INT J ONCOL, V52, P1623, DOI 10.3892/ijo.2018.4300
   Zhai B, 2017, ASCO ABSTR, V35, P3049, DOI DOI 10.1200/JCO.2017.35.15_suppl.3049
   Zhang CC, 2017, MOL THER, V25, P1248, DOI 10.1016/j.ymthe.2017.03.010
NR 37
TC 22
Z9 22
U1 1
U2 6
PU FRONTIERS MEDIA SA
PI LAUSANNE
PA AVENUE DU TRIBUNAL FEDERAL 34, LAUSANNE, CH-1015, SWITZERLAND
SN 2234-943X
J9 FRONT ONCOL
JI Front. Oncol.
PD APR 17
PY 2019
VL 9
AR 241
DI 10.3389/fonc.2019.00241
PG 11
WC Oncology
SC Oncology
GA HU0CH
UT WOS:000464938500001
PM 31058074
OA Green Published, gold
DA 2021-10-28
ER

PT J
AU Chou, CJ
   Lin, CF
   Chen, YW
   Huang, PI
   Yang, YP
   Wang, ML
   Hung, KF
   Lee, YY
AF Chou, Chi-Jen
   Lin, Chun-Fu
   Chen, Yi-Wei
   Huang, Pin-, I
   Yang, Yi-Ping
   Wang, Mong-Lien
   Hung, Kai-Feng
   Lee, Yi-Yen
TI The update of chimeric antigen receptor-T cells therapy in glioblastoma
SO JOURNAL OF THE CHINESE MEDICAL ASSOCIATION
LA English
DT Review
DE Brain tumors; Chimeric antigen receptor T cells; Glioblastoma;
   Immunotherapy
ID TUMOR MICROENVIRONMENT; BRAIN-TUMORS; EXPRESSION; TARGET; RADIOTHERAPY;
   REGRESSION; GLIOMAS; LIGAND; EPHA2
AB Glioblastoma (GBM) is the most malignant central nervous system neoplasm and the outcome is difficult to break through for decades. Ninety percent of patients who suffered from treatment failed. Since 2010, the chimeric antigen receptor (CAR)-T cell therapy has achieved a durable effect in the treatment of B-cell hematologic malignancies. Although several preclinical and clinical trials have emerged as a potential option in solid tumor including high-grade gliomas, the results are limited at present. The challenges of CAR-T cells in GBM are including identification of tumor-specific antigens, preservation activity of T cell, trafficking of enough CAR-T cells to the tumor site, and reversed unique immune suppressive environment of the central nervous system. The success of targeting brain tumors with CAR-T cells has more consideration. In this review article, we will summarize the current key clinical trials of CAR-T therapies in this field. And will outline the obstacles of application of CAR-T cells for the treatment of GBM as well. This review is intended to help guide the future direction of CAR-T therapy in GBM that will move the outcome forward in the future.
C1 [Chou, Chi-Jen; Lin, Chun-Fu] Taipei Vet Gen Hosp, Neurol Inst, Dept Neurosurg, Taipei, Taiwan.
   [Lin, Chun-Fu; Chen, Yi-Wei; Yang, Yi-Ping; Wang, Mong-Lien; Lee, Yi-Yen] Natl Yang Ming Univ, Sch Med, Taipei, Taiwan.
   [Chen, Yi-Wei; Huang, Pin-, I] Taipei Vet Gen Hosp, Dept Oncol, Div Radiat Oncol, Taipei, Taiwan.
   [Huang, Pin-, I; Yang, Yi-Ping; Wang, Mong-Lien; Hung, Kai-Feng] Taipei Vet Gen Hosp, Dept Med Res, Taipei, Taiwan.
   [Yang, Yi-Ping; Wang, Mong-Lien] Natl Yang Ming Univ, Sch Med, Inst Pharmacol, Taipei, Taiwan.
   [Yang, Yi-Ping; Wang, Mong-Lien] Natl Yang Ming Univ, Sch Pharmaceut Sci, Inst Food Safety & Hlth Risk Assessment, Taipei, Taiwan.
   [Hung, Kai-Feng] Natl Yang Ming Univ, Sch Dent, Dept Dent, Taipei, Taiwan.
   [Lee, Yi-Yen] Taipei Vet Gen Hosp, Neurol Inst, Dept Neurosurg, Div Pediat Neurosurg, 201,Sect 2,Shi Pai Rd, Taipei 112, Taiwan.
RP Lee, YY (corresponding author), Taipei Vet Gen Hosp, Neurol Inst, Dept Neurosurg, Div Pediat Neurosurg, 201,Sect 2,Shi Pai Rd, Taipei 112, Taiwan.
EM yylee6@vghtpe.gov.tw
CR Ahmed N, 2017, JAMA ONCOL, V3, P1094, DOI 10.1001/jamaoncol.2017.0184
   Ahmed N, 2010, CLIN CANCER RES, V16, P474, DOI 10.1158/1078-0432.CCR-09-1322
   Akhavan D, 2019, IMMUNOL REV, V290, P60, DOI 10.1111/imr.12773
   Berghoff AS, 2015, NEURO-ONCOLOGY, V17, P1064, DOI 10.1093/neuonc/nou307
   Bloch O, 2013, CLIN CANCER RES, V19, P3165, DOI 10.1158/1078-0432.CCR-12-3314
   Boyd AW, 2014, NAT REV DRUG DISCOV, V13, P39, DOI 10.1038/nrd4175
   Brown CE, 2018, MOL THER, V26, P31, DOI 10.1016/j.ymthe.2017.10.002
   Brown CE, 2016, NEW ENGL J MED, V375, P2561, DOI 10.1056/NEJMoa1610497
   Brown CE, 2015, CLIN CANCER RES, V21, P4062, DOI 10.1158/1078-0432.CCR-15-0428
   Brown CE, 2012, CLIN CANCER RES, V18, P2199, DOI 10.1158/1078-0432.CCR-11-1669
[truncated: 3,912,955 more chars]
