# Supplementary material for: A Bibliometric and Knowledge-Map Analysis of CAR-T Cells From 2009 to 2021
Source: Front Immunol. 2022 Mar 18;13:840956. doi: 10.3389/fimmu.2022.840956 (PMC8971369; doi:10.3389/fimmu.2022.840956)
Supplement: Supplementary file 1 [file DataSheet_1.zip › Annexes 1/download_5501-6000.txt]

FN Clarivate Analytics Web of Science
VR 1.0
PT J
AU Makkouk, A
   Weiner, GJ
AF Makkouk, Amani
   Weiner, George J.
TI Cancer Immunotherapy and Breaking Immune Tolerance: New Approaches to an
   Old Challenge
SO CANCER RESEARCH
LA English
DT Review
ID THERAPY; VACCINATION; VACCINES; INTERLEUKIN-2; SURVEILLANCE; STRATEGIES;
   ANTIBODIES; LYMPHOMA; MELANOMA; ANTIGEN
AB Cancer immunotherapy has proven to be challenging as it depends on overcoming multiple mechanisms that mediate immune tolerance to self-antigens. A growing understanding of immune tolerance has been the foundation for new approaches to cancer immunotherapy. Adoptive transfer of immune effectors such as antitumor mAb and chimeric antigen receptor T cells bypasses many of the mechanisms involved in immune tolerance by allowing for expansion of tumor-specific effectors ex vivo. Vaccination with whole tumor cells, protein, peptide, or dendritic cells has proven challenging, yet may be more useful when combined with other cancer immunotherapeutic strategies. Immunomodulatory approaches to cancer immunotherapy include treatment with agents that enhance and maintain T-cell activation. Recent advances in the use of checkpoint blockade to block negative signals and to maintain the antitumor response are particularly exciting. With our growing knowledge of immune tolerance and ways to overcome it, combination treatments are being developed, tested, and have particular promise. One example is in situ immunization that is designed to break tolerance within the tumor microenvironment. Progress in all these areas is continuing based on clear evidence that cancer immunotherapy designed to overcome immune tolerance can be useful for a growing number of patients with cancer. (C)2014 AACR.
C1 [Makkouk, Amani; Weiner, George J.] Univ Iowa, Interdisciplinary Grad Program Immunol, Iowa City, IA 52242 USA.
   [Weiner, George J.] Univ Iowa, Holden Comprehens Canc Ctr, Iowa City, IA 52242 USA.
   [Weiner, George J.] Univ Iowa, Dept Internal Med, Iowa City, IA 52242 USA.
RP Weiner, GJ (corresponding author), Univ Iowa, Holden Comprehens Canc Ctr, 5970Z JPP, Iowa City, IA 52242 USA.
EM george-weiner@uiowa.edu
OI weiner, george/0000-0003-3427-0562
FU National Cancer InstituteUnited States Department of Health & Human
   ServicesNational Institutes of Health (NIH) - USANIH National Cancer
   Institute (NCI) [P30 CA86862, P50 CA97274]; NATIONAL CANCER
   INSTITUTEUnited States Department of Health & Human ServicesNational
   Institutes of Health (NIH) - USANIH National Cancer Institute (NCI)
   [P30CA086862, P50CA097274] Funding Source: NIH RePORTER
FX G.J. Weiner was supported by P30 CA86862 and P50 CA97274 from the
   National Cancer Institute.
CR Aguilar LK, 2011, J CELL BIOCHEM, V112, P1969, DOI 10.1002/jcb.23126
   Bellone M, 2013, FRONT ONCOL, V3, DOI 10.3389/fonc.2013.00231
   Bocchia M, 2000, HAEMATOLOGICA, V85, P1172
   Brody JD, 2010, J CLIN ONCOL, V28, P4324, DOI 10.1200/JCO.2010.28.9793
   Browning MJ, 2013, HUM VACC IMMUNOTHER, V9, P1545, DOI 10.4161/hv.24235
   Chiang CLL, 2011, INT REV IMMUNOL, V30, P150, DOI 10.3109/08830185.2011.572210
   Driessens G, 2009, IMMUNOL REV, V229, P126, DOI 10.1111/j.1600-065X.2009.00771.x
   Galluzzi L, 2012, ONCOIMMUNOLOGY, V1, P1111, DOI 10.4161/onci.21494
   Galluzzi L, 2012, ONCOIMMUNOLOGY, V1, P306, DOI 10.4161/onci.19549
   Galluzzi L, 2012, ONCOIMMUNOLOGY, V1, P28, DOI 10.4161/onci.1.1.17938
   Grosso Joseph F, 2013, Cancer Immun, V13, P5
   Grupp SA, 2013, POSTER PRES AM SOC H, V122, P67
   Harshman LC, 2014, CANCER IMMUNOL RES, V2, P714, DOI 10.1158/2326-6066.CIR-14-0119
   Hodi FS, 2010, NEW ENGL J MED, V363, P711, DOI 10.1056/NEJMoa1003466
   Hollander N, 2012, FRONT IMMUNOL, V3, DOI 10.3389/fimmu.2012.00003
   Kantoff PW, 2010, NEW ENGL J MED, V363, P411, DOI 10.1056/NEJMoa1001294
   Kershaw MH, 2014, CLIN TRANSL IMMUNOL, V3, DOI 10.1038/cti.2014.7
   Kim R, 2007, IMMUNOLOGY, V121, P1, DOI 10.1111/j.1365-2567.2007.02587.x
   Ludgate CM, 2012, CLIN CANCER RES, V18, P4522, DOI 10.1158/1078-0432.CCR-12-1175
   Mathur R, 2013, AM SOC CLIN ONCOL ED, DOI [10.1200/EdBook, DOI 10.1200/EDBOOK]
   May C, 2012, BIOCHEM PHARMACOL, V84, P1105, DOI 10.1016/j.bcp.2012.07.011
   Mellman I, 2011, NATURE, V480, P480, DOI 10.1038/nature10673
   Overwijk WW, 2005, CURR OPIN IMMUNOL, V17, P187, DOI 10.1016/j.coi.2005.01.011
   Palucka K, 2012, NAT REV CANCER, V12, P265, DOI 10.1038/nrc3258
   Pardoll DM, 2012, NAT REV CANCER, V12, P252, DOI 10.1038/nrc3239
   Rabinovich GA, 2007, ANNU REV IMMUNOL, V25, P267, DOI 10.1146/annurev.immunol.25.022106.141609
   ROSENBERG SA, 1994, J NATL CANCER I, V86, P1159, DOI 10.1093/jnci/86.15.1159
   Schuster SJ, 2011, J CLIN ONCOL, V29, P2787, DOI 10.1200/JCO.2010.33.3005
   Schwartzentruber DJ, 2011, NEW ENGL J MED, V364, P2119, DOI 10.1056/NEJMoa1012863
   Scott AM, 2012, NAT REV CANCER, V12, P278, DOI 10.1038/nrc3236
   Slingluff CL, 2011, CANCER J, V17, P343, DOI 10.1097/PPO.0b013e318233e5b2
   Swann JB, 2007, J CLIN INVEST, V117, P1137, DOI 10.1172/JCI31405
   Topalian SL, 2011, J CLIN ONCOL, V29, P4828, DOI 10.1200/JCO.2011.38.0899
   Vacchelli E, 2012, ONCOIMMUNOLOGY, V1, P894, DOI 10.4161/onci.20931
   Vacchelli E, 2012, ONCOIMMUNOLOGY, V1, DOI 10.4161/onci.20459
   Vesely MD, 2011, ANNU REV IMMUNOL, V29, P235, DOI 10.1146/annurev-immunol-031210-101324
   Wolchok JD, 2010, CANCER J, V16, P311, DOI 10.1097/PPO.0b013e3181eb3381
NR 37
TC 170
Z9 182
U1 3
U2 82
PU AMER ASSOC CANCER RESEARCH
PI PHILADELPHIA
PA 615 CHESTNUT ST, 17TH FLOOR, PHILADELPHIA, PA 19106-4404 USA
SN 0008-5472
EI 1538-7445
J9 CANCER RES
JI Cancer Res.
PD JAN 1
PY 2015
VL 75
IS 1
BP 5
EP 10
DI 10.1158/0008-5472.CAN-14-2538
PG 6
WC Oncology
SC Oncology
GA AY1XN
UT WOS:000347383000002
PM 25524899
OA Green Accepted, Bronze
HC Y
HP N
DA 2021-10-28
ER

PT J
AU Sanchez, E
   Tanenbaum, EJ
   Patil, S
   Li, MJ
   Soof, CM
   Vidisheva, A
   Waterman, GN
   Hekmati, T
   Tang, G
   Wang, CS
   Chen, HM
   Berenson, J
AF Sanchez, Eric
   Tanenbaum, Edward J.
   Patil, Saurabh
   Li, Mingjie
   Soof, Camilia M.
   Vidisheva, Aleksandra
   Waterman, Gabriel N.
   Hekmati, Tara
   Tang, George
   Wang, Cathy S.
   Chen, Haiming
   Berenson, James
TI The clinical significance of B-cell maturation antigen as a therapeutic
   target and biomarker
SO EXPERT REVIEW OF MOLECULAR DIAGNOSTICS
LA English
DT Review
DE B-cell activating factor; B-cell maturation antigen; chronic lymphocytic
   leukemia; immune deficiency; multiple myeloma; Waldenstrom's
   macroglobulinemia
ID NECROSIS-FACTOR FAMILY; CHRONIC LYMPHOCYTIC-LEUKEMIA; MULTIPLE-MYELOMA;
   BISPECIFIC ANTIBODY; BAFF-R; BCMA; SURVIVAL; APRIL; RECEPTOR; GROWTH
AB Introduction: B-cell maturation antigen (BCMA) is a cell membrane bound tumor necrosis factor receptor family member that is expressed exclusively on late stage normal and malignant B-cells and plasma cells. Addition of two of its ligands, B-cell activating factor and a proliferation inducting ligand, to normal B-cells cause B-cell proliferation and antibody production. Serum BCMA is elevated among patients with multiple myeloma (MM) and chronic lymphocytic leukemia (CLL), and is a prognostic and monitoring tool for these patients. The first anti-BCMA antibody (Ab) was developed in 2007. Recently, biotech and pharmaceutical companies have created various forms of BCMA-directed Abs (naked Abs, Ab drug conjugates, and bispecific Abs) and cellular therapies (chimeric antigen receptor T-cells) with promising clinical results.Areas covered: This BCMA review encompasses full-text publications of original research articles and abstracts presented at hematology/oncology meetings.Expert commentary: The limited preclinical and ongoing clinical studies published to date evaluating BCMA-directed therapies have shown great promise. It has also been demonstrated that BCMA is solubilized and elevated in the blood of MM, Waldenstrom's macroglobulinemia and CLL patients, and is also responsible for the immune deficiency in MM. Reducing circulating levels may improve the efficacy of these treatments.
C1 [Sanchez, Eric; Tanenbaum, Edward J.; Patil, Saurabh; Li, Mingjie; Soof, Camilia M.; Hekmati, Tara; Tang, George; Wang, Cathy S.; Chen, Haiming; Berenson, James] IMBCR, West Hollywood, CA 90069 USA.
   [Vidisheva, Aleksandra] Univ Arizona, Coll Med Tucson, Tucson, AZ USA.
   [Waterman, Gabriel N.] Univ Southern Calif Los Angeles, Keck Sch Med, Los Angeles, CA USA.
RP Berenson, J (corresponding author), IMBCR, West Hollywood, CA 90069 USA.
EM jberenson@imbcr.org
CR Alyanakian MA, 2004, AM J HEMATOL, V75, P246, DOI 10.1002/ajh.20007
   Anderson CL, 2006, TRENDS IMMUNOL, V27, P343, DOI 10.1016/j.it.2006.05.004
   Avery DT, 2003, J CLIN INVEST, V112, P286, DOI 10.1172/JCI200318025
   Berdeja JG, 2017, 53 AM SOC CLIN ONC A
   BRODER S, 1975, NEW ENGL J MED, V293, P887, DOI 10.1056/NEJM197510302931801
   Bujarski S, 2017, MYEL BIOL PATH EXCL
   Carpenter RO, 2013, CLIN CANCER RES, V19, P2048, DOI 10.1158/1078-0432.CCR-12-2422
   Chen H, 2016, 58 ASH ANN M EXP DEC
   Chiu A, 2007, BLOOD, V109, P729, DOI 10.1182/blood-2006-04-015958
   Claudio JO, 2002, BLOOD, V100, P2175, DOI 10.1182/blood-2002-01-0008
   CONE L, 1964, J CLIN INVEST, V43, P2241, DOI 10.1172/JCI105098
   Dittrich T, 2017, BLOOD, V130, P632, DOI 10.1182/blood-2017-02-767475
   FAHEY JL, 1963, AM J MED, V35, P698, DOI 10.1016/0002-9343(63)90140-2
   Fan F, 2017, 53 AM SOC CLIN ONC A
   Ghermezi M, 2017, HAEMATOLOGICA, V102, P785, DOI 10.3324/haematol.2016.150896
   Gross JA, 2000, NATURE, V404, P995, DOI 10.1038/35010115
   Hallek M, 1996, LEUKEMIA LYMPHOMA, V22, P439, DOI 10.3109/10428199609054782
   Hamblin TJ, 1999, BLOOD, V94, P1848, DOI 10.1182/blood.V94.6.1848
   Hipp S, 2017, LEUKEMIA, V31, P1743, DOI 10.1038/leu.2016.388
   Jagannath S, 2007, CLIN LYMPHOMA MYELOM, V7, P518, DOI 10.3816/CLM.2007.n.036
   Kastritis E, 2014, LEUKEMIA, V28, P2075, DOI 10.1038/leu.2014.110
   Kumar S, 2016, LANCET ONCOL, V17, pE328, DOI 10.1016/S1470-2045(16)30206-6
   LAABI Y, 1992, EMBO J, V11, P3897, DOI 10.1002/j.1460-2075.1992.tb05482.x
   LAABI Y, 1994, NUCLEIC ACIDS RES, V22, P1147, DOI 10.1093/nar/22.7.1147
   Laurent SA, 2015, NAT COMMUN, V6, DOI 10.1038/ncomms8333
   Mackay F, 2002, NAT REV IMMUNOL, V2, P465, DOI 10.1038/nri844
   Maglione PJ, 2016, GEN DYSR IMM IMM MED
   Mariani G, 1990, FC RECEPTORS ACTION, P94
   Moore PA, 1999, SCIENCE, V285, P260, DOI 10.1126/science.285.5425.260
   Moreaux J, 2004, BLOOD, V103, P3148, DOI 10.1182/blood-2003-06-1984
   Moreno L, 2016, 58 ASH ANN M EXP DEC
   Novak AJ, 2004, BLOOD, V103, P689, DOI 10.1182/blood-2003-06-2043
   Pelletier M, 2003, J BIOL CHEM, V278, P33127, DOI 10.1074/jbc.M305754200
   PERRI RT, 1981, AM J MED, V71, P935, DOI 10.1016/0002-9343(81)90303-X
   Rajkumar SV, 2014, LANCET ONCOL, V15, pE538, DOI 10.1016/S1470-2045(14)70442-5
   Ramadoss NS, 2015, J AM CHEM SOC, V137, P5288, DOI 10.1021/jacs.5b01876
   Rennert P, 2000, J EXP MED, V192, P1677, DOI 10.1084/jem.192.11.1677
   Ryan MC, 2007, MOL CANCER THER, V6, P3009, DOI 10.1158/1535-7163.MCT-07-0464
   Samy E, 2017, INT REV IMMUNOL, V36, P3, DOI 10.1080/08830185.2016.1276903
   Sanchez E, 2016, CLIN CANCER RES, V22, P3383, DOI 10.1158/1078-0432.CCR-15-2224
   Sanchez E, 2012, BRIT J HAEMATOL, V158, P727, DOI 10.1111/j.1365-2141.2012.09241.x
   Schneider P, 1999, J EXP MED, V189, P1747, DOI 10.1084/jem.189.11.1747
   Schneider P, 2001, J EXP MED, V194, P1691, DOI 10.1084/jem.194.11.1691
   Seckinger A, 2017, CANCER CELL, V31, P396, DOI 10.1016/j.ccell.2017.02.002
   Shu HB, 2000, P NATL ACAD SCI USA, V97, P9156, DOI 10.1073/pnas.160213497
   Steri M, 2017, NEW ENGL J MED, V376, P1615, DOI 10.1056/NEJMoa1610528
   Sun C, 2017, LYMPH BIOL NONG STUD
   Tai YT, 2016, BLOOD, V127, P3225, DOI 10.1182/blood-2016-01-691162
   Tai YT, 2014, BLOOD, V123, P3128, DOI 10.1182/blood-2013-10-535088
   Thompson JS, 2000, J EXP MED, V192, P129, DOI 10.1084/jem.192.1.129
   Trudel S, 2017, MYEL THER EXCL TRANS
   Udd KA, 2015, 57 ASH ANN M EXP DEC
   Udd KA, 2017, 16 INT MYEL WORKSH M
   Vardanyan S, 2015, 57 ASH ANN M EXP DEC
   Yan MH, 2000, NAT IMMUNOL, V1, P37, DOI 10.1038/76889
NR 55
TC 15
Z9 16
U1 0
U2 8
PU TAYLOR & FRANCIS AS
PI OSLO
PA KARL JOHANS GATE 5, NO-0154 OSLO, NORWAY
SN 1473-7159
EI 1744-8352
J9 EXPERT REV MOL DIAGN
JI Expert Rev. Mol. Diagn.
PY 2018
VL 18
IS 4
BP 319
EP 329
DI 10.1080/14737159.2018.1448269
PG 11
WC Pathology
SC Pathology
GA GD0SV
UT WOS:000430211800002
PM 29504446
DA 2021-10-28
ER

PT J
AU Kongtim, P
   Lee, DA
   Cooper, LJN
   Kebriaei, P
   Champlin, RE
   Ciurea, SO
AF Kongtim, Piyanuch
   Lee, Dean A.
   Cooper, Laurence J. N.
   Kebriaei, Partow
   Champlin, Richard E.
   Ciurea, Stefan O.
TI Haploidentical Hematopoietic Stem Cell Transplantation as a Platform for
   Post-Transplantation Cellular Therapy
SO BIOLOGY OF BLOOD AND MARROW TRANSPLANTATION
LA English
DT Article
DE Haploidentical transplantation; Post-transplantation cyclophosphamide;
   Alpha-beta T cell depletion; Cellular therapy; Donor lymphocyte
   infusion; Natural killer cells; Chimeric antigen receptor; T cells
ID BONE-MARROW-TRANSPLANTATION; VERSUS-HOST-DISEASE; DELTA T-CELLS;
   ENGINEERED DONOR LYMPHOCYTES; RELAPSE-FREE SURVIVAL; HEMATOLOGIC
   MALIGNANCIES; ACUTE-LEUKEMIA; HIGH-RISK; NK CELLS; CANCER-IMMUNOTHERAPY
AB Haploidentical transplantation can extend the opportunity for transplantation to almost all patients who lack an HLA-matched donor. Advances in the field of haploidentical transplantation have led to a marked decrease in treatment-related mortality, allowing investigators to focus on developing rationale pre- and periremission therapies aimed at preventing disease relapse after transplantation. Because of widespread availability, low treatment-related mortality, and cost, haploidentical donors may become the preferred "alternative" donors for allogeneic hematopoietic stem cell transplantation. One of the major advantages of using a related donor is the possibility of collecting or generating additional cellular products from the same immediately available donor, which will not be rejected. Infusion of these cells in the pen-transplantation period, derived from the same immune system, is opening the possibility of markedly enhancing the antitumor effects of the graft and hastening immunologic reconstitution after transplantation. (C) 2015 American Society for Blood and Marrow Transplantation.
C1 [Kongtim, Piyanuch; Kebriaei, Partow; Champlin, Richard E.; Ciurea, Stefan O.] Univ Texas MD Anderson Canc Ctr, Dept Stem Cell Transplantat & Cellular Therapy, Houston, TX 77030 USA.
   [Kongtim, Piyanuch] Thammasat Univ, Fac Med, Dept Internal Med, Div Hematol, Bangkok, Thailand.
   [Lee, Dean A.; Cooper, Laurence J. N.] Univ Texas MD Anderson Canc Ctr, Dept Pediat, Houston, TX 77030 USA.
RP Ciurea, SO (corresponding author), Univ Texas MD Anderson Canc Ctr, Dept Stem Cell Transplantat & Cellular Therapy, 1515 Holcombe Blvd,Unit 423, Houston, TX 77030 USA.
EM sciurea@mdanderson.org
RI Kongtim, Piyanuch/L-6995-2019; Lee, Dean Anthony/AAK-8443-2021
OI Kongtim, Piyanuch/0000-0003-2130-7645; Lee, Dean
   Anthony/0000-0001-6693-5392
FU NCI NIH HHSUnited States Department of Health & Human ServicesNational
   Institutes of Health (NIH) - USANIH National Cancer Institute (NCI) [P30
   CA016672, P01 CA049639] Funding Source: Medline; NATIONAL CANCER
   INSTITUTEUnited States Department of Health & Human ServicesNational
   Institutes of Health (NIH) - USANIH National Cancer Institute (NCI)
   [P30CA016672, P01CA049639] Funding Source: NIH RePORTER
CR Abe Y, 2009, EXP HEMATOL, V37, P956, DOI 10.1016/j.exphem.2009.04.008
   Airoldi I, 2015, BLOOD, V125, P2349, DOI 10.1182/blood-2014-09-599423
   ASH RC, 1991, BONE MARROW TRANSPL, V7, P443
   Aversa F, 2005, J CLIN ONCOL, V23, P3447, DOI 10.1200/JCO.2005.09.117
   Bae DS, 2014, BLOOD RES, V49, P154, DOI 10.5045/br.2014.49.3.154
   Ballen KK, 2008, BIOL BLOOD MARROW TR, V14, P2, DOI 10.1016/j.bbmt.2008.05.017
   Barrett DM, 2014, ANNU REV MED, V65, P333, DOI 10.1146/annurev-med-060512-150254
   Bastien JP, 2010, BLOOD, V116, P4859, DOI 10.1182/blood-2010-03-273193
   BENNETT M, 1987, ADV IMMUNOL, V41, P333, DOI 10.1016/S0065-2776(08)60034-6
   BERENBAUM MC, 1963, NATURE, V200, P84, DOI 10.1038/200084a0
   Bertaina A, 2014, BLOOD, V124, P822, DOI 10.1182/blood-2014-03-563817
   Blazar BR, 1996, BLOOD, V87, P4463, DOI 10.1182/blood.V87.10.4463.bloodjournal87104463
   Blazar BR, 2012, NAT REV IMMUNOL, V12, P443, DOI 10.1038/nri3212
   Bonini C, 2003, NAT MED, V9, P367, DOI 10.1038/nm0403-367
   Bonini C, 1997, SCIENCE, V276, P1719, DOI 10.1126/science.276.5319.1719
   Chen DF, 2012, BONE MARROW TRANSPL, V47, P817, DOI 10.1038/bmt.2011.181
   Chklovskaia E, 2004, BLOOD, V103, P3860, DOI 10.1182/blood-2003-04-1200
   Choi I, 2014, BIOL BLOOD MARROW TR, V20, P696, DOI 10.1016/j.bbmt.2014.01.031
   CICCONE E, 1992, J EXP MED, V175, P709, DOI 10.1084/jem.175.3.709
   Ciceri F, 2008, BLOOD, V112, P3574, DOI 10.1182/blood-2008-02-140095
   Ciceri F, 2007, BLOOD, V109, P4698, DOI 10.1182/blood-2006-05-023416
   Ciceri F, 2009, LANCET ONCOL, V10, P489, DOI 10.1016/S1470-2045(09)70074-9
   Ciurea SO, 2010, BONE MARROW TRANSPL, V45, P429, DOI 10.1038/bmt.2009.189
   Ciurea SO, 2013, BIOL BLOOD MARROW TR, V19, P180, DOI 10.1016/j.bbmt.2012.08.007
   Ciurea SO, 2012, BIOL BLOOD MARROW TR, V18, P1835, DOI 10.1016/j.bbmt.2012.07.003
   Ciurea SO, 2011, BIOL BLOOD MARROW TR, V17, P1169, DOI 10.1016/j.bbmt.2010.11.020
   Cooley S, 2009, BLOOD, V113, P726, DOI 10.1182/blood-2008-07-171926
   Denman CJ, 2012, PLOS ONE, V7, DOI 10.1371/journal.pone.0030264
   Di Stasi A, 2011, NEW ENGL J MED, V365, P1673, DOI 10.1056/NEJMoa1106152
   Drobyski W R, 1999, Biol Blood Marrow Transplant, V5, P222, DOI 10.1053/bbmt.1999.v5.pm10465102
   Drobyski WR, 1997, BLOOD, V89, P1100, DOI 10.1182/blood.V89.3.1100
   DUPONT B, 1979, TRANSPLANT P, V11, P219
   Edinger M, 2003, NAT MED, V9, P1144, DOI 10.1038/nm915
   FALK PM, 1978, TRANSPLANTATION, V25, P88, DOI 10.1097/00007890-197802000-00011
   Fisher JPH, 2014, ONCOIMMUNOLOGY, V3, DOI 10.4161/onci.27572
   Ganguly S, 2014, BLOOD, V124, P2131, DOI 10.1182/blood-2013-10-525873
   Ghiso A, 2015, BONE MARROW TRANSPL, V50, P56, DOI 10.1038/bmt.2014.217
   Godder KT, 2007, BONE MARROW TRANSPL, V39, P751, DOI 10.1038/sj.bmt.1705650
   Gomes AQ, 2010, CANCER RES, V70, P10024, DOI 10.1158/0008-5472.CAN-10-3236
   Gragert L, 2014, NEW ENGL J MED, V371, P339, DOI 10.1056/NEJMsa1311707
   Guma SR, 2014, PEDIATR BLOOD CANCER, V61, P618, DOI 10.1002/pbc.24801
   Hoffmann P, 2002, J EXP MED, V196, P389, DOI 10.1084/jem.20020399
   Huang XJ, 2007, HAEMATOLOGICA, V92, P414, DOI 10.3324/haematol.10570
   Kanakry CG, 2013, SCI TRANSL MED, V5, DOI 10.1126/scitranslmed.3006960
   KASTAN MB, 1990, BLOOD, V75, P1947
   Kawanishi Y, 1997, BONE MARROW TRANSPL, V19, P1069, DOI 10.1038/sj.bmt.1700807
   Kebriaei P, 2014, BLOOD, V124, DOI 10.1182/blood.V124.21.311.311
   KERNAN NA, 1986, BLOOD, V68, P770
   Kochenderfer JN, 2013, BLOOD, V122, P4129, DOI 10.1182/blood-2013-08-519413
   Kongtim P, 2014, ASCO M ABSTRACTS S, V32, P7017
   KORNGOLD R, 1978, J EXP MED, V148, P1687
   Kunzmann V, 2012, J IMMUNOTHER, V35, P205, DOI 10.1097/CJI.0b013e318245bb1e
   Lamb L S Jr, 1996, J Hematother, V5, P503, DOI 10.1089/scd.1.1996.5.503
   Lang JM, 2011, CANCER IMMUNOL IMMUN, V60, P1447, DOI 10.1007/s00262-011-1049-8
   Lowdell MW, 1998, BONE MARROW TRANSPL, V21, P679, DOI 10.1038/sj.bmt.1701153
   Luznik L, 2001, BLOOD, V98, P3456, DOI 10.1182/blood.V98.12.3456
   Luznik L, 2008, BIOL BLOOD MARROW TR, V14, P641, DOI 10.1016/j.bbmt.2008.03.005
   Martelli MF, 2014, BLOOD, V124, P638, DOI 10.1182/blood-2014-03-564401
   Maude SL, 2014, NEW ENGL J MED, V371, P1507, DOI 10.1056/NEJMoa1407222
   McCurdy SR, 2015, BLOOD, V125, P3024, DOI 10.1182/blood-2015-01-623991
   Michaelis SU, 2014, ANN HEMATOL, V93, P1579, DOI 10.1007/s00277-014-2084-2
   Miller JS, 2005, BLOOD, V105, P3051, DOI 10.1182/blood-2004-07-2974
   Nguyen S, 2005, BLOOD, V105, P4135, DOI 10.1182/blood-2004-10-4113
   Nguyen VH, 2008, BLOOD, V111, P945, DOI 10.1182/blood-2007-07-103895
   O'Donnell PV, 2002, BIOL BLOOD MARROW TR, V8, P377, DOI 10.1053/bbmt.2002.v8.pm12171484
   Olson JA, 2010, BLOOD, V115, P4293, DOI 10.1182/blood-2009-05-222190
   OREILLY RJ, 1987, TRANSPLANT P, V19, P55
   Radvanyi LG, 2012, CLIN CANCER RES, V18, P6758, DOI 10.1158/1078-0432.CCR-12-1177
   Raiola AM, 2013, BIOL BLOOD MARROW TR, V19, P117, DOI 10.1016/j.bbmt.2012.08.014
   Ross D, 2013, BIOL BLOOD MARROW TR, V19, P1430, DOI 10.1016/j.bbmt.2013.06.019
   Rubnitz JE, 2010, J CLIN ONCOL, V28, P955, DOI 10.1200/JCO.2009.24.4590
   Ruggeri L, 2002, SCIENCE, V295, P2097, DOI 10.1126/science.1068440
   Ruggeri L, 1999, BLOOD, V94, P333, DOI 10.1182/blood.V94.1.333.413a31_333_339
   Shah NN, 2015, BLOOD, V125, P784, DOI 10.1182/blood-2014-07-592881
   Shilling HG, 2003, BLOOD, V101, P3730, DOI 10.1182/blood-2002-08-2568
   Sivori S, 2011, BLOOD, V117, P4284, DOI 10.1182/blood-2010-10-316125
   Solomon SR, 2012, BIOL BLOOD MARROW TR, V18, P1859, DOI 10.1016/j.bbmt.2012.06.019
   Vago L, 2012, BLOOD, V120, P1820, DOI 10.1182/blood-2012-01-405670
   Valiante N M, 1997, Biol Blood Marrow Transplant, V3, P229
   Vantourout P, 2013, NAT REV IMMUNOL, V13, P88, DOI 10.1038/nri3384
   Venstrom JM, 2010, BLOOD, V115, P3162, DOI 10.1182/blood-2009-08-236943
   Wang H, 2007, BLOOD, V110, P1530, DOI 10.1182/blood-2006-10-048173
   Wilhelm M, 2003, BLOOD, V102, P200, DOI 10.1182/blood-2002-12-3665
   Yan CH, 2012, CLIN TRANSPLANT, V26, P868, DOI 10.1111/j.1399-0012.2012.01618.x
   Zeidan AM, 2014, BIOL BLOOD MARROW TR, V20, P314, DOI 10.1016/j.bbmt.2013.11.020
   Zhou XO, 2014, BLOOD, V123, P3895, DOI 10.1182/blood-2014-01-551671
NR 86
TC 20
Z9 20
U1 0
U2 4
PU ELSEVIER SCIENCE INC
PI NEW YORK
PA STE 800, 230 PARK AVE, NEW YORK, NY 10169 USA
SN 1083-8791
EI 1523-6536
J9 BIOL BLOOD MARROW TR
JI Biol. Blood Marrow Transplant.
PD OCT
PY 2015
VL 21
IS 10
BP 1714
EP 1720
DI 10.1016/j.bbmt.2015.07.002
PG 7
WC Hematology; Immunology; Transplantation
SC Hematology; Immunology; Transplantation
GA CS0VU
UT WOS:000361781100005
PM 26172479
OA Green Accepted, hybrid
DA 2021-10-28
ER

PT J
AU Sato-Dahlman, M
   LaRocca, CJ
   Yanagiba, C
   Yamamoto, M
AF Sato-Dahlman, Mizuho
   LaRocca, Christopher J.
   Yanagiba, Chikako
   Yamamoto, Masato
TI Adenovirus and Immunotherapy: Advancing Cancer Treatment by Combination
SO CANCERS
LA English
DT Review
DE adenovirus vector; oncolytic adenovirus; immunotherapy; checkpoint
   inhibitor; CAR-T cell therapy
ID ADJUVANT CHEMORADIATION THERAPY; NECROSIS-FACTOR-ALPHA; T-CELL THERAPY;
   ONCOLYTIC ADENOVIRUS; INTERFERON-ALPHA; CLINICAL DEVELOPMENT;
   PANCREATIC-CANCER; GENE-THERAPY; NEUTRALIZING ANTIBODIES; TREMELIMUMAB
   CP-675,206
AB Gene therapy with viral vectors has significantly advanced in the past few decades, with adenovirus being one of the most commonly employed vectors for cancer gene therapy. Adenovirus vectors can be divided into 2 groups: (1) replication-deficient viruses; and (2) replication-competent, oncolytic (OVs) viruses. Replication-deficient adenoviruses have been explored as vaccine carriers and gene therapy vectors. Oncolytic adenoviruses are designed to selectively target, replicate, and directly destroy cancer cells. Additionally, virus-mediated cell lysis releases tumor antigens and induces local inflammation (e.g., immunogenic cell death), which contributes significantly to the reversal of local immune suppression and development of antitumor immune responses ("cold" tumor into "hot" tumor). There is a growing body of evidence suggesting that the host immune response may provide a critical boost for the efficacy of oncolytic virotherapy. Additionally, genetic engineering of oncolytic viruses allows local expression of immune therapeutics, thereby reducing related toxicities. Therefore, the combination of oncolytic virus and immunotherapy is an attractive therapeutic strategy for cancer treatment. In this review, we focus on adenovirus-based vectors and discuss recent progress in combination therapy of adenoviruses with immunotherapy in preclinical and clinical studies.
C1 [Sato-Dahlman, Mizuho; LaRocca, Christopher J.; Yanagiba, Chikako; Yamamoto, Masato] Univ Minnesota, Dept Surg, Div Basic & Translat Res, MMC 195,420 Delaware St SE, Minneapolis, MN 55455 USA.
   [Sato-Dahlman, Mizuho; LaRocca, Christopher J.; Yamamoto, Masato] Univ Minnesota, Mason Canc Ctr, Minneapolis, MN 55455 USA.
   [LaRocca, Christopher J.; Yamamoto, Masato] Univ Minnesota, Div Surg Oncol, Dept Surg, Minneapolis, MN 55455 USA.
   [Yamamoto, Masato] Univ Minnesota, Inst Mol Virol, Minneapolis, MN 55455 USA.
RP Yamamoto, M (corresponding author), Univ Minnesota, Dept Surg, Div Basic & Translat Res, MMC 195,420 Delaware St SE, Minneapolis, MN 55455 USA.; Yamamoto, M (corresponding author), Univ Minnesota, Mason Canc Ctr, Minneapolis, MN 55455 USA.; Yamamoto, M (corresponding author), Univ Minnesota, Div Surg Oncol, Dept Surg, Minneapolis, MN 55455 USA.; Yamamoto, M (corresponding author), Univ Minnesota, Inst Mol Virol, Minneapolis, MN 55455 USA.
EM satom@umn.edu; clarocca@umn.edu; yanag010@umn.edu; yamam016@umn.edu
OI Sato, Mizuho/0000-0003-2019-5557
FU  [R01CA196215];  [R01CA168448];  [R01CA228760]
FX This work was partly supported by Award Numbers R01CA196215 (MY),
   R01CA168448 (MY), and R01CA228760 (MY).
CR Aiken R, 2019, NEURO-ONCOLOGY, V21, P8
   Fajardo CA, 2017, CANCER RES, V77, P2052, DOI 10.1158/0008-5472.CAN-16-1708
   Andtbacka RHI, 2015, J CLIN ONCOL, V33, P2780, DOI 10.1200/JCO.2014.58.3377
   Armstrong L, 2012, AM J SURG, V204, P741, DOI 10.1016/j.amjsurg.2012.02.016
   Armstrong L, 2012, SURGERY, V152, P114, DOI 10.1016/j.surg.2012.02.017
   Atherton MJ, 2018, VACCINE, V36, P2181, DOI 10.1016/j.vaccine.2018.02.070
   Balint JP, 2015, CANCER IMMUNOL IMMUN, V64, P977, DOI 10.1007/s00262-015-1706-4
   Barrett JA, 2018, CANCER GENE THER, V25, P106, DOI 10.1038/s41417-018-0019-0
   Bhattacharya P, 2015, J INTERF CYTOK RES, V35, P585, DOI 10.1089/jir.2014.0149
   Bortolanza S, 2009, MOL THER, V17, P614, DOI 10.1038/mt.2009.9
   Cai HL, 2017, CLIN PHARM DRUG DEV, V6, P246, DOI 10.1002/cpdd.287
   Callahan MK, 2010, SEMIN ONCOL, V37, P473, DOI 10.1053/j.seminoncol.2010.09.001
   Cervera-Carrascon V, 2018, ONCOIMMUNOLOGY, V7, DOI 10.1080/2162402X.2017.1412902
   Chiocca EA, 2019, SCI TRANSL MED, V11, DOI 10.1126/scitranslmed.aaw5680
   Cogdill AP, 2017, BRIT J CANCER, V117, P1, DOI 10.1038/bjc.2017.136
   Colombo MP, 2002, CYTOKINE GROWTH F R, V13, P155, DOI 10.1016/S1359-6101(01)00032-6
   Comin-Anduix B, 2016, ONCOTARGETS THER, V9, DOI 10.2147/OTT.S65802
   D'Souza M.J., 2015, NOVEL APPROACHES STR, P89
   de Matos AL, 2020, MOL THER-METH CLIN D, V17, P349, DOI 10.1016/j.omtm.2020.01.001
   de Sostoa J, 2019, J IMMUNOTHER CANCER, V7, DOI 10.1186/s40425-019-0505-4
   Del Vecchio M, 2007, CLIN CANCER RES, V13, P4677, DOI 10.1158/1078-0432.CCR-07-0776
   Dias JD, 2012, GENE THER, V19, P988, DOI 10.1038/gt.2011.176
   Elzey BD, 2001, INT J CANCER, V94, P842, DOI 10.1002/ijc.1556
   Eriksson E, 2017, CLIN CANCER RES, V23, P5846, DOI 10.1158/1078-0432.CCR-17-0285
   Fisher KD, 2001, GENE THER, V8, P341, DOI 10.1038/sj.gt.3301389
   Freedman JD, 2018, CANCER RES, V78, P6852, DOI 10.1158/0008-5472.CAN-18-1750
   Freedman JD, 2017, EMBO MOL MED, V9, P1067, DOI 10.15252/emmm.201707567
   Freytag SO, 2015, MOL THER-ONCOLYTICS, V2, DOI 10.1038/mto.2015.6
   Fueyo J, 2000, ONCOGENE, V19, P2, DOI 10.1038/sj.onc.1203251
   Fueyo J, 2003, J NATL CANCER I, V95, P652, DOI 10.1093/jnci/95.9.652
   Gabitzsch ES, 2015, ONCOTARGET, V6, P31344, DOI 10.18632/oncotarget.5181
   Gabitzsch ES, 2010, CANCER IMMUNOL IMMUN, V59, P1131, DOI 10.1007/s00262-010-0847-8
   Gabitzsch ES, 2014, J CLIN ONCOL, V32, DOI 10.1200/jco.2014.32.15_suppl.3093
   Gatti-Mays ME, 2020, ONCOLOGIST, V25, P479, DOI 10.1634/theoncologist.2019-0608
   Glue P, 2000, CLIN PHARMACOL THER, V68, P556, DOI 10.1067/mcp.2000.110973
   Guedan S, 2019, ANNU REV IMMUNOL, V37, P145, DOI 10.1146/annurev-immunol-042718-041407
   Gujar S, 2018, ONCOIMMUNOLOGY, V7, DOI 10.1080/2162402X.2018.1442169
   Hamid O, 2020, ONCOLOGIST, V25, pE423, DOI 10.1634/theoncologist.2019-0438
   Harrington KJ, 2015, EXPERT REV ANTICANC, V15, P1389, DOI 10.1586/14737140.2015.1115725
   Havunen R, 2017, MOL THER-ONCOLYTICS, V4, P77, DOI 10.1016/j.omto.2016.12.004
   Hodi FS, 2010, NEW ENGL J MED, V363, P711, DOI 10.1056/NEJMoa1003466
   Hollingsworth RE, 2019, NPJ VACCINES, V4, DOI 10.1038/s41541-019-0103-y
   HOLSTI LR, 1987, INT J RADIAT ONCOL, V13, P1161, DOI 10.1016/0360-3016(87)90189-1
   Huang JL, 2016, BIOMEDICINES, V4, DOI 10.3390/biomedicines4030023
   Jensen EH, 2014, HPB, V16, P131, DOI 10.1111/hpb.12086
   Kennedy LB, 2020, CA-CANCER J CLIN, V70, P86, DOI 10.3322/caac.21596
   Kirkwood JM, 2010, CLIN CANCER RES, V16, P1042, DOI 10.1158/1078-0432.CCR-09-2033
   Kochenderfer JN, 2010, BLOOD, V116, P4099, DOI 10.1182/blood-2010-04-281931
   Koski A, 2010, MOL THER, V18, P1874, DOI 10.1038/mt.2010.161
   Lang FF, 2018, J CLIN ONCOL, V36, P1419, DOI 10.1200/JCO.2017.75.8219
   LaRocca CJ, 2018, CLIN TRANSL MED, V7, DOI 10.1186/s40169-018-0214-5
   LaRocca CJ, 2015, SURGERY, V157, P888, DOI 10.1016/j.surg.2015.01.006
   Lee CS, 2017, GENES DIS, V4, P43, DOI 10.1016/j.gendis.2017.04.001
   Lee Sylvia, 2011, Cancers (Basel), V3, P3856, DOI 10.3390/cancers3043856
   Li D, 2019, SIGNAL TRANSDUCT TAR, V4, DOI 10.1038/s41392-019-0070-9
   LI Z, 2019, J IMMUNOTHER CANC S1, V7, P283, DOI DOI 10.1186/s40425-019-0764-0
   Liu L, 2019, MEDICINE, V98, DOI 10.1097/MD.0000000000015875
   Lubaroff DM, 2012, CANCER RES, V72, DOI 10.1158/1538-7445.AM2012-2692
   Lubaroff DM, 2006, HUM GENE THER, V17, P220, DOI 10.1089/hum.2006.17.220
   Melero I, 2014, NAT REV CLIN ONCOL, V11, P509, DOI 10.1038/nrclinonc.2014.111
   Morse MA, 2013, CANCER IMMUNOL IMMUN, V62, P1293, DOI 10.1007/s00262-013-1400-3
   Newick K, 2016, MOL THER-ONCOLYTICS, V3, DOI 10.1038/mto.2016.6
   Niemann J, 2019, NAT COMMUN, V10, DOI 10.1038/s41467-019-11137-5
   Nishio N, 2014, CANCER RES, V74, P5195, DOI 10.1158/0008-5472.CAN-14-0697
   Nukui Y, 2000, AM J SURG, V179, P367, DOI 10.1016/S0002-9610(00)00369-X
   Nwanegbo E, 2004, CLIN DIAGN LAB IMMUN, V11, P351, DOI 10.1128/CDLI.11.2.351-357.2004
   Osada T, 2009, CANCER GENE THER, V16, P673, DOI 10.1038/cgt.2009.17
   Picozzi Vincent J, 2004, Surg Oncol Clin N Am, V13, P663, DOI 10.1016/j.soc.2004.06.002
   Picozzi VJ, 2003, AM J SURG, V185, P476, DOI 10.1016/S0002-9610(03)00051-5
   Pol JG, 2018, ONCOLYTIC VIROTHER, V7, P117, DOI 10.2147/OV.S154494
   Porter DL, 2011, NEW ENGL J MED, V365, P725, DOI 10.1056/NEJMoa1103849
   Raja J, 2018, J IMMUNOTHER CANCER, V6, DOI 10.1186/s40425-018-0458-z
   Rajani K, 2016, MOL THER, V24, P166, DOI 10.1038/mt.2015.156
   Ranki T, 2016, J IMMUNOTHER CANCER, V4, DOI 10.1186/s40425-016-0121-5
   Rehman H, 2016, J IMMUNOTHER CANCER, V4, DOI 10.1186/s40425-016-0158-5
   Ribas A, 2007, ONCOLOGIST, V12, P873, DOI 10.1634/theoncologist.12-7-873
   Ribas A, 2018, CELL, V174, P1031, DOI 10.1016/j.cell.2018.07.035
   Riley RS, 2019, NAT REV DRUG DISCOV, V18, P175, DOI 10.1038/s41573-018-0006-z
   Robert-Guroff M, 2007, CURR OPIN BIOTECH, V18, P546, DOI 10.1016/j.copbio.2007.10.010
   Roy S, 1998, J VIROL, V72, P6875, DOI 10.1128/JVI.72.8.6875-6879.1998
   Salzwedel Amanda O, 2018, Oncotarget, V9, P18041, DOI 10.18632/oncotarget.24710
   Sangro B, 2004, J CLIN ONCOL, V22, P1389, DOI 10.1200/JCO.2004.04.059
   Santos JM, 2020, METHOD ENZYMOL, V635, P205, DOI 10.1016/bs.mie.2019.05.043
   Santos JM, 2018, MOL THER, V26, P2243, DOI 10.1016/j.ymthe.2018.06.001
   Sato-Dahlman M, 2018, CURR CANCER DRUG TAR, V18, P153, DOI 10.2174/1568009617666170222123925
   Schmidt J, 2006, CANCER IMMUNOL IMMUN, V55, P1396, DOI 10.1007/s00262-006-0140-z
   Shaw AR, 2017, MOL THER, V25, P6
   Shenk T., 1996, FIELDS VIROLOGY, V2, P2111
   Siurala M, 2016, MOL THER, V24, P1435, DOI 10.1038/mt.2016.137
   Tagliaferri P, 2005, CANCER IMMUNOL IMMUN, V54, P1, DOI 10.1007/s00262-004-0549-1
   Tahtinen S, 2015, PLOS ONE, V10, DOI 10.1371/journal.pone.0131242
   TALPAZ M, 1992, CANCER RES, V52, P1087
   Tanoue K, 2017, CANCER RES, V77, P2040, DOI 10.1158/0008-5472.CAN-16-1577
   Thompson JA, 2018, J NATL COMPR CANC NE, V16, P594, DOI 10.6004/jnccn.2018.0047
   Vogels R, 2003, J VIROL, V77, P8263, DOI 10.1128/JVI.77.15.8263-8271.2003
   Wang PJ, 2017, NAT COMMUN, V8, DOI 10.1038/s41467-017-01385-8
   Watanabe K, 2018, JCI INSIGHT, V3, DOI 10.1172/jci.insight.99573
   Wieking BG, 2012, CANCER GENE THER, V19, P667, DOI 10.1038/cgt.2012.55
   Wing A, 2018, CANCER IMMUNOL RES, V6, P605, DOI 10.1158/2326-6066.CIR-17-0314
   Wolchok JD, 2013, ANN NY ACAD SCI, V1291, P1, DOI 10.1111/nyas.12180
   Wold WSM, 2013, CURR GENE THER, V13, P421
   Ylosmaki E, 2020, CURR OPIN BIOTECH, V65, P25, DOI 10.1016/j.copbio.2019.11.016
   Yu F, 2014, MOL THER, V22, P102, DOI 10.1038/mt.2013.240
   Zhang KL, 2019, ONCOTARGETS THER, V12, P6515, DOI 10.2147/OTT.S203638
NR 104
TC 7
Z9 7
U1 1
U2 4
PU MDPI
PI BASEL
PA ST ALBAN-ANLAGE 66, CH-4052 BASEL, SWITZERLAND
EI 2072-6694
J9 CANCERS
JI Cancers
PD MAY
PY 2020
VL 12
IS 5
AR 1295
DI 10.3390/cancers12051295
PG 18
WC Oncology
SC Oncology
GA LW6HT
UT WOS:000539246000236
PM 32455560
OA gold, Green Published
DA 2021-10-28
ER

PT J
AU Zhang, M
   Kim, JA
   Huang, AYC
AF Zhang, Mei
   Kim, Julian A.
   Huang, Alex Yee-Chen
TI Optimizing Tumor Microenvironment for Cancer immunotherapy:
   beta-Glucan-Based Nanoparticles
SO FRONTIERS IN IMMUNOLOGY
LA English
DT Review
DE cancer immunotherapy; tumor microenvironment; immune modulator;
   beta-glucan; beta-glucan-based nanoparticle
ID REGULATORY T-CELLS; RECEPTOR-TYPE 3; ANTITUMOR IMMUNITY;
   SUPPRESSOR-CELLS; PROINFLAMMATORY CYTOKINES; IMMUNOSUPPRESSIVE CELLS;
   INFLAMMATORY RESPONSES; NEUTROPHIL CHEMOTAXIS; DENDRITIC CELLS; LECTIN
   SITE
AB Immunotherapy is revolutionizing cancer treatment. Recent clinical success with immune checkpoint inhibitors, chimeric antigen receptor T-cell therapy, and adoptive immune cellular therapies has generated excitement and new hopes for patients and investigators. However, clinically efficacious responses to cancer immunotherapy occur only in a minority of patients. One reason is the tumor microenvironment (TME), which potently inhibits the generation and delivery of optimal antitumor immune responses. As our understanding of TME continues to grow, strategies are being developed to change the TME toward one that augments the emergence of strong antitumor immunity. These strategies include eliminating tumor bulk to provoke the release of tumor antigens, using adjuvants to enhance antigen-presenting cell function, and employ agents that enhance immune cell effector activity. This article reviews the development of beta-glucan and beta-glucan-based nanoparticles as immune modulators of TME, as well as their potential benefit and future therapeutic applications. Cell-wall beta-glucans from natural sources including plant, fungi, and bacteria are molecules that adopt pathogen-associated molecular pattern (PAMP) known to target specific receptors on immune cell subsets. Emerging data suggest that the TME can be actively manipulated by beta-glucans and their related nanoparticles. In this review, we discuss the mechanisms of conditioning TME using beta-glucan and beta-glucan-based nanoparticles, and how this strategy enables future design of optimal combination cancer immunotherapies.
C1 [Zhang, Mei; Kim, Julian A.; Huang, Alex Yee-Chen] Case Western Reserve Univ, Dept Biomed Engn, Cleveland, OH 44106 USA.
   [Zhang, Mei; Kim, Julian A.; Huang, Alex Yee-Chen] Case Comprehens Canc Ctr, Cleveland, OH 44106 USA.
   [Zhang, Mei; Kim, Julian A.] Univ Hosp Cleveland, Seidman Canc Ctr, Cleveland, OH 44106 USA.
   [Kim, Julian A.] Case Western Reserve Univ, Sch Med, Dept Surg, Div Surg Oncol, Cleveland, OH 44106 USA.
   [Huang, Alex Yee-Chen] Case Western Reserve Univ, Sch Med, Dept Pediat, Div Pediat Hematol Oncol, Cleveland, OH 44106 USA.
RP Zhang, M; Kim, JA; Huang, AYC (corresponding author), Case Western Reserve Univ, Dept Biomed Engn, Cleveland, OH 44106 USA.; Zhang, M; Kim, JA; Huang, AYC (corresponding author), Case Comprehens Canc Ctr, Cleveland, OH 44106 USA.; Zhang, M; Kim, JA (corresponding author), Univ Hosp Cleveland, Seidman Canc Ctr, Cleveland, OH 44106 USA.; Kim, JA (corresponding author), Case Western Reserve Univ, Sch Med, Dept Surg, Div Surg Oncol, Cleveland, OH 44106 USA.; Huang, AYC (corresponding author), Case Western Reserve Univ, Sch Med, Dept Pediat, Div Pediat Hematol Oncol, Cleveland, OH 44106 USA.
EM mxz128@case.edu; julian.kim@uhhospitals.org; alex.y.huang@case.edu
FU VeloSano Cancer Research Award; NIHUnited States Department of Health &
   Human ServicesNational Institutes of Health (NIH) - USA [R21CA218790,
   R03CA219725]; St. Baldrick's Foundation; Harrington Discovery Institute;
   Keira Kilbane Cancer Discovery Fund; Errol's Cancer Discovery Fund;
   Steven G. AYA Cancer Research Fund; Theresia G. and Stuart F. Kline
   Family Foundation; Risman Family Foundation; Chuck and Char Fowler
   Family Foundation AYA Initiative; NATIONAL CANCER INSTITUTEUnited States
   Department of Health & Human ServicesNational Institutes of Health (NIH)
   - USANIH National Cancer Institute (NCI) [R21CA218790, R03CA219725]
   Funding Source: NIH RePORTER
FX This work is supported by the following funding sources: VeloSano Cancer
   Research Award (MZ and JK), NIH R21CA218790 (AH), NIH R03CA219725 (AH),
   St. Baldrick's Foundation (AYA), Harrington Discovery Institute (AH),
   Keira Kilbane Cancer Discovery Fund (AH), Errol's Cancer Discovery Fund
   (AH), Steven G. AYA Cancer Research Fund (AH), the Theresia G. and
   Stuart F. Kline Family Foundation (AH), The Risman Family Foundation
   (AH), and Chuck and Char Fowler Family Foundation AYA Initiative (AH).
CR Ahmadzadeh M, 2009, BLOOD, V114, P1537, DOI 10.1182/blood-2008-12-195792
   Alderson KL, 2013, CANCER IMMUNOL IMMUN, V62, P665, DOI 10.1007/s00262-012-1372-8
   Ali MF, 2015, J IMMUNOL, V195, P5318, DOI 10.4049/jimmunol.1500559
   Alizadeh D, 2014, CANCER RES, V74, P2663, DOI 10.1158/0008-5472.CAN-14-0301
   Alizadeh D, 2014, CANCER RES, V74, P104, DOI 10.1158/0008-5472.CAN-13-1545
   ARUFFO A, 1987, P NATL ACAD SCI USA, V84, P8573, DOI 10.1073/pnas.84.23.8573
   Ascierto PA, 2015, EBIOMEDICINE, V2, P92, DOI 10.1016/j.ebiom.2015.01.011
   Baldwin KT, 2015, P NATL ACAD SCI USA, V112, P2581, DOI 10.1073/pnas.1423221112
   Beavis PA, 2015, IMMUNOTHERAPY-UK, V7, P499, DOI [10.2217/IMT.15.16, 10.2217/imt.15.16]
   Bohn JA, 1995, CARBOHYD POLYM, V28, P3, DOI 10.1016/0144-8617(95)00076-3
   Bose N, 2013, FRONT IMMUNOL, V4, DOI 10.3389/fimmu.2013.00230
   Butler Taylor, 2015, P T, V40, P191
   CAIN JA, 1987, COMPLEMENT INFLAMMAT, V4, P75, DOI 10.1159/000463011
   Callahan MK, 2013, J LEUKOCYTE BIOL, V94, P41, DOI 10.1189/jlb.1212631
   CAMERINI D, 1991, J IMMUNOL, V147, P3165
   Chan GCF, 2009, J HEMATOL ONCOL, V2, DOI 10.1186/1756-8722-2-25
   Chen LP, 2015, J CLIN INVEST, V125, P3384, DOI 10.1172/JCI80011
   Chi YW, 2006, J IMMUNOTHER, V29, P367, DOI 10.1097/01.cji.0000199198.43587.ba
   Cohen CJ, 2015, J CLIN INVEST, V125, P3981, DOI 10.1172/JCI82416
   Cole C, 2005, NAT MED, V11, P1073, DOI 10.1038/nm1297
   Curran MA, 2010, P NATL ACAD SCI USA, V107, P4275, DOI 10.1073/pnas.0915174107
   Daou C, 2012, COMPR REV FOOD SCI F, V11, P355, DOI 10.1111/j.1541-4337.2012.00189.x
   DARIAVACH P, 1988, EUR J IMMUNOL, V18, P1901, DOI 10.1002/eji.1830181206
   Dilek N, 2012, FRONT IMMUNOL, V3, DOI 10.3389/fimmu.2012.00208
   Egen JG, 2002, IMMUNITY, V16, P23, DOI 10.1016/S1074-7613(01)00259-X
   EZEKOWITZ RAB, 1984, J EXP MED, V159, P244, DOI 10.1084/jem.159.1.244
   Gantner BN, 2003, J EXP MED, V197, P1107, DOI 10.1084/jem.20021787
   Goodridge HS, 2011, NATURE, V472, P471, DOI 10.1038/nature10071
   Gough MJ, 2012, IMMUNOLOGY, V136, P437, DOI 10.1111/j.1365-2567.2012.03600.x
   Grosso Joseph F, 2013, Cancer Immun, V13, P5
   Gu T, 2010, CANCER RES, V70, P129, DOI 10.1158/0008-5472.CAN-09-3170
   Guiducci C, 2005, CANCER RES, V65, P3437, DOI 10.1158/0008-5472.CAN-04-4262
   Hernanz-Falcon P, 2009, EUR J IMMUNOL, V39, P507, DOI 10.1002/eji.200838687
   Hoelzinger DB, 2010, J IMMUNOL, V184, P6833, DOI 10.4049/jimmunol.0904084
   Hong F, 2004, J IMMUNOL, V173, P797, DOI 10.4049/jimmunol.173.2.797
   Hong F, 2003, CANCER RES, V63, P9023
   Hori S, 2003, SCIENCE, V299, P1057, DOI 10.1126/science.1079490
   Huang H, 2004, INT J CANCER, V109, P817, DOI 10.1002/ijc.20043
   Huang HB, 2009, INFECT IMMUN, V77, P1774, DOI 10.1128/IAI.00086-09
   Hutloff A, 1999, NATURE, V397, P263, DOI 10.1038/16717
   ISHIDA Y, 1992, EMBO J, V11, P3887, DOI 10.1002/j.1460-2075.1992.tb05481.x
   Jackson HJ, 2016, NAT REV CLIN ONCOL, V13, P370, DOI 10.1038/nrclinonc.2016.36
   John LB, 2012, CANCER RES, V72, P1651, DOI 10.1158/0008-5472.CAN-11-2788
   Kim JW, 2014, ONCOLOGY-NY, V28, P15
   Ko HJ, 2007, CANCER RES, V67, P7477, DOI 10.1158/0008-5472.CAN-06-4639
   Kodumudi KN, 2010, CLIN CANCER RES, V16, P4583, DOI 10.1158/1078-0432.CCR-10-0733
   Koido S, 2013, WORLD J GASTROENTERO, V19, P8531, DOI 10.3748/wjg.v19.i46.8531
   Kollar R, 1997, J BIOL CHEM, V272, P17762, DOI 10.1074/jbc.272.28.17762
   Kushner BH, 2014, CLIN CANCER RES, V20, P1375, DOI 10.1158/1078-0432.CCR-13-1012
   KWON BS, 1989, P NATL ACAD SCI USA, V86, P1963, DOI 10.1073/pnas.86.6.1963
   Lattimer JM, 2010, NUTRIENTS, V2, P1266, DOI 10.3390/nu2121266
   LATZA U, 1994, EUR J IMMUNOL, V24, P677, DOI 10.1002/eji.1830240329
   Le DT, 2012, CANCER RES, V72, P3439, DOI 10.1158/0008-5472.CAN-11-3912
   Li B, 2007, CANCER RES, V67, P7421, DOI 10.1158/0008-5472.CAN-07-1465
   Li B, 2007, CLIN IMMUNOL, V124, P170, DOI 10.1016/j.clim.2007.05.002
   Li J, 2011, MOL THER, V19, P650, DOI 10.1038/mt.2010.312
   Ling GS, 2014, NAT COMMUN, V5, DOI 10.1038/ncomms4039
   Lizotte PH, 2016, NAT NANOTECHNOL, V11, P295, DOI [10.1038/NNANO.2015.292, 10.1038/nnano.2015.292]
   Lu YC, 2016, SEMIN IMMUNOL, V28, P22, DOI 10.1016/j.smim.2015.11.002
   MAEDA YY, 1988, CANCER RES, V48, P671
   Mahoney KM, 2015, CLIN THER, V37, P764, DOI 10.1016/j.clinthera.2015.02.018
   McCarthy Edward F, 2006, Iowa Orthop J, V26, P154
   Mellman I, 2011, NATURE, V480, P480, DOI 10.1038/nature10673
   Michels T, 2012, J IMMUNOTOXICOL, V9, P292, DOI 10.3109/1547691X.2011.642418
   Miyara M, 2015, P NATL ACAD SCI USA, V112, P7225, DOI 10.1073/pnas.1508224112
   Miyara M, 2009, IMMUNITY, V30, P899, DOI 10.1016/j.immuni.2009.03.019
   Modak S, 2005, LEUKEMIA RES, V29, P679, DOI 10.1016/j.leukres.2004.10.008
   Molon B, 2011, J EXP MED, V208, P1949, DOI 10.1084/jem.20101956
   Monney L, 2002, NATURE, V415, P536, DOI 10.1038/415536a
   Morales JK, 2009, CANCER IMMUNOL IMMUN, V58, P941, DOI 10.1007/s00262-008-0609-z
   Municio C, 2013, PLOS ONE, V8, DOI 10.1371/journal.pone.0062016
   Muta T, 2006, CURR PHARM DESIGN, V12, P4155, DOI 10.2174/138161206778743529
   Nishikawa H, 2010, INT J CANCER, V127, P759, DOI 10.1002/ijc.25429
   Nishino M, 2017, NAT REV CLIN ONCOL, V14, P655, DOI 10.1038/nrclinonc.2017.88
   Nisini R, 2007, J LEUKOCYTE BIOL, V82, P1136, DOI 10.1189/jlb.0307160
   Noy R, 2014, IMMUNITY, V41, P49, DOI 10.1016/j.immuni.2014.06.010
   Osorio F, 2008, EUR J IMMUNOL, V38, P3274, DOI 10.1002/eji.200838950
   Pardoll DM, 2012, NAT REV CANCER, V12, P252, DOI 10.1038/nrc3239
   Park J, 2012, NAT MATER, V11, P895, DOI [10.1038/NMAT3355, 10.1038/nmat3355]
   Pere H, 2011, BLOOD, V118, P4853, DOI 10.1182/blood-2011-01-329656
   Qi CJ, 2011, BLOOD, V117, P6825, DOI 10.1182/blood-2011-02-339812
   Qiu X, 2017, J IMMUNOTHER CANCER, V5, P86, DOI [10.1186/2051-1426-2-S3-P191, DOI 10.1186/2051-1426-2-S3-P191]
   Quail DF, 2013, NAT MED, V19, P1423, DOI 10.1038/nm.3394
   Rice PJ, 2005, J PHARMACOL EXP THER, V314, P1079, DOI 10.1124/jpet.105.085415
   Rice PJ, 2004, INT IMMUNOPHARMACOL, V4, P1209, DOI 10.1016/j.intimp.2004.05.013
   Rosenberg SA, 2011, CLIN CANCER RES, V17, P4550, DOI 10.1158/1078-0432.CCR-11-0116
   Ross GD, 1999, IMMUNOPHARMACOLOGY, V42, P61, DOI 10.1016/S0162-3109(99)00013-2
   ROSS GD, 1987, COMPLEMENT INFLAMMAT, V4, P61, DOI 10.1159/000463010
   RUSSELL DG, 1988, J EXP MED, V168, P279, DOI 10.1084/jem.168.1.279
   Samuelsen ABC, 2014, MOL NUTR FOOD RES, V58, P183, DOI 10.1002/mnfr.201300338
   Sandvik A, 2007, CLIN EXP IMMUNOL, V148, P168, DOI 10.1111/j.1365-2249.2006.03320.x
   Sharma MD, 2009, BLOOD, V113, P6102, DOI 10.1182/blood-2008-12-195354
   Shevchenko I, 2013, INT J CANCER, V133, P98, DOI 10.1002/ijc.27990
   Shimizu J, 1999, J IMMUNOL, V163, P5211
   Soto E, 2010, POLYMERS-BASEL, V2, P681, DOI 10.3390/polym2040681
   Soto ER, 2012, J DRUG DELIV, V2012, DOI 10.1155/2012/143524
   Stewart TJ, 2011, CANCER METAST REV, V30, P125, DOI 10.1007/s10555-011-9280-5
   Stier H, 2014, NUTR J, V13, DOI 10.1186/1475-2891-13-38
   Sugikawa K, 2008, LANGMUIR, V24, P13270, DOI 10.1021/la802211q
   Suzuki S, 2016, JPN J CLIN ONCOL, V46, P191, DOI 10.1093/jjco/hyv201
   TANI M, 1993, ANTICANCER RES, V13, P1773
   Thornton BP, 1996, J IMMUNOL, V156, P1235
   Tomita M, 2009, BIOL PHARM BULL, V32, P1295, DOI 10.1248/bpb.32.1295
   TRIEBEL F, 1990, J EXP MED, V171, P1393, DOI 10.1084/jem.171.5.1393
   Vannucci L, 2013, INT J ONCOL, V43, P357, DOI 10.3892/ijo.2013.1974
   Vetvicka V, 1999, CLIN EXP IMMUNOL, V115, P229, DOI 10.1046/j.1365-2249.1999.00800.x
   Vetvicka V, 1996, J CLIN INVEST, V98, P50, DOI 10.1172/JCI118777
   Vetvicka V, 2013, ANN TRANSL MED, V1, DOI 10.3978/j.issn.2305-5839.2013.07.01
   Vignali DAA, 2008, NAT REV IMMUNOL, V8, P523, DOI 10.1038/nri2343
   Wang L, 2011, J CLIN INVEST, V121, P2371, DOI 10.1172/JCI45559
   Xin H, 2009, CANCER RES, V69, P2506, DOI 10.1158/0008-5472.CAN-08-4323
   Yan J, 1999, J IMMUNOL, V163, P3045
   Yan J, 2000, IMMUNOPHARMACOLOGY, V46, P39, DOI 10.1016/S0162-3109(99)00157-5
   Yan L, 2014, MATER RES EXPRESS, V1, DOI 10.1088/2053-1591/1/2/025007
   Zeisberger SM, 2006, BRIT J CANCER, V95, P272, DOI 10.1038/sj.bjc.6603240
   Zen K, 2002, J IMMUNOL, V169, P5270, DOI 10.4049/jimmunol.169.9.5270
   Zhang L, 2008, CLIN IMMUNOL, V129, P219, DOI 10.1016/j.clim.2008.07.013
   Zhang L, 2011, MOL THER, V19, P751, DOI 10.1038/mt.2010.313
   Zhang M, 2015, CANCER GENE THER, V22, P463, DOI 10.1038/cgt.2015.42
   Zhang M, 2018, ONCOIMMUNOLOGY, V7, DOI 10.1080/2162402X.2017.1387347
   Zhang M, 2012, INT J BIOCHEM CELL B, V44, P914, DOI 10.1016/j.biocel.2012.02.018
NR 121
TC 31
Z9 33
U1 7
U2 27
PU FRONTIERS MEDIA SA
PI LAUSANNE
PA PO BOX 110, EPFL INNOVATION PARK, BUILDING I, LAUSANNE, 1015,
   SWITZERLAND
SN 1664-3224
J9 FRONT IMMUNOL
JI Front. Immunol.
PD FEB 26
PY 2018
VL 9
AR 341
DI 10.3389/fimmu.2018.00341
PG 14
WC Immunology
SC Immunology
GA FX4TI
UT WOS:000426070700002
PM 29535722
OA gold, Green Published
DA 2021-10-28
ER

PT J
AU Barenwaldt, A
   Laubli, H
AF Barenwaldt, Anne
   Laubli, Heinz
TI The sialoglycan-Siglec glyco-immune checkpoint - a target for improving
   innate and adaptive anti-cancer immunity
SO EXPERT OPINION ON THERAPEUTIC TARGETS
LA English
DT Review
DE Immune checkpoint; sialic acid; T cell; tumor-associated macrophage; NK
   cell
ID SIALYL-TN ANTIGEN; ADHESION MOLECULE CD22; HUMAN PERIPHERAL-BLOOD;
   LIGAND-BINDING DOMAIN; HUMAN MAST-CELLS; LEWIS-X ANTIGEN; INHIBITORY
   RECEPTOR; SIALOSYL-TN; DENDRITIC CELLS; GROUP-B
AB Introduction: During cancer progression, tumor cells develop several mechanisms to prevent killing and to shape the immune system into a tumor-promoting environment. One of such regulatory mechanism is the overexpression of sialic acid (Sia) on carbohydrates of proteins and lipids on tumor cells. Sia-containing glycans or sialoglycans were shown to inhibit immune effector functions of NK cells and T cells by engaging inhibitory Siglec receptors on the surface of these cells. They can also modulate the differentiation of myeloid cells into tumor-promoting M2 macrophages. Areas covered: We review the role of sialoglycans in cancer and introduce the Siglecs, their expression on different immune cells and their interaction with cancer-associated sialoglycans. The targeting of this sialoglycan-Siglec glyco-immune checkpoint is discussed along with potential therapeutic approaches. Pubmed was searched for publications on Siglecs, sialic acid, and cancer. Expert opinion: The targeting of sialoglycan-Siglec interactions has become a major focus in cancer research. New approaches have been developed that directly target sialic acids in tumor lesions. Targeted sialidases that cleave sialic acid specifically in the tumor, have already shown efficacy; efforts targeting the sialoglycan-Siglec pathway for improvement of CAR T cell therapy are ongoing. The sialoglycan-Siglec immune checkpoint is a promising new target for cancer immunotherapy.
C1 [Laubli, Heinz] Univ Hosp Basel, Dept Biomed, Div Med Oncol, Petersgraben 4, CH-4031 Basel, Switzerland.
   [Laubli, Heinz] Univ Hosp Basel, Dept Biomed, Lab Canc Immunotherapy, Petersgraben 4, CH-4031 Basel, Switzerland.
RP Laubli, H (corresponding author), Univ Hosp Basel, Dept Biomed, Div Med Oncol, Petersgraben 4, CH-4031 Basel, Switzerland.; Laubli, H (corresponding author), Univ Hosp Basel, Dept Biomed, Lab Canc Immunotherapy, Petersgraben 4, CH-4031 Basel, Switzerland.
EM heinz.laeubli@unibas.ch
FU Goldschmidt-Jacobson Foundation; Swiss National Science Foundation
   [SNSF]Swiss National Science Foundation (SNSF) [310030-184720];
   Schoenmakers-Muller Foundation; Cancer League of Basel (KlBB)
FX The work of the authors was supported by funding from the
   Goldschmidt-Jacobson Foundation, the Swiss National Science Foundation
   [SNSF grant #310030-184720]; the Schoenmakers-Muller Foundation and the
   Cancer League of Basel (KlBB).
CR Ali SR, 2014, J EXP MED, V211, P1231, DOI 10.1084/jem.20131853
   Andersson KB, 1996, EUR J IMMUNOL, V26, P3170, DOI 10.1002/eji.1830261250
   Ando M, 2008, BIOCHEM BIOPH RES CO, V369, P878, DOI 10.1016/j.bbrc.2008.02.111
   Angata T, 2002, CHEM REV, V102, P439, DOI 10.1021/cr000407m
   Angata T, 2000, J BIOL CHEM, V275, P22127, DOI 10.1074/jbc.M002775200
   Angata T, 2002, J BIOL CHEM, V277, P24466, DOI 10.1074/jbc.M202833200
   Angata T, 2007, GLYCOBIOLOGY, V17, P838, DOI 10.1093/glycob/cwm049
   Angata T, 2018, FRONT IMMUNOL, V9, DOI 10.3389/fimmu.2018.02885
   BAGSHAWE KD, 1968, NATURE, V218, P1254, DOI 10.1038/2181254a0
   Bandala-Sanchez E, 2013, NAT IMMUNOL, V14, P741, DOI 10.1038/ni.2610
   Barkal AA, 2019, NATURE, V572, P392, DOI 10.1038/s41586-019-1456-0
   Bax M, 2011, INFECT IMMUN, V79, P2681, DOI 10.1128/IAI.00009-11
   Beatson R, 2016, NAT IMMUNOL, V17, P1273, DOI 10.1038/ni.3552
   Beatson R, 2015, PLOS ONE, V10, DOI 10.1371/journal.pone.0125994
   BEKESI JG, 1972, J NATL CANCER I, V49, P107
   BEKESI JG, 1971, CANCER RES, V31, P2130
   Belisle JA, 2010, MOL CANCER, V9, DOI 10.1186/1476-4598-9-118
   Blasius A, 2004, BLOOD, V103, P4201, DOI 10.1182/blood-2003-09-3108
   Blasius AL, 2006, BLOOD, V107, P2474, DOI 10.1182/blood-2005-09-3746
   Blixt O, 2003, J BIOL CHEM, V278, P31007, DOI 10.1074/jbc.M304331200
   Boligan KF, 2015, CELL MOL LIFE SCI, V72, P1231, DOI 10.1007/s00018-014-1799-5
   Bornhofft KF, 2018, DEV COMP IMMUNOL, V86, P219, DOI 10.1016/j.dci.2018.05.008
   Bournazos S, 2017, ANNU REV IMMUNOL, V35, P285, DOI 10.1146/annurev-immunol-051116-052433
   Boyd CR, 2009, J IMMUNOL, V183, P7703, DOI 10.4049/jimmunol.0902780
   Brinkman-Van der Linden ECM, 2000, J BIOL CHEM, V275, P8625, DOI 10.1074/jbc.275.12.8625
   Brinkman-Vand der Linden ECM, 2003, MOL CELL BIOL, V23, P4199, DOI 10.1128/MCB.23.12.4199-4206.2003
   Bull C, 2018, CANCER RES, V78, P3574, DOI 10.1158/0008-5472.CAN-17-3376
   Bull C, 2015, ACS NANO, V9, P733, DOI 10.1021/nn5061964
   BURCHELL J, 1993, EPITHELIAL CELL BIOL, V2, P155
   Burchell J, 1999, GLYCOBIOLOGY, V9, P1307, DOI 10.1093/glycob/9.12.1307
   Cao H, 2008, EUR J IMMUNOL, V38, P2303, DOI 10.1002/eji.200738078
   CAO Y, 1995, CANCER-AM CANCER SOC, V76, P1700, DOI 10.1002/1097-0142(19951115)76:10<1700::AID-CNCR2820761005>3.0.CO;2-Z
   Carlin AF, 2009, J EXP MED, V206, P1691, DOI 10.1084/jem.20090691
   Carlin AF, 2009, BLOOD, V113, P3333, DOI 10.1182/blood-2008-11-187302
   Chang YC, 2014, GLYCOBIOLOGY, V24, P818, DOI 10.1093/glycob/cwu067
   Cheng ML, 2015, SCI REP, V17, P5
   CHERESH DA, 1984, SCIENCE, V225, P844, DOI 10.1126/science.6206564
   CHERESH DA, 1984, J BIOL CHEM, V259, P7453
   Cheung IY, 2006, INT J CANCER, V119, P152, DOI 10.1002/ijc.21789
   CHING CK, 1993, GUT, V34, P1722, DOI 10.1136/gut.34.12.1722
   Chong YK, 2016, JNCI-J NATL CANCER I, V108, DOI 10.1093/jnci/djv326
   Cohen EN, 2019, BREAST CANCER RES TR, V176, P545, DOI 10.1007/s10549-019-05258-0
   Collins BE, 2006, NAT IMMUNOL, V7, P199, DOI 10.1038/ni1283
   Cornelissen LAM, 2019, INT J CANCER, V144, P2290, DOI 10.1002/ijc.32084
   Cornish AL, 1998, BLOOD, V92, P2123, DOI 10.1182/blood.V92.6.2123.418k20_2123_2132
   Crocker PR, 2007, NAT REV IMMUNOL, V7, P255, DOI 10.1038/nri2056
   Deng LQ, 2013, BIOPOLYMERS, V99, P650, DOI 10.1002/bip.22314
   Ding C, 2007, PLOS ONE, V2, DOI 10.1371/journal.pone.0000997
   Ding YY, 2016, NAT IMMUNOL, V17, P1167, DOI 10.1038/ni.3535
   Duan ST, 2019, J CLIN INVEST, V129, P1387, DOI 10.1172/JCI125456
   ENGEL P, 1995, J EXP MED, V181, P1581, DOI 10.1084/jem.181.4.1581
   Falco M, 1999, J EXP MED, V190, P793, DOI 10.1084/jem.190.6.793
   Feng YH, 2012, J ZHEJIANG UNIV-SC B, V13, P386, DOI 10.1631/jzus.B1100218
   Floyd H, 2000, J BIOL CHEM, V275, P861, DOI 10.1074/jbc.275.2.861
   Flucke U, 2001, ANTICANCER RES, V21, P2189
   Fong JJ, 2018, P NATL ACAD SCI USA, V115, P10410, DOI 10.1073/pnas.1804108115
   Fong JJ, 2015, EMBO J, V34, P2775, DOI 10.15252/embj.201591407
   Glavey SV, 2014, BLOOD, V124, P1765, DOI 10.1182/blood-2014-03-560862
   Gretschel S, 2003, ONCOLOGY-BASEL, V65, P139, DOI 10.1159/000072339
   Haas Q, 2019, CANCER IMMUNOL RES, V7, P707, DOI 10.1158/2326-6066.CIR-18-0505
   Han KJ, 1999, CYTOMETRY, V37, P178, DOI 10.1002/(SICI)1097-0320(19991101)37:3<178::AID-CYTO3>3.3.CO;2-Q
   Hartnell A, 2001, BLOOD, V97, P288, DOI 10.1182/blood.V97.1.288
   Hashiguchi Y, 2016, PATHOL ONCOL RES, V22, P501, DOI 10.1007/s12253-015-0030-9
   Hashimoto N, 2019, J BIOL CHEM, V294, P10833, DOI 10.1074/jbc.RA118.007083
   Heise T, 2019, J MED CHEM, V62, P1014, DOI 10.1021/acs.jmedchem.8b01757
   Hernandez-Caselles T, 2006, J LEUKOCYTE BIOL, V79, P46, DOI 10.1189/jlb.0205096
   Higuchi H, 2016, BIOSCI BIOTECH BIOCH, V80, P501, DOI 10.1080/09168451.2015.1104238
   Hills RK, 2014, LANCET ONCOL, V15, P986, DOI 10.1016/S1470-2045(14)70281-5
   Hoffmann A, 2007, NAT IMMUNOL, V8, P694, DOI 10.1038/ni1480
   Hudak JE, 2014, NAT CHEM BIOL, V10, P69, DOI [10.1038/NCHEMBIO.1388, 10.1038/nchembio.1388]
   Hutzler S, 2014, J IMMUNOL, V192, P5406, DOI 10.4049/jimmunol.1302875
   Ichikawa D, 2000, J SURG ONCOL, V75, P98, DOI 10.1002/1096-9098(200010)75:2<98::AID-JSO5>3.0.CO;2-R
   Ikehara Y, 2004, J BIOL CHEM, V279, P43117, DOI 10.1074/jbc.M403538200
   INOUE M, 1991, VIRCHOWS ARCH A, V418, P157, DOI 10.1007/BF01600291
   INOUE M, 1990, OBSTET GYNECOL, V75, P1032
   INOUE M, 1991, AM J CLIN PATHOL, V96, P711, DOI 10.1093/ajcp/96.6.711
   ITZKOWITZ SH, 1989, CANCER RES, V49, P197
   ITZKOWITZ SH, 1990, CANCER-AM CANCER SOC, V66, P1960, DOI 10.1002/1097-0142(19901101)66:9<1960::AID-CNCR2820660919>3.0.CO;2-X
   Izquierdo-Useros N, 2012, PLOS BIOL, V10, DOI 10.1371/journal.pbio.1001448
   Jabbour E, 2015, BLOOD, V125, P4010, DOI 10.1182/blood-2014-08-596403
   Jandus C, 2014, J CLIN INVEST, V124, P1810, DOI 10.1172/JCI65899
   JASS JR, 1995, J PATHOL, V176, P143, DOI 10.1002/path.1711760207
   Jellusova J, 2010, J IMMUNOL, V184, P3618, DOI 10.4049/jimmunol.0902711
   Jin L, 2002, J EXP MED, V195, P1199, DOI 10.1084/jem.20011796
   JOHNSTON WW, 1986, CANCER RES, V46, P6462
   Julien S, 2011, CANCER RES, V71, P7683, DOI 10.1158/0008-5472.CAN-11-1139
   Kannagi R, 2003, GLYCOCONJUGATE J, V20, P353, DOI 10.1023/B:GLYC.0000033631.35357.41
   Kelm S, 2002, J EXP MED, V195, P1207, DOI 10.1084/jem.20011783
   Kikly KK, 2000, J ALLERGY CLIN IMMUN, V105, P1093, DOI 10.1067/mai.2000.107127
   KOBAYASHI H, 1992, BRIT J CANCER, V66, P984, DOI 10.1038/bjc.1992.397
   Laubli H, 2014, J BIOL CHEM, V289, P33481, DOI 10.1074/jbc.M114.593129
   Laubli H, 2010, SEMIN CANCER BIOL, V20, P169, DOI 10.1016/j.semcancer.2010.04.005
   Lajaunias F, 2005, EUR J IMMUNOL, V35, P243, DOI 10.1002/eji.200425273
   Landig CS, 2019, EVOL APPL, V12, P337, DOI 10.1111/eva.12744
   Laubli H, 2014, P NATL ACAD SCI USA, V111, P14211, DOI 10.1073/pnas.1409580111
   Lencz T, 2013, NAT COMMUN, V4, DOI 10.1038/ncomms3739
   Ley K, 2007, NAT REV IMMUNOL, V7, P678, DOI 10.1038/nri2156
   Li FJ, 2019, PROTEIN CELL, V10, P550, DOI 10.1007/s13238-018-0597-5
   Li J, 2012, MED ONCOL, V29, P84, DOI 10.1007/s12032-010-9771-1
   Li N, 2001, J BIOL CHEM, V276, P28106, DOI 10.1074/jbc.M100467200
   Liu QQ, 2019, J EXP CLIN CANC RES, V16, P38
   Lizcano A, 2017, BLOOD, V129, P3100, DOI 10.1182/blood-2016-11-751636
   Lock K, 2004, IMMUNOBIOLOGY, V209, P199, DOI 10.1016/j.imbio.2004.04.007
   LOTTICH SC, 1985, BREAST CANCER RES TR, V6, P49, DOI 10.1007/BF01806010
   MA XC, 1993, EUR J CANCER, V29A, P1820, DOI 10.1016/0959-8049(93)90529-O
   Macauley MS, 2014, NAT REV IMMUNOL, V14, P653, DOI 10.1038/nri3737
   MacDonald KPA, 2002, BLOOD, V100, P4512, DOI 10.1182/blood-2001-11-0097
   MAGNANI JL, 1982, J BIOL CHEM, V257, P4365
   MANZI AE, 1990, J BIOL CHEM, V265, P8094
   Marth JD, 2008, NAT REV IMMUNOL, V8, P874, DOI 10.1038/nri2417
   McAuley EZ, 2012, PLOS ONE, V7, DOI 10.1371/journal.pone.0038172
   McMillan SJ, 2013, BLOOD, V121, P2084, DOI 10.1182/blood-2012-08-449983
   Mereiter S, 2019, CANCER CELL, V36, P6, DOI 10.1016/j.ccell.2019.06.006
   Meyer SJ, 2018, FRONT IMMUNOL, V9, DOI 10.3389/fimmu.2018.02820
   Miyazaki K, 2012, J IMMUNOL, V188, P4690, DOI 10.4049/jimmunol.1100605
   Mizrahi S, 2014, J ALLERGY CLIN IMMUN, V134, P230, DOI 10.1016/j.jaci.2014.03.031
   Muller J, 2015, J IMMUNOL, V195, P51, DOI 10.4049/jimmunol.1403139
   Munday J, 2001, BIOCHEM J, V355, P489, DOI 10.1042/0264-6021:3550489
   Munitz A, 2006, BLOOD, V107, P1996, DOI 10.1182/blood-2005-07-2926
   Munkley J, 2015, ONCOTARGET, V6, P34358, DOI 10.18632/oncotarget.6024
   MYERS RB, 1994, J UROLOGY, V152, P243, DOI 10.1016/S0022-5347(17)32870-7
   Nagala M, 2018, FRONT IMMUNOL, V8, DOI 10.3389/fimmu.2017.01926
   Nakagoe T, 2000, CAN J GASTROENTEROL, V14, P753, DOI 10.1155/2000/149851
   Nakagoe T, 2001, EUR J SURG ONCOL, V27, P731, DOI 10.1053/ejso.2001.1199
   Nakamori S, 1997, DIS COLON RECTUM, V40, P420, DOI 10.1007/BF02258386
   NAKAMORI S, 1993, CANCER RES, V53, P3632
   Nguyen DH, 2006, P NATL ACAD SCI USA, V103, P7765, DOI 10.1073/pnas.0510484103
   Nicoll G, 2003, EUR J IMMUNOL, V33, P1642, DOI 10.1002/eji.200323693
   Nicoll G, 1999, J BIOL CHEM, V274, P34089, DOI 10.1074/jbc.274.48.34089
   Nutku E, 2003, BLOOD, V101, P5014, DOI 10.1182/blood-2002-10-3058
   OGAWA H, 1992, HISTOCHEMISTRY, V97, P311, DOI 10.1007/BF00270031
   Ogawa H, 1996, GYNECOL OBSTET INVES, V41, P278, DOI 10.1159/000292284
   Ogawa J, 1996, CANCER RES, V56, P325
   OGAWA J, 1995, ANN THORAC SURG, V59, P412, DOI 10.1016/0003-4975(94)00866-6
   Ogawa T, 2017, ONCOTARGET, V8, P112550, DOI 10.18632/oncotarget.22545
   OKeefe TL, 1996, SCIENCE, V274, P798, DOI 10.1126/science.274.5288.798
   Okerblom J, 2017, CHEMBIOCHEM, V18, P1155, DOI 10.1002/cbic.201700077
   Otipoby KL, 1996, NATURE, V384, P634, DOI 10.1038/384634a0
   Padler-Karavani V, 2014, FASEB J, V28, P1280, DOI 10.1096/fj.13-241497
   Pagan JD, 2018, CELL, V172, P564, DOI 10.1016/j.cell.2017.11.041
   Patil SA, 2014, GLYCOCONJUGATE J, V31, P509, DOI 10.1007/s10719-014-9548-4
   Pearce OMT, 2016, GLYCOBIOLOGY, V26, P111, DOI 10.1093/glycob/cwv097
   Perdicchio M, 2016, ONCOTARGET, V7, P8771, DOI 10.18632/oncotarget.6822
   Perdicchio M, 2016, P NATL ACAD SCI USA, V113, P3329, DOI 10.1073/pnas.1507706113
   POWELL LD, 1993, J BIOL CHEM, V268, P7019
   POWELL LD, 1994, J BIOL CHEM, V269, P10628
   Recchi MA, 1998, CANCER RES, V58, P4066
   Reineks EZ, 2009, CYTOM PART B-CLIN CY, V76B, P237, DOI 10.1002/cyto.b.20469
   Rempel H, 2008, PLOS ONE, V3, DOI 10.1371/journal.pone.0001967
   Rillahan CD, 2012, NAT CHEM BIOL, V8, P661, DOI [10.1038/nchembio.999, 10.1038/NCHEMBIO.999]
   Rodriguez E, 2018, NAT REV IMMUNOL, V18, P204, DOI 10.1038/nri.2018.3
   Rogler G, 1998, CLIN EXP IMMUNOL, V112, P205
   Rosenstock P, 2017, IMMUNOL RES, V65, P1017, DOI 10.1007/s12026-017-8942-y
   SALLUSTO F, 1994, J EXP MED, V179, P1109, DOI 10.1084/jem.179.4.1109
   Samraj AN, 2015, P NATL ACAD SCI USA, V112, P542, DOI 10.1073/pnas.1417508112
   Samraj AN, 2014, FRONT ONCOL, V4, DOI 10.3389/fonc.2014.00033
   Sasaki M, 1999, PATHOL INT, V49, P325, DOI 10.1046/j.1440-1827.1999.00867.x
   Saxena R, 2013, DIABETES, V62, P1746, DOI 10.2337/db12-1077
   Schauer R, 2000, GLYCOCONJUGATE J, V17, P485, DOI 10.1023/A:1011062223612
   SCHAUER R, 1970, H-S Z PHYSIOL CHEM, V351, P749, DOI 10.1515/bchm2.1970.351.1.749
   Schultz MJ, 2016, CANCER RES, V76, P3978, DOI 10.1158/0008-5472.CAN-15-2834
   Schwarz F, 2017, EMBO J, V36, P751, DOI 10.15252/embj.201695581
   Schwarz F, 2015, ADV EXP MED BIOL, V842, P1, DOI 10.1007/978-3-319-11280-0_1
   SETHI KK, 1973, EUR J CANCER, V9, P809, DOI 10.1016/0014-2964(73)90020-0
   SGROI D, 1994, SCAND J IMMUNOL, V39, P433, DOI 10.1111/j.1365-3083.1994.tb03397.x
   Shenoy GN, 2018, J IMMUNOL, V201, P3750, DOI 10.4049/jimmunol.1801041
   Soares R, 1996, PATHOL RES PRACT, V192, P1181, DOI 10.1016/S0344-0338(96)80148-8
   STAMENKOVIC I, 1990, NATURE, V345, P74, DOI 10.1038/345074a0
   STAMENKOVIC I, 1991, CELL, V66, P1133, DOI 10.1016/0092-8674(91)90036-X
   Stanczak MA, 2018, J CLIN INVEST, V128, P4912, DOI 10.1172/JCI120612
   Stanley P, 2015, ESSENTIALS GLYCOBIOL, V3rd, DOI [DOI 10.1101/GLYCOBIOLOGY.3E.047, 10.1101/GLY cobiology.3e.047]
   Stanley P, 2016, J MOL BIOL, V428, P3166, DOI 10.1016/j.jmb.2016.03.025
   Sun MM, 2017, CANCER SCI, V108, P267, DOI 10.1111/cas.13128
   Swindall AF, 2013, CANCER RES, V73, P2368, DOI 10.1158/0008-5472.CAN-12-3424
   Tanaka F, 2000, CANCER RES, V60, P3072
   Tecle E, 2019, J BIOL CHEM, V294, P11910, DOI 10.1074/jbc.RA119.008729
   Teoh ST, 2018, FRONT ONCOL, V8, DOI 10.3389/fonc.2018.00174
   Toba K, 2002, EXP HEMATOL, V30, P205, DOI 10.1016/S0301-472X(01)00791-3
   Togayachi A, 1999, INT J CANCER, V83, P70, DOI 10.1002/(SICI)1097-0215(19990924)83:1<70::AID-IJC14>3.0.CO;2-K
   van Dinther D, 2019, CANCERS, V11, DOI 10.3390/cancers11020183
   van Dinther D, 2018, CELL REP, V22, P1484, DOI 10.1016/j.celrep.2018.01.021
   Varchetta S, 2012, PLOS ONE, V7, DOI 10.1371/journal.pone.0045821
   Varki A, 2001, YEARB PHYS ANTHROPOL, V44, P54, DOI 10.1002/ajpa.10018
   Varki A., 2015, ESSENTIALS GLYCOBIOL, V3rd ed., P453
   Varki A., 2015, ESSENTIALS GLYCOBIOL, P179
   Varki A, 2017, GLYCOBIOLOGY, V27, P3, DOI 10.1093/glycob/cww086
   Varki A, 2011, GLYCOBIOLOGY, V21, P1121, DOI 10.1093/glycob/cwr087
   Vazza G, 2007, MOL PSYCHIATR, V12, P87, DOI 10.1038/sj.mp.4001895
   Videira PA, 2009, BMC CANCER, V9, DOI 10.1186/1471-2407-9-357
   Villani AC, 2017, SCIENCE, V356, DOI 10.1126/science.aah4573
   von Gunten S, 2005, BLOOD, V106, P1423, DOI 10.1182/blood-2004-10-4112
   Wang J, 2019, NAT MED, V25, P656, DOI 10.1038/s41591-019-0374-x
   Wang PH, 2001, GYNECOL ONCOL, V83, P121, DOI 10.1006/gyno.2001.6358
   Wei AW, 2016, ONCOTARGET, V7, P65374, DOI 10.18632/oncotarget.11699
   Weiss FU, 2015, GUT, V64, P646, DOI 10.1136/gutjnl-2014-306930
   Wen KC, 2017, ONCOTARGET, V8, P29013, DOI 10.18632/oncotarget.15994
   WERTHER JL, 1994, BRIT J CANCER, V69, P613, DOI 10.1038/bjc.1994.114
   Wichert B, 2018, GLYCOBIOLOGY, V28, P898, DOI 10.1093/glycob/cwy065
   Wilhelm TR, 2016, CLIN IMMUNOL, V163, P42, DOI 10.1016/j.clim.2015.12.001
   Wu H, 2016, ONCOTARGETS THER, V9, P2227, DOI 10.2147/OTT.S96510
   Xiao H, 2016, P NATL ACAD SCI USA, V113, P10304, DOI 10.1073/pnas.1608069113
   Yamada N, 1995, INVAS METAST, V15, P95
   Yamaji T, 2002, J BIOL CHEM, V277, P6324, DOI 10.1074/jbc.M110146200
   Yamanaka M, 2009, GLYCOBIOLOGY, V19, P841, DOI 10.1093/glycob/cwp052
   Yokoi H, 2006, ALLERGY, V61, P769, DOI 10.1111/j.1398-9995.2006.01133.x
   Yokoi H, 2008, J ALLERGY CLIN IMMUN, V121, P499, DOI 10.1016/j.jaci.2007.10.004
   Yu HF, 2017, GLYCOBIOLOGY, V27, P657, DOI 10.1093/glycob/cwx026
   Yu YX, 2018, FRONT IMMUNOL, V20, P9
   Zhang JQ, 2000, J BIOL CHEM, V275, P22121, DOI 10.1074/jbc.M002788200
   Zhang JQ, 2006, BLOOD, V107, P3600, DOI 10.1182/blood-2005-09-3842
   Zhang JQQ, 2004, EUR J IMMUNOL, V34, P1175, DOI 10.1002/eji.200324723
   Zhang M, 2007, BLOOD, V109, P4280, DOI 10.1182/blood-2006-08-039255
   Zhang P, 2015, J SURG RES, V194, P107, DOI 10.1016/j.jss.2014.09.035
   Zhao Y, 2017, ONCOGENESIS, V6, DOI 10.1038/oncsis.2017.40
NR 214
TC 18
Z9 18
U1 7
U2 38
PU TAYLOR & FRANCIS LTD
PI ABINGDON
PA 2-4 PARK SQUARE, MILTON PARK, ABINGDON OR14 4RN, OXON, ENGLAND
SN 1472-8222
EI 1744-7631
J9 EXPERT OPIN THER TAR
JI Expert Opin. Ther. Targets
PD OCT 3
PY 2019
VL 23
IS 10
BP 839
EP 853
DI 10.1080/14728222.2019.1667977
EA SEP 2019
PG 15
WC Pharmacology & Pharmacy
SC Pharmacology & Pharmacy
GA JF7GS
UT WOS:000487338100001
PM 31524529
DA 2021-10-28
ER

PT J
AU Islam, R
   Pupovac, A
   Evtimov, V
   Boyd, N
   Shu, RZ
   Boyd, R
   Trounson, A
AF Islam, Rasa
   Pupovac, Aleta
   Evtimov, Vera
   Boyd, Nicholas
   Shu, Runzhe
   Boyd, Richard
   Trounson, Alan
TI Enhancing a Natural Killer: Modification of NK Cells for Cancer
   Immunotherapy
SO CELLS
LA English
DT Article
DE natural killer (NK) cells; pluripotent stem cells; allogeneic
   immunotherapy; cancer
ID CHIMERIC ANTIGEN RECEPTOR; DEPENDENT CELLULAR CYTOTOXICITY;
   DIACYLGLYCEROL KINASE ISOZYMES; INTERFERON-GAMMA PRODUCTION;
   UMBILICAL-CORD BLOOD; PHASE-I TRIAL; T-CELLS; PERIPHERAL-BLOOD;
   CLINICAL-TRIAL; NK-92 CELLS
AB Natural killer (NK) cells are potent innate immune system effector lymphocytes armed with multiple mechanisms for killing cancer cells. Given the dynamic roles of NK cells in tumor surveillance, they are fast becoming a next-generation tool for adoptive immunotherapy. Many strategies are being employed to increase their number and improve their ability to overcome cancer resistance and the immunosuppressive tumor microenvironment. These include the use of cytokines and synthetic compounds to bolster propagation and killing capacity, targeting immune-function checkpoints, addition of chimeric antigen receptors (CARs) to provide cancer specificity and genetic ablation of inhibitory molecules. The next generation of NK cell products will ideally be readily available as an "off-the-shelf" product and stem cell derived to enable potentially unlimited supply. However, several considerations regarding NK cell source, genetic modification and scale up first need addressing. Understanding NK cell biology and interaction within specific tumor contexts will help identify necessary NK cell modifications and relevant choice of NK cell source. Further enhancement of manufacturing processes will allow for off-the-shelf NK cell immunotherapies to become key components of multifaceted therapeutic strategies for cancer.
C1 [Islam, Rasa; Pupovac, Aleta; Evtimov, Vera; Boyd, Nicholas; Shu, Runzhe; Boyd, Richard; Trounson, Alan] Cartherics Pty Ltd, Clayton, Vic 3168, Australia.
   [Islam, Rasa; Trounson, Alan] Monash Univ, Dept Obstet & Gynaecol, Clayton, Vic 3168, Australia.
RP Trounson, A (corresponding author), Cartherics Pty Ltd, Clayton, Vic 3168, Australia.; Trounson, A (corresponding author), Monash Univ, Dept Obstet & Gynaecol, Clayton, Vic 3168, Australia.
EM rasa.islam@hudson.org.au; aleta.pupovac@hudson.org.au;
   vera.evtimov@hudson.org.au; nicholas.boyd@hudson.org.au;
   runzhe.shu@hudson.org.au; richard.boyd@hudson.org.au;
   alan.trounson@hudson.org.au
OI Islam, Rasa/0000-0001-9969-4249; Trounson, Alan/0000-0001-5469-0500
CR Abel AM, 2018, FRONT IMMUNOL, V9, DOI 10.3389/fimmu.2018.01869
   Altvater B, 2009, CLIN CANCER RES, V15, P4857, DOI 10.1158/1078-0432.CCR-08-2810
   Andre P, 2018, CELL, V175, P1731, DOI 10.1016/j.cell.2018.10.014
   Andrews LP, 2017, IMMUNOL REV, V276, P80, DOI 10.1111/imr.12519
   Bachanova V, 2019, BIOL BLOOD MARROW TR, V25, pS175
   Baeuerle PA, 2019, NAT COMMUN, V10, DOI 10.1038/s41467-019-10097-0
   Baldanzi G, 2020, CLIN SCI, V134, P1637, DOI 10.1042/CS20200389
   Barber A, 2009, J IMMUNOL, V183, P6939, DOI 10.4049/jimmunol.0902000
   Basar R, 2020, BLOOD ADV, V4, P5868, DOI 10.1182/bloodadvances.2020002547
   Benson DM, 2015, CLIN CANCER RES, V21, P4055, DOI 10.1158/1078-0432.CCR-15-0304
   Bi JC, 2019, FRONT IMMUNOL, V10, DOI 10.3389/fimmu.2019.01999
   Binyamin L, 2008, J IMMUNOL, V180, P6392, DOI 10.4049/jimmunol.180.9.6392
   Bjorklund AT, 2018, CLIN CANCER RES, V24, P1834, DOI 10.1158/1078-0432.CCR-17-3196
   Blake SJ, 2016, CANCER DISCOV, V6, P446, DOI 10.1158/2159-8290.CD-15-0944
   Boroda S, 2017, BIOCHEM PHARMACOL, V123, P29, DOI 10.1016/j.bcp.2016.10.011
   Braud VM, 1998, NATURE, V391, P795, DOI 10.1038/35869
   Burns LJ, 2003, BONE MARROW TRANSPL, V32, P177, DOI 10.1038/sj.bmt.1704086
   Cao SS, 1998, CANCER RES, V58, P1695
   Carotta S, 2016, FRONT IMMUNOL, V7, DOI 10.3389/fimmu.2016.00152
   Chan CJ, 2014, NAT IMMUNOL, V15, P431, DOI 10.1038/ni.2850
   Chan IS, 2020, J CELL BIOL, V219, DOI 10.1083/jcb.202001134
   Chang YH, 2013, CANCER RES, V73, P1777, DOI 10.1158/0008-5472.CAN-12-3558
   Charrot S, 2019, HEMASPHERE, V3, DOI 10.1097/HS9.0000000000000188
   Chen ZQ, 2019, CANCERS, V11, DOI 10.3390/cancers11071040
   Childs RW, 2015, NAT REV DRUG DISCOV, V14, P487, DOI 10.1038/nrd4506
   Cichocki F, 2017, CANCER RES, V77, P5664, DOI 10.1158/0008-5472.CAN-17-0799
   Ciurea SO, 2017, BLOOD, V130, P1857, DOI 10.1182/blood-2017-05-785659
   cohen RB., 2020, J CLIN ONCOL, V38, P6516, DOI [10.1200/JCO.2020.38.15_suppl.6516, DOI 10.1200/JCO.2020.38.15_SUPPL.6516]
   Coles SJ, 2011, LEUKEMIA, V25, P792, DOI 10.1038/leu.2011.1
   Conlon KC, 2015, J CLIN ONCOL, V33, P74, DOI 10.1200/JCO.2014.57.3329
   Cooley S, 2012, BLOOD, V120, DOI 10.1182/blood.V120.21.894.894
   Dasgupta S, 2005, J IMMUNOL, V175, P5541, DOI 10.4049/jimmunol.175.8.5541
   Davies FE, 2001, BLOOD, V98, P210, DOI 10.1182/blood.V98.1.210
   Davis ZB, 2017, SEMIN IMMUNOL, V31, P64, DOI 10.1016/j.smim.2017.07.011
   Decot V, 2010, EXP HEMATOL, V38, P351, DOI 10.1016/j.exphem.2010.02.006
   Delconte RB, 2016, NAT IMMUNOL, V17, P816, DOI 10.1038/ni.3470
   Denman CJ, 2012, PLOS ONE, V7, DOI 10.1371/journal.pone.0030264
   Elliott JM, 2011, TRENDS IMMUNOL, V32, P364, DOI 10.1016/j.it.2011.06.001
   Evans R, 1997, CELL IMMUNOL, V179, P66, DOI 10.1006/cimm.1997.1132
   Fedorov VD, 2013, SCI TRANSL MED, V5, DOI 10.1126/scitranslmed.3006597
   Felices M, 2017, GYNECOL ONCOL, V145, P453, DOI 10.1016/j.ygyno.2017.02.028
   Felices M, 2018, JCI INSIGHT, V3, DOI 10.1172/jci.insight.96219
   Fleischer LC, 2019, J HEMATOL ONCOL, V12, DOI 10.1186/s13045-019-0801-y
   Frankel TL, 2009, J AM COLL SURGEONS, V209, pS120, DOI 10.1016/j.jamcollsurg.2009.06.299
   Frei GM, 2013, BLOOD, V122, DOI 10.1182/blood.V122.21.897.897
   Frei GM, 2011, BLOOD, V118, P1723, DOI 10.1182/blood.V118.21.4035.4035
   Gang M, 2020, BLOOD, V136, P2308, DOI 10.1182/blood.2020006619
   Gasteiger G, 2013, J EXP MED, V210, P1167, DOI 10.1084/jem.20122462
   Gastpar R, 2004, J IMMUNOL, V172, P972, DOI 10.4049/jimmunol.172.2.972
   Genssler S, 2016, ONCOIMMUNOLOGY, V5, DOI 10.1080/2162402X.2015.1119354
   Giuliani M, 2008, PLOS ONE, V3, DOI 10.1371/journal.pone.0002241
   Gleason MK, 2012, MOL CANCER THER, V11, P2674, DOI 10.1158/1535-7163.MCT-12-0692
   Gleason MK, 2012, BLOOD, V119, P3064, DOI 10.1182/blood-2011-06-360321
   Goldenson BH, 2020, FRONT IMMUNOL, V11, DOI 10.3389/fimmu.2020.561553
   Gregoire C, 2007, IMMUNOL REV, V220, P169, DOI 10.1111/j.1600-065X.2007.00563.x
   Han KP, 2011, CYTOKINE, V56, P804, DOI 10.1016/j.cyto.2011.09.028
   Han X, 2019, J HEMATOL ONCOL, V12, DOI 10.1186/s13045-019-0813-7
   Han XL, 2017, MOL THER, V25, P274, DOI 10.1016/j.ymthe.2016.10.011
   Hantschel M, 2000, CELL STRESS CHAPERON, V5, P438, DOI 10.1379/1466-1268(2000)005<0438:HPMEOP>2.0.CO;2
   Hayashi T, 2005, BRIT J HAEMATOL, V128, P192, DOI 10.1111/j.1365-2141.2004.05286.x
   Heinze A, 2019, FRONT IMMUNOL, V10, DOI 10.3389/fimmu.2019.02816
   Hermanson DL, 2016, METHODS MOL BIOL, V1441, P277, DOI 10.1007/978-1-4939-3684-7_23
   Hicks KC, 2018, ONCOIMMUNOLOGY, V7, DOI 10.1080/2162402X.2018.1466018
   Hoogstad-van Evert JS, 2017, ONCOIMMUNOLOGY, V6, DOI 10.1080/2162402X.2017.1320630
   Hu QY, 2018, SCI REP-UK, V8, DOI 10.1038/s41598-018-25987-4
   Hu WL, 2019, FRONT IMMUNOL, V10, DOI 10.3389/fimmu.2019.01205
   Iliopoulou EG, 2010, CANCER IMMUNOL IMMUN, V59, P1781, DOI 10.1007/s00262-010-0904-3
   Imai C, 2005, BLOOD, V106, P376, DOI 10.1182/blood-2004-12-4797
   Imamichi H, 2008, EUR J IMMUNOL, V38, P1621, DOI 10.1002/eji.200737607
   Imamura M, 2014, BLOOD, V124, P1081, DOI 10.1182/blood-2014-02-556837
   Jones Benjamin S, 2014, Front Pharmacol, V5, P254, DOI 10.3389/fphar.2014.00254
   Joshi RP, 2013, SCI SIGNAL, V6, DOI 10.1126/scisignal.2004373
   Juillerat A, 2017, SCI REP-UK, V7, DOI 10.1038/srep39833
   Jung IY, 2018, CANCER RES, V78, P4692, DOI 10.1158/0008-5472.CAN-18-0030
   Kararoudi MN, 2018, JOVE-J VIS EXP, DOI 10.3791/58237
   Khan M, 2020, FRONT IMMUNOL, V11, DOI 10.3389/fimmu.2020.00167
   Kim N, 2021, BMB REP, V54, P44, DOI 10.5483/BMBRep.2021.54.1.214
   Kim N, 2018, FRONT IMMUNOL, V9, DOI 10.3389/fimmu.2018.02041
   Klingemann H, 2016, FRONT IMMUNOL, V7, DOI 10.3389/fimmu.2016.00091
   Kobayashi N, 2007, EUR J CELL BIOL, V86, P433, DOI 10.1016/j.ejcb.2007.05.002
   Kohrt HE, 2014, BLOOD, V123, P678, DOI 10.1182/blood-2013-08-519199
   Koyama S, 2016, NAT COMMUN, V7, DOI 10.1038/ncomms10501
   Krause SW, 2004, CLIN CANCER RES, V10, P3699, DOI 10.1158/1078-0432.CCR-03-0683
   Krishna S, 2013, CRIT REV IMMUNOL, V33, P97, DOI 10.1615/CritRevImmunol.2013006696
   Kwon HJ, 2015, CELL SIGNAL, V27, P1731, DOI 10.1016/j.cellsig.2015.05.012
   Lanuza PM, 2020, FRONT IMMUNOL, V10, DOI 10.3389/fimmu.2019.03010
   Laurent S, 2013, J TRANSL MED, V11, DOI 10.1186/1479-5876-11-108
   Li M, 2014, J BIOL CHEM, V289, P17647, DOI 10.1074/jbc.M114.572420
   Li P, 2017, ONCOTARGET, V8, P23996, DOI 10.18632/oncotarget.15098
   Li Y, 2018, CELL STEM CELL, V23, P181, DOI 10.1016/j.stem.2018.06.002
   Liu E, 2018, LEUKEMIA, V32, P520, DOI 10.1038/leu.2017.226
   Liu K, 2016, J LIPID RES, V57, P368, DOI 10.1194/jlr.M062794
   Liu SZ, 2021, J HEMATOL ONCOL, V14, DOI 10.1186/s13045-020-01014-w
   Mancinelli R, 2017, OXID MED CELL LONGEV, V2017, DOI 10.1155/2017/4629495
   Margolin K, 2018, CLIN CANCER RES, V24, P5552, DOI 10.1158/1078-0432.CCR-18-0945
   Marin V, 2012, HUM GENE THER METHOD, V23, P376, DOI 10.1089/hgtb.2012.050
   Matsubara H, 2019, BIOCHEM BIOPH RES CO, V515, P1, DOI 10.1016/j.bbrc.2019.03.085
   Miller JS, 1997, BLOOD, V90, P3098, DOI 10.1182/blood.V90.8.3098
   Miyazaki T, 2019, BLOOD, V134, DOI 10.1182/blood-2019-127771
   Molgora M, 2017, NATURE, V551, P110, DOI 10.1038/nature24293
   Moon EK, 2014, CLIN CANCER RES, V20, P4262, DOI 10.1158/1078-0432.CCR-13-2627
   Moretta F, 2016, EUR J IMMUNOL, V46, P1271, DOI 10.1002/eji.201546079
   Morgan MA, 2020, FRONT IMMUNOL, V11, DOI 10.3389/fimmu.2020.01965
   Morsut L, 2016, CELL, V164, P780, DOI 10.1016/j.cell.2016.01.012
   Multhoff G, 2001, CELL STRESS CHAPERON, V6, P337, DOI 10.1379/1466-1268(2001)006<0337:AMHPSN>2.0.CO;2
   Narayanan S., 2020, LAG3 CENTRAL REGULAT, DOI [10.1101/2020.01.31.928200, DOI 10.1101/2020.01.31.928200]
   Nayyar G, 2019, FRONT ONCOL, V9, DOI 10.3389/fonc.2019.00051
   Noessner E, 2017, FRONT CELL DEV BIOL, V5, DOI 10.3389/fcell.2017.00016
   Nuebling T, 2018, CANCER IMMUNOL RES, V6, P209, DOI 10.1158/2326-6066.CIR-17-0212
   Oberoi P, 2020, CELLS-BASEL, V9, DOI 10.3390/cells9040811
   Oberschmidt O, 2017, FRONT IMMUNOL, V8, DOI 10.3389/fimmu.2017.00654
   Oelsner S, 2017, CYTOTHERAPY, V19, P235, DOI 10.1016/j.jcyt.2016.10.009
   Olenchock BA, 2006, NAT IMMUNOL, V7, P1174, DOI 10.1038/ni1400
   Parihar R, 2019, CANCER IMMUNOL RES, V7, P363, DOI 10.1158/2326-6066.CIR-18-0572
   Parkhurst MR, 2011, CLIN CANCER RES, V17, P6287, DOI 10.1158/1078-0432.CCR-11-1347
   Julia EP, 2018, FRONT IMMUNOL, V9, DOI 10.3389/fimmu.2018.02140
   Peng YP, 2016, ONCOTARGET, V7, P66586, DOI 10.18632/oncotarget.11953
   Perez-Martinez A, 2015, CYTOTHERAPY, V17, P1594, DOI 10.1016/j.jcyt.2015.07.011
   Pesce S, 2019, FRONT IMMUNOL, V10, DOI 10.3389/fimmu.2019.01242
   Pesce S, 2017, J ALLERGY CLIN IMMUN, V139, P335, DOI 10.1016/j.jaci.2016.04.025
   Petrella TM, 2012, J CLIN ONCOL, V30, P3396, DOI 10.1200/JCO.2011.40.0655
   Pfefferle A, 2020, CANCERS, V12, DOI 10.3390/cancers12030706
   Prinz PU, 2014, INT J CANCER, V135, P1832, DOI 10.1002/ijc.28837
   Prinz PU, 2012, J IMMUNOL, V188, P5990, DOI 10.4049/jimmunol.1103028
   Putz EM, 2017, ONCOIMMUNOLOGY, V6, DOI 10.1080/2162402X.2016.1267892
   Putz EM, 2013, CELL REP, V4, P437, DOI 10.1016/j.celrep.2013.07.012
   Rafiq S, 2020, NAT REV CLIN ONCOL, V17, P147, DOI 10.1038/s41571-019-0297-y
   Raulet DH, 2003, NAT REV IMMUNOL, V3, P781, DOI 10.1038/nri1199
   Rautela J, 2017, CURR OPIN IMMUNOL, V44, P1, DOI 10.1016/j.coi.2016.10.004
   Ren YB, 2018, CURR PHARM DESIGN, V24, P78, DOI 10.2174/1381612824666171227222624
   Rezvani K, 2017, MOL THER, V25, P1769, DOI 10.1016/j.ymthe.2017.06.012
   Riese MJ, 2011, J BIOL CHEM, V286, P5254, DOI 10.1074/jbc.M110.171884
   Rijkers ESK, 2008, MOL IMMUNOL, V45, P1126, DOI 10.1016/j.molimm.2007.07.013
   Romee R, 2012, BLOOD, V120, P4751, DOI 10.1182/blood-2012-04-419283
   Rowshanravan B, 2018, BLOOD, V131, P58, DOI 10.1182/blood-2017-06-741033
   Roybal KT, 2016, CELL, V167, P419, DOI 10.1016/j.cell.2016.09.011
   Rudd CE, 2020, CELL REP, V30, P2075, DOI 10.1016/j.celrep.2020.01.076
   Saetersmoen ML, 2019, SEMIN IMMUNOPATHOL, V41, P59, DOI 10.1007/s00281-018-0721-x
   Sahm C, 2012, CANCER IMMUNOL IMMUN, V61, P1451, DOI 10.1007/s00262-012-1212-x
   Sakamoto N, 2015, J TRANSL MED, V13, DOI 10.1186/s12967-015-0632-8
   Sanchez-Correa B, 2019, CANCERS, V11, DOI 10.3390/cancers11060877
   Sanseviero E, 2019, CANCER IMMUNOL RES, V7, P1371, DOI 10.1158/2326-6066.CIR-18-0386
   Sato M, 2013, PHARMACOLOGY, V92, P99, DOI 10.1159/000351849
   Sconocchia G, 2005, J TRANSL MED, V3, DOI 10.1186/1479-5876-3-15
   Segal NH, 2018, J CLIN ONCOL, V36, DOI 10.1200/JCO.2018.36.15_suppl.3540
   Seimetz D, 2019, CELL MED, V11, DOI 10.1177/2155179018822781
   Shulga YV, 2011, CHEM REV, V111, P6186, DOI 10.1021/cr1004106
   Silva IG, 2017, EBIOMEDICINE, V22, P44, DOI 10.1016/j.ebiom.2017.07.018
   Singh BK, 2016, FRONT CELL DEV BIOL, V4, DOI 10.3389/fcell.2016.00096
   Sivori S, 2019, CELL MOL IMMUNOL, V16, P430, DOI 10.1038/s41423-019-0206-4
   Smyth MJ, 2006, J IMMUNOL, V176, P1582, DOI 10.4049/jimmunol.176.3.1582
   Spanholtz J, 2010, PLOS ONE, V5, DOI 10.1371/journal.pone.0009221
   Stanietsky N, 2009, P NATL ACAD SCI USA, V106, P17858, DOI 10.1073/pnas.0903474106
   Straathof KC, 2005, BLOOD, V105, P4247, DOI 10.1182/blood-2004-11-4564
   Suen WCW, 2018, CANCER INVEST, V36, P431, DOI 10.1080/07357907.2018.1515315
   Sun HY, 2019, FRONT IMMUNOL, V10, DOI 10.3389/fimmu.2019.02354
   Sun HY, 2019, HEPATOLOGY, V70, P168, DOI 10.1002/hep.30347
   Sun R, 2003, J IMMUNOL METHODS, V279, P79, DOI 10.1016/S0022-1759(03)00245-X
   Takenaka K, 1996, BRIT J HAEMATOL, V92, P788, DOI 10.1046/j.1365-2141.1996.408950.x
   Tang XW, 2018, AM J CANCER RES, V8, P1083
   Tay SS, 2016, HUM VACC IMMUNOTHER, V12, P2790, DOI 10.1080/21645515.2016.1198455
   Terren I, 2018, FRONT IMMUNOL, V9, DOI 10.3389/fimmu.2018.00737
   Thompson JA, 2008, J CLIN ONCOL, V26, P2034, DOI 10.1200/JCO.2007.14.5193
   Topfer K, 2015, J IMMUNOL, V194, P3201, DOI 10.4049/jimmunol.1400330
   Tonn T, 2013, CYTOTHERAPY, V15, P1563, DOI 10.1016/j.jcyt.2013.06.017
   Topper MJ, 2020, NAT REV CLIN ONCOL, V17, P75, DOI 10.1038/s41571-019-0266-5
   van Hall T, 2019, J IMMUNOTHER CANCER, V7, DOI 10.1186/s40425-019-0761-3
   Vari F, 2018, BLOOD, V131, P1809, DOI 10.1182/blood-2017-07-796342
   Vey N, 2012, BLOOD, V120, P4317, DOI 10.1182/blood-2012-06-437558
   Vivier E, 2011, SCIENCE, V331, DOI 10.1126/science.1198687
   Wagner J, 2017, FRONT IMMUNOL, V8, DOI 10.3389/fimmu.2017.00676
   Wang LY, 2019, INT IMMUNOPHARMACOL, V74, DOI 10.1016/j.intimp.2019.105695
   Wang WX, 2020, CANCER LETT, V472, P175, DOI 10.1016/j.canlet.2019.11.033
   Wesley Erin M, 2018, Immunohorizons, V2, P107, DOI 10.4049/immunohorizons.1700055
   Witalisz-Siepracka A, 2018, CANCER IMMUNOL RES, V6, P458, DOI 10.1158/2326-6066.CIR-17-0183
   Woll PS, 2009, BLOOD, V113, P6094, DOI 10.1182/blood-2008-06-165225
   Wrangle JM, 2018, LANCET ONCOL, V19, P694, DOI 10.1016/S1470-2045(18)30148-7
   Wright GJ, 2003, J IMMUNOL, V171, P3034, DOI 10.4049/jimmunol.171.6.3034
   Xie GZ, 2020, EBIOMEDICINE, V59, DOI 10.1016/j.ebiom.2020.102975
   Yang EJ, 2016, J IMMUNOL, V197, P934, DOI 10.4049/jimmunol.1600581
   Yilmaz A, 2020, J HEMATOL ONCOL, V13, DOI 10.1186/s13045-020-00998-9
   Zeng JM, 2017, STEM CELL REP, V9, P1796, DOI 10.1016/j.stemcr.2017.10.020
   Zhang JG, 2019, INT J MOL SCI, V20, DOI 10.3390/ijms20020317
   Zhang Q, 2018, NAT IMMUNOL, V19, P723, DOI 10.1038/s41590-018-0132-0
   Zhong XP, 2003, NAT IMMUNOL, V4, P882, DOI 10.1038/ni958
   Zhu H, 2020, CELL STEM CELL, V27, P224, DOI 10.1016/j.stem.2020.05.008
   Zhu H, 2018, STEM CELLS, V36, P134, DOI 10.1002/stem.2754
NR 187
TC 3
Z9 3
U1 5
U2 5
PU MDPI
PI BASEL
PA ST ALBAN-ANLAGE 66, CH-4052 BASEL, SWITZERLAND
EI 2073-4409
J9 CELLS-BASEL
JI Cells
PD MAY
PY 2021
VL 10
IS 5
AR 1058
DI 10.3390/cells10051058
PG 31
WC Cell Biology
SC Cell Biology
GA SI2NU
UT WOS:000654663700001
PM 33946954
OA Green Published, gold
DA 2021-10-28
ER

PT J
AU Abramson, JS
AF Abramson, Jeremy S.
TI Hitting back at lymphoma: How do modern diagnostics identify high-risk
   diffuse large B-cell lymphoma subsets and alter treatment?
SO CANCER
LA English
DT Review
DE cell of origin; diffuse large B-cell lymphoma; double-hit lymphoma;
   primary mediastinal B-cell lymphoma; targeted therapy
ID DOUBLE-HIT LYMPHOMA; CENTRAL-NERVOUS-SYSTEM; HODGKIN-LYMPHOMA; PD-1
   BLOCKADE; PHASE-II; R-CHOP; FEATURES; RITUXIMAB; OUTCOMES;
   REARRANGEMENTS
AB Diffuse large B-cell lymphoma (DLBCL) is a clinically and biologically heterogeneous disease. Diagnostic tools in the clinic can now identify distinct subsets characterized by unique molecular features, which are increasingly transforming how these patients are managed. Activated B-cell-like DLBCL is characterized by NF-kappa B activation and chronic B-cell receptor signaling and may be targeted with lenalidomide or ibrutinib in the relapsed setting. Germinal center-like DLBCL is enriched for activating EZH2 mutations, and encouraging activity has been observed for the EZH2 inhibitor tazemetostat, which now has a fast-track US Food and Drug Administration designation. Double-hit lymphoma is a high-grade B-cell lymphoma characterized by translocations of MYC and BCL2 and/or BCL6 and carries a poor prognosis. Intensive chemoimmunotherapy strategies appear to be superior to standard R-CHOP (rituximab combined with cyclophosphamide, doxorubicin, vincristine, and prednisone) as initial therapy, and anti-CD19 chimeric antigen receptor T cells are inducing remission in patients with relapsed/refractory disease who previously had few available options. Primary mediastinal (thymic) large B-cell lymphoma is a molecularly distinct large-cell lymphoma with clinical and molecular features that overlap with those of classical Hodgkin lymphoma. R-CHOP has been associated with an unacceptably high rate of primary treatment failure in this young population, whereas dose-adjusted EPOCH-R (etoposide, prednisone, vincristine, cyclophosphamide, and doxorubicin plus rituximab) produces durable remissions without the need for radiotherapy in most patients. For relapsed/refractory disease, immune checkpoint inhibitors targeting PD-1 have shown promising activity in chemotherapy-refractory disease, as have anti-CD19 chimeric antigen receptor T cells. Additional therapeutic targets, including JAK2, continue to be evaluated. The identification of discrete biological subsets is steadily moving us away from a "one-size-fits-all" approach in DLBCL.
C1 [Abramson, Jeremy S.] Massachusetts Gen Hosp, Canc Ctr, Ctr Lymphoma, Boston, MA 02114 USA.
   [Abramson, Jeremy S.] Harvard Med Sch, Dept Med, Boston, MA 02115 USA.
RP Abramson, JS (corresponding author), Massachusetts Gen Hosp, Zero Emerson Pl,Suite 118, Boston, MA 02114 USA.
EM jabramson@mgh.har-vard.edu
CR Abramson JS, 2016, HEMATOL ONCOL CLIN N, V30, P1239, DOI 10.1016/j.hoc.2016.07.005
   ABRAMSON JS, 2015, BLOOD, V126, P1491, DOI DOI 10.1182/blood.V126.23.1491.1491
   Ansell SM, 2015, NEW ENGL J MED, V372, P311, DOI 10.1056/NEJMoa1411087
   Aukema SM, 2011, BLOOD, V117, P2319, DOI 10.1182/blood-2010-09-297879
   Barnes JA, 2018, HEMATOL ONCOL, V36, P633, DOI 10.1002/hon.2515
   Bhadury J, 2014, P NATL ACAD SCI USA, V111, pE2721, DOI 10.1073/pnas.1406722111
   Chapuy B, 2018, NAT MED, V24, P679, DOI 10.1038/s41591-018-0016-8
   Chapuy B, 2016, BLOOD, V127, P869, DOI 10.1182/blood-2015-10-673236
   Chen R, 2017, J CLIN ONCOL, V35, P2125, DOI 10.1200/JCO.2016.72.1316
   Cohen JB, 2014, CANCER-AM CANCER SOC, V120, P1677, DOI 10.1002/cncr.28642
   Copie-Bergman C, 2015, BLOOD, V126, P2466, DOI 10.1182/blood-2015-05-647602
   Czuczman MS, 2017, CLIN CANCER RES, V23, P4127, DOI 10.1158/1078-0432.CCR-16-2818
   Davids MS, 2017, J CLIN ONCOL, V35, P826, DOI 10.1200/JCO.2016.70.4320
   Davies AJ, 2017, HEMATOL ONCOL, V35, P130, DOI DOI 10.1002/hon.2437_120
   Delmore JE, 2011, CELL, V146, P903, DOI 10.1016/j.cell.2011.08.017
   Dunleavy K, 2013, NEW ENGL J MED, V368, P1408, DOI 10.1056/NEJMoa1214561
   Ennishi D, 2019, J CLIN ONCOL, V37, P190, DOI 10.1200/JCO.18.01583
   GHESQUIERES H, 2016, BLOOD, V128
   Green MR, 2010, BLOOD, V116, P3268, DOI 10.1182/blood-2010-05-282780
   Green TM, 2012, J CLIN ONCOL, V30, P3460, DOI 10.1200/JCO.2011.41.4342
   Grommes C, 2017, CANCER DISCOV, V7, P1018, DOI 10.1158/2159-8290.CD-17-0613
   Hans CP, 2004, BLOOD, V103, P275, DOI 10.1182/blood-2003-05-1545
   Hernandez-Ilizaliturri FJ, 2011, CANCER-AM CANCER SOC, V117, P5058, DOI 10.1002/cncr.26135
   Italiano A, 2018, LANCET ONCOL, V19, P649, DOI 10.1016/S1470-2045(18)30145-1
   Johnson NA, 2009, BLOOD, V114, P2273, DOI 10.1182/blood-2009-03-212191
   Karube K, 2018, LEUKEMIA, V32, P675, DOI 10.1038/leu.2017.251
   Kochenderfer JN, 2017, MOL THER, V25, P2245, DOI 10.1016/j.ymthe.2017.07.004
   Landsburg DJ, 2017, J CLIN ONCOL, V35, P2260, DOI 10.1200/JCO.2017.72.2157
   Landsburg DJ, 2016, CANCER-AM CANCER SOC, V122, P559, DOI 10.1002/cncr.29781
   Le Gouill S, 2007, HAEMATOLOGICA, V92, P1335, DOI 10.3324/haematol.11305
   Lenz G, 2008, P NATL ACAD SCI USA, V105, P13520, DOI 10.1073/pnas.0804295105
   Leonard JP, 2017, J CLIN ONCOL, V35, P3538, DOI 10.1200/JCO.2017.73.2784
   Li SY, 2012, MODERN PATHOL, V25, P145, DOI 10.1038/modpathol.2011.147
   Lionakis MS, 2017, CANCER CELL, V31, P833, DOI 10.1016/j.ccell.2017.04.012
   McPhail ED, 2018, HAEMATOLOGICA, V103, P1899, DOI 10.3324/haematol.2018.190157
   Molina TJ, 2014, J CLIN ONCOL, V32, P3996, DOI 10.1200/JCO.2013.54.9493
   Morin RD, 2010, NAT GENET, V42, P181, DOI 10.1038/ng.518
   MORSCHHAUSER F, 2018, BLOOD S, V132, DOI DOI 10.1182/BLOOD-2018-99-118519
   Morschhauser F, 2017, HEMATOL ONCOL SS2, V35, P24, DOI [10.1002/hon.2437_3, DOI 10.1002/hon.2437_3]
   Nayak L, 2017, BLOOD, V129, P3071, DOI 10.1182/blood-2017-01-764209
   Neelapu SS, 2017, NEW ENGL J MED, V377, P2531, DOI 10.1056/NEJMoa1707447
   Niitsu N, 2009, LEUKEMIA, V23, P777, DOI 10.1038/leu.2008.344
   Nowakowski GS, 2015, J CLIN ONCOL, V33, P251, DOI 10.1200/JCO.2014.55.5714
   Oki Y, 2014, BRIT J HAEMATOL, V166, P891, DOI 10.1111/bjh.12982
   Petrich AM, 2014, BLOOD, V124, P2354, DOI 10.1182/blood-2014-05-578963
   Ren Y, 2018, J CLIN INVEST, V128, P5517, DOI 10.1172/JCI122533
   Rubenstein JL, 2018, BLOOD ADV, V2, P1595, DOI 10.1182/bloodadvances.2017014845
   Savage KJ, 2006, ANN ONCOL, V17, P123, DOI 10.1093/annonc/mdj030
   Savage KJ, 2003, BLOOD, V102, P3871, DOI 10.1182/blood-2003-06-1841
   Schmitz R, 2018, NEW ENGL J MED, V378, P1396, DOI 10.1056/NEJMoa1801445
   Schuster SJ, 2019, NEW ENGL J MED, V380, P45, DOI 10.1056/NEJMoa1804980
   Sharma P, 2018, J CLIN ONCOL, V36, DOI 10.1200/JCO.2018.36.15_suppl.1018
   Snuderl M, 2010, AM J SURG PATHOL, V34, P327, DOI 10.1097/PAS.0b013e3181cd3aeb
   Soumerai JD, 2014, LEUKEMIA LYMPHOMA, V55, P538, DOI 10.3109/10428194.2013.810738
   Swerdlow SH, 2016, BLOOD, V127, P2375, DOI 10.1182/blood-2016-01-643569
   Todeschini G, 2004, BRIT J CANCER, V90, P372, DOI 10.1038/sj.bjc.6601460
   Tomita N, 2009, HAEMATOL-HEMATOL J, V94, P935, DOI 10.3324/haematol.2008.005355
   Wilson WH, 2015, NAT MED, V21, P922, DOI 10.1038/nm.3884
   Younes A, 2018, BLOOD, V132, DOI 10.1182/blood-2018-99-112988
   Zinzani PL, 2017, BLOOD, V130, P267, DOI 10.1182/blood-2016-12-758383
   Zinzani PL, 2017, BLOOD, V129, P2328, DOI 10.1182/blood-2017-01-764258
   Zinzani PL, 1999, BLOOD, V94, P3289, DOI 10.1182/blood.V94.10.3289.422k32_3289_3293
NR 62
TC 6
Z9 7
U1 0
U2 3
PU WILEY
PI HOBOKEN
PA 111 RIVER ST, HOBOKEN 07030-5774, NJ USA
SN 0008-543X
EI 1097-0142
J9 CANCER-AM CANCER SOC
JI Cancer
PD SEP 15
PY 2019
VL 125
IS 18
BP 3111
EP 3120
DI 10.1002/cncr.32145
EA JUL 2019
PG 10
WC Oncology
SC Oncology
GA IU6HW
UT WOS:000479653000001
PM 31287161
OA Bronze
DA 2021-10-28
ER

PT J
AU Feldhaus, AL
   Evans, L
   Sutherland, RA
   Jones, LA
AF Feldhaus, AL
   Evans, L
   Sutherland, RA
   Jones, LA
TI A CD2/CD28 chimeric receptor triggers the CD28 signaling pathway in
   CTLL.2 cells
SO GENE THERAPY
LA English
DT Article
DE CD2; CD28; costimulation; adoptive immunotherapy
ID T-CELLS; PHOSPHATIDYLINOSITOL 3-KINASE; MONOCLONAL-ANTIBODIES; ADHESION
   MOLECULE-1; TUMOR-IMMUNITY; CLONAL ANERGY; GENE-THERAPY; ANTIGEN;
   COSTIMULATION; ACTIVATION
AB We are evaluating strategies to enhance the in vivo proliferation and function of adoptively transferred antigen-specific T cells. Although the CD28 costimulatory pathway is important for T cell activation and proliferation, the expression of the ligands for CD28 is highly restricted. We have generated a chimeric receptor composed of signaling domains of CD28 and the extracellular domain of CD2 which binds the widely expressed ligand CD58. The CD2/CD28 chimeric receptor was introduced into CTLL.2 cells via retrovirus infection and was shown to be expressed on the cell surface. By monitoring early and late components of the CD28 signaling pathway the chimeric receptor was demonstrated to trigger the CD28 pathway in response to CD2 cross-linking. The possible utility of the CD2/CD28 chimeric receptor for adoptive immunotherapy is discussed.
C1 TARGETED GENET CORP,DEPT IMMUNOL,SEATTLE,WA 98101.
RP Feldhaus, AL (corresponding author), TARGETED GENET CORP,DEPT BIOL MOL,1100 OLIVE WAY,SUITE 100,SEATTLE,WA 98101, USA.
CR ALLISON JP, 1994, CURR OPIN IMMUNOL, V6, P414, DOI 10.1016/0952-7915(94)90120-1
   ARUFFO A, 1987, P NATL ACAD SCI USA, V84, P8573, DOI 10.1073/pnas.84.23.8573
   AZUMA M, 1993, NATURE, V366, P76, DOI 10.1038/366076a0
   BIERER BE, 1988, J IMMUNOL, V140, P3358
   BOISE LH, 1995, IMMUNITY, V3, P87, DOI 10.1016/1074-7613(95)90161-2
   BRETSCHER P, 1992, IMMUNOL TODAY, V13, P74, DOI 10.1016/0167-5699(92)90138-W
   Cai ZL, 1996, J EXP MED, V183, P2247, DOI 10.1084/jem.183.5.2247
   CHEN LP, 1993, IMMUNOL TODAY, V14, P483, DOI 10.1016/0167-5699(93)90262-J
   DALGLEISH AG, 1994, GENE THER, V1, P83
   DAMLE NK, 1992, J IMMUNOL, V149, P2541
   DAMLE NK, 1992, J IMMUNOL, V148, P1985
   Davis SJ, 1996, IMMUNOL TODAY, V17, P177, DOI 10.1016/0167-5699(96)80617-7
   FREEMAN GJ, 1989, J IMMUNOL, V143, P2714
   FREEMAN GJ, 1993, SCIENCE, V262, P909, DOI 10.1126/science.7694363
   FRY MJ, 1993, PHILOS T ROY SOC B, V340, P337, DOI 10.1098/rstb.1993.0076
   GILLIS S, 1977, NATURE, V268, P154, DOI 10.1038/268154a0
   GUINAN EC, 1994, BLOOD, V84, P3261
   Henderson RA, 1996, ADV IMMUNOL, V62, P217, DOI 10.1016/S0065-2776(08)60431-9
   JENKINS MK, 1992, IMMUNOL TODAY, V13, P69, DOI 10.1016/0167-5699(92)90137-V
   KRESKY AM, 1983, J IMMUNOL, V131, P611
   Lenschow DJ, 1996, ANNU REV IMMUNOL, V14, P233, DOI 10.1146/annurev.immunol.14.1.233
   Li YW, 1996, J EXP MED, V183, P639, DOI 10.1084/jem.183.2.639
   LINSLEY PS, 1993, ANNU REV IMMUNOL, V11, P191, DOI 10.1146/annurev.immunol.11.1.191
   LU YL, 1994, EUR J IMMUNOL, V24, P2732, DOI 10.1002/eji.1830241124
   LUPTON SD, 1991, MOL CELL BIOL, V11, P3374, DOI 10.1128/MCB.11.6.3374
   MANN R, 1983, CELL, V33, P153, DOI 10.1016/0092-8674(83)90344-6
   MILLER AD, 1986, MOL CELL BIOL, V6, P2895, DOI 10.1128/MCB.6.8.2895
   OSTRANDROSENBERG S, 1994, CURR OPIN IMMUNOL, V6, P722, DOI 10.1016/0952-7915(94)90075-2
   PIERRES A, 1988, EUR J IMMUNOL, V18, P685, DOI 10.1002/eji.1830180505
   PRASAD KVS, 1994, P NATL ACAD SCI USA, V91, P2834, DOI 10.1073/pnas.91.7.2834
   RIDDELL SR, 1995, ANNU REV IMMUNOL, V13, P545
   ROSENBERG SA, 1992, J CLIN ONCOL, V10, P180, DOI 10.1200/JCO.1992.10.2.180
   ROTH C, 1994, ADV IMMUNOL, V57, P281, DOI 10.1016/S0065-2776(08)60675-6
   SCHWARTZ RH, 1989, COLD SH Q B, V54, P605
   SEED B, 1987, P NATL ACAD SCI USA, V84, P3365, DOI 10.1073/pnas.84.10.3365
   TOWNSEND SE, 1993, SCIENCE, V259, P368, DOI 10.1126/science.7678351
   UMLAUF SW, 1993, IMMUNOL REV, V133, P177, DOI 10.1111/j.1600-065X.1993.tb01516.x
   VANGOOL SW, 1993, J IMMUNOL, V150, P3254
   VANLIER RAW, 1988, EUR J IMMUNOL, V18, P167
   VANSEVENTER GA, 1992, J IMMUNOL, V149, P3872
   Viola A, 1996, SCIENCE, V273, P104, DOI 10.1126/science.273.5271.104
NR 41
TC 5
Z9 5
U1 0
U2 1
PU STOCKTON PRESS
PI BASINGSTOKE
PA HOUNDMILLS, BASINGSTOKE, HAMPSHIRE, ENGLAND RG21 6XS
SN 0969-7128
J9 GENE THER
JI Gene Ther.
PD AUG
PY 1997
VL 4
IS 8
BP 833
EP 838
DI 10.1038/sj.gt.3300456
PG 6
WC Biochemistry & Molecular Biology; Biotechnology & Applied Microbiology;
   Genetics & Heredity; Medicine, Research & Experimental
SC Biochemistry & Molecular Biology; Biotechnology & Applied Microbiology;
   Genetics & Heredity; Research & Experimental Medicine
GA XP162
UT WOS:A1997XP16200012
PM 9338012
OA Bronze
DA 2021-10-28
ER

PT J
AU Desai, AV
   El-Bakkar, H
   Abdul-Hay, M
AF Desai, Anjali Varma
   El-Bakkar, Hassan
   Abdul-Hay, Maher
TI Novel Agents in the Treatment of Chronic Lymphocytic Leukemia: A Review
   About the Future
SO CLINICAL LYMPHOMA MYELOMA & LEUKEMIA
LA English
DT Review
DE B cell lymphoma 2 inhibitors; Bruton tyrosine kinase inhibitors; CDK
   inhibitors; Immunomodulators; PI3K inhibitors
ID DEPENDENT KINASE INHIBITOR; BRUTONS TYROSINE KINASE; PHASE-II TRIAL;
   T-CELLS; B-CELLS; UNTREATED PATIENTS; INITIAL THERAPY; RITUXIMAB;
   LENALIDOMIDE; FLUDARABINE
AB Half of a century ago, physicians managing chronic lymphocytic leukemia (CLL) recognized some of its presenting features such as lymphocytosis, lymphadenopathy, and splenomegaly. Subsequently, an enhanced understanding of the disease mechanisms involved in CLL led to new, more targeted treatments. There is now a plethora of treatments available for CLL. In this review article we discuss in detail several of the novel agents that are being studied or approved for the treatment of CLL including: phosphatidylinositol 3-kinase inhibitors (idelalisib and IPI-145), Bruton tyrosine kinase inhibitors (ibrutinib), B cell lymphoma 2 inhibitors (ABT-263 and ABT-199), new anti-CD20 monoclonal antibodies (obinutuzumab), cyclin-dependent kinase inhibitors (flavopiridol and dinaciclib), immunomodulators (lenalidomide) and chimeric antigen receptor T-cell therapy.
C1 [Desai, Anjali Varma; El-Bakkar, Hassan; Abdul-Hay, Maher] NYU, Langone Med Ctr, Inst Canc, Div Hematol & Med Oncol, New York, NY 10016 USA.
RP Abdul-Hay, M (corresponding author), NYU, Langone Med Ctr, Inst Canc, Div Hematol & Med Oncol, 550 First Ave,OBV C&D Bldg,Room 556, New York, NY 10016 USA.
EM maher.abdulhay@nyumc.org
OI Abdul-Hay, Maher/0000-0003-1041-7689
CR Badoux XC, 2011, BLOOD, V118, P3489, DOI 10.1182/blood-2011-03-339077
   BINET JL, 1981, CANCER-AM CANCER SOC, V48, P198, DOI 10.1002/1097-0142(19810701)48:1<198::AID-CNCR2820480131>3.0.CO;2-V
   Brentjens RJ, 2011, BLOOD, V118, P4817, DOI 10.1182/blood-2011-04-348540
   Burger JA, 1999, BLOOD, V94, P3658, DOI 10.1182/blood.V94.11.3658.423k11_3658_3667
   Burger JA, 2009, BLOOD, V113, P3050, DOI 10.1182/blood-2008-07-170415
   Byrd JC, 2003, BLOOD, V101, P6, DOI 10.1182/blood-2002-04-1258
   Byrd JC, 2005, BLOOD, V105, P49, DOI 10.1182/blood-2004-03-0796
   Byrd JC, 1998, BLOOD, V92, P3804, DOI 10.1182/blood.V92.10.3804
   Byrd JC, 2007, BLOOD, V109, P399, DOI 10.1182/blood-2006-05-020735
   Byrd JC, 2013, NEW ENGL J MED, V369, P32, DOI 10.1056/NEJMoa1215637
   Bystry RS, 2001, NAT IMMUNOL, V2, P1126, DOI 10.1038/ni735
   Calissano C, 2009, BLOOD, V114, P4832, DOI 10.1182/blood-2009-05-219634
   Chanan-Khan AA, 2008, J CLIN ONCOL, V26, P1544, DOI 10.1200/JCO.2007.14.5367
   Chen CI, 2011, J CLIN ONCOL, V29, P1175, DOI 10.1200/JCO.2010.29.8133
   Chen R, 2005, BLOOD, V106, P2513, DOI 10.1182/blood-2005-04-1678
   Craxton A, 1999, J BIOL CHEM, V274, P30644, DOI 10.1074/jbc.274.43.30644
   Damle RN, 1999, BLOOD, V94, P1840, DOI 10.1182/blood.V94.6.1840
   Eichhorst B, 2013, BLOOD, V122, DOI 10.1182/blood.V122.21.526.526
   Eichhorst BF, 2009, BLOOD, V114, P3382, DOI 10.1182/blood-2009-02-206185
   Fiorcari S, 2013, PLOS ONE, V8, DOI 10.1371/journal.pone.0083830
   Fischer K, 2012, J CLIN ONCOL, V30, P3209, DOI 10.1200/JCO.2011.39.2688
   Fischer K, 2011, J CLIN ONCOL, V29, P3559, DOI 10.1200/JCO.2010.33.8061
   Furman RR, 2014, NEW ENGL J MED, V370, P997, DOI 10.1056/NEJMoa1315226
   Gassner FJ, 2014, HAEMATOLOGICA, V99, pE67, DOI 10.3324/haematol.2013.098459
   Gattei V, 2008, BLOOD, V111, P865, DOI 10.1182/blood-2007-05-092486
   Goede V, 2013, LEUKEMIA, V27, P1172, DOI 10.1038/leu.2012.252
   Goede V, 2013, ASCO M ABSTR S, V31, P7004
   Gopal AK, 2014, NEW ENGL J MED, V370, P1008, DOI 10.1056/NEJMoa1314583
   Hainsworth JD, 2003, SEMIN ONCOL, V30, P9, DOI 10.1053/sonc.2003.50023
   Hallek M, 2010, LANCET, V376, P1164, DOI 10.1016/S0140-6736(10)61381-5
   Hallek M, 2008, BLOOD, V111, P5446, DOI 10.1182/blood-2007-06-093906
   Hallek M, 2013, HEMATOL-AM SOC HEMAT, P138, DOI 10.1182/asheducation-2013.1.138
   Herman SEM, 2014, LEUKEMIA, V28, P2188, DOI 10.1038/leu.2014.122
   Herman SEM, 2010, BLOOD, V116, P2078, DOI 10.1182/blood-2010-02-271171
   Hillmen P, 2013, BLOOD, V122
   Hosing C, 2013, CURR HEMATOL MALIG R, V8, P60, DOI 10.1007/s11899-012-0145-y
   Johnson AJ, 2012, LEUKEMIA, V26, P2554, DOI 10.1038/leu.2012.144
   Kalos M, 2011, SCI TRANSL MED, V3, DOI 10.1126/scitranslmed.3002842
   Keating MJ, 2005, J CLIN ONCOL, V23, P4079, DOI 10.1200/JCO.2005.12.051
   Kochenderfer JN, 2012, BLOOD, V119, P2709, DOI 10.1182/blood-2011-10-384388
   Kowolik CM, 2006, CANCER RES, V66, P10995, DOI 10.1158/0008-5472.CAN-06-0160
   Lapalombella R, 2010, BLOOD, V115, P2619, DOI 10.1182/blood-2009-09-242438
   Lin TS, 2009, J CLIN ONCOL, V27, P6012, DOI 10.1200/JCO.2009.22.6944
   Morschhauser F, 2009, BLOOD, P114
   National Cancer Institute, 2014, SEER STAT FACT SHEET
   Nemunaitis JJ, 2013, J TRANSL MED, V11, DOI 10.1186/1479-5876-11-259
   Okkenhaug K, 2003, NAT REV IMMUNOL, V3, P317, DOI 10.1038/nri1056
   Parry D, 2010, MOL CANCER THER, V9, P2344, DOI 10.1158/1535-7163.MCT-10-0324
   Patel MK, 2013, J CLIN ONCOL, V31, P7070
   Paz M, 2011, BRIT J HAEMATOL, V152, P295
   Petro JB, 2000, J EXP MED, V191, P1745, DOI 10.1084/jem.191.10.1745
   Rai KR, 2000, NEW ENGL J MED, V343, P1750, DOI 10.1056/NEJM200012143432402
   RAI KR, 1975, BLOOD, V46, P219, DOI 10.1182/blood.V46.2.219.219
   Ramsay AG, 2008, J CLIN INVEST, V118, P2427, DOI 10.1172/JCI35017
   Ramsay AG, 2012, BLOOD, V120, P1412, DOI 10.1182/blood-2012-02-411678
   Richardson SJ, 2006, BLOOD, V107, P3584, DOI 10.1182/blood-2005-04-1718
   Roberts AW, 2012, J CLIN ONCOL, V30, P488, DOI 10.1200/JCO.2011.34.7898
   Seymour J, 2013, HEMATOL ONCOL S1, V31, P115
   Souers AJ, 2013, NAT MED, V19, P202, DOI 10.1038/nm.3048
   Spaargaren M, 2003, J EXP MED, V198, P1539, DOI 10.1084/jem.20011866
   ten Hacken E, 2014, CLIN CANCER RES, V20, P548, DOI 10.1158/1078-0432.CCR-13-0226
   Tomlinson M G, 2001, BMC Immunol, V2, P4, DOI 10.1186/1471-2172-2-4
   Winkler DG, 2013, CHEM BIOL, V20, P1364, DOI 10.1016/j.chembiol.2013.09.017
NR 63
TC 12
Z9 13
U1 0
U2 20
PU CIG MEDIA GROUP, LP
PI DALLAS
PA 3500 MAPLE AVENUE, STE 750, DALLAS, TX 75219-3931 USA
SN 2152-2650
EI 2152-2669
J9 CL LYMPH MYELOM LEUK
JI Clin. Lymphoma Myeloma Leuk.
PD JUN
PY 2015
VL 15
IS 6
BP 314
EP 322
DI 10.1016/j.clml.2014.09.007
PG 9
WC Oncology; Hematology
SC Oncology; Hematology
GA CK7FI
UT WOS:000356397700002
PM 25445466
DA 2021-10-28
ER

PT J
AU Ravindran, S
   Rasool, S
   Maccalli, C
AF Ravindran, Shilpa
   Rasool, Saad
   Maccalli, Cristina
TI The Cross Talk between Cancer Stem Cells/Cancer Initiating Cells and
   Tumor Microenvironment: The Missing Piece of the Puzzle for the
   Efficient Targeting of these Cells with Immunotherapy
SO CANCER MICROENVIRONMENT
LA English
DT Article
DE Cancer stem cells; Cancer initiating cells; Immunosurveillance; Adaptive
   immune responses; Innate immune responses; Tumor microenvironment;
   Immunotherapy
ID ACUTE MYELOID-LEUKEMIA; IMMUNE CHECKPOINT INHIBITORS;
   NATURAL-KILLER-CELLS; CAR T-CELLS; DENDRITIC CELLS; BREAST-CANCER;
   SUPPRESSOR-CELLS; IN-VITRO; CLINICAL-IMPLICATIONS; ANTITUMOR IMMUNITY
AB Cancer Stem Cells/Cancer Initiating Cells (CSCs/CICs) is a rare sub-population within a tumor that is responsible for tumor formation, progression and resistance to therapies. The interaction between CSCs/CICs and tumor microenvironment (TME) can sustain "stemness" properties and promote their survival and plasticity. This cross-talk is also pivotal in regulating and modulating CSC/CIC properties. This review will provide an overview of the mechanisms underlying the mutual interaction between CSCs/CICs and TME. Particular focus will be dedicated to the immunological profile of CSCs/CICs and its role in orchestrating cancer immunosurveillance. Moreover, the available immunotherapy strategies that can target CSCs/CICs and of their possible implementation will be discussed. Overall, the dissection of the mechanisms regulating the CSC/CIC-TME interaction is warranted to understand the plasticity and immunoregulatory properties of stem-like tumor cells and to achieve complete eradications of tumors through the optimization of immunotherapy.
C1 [Ravindran, Shilpa; Rasool, Saad; Maccalli, Cristina] Sidra Med, Res Dept, Al Luqta St,POB 26999, Doha, Qatar.
RP Maccalli, C (corresponding author), Sidra Med, Res Dept, Al Luqta St,POB 26999, Doha, Qatar.
EM cmaccalli@sidra.org
RI Maccalli, Cristina/C-8993-2014
OI Maccalli, Cristina/0000-0002-6737-4715
FU Qatar National Library
FX Open Access funding provided by the Qatar National Library.
CR Adachi K, 2015, CANCER SCI, V106, P945, DOI 10.1111/cas.12695
   Al-Hajj M, 2003, P NATL ACAD SCI USA, V100, P3983, DOI 10.1073/pnas.0530291100
   Alcantara M, 2018, LEUKEMIA, V32, P2307, DOI 10.1038/s41375-018-0285-8
   Ames E, 2015, J IMMUNOL, V195, P4010, DOI 10.4049/jimmunol.1500447
   Ankrum JA, 2014, NAT BIOTECHNOL, V32, P252, DOI 10.1038/nbt.2816
   Banchereau J, 1998, NATURE, V392, P245, DOI 10.1038/32588
   Bao SD, 2006, NATURE, V444, P756, DOI 10.1038/nature05236
   Bar EE, 2007, STEM CELLS, V25, P2524, DOI 10.1634/stemcells.2007-0166
   Beard RE, 2014, J IMMUNOTHER CANCER, V2, DOI 10.1186/2051-1426-2-25
   Boyiadzis MM, 2018, J IMMUNOTHER CANCER, V6, DOI 10.1186/s40425-018-0460-5
   Brown CE, 2012, CLIN CANCER RES, V18, P2199, DOI 10.1158/1078-0432.CCR-11-1669
   Brown CE, 2009, CANCER RES, V69, P8886, DOI 10.1158/0008-5472.CAN-09-2687
   Brown MA, 2017, CRIT REV IMMUNOL, V37, P181, DOI 10.1615/CritRevImmunol.v37.i2-6.30
   Busse A, 2013, CLIN EXP METASTAS, V30, P781, DOI 10.1007/s10585-013-9578-5
   Cabarcas SM, 2011, INT J CANCER, V129, P2315, DOI 10.1002/ijc.26312
   Castriconi R, 2009, J IMMUNOL, V182, P3530, DOI 10.4049/jimmunol.0802845
   Catalano V, 2015, RESISTANCE CANC STEM, V7
   Celia-Terrassa T, 2017, NAT CELL BIOL, V19, P711, DOI 10.1038/ncb3533
   Cella M, 1997, CURR OPIN IMMUNOL, V9, P10, DOI 10.1016/S0952-7915(97)80153-7
   Chhabra R, 2014, TUMOR BIOL, V35, P8395, DOI 10.1007/s13277-014-2264-7
   Choi D, 2009, WORLD J GASTROENTERO, V15, P2258, DOI 10.3748/wjg.15.2258
   Chowell D, 2018, SCIENCE, V359, P582, DOI 10.1126/science.aao4572
   Clarke MF, 2006, SCI AM, V295, P52, DOI 10.1038/scientificamerican0706-52
   Clarke Michael F, 2006, Cancer Res, V66, P9339, DOI 10.1158/0008-5472.CAN-06-3126
   Clevers H, 2011, NAT MED, V17, P313, DOI 10.1038/nm.2304
   Codony-Servat J, 2015, TRANSL LUNG CANCER R, V4, P689, DOI 10.3978/j.issn.2218-6751.2015.12.11
   Colmont CS, 2013, P NATL ACAD SCI USA, V110, P1434, DOI 10.1073/pnas.1211655110
   Condeelis J, 2006, CELL, V124, P263, DOI 10.1016/j.cell.2006.01.007
   Cornel AM, 2018, FRONT IMMUNOL, V9, DOI 10.3389/fimmu.2018.00982
   Costello RT, 2000, CANCER RES, V60, P4403
   Cully M, 2018, NAT REV DRUG DISCOV, V17, P163, DOI 10.1038/nrd.2018.23
   Cully M, 2018, NAT REV CANCER, V18, DOI 10.1038/nrc.2018.18
   Dean M, 2005, NAT REV CANCER, V5, P275, DOI 10.1038/nrc1590
   Deng ZL, 2015, BMC IMMUNOL, V16, DOI 10.1186/s12865-014-0064-x
   DeRenzo Christopher, 2018, Am Soc Clin Oncol Educ Book, V38, P830, DOI 10.1200/EDBK_200773
   Di Tomaso T, 2010, CLIN CANCER RES, V16, P800, DOI 10.1158/1078-0432.CCR-09-2730
   Dick JE, 2008, BLOOD, V112, P4793, DOI 10.1182/blood-2008-08-077941
   Diehn M, 2006, J NATL CANCER I, V98, P1755, DOI 10.1093/jnci/djj505
   Dongre A, 2017, CANCER RES, V77, P3982, DOI 10.1158/0008-5472.CAN-16-3292
   Du HW, 2019, CANCER CELL, V35, P221, DOI 10.1016/j.ccell.2019.01.002
   Dudley ME, 2005, J CLIN ONCOL, V23, P2346, DOI 10.1200/JCO.2005.00.240
   Dumic J, 2006, BBA-GEN SUBJECTS, V1760, P616, DOI 10.1016/j.bbagen.2005.12.020
   Easwaran H, 2014, MOL CELL, V54, P716, DOI 10.1016/j.molcel.2014.05.015
   Emmerson PJ, 2018, FRONT PHYSIOL, V9, DOI 10.3389/fphys.2018.01712
   Encabo A, 2004, STEM CELLS, V22, P725, DOI 10.1634/stemcells.22-5-725
   Eppert K, 2011, NAT MED, V17, P1086, DOI 10.1038/nm.2415
   Eramo A, 2008, CELL DEATH DIFFER, V15, P504, DOI 10.1038/sj.cdd.4402283
   Eyler CE, 2008, J CLIN ONCOL, V26, P2839, DOI 10.1200/JCO.2007.15.1829
   Feng KC, 2017, J HEMATOL ONCOL, V10, DOI 10.1186/s13045-016-0378-7
   Filipazzi P, 2012, CANCER IMMUNOL IMMUN, V61, P255, DOI 10.1007/s00262-011-1161-9
   Finocchiaro G, 2016, CANCER IMMUNOL IMMUN, V65, P101, DOI 10.1007/s00262-015-1754-9
   Forshew T, 2012, SCI TRANSL MED, V4, DOI 10.1126/scitranslmed.3003726
   Francipane MG, 2008, CANCER RES, V68, P4022, DOI 10.1158/0008-5472.CAN-07-6874
   Frank NY, 2010, J CLIN INVEST, V120, P41, DOI 10.1172/JCI41004
   Fuchs E, 2004, CELL, V116, P769, DOI 10.1016/S0092-8674(04)00255-7
   Gajewski TF, 2015, SEMIN ONCOL, V42, P663, DOI 10.1053/j.seminoncol.2015.05.011
   Garzia L, 2009, PLOS ONE, V4, DOI 10.1371/journal.pone.0004998
   Gasparini P, 2014, P NATL ACAD SCI USA, V111, P4536, DOI 10.1073/pnas.1402604111
   Gedye C, 2009, CANCER IMMUNOL IMMUN, V58, P1635, DOI 10.1007/s00262-009-0672-0
   Gettinger S, 2017, CANCER DISCOV, V7, P1420, DOI 10.1158/2159-8290.CD-17-0593
   Glumac PM, 2018, CLIN TRANSL MED, V7, DOI 10.1186/s40169-018-0198-1
   Gordon S, 2010, IMMUNITY, V32, P593, DOI 10.1016/j.immuni.2010.05.007
   Grau JJ, 2016, ONCOLOGY-BASEL, V90, P267, DOI 10.1159/000445118
   Grivennikov SI, 2010, CELL, V140, P883, DOI 10.1016/j.cell.2010.01.025
   Guedan S, 2018, JCI INSIGHT, V3, DOI 10.1172/jci.insight.96976
   Haanen JBAG, 2015, PROG TUMOR RES, V42, P55, DOI 10.1159/000437178
   Hadjimichael C, 2015, WORLD J STEM CELLS, V7, P1150, DOI 10.4252/wjsc.v7.i9.1150
   Hanke N, 2013, CRIT REV IMMUNOL, V33, P1
   Harris SG, 2002, TRENDS IMMUNOL, V23, P144, DOI 10.1016/S1471-4906(01)02154-8
   Hay KA, 2017, DRUGS, V77, P237, DOI 10.1007/s40265-017-0690-8
   Hinrichs CS, 2014, IMMUNOL REV, V257, P56, DOI 10.1111/imr.12132
   Hirohashi Y, 2016, CANCER SCI, V107, P12, DOI 10.1111/cas.12830
   Hsu YL, 2018, INT J MOL SCI, V19, DOI 10.3390/ijms19082427
   Hutten T, 2014, J IMMUNOTHER, V37, P267, DOI 10.1097/CJI.0000000000000035
   Ichiryu Naoki, 2013, Methods Mol Biol, V1029, P1, DOI 10.1007/978-1-62703-478-4_1
   Inoda S, 2011, AM J PATHOL, V178, P1805, DOI 10.1016/j.ajpath.2011.01.004
   Ishikawa F, 2007, NAT BIOTECHNOL, V25, P1315, DOI 10.1038/nbt1350
   Jinushi M, 2011, P NATL ACAD SCI USA, V108, P12425, DOI 10.1073/pnas.1106645108
   June CH, 2018, SCIENCE, V359, P1361, DOI 10.1126/science.aar6711
   Kawasaki BT, 2007, BIOCHEM BIOPH RES CO, V364, P778, DOI 10.1016/j.bbrc.2007.10.067
   Keller AM, 2009, BLOOD, V113, P5167, DOI 10.1182/blood-2008-03-148007
   Kim SY, 2009, J NEUROSCI RES, V87, P2264, DOI 10.1002/jnr.22050
   Kirk CJ, 2000, HUM GENE THER, V11, P797, DOI 10.1089/10430340050015419
   Kohn DB, 2011, MOL THER, V19, P432, DOI 10.1038/mt.2011.1
   Koshio J, 2013, CANCER IMMUNOL IMMUN, V62, P1619, DOI 10.1007/s00262-013-1467-x
   Kranz LM, 2016, NATURE, V534, P396, DOI 10.1038/nature18300
   Kyi C, 2016, IMMUNOTHERAPY-UK, V8, P821, DOI 10.2217/imt-2016-0002
   LAPIDOT T, 1994, NATURE, V367, P645, DOI 10.1038/367645a0
   Li CW, 2007, CANCER RES, V67, P1030, DOI 10.1158/0008-5472.CAN-06-2030
   Li XX, 2008, J NATL CANCER I, V100, P672, DOI 10.1093/jnci/djn123
   Li YQ, 2012, CANCER RES, V72, P576, DOI 10.1158/0008-5472.CAN-11-3070
   Lindau D, 2013, IMMUNOLOGY, V138, P105, DOI 10.1111/imm.12036
   Ljujic B, 2013, SCI REP-UK, V3, DOI 10.1038/srep02298
   Lu YC, 2016, SEMIN IMMUNOL, V28, P22, DOI 10.1016/j.smim.2015.11.002
   Ma Q, 2016, CYTOTHERAPY, V18, P985, DOI 10.1016/j.jcyt.2016.05.001
   Maccalli C, 2018, SEMIN CANC BIOL
   Maccalli C, 2018, SEMIN CANCER BIOL, V53, P189, DOI 10.1016/j.semcancer.2018.09.006
   Maccalli C, 2017, ONCOIMMUNOLOGY, V6, DOI 10.1080/2162402X.2017.1323618
   Maccalli C, 2017, IMMUNOL INVEST, V46, P221, DOI 10.1080/08820139.2017.1280051
   Maccalli C, 2015, CANCER IMMUNOL IMMUN, V64, P91, DOI 10.1007/s00262-014-1592-1
   Maccalli C, 2014, EUR J CANCER, V50, P649, DOI 10.1016/j.ejca.2013.11.014
   Majeti R, 2009, CELL, V138, P286, DOI 10.1016/j.cell.2009.05.045
   Malanchi I, 2012, NATURE, V481, P85, DOI 10.1038/nature10694
   Mantovani A, 2005, IMMUNITY, V23, P344, DOI 10.1016/j.immuni.2005.10.001
   Maugeri-Sacca M, 2011, CLIN CANCER RES, V17, P4942, DOI 10.1158/1078-0432.CCR-10-2538
   Mennonna D, 2017, GUT, V66, P454, DOI 10.1136/gutjnl-2015-309453
   Mitchem JB, 2013, CANCER RES, V73, P1128, DOI 10.1158/0008-5472.CAN-12-2731
   Mitra M, 2012, MOL VIS, V18, P290
   Miyamoto S, 2018, CANC IMMUNOL RES
   Miyazono K, 2000, J CELL SCI, V113, P1101
   Morgan RA, 2012, HUM GENE THER, V23, P1043, DOI 10.1089/hum.2012.041
   Morrison BJ, 2018, BMC CANCER, V18, DOI 10.1186/s12885-018-4389-3
   Nishizawa S, 2012, CANCER RES, V72, P2844, DOI 10.1158/0008-5472.CAN-11-3062
   Nouri-Shirazi M, 2000, J IMMUNOL, V165, P3797, DOI 10.4049/jimmunol.165.7.3797
   Paczulla AM, 2019, NATURE, V572, P254, DOI 10.1038/s41586-019-1410-1
   Palucka K, 2013, IMMUNITY, V39, P38, DOI 10.1016/j.immuni.2013.07.004
   Panni RZ, 2014, CANCER IMMUNOL IMMUN, V63, P513, DOI 10.1007/s00262-014-1527-x
   Pardoll DM, 2012, NAT REV CANCER, V12, P252, DOI 10.1038/nrc3239
   Parker KH, 2015, ADV CANCER RES, V128, P95, DOI 10.1016/bs.acr.2015.04.002
   Parmiani G, 2016, CANCERS, V8, DOI 10.3390/cancers8030034
   Parmiani G, 2014, HUM VACC IMMUNOTHER, V10, P3175, DOI 10.4161/hv.29418
   Pece S, 2010, CELL, V140, P62, DOI 10.1016/j.cell.2009.12.007
   Pellegatta S, 2018, SCI TRANSL MED, V10, DOI 10.1126/scitranslmed.aao2731
   Pellegatta S, 2013, ONCOIMMUNOLOGY, V2, DOI 10.4161/onci.23401
   Petrelli A, 2015, ONCOTARGET, V6, P2315, DOI 10.18632/oncotarget.2962
   Pietra G, 2009, INT IMMUNOL, V21, P793, DOI 10.1093/intimm/dxp047
   Postow MA, 2015, J CLIN ONCOL, V33, P1974, DOI 10.1200/JCO.2014.59.4358
   Prager BC, 2019, CELL STEM CELL, V24, P41, DOI 10.1016/j.stem.2018.12.009
   Prieto-Vila M, 2017, INT J MOL SCI, V18, DOI 10.3390/ijms18122574
   Quintana E, 2008, NATURE, V456, P593, DOI 10.1038/nature07567
   Rapoport AP, 2015, NAT MED, V21, P914, DOI 10.1038/nm.3910
   Reya T, 2001, NATURE, V414, P105, DOI 10.1038/35102167
   Ricci-Vitiani L, 2008, GUT, V57, P538, DOI 10.1136/gut.2007.127837
   Ricci-Vitiani L, 2007, NATURE, V445, P111, DOI 10.1038/nature05384
   Ricci-Vitiani L, 2009, J MOL MED, V87, P1097, DOI 10.1007/s00109-009-0518-4
   Robbins PF, 2017, CANCER J, V23, P138, DOI 10.1097/PPO.0000000000000267
   Robbins PF, 2013, NAT MED, V19, P747, DOI 10.1038/nm.3161
   Roesch A, 2010, CELL, V141, P583, DOI 10.1016/j.cell.2010.04.020
   Roscigno G, 2016, ONCOTARGET, V7, P580, DOI 10.18632/oncotarget.5979
   Rosenberg SA, 2015, SCIENCE, V348, P62, DOI 10.1126/science.aaa4967
   Rotte A, 2018, ANN ONCOL, V29, P71, DOI 10.1093/annonc/mdx686
   Sahin U, 2017, NATURE, V547, P222, DOI 10.1038/nature23003
   Sahranavardfard P, 2019, J CELL PHYSL
   Sakariassen PO, 2006, P NATL ACAD SCI USA, V103, P16466, DOI 10.1073/pnas.0607668103
   Salcedo M, 2006, CANCER IMMUNOL IMMUN, V55, P819, DOI 10.1007/s00262-005-0078-6
   Salmaninejad A, 2018, IMMUNOGENETICS, V70, P73, DOI 10.1007/s00251-017-1015-5
   Schatton T, 2010, CANCER RES, V70, P697, DOI 10.1158/0008-5472.CAN-09-1592
   Schatton T, 2009, ANN NY ACAD SCI, V1176, P154, DOI 10.1111/j.1749-6632.2009.04568.x
   Schmitz M, 2007, BRIT J CANCER, V96, P1293, DOI 10.1038/sj.bjc.6603696
   Seidel S, 2010, BRAIN, V133, P983, DOI 10.1093/brain/awq042
   Shackleton M, 2009, CELL, V138, P822, DOI 10.1016/j.cell.2009.08.017
   Shacter E, 2002, ONCOLOGY-NY, V16, P217
   Shapira S, 2011, J BIOL CHEM, V286, P40548, DOI 10.1074/jbc.M111.286534
   Sherry MM, 2009, STEM CELLS, V27, P2383, DOI 10.1002/stem.185
   Shi XJ, 2018, INT J CANCER, V142, P2106, DOI 10.1002/ijc.31219
   Shidal C, 2019, CANCER RES, V79, DOI 10.1158/1538-7445.AM2019-595
   Shlush LI, 2017, NATURE, V547, P104, DOI 10.1038/nature22993
   Sica A, 2012, J CLIN INVEST, V122, P787, DOI 10.1172/JCI59643
   Singh SK, 2004, ONCOGENE, V23, P7267, DOI 10.1038/sj.onc.1207946
   Singh SK, 2004, NATURE, V432, P396, DOI 10.1038/nature03128
   Smith C, 2012, CANCER DISCOV, V2, P722, DOI 10.1158/2159-8290.CD-12-0014
   Soltanian S, 2011, TUMOR BIOL, V32, P425, DOI 10.1007/s13277-011-0155-8
   Steinbichler TB, 2018, SEMIN CANC BIOL
   Steinbichler TB, 2018, SEMIN CANCER BIOL, V53, P156, DOI 10.1016/j.semcancer.2018.11.006
   Sultan M, 2018, STEM CELLS, V36, P641, DOI 10.1002/stem.2780
   Sun B, 2019, CANC IMMUNOL RES
   Tallerico R, 2016, FRONT IMMUNOL, V7, DOI 10.3389/fimmu.2016.00179
   Tallerico R, 2013, J IMMUNOL, V190, P2381, DOI 10.4049/jimmunol.1201542
   Tang DG, 2012, CELL RES, V22, P457, DOI 10.1038/cr.2012.13
   Terabe M, 2004, CANCER IMMUNOL IMMUN, V53, P79, DOI 10.1007/s00262-003-0445-0
   Todaro M, 2014, CELL STEM CELL, V14, P342, DOI 10.1016/j.stem.2014.01.009
   Tran E, 2014, ONCOTARGET, V5, P4579, DOI 10.18632/oncotarget.2234
   Tseng HC, 2010, PLOS ONE, V5, DOI 10.1371/journal.pone.0011590
   Ungefroren H, 2011, CELL COMMUN SIGNAL, V9, DOI 10.1186/1478-811X-9-18
   Vezzoni L, 2008, CYTOTECHNOLOGY, V58, P3, DOI 10.1007/s10616-008-9166-8
   Vik-Mo EO, 2013, CANCER IMMUNOL IMMUN, V62, P1499, DOI 10.1007/s00262-013-1453-3
   Vinay DS, 2015, SEMIN CANCER BIOL, V35, pS185, DOI 10.1016/j.semcancer.2015.03.004
   Visus C, 2011, CLIN CANCER RES, V17, P6174, DOI 10.1158/1078-0432.CCR-11-1111
   Volonte A, 2014, J IMMUNOL, V192, P523, DOI 10.4049/jimmunol.1301342
   Wan YY, 2007, IMMUNOL REV, V220, P199, DOI 10.1111/j.1600-065X.2007.00565.x
   Wang SH, 2013, EXP HEMATOL ONCOL, V2, DOI 10.1186/2162-3619-2-29
   Wang YY, 2015, EXPERT OPIN THER TAR, V19, P1339, DOI 10.1517/14728222.2015.1068759
   Watanabe K, 2018, FRONT IMMUNOL, V9, DOI 10.3389/fimmu.2018.02486
   Wei J, 2013, CANCER RES, V73, P3913, DOI 10.1158/0008-5472.CAN-12-4318
   Wei J, 2010, CLIN CANCER RES, V16, P461, DOI 10.1158/1078-0432.CCR-09-1983
   Wei J, 2010, MOL CANCER THER, V9, P67, DOI 10.1158/1535-7163.MCT-09-0734
   Whiteside TL, 2008, ONCOGENE, V27, P5904, DOI 10.1038/onc.2008.271
   Wicha MS, 2006, CANCER RES, V66, P1883, DOI 10.1158/0008-5472.CAN-05-3153
   Wilden SM, 2016, J DTSCH DERMATOL GES, V14, P685, DOI [10.1111/ddg.13012, 10.1111/ddg.13012_g]
   Wilson BJ, 2011, CANCER RES, V71, P5307, DOI 10.1158/0008-5472.CAN-11-0221
   Wright GJ, 2000, IMMUNITY, V13, P233, DOI 10.1016/S1074-7613(00)00023-6
   Wu YH, 2017, CLIN EXP PHARMACOL P, V44, P602, DOI 10.1111/1440-1681.12732
   Xia Y, 2016, BLOOD REV, V30, P189, DOI 10.1016/j.blre.2015.11.003
   Xie T, 2007, DEVELOPMENT, V134, P2001, DOI 10.1242/dev.002022
   Yamada R, 2013, TISSUE ANTIGENS, V81, P428, DOI 10.1111/tan.12113
   Yang D, 2019, J IMMUNOTHER CANCER, V7, DOI 10.1186/s40425-019-0642-9
   Yang YP, 2015, ONCOL LETT, V9, P1833, DOI 10.3892/ol.2015.2949
   Yao Y, 2016, CLIN CANCER RES, V22, P2778, DOI 10.1158/1078-0432.CCR-15-0858
   Yoshimura A, 2011, CURR TOP MICROBIOL, V350, P127, DOI 10.1007/82_2010_87
   Zacharakis N, 2018, NAT MED, V24, P724, DOI 10.1038/s41591-018-0040-8
   Zhang DX, 2018, SEMIN CANCER BIOL, V52, P94, DOI 10.1016/j.semcancer.2018.05.001
   Zhi YD, 2015, PLOS ONE, V10, DOI 10.1371/journal.pone.0135528
   Zhou JB, 2007, P NATL ACAD SCI USA, V104, P16158, DOI 10.1073/pnas.0702596104
   Zhu XK, 2015, ONCOTARGET, V6, P171, DOI 10.18632/oncotarget.2767
   Zinzi L, 2014, FRONT PHARMACOL, V5, DOI 10.3389/fphar.2014.00163
NR 205
TC 18
Z9 18
U1 0
U2 2
PU SPRINGER
PI NEW YORK
PA ONE NEW YORK PLAZA, SUITE 4600, NEW YORK, NY, UNITED STATES
SN 1875-2292
EI 1875-2284
J9 CANCER MICROENVIRON
JI Cancer Microenviron.
PD DEC
PY 2019
VL 12
IS 2-3
BP 133
EP 148
DI 10.1007/s12307-019-00233-1
EA NOV 2019
PG 16
WC Oncology
SC Oncology
GA KI9VW
UT WOS:000498003600001
PM 31758404
OA hybrid, Green Published
DA 2021-10-28
ER

PT J
AU Le Calvez, B
   Moreau, P
   Touzeau, C
AF Le Calvez, Baptiste
   Moreau, Philippe
   Touzeau, Cyrille
TI Immune checkpoint inhibitors for the treatment of myeloma: novel
   investigational options
SO EXPERT OPINION ON INVESTIGATIONAL DRUGS
LA English
DT Review
DE Immune checkpoints; PD-1; PD-L1; multiple myeloma; nivolumab;
   pembrolizumab
ID MULTIPLE-MYELOMA; ANTI-PD-1 ANTIBODY; PD-1 BLOCKADE; BONE-MARROW;
   IFN-GAMMA; T-CELLS; DARATUMUMAB; DEXAMETHASONE; NIVOLUMAB; LENALIDOMIDE
AB Introduction Multiple myeloma (MM) is still considered incurable and the outcome of patients with triple-class refractory remains very poor. Immunotherapy is considered as a standard of care for the treatment of MM. Among immunotherapeutic approaches, the PD-1/PD-L1 axis is an attractive target because PD-L1 is highly expressed in most myeloma plasma cells. While many types of cancer benefit from checkpoint inhibitor treatment, their relevance in multiple myeloma needs to be defined. Areas covered The authors evaluate the published data regarding the mechanism of action, safety profile, and clinical efficacy of the immune checkpoint inhibitors (ICI) for the treatment of multiple myeloma. Expert opinion The use of ICI monotherapy does not offer any clinical benefit in myeloma patients. In combination with immunomodulatory drugs (IMID), ICI failed to demonstrate clinical benefit and were associated with increased toxicity. Given the toxicities of these treatments, predictive markers would be useful to select patients who would benefit most. Clinical studies are necessary to evaluate the safety and efficacy of checkpoint inhibitors in combination with other standards of care such as proteasome inhibitors and monoclonal antibodies. The combination of anti-PD-1 with T-cell engager (TCE) or CAR-T cells seems theoretically attractive and should be explored in clinical trials.
C1 [Le Calvez, Baptiste; Moreau, Philippe; Touzeau, Cyrille] CHU Nantes, Dept Hematol, Nantes, France.
   [Moreau, Philippe; Touzeau, Cyrille] Univ Nantes, Univ Angers, CNRS, INSERM,CRCINA, Nantes, France.
   [Moreau, Philippe; Touzeau, Cyrille] ILIAD, Site Rech Integree Canc SIRIC, Nantes, France.
RP Touzeau, C (corresponding author), CHU Nantes, Serv Hematol Clin, Pl Alexis Ricordeau, F-44093 Nantes, France.
EM philippe.moreau@chu-nantes.fr
CR Adams HC, 2019, CYTOM PART A, V95A, P279, DOI 10.1002/cyto.a.23693
   Ansell SM, 2015, NEW ENGL J MED, V372, P311, DOI 10.1056/NEJMoa1411087
   Asimakopoulos F, 2018, BLOOD, V132, P1629, DOI 10.1182/blood-2018-08-864231
   Badros A, 2017, BLOOD, V130, P1189, DOI 10.1182/blood-2017-03-775122
   Barroso-Sousa R, 2018, JAMA ONCOL, V4, P173, DOI 10.1001/jamaoncol.2017.3064
   Benson DM, 2014, CANCER IMMUNOL RES, V2, P99, DOI 10.1158/2326-6066.CIR-13-0219
   Benson DM, 2012, BLOOD, V120, P4324, DOI 10.1182/blood-2012-06-438028
   Benson DM, 2010, BLOOD, V116, P2286, DOI 10.1182/blood-2010-02-271874
   Chung DJ, 2016, CANCER IMMUNOL RES, V4, P61, DOI 10.1158/2326-6066.CIR-15-0055
   D'Souza A, 2019, BIOL BLOOD MARROW TR, V25, P1492, DOI 10.1016/j.bbmt.2019.04.005
   Dhodapkar MV, 2015, BLOOD, V126, P2475, DOI 10.1182/blood-2015-03-632919
   Dimopoulos MA, 2021, ANN ONCOL, V32, P309, DOI 10.1016/j.annonc.2020.11.014
   Dimopoulos MA, 2016, NEW ENGL J MED, V375, P1319, DOI 10.1056/NEJMoa1607751
   Dimopoulos MA., 2021, CANCERS, V13, P13
   Dimopoulos MA, 2018, NEW ENGL J MED, V379, P1811, DOI 10.1056/NEJMoa1805762
   Facon T, 2019, NEW ENGL J MED, V380, P2104, DOI 10.1056/NEJMoa1817249
   Farooqui, BJH
   Francisco LM, 2009, J EXP MED, V206, P3015, DOI 10.1084/jem.20090847
   Gandhi UH, 2019, LEUKEMIA, V33, P2266, DOI 10.1038/s41375-019-0435-7
   Giuliani M, 2017, ONCOTARGET, V8, P24031, DOI 10.18632/oncotarget.15234
   Gorgun G, 2015, CLIN CANCER RES, V21, P4607, DOI 10.1158/1078-0432.CCR-15-0200
   Gormley NJ, 2018, NEW ENGL J MED, V379, P1791, DOI 10.1056/NEJMp1803602
   Guillerey C, 2018, BLOOD, V132, P1689, DOI 10.1182/blood-2018-01-825265
   Haanen JBAG, 2017, ANN ONCOL, V28, P119, DOI 10.1093/annonc/mdx225
   Hallett WHD, 2011, BIOL BLOOD MARROW TR, V17, P1133, DOI 10.1016/j.bbmt.2011.03.011
   John LB, 2013, CLIN CANCER RES, V19, P5636, DOI 10.1158/1078-0432.CCR-13-0458
   Kartolo A, 2020, IMMUNOTHERAPY-UK, V12, P785, DOI 10.2217/imt-2020-0105
   Kearl TJ, 2013, J IMMUNOL, V190, P5620, DOI 10.4049/jimmunol.1202005
   Kluger HM, 2015, CLIN CANCER RES, V21, P3052, DOI 10.1158/1078-0432.CCR-14-3073
   Krejcik J, 2016, BLOOD, V128, P384, DOI 10.1182/blood-2015-12-687749
   KRUMMEL MF, 1995, J EXP MED, V182, P459, DOI 10.1084/jem.182.2.459
   Kwon M, 2020, CLIN CANCER RES, V26, P1644, DOI 10.1158/1078-0432.CCR-19-0267
   Larkin J, 2015, NEW ENGL J MED, V373, P23, DOI [10.1056/NEJMoa1504030, 10.1056/NEJMc1509660]
   Lesokhin AM, 2019, CANCER IMMUNOL RES, V7, P1224, DOI 10.1158/2326-6066.CIR-19-0148
   Lesokhin AM, 2016, J CLIN ONCOL, V34, P2698, DOI 10.1200/JCO.2015.65.9789
   Li AM, 2018, BLOOD, V132, DOI 10.1182/blood-2018-99-112572
   Liu H, 2021, CLIN CANCER RES, V27, P473, DOI 10.1158/1078-0432.CCR-20-1457
   Liu JZ, 2007, BLOOD, V110, P296, DOI 10.1182/blood-2006-10-051482
   Liu ZY, 2020, FRONT ONCOL, V10, DOI 10.3389/fonc.2020.584530
   Lucas F, 2020, BIOL BLOOD MARROW TR, V26, P7, DOI 10.1016/j.bbmt.2019.08.009
   Manasanch EE, 2019, BLOOD ADV, V3, P2400, DOI 10.1182/bloodadvances.2019000300
   Mateos MV, 2020, LANCET, V395, P132, DOI 10.1016/S0140-6736(19)32956-3
   Mateos MV, 2019, LANCET HAEMATOL, V6, pE459, DOI 10.1016/S2352-3026(19)30110-3
   Mateos MV, 2019, BRIT J HAEMATOL, V186, pE117, DOI 10.1111/bjh.15946
   Moreau P, 2021, LANCET ONCOL, V22, pE105, DOI 10.1016/S1470-2045(20)30756-7
   Moreau P, 2019, LANCET, V394, P29, DOI 10.1016/S0140-6736(19)31240-1
   Munshi NC, 2021, NEW ENGL J MED, V384, P705, DOI 10.1056/NEJMoa2024850
   Naidoo J, 2015, ANN ONCOL, V26, P2375, DOI 10.1093/annonc/mdv383
   Nakajima M, 2019, CANCER SCI, V110, P3079, DOI 10.1111/cas.14169
   Ngiow SF, 2015, CANCER CELL, V27, P437, DOI 10.1016/j.ccell.2015.03.015
   Nijhof IS, 2015, HAEMATOLOGICA, V100, P263, DOI 10.3324/haematol.2014.117531
   Nishimura H, 1999, IMMUNITY, V11, P141, DOI 10.1016/S1074-7613(00)80089-8
   Nishino M, 2015, NEW ENGL J MED, V373, P288, DOI 10.1056/NEJMc1505197
   Palumbo A, 2016, NEW ENGL J MED, V375, P754, DOI 10.1056/NEJMoa1606038
   Pardoll DM, 2012, NAT REV CANCER, V12, P252, DOI 10.1038/nrc3239
   Postow Michael A, 2015, Am Soc Clin Oncol Educ Book, P76, DOI 10.14694/EdBook_AM.2015.35.76
   Qureshi OS, 2011, SCIENCE, V332, P600, DOI 10.1126/science.1202947
   Raje N, 2019, NEW ENGL J MED, V380, P1726, DOI 10.1056/NEJMoa1817226
   Reddy HG, 2018, CLIN TRANSL GASTROEN, V9, DOI 10.1038/s41424-018-0049-9
   Research C for DE, 2019, FDA AL HEALTHC PROF
   Ribrag V, 2019, BRIT J HAEMATOL, V186, pE41, DOI 10.1111/bjh.15888
   Robert C, 2015, NEW ENGL J MED, V372, P320, DOI 10.1056/NEJMoa1412082
   Rosenblatt J, 2011, J IMMUNOTHER, V34, P409, DOI 10.1097/CJI.0b013e31821ca6ce
   Shankaran V, 2001, NATURE, V410, P1107, DOI 10.1038/35074122
   Tamura H, 2013, LEUKEMIA, V27, P464, DOI 10.1038/leu.2012.213
   Tang C, 2014, CANCER IMMUNOL RES, V2, P831, DOI 10.1158/2326-6066.CIR-14-0069
   Topalian SL, 2012, NEW ENGL J MED, V366, P2443, DOI 10.1056/NEJMoa1200690
   Twyman-Saint Victor C, 2015, NATURE, V520, P373, DOI 10.1038/nature14292
   UCHIDA A, 1984, INT J CANCER, V34, P375, DOI 10.1002/ijc.2910340314
   Usmani SZ, 2019, LANCET HAEMATOL, V6, pE448, DOI 10.1016/S2352-3026(19)30109-7
   Verkleij CPM, 2020, CANCERS, V12, DOI 10.3390/cancers12123713
   Verkleij CPM, 2019, BLOOD, V134, DOI 10.1182/blood-2019-124339
   Vuckovic S, 2019, J CLIN INVEST, V129, P106, DOI 10.1172/JCI98888
   WALUNAS TL, 1994, IMMUNITY, V1, P405, DOI 10.1016/1074-7613(94)90071-X
   Wang L, 2015, ONCOTARGET, V6, P41228, DOI 10.18632/oncotarget.5682
   Wu KL., 2020, CL LYMPH MYELOM LEUK
NR 76
TC 0
Z9 0
U1 2
U2 2
PU TAYLOR & FRANCIS LTD
PI ABINGDON
PA 2-4 PARK SQUARE, MILTON PARK, ABINGDON OR14 4RN, OXON, ENGLAND
SN 1354-3784
EI 1744-7658
J9 EXPERT OPIN INV DRUG
JI Expert Opin. Investig. Drugs
PD SEP 2
PY 2021
VL 30
IS 9
BP 965
EP 973
DI 10.1080/13543784.2021.1955103
EA JUL 2021
PG 9
WC Pharmacology & Pharmacy
SC Pharmacology & Pharmacy
GA UP0CK
UT WOS:000674796300001
PM 34253136
DA 2021-10-28
ER

PT J
AU Vlachonikola, E
   Stamatopoulos, K
   Chatzidimitriou, A
AF Vlachonikola, Elisavet
   Stamatopoulos, Kostas
   Chatzidimitriou, Anastasia
TI T Cells in Chronic Lymphocytic Leukemia: A Two-Edged Sword
SO FRONTIERS IN IMMUNOLOGY
LA English
DT Review
DE chronic lymphocytic leukemia; T lymphocytes; anti-tumor immunity; tumor
   microenvironment; T cell-based therapies
AB Chronic lymphocytic leukemia (CLL) is a malignancy of mature, antigen-experienced B lymphocytes. Despite great progress recently achieved in the management of CLL, the disease remains incurable, underscoring the need for further investigation into the underlying pathophysiology. Microenvironmental crosstalk has an established role in CLL pathogenesis and progression. Indeed, the malignant CLL cells are strongly dependent on interactions with other immune and non-immune cell populations that shape a highly orchestrated network, the tumor microenvironment (TME). The composition of the TME, as well as the bidirectional interactions between the malignant clone and the microenvironmental elements have been linked to disease heterogeneity. Mounting evidence implicates T cells present in the TME in the natural history of the CLL as well as in the establishment of certain CLL hallmarks e.g. tumor evasion and immune suppression. CLL is characterized by restrictions in the T cell receptor gene repertoire, T cell oligoclonal expansions, as well as shared T cell receptor clonotypes amongst patients, strongly alluding to selection by restricted antigenic elements of as yet undisclosed identity. Further, the T cells in CLL exhibit a distinctive phenotype with features of "exhaustion" likely as a result of chronic antigenic stimulation. This might be relevant to the fact that, despite increased numbers of oligoclonal T cells in the periphery, these cells are incapable of mounting effective anti-tumor immune responses, a feature perhaps also linked with the elevated numbers of T regulatory subpopulations. Alterations of T cell gene expression profile are associated with defects in both the cytoskeleton and immune synapse formation, and are generally induced by direct contact with the malignant clone. That said, these abnormalities appear to be reversible, which is why therapies targeting the T cell compartment represent a reasonable therapeutic option in CLL. Indeed, novel strategies, including CAR T cell immunotherapy, immune checkpoint blockade and immunomodulation, have come to the spotlight in an attempt to restore the functionality of T cells and enhance targeted cytotoxic activity against the malignant clone.
C1 [Vlachonikola, Elisavet; Stamatopoulos, Kostas; Chatzidimitriou, Anastasia] Inst Appl Biosci, Ctr Res & Technol Hellas, Thessaloniki, Greece.
   [Vlachonikola, Elisavet] Aristotle Univ Thessaloniki, Fac Biol, Dept Genet & Mol Biol, Thessaloniki, Greece.
   [Stamatopoulos, Kostas; Chatzidimitriou, Anastasia] Karolinska Inst, Dept Mol Med & Surg, Stockholm, Sweden.
RP Stamatopoulos, K (corresponding author), Inst Appl Biosci, Ctr Res & Technol Hellas, Thessaloniki, Greece.; Stamatopoulos, K (corresponding author), Karolinska Inst, Dept Mol Med & Surg, Stockholm, Sweden.
EM kostas.stamatopoulos@certh.gr
OI Stamatopoulos, Kostas/0000-0001-8529-640X
FU Hellenic Precision Medicine Network in Oncology; ERANET Transcan,
   Project Acronym: Novel [2]
FX This work is supported in part by the ERANET Transcan-2, Project
   Acronym: Novel, and the Hellenic Precision Medicine Network in Oncology.
CR Agathangelidis A, 2021, BLOOD, V137, P1365, DOI 10.1182/blood.2020007039
   Alatrakchi N, 1998, J IMMUNOTHER, V21, P363, DOI 10.1097/00002371-199809000-00004
   Bagnara D, 2011, BLOOD, V117, P5463, DOI 10.1182/blood-2010-12-324210
   Bajenoff M, 2003, J EXP MED, V198, P715, DOI 10.1084/jem.20030167
   Baliakas P, 2019, BLOOD, V133, P1205, DOI 10.1182/blood-2018-09-873083
   Baliakas P, 2014, LANCET HAEMATOL, V1, pE74, DOI 10.1016/S2352-3026(14)00005-2
   Beyer M, 2011, CLIN DEV IMMUNOL, DOI 10.1155/2011/734036
   Blank C, 2006, INT J CANCER, V119, P317, DOI 10.1002/ijc.21775
   Bocko D., 2020, ARCH IMMUNOL THER EX, V50
   Bonyhadi M, 2005, J IMMUNOL, V174, P2366, DOI 10.4049/jimmunol.174.4.2366
   Brown JR, 2014, BLOOD, V123, P3390, DOI 10.1182/blood-2013-11-535047
   Burger JA, 2015, NEW ENGL J MED, V373, P2425, DOI 10.1056/NEJMoa1509388
   Burger JA, 2014, SEMIN CANCER BIOL, V24, P71, DOI 10.1016/j.semcancer.2013.08.011
   Burger JA, 2013, TRENDS IMMUNOL, V34, P592, DOI 10.1016/j.it.2013.07.002
   BUSCHLE M, 1993, J EXP MED, V177, P213, DOI 10.1084/jem.177.1.213
   Carballido E, 2012, CANCER CONTROL, V19, P54, DOI 10.1177/107327481201900106
   Catakovic K, 2018, ONCOIMMUNOLOGY, V7, DOI 10.1080/2162402X.2017.1371399
   Chanan-Khan A, 2006, LANCET ONCOL, V7, P480, DOI 10.1016/S1470-2045(06)70723-9
   Chellappa S, 2019, J IMMUNOL, V202, P1397, DOI 10.4049/jimmunol.1701703
   Chiorazzi N, 2020, HEMASPHERE, V4, DOI 10.1097/HS9.0000000000000334
   Cid LL, 2020, LEUKEMIA LYMPHOMA, V61, P351, DOI 10.1080/10428194.2019.1660972
   Curran KJ, 2015, MOL THER, V23, P769, DOI 10.1038/mt.2015.4
   D'Arena G, 2019, LEUKEMIA LYMPHOMA, V60, P867, DOI 10.1080/10428194.2018.1509317
   D'Arena G, 2017, EUR J HAEMATOL, V99, P306, DOI 10.1111/ejh.12918
   Damle RN, 1999, BLOOD, V94, P1840, DOI 10.1182/blood.V94.6.1840
   Darvin P, 2018, EXP MOL MED, V50, DOI 10.1038/s12276-018-0191-1
   de Weerdt I, 2019, BLOOD ADV, V3, P2642, DOI 10.1182/bloodadvances.2019000360
   Degan M, 2004, BRIT J HAEMATOL, V126, P29, DOI 10.1111/j.1365-2141.2004.04985.x
   Del Giudice I, 2009, BLOOD, V114, P638, DOI 10.1182/blood-2008-12-196568
   Ding W, 2017, BLOOD, V129, P3419, DOI 10.1182/blood-2017-02-765685
   Dubovsky JA, 2013, BLOOD, V122, P2539, DOI 10.1182/blood-2013-06-507947
   Dunn GP, 2002, NAT IMMUNOL, V3, P991, DOI 10.1038/ni1102-991
   Elston L, 2020, BRIT J HAEMATOL, V188, P872, DOI 10.1111/bjh.16260
   Fais F, 1998, J CLIN INVEST, V102, P1515, DOI 10.1172/JCI3009
   FARACE F, 1994, J IMMUNOL, V153, P4281
   Fischer K, 2019, NEW ENGL J MED, V380, P2225, DOI 10.1056/NEJMoa1815281
   Fritsch EF, 2014, CANCER IMMUNOL RES, V2, P522, DOI 10.1158/2326-6066.CIR-13-0227
   Gaidano G, 2017, HEMATOL-AM SOC HEMAT, P329, DOI 10.1182/asheducation-2017.1.329
   Gandini S, 2016, CRIT REV ONCOL HEMAT, V100, P88, DOI 10.1016/j.critrevonc.2016.02.001
   Gargett T, 2016, MOL THER, V24, P1135, DOI 10.1038/mt.2016.63
   Ghamlouch H, 2013, PLOS ONE, V8, DOI 10.1371/journal.pone.0060370
   Ghia P, 2008, J INTERN MED, V264, P549, DOI 10.1111/j.1365-2796.2008.02030.x
   Giannopoulos K, 2011, FOLIA HISTOCHEM CYTO, V49, P161, DOI 10.5603/FHC.2011.0023
   Gitelson E, 2003, CLIN CANCER RES, V9, P1656
   Gonzalez-Rodriguez AP, 2010, LEUKEMIA LYMPHOMA, V51, P1829, DOI 10.3109/10428194.2010.503820
   Gorgun G, 2005, J CLIN INVEST, V115, P1797, DOI 10.1172/JCI24176
   Gorgun G, 2009, P NATL ACAD SCI USA, V106, P6250, DOI 10.1073/pnas.0901166106
   Greaves M, 2013, J EXP MED, V210, P1, DOI 10.1084/jem.20122739
   Hamblin TJ, 1999, BLOOD, V94, P1848, DOI 10.1182/blood.V94.6.1848
   Hanna BS, 2019, LEUKEMIA, V33, P1427, DOI 10.1038/s41375-018-0318-3
   Hanna BS, 2019, LEUKEMIA, V33, P625, DOI 10.1038/s41375-018-0250-6
   Herishanu Y, 2013, HEMATOL ONCOL CLIN N, V27, P173, DOI 10.1016/j.hoc.2013.01.002
   Hofbauer JP, 2011, LEUKEMIA, V25, P1452, DOI 10.1038/leu.2011.111
   Hu B, 2018, CURR HEMATOL MALIG R, V13, P543, DOI 10.1007/s11899-018-0484-4
   Hus I, 2013, PLOS ONE, V8, DOI 10.1371/journal.pone.0078091
   Jadidi-Niaragh F, 2013, TUMOR BIOL, V34, P929, DOI 10.1007/s13277-012-0628-4
   Jak M, 2009, LEUKEMIA LYMPHOMA, V50, P788, DOI 10.1080/10428190902803677
   Kaech SM, 2001, NAT IMMUNOL, V2, P415, DOI 10.1038/87720
   Karanikas V, 2008, J TRANSL MED, V6, DOI 10.1186/1479-5876-6-19
   Khodadoust MS, 2019, BLOOD, V133, P878, DOI 10.1182/blood-2018-06-845156
   Khodadoust MS, 2017, NATURE, V543, P723, DOI 10.1038/nature21433
   Kipps TJ, 2017, NAT REV DIS PRIMERS, V3, DOI [10.1038/nrdp.2017.8, 10.1038/nrdp.2016.96]
   Klebanoff CA, 2016, NAT MED, V22, P26, DOI 10.1038/nm.4015
   Koehler Philipp, 2012, Adv Hematol, V2012, P595060, DOI 10.1155/2012/595060
   Kondo K, 2018, LEUKEMIA, V32, P960, DOI 10.1038/leu.2017.304
   Kowalewski DJ, 2015, ONCOIMMUNOLOGY, V4, DOI 10.1080/2162402X.2015.1011527
   Kowalewski DJ, 2015, P NATL ACAD SCI USA, V112, pE166, DOI 10.1073/pnas.1416389112
   Lad D, 2018, LEUKEMIA LYMPHOMA, V59, P486, DOI 10.1080/10428194.2017.1330475
   Lamble AJ, 2018, FRONT ONCOL, V8, DOI 10.3389/fonc.2018.00213
   Long MX, 2017, J CLIN INVEST, V127, P3052, DOI 10.1172/JCI89756
   Lozano T, 2017, ONCOTARGET, V8, P71709, DOI 10.18632/oncotarget.17845
   McClanahan F, 2015, BLOOD, V126, P203, DOI 10.1182/blood-2015-01-622936
   Mhibik M, 2020, INT J MOL SCI, V21, DOI 10.3390/ijms21010068
   Minici C, 2017, NAT COMMUN, V8, DOI 10.1038/ncomms15746
   Nagai Y, 2019, ENGINEERING-PRC, V5, P115, DOI 10.1016/j.eng.2019.01.001
   Nicholas NS, 2016, BBA-MOL CELL RES, V1863, P471, DOI 10.1016/j.bbamcr.2015.11.003
   Norde WJ, 2012, BLOOD, V120, P728, DOI 10.1182/blood-2012-02-412510
   Nunes C, 2012, CLIN CANCER RES, V18, P678, DOI 10.1158/1078-0432.CCR-11-2630
   Os A, 2013, CELL REP, V4, P566, DOI 10.1016/j.celrep.2013.07.011
   Palma M, 2017, HAEMATOLOGICA, V102, P562, DOI 10.3324/haematol.2016.151100
   Parmar S., 2014, IBRUTINIB IMBRUVICA
   Patten PEM, 2016, JCI INSIGHT, V1, DOI 10.1172/jci.insight.86288
   Piper KP, 2011, CLIN EXP IMMUNOL, V166, P154, DOI 10.1111/j.1365-2249.2011.04466.x
   Plander M, 2009, LEUKEMIA, V23, P2118, DOI 10.1038/leu.2009.145
   Rajasagi M, 2014, BLOOD, V124, P453, DOI 10.1182/blood-2014-04-567933
   Ramsay AG, 2008, J CLIN INVEST, V118, P2427, DOI 10.1172/JCI35017
   Ramsay AG, 2013, BLOOD, V121, P2704, DOI 10.1182/blood-2012-08-448332
   Ramsay AG, 2012, BLOOD, V120, P1412, DOI 10.1182/blood-2012-02-411678
   Reichardt P, 2010, CURR TOP MICROBIOL, V340, P229, DOI 10.1007/978-3-642-03858-7_12
   Rezvany MR, 1999, BLOOD, V94, P1063, DOI 10.1182/blood.V94.3.1063.415a17_1063_1069
   Rezvany MR, 2003, BLOOD, V101, P1063, DOI 10.1182/blood-2002-03-0746
   Riches JC, 2013, BLOOD, V121, P1612, DOI 10.1182/blood-2012-09-457531
   Riches JC, 2012, CURR PHARM DESIGN, V18, P3389
   Roberts AW, 2016, NEW ENGL J MED, V374, P311, DOI 10.1056/NEJMoa1513257
   Rovida A, 2021, CLIN CANCER RES, V27, P729, DOI 10.1158/1078-0432.CCR-20-1632
   Sagiv-Barfi I, 2015, P NATL ACAD SCI USA, V112, pE966, DOI 10.1073/pnas.1500712112
   Sakaguchi S, 2000, CELL, V101, P455, DOI 10.1016/S0092-8674(00)80856-9
   Sakuishi K, 2010, J EXP MED, V207, P2187, DOI 10.1084/jem.20100643
   Schumacher TN, 2015, SCIENCE, V348, P69, DOI 10.1126/science.aaa4971
   Scrivener S, 2003, LEUKEMIA LYMPHOMA, V44, P383, DOI 10.1080/1042819021000029993
   Shain KH, 2015, ONCOGENE, V34, P4673, DOI 10.1038/onc.2014.403
   Shanafelt TD, 2013, BLOOD, V121, P4137, DOI 10.1182/blood-2012-12-470005
   Shapiro M, 2017, HAEMATOLOGICA, V102, P874, DOI 10.3324/haematol.2016.148965
   Stamatopoulos K, 2017, LEUKEMIA, V31, P282, DOI 10.1038/leu.2016.322
   Stamatopoulos K, 2007, BLOOD, V109, P259, DOI 10.1182/blood-2006-03-012948
   Takeuchi Y, 2016, INT IMMUNOL, V28, P401, DOI 10.1093/intimm/dxw025
   Tausch E, 2016, ONCOL RES TREAT, V39, P34, DOI 10.1159/000443906
   Torikai H, 2012, BLOOD, V119, P5697, DOI 10.1182/blood-2012-01-405365
   Triulzi T, 2013, J CELL PHYSIOL, V228, P30, DOI 10.1002/jcp.24125
   Ujjani C, 2018, BLOOD ADV, V2, P762, DOI 10.1182/bloodadvances.2017015263
   van Attekum MHA, 2017, HAEMATOLOGICA, V102, P1469, DOI 10.3324/haematol.2016.142679
   van Rooij N, 2013, J CLIN ONCOL, V31, pE439, DOI 10.1200/JCO.2012.47.7521
   Vardi A, 2017, LEUKEMIA, V31, P1555, DOI 10.1038/leu.2016.362
   Vardi A, 2020, CLIN CANCER RES, V26, P4958, DOI 10.1158/1078-0432.CCR-19-3827
   Vardi A, 2017, ONCOTARGET, V8, P99209, DOI 10.18632/oncotarget.22277
   Vardi A, 2016, CLIN CANCER RES, V22, P167, DOI 10.1158/1078-0432.CCR-14-3017
   Virgin HW, 2009, CELL, V138, P30, DOI 10.1016/j.cell.2009.06.036
   WEN T, 1990, J EXP MED, V171, P659, DOI 10.1084/jem.171.3.659
   Wherry EJ, 2011, NAT IMMUNOL, V12, P492, DOI 10.1038/ni.2035
   Wierz M, 2018, BLOOD, V131, P1617, DOI 10.1182/blood-2017-06-792267
   Wiestner A, 2014, HEMATOL-AM SOC HEMAT, P125, DOI 10.1182/asheducation-2014.1.125
   Xu-Monette ZY, 2018, BLOOD, V131, P68, DOI 10.1182/blood-2017-07-740993
   Yin Q, 2017, J IMMUNOL, V198, P1740, DOI 10.4049/jimmunol.1601190
   Yousefi M, 2015, FUTURE ONCOL, V11, P1567, DOI 10.2217/fon.14.298
   Zenz T, 2013, BLOOD, V121, P1485, DOI 10.1182/blood-2013-01-475939
NR 125
TC 2
Z9 2
U1 2
U2 3
PU FRONTIERS MEDIA SA
PI LAUSANNE
PA AVENUE DU TRIBUNAL FEDERAL 34, LAUSANNE, CH-1015, SWITZERLAND
SN 1664-3224
J9 FRONT IMMUNOL
JI Front. Immunol.
PD JAN 20
PY 2021
VL 11
AR 612244
DI 10.3389/fimmu.2020.612244
PG 11
WC Immunology
SC Immunology
GA QB6AO
UT WOS:000614221000001
PM 33552073
OA Green Published, gold
DA 2021-10-28
ER

PT J
AU Dhakal, P
   Kaur, J
   Gundabolu, K
   Bhatt, VR
AF Dhakal, Prajwal
   Kaur, Jasleen
   Gundabolu, Krishna
   Bhatt, Vijaya Raj
TI Immunotherapeutic options for management of relapsed or refractory
   B-cell acute lymphoblastic leukemia: how to select newly approved
   agents?
SO LEUKEMIA & LYMPHOMA
LA English
DT Review
DE Relapsed; refractory acute lymphoblastic leukemia; inotuzumab
   ozogamicin; blinatumomab; tisagenlecleucel; immunotherapy
ID BONE-MARROW-TRANSPLANTATION; TERM-FOLLOW-UP; CAR T-CELLS; INOTUZUMAB
   OZOGAMICIN; ADULT PATIENTS; FREE SURVIVAL; HYPER-CVAD; SINGLE-ARM;
   PHASE-II; BLINATUMOMAB
AB Recently, immunotherapeutic agents such as inotuzumab ozogamicin (INO), blinatumomab (BLIN), and tisagenlecleucel (TISA) have been approved for treatment of relapsed or refractory (R/R) acute lymphoblastic leukemia (ALL). No head to head trials have compared these agents. Thus, various factors influence the decision to choose an appropriate treatment for R/R ALL. INO may be preferred in patients with high tumor burden; BLIN is preferred in patients with low tumor burden or to eradicate minimal residual disease (MRD). Both INO and BLIN, compared to standard chemotherapy, increase the probability of receiving subsequent hematopoietic stem cell transplant (HSCT). TISA, approved for patients <= 25 years of age, is effective regardless of tumor burden or prior receipt of HSCT and can be used as a definite treatment in some patients. Further studies comparing the efficacy, safety, and other outcomes related to different immunotherapeutic options in combination with other treatment modalities and among themselves are needed.
C1 [Dhakal, Prajwal; Gundabolu, Krishna; Bhatt, Vijaya Raj] Univ Nebraska Med Ctr, Div Oncol & Hematol, Dept Internal Med, 986840 Nebraska Med Ctr, Omaha, NE 68198 USA.
   [Dhakal, Prajwal; Gundabolu, Krishna; Bhatt, Vijaya Raj] Fred & Pamela Buffett Canc Ctr, Omaha, NE USA.
   [Kaur, Jasleen] Michigan State Univ, Dept Internal Med, Hurley Med Ctr, Flint, MI USA.
RP Dhakal, P (corresponding author), Univ Nebraska Med Ctr, Div Oncol & Hematol, Dept Internal Med, 986840 Nebraska Med Ctr, Omaha, NE 68198 USA.
EM prazwal@gmail.com
OI Dhakal, Prajwal/0000-0002-2368-1510
FU National Institute of General Medical Sciences - Great Plains IDeA-CTR
   Network [1 U54 GM115458]; Fred and Pamela Buffett Cancer Center Support
   Grant from the National Cancer Institute [P30 CA036727]
FX This work was supported by the National Institute of General Medical
   Sciences, [1 U54 GM115458], which funds the Great Plains IDeA-CTR
   Network, and the Fred and Pamela Buffett Cancer Center Support Grant
   from the National Cancer Institute [P30 CA036727]. The content is solely
   the responsibility of the authors and does not necessarily represent the
   official views of the NIH.
CR ADVANI AS, 2018, J CLIN ONCOL S, V36
   Aldoss I, 2017, AM J HEMATOL, V92, P858, DOI 10.1002/ajh.24783
   ALFAYEZ M, 2018, BLOOD S, V132, DOI DOI 10.1182/BLOOD-2018-99-117400
   Assi R, 2017, CL LYMPH MYELOM LEUK, V17, P897, DOI 10.1016/j.clml.2017.08.101
   Bargou R, 2008, SCIENCE, V321, P974, DOI 10.1126/science.1158545
   Bhojwani D, 2019, LEUKEMIA, V33, P884, DOI 10.1038/s41375-018-0265-z
   CHAHOUD J, 2015, BLOOD, V126
   Comber H, 2016, PLOS ONE, V11, DOI 10.1371/journal.pone.0168684
   Cortes JE, 2012, NEW ENGL J MED, V367, P2075, DOI 10.1056/NEJMoa1205127
   Dahl J, 2016, EXPERT REV HEMATOL, V9, P329, DOI 10.1586/17474086.2016.1143771
   DeAngelo DJ, 2017, BLOOD ADV, V1, P1167, DOI 10.1182/bloodadvances.2016001925
   Deininger MW, 2016, BLOOD, V127, P703, DOI 10.1182/blood-2015-08-660977
   Dinner S, 2018, HEMATOL-AM SOC HEMAT, P9, DOI 10.1182/asheducation-2018.1.9
   DONEY K, 1991, BONE MARROW TRANSPL, V7, P453
   Fielding AK, 2007, BLOOD, V109, P944, DOI 10.1182/blood-2006-05-018192
   Frey NV, 2016, HEMATOL-AM SOC HEMAT, P567, DOI 10.1182/asheducation-2016.1.567
   Fry TJ, 2018, NAT MED, V24, P20, DOI 10.1038/nm.4441
   Gardner RA, 2017, BLOOD, V129, P3322, DOI 10.1182/blood-2017-02-769208
   Gokbuget N, 2018, BLOOD, V131, P1522, DOI 10.1182/blood-2017-08-798322
   Gokbuget N, 2012, BLOOD, V120, P2032, DOI 10.1182/blood-2011-12-399287
   Grupp SA, 2013, NEW ENGL J MED, V368, P1509, DOI 10.1056/NEJMoa1215134
   Hay KA, 2018, J CLIN ONCOL, V36, DOI 10.1200/JCO.2018.36.15_suppl.7005
   Jabbour E, 2018, CANCER-AM CANCER SOC, V124, P4044, DOI 10.1002/cncr.31720
   Jabbour E, 2018, JAMA ONCOL, V4, P230, DOI 10.1001/jamaoncol.2017.2380
   Jabbour E, 2015, LANCET ONCOL, V16, P1547, DOI 10.1016/S1470-2045(15)00207-7
   JAIN N, 2017, BLOOD S1, V130
   Kantarjian H, 2017, NEW ENGL J MED, V376, P836, DOI 10.1056/NEJMoa1609783
   Kantarjian H, 2013, CANCER-AM CANCER SOC, V119, P2728, DOI 10.1002/cncr.28136
   Kantarjian HM, 2018, CANCER-AM CANCER SOC, V124, P2151, DOI 10.1002/cncr.31317
   Kantarjian HM, 2017, LANCET HAEMATOL, V4, pE387, DOI 10.1016/S2352-3026(17)30103-5
   Kantarjian HM, 2016, NEW ENGL J MED, V375, P740, DOI 10.1056/NEJMoa1509277
   Kantarjian HM, 2016, CANCER-AM CANCER SOC, V122, P2178, DOI 10.1002/cncr.30031
   Kantarjian HM, 2000, J CLIN ONCOL, V18, P547, DOI 10.1200/JCO.2000.18.3.547
   KANTARJIAN HM, 2018, BLOOD S, V132, DOI DOI 10.1182/BLOOD-2018-99-110826
   KEBRIAEI P, 2017, BLOOD S1, V130
   Kebriaei P, 2018, BONE MARROW TRANSPL, V53, P449, DOI 10.1038/s41409-017-0019-y
   Lee KJ, 2016, THER CLIN RISK MANAG, V12, P1301, DOI 10.2147/TCRM.S84261
   Lilly MB, 2010, AM J HEMATOL, V85, P164, DOI 10.1002/ajh.21615
   LIN DY, 1993, BIOMETRIKA, V80, P557, DOI 10.2307/2337177
   Liu JH, 2017, 2017 18TH INTERNATIONAL CONFERENCE ON ELECTRONIC PACKAGING TECHNOLOGY (ICEPT), P10, DOI 10.1109/ICEPT.2017.8046396
   Mahadeo KM, 2019, NAT REV CLIN ONCOL, V16, P45, DOI 10.1038/s41571-018-0075-2
   Martinelli G, 2015, BLOOD, V126, P679, DOI DOI 10.1182/BL00D-2012-07-441030
   Martinelli G, 2017, J CLIN ONCOL, V35, P1795, DOI 10.1200/JCO.2016.69.3531
   Maude SL, 2018, NEW ENGL J MED, V378, P439, DOI 10.1056/NEJMoa1709866
   Maude SL, 2016, J CLIN ONCOL, V34, DOI 10.1200/JCO.2016.34.15_suppl.3011
   Maude SL, 2014, NEW ENGL J MED, V371, P1507, DOI 10.1056/NEJMoa1407222
   MAUDE SL, 2016, BLOOD, V128
   Novartis, 2018, NOV KYMRIAH TIS EFF
   O'Hare T, 2007, BLOOD, V110, P2242, DOI 10.1182/blood-2007-03-066936
   Ogba N, 2018, J NATL COMPR CANC NE, V16, P1093, DOI 10.6004/jnccn.2018.0073
   Ottmann O, 2007, BLOOD, V110, P2309, DOI 10.1182/blood-2007-02-073528
   Park JH, 2018, NEW ENGL J MED, V378, P449, DOI 10.1056/NEJMoa1709919
   PHILIP T, 1987, NEW ENGL J MED, V316, P1493, DOI 10.1056/NEJM198706113162401
   Piccaluga PP, 2011, LEUKEMIA LYMPHOMA, V52, P325, DOI 10.3109/10428194.2010.529206
   Pui CH, 2015, J CLIN ONCOL, V33, P2938, DOI 10.1200/JCO.2014.59.1636
   Pulsipher MA, 2018, HEMATOL-AM SOC HEMAT, P16, DOI 10.1182/asheducation-2018.1.16
   Rowe JM, 2005, BLOOD, V106, P3760, DOI 10.1182/blood-2005-04-1623
   Ruella M, 2016, COMPUT STRUCT BIOTEC, V14, P357, DOI 10.1016/j.csbj.2016.09.003
   Salter AI, 2018, BLOOD, V131, P2621, DOI 10.1182/blood-2018-01-785840
   Sboner A, 2016, BRIEF BIOINFORM, V17, P145, DOI 10.1093/bib/bbv032
   Shah NP, 2016, BLOOD, V128, DOI 10.1182/blood.V128.22.1895.1895
   SOKOLOV AN, 2016, BLOOD, V128
   Song JL, 2018, J CLIN ONCOL, V36, DOI 10.1200/JCO.2018.36.15_suppl.e19000
   Sotillo E., 2015, CANCER DISCOV, V5, P1
   Stein A, 2014, BLOOD, V124, P965
   Stein AS, 2016, BIOL BLOOD MARROW TR, V22, pS35, DOI 10.1016/j.bbmt.2015.11.305
   Stephan A, 2018, SESS 612 AC LYMPH LE
   Stock W, 2018, J CLIN ONCOL, V36, DOI 10.1200/JCO.2018.36.15_suppl.7030
   Terwey TH, 2008, BONE MARROW TRANSPL, V42, P791, DOI 10.1038/bmt.2008.258
   Terwilliger T, 2017, BLOOD CANCER J, V7, DOI 10.1038/bcj.2017.53
   Topp MS, 2018, LEUKEMIA, V32, P562, DOI 10.1038/leu.2017.306
   Topp MS, 2018, BLOOD, V131, P2906, DOI 10.1182/blood-2017-09-804658
   Topp MS, 2015, LANCET ONCOL, V16, P57, DOI 10.1016/S1470-2045(14)71170-2
   Topp MS, 2014, J CLIN ONCOL, V32, P4134, DOI 10.1200/JCO.2014.56.3247
   Topp MS, 2012, BLOOD, V120, P5185, DOI 10.1182/blood-2012-07-441030
   Vance KT, 2007, BLOOD, V110, p1046A
   von Stackelberg A, 2016, J CLIN ONCOL, V34, P4381, DOI 10.1200/JCO.2016.67.3301
   Welch JS, 2016, NEW ENGL J MED, V375, P2023, DOI 10.1056/NEJMoa1605949
   WINGARD JR, 1990, J CLIN ONCOL, V8, P820, DOI 10.1200/JCO.1990.8.5.820
   Wolach O, 2017, BRIT J HAEMATOL, V179, P705, DOI 10.1111/bjh.14916
   Zhang HM, 2018, J CANCER, V9, P1773, DOI 10.7150/jca.24577
   ZHANG X, 2018, BLOOD S1, V0132, DOI DOI 10.1182/BLOOD-2018-99-115642
   Zugmaier G, 2015, BLOOD, V126, P2578, DOI 10.1182/blood-2015-06-649111
NR 83
TC 1
Z9 1
U1 0
U2 4
PU TAYLOR & FRANCIS LTD
PI ABINGDON
PA 2-4 PARK SQUARE, MILTON PARK, ABINGDON OR14 4RN, OXON, ENGLAND
SN 1042-8194
EI 1029-2403
J9 LEUKEMIA LYMPHOMA
JI Leuk. Lymphoma
PD JAN 2
PY 2020
VL 61
IS 1
BP 7
EP 17
DI 10.1080/10428194.2019.1641802
EA JUL 2019
PG 11
WC Oncology; Hematology
SC Oncology; Hematology
GA KA2JU
UT WOS:000476281900001
PM 31317803
OA Green Accepted
DA 2021-10-28
ER

PT J
AU Presta, LG
AF Presta, Leonard G.
TI Engineering of therapeutic antibodies to minimize immunogenicity and
   optimize function
SO ADVANCED DRUG DELIVERY REVIEWS
LA English
DT Review
DE Fc receptor; effector function; humanization; FcRn
ID NON-HODGKINS-LYMPHOMA; ANTI-CD20 MONOCLONAL-ANTIBODY;
   SYSTEMIC-LUPUS-ERYTHEMATOSUS; FC-GAMMA-RIIA; CHRONIC
   LYMPHOCYTIC-LEUKEMIA; GROWTH-FACTOR RECEPTOR; VERSUS-HOST-DISEASE;
   HUMAN-IGG ANTIBODY; HUMAN B-LYMPHOMA; T-CELL EPITOPES
AB One of the first difficulties in developing monoclonal antibody therapeutics was the recognition that human anti-mouse antibody (HAMA) response limited the administration of murine antibodies. Creative science has lead to a number of ways to counter the immunogenicity of non-human antibodies, primarily through chimeric, humanized, de-immunized, and most recently, human-sequence therapeutic antibodies. Once therapeutic antibodies of low or no immunogenicity were available, the creativity then turned to engineering both the antigen-binding domains (e.g., affinity maturation, stability) and altering the effector functions (e.g. antibody-dependent cellular cytotoxicity, complement-dependent cellular cytotoxicity, and clearance rate). (c) 2006 Elsevier B.V. All rights reserved.
C1 Schering Plough Biopharma, Dept Prot Engn, Palo Alto, CA 94304 USA.
RP Presta, LG (corresponding author), Schering Plough Biopharma, Dept Prot Engn, 901 California Ave, Palo Alto, CA 94304 USA.
EM leonard.presta@spcorp.com
CR Adams GP, 2001, CANCER RES, V61, P4750
   Agus DB, 2005, J CLIN ONCOL, V23, P2534, DOI 10.1200/JCO.2005.03.184
   Anderson DR, 1997, BIOCHEM SOC T, V25, P705, DOI 10.1042/bst0250705
   Anderson PJ, 2005, SEMIN ARTHRITIS RHEU, V34, P19, DOI 10.1016/j.semarthrit.2005.01.005
   ANGAL S, 1993, MOL IMMUNOL, V30, P105, DOI 10.1016/0161-5890(93)90432-B
   Anolik JH, 2003, ARTHRITIS RHEUM, V48, P455, DOI 10.1002/art.10764
   Armour KL, 1999, EUR J IMMUNOL, V29, P2613, DOI 10.1002/(SICI)1521-4141(199908)29:08<2613::AID-IMMU2613>3.0.CO;2-J
   Baca M, 1997, J BIOL CHEM, V272, P10678
   Bander NH, 2005, J CLIN ONCOL, V23, P4591, DOI 10.1200/JCO.2005.05.160
   Blank MC, 2005, HUM GENET, V117, P220, DOI 10.1007/s00439-005-1302-3
   Blumenthal RD, 2005, CANCER IMMUNOL IMMUN, V54, P315, DOI 10.1007/s00262-004-0597-6
   BOLT S, 1993, EUR J IMMUNOL, V23, P403, DOI 10.1002/eji.1830230216
   Boyd PN, 1995, MOL IMMUNOL, V32, P1311, DOI 10.1016/0161-5890(95)00118-2
   Bradbury ARM, 2004, J IMMUNOL METHODS, V290, P29, DOI 10.1016/j.jim.2004.04.007
   BRAMBELL FW, 1964, NATURE, V203, P1352, DOI 10.1038/2031352a0
   BREKKE OH, 1995, IMMUNOL TODAY, V16, P85, DOI 10.1016/0167-5699(95)80094-8
   Brouwer KC, 2004, J INFECT DIS, V190, P1192, DOI 10.1086/422850
   Bruin M, 2004, BRIT J HAEMATOL, V127, P561, DOI 10.1111/j.1365-2141.2004.05235.x
   Carpenter PA, 2000, J IMMUNOL, V165, P6205, DOI 10.4049/jimmunol.165.11.6205
   Carpenter PA, 2005, BIOL BLOOD MARROW TR, V11, P465, DOI 10.1016/j.bbmt.2005.03.002
   Carter P, 2001, J IMMUNOL METHODS, V248, P7, DOI 10.1016/S0022-1759(00)00339-2
   CARTER P, 1992, P NATL ACAD SCI USA, V89, P4285, DOI 10.1073/pnas.89.10.4285
   Cartron G, 2004, BLOOD, V104, P2635, DOI 10.1182/blood-2004-03-1110
   Cartron G, 2002, BLOOD, V99, P754, DOI 10.1182/blood.V99.3.754
   Chan LA, 2004, MOL IMMUNOL, V41, P527, DOI 10.1016/j.molimm.2004.03.034
   CHAPPEL MS, 1993, J BIOL CHEM, V268, P25124
   Chinn P, 2003, CANCER IMMUNOL IMMUN, V52, P257, DOI 10.1007/s00262-002-0347-6
   CHOTHIA C, 1987, J MOL BIOL, V196, P901, DOI 10.1016/0022-2836(87)90412-8
   Clynes RA, 2000, NAT MED, V6, P443, DOI 10.1038/74704
   Cohen-Solal JLF, 2004, IMMUNOL LETT, V92, P199, DOI 10.1016/j.imlet.2004.01.012
   Colby DW, 2004, P NATL ACAD SCI USA, V101, P17616, DOI 10.1073/pnas.0408134101
   Cragg MS, 2003, BLOOD, V101, P1045, DOI 10.1182/blood-2002-06-1761
   Dall'Acqua WF, 2005, METHODS, V36, P43, DOI 10.1016/j.ymeth.2005.01.005
   Dall'Acqua WF, 2002, J IMMUNOL, V169, P5171, DOI 10.4049/jimmunol.169.9.5171
   Dela Cruz JS, 2004, CLIN EXP MED, V4, P57, DOI 10.1007/s10238-004-0039-y
   Deng L, 2004, BIOTECHNOL APPL BIOC, V40, P261
   Desiderio A, 2001, J MOL BIOL, V310, P603, DOI 10.1006/jmbi.2001.4756
   Dillman RO, 1999, CANCER METAST REV, V18, P465, DOI 10.1023/A:1006341717398
   DUNCAN AR, 1988, NATURE, V332, P738, DOI 10.1038/332738a0
   Ewert S, 2004, METHODS, V34, P184, DOI 10.1016/j.ymeth.2004.04.007
   Feldman EJ, 2005, J CLIN ONCOL, V23, P4110, DOI 10.1200/JCO.2005.09.133
   Ferrant JL, 2004, INT IMMUNOL, V16, P1583, DOI 10.1093/intimm/dxh162
   Flieger D, 2000, CELL IMMUNOL, V204, P55, DOI 10.1006/cimm.2000.1693
   Frampton JE, 2003, DRUGS, V63, P1229, DOI 10.2165/00003495-200363120-00003
   Gaboriaud C, 2004, TRENDS IMMUNOL, V25, P368, DOI 10.1016/j.it.2004.04.008
   Gala FA, 2004, J IMMUNOL, V172, P5489, DOI 10.4049/jimmunol.172.9.5489
   Gasque P, 2004, MOL IMMUNOL, V41, P1089, DOI 10.1016/j.molimm.2004.06.011
   Gavasso S, 2005, ATHEROSCLEROSIS, V180, P277, DOI 10.1016/j.atherosclerosis.2004.12.011
   Getman KE, 2005, J PHARM SCI-US, V94, P718, DOI 10.1002/jps.20297
   Ghetie MA, 2001, BLOOD, V97, P1392, DOI 10.1182/blood.V97.5.1392
   Ghetie V, 1997, NAT BIOTECHNOL, V15, P637, DOI 10.1038/nbt0797-637
   Ghielmini A, 2005, ANN ONCOL, V16, P1675, DOI 10.1093/annonc/mdi320
   Gillies SD, 2005, BLOOD, V105, P3972, DOI 10.1182/blood-2004-09-3533
   Golay J, 2000, BLOOD, V95, P3900
   Graff CP, 2004, PROTEIN ENG DES SEL, V17, P293, DOI 10.1093/protein/gzh038
   GREENWOOD J, 1993, EUR J IMMUNOL, V23, P1098, DOI 10.1002/eji.1830230518
   Gruel Y, 2004, BLOOD, V104, P2791, DOI 10.1182/blood-2004-01-0058
   Hansson L, 2003, BLOOD, V101, P4930, DOI 10.1182/blood-2002-04-1250
   Heitner T, 2001, J IMMUNOL METHODS, V248, P17, DOI 10.1016/S0022-1759(00)00340-9
   Henry MD, 2004, CANCER RES, V64, P7995, DOI 10.1158/0008-5472.CAN-04-1722
   Herold KC, 2005, DIABETES, V54, P1763, DOI 10.2337/diabetes.54.6.1763
   Hexham JM, 2001, MOL IMMUNOL, V38, P397, DOI 10.1016/S0161-5890(01)00070-0
   Hinton PR, 2004, J BIOL CHEM, V279, P6213, DOI 10.1074/jbc.C300470200
   Ho M, 2005, J BIOL CHEM, V280, P607, DOI 10.1074/jbc.M409783200
   Holliger P, 2005, NAT BIOTECHNOL, V23, P1126, DOI 10.1038/nbt1142
   Hombach A, 2005, INT J CANCER, V115, P241, DOI 10.1002/ijc.20829
   Hoogenboom HR, 2005, NAT BIOTECHNOL, V23, P1105, DOI 10.1038/nbt1126
   Hsu DH, 1999, TRANSPLANTATION, V68, P545, DOI 10.1097/00007890-199908270-00018
   Hwang WYK, 2005, METHODS, V36, P3, DOI 10.1016/j.ymeth.2005.01.001
   Hwang WYK, 2005, METHODS, V36, P35, DOI 10.1016/j.ymeth.2005.01.004
   Idusogie EE, 2000, J IMMUNOL, V164, P4178, DOI 10.4049/jimmunol.164.8.4178
   Idusogie EE, 2001, J IMMUNOL, V166, P2571, DOI 10.4049/jimmunol.166.4.2571
   Isaacs JD, 1996, CLIN EXP IMMUNOL, V106, P427, DOI 10.1046/j.1365-2249.1996.d01-876.x
   Jassal R, 2001, BIOCHEM BIOPH RES CO, V286, P243, DOI 10.1006/bbrc.2001.5382
   Jazirehi AR, 2005, ONCOGENE, V24, P2121, DOI 10.1038/sj.onc.1208349
   Jefferis R, 2005, BIOTECHNOL PROGR, V21, P11, DOI 10.1021/bp040016j
   JONES PT, 1986, NATURE, V321, P522, DOI 10.1038/321522a0
   KABAT EA, 1991, NIH PUBL, V1, pR14
   Karassa FB, 2004, BIOMED PHARMACOTHER, V58, P286, DOI 10.1016/j.biopha.2004.04.004
   Kashmiri SVS, 2005, METHODS, V36, P25, DOI 10.1016/j.ymeth.2005.01.003
   Kastbom A, 2005, RHEUMATOLOGY, V44, P1294, DOI 10.1093/rheumatology/kei010
   Kenanova V, 2005, CANCER RES, V65, P622
   Keymeulen B, 2005, NEW ENGL J MED, V352, P2598, DOI 10.1056/NEJMoa043980
   Kikuchi Y, 2005, LEUKEMIA RES, V29, P445, DOI 10.1016/j.leukres.2004.09.005
   KOHLER G, 1975, NATURE, V256, P495, DOI 10.1038/256495a0
   Kono H, 2005, HUM MOL GENET, V14, P2881, DOI 10.1093/hmg/ddi320
   Krapp S, 2003, J MOL BIOL, V325, P979, DOI 10.1016/S0022-2836(02)01250-0
   LAZAR GA, 2004, Patent No. 20040132101
   LEATHERBARROW RJ, 1985, MOL IMMUNOL, V22, P407, DOI 10.1016/0161-5890(85)90125-7
   Lencer WI, 2005, TRENDS CELL BIOL, V15, P5, DOI 10.1016/j.tcb.2004.11.004
   Leonard JP, 2005, J CLIN ONCOL, V23, P5044, DOI 10.1200/JCO.2005.13.821
   Lin TS, 2005, BLOOD, V105, P289, DOI 10.1182/blood-2004-02-0651
   Lipovsek D, 2004, J IMMUNOL METHODS, V290, P51, DOI 10.1016/j.jim.2004.04.008
   Lonberg N, 2005, NAT BIOTECHNOL, V23, P1117, DOI 10.1038/nbt1135
   Ludwig Dale L, 2004, Hum Antibodies, V13, P81
   LUND J, 1995, FASEB J, V9, P115
   MALHOTRA R, 1995, NAT MED, V1, P237, DOI 10.1038/nm0395-237
   MARASCO WA, 1995, IMMUNOTECHNOLOGY, V1, P1, DOI 10.1016/1380-2933(95)00001-1
   Martin WL, 2001, MOL CELL, V7, P867, DOI 10.1016/S1097-2765(01)00230-1
   Medesan C, 1997, J IMMUNOL, V158, P2211
   MICHAELSEN TE, 1991, EUR J IMMUNOL, V21, P11, DOI 10.1002/eji.1830210103
   Miller K, 2003, J IMMUNOL, V170, P4854, DOI 10.4049/jimmunol.170.9.4854
   Mirick GR, 2004, Q J NUCL MED MOL IM, V48, P251
   MORGAN A, 1995, IMMUNOLOGY, V86, P319
   MORRISON SL, 1984, P NATL ACAD SCI USA, V81
   Motoki K, 2005, CLIN CANCER RES, V11, P3126, DOI 10.1158/1078-0432.CCR-04-1867
   Neve RM, 2001, BIOCHEM BIOPH RES CO, V280, P274, DOI 10.1006/bbrc.2000.4104
   Newman R, 2001, CLIN IMMUNOL, V98, P164, DOI 10.1006/clim.2000.4975
   Nielsen UB, 2000, CANCER RES, V60, P6434
   Niwa R, 2004, CLIN CANCER RES, V10, P6248, DOI 10.1158/1078-0432.CCR-04-0850
   Niwa R, 2004, CANCER RES, V64, P2127, DOI 10.1158/0008-5472.CAN-03-2068
   NIWA R, 2003, CLIN CANCER RES, V11, P2327
   PADLAN EA, 1991, MOL IMMUNOL, V28, P489, DOI 10.1016/0161-5890(91)90163-E
   Pavlou AK, 2005, EUR J PHARM BIOPHARM, V59, P389, DOI 10.1016/j.ejpb.2004.11.007
   Pawlik A, 2004, TRANSPLANT P, V36, P1311, DOI 10.1016/j.transproceed.2004.05.076
   Peng W, 2005, CANCER IMMUNOL IMMUN, V54, P1172, DOI 10.1007/s00262-005-0686-1
   Plosker GL, 2003, DRUGS, V63, P803, DOI 10.2165/00003495-200363080-00005
   Pop LM, 2005, INT IMMUNOPHARMACOL, V5, P1279, DOI 10.1016/j.intimp.2005.03.013
   QUEEN C, 1989, P NATL ACAD SCI USA, V86, P10029, DOI 10.1073/pnas.86.24.10029
   Rajpal A, 2005, P NATL ACAD SCI USA, V102, P8466, DOI 10.1073/pnas.0503543102
   Raju TS, 2000, GLYCOBIOLOGY, V10, P477, DOI 10.1093/glycob/10.5.477
   Reddy MP, 2000, J IMMUNOL, V164, P1925, DOI 10.4049/jimmunol.164.4.1925
   RIECHMANN L, 1988, NATURE, V332, P323, DOI 10.1038/332323a0
   ROBERTS S, 1987, NATURE, V328, P731, DOI 10.1038/328731a0
   Rodriguez M, 2005, BIOTECHNOL BIOENG, V89, P188, DOI 10.1002/bit.20333
   Roque-Navarro L, 2003, HYBRIDOMA HYBRIDOM, V22, P245, DOI 10.1089/153685903322328974
   Rosok MJ, 1996, J BIOL CHEM, V271, P22611, DOI 10.1074/jbc.271.37.22611
   Sampson JH, 2000, P NATL ACAD SCI USA, V97, P7503, DOI 10.1073/pnas.130166597
   Scallon B, 2004, MOL IMMUNOL, V41, P73, DOI 10.1016/j.molimm.2004.01.006
   Schlapschy M, 2004, PROTEIN ENG DES SEL, V17, P847, DOI 10.1093/protein/gzh098
   Schuster M, 2005, CANCER RES, V65, P7934, DOI 10.1158/0008-5472.CAN-04-4212
   Shan D, 1998, BLOOD, V91, P1644, DOI 10.1182/blood.V91.5.1644.1644_1644_1652
   Shields RL, 2002, J BIOL CHEM, V277, P26733, DOI 10.1074/jbc.M202069200
   Shields RL, 2001, J BIOL CHEM, V276, P6591, DOI 10.1074/jbc.M009483200
   Shinkawa T, 2003, J BIOL CHEM, V278, P3466, DOI 10.1074/jbc.M210665200
   Son JH, 2004, J IMMUNOL METHODS, V286, P187, DOI 10.1016/j.jim.2004.01.006
   Stein R, 2004, BLOOD, V104, P3705, DOI 10.1182/blood-2004-03-0890
   Stein R, 2004, CLIN CANCER RES, V10, P2868, DOI 10.1158/1078-0432.CCR-03-0493
   Steinberger P, 2000, J BIOL CHEM, V275, P36073, DOI 10.1074/jbc.M002765200
   Stirling CMA, 2005, IMMUNOLOGY, V114, P542, DOI 10.1111/j.1365-2567.2004.02121.x
   Tai YT, 2005, CANCER RES, V65, P5898, DOI 10.1158/0008-5472.CAN-04-4125
   Tan P, 2002, J IMMUNOL, V169, P1119, DOI 10.4049/jimmunol.169.2.1119
   TAO MH, 1989, J IMMUNOL, V143, P2595
   Thommesen JE, 2000, MOL IMMUNOL, V37, P995, DOI 10.1016/S0161-5890(01)00010-4
   Treon SP, 2005, J CLIN ONCOL, V23, P474, DOI 10.1200/JCO.2005.06.059
   Tsurushita N, 2004, J IMMUNOL METHODS, V295, P9, DOI 10.1016/j.jim.2004.08.018
   Vaccaro C, 2005, NAT BIOTECHNOL, V23, P1283, DOI 10.1038/nbt1143
   VALIM YML, 1991, CLIN EXP IMMUNOL, V84, P1, DOI 10.1111/j.1365-2249.1991.tb08115.x
   van der Meer IM, 2004, THROMB HAEMOSTASIS, V92, P1273, DOI 10.1160/TH04-05-0268
   van der Straaten HM, 2005, BIOL BLOOD MARROW TR, V11, P206, DOI 10.1016/j.bbmt.2004.12.331
   van Sorge NM, 2005, J NEUROIMMUNOL, V162, P157, DOI 10.1016/j.jneuroim.2005.01.016
   van Sorge NM, 2003, TISSUE ANTIGENS, V61, P189, DOI 10.1034/j.1399-0039.2003.00037.x
   Visintin M, 2002, J MOL BIOL, V317, P73, DOI 10.1006/jmbi.2002.5392
   Wagner C L, 2003, Dev Biol (Basel), V112, P37
   Wang Yaning, 2004, Angiogenesis, V7, P335, DOI 10.1007/s10456-004-8272-2
   Weng WK, 2001, BLOOD, V98, P1352, DOI 10.1182/blood.V98.5.1352
   Weng WK, 2004, J CLIN ONCOL, V22, P4665
   Wildt S, 2005, NAT REV MICROBIOL, V3, P119, DOI 10.1038/nrmicro1087
   Worn A, 2001, J MOL BIOL, V305, P989, DOI 10.1006/jmbi.2000.4265
   Wright A, 1998, J IMMUNOL, V160, P3393
   Wu AM, 2005, NAT BIOTECHNOL, V23, P1137, DOI 10.1038/nbt1141
   Xu DL, 2000, CELL IMMUNOL, V200, P16, DOI 10.1006/cimm.2000.1617
   Yamane-Ohnuki N, 2004, BIOTECHNOL BIOENG, V87, P614, DOI 10.1002/bit.20151
   Zeng Y, 2005, MOL IMMUNOL, V42, P1311, DOI 10.1016/j.molimm.2004.12.018
   Zhang W, 2005, MOL IMMUNOL, V42, P1445, DOI 10.1016/j.molimm.2005.01.015
NR 165
TC 150
Z9 166
U1 0
U2 43
PU ELSEVIER SCIENCE BV
PI AMSTERDAM
PA PO BOX 211, 1000 AE AMSTERDAM, NETHERLANDS
SN 0169-409X
EI 1872-8294
J9 ADV DRUG DELIVER REV
JI Adv. Drug Deliv. Rev.
PD AUG 7
PY 2006
VL 58
IS 5-6
BP 640
EP 656
DI 10.1016/j.addr.2006.01.026
PG 17
WC Pharmacology & Pharmacy
SC Pharmacology & Pharmacy
GA 084ZO
UT WOS:000240573100003
PM 16904789
DA 2021-10-28
ER

PT J
AU Ellerin, BE
   Demandante, CGN
   Martins, JT
AF Ellerin, B. E.
   Demandante, C. G. N.
   Martins, J. T.
TI Pure abscopal effect of radiotherapy in a salivary gland carcinoma: Case
   report, literature review, and a search for new approaches
SO CANCER RADIOTHERAPIE
LA English
DT Review
DE Abscopal effect; Immunotherapy; Nanotechnology; Lymphocyte homing
ID CELL-ADHESION MOLECULES; CAR T-CELLS; RADIATION-THERAPY; LYMPHOCYTE
   MIGRATION; VASCULAR ADDRESSIN; HOMING RECEPTORS; IMMUNE-SYSTEM; TUMOR
   MICROENVIRONMENT; COMBINING RADIOTHERAPY; CHECKPOINT INHIBITORS
AB We report the case of an 84-year-old woman with poorly differentiated non-small cell carcinoma of the right parotid who presented with headache, was found to have a primary right parotid gland cancer as well as metastatic disease, and underwent palliative radiotherapy to the primary site. The patient received no chemotherapy or immunotherapy, but both the primary site and several non-irradiated foci in the lungs regressed or completely resolved. The patient remained free of disease for about one year before progression. The case is a rare instance of abscopal regression of metastatic disease in the absence of pharmacologic immunomodulation. A literature review surveys the history of the abscopal effect of radiation therapy, attempts to understand the mechanisms of its successes and failures, and points to new approaches that can inform and improve the outcomes of radioimmunotherapy. (C) 2020 Societe francaise de radiotherapie oncologique (SFRO). Published by Elsevier Masson SAS. All rights reserved.
C1 [Ellerin, B. E.] UT Hlth East Texas, Tyler, TX 75701 USA.
   [Demandante, C. G. N.] SLLC Oncol PLC, Tyler, TX 75701 USA.
   [Martins, J. T.] UT Hlth HOPE Canc Ctr, Tyler, TX 75701 USA.
RP Ellerin, BE (corresponding author), UT Hlth East Texas, Tyler, TX 75701 USA.
EM bruce.ellerin@outlook.com
OI Ellerin, Bruce/0000-0002-7225-9316
CR Aalbers AM, 2016, NETH J MED, V74, P122
   Abuodeh Y, 2016, CURR PROB CANCER, V40, P25, DOI 10.1016/j.currproblcancer.2015.10.001
   Adashek JJ, 2018, CASE REP ONCOL, V11, P276, DOI 10.1159/000489995
   Ager A, 1997, BIOCHEM SOC T, V25, P421, DOI 10.1042/bst0250421
   Ainslie MP, 2002, THORAX, V57, P1054, DOI 10.1136/thorax.57.12.1054
   Albelda SM, 2016, ADENOVIRAL VECTORS G
   Alonso Varona A, 1996, INT J DEV BIOL S1, p309S
   Anderson KM, 2007, ANTICANCER RES, V27, P2141
   Antoni D, 2016, CANCER RADIOTHER, V20, P434, DOI 10.1016/j.canrad.2016.07.082
   ANTONIADES J, 1977, INT J RADIAT ONCOL, V2, P141, DOI 10.1016/0360-3016(77)90020-7
   Armand P, 2016, J CLIN ONCOL, V34, P3733, DOI 10.1200/JCO.2016.67.3467
   Azami A, 2018, MOL CLIN ONCOL, V9, P283, DOI 10.3892/mco.2018.1677
   Azzam EI, 2003, ONCOGENE, V22, P7050, DOI 10.1038/sj.onc.1206961
   Balasubramanian B, 1998, P NATL ACAD SCI USA, V95, P9738, DOI 10.1073/pnas.95.17.9738
   Barber GN, 2015, NAT REV IMMUNOL, V15, P760, DOI 10.1038/nri3921
   Barker HE, 2015, NAT REV CANCER, V15, P409, DOI 10.1038/nrc3958
   Basler L, 2018, RADIAT ONCOL, V13, DOI 10.1186/s13014-018-0952-y
   Baues C, 2017, STRAHLENTHER ONKOL, V193, P95, DOI 10.1007/s00066-016-1050-4
   BEHRENS J, 1993, BREAST CANCER RES TR, V24, P175, DOI 10.1007/BF01833258
   Bendas Gerd, 2012, Int J Cell Biol, V2012, P676731, DOI 10.1155/2012/676731
   BERG EL, 1989, IMMUNOL REV, V108, P5, DOI 10.1111/j.1600-065X.1989.tb00010.x
   Bernier J, 2016, CRIT REV ONCOL HEMAT, V108, P97, DOI 10.1016/j.critrevonc.2016.11.001
   Bhalla N, 2018, J THORAC DIS, V10, pS1447, DOI 10.21037/jtd.2018.05.107
   Binder DC, 2015, TRENDS MOL MED, V21, P463, DOI 10.1016/j.molmed.2015.05.007
   Biswas S, 2007, J CLIN INVEST, V117, P1305, DOI 10.1172/JCI30740
   Biswas S, 2017, J CLIN INVEST, V127, P1116, DOI [10.1172/JCI30740, 10.1172/JCI93333]
   Bockel S, 2018, CANCER RADIOTHER, V22, P567, DOI 10.1016/j.canrad.2018.07.136
   Bockel S, 2017, CANCER RADIOTHER, V21, P244, DOI 10.1016/j.canrad.2016.12.005
   Boyd M, 2008, J PHARM PHARMACOL, V60, P951, DOI 10.1211/jpp.60.8.0002
   Braun RP, 2000, BRIT J DERMATOL, V143, P411, DOI 10.1046/j.1365-2133.2000.03672.x
   Brede C, 2012, J CLIN INVEST, V122, P4439, DOI 10.1172/JCI65100
   Britschgi C, 2018, RADIAT ONCOL, V13, DOI 10.1186/s13014-018-1049-3
   Brix N, 2017, IMMUNOL REV, V280, P249, DOI 10.1111/imr.12573
   Bronte V, 2014, IMMUNITY, V41, P679, DOI 10.1016/j.immuni.2014.11.004
   Brooks ED, 2019, NAT REV CLIN ONCOL, V16, P123, DOI 10.1038/s41571-018-0119-7
   Bumette B, 2015, SEMIN RADIAT ONCOL, V25, P40, DOI 10.1016/j.semradonc.2014.07.009
   Burkholder B, 2014, BBA-REV CANCER, V1845, P182, DOI 10.1016/j.bbcan.2014.01.004
   Burnette BC, 2011, CANCER RES, V71, P2488, DOI 10.1158/0008-5472.CAN-10-2820
   Burugu S, 2018, SEMIN CANCER BIOL, V52, P39, DOI 10.1016/j.semcancer.2017.10.001
   Campa A, 2015, CANCER LETT, V356, P126, DOI 10.1016/j.canlet.2013.09.030
   Campbell DJ, 2002, J EXP MED, V195, P135, DOI 10.1084/jem.20011502
   Campbell JJ, 2001, J IMMUNOL, V166, P2842, DOI 10.4049/jimmunol.166.4.2842
   Camphausen K, 2003, CANCER RES, V63, P1990
   Carman CV, 2015, FRONT IMMUNOL, V6, P1, DOI 10.3389/fimmu.2015.00603
   Ceredig R, 2009, IMMUNOL CELL BIOL, V87, P13, DOI 10.1038/icb.2008.91
   Cerutti C, 2017, EXP CELL RES, V358, P31, DOI 10.1016/j.yexcr.2017.06.003
   Chajon E, 2017, CRIT REV ONCOL HEMAT, V111, P124, DOI 10.1016/j.critrevonc.2017.01.017
   Chandrasekaran B., 2018, ENCY BIOINFORMA COMP, P677, DOI [10.1016/B978-0- 12-809633-8.20276- 8., DOI 10.1016/B978-0-12-809633-8.20276-8]
   Chang SM, 2019, INT J RADIAT ONCOL, V103, P945, DOI 10.1016/j.ijrobp.2018.11.021
   Chaudhuri AA, 2017, INT J RADIAT ONCOL, V99, pS1, DOI 10.1016/j.ijrobp.2017.06.021
   Chen S, 2002, P NATL ACAD SCI USA, V94, P3172
   Cherkassky L, 2016, J CLIN INVEST, V126, P3130, DOI 10.1172/JCI83092
   Chicas-Sett R, 2018, CLIN TRANSL RAD ONCO, V9, P5, DOI 10.1016/j.ctro.2017.12.004
   Chow Z, 2015, IMMUNOL CELL BIOL, V93, P355, DOI 10.1038/icb.2014.117
   Chowdhury S, 2019, NAT MED, V25, P1057, DOI 10.1038/s41591-019-0498-z
   Chuang CH, 2018, ASIA-PAC J CLIN ONCO, V14, pe548, DOI 10.1111/ajco.13051
   CHUONG CM, 1993, J INVEST DERMATOL, V101, pS10, DOI 10.1111/1523-1747.ep12362447
   Cinamon G, 2001, J LEUKOCYTE BIOL, V69, P860
   Clay CC, 2004, J IMMUNOL METHODS, V293, P23, DOI 10.1016/j.jim.2004.06.019
   Cong Y, 2017, CANCER BIOL THER, V18, P1, DOI 10.1080/15384047.2016.1264541
   Cooper CR, 2000, PROSTATE CANCER P D, V3, P6, DOI 10.1038/sj.pcan.4500387
   Cyster JG, 1999, SCIENCE, V286, P2098, DOI 10.1126/science.286.5447.2098
   Davenport MP, 2000, IMMUNOL TODAY, V21, P315, DOI 10.1016/S0167-5699(00)01644-3
   DAVIS DG, 1964, NEW ENGL J MED, V270, P1384, DOI 10.1056/NEJM196406252702603
   Dekempeneer Y, 2016, EXPERT OPIN BIOL TH, V16, P1035, DOI 10.1080/14712598.2016.1185412
   Demaria S, 2004, INT J RADIAT ONCOL, V58, P862, DOI 10.1016/j.ijrobp.2003.09.012
   Demaria S, 2015, JAMA ONCOL, V1, P1325, DOI 10.1001/jamaoncol.2015.2756
   Deng YC, 2018, SEMIN CANCER BIOL, V50, P53, DOI 10.1016/j.semcancer.2018.01.005
   Deplanque G, 2017, CANCER IMMUNOL IMMUN, V66, P833, DOI 10.1007/s00262-017-2000-4
   Desar IME, 2016, ACTA ONCOL, V55, P1510, DOI 10.1080/0284186X.2016.1243805
   Desouky O, 2015, J RADIAT RES APPL SI, V8, P247, DOI 10.1016/j.jrras.2015.03.003
   Deutsch E, 2015, CANCER RADIOTHER, V19, P515, DOI 10.1016/j.canrad.2015.05.018
   Dewan MZ, 2009, CLIN CANCER RES, V15, P5379, DOI 10.1158/1078-0432.CCR-09-0265
   Ding Z, 2000, J LEUKOC BIOL
   Dovedi SJ, 2017, CLIN CANCER RES, V23, P5514, DOI 10.1158/1078-0432.CCR-16-1673
   Drillenburg P, 2000, BLOOD, V95, P1900, DOI 10.1182/blood.V95.6.1900
   Dudda JC, 2004, J IMMUNOL, V172, P857, DOI 10.4049/jimmunol.172.2.857
   DUNON D, 1993, BLOOD, V81, P1
   Ebert LA, 2005, MOL IMMUNOL, V42, P799, DOI 10.1016/j.molimm.2004.06.040
   Ebner DK, 2017, ADV RADIAT ONCOL, V2, P333, DOI 10.1016/j.adro.2017.06.001
   Edele F, 2008, J IMMUNOL, V181, P3745, DOI 10.4049/jimmunol.181.6.3745
   EDELMAN GM, 1993, J BIOL CHEM, V268, P20683
   Egawa G, 2011, J INVEST DERMATOL, V131, P2178, DOI 10.1038/jid.2011.198
   El Chediak A, 2017, MED ONCOL, V34, DOI 10.1007/s12032-017-1025-z
   El-Din AAM, 2017, BRIT J RADIOL, V90, DOI 10.1259/bjr.20170278
   Ellerin BE, 2000, INT J DERMATOL, V39, P171, DOI 10.1046/j.1365-4362.2000.00897.x
   Espenel S, 2017, CRIT REV ONCOL HEMAT, V110, P13, DOI 10.1016/j.critrevonc.2016.12.003
   Farahani E, 2014, CARCINOGENESIS, V35, P747, DOI 10.1093/carcin/bgu045
   Farstad IN, 1997, AM J PATHOL, V150, P187
   Fields EC, 2017, FRONT ONCOL, V7, DOI 10.3389/fonc.2017.00177
   Foote M, 2017, J SURG ONCOL, V115, P891, DOI 10.1002/jso.24580
   Formenti SC, 2017, INT J RADIAT ONCOL, V99, P677, DOI 10.1016/j.ijrobp.2017.07.028
   Formenti SC, 2013, JNCI-J NATL CANCER I, V105, P256, DOI 10.1093/jnci/djs629
   Franceschini D, 2016, CANCER TREAT REV, V50, P1, DOI 10.1016/j.ctrv.2016.08.003
   Fu HM, 2016, CELL MOL LIFE SCI, V73, P3009, DOI 10.1007/s00018-016-2211-4
   Fujiwara H, 2001, INT IMMUNOPHARMACOL, V1, P613, DOI 10.1016/S1567-5769(00)00049-7
   Galluzzi L, 2018, NAT REV MOL CELL BIO, V19, P731, DOI 10.1038/s41580-018-0068-0
   Galluzzi L, 2017, NAT REV IMMUNOL, V17, P97, DOI 10.1038/nri.2016.107
   Gandhi SJ, 2015, CANCER LETT, V368, P185, DOI 10.1016/j.canlet.2015.03.024
   Garnett-Benson C, 2015, SEMIN RADIAT ONCOL, V25, P46, DOI 10.1016/j.semradonc.2014.07.002
   Gauguet JM, 2007, ENDOTHELIAL BIOMEDIC, P1568, DOI [10.1017/CBO9780511546198.171, DOI 10.1017/CBO9780511546198.171]
   Gerber SA, 2013, AM J PATHOL, V182, P2345, DOI 10.1016/j.ajpath.2013.02.041
   Girard JP, 2012, NAT REV IMMUNOL, V12, P762, DOI 10.1038/nri3298
   Golden EB, 2015, SEMIN RADIAT ONCOL, V25, P11, DOI 10.1016/j.semradonc.2014.07.005
   Goodnow CC, 1997, CURR BIOL, V7, pR219, DOI 10.1016/S0960-9822(06)00105-9
   GOUDIE RB, 1979, LANCET, V2, P393
   GOUDIE RB, 1974, LANCET, V1, P292
   GOUDIE RB, 1980, LANCET, V1, P570
   GOUDIE RB, 1990, LANCET, V335, P316, DOI 10.1016/0140-6736(90)90607-7
   Govindaraju P, 2019, MATRIX BIOL, V75-76, P314, DOI 10.1016/j.matbio.2018.06.004
   Grass GD, 2016, CURR PROB CANCER, V40, P10, DOI 10.1016/j.currproblcancer.2015.10.003
   Grimaldi AM, 2014, ONCOIMMUNOLOGY, V3, DOI 10.4161/onci.28780
   Haikerwal SJ, 2015, CANCER LETT, V368, P198, DOI 10.1016/j.canlet.2015.01.009
   Hamis S, 2018, J THEOR BIOL, V454, P253, DOI 10.1016/j.jtbi.2018.06.014
   Hanna GG, 2015, CANCER LETT, V368, P246, DOI 10.1016/j.canlet.2015.04.007
   Hardianto A, 2018, ENCY BIOINFORMA COMP, V3, P273
   Haria D, 2014, CANC HALLM, V1, P67
   Hasan M, 2015, IMMUNITY, V43, P463, DOI 10.1016/j.immuni.2015.07.022
   Hegde M, 2016, J CLIN INVEST, V126, P3036, DOI 10.1172/JCI83416
   Heineke, 1905, DTSCH Z CHIR, V78, P196, DOI DOI 10.1007/BF02798721
   Her S, 2017, ADV DRUG DELIVER REV, V109, P84, DOI 10.1016/j.addr.2015.12.012
   HERSHKOVIZ R, 1992, CELL IMMUNOL, V141, P352, DOI 10.1016/0008-8749(92)90154-H
   Hidaka Y, 2017, ACTA DERM-VENEREOL, V97, P1140, DOI 10.2340/00015555-2729
   Hillman GG, 2017, J IMMUNOTHER CANCER, V5, DOI 10.1186/s40425-016-0204-3
   Hlavata Z, 2018, TARGET ONCOL, V13, P113, DOI 10.1007/s11523-018-0556-3
   Hu JM, 2018, CLIN CANCER RES, V24, P2920, DOI 10.1158/1078-0432.CCR-17-1365
   Hu W, 2013, J LEUKOCYTE BIOL, V94, P409, DOI 10.1189/jlb.0413207
   Hu ZSI, 2017, INT J RADIAT ONCOL, V99, P153, DOI 10.1016/j.ijrobp.2017.05.029
   Hu ZSI, 2017, CURR BREAST CANCER R, V9, P45, DOI 10.1007/s12609-017-0234-y
   Ishiyama H, 2012, CLIN GENITOURIN CANC, V10, P196, DOI 10.1016/j.clgc.2012.01.004
   Issa F, 2012, PLOS ONE, V7, DOI 10.1371/journal.pone.0053331
   Issekutz AC, 2002, J IMMUNOL, V168, P1934, DOI 10.4049/jimmunol.168.4.1934
   Jatoi I, 2018, NPJ BREAST CANCER, V4, DOI 10.1038/s41523-018-0061-y
   Johnston B, 2003, J IMMUNOL, V171, P2960, DOI 10.4049/jimmunol.171.6.2960
   JONES FS, 1992, P NATL ACAD SCI USA, V89, P2086, DOI 10.1073/pnas.89.6.2086
   June CH, 2018, NEW ENGL J MED, V379, P64, DOI 10.1056/NEJMra1706169
   Kaminski JM, 2005, CANCER TREAT REV, V31, P159, DOI 10.1016/j.ctrv.2005.03.004
   Kannagi R, 2002, CURR OPIN STRUC BIOL, V12, P599, DOI 10.1016/S0959-440X(02)00365-2
   Kim CG, 2018, SEMIN CANCER BIOL, V50, P142, DOI 10.1016/j.semcancer.2017.07.007
   Kim CH, 2016, TRENDS IMMUNOL, V37, P68, DOI 10.1016/j.it.2015.11.003
   Kloss CC, 2013, NAT BIOTECHNOL, V31, P71, DOI 10.1038/nbt.2459
   Klug F, 2013, CANCER CELL, V24, P589, DOI 10.1016/j.ccr.2013.09.014
   Ko EC, 2018, THER ADV MED ONCOL, V10, P1, DOI 10.1177/1758835918768240
   Kubo M, 2018, ONCOL REP, V39, P417, DOI 10.3892/or.2017.6095
   Kumar R, 2017, CURR PROB CANCER, V41, P111, DOI 10.1016/j.currproblcancer.2016.12.002
   Kuzmanov A, 2014, MOL ONCOL, V8, P401, DOI 10.1016/j.molonc.2013.12.009
   Laubli H, 2010, SEMIN CANCER BIOL, V20, P169, DOI 10.1016/j.semcancer.2010.04.005
   Lafrenie R M, 1993, Cell Biophys, V23, P3
   Lakshmanagowda Preethi Bangalore, 2009, Cases J, V2, P204, DOI 10.1186/1757-1626-2-204
   LAW CL, 1994, CURR OPIN IMMUNOL, V6, P238, DOI 10.1016/0952-7915(94)90097-3
   Lawrence HJ, 1996, STEM CELLS, V14, P281, DOI 10.1002/stem.140281
   Leung HWC, 2018, CANCER BIOL THER, V19, P20, DOI 10.1080/15384047.2017.1394545
   Levy A, 2016, EUR J CANCER, V62, P36, DOI 10.1016/j.ejca.2016.03.067
   Lhuillier C, 2018, SEMIN CANCER BIOL, V52, P125, DOI 10.1016/j.semcancer.2017.12.007
   Li Y, 2015, PLOS ONE, V10, DOI 10.1371/journal.pone.0130814
   Liu Q, 2016, CYTOKINE GROWTH F R, V31, P61, DOI 10.1016/j.cytogfr.2016.08.002
   Liu Y, 2018, J HEMATOL ONCOL, V11, DOI 10.1186/s13045-018-0647-8
   Lodolce JP, 1998, IMMUNITY, V9, P669, DOI 10.1016/S1074-7613(00)80664-0
   Loi M, 2017, CRIT REV ONCOL HEMAT, V112, P1, DOI 10.1016/j.critrevonc.2017.02.002
   Lomax ME, 2013, CLIN ONCOL-UK, V25, P578, DOI 10.1016/j.clon.2013.06.007
   Lumniczky K, 2015, CANCER LETT, V356, P114, DOI 10.1016/j.canlet.2013.08.024
   Lundblad RL, 2015, ENCY CELL BIOL, V1, P135
   Ma J, 2018, SEMIN CANCER BIOL, V50, P32, DOI 10.1016/j.semcancer.2018.01.018
   MACKAY C, 1995, CURR BIOL, V5, P733, DOI 10.1016/S0960-9822(95)00147-3
   MACKAY CR, 1993, IMMUNOL TODAY, V14, P99, DOI 10.1016/0167-5699(93)90205-Y
   MACKAY CR, 1993, CURR OPIN IMMUNOL, V5, P423, DOI 10.1016/0952-7915(93)90063-X
   MacKenzie WM, 2002, EXP CELL RES, V276, P90, DOI 10.1006/excr.2002.5514
   Madsen CD, 2010, DEV CELL, V19, P13, DOI 10.1016/j.devcel.2010.06.013
   Marabelle A, 2015, SEMIN RADIAT ONCOL, V25, P34, DOI 10.1016/j.semradonc.2014.07.006
   Marconi R, 2017, PLOS ONE, V12, DOI 10.1371/journal.pone.0171559
   Marelli-Berg F, 2012, FRONT BIOSCI, V18, P422
   Marelli-Berg FM, 2008, J PATHOL, V214, P179, DOI 10.1002/path.2269
   Martinet L, 2012, ONCOIMMUNOLOGY, V1, P829, DOI 10.4161/onci.20492
   Masucci GV, 2012, J TRANSL MED, V10, DOI 10.1186/1479-5876-10-104
   Matsushima W, 2018, DEVELOPMENT, V145, DOI 10.1242/dev.164640
   Mebius RE, 1997, IMMUNITY, V7, P493, DOI 10.1016/S1074-7613(00)80371-4
   Mebius RE, 1996, P NATL ACAD SCI USA, V93, P11019, DOI 10.1073/pnas.93.20.11019
   Michel T, 2018, J THEOR BIOL, V458, P133, DOI 10.1016/j.jtbi.2018.08.031
   Michiels C, 2004, AM J PATHOL, V164, P1875, DOI 10.1016/S0002-9440(10)63747-9
   MICHL J, 1991, CURR OPIN IMMUNOL, V3, P373, DOI 10.1016/0952-7915(91)90040-8
   Min YZ, 2017, NAT NANOTECHNOL, V12, P877, DOI [10.1038/NNANO.2017.113, 10.1038/nnano.2017.113]
   Mirsaeidi M, 2016, J TRANSL MED, V14, DOI 10.1186/s12967-016-0843-7
   MITCHELL J, 1973, IMMUNOLOGY, V24, P93
   Mora JR, 2006, CURR TOP MICROBIOL, V308, P83
   Mora JR, 2005, J EXP MED, V201, P303, DOI 10.1084/jem.20041645
   Morath I, 2016, INT J BIOCHEM CELL B, V81, P166, DOI 10.1016/j.biocel.2016.09.009
   Morello A, 2016, CANCER DISCOV, V6, P133, DOI 10.1158/2159-8290.CD-15-0583
   Morgan WF, 2015, CANCER LETT, V356, P17, DOI 10.1016/j.canlet.2013.09.009
   Morisada M, 2018, ONCOIMMUNOLOGY, V7, DOI 10.1080/2162402X.2017.1395996
   Moser B, 2001, NAT IMMUNOL, V2, P123, DOI 10.1038/84219
   Mothersill C, 2018, INT J RADIAT BIOL, V94, P696, DOI 10.1080/09553002.2017.1398436
   Mozdarani H, 2012, GENES-BASEL, V3, P90, DOI 10.3390/genes3010090
   Muller G, 2003, MICROCIRCULATION, V10, P325, DOI 10.1038/sj.mn.7800197
   NAKACHE M, 1989, NATURE, V337, P179, DOI 10.1038/337179a0
   Nesseler JP, 2017, CANCER RADIOTHER, V21, P307, DOI 10.1016/j.canrad.2017.02.002
   Ngwa W., 2017, FRONT ONCOL, V7, P1
   Nova-Lampeti Estefania Aguilera V, 2018, ENDOTHELIAL DYSFUNCT, P29, DOI 10.5772/32009
   Ohba K, 1998, GUT, V43, P575, DOI 10.1136/gut.43.4.575
   Okegawa T, 2004, ACTA BIOCHIM POL, V51, P445
   Okuma Kae, 2011, J Med Case Rep, V5, P111, DOI 10.1186/1752-1947-5-111
   Oweida A, 2018, CLIN CANCER RES, V24, P5368, DOI 10.1158/1078-0432.CCR-18-1038
   Pabst O, 2006, J IMMUNOL, V176, P1474, DOI 10.4049/jimmunol.176.3.1474
   Pabst O, 2000, EMBO J, V19, P2015, DOI 10.1093/emboj/19.9.2015
   PALS ST, 1989, IMMUNOL REV, V108, P111, DOI 10.1111/j.1600-065X.1989.tb00015.x
   Pals ST, 2007, BLOOD, V110, P3102, DOI 10.1182/blood-2007-05-075176
   Paschos KA, 2009, CELL SIGNAL, V21, P665, DOI 10.1016/j.cellsig.2009.01.006
   Pastina P, 2017, ONCOTARGET, V8, P75904, DOI 10.18632/oncotarget.20411
   Pilones KA, 2015, SEMIN RADIAT ONCOL, V25, P28, DOI 10.1016/j.semradonc.2014.07.004
   Poleszczuk J, 2018, INT J MOL SCI, V19, DOI 10.3390/ijms19113377
   Postow MA, 2012, NEW ENGL J MED, V366, P925, DOI 10.1056/NEJMoa1112824
   Quinonez SC, 2014, MOL GENET METAB, V111, P4, DOI 10.1016/j.ymgme.2013.10.012
   Rancoule C, 2018, B CANCER, V105, pS92, DOI 10.1016/S0007-4551(18)30394-1
   Rathee D., 2017, BIOTECHNOL RES INNOV, V1, P112, DOI [10.1016/j.biori.2017.10.002, DOI 10.1016/J.BIORI.2017.10.002]
   Reynders K, 2015, CANCER TREAT REV, V41, P503, DOI 10.1016/j.ctrv.2015.03.011
   Rieken S, 2018, UROLOGE, V57, P1309, DOI 10.1007/s00120-018-0789-x
   Rodriguez-Ruiz ME, 2019, PHARMACOL THERAPEUT, V196, P195, DOI 10.1016/j.pharmthera.2018.12.002
   Rodriguez-Ruiz ME, 2018, TRENDS IMMUNOL, V39, P644, DOI 10.1016/j.it.2018.06.001
   Rodriguez-Ruiz ME, 2017, BRACHYTHERAPY, V16, P1246, DOI 10.1016/j.brachy.2017.06.012
   Rodel F, 2015, CANCER LETT, V356, P105, DOI 10.1016/j.canlet.2013.09.015
   Roger A, 2018, ONCOIMMUNOLOGY, V7, DOI 10.1080/2162402X.2018.1442166
   Bono MR, 2007, CYTOKINE GROWTH F R, V18, P33, DOI 10.1016/j.cytogfr.2007.01.004
   Rosen SD, 1989, CURR OPIN CELL BIOL, V1, P913, DOI 10.1016/0955-0674(89)90058-6
   Rott LS, 2000, J LEUKOCYTE BIOL, V68, P807
   Roy K., 2015, UNDERSTANDING BASICS, P357, DOI DOI 10.1016/B978-0-12-801505-6.00010-7
   Ruiz de Almodovar JM, 2013, CANC LETT, V356, P5
   Rzeszowska-Wolny J, 2009, EUR J PHARMACOL, V625, P156, DOI 10.1016/j.ejphar.2009.07.028
   Sackstein R, 2017, LAB INVEST, V97, P669, DOI 10.1038/labinvest.2017.25
   Saiki I, 1997, JPN J PHARMACOL, V75, P215, DOI 10.1254/jjp.75.215
   Salmi M, 2005, IMMUNOL REV, V206, P100, DOI 10.1111/j.0105-2896.2005.00285.x
   Sato H, 2017, CLIN CASE REP, V5, P380, DOI 10.1002/ccr3.758
   Schaerli P, 2000, J EXP MED, V192, P1553, DOI 10.1084/jem.192.11.1553
   Schenkel JM, 2014, IMMUNITY, V41, P886, DOI 10.1016/j.immuni.2014.12.007
   Schrand B, 2017, CANCER RES, V77, P1310, DOI 10.1158/0008-5472.CAN-16-2105
   Sgouros G, 2007, J NUCL MED, V48, P1683, DOI 10.2967/jnumed.105.028183
   SHAM RL, 1995, AM J MED, V98, P307, DOI 10.1016/S0002-9343(99)80380-5
   Shao C, 2003, CANCER RES, V63, P8437
   Shao C, 2002, INT J RADIAT BIOL, V78, P837, DOI 10.1080/09553000210149786
   Shao CL, 2004, P NATL ACAD SCI USA, V101, P13495, DOI 10.1073/pnas.0404930101
   Sharabi AB, 2015, LANCET ONCOL, V16, pE498, DOI 10.1016/S1470-2045(15)00007-8
   Shi F, 2017, CANCER BIOL THER, V18, P137, DOI 10.1080/15384047.2016.1276133
   Shiraishi K, 2012, MODERN PRACTICES RAD
   Shiraishi K, 2008, CLIN CANCER RES, V14, P1159, DOI 10.1158/1078-0432.CCR-07-4485
   Sigmundsdottir H, 2008, NAT IMMUNOL, V9, P981, DOI 10.1038/ni.f.208
   Sindoni A, 2017, CRIT REV ONCOL HEMAT, V113, P63, DOI 10.1016/j.critrevonc.2017.03.003
   Siva S, 2015, CANCER LETT, V356, P82, DOI 10.1016/j.canlet.2013.09.018
   SMITH CH, 1995, CLIN DERMATOL, V13, P151, DOI 10.1016/0738-081X(95)93821-5
   Sperduto W, 2017, CUREUS, V9, DOI 10.7759/cureus.1947
   Stamell EF, 2013, INT J RADIAT ONCOL, V85, P293, DOI 10.1016/j.ijrobp.2012.03.017
   STREETER PR, 1988, J CELL BIOL, V107, P1853, DOI 10.1083/jcb.107.5.1853
   STREETER PR, 1988, NATURE, V331, P41, DOI 10.1038/331041a0
   Su JL, 2011, CANCER RES, V71, P6878, DOI 10.1158/0008-5472.CAN-11-0295
   Sun H, 2014, DEV CELL, V30, P61, DOI 10.1016/j.devcel.2014.05.002
   Szablewska S, 2017, J HEMATOL ONCOL RES, V2, P16
   Tan J, 1995, Exp Dermatol, V4, P281
   Tang C, 2014, CANCER IMMUNOL RES, V2, P831, DOI 10.1158/2326-6066.CIR-14-0069
   Tangemann K, 1998, J IMMUNOL, V161, P6330
   Taniguchi Y, 2014, BIOMED RES INT, V2014, DOI 10.1155/2014/591374
   Teng FF, 2015, CANCER LETT, V365, P23, DOI 10.1016/j.canlet.2015.05.012
   Tharmalingam H, 2017, CHIN CLIN ONCOL, V6, DOI 10.21037/cco.2017.05.01
   Tinhofer I, 2016, CANC HEAD NECK, V1, P1
   Tomita M, 2015, LIFE SCI SPACE RES, V6, P36, DOI 10.1016/j.lssr.2015.06.004
   Tsui JM, 2018, CUREUS, V10, DOI 10.7759/cureus.2238
   Turner MD, 2014, BBA-MOL CELL RES, V1843, P2563, DOI 10.1016/j.bbamcr.2014.05.014
   Twyman-Saint Victor C, 2015, NATURE, V520, P373, DOI 10.1038/nature14292
   Tzivion G, 2011, BBA-MOL CELL RES, V1813, P1938, DOI 10.1016/j.bbamcr.2011.06.002
   Van Parijs L, 1998, SCIENCE, V280, P243
   Vanpouille-Box C, 2017, ONCOIMMUNOLOGY, V6, DOI 10.1080/2162402X.2017.1339857
   Vanpouille-Box C, 2018, CANCER CELL, V34, P361, DOI 10.1016/j.ccell.2018.05.013
   Vanpouille-Box C, 2018, CLIN CANCER RES, V24, P259, DOI 10.1158/1078-0432.CCR-16-0037
   Vanpouille-Box C, 2017, NAT COMMUN, V8, DOI 10.1038/ncomms15618
   Vanpouille-Box C, 2015, VACCINE, V33, P7415, DOI 10.1016/j.vaccine.2015.05.105
   Vanpouille-Box C, 2015, CANCER RES, V75, P2232, DOI 10.1158/0008-5472.CAN-14-3511
   Vatner RE, 2015, SEMIN RADIAT ONCOL, V25, P18, DOI 10.1016/j.semradonc.2014.07.008
   Veerman KM, 2007, NAT IMMUNOL, V8, P532, DOI 10.1038/ni1456
   Villablanca EJ, 2008, HISTOL HISTOPATHOL, V23, P897, DOI 10.14670/HH-23.897
   Villablanca EJ, 2011, JOVE-J VIS EXP, DOI 10.3791/2619
   Walle T, 2018, THER ADV MED ONCOL, V10, DOI 10.1177/1758834017742575
   Wang CJ, 2009, DNA REPAIR, V8, P1179, DOI 10.1016/j.dnarep.2009.06.006
   Wang H, 2019, IMMUNOTHERAPY-UK, V11, P101, DOI 10.2217/imt-2018-0049
   Wang SJ, 2018, CANCERS, V10, DOI 10.3390/cancers10120515
   Wang YZ, 2019, INT J RADIAT ONCOL, V103, P958, DOI 10.1016/j.ijrobp.2018.11.019
   Ward SG, 2009, BIOCHEM J, V418, P13, DOI 10.1042/BJ20081969
   Wei SC, 2018, CANCER DISCOV, V8, P1069, DOI 10.1158/2159-8290.CD-18-0367
   Weichselbaum RR, 2017, NAT REV CLIN ONCOL, V14, P365, DOI 10.1038/nrclinonc.2016.211
   Wennerberg E, 2017, IMMUNOL REV, V280, P220, DOI 10.1111/imr.12568
   Wennerberg E, 2017, FRONT IMMUNOL, V8, DOI 10.3389/fimmu.2017.00229
   Wermuth G, 1998, PURE APPL CHEM, V70, P1129, DOI 10.1351/pac199870051129
   Widel M, 2017, NEOPLASMA, V64, P641, DOI 10.4149/neo_2017_501
   Wobser M, 2013, J CUTAN PATHOL, V40, P955, DOI 10.1111/cup.12213
   Wolber G, 2015, PRACTICE MED CHEM
   Wong MT, 2016, IMMUNITY, V45, P442, DOI 10.1016/j.immuni.2016.07.007
   Woo SR, 2014, IMMUNITY, V41, P830, DOI 10.1016/j.immuni.2014.10.017
   Xie GZ, 2017, CANCER BIOL THER, V18, P547, DOI 10.1080/15384047.2017.1345389
   Yamazaki T, 2017, TRENDS CELL BIOL, V27, P543, DOI 10.1016/j.tcb.2017.06.001
   Yanagawa Y, 1998, IMMUNOLOGY, V95, P591
   Yao S, 2018, SEMIN CANCER BIOL, V50, P77, DOI 10.1016/j.semcancer.2017.11.018
   Yasmin-Karim S, 2018, FRONT IMMUNOL, V9, DOI 10.3389/fimmu.2018.02030
   YEDNOCK TA, 1989, ADV IMMUNOL, V44, P313, DOI 10.1016/S0065-2776(08)60645-8
   Yeo ELL, 2018, CHIN CLIN ONCOL, V7, DOI 10.21037/cco.2018.04.05
   Yildirim FE, 2010, J CUTAN PATHOL, V37, P600, DOI 10.1111/j.1600-0560.2009.01393.x
   Young KH, 2016, PLOS ONE, V11, DOI 10.1371/journal.pone.0157164
   Zalutsky MR, 2012, RADIOTHER ONCOL, DOI [10.1016/S0167-8140(12)70332-8, DOI 10.1016/S0167-8140(12)70332-8]
   Zhang MY, 2018, NAT IMMUNOL, V19, P279, DOI 10.1038/s41590-018-0046-x
   Zhang XW, 2018, INT J RADIAT ONCOL, V101, P63, DOI 10.1016/j.ijrobp.2018.01.094
   Zhao XF, 2018, ONCOL LETT, V16, P3555, DOI 10.3892/ol.2018.9084
   Zhu J, 2017, COCHRANE DB SYST REV, V2017
   Zitvogel L, 2008, NAT REV IMMUNOL, V8, P59, DOI 10.1038/nri2216
NR 308
TC 1
Z9 1
U1 0
U2 3
PU ELSEVIER
PI BRIDGEWATER
PA 685 ROUTE 202-206, BRIDGEWATER, NJ 08807 USA
SN 1278-3218
EI 1769-6658
J9 CANCER RADIOTHER
JI Cancer Radiother.
PD JUN
PY 2020
VL 24
IS 3
BP 226
EP 246
DI 10.1016/j.canrad.2020.01.001
PG 21
WC Oncology; Radiology, Nuclear Medicine & Medical Imaging
SC Oncology; Radiology, Nuclear Medicine & Medical Imaging
GA LU4DB
UT WOS:000537706600010
PM 32192840
DA 2021-10-28
ER

PT J
AU Kim, YS
   Sonn, CH
   Paik, SG
   Bothwell, ALM
AF Kim, YS
   Sonn, CH
   Paik, SG
   Bothwell, ALM
TI Tumor cells expressing membrane-bound form of IL-4 induce antitumor
   immunity
SO GENE THERAPY
LA English
DT Article
DE IL-4; immunotherapy; tumor immunity
ID COLONY-STIMULATING FACTOR; CYTOTOXIC T-CELLS; SURFACE EXPRESSION;
   ENDOTHELIAL-CELLS; ANTIGEN RECEPTOR; LYMPHOCYTES-T; TNF-ALPHA; GENE;
   INTERLEUKIN-4; CYTOKINES
AB Local cytokine concentrations are required for inhibition of tumor growth with less toxic side-effects. However, genetically engineered tumor cells secreting cytokines still induce toxicity and activate bystander cells. To circumvent such problems, membrane-bound forms of IL-4 (IL-4m) were expressed on MethA fibrosarcoma tumor cells. Chimeric forms of IL-4 with the type I transmembrane protein CD4 or type II transmembrane protein TNF were designed to express IL-4 in opposite orientations on the tumor cell surface. The IL-4m on tumor clones was able to support cell growth of the IL-4 dependent cytotoxic cell line (CT.4S) and the Th2 cell clone (D10). Furthermore, the IL-4m tumor clones stimulated proliferation of 2C TCR transgenic spleen cells which are responsive to L-d MHC class I molecules. Expression of the IL-4/TNF chimeric protein on MethA cells elicited antitumor immunity and protected from MethA tumor challenge. The proposed tumor vaccine may serve as an effective gene therapy method to avoid the toxicity of recombinant cytokines and bulk bystander leukocyte stimulation encountered in conventional cytokine gene therapy.
C1 Chungnam Natl Univ, Inst Biotechnol, Coll Nat Sci, Dept Biochem, Taejon 305764, South Korea.
   Chungnam Natl Univ, Inst Biotechnol, Coll Nat Sci, Dept Biol, Taejon 305764, South Korea.
   Yale Univ, Sch Med, Immunobiol Sect, New Haven, CT 06510 USA.
RP Kim, YS (corresponding author), Chungnam Natl Univ, Inst Biotechnol, Coll Nat Sci, Dept Biochem, Taejon 305764, South Korea.
FU NATIONAL INSTITUTE OF GENERAL MEDICAL SCIENCESUnited States Department
   of Health & Human ServicesNational Institutes of Health (NIH) - USANIH
   National Institute of General Medical Sciences (NIGMS) [R01GM046367]
   Funding Source: NIH RePORTER; NIGMS NIH HHSUnited States Department of
   Health & Human ServicesNational Institutes of Health (NIH) - USANIH
   National Institute of General Medical Sciences (NIGMS) [GM46367] Funding
   Source: Medline
CR ALLIONE A, 1994, CANCER RES, V54, P6022
   Assenmacher M, 1996, EUR J IMMUNOL, V26, P263, DOI 10.1002/eji.1830260141
   BARON JL, 1993, J EXP MED, V177, P57, DOI 10.1084/jem.177.1.57
   BOSCO M, 1990, J IMMUNOL, V145, P3136
   BOUSSIOTIS VA, 1994, SCIENCE, V266, P1039, DOI 10.1126/science.7973657
   BRETSCHER P, 1970, SCIENCE, V169, P1042, DOI 10.1126/science.169.3950.1042
   BROWNING JL, 1993, CELL, V72, P847, DOI 10.1016/0092-8674(93)90574-A
   COHEN J, 1995, SCIENCE, V270, P908
   Colombo MP, 1997, CANCER METAST REV, V16, P421, DOI 10.1023/A:1005980418533
   COLOMBO MP, 1992, CANCER RES, V52, P4853
   DRANOFF G, 1993, P NATL ACAD SCI USA, V90, P3539, DOI 10.1073/pnas.90.8.3539
   FORNI G, 1987, J IMMUNOL, V138, P4033
   FORNI G, 1993, J IMMUNOTHER, V14, P253, DOI 10.1097/00002371-199311000-00001
   GOLUMBEK PT, 1991, SCIENCE, V254, P713, DOI 10.1126/science.1948050
   Hoo WS, 1999, J IMMUNOL, V162, P7343
   HULI J, 1989, J IMMUNOL, V142, P800
   Kaplan D, 1996, IMMUNOL TODAY, V17, P303, DOI 10.1016/0167-5699(96)30017-0
   KARASUYAMA H, 1988, EUR J IMMUNOL, V18, P97, DOI 10.1002/eji.1830180115
   KAYE J, 1983, J EXP MED, V158, P836, DOI 10.1084/jem.158.3.836
   KRIEGLER M, 1988, CELL, V53, P45, DOI 10.1016/0092-8674(88)90486-2
   KURTJONES EA, 1987, J IMMUNOL, V139, P2317
   LAFFERTY KJ, 1983, ANNU REV IMMUNOL, V1, P143, DOI 10.1146/annurev.iy.01.040183.001043
   LIN WC, 1995, J IMMUNOL, V155, P4805
   Liu B, 1996, J IMMUNOL, V156, P1117
   LLOYD AR, 1992, IMMUNOL TODAY, V13, P169, DOI 10.1016/0167-5699(92)90121-M
   LOLLINI PL, 1995, INT J CANCER, V61, P425, DOI 10.1002/ijc.2910610325
   Lou J, 1996, EUR J IMMUNOL, V26, P3107, DOI 10.1002/eji.1830261242
   Lucas R, 1997, EUR J IMMUNOL, V27, P1719, DOI 10.1002/eji.1830270719
   Marr RA, 1997, GENE THER, V4, P1181, DOI 10.1038/sj.gt.3300528
   MATIS LA, 1983, J IMMUNOL, V130, P1527
   MODESTI A, 1993, INT J CANCER, V53, P988
   Monastra G, 1996, CELL IMMUNOL, V171, P102, DOI 10.1006/cimm.1996.0179
   MUELLER DL, 1989, ANNU REV IMMUNOL, V7, P445, DOI 10.1146/annurev.iy.07.040189.002305
   NAHILL SR, 1993, J EXP MED, V177, P317, DOI 10.1084/jem.177.2.317
   OPPENHEIM JJ, 1991, ANNU REV IMMUNOL, V9, P617, DOI 10.1146/annurev.iy.09.040191.003153
   PARDOLL DM, 1995, ANNU REV IMMUNOL, V13, P399, DOI 10.1146/annurev.iy.13.040195.002151
   QUENTMEIER H, 1992, J IMMUNOL, V149, P3316
   RIVOLTINI L, 1990, CANCER RES, V50, P5551
   Rossner P, 1997, INT J ONCOL, V10, P77
   Schuler T, 1999, J EXP MED, V189, P803, DOI 10.1084/jem.189.5.803
   SCHWARTZ RH, 1990, SCIENCE, V248, P1349, DOI 10.1126/science.2113314
   SHA WC, 1988, NATURE, V335, P271, DOI 10.1038/335271a0
   SIEGEL JP, 1991, J CLIN ONCOL, V9, P694, DOI 10.1200/JCO.1991.9.4.694
   TEPPER RI, 1989, CELL, V57, P503, DOI 10.1016/0092-8674(89)90925-2
   TEPPER RI, 1994, HUM GENE THER, V5, P153, DOI 10.1089/hum.1994.5.2-153
   TEPPER RI, 1992, SCIENCE, V257, P548, DOI 10.1126/science.1636093
   TJUVAJEV J, 1995, CANCER RES, V55, P1902
   Tough DF, 1996, SCIENCE, V272, P1947, DOI 10.1126/science.272.5270.1947
   TOWNSEND SE, 1993, SCIENCE, V259, P368, DOI 10.1126/science.7678351
   TRACEY KJ, 1986, SCIENCE, V234, P470, DOI 10.1126/science.3764421
   Zheng P, 1997, J EXP MED, V186, P1787, DOI 10.1084/jem.186.10.1787
NR 51
TC 21
Z9 22
U1 0
U2 0
PU STOCKTON PRESS
PI BASINGSTOKE
PA HOUNDMILLS, BASINGSTOKE RG21 6XS, HAMPSHIRE, ENGLAND
SN 0969-7128
J9 GENE THER
JI Gene Ther.
PD MAY
PY 2000
VL 7
IS 10
BP 837
EP 843
DI 10.1038/sj.gt.3301175
PG 7
WC Biochemistry & Molecular Biology; Biotechnology & Applied Microbiology;
   Genetics & Heredity; Medicine, Research & Experimental
SC Biochemistry & Molecular Biology; Biotechnology & Applied Microbiology;
   Genetics & Heredity; Research & Experimental Medicine
GA 313NA
UT WOS:000087004700005
PM 10845721
OA Bronze
DA 2021-10-28
ER

PT J
AU Northend, M
   Townsend, W
AF Northend, Michael
   Townsend, William
TI Novel Therapy Approaches to Follicular Lymphoma
SO DRUGS
LA English
DT Review
AB Follicular lymphoma (FL) is the most common form of indolent non-Hodgkin lymphoma. It is a disease characterised by a long median overall survival and high response rates to currently available chemotherapy and anti-CD20 monoclonal antibody therapy combinations. However, for a sub-group of patients the disease behaves aggressively, fails to respond adequately to initial therapy or relapses early. For others, the disease becomes resistant following multiple lines of therapy, and despite recent advances the main cause of death for patients with FL remains their lymphoma. A wide landscape of novel therapies is emerging and the role of individual agents in the FL treatment paradigm is still being established. Some agents, including the cereblon modulator lenalidomide, the phosphatidylinositol 3-kinase inhibitors idelalisib, copanlisib and duvelisib, and the EZH2 inhibitor tazemetostat have received regulatory approval in the USA or European Union and have entered clinical practice for relapsed FL. Other developments, such as the emergence of immunotherapies including CAR-T cell therapy and bispecific antibodies, are expected to fundamentally change the approach to FL treatment in the future.
C1 [Northend, Michael; Townsend, William] Univ Coll London Hosp NHS Fdn Trust, Dept Haematol, London, England.
   [Northend, Michael] Canc Res UK, London, England.
   [Northend, Michael] UCL Canc Trials Ctr, London, England.
RP Northend, M (corresponding author), Univ Coll London Hosp NHS Fdn Trust, Dept Haematol, London, England.; Northend, M (corresponding author), Canc Res UK, London, England.; Northend, M (corresponding author), UCL Canc Trials Ctr, London, England.
EM m.northend@ucl.ac.uk
CR Advani R, 2018, NEW ENGL J MED, V379, P1711, DOI 10.1056/NEJMoa1807315
   [Anonymous], 2020, MED HEALTHCARE PRODU, V10
   [Anonymous], 2016, EUROPEAN MED AGENCY
   [Anonymous], 2020, SUSTAINED CLIN BENEF
   [Anonymous], 2018, US FOOD DRUG ADM APP
   Ansell SM, 2012, LEUKEMIA, V26, P1046, DOI 10.1038/leu.2011.297
   Apuri S, 2016, EXPERT OPIN INV DRUG, V25, P687, DOI 10.1517/13543784.2016.1164140
   Arcaini L, 2010, BRIT J HAEMATOL, V149, P455, DOI 10.1111/j.1365-2141.2009.08065.x
   Ardeshna KM, 2014, LANCET ONCOL, V15, P424, DOI 10.1016/S1470-2045(14)70027-0
   Ardeshna KM, 2003, LANCET, V362, P516, DOI 10.1016/S0140-6736(03)14110-4
   Armand P, 2021, BLOOD, V137, P637, DOI 10.1182/blood.2019004753
   Bachy E, 2019, J CLIN ONCOL, V37, P2815, DOI 10.1200/JCO.19.01073
   Bachy E, 2018, BLOOD, V132, P49, DOI 10.1182/blood-2017-11-816405
   Bannerji R, 2019, BLOOD, V134, DOI 10.1182/blood-2019-122451
   Bartlett NL, 2018, BLOOD, V131, P182, DOI 10.1182/blood-2017-09-804641
   Batlevi CL, 2020, BLOOD CANCER J, V10, DOI 10.1038/s41408-020-00340-z
   Bishop MR, 2019, BLOOD, V134, P577, DOI 10.1182/blood.2019001843
   Bishton MJ, 2010, PHARMACEUTICALS, V3, P2674, DOI 10.3390/ph3082674
   Bolden JE, 2006, NAT REV DRUG DISCOV, V5, P769, DOI 10.1038/nrd2133
   Brady JL, 2019, BLOOD, V133, P237, DOI 10.1182/blood-2018-04-843540
   Brice P, 1997, J CLIN ONCOL, V15, P1110, DOI 10.1200/JCO.1997.15.3.1110
   Budde LE, 2018, BLOOD, V132, DOI 10.1182/blood-2018-99-118344
   Caimi P, 2018, BLOOD, V132, DOI 10.1182/blood-2018-99-118133
   Carbone A, 2019, NAT REV DIS PRIMERS, V5, DOI 10.1038/s41572-019-0132-x
   Casulo C, 2018, BIOL BLOOD MARROW TR, V24, P1163, DOI 10.1016/j.bbmt.2017.12.771
   Casulo C, 2015, J CLIN ONCOL, V33, P2516, DOI 10.1200/JCO.2014.59.7534
   Chau I, 2003, BRIT J HAEMATOL, V120, P970, DOI 10.1046/j.1365-2141.2003.04226.x
   Chen R, 2015, HAEMATOLOGICA, V100, P357, DOI 10.3324/haematol.2014.117473
   Cheson BD, 2018, J CLIN ONCOL, V36, P2259, DOI 10.1200/JCO.2017.76.3656
   Coiffier B, 2011, LANCET ONCOL, V12, P773, DOI 10.1016/S1470-2045(11)70150-4
   Dave SS, 2004, NEW ENGL J MED, V351, P2159, DOI 10.1056/NEJMoa041869
   Davies A, 2017, LANCET HAEMATOL, V4, pE272, DOI 10.1016/S2352-3026(17)30078-9
   de Vos S, 2018, ANN ONCOL, V29, P1932, DOI 10.1093/annonc/mdy256
   Delfau-Larue MH, 2018, BLOOD ADV, V2, P807, DOI 10.1182/bloodadvances.2017015164
   Dickinson M, 2019, J CLIN ONCOL, V37
   Domingo-Domenech E, 2002, HAEMATOLOGICA, V87, P1229
   Dreyling M, 2017, ANN ONCOL, V28, P62, DOI [10.1093/annonc/mdx223, 10.1093/annonc/mdx289]
   Dupuis J, 2012, J CLIN ONCOL, V30, P4317, DOI 10.1200/JCO.2012.43.0934
   Evens AM, 2016, CLIN CANCER RES, V22, P1059, DOI 10.1158/1078-0432.CCR-15-0624
   Eyre TA, 2018, BRIT J HAEMATOL, V181, P555, DOI 10.1111/bjh.14665
   Fayad L, 2013, J CLIN ONCOL, V31, P573, DOI 10.1200/JCO.2012.42.7211
   Federico M, 2013, J CLIN ONCOL, V31, P1506, DOI 10.1200/JCO.2012.45.0866
   Federico M, 2009, J CLIN ONCOL, V27, P4555, DOI 10.1200/JCO.2008.21.3991
   Ferl GZ, 2018, CTS-CLIN TRANSL SCI, V11, P296, DOI 10.1111/cts.12535
   Filippi AR, 2016, MEDITERR J HEMATOL I, V8, DOI 10.4084/MJHID.2016.041
   Flinn IW, 2019, J CLIN ONCOL, V37, P984, DOI 10.1200/JCO.18.00605
   Flinn IW, 2019, J CLIN ONCOL, V37, P912, DOI 10.1200/JCO.18.00915
   Fowler NH, 2014, LANCET ONCOL, V15, P1311, DOI 10.1016/S1470-2045(14)70455-3
   FOWLER NH, 2015, J CLIN ONCOL, V33
   Freeman CL, 2019, BLOOD, V134, P761, DOI 10.1182/blood.2019000258
   Friedberg JW, 2009, BRIT J HAEMATOL, V146, P282, DOI 10.1111/j.1365-2141.2009.07773.x
   Galimberti S, 2014, CLIN CANCER RES, V20, P6398, DOI 10.1158/1078-0432.CCR-14-0407
   Garciaz S, 2016, EXPERT OPIN INV DRUG, V25, P1103, DOI 10.1080/13543784.2016.1208170
   Gleeson M, 2017, LEUKEMIA LYMPHOMA, V58, P1805, DOI 10.1080/10428194.2016.1265114
   Goebeler ME, 2016, J CLIN ONCOL, V34, P1104, DOI 10.1200/JCO.2014.59.1586
   Goldring L, 2017, PATHOLOGY, V49, P555, DOI 10.1016/j.pathol.2017.03.009
   Gopal AK, 2018, J CLIN ONCOL, V36, P2405, DOI 10.1200/JCO.2017.76.8853
   Gopal AK, 2014, NEW ENGL J MED, V370, P1008, DOI 10.1056/NEJMoa1314583
   Greenwell IB, 2017, ONCOLOGY-NY, V31, P821
   Gribben JG, 2015, J CLIN ONCOL, V33, P2803, DOI 10.1200/JCO.2014.59.5363
   Gyan E, 2018, BRIT J HAEMATOL, V183, P76, DOI 10.1111/bjh.15513
   Gyan E, 2009, BLOOD, V113, P995, DOI 10.1182/blood-2008-05-160200
   Herfarth K, 2018, HEMASPHERE, V2, DOI 10.1097/HS9.0000000000000160
   Hiddemann W, 2005, BLOOD, V106, P3725, DOI 10.1182/blood-2005-01-0016
   Hiddemann W, 2018, J CLIN ONCOL, V36, P2395, DOI 10.1200/JCO.2017.76.8960
   Hill BT, 2019, BRIT J HAEMATOL, V184, P524, DOI 10.1111/bjh.15720
   Hirayama AV, 2019, BLOOD, V134, P636, DOI 10.1182/blood.2019000905
   Hoskin PJ, 2014, LANCET ONCOL, V15, P457, DOI 10.1016/S1470-2045(14)70036-1
   HUDSON BV, 1994, BRIT J CANCER, V69, P1088, DOI 10.1038/bjc.1994.213
   Hutchings M, 2019, BLOOD, V134, DOI 10.1182/blood-2019-123978
   Jacobson CA, 2020, J CLIN ONCOL, V38
   Junlen HR, 2015, LEUKEMIA, V29, P668, DOI 10.1038/leu.2014.251
   Jurinovic V, 2019, BLOOD, V134, DOI 10.1182/blood-2019-130208
   Jurinovic V, 2016, BLOOD, V128, P1112, DOI 10.1182/blood-2016-05-717355
   Kahl BS, 2014, J CLIN ONCOL, V32, P3096, DOI 10.1200/JCO.2014.56.5853
   Khan KD, 2006, CLIN CANCER RES, V12, P7046, DOI 10.1158/1078-0432.CCR-06-1571
   Kirschbaum M, 2011, J CLIN ONCOL, V29, P1198, DOI 10.1200/JCO.2010.32.1398
   Kothari J, 2014, BRIT J HAEMATOL, V165, P334, DOI 10.1111/bjh.12741
   Lafon-Desmurs B, 2017, MED MALADIES INFECT, V47, P293, DOI 10.1016/j.medmal.2016.10.001
   Leonard JP, 2019, J CLIN ONCOL, V37, P1188, DOI 10.1200/JCO.19.00010
   Leonard JP, 2015, J CLIN ONCOL, V33, P3635, DOI 10.1200/JCO.2014.59.9258
   Levy R, 2014, J CLIN ONCOL, V32, P1797, DOI 10.1200/JCO.2012.43.9273
   Lowry L, 2011, RADIOTHER ONCOL, V100, P86, DOI 10.1016/j.radonc.2011.05.013
   Luminari S, 2014, ANN ONCOL, V25, P442, DOI 10.1093/annonc/mdt562
   Madsen C, 2015, ANN ONCOL, V26, P393, DOI 10.1093/annonc/mdu537
   Magnano L, 2019, BRIT J HAEMATOL, V185, P480, DOI 10.1111/bjh.15805
   Marcus R, 2017, NEW ENGL J MED, V377, P1331, DOI 10.1056/NEJMoa1614598
   Marcus R, 2008, J CLIN ONCOL, V26, P4579, DOI 10.1200/JCO.2007.13.5376
   Michot JM, 2020, LANCET HAEMATOL, V7, pE649, DOI 10.1016/S2352-3026(20)30208-8
   Morschhauser F, 2018, NEW ENGL J MED, V379, P934, DOI 10.1056/NEJMoa1805104
   Morschhauser F, 2020, LANCET ONCOL, V21, P1433, DOI 10.1016/S1470-2045(20)30441-1
   Morschhauser F, 2019, BLOOD, V134, DOI 10.1182/blood-2019-123949
   Morschhauser F, 2019, LANCET HAEMATOL, V6, pE429, DOI 10.1016/S2352-3026(19)30089-4
   Morschhauser F, 2019, LANCET HAEMATOL, V6, pE254, DOI 10.1016/S2352-3026(19)30026-2
   Morschhauser F, 2013, J CLIN ONCOL, V31, P1977, DOI 10.1200/JCO.2012.45.6400
   Muntanola A, 2020, ANN HEMATOL, V99, P1627, DOI 10.1007/s00277-020-04101-7
   Neelapu SS, 2017, NEW ENGL J MED, V377, P2531, DOI 10.1056/NEJMoa1707447
   Nooka AK, 2013, ANN ONCOL, V24, P441, DOI 10.1093/annonc/mds429
   O'Nions J, 2019, FUTURE ONCOL, V15, P3565, DOI 10.2217/fon-2019-0193
   Ogura M, 2014, BRIT J HAEMATOL, V165, P768, DOI 10.1111/bjh.12819
   Okosun J, 2014, NAT GENET, V46, P176, DOI 10.1038/ng.2856
   Pastore A, 2015, LANCET ONCOL, V16, P1111, DOI 10.1016/S1470-2045(15)00169-2
   Pettengell R, 2013, J CLIN ONCOL, V31, P1624, DOI 10.1200/JCO.2012.47.1862
   Pettitt AR., 2019, HAEMATOL ONCOL S2, V37, P67, DOI [10.1002/hon.35_2629, DOI 10.1002/HON.35_2629]
   Pott C, 2018, BLOOD, V132, DOI 10.1182/blood-2018-99-115930
   Pulsoni A, 2020, BRIT J HAEMATOL, V188, P249, DOI 10.1111/bjh.16125
   Qu XY, 2019, BLOOD, V133, P81, DOI 10.1182/blood-2018-07-865428
   Ramsay AG, 2009, HAEMATOL-HEMATOL J, V94, P1198, DOI 10.3324/haematol.2009.009274
   Ribrag V, 2017, HAEMATOLOGICA, V102, P903, DOI 10.3324/haematol.2016.154377
   Roulland S, 2003, INT J CANCER, V104, P695, DOI 10.1002/ijc.10975
   Roulland S, 2014, J CLIN ONCOL, V32, P1347, DOI 10.1200/JCO.2013.52.8190
   Rummel MJ, 2013, LANCET, V381, P1203, DOI 10.1016/S0140-6736(12)61763-2
   Rusconi C, 2019, BRIT J HAEMATOL, V185, P713, DOI 10.1111/bjh.15816
   Salles G, 2011, LANCET, V377, P42, DOI 10.1016/S0140-6736(10)62175-7
   Sarkozy C, 2019, J CLIN ONCOL, V37, P144, DOI 10.1200/JCO.18.00400
   Schuler F, 2009, INT J CANCER, V124, P958, DOI 10.1002/ijc.23958
   Schuster SJ, 2019, BLOOD, V134, DOI 10.1182/blood-2019-123742
   Schuster SJ, 2019, NEW ENGL J MED, V380, P45, DOI 10.1056/NEJMoa1804980
   Schuster SJ, 2017, NEW ENGL J MED, V377, P2545, DOI 10.1056/NEJMoa1708566
   Schuster SJ, 2011, J CLIN ONCOL, V29, P2787, DOI 10.1200/JCO.2010.33.3005
   Sehn LH, 2016, BLOOD, V128, DOI 10.1182/blood.V128.22.3705.3705
   Sehn LH, 2016, LANCET ONCOL, V17, P1081, DOI 10.1016/S1470-2045(16)30097-3
   Sehn LH, 2015, J CLIN ONCOL, V33, P3467, DOI 10.1200/JCO.2014.59.2139
   Shadman M, 2018, J CLIN ONCOL, V36, P697, DOI 10.1200/JCO.2017.74.5083
   Smith A, 2015, BRIT J CANCER, V112, P1575, DOI 10.1038/bjc.2015.94
   Smith SM, 2018, CANCER-AM CANCER SOC, V124, P2541, DOI 10.1002/cncr.31374
   Solal-Celigny P, 2004, BLOOD, V104, P1258, DOI 10.1182/blood-2003-12-4434
   Sorigue M, 2018, ANN HEMATOL, V97, P209, DOI 10.1007/s00277-017-3154-z
   Swerdlow SH, 2016, BLOOD, V127, P2375, DOI 10.1182/blood-2016-01-643569
   Tarella C, 2015, BLOOD, V126
   Taverna C, 2016, J CLIN ONCOL, V34, P495, DOI 10.1200/JCO.2015.61.3968
   Thompson PA, 2016, CANCER-AM CANCER SOC, V122, P2505, DOI 10.1002/cncr.30069
   Thomson KJ, 2010, J CLIN ONCOL, V28, P3695, DOI 10.1200/JCO.2009.26.9100
   Tilly H, 2018, LANCET HAEMATOL, V5, pE403, DOI 10.1016/S2352-3026(18)30131-5
   Townsend W, 2020, J CLIN ONCOL, V38
   Townsend W, 2020, HAEMATOLOGICA, V105, P1593, DOI 10.3324/haematol.2019.220160
   Trotman J, 2018, LANCET ONCOL, V19, P1530, DOI 10.1016/S1470-2045(18)30618-1
   Tuscano JM, 2014, BRIT J HAEMATOL, V165, P375, DOI 10.1111/bjh.12755
   van Besien K, 2003, BLOOD, V102, P3521, DOI 10.1182/blood-2003-04-1205
   Wahlin BE, 2012, BRIT J HAEMATOL, V156, P225, DOI 10.1111/j.1365-2141.2011.08942.x
   Witzig TE, 2008, LEUKEMIA LYMPHOMA, V49, P1074, DOI 10.1080/10428190801993470
   Witzig TE, 2009, J CLIN ONCOL, V27, P5404, DOI 10.1200/JCO.2008.21.1169
   Younes A, 2019, LANCET HAEMATOL, V6, pE67, DOI 10.1016/S2352-3026(18)30217-5
   Zelenetz AD, 2019, BLOOD, V133, P1964, DOI 10.1182/blood-2018-11-880526
   Zinzani PL, 2012, J HEMATOL ONCOL, V5, DOI 10.1186/1756-8722-5-67
   Zucca E, 2019, BLOOD, V134, P353, DOI 10.1182/blood-2018-10-879643
NR 146
TC 0
Z9 0
U1 3
U2 6
PU ADIS INT LTD
PI NORTHCOTE
PA 5 THE WAREHOUSE WAY, NORTHCOTE 0627, AUCKLAND, NEW ZEALAND
SN 0012-6667
EI 1179-1950
J9 DRUGS
JI Drugs
PD MAR
PY 2021
VL 81
IS 4
BP 453
EP 469
DI 10.1007/s40265-020-01446-1
EA FEB 2021
PG 17
WC Pharmacology & Pharmacy; Toxicology
SC Pharmacology & Pharmacy; Toxicology
GA QZ6WS
UT WOS:000620426600001
PM 33616890
DA 2021-10-28
ER

PT J
AU TAN, L
   TURNER, J
   WEISS, A
AF TAN, L
   TURNER, J
   WEISS, A
TI REGIONS OF THE T-CELL RECEPTOR ALPHA-CHAINS AND BETA-CHAINS THAT ARE
   RESPONSIBLE FOR INTERACTIONS WITH CD3
SO JOURNAL OF EXPERIMENTAL MEDICINE
LA English
DT Article
ID DYNAMIC PROTEIN ENSEMBLE; ANTIGEN RECEPTOR; SURFACE MOLECULES;
   ZETA-CHAIN; COMPLEX; EXPRESSION; ACTIVATION; IDENTIFICATION;
   HETERODIMER; ASSOCIATION
AB The T cell antigen receptor consists of the Ti alpha/beta-heterodimer which recognizes antigen, and the associated CD3 chains, thought to be involved in signal transduction. To understand the nature of the interaction between Ti and CD3, chimeric molecules which included the COOH-terminal segments of Ti alpha or beta-linked to the extracellular segment of CD8, were transfected into a mutant T cell deficient in Ti-beta-chain expression and cell surface CD3. Both chimeric chains were required to express the chimeric Ti and to restore CD3 surface expression. CD8/Ti and CD3 cointernalized and coimmunoprecipitated. Stimulation of the chimeric receptor induced transmembrane signaling events and cell activation. These results demonstrate that the Ti-alpha and beta-COOH termini containing the transmembrane domains are sufficient for structural and functional coupling of Ti to CD3.
C1 UNIV CALIF SAN FRANCISCO, HOWARD HUGHES MED INST, DEPT MED, SAN FRANCISCO, CA 94143 USA.
   UNIV CALIF SAN FRANCISCO, DEPT MICROBIOL & IMMUNOL, SAN FRANCISCO, CA 94143 USA.
FU NATIONAL INSTITUTE OF GENERAL MEDICAL SCIENCESUnited States Department
   of Health & Human ServicesNational Institutes of Health (NIH) - USANIH
   National Institute of General Medical Sciences (NIGMS) [R01GM039553]
   Funding Source: NIH RePORTER; NIGMS NIH HHSUnited States Department of
   Health & Human ServicesNational Institutes of Health (NIH) - USANIH
   National Institute of General Medical Sciences (NIGMS) [GM-39553]
   Funding Source: Medline
CR ALCOVER A, 1990, J BIOL CHEM, V265, P4131
   ALLISON JP, 1985, NATURE, V314, P107, DOI 10.1038/314107a0
   ALLISON JP, 1987, ANNU REV IMMUNOL, V5, P503, DOI 10.1146/annurev.iy.05.040187.002443
   BANK I, 1986, NATURE, V322, P179, DOI 10.1038/322179a0
   BARNSTABLE CJ, 1978, CELL, V14, P9, DOI 10.1016/0092-8674(78)90296-9
   BLUMBERG RS, 1990, J BIOL CHEM, V265, P14036
   BONIFACINO JS, 1990, SCIENCE, V247, P79, DOI 10.1126/science.2294595
   BORMANN BJ, 1989, J BIOL CHEM, V264, P4033
   BRENNER MB, 1988, ADV IMMUNOL, V43, P133
   BRENNER MB, 1985, CELL, V40, P183, DOI 10.1016/0092-8674(85)90321-6
   BRENNER MB, 1986, NATURE, V322, P145, DOI 10.1038/322145a0
   CHANG TW, 1981, P NATL ACAD SCI-BIOL, V78, P1805, DOI 10.1073/pnas.78.3.1805
   CHIEN YH, 1987, NATURE, V327, P677, DOI 10.1038/327677a0
   CLEVERS H, 1988, ANNU REV IMMUNOL, V6, P629, DOI 10.1146/annurev.iy.06.040188.003213
   DEMBIC Z, 1986, NATURE, V320, P232, DOI 10.1038/320232a0
   FRASER JD, 1989, P NATL ACAD SCI USA, V86, P7133, DOI 10.1073/pnas.86.18.7133
   GOLDSMITH MA, 1987, P NATL ACAD SCI USA, V84, P6879, DOI 10.1073/pnas.84.19.6879
   IMBODEN JB, 1985, J EXP MED, V161, P446, DOI 10.1084/jem.161.3.446
   JOHN S, 1989, EUR J IMMUNOL, V19, P335, DOI 10.1002/eji.1830190218
   KLAUSNER R D, 1989, New Biologist, V1, P3
   LIPPINCOTTSCHWARTZ J, 1988, CELL, V54, P209, DOI 10.1016/0092-8674(88)90553-3
   LITTMAN DR, 1985, CELL, V40, P237, DOI 10.1016/0092-8674(85)90138-2
   MANOLIOS N, 1990, SCIENCE, V249, P274, DOI 10.1126/science.2142801
   MEUER SC, 1983, J EXP MED, V157, P705, DOI 10.1084/jem.157.2.705
   MINAMI Y, 1987, P NATL ACAD SCI USA, V84, P2688, DOI 10.1073/pnas.84.9.2688
   MORLEY BJ, 1988, J EXP MED, V168, P1971, DOI 10.1084/jem.168.6.1971
   MOSMANN T, 1983, J IMMUNOL METHODS, V65, P55, DOI 10.1016/0022-1759(83)90303-4
   MULLIGAN RC, 1981, P NATL ACAD SCI-BIOL, V78, P2072, DOI 10.1073/pnas.78.4.2072
   OHASHI PS, 1985, NATURE, V316, P606, DOI 10.1038/316606a0
   REINHERZ EL, 1983, P NATL ACAD SCI-BIOL, V80, P4104, DOI 10.1073/pnas.80.13.4104
   SAITO T, 1987, J IMMUNOL, V139, P625
   SAITO T, 1987, NATURE, V325, P125, DOI 10.1038/325125a0
   SAMELSON LE, 1985, CELL, V43, P223, DOI 10.1016/0092-8674(85)90027-3
   SAMELSON LE, 1986, CELL, V46, P1083, DOI 10.1016/0092-8674(86)90708-7
   SUSSMAN JJ, 1988, CELL, V52, P85, DOI 10.1016/0092-8674(88)90533-8
   TOYONAGA B, 1985, P NATL ACAD SCI USA, V82, P8624, DOI 10.1073/pnas.82.24.8624
   ULLRICH A, 1977, SCIENCE, V196, P1313, DOI 10.1126/science.325648
   VANWAUWE JP, 1980, J IMMUNOL, V124, P2708
   WEISS A, 1986, P NATL ACAD SCI USA, V83, P6998, DOI 10.1073/pnas.83.18.6998
   WEISS A, 1987, ADV IMMUNOL, V41, P1, DOI 10.1016/S0065-2776(08)60029-2
   WEISS A, 1984, J IMMUNOL, V133, P123
   WEISS A, 1984, J EXP MED, V160, P1284, DOI 10.1084/jem.160.5.1284
   WEISSMAN AM, 1988, SCIENCE, V239, P1018, DOI 10.1126/science.3278377
   WEISSMAN AM, 1988, P NATL ACAD SCI USA, V85, P9709, DOI 10.1073/pnas.85.24.9709
   WEISSMAN AM, 1989, EMBO J, V8, P3651, DOI 10.1002/j.1460-2075.1989.tb08539.x
   YANAGI Y, 1984, NATURE, V308, P145, DOI 10.1038/308145a0
   YANAGI Y, 1985, P NATL ACAD SCI USA, V82, P3430, DOI 10.1073/pnas.82.10.3430
   YOSHIKAI Y, 1985, NATURE, V316, P837, DOI 10.1038/316837a0
NR 48
TC 29
Z9 29
U1 0
U2 1
PU ROCKEFELLER UNIV PRESS
PI NEW YORK
PA 950 THIRD AVE, 2ND FLR, NEW YORK, NY 10022 USA
SN 0022-1007
EI 1540-9538
J9 J EXP MED
JI J. Exp. Med.
PD MAY 1
PY 1991
VL 173
IS 5
BP 1247
EP 1256
DI 10.1084/jem.173.5.1247
PG 10
WC Immunology; Medicine, Research & Experimental
SC Immunology; Research & Experimental Medicine
GA FH752
UT WOS:A1991FH75200023
PM 1827143
OA Green Submitted, Green Published, Bronze
DA 2021-10-28
ER

PT J
AU Menon, D
   Barnett, C
   Bril, V
AF Menon, Deepak
   Barnett, Carolina
   Bril, Vera
TI Novel Treatments in Myasthenia Gravis
SO FRONTIERS IN NEUROLOGY
LA English
DT Review
DE myasthenia gravis; treatment; immunotherapy; complement; Fc receptor
ID COMPLEMENT
AB Myasthenia gravis (MG) is the prototypical autoimmune disorder caused by specific autoantibodies at the neuromuscular junction. Broad-based immunotherapies, such as corticosteroids, azathioprine, mycophenolate, tacrolimus, and cyclosporine, have been effective in controlling symptoms of myasthenia. While being effective in a majority of MG patients many of these immunosuppressive agents are associated with long-term side effects, often intolerable for patients, and take several months to be effective. With advances in translational research and drug development capabilities, more directed therapeutic agents that can alter the future of MG treatment have been developed. This review focuses on the aberrant immunological processes in MG, the novel agents that target them along with the clinical evidence for efficacy and safety. These agents include terminal complement C5 inhibitors, Fc receptor inhibitors, B cell depleting agents (anti CD 19 and 20 and B cell activating factor [BAFF)]inhibitors), proteosome inhibitors, T cells and cytokine based therapies (chimeric antigen receptor T [CART-T] cell therapy), autologous stem cell transplantation, and subcutaneous immunoglobulin (SCIG). Most of these new agents have advantages over conventional immunosuppressive treatment (IST) for MG therapy in terms of faster onset of action, favourable side effect profile and the potential for a sustained and long-term remission.
C1 [Menon, Deepak; Barnett, Carolina; Bril, Vera] Univ Toronto, Ellen & Martin Prosserman Ctr Neuromuscular Dis, Univ Hlth Network, Toronto, ON, Canada.
RP Bril, V (corresponding author), Univ Toronto, Ellen & Martin Prosserman Ctr Neuromuscular Dis, Univ Hlth Network, Toronto, ON, Canada.
EM vera.bril@utoronto.ca
OI Barnett, Carolina/0000-0001-5546-0221
CR Alabdali M, 2014, EXPERT REV CLIN IMMU, V10, P1659, DOI 10.1586/1744666X.2014.971757
   Androulla MN, 2018, CURR PHARM BIOTECHNO, V19, P5, DOI 10.2174/1389201019666180418095526
   Angelini C, 2013, DRUG DES DEV THER, V7, P13, DOI [10.2147/DDDT.5257, 10.2147/DDDT.S25716]
   [Anonymous], 2020, FDA APPR 1 TREATM NE
   [Anonymous], 2018, TIS KYMR APPR TREAT
   [Anonymous], 2017, FDA APPR SOL TREAT G
   Aricha R, 2011, J AUTOIMMUN, V36, P135, DOI 10.1016/j.jaut.2010.12.001
   Beecher G, 2019, DRUGS, V79, P353, DOI 10.1007/s40265-019-1065-0
   Beecher G, 2017, NEUROLOGY, V89, P1135, DOI 10.1212/WNL.0000000000004365
   Behin Anthony, 2018, J Neuromuscul Dis, V5, P265, DOI 10.3233/JND-170294
   Berger JR, 2018, J NEUROVIROL, V24, P323, DOI 10.1007/s13365-018-0615-7
   Berger M, 2014, IMMUNOTHERAPY-UK, V6, P71, DOI 10.2217/imt.13.146
   BIRMANNS B, 1991, J NEUROL SCI, V102, P184, DOI 10.1016/0022-510X(91)90067-H
   Bonifant CL, 2016, MOL THER-ONCOLYTICS, V3, DOI 10.1038/mto.2016.11
   Bourque PR, 2016, PLOS ONE, V11, DOI 10.1371/journal.pone.0159993
   Brauner S, 2020, JAMA NEUROL, V77, P974, DOI 10.1001/jamaneurol.2020.0851
   Bryant A, 2016, JAMA NEUROL, V73, P652, DOI 10.1001/jamaneurol.2016.0113
   Burman J, 2018, J NEUROL NEUROSUR PS, V89, P147, DOI 10.1136/jnnp-2017-316271
   Burt RK, 2005, ARCH NEUROL-CHICAGO, V62, P860, DOI 10.1001/archneur.62.6.860
   Buttgereit F, 1998, ARTHRITIS RHEUM, V41, P761, DOI 10.1002/1529-0131(199805)41:5<761::AID-ART2>3.0.CO;2-M
   Chaudhry SA, 2012, CAN FAM PHYSICIAN, V58, P1346
   Chen YH, 2019, J IMMUNOL RES, V2019, DOI 10.1155/2019/5727516
   Christadoss P, 2008, ANN NY ACAD SCI, V1132, P210, DOI 10.1196/annals.1405.009
   Cusick MF, 2012, CLIN REV ALLERG IMMU, V42, P102, DOI [10.1007/s12016-011-8293-8, 10.1007/s12016-011-8294-7]
   Dalakas MC, 2015, THER ADV NEUROL DISO, V8, P316, DOI 10.1177/1756285615605700
   Drachman DB, 2016, JAMA NEUROL, V73, P624, DOI 10.1001/jamaneurol.2016.0191
   Du FH, 2017, AUTOIMMUN HIGHLIGHTS, V8, DOI 10.1007/s13317-017-0100-y
   Fairfax KA, 2008, SEMIN IMMUNOL, V20, P49, DOI 10.1016/j.smim.2007.12.002
   Field-Smith Antonia, 2006, Ther Clin Risk Manag, V2, P271, DOI 10.2147/tcrm.2006.2.3.271
   FRIDMAN WH, 1991, FASEB J, V5, P2684, DOI 10.1096/fasebj.5.12.1916092
   Gable KL, 2020, FRONT IMMUNOL, V10, DOI 10.3389/fimmu.2019.03052
   Gajdos P, 2012, COCHRANE DB SYST REV, DOI 10.1002/14651858.CD002277.pub4
   Gilhus NE, 2019, NAT REV DIS PRIMERS, V5, DOI 10.1038/s41572-019-0079-y
   Gomez AM, 2011, J IMMUNOL, V186, P2503, DOI 10.4049/jimmunol.1002539
   Guidon AC, 2019, NEUROLOGY, V92, P1079, DOI 10.1212/WNL.0000000000007605
   Guillermo GR, 2004, ACTA NEUROL SCAND, V109, P217, DOI 10.1034/j.1600-0404.2003.00209.x
   Guo Y, 2018, FRONT IMMUNOL, V9, DOI 10.3389/fimmu.2018.01299
   Hammer O, 2012, MABS-AUSTIN, V4, P571, DOI 10.4161/mabs.21338
   Hartung HP, 2008, J NEUROL, V255, P3, DOI 10.1007/s00415-008-3002-0
   Hehir MK, 2017, NEUROLOGY, V89, P1069, DOI 10.1212/WNL.0000000000004341
   Hewett K, 2018, NEUROLOGY, V90, pE1425, DOI 10.1212/WNL.0000000000005323
   Hoffmann S, 2020, ACTA NEUROPATHOL, V139, P1119, DOI 10.1007/s00401-020-02147-5
   Hofmann K, 2018, FRONT IMMUNOL, V9, DOI 10.3389/fimmu.2018.00835
   Horowitz DL, 2012, CURR RHEUMATOL REP, V14, P318, DOI 10.1007/s11926-012-0256-4
   Howard JF, 2020, JAMA NEUROL, V77, P582, DOI 10.1001/jamaneurol.2019.5125
   Howard JF, 2019, NEUROLOGY, V92, pE2661, DOI 10.1212/WNL.0000000000007600
   Howard JF, 2018, ANN NY ACAD SCI, V1412, P113, DOI 10.1111/nyas.13522
   Howard JF, 2017, LANCET NEUROL, V16, P976, DOI 10.1016/S1474-4422(17)30369-1
   Huda R, 2020, FRONT IMMUNOL, V11, DOI 10.3389/fimmu.2020.00240
   Huda R, 2014, REV NEUROSCIENCE, V25, P575, DOI 10.1515/revneuro-2014-0021
   Hugle T, 2010, HAEMATOL-HEMATOL J, V95, P185, DOI 10.3324/haematol.2009.017038
   Jacob S, 2009, CURR NEUROPHARMACOL, V7, P337, DOI 10.2174/157015909790031166
   Janeway C.A, 2005, IMMUNOL RES, V33, P103, DOI [10.1385/IR:33:2:103, DOI 10.1385/IR:33:2:103]
   Jonsson DI, 2017, NEUROMUSCULAR DISORD, V27, P565, DOI 10.1016/j.nmd.2017.03.007
   Kamelska-Sadowska AM, 2019, BIOMED RES INT, V2019, DOI 10.1155/2019/3290894
   Kang SY, 2016, MUSCLE NERVE, V54, P1030, DOI 10.1002/mus.25162
   Kaufer D, 1999, CURR OPIN NEUROL, V12, P739, DOI 10.1097/00019052-199912000-00014
   Kiessling P, 2017, SCI TRANSL MED, V9, DOI 10.1126/scitranslmed.aan1208
   Kobrynski L, 2012, BIOL-TARGETS THER, V6, P277, DOI 10.2147/BTT.S25188
   Kohler S, 2019, BMJ OPEN, V9, DOI 10.1136/bmjopen-2018-024523
   Kohler S, 2013, J NEUROIMMUNOL, V264, P114, DOI 10.1016/j.jneuroim.2013.09.006
   Kubiczkova L, 2014, J CELL MOL MED, V18, P947, DOI 10.1111/jcmm.12279
   Kulasekararaj AG, 2019, BLOOD, V133, P540, DOI 10.1182/blood-2018-09-876805
   Leyendecker A, 2018, FRONT IMMUNOL, V9, DOI 10.3389/fimmu.2018.02056
   Li XR, 2014, EXPERT OPIN THER TAR, V18, P335, DOI 10.1517/14728222.2014.877891
   Ling LE, 2019, CLIN PHARMACOL THER, V105, P1031, DOI 10.1002/cpt.1276
   Liu AD, 2009, MUSCLE NERVE, V40, P801, DOI 10.1002/mus.21398
   Liu LM, 2007, J IMMUNOL, V178, P5390, DOI 10.4049/jimmunol.178.8.5390
   Liu RT, 2017, J NEUROIMMUNOL, V311, P71, DOI 10.1016/j.jneuroim.2017.08.005
   Mackay F, 1999, J EXP MED, V190, P1697, DOI 10.1084/jem.190.11.1697
   Meriggioli MN, 2012, EXPERT REV CLIN IMMU, V8, P427, DOI [10.1586/ECI.12.34, 10.1586/eci.12.34]
   Muppidi S, 2019, MUSCLE NERVE, V60, P14, DOI 10.1002/mus.26447
   Okumura M, 2003, J THORAC CARDIOV SUR, V126, P1922, DOI 10.1016/S0022-5223(03)00938-3
   Pasnoor M, 2019, NEUROMUSCULAR DISORD, V29, pS125, DOI 10.1016/j.nmd.2019.06.316
   Phillips William D, 2016, F1000Res, V5, DOI 10.12688/f1000research.8206.1
   Pinto, 2018, MYASTHENIA GRAVIS NE
   Ragheb S, 2011, AUTOIMMUN DIS, V2011, DOI 10.4061/2011/939520
   Malmegrim KCR, 2018, FRONT IMMUNOL, V9, DOI 10.3389/fimmu.2018.02602
   RODGAARD A, 1987, CLIN EXP IMMUNOL, V67, P82
   Sanders DB, 2016, NEUROLOGY, V87, P419, DOI 10.1212/WNL.0000000000002790
   Sathasivam S, 2008, NAT CLIN PRACT NEURO, V4, P317, DOI 10.1038/ncpneuro0810
   Schneider-Gold C, 2017, THER ADV NEUROL DISO, V10, P339, DOI 10.1177/1756285617721093
   Sheridan D, 2018, PLOS ONE, V13, DOI 10.1371/journal.pone.0195909
   Snyder, 2019, AM AC NEUR ANN M PHI
   Soliris R, INJECTION INTRAVENOU
   Stern RM, 2019, THER ADV HEMATOL, V10, DOI 10.1177/2040620719874728
   Sussman JD, 2008, ANN NY ACAD SCI, V1132, P283, DOI 10.1196/annals.1405.022
   Tandan R, 2017, MUSCLE NERVE, V56, P185, DOI 10.1002/mus.25597
   Thiruppathi M, 2012, ANN NY ACAD SCI, V1274, P68, DOI 10.1111/j.1749-6632.2012.06840.x
   Thurman JM, 2019, FRONT IMMUNOL, V10, DOI 10.3389/fimmu.2019.00672
   Tuzun E, 2011, J AUTOIMMUN, V37, P136, DOI 10.1016/j.jaut.2011.05.006
   Ulrichts P, 2018, J CLIN INVEST, V128, P4372, DOI 10.1172/JCI97911
   Vidarsson G, 2014, FRONT IMMUNOL, V5, DOI 10.3389/fimmu.2014.00520
   Vissing J, 2020, J NEUROL, V267, P1991, DOI 10.1007/s00415-020-09770-y
   Waters MJ, 2019, MUSCLE NERVE, V60, pE45, DOI 10.1002/mus.26707
   Weiss JM, 2013, REV NEUROL-FRANCE, V169, P640, DOI 10.1016/j.neurol.2013.02.005
   Wijnsma KL, 2019, CLIN PHARMACOKINET, V58, P859, DOI 10.1007/s40262-019-00742-8
   Workman CJ, 2009, CELL MOL LIFE SCI, V66, P2603, DOI 10.1007/s00018-009-0026-2
   Yang H, 2005, J IMMUNOL, V175, P2018, DOI 10.4049/jimmunol.175.3.2018
   Yi JS, 2018, MUSCLE NERVE, V57, P172, DOI 10.1002/mus.25973
   Zinman L, 2007, NEUROLOGY, V68, P837, DOI 10.1212/01.wnl.0000256698.69121.45
NR 101
TC 3
Z9 3
U1 0
U2 2
PU FRONTIERS MEDIA SA
PI LAUSANNE
PA AVENUE DU TRIBUNAL FEDERAL 34, LAUSANNE, CH-1015, SWITZERLAND
SN 1664-2295
J9 FRONT NEUROL
JI Front. Neurol.
PD JUN 30
PY 2020
VL 11
AR 538
DI 10.3389/fneur.2020.00538
PG 12
WC Clinical Neurology; Neurosciences
SC Neurosciences & Neurology
GA QD2OO
UT WOS:000615364600001
PM 32714266
OA gold, Green Published
DA 2021-10-28
ER

PT J
AU Palomba, ML
   Jun, MP
   Lymp, J
   Nguyen, A
   McGarvey, N
   Gitlin, M
   Pelletier, C
   Keating, SJ
   Godwin, J
AF Palomba, M. Lia
   Jun, Monika Parisi
   Lymp, James
   Nguyen, Andy
   McGarvey, November
   Gitlin, Matthew
   Pelletier, Corey
   Keating, Scott J.
   Godwin, John
TI Postinfusion monitoring costs by site of care for patients with
   relapsed/refractory large B-cell lymphoma receiving third- or later-line
   treatment with lisocabtagene maraleucel in the TRANSCEND NHL 001 and
   OUTREACH trials
SO LEUKEMIA & LYMPHOMA
LA English
DT Article
DE CAR T cell therapy; cost; economic burden; inpatient and; or outpatient
   monitoring; lisocabtagene maraleucel; resource utilization
ID OUTPATIENT TREATMENT; LISO-CEL
AB This retrospective study estimated postinfusion health care resource utilization (HCRU) by site of care among 303 patients with relapsed/refractory large B-cell lymphoma who received third- or later-line treatment with lisocabtagene maraleucel (liso-cel) in the TRANSCEND NHL 001 and OUTREACH trials. Inpatients (n = 256) had higher rates of hospitalization versus outpatients (n = 47; >99% vs 62%), by definition, and higher rates of tocilizumab use for cytokine release syndrome and/or neurological events (22% vs 9%). Rates of intensive care unit admission, corticosteroid use, vasopressor use, hemodialysis, and intubation were generally low and similar between groups. Median (range) total hospital length of stay was 15 (0-88) days (inpatients) and 4 (0-77) days (outpatients). Over 6 months, estimated mean postinfusion cost of care was $89,535 (inpatients) and $36,702 (outpatients). Most costs were incurred in the first month postinfusion (inpatients, $50,369 [56%]; outpatients, $19,837 [54%]). Lower overall HCRU was observed with outpatient postinfusion monitoring.
C1 [Palomba, M. Lia] Mem Sloan Kettering Canc Ctr, 1275 York Ave, New York, NY 10065 USA.
   [Jun, Monika Parisi; Pelletier, Corey; Keating, Scott J.] Bristol Myers Squibb, Princeton, NJ USA.
   [Lymp, James] Bristol Myers Squibb, Seattle, WA USA.
   [Nguyen, Andy; McGarvey, November; Gitlin, Matthew] BluePath Solut, Los Angeles, CA USA.
   [Godwin, John] Providence Canc Ctr, Portland, OR USA.
RP Palomba, ML (corresponding author), Mem Sloan Kettering Canc Ctr, 1275 York Ave, New York, NY 10065 USA.
EM Palombam@MSKCC.ORG
FU Bristol Myers SquibbBristol-Myers Squibb
FX This study was funded by Bristol Myers Squibb.
CR Abramson JS, 2020, LANCET, V396, P839, DOI 10.1016/S0140-6736(20)31366-0
   American Hospital Association, 2020, FACT SHEET UND MED M
   Armitage JO, 1998, J CLIN ONCOL, V16, P2780, DOI 10.1200/JCO.1998.16.8.2780
   Bachier CR, 2020, J CLIN ONCOL, V38
   Bachier CR, 2019, BLOOD, V134, DOI 10.1182/blood-2019-127566
   Centers for Medicare  Medicaid Services, 2020, HOSP OUTP PPS
   Centers for Medicare  Medicaid Services, 2020, PHYS FEE SCHEDULE
   Centers for Medicare & Medicaid Services, 2020, CLIN LAB FEE SCHED
   Chan WC, 1997, BLOOD, V89, P3909
   Coiffier B, 2010, BLOOD, V116, P2040, DOI 10.1182/blood-2010-03-276246
   Crump M, 2017, BLOOD, V130, P1800, DOI 10.1182/blood-2017-03-769620
   Dasta JF, 2005, CRIT CARE MED, V33, P1266, DOI 10.1097/01.CCM.0000164543.14619.00
   Essell J., 2018, J CLIN PATHWAYS, V4, P42, DOI [10.25270/jcp.2018.10.00039, DOI 10.25270/JCP.2018.10.00039]
   Fedele R, 2016, EXPERT OPIN BIOL TH, V16, P1361, DOI 10.1080/14712598.2016.1229773
   Healthcare Cost and Utilization Project, 2016, NAT INP SAMPL
   Hernandez I, 2018, JAMA ONCOL, V4, P994, DOI 10.1001/jamaoncol.2018.0977
   IBM Micromedex, 2019, RED BOOK
   Institute for Clinical and Economic Review, 2018, CHIM ANT REC T CELL
   Kuehn BM, 2017, JAMA-J AM MED ASSOC, V318, P2167, DOI 10.1001/jama.2017.15605
   Leavitt Partners, 2017, CANC TREATM COSTS AR
   Lyman GH, 2020, JAMA NETW OPEN, V3, DOI 10.1001/jamanetworkopen.2020.2072
   Meisenberg BR, 1998, BONE MARROW TRANSPL, V21, P927, DOI 10.1038/sj.bmt.1701191
   Neelapu SS, 2017, NEW ENGL J MED, V377, P2531, DOI 10.1056/NEJMoa1707447
   Roschewski M, 2014, NAT REV CLIN ONCOL, V11, P12, DOI 10.1038/nrclinonc.2013.197
   SCHUSTER SJ, 2017, NEW ENGL J MED, V377, P2545, DOI [DOI 10.1056/NEJMOA1708566, 10.1056/NEJMoa1708566]
   Strengthening the Reporting of Observational studies in Epidemiology (STROBE), 2020, STROBE STAT CHECKL I
   The ASCO Post. ASH, 2017, JULIET TRIAL 6 MONTH
   US Cancer Statistics Working Group, 2019, US CANC STAT DAT VIS
   Whittington MD, 2019, JAMA NETW OPEN, V2, DOI 10.1001/jamanetworkopen.2019.0035
NR 29
TC 0
Z9 0
U1 1
U2 1
PU TAYLOR & FRANCIS LTD
PI ABINGDON
PA 2-4 PARK SQUARE, MILTON PARK, ABINGDON OR14 4RN, OXON, ENGLAND
SN 1042-8194
EI 1029-2403
J9 LEUKEMIA LYMPHOMA
JI Leuk. Lymphoma
PD JUL 29
PY 2021
VL 62
IS 9
BP 2169
EP 2176
DI 10.1080/10428194.2021.1910686
EA APR 2021
PG 8
WC Oncology; Hematology
SC Oncology; Hematology
GA WG1ST
UT WOS:000652814800001
PM 34018458
DA 2021-10-28
ER

PT J
AU Mehravar, M
   Roshandel, E
   Salimi, M
   Chegeni, R
   Gholizadeh, M
   Mohammadi, MH
   Hajifathali, A
AF Mehravar, Maryam
   Roshandel, Elham
   Salimi, Maryam
   Chegeni, Rouzbeh
   Gholizadeh, Majid
   Mohammadi, Mohammad Hossein
   Hajifathali, Abbas
TI Utilization of CRISPR/Cas9 gene editing in cellular therapies for
   lymphoid malignancies
SO IMMUNOLOGY LETTERS
LA English
DT Review
DE CRISPR/Cas9 gene editing; Immune cell therapy; Lymphoid cancer
ID CHIMERIC ANTIGEN RECEPTOR; NATURAL-KILLER-CELLS; HEMATOPOIETIC
   STEM-CELLS; T-CELLS; B-CELL; ADOPTIVE IMMUNOTHERAPY; MULTIPLE-MYELOMA;
   LEUKEMIA RELAPSE; TUMOR-CELLS; NKT CELLS
AB The ability to change the genetic information of immune cells is a powerful tool for basic and clinical settings. CRISPR/Cas9 gene editing technology by providing an efficient approach has accelerated immune cell therapy of cancers. Lymphoid cancers comprise a wide array of disease including lymphoma, multiple myeloma and lymphocytic leukemia.
   Here, we review therapeutic applications of the CRISPR/Cas9 technology for immune cell therapy of common lymphoid malignancies. We describe current and future therapeutic application of CRISPR/Cas9 technology with the focus on the production and applications of engineered hematopoietic and immune cells against lymphoid malignancies. Furthermore, we provide an overview of the possible challenges and optimization of CRISPR/Cas9 system for ex- and in vivo applications within recent years.
C1 [Mehravar, Maryam; Roshandel, Elham; Salimi, Maryam; Gholizadeh, Majid; Mohammadi, Mohammad Hossein; Hajifathali, Abbas] Shahid Beheshti Univ Med Sci, Hematopoiet Stem Cell Res Ctr, POB 1985711151, Tehran, Iran.
   [Chegeni, Rouzbeh] Univ Hlth Network, Michener Inst Educ, Toronto, ON, Canada.
RP Hajifathali, A (corresponding author), Shahid Beheshti Univ Med Sci, Hematopoiet Stem Cell Res Ctr, POB 1985711151, Tehran, Iran.
EM a.hajifathali@sbmu.ac.ir
CR Abrahimi P, 2015, CIRC RES, V117, P121, DOI 10.1161/CIRCRESAHA.117.306290
   Afolabi LO, 2019, IMMUNOLOGY, V158, P63, DOI 10.1111/imm.13094
   Ahmadi M, 2011, BLOOD, V118, P3528, DOI 10.1182/blood-2011-04-346338
   Alsaiari SK, 2018, J AM CHEM SOC, V140, P143, DOI 10.1021/jacs.7b11754
   Bailey SR, 2019, NAT BIOTECHNOL, V37, P1425, DOI 10.1038/s41587-019-0137-8
   Barrett AJ, 2010, EXPERT REV HEMATOL, V3, P429, DOI 10.1586/EHM.10.32
   Barrett DM, 2014, ANNU REV MED, V65, P333, DOI 10.1146/annurev-med-060512-150254
   Bendelac A, 2007, ANNU REV IMMUNOL, V25, P297, DOI 10.1146/annurev.immunol.25.022106.141711
   Berzins SP, 2014, NAT REV IMMUNOL, V14, P640, DOI 10.1038/nri3725
   Binyamin L, 2008, J IMMUNOL, V180, P6392, DOI 10.4049/jimmunol.180.9.6392
   Bjorklund AT, 2016, J IMMUNOL, V196, P1400, DOI 10.4049/jimmunol.1501434
   Boissel L, 2009, LEUKEMIA RES, V33, P1255, DOI 10.1016/j.leukres.2008.11.024
   Braun C.J., 2014, SCI TRANSL MED, V6
   Bray F, 2018, CA-CANCER J CLIN, V68, P394, DOI 10.3322/caac.21492
   Brentjens RJ, 2013, SCI TRANSL MED, V5, DOI 10.1126/scitranslmed.3005930
   Calero-Garcia M, 2014, CELL STEM CELL, V15, P529, DOI 10.1016/j.stem.2014.10.014
   Cameron P., 2017, PROTOC EXCH
   Carpenter RO, 2013, CLIN CANCER RES, V19, P2048, DOI 10.1158/1078-0432.CCR-12-2422
   Casey NP, 2016, ONCOIMMUNOLOGY, V5, DOI 10.1080/2162402X.2016.1239006
   Chaidos A, 2012, BLOOD, V119, P5030, DOI 10.1182/blood-2011-11-389304
   Charlesworth CT, 2019, NAT MED, V25, P249, DOI 10.1038/s41591-018-0326-x
   Chen BB, 2017, FRONT PSYCHOL, V8, DOI 10.3389/fpsyg.2017.01971
   Chen KH, 2017, LEUKEMIA, V31, P2151, DOI 10.1038/leu.2017.8
   Chen KH, 2016, ONCOTARGET, V7, P56219, DOI 10.18632/oncotarget.11019
   Cho JH, 2018, CELL, V173, P1426, DOI 10.1016/j.cell.2018.03.038
   Chu J, 2014, LEUKEMIA, V28, P917, DOI 10.1038/leu.2013.279
   Cichocki F, 2016, LEUKEMIA, V30, P456, DOI 10.1038/leu.2015.260
   Cooper ML, 2018, LEUKEMIA, V32, P1970, DOI 10.1038/s41375-018-0065-5
   Crudele JM, 2018, NAT COMMUN, V9, DOI 10.1038/s41467-018-05843-9
   Curti A, 2016, CLIN CANCER RES, V22, P1914, DOI 10.1158/1078-0432.CCR-15-1604
   D'Astolfo DS, 2015, CELL, V161, P674, DOI 10.1016/j.cell.2015.03.028
   Dai XY, 2019, NAT METHODS, V16, P247, DOI 10.1038/s41592-019-0329-7
   Dalla-Favera R, 2012, J CLIN INVEST, V122, P3396, DOI 10.1172/JCI66307
   Daniel-Moreno A, 2019, BONE MARROW TRANSPL, V54, P1940, DOI 10.1038/s41409-019-0510-8
   DeWitt MA, 2016, SCI TRANSL MED, V8, DOI 10.1126/scitranslmed.aaf9336
   Ding X, 2019, CRISPR J, V2, P51, DOI 10.1089/crispr.2018.0036
   Dossa RG, 2018, BLOOD, V131, P108, DOI 10.1182/blood-2017-07-791608
   Dossett ML, 2009, MOL THER, V17, P742, DOI 10.1038/mt.2008.300
   East JE, 2012, JOVE-J VIS EXP, DOI 10.3791/4333
   Engels B, 2007, MOL ASPECTS MED, V28, P115, DOI 10.1016/j.mam.2006.12.006
   Eyquem J, 2017, NATURE, V543, P113, DOI 10.1038/nature21405
   FALINI B, 1995, BLOOD, V85, P1
   Ferdosi SR, 2019, NAT COMMUN, V10, DOI 10.1038/s41467-019-09693-x
   Finn JD, 2018, CELL REP, V22, P2227, DOI 10.1016/j.celrep.2018.02.014
   Fleischer L.C., 2017, AM SOC HEMATOL
   Frock RL, 2015, NAT BIOTECHNOL, V33, P179, DOI 10.1038/nbt.3101
   Fujii S, 2013, FRONT IMMUNOL, V4, DOI 10.3389/fimmu.2013.00409
   Gaj T, 2013, TRENDS BIOTECHNOL, V31, P397, DOI 10.1016/j.tibtech.2013.04.004
   Gaudelli NM, 2017, NATURE, V551, P464, DOI 10.1038/nature24644
   Georgiadis C, 2018, MOL THER, V26, P1215, DOI 10.1016/j.ymthe.2018.02.025
   Gogishvili T, 2017, BLOOD, V130, P2838, DOI 10.1182/blood-2017-04-778423
   Gomes-Silva D, 2017, BLOOD, V130, P285, DOI 10.1182/blood-2017-01-761320
   GONG JH, 1994, LEUKEMIA, V8, P652
   Gonzalez-Romero E, 2019, HAEMATOLOGICA, V104, P881, DOI 10.3324/haematol.2018.211359
   Goodall J, 2015, PALG MACMIL MEMORY, P1
   Gornalusse GG, 2017, NAT BIOTECHNOL, V35, P765, DOI 10.1038/nbt.3860
   GRIMM EA, 1986, BIOCHIM BIOPHYS ACTA, V865, P267
   Gschweng E, 2014, IMMUNOL REV, V257, P237, DOI 10.1111/imr.12128
   Haapaniemi E, 2018, NAT MED, V24, P927, DOI 10.1038/s41591-018-0049-z
   Hacein-Bey-Abina S, 2003, SCIENCE, V302, P415, DOI 10.1126/science.1088547
   Hambach J, 2020, CELLS-BASEL, V9, DOI 10.3390/cells9020321
   Han Q, 2016, J CELL IMMUNOTHER, V2, P28, DOI DOI 10.1016/J.JOCIT.2014.11.001
   Han W., 2018, FEASIBILITY SAFETY S
   Han X, 2015, SCI ADV, V1, DOI 10.1126/sciadv.1500454
   Harris DT, 2018, J IMMUNOL, V200, P1088, DOI 10.4049/jimmunol.1700236
   Haso W, 2013, BLOOD, V121, P1165, DOI 10.1182/blood-2012-06-438002
   Hong CH, 2017, J IMMUNOTHER, V40, P201, DOI 10.1097/CJI.0000000000000176
   Hu WL, 2019, FRONT IMMUNOL, V10, DOI 10.3389/fimmu.2019.01205
   Huh Jooryung, 2012, Korean J Hematol, V47, P92, DOI 10.5045/kjh.2012.47.2.92
   Ihry RJ, 2018, NAT MED, V24, P939, DOI 10.1038/s41591-018-0050-6
   Jahn L, 2017, BLOOD, V129, P1284, DOI 10.1182/blood-2016-09-737536
   Jensen M, 1998, Biol Blood Marrow Transplant, V4, P75, DOI 10.1053/bbmt.1998.v4.pm9763110
   Jensen TI, 2019, BRIT J HAEMATOL, V185, P821, DOI 10.1111/bjh.15851
   Jiang H, 2014, MOL ONCOL, V8, P297, DOI 10.1016/j.molonc.2013.12.001
   Johnson LA, 2009, BLOOD, V114, P535, DOI 10.1182/blood-2009-03-211714
   Kao IT, 2007, STEM CELLS DEV, V16, P1043, DOI 10.1089/scd.2007.0033
   Karadimitris A, 2019, HEMASPHERE, V3, P31, DOI 10.1097/HS9.0000000000000220
   Kararoudi M.N., 2018, AM SOC HEMATOL
   Kararoudi MN, 2018, JOVE-J VIS EXP, DOI 10.3791/58237
   Kasakovski D, 2018, J HEMATOL ONCOL, V11, DOI 10.1186/s13045-018-0629-x
   Kim D, 2016, GENOME RES, V26, P406, DOI 10.1101/gr.199588.115
   Kim D, 2015, NAT METHODS, V12, P237, DOI [10.1038/NMETH.3284, 10.1038/nmeth.3284]
   Kim MY, 2018, CELL, V173, P1439, DOI 10.1016/j.cell.2018.05.013
   Klingemann H, 2014, ONCOIMMUNOLOGY, V3, DOI 10.4161/onci.28147
   Kloess S, 2019, TRANSFUS MED HEMOTH, V46, P4, DOI 10.1159/000495771
   Kochenderfer JN, 2013, BLOOD, V122, P4129, DOI 10.1182/blood-2013-08-519413
   Kochenderfer JN, 2010, BLOOD, V116, P4099, DOI 10.1182/blood-2010-04-281931
   Kopp HG, 2009, CANCER RES, V69, P7775, DOI 10.1158/0008-5472.CAN-09-2123
   Laszlo GS, 2014, BLOOD REV, V28, P143, DOI 10.1016/j.blre.2014.04.001
   Lee K, 2017, NAT BIOMED ENG, V1, P889, DOI 10.1038/s41551-017-0137-2
   Legut M, 2018, BLOOD, V131, P311, DOI 10.1182/blood-2017-05-787598
   Liao YF, 2017, ONCOTARGET, V8, P30276, DOI 10.18632/oncotarget.16326
   Liu E, 2018, LEUKEMIA, V32, P520, DOI 10.1038/leu.2017.226
   Liu MJ, 2019, FRONT GENET, V9, DOI 10.3389/fgene.2018.00691
   Liu XJ, 2017, CELL RES, V27, P154, DOI 10.1038/cr.2016.142
   Maeder ML, 2016, MOL THER, V24, P430, DOI 10.1038/mt.2016.10
   Magis W, 2018, BIORXIV, DOI [10.1101/432716, DOI 10.1101/432716]
   Mamonkin M, 2015, BLOOD, V126, P983, DOI 10.1182/blood-2015-02-629527
   Maruyama T, 2015, NAT BIOTECHNOL, V33, P538, DOI 10.1038/nbt.3190
   Maude SL, 2014, NEW ENGL J MED, V371, P1507, DOI 10.1056/NEJMoa1407222
   Mavers Melissa, 2017, Front Immunol, V8, P900, DOI 10.3389/fimmu.2017.00900
   McGilvray RW, 2009, CLIN CANCER RES, V15, P6993, DOI 10.1158/1078-0432.CCR-09-0991
   Mehta RS, 2018, FRONT IMMUNOL, V9, DOI 10.3389/fimmu.2018.00283
   Metelitsa LS, 2001, J IMMUNOL, V167, P3114, DOI 10.4049/jimmunol.167.6.3114
   Mihara K, 2012, LEUKEMIA, V26, P365, DOI 10.1038/leu.2011.205
   Miyazaki Y, 2013, BLOOD, V121, P4894, DOI 10.1182/blood-2012-11-465971
   Molla KA, 2019, TRENDS BIOTECHNOL, V37, P1121, DOI 10.1016/j.tibtech.2019.03.008
   Mollanoori H, 2018, HUM IMMUNOL, V79, P876, DOI 10.1016/j.humimm.2018.09.007
   Montano A, 2018, BMC BIOTECHNOL, V18, DOI 10.1186/s12896-018-0455-9
   Morvan MG, 2016, NAT REV CANCER, V16, P7, DOI 10.1038/nrc.2015.5
   Nieswandt B, 1999, CANCER RES, V59, P1295
   Ott MG, 2006, NAT MED, V12, P401, DOI 10.1038/nm1393
   Palumbo JS, 2005, BLOOD, V105, P178, DOI 10.1182/blood-2004-06-2272
   Park J., 2010, PRECURSOR B CELL ACU
   Pavel-Dinu M., 2019, NAT COMMUN, V10, P1
   Poirot L, 2015, CANCER RES, V75, P3853, DOI 10.1158/0008-5472.CAN-14-3321
   Porter DL, 2011, NEW ENGL J MED, V365, P725, DOI 10.1056/NEJMoa1103849
   Qasim W, 2017, SCI TRANSL MED, V9, DOI 10.1126/scitranslmed.aaj2013
   RABINOWICH H, 1994, J IMMUNOL, V152, P517
   Rajan SS, 2019, BLOOD ADV, V3, P1788, DOI 10.1182/bloodadvances.2018025247
   Rautela J, 2018, BIORXIV
   Ren JT, 2017, CLIN CANCER RES, V23, P2255, DOI 10.1158/1078-0432.CCR-16-1300
   Ren JT, 2017, ONCOTARGET, V8, P17002, DOI 10.18632/oncotarget.15218
   Rezvani K, 2017, MOL THER, V25, P1769, DOI 10.1016/j.ymthe.2017.06.012
   Romito M, 2019, EMERG TOP LIFE SCI, V3, P289, DOI 10.1042/ETLS20180147
   ROSENBERG SA, 1984, J BIOL RESP MODIF, V3, P501
   ROSENBERG SA, 1985, NEW ENGL J MED, V313, P1485, DOI 10.1056/NEJM198512053132327
   Rotolo A, 2018, CANCER CELL, V34, P596, DOI 10.1016/j.ccell.2018.08.017
   Rouce R., 2018, CELL THERAPY HIGH RI
   Rupp L., 2016, AM ASS IMMNOL
   S.A. Grupp, 2012, PHAS 1 2A STUD CART1
   Sandri S, 2017, ONCOTARGET, V8, P86987, DOI 10.18632/oncotarget.18115
   Schneidawind D, 2015, BLOOD, V125, P3491, DOI 10.1182/blood-2014-11-612762
   Schneidawind D, 2014, BLOOD, V124, P3320, DOI 10.1182/blood-2014-05-576017
   Schneidawind D, 2013, BLOOD, V122, P3116, DOI 10.1182/blood-2013-08-453126
   Scott DA, 2017, NAT MED, V23, P1095, DOI 10.1038/nm.4377
   Shah NN, 2019, FRONT ONCOL, V9, DOI 10.3389/fonc.2019.00146
   Simhadri VL, 2018, MOL THER-METH CLIN D, V10, P105, DOI 10.1016/j.omtm.2018.06.006
   Smith M, 2018, BLOOD, V131, P1045, DOI 10.1182/blood-2017-08-752121
   Spranger S, 2012, BLOOD, V119, P3440, DOI 10.1182/blood-2011-06-357939
   Stadtmauer EA, 2020, SCIENCE, V367, P1001, DOI 10.1126/science.aba7365
   Torikai H, 2016, SCI REP-UK, V6, DOI 10.1038/srep21757
   Torikai H, 2013, BLOOD, V122, P1341, DOI 10.1182/blood-2013-03-478255
   Tsai SQ, 2017, NAT METHODS, V14, P607, DOI [10.1038/NMETH.4278, 10.1038/nmeth.4278]
   Turtle CJ, 2016, J CLIN INVEST, V126, P2123, DOI 10.1172/JCI85309
   Vakulskas CA, 2019, NUCLEIC ACID THER, V29, P167, DOI 10.1089/nat.2019.0790
   van Loenen MM, 2010, P NATL ACAD SCI USA, V107, P10972, DOI 10.1073/pnas.1005802107
   Vasekar M, 2016, CURR MOL PHARMACOL, V9, P264, DOI 10.2174/1874467208666150716121253
   Vitale M, 2014, EUR J IMMUNOL, V44, P1582, DOI 10.1002/eji.201344272
   Voss RH, 2006, IMMUNOL RES, V34, P67, DOI 10.1385/IR:34:1:67
   Wagner DL, 2019, NAT MED, V25, P242, DOI 10.1038/s41591-018-0204-6
   Wang CM, 2017, CLIN CANCER RES, V23, P1156, DOI 10.1158/1078-0432.CCR-16-1365
   Wattanapanitch M, 2019, STEM CELLS INT, V2019, DOI 10.1155/2019/5171032
   Weigand LU, 2012, IMMUNOLOGY, V137, P226, DOI 10.1111/imm.12000
   Wirth T, 2013, GENE, V525, P162, DOI 10.1016/j.gene.2013.03.137
   Woods NB, 2006, NATURE, V440, P1123, DOI 10.1038/4401123a
   Xia AL, 2019, J MED GENET, V56, P4, DOI 10.1136/jmedgenet-2018-105422
   Xie F, 2014, GENOME RES, V24, P1526, DOI 10.1101/gr.173427.114
   Xu HG, 2019, CELL STEM CELL, V24, P566, DOI 10.1016/j.stem.2019.02.005
   Yan WX, 2017, NAT COMMUN, V8, DOI 10.1038/ncomms15058
   Yen J, 2018, SCI REP-UK, V8, DOI 10.1038/s41598-018-34601-6
   Yin H, 2016, NAT BIOTECHNOL, V34, P328, DOI 10.1038/nbt.3471
   Yin YX, 2019, SCI REP-UK, V9, DOI 10.1038/s41598-019-44336-7
   Zhang C, 2017, BIOMARK RES, V5, DOI 10.1186/s40364-017-0102-y
   Zhang JX, 2019, TECHNOL CANCER RES T, V18, DOI 10.1177/1533033819831068
   Zhang XH, 2015, MOL THER-NUCL ACIDS, V4, DOI 10.1038/mtna.2015.37
   Zhang Y., 2017, SAFETY EFFICACY EVAL
   Zhang Y, 2017, NANO RES, V10, P2633, DOI 10.1007/s12274-017-1466-x
   Zhang YK, 2019, CANCER CELL INT, V19, DOI 10.1186/s12935-018-0720-y
   Zhang YP, 2017, FRONT MED-PRC, V11, P554, DOI 10.1007/s11684-017-0543-6
   Zhang Z, 2019, MACROMOL RAPID COMM, V40, DOI 10.1002/marc.201800068
   Zhao ZL, 2018, ONCOTARGET, V9, P5208, DOI 10.18632/oncotarget.23730
NR 172
TC 2
Z9 2
U1 0
U2 21
PU ELSEVIER
PI AMSTERDAM
PA RADARWEG 29, 1043 NX AMSTERDAM, NETHERLANDS
SN 0165-2478
EI 1879-0542
J9 IMMUNOL LETT
JI Immunol. Lett.
PD OCT
PY 2020
VL 226
BP 71
EP 82
DI 10.1016/j.imlet.2020.07.003
PG 12
WC Immunology
SC Immunology
GA NG2FU
UT WOS:000563801600010
PM 32687855
DA 2021-10-28
ER

PT J
AU Wang, G
   Chopra, RK
   Royal, RE
   Yang, JC
   Rosenberg, SA
   Hwu, P
AF Wang, G
   Chopra, RK
   Royal, RE
   Yang, JC
   Rosenberg, SA
   Hwu, P
TI A T cell-independent antitumor response in mice with bone marrow cells
   retrovirally transduced with an antibody Fc-gamma chain chimeric
   receptor gene recognizing a human ovarian cancer antigen
SO NATURE MEDICINE
LA English
DT Article
ID TUMOR-CELLS; ZETA-CHAIN; LYMPHOCYTES; SPECIFICITY; EXPRESSION; VECTORS;
   LONG
AB In order to treat common cancers with immunotherapy, chimeric receptors have been developed that combine the tumor specificity of antibodies with T-cell effector functions. Previously, we demonstrated that T cells transduced with a chimeric receptor gene against human ovarian cancer were able to recognize ovarian cancer cells in vitro and in vivo. We now report that recipients of bone marrow cells transduced with these genes exhibited significant antitumor activity in vivo. Moreover, in vivo depletion of T cells in reconstituted mice did not affect antitumor activity, suggesting that other immune cells expressing the chimeric receptor gene may play an important role in tumor rejection.
C1 NCI, Surg Branch, NIH, Bethesda, MD 20892 USA.
RP Hwu, P (corresponding author), NCI, Surg Branch, NIH, Bldg 10,Room 2B42,10 Ctr Dr, Bethesda, MD 20892 USA.
CR BODINE DM, 1989, P NATL ACAD SCI USA, V86, P8897, DOI 10.1073/pnas.86.22.8897
   BROCKER T, 1995, J EXP MED, V181, P1653, DOI 10.1084/jem.181.5.1653
   CONEY LR, 1991, CANCER RES, V51, P6125
   ESHHAR Z, 1990, BRIT J CANCER, V62, P27
   ESHHAR Z, 1993, P NATL ACAD SCI USA, V90, P720, DOI 10.1073/pnas.90.2.720
   GROSS G, 1992, FASEB J, V6, P3370, DOI 10.1096/fasebj.6.15.1464371
   HOATLIN ME, 1995, J MOL MED, V73, P113, DOI 10.1007/BF00198238
   HWU P, 1995, CANCER RES, V55, P3369
   HWU P, 1993, J EXP MED, V178, P361, DOI 10.1084/jem.178.1.361
   JORDAN CT, 1990, GENE DEV, V4, P220, DOI 10.1101/gad.4.2.220
   KARP SE, 1993, J IMMUNOL, V150, P896
   KRUISBEEK AD, 1991, CURRENT PROTOCOLS IM
   MILLER AD, 1989, BIOTECHNIQUES, V7, P980
   MILLER AD, 1989, BIOTECHNIQUES, V7, P984
   MILLER AD, 1989, BIOTECHNIQUES, V7, P989
   MIOTTI S, 1987, INT J CANCER, V39, P297, DOI 10.1002/ijc.2910390306
   MORITZ D, 1994, P NATL ACAD SCI USA, V91, P4318, DOI 10.1073/pnas.91.10.4318
   ORLIC D, 1994, BLOOD, V84, P3991, DOI 10.1182/blood.V84.12.3991.bloodjournal84123991
   ORLOFF DG, 1990, NATURE, V347, P189, DOI 10.1038/347189a0
   PALMER TD, 1991, P NATL ACAD SCI USA, V88, P1330, DOI 10.1073/pnas.88.4.1330
   PARDOLL DM, 1988, J IMMUNOL, V140, P4091
   ROBERTS MR, 1994, BLOOD, V84, P2878
   ROSENBERG SA, 1992, JAMA-J AM MED ASSOC, V268, P2416, DOI 10.1001/jama.268.17.2416
   ROSENBERG SA, 1991, CANCER RES, V51, pS5074
   ROSENBERG SA, 1994, J NATL CANCER I, V86, P1159, DOI 10.1093/jnci/86.15.1159
   Royal R. E., 1996, Proceedings of the American Association for Cancer Research Annual Meeting, V37, P481
   SHILONI E, 1993, CANCER IMMUNOL IMMUN, V37, P286, DOI 10.1007/BF01518450
   SORRENTINO BP, 1992, SCIENCE, V257, P99, DOI 10.1126/science.1352414
   SYKES M, 1993, TRANSPLANTATION, V55, P197, DOI 10.1097/00007890-199301000-00037
   TRAN AC, 1995, J IMMUNOL, V155, P1000
   Walker RE, 1996, HUM GENE THER, V7, P367, DOI 10.1089/hum.1996.7.3-367
   WELS W, 1995, GENE, V159, P73, DOI 10.1016/0378-1119(94)00786-R
NR 32
TC 49
Z9 51
U1 0
U2 3
PU NATURE AMERICA INC
PI NEW YORK
PA 345 PARK AVE SOUTH, NEW YORK, NY 10010-1707 USA
SN 1078-8956
J9 NAT MED
JI Nat. Med.
PD FEB
PY 1998
VL 4
IS 2
BP 168
EP 172
DI 10.1038/nm0298-168
PG 5
WC Biochemistry & Molecular Biology; Cell Biology; Medicine, Research &
   Experimental
SC Biochemistry & Molecular Biology; Cell Biology; Research & Experimental
   Medicine
GA YZ392
UT WOS:000072249800031
PM 9461189
DA 2021-10-28
ER

PT J
AU Steinman, L
   Ho, PP
   Robinson, WH
   Utz, PJ
   Villoslada, P
AF Steinman, Lawrence
   Ho, Peggy P.
   Robinson, William H.
   Utz, Paul J.
   Villoslada, Pablo
TI Antigen-specific tolerance to self-antigens in protein replacement
   therapy, gene therapy and autoimmunity
SO CURRENT OPINION IN IMMUNOLOGY
LA English
DT Review
ID MYELIN BASIC-PROTEIN; ALPHA-B-CRYSTALLIN; MULTIPLE-SCLEROSIS;
   DOUBLE-BLIND; PEPTIDE; IMMUNOTHERAPY; TRIAL; IMMUNIZATION; AUTOANTIGEN;
   TEPLIZUMAB
AB Trials of antigen-specific tolerance have been undertaken in the clinic for over fifty years and the results of these antigen specific clinical trials are described in this review. Antigen specific tolerization of the immune system in protein replacement therapy for hemophilia A is an accepted treatment. Clinical trials are ongoing for autoimmune conditions such as type 1 diabetes, multiple sclerosis, neuromyelitis optica, and rheumatoid arthritis with various antigen-specific strategies. Trials for tolerization in celiac disease aim for antigen specific tolerance to gluten, an environmental trigger, which may then halt the progression to autoimmunity targeting a self-antigen, tissue transglutaminase. Although many promising approaches have been demonstrated in pre-clinical models, this review will focus primarily on clinical trials of antigen-specific tolerance that have been taken to the clinic and with initial results reported in the peer reviewed literature. A separate article on approaches with CAR-T cells appears in this volume.
C1 [Steinman, Lawrence; Ho, Peggy P.; Robinson, William H.; Utz, Paul J.; Villoslada, Pablo] Stanford Univ, Sch Med, Stanford, CA 94305 USA.
RP Steinman, L (corresponding author), Stanford Univ, Sch Med, Stanford, CA 94305 USA.
EM steinman@stanford.edu
CR Ali MA, 2017, SCI TRANSL MED, V9, DOI 10.1126/scitranslmed.aaf7779
   Bakdash G, 2013, FRONT IMMUNOL, V4, DOI 10.3389/fimmu.2013.00053
   Bar-Or A, 2007, ARCH NEUROL-CHICAGO, V64, P1407, DOI 10.1001/archneur.64.10.nct70002
   Bielekova B, 2000, NAT MED, V6, P1167, DOI 10.1038/80516
   BRACKMANN HH, 1977, LANCET, V2, P933
   Carcao M, 2018, HAEMOPHILIA, V24, P245, DOI 10.1111/hae.13413
   Carcao M, 2020, HAEMOPHILIA, V26, P73, DOI 10.1111/hae.13905
   Chataway J, 2018, NEUROLOGY, V90, pE955, DOI 10.1212/WNL.0000000000005118
   Daveson AJM, EBIOMEDICINE
   Dieterich W, 1997, NAT MED, V3, P797, DOI 10.1038/nm0797-797
   Faria AMC, 2005, IMMUNOL REV, V206, P232, DOI 10.1111/j.0105-2896.2005.00280.x
   Feldmann M, 2005, NATURE, V435, P612, DOI 10.1038/nature03727
   Freedman MS, 2011, NEUROLOGY, V77, P1551, DOI 10.1212/WNL.0b013e318233b240
   Frost Robert, 1916, MOUNTAIN INTERVAL
   Garren H, 2008, ANN NEUROL, V63, P611, DOI 10.1002/ana.21370
   Genain CP, 2000, NAT MED, V6, P1098, DOI 10.1038/80424
   Glenny A T, 1923, J Hyg (Lond), V22, P208
   Goel G, 2017, LANCET GASTROENTEROL, V2, P479, DOI 10.1016/S2468-1253(17)30110-3
   Greenbaum C, 2017, JAMA-J AM MED ASSOC, V318, P1891, DOI 10.1001/jama.2017.17070
   Hagopian W, 2013, DIABETES, V62, P3901, DOI 10.2337/db13-0236
   Hay CRM, 2012, BLOOD, V119, P1335, DOI 10.1182/blood-2011-08-369132
   Herold KC, 2019, NEW ENGL J MED, V381, P603, DOI 10.1056/NEJMoa1902226
   Ho PP, 2018, P NATL ACAD SCI USA, V115, pE9182, DOI 10.1073/pnas.1808648115
   Ho PP, 2003, J IMMUNOL, V171, P4920, DOI 10.4049/jimmunol.171.9.4920
   Iranzo J, 2014, BMC SYST BIOL, V8, DOI 10.1186/s12918-014-0120-4
   Jurynczyk M, 2010, ANN NEUROL, V68, P593, DOI 10.1002/ana.22219
   Kappos L, 2000, NAT MED, V6, P1176, DOI 10.1038/80525
   Kontos S, 2013, P NATL ACAD SCI USA, V110, pE60, DOI 10.1073/pnas.1216353110
   Ludvigsson J, 2012, NEW ENGL J MED, V366, P433, DOI 10.1056/NEJMoa1107096
   Lutterotti A, 2013, SCI TRANSL MED, V5, DOI 10.1126/scitranslmed.3006168
   Meliani A, 2018, NAT COMMUN, V9, DOI 10.1038/s41467-018-06621-3
   MITCHISON NA, 1968, IMMUNOLOGY, V15, P509
   Ousman SS, 2007, NATURE, V448, P474, DOI 10.1038/nature05935
   Parks RJ, 2018, P NATL ACAD SCI USA, V115, P9652, DOI 10.1073/pnas.1813461115
   Pedotti R, 2001, NAT IMMUNOL, V2, P216, DOI 10.1038/85266
   Pedotti Rosetta, 2003, BMC Immunol, V4, P2, DOI 10.1186/1471-2172-4-2
   Pishesha N, 2017, P NATL ACAD SCI USA, V114, P3157, DOI 10.1073/pnas.1701746114
   Roep BO, 2019, LANCET DIABETES ENDO, V7, P65, DOI 10.1016/S2213-8587(18)30109-8
   Roep BO, 2013, SCI TRANSL MED, V5, DOI 10.1126/scitranslmed.3006103
   Ruiz PJ, 1999, J IMMUNOL, V162, P3336
   Serra P, 2019, NAT BIOTECHNOL, V37, P238, DOI 10.1038/s41587-019-0015-4
   Sherry N, 2011, LANCET, V378, P487, DOI 10.1016/S0140-6736(11)60931-8
   STEINMAN L, 1995, NATURE, V375, P739, DOI 10.1038/375739b0
   Steinman L, 2015, MULT SCLER J, V21, P1223, DOI 10.1177/1352458515581441
   Steinman L, 2013, JAMA NEUROL, V70, P1100, DOI 10.1001/jamaneurol.2013.3553
   Streeter HB, 2015, NEUROL-NEUROIMMUNOL, V2, DOI 10.1212/NXI.0000000000000093
   Tavira B, 2018, J DIABETES RES, V2018, DOI 10.1155/2018/9391845
   van Noort JM, 2015, PLOS ONE, V10, DOI 10.1371/journal.pone.0143366
   VANNOORT JM, 1995, NATURE, V375, P798, DOI 10.1038/375798a0
   Walczak A, 2013, JAMA NEUROL, V70, P1105, DOI 10.1001/jamaneurol.2013.3022
   WEINER HL, 1993, SCIENCE, V259, P1321, DOI 10.1126/science.7680493
   Wherrett DK, 2011, LANCET, V378, P319, DOI 10.1016/S0140-6736(11)60895-7
   Woodle ES, 1998, TRANSPLANT P, V30, P1369, DOI 10.1016/S0041-1345(98)00278-4
   Zubizarreta I, 2019, P NATL ACAD SCI USA, V116, P8463, DOI 10.1073/pnas.1820039116
NR 54
TC 19
Z9 19
U1 2
U2 12
PU CURRENT BIOLOGY LTD
PI LONDON
PA 84 THEOBALDS RD, LONDON WC1X 8RR, ENGLAND
SN 0952-7915
EI 1879-0372
J9 CURR OPIN IMMUNOL
JI Curr. Opin. Immunol.
PD DEC
PY 2019
VL 61
BP 46
EP 53
DI 10.1016/j.coi.2019.07.011
PG 8
WC Immunology
SC Immunology
GA JY6IE
UT WOS:000504515400008
PM 31476445
DA 2021-10-28
ER

PT J
AU Guo, ZS
   Liu, ZQ
   Kowalsky, S
   Feist, M
   Kalinski, P
   Lu, BF
   Storkus, WJ
   Bartlett, DL
AF Guo, Zong Sheng
   Liu, Zuqiang
   Kowalsky, Stacy
   Feist, Mathilde
   Kalinski, Pawel
   Lu, Binfeng
   Storkus, Walter J.
   Bartlett, David L.
TI Oncolytic immunotherapy: Conceptual evolution, Current Strategies, and
   Future Perspectives
SO FRONTIERS IN IMMUNOLOGY
LA English
DT Article
DE immunogenic cell death; ICD inducer; antigen; cross-presentation; immune
   checkpoint blockade; antitumor immunity; T cells; combination
ID HERPES-SIMPLEX-VIRUS; VESICULAR STOMATITIS-VIRUS; IMMUNOGENIC
   CELL-DEATH; RANDOMIZED PHASE-2 TRIAL; NEWCASTLE-DISEASE VIRUS; VACCINIA
   VIRUS; DENDRITIC CELLS; MEASLES-VIRUS; ANTITUMOR IMMUNITY;
   CANCER-IMMUNOTHERAPY
AB The concept of oncolytic virus (OV)-mediated cancer therapy has been shifted from an operational virotherapy paradigm to an immunotherapy. OVs often induce immunogenic cell death (ICD) of cancer cells, and they may interact directly with immune cells as well to prime antitumor immunity. We and others have developed a number of strategies to further stimulate antitumor immunity and to productively modulate the tumor microenvironment (TME) for potent and sustained antitumor immune cell activity. First, OVs have been engineered or combined with other ICD inducers to promote more effective T cell cross-priming, and in many cases, the breaking of functional immune tolerance. Second, OVs may be armed to express Th1-stimulatory cytokines/chemokines or costimulators to recruit and sustain the potent antitumor immunity into the TME to focus their therapeutic activity within the sites of disease. Third, combinations of OV with immunomodulatory drugs or antibodies that recondition the TME have proven to be highly promising in early studies. Fourth, combinations of OVs with other immunotherapeutic regimens (such as prime-boost cancer vaccines, CAR T cells; armed with bispecific T-cell engagers) have also yielded promising preliminary findings. Finally, OVs have been combined with immune checkpoint blockade, with robust antitumor efficacy being observed in pilot evaluations. Despite some expected hurdles for the rapid translation of OV-based stateof- the-art protocols, we believe that a cohort of these novel approaches will join the repertoire of standard cancer treatment options in the near future.
C1 [Guo, Zong Sheng; Liu, Zuqiang; Kowalsky, Stacy; Feist, Mathilde; Kalinski, Pawel; Lu, Binfeng; Storkus, Walter J.; Bartlett, David L.] Univ Pittsburgh, Inst Canc, Pittsburgh, PA 15260 USA.
   [Guo, Zong Sheng; Liu, Zuqiang; Kowalsky, Stacy; Feist, Mathilde; Kalinski, Pawel; Bartlett, David L.] Univ Pittsburgh, Sch Med, Dept Surg, Pittsburgh, PA 15260 USA.
   [Feist, Mathilde] Charite, Dept Surg, CCM CVK, Berlin, Germany.
   [Kalinski, Pawel; Lu, Binfeng; Storkus, Walter J.] Univ Pittsburgh, Sch Med, Dept Immunol, Pittsburgh, PA USA.
   [Storkus, Walter J.] Univ Pittsburgh, Sch Med, Dept Dermatol, Pittsburgh, PA 15261 USA.
RP Guo, ZS (corresponding author), Univ Pittsburgh, Inst Canc, Pittsburgh, PA 15260 USA.; Guo, ZS (corresponding author), Univ Pittsburgh, Sch Med, Dept Surg, Pittsburgh, PA 15260 USA.
EM guozs@upmc.edu
RI Guo, Zong Sheng/H-3098-2019
OI Guo, Zong Sheng/0000-0002-4624-9907; Feist, Mathilde/0000-0002-6107-5490
FU National Institutes of HealthUnited States Department of Health & Human
   ServicesNational Institutes of Health (NIH) - USA [P01CA132714,
   R01CA155925, R21CA205727]; German Research FoundationGerman Research
   Foundation (DFG); David C. Koch Regional Cancer Therapy Center
FX The authors received no specific funding for writing this review
   article. The original research from our own groups discussed in this
   review has been supported by the grants P01CA132714, R01CA155925, and
   R21CA205727 from the National Institutes of Health. MF is supported by a
   fellowship from German Research Foundation. Additional support was
   provided by David C. Koch Regional Cancer Therapy Center.
CR Aaes TL, 2016, CELL REP, V15, P274, DOI 10.1016/j.celrep.2016.03.037
   Adkins I, 2014, ONCOIMMUNOLOGY, V3, DOI 10.4161/21624011.2014.968434
   Ady JW, 2014, SURGERY, V156, P263, DOI 10.1016/j.surg.2014.03.031
   Aitken AS, 2017, BIOMEDICINES, V5, DOI 10.3390/biomedicines5010003
   Fajardo CA, 2017, CANCER RES, V77, P2052, DOI 10.1158/0008-5472.CAN-16-1708
   Andtbacka RHI, 2015, J CLIN ONCOL, V33, P2780, DOI 10.1200/JCO.2014.58.3377
   Arulanandam R, 2015, CANCER CELL, V28, P210, DOI 10.1016/j.ccell.2015.06.009
   Bartlett DL, 2013, MOL CANCER, V12, DOI 10.1186/1476-4598-12-103
   Bastin D, 2016, BIOMEDICINES, V4, DOI 10.3390/biomedicines4030021
   Bhat R, 2011, INT J CANCER, V128, P908, DOI 10.1002/ijc.25415
   Bollino D, 2016, J GEN VIROL, V97, P496, DOI 10.1099/jgv.0.000353
   Boozari B, 2010, GUT, V59, P1416, DOI 10.1136/gut.2009.196519
   Boudreau JE, 2009, MOL THER, V17, P1465, DOI 10.1038/mt.2009.95
   Breitbach CJ, 2007, MOL THER, V15, P1686, DOI 10.1038/sj.mt.6300215
   Breitbach CJ, 2013, CANCER RES, V73, P1265, DOI 10.1158/0008-5472.CAN-12-2687
   Bridle BW, 2013, ONCOIMMUNOLOGY, V2, DOI 10.4161/onci.26013
   Bridle BW, 2010, MOL THER, V18, P1430, DOI 10.1038/mt.2010.98
   Bridle BW, 2009, MOL THER, V17, P1814, DOI 10.1038/mt.2009.154
   Canavese M, 2016, CLIN TRANSL IMMUNOL, V5, DOI 10.1038/cti.2016.55
   Casares N, 2005, J EXP MED, V202, P1691, DOI 10.1084/jem.20050915
   Cerullo V, 2010, CANCER RES, V70, P4297, DOI 10.1158/0008-5472.CAN-09-3567
   CHOU J, 1992, P NATL ACAD SCI USA, V89, P3266, DOI 10.1073/pnas.89.8.3266
   Colunga AG, 2010, GENE THER, V17, P315, DOI 10.1038/gt.2009.126
   Dias JD, 2012, GENE THER, V19, P988, DOI 10.1038/gt.2011.176
   Diaz RM, 2007, CANCER RES, V67, P2840, DOI 10.1158/0008-5472.CAN-06-3974
   Diop-Frimpong B, 2011, P NATL ACAD SCI USA, V108, P2909, DOI 10.1073/pnas.1018892108
   Donnelly OG, 2013, GENE THER, V20, P7, DOI 10.1038/gt.2011.205
   Downs-Canner S, 2016, MOL THER, V24, P1492, DOI 10.1038/mt.2016.101
   Du T, 2014, CANCER GENE THER, V21, P340, DOI 10.1038/cgt.2014.34
   Engeland CE, 2014, MOL THER, V22, P1949, DOI 10.1038/mt.2014.160
   Errington F, 2008, J IMMUNOL, V180, P6018, DOI 10.4049/jimmunol.180.9.6018
   Evgin L, 2015, MOL THER, V23, P1066, DOI 10.1038/mt.2015.49
   Forbes NE, 2014, FRONT ONCOL, V4, DOI 10.3389/fonc.2014.00191
   Francis L, 2016, ONCOTARGET, V7, P22174, DOI 10.18632/oncotarget.7907
   Freytag SO, 2014, INT J RADIAT ONCOL, V89, P268, DOI 10.1016/j.ijrobp.2014.02.034
   Galanis E, 2012, MOL THER, V20, P1998, DOI 10.1038/mt.2012.146
   Galanis E, 2010, CANCER RES, V70, P875, DOI 10.1158/0008-5472.CAN-09-2762
   Galivo F, 2010, GENE THER, V17, P158, DOI 10.1038/gt.2009.161
   Galluzzi L, 2017, NAT REV IMMUNOL, V17, P97, DOI 10.1038/nri.2016.107
   Galluzzi L, 2012, NAT REV DRUG DISCOV, V11, P215, DOI 10.1038/nrd3626
   Gauvrit A, 2008, CANCER RES, V68, P4882, DOI 10.1158/0008-5472.CAN-07-6265
   Geevarghese SK, 2010, HUM GENE THER, V21, P1119, DOI 10.1089/hum.2010.020
   Goldsmith K, 1998, J EXP MED, V187, P341, DOI 10.1084/jem.187.3.341
   Guedan S, 2010, MOL THER, V18, P1275, DOI 10.1038/mt.2010.79
   Guo ZS, 2014, FRONT ONCOL, V4, DOI 10.3389/fonc.2014.00074
   Guo ZS, 2005, CANCER RES, V65, P9991, DOI 10.1158/0008-5472.CAN-05-1630
   Han JF, 2015, CANCER RES, V75, P5273, DOI 10.1158/0008-5472.CAN-15-0894
   Harrington KJ, 2010, CLIN CANCER RES, V16, P4005, DOI 10.1158/1078-0432.CCR-10-0196
   Heiber JF, 2011, J VIROL, V85, P10440, DOI 10.1128/JVI.05408-11
   Heinzerling L, 2005, BLOOD, V106, P2287, DOI 10.1182/blood-2004-11-4558
   Heldin CH, 2004, NAT REV CANCER, V4, P806, DOI 10.1038/nrc1456
   Heo J, 2013, NAT MED, V19, P329, DOI 10.1038/nm.3089
   Hou WZ, 2016, CANCER CELL, V30, P108, DOI 10.1016/j.ccell.2016.05.012
   Ilett E, 2017, GENE THER, V24, P21, DOI 10.1038/gt.2016.70
   Ilkow CS, 2015, NAT MED, V21, P530, DOI 10.1038/nm.3848
   Inoue H, 2014, CELL DEATH DIFFER, V21, P39, DOI 10.1038/cdd.2013.84
   JANEWAY C, 1989, IMMUNOL TODAY, V10, P283, DOI 10.1016/0167-5699(89)90081-9
   Jiang K, 2014, BMC CANCER, V14, DOI 10.1186/1471-2407-14-551
   John LB, 2012, CANCER RES, V72, P1651, DOI 10.1158/0008-5472.CAN-11-2788
   Karapanagiotou EM, 2012, CLIN CANCER RES, V18, P2080, DOI 10.1158/1078-0432.CCR-11-2181
   Kaufman HL, 2016, J IMMUNOTHER CANCER, V4, DOI 10.1186/s40425-016-0116-2
   Kaufman HL, 2015, NAT REV DRUG DISCOV, V14, P642, DOI 10.1038/nrd4663
   Kaufman HL, 2010, ANN SURG ONCOL, V17, P718, DOI 10.1245/s10434-009-0809-6
   Kelly E, 2007, MOL THER, V15, P651, DOI 10.1038/sj.mt.6300108
   Kepp O, 2014, ONCOIMMUNOLOGY, V3, DOI 10.4161/21624011.2014.955691
   Kepp O, 2009, CELL CYCLE, V8, P860, DOI 10.4161/cc.8.6.7939
   Kilinc MO, 2016, J TRANSL MED, V14, DOI 10.1186/s12967-016-1096-1
   Kim HS, 2009, CANCER RES, V69, P8516, DOI 10.1158/0008-5472.CAN-09-2522
   Kim SY, 2017, ONCOTARGET, V8, P15858, DOI 10.18632/oncotarget.15008
   Kirn D, 2001, EXPERT OPIN BIOL TH, V1, P525, DOI 10.1517/14712598.1.3.525
   Kleinpeter P, 2016, ONCOIMMUNOLOGY, V5, DOI 10.1080/2162402X.2016.1220467
   Koks CA, 2015, INT J CANCER, V136, pE313, DOI 10.1002/ijc.29202
   Kumar V, 2016, TRENDS IMMUNOL, V37, P208, DOI 10.1016/j.it.2016.01.004
   Kurooka M, 2007, CANCER RES, V67, P227, DOI 10.1158/0008-5472.CAN-06-1615
   Lapteva N, 2009, J IMMUNOTHER, V32, P145, DOI 10.1097/CJI.0b013e318193d31e
   Lawrence MS, 2013, NATURE, V499, P214, DOI 10.1038/nature12213
   Li HT, 2007, CANCER RES, V67, P7850, DOI 10.1158/0008-5472.CAN-07-1087
   Li H, 2007, CLIN CANCER RES, V13, P316, DOI 10.1158/1078-0432.CCR-06-1625
   Li J, 2011, MOL THER, V19, P650, DOI 10.1038/mt.2010.312
   Li XZ, 2017, CLIN CANCER RES, V23, P239, DOI 10.1158/1078-0432.CCR-16-0477
   Lichty BD, 2014, NAT REV CANCER, V14, P559, DOI 10.1038/nrc3770
   Liikanen I, 2015, ONCOIMMUNOLOGY, V4, DOI 10.4161/2162402X.2014.989771
   Lim WA, 2017, CELL, V168, P724, DOI 10.1016/j.cell.2017.01.016
   Lin E, 2004, CANCER GENE THER, V11, P643, DOI 10.1038/sj.cgt.7700733
   LINDENMANN J, 1967, J EXP MED, V126, P93, DOI 10.1084/jem.126.1.93
   Liu BL, 2003, GENE THER, V10, P292, DOI 10.1038/sj.gt.3301885
   Liu TC, 2008, MOL THER, V16, P1637, DOI 10.1038/mt.2008.143
   Liu TC, 2004, MOL THER, V9, P786, DOI 10.1016/j.ymthe.2004.03.017
   Liu ZQ, 2017, NAT COMMUN, V8, DOI 10.1038/ncomms14754
   Liu ZQ, 2016, ONCOIMMUNOLOGY, V5, DOI 10.1080/2162402X.2015.1091554
   Long G.V., 2015, J IMMUNOTHER CANCER, V3, pP181, DOI [10.1186/2051-1426-3-S2-P181, DOI 10.1186/2051-1426-3-S2-P181]
   Magge D, 2013, CANCER GENE THER, V20, P342, DOI 10.1038/cgt.2013.26
   Mao YM, 2014, CLIN CANCER RES, V20, P4096, DOI 10.1158/1078-0432.CCR-14-0635
   MARTUZA RL, 1991, SCIENCE, V252, P854, DOI 10.1126/science.1851332
   Matveeva OV, 2015, MOL THER-ONCOLYTICS, V2, DOI 10.1038/mto.2015.11
   MATZINGER P, 1994, ANNU REV IMMUNOL, V12, P991, DOI 10.1146/annurev.iy.12.040194.005015
   Matzinger P, 2002, SCIENCE, V296, P301, DOI 10.1126/science.1071059
   McCart JA, 2001, CANCER RES, V61, P8751
   Meisen WH, 2015, CLIN CANCER RES, V21, P3274, DOI 10.1158/1078-0432.CCR-14-3118
   Miller A, 2016, MOL THER, V24, P306, DOI 10.1038/mt.2015.219
   Miyamoto S, 2012, CANCER RES, V72, P2609, DOI 10.1158/0008-5472.CAN-11-3185
   Moehler MH, 2005, HUM GENE THER, V16, P996, DOI 10.1089/hum.2005.16.996
   Mok W, 2007, CANCER RES, V67, P10664, DOI 10.1158/0008-5472.CAN-07-3107
   Muthuswamy R, 2016, PROSTATE, V76, P1095, DOI 10.1002/pros.23194
   Muthuswamy R, 2015, J IMMUNOTHER CANCER, V3, DOI 10.1186/s40425-015-0050-8
   Muthuswamy R, 2012, CANCER RES, V72, P3735, DOI 10.1158/0008-5472.CAN-11-4136
   Nishio N, 2014, CANCER RES, V74, P5195, DOI 10.1158/0008-5472.CAN-14-0697
   Noonan AM, 2016, MOL THER, V24, P1150, DOI 10.1038/mt.2016.66
   Pardoll DM, 2012, NAT REV CANCER, V12, P252, DOI 10.1038/nrc3239
   Pesonen S, 2012, CANCER RES, V72, P1621, DOI 10.1158/0008-5472.CAN-11-3001
   Prestwich RJ, 2008, CLIN CANCER RES, V14, P7358, DOI 10.1158/1078-0432.CCR-08-0831
   Prestwich RJ, 2008, EXPERT REV ANTICANC, V8, P1581, DOI 10.1586/14737140.8.10.1581
   Prestwich RJ, 2009, HUM GENE THER, V20, P1119, DOI 10.1089/hum.2009.135
   Puhlmann M, 1999, HUM GENE THER, V10, P649, DOI 10.1089/10430349950018724
   Puzanov I, 2016, J CLIN ONCOL, V34, P2619, DOI 10.1200/JCO.2016.67.1529
   Quetglas JI, 2015, CANCER IMMUNOL RES, V3, P449, DOI 10.1158/2326-6066.CIR-14-0216
   Rajani K, 2016, MOL THER, V24, P166, DOI 10.1038/mt.2015.156
   Rojas JJ, 2015, CLIN CANCER RES, V21, P5543, DOI 10.1158/1078-0432.CCR-14-2009
   Roy S, 2017, NAT REV CANCER, V17, P271, DOI 10.1038/nrc.2017.13
   Sharma P, 2017, CELL, V168, P707, DOI 10.1016/j.cell.2017.01.017
   Shen WW, 2016, BLOOD, V127, P1449, DOI [10.1182/blood-201506-652503, 10.1182/blood-2015-06-652503]
   Sobol PT, 2011, MOL THER, V19, P335, DOI 10.1038/mt.2010.264
   Spitzer MH, 2017, CELL, V168, P487, DOI 10.1016/j.cell.2016.12.022
   Takasu A, 2016, CANCER GENE THER, V23, P107, DOI 10.1038/cgt.2016.8
   Tesniere A, 2008, CURR OPIN IMMUNOL, V20, P504, DOI 10.1016/j.coi.2008.05.007
   Thaci B, 2013, GENE THER, V20, P318, DOI 10.1038/gt.2012.42
   Timiryasova TM, 1999, ONCOL RES, V11, P133
   Toda M, 1999, HUM GENE THER, V10, P385, DOI 10.1089/10430349950018832
   Vigil A, 2008, MOL THER, V16, P1883, DOI 10.1038/mt.2008.181
   Walker JD, 2011, J VIROL, V85, P7363, DOI 10.1128/JVI.00098-11
   Wang XQ, 2015, INT IMMUNOPHARMACOL, V28, P1, DOI 10.1016/j.intimp.2015.05.015
   Wojton J, 2010, CYTOKINE GROWTH F R, V21, P127, DOI 10.1016/j.cytogfr.2010.02.014
   Woller N, 2015, MOL THER, V23, P1630, DOI 10.1038/mt.2015.115
   Woller N, 2014, FRONT ONCOL, V4, DOI 10.3389/fonc.2014.00188
   Wongthida P, 2011, HUM GENE THER, V22, P1343, DOI 10.1089/hum.2010.216
   Workenhe ST, 2013, CANCER IMMUNOL RES, V1, P309, DOI 10.1158/2326-6066.CIR-13-0059-T
   Workenhe ST, 2014, MOL THER, V22, P123, DOI 10.1038/mt.2013.238
   Xia Zhong-Jun, 2004, Ai Zheng, V23, P1666
   Yammani RD, 2008, VIROLOGY, V378, P142, DOI 10.1016/j.virol.2008.05.031
   Yoon SS, 2000, FASEB J, V14, P301, DOI 10.1096/fasebj.14.2.301
   Yu F, 2014, MOL THER, V22, P102, DOI 10.1038/mt.2013.240
   Zamarin D, 2017, NAT COMMUN, V8, DOI 10.1038/ncomms14340
   Zamarin D, 2015, PHARMACOL THERAPEUT, V150, P23, DOI 10.1016/j.pharmthera.2015.01.003
   Zamarin D, 2014, SCI TRANSL MED, V6, DOI 10.1126/scitranslmed.3008095
   Zeh HJ, 2015, MOL THER, V23, P202, DOI 10.1038/mt.2014.194
   Zhang Q, 2007, CANCER RES, V67, P10038, DOI 10.1158/0008-5472.CAN-07-0146
   Zhou H, 2016, CELL DEATH DIS, V7, DOI 10.1038/cddis.2016.47
   Ziauddin MF, 2010, GENE THER, V17, P550, DOI 10.1038/gt.2010.5
   Zitvogel L, 2013, IMMUNITY, V39, P74, DOI 10.1016/j.immuni.2013.06.014
   Zloza A, 2014, J IMMUNOTHER CANCER, V2, DOI 10.1186/2051-1426-2-1
   Zou WP, 2005, NAT REV CANCER, V5, P263, DOI 10.1038/nrc1586
NR 151
TC 42
Z9 44
U1 4
U2 27
PU FRONTIERS MEDIA SA
PI LAUSANNE
PA AVENUE DU TRIBUNAL FEDERAL 34, LAUSANNE, CH-1015, SWITZERLAND
SN 1664-3224
J9 FRONT IMMUNOL
JI Front. Immunol.
PD MAY 15
PY 2017
VL 8
AR 555
DI 10.3389/fimmu.2017.00555
PG 15
WC Immunology
SC Immunology
GA EU7BP
UT WOS:000401190000001
PM 28555136
OA Green Published, gold
DA 2021-10-28
ER

PT J
AU Garcia-Martinez, E
   Smith, M
   Buque, A
   Aranda, F
   de La Pena, FA
   Ivars, A
   Canovas, MS
   Conesa, MAV
   Fucikova, J
   Spisek, R
   Zitvogel, L
   Kroemer, G
   Galluzzi, L
AF Garcia-Martinez, Elena
   Smith, Melody
   Buque, Aitziber
   Aranda, Fernando
   Ayala de la Pena, Francisco
   Ivars, Alejandra
   Sanchez Canovas, Manuel
   Vicente Conesa, Ma Angeles
   Fucikova, Jitka
   Spisek, Radek
   Zitvogel, Laurence
   Kroemer, Guido
   Galluzzi, Lorenzo
TI Trial Watch: Immunostimulation with recombinant cytokines for cancer
   therapy
SO ONCOIMMUNOLOGY
LA English
DT Article
DE CAR T cells; CTLA4; GM-CSF; IL-15; PD-1; pembrolizumab
ID COLONY-STIMULATING FACTOR; ISOLATED LIMB PERFUSION;
   TUMOR-NECROSIS-FACTOR; RENAL-CELL CARCINOMA; RANDOMIZED PHASE-II;
   CHRONIC LYMPHOCYTIC-LEUKEMIA; BEVACIZUMAB PLUS INTERFERON; SOFT-TISSUE
   SARCOMAS; REGULATORY T-CELLS; FACTOR GM-CSF
AB Cytokines regulate virtually aspects of innate and adaptive immunity, including the initiation, execution and extinction of tumor-targeting immune responses. Over the past three decades, the possibility of using recombinant cytokines as a means to elicit or boost clinically relevant anticancer immune responses has attracted considerable attention. However, only three cytokines have been approved so far by the US Food and Drug Administration and the European Medicines Agency for use in cancer patients, namely, recombinant interleukin (IL)-2 and two variants of recombinant interferon alpha 2 (IFN-2 and IFN-alpha 2b). Moreover, the use of these cytokines in the clinics is steadily decreasing, mostly as a consequence of: (1) the elevated pleiotropism of IL-2, IFN-alpha 2a and IFN-alpha 2b, resulting in multiple unwarranted effects; and (2) the development of highly effective immunostimulatory therapeutics, such as immune checkpoint blockers. Despite this and other obstacles, research in the field continues as alternative cytokines with restricted effects on specific cell populations are being evaluated. Here, we summarize research preclinical and clinical developments on the use of recombinant cytokines for immunostimulation in cancer patients.
C1 [Garcia-Martinez, Elena; Ayala de la Pena, Francisco; Ivars, Alejandra; Sanchez Canovas, Manuel; Vicente Conesa, Ma Angeles] Hosp Univ Morales Meseguer, Hematol & Oncol Dept, Murcia, Spain.
   [Smith, Melody] Mem Sloan Kettering Canc Ctr, Dept Med, 1275 York Ave, New York, NY 10021 USA.
   [Smith, Melody] Mem Sloan Kettering Canc Ctr, Immunol Program, 1275 York Ave, New York, NY 10021 USA.
   [Buque, Aitziber; Galluzzi, Lorenzo] Weill Cornell Med Coll, Dept Radiat Oncol, 525 East 68th St,Box 169, New York, NY 10065 USA.
   [Aranda, Fernando] IDIBAPS, Immunoreceptors Innate & Adapt Syst, Barcelona, Spain.
   [Fucikova, Jitka; Spisek, Radek] Sotio, Prague, Czech Republic.
   [Fucikova, Jitka; Spisek, Radek] Charles Univ Prague, Fac Med 2, Dept Immunol, Prague, Czech Republic.
   [Fucikova, Jitka; Spisek, Radek] Charles Univ Prague, Univ Hosp Motol, Prague, Czech Republic.
   [Zitvogel, Laurence] Gustave Roussy Comprehens Canc Inst, Villejuif, France.
   [Zitvogel, Laurence] INSERM, U1015, Villejuif, France.
   [Zitvogel, Laurence] Ctr Clin Invest Biotherapies Canc CICBT 1428, Villejuif, France.
   [Zitvogel, Laurence] Univ Paris Sud Paris XI, Le Kremlin Bicetre, France.
   [Kroemer, Guido; Galluzzi, Lorenzo] Univ Paris Descartes Paris V, Paris, France.
   [Kroemer, Guido] Univ Pierre & Marie Curie Paris VI, Paris, France.
   [Kroemer, Guido] Ctr Rech Cordeliers, Equipe Labellisee Ligue Canc 11, Paris, France.
   [Kroemer, Guido] INSERM, U1138, Paris, France.
   [Kroemer, Guido] Gustave Roussy Comprehens Canc Inst, Metabol & Cell Biol Platforms, Villejuif, France.
   [Kroemer, Guido] Karolinska Inst, Karolinska Univ Hosp, Dept Womens & Childrens Hlth, Stockholm, Sweden.
   [Kroemer, Guido] Hop Europeen Georges Pompidou, AP HP, Pole Biol, Paris, France.
   [Galluzzi, Lorenzo] Sandra & Edward Meyer Canc Ctr, New York, NY USA.
RP Galluzzi, L (corresponding author), Weill Cornell Med Coll, Dept Radiat Oncol, 525 East 68th St,Box 169, New York, NY 10065 USA.
EM deadoc@vodafone.it
RI Galluzzi, Lorenzo/AAG-6432-2019; KROEMER, Guido/B-4263-2013; Galluzzi,
   Lorenzo/AAH-3286-2021; Aranda, Fernando/N-2112-2014; Ayala,
   Francisco/C-5280-2011; Galluzzi, Lorenzo/AAG-6294-2019; Kroemer,
   Guido/AAY-9859-2020; Aranda, Fernando/N-9649-2019
OI KROEMER, Guido/0000-0002-9334-4405; Aranda,
   Fernando/0000-0002-9364-474X; Ayala, Francisco/0000-0001-6311-920X;
   Aranda, Fernando/0000-0002-9364-474X; Smith, Melody/0000-0002-2702-0381;
   , Aitziber/0000-0002-7698-8778
FU Sara Borrell fellowship program from Instituto de Salud Carlos
   IIIInstituto de Salud Carlos III [CD15/00016]; Ligue contre le Cancer
   Comite de Charente-Maritime (equipe labelisee)Ligue nationale contre le
   cancer; Agence National de la Recherche (ANR)French National Research
   Agency (ANR); ANRFrench National Research Agency (ANR); ERA-Net for
   Research on Rare Diseases; Association pour la recherche sur le cancer
   (ARC)Fondation ARC pour la Recherche sur le Cancer; Canceropole
   Ile-de-FranceRegion Ile-de-France; Chancelerie des universites de Paris
   (Legs Poix); Fondation pour la Recherche Medicale (FRM)Fondation pour la
   Recherche Medicale; Department of Radiation Oncology of Weill Cornell
   Medical College (New York, US); Sotio a.s. (Prague, Czech Republic)
FX FA is supported by the Sara Borrell fellowship program (CD15/00016) from
   Instituto de Salud Carlos III. GK is supported by the Ligue contre le
   Cancer Comite de Charente-Maritime (equipe labelisee); Agence National
   de la Recherche (ANR) - Projets blancs; ANR under the frame of E-Rare-2,
   the ERA-Net for Research on Rare Diseases; Association pour la recherche
   sur le cancer (ARC); Canceropole Ile-de-France; Chancelerie des
   universites de Paris (Legs Poix), Fondation pour la Recherche Medicale
   (FRM); a donation by Elior; the European Commission (ArtForce); the
   European Research Council (ERC); Fondation Carrefour; Institut National
   du Cancer (INCa); Inserm (HTE); Institut Universitaire de France; LeDucq
   Foundation; the LabEx Immuno-Oncology; the RHU Torino Lumiere; the
   Seerave Foundation; the SIRIC Stratified Oncology Cell DNA Repair and
   Tumor Immune Elimination (SOCRATE); the SIRIC Cancer Research and
   Personalized Medicine (CARPEM); and the Paris Alliance of Cancer
   Research Institutes (PACRI). LG is supported by an intramural startup
   from the Department of Radiation Oncology of Weill Cornell Medical
   College (New York, US), and by Sotio a.s. (Prague, Czech Republic).
CR Abdolvahab MH, 2016, INT REV CEL MOL BIO, V326, P343, DOI 10.1016/bs.ircmb.2016.06.001
   Adams JL, 2015, NAT REV DRUG DISCOV, V14, P603, DOI 10.1038/nrd4596
   Allegrezza MJ, 2016, CANCER RES, V76, P2561, DOI 10.1158/0008-5472.CAN-15-2808
   Anderson P, 2003, AM J HEMATOL, V73, P54, DOI 10.1002/ajh.10319
   Anderson PM, 2017, J CLIN ONCOL, V35, DOI 10.1200/JCO.2017.35.15_suppl.TPS11079
   Antonia SJ, 2017, NEW ENGL J MED, V377, P1919, DOI 10.1056/NEJMoa1709937
   Aranda F, 2014, ONCOIMMUNOLOGY, V3, DOI 10.4161/onci.27297
   Arellano M, 2008, BIOL-TARGETS THER, V2, P13
   Atkins MB, 2016, J CLIN ONCOL, V34, DOI 10.1200/JCO.2016.34.15_suppl.3013
   Ayers M, 2017, J CLIN INVEST, V127, P2930, DOI 10.1172/JCI91190
   Bailey CP, 2017, ONCOTARGET, V8, P44366, DOI 10.18632/oncotarget.17875
   Barjon C, 2018, ONCOIMMUNOLOGY, V7, DOI 10.1080/2162402X.2017.1379642
   Basher F, 2016, ONCOTARGET, V7, P814, DOI 10.18632/oncotarget.6416
   Bauer S, 1999, SCIENCE, V285, P727, DOI 10.1126/science.285.5428.727
   Benci JL, 2016, CELL, V167, P1540, DOI 10.1016/j.cell.2016.11.022
   Bezu L, 2015, FRONT IMMUNOL, V6, DOI 10.3389/fimmu.2015.00187
   Bilusic M, 2017, CLIN CANCER RES, V23, P6764, DOI 10.1158/1078-0432.CCR-17-0019
   Bloy N, 2014, ONCOIMMUNOLOGY, V3, DOI 10.4161/21624011.2014.963424
   Bocca P, 2018, ONCOIMMUNOLOGY, V7, DOI 10.1080/2162402X.2017.1378843
   Boraschi D, 2018, IMMUNOL REV, V281, P197, DOI 10.1111/imr.12606
   Borch TH, 2016, ONCOIMMUNOLOGY, V5, DOI 10.1080/2162402X.2016.1207842
   Borghaei H, 2015, NEW ENGL J MED, V373, P1627, DOI 10.1056/NEJMoa1507643
   Borish Larry C., 2003, Journal of Allergy and Clinical Immunology, V111, pS460
   Bose D, 2017, INT J MOL SCI, V18, DOI 10.3390/ijms18112456
   Bota Daniela A, 2015, Perm J, V19, P41, DOI 10.7812/TPP/14-042
   Bracarda S, 2011, BJU INT, V107, P214, DOI 10.1111/j.1464-410X.2010.09707.x
   Buque A, 2016, ONCOIMMUNOLOGY, V5, DOI 10.1080/2162402X.2016.1149674
   Butterfield LH, 2017, CLIN CANCER RES, V23, P5034, DOI 10.1158/1078-0432.CCR-16-3016
   Cabo M, 2017, ONCOIMMUNOLOGY, V6, DOI 10.1080/2162402X.2017.1371896
   Cai QQ, 2014, ONCOTARGET, V5, P7368, DOI 10.18632/oncotarget.2255
   Campesato LF, 2017, ONCOTARGET, V8, P49470, DOI 10.18632/oncotarget.17713
   Ceredig R, 2009, NAT REV IMMUNOL, V9, P293, DOI 10.1038/nri2525
   Chakravarty PK, 1999, CANCER RES, V59, P6028
   Chan KKW, 2012, J CLIN ONCOL, V30, P1064, DOI 10.1200/JCO.2011.36.8647
   Chandran M, 2017, EXPERT OPIN BIOL TH, V17, P543, DOI 10.1080/14712598.2017.1305353
   Chapuis AG, 2016, J EXP MED, V213, P1133, DOI 10.1084/jem.20152021
   Charych D, 2017, PLOS ONE, V12, DOI 10.1371/journal.pone.0179431
   Charych DH, 2016, CLIN CANCER RES, V22, P680, DOI 10.1158/1078-0432.CCR-15-1631
   Chen G, 2009, ANNU REV PATHOL-MECH, V4, P365, DOI 10.1146/annurev.pathol.4.110807.092239
   Chen LX, 2017, INT REV CEL MOL BIO, V334, P1, DOI 10.1016/bs.ircmb.2017.03.003
   Chen Q, 2016, NAT IMMUNOL, V17, P1142, DOI 10.1038/ni.3558
   Chen SQ, 2015, CANCER BIOL THER, V16, P1415, DOI 10.1080/15384047.2015.1071739
   Chen WJ, 2016, NAT REV IMMUNOL, V16, P723, DOI 10.1038/nri.2016.112
   Chiang CLL, 2011, INT REV IMMUNOL, V30, P150, DOI 10.3109/08830185.2011.572210
   Civril F, 2013, NATURE, V498, P332, DOI 10.1038/nature12305
   Clark JM, 2013, ONCOLOGY-BASEL, V84, P123, DOI 10.1159/000342764
   Clements WK, 2013, NAT REV IMMUNOL, V13, P336, DOI 10.1038/nri3443
   Clifton GT, 2017, ANN SURG ONCOL, V24, P2161, DOI 10.1245/s10434-017-5844-0
   Corrales L, 2016, J CLIN INVEST, V126, P2404, DOI 10.1172/JCI86892
   Crouse J, 2015, NAT REV IMMUNOL, V15, P231, DOI 10.1038/nri3806
   Dai Y, 2008, CLIN CANCER RES, V14, P549, DOI 10.1158/1078-0432.CCR-07-1934
   Daniyan AF, 2017, NAT REV CLIN ONCOL, V14, P333, DOI 10.1038/nrclinonc.2017.49
   Davis MR, 2015, CANCER LETT, V358, P107, DOI 10.1016/j.canlet.2014.12.047
   Davis TA, 2000, CLIN CANCER RES, V6, P2644
   Davison K, 2017, ANN ONCOL, V28, P622, DOI 10.1093/annonc/mdw653
   de Palma M, 2017, NAT REV CANCER, V17, P457, DOI 10.1038/nrc.2017.51
   Demirer T, 2002, BRIT J HAEMATOL, V116, P468, DOI 10.1046/j.1365-2141.2002.03264.x
   Deroose JP, 2011, BRIT J SURG, V98, P1573, DOI 10.1002/bjs.7621
   Deroose JP, 2012, ANN SURG ONCOL, V19, P627, DOI 10.1245/s10434-011-2030-7
   Deroose JP, 2011, J CLIN ONCOL, V29, P4036, DOI 10.1200/JCO.2011.35.6618
   Di Nicola M, 2017, CYTOKINE GROWTH F R, V38, P1, DOI 10.1016/j.cytogfr.2017.10.002
   Diab A, 2017, J CLIN ONCOL, V35
   Diefenbach A, 2000, NAT IMMUNOL, V1, P119, DOI 10.1038/77793
   Diefenbach A, 2001, NATURE, V413, P165, DOI 10.1038/35093109
   Dijkgraaf EM, 2015, ANN ONCOL, V26, P2141, DOI 10.1093/annonc/mdv309
   Donskov F, 2016, J CLIN ONCOL, V34, DOI 10.1200/JCO.2016.34.15_suppl.4563
   Dou ZX, 2017, NATURE, V550, P402, DOI 10.1038/nature24050
   Dutoit V, 2018, ONCOIMMUNOLOGY, V7, DOI 10.1080/2162402X.2017.1391972
   Dutoit V, 2016, FRONT ONCOL, V6, DOI 10.3389/fonc.2016.00256
   Dutoit V, 2012, BRAIN, V135, P1042, DOI 10.1093/brain/aws042
   Eggermont A M, 1997, Cancer Treat Res, V91, P189
   Eggermont A M, 1996, Gan To Kagaku Ryoho, V23, P1357
   Eggermont AMM, 2014, NAT REV CLIN ONCOL, V11, P181, DOI 10.1038/nrclinonc.2014.36
   Eggermont AMM, 2012, J CLIN ONCOL, V30, P3810, DOI 10.1200/JCO.2011.41.3799
   Eggermont AMM, 1996, ANN SURG, V224, P756, DOI 10.1097/00000658-199612000-00011
   Eggermont AMM, 1996, J CLIN ONCOL, V14, P2653, DOI 10.1200/JCO.1996.14.10.2653
   Eissler N, 2016, ONCOIMMUNOLOGY, V5, DOI 10.1080/2162402X.2016.1232222
   Elsayad K, 2017, ONCOL RES TREAT, V40, P244, DOI 10.1159/000475634
   Elsayad K, 2015, INT J RADIAT ONCOL, V93, P1077, DOI 10.1016/j.ijrobp.2015.08.041
   Elter T, 2011, LANCET ONCOL, V12, P1204, DOI 10.1016/S1470-2045(11)70242-X
   Escudier B, 2007, LANCET, V370, P2103, DOI 10.1016/S0140-6736(07)61904-7
   Escudier B, 2010, J CLIN ONCOL, V28, P2144, DOI 10.1200/JCO.2009.26.7849
   Fesnak AD, 2016, NAT REV CANCER, V16, P566, DOI 10.1038/nrc.2016.97
   Fleurence J, 2017, J IMMUNOL RES, V2017, DOI 10.1155/2017/5604891
   Fong L, 2001, P NATL ACAD SCI USA, V98, P8809, DOI 10.1073/pnas.141226398
   Fournier C, 2017, ONCOIMMUNOLOGY, V6, DOI 10.1080/2162402X.2017.1363139
   FRAKER DL, 1994, MELANOMA RES, V4, P27
   Galluzzi L, 2018, CELL DEATH DIFFER
   Galluzzi L, 2017, ONCOIMMUNOLOGY, V6, DOI 10.1080/2162402X.2017.1388486
   Galluzzi L, 2017, EMBO J, V36, P1811, DOI 10.15252/embj.201796697
   Galluzzi L, 2017, NAT REV DRUG DISCOV, V16, P487, DOI 10.1038/nrd.2017.22
   Galluzzi L, 2017, NAT REV CLIN ONCOL, V14, P247, DOI 10.1038/nrclinonc.2016.183
   Galluzzi L, 2017, NAT REV IMMUNOL, V17, P97, DOI 10.1038/nri.2016.107
   Galluzzi L, 2016, IMMUNITY, V44, P221, DOI 10.1016/j.immuni.2016.01.020
   Galluzzi L, 2015, CANCER CELL, V28, P690, DOI 10.1016/j.ccell.2015.10.012
   Galluzzi L, 2014, ONCOTARGET, V5, P12472, DOI 10.18632/oncotarget.2998
   Galluzzi L, 2012, ONCOIMMUNOLOGY, V1, P28, DOI 10.4161/onci.1.1.17938
   Gao JJ, 2016, CELL, V167, P397, DOI 10.1016/j.cell.2016.08.069
   Garg AD, 2015, FRONT IMMUNOL, V6, DOI 10.3389/fimmu.2015.00588
   Garg AD, 2017, ONCOIMMUNOLOGY, V6, DOI 10.1080/2162402X.2017.1386829
   Garland L, 2005, J IMMUNOTHER, V28, P376, DOI 10.1097/01.cji.0000162782.86008.mL
   Geertsen PF, 2004, BRIT J CANCER, V90, P1156, DOI 10.1038/sj.bjc.6601709
   Generali D, 2009, CLIN CANCER RES, V15, P1046, DOI 10.1158/1078-0432.CCR-08-1507
   Ghasemi R, 2016, NAT COMMUN, V7, DOI 10.1038/ncomms12878
   Ghidini M, 2017, EXPERT OPIN INV DRUG, V26, P1229, DOI 10.1080/13543784.2017.1384813
   Ghiringhelli F, 2004, EUR J IMMUNOL, V34, P336, DOI 10.1002/eji.200324181
   Gotwals P, 2017, NAT REV CANCER, V17, P286, DOI 10.1038/nrc.2017.17
   Grunwald V, 2016, EUR UROL, V70, P1006, DOI 10.1016/j.eururo.2016.05.010
   Grunhagen Dirk J, 2004, Cancer Treat Res, V120, P65
   Grunhagen DJ, 2006, NAT CLIN PRACT ONCOL, V3, P94, DOI 10.1038/ncponc0426
   Guirguis LM, 2002, J IMMUNOTHER, V25, P82, DOI 10.1097/00002371-200201000-00009
   Gulley JL, 2017, LANCET ONCOL, V18, P599, DOI 10.1016/S1470-2045(17)30240-1
   Handy CE, 2018, FUTURE ONCOL, V14, P907, DOI 10.2217/fon-2017-0531
   Hanoteau A, 2017, ONCOIMMUNOLOGY, V6, DOI 10.1080/2162402X.2017.1318234
   Harding SM, 2017, NATURE, V548, P466, DOI 10.1038/nature23470
   He Y, 2016, TRENDS BIOCHEM SCI, V41, P1012, DOI 10.1016/j.tibs.2016.09.002
   Heery CR, 2017, LANCET ONCOL, V18, P587, DOI 10.1016/S1470-2045(17)30239-5
   Hendriks D, 2017, INT REV CEL MOL BIO, V331, P289, DOI 10.1016/bs.ircmb.2016.10.002
   Hennessy EJ, 2010, NAT REV DRUG DISCOV, V9, P293, DOI 10.1038/nrd3203
   HERMINE O, 1995, NEW ENGL J MED, V332, P1749, DOI 10.1056/NEJM199506293322604
   Hodi FS, 2010, NEW ENGL J MED, V363, P711, DOI 10.1056/NEJMoa1003466
   HODI FS, 2014, JAMA-J AM MED ASSOC, V312, P1744, DOI DOI 10.1001/JAMA.2014.13943
   Hoeller C, 2016, CANCER IMMUNOL IMMUN, V65, P1015, DOI 10.1007/s00262-016-1860-3
   Hoseini SS, 2017, ONCOIMMUNOLOGY, V6, DOI 10.1080/2162402X.2017.1320625
   Hosing Chitra, 2012, Methods Mol Biol, V904, P37, DOI 10.1007/978-1-61779-943-3_3
   Hu BL, 2017, CELL REP, V20, P3025, DOI 10.1016/j.celrep.2017.09.002
   Hu Z, 2018, NAT REV IMMUNOL, V18, P168, DOI 10.1038/nri.2017.131
   Hurton LV, 2016, P NATL ACAD SCI USA, V113, pE7788, DOI 10.1073/pnas.1610544113
   Husain SR, 1998, CANCER RES, V58, P3649
   Iovanna JL, 2017, ONCOIMMUNOLOGY, V6, DOI 10.1080/2162402X.2017.1358840
   Isobe A, 2015, PLOS ONE, V10, DOI 10.1371/journal.pone.0118080
   Iyer SP, 2018, RADIAT RES, V189, P219, DOI 10.1667/RR14941.1
   Jiang W, 2017, NAT REV DRUG DISCOV, V16, P369, DOI 10.1038/nrd.2017.34
   Joshi BH, 2015, DISCOV MED, V20, P273
   Kaderbhai CG, 2017, ONCOIMMUNOLOGY, V6, DOI 10.1080/2162402X.2017.1339856
   Kampan NC, 2018, CURR MED CHEM, V25, P4785, DOI 10.2174/0929867324666170712160621
   Kaufman HL, 2016, LANCET ONCOL, V17, P1374, DOI 10.1016/S1470-2045(16)30364-3
   Kaufman HL, 2014, J IMMUNOTHER CANCER, V2, DOI 10.1186/2051-1426-2-11
   Kepp O, 2013, CYTOKINE GROWTH F R, V24, P311, DOI 10.1016/j.cytogfr.2013.05.001
   Khalil DN, 2016, NAT REV CLIN ONCOL, V13, P273, DOI 10.1038/nrclinonc.2016.25
   Khong H, 2016, J IMMUNOTHER CANCER, V4, DOI 10.1186/s40425-016-0160-y
   Khoury HJ, 2006, BLOOD, V107, P1712, DOI 10.1182/blood-2005-07-2661
   Kim HS, 2017, ONCOTARGET, V8, P100339, DOI 10.18632/oncotarget.22225
   Kim PS, 2016, ONCOTARGET, V7, P16130, DOI 10.18632/oncotarget.7470
   Kimby E, 2008, LEUKEMIA LYMPHOMA, V49, P102, DOI 10.1080/10428190701704647
   Kimby E, 2015, LEUKEMIA LYMPHOMA, V56, P2598, DOI 10.3109/10428194.2015.1014363
   Kirkwood JM, 1997, SEMIN ONCOL, V24, pS16
   Koeck S, 2017, ONCOIMMUNOLOGY, V6, DOI 10.1080/2162402X.2017.1323617
   Kroemer G, 2015, NAT MED, V21, P1128, DOI 10.1038/nm.3944
   Kroesen M, 2016, ONCOIMMUNOLOGY, V5, DOI 10.1080/2162402X.2016.1164919
   Kumar V, 2017, CANCER CELL, V32, P654, DOI 10.1016/j.ccell.2017.10.005
   Lacalle RA, 2017, INT REV CEL MOL BIO, V331, P181, DOI 10.1016/bs.ircmb.2016.09.011
   Lapeyre-Prost A, 2017, INT REV CEL MOL BIO, V330, P295, DOI 10.1016/bs.ircmb.2016.09.007
   Lavin Y, 2015, NAT REV IMMUNOL, V15, P731, DOI 10.1038/nri3920
   Lawson DH, 2015, J CLIN ONCOL, V33, P4066, DOI 10.1200/JCO.2015.62.0500
   Le DT, 2016, J CLIN ONCOL, V34, DOI 10.1200/JCO.2016.34.15_suppl.TPS4153
   Le DT, 2012, CANCER RES, V72, P3439, DOI 10.1158/0008-5472.CAN-11-3912
   Lewis KE, 2018, ONCOIMMUNOLOGY, V7, DOI 10.1080/2162402X.2017.1377873
   Li XD, 2013, SCIENCE, V341, P1390, DOI 10.1126/science.1244040
   Lichty BD, 2014, NAT REV CANCER, V14, P559, DOI 10.1038/nrc3770
   Lim WA, 2017, CELL, V168, P724, DOI 10.1016/j.cell.2017.01.016
   Liu B, 2016, J BIOL CHEM, V291, P23869, DOI 10.1074/jbc.M116.733600
   Liu E, 2018, LEUKEMIA, V32, P520, DOI 10.1038/leu.2017.226
   Lob S, 2009, NAT REV CANCER, V9, P445, DOI 10.1038/nrc2639
   Lohmueller JJ, 2018, ONCOIMMUNOLOGY, V7, DOI 10.1080/2162402X.2017.1368604
   Long GV, 2017, LANCET ONCOL, V18, P1202, DOI 10.1016/S1470-2045(17)30428-X
   Lopez-Otin C, 2016, CELL, V166, P802, DOI 10.1016/j.cell.2016.07.031
   Lopez-Soto A, 2017, CANCER CELL, V32, P135, DOI 10.1016/j.ccell.2017.06.009
   Loupakis F, 2014, NEW ENGL J MED, V371, P1609, DOI 10.1056/NEJMoa1403108
   Lu L, 2017, NAT REV IMMUNOL, V17, P703, DOI 10.1038/nri.2017.75
   Lu XJ, 2017, CURR CANCER DRUG TAR, V17, P682, DOI 10.2174/1568009617666170427102729
   Lutsiak MEC, 2005, BLOOD, V105, P2862, DOI 10.1182/blood-2004-06-2410
   Mackenzie KJ, 2017, NATURE, V548, P461, DOI 10.1038/nature23449
   MANIGLIA CA, 1982, CANCER LETT, V16, P253, DOI 10.1016/0304-3835(82)90004-0
   MANIGLIA CA, 1981, ANN NY ACAD SCI, V359, P322, DOI 10.1111/j.1749-6632.1981.tb12757.x
   Mann CCD, 2017, TRENDS CELL BIOL, V27, P697, DOI 10.1016/j.tcb.2017.08.007
   Mantovani A, 2018, IMMUNOL REV, V281, P57, DOI 10.1111/imr.12614
   Manz MG, 2014, NAT REV IMMUNOL, V14, P302, DOI 10.1038/nri3660
   Marabondo S, 2017, EXPERT OPIN DRUG SAF, V16, P1347, DOI 10.1080/14740338.2017.1382472
   McNab F, 2015, NAT REV IMMUNOL, V15, P87, DOI 10.1038/nri3787
   Meager A, 2010, BLOOD, V115, P433, DOI 10.1182/blood-2009-08-241018
   Medkour Y, 2016, INT REV CEL MOL BIO, V321, P259, DOI 10.1016/bs.ircmb.2015.09.003
   Melichar B, 2013, ANN ONCOL, V24, P2396, DOI 10.1093/annonc/mdt228
   Melief CJM, 2008, NAT REV CANCER, V8, P351, DOI 10.1038/nrc2373
   Mercatelli N, 2017, INT REV CEL MOL BIO, V333, P269, DOI 10.1016/bs.ircmb.2017.03.002
   Mishra A, 2016, CANCER DISCOV, V6, P986, DOI 10.1158/2159-8290.CD-15-1297
   Mittendorf EA, 2016, ONCOTARGET, V7, P66192, DOI 10.18632/oncotarget.11751
   Molgora M, 2018, IMMUNOL REV, V281, P233, DOI 10.1111/imr.12609
   Molgora M, 2017, NATURE, V551, P110, DOI 10.1038/nature24293
   Motwani M, 2017, IMMUNITY, V47, P616, DOI 10.1016/j.immuni.2017.09.020
   Motzer RJ, 2015, NEW ENGL J MED, V373, P1803, DOI 10.1056/NEJMoa1510665
   Munk R, 2017, INT REV CEL MOL BIO, V334, P177, DOI 10.1016/bs.ircmb.2017.03.008
   Naeim A, 2013, BMC CANCER, V13, DOI 10.1186/1471-2407-13-11
   Nagarsheth N, 2017, NAT REV IMMUNOL, V17, P559, DOI 10.1038/nri.2017.49
   Nava S, 2012, PLOS ONE, V7, DOI 10.1371/journal.pone.0052301
   Neault M, 2017, INT REV CEL MOL BIO, V334, P27, DOI 10.1016/bs.ircmb.2017.04.001
   Nguyen R, 2018, CANCER IMMUNOL IMMUN, V67, P615, DOI 10.1007/s00262-017-2108-6
   NICOLA NA, 1993, BLOOD, V82, P1724, DOI 10.1182/blood.V82.6.1724.bloodjournal8261724
   Nirschl CJ, 2017, CELL, V170, P127, DOI 10.1016/j.cell.2017.06.016
   Overacre-Delgoffe AE, 2017, CELL, V169, P1130, DOI 10.1016/j.cell.2017.05.005
   Oweida A, 2017, ONCOIMMUNOLOGY, V6, DOI 10.1080/2162402X.2017.1356153
   Pabst T, 2012, BLOOD, V119, P5367, DOI 10.1182/blood-2011-11-389841
   Palucka K, 2014, CELL, V157, P516, DOI 10.1016/j.cell.2014.03.044
   Palucka K, 2012, NAT REV CANCER, V12, P265, DOI 10.1038/nrc3258
   Papiernik M, 1998, INT IMMUNOL, V10, P371, DOI 10.1093/intimm/10.4.371
   Parker BS, 2016, NAT REV CANCER, V16, P131, DOI 10.1038/nrc.2016.14
   Patt Y, 2017, ONCOLOGIST, V22, P1158, DOI 10.1634/theoncologist.2017-0168
   Pepin G, 2017, ADV EXP MED BIOL, V1024, P175, DOI 10.1007/978-981-10-5987-2_8
   Perry JR, 2017, NEW ENGL J MED, V376, P1027, DOI 10.1056/NEJMoa1611977
   Piekarz RL, 2009, CLIN CANCER RES, V15, P3918, DOI 10.1158/1078-0432.CCR-08-2788
   Pierini S, 2017, ONCOIMMUNOLOGY, V6, DOI 10.1080/2162402X.2017.1398878
   Pol J, 2016, ONCOIMMUNOLOGY, V5, DOI 10.1080/2162402X.2015.1115641
   Postow MA, 2012, NEW ENGL J MED, V366, P925, DOI 10.1056/NEJMoa1112824
   Puri RK, 1996, CANCER RES, V56, P5631
   Rampling R, 2016, CLIN CANCER RES, V22, P4776, DOI 10.1158/1078-0432.CCR-16-0506
   Rand RW, 2000, CLIN CANCER RES, V6, P2157
   Rautela J, 2017, CURR OPIN IMMUNOL, V44, P1, DOI 10.1016/j.coi.2016.10.004
   Reagan MR, 2016, NAT REV RHEUMATOL, V12, P154, DOI 10.1038/nrrheum.2015.160
   Rekoske BT, 2016, ONCOIMMUNOLOGY, V5, DOI 10.1080/2162402X.2016.1165377
   Restifo NP, 2012, NAT REV IMMUNOL, V12, P269, DOI 10.1038/nri3191
   Reynolds JM, 2010, CYTOKINE GROWTH F R, V21, P413, DOI 10.1016/j.cytogfr.2010.10.002
   Rini BI, 2014, J CLIN ONCOL, V32, P752, DOI 10.1200/JCO.2013.50.5305
   Rini BI, 2008, J CLIN ONCOL, V26, P5422, DOI 10.1200/JCO.2008.16.9847
   Robert C, 2011, NEW ENGL J MED, V364, P2517, DOI 10.1056/NEJMoa1104621
   Robinson TO, 2017, IMMUNOL LETT, V190, P159, DOI 10.1016/j.imlet.2017.08.010
   Rosenberg SA, 2015, SCIENCE, V348, P62, DOI 10.1126/science.aaa4967
   Rosenblum MD, 2016, NAT REV IMMUNOL, V16, P90, DOI 10.1038/nri.2015.1
   Sadelain M, 2017, CELL, V171, P1471, DOI 10.1016/j.cell.2017.12.002
   SADLACK B, 1995, EUR J IMMUNOL, V25, P3053, DOI 10.1002/eji.1830251111
   Saenz SA, 2010, NATURE, V464, P1362, DOI 10.1038/nature08901
   Sait S, 2017, EXPERT REV ANTICANC, V17, P889, DOI 10.1080/14737140.2017.1364995
   Sander FE, 2017, CANCER IMMUNOL IMMUN, V66, P1473, DOI 10.1007/s00262-017-2040-9
   Santi A, 2018, PROTEOMICS, V18, DOI 10.1002/pmic.201700167
   Sarhan D, 2017, ONCOIMMUNOLOGY, V6, DOI 10.1080/2162402X.2017.1338238
   Schadendorf D, 2017, ONCOIMMUNOLOGY, V6, DOI 10.1080/2162402X.2017.1338237
   Schijns VEJC, 2015, VACCINE, V33, P2690, DOI 10.1016/j.vaccine.2015.03.095
   Schulze M, 2014, RECENT RESULTS CANC, V201, P393, DOI 10.1007/978-3-642-54490-3_24
   Sebban C, 2012, EUR J CANCER, V48, P713, DOI 10.1016/j.ejca.2011.12.016
   Seinen JM, 2013, CANCER TREAT REV, V39, P569, DOI 10.1016/j.ctrv.2012.10.005
   Seo H, 2017, NAT COMMUN, V8, DOI 10.1038/ncomms15776
   Sharma P, 2015, CELL, V161, P205, DOI 10.1016/j.cell.2015.03.030
   Sharma P, 2015, SCIENCE, V348, P56, DOI 10.1126/science.aaa8172
   Shi YF, 2017, NAT REV DRUG DISCOV, V16, P35, DOI 10.1038/nrd.2016.193
   Shibue T, 2017, NAT REV CLIN ONCOL, V14, P611, DOI 10.1038/nrclinonc.2017.44
   Shime H, 2018, ONCOIMMUNOLOGY, V7, DOI 10.1080/2162402X.2017.1373231
   Simeone E, 2017, ONCOIMMUNOLOGY, V6, DOI 10.1080/2162402X.2017.1283462
   Slingluff CL, 2003, J CLIN ONCOL, V21, P4016, DOI 10.1200/JCO.2003.10.005
   Slingluff CL, 2013, CLIN CANCER RES, V19, P4228, DOI 10.1158/1078-0432.CCR-13-0002
   SLOANE BF, 1982, CANCER RES, V42, P980
   Smyth MJ, 2016, NAT REV CLIN ONCOL, V13, P143, DOI 10.1038/nrclinonc.2015.209
   Souza-Fonseca-Guimaraes F, 2016, ONCOIMMUNOLOGY, V5, DOI 10.1080/2162402X.2016.1192740
   Speiser DE, 2016, NAT REV IMMUNOL, V16, P500, DOI 10.1038/nri.2016.80
   Spitler LE, 2000, J CLIN ONCOL, V18, P1614, DOI 10.1200/JCO.2000.18.8.1614
   Spitler LE, 2017, AM J CLIN ONCOL-CANC, V40, P207, DOI 10.1097/COC.0000000000000124
   Spitler LE, 2009, J IMMUNOTHER, V32, P632, DOI 10.1097/CJI.0b013e3181a7d60d
   Srinivasan VM, 2017, NEUROTHERAPEUTICS, V14, P345, DOI 10.1007/s13311-017-0522-2
   Steinke JW, 2006, J ALLERGY CLIN IMMUN, V117, pS441, DOI 10.1016/j.jaci.2005.07.001
   Stilgenbauer S, 2002, NEW ENGL J MED, V347, P452, DOI 10.1056/NEJM200208083470619
   Sullivan RJ, 2015, NAT REV CLIN ONCOL, V12, DOI 10.1038/nrclinonc.2015.170
   Summers J, 2010, ONCOLOGIST, V15, P104, DOI 10.1634/theoncologist.2009-0250
   Tanchot C, 2013, CANCER MICROENVIRON, V6, P147, DOI 10.1007/s12307-012-0122-y
   Tarhini AA, 2017, J CLIN ONCOL, V35, DOI 10.1200/JCO.2017.35.15_suppl.9542
   Tarhini AA, 2017, ONCOIMMUNOLOGY, V6, DOI 10.1080/2162402X.2016.1231291
   Tarhini AA, 2012, J CLIN ONCOL, V30, P322, DOI 10.1200/JCO.2011.37.5394
   Tato CM, 2008, CELL, V132, P900, DOI 10.1016/j.cell.2008.02.023
   Tato CM, 2008, CELL, V132, DOI 10.1016/j.cell.2008.01.001
   Thorne SH, 2016, TRENDS CANCER, V2, P67, DOI 10.1016/j.trecan.2016.01.002
   Tongu M, 2013, CANCER IMMUNOL IMMUN, V62, P383, DOI 10.1007/s00262-012-1343-0
   Trabulsi NH, 2012, J SURG ONCOL, V106, P921, DOI 10.1002/jso.23200
   Trevisani F, 2018, J CANCER RES CLIN, V144, P403, DOI 10.1007/s00432-017-2556-6
   Truxova I, 2017, INT REV CEL MOL BIO, V330, P115, DOI 10.1016/bs.ircmb.2016.09.003
   Tsuchiya N, 2018, ONCOIMMUNOLOGY, V7, DOI 10.1080/2162402X.2017.1377872
   Tsuchiya N, 2017, ONCOIMMUNOLOGY, V6, DOI 10.1080/2162402X.2017.1346764
   Tsukamoto H, 2017, CANCER RES, V77, P2279, DOI 10.1158/0008-5472.CAN-16-2446
   Turley SJ, 2015, NAT REV IMMUNOL, V15, P669, DOI 10.1038/nri3902
   Vacchelli E, 2016, ONCOIMMUNOLOGY, V5, DOI 10.1080/2162402X.2016.1214790
   Vacchelli E, 2016, ONCOIMMUNOLOGY, V5, DOI 10.1080/2162402X.2015.1115942
   Vacchelli E, 2014, ONCOIMMUNOLOGY, V3, DOI 10.4161/21624011.2014.957994
   Vacchelli E, 2013, ONCOIMMUNOLOGY, V2, DOI 10.4161/onci.25771
   Vacchelli E, 2013, ONCOIMMUNOLOGY, V2, DOI 10.4161/onci.24850
   Vacchelli E, 2012, ONCOIMMUNOLOGY, V1, DOI 10.4161/onci.20459
   Valentine AD, 1998, SEMIN ONCOL, V25, P39
   Vanella V, 2018, ONCOIMMUNOLOGY, V7, DOI 10.1080/2162402X.2017.1365209
   Vanpouille-Box C, 2018, CLIN CANCER RES, V24, P259, DOI 10.1158/1078-0432.CCR-16-0037
   Vanpouille-Box C, 2017, ONCOIMMUNOLOGY, V6, DOI 10.1080/2162402X.2017.1373237
   Vanpouille-Box C, 2017, NAT COMMUN, V8, DOI 10.1038/ncomms15618
   Veinalde R, 2017, ONCOIMMUNOLOGY, V6, DOI 10.1080/2162402X.2017.1285992
   Vijayan D, 2017, NAT REV CANCER, V17, P709, DOI 10.1038/nrc.2017.86
   Vilia MG, 2017, EUR CYTOKINE NETW, V28, P63, DOI 10.1684/ecn.2017.0395
   Villarreal DO, 2017, ONCOTARGET, V8, P109151, DOI 10.18632/oncotarget.22642
   Vitale I, 2017, MOL CELL, V66, P306, DOI 10.1016/j.molcel.2017.04.006
   Wadhwa M, 1996, CLIN EXP IMMUNOL, V104, P351, DOI 10.1046/j.1365-2249.1996.11704.x
   Waghray M, 2016, CANCER DISCOV, V6, P886, DOI 10.1158/2159-8290.CD-15-0947
   Wagner JA, 2017, J CLIN INVEST, V127, P4042, DOI 10.1172/JCI90387
   Wang YH, 2007, J EXP MED, V204, P1837, DOI 10.1084/jem.20070406
   Watanabe N, 2016, ONCOIMMUNOLOGY, V5, DOI 10.1080/2162402X.2016.1253656
   Weber F, 2003, J NEURO-ONCOL, V64, P125, DOI 10.1023/A:1024901501173
   Weber J, 2003, CANCER-AM CANCER SOC, V97, P186, DOI 10.1002/cncr.11045
   Weiden J, 2018, NAT REV IMMUNOL, V18, P212, DOI 10.1038/nri.2017.89
   Weiss CN, 2017, INT REV CEL MOL BIO, V334, P99, DOI 10.1016/bs.ircmb.2017.03.007
   Weiss T, 2016, EXPERT REV ANTICANC, V16, P1087, DOI 10.1080/14737140.2016.1229600
   Weng JS, 2016, ONCOIMMUNOLOGY, V5, DOI 10.1080/2162402X.2016.1237327
   Wennerberg E, 2017, IMMUNOL REV, V280, P220, DOI 10.1111/imr.12568
   West NR, 2015, NAT REV IMMUNOL, V15, P615, DOI 10.1038/nri3896
   Wilson AL, 2018, CURR MED CHEM, V25, P4758, DOI 10.2174/0929867324666170830094922
   WOLKENSTEIN P, 1993, J AM ACAD DERMATOL, V28, P66, DOI 10.1016/0190-9622(93)70011-H
   Wu J, 1999, SCIENCE, V285, P730, DOI 10.1126/science.285.5428.730
   Xu WX, 2013, CANCER RES, V73, P3075, DOI 10.1158/0008-5472.CAN-12-2357
   Yamauchi M, 2018, J CLIN INVEST, V128, P16, DOI 10.1172/JCI93554
   Yamazaki T, 2017, ONCOIMMUNOLOGY, V6, DOI 10.1080/2162402X.2017.1358335
   Yamazaki T, 2017, TRENDS CELL BIOL, V27, P543, DOI 10.1016/j.tcb.2017.06.001
   Yin SY, 2016, NAT COMMUN, V7, DOI 10.1038/ncomms11311
   Yuan Y, 2017, ONCOIMMUNOLOGY, V6, DOI 10.1080/2162402X.2017.1363138
   Zhang F, 2016, ONCOIMMUNOLOGY, V5, DOI 10.1080/2162402X.2016.1143995
   Zhang X, 2017, CELL REP, V20, P224, DOI 10.1016/j.celrep.2017.05.070
   Zitvogel L, 2015, NAT REV IMMUNOL, V15, P405, DOI 10.1038/nri3845
   Zitvogel L, 2012, NAT IMMUNOL, V13, P343, DOI 10.1038/ni.2224
NR 317
TC 22
Z9 22
U1 0
U2 8
PU TAYLOR & FRANCIS INC
PI PHILADELPHIA
PA 530 WALNUT STREET, STE 850, PHILADELPHIA, PA 19106 USA
SN 2162-402X
J9 ONCOIMMUNOLOGY
JI OncoImmunology
PY 2018
VL 7
IS 6
AR e1433982
DI 10.1080/2162402X.2018.1433982
PG 16
WC Oncology; Immunology
SC Oncology; Immunology
GA GF8IU
UT WOS:000432214900019
PM 29872569
OA gold, Green Published
DA 2021-10-28
ER

PT J
AU Ludwig, H
AF Ludwig, Heinz
TI Highlights of ASH 2019-multiple myeloma
SO MEMO-MAGAZINE OF EUROPEAN MEDICAL ONCOLOGY
LA English
DT Review
DE Multiple myeloma; Monoclonal antibodies; Relapsed; refractory;
   Immunotherapy; Novel drugs; treatment concepts
AB The 2019 meeting of the American Society of Hematology (ASH) was dominated by new data from clinical research; effective combinations of mostly recently approved drugs and studies with new promising agents and treatment concepts, currently in the preapproval status, were on the forefront of attendee's interest. Results from the ALCYONE study revealed a significant survival advantage with the addition of daratumumab, thus, highlighting the therapeutic potential of monoclonal antibodies. These antibodies are becoming standard combination partners for all lines of therapy. Presently, it remains unclear whether CAR-T cells will win the race against immunoconjugates and other novel immunotherapies, or whether a combination of both will be used in the future, and not only at late relapse, but already as first-line therapy, particularly in high-risk disease. The large number of new drugs with new modes of activity will rescue an increasing number of patients with relapsed/refractory disease and, for sure, will move to earlier lines of therapy. ASH 2019 made it clear-the future is now.
C1 [Ludwig, Heinz] Wilhelminen Canc Res Inst, Montleartstr 37, A-1160 Vienna, Austria.
RP Ludwig, H (corresponding author), Wilhelminen Canc Res Inst, Montleartstr 37, A-1160 Vienna, Austria.
EM heinz.ludwig@wienkav.at
OI Ludwig, Heinz/0000-0002-3302-8726
CR Amatangelo M, 2019, BLOOD, V134, DOI 10.1182/blood-2019-126146
   Chen CI, 2019, BLOOD, V134, DOI 10.1182/blood-2019-122907
   COSTA LJ, 2019, BLOOD S, V134, DOI DOI 10.1182/BLOOD-2019-122895
   COSTA LJ, 2019, BLOOD S, V134, DOI DOI 10.1182/BLOOD-2019-123170
   COWAN AJ, 2019, BLOOD S, V134, DOI DOI 10.1182/BLOOD-2019-129405
   HARRISON S, 2019, BLOOD S, V134, DOI DOI 10.1182/BLOOD-2019-126094
   Krishnan AY, 2019, BLOOD, V134, DOI 10.1182/blood-2019-128007
   Lonial S, 2020, LANCET ONCOL, V21, P207, DOI 10.1016/S1470-2045(19)30788-0
   Mateos MV, 2019, BLOOD, V134, DOI 10.1182/blood-2019-124825
   MATEOS MV, 2019, BLOOD S, V134, DOI DOI 10.1182/BLOOD-2019-123401
   Moreau P, 2019, BLOOD, V134, DOI 10.1182/blood-2019-123143
   Ocio EM, 2019, BLOOD, V134, DOI 10.1182/blood-2019-124815
   Rifkin RM, 2019, BLOOD, V134, DOI 10.1182/blood-2019-122497
   Terpos E, 2019, BLOOD, V134, DOI 10.1182/blood-2019-127290
   Usmani SZ, 2019, BLOOD, V134, DOI 10.1182/blood-2019-132629
   Vij R, 2019, BLOOD, V134, DOI 10.1182/blood-2019-130644
   Voorhees PM, 2019, BLOOD, V134
   Weisel K, 2019, BLOOD, V134, DOI 10.1182/blood-2019-129893
NR 18
TC 1
Z9 1
U1 0
U2 0
PU SPRINGER WIEN
PI WIEN
PA SACHSENPLATZ 4-6, PO BOX 89, A-1201 WIEN, AUSTRIA
SN 1865-5041
EI 1865-5076
J9 MEMO-MAG EUR MED ONC
JI Memo-Mag. Eur. Med. Oncol.
PD SEP
PY 2020
VL 13
IS 3
BP 270
EP 275
DI 10.1007/s12254-020-00612-1
EA MAY 2020
PG 6
WC Oncology
SC Oncology
GA NR9ND
UT WOS:000532803900001
DA 2021-10-28
ER

PT J
AU Parsons, KR
   ORegan, M
   Young, JR
   Howard, CJ
AF Parsons, KR
   ORegan, M
   Young, JR
   Howard, CJ
TI Cloning of avian and bovine CD80 using chimeric fusion proteins to
   detect expression.
SO BIOCHEMICAL SOCIETY TRANSACTIONS
LA English
DT Article
ID T-CELL PROLIFERATION; ANTIGEN; CTLA-4; CD28; RECEPTOR
RP Parsons, KR (corresponding author), INST ANIM HLTH,DIV IMMUNOL & PATHOL,NEWBURY RG20 7NN,BERKS,ENGLAND.
CR AZUMA M, 1993, NATURE, V366, P76, DOI 10.1038/366076a0
   CHEN CY, 1994, J IMMUNOL, V152, P4929
   FREEMAN GJ, 1993, J EXP MED, V178, P2185, DOI 10.1084/jem.178.6.2185
   GRIBBEN JG, 1995, P NATL ACAD SCI USA, V92, P811, DOI 10.1073/pnas.92.3.811
   Howard CJ, 1996, IMMUNOLOGY, V88, P558, DOI 10.1046/j.1365-2567.1996.d01-680.x
   JUNE CH, 1987, MOL CELL BIOL, V7, P4472, DOI 10.1128/MCB.7.12.4472
   LINSLEY PS, 1990, P NATL ACAD SCI USA, V87, P5031, DOI 10.1073/pnas.87.13.5031
   LINSLEY PS, 1991, J EXP MED, V174, P561, DOI 10.1084/jem.174.3.561
   Parsons KR, 1996, IMMUNOGENETICS, V43, P388, DOI 10.1007/BF02199808
   SCHWARTZ RH, 1990, SCIENCE, V248, P1349, DOI 10.1126/science.2113314
   TIVOL EA, 1995, IMMUNITY, V3, P541, DOI 10.1016/1074-7613(95)90125-6
   VANDERMERWE PA, 1993, EUR J IMMUNOL, V23, P1373, DOI 10.1002/eji.1830230628
NR 12
TC 1
Z9 1
U1 0
U2 1
PU PORTLAND PRESS
PI LONDON
PA 59 PORTLAND PLACE, LONDON, ENGLAND W1N 3AJ
SN 0300-5127
J9 BIOCHEM SOC T
JI Biochem. Soc. Trans.
PD MAY
PY 1997
VL 25
IS 2
BP S203
EP S203
DI 10.1042/bst025203s
PG 1
WC Biochemistry & Molecular Biology
SC Biochemistry & Molecular Biology
GA XB637
UT WOS:A1997XB63700133
PM 9191247
DA 2021-10-28
ER

PT J
AU Lakshmanan, VK
   Jindal, S
   Packirisamy, G
   Ojha, S
   Lian, S
   Kaushik, A
   Alzarooni, AIMA
   Metwally, YAF
   Thyagarajan, SP
   Jung, YD
   Chouaib, S
AF Lakshmanan, Vinoth-Kumar
   Jindal, Shlok
   Packirisamy, Gopinath
   Ojha, Shreesh
   Lian, Sen
   Kaushik, Ajeet
   Alzarooni, Abdulqadir Ismail M. Abdullah
   Metwally, Yasser Abdelraouf Farahat
   Thyagarajan, Sadras Panchatcharam
   Jung, Young Do
   Chouaib, Salem
TI Nanomedicine-based cancer immunotherapy: recent trends and future
   perspectives
SO CANCER GENE THERAPY
LA English
DT Review
AB The combination of cancer immunotherapy with efficient functionalized nanosystems has emerged as a beneficial treatment strategy and its use has increased rapidly. The roles of stimuli-responsive nanosystems and nanomedicine-based cancer immunotherapy, a subsidiary discipline in the field of immunology, are pivotal. The present era is witnessing rapid advancements in the use of nanomedicine as a platform for investigating novel therapeutic applications and modern intelligent healthcare management strategies. The development of cancer nanomedicine has posthaste ratified the outcomes of immunotherapy to the subsequent stage in the current era of medical research. This review focuses on key findings with respect to the effectiveness of nanomedicine-based cancer immunotherapies and their applications, which include i) immune checkpoint inhibitors and nanomedicine, ii) CRISPR-Cas nanoparticles (NPs) in cancer immunotherapy, iii) combination cancer immunotherapy with core-shell nanoparticles, iv) biomimetic NPs for cancer immunotherapy, and v) CAR-T cells and cancer nanoimmunotherapy. By evaluating the state-of-the-art tools and taking the challenges involved into consideration, various aspects of the proposed nano-enabled therapeutic approaches have been discussed in this review.
C1 [Lakshmanan, Vinoth-Kumar; Thyagarajan, Sadras Panchatcharam] Sri Ramachandra Inst Higher Educ & Res, Ctr Preclin & Translat Med Res, Cent Res Facil, Fac Clin Res, Chennai, Tamil Nadu, India.
   [Lakshmanan, Vinoth-Kumar; Chouaib, Salem] Gulf Med Univ, Thumbay Res Inst Precis Med, Ajman, U Arab Emirates.
   [Lakshmanan, Vinoth-Kumar] Gulf Med Univ, Coll Med, Dept Biomed Sci, Ajman, U Arab Emirates.
   [Jindal, Shlok; Packirisamy, Gopinath] Indian Inst Technol, Dept Biotechnol, Roorkee, Uttarakhand, India.
   [Packirisamy, Gopinath] Indian Inst Technol, Ctr Nanotechnol, Roorkee, Uttarakhand, India.
   [Ojha, Shreesh] United Arab Emirates Univ, Coll Med & Hlth Sci, Dept Pharmacol & Therapeut, Abu Dhabi, U Arab Emirates.
   [Lian, Sen] Southern Med Univ, Sch Basic Med Sci, Dept Biochem & Mol Biol, Guangzhou, Guangdong, Peoples R China.
   [Kaushik, Ajeet] Florida Polytech Univ, NanoBio Tech Lab, Hlth Syst Engn, Dept Nat Sci,Div Sci Arts & Math, Lakeland, FL USA.
   [Alzarooni, Abdulqadir Ismail M. Abdullah; Metwally, Yasser Abdelraouf Farahat] HH Sheikh Khalifa Gen Hosp, Dept Urol, Opp Minist Community Dev, Umm Al Quwain, U Arab Emirates.
   [Jung, Young Do] Chonnam Natl Univ, Dept Biochem, Sch Med, Gwangju, South Korea.
   [Chouaib, Salem] Univ Paris Sud, INSERM UMR1186, Integrat Tumor Immunol & Genet Oncol,Fac Med, Gustave Roussy,Equipe Labellisee Ligue Canc,EPHE, Villejuif, France.
RP Lakshmanan, VK (corresponding author), Sri Ramachandra Inst Higher Educ & Res, Ctr Preclin & Translat Med Res, Cent Res Facil, Fac Clin Res, Chennai, Tamil Nadu, India.; Lakshmanan, VK; Chouaib, S (corresponding author), Gulf Med Univ, Thumbay Res Inst Precis Med, Ajman, U Arab Emirates.; Lakshmanan, VK (corresponding author), Gulf Med Univ, Coll Med, Dept Biomed Sci, Ajman, U Arab Emirates.; Packirisamy, G (corresponding author), Indian Inst Technol, Dept Biotechnol, Roorkee, Uttarakhand, India.; Packirisamy, G (corresponding author), Indian Inst Technol, Ctr Nanotechnol, Roorkee, Uttarakhand, India.
EM vinoth.lakshmanan@sriramachandra.edu.in; gopi@bt.iitr.ac.in;
   salem.chouaib@gmu.ac.ae
RI JINDAL, SHLOK/AAF-9617-2021
OI JINDAL, SHLOK/0000-0001-9166-861X; Lakshmanan, Dr.Vinoth
   Kumar/0000-0002-7420-8459
FU Department of Biotechnology, Government of IndiaDepartment of
   Biotechnology (DBT) India [BT/PR 25095/NER/95/1011/2017]; Shastri
   Institutional Collaborative Research Grant (SICRG) 2020-21
FX VKL and SC are thankful to the Thumbay Research Institute for Precision
   Medicine (TRIPM) for providing infrastructural facilities. SJ is
   thankful to the Department of Biotechnology, Government of India, for
   awarding the fellowship. GP acknowledges the Department of
   Biotechnology, Government of India (BT/PR 25095/NER/95/1011/2017) and
   Shastri Institutional Collaborative Research Grant (SICRG) 2020-21.
CR Abdalla AME, 2020, ADV SCI, V7, DOI 10.1002/advs.201903164
   Akita H, 2010, J CONTROL RELEASE, V143, P311, DOI 10.1016/j.jconrel.2010.01.012
   Alshamsan A, 2011, TRANSL ONCOL, V4, P178, DOI 10.1593/tlo.11100
   Bai CJ, 2020, MOL THER-ONCOLYTICS, V17, P9, DOI 10.1016/j.omto.2020.03.002
   Cabrita R, 2020, NATURE, V577, P561, DOI 10.1038/s41586-019-1914-8
   Cheng WJ, 2018, INT J NANOMED, V13, P7079, DOI 10.2147/IJN.S181440
   Cho NH, 2011, NAT NANOTECHNOL, V6, P675, DOI [10.1038/nnano.2011.149, 10.1038/NNANO.2011.149]
   Conde J, 2015, ADV FUNCT MATER, V25, P4183, DOI 10.1002/adfm.201501283
   Cox DBT, 2015, NAT MED, V21, P121, DOI 10.1038/nm.3793
   Dai LL, 2018, ADV FUNCT MATER, V28, DOI 10.1002/adfm.201707249
   Deng H, 2018, J CONTROL RELEASE, V290, P28, DOI 10.1016/j.jconrel.2018.09.026
   Duan XP, 2019, NAT COMMUN, V10, DOI 10.1038/s41467-019-09221-x
   Duan XP, 2016, J AM CHEM SOC, V138, P16686, DOI 10.1021/jacs.6b09538
   Dudek AM, 2013, CYTOKINE GROWTH F R, V24, P319, DOI 10.1016/j.cytogfr.2013.01.005
   Eyquem J, 2017, NATURE, V543, P113, DOI 10.1038/nature21405
   Fan YC, 2017, NANO LETT, V17, P7387, DOI 10.1021/acs.nanolett.7b03218
   Galstyan A, 2019, NAT COMMUN, V10, DOI 10.1038/s41467-019-11719-3
   Goldberg MS, 2019, NAT REV CANCER, V19, P587, DOI 10.1038/s41568-019-0186-9
   Gurbatri CR, 2020, SCI TRANSL MED, V12, DOI 10.1126/scitranslmed.aax0876
   He CB, 2016, NAT COMMUN, V7, DOI 10.1038/ncomms12499
   Heo MB, 2014, ACTA BIOMATER, V10, P2169, DOI 10.1016/j.actbio.2013.12.050
   Heo MB, 2014, BIOMATERIALS, V35, P590, DOI 10.1016/j.biomaterials.2013.10.009
   Hodi FS, 2010, NEW ENGL J MED, V363, P711, DOI 10.1056/NEJMoa1003466
   Huang KW, 2020, SCI ADV, V6, DOI 10.1126/sciadv.aax5032
   Jadidi-Niaragh F, 2017, J CONTROL RELEASE, V246, P46, DOI 10.1016/j.jconrel.2016.12.012
   Jin JF, 2019, ACS APPL MATER INTER, V11, P7850, DOI 10.1021/acsami.8b22309
   Korangath P, 2020, SCI ADV, V6, DOI 10.1126/sciadv.aay1601
   Kuai R, 2018, SCI ADV, V4, DOI 10.1126/sciadv.aao1736
   Lan GX, 2018, J AM CHEM SOC, V140, P5670, DOI 10.1021/jacs.8b01072
   Leonard F, 2020, CANCER IMMUNOL IMMUN, V69, P731, DOI 10.1007/s00262-020-02504-z
   Leuschner F, 2011, NAT BIOTECHNOL, V29, P1005, DOI 10.1038/nbt.1989
   Li SY, 2016, J CONTROL RELEASE, V231, P17, DOI 10.1016/j.jconrel.2016.01.044
   Liu C, 2017, J CONTROL RELEASE, V266, P17, DOI 10.1016/j.jconrel.2017.09.012
   Liu X, 2020, BIOMATERIALS, V230, DOI 10.1016/j.biomaterials.2019.119649
   Liu Y, 2017, SCI REP-UK, V7, DOI 10.1038/srep43886
   Lu JQ, 2017, NAT COMMUN, V8, DOI 10.1038/s41467-017-01651-9
   Lu KD, 2018, NAT BIOMED ENG, V2, P600, DOI 10.1038/s41551-018-0203-4
   Lu Y, 2018, J CLIN ONCOL, V36, DOI 10.1200/JCO.2018.36.15_suppl.3050
   Luo YL, 2018, ACS NANO, V12, P994, DOI 10.1021/acsnano.7b07874
   Manguso RT, 2017, NATURE, V547, P413, DOI 10.1038/nature23270
   Matano M, 2015, NAT MED, V21, P256, DOI 10.1038/nm.3802
   Mi Y, 2019, ADV SCI, V6, DOI 10.1002/advs.201801847
   Mi Y, 2018, ADV MATER, V30, DOI 10.1002/adma.201706098
   Min YZ, 2017, NAT NANOTECHNOL, V12, P877, DOI [10.1038/NNANO.2017.113, 10.1038/nnano.2017.113]
   Mohanty R, 2019, ONCOL REP, V42, P2183, DOI 10.3892/or.2019.7335
   Mout R, 2017, BIOCONJUGATE CHEM, V28, P880, DOI 10.1021/acs.bioconjchem.7b00057
   Nawaz W, 2020, ACTA BIOMATER, V109, P21, DOI 10.1016/j.actbio.2020.04.015
   Ni J, 2020, BIOMED PHARMACOTHER, V126, DOI 10.1016/j.biopha.2020.110046
   O'Donnell JS, 2019, NAT REV CLIN ONCOL, V16, P151, DOI 10.1038/s41571-018-0142-8
   Phuengkham H, 2019, ADV MATER, V31, DOI 10.1002/adma.201903242
   Rafiq S, 2020, NAT REV CLIN ONCOL, V17, P147, DOI 10.1038/s41571-019-0297-y
   Rafiq S, 2018, NAT BIOTECHNOL, V36, P847, DOI 10.1038/nbt.4195
   Ran FA, 2015, NATURE, V520, P186, DOI 10.1038/nature14299
   Ray M, 2018, BIOCONJUGATE CHEM, V29, P445, DOI 10.1021/acs.bioconjchem.7b00768
   Ren JT, 2017, CLIN CANCER RES, V23, P2255, DOI 10.1158/1078-0432.CCR-16-1300
   Riley RS, 2019, NAT REV DRUG DISCOV, V18, P175, DOI 10.1038/s41573-018-0006-z
   Schumacher TN, 2015, SCIENCE, V348, P69, DOI 10.1126/science.aaa4971
   Schumann K, 2015, P NATL ACAD SCI USA, V112, P10437, DOI 10.1073/pnas.1512503112
   Shao FP, 2020, MOL PHARMACEUT, V17, P338, DOI 10.1021/acs.molpharmaceut.9b01113
   Siriwon N, 2018, CANCER IMMUNOL RES, V6, P812, DOI 10.1158/2326-6066.CIR-17-0502
   Su S, 2016, SCI REP-UK, V6, DOI 10.1038/srep20070
   Swiech L, 2015, NAT BIOTECHNOL, V33, P102, DOI 10.1038/nbt.3055
   Tang L, 2018, NAT BIOTECHNOL, V36, P707, DOI 10.1038/nbt.4181
   Tomitaka A, 2019, DRUG DISCOV TODAY, V24, P873, DOI 10.1016/j.drudis.2019.01.006
   Tu K, 2020, ACS APPL MATER INTER, V12, P16018, DOI 10.1021/acsami.9b23084
   Vellampatti S, 2018, ACS APPL MATER INTER, V10, P44290, DOI 10.1021/acsami.8b17013
   Vellampatti S, 2018, SCI REP-UK, V8, DOI 10.1038/s41598-018-33369-z
   Waldman AD, 2020, NAT REV IMMUNOL, V20, P651, DOI 10.1038/s41577-020-0306-5
   Wang C, 2018, SCI TRANSL MED, V10, DOI 10.1126/scitranslmed.aan3682
   Wang DG, 2019, SCI IMMUNOL, V4, DOI 10.1126/sciimmunol.aau6584
   Wang YH, 2013, MOL THER, V21, P1919, DOI 10.1038/mt.2013.135
   Warashina S, 2011, BIOL PHARM BULL, V34, P1348, DOI 10.1248/bpb.34.1348
   Wilson DR, 2018, NANOMED-NANOTECHNOL, V14, P237, DOI 10.1016/j.nano.2017.10.013
   Wu YH, 2019, NANOMATERIALS-BASEL, V9, DOI 10.3390/nano9020159
   Yan SQ, 2019, ADV MATER, V31, DOI 10.1002/adma.201905825
   Yin H, 2017, NAT REV DRUG DISCOV, V16, P387, DOI 10.1038/nrd.2016.280
   Yu QR, 2020, INT J NANOMED, V15, P483, DOI 10.2147/IJN.S229858
   Yu WQ, 2019, BIOMATERIALS, V217, DOI 10.1016/j.biomaterials.2019.119309
   Zhang F, 2018, CANCER RES, V78, P3718, DOI 10.1158/0008-5472.CAN-18-0306
   Zhang YX, 2019, NANO LETT, V19, P2774, DOI 10.1021/acs.nanolett.8b04296
   Zhao PF, 2020, BIOMATERIALS, V254, DOI 10.1016/j.biomaterials.2020.120142
NR 81
TC 4
Z9 4
U1 9
U2 21
PU SPRINGERNATURE
PI LONDON
PA CAMPUS, 4 CRINAN ST, LONDON, N1 9XW, ENGLAND
SN 0929-1903
EI 1476-5500
J9 CANCER GENE THER
JI Cancer Gene Ther.
PD SEP
PY 2021
VL 28
IS 9
BP 911
EP 923
DI 10.1038/s41417-021-00299-4
EA FEB 2021
PG 13
WC Biotechnology & Applied Microbiology; Oncology; Genetics & Heredity;
   Medicine, Research & Experimental
SC Biotechnology & Applied Microbiology; Oncology; Genetics & Heredity;
   Research & Experimental Medicine
GA UN8IV
UT WOS:000616070500004
PM 33558704
DA 2021-10-28
ER

PT J
AU Salvati, L
   Occhipinti, M
   Gori, L
   Ciani, L
   Mazzoni, A
   Maggi, L
   Capone, M
   Parronchi, P
   Liotta, F
   Miele, V
   Annunziato, F
   Lavorini, F
   Cosmi, L
AF Salvati, Lorenzo
   Occhipinti, Mariaelena
   Gori, Leonardo
   Ciani, Luca
   Mazzoni, Alessio
   Maggi, Laura
   Capone, Manuela
   Parronchi, Paola
   Liotta, Francesco
   Miele, Vittorio
   Annunziato, Francesco
   Lavorini, Federico
   Cosmi, Lorenzo
TI Pulmonary vascular improvement in severe COVID-19 patients treated with
   tocilizumab
SO IMMUNOLOGY LETTERS
LA English
DT Article
DE Severe COVID-19; Tocilizumab; Alveolar-arterial oxygen gradient; Chest-X
   ray; Vascular score; IL-6
ID INTERLEUKIN-6; IL-6
AB As of October 2020 management of Coronavirus disease 2019 (COVID-19) is based on supportive care and offlabel or compassionate-use therapies. On March 2020 tocilizumab - an anti-IL-6 receptor monoclonal antibody - was suggested as immunomodulatory treatment in severe COVID-19 because hyperinflammatory syndrome occurs in many patients similarly to the cytokine release syndrome that develops after CAR-T cell therapy. In our retrospective observational study, 20 severe COVID-19 patients requiring intensive care were treated with tocilizumab in addition to standard-of-care therapy (SOC) and compared with 13 COVID-19 patients receiving only SOC. Clinical respiratory status, inflammatory markers and vascular radiologic score improved after one week from tocilizumab administration. On the contrary, these parameters were stable or worsened in patients receiving only SOC. Despite major study limitations, improvement of alveolar-arterial oxygen gradient as well as vascular radiologic score after one week may account for improved pulmonary vascular perfusion and could explain the more rapid recovery of COVID-19 patients receiving tocilizumab compared to controls.
C1 [Salvati, Lorenzo; Occhipinti, Mariaelena; Gori, Leonardo; Ciani, Luca; Mazzoni, Alessio; Maggi, Laura; Capone, Manuela; Parronchi, Paola; Liotta, Francesco; Annunziato, Francesco; Lavorini, Federico; Cosmi, Lorenzo] Univ Florence, Dept Expt & Clin Med, Florence, Italy.
   [Parronchi, Paola; Liotta, Francesco; Cosmi, Lorenzo] Careggi Univ Hosp, Immunol & Cell Therapy Unit, Florence, Italy.
   [Miele, Vittorio] Careggi Univ Hosp, Dept Emergency Radiol, Florence, Italy.
   [Annunziato, Francesco] Careggi Univ Hosp, Flow Cytometry Diagnost Ctr & Immunotherapy CDCI, Florence, Italy.
   [Lavorini, Federico] Careggi Univ Hosp, Pneumol & Intens Care Unit, Florence, Italy.
RP Cosmi, L (corresponding author), Viale Pieraccini 6, I-50139 Florence, Italy.
EM lorenzo.cosmi@unifi.it
RI Mazzoni, Alessio/AAB-4311-2019
OI Mazzoni, Alessio/0000-0001-7768-3805; CAPONE,
   MANUELA/0000-0002-4690-9960; Salvati, Lorenzo/0000-0001-5831-0392;
   Miele, Vittorio/0000-0002-7848-1567
CR Ackermann M, 2020, NEW ENGL J MED, V383, P120, DOI 10.1056/NEJMoa2015432
   Archer SL, 2020, CIRCULATION, V142, P101, DOI 10.1161/CIRCULATIONAHA.120.047915
   Beigel JH, 2020, NEW ENGL J MED, V383, P1813, DOI 10.1056/NEJMoa2007764
   Berlin DA, 2020, NEW ENGL J MED, V383, P2451, DOI 10.1056/NEJMcp2009575
   BOMBINO M, 1991, CHEST, V100, P762, DOI 10.1378/chest.100.3.762
   Carsana L, 2020, LANCET INFECT DIS, V20, P1135, DOI 10.1016/S1473-3099(20)30434-5
   Castelli V, 2020, FRONT IMMUNOL, V11, DOI 10.3389/fimmu.2020.02132
   Gandhi RT, 2020, NEW ENGL J MED, V383, P1757, DOI 10.1056/NEJMcp2009249
   Grein J, 2020, NEW ENGL J MED, V382, P2327, DOI 10.1056/NEJMoa2007016
   HELMHOLZ HF, 1979, CHEST, V75, P748, DOI 10.1378/chest.75.6.748
   Hirano T, 2020, IMMUNITY, V52, P731, DOI 10.1016/j.immuni.2020.04.003
   Horby P, 2021, NEW ENGL J MED, V384, P693, DOI 10.1056/NEJMoa2021436
   Hou TY, 2008, CURR CARDIOL REV, V4, P179, DOI 10.2174/157340308785160570
   Infectious Diseases Society of America (IDSA), 2020, IDSA GUID TREATM MAN
   Kerr R, 2001, BRIT J HAEMATOL, V115, P3, DOI 10.1046/j.1365-2141.2001.03061.x
   Kishimoto T, 2010, INT IMMUNOL, V22, P347, DOI 10.1093/intimm/dxq030
   Kotch C, 2019, EXPERT REV CLIN IMMU, V15, P813, DOI 10.1080/1744666X.2019.1629904
   Lang M, 2020, LANCET INFECT DIS, V20, P1365, DOI 10.1016/S1473-3099(20)30367-4
   Galvan-Roman JM, 2021, J ALLERGY CLIN IMMUN, V147, P72, DOI 10.1016/j.jaci.2020.09.018
   Mazzoni A, 2020, J CLIN INVEST, V130, P4694, DOI [10.1172/JCI138554, 10.1172/JCI138554.]
   MCFARLANE MJ, 1994, AM J MED, V96, P57, DOI 10.1016/0002-9343(94)90116-3
   Middleton K, 2014, CRIT REV ONCOL HEMAT, V89, P129, DOI 10.1016/j.critrevonc.2013.08.004
   National Institutes of Health (NIH), 2020, NIH COR DIS 2019 COV
   Nicolai L, 2020, CIRCULATION, V142, P1176, DOI 10.1161/CIRCULATIONAHA.120.048488
   Pan F, 2020, RADIOLOGY, V295, P715, DOI 10.1148/radiol.2020200370
   PISTOLESI M, 1985, CLIN CHEST MED, V6, P315
   Reichert M, 2020, J CLIN MED, V9, DOI 10.3390/jcm9061896
   Rosas I., 2020, 20183442 MEDRXIV
   Sanders JM, 2020, JAMA-J AM MED ASSOC, V323, P1824, DOI 10.1001/jama.2020.6019
   Shimabukuro-Vornhagen A, 2018, J IMMUNOTHER CANCER, V6, DOI 10.1186/s40425-018-0343-9
   Stone JH, 2020, NEW ENGL J MED, V383, P2333, DOI 10.1056/NEJMoa2028836
   Tay MZ, 2020, NAT REV IMMUNOL, V20, P363, DOI 10.1038/s41577-020-0311-8
   Tleyjeh IM, 2021, CLIN MICROBIOL INFEC, V27, P215, DOI 10.1016/j.cmi.2020.10.036
   Tobin MJ, 2020, AM J RESP CRIT CARE, V201, P1319, DOI 10.1164/rccm.202004-1076ED
   Vultaggio A, 2020, J ALLER CL IMM-PRACT, V8, P2575, DOI 10.1016/j.jaip.2020.06.013
   Wang WJ, 2020, J INFECT DIS, V222, P1444, DOI 10.1093/infdis/jiaa387
   Wilson JG, 2020, JCI INSIGHT, V5, DOI 10.1172/jci.insight.140289
   Wong HYF, 2020, RADIOLOGY, V296, pE72, DOI 10.1148/radiol.2020201160
   World Health Organization, 2020, LAB TEST COR DIS COV
   Xu XL, 2020, P NATL ACAD SCI USA, V117, P10970, DOI 10.1073/pnas.2005615117
NR 40
TC 4
Z9 4
U1 1
U2 3
PU ELSEVIER
PI AMSTERDAM
PA RADARWEG 29, 1043 NX AMSTERDAM, NETHERLANDS
SN 0165-2478
EI 1879-0542
J9 IMMUNOL LETT
JI Immunol. Lett.
PD DEC
PY 2020
VL 228
BP 122
EP 128
DI 10.1016/j.imlet.2020.10.009
PG 7
WC Immunology
SC Immunology
GA OV9QO
UT WOS:000592535400016
PM 33161002
OA Green Published
DA 2021-10-28
ER

PT J
AU Su, YC
   Walker, JR
   Park, Y
   Smith, TP
   Liu, LX
   Hall, MP
   Labanieh, L
   Hurst, R
   Wang, DC
   Encell, LP
   Kim, N
   Zhang, FJ
   Kay, MA
   Casey, KM
   Majzner, RG
   Cochran, JR
   Mackall, CL
   Kirkland, TA
   Lin, MZ
AF Su, Yichi
   Walker, Joel R.
   Park, Yunhee
   Smith, Thomas P.
   Liu, Lan Xiang
   Hall, Mary P.
   Labanieh, Louai
   Hurst, Robin
   Wang, David C.
   Encell, Lance P.
   Kim, Namdoo
   Zhang, Feijie
   Kay, Mark A.
   Casey, Kerriann M.
   Majzner, Robbie G.
   Cochran, Jennifer R.
   Mackall, Crystal L.
   Kirkland, Thomas A.
   Lin, Michael Z.
TI Novel NanoLuc substrates enable bright two-population bioluminescence
   imaging in animals
SO NATURE METHODS
LA English
DT Article
ID IN-VIVO; COELENTERAZINE; LUCIFERASE; REPORTER; PROTEIN; TISSUE
AB Sensitive detection of two biological events in vivo has long been a goal in bioluminescence imaging. Antares, a fusion of the luciferase NanoLuc to the orange fluorescent protein CyOFP, has emerged as a bright bioluminescent reporter with orthogonal substrate specificity to firefly luciferase (FLuc) and its derivatives such as AkaLuc. However, the brightness of Antares in mice is limited by the poor solubility and bioavailability of the NanoLuc substrate furimazine. Here, we report a new substrate, hydrofurimazine, whose enhanced aqueous solubility allows delivery of higher doses to mice. In the liver, Antares with hydrofurimazine exhibited similar brightness to AkaLuc with its substrate AkaLumine. Further chemical exploration generated a second substrate, fluorofurimazine, with even higher brightness in vivo. We used Antares with fluorofurimazine to track tumor size and AkaLuc with AkaLumine to visualize CAR-T cells within the same mice, demonstrating the ability to perform two-population imaging with these two luciferase systems.
   NanoLuc substrates with improved solubility and bioavailability, hydrofurimazine and fluorofurimazine, strongly enhance bioluminescence signals in vivo and enable bright dual-color bioluminescent imaging with AkaLuc and AkaLumine.
C1 [Su, Yichi; Park, Yunhee; Liu, Lan Xiang; Wang, David C.; Kim, Namdoo; Lin, Michael Z.] Stanford Univ, Dept Neurobiol, Stanford, CA 94305 USA.
   [Su, Yichi; Park, Yunhee; Liu, Lan Xiang; Labanieh, Louai; Kim, Namdoo; Cochran, Jennifer R.; Lin, Michael Z.] Stanford Univ, Dept Bioengn, Stanford, CA 94305 USA.
   [Walker, Joel R.; Smith, Thomas P.; Kirkland, Thomas A.] Promega Biosci LLC, San Luis Obispo, CA 93401 USA.
   [Hall, Mary P.; Hurst, Robin; Encell, Lance P.] Promega Corp, Madison, WI USA.
   [Wang, David C.] Stanford Univ, Dept Biol, Stanford, CA 94305 USA.
   [Kim, Namdoo] Kongju Natl Univ, Dept Chem, Gongju, South Korea.
   [Zhang, Feijie; Kay, Mark A.; Majzner, Robbie G.; Mackall, Crystal L.; Lin, Michael Z.] Stanford Univ, Dept Pediat, Stanford, CA 94305 USA.
   [Zhang, Feijie; Kay, Mark A.] Stanford Univ, Dept Genet, Stanford, CA 94305 USA.
   [Casey, Kerriann M.] Stanford Univ, Dept Comparat Med, Stanford, CA 94305 USA.
   [Majzner, Robbie G.] Stanford Univ, Stanford Canc Inst, Stanford, CA 94305 USA.
   [Mackall, Crystal L.] Stanford Univ, Dept Med, Stanford, CA 94305 USA.
RP Lin, MZ (corresponding author), Stanford Univ, Dept Neurobiol, Stanford, CA 94305 USA.; Lin, MZ (corresponding author), Stanford Univ, Dept Bioengn, Stanford, CA 94305 USA.; Kirkland, TA (corresponding author), Promega Biosci LLC, San Luis Obispo, CA 93401 USA.; Lin, MZ (corresponding author), Stanford Univ, Dept Pediat, Stanford, CA 94305 USA.
EM thomas.kirkland@promega.com; mzlin@stanford.edu
RI Su, Yichi/AAF-3915-2019
OI Su, Yichi/0000-0001-5715-835X; Casey, Kerriann/0000-0003-4228-928X; Lin,
   Michael/0000-0002-0492-1961; Kay, Mark/0000-0002-2799-2615
FU American Heart Association Innovative ResearchAmerican Heart Association
   [15IRG23290018]; NIHUnited States Department of Health & Human
   ServicesNational Institutes of Health (NIH) - USA [1R21DA048252];
   American Heart Association Postdoctoral FellowshipAmerican Heart
   Association; NCIUnited States Department of Health & Human
   ServicesNational Institutes of Health (NIH) - USANIH National Cancer
   Institute (NCI) [P5P30CA124435]; St Baldrick's/Stand Up 2 Cancer
   Pediatric Dream Team Translational Cancer Research Grant; Virginia and
   D.K. Ludwig Fund for Cancer Research; Stanford University School of
   Medicine Discovery Innovation Awards; Parker Institute for Cancer
   Immunotherapy; National Science Foundation Graduate Research
   FellowshipNational Science Foundation (NSF); Stanford EDGE Fellowship;
   Stanford Graduate FellowshipStanford University
FX We thank H. Zeng and the Stanford Transgenic, Knockout, and Tumor Model
   Center for generating H11P-CAG-LSL-Antares and -FLuc transgenic mice, C.
   Manalac and L. Luo (Stanford University) for nestin-Cre transgenic mice,
   and G. Tao and K. Sylvester (Stanford University) for albumin-Cre
   transgenic mice. We thank J. Osterman and H. Lazaro in the analytical
   department at Promega Biosciences for their support in compound
   characterization. Cell sorting/flow cytometry analysis for this project
   was done on instruments in the Stanford Shared FACS Facility. We thank
   the Stanford Animal Histology Services for help with preparation of
   histologic specimens. This work was supported by American Heart
   Association Innovative Research grant no. 15IRG23290018 (M.Z.L.), NIH
   grant no. 1R21DA048252 (M.Z.L.), an American Heart Association
   Postdoctoral Fellowship (N.K.), NCI grant no. P5P30CA124435 (C.L.M.), a
   St Baldrick's/Stand Up 2 Cancer Pediatric Dream Team Translational
   Cancer Research Grant (C.L.M.), Virginia and D.K. Ludwig Fund for Cancer
   Research (C.L.M.) and Stanford University School of Medicine Discovery
   Innovation Awards (J.R.C. and M.Z.L.). Stand Up 2 Cancer is a program of
   the Entertainment Industry Foundation administered by the American
   Association for Cancer Research. C.L.M is a member of the Parker
   Institute for Cancer Immunotherapy, which supports the Stanford
   University Cancer Immunotherapy Program. L.L. received support from the
   National Science Foundation Graduate Research Fellowship, Stanford
   Graduate Fellowship and Stanford EDGE Fellowship. R.G.M. is the Taube
   Distinguished Scholar for Pediatric Immunotherapy at Stanford University
   School of Medicine.
CR Bodratti AM, 2018, J FUNCT BIOMATER, V9, DOI 10.3390/jfb9010011
   Chu J, 2016, NAT BIOTECHNOL, V34, P760, DOI 10.1038/nbt.3550
   Contag CH, 1997, PHOTOCHEM PHOTOBIOL, V66, P523, DOI 10.1111/j.1751-1097.1997.tb03184.x
   Edinger Matthias, 1999, Neoplasia (New York), V1, P303, DOI 10.1038/sj.neo.7900048
   England CG, 2016, BIOCONJUGATE CHEM, V27, P1175, DOI 10.1021/acs.bioconjchem.6b00112
   Genevois C, 2016, INT J MOL SCI, V17, DOI 10.3390/ijms17111815
   Germain-Genevois C, 2016, MOL IMAGING BIOL, V18, P62, DOI 10.1007/s11307-015-0864-2
   Gillis EP, 2015, J MED CHEM, V58, P8315, DOI 10.1021/acs.jmedchem.5b00258
   Gopalakrishnan R, 2019, SCI REP-UK, V9, DOI 10.1038/s41598-018-38258-z
   Hall MP, 2012, ACS CHEM BIOL, V7, P1848, DOI 10.1021/cb3002478
   Inouye S, 1997, BIOCHEM BIOPH RES CO, V233, P349, DOI 10.1006/bbrc.1997.6452
   Iwano S, 2018, SCIENCE, V359, P935, DOI 10.1126/science.aaq1067
   Johnston TP, 1999, J CARDIOVASC PHARM, V34, P831, DOI 10.1097/00005344-199912000-00010
   Levin RA, 2014, PLOS ONE, V9, DOI 10.1371/journal.pone.0097415
   Masek T, 2013, CENT EUR J BIOL, V8, P423, DOI 10.2478/s11535-013-0151-z
   Mezzanotte L, 2017, TRENDS BIOTECHNOL, V35, P640, DOI 10.1016/j.tibtech.2017.03.012
   Nath N, 2017, J IMMUNOL METHODS, V450, P17, DOI 10.1016/j.jim.2017.07.006
   Oh Y, 2019, NAT CHEM BIOL, V15, P433, DOI 10.1038/s41589-019-0256-z
   Prescher JA, 2010, CURR OPIN CHEM BIOL, V14, P80, DOI 10.1016/j.cbpa.2009.11.001
   Schindelin J, 2012, NAT METHODS, V9, P676, DOI [10.1038/nmeth.2019, 10.1038/NMETH.2019]
   Shakhmin A, 2016, CHEM-EUR J, V22, P10369, DOI 10.1002/chem.201601111
   Shrestha TB, 2014, SYNTHESIS-STUTTGART, V46, P646, DOI 10.1055/s-0033-1340556
   Stacer AC, 2013, MOL IMAGING, V12, DOI 10.2310/7290.2013.00062
   Suda T, 2007, MOL THER, V15, P2063, DOI 10.1038/sj.mt.6300314
   Suzuki K, 2016, NAT COMMUN, V7, DOI 10.1038/ncomms13718
   Tasic B, 2011, P NATL ACAD SCI USA, V108, P7902, DOI 10.1073/pnas.1019507108
   Taylor A, 2018, CONTRAST MEDIA MOL I, DOI 10.1155/2018/2514796
   Walker AJ, 2017, MOL THER, V25, P2189, DOI 10.1016/j.ymthe.2017.06.008
   Yeh HW, 2019, ACS CHEM BIOL, V14, P959, DOI 10.1021/acschembio.9b00150
   Yeh HW, 2019, BIOCHEMISTRY-US, V58, P1689, DOI 10.1021/acs.biochem.8b01303
   Yeh HW, 2017, NAT METHODS, V14, P971, DOI [10.1038/NMETH.4400, 10.1038/nmeth.4400]
   Zhao H, 2005, J BIOMED OPT, V10, DOI 10.1117/1.2032388
NR 32
TC 24
Z9 24
U1 14
U2 42
PU NATURE PUBLISHING GROUP
PI LONDON
PA MACMILLAN BUILDING, 4 CRINAN ST, LONDON N1 9XW, ENGLAND
SN 1548-7091
EI 1548-7105
J9 NAT METHODS
JI Nat. Methods
PD AUG
PY 2020
VL 17
IS 8
BP 852
EP +
DI 10.1038/s41592-020-0889-6
EA JUL 2020
PG 29
WC Biochemical Research Methods
SC Biochemistry & Molecular Biology
GA MU4TH
UT WOS:000548248600003
PM 32661427
DA 2021-10-28
ER

PT J
AU Finch, EA
   Duke, E
   Hwang, EI
   Packer, RJ
AF Finch, Elizabeth A.
   Duke, Elizabeth
   Hwang, Eugene, I
   Packer, Roger J.
TI Immunotherapy Approaches for Pediatric CNS Tumors and Associated
   Neurotoxicity
SO PEDIATRIC NEUROLOGY
LA English
DT Review
DE Immunotherapy; Neurotoxicity; Pediatric; Brain; Checkpoint;
   Pseudoprogression
ID CYTOKINE RELEASE SYNDROME; ACTIVATED KILLER-CELLS; T-CELLS; RECOMBINANT
   INTERLEUKIN-2; ADOPTIVE IMMUNOTHERAPY; ANTIGEN PEPTIDES;
   IMMUNE-RESPONSES; GLIOBLASTOMA; BRAIN; VACCINATION
AB Treatment for brain tumors has recently shifted to using the power of the immune system to destroy cancer cells with promising results. Many immunotherapeutic approaches that have been used in adults, including checkpoint inhibitors, vaccine therapy, adoptive immunotherapy, such as chimeric antigen receptor T cell therapy, and viral therapy, are now being evaluated in children. Although these treatments work through different mechanisms, they all activate the immune system and can result in inflammation at the site of disease. This can be especially problematic in the confined area of the brain causing potentially severe neurological side effects, which are of special concern in children with central nervous system malignancies. Steroids can be helpful in the management of neurological complications but carry the risk of making immunotherapeutic approaches less effective. Alternative therapeutic interventions to mitigate side effects are being evaluated. This review describes the most common immunotherapeutic modalities that are now under study for the treatment of pediatric brain tumors, their rationale, associated neurotoxicities, and current management. (C) 2020 Elsevier Inc. All rights reserved.
C1 [Finch, Elizabeth A.; Duke, Elizabeth; Hwang, Eugene, I] Childrens Natl Hlth Syst, Ctr Canc & Blood Disorders, Dept Pediat, Div Hematol Oncol, Washington, DC USA.
   [Finch, Elizabeth A.; Duke, Elizabeth; Hwang, Eugene, I; Packer, Roger J.] Brain Tumor Inst, Childrens Natl Med Ctr, Washington, DC USA.
   [Packer, Roger J.] Childrens Natl Med Ctr, Ctr Neurosci & Behav Med, Washington, DC USA.
   [Finch, Elizabeth A.] 500 Univ Dr,POB 850, Hershey, PA 17033 USA.
RP Finch, EA (corresponding author), 500 Univ Dr,POB 850, Hershey, PA 17033 USA.
EM efinch1@pennstatehealth.psu.edu
OI Finchea, Elizabeth/0000-0003-1582-8460
CR Abedalthagafi Malak, 2018, Oncotarget, V9, P35458, DOI 10.18632/oncotarget.26249
   Ahmed N, 2017, JAMA ONCOL, V3, P1094, DOI 10.1001/jamaoncol.2017.0184
   Anguille S, 2014, LANCET ONCOL, V15, pE257, DOI 10.1016/S1470-2045(13)70585-0
   Beer L, 2018, MEMO-MAG EUR MED ONC, V11, P138, DOI 10.1007/s12254-018-0389-x
   Bonifant CL, 2016, MOL THER-ONCOLYTICS, V3, DOI 10.1038/mto.2016.11
   Bouffet E, 2016, J CLIN ONCOL, V34, P2206, DOI 10.1200/JCO.2016.66.6552
   Brown CE, 2016, NEW ENGL J MED, V375, P2561, DOI 10.1056/NEJMoa1610497
   Brudno JN, 2016, BLOOD, V127, P3321, DOI 10.1182/blood-2016-04-703751
   Chodon T, 2015, IMMUNOL INVEST, V44, P817, DOI 10.3109/08820139.2015.1096684
   Chou CK, 2019, BONE MARROW TRANSPL, V54, P780, DOI 10.1038/s41409-019-0602-5
   Chung DS, 2014, J IMMUNOL RES, V2014, DOI 10.1155/2014/326545
   Cloughesy TF, 2019, NAT MED, V25, P477, DOI 10.1038/s41591-018-0337-7
   Cuzzubbo S, 2017, EUR J CANCER, V73, P1, DOI [10.1016/j.ejca.2016.12.001, 10.1016/j.ejca.2016.12:001]
   D'Alessio A, 2019, CANCERS, V11, DOI 10.3390/cancers11040469
   D'Errico G, 2017, CLIN TRANSL MED, V6, DOI 10.1186/s40169-016-0130-5
   Dalakas MC, 2018, THER ADV NEUROL DISO, V11, DOI 10.1177/1756286418799864
   De Vleeschouwer S, 2008, CLIN CANCER RES, V14, P3098, DOI 10.1158/1078-0432.CCR-07-4875
   Desjardins A, 2018, NEW ENGL J MED, V379, P150, DOI 10.1056/NEJMoa1716435
   Draube A, 2011, PLOS ONE, V6, DOI 10.1371/journal.pone.0018801
   Dunn-Pirio AM, 2017, CANCER-AM CANCER SOC, V123, P734, DOI 10.1002/cncr.30371
   Emens LA, 2017, EUR J CANCER, V81, P116, DOI 10.1016/j.ejca.2017.01.035
   Esparza R, 2015, J NEURO-ONCOL, V123, P449, DOI 10.1007/s11060-015-1729-x
   Fitzgerald JC, 2017, CRIT CARE MED, V45, pE124, DOI 10.1097/CCM.0000000000002053
   Fox E, 2018, FRONT ONCOL, V8, DOI 10.3389/fonc.2018.00370
   Geletneky K, 2017, MOL THER, V25, P2620, DOI 10.1016/j.ymthe.2017.08.016
   Gust J, 2019, ANN NEUROL, V86, P42, DOI 10.1002/ana.25502
   Gust J, 2017, CANCER DISCOV, V7, P1404, DOI 10.1158/2159-8290.CD-17-0698
   Hardcastle J, 2017, NEURO-ONCOLOGY, V19, P493, DOI 10.1093/neuonc/now179
   da Cruz LCH, 2011, AM J NEURORADIOL, V32, P1978, DOI 10.3174/ajnr.A2397
   Ishikawa E, 2012, ADV EXP MED BIOL, V746, P109, DOI 10.1007/978-1-4614-3146-6_9
   Jackson CM, 2014, CLIN CANCER RES, V20, P3651, DOI 10.1158/1078-0432.CCR-13-2057
   Jan CI, 2018, FRONT IMMUNOL, V9, DOI 10.3389/fimmu.2018.00727
   Kamath SD, 2018, FRONT ONCOL, V8, DOI 10.3389/fonc.2018.00414
   Kim W, 2010, NEUROSURG CLIN N AM, V21, P139, DOI 10.1016/j.nec.2009.09.005
   Lang FF, 2018, J CLIN ONCOL, V36, P1419, DOI 10.1200/JCO.2017.75.8219
   Lee DW, 2015, LANCET, V385, P517, DOI 10.1016/S0140-6736(14)61403-3
   Lee DW, 2014, BLOOD, V124, P188, DOI 10.1182/blood-2014-05-552729
   Lee DA, 2019, IMMUNOL REV, V290, P85, DOI 10.1111/imr.12793
   Liau LM, 2018, J TRANSL MED, V16, DOI 10.1186/s12967-018-1507-6
   Liau LM, 2005, CLIN CANCER RES, V11, P5515, DOI 10.1158/1078-0432.CCR-05-0464
   Lohmueller J, 2017, PHARMACOL THERAPEUT, V178, P31, DOI 10.1016/j.pharmthera.2017.03.008
   Luksik AS, 2017, NEUROTHERAPEUTICS, V14, P1049, DOI 10.1007/s13311-017-0513-3
   Marelli G, 2018, FRONT IMMUNOL, V9, DOI 10.3389/fimmu.2018.00866
   Martikainen M, 2019, CANCERS, V11, DOI 10.3390/cancers11020186
   Martins F, 2019, LANCET ONCOL, V20, pE54, DOI 10.1016/S1470-2045(18)30828-3
   Maude SL, 2018, NEW ENGL J MED, V378, P439, DOI 10.1056/NEJMoa1709866
   Maude SL, 2014, CANCER J, V20, P119, DOI 10.1097/PPO.0000000000000035
   McGranahan T, 2017, THER ADV MED ONCOL, V9, P347, DOI 10.1177/1758834017693750
   Migliorini D, 2018, CLIN CANCER RES, V24, P535, DOI 10.1158/1078-0432.CCR-17-2871
   MULE JJ, 1986, J IMMUNOL, V136, P3899
   Neagu MR, 2015, CURR TREAT OPTION ON, V16, DOI 10.1007/s11864-015-0371-3
   Norelli M, 2018, NAT MED, V24, P739, DOI 10.1038/s41591-018-0036-4
   Ochs K, 2017, ONCOIMMUNOLOGY, V6, DOI 10.1080/2162402X.2017.1328340
   Okada Hideho, 2015, Lancet Oncol, V16, pe534, DOI 10.1016/S1470-2045(15)00088-1
   Olin MR, 2014, J IMMUNOTHER CANCER, V2, DOI 10.1186/2051-1426-2-4
   Pan RY, 2018, J IMMUNOL RES, V2018, DOI 10.1155/2018/4325874
   Paolillo M, 2018, BRAIN SCI, V8, DOI 10.3390/brainsci8010015
   Park JH, 2018, NEW ENGL J MED, V378, P449, DOI 10.1056/NEJMoa1709919
   Peak Scott J, 2010, Cancer Manag Res, V2, P97
   Platten M, 2016, CANCER IMMUNOL IMMUN, V65, P1269, DOI 10.1007/s00262-016-1874-x
   Pollack IF, 2016, NEURO-ONCOLOGY, V18, P1157, DOI 10.1093/neuonc/now026
   Pollack IF, 2014, J CLIN ONCOL, V32, P2050, DOI 10.1200/JCO.2013.54.0526
   Puzanov I, 2017, J IMMUNOTHER CANCER, V5, DOI 10.1186/s40425-017-0300-z
   Rajaraman S, 2019, MOL THER-ONCOLYTICS, V12, P147, DOI 10.1016/j.omto.2018.12.010
   Ranjan S, 2018, BMC CANCER, V18, DOI 10.1186/s12885-018-4131-1
   Ring EK, 2017, CLIN CANCER RES, V23, P342, DOI 10.1158/1078-0432.CCR-16-1829
   ROSENBERG SA, 1988, IMMUNOL TODAY, V9, P58, DOI 10.1016/0167-5699(88)91261-3
   ROSENBERG SA, 1985, NEW ENGL J MED, V313, P1485, DOI 10.1056/NEJM198512053132327
   Sayour EJ, 2017, BRAIN SCI, V7, DOI 10.3390/brainsci7100137
   Shishido T, 2019, BIOCHEM BIOPH RES CO, V509, P216, DOI 10.1016/j.bbrc.2018.12.106
   Souweidane MM, 2018, LANCET ONCOL, V19, P1040, DOI 10.1016/S1470-2045(18)30322-X
   Stepanenko AA, 2018, CANCERS, V10, DOI 10.3390/cancers10120492
   Takedatsu H, 2004, CLIN CANCER RES, V10, P1112, DOI 10.1158/1078-0432.CCR-0797-3
   Turtle CJ, 2017, J CLIN ONCOL, V35, P3010, DOI 10.1200/JCO.2017.72.8519
   Weber JS, 2015, J CLIN ONCOL, V33, P2092, DOI 10.1200/JCO.2014.60.0379
   Westdorp H, 2017, CANCER LETT, V403, P159, DOI 10.1016/j.canlet.2017.06.018
   Yu JS, 2004, CANCER RES, V64, P4973, DOI 10.1158/0008-5472.CAN-03-3505
NR 77
TC 0
Z9 0
U1 2
U2 4
PU ELSEVIER SCIENCE INC
PI NEW YORK
PA STE 800, 230 PARK AVE, NEW YORK, NY 10169 USA
SN 0887-8994
EI 1873-5150
J9 PEDIATR NEUROL
JI Pediatr. Neurol.
PD JUN
PY 2020
VL 107
BP 7
EP 15
DI 10.1016/j.pediatrneurol.2020.01.004
PG 9
WC Clinical Neurology; Pediatrics
SC Neurosciences & Neurology; Pediatrics
GA LP8NX
UT WOS:000534575400002
PM 32113728
DA 2021-10-28
ER

PT S
AU Irving, BA
   Weiss, A
AF Irving, BA
   Weiss, A
BE Thorner, J
   Emr, SD
   Abelson, JN
TI Surface chimeric receptors as tools in study of lymphocyte activation
SO APPLICATIONS OF CHIMERIC GENES AND HYBRID PROTEINS PT B: CELL BIOLOGY
   AND PHYSIOLOGY
SE Methods in Enzymology
LA English
DT Review
ID CELL ANTIGEN RECEPTOR; SARCOMA-ASSOCIATED HERPESVIRUS; IMMUNOGLOBULIN-E
   RECEPTOR; PROTEIN-TYROSINE KINASE; T-CELL; SIGNAL-TRANSDUCTION;
   ZETA-CHAIN; CYTOPLASMIC DOMAIN; MEMBRANE DOMAINS; COMPLEX
C1 Univ Calif San Francisco, Dept Microbiol & Immunol, San Francisco, CA 94143 USA.
   Univ Calif San Francisco, Howard Hughes Med Inst, San Francisco, CA 94143 USA.
   Univ Calif San Francisco, Dept Med, San Francisco, CA 94143 USA.
RP Irving, BA (corresponding author), Univ Calif San Francisco, Dept Microbiol & Immunol, San Francisco, CA 94143 USA.
CR ASHWELL JD, 1990, ANNU REV IMMUNOL, V8, P139, DOI 10.1146/annurev.iy.08.040190.001035
   BEAUFILS P, 1993, EMBO J, V12, P5105, DOI 10.1002/j.1460-2075.1993.tb06205.x
   Canfield VA, 1996, BIOCHEMISTRY-US, V35, P14165, DOI 10.1021/bi961851f
   CHAN AC, 1992, CELL, V71, P649, DOI 10.1016/0092-8674(92)90598-7
   CHAN AC, 1994, J IMMUNOL, V152, P4758
   CLEVERS H, 1988, ANNU REV IMMUNOL, V6, P629, DOI 10.1146/annurev.iy.06.040188.003213
   CRABTREE GR, 1989, SCIENCE, V243, P355, DOI 10.1126/science.2783497
   DEMBIC Z, 1986, NATURE, V320, P232, DOI 10.1038/320232a0
   DESAI DM, 1993, CELL, V73, P541, DOI 10.1016/0092-8674(93)90141-C
   EVAN GI, 1985, MOL CELL BIOL, V5, P3610, DOI 10.1128/MCB.5.12.3610
   Field KA, 1997, J BIOL CHEM, V272, P4276, DOI 10.1074/jbc.272.7.4276
   GAUEN LKT, 1992, MOL CELL BIOL, V12, P5438, DOI 10.1128/MCB.12.12.5438
   GILLIS S, 1978, J IMMUNOL, V120, P2027
   GOLDSMITH MA, 1995, J BIOL CHEM, V270, P21729, DOI 10.1074/jbc.270.37.21729
   Gupta N, 1997, J EXP MED, V186, P473, DOI 10.1084/jem.186.3.473
   HALL CG, 1993, SCIENCE, V261, P915, DOI 10.1126/science.8346442
   IRVING BA, 1991, CELL, V64, P891, DOI 10.1016/0092-8674(91)90314-O
   IRVING BA, 1993, J EXP MED, V177, P1093, DOI 10.1084/jem.177.4.1093
   IWASHIMA M, 1994, SCIENCE, V263, P1136, DOI 10.1126/science.7509083
   JOUVIN MHE, 1994, J BIOL CHEM, V269, P5918
   Kabouridis PS, 1997, EMBO J, V16, P4983, DOI 10.1093/emboj/16.16.4983
   KIM KM, 1993, EUR J IMMUNOL, V23, P911, DOI 10.1002/eji.1830230422
   KNAPPIK A, 1994, BIOTECHNIQUES, V17, P754
   KOLANUS W, 1993, CELL, V74, P171, DOI 10.1016/0092-8674(93)90304-9
   KUNKEL TA, 1985, P NATL ACAD SCI USA, V82, P488, DOI 10.1073/pnas.82.2.488
   Lagunoff M, 1999, P NATL ACAD SCI USA, V96, P5704, DOI 10.1073/pnas.96.10.5704
   Lee H, 1998, MOL CELL BIOL, V18, P5219, DOI 10.1128/MCB.18.9.5219
   LETOURNEUR F, 1992, SCIENCE, V255, P79, DOI 10.1126/science.1532456
   LETOURNEUR F, 1991, P NATL ACAD SCI USA, V88, P8905, DOI 10.1073/pnas.88.20.8905
   Majeti R, 1998, SCIENCE, V279, P88, DOI 10.1126/science.279.5347.88
   MANOLIOS N, 1990, SCIENCE, V249, P274, DOI 10.1126/science.2142801
   MINTA A, 1989, J BIOL CHEM, V264, P8171
   Montixi C, 1998, EMBO J, V17, P5334, DOI 10.1093/emboj/17.18.5334
   MOSMANN T, 1983, J IMMUNOL METHODS, V65, P55, DOI 10.1016/0022-1759(83)90303-4
   Motto DG, 1996, MOL CELL BIOL, V16, P2823
   MUTA T, 1994, NATURE, V368, P70, DOI 10.1038/368070a0
   Nolan GP, 1998, CURR OPIN BIOTECH, V9, P447, DOI 10.1016/S0958-1669(98)80027-X
   PLEIMAN CM, 1994, IMMUNOL TODAY, V15, P393, DOI 10.1016/0167-5699(94)90267-4
   Resh MD, 1996, CELL SIGNAL, V8, P403, DOI 10.1016/S0898-6568(96)00088-5
   RETH M, 1992, ANNU REV IMMUNOL, V10, P97, DOI 10.1146/annurev.iy.10.040192.000525
   ROBERTS MR, 1994, BLOOD, V84, P2878
   ROMEO C, 1992, CELL, V68, P889, DOI 10.1016/0092-8674(92)90032-8
   ROMEO C, 1991, CELL, V64, P1037, DOI 10.1016/0092-8674(91)90327-U
   SAITO T, 1987, NATURE, V325, P125, DOI 10.1038/325125a0
   SHAW JP, 1988, SCIENCE, V241, P202, DOI 10.1126/science.3260404
   SMITH KA, 1988, SCIENCE, V240, P1169, DOI 10.1126/science.3131876
   TAN L, 1991, J EXP MED, V173, P1247, DOI 10.1084/jem.173.5.1247
   WEGENER AMK, 1992, CELL, V68, P83, DOI 10.1016/0092-8674(92)90208-T
   WEISS A, 1994, CELL, V76, P263, DOI 10.1016/0092-8674(94)90334-4
   WIRTHMUELLER U, 1992, J EXP MED, V175, P1381, DOI 10.1084/jem.175.5.1381
   WOODROW M, 1993, J EXP MED, V178, P1517, DOI 10.1084/jem.178.5.1517
   Xavier R, 1998, IMMUNITY, V8, P723, DOI 10.1016/S1074-7613(00)80577-4
   XU H, 1993, CELL, V74, P633, DOI 10.1016/0092-8674(93)90511-N
   Zhang WG, 1998, IMMUNITY, V9, P239, DOI 10.1016/S1074-7613(00)80606-8
NR 54
TC 2
Z9 2
U1 0
U2 2
PU ELSEVIER ACADEMIC PRESS INC
PI SAN DIEGO
PA 525 B STREET, SUITE 1900, SAN DIEGO, CA 92101-4495 USA
SN 0076-6879
BN 0-12-182228-1
J9 METHOD ENZYMOL
JI Methods Enzymol.
PY 2000
VL 327
BP 210
EP 228
DI 10.1016/S0076-6879(00)27278-9
PG 19
WC Biochemical Research Methods; Biochemistry & Molecular Biology
SC Biochemistry & Molecular Biology
GA BR04N
UT WOS:000165500500016
PM 11044985
DA 2021-10-28
ER

PT J
AU Wong, CP
   Levy, R
AF Wong, CP
   Levy, R
TI Recombinant adenovirus vaccine encoding a chimeric T-cell antigen
   receptor induces protective immunity against a T-cell lymphoma
SO CANCER RESEARCH
LA English
DT Article
ID TUMOR-ASSOCIATED ANTIGEN; MURINE DENDRITIC CELLS; GENE-THERAPY;
   NEUTRALIZING IMMUNITY; IDIOTYPE VACCINATION; METASTATIC MELANOMA;
   CLINICAL-TRIAL; VIRAL-ANTIGENS; DNA VACCINES; TCR VACCINES
AB Vaccination using recombinant tumor-derived T-cell antigen receptor (TCR) protein induces a protective, idiotype-specific immune response against a murine T-cell tumor, However, the technically demanding task of producing patient-specific, recombinant TCR protein restricts the translation of TCR vaccines for clinical use, We report here the development of an effective recombinant TCR adenovirus vaccine. Individual adenoviruses were constructed to encode a chimeric TCR derived from either tumor V alpha or V beta regions fused to xenogeneic human constant regions. Coinjection of the chimeric alpha- and the beta-TCR adenoviruses protected mice against tumors. The level of protection was comparable to that achieved by an optimized regimen of recombinant TCR protein vaccines. Turner immunity induced by TCR adenoviruses required the xenogeneic constant regions and was mediated by CD8(+) T cells, Independent vaccines consisting of adenovirus expressing either chimeric alpha- or beta-TCR chain also stimulated a protective immune response, Immunization with TCR adenovirus may offer a new efficacious, protein-free vaccination approach for the treatment of T-cell malignancies.
C1 Stanford Univ, Med Ctr, Div Oncol M211, Stanford, CA 94305 USA.
RP Levy, R (corresponding author), Stanford Univ, Med Ctr, Div Oncol M211, 300 Pasteur Dr, Stanford, CA 94305 USA.
FU NCI NIH HHSUnited States Department of Health & Human ServicesNational
   Institutes of Health (NIH) - USANIH National Cancer Institute (NCI) [CA
   69521] Funding Source: Medline; NATIONAL CANCER INSTITUTEUnited States
   Department of Health & Human ServicesNational Institutes of Health (NIH)
   - USANIH National Cancer Institute (NCI) [R01CA069521] Funding Source:
   NIH RePORTER
CR ALLISON JP, 1982, J IMMUNOL, V129, P2293
   Bramson JL, 1997, GENE THER, V4, P1069, DOI 10.1038/sj.gt.3300508
   Brossart P, 1997, J IMMUNOL, V158, P3270
   CAMPBELL MJ, 1990, J IMMUNOL, V145, P1029
   CAMPBELL MJ, 1987, J IMMUNOL, V139, P2825
   Chartier C, 1996, J VIROL, V70, P4805, DOI 10.1128/JVI.70.7.4805-4810.1996
   Chen PW, 1996, J IMMUNOL, V156, P224
   Christ M, 1997, IMMUNOL LETT, V57, P19, DOI 10.1016/S0165-2478(97)00049-7
   Deisseroth Albert B., 1997, P2321
   GaherySegard H, 1997, J CLIN INVEST, V100, P2218, DOI 10.1172/JCI119759
   George A J, 1989, Int Rev Immunol, V4, P271, DOI 10.3109/08830188909044783
   GEORGE AJT, 1988, J IMMUNOL, V141, P2168
   GRAHAM FL, 1995, MOL BIOTECHNOL, V3, P207, DOI 10.1007/BF02789331
   He TC, 1998, P NATL ACAD SCI USA, V95, P2509, DOI 10.1073/pnas.95.5.2509
   Hirschowitz EA, 1998, GENE THER, V5, P975, DOI 10.1038/sj.gt.3300668
   Hsu FJ, 1997, BLOOD, V89, P3129, DOI 10.1182/blood.V89.9.3129
   Hsu FJ, 1996, NAT MED, V2, P52, DOI 10.1038/nm0196-52
   Juillard V, 1995, EUR J IMMUNOL, V25, P3467, DOI 10.1002/eji.1830251239
   Kensil CR, 1998, DEV BIOL STAND, V92, P41
   King CA, 1998, NAT MED, V4, P1281, DOI 10.1038/3266
   KOZARSKY KF, 1993, CURR OPIN GENET DEV, V3, P499, DOI 10.1016/0959-437X(93)90126-A
   Landis SH, 1999, CA-CANCER J CLIN, V49, P8, DOI 10.3322/canjclin.49.1.8
   LIN AY, 1990, SCIENCE, V249, P677, DOI 10.1126/science.1696397
   Mack CA, 1997, HUM GENE THER, V8, P99, DOI 10.1089/hum.1997.8.1-99
   Michou AI, 1997, GENE THER, V4, P473, DOI 10.1038/sj.gt.3300412
   Molnar-Kimber KL, 1998, HUM GENE THER, V9, P2121, DOI 10.1089/hum.1998.9.14-2121
   Okada CY, 1997, J IMMUNOL, V159, P5516
   PELLETIER J, 1988, NATURE, V334, P320, DOI 10.1038/334320a0
   Ribas A, 1997, CANCER RES, V57, P2865
   Rosenberg SA, 1998, J NATL CANCER I, V90, P1894, DOI 10.1093/jnci/90.24.1894
   Shipp Margaret A., 1997, P2165
   Spellerberg MB, 1997, J IMMUNOL, V159, P1885
   Syrengelas AD, 1999, J IMMUNOL, V162, P4790
   TAO MH, 1993, NATURE, V362, P755, DOI 10.1038/362755a0
   Wan YH, 1999, INT J ONCOL, V14, P771
   Wan YH, 1997, HUM GENE THER, V8, P1355, DOI 10.1089/hum.1997.8.11-1355
   Warnier G, 1996, INT J CANCER, V67, P303, DOI 10.1002/(SICI)1097-0215(19960717)67:2<303::AID-IJC24>3.0.CO;2-A
   Wong CP, 1999, J IMMUNOL, V162, P2251
   Yang Y, 1996, GENE THER, V3, P137
   YANG YP, 1995, J VIROL, V69, P2004, DOI 10.1128/JVI.69.4.2004-2015.1995
NR 40
TC 16
Z9 18
U1 0
U2 0
PU AMER ASSOC CANCER RESEARCH
PI BIRMINGHAM
PA PO BOX 11806, BIRMINGHAM, AL 35202 USA
SN 0008-5472
J9 CANCER RES
JI Cancer Res.
PD MAY 15
PY 2000
VL 60
IS 10
BP 2689
EP 2695
PG 7
WC Oncology
SC Oncology
GA 314MJ
UT WOS:000087059600022
PM 10825142
DA 2021-10-28
ER

PT J
AU Stowe, CL
   Burley, TA
   Allan, H
   Vinci, M
   Kramer-Marek, G
   Ciobota, DM
   Parkinson, GN
   Southworth, TL
   Agliardi, G
   Hotblack, A
   Lythgoe, MF
   Branchini, BR
   Kalber, TL
   Anderson, JC
   Pule, MA
AF Stowe, Cassandra L.
   Burley, Thomas A.
   Allan, Helen
   Vinci, Maria
   Kramer-Marek, Gabriela
   Ciobota, Daniela M.
   Parkinson, Gary N.
   Southworth, Tara L.
   Agliardi, Giulia
   Hotblack, Alastair
   Lythgoe, Mark F.
   Branchini, Bruce R.
   Kalber, Tammy L.
   Anderson, James C.
   Pule, Martin A.
TI Near-infrared dual bioluminescence imaging in mouse models of cancer
   using infraluciferin
SO ELIFE
LA English
DT Article
ID FIREFLY LUCIFERASE MUTANTS; DEEP-TISSUE; RED; REPORTER; COLOR
AB Bioluminescence imaging (BLI) is ubiquitous in scientific research for the sensitive tracking of biological processes in small animal models. However, due to the attenuation of visible light by tissue, and the limited set of near-infrared bioluminescent enzymes, BLI is largely restricted to monitoring single processes in vivo. Here we show, that by combining stabilised colour mutants of firefly luciferase (FLuc) with the luciferin (LH2) analogue infraluciferin (iLH(2)), near-infrared dual BLI can be achieved in vivo. The X-ray crystal structure of FLuc with a high-energy intermediate analogue, 5'-O-[N-(dehydroinfraluciferyl)sulfamoyl] adenosine (iDLSA) provides insight into the FLuc-iLH(2) reaction leading to near-infrared light emission. The spectral characterisation and unmixing validation studies reported here established that iLH(2) is superior to LH2 for the spectral unmixing of bioluminescent signals in vivo; which led to this novel near-infrared dual BLI system being applied to monitor both tumour burden and CAR T cell therapy within a systemically induced mouse tumour model.
C1 [Stowe, Cassandra L.; Agliardi, Giulia; Hotblack, Alastair; Pule, Martin A.] UCL, Canc Inst, London, England.
   [Stowe, Cassandra L.; Kalber, Tammy L.] UCL, Ctr Adv Biomed Imaging, London, England.
   [Burley, Thomas A.; Vinci, Maria; Kramer-Marek, Gabriela; Ciobota, Daniela M.] Inst Canc Res, London, England.
   [Allan, Helen; Anderson, James C.] UCL, Dept Chem, London, England.
   [Parkinson, Gary N.] UCL, Sch Pharm, London, England.
   [Southworth, Tara L.; Branchini, Bruce R.] Connecticut Coll, Dept Chem, New London, CT 06320 USA.
RP Pule, MA (corresponding author), UCL, Canc Inst, London, England.; Anderson, JC (corresponding author), UCL, Dept Chem, London, England.
EM j.c.anderson@ucl.ac.uk; m.pule@ucl.ac.uk
RI vinci, maria/AAI-1092-2019
OI vinci, maria/0000-0002-7952-6771; Kramer-Marek,
   Gabriela/0000-0002-8053-3880; Pule, Martin/0000-0002-8347-9867
FU National Science FoundationNational Science Foundation (NSF)
   [MCB-1410390]; Air Force Office of Scientific ResearchUnited States
   Department of DefenseAir Force Office of Scientific Research (AFOSR)
   [FA9550-18-1-0017]; Engineering and Physical Sciences Research CouncilUK
   Research & Innovation (UKRI)Engineering & Physical Sciences Research
   Council (EPSRC) [EP/L504889/1]; University College LondonGeneral
   Electric; Biotechnology and Biological Sciences Research CouncilUK
   Research & Innovation (UKRI)Biotechnology and Biological Sciences
   Research Council (BBSRC)
FX National Science Foundation MCB-1410390 Tara L Southworth Bruce R
   Branchini; Air Force Office of Scientific Research FA9550-18-1-0017 Tara
   L Southworth Bruce R Branchini; Engineering and Physical Sciences
   Research Council EP/L504889/1 Helen Allan James C Anderson; University
   College London Helen Allan James C Anderson; Biotechnology and
   Biological Sciences Research Council Cassandra L Stowe; The funders had
   no role in study design, data collection and interpretation, or the
   decision to submit the work for publication.
CR Adams ST, 2014, CURR OPIN CHEM BIOL, V21, P112, DOI 10.1016/j.cbpa.2014.07.003
   Anderson JC, 2017, RSC ADV, V7, P3975, DOI 10.1039/c6ra19541e
   Berraud-Pache R, 2016, PHYS CHEM CHEM PHYS, V18, P27460, DOI 10.1039/c6cp02585d
   Branchini BR, 2005, ANAL BIOCHEM, V345, P140, DOI 10.1016/j.ab.2005.07.015
   Branchini BR, 2007, ANAL BIOCHEM, V361, P253, DOI 10.1016/j.ab.2006.10.043
   Branchini BR, 2017, PHOTOCHEM PHOTOBIOL, V93, P479, DOI 10.1111/php.12671
   Branchini BR, 2010, ANAL BIOCHEM, V396, P290, DOI 10.1016/j.ab.2009.09.009
   Cool SK, 2013, J FLUORESC, V23, P909, DOI 10.1007/s10895-013-1215-9
   Emsley P, 2010, ACTA CRYSTALLOGR D, V66, P486, DOI 10.1107/S0907444910007493
   Evans MS, 2014, NAT METHODS, V11, P393, DOI [10.1038/NMETH.2839, 10.1038/nmeth.2839]
   Hall MP, 2018, NAT COMMUN, V9, DOI 10.1038/s41467-017-02542-9
   Heacock D, 1996, BIOORG CHEM, V24, P273, DOI 10.1006/bioo.1996.0025
   Hermitage SA, 2001, ORG PROCESS RES DEV, V5, P37, DOI 10.1021/op000086g
   Iwano S, 2018, SCIENCE, V359, P935, DOI 10.1126/science.aaq1067
   Jathoul A., 2012, BIOLUMINESCENCE RECE
   Jathoul AP, 2014, ANGEW CHEM INT EDIT, V53, P13059, DOI 10.1002/anie.201405955
   Kleinovink JW, 2019, FRONT IMMUNOL, V9, DOI 10.3389/fimmu.2018.03097
   Kuchimaru T, 2016, NAT COMMUN, V7, DOI 10.1038/ncomms11856
   Maguire CA, 2013, MOL THER-NUCL ACIDS, V2, DOI 10.1038/mtna.2013.25
   Mccoy AJ, 2007, J APPL CRYSTALLOGR, V40, P658, DOI 10.1107/S0021889807021206
   Mezzanotte L, 2017, TRENDS BIOTECHNOL, V35, P640, DOI 10.1016/j.tibtech.2017.03.012
   Mezzanotte L, 2011, PLOS ONE, V6, DOI 10.1371/journal.pone.0019277
   Muramoto H, 1999, US Patent, Patent No. 5900426
   Murshudov GN, 2011, ACTA CRYSTALLOGR D, V67, P355, DOI 10.1107/S0907444911001314
   Nakatsu T, 2006, NATURE, V440, P372, DOI 10.1038/nature04542
   Old DW., 2008, US Patent, Patent No. 0269498
   Paley MA, 2014, MEDCHEMCOMM, V5, P255, DOI 10.1039/c3md00288h
   Prescher JA, 2010, CURR OPIN CHEM BIOL, V14, P80, DOI 10.1016/j.cbpa.2009.11.001
   Rathbun CM, 2017, ACS CENTRAL SCI, V3, P1254, DOI 10.1021/acscentsci.7b00394
   Rumyantsev KA, 2016, SCI REP-UK, V6, DOI 10.1038/srep36588
   Stacer AC, 2013, MOL IMAGING, V12, DOI 10.2310/7290.2013.00062
   Sundlov JA, 2012, BIOCHEMISTRY-US, V51, P6493, DOI 10.1021/bi300934s
   Viviani VR, 2005, PHOTOCHEM PHOTOBIOL, V81, P843, DOI 10.1562/2004-12-09-RA-398R.1
   Xu TT, 2016, FRONT ONCOL, V6, DOI 10.3389/fonc.2016.00150
   Yao Z, 2018, CURR OPIN CHEM BIOL, V45, P148, DOI 10.1016/j.cbpa.2018.05.009
   Yeh HW, 2019, ANNU REV ANAL CHEM, V12, P129, DOI 10.1146/annurev-anchem-061318-115027
NR 36
TC 20
Z9 20
U1 4
U2 16
PU ELIFE SCIENCES PUBLICATIONS LTD
PI CAMBRIDGE
PA SHERATON HOUSE, CASTLE PARK, CAMBRIDGE, CB3 0AX, ENGLAND
SN 2050-084X
J9 ELIFE
JI eLife
PD OCT 15
PY 2019
VL 8
AR e45801
DI 10.7554/eLife.45801
PG 22
WC Biology
SC Life Sciences & Biomedicine - Other Topics
GA JL2QX
UT WOS:000495378000001
PM 31610848
OA Green Published, Green Submitted, gold
DA 2021-10-28
ER

PT J
AU Mancini, N
   Marrone, L
   Clementi, N
   Sautto, GA
   Clementi, M
   Burioni, R
AF Mancini, Nicasio
   Marrone, Lara
   Clementi, Nicola
   Sautto, Giuseppe A.
   Clementi, Massimo
   Burioni, Roberto
TI Adoptive T-cell therapy in the treatment of viral and opportunistic
   fungal infections
SO FUTURE MICROBIOLOGY
LA English
DT Review
DE adoptive T-cell therapy; chimeric antigen receptor; fungal infections;
   immunocompromised patients; infectious diseases; T cell; T-cell
   receptor; viral infections
ID PERIPHERAL-BLOOD LYMPHOCYTES; CHIMERIC ANTIGEN RECEPTOR; HEPATITIS-C;
   MONOCLONAL-ANTIBODIES; ASPERGILLUS-FUMIGATUS; MOLECULAR-CLONING;
   IMMUNE-RESPONSES; DENDRITIC CELLS; HCV INFECTION; GENE-TRANSFER
AB Viral infections and opportunistic fungal pathogens represent a major menace for immunocompromised patients. Despite the availability of antifungal and antiviral drugs, mortality in these patients remains high, underlining the need of novel therapeutic options based on completely different strategies. This review describes the potential of several T-cell-based therapeutic approaches in the prophylaxis and treatment of infectious diseases with a particular focus on persistent viral infections and opportunistic fungal infections, as these mostly affect immunocompromised patients.
C1 [Mancini, Nicasio; Marrone, Lara; Clementi, Nicola; Sautto, Giuseppe A.; Clementi, Massimo; Burioni, Roberto] Univ Vita Salute San Raffaele, Lab Microbiol & Virol, I-20132 Milan, Italy.
RP Mancini, N (corresponding author), Univ Vita Salute San Raffaele, Lab Microbiol & Virol, DIBIT2,Via Olgettina 58, I-20132 Milan, Italy.
EM mancini.nicasio@hsr.it
RI Clementi, Massimo/F-6646-2013; Mancini, Nicasio/AAN-6203-2020; Clementi,
   Nicola/G-8545-2014; Sautto, Giuseppe Andrea/A-8588-2015
OI Clementi, Nicola/0000-0002-1822-9861; Sautto, Giuseppe
   Andrea/0000-0002-0273-2235; MANCINI, Nicasio/0000-0003-0637-0910
CR Almeida SR, 2012, FRONT MICROBIOL, V3, DOI 10.3389/fmicb.2012.00409
   Ang AL, 2011, TRANSFUSION MED, V21, P13, DOI 10.1111/j.1365-3148.2010.01035.x
   Anthony SJ, 2013, J GEN VIROL, V94, P1028, DOI 10.1099/vir.0.049759-0
   Azatian A, 2009, J GASTROINTEST SURG, V13, P1044, DOI 10.1007/s11605-009-0839-1
   Barrett JA, 2012, MOL THER, V20, P1487, DOI 10.1038/mt.2012.138
   Becker C, 2001, NAT MED, V7, P1159, DOI 10.1038/nm1001-1159
   Berdien B, 2013, HUM VACC IMMUNOTHER, V9, P1205, DOI 10.4161/hv.24051
   Berger C, 2009, CURR OPIN IMMUNOL, V21, P224, DOI 10.1016/j.coi.2009.02.010
   Bertoletti A, 2006, J GEN VIROL, V87, P1439, DOI 10.1099/vir.0.81920-0
   Blyth E, 2013, BLOOD, V121, P3745, DOI 10.1182/blood-2012-08-448977
   Bobisse S, 2007, EXPERT OPIN BIOL TH, V7, P893, DOI 10.1517/14712598.7.6.893
   Bohne F, 2008, GASTROENTEROLOGY, V134, P239, DOI 10.1053/j.gastro.2007.11.002
   Braendstrup P, 2013, PLOS ONE, V8, DOI 10.1371/journal.pone.0073648
   Brestrich G, 2009, AM J TRANSPLANT, V9, P1679, DOI 10.1111/j.1600-6143.2009.02672.x
   Broers AEC, 2000, BLOOD, V95, P2240, DOI 10.1182/blood.V95.7.2240.007k08_2240_2245
   Bruix J, 2004, CANCER CELL, V5, P215, DOI 10.1016/S1535-6108(04)00058-3
   Burioni R, 2009, NEW MICROBIOL, V32, P319
   Burioni R, 2009, LANCET, V374, P1417, DOI 10.1016/S0140-6736(09)61853-5
   Burioni R, 2009, J IMMUNOL, V183, P2537, DOI 10.4049/jimmunol.0901076
   Burioni R, 2008, PLOS ONE, V3, DOI 10.1371/journal.pone.0003423
   Burioni Roberto, 2008, J Hepatol, V49, P299, DOI 10.1016/j.jhep.2008.05.008
   Capitini CM, 2009, J INTERN MED, V266, P141, DOI 10.1111/j.1365-2796.2009.02085.x
   Castelli M, 2014, DRUG DISCOV TODAY, V19, P1964, DOI 10.1016/j.drudis.2014.08.011
   Castelli M, 2013, CLIN DEV IMMUNOL, DOI 10.1155/2013/521231
   Chan HY, 2011, PLOS ONE, V6, DOI 10.1371/journal.pone.0028885
   Chapuis AG, 2011, BLOOD, V117, P5391, DOI 10.1182/blood-2010-11-320226
   Chen J, 2010, J VIROL, V84, P1289, DOI 10.1128/JVI.01281-09
   Circosta P, 2009, HUM GENE THER, V20, P1576, DOI 10.1089/hum.2009.117
   Clay TM, 1999, J IMMUNOL, V163, P507
   Clementi N, 2012, INT J MOL SCI, V13, P8273, DOI 10.3390/ijms13078273
   Clementi N, 2011, PLOS ONE, V6, DOI 10.1371/journal.pone.0028001
   ClinicalTrials. gov, INJ CD4 CD8 T CELLS
   ClinicalTrials. gov, SAF TOX MTD ON INTR
   ClinicalTrials. gov, THER EFF EPST BARR V
   ClinicalTrials. gov, US MULT CYT T CELLS
   ClinicalTrials. gov, CYT IMM AD CELL THER
   Cobbold M, 2005, J EXP MED, V202, P379, DOI 10.1084/jem.20040613
   Cohen CJ, 2006, CANCER RES, V66, P8878, DOI 10.1158/0008-5472.CAN-06-1450
   Comoli P, 2008, J IMMUNOTHER, V31, P529, DOI 10.1097/CJI.0b013e31817b9c6b
   Curran KJ, 2012, J GENE MED, V14, P405, DOI 10.1002/jgm.2604
   De Clercq E, 2014, BIOCHEM PHARMACOL, V89, P441, DOI 10.1016/j.bcp.2014.04.005
   De Marco D, 2012, PLOS ONE, V7, DOI 10.1371/journal.pone.0034415
   Andrade LJD, 2009, J GLOB INFECT DIS, V1, P33, DOI 10.4103/0974-777X.52979
   Deeks SG, 2002, MOL THER, V5, P788, DOI 10.1006/mthe.2002.0611
   Diotti RA, 2012, NEW MICROBIOL, V35, P475
   Einsele H, 2002, BLOOD, V99, P3916, DOI 10.1182/blood.V99.11.3916
   Einsele H, 2008, BLOOD CELL MOL DIS, V40, P71, DOI 10.1016/j.bcmd.2007.07.002
   Eiz-Vesper B, 2013, FRONT IMMUNOL, V3, DOI 10.3389/fimmu.2012.00410
   Feuchtinger T, 2010, BLOOD, V116, P4360, DOI 10.1182/blood-2010-01-262089
   Frey NV, 2008, BEST PRACT RES CL HA, V21, P205, DOI 10.1016/j.beha.2008.02.007
   Full F, 2010, J VIROL, V84, P4083, DOI 10.1128/JVI.02117-09
   Gaundar SS, 2012, CYTOTHERAPY, V14, P182, DOI 10.3109/14653249.2011.613932
   Gaziano R, 2004, ANTIMICROB AGENTS CH, V48, P4414, DOI 10.1128/AAC.48.11.4414-4421.2004
   Gehring AJ, 2011, J HEPATOL, V55, P103, DOI 10.1016/j.jhep.2010.10.025
   Gerdemann U, 2012, MOL THER, V20, P1622, DOI 10.1038/mt.2012.130
   Ghosh SK, 2012, ADV VIROL, V2012, DOI 10.1155/2012/509296
   Gill S, 2014, EXPERT OPIN BIOL TH, V14, P37, DOI 10.1517/14712598.2014.860442
   GROSS G, 1989, P NATL ACAD SCI USA, V86, P10024, DOI 10.1073/pnas.86.24.10024
   Hasan Aisha N, 2009, Discov Med, V8, P210
   Heslop HE, 2010, BLOOD, V115, P925, DOI 10.1182/blood-2009-08-239186
   HIERHOLZER JC, 1992, CLIN MICROBIOL REV, V5, P262, DOI 10.1128/CMR.5.3.262-274.1992
   Inaba Kayo, 2009, Curr Protoc Immunol, VChapter 3, DOI 10.1002/0471142735.im0307s86
   Jarvis JN, 2012, AIDS, V26, P1105, DOI 10.1097/QAD.0b013e3283536a93
   Jones S, 2009, HUM GENE THER, V20, P630, DOI 10.1089/hum.2008.048
   June C, 2012, SCI AM, V306, P54, DOI 10.1038/scientificamerican0312-54
   Jurgens LA, 2006, J CLIN IMMUNOL, V26, P22, DOI 10.1007/s10875-006-6532-1
   Kershaw MH, 2013, ONCOIMMUNOLOGY, V2, DOI 10.4161/onci.25962
   Kitchen SG, 2012, PLOS PATHOG, V8, DOI 10.1371/journal.ppat.1002649
   Knabel M, 2002, NAT MED, V8, P631, DOI 10.1038/nm0602-631
   Korber BT, 2009, J VIROL, V83, P8300, DOI 10.1128/JVI.00114-09
   Kotton CN, 2013, AM J TRANSPLANT, V13, P24, DOI 10.1111/ajt.12006
   Krebs K, 2013, GASTROENTEROLOGY, V145, P456, DOI 10.1053/j.gastro.2013.04.047
   Kuball J, 2009, J EXP MED, V206, P463, DOI 10.1084/jem.20082487
   Kumaresan PR, 2014, P NATL ACAD SCI USA, V111, P10660, DOI 10.1073/pnas.1312789111
   Leboeuf C, 2015, GENE THER, V22, P172, DOI 10.1038/gt.2014.99
   Leen AM, 2009, BLOOD, V114, P4283, DOI 10.1182/blood-2009-07-232454
   Lindemans CA, 2010, BLOOD, V116, P5476, DOI 10.1182/blood-2010-04-259291
   Maeda E, 2009, JPN J RADIOL, V27, P4, DOI 10.1007/s11604-008-0291-2
   Mancini N, 2011, ANTIVIR RES, V92, P15, DOI 10.1016/j.antiviral.2011.07.013
   Mancini N, 2009, PLOS ONE, V4, DOI 10.1371/journal.pone.0008254
   Manns MP, 2006, GUT, V55, P1350, DOI 10.1136/gut.2005.076646
   Montagnoli C, 2008, BLOOD CELL MOL DIS, V40, P55, DOI 10.1016/j.bcmd.2007.06.016
   Nicasio M, 2012, VIRUSES-BASEL, V4, P1731, DOI 10.3390/v4091731
   Nishimura T, 2013, CELL STEM CELL, V12, P114, DOI 10.1016/j.stem.2012.11.002
   Nouailles G, 2011, EUR J IMMUNOL, V41, P981, DOI 10.1002/eji.201040608
   Oh HLJ, 2011, J VIROL, V85, P10464, DOI 10.1128/JVI.05039-11
   Okamoto S, 2012, MOL THER-NUCL ACIDS, V1, DOI 10.1038/mtna.2012.52
   Okamoto S, 2009, CANCER RES, V69, P9003, DOI 10.1158/0008-5472.CAN-09-1450
   Orentas RJ, 2001, CLIN IMMUNOL, V98, P220, DOI 10.1006/clim.2000.4977
   Parkhurst MR, 2011, MOL THER, V19, P620, DOI 10.1038/mt.2010.272
   Peggs KS, 2003, LANCET, V362, P1375, DOI 10.1016/S0140-6736(03)14634-X
   Peng PD, 2009, GENE THER, V16, P1042, DOI 10.1038/gt.2009.54
   Perotti M, 2008, AUTOIMMUN REV, V7, P468, DOI 10.1016/j.autrev.2008.03.008
   Perotti M, 2008, J VIROL, V82, P1047, DOI 10.1128/JVI.01986-07
   Perruccio K, 2005, BLOOD, V106, P4397, DOI 10.1182/blood-2005-05-1775
   Provasi E, 2012, NAT MED, V18, P807, DOI 10.1038/nm.2700
   RIDDELL SR, 1991, REV INFECT DIS, V13, pS966
   Romani L, 2004, BLOOD, V103, P4232, DOI 10.1182/blood-2003-11-4036
   Rooney C, 2012, MOL THER-NUCL ACIDS, V1, DOI 10.1038/mtna.2012.49
   Rowley J, 2009, EUR J IMMUNOL, V39, P491, DOI 10.1002/eji.200838594
   Sadelain M, 2013, CANCER DISCOV, V3, P388, DOI 10.1158/2159-8290.CD-12-0548
   Saha S, 2012, JOVE-J VIS EXP, DOI 10.3791/4235
   Sautto G, 2013, CLIN DEV IMMUNOL, DOI 10.1155/2013/450963
   Sautto G, 2012, ANTIVIR RES, V96, P82, DOI 10.1016/j.antiviral.2012.07.013
   Sautto G, 2012, CLIN DEV IMMUNOL, DOI 10.1155/2012/705013
   Sautto GA, 2016, GUT, V65, P512, DOI 10.1136/gutjnl-2014-308316
   Sautto GA, 2012, NEW MICROBIOL, V35, P387
   Savoldo B, 2007, BLOOD, V110, P2620, DOI 10.1182/blood-2006-11-059139
   Schotsaert M, 2010, J BIOMED BIOTECHNOL, DOI 10.1155/2010/863985
   Schub A, 2009, J IMMUNOL, V183, P6819, DOI 10.4049/jimmunol.0902233
   Sellar RS, 2012, CYTOTHERAPY, V14, P391, DOI 10.3109/14653249.2012.662769
   Shao HW, 2010, MOL BIOL REP, V37, P3951, DOI 10.1007/s11033-010-0053-y
   Shirasu N, 2012, ANTICANCER RES, V32, P2377
   SHU S, 1985, J IMMUNOL, V135, P2895
   Sogo T, 2008, J IMMUNOL METHODS, V337, P16, DOI 10.1016/j.jim.2008.05.003
   Solache A, 1999, J IMMUNOL, V163, P5512
   Solforosi L, 2012, NEW MICROBIOL, V35, P289
   Sommermeyer D, 2010, J IMMUNOL, V184, P6223, DOI 10.4049/jimmunol.0902055
   Steenblock ER, 2009, EXPERT OPIN BIOL TH, V9, P451, DOI [10.1517/14712590902849216 , 10.1517/14712590902849216]
   Stuehler C, 2011, BLOOD, V117, P5881, DOI 10.1182/blood-2010-12-325084
   SUSSMAN JJ, 1994, ANN SURG ONCOL, V1, P296, DOI 10.1007/BF02303568
   Talbot Simon J, 2013, Open Virol J, V7, P28, DOI 10.2174/1874357901307010028
   Taraban VY, 2002, EUR J IMMUNOL, V32, P3617, DOI 10.1002/1521-4141(200212)32:12<3617::AID-IMMU3617>3.0.CO;2-M
   Tramsen L, 2013, CYTOTHERAPY, V15, P344, DOI 10.1016/j.jcyt.2012.11.014
   Urbanska K, 2012, CANCER RES, V72, P1844, DOI 10.1158/0008-5472.CAN-11-3890
   van Loenen MM, 2013, GENE THER, V20, P861, DOI 10.1038/gt.2013.4
   Voit RA, 2013, MOL THER, V21, P786, DOI 10.1038/mt.2012.284
   Walsh TJ, 2013, HEMATOL-AM SOC HEMAT, P423, DOI 10.1182/asheducation-2013.1.423
   Wherry EJ, 2007, IMMUNITY, V27, P670, DOI 10.1016/j.immuni.2007.09.006
   Wu R, 2012, CANCER J, V18, P160, DOI 10.1097/PPO.0b013e31824d4465
   Wu S, 2013, WORLD J GASTROENTERO, V19, P8940, DOI 10.3748/wjg.v19.i47.8940
   Wuthrich M, 2012, ANNU REV IMMUNOL, V30, P115, DOI 10.1146/annurev-immunol-020711-074958
   Yaghoubi SS, 2009, NAT CLIN PRACT ONCOL, V6, P53, DOI 10.1038/ncponc1278
   Zandvliet ML, 2010, HAEMATOL-HEMATOL J, V95, P1943, DOI 10.3324/haematol.2010.022947
   Zhang Y, 2010, PLOS PATHOG, V6, DOI 10.1371/journal.ppat.1001018
NR 135
TC 5
Z9 5
U1 0
U2 14
PU FUTURE MEDICINE LTD
PI LONDON
PA UNITEC HOUSE, 3RD FLOOR, 2 ALBERT PLACE, FINCHLEY CENTRAL, LONDON, N3
   1QB, ENGLAND
SN 1746-0913
EI 1746-0921
J9 FUTURE MICROBIOL
JI Future Microbiol.
PY 2015
VL 10
IS 4
BP 665
EP 682
DI 10.2217/FMB.14.122
PG 18
WC Microbiology
SC Microbiology
GA CF8JR
UT WOS:000352805200017
PM 25865200
DA 2021-10-28
ER

PT J
AU Bogen, JP
   Grzeschik, J
   Jakobsen, J
   Bahre, A
   Hock, B
   Kolmar, H
AF Bogen, Jan P.
   Grzeschik, Julius
   Jakobsen, Joern
   Bahre, Alexandra
   Hock, Bjorn
   Kolmar, Harald
TI Treating Bladder Cancer: Engineering of Current and Next Generation
   Antibody-, Fusion Protein-, mRNA-, Cell- and Viral-Based Therapeutics
SO FRONTIERS IN ONCOLOGY
LA English
DT Review
DE antibody engineering; protein engineering; bladder cancer; urothelial
   carcinoma; ADC; immunotherapy; immuno-oncology; recombinant viral vector
   vaccines
ID INVASIVE UROTHELIAL CARCINOMA; COLONY-STIMULATING FACTOR; FACTOR
   RECEPTOR EGFR; REGULATORY T-CELLS; BREAST-CANCER; MONOCLONAL-ANTIBODY;
   IN-VIVO; EAU GUIDELINES; HIGH-GRADE; TRASTUZUMAB EMTANSINE
AB Bladder cancer is a frequent malignancy and has a clinical need for new therapeutic approaches. Antibody and protein technologies came a long way in recent years and new engineering approaches were applied to generate innovative therapeutic entities with novel mechanisms of action. Furthermore, mRNA-based pharmaceuticals recently reached the market and CAR-T cells and viral-based gene therapy remain a major focus of biomedical research. This review focuses on the engineering of biologics, particularly therapeutic antibodies and their application in preclinical development and clinical trials, as well as approved monoclonal antibodies for the treatment of bladder cancer. Besides, newly emerging entities in the realm of bladder cancer like mRNA, gene therapy or cell-based therapeutics are discussed and evaluated. As many discussed molecules exhibit unique mechanisms of action based on innovative protein engineering, they reflect the next generation of cancer drugs. This review will shed light on the engineering strategies applied to develop these next generation treatments and provides deeper insights into their preclinical profiles, clinical stages, and ongoing trials. Furthermore, the distribution and expression of the targeted antigens and the intended mechanisms of action are elucidated.
C1 [Bogen, Jan P.; Kolmar, Harald] Tech Univ Darmstadt, Inst Organ Chem & Biochem, Darmstadt, Germany.
   [Bogen, Jan P.; Grzeschik, Julius] Ferring Darmstadt Lab, Biol Technol & Dev, Darmstadt, Germany.
   [Jakobsen, Joern; Bahre, Alexandra] Ferring Pharmaceut, Int PharmaSci Ctr, Copenhagen, Denmark.
   [Hock, Bjorn] Ferring Int Ctr SA, Global Pharmaceut Res & Dev, St Prex, Switzerland.
RP Bogen, JP; Kolmar, H (corresponding author), Tech Univ Darmstadt, Inst Organ Chem & Biochem, Darmstadt, Germany.; Bogen, JP (corresponding author), Ferring Darmstadt Lab, Biol Technol & Dev, Darmstadt, Germany.
EM Bogen@Biochemie-TUD.de; Harald.Kolmar@TU-Darmstadt.de
FU Ferring Darmstadt Labs at Technical University of DarmstadtFerring
   Pharmaceuticals; department of GPRD at Ferring Holding S.A.,
   Saint-PrexFerring Pharmaceuticals
FX This work was supported by the Ferring Darmstadt Labs at Technical
   University of Darmstadt and by the department of GPRD at Ferring Holding
   S.A., Saint-Prex. The funder bodies were not involved in the study
   design, collection, analysis, interpretation of data, the writing of
   this article or the decision to submit it for publication.
CR Ahmed CMI, 2001, CANCER GENE THER, V8, P788, DOI 10.1038/sj.cgt.7700364
   Ahmed CMI, 1999, HUM GENE THER, V10, P77, DOI 10.1089/10430349950019200
   Akbari B, 2017, INT REV IMMUNOL, V36, P207, DOI 10.1080/08830185.2017.1284211
   Andrikopoulou A, 2021, CLIN BREAST CANCER, V21, pE212, DOI 10.1016/j.clbc.2020.08.006
   [Anonymous], NCI Autologous PSMA-4SCAR-Expressing T Cells 4SCAR-PSMA
   [Anonymous], NCI Autologous Fra-4SCAR-Expressing T Cells 4SCAR-Fra
   Ascierto PA, 2010, SEMIN ONCOL, V37, P508, DOI 10.1053/j.seminoncol.2010.09.008
   Babjuk M, 2019, EUR UROL, V76, P639, DOI 10.1016/j.eururo.2019.08.016
   Babjuk M, 2017, EUR UROL, V71, P447, DOI 10.1016/j.eururo.2016.05.041
   Babjuk M, 2011, EUR UROL, V59, P997, DOI 10.1016/j.eururo.2011.03.017
   Baeuerle PA, 2007, BRIT J CANCER, V96, P417, DOI 10.1038/sj.bjc.6603494
   Baldo BA, 2015, DRUG SAFETY, V38, P455, DOI 10.1007/s40264-015-0285-9
   Barok M, 2014, BREAST CANCER RES, V16, DOI 10.1186/bcr3621
   BASU A, 1995, INT J CANCER, V62, P472, DOI 10.1002/ijc.2910620419
   Bauer T, 2019, CANCER RES, V79, DOI 10.1158/1538-7445.AM2019-CT210
   Bellmunt J, 2017, CANCER TREAT REV, V54, P58, DOI 10.1016/j.ctrv.2017.01.007
   Belmont HJ, 2006, CLIN IMMUNOL, V121, P29, DOI 10.1016/j.clim.2006.05.005
   Benedict WF, 2004, MOL THER, V10, P525, DOI 10.1016/j.ymthe.2004.05.027
   Bevelacqua V, 2012, ONCOTARGET, V3, P879
   Beziat V, 2017, IMMUNOLOGY, V150, P248, DOI 10.1111/imm.12684
   Bignotti E, 2012, BMC CLIN PATHOL, V12, DOI 10.1186/1472-6890-12-22
   Binyamin L, 2008, J IMMUNOL, V180, P6392, DOI 10.4049/jimmunol.180.9.6392
   Bluestone JA, 2003, NAT REV IMMUNOL, V3, P253, DOI 10.1038/nri1032
   Boorjian SA, 2021, LANCET ONCOL, V22, P107, DOI 10.1016/S1470-2045(20)30540-4
   BROUDY VC, 1987, J IMMUNOL, V139, P464
   Brunner A, 2008, J CLIN PATHOL, V61, P307, DOI 10.1136/jcp.2007.049460
   Bryan RT, 2014, BRIT J CANCER, V110, P679, DOI 10.1038/bjc.2013.744
   Burke JM, 2012, J UROLOGY, V188, P2391, DOI 10.1016/j.juro.2012.07.097
   Campbell KS, 2011, IMMUNOLOGY, V132, P315, DOI 10.1111/j.1365-2567.2010.03398.x
   Card KF, 2004, CANCER IMMUNOL IMMUN, V53, P345, DOI 10.1007/s00262-003-0450-3
   Challita-Eid PM, 2016, CANCER RES, V76, P3003, DOI 10.1158/0008-5472.CAN-15-1313
   Chang E, 2021, CLIN CANCER RES, V27, P922, DOI 10.1158/1078-0432.CCR-20-2275
   Chari RVJ, 2008, ACCOUNTS CHEM RES, V41, P98, DOI 10.1021/ar700108g
   Chaux A, 2012, HUM PATHOL, V43, P1590, DOI 10.1016/j.humpath.2011.11.016
   Chen C, 2013, EXP CELL RES, V319, P96, DOI 10.1016/j.yexcr.2012.09.006
   Chen LX, 2016, MABS-AUSTIN, V8, P1210, DOI 10.1080/19420862.2016.1204502
   Chen PCH, 2013, J CLIN PATHOL, V66, P113, DOI 10.1136/jclinpath-2012-200944
   Chen X, 2014, INT J CLIN EXP PATHO, V7, P7907
   Chen YJ, 2018, CANCER MED-US, V7, P2064, DOI 10.1002/cam4.1446
   Cheung A, 2016, ONCOTARGET, V7, P52553, DOI 10.18632/oncotarget.9651
   Comperat EM, 2019, EUR UROL FOCUS, V5, P457, DOI 10.1016/j.euf.2018.01.003
   Cong F, 2017, ONCOL LETT, V14, P7185, DOI 10.3892/ol.2017.7142
   Conner RJ, 2001, GENE THER, V8, P41, DOI 10.1038/sj.gt.3301348
   Connors JM, 2018, NEW ENGL J MED, V378, P331, DOI 10.1056/NEJMoa1708984
   Costa R, 2016, ONCOTARGET, V7, P55924, DOI 10.18632/oncotarget.10482
   Cubas R, 2009, BBA-REV CANCER, V1796, P309, DOI 10.1016/j.bbcan.2009.08.001
   d'Avis PY, 1998, CELL GROWTH DIFFER, V9, P71
   Dadhania V, 2016, EBIOMEDICINE, V12, P105, DOI 10.1016/j.ebiom.2016.08.036
   Dasari S, 2014, EUR J PHARMACOL, V740, P364, DOI 10.1016/j.ejphar.2014.07.025
   de Lafaille MAC, 2002, CURR OPIN IMMUNOL, V14, P771
   DeRycke MS, 2010, AM J CLIN PATHOL, V134, P835, DOI 10.1309/AJCPGXK0FR4MHIHB
   Di Maida F, 2019, CLIN GENITOURIN CANC, V17, pE751, DOI 10.1016/j.clgc.2019.04.008
   Di Martino E, 2016, FUTURE ONCOL, V12, P2243, DOI 10.2217/fon-2016-0042
   Di Paolo C, 2003, CLIN CANCER RES, V9, P2837
   Dinney CPN, 2013, J UROLOGY, V190, P850, DOI 10.1016/j.juro.2013.03.030
   Doronina SO, 2003, NAT BIOTECHNOL, V21, P778, DOI 10.1038/nbt832
   Duplisea JJ, 2019, WORLD J UROL, V37, P2041, DOI 10.1007/s00345-018-2553-7
   Edge SB., 2010, AJCC CANC STAGING HD, V7th
   Erickson HK, 2006, CANCER RES, V66, P4426, DOI 10.1158/0008-5472.CAN-05-4489
   Fabian KP, 2020, J IMMUNOTHER CANCER, V8, DOI 10.1136/jitc-2019-000450
   Fabre-Lafay S, 2007, BMC CANCER, V7, DOI 10.1186/1471-2407-7-73
   Fantini M, 2019, CANCER BIOTHER RADIO, V34, P147, DOI 10.1089/cbr.2018.2628
   Farina MS, 2017, DRUGS, V77, P1077, DOI 10.1007/s40265-017-0748-7
   Fazel J, 2015, CANCER BIOL THER, V16, P1526, DOI 10.1080/15384047.2015.1071735
   Feins S, 2019, AM J HEMATOL, V94, pS3, DOI 10.1002/ajh.25418
   Furuya H, 2019, J TRANSL MED, V17, DOI 10.1186/s12967-019-1778-6
   Glaesner W, 2010, DIABETES-METAB RES, V26, P287, DOI 10.1002/dmrr.1080
   Goldenberg DM, 2020, EXPERT OPIN BIOL TH, V20, P871, DOI 10.1080/14712598.2020.1757067
   Gong JF, 2018, J CLIN ONCOL, V36, DOI 10.1200/JCO.2018.36.15_suppl.e16059
   Gopalakrishnan D, 2018, THER CLIN RISK MANAG, V14, DOI 10.2147/TCRM.S158753
   Govindan SV, 2004, BREAST CANCER RES TR, V84, P173, DOI 10.1023/B:BREA.0000018417.02580.ef
   Green LL, 1999, J IMMUNOL METHODS, V231, P11, DOI 10.1016/S0022-1759(99)00137-4
   GROSS G, 1989, P NATL ACAD SCI USA, V86, P10024, DOI 10.1073/pnas.86.24.10024
   Grupp SA, 2013, NEW ENGL J MED, V368, P1509, DOI 10.1056/NEJMoa1215134
   Guallar-Garrido S, 2020, IMMUNOTARGETS THER, V9, P1, DOI 10.2147/ITT.S202006
   Guo CC, 2020, SCI REP-UK, V10, DOI 10.1038/s41598-020-66747-7
   Guo GW, 2013, NAT GENET, V45, P1459, DOI 10.1038/ng.2798
   Hall MC, 2007, J UROLOGY, V178, P2314, DOI 10.1016/j.juro.2007.09.003
   Han KP, 2011, CYTOKINE, V56, P804, DOI 10.1016/j.cyto.2011.09.028
   Han YY, 2020, AM J CANCER RES, V10, P727
   Hashmi AA, 2018, BMC UROL, V18, DOI 10.1186/s12894-018-0373-0
   Helsten T, 2015, CANCER METAST REV, V34, P479, DOI 10.1007/s10555-015-9579-8
   Hinner MJ, 2019, CLIN CANCER RES, V25, P5878, DOI 10.1158/1078-0432.CCR-18-3654
   Hobeika AC, 2011, METHODS MOL BIOL, V707, P219, DOI 10.1007/978-1-61737-979-6_14
   Hoffman-Censits JH, 2020, J CLIN ONCOL, V38
   Hsu JL, 2016, CANCER METAST REV, V35, P575, DOI 10.1007/s10555-016-9649-6
   Inman BA, 2007, CANCER-AM CANCER SOC, V109, P1499, DOI 10.1002/cncr.22588
   Ishida Isao, 2002, Cloning and Stem Cells, V4, P91, DOI 10.1089/153623002753632084
   Jarvis B, 1999, DRUGS, V57, P945, DOI 10.2165/00003495-199957060-00014
   Kaji EH, 2001, JAMA-J AM MED ASSOC, V285, P545, DOI 10.1001/jama.285.5.545
   Kamat AM, 2016, J CLIN ONCOL, V34, P1935, DOI 10.1200/JCO.2015.64.4070
   Kantarjian HM, 2016, NEW ENGL J MED, V375, P740, DOI 10.1056/NEJMoa1509277
   Kaplon H, 2020, MABS-AUSTIN, V12, DOI 10.1080/19420862.2019.1703531
   Kassouf W, 2008, J UROLOGY, V179, P353, DOI 10.1016/j.juro.2007.08.087
   Kaufman DS, 2009, LANCET, V374, P239, DOI 10.1016/S0140-6736(09)60491-8
   Kawahara T, 2018, BMC UROL, V18, DOI 10.1186/s12894-018-0414-8
   Keller L, 2019, CELL STRESS, V3, P165, DOI 10.15698/cst2019.06.188
   Khongorzul P, 2020, MOL CANCER RES, V18, P3, DOI 10.1158/1541-7786.MCR-19-0582
   Kishimoto S, 2015, FREE RADICAL BIO MED, V85, P24, DOI 10.1016/j.freeradbiomed.2015.03.038
   Kitamura N, 2009, INT J CANCER, V125, P630, DOI 10.1002/ijc.24435
   Klingler CH, 2016, UROLOGIA J, V83, pS11, DOI 10.5301/uro.5000184
   Knudson KM, 2019, J IMMUNOTHER CANCER, V7, DOI 10.1186/s40425-019-0551-y
   Kobayashi H, 2019, ACCOUNTS CHEM RES, V52, P2332, DOI 10.1021/acs.accounts.9b00273
   Kontermann RE, 2015, DRUG DISCOV TODAY, V20, P838, DOI 10.1016/j.drudis.2015.02.008
   Koshkin VS, 2019, BLADDER CANCER, V5, P1, DOI 10.3233/BLC-180196
   Krebber A, 1997, J IMMUNOL METHODS, V201, P35, DOI 10.1016/S0022-1759(96)00208-6
   Krishnamurthy A, 2018, PHARMACOL THERAPEUT, V185, P122, DOI 10.1016/j.pharmthera.2017.12.002
   Kulkarni GS, 2021, LANCET ONCOL, V22, P8, DOI 10.1016/S1470-2045(20)30586-6
   Kvarnhammar AM, 2019, J IMMUNOTHER CANCER, V7, DOI 10.1186/s40425-019-0570-8
   Larson SM, 2015, NAT REV CANCER, V15, P347, DOI 10.1038/nrc3925
   Lattanzi M, 2020, EXPERT REV ANTICANC, V20, P551, DOI 10.1080/14737140.2020.1782201
   Lerner SP, 2015, BLADDER CANCER, V1, P29, DOI 10.3233/BLC-159002
   Lewis KB, 2009, MOL IMMUNOL, V46, P3488, DOI 10.1016/j.molimm.2009.07.009
   Li BT, 2016, J THORAC ONCOL, V11, P414, DOI 10.1016/j.jtho.2015.10.025
   Li GM, 2018, MOL CANCER THER, V17, P1441, DOI 10.1158/1535-7163.MCT-17-0296
   Li HJ, 2020, FRONT ONCOL, V10, DOI 10.3389/fonc.2020.01527
   Li J, 2018, J HEMATOL ONCOL, V11, DOI 10.1186/s13045-018-0568-6
   Li YC, 2017, ONCOTARGET, V8, P71725, DOI 10.18632/oncotarget.17847
   Lim SD, 2015, J KOREAN MED SCI, V30, P1068, DOI 10.3346/jkms.2015.30.8.1068
   Lu YJ, 2003, J CONTROL RELEASE, V91, P17, DOI 10.1016/S0168-3659(03)00215-3
   Lundstrom Kenneth, 2018, Diseases, V6, DOI 10.3390/diseases6020042
   Lyon RP, 2012, METHOD ENZYMOL, V502, P123, DOI 10.1016/B978-0-12-416039-2.00006-9
   Ma J, 2018, ONCOL REP, V39, P1245, DOI 10.3892/or.2018.6211
   Ma S, 2019, INT J BIOL SCI, V15, P2548, DOI 10.7150/ijbs.34213
   Ma WR, 2019, J CANCER, V10, P5153, DOI 10.7150/jca.29937
   Mao Y, 2017, ONCOL LETT, V14, P6177, DOI 10.3892/ol.2017.6935
   Martin JW, 2016, ARAB J UROL, V14, P183, DOI 10.1016/j.aju.2016.07.001
   Mason D, 1998, CURR OPIN IMMUNOL, V10, P649, DOI 10.1016/S0952-7915(98)80084-8
   Massari F, 2015, CRIT REV ONCOL HEMAT, V96, P81, DOI 10.1016/j.critrevonc.2015.05.005
   Masson D, 2001, GUT, V49, P236, DOI 10.1136/gut.49.2.236
   Memon AA, 2006, BRIT J CANCER, V94, P1703, DOI 10.1038/sj.bjc.6603154
   MENDELSOHN CL, 1989, CELL, V56, P855, DOI 10.1016/0092-8674(89)90690-9
   Mhawrech-Fauceglia P, 2006, EJSO-EUR J SURG ONC, V32, P231, DOI 10.1016/j.ejso.2005.11.018
   Mirzadeh S, 1990, BIOCONJUGATE CHEM, V1, P59, DOI 10.1021/bc00001a007
   Mitri Zahi, 2012, Chemother Res Pract, V2012, P743193, DOI 10.1155/2012/743193
   Modi S, 2020, NEW ENGL J MED, V382, P610, DOI 10.1056/NEJMoa1914510
   Moore PA, 2011, BLOOD, V117, P4542, DOI 10.1182/blood-2010-09-306449
   Morrison K, 2016, MOL CANCER THER, V15, P1301, DOI 10.1158/1535-7163.MCT-15-0570
   Morse MA, 2008, BLOOD, V112, P610, DOI 10.1182/blood-2008-01-135319
   MULLIGAN RC, 1993, SCIENCE, V260, P926, DOI 10.1126/science.8493530
   Nakai R, 2010, CANCER SCI, V101, P1326, DOI 10.1111/j.1349-7006.2010.01530.x
   Nakanishi J, 2007, CANCER IMMUNOL IMMUN, V56, P1173, DOI 10.1007/s00262-006-0266-z
   Nakanishi Y, 2015, MOL CANCER THER, V14, P704, DOI 10.1158/1535-7163.MCT-14-0927-T
   Nejadmoghaddam Mohammad-Reza, 2019, Avicenna Journal of Medical Biotechnology, V11, P3
   Neuzillet Y, 2014, VIRCHOWS ARCH, V465, P207, DOI 10.1007/s00428-014-1596-4
   Newman MJ, 2016, J ONCOL PHARM PRACT, V22, P639, DOI 10.1177/1078155215618770
   Nishiwada S, 2015, ANTICANCER RES, V35, P2287
   Ogitani Y, 2016, CLIN CANCER RES, V22, P5097, DOI 10.1158/1078-0432.CCR-15-2822
   Onda M, 2019, P NATL ACAD SCI USA, V116, P4575, DOI 10.1073/pnas.1820388116
   Packiam VT, 2018, UROL ONCOL-SEMIN ORI, V36, P440, DOI 10.1016/j.urolonc.2017.07.005
   Pardoll DM, 2012, NAT REV CANCER, V12, P252, DOI 10.1038/nrc3239
   Parker N, 2005, ANAL BIOCHEM, V338, P284, DOI 10.1016/j.ab.2004.12.026
   Patel VG, 2020, CA-CANCER J CLIN, V70, P404, DOI 10.3322/caac.21631
   Pavlova NN, 2013, ELIFE, V2, DOI 10.7554/eLife.00358
   Pende D, 2019, FRONT IMMUNOL, V10, DOI 10.3389/fimmu.2019.01179
   Perez CP, 2018, TRANSPLANTATION, V102, P1440, DOI 10.1097/TP.0000000000002291
   Perez-Santos M, 2019, EXPERT OPIN THER PAT, V29, P921, DOI 10.1080/13543776.2019.1681400
   Petersdorf SH, 2013, BLOOD, V121, P4854, DOI 10.1182/blood-2013-01-466706
   Pfost B, 2009, J NUCL MED, V50, P1700, DOI 10.2967/jnumed.109.065961
   Phillips GDL, 2008, CANCER RES, V68, P9280, DOI 10.1158/0008-5472.CAN-08-1776
   Pillai RN, 2017, CANCER-AM CANCER SOC, V123, P4099, DOI 10.1002/cncr.30869
   Porten SP, 2015, INDIAN J UROL, V31, P297, DOI 10.4103/0970-1591.166446
   Qing J, 2009, J CLIN INVEST, V119, P1216, DOI 10.1172/JCI38017
   Railkar R, 2017, MOL CANCER THER, V16, P2201, DOI 10.1158/1535-7163.MCT-16-0924
   Raja R, 2018, CLIN CANCER RES, V24, P6212, DOI 10.1158/1078-0432.CCR-18-0386
   Ramesh N, 2006, CLIN CANCER RES, V12, P305, DOI 10.1158/1078-0432.CCR-05-1059
   Redelman-Sidi G, 2014, NAT REV UROL, V11, P153, DOI 10.1038/nrurol.2014.15
   Rinnerthaler G, 2019, INT J MOL SCI, V20, DOI 10.3390/ijms20051115
   Rispens T, 2011, J AM CHEM SOC, V133, P10302, DOI 10.1021/ja203638y
   Ritchie M, 2013, MABS-AUSTIN, V5, P13, DOI 10.4161/mabs.22854
   Romagne F, 2009, BLOOD, V114, P2667, DOI 10.1182/blood-2009-02-206532
   Rosenberg JE, 2005, J UROLOGY, V174, P14, DOI 10.1097/01.ju.0000162039.38023.5f
   Rosenberg JE, 2019, J CLIN ONCOL, V37, P2592, DOI 10.1200/JCO.19.01140
   Rothe C, 2018, BIODRUGS, V32, P233, DOI 10.1007/s40259-018-0278-1
   Schlake T, 2012, RNA BIOL, V9, P1319, DOI 10.4161/rna.22269
   Schmitz-Drager BJ, 2015, UROL INT, V94, P1, DOI 10.1159/000369357
   Schreiber H, 2020, J CANCER RES CLIN, V146, P305, DOI 10.1007/s00432-019-03113-9
   SEETHARAM S, 1991, J BIOL CHEM, V266, P17376
   Sfakianos JP, 2015, EUR UROL, V68, P970, DOI 10.1016/j.eururo.2015.07.039
   Shankar S, 2018, J CLIN ONCOL, V36, DOI 10.1200/JCO.2018.36.15_suppl.TPS2601
   SHIH LB, 1995, CANCER RES, V55, pS5857
   Shore ND, 2017, J CLIN ONCOL, V35, P3410, DOI 10.1200/JCO.2017.72.3064
   Shvartsur Anna, 2015, Genes Cancer, V6, P84
   Siddharth S, 2017, INT J BIOCHEM CELL B, V89, P85, DOI 10.1016/j.biocel.2017.06.007
   Siddiqui MR, 2019, SCI REP-UK, V9, DOI 10.1038/s41598-019-38575-x
   Silva JP, 2015, J BIOL CHEM, V290, P5462, DOI 10.1074/jbc.M114.600973
   Skerra A, 2008, FEBS J, V275, P2677, DOI 10.1111/j.1742-4658.2008.06439.x
   Starodub AN, 2015, CLIN CANCER RES, V21, P3870, DOI 10.1158/1078-0432.CCR-14-3321
   STEIN R, 1990, CANCER RES, V50, P1330
   STEIN R, 1993, INT J CANCER, V55, P938, DOI 10.1002/ijc.2910550611
   Stepan LP, 2011, J HISTOCHEM CYTOCHEM, V59, P701, DOI 10.1369/0022155411410430
   Subklewe M, 2019, TRANSFUS MED HEMOTH, V46, P15, DOI 10.1159/000496870
   Sung H, 2021, CA-CANCER J CLIN, V71, P209, DOI 10.3322/caac.21660
   Sussman D, 2014, MOL CANCER THER, V13, P2991, DOI 10.1158/1535-7163.MCT-13-0896
   Sylvester RJ, 2016, EUR UROL, V69, P231, DOI 10.1016/j.eururo.2015.05.050
   Takai Y, 2003, J CELL SCI, V116, P17, DOI 10.1242/jcs.00167
   Takai Y, 2008, ANNU REV CELL DEV BI, V24, P309, DOI 10.1146/annurev.cellbio.24.110707.175339
   Takai Y, 2008, NAT REV MOL CELL BIO, V9, P603, DOI 10.1038/nrm2457
   Takano A, 2009, CANCER RES, V69, P6694, DOI 10.1158/0008-5472.CAN-09-0016
   Theobald M, 1995, P NATL ACAD SCI USA, V92, P11993, DOI 10.1073/pnas.92.26.11993
   Theobald M, 1997, J EXP MED, V185, P833, DOI 10.1084/jem.185.5.833
   Tolcher AW, 2016, J CLIN ONCOL, V34, DOI 10.1200/JCO.2016.34.15_suppl.TPS3105
   Tomlinson DC, 2007, J PATHOL, V213, P91, DOI 10.1002/path.2207
   Trilla-Fuertes L, 2019, BMC CANCER, V19, DOI 10.1186/s12885-019-5858-z
   Urquidi V, 2012, CURR MED CHEM, V19, P3653, DOI 10.2174/092986712801661103
   Vafa O, 2020, FRONT ONCOL, V10, DOI 10.3389/fonc.2020.00446
   Vafa O, 2014, METHODS, V65, P114, DOI 10.1016/j.ymeth.2013.06.035
   Varki V, 2018, CANCER IMMUNOL IMMUN, V67, P805, DOI 10.1007/s00262-018-2138-8
   Verma S, 2012, NEW ENGL J MED, V367, P1783, DOI 10.1056/NEJMoa1209124
   Vigdorovich V, 2013, STRUCTURE, V21, P707, DOI 10.1016/j.str.2013.03.003
   Vlachostergios PJ, 2018, BLADDER CANCER, V4, P247, DOI 10.3233/BLC-180169
   Waldmann TA, 2020, FRONT IMMUNOL, V11, DOI 10.3389/fimmu.2020.00868
   Walther W, 2013, CURR OPIN ONCOL, V25, P659, DOI 10.1097/CCO.0000000000000004
   Wang FF, 2014, CANCER INVEST, V32, P262, DOI 10.3109/07357907.2014.909826
   Went PT, 2004, HUM PATHOL, V35, P122, DOI 10.1016/j.humpath.2003.08.026
   Willuda J, 1999, CANCER RES, V59, P5758
   Witjes JA, 2014, EUR UROL, V65, P778, DOI 10.1016/j.eururo.2013.11.046
   Witjes JA, 2006, EUR UROL, V49, P790, DOI 10.1016/j.eururo.2006.01.017
   Wolacewicz M, 2020, CANCERS, V12, DOI 10.3390/cancers12051181
   Wu CT, 2018, ANN SURG ONCOL, V25, P3518, DOI 10.1245/s10434-018-6706-0
   Wu CT, 2017, J CANCER, V8, P1137, DOI 10.7150/jca.18297
   Yafi FA, 2011, CURR ONCOL, V18, pE25
   Yamashita M, 2002, CANCER GENE THER, V9, P687, DOI 10.1038/sj.cgt.7700488
   Yao XJ, 2015, BREAST CANCER RES TR, V153, P123, DOI 10.1007/s10549-015-3503-3
   Yonesaka K, 2018, CLIN CANCER RES, V24, P2653, DOI 10.1158/1078-0432.CCR-17-2852
   Yu D-S., 2017, J CANC RES PRACT, V4, P130, DOI [10.1016/j.jcror.2017.05.001, DOI 10.1016/J.JCRPR.2017.05.001, 10.1016/j.jcrpr.2017.05.001]
   Zangouei AS, 2020, DIAGN PATHOL, V15, DOI 10.1186/s13000-020-01054-3
   Zhang JF, 1996, P NATL ACAD SCI USA, V93, P4513, DOI 10.1073/pnas.93.9.4513
   Zhang JY, 2020, UROL ONCOL-SEMIN ORI, V38, DOI 10.1016/j.urolonc.2019.07.006
   Zhang XY, 2017, ONCOTARGETS THER, V10, P5417, DOI 10.2147/OTT.S147041
   Zhang YJ, 2016, CANCER LETT, V375, P179, DOI 10.1016/j.canlet.2016.02.049
   Zhao PX, 2020, ACTA PHARMACOL SIN B, V10, P1589, DOI 10.1016/j.apsb.2020.04.012
   Zhao X, 2013, INT J MOL MED, V31, P283, DOI 10.3892/ijmm.2012.1212
   Zheng MJ, 2020, TRANSL ONCOL, V13, DOI 10.1016/j.tranon.2020.100770
   Zheng PP, 2018, DRUG DISCOV TODAY, V23, P1175, DOI 10.1016/j.drudis.2018.02.012
   Zhu XY, 2009, J IMMUNOL, V183, P3598, DOI 10.4049/jimmunol.0901244
   Zimmermann S, 1997, CANCER IMMUNOL IMMUN, V44, P1, DOI 10.1007/s002620050348
   Zlotta Alexandre R, 2009, Can Urol Assoc J, V3, pS199
NR 238
TC 0
Z9 0
U1 0
U2 0
PU FRONTIERS MEDIA SA
PI LAUSANNE
PA AVENUE DU TRIBUNAL FEDERAL 34, LAUSANNE, CH-1015, SWITZERLAND
SN 2234-943X
J9 FRONT ONCOL
JI Front. Oncol.
PD MAY 27
PY 2021
VL 11
AR 672262
DI 10.3389/fonc.2021.672262
PG 25
WC Oncology
SC Oncology
GA SP2UJ
UT WOS:000659529300001
PM 34123841
OA Green Published, gold
DA 2021-10-28
ER

PT J
AU Picarda, E
   Ohaegbulam, KC
   Zang, XX
AF Picarda, Elodie
   Ohaegbulam, Kim C.
   Zang, Xingxing
TI Molecular Pathways: Targeting B7-H3 (CD276) for Human Cancer
   Immunotherapy
SO CLINICAL CANCER RESEARCH
LA English
DT Article
ID T-CELL-ACTIVATION; B7 FAMILY-MEMBER; BREAST-CANCER; COSTIMULATORY
   MOLECULE; INFLAMMATORY RESPONSE; TUMOR PROGRESSION; PROSTATE-CANCER;
   DENDRITIC CELLS; POOR-PROGNOSIS; EXPRESSION
AB B7-H3 (CD276) is an important immune checkpoint member of the B7 and CD28 families. Induced on antigen-presenting cells, B7-H3 plays an important role in the inhibition of T-cell function. Importantly, B7-H3 is highly overexpressed on a wide range of human solid cancers and often correlates with both negative prognosis and poor clinical outcome in patients. Challenges remain to identify the receptor(s) of B7-H3 and thus better elucidate the role of the B7-H3 pathway in immune responses and tumor evasion. With a preferential expression on tumor cells, B7-H3 is an attractive target for cancer immunotherapy. Based on the clinical success of inhibitory immune checkpoint blockade (CTLA-4, PD-1, and PD-L1), mAbs against B7-H3 appear to be a promising therapeutic strategy worthy of development. An unconventional mAb against B7-H3 with antibody-dependent cell-mediated cytotoxicity is currently being evaluated in a phase I clinical trial and has shown encouraging preliminary results. Additional therapeutic approaches in targeting B7-H3, such as blocking mAbs, bispecific mAbs, chimeric antigen receptor T cells, small-molecule inhibitors, and combination therapies, should be evaluated, as these technologies have already shown positive results in various cancer settings. A better understanding of the B7-H3 pathway in humans will surely help to further optimize associated cancer immunotherapies. (C) 2016 AACR.
C1 [Picarda, Elodie; Ohaegbulam, Kim C.; Zang, Xingxing] Albert Einstein Coll Med, Dept Microbiol & Immunol, Bronx, NY 10467 USA.
   [Zang, Xingxing] Montefiore Med Ctr, Albert Einstein Coll Med, Dept Med, Bronx, NY 10467 USA.
   [Zang, Xingxing] Montefiore Med Ctr, Albert Einstein Coll Med, Dept Urol, Bronx, NY 10467 USA.
RP Zang, XX (corresponding author), Albert Einstein Coll Med, 1300 Morris Pk Ave, Bronx, NY 10461 USA.
EM xingxing.zang@einstein.yu.edu
OI Zang, Xingxing/0000-0001-5380-1942
FU NIHUnited States Department of Health & Human ServicesNational
   Institutes of Health (NIH) - USA [R01CA175495, R01DK100525]; U.S.
   Department of Defense Established Investigator Idea Development Award
   [PC131008]; Pfizer CTI; Jiangsu Hengrui Medicine Co.; Irma T.
   Hirschl/Monique Weill-Caulier Trusts; NATIONAL CANCER INSTITUTEUnited
   States Department of Health & Human ServicesNational Institutes of
   Health (NIH) - USANIH National Cancer Institute (NCI) [R01CA175495]
   Funding Source: NIH RePORTER; NATIONAL INSTITUTE OF DIABETES AND
   DIGESTIVE AND KIDNEY DISEASESUnited States Department of Health & Human
   ServicesNational Institutes of Health (NIH) - USANIH National Institute
   of Diabetes & Digestive & Kidney Diseases (NIDDK) [R01DK100525] Funding
   Source: NIH RePORTER
FX Research in the Zang laboratory is supported by the NIH under award
   numbers R01CA175495 and R01DK100525, the U.S. Department of Defense
   Established Investigator Idea Development Award (PC131008), Pfizer CTI,
   Jiangsu Hengrui Medicine Co., and Irma T. Hirschl/Monique Weill-Caulier
   Trusts (to X. Zang).
CR Adams JL, 2015, NAT REV DRUG DISCOV, V14, P603, DOI 10.1038/nrd4596
   Ahmed M, 2015, J BIOL CHEM, V290, P30018, DOI 10.1074/jbc.M115.679852
   Baral A, 2014, ONCOL LETT, V8, P1195, DOI 10.3892/ol.2014.2268
   Beatty GL, 2015, J CLIN ONCOL, V33, DOI 10.1200/jco.2015.33.15_suppl.3007
   Brahmer JR, 2012, NEW ENGL J MED, V366, P2455, DOI 10.1056/NEJMoa1200694
   Brunner A, 2012, GYNECOL ONCOL, V124, P105, DOI 10.1016/j.ygyno.2011.09.012
   Castriconi R, 2004, P NATL ACAD SCI USA, V101, P12640, DOI 10.1073/pnas.0405025101
   Chapoval AI, 2001, NAT IMMUNOL, V2, P269, DOI 10.1038/85339
   Chen C, 2013, EXP CELL RES, V319, P96, DOI 10.1016/j.yexcr.2012.09.006
   Chen JT, 2015, P NATL ACAD SCI USA, V112, P13057, DOI 10.1073/pnas.1516991112
   Chen WW, 2013, PLOS ONE, V8, DOI 10.1371/journal.pone.0076965
   Chen XQ, 2012, J IMMUNOL, V189, P347, DOI 10.4049/jimmunol.1103715
   Chen Y, 2014, ONCOTARGETS THER, V7, P1465, DOI 10.2147/OTT.S66809
   Chen YW, 2008, CURR CANCER DRUG TAR, V8, P404, DOI 10.2174/156800908785133141
   Gill S, 2015, IMMUNOL REV, V263, P68, DOI 10.1111/imr.12243
   Hodi FS, 2010, NEW ENGL J MED, V363, P711, DOI 10.1056/NEJMoa1003466
   Hofmeyer KA, 2008, P NATL ACAD SCI USA, V105, P10277, DOI 10.1073/pnas.0805458105
   Hu YX, 2015, HEMATOLOGY, V20, P187, DOI 10.1179/1607845414Y.0000000186
   Huang CL, 2016, ONCOL REP, V35, P2183, DOI 10.3892/or.2016.4607
   Ingebrigtsen VA, 2014, BMC CANCER, V14, DOI 10.1186/1471-2407-14-602
   Ingebrigtsen VA, 2012, INT J CANCER, V131, P2528, DOI 10.1002/ijc.27566
   Kakarla S, 2014, CANCER J, V20, P151, DOI 10.1097/PPO.0000000000000032
   Kang FB, 2015, CANCER CELL INT, V15, DOI 10.1186/s12935-015-0195-z
   Kramer K, 2010, J NEURO-ONCOL, V97, P409, DOI 10.1007/s11060-009-0038-7
   Larkin J, 2015, NEW ENGL J MED, V373, P23, DOI [10.1056/NEJMoa1504030, 10.1056/NEJMc1509660]
   Leitner J, 2009, EUR J IMMUNOL, V39, P1754, DOI 10.1002/eji.200839028
   Liu CY, 2013, MOL MED REP, V7, P134, DOI 10.3892/mmr.2012.1158
   Liu F, 2015, MOL MED REP, V12, P5455, DOI 10.3892/mmr.2015.4050
   Liu H, 2011, MOL CANCER THER, V10, P960, DOI 10.1158/1535-7163.MCT-11-0072
   Loo D, 2012, CLIN CANCER RES, V18, P3834, DOI 10.1158/1078-0432.CCR-12-0715
   Luo LQ, 2015, PLOS ONE, V10, DOI 10.1371/journal.pone.0130126
   Mahnke K, 2007, EUR J IMMUNOL, V37, P2117, DOI 10.1002/eji.200636841
   Mao YX, 2015, ONCOTARGET, V6, P3452, DOI 10.18632/oncotarget.3097
   Nunes-Xavier CE, 2016, ONCOTARGET, V7, P6891, DOI 10.18632/oncotarget.6902
   Postow MA, 2012, NEW ENGL J MED, V366, P925, DOI 10.1056/NEJMoa1112824
   Prasad DVR, 2004, J IMMUNOL, V173, P2500, DOI 10.4049/jimmunol.173.4.2500
   Qin XJ, 2013, ONCOTARGETS THER, V6, P1667, DOI 10.2147/OTT.S53565
   Robert C, 2011, NEW ENGL J MED, V364, P2517, DOI 10.1056/NEJMoa1104621
   Roth TJ, 2007, CANCER RES, V67, P7893, DOI 10.1158/0008-5472.CAN-07-1068
   Sadelain M, 2015, J CLIN INVEST, V125, P3392, DOI 10.1172/JCI80010
   Steinberger P, 2004, J IMMUNOL, V172, P2352, DOI 10.4049/jimmunol.172.4.2352
   Suh WK, 2004, P NATL ACAD SCI USA, V101, P12969, DOI 10.1073/pnas.0405259101
   Suh WK, 2003, NAT IMMUNOL, V4, P899, DOI 10.1038/ni967
   Sun J, 2014, ONCOTARGETS THER, V7, P1979, DOI 10.2147/OTT.S63424
   Sun J, 2011, PLOS ONE, V6, DOI 10.1371/journal.pone.0024751
   Sun MY, 2002, J IMMUNOL, V168, P6294, DOI 10.4049/jimmunol.168.12.6294
   Sun TW, 2012, CANCER IMMUNOL IMMUN, V61, P2171, DOI 10.1007/s00262-012-1278-5
   Sun YP, 2006, LUNG CANCER-J IASLC, V53, P143, DOI 10.1016/j.lungcan.2006.05.012
   Tekle C, 2012, INT J CANCER, V130, P2282, DOI 10.1002/ijc.26238
   Topalian SL, 2012, NEW ENGL J MED, V366, P2443, DOI 10.1056/NEJMoa1200690
   Twyman-Saint Victor C, 2015, NATURE, V520, P373, DOI 10.1038/nature14292
   Ueno T, 2012, EUR J IMMUNOL, V42, P2343, DOI 10.1002/eji.201242501
   Veenstra RG, 2015, BLOOD, V125, P3335, DOI 10.1182/blood-2014-09-603357
   Vigdorovich V, 2013, STRUCTURE, V21, P707, DOI 10.1016/j.str.2013.03.003
   Wang J, 2013, J INVEST DERMATOL, V133, P2050, DOI 10.1038/jid.2013.114
   Wang L, 2013, PLOS ONE, V8, DOI 10.1371/journal.pone.0070689
   Wang LQ, 2005, EUR J IMMUNOL, V35, P428, DOI 10.1002/eji.200425518
   Weidle UH, 2014, SEMIN ONCOL, V41, P653, DOI 10.1053/j.seminoncol.2014.08.004
   Xu H, 2009, CANCER RES, V69, P6275, DOI 10.1158/0008-5472.CAN-08-4517
   Xylinas E, 2014, EJSO-EUR J SURG ONC, V40, P121, DOI 10.1016/j.ejso.2013.08.023
   Zang X, 2007, P NATL ACAD SCI USA, V104, P19458, DOI 10.1073/pnas.0709802104
   Zang XX, 2007, CLIN CANCER RES, V13, P5271, DOI 10.1158/1078-0432.CCR-07-1030
   Zang XX, 2010, MODERN PATHOL, V23, P1104, DOI 10.1038/modpathol.2010.95
   Zhang GB, 2008, IMMUNOLOGY, V123, P538, DOI 10.1111/j.1365-2567.2007.02723.x
   Zhang GB, 2005, CELL MOL IMMUNOL, V2, P307
   Zhang GB, 2010, J IMMUNOL, V185, P3677, DOI 10.4049/jimmunol.0904020
   Zhang P, 2015, FEBS LETT, V589, P2248, DOI 10.1016/j.febslet.2015.06.037
   Zhang T, 2015, WORLD J GASTROENTERO, V21, P1804, DOI 10.3748/wjg.v21.i6.1804
   Zhang W, 2015, ONCOTARGETS THER, V8, P1721, DOI 10.2147/OTT.S85272
NR 69
TC 183
Z9 190
U1 1
U2 21
PU AMER ASSOC CANCER RESEARCH
PI PHILADELPHIA
PA 615 CHESTNUT ST, 17TH FLOOR, PHILADELPHIA, PA 19106-4404 USA
SN 1078-0432
EI 1557-3265
J9 CLIN CANCER RES
JI Clin. Cancer Res.
PD JUL 15
PY 2016
VL 22
IS 14
BP 3425
EP 3431
DI 10.1158/1078-0432.CCR-15-2428
PG 7
WC Oncology
SC Oncology
GA DS9ON
UT WOS:000381113000003
PM 27208063
OA Bronze, Green Accepted
HC Y
HP N
DA 2021-10-28
ER

PT J
AU Chatwin, HV
   Cruz, JC
   Green, AL
AF Chatwin, Hannah, V
   Cruz, Joselyn Cruz
   Green, Adam L.
TI Pediatric high-grade glioma: moving toward subtype-specific multimodal
   therapy
SO FEBS JOURNAL
LA English
DT Review; Early Access
DE convection&#8208; enhanced delivery; immunotherapy; pediatric
   high&#8208; grade glioma; radiation&#8208; induced glioma
AB Pediatric high-grade gliomas (pHGG) comprise a deadly, heterogenous category of pediatric gliomas with a clear need for more effective treatment options. Advances in high-throughput molecular techniques have enhanced molecular understanding of these tumors, but outcomes are still poor, and treatments beyond resection and radiation have not yet been clearly established as standard of care. In this review, we first discuss the history of treatment approaches to pHGG to this point. We then review four distinct categories of pHGG, including histone 3-mutant, IDH-mutant, histone 3/IDH-wildtype, and radiation-induced pHGG. We discuss the molecular understanding of each subgroup and targeted treatment options in development. Finally, we look at the development and current status of two novel approaches to pHGG as a whole: localized convection-enhanced chemotherapy delivery and immunotherapy, including checkpoint inhibitors, vaccine therapy, and CAR-T cells. Through this review, we demonstrate the potential for rational, molecularly driven, subtype-specific therapy to be used with other novel approaches in combinations that could meaningfully improve the prognosis in pHGG.
C1 [Chatwin, Hannah, V; Cruz, Joselyn Cruz; Green, Adam L.] Univ Colorado, Morgan Adams Fdn, Pediat Brain Tumor Res Program, Dept Pediat,Sch Med, 12800 E 19th Ave, Aurora, CO 80045 USA.
   [Green, Adam L.] Childrens Hosp Colorado, Ctr Canc & Blood Disorders, Aurora, CO USA.
RP Chatwin, HV; Cruz, JC; Green, AL (corresponding author), Univ Colorado, Morgan Adams Fdn, Pediat Brain Tumor Res Program, Dept Pediat,Sch Med, 12800 E 19th Ave, Aurora, CO 80045 USA.
EM hannah.chatwin@cuanschutz.edu; joselyn.cruzcruz@cuanschutz.edu;
   adam.green@cuanschutz.edu
CR Advani R, 2018, NEW ENGL J MED, V379, P1711, DOI 10.1056/NEJMoa1807315
   Anderson RCE, 2013, J NEUROSURG-PEDIATR, V11, P289, DOI 10.3171/2012.10.PEDS12142
   Aplenc R, 2011, J CLIN ONCOL, V29, P839, DOI 10.1200/JCO.2010.30.7231
   Armstrong GT, 2009, J CLIN ONCOL, V27, P2328, DOI 10.1200/JCO.2008.21.1425
   Arrillaga-Romany I, 2017, ONCOTARGET, V8, P79298, DOI 10.18632/oncotarget.17837
   Arshad A, 2015, PLOS ONE, V10, DOI 10.1371/journal.pone.0132266
   Banerjee A, 2017, NEURO-ONCOLOGY, V19, P1135, DOI 10.1093/neuonc/now282
   Barua NU, 2013, ACTA NEUROCHIR, V155, P1459, DOI 10.1007/s00701-013-1700-6
   Beatty GL, 2011, SCIENCE, V331, P1612, DOI 10.1126/science.1198443
   Benitez-Ribas D, 2018, FRONT ONCOL, V8, DOI 10.3389/fonc.2018.00201
   Bjerke L, 2013, CANCER DISCOV, V3, P512, DOI 10.1158/2159-8290.CD-12-0426
   BOBO RH, 1994, P NATL ACAD SCI USA, V91, P2076, DOI 10.1073/pnas.91.6.2076
   Brat DJ, 1999, AM J PATHOL, V154, P1431, DOI 10.1016/S0002-9440(10)65397-7
   Broniscer A, 2018, PEDIATR BLOOD CANCER, V65, DOI 10.1002/pbc.27035
   Bruce JN, 2011, NEUROSURGERY, V69, P1272, DOI 10.1227/NEU.0b013e3182233e24
   Cacciotti C, 2020, J NEURO-ONCOL, V149, P113, DOI 10.1007/s11060-020-03578-6
   Carpentier A, 2006, NEURO-ONCOLOGY, V8, P60, DOI 10.1215/S1522851705000475
   Carpentier A, 2010, NEURO-ONCOLOGY, V12, P401, DOI 10.1093/neuonc/nop047
   Carret AS, 2006, RADIOTHER ONCOL, V81, P33, DOI 10.1016/j.radonc.2006.08.005
   Castel D, 2015, ACTA NEUROPATHOL, V130, P815, DOI 10.1007/s00401-015-1478-0
   Chakravarti A, 2013, INT J RADIAT ONCOL, V85, P1206, DOI 10.1016/j.ijrobp.2012.10.008
   Chari A, 2019, NEW ENGL J MED, V381, P727, DOI 10.1056/NEJMoa1903455
   Chemnitz JM, 2004, J IMMUNOL, V173, P945, DOI 10.4049/jimmunol.173.2.945
   Chen CCL, 2020, CELL, V183, P1617, DOI 10.1016/j.cell.2020.11.012
   Chheda ZS, 2018, J EXP MED, V215, P141, DOI 10.1084/jem.20171046
   Chi AS, 2019, J NEURO-ONCOL, V145, P97, DOI 10.1007/s11060-019-03271-3
   Chonan M, 2015, NEURO-ONCOLOGY, V17, P1453, DOI 10.1093/neuonc/nov090
   Cohen KJ, 2011, NEURO-ONCOLOGY, V13, P317, DOI 10.1093/neuonc/noq191
   Dahl NA, 2020, CELL REP, V31, DOI 10.1016/j.celrep.2020.03.049
[truncated: 4,485,911 more chars]
