# Supplementary material for: A Bibliometric and Knowledge-Map Analysis of CAR-T Cells From 2009 to 2021
Source: Front Immunol. 2022 Mar 18;13:840956. doi: 10.3389/fimmu.2022.840956 (PMC8971369; doi:10.3389/fimmu.2022.840956)
Supplement: Supplementary file 1 [file DataSheet_1.zip › Annexes 1/download_6001-6500.txt]

FN Clarivate Analytics Web of Science
VR 1.0
PT J
AU Ferreira, LMR
   Muller, YD
   Bluestone, JA
   Tang, QZ
AF Ferreira, Leonardo M. R.
   Muller, Yannick D.
   Bluestone, Jeffrey A.
   Tang, Qizhi
TI Next-generation regulatory T cell therapy
SO NATURE REVIEWS DRUG DISCOVERY
LA English
DT Review
ID CHIMERIC-ANTIGEN-RECEPTOR; LOW-DOSE INTERLEUKIN-2; UMBILICAL-CORD BLOOD;
   TRANSCRIPTION FACTOR FOXP3; HUMAN HEMATOPOIETIC STEM; IN-VITRO
   GENERATION; B-CELLS; ALLOGRAFT-REJECTION; TREG CELLS; AUTOIMMUNE
   ENCEPHALOMYELITIS
AB Regulatory T cells (T-reg cells) are a small subset of immune cells that are dedicated to curbing excessive immune activation and maintaining immune homeostasis. Accordingly, deficiencies in T-reg cell development or function result in uncontrolled immune responses and tissue destruction and can lead to inflammatory disorders such as graft-versus-host disease, transplant rejection and autoimmune diseases. As cells deploy more than a dozen molecular mechanisms to suppress immune responses, they have potential as multifaceted adaptable smart therapeutics for treating inflammatory disorders. Indeed, early-phase clinical trials of T-reg cell therapy have shown feasibility, tolerability and potential efficacy in these disease settings. In the meantime, progress in the development of chimeric antigen receptors and in genome editing (including the application of CRISPR-Cas9) over the past two decades has facilitated the genetic optimization of primary T cell therapy for cancer. These technologies are now being used to enhance the specificity and functionality of T-reg cells. In this Review, we describe the key advances and prospects in designing and implementing T-reg cell-based therapy in autoimmunity and transplantation.
C1 [Ferreira, Leonardo M. R.; Muller, Yannick D.; Tang, Qizhi] Univ Calif San Francisco, Dept Surg, San Francisco, CA 94143 USA.
   [Ferreira, Leonardo M. R.; Bluestone, Jeffrey A.; Tang, Qizhi] Univ Calif San Francisco, Diabet Ctr, San Francisco, CA 94143 USA.
   [Ferreira, Leonardo M. R.; Bluestone, Jeffrey A.] Univ Calif San Francisco, Sean N Parker Autoimmune Res Lab, San Francisco, CA 94143 USA.
RP Tang, QZ (corresponding author), Univ Calif San Francisco, Dept Surg, San Francisco, CA 94143 USA.; Bluestone, JA; Tang, QZ (corresponding author), Univ Calif San Francisco, Diabet Ctr, San Francisco, CA 94143 USA.; Bluestone, JA (corresponding author), Univ Calif San Francisco, Sean N Parker Autoimmune Res Lab, San Francisco, CA 94143 USA.
EM jeff.bluestone@ucsf.edu; qizhi.tang@ucsf.edu
RI Ferreira, Leonardo/J-7984-2019
OI Ferreira, Leonardo/0000-0003-2491-9866; Bluestone,
   Jeffrey/0000-0001-8793-7848; Tang, Qizhi/0000-0001-7313-3574
FU Swiss National Science FoundationSwiss National Science Foundation
   (SNSF)European Commission [P300PB_174500]; Sean N. Parker Autoimmune
   Laboratory
FX L.M.R.F. is the Jeffrey G. Klein Family Diabetes Fellow. Y.D.M. was
   supported by the Swiss National Science Foundation (Advanced
   Postdoctoral Mobility grant no. P300PB_174500). J.A.B. acknowledges
   support of the Sean N. Parker Autoimmune Laboratory. The authors
   apologize to all of the researchers whose work they could not cite owing
   to reference number limitations.
CR Abbas AK, 2018, SCI IMMUNOL, V3, DOI 10.1126/sciimmunol.aat1482
   Ablamunits V, 2010, EUR J IMMUNOL, V40, P2891, DOI 10.1002/eji.201040485
   Afzali B, 2013, CLIN J AM SOC NEPHRO, V8, P1396, DOI 10.2215/CJN.12931212
   Anderson MS, 2002, SCIENCE, V298, P1395, DOI 10.1126/science.1075958
   Arpaia N, 2015, CELL, V162, P1078, DOI 10.1016/j.cell.2015.08.021
   Bacchetta R, 2014, FRONT IMMUNOL, V5, DOI 10.3389/fimmu.2014.00016
   Baecher-Allan C, 2001, J IMMUNOL, V167, P1245, DOI 10.4049/jimmunol.167.3.1245
   Bak RO, 2018, NAT PROTOC, V13, P358, DOI 10.1038/nprot.2017.143
   Banerjee DK, 2006, BLOOD, V108, P2655, DOI 10.1182/blood-2006-03-011353
   Barrat FJ, 2002, J EXP MED, V195, P603, DOI 10.1084/jem.20011629
   Battaglia M, 2005, BLOOD, V105, P4743, DOI 10.1182/blood-2004-10-3932
   Bezie S, 2018, FRONT IMMUNOL, V8, DOI 10.3389/fimmu.2017.02014
   Bialer G, 2010, J IMMUNOL, V184, P6232, DOI 10.4049/jimmunol.0902047
   Blat D, 2014, MOL THER, V22, P1018, DOI 10.1038/mt.2014.41
   Bluestone JA, 2017, J IMMUNOL, V198, P979, DOI 10.4049/jimmunol.1602060
   Bluestone JA, 2015, SCI TRANSL MED, V7, DOI 10.1126/scitranslmed.aad4134
   Bluhm J, 2018, MOL THER, V26, P1906, DOI 10.1016/j.ymthe.2018.06.012
   Boardman DA, 2017, AM J TRANSPLANT, V17, P931, DOI 10.1111/ajt.14185
   Booth NJ, 2010, J IMMUNOL, V184, P4317, DOI 10.4049/jimmunol.0903781
   Boroughs AC, 2019, JCI INSIGHT, V4, DOI 10.1172/jci.insight.126194
   Brunstein CG, 2016, BLOOD, V127, P1044, DOI 10.1182/blood-2015-06-653667
   Brunstein CG, 2011, BLOOD, V117, P1061, DOI 10.1182/blood-2010-07-293795
   Brusko TM, 2010, PLOS ONE, V5, DOI 10.1371/journal.pone.0011726
   Canavan JB, 2016, GUT, V65, P584, DOI 10.1136/gutjnl-2014-306919
   CANTOR H, 1976, J EXP MED, V143, P1391, DOI 10.1084/jem.143.6.1391
   Carpenito C, 2009, P NATL ACAD SCI USA, V106, P3360, DOI 10.1073/pnas.0813101106
   Carrier Y, 2007, J IMMUNOL, V178, P179, DOI 10.4049/jimmunol.178.1.179
   Carter NA, 2011, J IMMUNOL, V186, P5569, DOI 10.4049/jimmunol.1100284
   Chandran S, 2017, AM J TRANSPLANT, V17, P2945, DOI 10.1111/ajt.14415
   Chang ZNL, 2018, NAT CHEM BIOL, V14, P317, DOI [10.1038/NCHEMBIO.2565, 10.1038/nchembio.2565]
   Chaudhry A, 2011, IMMUNITY, V34, P566, DOI 10.1016/j.immuni.2011.03.018
   Chaudhry A, 2009, SCIENCE, V326, P986, DOI 10.1126/science.1172702
   CHEN YH, 1994, SCIENCE, V265, P1237, DOI 10.1126/science.7520605
   Chen ZJ, 2013, IMMUNITY, V39, P272, DOI 10.1016/j.immuni.2013.08.006
   Chinen T, 2016, NAT IMMUNOL, V17, P1322, DOI 10.1038/ni.3540
   Cho JH, 2018, CELL, V173, P1426, DOI 10.1016/j.cell.2018.03.038
   Coenen JJA, 2006, BLOOD, V107, P1018, DOI 10.1182/blood-2005-07-3032
   Cohen CJ, 2007, CANCER RES, V67, P3898, DOI 10.1158/0008-5472.CAN-06-3986
   Cohen JL, 2002, J EXP MED, V196, P401, DOI 10.1084/jem.20020090
   Cuadrado E, 2018, IMMUNITY, V48, P1046, DOI 10.1016/j.immuni.2018.04.008
   D'Alise AM, 2008, P NATL ACAD SCI USA, V105, P19857, DOI 10.1073/pnas.0810713105
   Dall'Era M, 2019, ARTHRITIS RHEUMATOL, V71, P431, DOI 10.1002/art.40737
   Dash P, 2017, NATURE, V547, P89, DOI 10.1038/nature22383
   Dawson NAJ, 2019, JCI INSIGHT, V4, DOI 10.1172/jci.insight.123672
   Deeks SG, 2002, MOL THER, V5, P788, DOI 10.1006/mthe.2002.0611
   Delong T, 2016, SCIENCE, V351, P711, DOI 10.1126/science.aad2791
   Delong T, 2012, DIABETES, V61, P3239, DOI 10.2337/db12-0112
   DEMBIC Z, 1986, NATURE, V320, P232, DOI 10.1038/320232a0
   Desreumaux P, 2012, GASTROENTEROLOGY, V143, P1207, DOI 10.1053/j.gastro.2012.07.116
   Deuse T, 2019, NAT BIOTECHNOL, V37, P252, DOI 10.1038/s41587-019-0016-3
   Deverman BE, 2018, NAT REV DRUG DISCOV, V17, P641, DOI 10.1038/nrd.2018.110
   Di Ianni M, 2011, BLOOD, V117, P3921, DOI 10.1182/blood-2010-10-311894
   Dieckmann D, 2001, J EXP MED, V193, P1303, DOI 10.1084/jem.193.11.1303
   Dijke IE, 2016, AM J TRANSPLANT, V16, P58, DOI 10.1111/ajt.13456
   Duhen T, 2012, BLOOD, V119, P4430, DOI 10.1182/blood-2011-11-392324
   Edinger M, 2003, NAT MED, V9, P1144, DOI 10.1038/nm915
   Elahi R, 2018, FRONT IMMUNOL, V9, DOI 10.3389/fimmu.2018.01717
   Elhanati Y, 2018, IMMUNOL REV, V284, P167, DOI 10.1111/imr.12665
   Elinav E, 2008, GASTROENTEROLOGY, V134, P2014, DOI 10.1053/j.gastro.2008.02.060
   Elinav E, 2009, GASTROENTEROLOGY, V136, P1721, DOI 10.1053/j.gastro.2009.01.049
   Esensten J. H., 2018, J ALLERGY CLIN IMMUN
   Eyquem J, 2017, NATURE, V543, P113, DOI 10.1038/nature21405
   Fan MY, 2018, CELL REP, V25, P1204, DOI 10.1016/j.celrep.2018.10.002
   Ferreira L. M., 2018, J IMMUNOL, V200, P115
   Ferreira LMR, 2017, AM J TRANSPLANT, V17, P851, DOI 10.1111/ajt.14202
   Fillatreau S, 2002, NAT IMMUNOL, V3, P944, DOI 10.1038/ni833
   Flores-Borja F, 2013, SCI TRANSL MED, V5, DOI 10.1126/scitranslmed.3005407
   Fontenot JD, 2017, J IMMUNOL, V198, P986, DOI 10.1038/ni904
   Fuchs A, 2018, FRONT IMMUNOL, V8, DOI 10.3389/fimmu.2017.01844
   Furtado GC, 2002, J EXP MED, V196, P851, DOI 10.1084/jem.20020190
   Furukawa A, 2016, TRANSPLANTATION, V100, P2288, DOI 10.1097/TP.0000000000001379
   Gagliani N, 2013, NAT MED, V19, P739, DOI 10.1038/nm.3179
   Gao YY, 2015, P NATL ACAD SCI USA, V112, pE3246, DOI 10.1073/pnas.1421463112
   GERSHON RK, 1970, IMMUNOLOGY, V18, P723
   GERSHON RK, 1971, IMMUNOLOGY, V21, P903
   GERSHON RK, 1972, J IMMUNOL, V108, P586
   Glanville J, 2017, NATURE, V547, P94, DOI 10.1038/nature22976
   Golovina TN, 2008, J IMMUNOL, V181, P2855, DOI 10.4049/jimmunol.181.4.2855
   Gomes-Silva D, 2017, BLOOD, V130, P285, DOI 10.1182/blood-2017-01-761320
   Govers C, 2014, J IMMUNOL, V193, P5315, DOI 10.4049/jimmunol.1302074
   Gratz IK, 2013, J IMMUNOL, V190, P4483, DOI 10.4049/jimmunol.1300212
   Green EA, 2002, IMMUNITY, V16, P183, DOI 10.1016/S1074-7613(02)00279-0
   Gregori S, 2018, FRONT IMMUNOL, V9, DOI 10.3389/fimmu.2018.00233
   Gregori S, 2011, METHODS MOL BIOL, V677, P31, DOI 10.1007/978-1-60761-869-0_3
   GROSS G, 1989, P NATL ACAD SCI USA, V86, P10024, DOI 10.1073/pnas.86.24.10024
   Han X, 2019, P NATL ACAD SCI USA, V116, P10441, DOI 10.1073/pnas.1902566116
   Haque R, 2012, J IMMUNOL, V189, P1228, DOI 10.4049/jimmunol.1200633
   Hartemann A, 2013, LANCET DIABETES ENDO, V1, P295, DOI 10.1016/S2213-8587(13)70113-X
   Haxhinasto S, 2008, J EXP MED, V205, P565, DOI 10.1084/jem.20071477
   He J, 2016, NAT MED, V22, P991, DOI 10.1038/nm.4148
   He XH, 2014, J INVEST DERMATOL, V134, P975, DOI 10.1038/jid.2013.459
   Helsen CW, 2018, NAT COMMUN, V9, DOI 10.1038/s41467-018-05395-y
   Hoffmann P, 2004, BLOOD, V104, P895, DOI 10.1182/blood-2004-01-0086
   Hoffmann P, 2006, BLOOD, V108, P4260, DOI 10.1182/blood-2006-06-027409
   Hoffmann P, 2009, EUR J IMMUNOL, V39, P1088, DOI 10.1002/eji.200838904
   Hombach AA, 2009, GENE THER, V16, P1088, DOI 10.1038/gt.2009.75
   Hombach AA, 2012, ONCOIMMUNOLOGY, V1, DOI 10.4161/onci.19855
   Hori S, 2003, SCIENCE, V299, P1057, DOI 10.1126/science.1079490
   Howie B, 2015, SCI TRANSL MED, V7, DOI 10.1126/scitranslmed.aac5624
   Hsieh CS, 2006, NAT IMMUNOL, V7, P401, DOI 10.1038/ni1318
   Hsu PD, 2014, CELL, V157, P1262, DOI 10.1016/j.cell.2014.05.010
   Huang J, 2013, IMMUNITY, V39, P846, DOI 10.1016/j.immuni.2013.08.036
   Hudecek M, 2013, CLIN CANCER RES, V19, P3153, DOI 10.1158/1078-0432.CCR-13-0330
   Hull CM, 2017, J AUTOIMMUN, V79, P63, DOI 10.1016/j.jaut.2017.01.001
   Husebye ES, 2018, NEW ENGL J MED, V378, P1132, DOI 10.1056/NEJMra1713301
   Irvine DJ, 2002, NATURE, V419, P845, DOI 10.1038/nature01076
   IRVING BA, 1991, CELL, V64, P891, DOI 10.1016/0092-8674(91)90314-O
   Jin NY, 2015, P NATL ACAD SCI USA, V112, P13318, DOI 10.1073/pnas.1517862112
   Joffre O, 2008, NAT MED, V14, P88, DOI 10.1038/nm1688
   Jonuleit H, 2001, J EXP MED, V193, P1285, DOI 10.1084/jem.193.11.1285
   Jordan MS, 2001, NAT IMMUNOL, V2, P301, DOI 10.1038/86302
   KATZ SI, 1974, NATURE, V251, P550, DOI 10.1038/251550a0
   Khandpur R, 2013, SCI TRANSL MED, V5, DOI 10.1126/scitranslmed.3005580
   Khattri R, 2003, NAT IMMUNOL, V4, P337, DOI 10.1038/ni909
   Kim HJ, 2015, SCIENCE, V350, P334, DOI 10.1126/science.aad0616
   Kim YC, 2015, BLOOD, V125, P1107, DOI 10.1182/blood-2014-04-566786
   Klein L, 2014, NAT REV IMMUNOL, V14, P377, DOI 10.1038/nri3667
   Koch MA, 2009, NAT IMMUNOL, V10, P595, DOI 10.1038/ni.1731
   Kochenderfer JN, 2010, BLOOD, V116, P4099, DOI 10.1182/blood-2010-04-281931
   Kofler DM, 2011, MOL THER, V19, P760, DOI 10.1038/mt.2011.9
   Komatsu N, 2014, NAT MED, V20, P62, DOI 10.1038/nm.3432
   Konermann S, 2018, CELL, V173, P665, DOI 10.1016/j.cell.2018.02.033
   Koreth J, 2011, NEW ENGL J MED, V365, P2055, DOI 10.1056/NEJMoa1108188
   Koristka S, 2018, J AUTOIMMUN, V90, P116, DOI 10.1016/j.jaut.2018.02.006
   Kosicki M, 2018, NAT BIOTECHNOL, V36, P765, DOI 10.1038/nbt.4192
   Kuball J, 2007, BLOOD, V109, P2331, DOI 10.1182/blood-2006-05-023069
   KUWANA Y, 1987, BIOCHEM BIOPH RES CO, V149, P960, DOI 10.1016/0006-291X(87)90502-X
   Kwon MJ, 2012, J IMMUNOL, V188, P5887, DOI 10.4049/jimmunol.1102941
   Landwehr-Kenzel S, 2018, KIDNEY INT, V93, P1452, DOI 10.1016/j.kint.2018.01.021
   Lee JC, 2011, CANCER RES, V71, P2871, DOI 10.1158/0008-5472.CAN-10-0552
   Lee K, 2014, AM J TRANSPLANT, V14, P27, DOI 10.1111/ajt.12509
   Lee KM, 2014, EUR J IMMUNOL, V44, P1728, DOI 10.1002/eji.201344062
   Leen AM, 2014, MOL THER, V22, P1211, DOI 10.1038/mt.2014.47
   Leibman RS, 2017, PLOS PATHOG, V13, DOI 10.1371/journal.ppat.1006613
   Leonard JD, 2017, IMMUNITY, V47, P107, DOI 10.1016/j.immuni.2017.06.015
   Levine AG, 2014, NAT IMMUNOL, V15, P1070, DOI 10.1038/ni.3004
   Levings MK, 2001, J EXP MED, V193, P1295, DOI 10.1084/jem.193.11.1295
   Liu WH, 2006, J EXP MED, V203, P1701, DOI 10.1084/jem.20060772
   Liu XS, 2016, CELL, V167, P233, DOI 10.1016/j.cell.2016.08.056
   Liu XJ, 2017, CELL RES, V27, P154, DOI 10.1038/cr.2016.142
   Liu XJ, 2015, CANCER RES, V75, P3596, DOI 10.1158/0008-5472.CAN-15-0159
   Liu ZD, 2015, NATURE, V528, P225, DOI 10.1038/nature16169
   Long AH, 2015, NAT MED, V21, P581, DOI 10.1038/nm.3838
   Loskog A, 2006, LEUKEMIA, V20, P1819, DOI 10.1038/sj.leu.2404366
   MacDonald KG, 2016, J CLIN INVEST, V126, P1413, DOI 10.1172/JCI82771
   Maher J, 2002, NAT BIOTECHNOL, V20, P70, DOI 10.1038/nbt0102-70
   Malchow S, 2016, IMMUNITY, V44, P1102, DOI 10.1016/j.immuni.2016.02.009
   Mandal PK, 2014, CELL STEM CELL, V15, P643, DOI 10.1016/j.stem.2014.10.004
   Marek-Trzonkowska N, 2012, DIABETES CARE, V35, P1817, DOI 10.2337/dc12-0038
   Martelli MF, 2014, BLOOD, V124, P638, DOI 10.1182/blood-2014-03-564401
   Masteller EL, 2005, J IMMUNOL, V175, P3053, DOI 10.4049/jimmunol.175.5.3053
   Matharu N, 2019, SCIENCE, V363, P246, DOI 10.1126/science.aau0629
   Mathew JM, 2018, SCI REP-UK, V8, DOI 10.1038/s41598-018-25574-7
   Mathsson L, 2008, ARTHRITIS RHEUM-US, V58, P36, DOI 10.1002/art.23188
   McGinty JW, 2015, CURR DIABETES REP, V15, DOI 10.1007/s11892-015-0657-7
   Mekala DJ, 2005, P NATL ACAD SCI USA, V102, P11817, DOI 10.1073/pnas.0505445102
   Mekala DJ, 2005, BLOOD, V105, P2090, DOI 10.1182/blood-2004-09-3579
   MILLER A, 1991, J EXP MED, V174, P791, DOI 10.1084/jem.174.4.791
   Milone MC, 2018, LEUKEMIA, V32, P1529, DOI 10.1038/s41375-018-0106-0
   Miragaia RJ, 2019, IMMUNITY, V50, P493, DOI 10.1016/j.immuni.2019.01.001
   Miyao T, 2012, IMMUNITY, V36, P262, DOI 10.1016/j.immuni.2011.12.012
   Miyara M, 2009, IMMUNITY, V30, P899, DOI 10.1016/j.immuni.2009.03.019
   Mizoguchi A, 2002, IMMUNITY, V16, P219, DOI 10.1016/S1074-7613(02)00274-1
   Moran AE, 2011, J EXP MED, V208, P1279, DOI 10.1084/jem.20110308
   Moss CX, 2005, J BIOL CHEM, V280, P18498, DOI 10.1074/jbc.M501241200
   Naso MF, 2017, BIODRUGS, V31, P317, DOI 10.1007/s40259-017-0234-5
   Nathan C, 2010, CELL, V140, P871, DOI 10.1016/j.cell.2010.02.029
   Ng WF, 2001, BLOOD, V98, P2736, DOI 10.1182/blood.V98.9.2736
   Nowak A, 2018, FRONT IMMUNOL, V9, DOI 10.3389/fimmu.2018.00199
   Noyan F, 2017, AM J TRANSPLANT, V17, P917, DOI 10.1111/ajt.14175
   Oberle N, 2007, J IMMUNOL, V179, P3578, DOI 10.4049/jimmunol.179.6.3578
   Ohkura N, 2013, IMMUNITY, V38, P414, DOI 10.1016/j.immuni.2013.03.002
   Ohkura N, 2012, IMMUNITY, V37, P785, DOI 10.1016/j.immuni.2012.09.010
   Passerini L, 2013, SCI TRANSL MED, V5, DOI 10.1126/scitranslmed.3007320
   Patterson H, 2014, CLIN EXP IMMUNOL, V176, P1, DOI 10.1111/cei.12248
   Paulk NK, 2018, MOL THER, V26, P289, DOI 10.1016/j.ymthe.2017.09.021
   Peyvandi F, 2016, LANCET, V388, P187, DOI 10.1016/S0140-6736(15)01123-X
   Plesa G, 2012, BLOOD, V119, P3420, DOI 10.1182/blood-2011-09-377051
   Poussier P, 2002, J EXP MED, V195, P1491, DOI 10.1084/jem.20011793
   Putnam AL, 2013, AM J TRANSPLANT, V13, P3010, DOI 10.1111/ajt.12433
   Putnam AL, 2009, DIABETES, V58, P652, DOI 10.2337/db08-1168
   QIN SX, 1993, SCIENCE, V259, P974, DOI 10.1126/science.8094901
   Raffin C., J IMMUNOL, V196, P19
   Ray A, 2012, J IMMUNOL, V188, P3188, DOI 10.4049/jimmunol.1103354
   Rosenzwajg M, 2015, J AUTOIMMUN, V58, P48, DOI 10.1016/j.jaut.2015.01.001
   Rosser EC, 2015, IMMUNITY, V42, P607, DOI 10.1016/j.immuni.2015.04.005
   Roth TL, 2018, NATURE, V559, P405, DOI 10.1038/s41586-018-0326-5
   Roybal KT, 2016, CELL, V167, P419, DOI 10.1016/j.cell.2016.09.011
   Roychoudhuri R, 2013, NATURE, V498, P506, DOI 10.1038/nature12199
   Rudra D, 2012, NAT IMMUNOL, V13, P1010, DOI 10.1038/ni.2402
   Rupp LJ, 2017, SCI REP-UK, V7, DOI 10.1038/s41598-017-00462-8
   Saadoun D, 2011, NEW ENGL J MED, V365, P2067, DOI 10.1056/NEJMoa1105143
   SADLACK B, 1995, EUR J IMMUNOL, V25, P3053, DOI 10.1002/eji.1830251111
   Safinia N, 2018, FRONT IMMUNOL, V9, DOI 10.3389/fimmu.2018.00354
   SAKAGUCHI S, 1995, J IMMUNOL, V155, P1151
   Santner-Nanan B, 2008, INT IMMUNOL, V20, P375, DOI 10.1093/intimm/dxm151
   Schukur L, 2015, SCI TRANSL MED, V7, DOI 10.1126/scitranslmed.aac4964
   Schumann K, 2015, P NATL ACAD SCI USA, V112, P10437, DOI 10.1073/pnas.1512503112
   Seay HR, 2017, MOL THER-METH CLIN D, V4, P178, DOI 10.1016/j.omtm.2016.12.003
   Seay HR, 2016, JCI INSIGHT, V1, DOI 10.1172/jci.insight.88242
   Seddiki N, 2006, J EXP MED, V203, P1693, DOI 10.1084/jem.20060468
   Sehouli J, 2011, EPIGENETICS-US, V6, P236, DOI 10.4161/epi.6.2.13755
   Semple K, 2011, BIOL BLOOD MARROW TR, V17, P309, DOI 10.1016/j.bbmt.2010.12.710
   Sharma A, 2018, FRONT IMMUNOL, V9, DOI 10.3389/fimmu.2018.00883
   Singh K, 2014, AM J TRANSPLANT, V14, P2691, DOI 10.1111/ajt.12934
   Skuljec J, 2017, FRONT IMMUNOL, V8, DOI 10.3389/fimmu.2017.01125
   Smigiel KS, 2014, J EXP MED, V211, P121, DOI 10.1084/jem.20131142
   Smithson JE, 1996, J PATHOL, V180, P146, DOI 10.1002/(SICI)1096-9896(199610)180:2<146::AID-PATH643>3.0.CO;2-E
   Sockolosky JT, 2018, SCIENCE, V359, P1037, DOI 10.1126/science.aar3246
   Sommermeyer D, 2010, J IMMUNOL, V184, P6223, DOI 10.4049/jimmunol.0902055
   Spence A, 2018, P NATL ACAD SCI USA, V115, P5265, DOI 10.1073/pnas.1715590115
   Sprouse ML, 2018, J IMMUNOL, V200, P909, DOI 10.4049/jimmunol.1700156
   Stephens LA, 2001, EUR J IMMUNOL, V31, P1247, DOI 10.1002/1521-4141(200104)31:4<1247::AID-IMMU1247>3.0.CO;2-M
   Stone JD, 2012, ONCOIMMUNOLOGY, V1, P863, DOI 10.4161/onci.20592
   Stone JD, 2009, IMMUNOLOGY, V126, P165, DOI 10.1111/j.1365-2567.2008.03015.x
   Takahashi T, 1998, INT IMMUNOL, V10, P1969, DOI 10.1093/intimm/10.12.1969
   Takatori H, 2015, ARTHRITIS RHEUMATOL, V67, P1491, DOI 10.1002/art.39091
   Tang Q, 2008, IMMUNITY, V28, P687, DOI 10.1016/j.immuni.2008.03.016
   Tang QZ, 2008, NAT IMMUNOL, V9, P239, DOI 10.1038/ni1572
   Tang QZ, 2017, J CLIN INVEST, V127, P2505, DOI 10.1172/JCI90598
   Tang QZ, 2015, DIABETES, V64, P1912, DOI 10.2337/db15-0188
   Tang QZ, 2013, CSH PERSPECT MED, V3, DOI 10.1101/cshperspect.a015552
   Tang QZ, 2012, CURR OPIN ORGAN TRAN, V17, P349, DOI 10.1097/MOT.0b013e328355a992
   Tang QZ, 2004, J EXP MED, V199, P1455, DOI 10.1084/jem.20040139
   Tang X, 2006, J IMMUNOL, V177, P7645, DOI 10.4049/jimmunol.177.11.7645
   Theil A, 2015, CYTOTHERAPY, V17, P473, DOI 10.1016/j.jcyt.2014.11.005
   Thonhoff JR, 2018, NEUROL-NEUROIMMUNOL, V5, DOI 10.1212/NXI.0000000000000465
   Thornton AM, 1998, J EXP MED, V188, P287, DOI 10.1084/jem.188.2.287
   Todd JA, 2016, PLOS MED, V13, DOI 10.1371/journal.pmed.1002139
   Torikai H, 2012, BLOOD, V119, P5697, DOI 10.1182/blood-2012-01-405365
   Tripathi D, 2018, SCI REP-UK, V8, DOI 10.1038/s41598-018-21477-9
   Trotta E, 2018, NAT MED, V24, P1005, DOI 10.1038/s41591-018-0070-2
   Trzonkowski P, 2009, CLIN IMMUNOL, V133, P22, DOI 10.1016/j.clim.2009.06.001
   Tsang JYS, 2008, J CLIN INVEST, V118, P3619, DOI 10.1172/JCI33185
   Uckert W, 2009, CANCER IMMUNOL IMMUN, V58, P809, DOI 10.1007/s00262-008-0649-4
   Valesini G, 2015, AUTOIMMUN REV, V14, P490, DOI 10.1016/j.autrev.2015.01.013
   van der Stegen SJC, 2015, NAT REV DRUG DISCOV, V14, P499, DOI 10.1038/nrd4597
   Van Gool F, 2019, IMMUNITY, V50, P362, DOI 10.1016/j.immuni.2018.12.016
   Vasanthakumar A, 2015, NAT IMMUNOL, V16, P276, DOI 10.1038/ni.3085
   Waiseng E, 2017, SCI REP-UK, V7, DOI 10.1038/s41598-017-11126-y
   Walker AJ, 2017, MOL THER, V25, P2189, DOI 10.1016/j.ymthe.2017.06.008
   Walker LSK, 2003, J EXP MED, V198, P249, DOI 10.1084/jem.20030315
   Walker RE, 2000, BLOOD, V96, P467
   Wang JB, 2016, NUCLEIC ACIDS RES, V44, DOI 10.1093/nar/gkv1121
   Watanabe K, 2015, J IMMUNOL, V194, P911, DOI 10.4049/jimmunol.1402346
   Wei XD, 2017, CELL REP, V21, P1853, DOI 10.1016/j.celrep.2017.10.090
   Wolf SD, 1996, J EXP MED, V184, P2271, DOI 10.1084/jem.184.6.2271
   Wright GP, 2009, P NATL ACAD SCI USA, V106, P19078, DOI 10.1073/pnas.0907396106
   Yang M, 2017, J IMMUNOL, V199, P3937, DOI 10.4049/jimmunol.1700774
   Yeh WI, 2017, FRONT IMMUNOL, V8, DOI 10.3389/fimmu.2017.01313
   Yoon J, 2017, BLOOD, V129, P238, DOI 10.1182/blood-2016-07-727834
   Zhang AH, 2018, J IMMUNOL, V201, P1434, DOI 10.4049/jimmunol.1701800
   Zhang CQ, 2017, CELL PHYSIOL BIOCHEM, V43, P2155, DOI 10.1159/000484295
   Zheng Y, 2009, NATURE, V458, P351, DOI 10.1038/nature07674
   Zheng Y, 2008, J IMMUNOL, V181, P1683, DOI 10.4049/jimmunol.181.3.1683
   Zhou XY, 2009, NAT IMMUNOL, V10, P1000, DOI 10.1038/ni.1774
NR 256
TC 122
Z9 124
U1 27
U2 94
PU NATURE PUBLISHING GROUP
PI LONDON
PA MACMILLAN BUILDING, 4 CRINAN ST, LONDON N1 9XW, ENGLAND
SN 1474-1776
EI 1474-1784
J9 NAT REV DRUG DISCOV
JI Nat. Rev. Drug Discov.
PD OCT
PY 2019
VL 18
IS 10
BP 749
EP 769
DI 10.1038/s41573-019-0041-4
PG 21
WC Biotechnology & Applied Microbiology; Pharmacology & Pharmacy
SC Biotechnology & Applied Microbiology; Pharmacology & Pharmacy
GA JA9YS
UT WOS:000488208500013
PM 31541224
OA Green Accepted
HC Y
HP Y
DA 2021-10-28
ER

PT J
AU Patterson, AD
   Gonzalez, FJ
   Perdew, GH
   Peters, JM
AF Patterson, Andrew D.
   Gonzalez, Frank J.
   Perdew, Gary H.
   Peters, Jeffrey M.
TI Molecular Regulation of Carcinogenesis: Friend and Foe
SO TOXICOLOGICAL SCIENCES
LA English
DT Review
DE carcinogenesis; mechanisms; targeted chemoprevention; targeted
   chemotherapy
ID ACTIVATED TRANSCRIPTION FACTOR; MONOXIDE-BINDING PIGMENT; BREAST-CANCER;
   PPAR-GAMMA; ESTROGEN-RECEPTOR; LIVER MICROSOMES; ALPHA; CHEMOPREVENTION;
   CELLS; MICE
AB An explosion of knowledge on the molecular and cellular mechanisms that mediate carcinogenesis has occurred in recent years. Although cancer has existed for over a million years in the human species, effective cures for most cancers that target molecular and cellular pathways have not been achieved. Multiple cellular targets have been examined for preventing or treating cancers including, but not limited to, transcription factors, kinase-mediated cell signaling pathways, and more recently epigenetic targeting of oncogenes and tumor suppressors, and immunomodulation such as chimeric antigen receptor-T cells. Even as the state of knowledge of cancer mechanisms increases, there is considerable room for improvement in preventing and treating cancers. Understanding how a normal cell is transformed into a cancer cell is known but there is considerable tissue and cell type specificity. This has given rise to the field of precision medicine as applied to cancer therapy. Thus, while the development of preventive and treatment regimens has increased, there are certain obstacles that need to be overcome in order to decrease cancer incidence and increase survival of cancer patients. The purpose of this review is to summarize the advances made in cancer biology and how these advances have been used to develop, and hinder, preventive, and therapeutic strategies for cancer.
C1 [Patterson, Andrew D.; Perdew, Gary H.; Peters, Jeffrey M.] Penn State Univ, Ctr Mol Toxicol & Carcinogenesis, Dept Vet & Biomed Sci, University Pk, PA 16802 USA.
   [Gonzalez, Frank J.] NCI, Lab Metab, Bethesda, MD 20892 USA.
RP Peters, JM (corresponding author), Penn State Univ, Dept Vet & Biomed Sci, 312 Life Sci Bldg, University Pk, PA 16802 USA.
EM jmp21@psu.edu
RI Patterson, Andrew/ABF-1575-2020
OI Patterson, Andrew/0000-0003-2073-0070; Peters,
   Jeffrey/0000-0003-2782-2998
FU National Institutes of HealthUnited States Department of Health & Human
   ServicesNational Institutes of Health (NIH) - USA [CA124533, CA140369,
   ES022186, ES028288, ES026684]; NATIONAL CANCER INSTITUTEUnited States
   Department of Health & Human ServicesNational Institutes of Health (NIH)
   - USANIH National Cancer Institute (NCI) [ZIABC005708] Funding Source:
   NIH RePORTER
FX This work was supported in part by the National Institutes of Health
   (CA124533 and CA140369 to J.M.P.) and (ES022186, ES028288, and ES026684
   to A.D.P.).
CR Amjad Ali I, 2015, Curr Pharmacol Rep, V1, P382
   BURBACH KM, 1992, P NATL ACAD SCI USA, V89, P8185, DOI 10.1073/pnas.89.17.8185
   CAPECCHI MR, 1989, SCIENCE, V244, P1288, DOI 10.1126/science.2660260
   COUSSENS L, 1985, SCIENCE, V230, P1132, DOI 10.1126/science.2999974
   Coussens LM, 2002, NATURE, V420, P860, DOI 10.1038/nature01322
   Davies C, 2011, LANCET, V378, P771, DOI 10.1016/S0140-6736(11)60993-8
   FERNANDEZSALGUERO P, 1995, SCIENCE, V268, P722, DOI 10.1126/science.7732381
   FernandezSalguero PM, 1996, TOXICOL APPL PHARM, V140, P173, DOI 10.1006/taap.1996.0210
   Frohlich E, 2015, BIOMED RES INT, V2015, DOI 10.1155/2015/845340
   Glass CK, 2010, NAT REV IMMUNOL, V10, P365, DOI 10.1038/nri2748
   Glodkowska-Mrowka E, 2016, BLOOD CANCER J, V6, DOI 10.1038/bcj.2015.109
   Gong J, 2018, J IMMUNOTHER CANCER, V6, DOI 10.1186/s40425-018-0316-z
   GREEN S, 1986, NATURE, V320, P134, DOI 10.1038/320134a0
   Grigor EJM, 2017, BMJ OPEN, V7, DOI 10.1136/bmjopen-2017-019321
   Hays T, 2005, CARCINOGENESIS, V26, P219, DOI 10.1093/carcin/bgh285
   JAIYESIMI IA, 1995, J CLIN ONCOL, V13, P513, DOI 10.1200/JCO.1995.13.2.513
   Kandoth C, 2013, NATURE, V502, P333, DOI 10.1038/nature12634
   KNIGHT WA, 1977, CANCER RES, V37, P4669
   Leone A, 2017, ONCOTARGET, V8, P35412, DOI 10.18632/oncotarget.16015
   Loeb LA, 2008, CANCER RES, V68, P6863, DOI 10.1158/0008-5472.CAN-08-2852
   MIESFELD R, 1984, NATURE, V312, P779, DOI 10.1038/312779a0
   Mitri Zahi, 2012, Chemother Res Pract, V2012, P743193, DOI 10.1155/2012/743193
   Morimura K, 2006, CARCINOGENESIS, V27, P1074, DOI 10.1093/carcin/bgi329
   Mueller E, 1998, MOL CELL, V1, P465, DOI 10.1016/S1097-2765(00)80047-7
   Ninomiya I, 2014, ONCOL LETT, V8, P2709, DOI 10.3892/ol.2014.2553
   OMURA T, 1964, J BIOL CHEM, V239, P2379
   OMURA T, 1964, J BIOL CHEM, V239, P2370
   Pardoll DM, 2012, NAT REV CANCER, V12, P252, DOI 10.1038/nrc3239
   Peters JM, 2012, NAT REV CANCER, V12, P181, DOI 10.1038/nrc3214
   Peters JM, 1997, CARCINOGENESIS, V18, P2029, DOI 10.1093/carcin/18.11.2029
   Prost S, 2015, NATURE, V525, P380, DOI 10.1038/nature15248
   Shah YA, 2007, MOL CELL BIOL, V27, P4238, DOI 10.1128/MCB.00317-07
   TONTONOZ P, 1994, CELL, V79, P1147, DOI 10.1016/0092-8674(94)90006-X
   Tortorella SM, 2015, ANTIOXID REDOX SIGN, V22, P1382, DOI 10.1089/ars.2014.6097
   Wan ZQ, 2011, MOL CELL BIOCHEM, V349, P1, DOI 10.1007/s11010-010-0637-9
   Xie W, 2000, NATURE, V406, P435, DOI 10.1038/35019116
   Yamamoto Y, 2004, CANCER RES, V64, P7197, DOI 10.1158/0008-5472.CAN-04-1459
   Yang Q, 2008, TOXICOL SCI, V101, P132, DOI 10.1093/toxsci/kfm206
NR 38
TC 7
Z9 8
U1 0
U2 1
PU OXFORD UNIV PRESS
PI OXFORD
PA GREAT CLARENDON ST, OXFORD OX2 6DP, ENGLAND
SN 1096-6080
EI 1096-0929
J9 TOXICOL SCI
JI Toxicol. Sci.
PD OCT
PY 2018
VL 165
IS 2
BP 277
EP 283
DI 10.1093/toxsci/kfy185
PG 7
WC Toxicology
SC Toxicology
GA GV5AK
UT WOS:000446112900005
PM 30053205
OA Green Published, hybrid
DA 2021-10-28
ER

PT J
AU DELAHERA, A
   MULLER, U
   OLSSON, C
   ISAAZ, S
   TUNNACLIFFE, A
AF DELAHERA, A
   MULLER, U
   OLSSON, C
   ISAAZ, S
   TUNNACLIFFE, A
TI STRUCTURE OF THE T-CELL ANTIGEN RECEPTOR (TCR) - 2 CD3-EPSILON SUBUNITS
   IN A FUNCTIONAL TCR/CD3 COMPLEX
SO JOURNAL OF EXPERIMENTAL MEDICINE
LA English
DT Article
ID HUMAN LYMPHOCYTES-T; CD3 COMPLEX; ZETA-CHAIN; CD3-ZETA CHAIN;
   HETERODIMER; ASSOCIATION; EXPRESSION; ANTIBODY; ALPHA; IDENTIFICATION
AB Transgenic mice carrying and expressing the human CD3-epsilon gene incorporate the corresponding protein product into T cell receptor (TCR)/CD3 complexes on thymocyte and T cell surfaces. The chimeric antigen receptors allow normal T cell development and selection of repertoires in vivo and are able to transduce activation signals in vitro. We have exploited the ability to distinguish mouse (m) and human (h)CD3-epsilon chains to analyze the stoichiometry of CD3-epsilon in transgenic mouse TCRs. Immunoprecipitation and fluorescence resonance energy transfer experiments demonstrate that such TCRs can contain both h- and mCD3-epsilon chains, implying that more than one CD3-epsilon subunit occurs per TCR. Antigen comodulation studies are consistent with a stochastic use of h- or mCD3-epsilon during receptor assembly, and further suggest a structure for the TCR/CD3 complex with two CD3-epsilon chains. The determination of CD3-epsilon subunit stoichiometry, together with existing biochemical data, allows the generation of a minimal model for the structure of the TCR and illustrates the potential value of the transgenic approach to the analysis of complex receptors.
C1 BASEL INST IMMUNOL, CH-4005 BASEL, SWITZERLAND.
OI Tunnacliffe, Alan/0000-0001-8570-125X
CR ALARCON B, 1988, J BIOL CHEM, V263, P2953
   ALEXANDER DR, 1989, IMMUNOL TODAY, V10, P200, DOI 10.1016/0167-5699(89)90325-3
   BANIYASH M, 1988, J BIOL CHEM, V263, P9874
   BERKHOUT B, 1988, J BIOL CHEM, V263, P8528
   BEVERLEY PCL, 1981, EUR J IMMUNOL, V11, P329, DOI 10.1002/eji.1830110412
   BILL J, 1989, J EXP MED, V169, P1405, DOI 10.1084/jem.169.4.1405
   BONIFACINO JS, 1988, P NATL ACAD SCI USA, V85, P6929, DOI 10.1073/pnas.85.18.6929
   BRENNER MB, 1985, CELL, V40, P183, DOI 10.1016/0092-8674(85)90321-6
   CANTRELL DA, 1985, P NATL ACAD SCI USA, V82, P8158, DOI 10.1073/pnas.82.23.8158
   CLEVERS H, 1988, ANNU REV IMMUNOL, V6, P629, DOI 10.1146/annurev.iy.06.040188.003213
   de la Hera A, 1989, Int Immunol, V1, P496, DOI 10.1093/intimm/1.5.496
   EVANS GA, 1988, IMMUNOGENETICS, V28, P365, DOI 10.1007/BF00364236
   FINKEL TH, 1989, J IMMUNOL, V142, P3006
   FORNI L, 1984, METHOD ENZYMOL, V108, P413
   GEISLER C, 1989, J IMMUNOL, V143, P4069
   HAVRAN WL, 1988, NATURE, V335, P443, DOI 10.1038/335443a0
   HEIN WR, 1990, EUR J IMMUNOL, V20, P1505, DOI 10.1002/eji.1830200715
   HOCHSTENBACH F, 1989, NATURE, V340, P562, DOI 10.1038/340562a0
   JIN YJ, 1990, P NATL ACAD SCI USA, V87, P3319, DOI 10.1073/pnas.87.9.3319
   KANAGAWA O, 1989, CELL IMMUNOL, V119, P412, DOI 10.1016/0008-8749(89)90255-4
   KONING F, 1990, EUR J IMMUNOL, V20, P299, DOI 10.1002/eji.1830200211
   KRISSANSEN GW, 1987, MOL IMMUNOL, V24, P1069, DOI 10.1016/0161-5890(87)90075-7
   KUBO RT, 1989, J IMMUNOL, V142, P2736
   LEO O, 1987, P NATL ACAD SCI USA, V84, P1374, DOI 10.1073/pnas.84.5.1374
   LETOURNEUR F, 1989, IMMUNOGENETICS, V29, P265, DOI 10.1007/BF00717911
   MERCEP M, 1989, SCIENCE, V246, P1162, DOI 10.1126/science.2531464
   MERCEP M, 1988, SCIENCE, V242, P571, DOI 10.1126/science.2845582
   MEUER SC, 1983, NATURE, V303, P808, DOI 10.1038/303808a0
   MEUER SC, 1983, J EXP MED, V157, P705, DOI 10.1084/jem.157.2.705
   MINAMI Y, 1987, P NATL ACAD SCI USA, V84, P2688, DOI 10.1073/pnas.84.9.2688
   MITTLER RS, 1989, P NATL ACAD SCI USA, V86, P8531, DOI 10.1073/pnas.86.21.8531
   ROOSNEK E, 1989, J EXP MED, V170, P297, DOI 10.1084/jem.170.1.297
   SANCHO J, 1989, J BIOL CHEM, V264, P20760
   STAERZ UD, 1985, J IMMUNOL, V134, P3994
   SUSSMAN JJ, 1988, CELL, V52, P85, DOI 10.1016/0092-8674(88)90533-8
   SZOLLOSI J, 1987, P NATL ACAD SCI USA, V84, P7246, DOI 10.1073/pnas.84.20.7246
   SZOLLOSI J, 1987, CYTOMETRY, V8, P120, DOI 10.1002/cyto.990080204
   TRANSY C, 1989, EUR J IMMUNOL, V19, P947, DOI 10.1002/eji.1830190525
   Tunnacliffe A, 1989, Int Immunol, V1, P546, DOI 10.1093/intimm/1.5.546
   TUNNACLIFFE A, 1988, EUR J IMMUNOL, V18, P1639, DOI 10.1002/eji.1830181027
   VANWAUWE JP, 1980, J IMMUNOL, V124, P2708
   VONBOEHMER H, 1989, IMMUNOL TODAY, V10, P57, DOI 10.1016/0167-5699(89)90307-1
   WEISSMAN AM, 1988, P NATL ACAD SCI USA, V85, P9709, DOI 10.1073/pnas.85.24.9709
   WEISSMAN AM, 1989, EMBO J, V8, P3651, DOI 10.1002/j.1460-2075.1989.tb08539.x
   WILLIAMS AF, 1988, ANNU REV IMMUNOL, V6, P381, DOI 10.1146/annurev.iy.06.040188.002121
NR 45
TC 125
Z9 125
U1 0
U2 0
PU ROCKEFELLER UNIV PRESS
PI NEW YORK
PA 950 THIRD AVE, 2ND FLR, NEW YORK, NY 10022 USA
SN 0022-1007
EI 1540-9538
J9 J EXP MED
JI J. Exp. Med.
PD JAN 1
PY 1991
VL 173
IS 1
BP 7
EP 17
DI 10.1084/jem.173.1.7
PG 11
WC Immunology; Medicine, Research & Experimental
SC Immunology; Research & Experimental Medicine
GA EP659
UT WOS:A1991EP65900002
PM 1824636
OA Green Published, Green Submitted
DA 2021-10-28
ER

PT J
AU Tullett, KM
   Rojas, IML
   Minoda, Y
   Tan, PS
   Zhang, JG
   Smith, C
   Khanna, R
   Shortman, K
   Caminschi, I
   Lahoud, MH
   Radford, KJ
AF Tullett, Kirsteen M.
   Rojas, Ingrid M. Leal
   Minoda, Yoshihito
   Tan, Peck S.
   Zhang, Jian-Guo
   Smith, Corey
   Khanna, Rajiv
   Shortman, Ken
   Caminschi, Irina
   Lahoud, Mireille H.
   Radford, Kristen J.
TI Targeting CLEC9A delivers antigen to human CD141(+) DC for CD4(+) and
   CD8(+) T cell recognition
SO JCI INSIGHT
LA English
DT Article
ID MONOCLONAL-ANTIBODY NLDC-145; BDCA3(+) DENDRITIC CELLS;
   CROSS-PRESENTATION; IN-VIVO; DEC-205 RECEPTOR; STEADY-STATE; MOUSE;
   RESPONSES; IMMUNITY; VIRUS
AB DC-based vaccines that initiate T cell responses are well tolerated and have demonstrated efficacy for tumor immunotherapy, with the potential to be combined with other therapies. Targeting vaccine antigens (Ag) directly to the DCs in vivo is more effective than cell-based therapies in mouse models and is therefore a promising strategy to translate to humans. The human CD141(+) DCs are considered the most clinically relevant for initiating CD8(+) T cell responses critical for killing tumors or infected cells, and they specifically express the C-type lectin-like receptor CLEC9A that facilitates presentation of Ag by these DCs. We have therefore developed a human chimeric Ab that specifically targets CLEC9A on CD141(+) DCs in vitro and in vivo. These human chimeric Abs are highly effective at delivering Ag to DCs for recognition by both CD4(+) and CD8(+) T cells. Given the importance of these cellular responses for antitumor or antiviral immunity, and the superior specificity of anti-CLEC9A Abs for this DC subset, this approach warrants further development for vaccines.
C1 [Tullett, Kirsteen M.; Rojas, Ingrid M. Leal; Minoda, Yoshihito; Radford, Kristen J.] Univ Queensland, Translat Res Inst, Mater Res Inst, Brisbane, Qld, Australia.
   [Tullett, Kirsteen M.] Univ Queensland, Sch Med, Brisbane, Qld, Australia.
   [Tullett, Kirsteen M.; Tan, Peck S.; Caminschi, Irina; Lahoud, Mireille H.] Monash Univ, Monash Biomed Discovery Inst, Infect & Immun Program, Melbourne, Vic, Australia.
   [Tullett, Kirsteen M.; Tan, Peck S.; Caminschi, Irina; Lahoud, Mireille H.] Monash Univ, Dept Biochem & Mol Biol, Melbourne, Vic, Australia.
   [Tullett, Kirsteen M.; Tan, Peck S.; Caminschi, Irina; Lahoud, Mireille H.] Burnet Inst, Ctr Biomed Res, Melbourne, Vic, Australia.
   [Minoda, Yoshihito; Radford, Kristen J.] Univ Queensland, Sch Biomed Sci, Brisbane, Qld, Australia.
   [Zhang, Jian-Guo; Shortman, Ken] Walter & Eliza Hall Inst Med Res, Parkville, Vic, Australia.
   [Zhang, Jian-Guo; Shortman, Ken] Univ Melbourne, Dept Med Biol, Parkville, Vic, Australia.
   [Smith, Corey; Khanna, Rajiv] QIMR Berghofer Med Res Inst, Brisbane, Qld, Australia.
   [Caminschi, Irina] Univ Melbourne, Dept Microbiol & Immunol, Parkville, Vic, Australia.
RP Lahoud, MH (corresponding author), Monash Univ, Bldg 75,15 Innovat Walk,Wellington Rd, Clayton, Vic 3800, Australia.; Radford, KJ (corresponding author), Translat Res Inst, Mater Res, 37 Kent St, Woolloongabba, Qld 4102, Australia.
EM mireille.lahoud@monash.edu; kristen.radford@mater.uq.edu.au
RI Radford, Kristen J/B-5550-2011; Khanna, Rajiv/A-7691-2008; Smith,
   Corey/L-1357-2017; Lahoud, Mireille/F-1299-2013
OI Radford, Kristen J/0000-0001-6512-6323; Khanna,
   Rajiv/0000-0003-2241-0353; Smith, Corey/0000-0002-7550-9595; Caminschi,
   Irina/0000-0002-9027-2098; Lahoud, Mireille/0000-0001-8472-6201;
   Tullett, Kirsteen/0000-0002-2389-9819
FU Prostate Cancer Foundation of Australia [PG2110]; National Health and
   Medical Research Council of AustraliaNational Health and Medical
   Research Council of AustraliaUK Research & Innovation (UKRI)Medical
   Research Council UK (MRC) [604306, 1008986, 1025201, 1078987, 1082665,
   1016647]; Mater Foundation; University of Queensland International PhD
   Scholarship; Australian GovernmentAustralian GovernmentCGIAR
FX This project was supported by Prostate Cancer Foundation of Australia
   grant PG2110 and National Health and Medical Research Council of
   Australia grants 604306, 1008986, 1025201, 1078987, 1082665, and
   1016647, and the Mater Foundation. K. Tullett is supported by a
   University of Queensland International PhD Scholarship. The
   Translational Research Institute is supported by the Australian
   Government. This work was also made possible through Victorian State
   Government Operational Infrastructure Support and We thank Robyn Rodwell
   and staff of the Queensland Cord Blood Bank at the Mater Hospital,
   Brisbane, a member of AusCord the Australian National Cord Blood
   Collection and Banking Network, for providing cord blood samples for the
   study. We thank Stephanie Diaz-Guilas (Mater Research) for coordination
   and collection of donor blood samples, and Rob Wadley, Dalia Kahil, and
   Yitian Ding (Mater Research) for their expertise in flow cytometry
CR Ahrens S, 2012, IMMUNITY, V36, P635, DOI 10.1016/j.immuni.2012.03.008
   Bachem A, 2010, J EXP MED, V207, P1273, DOI 10.1084/jem.20100348
   Bonifaz LC, 2004, J EXP MED, V199, P815, DOI 10.1084/jem.20032220
   Bozzacco L, 2007, P NATL ACAD SCI USA, V104, P1289, DOI 10.1073/pnas.0610383104
   Broz ML, 2014, CANCER CELL, V26, P638, DOI 10.1016/j.ccell.2014.09.007
   Burgdorf S, 2008, NAT IMMUNOL, V9, P558, DOI 10.1038/ni.1601
   Caminschi I, 2008, BLOOD, V112, P3264, DOI 10.1182/blood-2008-05-155176
   Chatterjee B, 2012, BLOOD, V120, P2011, DOI 10.1182/blood-2012-01-402370
   Chiang MC, 2016, EUR J IMMUNOL, V46, P329, DOI 10.1002/eji.201546023
   Cohn L, 2013, J EXP MED, V210, P1049, DOI 10.1084/jem.20121251
   Corbett AJ, 2005, EUR J IMMUNOL, V35, P2815, DOI 10.1002/eji.200526100
   Crozat K, 2010, J EXP MED, V207, P1283, DOI 10.1084/jem.20100223
   Dhodapkar MV, 2014, SCI TRANSL MED, V6, DOI 10.1126/scitranslmed.3008068
   Ding YT, 2014, J IMMUNOL, V192, P1982, DOI 10.4049/jimmunol.1302391
   Dudziak D, 2007, SCIENCE, V315, P107, DOI 10.1126/science.1136080
   Flinsenberg TWH, 2015, J VIROL, V89, P1058, DOI 10.1128/JVI.01850-14
   Flynn BJ, 2011, P NATL ACAD SCI USA, V108, P7131, DOI 10.1073/pnas.1103869108
   Fossum E, 2015, EUR J IMMUNOL, V45, P624, DOI 10.1002/eji.201445080
   Guilliams M, 2014, NAT REV IMMUNOL, V14, P571, DOI 10.1038/nri3712
   Gurer C, 2008, BLOOD, V112, P1231, DOI 10.1182/blood-2008-03-148072
   Harding FA, 2010, MABS-AUSTIN, V2, P256, DOI 10.4161/mabs.2.3.11641
   Hartung E, 2015, J IMMUNOL, V194, P1069, DOI 10.4049/jimmunol.1401903
   Hawiger D, 2001, J EXP MED, V194, P769, DOI 10.1084/jem.194.6.769
   Hersey P, 2013, CLIN CANCER RES, V19, P514, DOI 10.1158/1078-0432.CCR-12-3312
   Huysamen C, 2008, J BIOL CHEM, V283, P16693, DOI 10.1074/jbc.M709923200
   Iborra S, 2012, J CLIN INVEST, V122, P1628, DOI 10.1172/JCI60660
   Idoyaga J, 2011, P NATL ACAD SCI USA, V108, P2384, DOI 10.1073/pnas.1019547108
   Joffre OP, 2012, NAT REV IMMUNOL, V12, P557, DOI 10.1038/nri3254
   Joffre OP, 2010, EUR J IMMUNOL, V40, P1255, DOI 10.1002/eji.201040419
   Jongbloed SL, 2010, J EXP MED, V207, P1247, DOI 10.1084/jem.20092140
   Kato M, 2006, INT IMMUNOL, V18, P857, DOI 10.1093/intimm/dxl022
   Kato Y, 2015, J IMMUNOL, V195, P1006, DOI 10.4049/jimmunol.1500767
   Klechevsky E, 2010, BLOOD, V116, P1685, DOI 10.1182/blood-2010-01-264960
   Kontermann R, 2010, ANTIBODY ENG, V1
   Kroczek RA, 2012, FRONT IMMUNOL, V3, DOI 10.3389/fimmu.2012.00014
   Lahoud MH, 2012, P NATL ACAD SCI USA, V109, P16270, DOI 10.1073/pnas.1208796109
   Lahoud MH, 2011, J IMMUNOL, V187, P842, DOI 10.4049/jimmunol.1101176
   Li J, 2015, DRUG DISCOV THER, V9, P45, DOI 10.5582/ddt.2015.01006
   Mahnke K, 2000, J CELL BIOL, V151, P673, DOI 10.1083/jcb.151.3.673
   Merad M, 2013, ANNU REV IMMUNOL, V31, P563, DOI 10.1146/annurev-immunol-020711-074950
   Morse MA, 2011, EXPERT REV VACCINES, V10, P733, DOI [10.1586/ERV.11.20, 10.1586/erv.11.20]
   Newman R, 2001, CLIN IMMUNOL, V98, P164, DOI 10.1006/clim.2000.4975
   Petzold Cathleen, 2012, Rev Diabet Stud, V9, P305, DOI 10.1900/RDS.2012.9.305
   Radford KJ, 2014, CURR OPIN IMMUNOL, V27, P26, DOI 10.1016/j.coi.2014.01.005
   Radford KJ, 2013, HUM VACC IMMUNOTHER, V9, P259, DOI 10.4161/hv.22487
   Reddy MP, 2000, J IMMUNOL, V164, P1925, DOI 10.4049/jimmunol.164.4.1925
   Ring S, 2013, J IMMUNOL, V191, P2938, DOI 10.4049/jimmunol.1202592
   Sanchez-Paulete AR, 2016, CANCER DISCOV, V6, P71, DOI 10.1158/2159-8290.CD-15-0510
   Sancho D, 2008, J CLIN INVEST, V118, P2098, DOI 10.1172/JCI34584
   Sancho D, 2009, NATURE, V458, P899, DOI 10.1038/nature07750
   Schlitzer A, 2014, CURR OPIN IMMUNOL, V26, P90, DOI 10.1016/j.coi.2013.11.002
   Schreibelt G, 2012, BLOOD, V119, P2284, DOI 10.1182/blood-2011-08-373944
   Schulz O, 2005, NATURE, V433, P887, DOI 10.1038/nature03326
   Spiering R, 2015, J IMMUNOL, V194, P4804, DOI 10.4049/jimmunol.1400986
   SWIGGARD WJ, 1995, CELL IMMUNOL, V165, P302, DOI 10.1006/cimm.1995.1218
   Tacken PJ, 2005, BLOOD, V106, P1278, DOI 10.1182/blood-2005-01-0318
   Topalian SL, 2015, CANCER CELL, V27, P450, DOI 10.1016/j.ccell.2015.03.001
   Trumpfheller C, 2006, J EXP MED, V203, P607, DOI 10.1084/jem.20052005
   Tsuji T, 2011, J IMMUNOL, V186, P1218, DOI 10.4049/jimmunol.1000808
   Tullett KM, 2014, FRONT IMMUNOL, V5, P1, DOI 10.3389/fimmu.2014.00239
   Vremec D, 2000, J IMMUNOL, V164, P2978, DOI 10.4049/jimmunol.164.6.2978
   WITMERPACK MD, 1995, CELL IMMUNOL, V163, P157, DOI 10.1006/cimm.1995.1110
   Zelenay S, 2012, J CLIN INVEST, V122, P1615, DOI 10.1172/JCI60644
   Zhang JG, 2012, IMMUNITY, V36, P646, DOI 10.1016/j.immuni.2012.03.009
NR 64
TC 46
Z9 46
U1 0
U2 7
PU AMER SOC CLINICAL INVESTIGATION INC
PI ANN ARBOR
PA 2015 MANCHESTER RD, ANN ARBOR, MI 48104 USA
EI 2379-3708
J9 JCI INSIGHT
JI JCI Insight
PD MAY 19
PY 2016
VL 1
IS 7
AR e87102
DI 10.1172/jci.insight.87102
PG 12
WC Medicine, Research & Experimental
SC Research & Experimental Medicine
GA EB1KZ
UT WOS:000387111800009
PM 27699265
OA gold, Green Published
DA 2021-10-28
ER

PT J
AU O'Connor, CM
   Wilson-Robles, H
AF O'Connor, Colleen M.
   Wilson-Robles, Heather
TI Developing T Cell Cancer Immunotherapy in the Dog with Lymphoma
SO ILAR JOURNAL
LA English
DT Article
DE adoptive T cell therapy; canine; chimeric antigen receptor; lymphoma; T
   cell receptor
ID NON-HODGKIN-LYMPHOMA; TUMOR-INFILTRATING LYMPHOCYTES;
   BACILLUS-CALMETTE-GUERIN; LONG-TERM TOLERANCE; VERSUS-HOST-DISEASE;
   B-CELL; WILMS-TUMOR; ADOPTIVE IMMUNOTHERAPY; CHEMOTHERAPY PROTOCOL;
   CANINE LYMPHOMA
AB Immunotherapy is not a new concept for veterinary medicine; however, adoptive T cell therapy is a new area of research in humans and canines alike. In humans, T cell therapy has been used against many different tumor histologies, including lymphoma, melanoma, and colon cancer. Although in dogs this approach has currently only been applied to lymphoma, other tumor types are under investigation. There are many different strategies used to take advantage of cell-mediated antitumor properties of T cells. This review will discuss many of the current strategies used in both humans and canines in regards to adoptive T cell therapy.
C1 [O'Connor, Colleen M.] Univ Texas MD Anderson Canc Ctr, Div Pediat, Houston, TX 77030 USA.
   [Wilson-Robles, Heather] Texas A&M Univ, Dept Small Anim Clin Sci, Coll Vet Med, College Stn, TX 77843 USA.
RP Wilson-Robles, H (corresponding author), Texas A&M Univ, Dept Small Anim Clin Sci, Coll Vet Med, 4474 TAMU, College Stn, TX 77843 USA.
EM hwilson@cvm.tamu.edu
RI Fiumefreddo, Andrea/T-2977-2019; Wilson-Robles, Heather/D-4209-2016
OI Wilson-Robles, Heather/0000-0002-6489-8468
CR Al-Shibli KI, 2008, CLIN CANCER RES, V14, P5220, DOI 10.1158/1078-0432.CCR-08-0133
   Andersen BM, 2013, CANCER RES, V73, P2987, DOI 10.1158/0008-5472.CAN-12-3366
   Anderson DR, 1997, BIOCHEM SOC T, V25, P705, DOI 10.1042/bst0250705
   Aquino A, 2004, PHARMACOL RES, V49, P383, DOI 10.1016/j.phrs.2003.12.007
   Back AR, 2015, VET COMP ONCOL, V13, P398, DOI 10.1111/vco.12055
   Barrett DM, 2013, HUM GENE THER, V24, P717, DOI 10.1089/hum.2013.075
   Bassig BA, 2013, J CANC, V24, P287
   Bellone G, 2006, CANCER IMMUNOL IMMUN, V55, P684, DOI 10.1007/s00262-005-0047-0
   Beyer M, 2009, CURR PHARM DESIGN, V15, P1879, DOI 10.2174/138161209788453211
   Biller BJ, 2010, J VET INTERN MED, V24, P1118, DOI 10.1111/j.1939-1676.2010.0557.x
   Birgens H, 2013, BRIT J HAEMATOL, V163, P393, DOI 10.1111/bjh.12541
   Cambridge G, 2014, J AUTOIMMUN, V50, P67, DOI 10.1016/j.jaut.2013.12.002
   CARTER RF, 1986, CAN J VET RES, V50, P154
   CHAO NJ, 1993, NEW ENGL J MED, V329, P1225, DOI 10.1056/NEJM199310213291703
   Chinnasamy N, 2011, J IMMUNOL, V186, P685, DOI 10.4049/jimmunol.1001775
   CHRISTENSSON B, 1983, ACTA PATH MICRO IM A, V91, P425
   Chun R, 2000, J VET INTERN MED, V14, P120, DOI 10.1892/0891-6640(2000)014&lt;0120:EOAHCP&gt;2.3.CO;2
   Clay TM, 1999, J IMMUNOL, V163, P507
   Cohen CJ, 2005, J IMMUNOL, V175, P5799, DOI 10.4049/jimmunol.175.9.5799
   Coosemans A, 2013, ANTICANCER RES, V33, P5495
   Daters AT, 2010, VET COMP ONCOL, V8, P11, DOI 10.1111/j.1476-5829.2009.00199.x
   De Angulo G, 2008, CANCER-AM CANCER SOC, V112, P407, DOI 10.1002/cncr.23168
   De Costa AMA, 2012, CANCER IMMUNOL IMMUN, V61, P927, DOI 10.1007/s00262-011-1154-8
   Debinski W, 2013, PLOS ONE, V8, DOI 10.1371/journal.pone.0077719
   Declerck S, 2014, FUTURE ONCOL, V10, P91, DOI [10.2217/fon.14.94, 10.2217/FON.13.166, 10.2217/fon.13.166]
   Denies S, 2012, EXPERT REV VACCINES, V11, P1375, DOI [10.1586/erv.12.104, 10.1586/ERV.12.104]
   Deniger DC, 2013, MOL THER, V21, P638, DOI 10.1038/mt.2012.267
   Dudley ME, 2002, SCIENCE, V298, P850, DOI 10.1126/science.1076514
   Eljaszewicz A, 2013, MEDIAT INFLAMM, V2013, DOI 10.1155/2013/831387
   Essand M, 2013, J INTERN MED, V273, P166, DOI 10.1111/joim.12020
   Estrela-Lima A, 2010, BMC CANCER, V10, DOI 10.1186/1471-2407-10-256
   Fahey CE, 2011, JAVMA-J AM VET MED A, V239, P209, DOI 10.2460/javma.239.2.209
   Falkenburg WJJ, 2011, J IMMUNOL, V187, P2824, DOI 10.4049/jimmunol.1100852
   Farren MR, 2014, SCI SIGNAL, V7, DOI 10.1126/scisignal.2004656
   Ferreira LMR, 2013, INT REV IMMUNOL, V32, P223, DOI 10.3109/08830185.2013.783831
   Flory AB, 2008, J VET INTERN MED, V22, P164, DOI 10.1111/j.1939-1676.2007.0005.x
   Frankel TL, 2010, J IMMUNOL, V184, P5988, DOI 10.4049/jimmunol.1000189
   Galizia G, 2002, CLIN IMMUNOL, V102, P169, DOI 10.1006/clim.2001.5163
   Galon J, 2006, SCIENCE, V313, P1960, DOI 10.1126/science.1129139
   Gattinoni L, 2006, NAT REV IMMUNOL, V6, P383, DOI 10.1038/nri1842
   Gavazza A, 2013, HUM GENE THER, V24, P728, DOI 10.1089/hum.2013.112
   Graves SS, 2012, TRANSPLANTATION, V94, P562, DOI 10.1097/TP.0b013e3182646bf1
   GREENBERG PD, 1991, ANN NY ACAD SCI, V636, P184, DOI 10.1111/j.1749-6632.1991.tb33450.x
   Grosenbaugh DA, 2011, AM J VET RES, V72, P1631, DOI 10.2460/ajvr.72.12.1631
   Hackett PB, 2010, MOL THER, V18, P674, DOI 10.1038/mt.2010.2
   Henry CJ, 2007, AM J VET RES, V68, P1246, DOI 10.2460/ajvr.68.11.1246
   Hillerdal V, 2012, P NATL ACAD SCI USA, V109, P15877, DOI 10.1073/pnas.1209042109
   Hinrichs CS, 2006, CURR OPIN IMMUNOL, V18, P363, DOI 10.1016/j.coi.2006.03.009
   Hoyt R, 2008, BONE MARROW TRANSPL, V41, P651, DOI 10.1038/sj.bmt.1705955
   Impellizeri JA, 2006, VET J, V171, P556, DOI 10.1016/j.tvjl.2005.03.005
   Ito D, 2011, J VET INTERN MED, V25, P890, DOI 10.1111/j.1939-1676.2011.0756.x
   Jarnicki AG, 2006, J IMMUNOL, V177, P896, DOI 10.4049/jimmunol.177.2.896
   Jena B, 2010, BLOOD, V116, P1035, DOI 10.1182/blood-2010-01-043737
   Johnson LA, 2006, J IMMUNOL, V177, P6548, DOI 10.4049/jimmunol.177.9.6548
   Johnson LA, 2009, BLOOD, V114, P535, DOI 10.1182/blood-2009-03-211714
   Jubala CM, 2005, VET PATHOL, V42, P468, DOI 10.1354/vp.42-4-468
   Kaiser HE, 1981, ANIMAL NEOPLASMS SYS
   Kalos M, 2011, SCI TRANSL MED, V3, DOI 10.1126/scitranslmed.3002842
   Kaneno R, 2011, CELL ONCOL, V34, P97, DOI 10.1007/s13402-010-0005-5
   Klebanoff CA, 2006, IMMUNOL REV, V211, P214, DOI 10.1111/j.0105-2896.2006.00391.x
   Kuhr CS, 2007, TRANSPLANTATION, V84, P545, DOI 10.1097/01.tp.0000270325.84036.52
   Kuhr CS, 2002, TRANSPLANTATION, V73, P1487, DOI 10.1097/00007890-200205150-00020
   Lee SB, 2001, EXP CELL RES, V264, P74, DOI 10.1006/excr.2000.5131
   Lenschow DJ, 1996, ANNU REV IMMUNOL, V14, P233, DOI 10.1146/annurev.immunol.14.1.233
   Li YQ, 2005, J IMMUNOL, V175, P2261, DOI 10.4049/jimmunol.175.4.2261
   Liao JC, 2006, CANC IMMUN, V6
   Listing J, 2015, ANN RHEUM DIS, V74, P415, DOI 10.1136/annrheumdis-2013-204021
   Lupu M, 2006, JAVMA-J AM VET MED A, V228, P728, DOI 10.2460/javma.228.5.728
   Mackall CL, 2011, NAT REV IMMUNOL, V11, P330, DOI 10.1038/nri2970
   Malhotra D, 2013, IMMUNOL REV, V251, P160, DOI 10.1111/imr.12023
   Maloney DG, 1997, BLOOD, V90, P2188
   Maus MV, 2014, BLOOD, V123, P2625, DOI 10.1182/blood-2013-11-492231
   McLaughlin P, 1998, ONCOLOGY-NY, V12, P1763
   MEYER JA, 1982, CANCER-AM CANCER SOC, V48, P1613, DOI 10.1002/1097-0142(19820415)49:8<1613::AID-CNCR2820490814>3.0.CO;2-R
   Michishita M, 2013, J PHARMACOL SCI, V121, P339, DOI 10.1254/jphs.12268SC
   Milner RJ, 2006, VET IMMUNOL IMMUNOP, V114, P273, DOI 10.1016/j.vetimm.2006.08.012
   Milone MC, 2009, MOL THER, V17, P1453, DOI 10.1038/mt.2009.83
   Mitchell L, 2012, VET IMMUNOL IMMUNOP, V145, P597, DOI 10.1016/j.vetimm.2012.01.006
   Modiano JF, 2005, CANCER RES, V65, P5654, DOI 10.1158/0008-5472.CAN-04-4613
   Morgan RA, 2003, J IMMUNOL, V171, P3287, DOI 10.4049/jimmunol.171.6.3287
   Morgan RA, 2006, SCIENCE, V314, P126, DOI 10.1126/science.1129003
   Mortimer J, 2012, CANCER CONTROL, V19, P309, DOI 10.1177/107327481201900407
   Moulton JE, 1990, TUMORS LYMPHOID HEMA
   Mukaratirwa S, 2009, J S AFR VET ASSOC, V80, P92
   Narita Y, 2013, J IMMUNOL, V190, P812, DOI 10.4049/jimmunol.1103797
   Niemeyer GP, 2005, TRANSPL P, V37, P4579, DOI 10.1016/j.transproceed.2005.10.034
   O'Connor CM, 2012, SCI REP-UK, V2, DOI 10.1038/srep00249
   Ott PA, 2013, CLIN CANCER RES, V19, P5300, DOI 10.1158/1078-0432.CCR-13-0143
   Ottnod JM, 2013, VET COMP ONCOL, V11, P219, DOI 10.1111/vco.12057
   Pages F, 2005, NEW ENGL J MED, V353, P2654, DOI 10.1056/NEJMoa051424
   Pages F, 2010, ONCOGENE, V29, P1093, DOI 10.1038/onc.2009.416
   PARK S, 1993, NAT GENET, V4, P415, DOI 10.1038/ng0893-415
   Parker MH, 2008, MOL THER, V16, P1340, DOI 10.1038/mt.2008.102
   Parkhurst MR, 2009, CLIN CANCER RES, V15, P169, DOI 10.1158/1078-0432.CCR-08-1638
   PARODI AL, 1983, CANCER IMMUNOL IMMUN, V15, P172
   Paulos CM, 2007, J CLIN INVEST, V117, P2197, DOI 10.1172/JCI32205
   Peggs KS, 2007, CANCER CELL, V12, P192, DOI 10.1016/j.ccr.2007.08.023
   Piersma SJ, 2007, CANCER RES, V67, P354, DOI 10.1158/0008-5472.CAN-06-3388
   Porrata LF, 2008, BIOL BLOOD MARROW TR, V14, P807, DOI 10.1016/j.bbmt.2008.04.013
   Porter DL, 2011, NEW ENGL J MED, V365, P725, DOI 10.1056/NEJMoa1103849
   Qeska V, 2013, VET IMMUNOL IMMUNOP, V151, P181, DOI 10.1016/j.vetimm.2012.12.003
   Rabinovich GA, 2007, ANNU REV IMMUNOL, V25, P267, DOI 10.1146/annurev.immunol.25.022106.141609
   Ruella M, 2014, IMMUNOL REV, V257, P14, DOI 10.1111/imr.12136
   Ruutu T, 2000, BLOOD, V96, P2391
   Sanchez-Ramon S, 2013, J INVEST ALLERG CLIN, V23, P190
   Schaft N, 2003, J IMMUNOL, V170, P2186, DOI 10.4049/jimmunol.170.4.2186
   Scharf VE, 2013, AM J VET RES, V74, P771, DOI 10.2460/ajvr.74.5.771
   Schmitt TM, 2013, BLOOD, V122, P348, DOI 10.1182/blood-2013-01-478164
   Schmitt TM, 2009, HUM GENE THER, V20, P1240, DOI 10.1089/hum.2009.146
   Scott AM, 2012, CANC IMMUN, V12
   Shimizu K, 2010, J THORAC ONCOL, V5, P585, DOI 10.1097/JTO.0b013e3181d60fd7
   Shurin GV, 2009, J IMMUNOL, V183, P137, DOI 10.4049/jimmunol.0900734
   Siddiqui M, 2006, BRIT J HAEMATOL, V134, P596, DOI 10.1111/j.1365-2141.2006.06232.x
   Singh H, 2008, CANCER RES, V68, P2961, DOI 10.1158/0008-5472.CAN-07-5600
   Singh H, 2013, PLOS ONE, V8, DOI 10.1371/journal.pone.0064138
   Singh H, 2011, CANCER RES, V71, P3516, DOI 10.1158/0008-5472.CAN-10-3843
   Sorenmo KU, 2011, PLOS ONE, V6, DOI 10.1371/journal.pone.0024167
   Stanislawski T, 2001, NAT IMMUNOL, V2, P962, DOI 10.1038/ni1001-962
   Stephan MT, 2007, NAT MED, V13, P1440, DOI 10.1038/nm1676
   Straetemans T, 2012, CLIN DEV IMMUNOL, DOI 10.1155/2012/586314
   Tobinai K, 2010, CANCER SCI, V101, P2579, DOI 10.1111/j.1349-7006.2010.01703.x
   Tongu M, 2010, CANCER IMMUNOL IMMUN, V59, P769, DOI 10.1007/s00262-009-0797-1
   Uttenthal B, 2014, BRIT J HAEMATOL, V164, P366, DOI 10.1111/bjh.12637
   Vail DM, 2007, CANINE LYMPHOMA LYMP
   Valerius KD, 1997, J AM VET MED ASSOC, V210, P512
   Valli VE, 2013, VET PATHOL, V50, P738, DOI 10.1177/0300985813478210
   Valli VE, 2011, VET PATHOL, V48, P198, DOI 10.1177/0300985810379428
   Varilla V, 2013, EXPERT OPIN BIOL TH, V13, P1241, DOI 10.1517/14712598.2013.810716
   Vose JM, 2005, LEUKEMIA LYMPHOMA, V46, P1569, DOI 10.1080/10428190500217312
   Vose Julie, 2005, Clin Adv Hematol Oncol, V3, P923
   Voulgarelis M, 2004, EUR J CLIN INVEST, V34, P690, DOI 10.1111/j.1365-2362.2004.01417.x
   Voulgarelis M, 2004, RHEUMATOLOGY, V43, P1050, DOI 10.1093/rheumatology/keh248
   Watabe A, 2011, VET IMMUNOL IMMUNOP, V142, P189, DOI 10.1016/j.vetimm.2011.05.008
   Willcox JL, 2012, J VET INTERN MED, V26, P1155, DOI 10.1111/j.1939-1676.2012.00980.x
   Wrzesinski C, 2005, CURR OPIN IMMUNOL, V17, P195, DOI 10.1016/j.coi.2005.02.002
   Wrzesinski C, 2010, J IMMUNOTHER, V33, P1, DOI 10.1097/CJI.0b013e3181b88ffc
   Zandvliet M, 2013, VET J, V197, P656, DOI 10.1016/j.tvjl.2013.04.022
NR 137
TC 8
Z9 8
U1 0
U2 14
PU OXFORD UNIV PRESS
PI OXFORD
PA GREAT CLARENDON ST, OXFORD OX2 6DP, ENGLAND
SN 1084-2020
EI 1930-6180
J9 ILAR J
JI ILAR J.
PY 2014
VL 55
IS 1
BP 169
EP 181
DI 10.1093/ilar/ilu020
PG 13
WC Veterinary Sciences
SC Veterinary Sciences
GA AK0TD
UT WOS:000338127500012
PM 24936037
OA hybrid
DA 2021-10-28
ER

PT J
AU Borrello, I
   Noonan, KA
AF Borrello, Ivan
   Noonan, Kimberly A.
TI Marrow-Infiltrating Lymphocytes - Role in Biology and Cancer Therapy
SO FRONTIERS IN IMMUNOLOGY
LA English
DT Article
DE marrow-infiltrating lymphocytes; bone marrow; cancer immunotherapy
ID MEMORY T-CELLS; ACUTE LYMPHOBLASTIC-LEUKEMIA; METASTASIZED
   BREAST-CANCER; BONE-MARROW; MULTIPLE-MYELOMA; ANTIGEN; DISEASE;
   ACTIVATION; EXPRESSION; RESERVOIR
AB The past several years have witnessed the acceptance of immunotherapy into the mainstream of therapies for patients with cancer. This has been driven by the clinical successes of antibodies to the checkpoint inhibitors, CTLA-4 and PD-1, capable of imparting long-term remissions in several solid tumors as well as Hodgkin's lymphoma (1) and the therapeutic successes of adoptive T-cell transfer with chimeric antigen receptors (2) or modified T-cell receptors (3) that have mostly utilized peripheral T-cells. One emerging area of therapeutic T cell intervention has been the utilization of marrow infiltrating lymphocytes (MILs) - a novel form of adoptive T-cell therapy. This approach was initially developed to increase the likelihood of a precursor T-cell population with an enhanced tumor specificity in bone marrow (BM)-derived malignancies. However, the unique attributes of BM T-cells and their interaction with their microenvironment provide significant rationale to utilize these cells therapeutically in diseases that extend beyond hematologic malignancies.
C1 [Borrello, Ivan; Noonan, Kimberly A.] Johns Hopkins Univ, Dept Oncol, Baltimore, MD USA.
RP Borrello, I (corresponding author), Johns Hopkins Univ, Dept Oncol, Baltimore, MD USA.
EM iborrell@jhmi.edu
CR Berger C, 2008, J CLIN INVEST, V118, P294, DOI 10.1172/JCI32103
   Bonini C, 2015, EUR J IMMUNOL, V45, P2457, DOI 10.1002/eji.201545552
   Cavanagh LL, 2005, NAT IMMUNOL, V6, P1029, DOI 10.1038/ni1249
   Chaix J, 2014, J IMMUNOL, V193, P1013, DOI 10.4049/jimmunol.1400488
   Davila ML, 2014, SCI TRANSL MED, V6, DOI 10.1126/scitranslmed.3008226
   DEJBAKHSHJONES S, 1995, J IMMUNOL, V155, P3338
   Di Rosa F, 2002, EUR J IMMUNOL, V32, P1873
   Domschke C, 2013, CANCER IMMUNOL IMMUN, V62, P1053, DOI 10.1007/s00262-013-1414-x
   Dudley ME, 2002, SCIENCE, V298, P850, DOI 10.1126/science.1076514
   Feuerer M, 2003, NAT MED, V9, P1151, DOI 10.1038/nm914
   Feuerer M, 2001, NAT MED, V7, P452, DOI 10.1038/86523
   Feuerer M, 2001, INT J CANCER, V92, P96, DOI 10.1002/1097-0215(200102)9999:9999<::AID-IJC1152>3.0.CO;2-Q
   Galon J, 2006, SCIENCE, V313, P1960, DOI 10.1126/science.1129139
   Haso W, 2013, BLOOD, V121, P1165, DOI 10.1182/blood-2012-06-438002
   Hinrichs CS, 2014, IMMUNOL REV, V257, P56, DOI 10.1111/imr.12132
   Jourdan P, 2000, J IMMUNOL, V165, P716, DOI 10.4049/jimmunol.165.2.716
   Luznik Leo, 2002, Cancer Control, V9, P123
   Luznik L, 2010, CURR OPIN HEMATOL, V17, P493, DOI 10.1097/MOH.0b013e32833eaf1b
   Maude SL, 2015, BLOOD, V125, P4017, DOI 10.1182/blood-2014-12-580068
   Maude SL, 2014, NEW ENGL J MED, V371, P1507, DOI 10.1056/NEJMoa1407222
   Mazo IB, 2005, IMMUNITY, V22, P259, DOI 10.1016/j.immuni.2005.01.008
   Muller-Berghaus J, 2006, CANCER RES, V66, P5997, DOI 10.1158/0008-5472.CAN-04-0484
   Noonan K, 2005, CANCER RES, V65, P2026, DOI 10.1158/0008-5472.CAN-04-3337
   Noonan K, 2010, BLOOD, V116, P3554, DOI 10.1182/blood-2010-05-283895
   Noonan KA, 2015, SCI TRANSL MED, V7, DOI 10.1126/scitranslmed.aaa7014
   Palendira U, 2008, BLOOD, V112, P3293, DOI 10.1182/blood-2008-02-138040
   Pardoll DM, 2012, NAT REV CANCER, V12, P252, DOI 10.1038/nrc3239
   Parretta E, 2008, J IMMUNOL, V180, P7230, DOI 10.4049/jimmunol.180.11.7230
   Porter DL, 2011, NEW ENGL J MED, V365, P725, DOI 10.1056/NEJMoa1103849
   Prabhala RH, 2010, BLOOD, V115, P5385, DOI 10.1182/blood-2009-10-246660
   Sadelain M, 2015, J CLIN INVEST, V125, P3392, DOI 10.1172/JCI80010
   Salgado R, 2015, JAMA ONCOL, V1, P448, DOI 10.1001/jamaoncol.2015.0830
   Schirrmacher V, 2003, TRENDS MOL MED, V9, P526, DOI 10.1016/j.molmed.2003.10.001
   Schmitz-Winnenthal FH, 2005, CANCER RES, V65, P10079, DOI 10.1158/0008-5472.CAN-05-1098
   Schuetz F, 2009, CANCER IMMUNOL IMMUN, V58, P887, DOI 10.1007/s00262-008-0605-3
   Slifka MK, 1997, BLOOD, V90, P2103, DOI 10.1182/blood.V90.5.2103
   Zhang L, 2003, CLIN CANCER RES, V9, P264
   Zhao ED, 2012, CELL MOL IMMUNOL, V9, P11, DOI 10.1038/cmi.2011.47
   Zou LH, 2004, CANCER RES, V64, P8451, DOI 10.1158/0008-5472.CAN-04-1987
NR 39
TC 17
Z9 17
U1 3
U2 5
PU FRONTIERS MEDIA SA
PI LAUSANNE
PA PO BOX 110, EPFL INNOVATION PARK, BUILDING I, LAUSANNE, 1015,
   SWITZERLAND
SN 1664-3224
J9 FRONT IMMUNOL
JI Front. Immunol.
PD MAR 30
PY 2016
VL 7
AR 112
DI 10.3389/fimmu.2016.00112
PG 7
WC Immunology
SC Immunology
GA DH7ET
UT WOS:000372955500001
PM 27066005
OA gold, Green Published
DA 2021-10-28
ER

PT J
AU Gandhi, M
   Nair, S
AF Gandhi, Manav
   Nair, Sujit
TI New vistas in malignant mesothelioma: MicroRNA architecture and
   NRF2/MAPK signal transduction
SO LIFE SCIENCES
LA English
DT Review
DE Cancer; Mesothelioma; MAPK; NRF2; Signal transduction; Noncoding RNA;
   miRNA; IncRNA; Clinical trial
ID GROWTH-FACTOR RECEPTOR; ANTIOXIDANT-RESPONSE ELEMENT; PLEURAL
   MESOTHELIOMA; GENE-EXPRESSION; MESENCHYMAL TRANSITION;
   CELL-PROLIFERATION; INDUCED APOPTOSIS; OXIDATIVE STRESS; EMERGING ROLES;
   ANACARDIC ACID
AB Malignant mesothelioma (MM) is a cancer of the mesothelial lining of the pleura, peritoneum, pericardium and testes. The most common form is asbestos-linked MM that is etiologically linked to repeated asbestos exposure with a long latency period, although non-asbestos MM has also been reported. Late diagnosis, poor survival rates, lack of diagnostic and prognostic markers act as major impediments in the clinical management of MM. Despite advances in immune checkpoint inhibition and CAR T-cell-based therapies, MM which is of different histologic subtypes remains challenging to treat. We review microRNAs (miRNAs) and the miRNA interactome implicated in MM which can be useful as circulating miRNA biomarkers for early diagnosis of MM and as biomarkers for prognostication in MM. Further, we underscore the relevance of the NRF2/MAPK signal transduction pathway that has been implicated in MM which may be useful as druggable targets or as biomarkers of predictive response. In addition, since MM is driven partly by inflammation, we elucidate chemopreventive phytochemicals that are beneficial in MM, either via crosstalk with the NRF2/MAPK pathway or via concerted anticancer mechanisms, and may be of benefit as adjuvants in chemotherapy. Taken together, a multifactorial approach comprising identification of miRNA target hubs and NRF2/MAPK biomarkers along with appropriately designed clinical trials may enable early detection and faster intervention in MM translating into better patient outcomes for this aggressive cancer.
C1 [Gandhi, Manav; Nair, Sujit] Univ Mumbai, SVKMs Dr Bhanuben Nanavati Coll Pharm, VL Mehta Rd, Mumbai 400056, Maharashtra, India.
RP Nair, S (corresponding author), Univ Mumbai, SVKMs Dr Bhanuben Nanavati Coll Pharm, VL Mehta Rd, Mumbai 400056, Maharashtra, India.
EM sujit108@gmail.com
RI Nair, Sujit/C-4096-2015; Gandhi, Manav/AAU-1100-2021
OI Nair, Sujit/0000-0002-7322-7375; Gandhi, Manav/0000-0002-7878-4189
CR Sayeed M, 2017, BIOMED PHARMACOTHER, V94, P1197, DOI 10.1016/j.biopha.2017.07.075
   Agarwal V, 2015, ELIFE, V4, DOI 10.7554/eLife.05005
   Agostinis C, 2017, FRONT IMMUNOL, V8, DOI 10.3389/fimmu.2017.01559
   Ahmadzada T, 2018, J THORAC DIS, V10, pS1003, DOI 10.21037/jtd.2018.04.31
   Al-Taei S, 2017, ONCOIMMUNOLOGY, V6, DOI 10.1080/2162402X.2016.1268308
   Fernandes FHA, 2016, CRIT REV ANAL CHEM, V46, P257, DOI 10.1080/10408347.2015.1095064
   Andersen M, 2015, ANTICANCER RES, V35, P6223
   Arnoldussen YJ, 2018, NANOTOXICOLOGY, V12, P522, DOI 10.1080/17435390.2018.1465139
   Belfiore A, 2019, INT J MOL SCI, V20, DOI 10.3390/ijms20225817
   Benvenuto M, 2018, FRONT PHARMACOL, V9, DOI 10.3389/fphar.2018.01269
   Betti M, 2019, MUTAT RES-REV MUTAT, V781, P1, DOI 10.1016/j.mrrev.2019.03.001
   Bianchi Claudio, 2014, Indian J Occup Environ Med, V18, P82, DOI 10.4103/0019-5278.146897
   Birnie KA, 2019, DIS MARKERS, V2019, DOI 10.1155/2019/8628612
   Birnie KA, 2015, MOL CANCER RES, V13, P1106, DOI 10.1158/1541-7786.MCR-14-0442
   Blackwell C, 2016, ONCOTARGET, V7, P39861, DOI 10.18632/oncotarget.9515
   Bockorny B, 2018, MOL CANCER THER, V17, P1526, DOI 10.1158/1535-7163.MCT-17-0464
   Bononi A, 2015, EXPERT REV RESP MED, V9, P633, DOI 10.1586/17476348.2015.1081066
   BOON T, 1994, ANNU REV IMMUNOL, V12, P337, DOI 10.1146/annurev.immunol.12.1.337
   Cavalleri T, 2017, PLOS ONE, V12, DOI 10.1371/journal.pone.0176680
   Chen C, 2000, ARCH PHARM RES, V23, P605, DOI 10.1007/BF02975249
   Chen YL, 2018, CANCER LETT, V425, P152, DOI 10.1016/j.canlet.2018.03.032
   Chew SH, 2017, FREE RADICAL BIO MED, V106, P91, DOI 10.1016/j.freeradbiomed.2017.02.011
   Chiang CH, 2019, ENVIRON TOXICOL, V34, P679, DOI 10.1002/tox.22734
   Cho H, 2017, J THORAC ONCOL, V12, P477, DOI 10.1016/j.jtho.2016.10.023
   Cho JH, 2015, ONCOTARGET, V6, P10073, DOI 10.18632/oncotarget.3543
   Ciamporcero E, 2018, FREE RADICAL BIO MED, V115, P447, DOI 10.1016/j.freeradbiomed.2017.12.005
   Corti A, 2020, TOXICOL SCI, V177, P476, DOI 10.1093/toxsci/kfz175
   Creaney J, 2017, CHEST, V152, P143, DOI 10.1016/j.chest.2016.12.004
   Creaney J, 2013, LUNG CANCER, V82, P491, DOI 10.1016/j.lungcan.2013.09.016
   De Paepe A, 2017, J CLIN ONCOL, V35, DOI 10.1200/JCO.2017.35.15_suppl.e20030
   Demiroglu-Zergeroglu A, 2018, J PHARM PHARMACOL, V70, P1619, DOI 10.1111/jphp.13012
   Demiroglu-Zergeroglu A, 2016, BIOMED PHARMACOTHER, V84, P2000, DOI 10.1016/j.biopha.2016.11.005
   Demiroglu-Zergeroglu A, 2016, BMC COMPLEM ALTERN M, V16, DOI 10.1186/s12906-016-1267-x
   Di Meo F, 2019, J EXP CLIN CANC RES, V38, DOI 10.1186/s13046-019-1368-8
   Dogan AU, 2006, CANCER RES, V66, P5063, DOI 10.1158/0008-5472.CAN-05-4642
   Echevarria-Vargas IM, 2018, EMBO MOL MED, V10, DOI 10.15252/emmm.201708446
   El Bezawy R, 2017, J HEMATOL ONCOL, V10, DOI 10.1186/s13045-016-0387-6
   Fennell DA, 2008, NAT CLIN PRACT ONCOL, V5, P136, DOI 10.1038/ncponc1039
   Filardo EJ, 2002, MOL ENDOCRINOL, V16, P70, DOI 10.1210/me.16.1.70
   Gaetani S, 2020, INT J BIOCHEM CELL B, V121, DOI 10.1016/j.biocel.2020.105700
   Gibellini L, 2011, EVID-BASED COMPL ALT, V2011, P1, DOI 10.1093/ecam/neq053
   Giusti Laura, 2016, EuPA Open Proteom, V10, P42, DOI 10.1016/j.euprot.2016.01.006
   Greillier L, 2016, J THORAC ONCOL, V11, P94, DOI 10.1016/j.jtho.2015.09.004
   Grose R, 2005, CYTOKINE GROWTH F R, V16, P179, DOI 10.1016/j.cytogfr.2005.01.003
   Hamalainen M, 2019, OXID MED CELL LONGEV, V2019, DOI 10.1155/2019/2647068
   Hayashi M, 2016, CANCER CELL INT, V16, DOI 10.1186/s12935-016-0310-9
   He T, 2018, MOL ONCOL, V12, P2124, DOI 10.1002/1878-0261.12386
   Heidari-Hamedani G, 2015, CELL SIGNAL, V27, P2054, DOI 10.1016/j.cellsig.2015.07.017
   Heijnen CGM, 2001, TOXICOL IN VITRO, V15, P3, DOI 10.1016/S0887-2333(00)00053-9
   Hemshekhar M, 2012, BASIC CLIN PHARMACOL, V110, P122, DOI 10.1111/j.1742-7843.2011.00833.x
   Husain AN, 2013, ARCH PATHOL LAB MED, V137, P647, DOI 10.5858/arpa.2012-0214-OA
   Hwang KE, 2015, ONCOL REP, V33, P2411, DOI 10.3892/or.2015.3830
   Inai Kouki, 2008, Environmental Health and Preventive Medicine, V13, P60, DOI 10.1007/s12199-007-0017-6
   Jain R., 2019, CURR PHARM REP, V5, P345, DOI [10.1007/s40495-019-00195-4, DOI 10.1007/S40495-019-00195-4]
   Johnson TG, 2018, J THORAC ONCOL, V13, P258, DOI 10.1016/j.jtho.2017.10.016
   Kahkeshani N, 2019, IRAN J BASIC MED SCI, V22, P225, DOI 10.22038/ijbms.2019.32806.7897
   Kai GY, 2011, METAB ENG, V13, P319, DOI 10.1016/j.ymben.2011.02.003
   Kanehisa M, 2000, NUCLEIC ACIDS RES, V28, P27, DOI 10.1093/nar/28.1.27
   Kanehisa M, 2019, PROTEIN SCI, V28, P1947, DOI 10.1002/pro.3715
   Kanehisa M, 2019, NUCLEIC ACIDS RES, V47, pD590, DOI 10.1093/nar/gky962
   Kawai T, 2010, PATHOL INT, V60, P566, DOI 10.1111/j.1440-1827.2010.02560.x
   Kazan-Allen L., 2019, CURRENT ASBESTOS BAN
   Kenworthy R, 2018, CANCER BIOL THER, V19, P181, DOI 10.1080/15384047.2017.1415677
   Kim H, 2016, J NUTR BIOCHEM, V33, P54, DOI 10.1016/j.jnutbio.2015.09.014
   Kong ANT, 2001, DRUG METAB REV, V33, P255, DOI 10.1081/DMR-120000652
   Kresoja-Rakic J, 2019, NON-CODING RNA, V5, DOI 10.3390/ncrna5020041
   Kubo T, 2011, CLIN CANCER RES, V17, P4965, DOI 10.1158/1078-0432.CCR-10-3040
   Lee J, 2017, ONCOTARGET, V8, P25032, DOI 10.18632/oncotarget.15336
   Lee YJ, 2017, MOL MED REP, V16, P2133, DOI 10.3892/mmr.2017.6789
   Lee YJ, 2016, FOOD CHEM TOXICOL, V97, P96, DOI 10.1016/j.fct.2016.08.033
   Lee YJ, 2015, MOL CELLS, V38, P416, DOI 10.14348/molcells.2015.2268
   Li C, 2018, SCI REP-UK, V8, DOI 10.1038/s41598-018-28297-x
   Li SY, 2020, CANCER PREV RES, V13, P551, DOI 10.1158/1940-6207.CAPR-19-0522
   Li SQ, 2005, CANCER CELL, V7, P301, DOI 10.1016/j.ccr.2005.03.003
   Liby KT, 2007, NAT REV CANCER, V7, P357, DOI 10.1038/nrc2129
   Licursi V, 2019, BMC BIOINFORMATICS, V20, DOI 10.1186/s12859-019-3105-x
   Long GV, 2015, LANCET, V386, P444, DOI 10.1016/S0140-6736(15)60898-4
   Mairinger Fabian D, 2018, Oncotarget, V9, P22254, DOI 10.18632/oncotarget.24962
   Mak G, 2019, BRIT J CANCER, V120, P975, DOI 10.1038/s41416-019-0452-3
   Masuelli L, 2017, FRONT PHARMACOL, V8, DOI 10.3389/fphar.2017.00373
   Masuelli L, 2017, ONCOTARGET, V8, P34405, DOI 10.18632/oncotarget.14907
   Matboli M, 2019, J CELL BIOCHEM, V120, P3203, DOI 10.1002/jcb.27586
   Matboli M, 2018, BIOMARK MED, V12, P129, DOI 10.2217/bmm-2017-0224
   Mebratu Y, 2009, CELL CYCLE, V8, P1168, DOI 10.4161/cc.8.8.8147
   Mitsudomi T, 2010, FEBS J, V277, P301, DOI 10.1111/j.1742-4658.2009.07448.x
   Monaco F, 2019, CANCER LETT, V463, P27, DOI 10.1016/j.canlet.2019.08.001
   Mundt F, 2013, PLOS ONE, V8, DOI 10.1371/journal.pone.0072030
   Munson PB, 2019, SCI REP-UK, V9, DOI 10.1038/s41598-019-48133-0
   Muscella A, 2018, J CELL PHYSIOL, V233, P2526, DOI 10.1002/jcp.26128
   Muscella A, 2017, PLOS ONE, V12, DOI 10.1371/journal.pone.0181114
   Muscella A, 2016, PLOS ONE, V11, DOI 10.1371/journal.pone.0165154
   Muscella A, 2015, BIOCHEM PHARMACOL, V98, P29, DOI 10.1016/j.bcp.2015.08.103
   Nair S., 2015, CURRENT PHARM REPORT, V1, P89, DOI [10.1007/s40495-014-0014-6, DOI 10.1007/S40495-014-0014-6]
   Nair S, 2008, PHARM RES-DORDR, V25, P387, DOI 10.1007/s11095-007-9364-7
   Nair S, 2007, ACTA PHARMACOL SIN, V28, P459, DOI 10.1111/j.1745-7254.2007.00549.x
   Nair Sujit, 2018, Drug Metabolism and Personalized Therapy, V33, P61, DOI 10.1515/dmpt-2018-0008
   Nair S, 2016, AIMS MOL SCI, V3, P104, DOI 10.3934/molsci.2016.2.104
   Nair S, 2010, ACTA PHARMACOL SIN, V31, P1223, DOI 10.1038/aps.2010.147
   National Cancer Institue, 2019, MAL MES TREATM AD PD
   Neelakandan K, 2012, CURR CANCER DRUG TAR, V12, P716, DOI 10.2174/156800912801784875
   Nelson HH, 2011, EPIGENETICS-US, V6, P1029, DOI 10.4161/epi.6.8.16074
   Nicolini F, 2020, FRONT ONCOL, V9, DOI 10.3389/fonc.2019.01519
   NIH, 2020, CLIN TRIALS REG
   Nuvoli B, 2018, FREE RADICAL BIO MED, V115, P249, DOI 10.1016/j.freeradbiomed.2017.12.008
   Oehl K, 2018, INT J MOL SCI, V19, DOI 10.3390/ijms19061603
   Oliveto S, 2018, CANCER RES, V78, P5741, DOI 10.1158/0008-5472.CAN-18-0655
   Onen HI, 2013, TURKIYE KLINIKLERI J, V33, P478, DOI DOI 10.5336/MEDSCI.2012-30329
   Pietrofesa RA, 2016, INT J MOL SCI, V17, DOI 10.3390/ijms17030322
   Pignochino Y, 2015, BMC CANCER, V15, DOI 10.1186/s12885-015-1363-1
   Puttaraju NG, 2006, J AGR FOOD CHEM, V54, P9764, DOI 10.1021/jf0615707
   Quispel-Janssen JM, 2018, CLIN CANCER RES, V24, P84, DOI 10.1158/1078-0432.CCR-17-1172
   Ramirez CN, 2018, AAPS J, V20, DOI 10.1208/s12248-017-0177-2
   Reid G, 2020, FRONT ONCOL, V10, DOI 10.3389/fonc.2020.00105
   Rice D, 2011, J THORAC ONCOL, V6, P1304, DOI 10.1097/JTO.0b013e3182208e3f
   Robinson BWS, 2003, LANCET, V362, P1612, DOI 10.1016/S0140-6736(03)14794-0
   ROUKA E, 2019, MEDICINA-LITHUANIA, V55, DOI DOI 10.3390/MEDICINA55060267
   Roushdy-Hammady I, 2001, LANCET, V357, P444, DOI 10.1016/S0140-6736(00)04013-7
   Santarelli L, 2019, CANCER EPIDEM BIOMAR, V28, P119, DOI 10.1158/1055-9965.EPI-18-0453
   Santarelli L, 2015, LUNG CANCER, V90, P457, DOI 10.1016/j.lungcan.2015.09.021
   Santarelli L, 2011, PLOS ONE, V6, DOI 10.1371/journal.pone.0018232
   Sato A, 2018, PHARMACOLOGY, V102, P26, DOI 10.1159/000489128
   Sato H, 2019, INT J ONCOL, V54, P2139, DOI 10.3892/ijo.2019.4768
   Schelch K, 2018, CARCINOGENESIS, V39, P534, DOI 10.1093/carcin/bgy018
   Schelch K, 2018, MOL ONCOL, V12, P58, DOI 10.1002/1878-0261.12150
   Scherpereel A, 2006, AM J RESP CRIT CARE, V173, P1155, DOI 10.1164/rccm.200511-1789OC
   Shannon P, 2003, GENOME RES, V13, P2498, DOI 10.1101/gr.1239303
   Shen GX, 2006, MOL CANCER THER, V5, P39, DOI 10.1158/1535-7163.MCT-05-0293
   Singh A, 2019, MOL THER, V27, P1665, DOI 10.1016/j.ymthe.2019.05.020
   Sodvadiya M., 2020, CURRENT PHARM REPORT, V6, P38
   Sohn EJ, 2016, INT J BIOL SCI, V12, P1279, DOI 10.7150/ijbs.13453
   Sugarbaker DJ, 1997, CHEST, V112, pS272, DOI 10.1378/chest.112.4_Supplement.272S
   Sujit Nair, 2016, Journal of Chinese Pharmaceutical Sciences, V25, P12
   Sun YL, 2006, FEBS LETT, V580, P4353, DOI 10.1016/j.febslet.2006.06.092
   Sung Bokyung, 2016, J Cancer Prev, V21, P216, DOI 10.15430/JCP.2016.21.4.216
   Tamminen JA, 2015, EXP CELL RES, V332, P102, DOI 10.1016/j.yexcr.2014.12.010
   Tao SS, 2018, MOL CARCINOGEN, V57, P182, DOI 10.1002/mc.22745
   Thompson JK, 2018, ONCOTARGET, V9, P293, DOI 10.18632/oncotarget.22968
   Tischoff I, 2011, RECENT RESULTS CANC, V189, P57, DOI 10.1007/978-3-642-10862-4_5
   Travis WD, 2010, ARCH PATHOL LAB MED, V134, P1645, DOI 10.1043/2010-0086-RAR.1
   Tsuchiya A, 2015, J PHARMACOL SCI, V129, P160, DOI 10.1016/j.jphs.2015.10.003
   Turner N, 2010, NAT REV CANCER, V10, P116, DOI 10.1038/nrc2780
   Uzu M, 2017, J PHARMACOL SCI, V134, P101, DOI 10.1016/j.jphs.2017.05.005
   van Zandwijk N, 2017, LANCET ONCOL, V18, P1386, DOI 10.1016/S1470-2045(17)30621-6
   van Zandwijk N, 2013, J THORAC DIS, V5, pE254, DOI 10.3978/j.issn.2072-1439.2013.11.28
   Wahiduzzaman M, 2019, CANCER SCI, V110, P180, DOI 10.1111/cas.13871
   Wang H, 2017, INT J ONCOL, V51, P91, DOI 10.3892/ijo.2017.4021
   Weber DG, 2019, BMC RES NOTES, V12, DOI 10.1186/s13104-019-4113-7
   Williams Marissa, 2019, Oncotarget, V10, P4125, DOI 10.18632/oncotarget.27010
   Wu RY, 2020, MOL CARCINOGEN, V59, P227, DOI 10.1002/mc.23146
   Xu JF, 2014, CANCER RES, V74, P4388, DOI 10.1158/0008-5472.CAN-14-1328
   Yang HN, 2008, CURR TREAT OPTION ON, V9, P147, DOI 10.1007/s11864-008-0067-z
   You BR, 2016, ONCOL REP, V35, P546, DOI 10.3892/or.2015.4382
   Yu M, 2016, INT J TOXICOL, V35, P17, DOI 10.1177/1091581815591223
   Yu R, 2000, J BIOL CHEM, V275, P39907, DOI 10.1074/jbc.M004037200
NR 154
TC 3
Z9 3
U1 1
U2 11
PU PERGAMON-ELSEVIER SCIENCE LTD
PI OXFORD
PA THE BOULEVARD, LANGFORD LANE, KIDLINGTON, OXFORD OX5 1GB, ENGLAND
SN 0024-3205
EI 1879-0631
J9 LIFE SCI
JI Life Sci.
PD SEP 15
PY 2020
VL 257
AR 118123
DI 10.1016/j.lfs.2020.118123
PG 31
WC Medicine, Research & Experimental; Pharmacology & Pharmacy
SC Research & Experimental Medicine; Pharmacology & Pharmacy
GA NN3SH
UT WOS:000568710600008
PM 32710945
DA 2021-10-28
ER

PT J
AU Ginn, SL
   Amaya, AK
   Alexander, IE
   Edelstein, M
   Abedi, MR
AF Ginn, Samantha L.
   Amaya, Anais K.
   Alexander, Ian E.
   Edelstein, Michael
   Abedi, Mohammad R.
TI Gene therapy clinical trials worldwide to 2017: An update
SO JOURNAL OF GENE MEDICINE
LA English
DT Review
DE clinical trials; database; gene therapy; The Journal of Gene Medicine;
   worldwide
ID DUCHENNE MUSCULAR-DYSTROPHY; T-CELLS; LENTIVIRAL VECTOR; DOUBLE-BLIND;
   BONE-MARROW; STEM-CELLS; OPEN-LABEL; GENOME; RNA; SAFETY
AB To date, almost 2600 gene therapy clinical trials have been completed, are ongoing or have been approved worldwide. Our database brings together global information on gene therapy clinical activity from trial databases, official agency sources, published literature, conference presentations and posters kindly provided to us by individual investigators or trial sponsors. This review presents our analysis of clinical trials that, to the best of our knowledge, have been or are being performed worldwide. As of our November 2017 update, we have entries on 2597 trials undertaken in 38 countries. We have analysed the geographical distribution of trials, the disease indications (or other reasons) for trials, the proportions to which different vector types are used, and the genes that have been transferred. Details of the analyses presented, and our searchable database are available via The Journal of Gene Medicine Gene Therapy Clinical Trials Worldwide website at: . We also provide an overview of the progress being made in gene therapy clinical trials around the world, and discuss key trends since the previous review, namely the use of chimeric antigen receptor T cells for the treatment of cancer and advancements in genome editing technologies, which have the potential to transform the field moving forward.
C1 [Ginn, Samantha L.; Amaya, Anais K.; Alexander, Ian E.] Univ Sydney, Childrens Med Res Inst, Gene Therapy Res Unit, Westmead, NSW, Australia.
   [Ginn, Samantha L.; Amaya, Anais K.; Alexander, Ian E.] Sydney Childrens Hosp Network, Westmead, NSW, Australia.
   [Alexander, Ian E.] Univ Sydney, Discipline Child & Adolescent Hlth, Westmead, NSW, Australia.
   [Edelstein, Michael] Ctr Global Hlth Secur, Chatham House, London, England.
   [Abedi, Mohammad R.] Uppsala Univ Hosp, Dept Lab Med, Uppsala, Sweden.
RP Ginn, SL (corresponding author), Childrens Med Res Inst, Gene Therapy Res Unit, Locked Bag 2023, Wentworthville, NSW 2145, Australia.
EM sginn@cmri.org.au
OI Amaya, Anais/0000-0002-8396-2226; Alexander, Ian E/0000-0002-6213-5627
FU University of Sydney International ScholarshipUniversity of Sydney;
   Children's Medical Research Institute PhD stipend; John Wiley and Sons
   Ltd
FX We thank Margot Latham for her help in the preparation of the
   manuscript. AKA was supported by a University of Sydney International
   Scholarship and Children's Medical Research Institute PhD stipend. ME
   and MRA receive payment from John Wiley and Sons Ltd for their work on
   The Journal of Gene Medicine Gene Therapy Clinical Trials Worldwide
   database. SLG, AKA and IEA declare that they have no conflicts of
   interest.
CR Aartsma-Rus A, 2017, NUCLEIC ACID THER, V27, P67, DOI 10.1089/nat.2017.0665
   Aartsma-Rus A, 2017, NUCLEIC ACID THER, V27, P1, DOI 10.1089/nat.2016.0657
   Abina SHB, 2015, JAMA-J AM MED ASSOC, V313, P1550, DOI 10.1001/jama.2015.3253
   Ahmed N, 2017, JAMA ONCOL, V3, P1094, DOI 10.1001/jamaoncol.2017.0184
   Aiuti A, 2017, EMBO MOL MED, V9, P737, DOI 10.15252/emmm.201707573
   Aiuti Alessandro, 2009, Hematology Am Soc Hematol Educ Program, P682, DOI 10.1182/asheducation-2009.1.682
   Alton EWFW, 2015, LANCET RESP MED, V3, P684, DOI 10.1016/S2213-2600(15)00245-3
   [Anonymous], 2017, REVEAL 1 EV VGX 3100
   Bainbridge JWB, 2008, NEW ENGL J MED, V358, P2231, DOI 10.1056/NEJMoa0802268
   Baker M, 2012, NAT METHODS, V9, P23, DOI 10.1038/nmeth.1807
   Baltimore D, 2015, SCIENCE, V348, P36, DOI 10.1126/science.aab1028
   Barata P, 2016, CANCER TREAT REV, V50, P35, DOI 10.1016/j.ctrv.2016.08.004
   Barrangou R, 2017, NAT MICROBIOL, V2, DOI 10.1038/nmicrobiol.2017.92
   Baruteau J, 2017, J INHERIT METAB DIS, V40, P497, DOI 10.1007/s10545-017-0053-3
   Barzel A, 2015, NATURE, V517, P360, DOI 10.1038/nature13864
   Beerli RR, 1998, P NATL ACAD SCI USA, V95, P14628, DOI 10.1073/pnas.95.25.14628
   Belgian Scientific Institute of Public Health, 2017, BELG BIOS SERV GEN T
   Bender E, 2016, NATURE, V537, pS57, DOI 10.1038/537S57a
   Bengtsson NE, 2016, HUM MOL GENET, V25, pR9, DOI 10.1093/hmg/ddv420
   Bennett J, 2017, MOL THER, V25, P1076, DOI 10.1016/j.ymthe.2017.03.008
   Bennett J, 2016, LANCET, V388, P661, DOI 10.1016/S0140-6736(16)30371-3
   Biffi A, 2017, MOL THER, V25, P1155, DOI 10.1016/j.ymthe.2017.03.025
   Biffi A, 2013, SCIENCE, V341, P864, DOI 10.1126/science.1233158
   Boch J, 2009, SCIENCE, V326, P1509, DOI 10.1126/science.1178811
   BORDIGNON C, 1995, SCIENCE, V270, P470, DOI 10.1126/science.270.5235.470
   Boztug K, 2010, NEW ENGL J MED, V363, P1918, DOI 10.1056/NEJMoa1003548
   Braun CJ, 2014, SCI TRANSL MED, V6, DOI 10.1126/scitranslmed.3007280
   Brentjens RJ, 2013, SCI TRANSL MED, V5, DOI 10.1126/scitranslmed.3005930
   Brown CE, 2016, NEW ENGL J MED, V375, P2561, DOI 10.1056/NEJMoa1610497
   Callaway E., 2017, NAT NEWS
   CAPECCHI MR, 1989, SCIENCE, V244, P1288, DOI 10.1126/science.2660260
   Carbonaro DA, 2014, MOL THER, V22, P607, DOI 10.1038/mt.2013.265
   Cartier N, 2009, SCIENCE, V326, P818, DOI 10.1126/science.1171242
   Cavazzana M, 2017, MOL THER, V25, P1142, DOI 10.1016/j.ymthe.2017.03.024
   Cavazzana-Calvo M, 2010, NATURE, V467, P318, DOI 10.1038/nature09328
   Chamberlain JR, 2017, MOL THER, V25, P1125, DOI 10.1016/j.ymthe.2017.02.019
   Chen X, 2016, MOL THER, V24, P447, DOI 10.1038/mt.2015.164
   Cirak S, 2011, LANCET, V378, P595, DOI 10.1016/S0140-6736(11)60756-3
   Clement N, 2016, MOL THER-METH CLIN D, V3, DOI 10.1038/mtm.2016.2
   Cong L, 2013, SCIENCE, V339, P819, DOI 10.1126/science.1231143
   Constable IJ, 2016, EBIOMEDICINE, V14, P168, DOI 10.1016/j.ebiom.2016.11.016
   Cornu TI, 2017, NAT MED, V23, P415, DOI 10.1038/nm.4313
   Couzin J, 2006, SCIENCE, V314, P34, DOI 10.1126/science.314.5796.34
   Couzin-Frankel J, 2013, SCIENCE, V342, P1432, DOI 10.1126/science.342.6165.1432
   COUZINFRANKEL J, 2017, SCIENCE, V356
   Cullis PR, 2017, MOL THER, V25, P1467, DOI 10.1016/j.ymthe.2017.03.013
   Cyranoski D, 2015, NAT NEWS
   Cyranoski D, 2016, NATURE, V539, P479, DOI 10.1038/nature.2016.20988
   Davila ML, 2014, SCI TRANSL MED, V6, DOI 10.1126/scitranslmed.3008226
   De Ravin SS, 2016, SCI TRANSL MED, V8, DOI 10.1126/scitranslmed.aad8856
   Edelstein ML, 2007, J GENE MED, V9, P833, DOI 10.1002/jgm.1100
   Edelstein ML, 2004, J GENE MED, V6, P597, DOI 10.1002/jgm.619
   Eichler F, 2017, NEW ENGL J MED, V377, P1630, DOI 10.1056/NEJMoa1700554
   Emily Whitehead Foundation, 2017, CEL 5 YEARS CANC FRE
   EU Joint Research Centre, 2017, DEL REL PLAC EU MARK
   Finkel RS, 2017, NEW ENGL J MED, V377, P1723, DOI 10.1056/NEJMoa1702752
   Fire A, 1998, NATURE, V391, P806, DOI 10.1038/35888
   Garber K, 2015, NAT BIOTECHNOL, V33, P890, DOI 10.1038/nbt0915-890
   Gaspar HB, 2011, SCI TRANSL MED, V3, DOI [10.1126/scitranslmed.3002716, 10.1126/scitranslmed.3002715]
   George LA, 2017, NEW ENGL J MED, V377, P2215, DOI 10.1056/NEJMoa1708538
   George LA, 2017, AM SOC HEM 59 ANN M
   Ginn SL, 2013, J GENE MED, V15, P65, DOI 10.1002/jgm.2698
   Greer KL, 2014, MOL THER NUCL ACID E, Ve155, P3
   Grupp SA, 2013, NEW ENGL J MED, V368, P1509, DOI 10.1056/NEJMoa1215134
   Hacein-Bey-Abina S, 2010, NEW ENGL J MED, V363, P355, DOI 10.1056/NEJMoa1000164
   Higuchi A, 2017, TRENDS BIOTECHNOL, V35, P1102, DOI 10.1016/j.tibtech.2017.06.016
   Hsu PD, 2014, CELL, V157, P1262, DOI 10.1016/j.cell.2014.05.010
   ISHINO Y, 1987, J BACTERIOL, V169, P5429, DOI 10.1128/jb.169.12.5429-5433.1987
   Jiang L, 2014, FRONT MOL NEUROSCI, V7, DOI 10.3389/fnmol.2014.00025
   Jinek M, 2012, SCIENCE, V337, P816, DOI 10.1126/science.1225829
   Kalos M, 2011, SCI TRANSL MED, V3, DOI 10.1126/scitranslmed.3002842
   Kay MA, 2001, NAT MED, V7, P33, DOI 10.1038/83324
   Kemaladewi DU, 2017, NAT MED, V23, P984, DOI 10.1038/nm.4367
   Kim D, 2009, CELL STEM CELL, V4, P472, DOI 10.1016/j.stem.2009.05.005
   Kim YG, 1996, P NATL ACAD SCI USA, V93, P1156, DOI 10.1073/pnas.93.3.1156
   Kinali M, 2009, LANCET NEUROL, V8, P918, DOI 10.1016/S1474-4422(09)70211-X
   Klassen H, 2016, EXPERT OPIN BIOL TH, V16, P7, DOI 10.1517/14712598.2016.1093110
   Lachelt U, 2015, CHEM REV, V115, P11043, DOI 10.1021/cr5006793
   Lanphier E, 2015, NATURE, V519, P410, DOI 10.1038/519410a
   Liang PP, 2015, PROTEIN CELL, V6, P363, DOI 10.1007/s13238-015-0153-5
   Lundstrom K, 2015, VIRUSES-BASEL, V7, P4482, DOI 10.3390/v7082830
   Ma H, 2017, NATURE, V548, P413, DOI 10.1038/nature23305
   Maguire AM, 2008, NEW ENGL J MED, V358, P2240, DOI 10.1056/NEJMoa0802315
   Maguire AM, 2009, LANCET, V374, P1597, DOI 10.1016/S0140-6736(09)61836-5
   Mali P, 2013, SCIENCE, V339, P823, DOI 10.1126/science.1232033
   Mandai M, 2017, NEW ENGL J MED, V376, P1038, DOI 10.1056/NEJMoa1608368
   Martino AT, 2013, BLOOD, V121, P2224, DOI 10.1182/blood-2012-10-460733
   Masemann D, 2017, BIOL CHEM, V398, P891, DOI 10.1515/hsz-2017-0103
   Maude SL, 2014, NEW ENGL J MED, V371, P1507, DOI 10.1056/NEJMoa1407222
   Mendell JR, 2017, NEW ENGL J MED, V377, P1713, DOI 10.1056/NEJMoa1706198
   Monahan P, 2015, J THROMB HAEMOST, V13, P87
   Morgan RA, 2006, SCIENCE, V314, P126, DOI 10.1126/science.1129003
   Morris EC, 2017, BLOOD, V130, P1327, DOI 10.1182/blood-2017-04-777136
   Morrow MP, 2018, CLIN CANCER RES, V24, P276, DOI [10.1158/1078-0432.CCR-17-2335, 10.1158/1078-0432.ccr-17-2335]
   Moscou MJ, 2009, SCIENCE, V326, P1501, DOI 10.1126/science.1178817
   Mueller C, 2017, MOL THER, V25, P1387, DOI 10.1016/j.ymthe.2017.03.029
   Nathwani AC, 2014, NEW ENGL J MED, V371, P1994, DOI 10.1056/NEJMoa1407309
   Nathwani AC, 2011, NEW ENGL J MED, V365, P2357, DOI 10.1056/NEJMoa1108046
   National Institutes of Public Health Japan, 2017, NIPH CLIN TRIALS SEA
   Neelapu SS, 2017, NEW ENGL J MED, V377, P2531, DOI 10.1056/NEJMoa1707447
   Negre O, 2016, HUM GENE THER, V27, P148, DOI 10.1089/hum.2016.007
   Nienhuis AW, 2017, MOL THER, V25, P1163, DOI 10.1016/j.ymthe.2017.03.033
   NIRENBERG MW, 1967, SCIENCE, V157, P633, DOI 10.1126/science.157.3789.633
   Niu D, 2017, SCIENCE, V357, P1303, DOI 10.1126/science.aan4187
   Normile D, 2017, SCIENCE, V355, P1109, DOI 10.1126/science.355.6330.1109
   O'Rourke DM, 2017, SCI TRANSL MED, V9, DOI 10.1126/scitranslmed.aaa0984
   Orkin SH, 2016, SCIENCE, V352, P1059, DOI 10.1126/science.aaf4770
   Ortinski PI, 2017, MOL THER-METH CLIN D, V5, P153, DOI 10.1016/j.omtm.2017.04.002
   Park A, 2016, MOL THER-METH CLIN D, V3, DOI 10.1038/mtm.2016.57
   Park GT, 2016, ONCOTARGET, V7, P58684, DOI 10.18632/oncotarget.11017
   Petris G, 2017, NAT COMMUN, V8, DOI 10.1038/ncomms15334
   Porter DL, 2011, NEW ENGL J MED, V365, P725, DOI 10.1056/NEJMoa1103849
   Qasim W, 2017, SCI TRANSL MED, V9, DOI 10.1126/scitranslmed.aaj2013
   Qi XP, 2017, MOL THER, V25, P917, DOI 10.1016/j.ymthe.2017.01.015
   Rakoczy EP, 2015, LANCET, V386, P2395, DOI 10.1016/S0140-6736(15)00345-1
   Ramos CA, 2016, ANNU REV MED, V67, P165, DOI 10.1146/annurev-med-051914-021702
   Reardon S., 2015, NATURE
   Reardon S, 2015, NATURE, V527, P146, DOI 10.1038/nature.2015.18737
   Reardon S, 2014, NATURE, V513, P287, DOI 10.1038/513287a
   Ribeil JA, 2017, NEW ENGL J MED, V376, P848, DOI 10.1056/NEJMoa1609677
   Riviere I, 2017, MOL THER, V25, P1117, DOI 10.1016/j.ymthe.2017.03.034
   Robbins PF, 2011, J CLIN ONCOL, V29, P917, DOI 10.1200/JCO.2010.32.2537
   ROSENBERG SA, 1990, NEW ENGL J MED, V323, P570, DOI 10.1056/NEJM199008303230904
   Russell DW, 1998, NAT GENET, V18, P325, DOI 10.1038/ng0498-325
   Russell SJ, 2017, MOL THER, V25, P1107, DOI 10.1016/j.ymthe.2017.03.026
   Sack BK, 2009, CURR OPIN MOL THER, V11, P493
   Sadelain M, 2015, J CLIN INVEST, V125, P3392, DOI 10.1172/JCI80010
   Schwartz SD, 2015, LANCET, V385, P509, DOI 10.1016/S0140-6736(14)61376-3
   Semple SC, 2010, NAT BIOTECHNOL, V28, P172, DOI 10.1038/nbt.1602
   Servick K., 2017, SCI NEWS, DOI [10.1126/science.aan7170, DOI 10.1126/SCIENCE.AAN7170]
   Sharma R, 2015, BLOOD, V126, P1777, DOI 10.1182/blood-2014-12-615492
   Shi Y, 2017, NAT REV DRUG DISCOV, V16, P115, DOI 10.1038/nrd.2016.245
   Somia N, 2000, NAT REV GENET, V1, P91, DOI 10.1038/35038533
   Staahl BT, 2017, NAT BIOTECHNOL, V35, P431, DOI 10.1038/nbt.3806
   Swiss Expert Committee for Biosafety, 2017, GENE THERAPY
   Tabernero J, 2013, CANCER DISCOV, V3, P406, DOI 10.1158/2159-8290.CD-12-0429
   Takahashi K, 2006, CELL, V126, P663, DOI 10.1016/j.cell.2006.07.024
   Tebas P, 2014, NEW ENGL J MED, V370, P901, DOI 10.1056/NEJMoa1300662
   Thrasher AJ, 2017, MOL THER, V25, P1132, DOI 10.1016/j.ymthe.2017.03.018
   Trimble CL, 2015, LANCET, V386, P2078, DOI 10.1016/S0140-6736(15)00239-1
   Verma IM, 2005, ANNU REV BIOCHEM, V74, P711, DOI 10.1146/annurev.biochem.74.050304.091637
   Voit T, 2014, LANCET NEUROL, V13, P987, DOI 10.1016/S1474-4422(14)70195-4
   Wang M, 2016, P NATL ACAD SCI USA, V113, P2868, DOI 10.1073/pnas.1520244113
   Wang XY, 2016, MOL THER-ONCOLYTICS, V3, DOI 10.1038/mto.2016.15
   Warren L, 2010, CELL STEM CELL, V7, P618, DOI 10.1016/j.stem.2010.08.012
   Weisberg SM, 2017, FRONT PUBLIC HEALTH, V5, DOI 10.3389/fpubh.2017.00117
   World Health Organization, 2017, INT CLIN TRIALS REG
   Yin H, 2014, NAT REV GENET, V15, P541, DOI 10.1038/nrg3763
   Yin H, 2014, NAT BIOTECHNOL, V32, P551, DOI 10.1038/nbt.2884
   Yla-Herttuala S, 2017, MOL THER, V25, P1095, DOI 10.1016/j.ymthe.2017.03.027
   Yla-Herttuala S, 2016, MOL THER, V24, P1013, DOI 10.1038/mt.2016.98
   Yu JY, 2009, SCIENCE, V324, P797, DOI 10.1126/science.1172482
   Zhang CC, 2017, MOL THER, V25, P1248, DOI 10.1016/j.ymthe.2017.03.010
   Zhang L, 2002, BBA-GEN SUBJECTS, V1572, P1, DOI 10.1016/S0304-4165(02)00270-2
   Zhou WB, 2009, STEM CELLS, V27, P2667, DOI 10.1002/stem.201
NR 155
TC 310
Z9 321
U1 25
U2 152
PU WILEY
PI HOBOKEN
PA 111 RIVER ST, HOBOKEN 07030-5774, NJ USA
SN 1099-498X
EI 1521-2254
J9 J GENE MED
JI J. Gene. Med.
PD MAY
PY 2018
VL 20
IS 5
AR e3015
DI 10.1002/jgm.3015
PG 16
WC Biotechnology & Applied Microbiology; Genetics & Heredity; Medicine,
   Research & Experimental
SC Biotechnology & Applied Microbiology; Genetics & Heredity; Research &
   Experimental Medicine
GA GH7AV
UT WOS:000433596500001
PM 29575374
HC Y
HP N
DA 2021-10-28
ER

PT J
AU Keenan, BP
   Jaffee, EM
   Armstrong, TD
AF Keenan, Bridget P.
   Jaffee, Elizabeth M.
   Armstrong, Todd D.
TI Tumor Immunology: Multidisciplinary Science Driving Basic and Clinical
   Advances
SO CANCER IMMUNOLOGY RESEARCH
LA English
DT Article
ID REGULATORY T-CELLS; CENTRAL MEMORY; LYMPHOPROLIFERATIVE DISORDERS;
   IMMUNE CHECKPOINTS; ANTITUMOR-ACTIVITY; PANCREATIC-CANCER; ADOPTIVE
   TRANSFER; BLOCKADE; ANTIGEN; EFFECTOR
AB The fourth AACR Special Conference "Tumor Immunology: Basic and Clinical Advances" was held in Miami, FL in December 2012. The overall objective of this meeting was to discuss emerging concepts in cancer immunology and immunotherapy. The key findings that emerged from this meeting included: (i) multiple immune checkpoints should be inhibited to increase effective T-cell therapy, (ii) successful adoptive T-cell therapy will rely on obtaining the proper T-cell phenotype, (iii) chimeric antigen receptors have shown promise in treating some B-cell malignancies, and (iv) multiple pathways of inflammation within the tumor microenvironment are immunotherapy targets. (C)2013 AACR.
C1 [Keenan, Bridget P.; Jaffee, Elizabeth M.; Armstrong, Todd D.] Johns Hopkins Univ, Dept Oncol, Div Gastrointestinal Oncol, Sidney Kimmel Comprehens Canc Ctr, Baltimore, MD 21231 USA.
   [Keenan, Bridget P.; Jaffee, Elizabeth M.; Armstrong, Todd D.] Johns Hopkins Univ, Skip Viragh Pancreat Canc Ctr, Baltimore, MD 21231 USA.
   [Keenan, Bridget P.; Jaffee, Elizabeth M.; Armstrong, Todd D.] Johns Hopkins Univ, Sol Goldman Pancreat Canc Ctr, Baltimore, MD 21231 USA.
RP Armstrong, TD (corresponding author), Johns Hopkins Univ, Bunting Blaustein Canc Res Bldg,1650 Orleans St, Baltimore, MD 21231 USA.
EM tarmstro@jhmi.edu
OI Jaffee, Elizabeth/0000-0003-3841-6549
FU NATIONAL CANCER INSTITUTEUnited States Department of Health & Human
   ServicesNational Institutes of Health (NIH) - USANIH National Cancer
   Institute (NCI) [P50CA062924] Funding Source: NIH RePORTER; NATIONAL
   INSTITUTE OF ALLERGY AND INFECTIOUS DISEASESUnited States Department of
   Health & Human ServicesNational Institutes of Health (NIH) - USANIH
   National Institute of Allergy & Infectious Diseases (NIAID)
   [T32AI007247] Funding Source: NIH RePORTER; NCI NIH HHSUnited States
   Department of Health & Human ServicesNational Institutes of Health (NIH)
   - USANIH National Cancer Institute (NCI) [P50 CA062924] Funding Source:
   Medline; NIAID NIH HHSUnited States Department of Health & Human
   ServicesNational Institutes of Health (NIH) - USANIH National Institute
   of Allergy & Infectious Diseases (NIAID) [T32 AI007247] Funding Source:
   Medline
CR Aggen DH, 2012, GENE THER, V19, P365, DOI 10.1038/gt.2011.104
   Bayne LJ, 2012, CANCER CELL, V21, P822, DOI 10.1016/j.ccr.2012.04.025
   Beatty GL, 2011, SCIENCE, V331, P1612, DOI 10.1126/science.1198443
   Berrien-Elliott MM, 2013, CANCER RES, V73, P605, DOI 10.1158/0008-5472.CAN-12-2179
   Bhatia S, 2011, CURR ONCOL REP, V13, P488, DOI 10.1007/s11912-011-0197-5
   Chang MY, 2011, CANCER BIOL THER, V12, P1050, DOI 10.4161/cbt.12.12.18142
   Chapuis AG, 2012, P NATL ACAD SCI USA, V109, P4592, DOI 10.1073/pnas.1113748109
   Clark CE, 2007, CANCER RES, V67, P9518, DOI 10.1158/0008-5472.CAN-07-0175
   Curran MA, 2010, P NATL ACAD SCI USA, V107, P4275, DOI 10.1073/pnas.0915174107
   DeNardo DG, 2007, BREAST CANCER RES, V9, DOI 10.1186/bcr1746
   DeNardo DG, 2011, CANCER DISCOV, V1, P54, DOI 10.1158/2159-8274.CD-10-0028
   DeNardo DG, 2009, CANCER CELL, V16, P91, DOI 10.1016/j.ccr.2009.06.018
   Dutour A, 2012, Adv Hematol, V2012, P683065, DOI 10.1155/2012/683065
   Fu TH, 2011, CANCER RES, V71, P5445, DOI 10.1158/0008-5472.CAN-11-1138
   Gattinoni L, 2012, NAT REV CANCER, V12, P671, DOI 10.1038/nrc3322
   Gomez-Veiga F, 2012, ACTAS UROL ESP
   Green MR, 2012, CLIN CANCER RES, V18, P1611, DOI 10.1158/1078-0432.CCR-11-1942
   Green MR, 2010, BLOOD, V116, P3268, DOI 10.1182/blood-2010-05-282780
   Houot R, 2009, BLOOD, V113, P3546, DOI 10.1182/blood-2008-07-170274
   Icheva V, 2013, J CLIN ONCOL, V31, P39, DOI 10.1200/JCO.2011.39.8495
   Jensen SM, 2010, SEMIN ONCOL, V37, P524, DOI 10.1053/j.seminoncol.2010.09.013
   Jonnalagadda M, 2013, GENE THER
   Juszczynski P, 2007, P NATL ACAD SCI USA, V104, P13134, DOI 10.1073/pnas.0706017104
   Kalos M, 2011, SCI TRANSL MED, V3, DOI 10.1126/scitranslmed.3002842
   Kamrava M, 2005, ONCOGENE, V24, P7084, DOI 10.1038/sj.onc.1208857
   Kantoff PW, 2010, J CLIN ONCOL, V28, P1099, DOI 10.1200/JCO.2009.25.0597
   Keir ME, 2008, ANNU REV IMMUNOL, V26, P677, DOI 10.1146/annurev.immunol.26.021607.090331
   Klebanoff CA, 2005, TRENDS IMMUNOL, V26, P111, DOI 10.1016/j.it.2004.12.003
   Klebanoff CA, 2012, J IMMUNOTHER, V35, P651, DOI 10.1097/CJI.0b013e31827806e6
   Kochenderfer JN, 2012, BLOOD, V119, P2709, DOI 10.1182/blood-2011-10-384388
   Kraman M, 2010, SCIENCE, V330, P827, DOI 10.1126/science.1195300
   Laheru D, 2008, CLIN CANCER RES, V14, P1455, DOI 10.1158/1078-0432.CCR-07-0371
   Leao IC, 2008, CTS-CLIN TRANSL SCI, V1, P228, DOI 10.1111/j.1752-8062.2008.00070.x
   Liakou CI, 2008, P NATL ACAD SCI USA, V105, P14987, DOI 10.1073/pnas.0806075105
   Louis CU, 2010, J IMMUNOTHER, V33, P983, DOI 10.1097/CJI.0b013e3181f3cbf4
   Lutz E, 2011, ANN SURG, V253, P328, DOI 10.1097/SLA.0b013e3181fd271c
   Madan RA, 2012, LANCET ONCOL, V13, P501, DOI 10.1016/S1470-2045(12)70006-2
   Martin-Orozco N, 2009, IMMUNITY, V31, P787, DOI 10.1016/j.immuni.2009.09.014
   Metz R, 2012, ONCOIMMUNOLOGY, V1, P1460, DOI 10.4161/onci.21716
   Ouyang J, 2011, BLOOD, V117, P4315, DOI 10.1182/blood-2010-11-320481
   Pardoll DM, 2012, NAT REV CANCER, V12, P252, DOI 10.1038/nrc3239
   Peggs KS, 2009, J EXP MED, V206, P1717, DOI 10.1084/jem.20082492
   Phan GQ, 2003, P NATL ACAD SCI USA, V100, P8372, DOI 10.1073/pnas.1533209100
   Postow MA, 2012, CANCER J, V18, P153, DOI 10.1097/PPO.0b013e318250c001
   Provasi E, 2012, NAT MED, V18, P807, DOI 10.1038/nm.2700
   Rosenberg SA, 2011, CLIN CANCER RES, V17, P4550, DOI 10.1158/1078-0432.CCR-11-0116
   Royal RE, 2010, J IMMUNOTHER, V33, P828, DOI 10.1097/CJI.0b013e3181eec14c
   Sallusto F, 2004, ANNU REV IMMUNOL, V22, P745, DOI 10.1146/annurev.immunol.22.012703.104702
   Scholler J, 2012, SCI TRANSL MED, V4, DOI 10.1126/scitranslmed.3003761
   Schreiber RD, 2011, SCIENCE, V331, P1565, DOI 10.1126/science.1203486
   Smith C, 2012, CANCER DISCOV, V2, P722, DOI 10.1158/2159-8290.CD-12-0014
   Song DG, 2011, CANCER RES, V71, P4617, DOI 10.1158/0008-5472.CAN-11-0422
   Taube JM, 2012, SCI TRANSL MED, V4, DOI 10.1126/scitranslmed.3003689
   Terakura S, 2012, BLOOD, V119, P72, DOI 10.1182/blood-2011-07-366419
   Trimble CL, 2010, J IMMUNOL, V185, P7107, DOI 10.4049/jimmunol.1002756
   Wang XL, 2012, J IMMUNOTHER, V35, P689, DOI 10.1097/CJI.0b013e318270dec7
   Wei S, 2012, ONCOIMMUNOLOGY, V1, DOI 10.4161/onci.19440
   Wen J, 2011, AM J PATHOL, V178, P2866, DOI 10.1016/j.ajpath.2011.02.017
   Willimsky G, 2008, J EXP MED, V205, P1687, DOI 10.1084/jem.20072016
   Woo SR, 2012, CANCER RES, V72, P917, DOI 10.1158/0008-5472.CAN-11-1620
   Youn JI, 2008, J IMMUNOL, V181, P5791, DOI 10.4049/jimmunol.181.8.5791
   Zhao ED, 2012, ONCOIMMUNOLOGY, V1, P152, DOI 10.4161/onci.1.2.18480
   Zou WP, 2006, NAT REV IMMUNOL, V6, P295, DOI 10.1038/nri1806
NR 63
TC 7
Z9 7
U1 0
U2 1
PU AMER ASSOC CANCER RESEARCH
PI PHILADELPHIA
PA 615 CHESTNUT ST, 17TH FLOOR, PHILADELPHIA, PA 19106-4404 USA
SN 2326-6066
EI 2326-6074
J9 CANCER IMMUNOL RES
JI Cancer Immunol. Res.
PD JUL
PY 2013
VL 1
IS 1
BP 16
EP 23
DI 10.1158/2326-6066.CIR-13-0011
PG 8
WC Oncology; Immunology
SC Oncology; Immunology
GA AM7FC
UT WOS:000340029100004
PM 24409447
OA Green Accepted, Bronze
DA 2021-10-28
ER

PT J
AU Kuerzel, S
   Blaudszun, AR
   Stahl, L
   Herbst, R
   Kroschinsky, F
   Birkmann, J
   Haenel, A
   Schaefer-Eckart, K
   Ehninger, G
   Fiedler, F
   Bornhaeuser, M
   Fricke, S
   Haenel, M
AF Kuerzel, Sabine
   Blaudszun, Andre-Rene
   Stahl, Lilly
   Herbst, Regina
   Kroschinsky, Frank
   Birkmann, Josef
   Haenel, Annette
   Schaefer-Eckart, Kerstin
   Ehninger, Gerhard
   Fiedler, Friedrich
   Bornhaeuser, Martin
   Fricke, Stephan
   Haenel, Mathias
TI Dexa-BEAM versus MIFAP as salvage regimen for recurrent lymphoma: a
   prospective randomized multicenter phase II trial with a median
   follow-up of 14.4 years
SO JOURNAL OF CANCER RESEARCH AND CLINICAL ONCOLOGY
LA English
DT Article; Early Access
DE Hodgkin's lymphoma; Non-Hodgkin's lymphoma; Salvage therapy;
   Hematopoietic cell transplantation; CAR T cells
ID B-CELL LYMPHOMA; HIGH-DOSE CHEMOTHERAPY; HODGKINS-LYMPHOMA;
   ELDERLY-PATIENTS; OPEN-LABEL; BRENTUXIMAB VEDOTIN; CHOP CHEMOTHERAPY;
   PROGNOSTIC SCORE; PLUS RITUXIMAB; TRANSPLANTATION
AB Purpose The aim of this study was to prospectively compare the MIFAP protocol, which had been shown to be effective in patients with relapsed and refractory Hodgkin's lymphoma (HL) or aggressive non-Hodgkin's lymphoma (NHL), to an established regimen like Dexa-BEAM. Methods Seventy-three adult patients with HL (N = 25) or aggressive NHL (N = 48) suffering from relapse or refractory disease were randomly allocated to receive two cycles of Dexa-BEAM (dexamethasone, carmustine, etoposide, cytarabine, melphalan; N = 37) or MIFAP (mitoxantrone, fludarabine, cytarabine, cisplatin; N = 36) prior to a consolidating high-dose therapy and hematopoietic cell transplantation (HCT). Primary endpoint was the overall response rate (ORR) [complete response (CR) and partial response (PR)] after two courses of salvage chemotherapy. Results The ORR was 51% (CR 38%) and 53% (CR 36%) in the Dexa-BEAM arm and in the MIFAP arm (both not significant), respectively. There was a significantly higher grade 3-4 toxicity after MIFAP compared to Dexa-BEAM. Thirty-five patients were consolidated by autologous (N = 29), allogeneic (N = 1) or sequential autologous/allogeneic (N = 5) HCT. No significant differences were found in progression-free survival (PFS) and overall survival (OS) between the Dexa-BEAM and the MIFAP arms. Conclusion Compared to Dexa-BEAM, MIFAP is associated with a higher toxicity and does not improve the outcome of patients with recurrent HL or aggressive NHL. For those patients, innovative treatment concepts like recently developed immunotherapies are necessary. Date of registration 7 April 2021, retrospectively registered.
C1 [Kuerzel, Sabine] Klinikum Dresden Neustadt, Med Clin 5, Dresden, Germany.
   [Blaudszun, Andre-Rene; Stahl, Lilly; Fricke, Stephan] Fraunhofer Inst Cell Therapy & Immunol IZI, Dept GMP Proc Dev ATMP Design, Leipzig, Germany.
   [Herbst, Regina; Haenel, Annette; Fiedler, Friedrich; Fricke, Stephan; Haenel, Mathias] Klinikum Chemnitz gGmbH, Dept Internal Med 3, Flemmingstr 1, D-09116 Chemnitz, Germany.
   [Kroschinsky, Frank; Ehninger, Gerhard; Bornhaeuser, Martin] Univ Hosp Carl Gustav Carus, Dept Internal Med 1, Dresden, Germany.
   [Birkmann, Josef; Schaefer-Eckart, Kerstin] Paracelsus Med Private Univ, Med Clin 5, Klinikum Nuernberg, Nurnberg, Germany.
RP Haenel, M (corresponding author), Klinikum Chemnitz gGmbH, Dept Internal Med 3, Flemmingstr 1, D-09116 Chemnitz, Germany.
EM m.haenel@skc.de
OI Blaudszun, Andre-Rene/0000-0002-0208-6894
FU Carl Gustav Carus University Hospital of the Technical University
   Dresden; Klinikum Chemnitz gGmbH
FX The study was supported by the Carl Gustav Carus University Hospital of
   the Technical University Dresden and the Klinikum Chemnitz gGmbH.
CR Aragon T., 2020, DESCTOOLS TOOLS DESC
   Bannerji R, 2020, BLOOD, V136, DOI 10.1182/blood-2020-136659
   Borchmann P, 2020, POSITRON EMISSION TO
   Borchmann P, 2017, LANCET, V390, P2790, DOI 10.1016/S0140-6736(17)32134-7
   Chen R, 2017, J CLIN ONCOL, V35, P2125, DOI 10.1200/JCO.2016.72.1316
   Cheson BD, 1999, J CLIN ONCOL, V17, P1244, DOI 10.1200/JCO.1999.17.4.1244
   Chong EA, 2021, NEW ENGL J MED, V384, P673, DOI 10.1056/NEJMc2030164
   Coiffier B, 2002, NEW ENGL J MED, V346, P235, DOI 10.1056/NEJMoa011795
   Connors JM, 2018, NEW ENGL J MED, V378, P331, DOI 10.1056/NEJMoa1708984
   Coyle L, 2020, BLOOD, V136, DOI 10.1182/blood-2020-141117
   Crump M, 2017, BLOOD, V130, P1800, DOI 10.1182/blood-2017-03-769620
   Diehl V, 2007, ANN ONCOL, V18, P71, DOI 10.1093/annonc/mdm297
   Dorai-Raj S, 2014, BINOM BINOMIAL CONFI
   FLEMING TR, 1982, BIOMETRICS, V38, P143, DOI 10.2307/2530297
   Fox J., 2019, R COMPANION APPL REG, V3rd ed.
   Gisselbrecht C, 2010, J CLIN ONCOL, V28, P4184, DOI 10.1200/JCO.2010.28.1618
   Glass B, 2014, LANCET ONCOL, V15, P757, DOI 10.1016/S1470-2045(14)70161-5
   Grambsch PM, 2000, MODELING SURVIVAL DA, P169, DOI [10.1007/978-1-4757-3294-8, DOI 10.1007/978-1-4757-3294-8]
   Grolemond G, 2011, J STAT SOFTW, V40, P1
   Hanel M, 2001, J CANCER RES CLIN, V127, P387, DOI 10.1007/s004320000226
   Hanel M, 2000, ANN HEMATOL, V79, P304, DOI 10.1007/s002779900150
   Harrell Jr F.E., 2015, HMISC HARRELL MISCEL
   Hasenclever D, 1998, NEW ENGL J MED, V339, P1506, DOI 10.1056/NEJM199811193392104
   Hothorn T., 2019, EXACTRANKTESTS EXACT
   Huehls AM, 2015, IMMUNOL CELL BIOL, V93, P290, DOI 10.1038/icb.2014.93
   Jacobson C, 2020, BLOOD, V136, DOI 10.1182/blood-2020-134362
   Jaeger U, 2020, BLOOD, V136, DOI 10.1182/blood-2020-137045
   Josting A, 2002, J CLIN ONCOL, V20, P221, DOI 10.1200/JCO.20.1.221
   Josting A, 2010, J CLIN ONCOL, V28, P5074, DOI 10.1200/JCO.2010.30.5771
   Locke FL, 2019, LANCET ONCOL, V20, P31, DOI 10.1016/S1470-2045(18)30864-7
   Lugtenburg P, 2019, BLOOD, V134, DOI 10.1182/blood-2019-121460
   Merryman RW, 2017, BLOOD ADV, V1, P2643, DOI 10.1182/bloodadvances.2017012534
   Moskowitz Alison J, 2019, Am Soc Clin Oncol Educ Book, V39, P477, DOI 10.1200/EDBK_238799
   Nastoupil LJ, 2020, J CLIN ONCOL, V38, P3119, DOI 10.1200/JCO.19.02104
   Neelapu SS, 2019, BLOOD, V134, DOI 10.1182/blood-2019-125792
   Pfreundschuh M, 2004, BLOOD, V104, P634, DOI 10.1182/blood-2003-06-2095
   Pfreundschuh M, 2008, LANCET ONCOL, V9, P105, DOI 10.1016/S1470-2045(08)70002-0
   Pfreundschuh M, 2006, LANCET ONCOL, V7, P379, DOI 10.1016/S1470-2045(06)70664-7
   PHILIP T, 1995, NEW ENGL J MED, V333, P1540, DOI 10.1056/NEJM199512073332305
   R Development Core Team, 2019, R LANG ENV STAT COMP
   Rodriguez J, 1999, BLOOD, V93, P3632, DOI 10.1182/blood.V93.11.3632.411k13_3632_3636
   Schmitz N, 2002, LANCET, V359, P2065, DOI 10.1016/S0140-6736(02)08938-9
   Schmitz N, 2012, LANCET ONCOL, V13, P1250, DOI 10.1016/S1470-2045(12)70481-3
   Schuster SJ, 2019, BLOOD, V134, DOI 10.1182/blood-2019-123742
   Schuster SJ, 2019, NEW ENGL J MED, V380, P45, DOI 10.1056/NEJMoa1804980
   Sehn LH, 2007, BLOOD, V109, P1857, DOI 10.1182/blood-2006-08-038257
   Sehn LH, 2020, J CLIN ONCOL, V38, P155, DOI 10.1200/JCO.19.00172
   Shanbhag S, 2019, CURR ONCOL REP, V21, DOI 10.1007/s11912-019-0809-z
   SHIPP MA, 1993, NEW ENGL J MED, V329, P987, DOI 10.1056/nejm199309303291402
   Sureda A, 2014, CURR TREAT OPTION ON, V15, P238, DOI 10.1007/s11864-014-0287-3
   Therneau T., 2015, PACKAGE SURVIVAL ANA
   VELASQUEZ WS, 1994, J CLIN ONCOL, V12, P1169, DOI 10.1200/JCO.1994.12.6.1169
   VELASQUEZ WS, 1988, BLOOD, V71, P117
   VELASQUEZ WS, 1993, BLOOD, V82, pA138
   Venables WN, 2002, MODERN APPL STAT S 1, V4
   von Tresckow B, 2018, LANCET HAEMATOL, V5, pE462, DOI 10.1016/S2352-3026(18)30140-6
   Wickham H., 2016, GGPLOT2 ELEGANT GRAP, DOI DOI 10.1007/978-3-319-24277-4
   Younes A, 2016, LANCET ONCOL, V17, P1283, DOI 10.1016/S1470-2045(16)30167-X
NR 58
TC 0
Z9 0
U1 2
U2 2
PU SPRINGER
PI NEW YORK
PA ONE NEW YORK PLAZA, SUITE 4600, NEW YORK, NY, UNITED STATES
SN 0171-5216
EI 1432-1335
J9 J CANCER RES CLIN
JI J. Cancer Res. Clin. Oncol.
DI 10.1007/s00432-021-03702-7
EA JUN 2021
PG 11
WC Oncology
SC Oncology
GA SZ8TO
UT WOS:000666830500001
PM 34176014
DA 2021-10-28
ER

PT J
AU TADDIE, JA
   HURLEY, TR
   HARDWICK, BS
   SEFTON, BM
AF TADDIE, JA
   HURLEY, TR
   HARDWICK, BS
   SEFTON, BM
TI ACTIVATION OF B-CELLS AND T-CELLS BY THE CYTOPLASMIC DOMAINS OF THE
   B-CELL ANTIGEN RECEPTOR PROTEINS IG-ALPHA AND IG-BETA
SO JOURNAL OF BIOLOGICAL CHEMISTRY
LA English
DT Article
ID MURINE LYMPHOCYTES-B; TYROSINE PHOSPHORYLATION; MEMBRANE IMMUNOGLOBULIN;
   SIGNAL TRANSDUCTION; CROSS-LINKING; SRC-FAMILY; COMPLEX; GENE;
   COMPONENTS; EXPRESSION
AB In addition to membrane immunoglobulin (mIg), the B-cell antigen receptor contains Ig-alpha/Ig-beta heterodimers that link mIg to intracellular signaling molecules. To compare the ability of the cytoplasmic domains of Ig-alpha and Ig-beta to transduce signals in B- and T-cells, we con constructed chimeric genes encoding the extracellular and transmembrane domains of human CD8 alpha and the cytoplasmic domain of murine Ig-alpha (CD8/Ig-alpha) or Ig-beta (CD8/Ig-beta). In murine B-cell hybridoma LK 35.2 cells, antibody-mediated cross-linking of mIg, CD8/Ig-alpha, or CD8/Ig-beta induced similar increases in intracellular calcium levels and protein tyrosine phosphorylation. Substitution of alanine for the conserved leucine, but not the conserved isoleucine, residue within the putative activation motif of CD8/Ig-beta destroyed signaling ability. In murine T-cell hybridoma DO-11.10 cells, cross-linking of the T-cell antigen receptor, CD8/Ig-alpha, or CD8/Ig-beta stimulated equivalent protein tyrosine phosphorylation and interleukin-2 production. Thus, the cytoplasmic domains of Ig-a! and Ig-p are equally capable of initiating early signaling events downstream of B- and T cell antigen receptors as well as evoking a complete biological effector response in lymphocytes.
C1 UNIV CALIF SAN DIEGO, DEPT BIOMED SCI, SAN DIEGO, CA 92093 USA.
RP TADDIE, JA (corresponding author), SALK INST, MOLEC BIOL & VIROL LAB, POB 85800, SAN DIEGO, CA 92186 USA.
FU NCI NIH HHSUnited States Department of Health & Human ServicesNational
   Institutes of Health (NIH) - USANIH National Cancer Institute (NCI)
   [CA14195, CA17289] Funding Source: Medline; NIAID NIH HHSUnited States
   Department of Health & Human ServicesNational Institutes of Health (NIH)
   - USANIH National Institute of Allergy & Infectious Diseases (NIAID)
   [AI08685] Funding Source: Medline; NATIONAL CANCER INSTITUTEUnited
   States Department of Health & Human ServicesNational Institutes of
   Health (NIH) - USANIH National Cancer Institute (NCI) [P30CA014195,
   R01CA017289] Funding Source: NIH RePORTER; NATIONAL INSTITUTE OF ALLERGY
   AND INFECTIOUS DISEASESUnited States Department of Health & Human
   ServicesNational Institutes of Health (NIH) - USANIH National Institute
   of Allergy & Infectious Diseases (NIAID) [F32AI008685] Funding Source:
   NIH RePORTER
CR BURKHARDT AL, 1994, MOL CELL BIOL, V14, P1095, DOI 10.1128/MCB.14.2.1095
   CAMBIER JC, 1992, CURR OPIN IMMUNOL, V4, P257, DOI 10.1016/0952-7915(92)90074-O
   CAMPBELL KS, 1991, P NATL ACAD SCI USA, V88, P3982, DOI 10.1073/pnas.88.9.3982
   CAMPBELL MA, 1992, MOL CELL BIOL, V12, P2315, DOI 10.1128/MCB.12.5.2315
   CAMPBELL MA, 1990, EMBO J, V9, P2125, DOI 10.1002/j.1460-2075.1990.tb07381.x
   CARTER RH, 1991, P NATL ACAD SCI USA, V88, P2745, DOI 10.1073/pnas.88.7.2745
   CLARK MR, 1992, SCIENCE, V258, P123, DOI 10.1126/science.1439759
   DENNERT G, 1980, NATURE, V287, P47, DOI 10.1038/287047a0
   FLASWINKEL H, 1994, EMBO J, V13, P83, DOI 10.1002/j.1460-2075.1994.tb06237.x
   GOLD MR, 1991, P NATL ACAD SCI USA, V88, P3436, DOI 10.1073/pnas.88.8.3436
   GOLD MR, 1990, NATURE, V345, P810, DOI 10.1038/345810a0
   GRUPP SA, 1993, J BIOL CHEM, V268, P25776
   HEMPEL WM, 1992, J IMMUNOL, V148, P3021
   HERMANSON GG, 1988, P NATL ACAD SCI USA, V85, P6890, DOI 10.1073/pnas.85.18.6890
   HOFFMAN RA, 1980, P NATL ACAD SCI-BIOL, V77, P4914, DOI 10.1073/pnas.77.8.4914
   HOMBACH J, 1990, NATURE, V343, P760, DOI 10.1038/343760a0
   HOMBACH J, 1990, EUR J IMMUNOL, V20, P2795, DOI 10.1002/eji.1830201239
   HURLEY TR, 1989, ONCOGENE, V4, P265
   HURLEY TR, 1993, MOL CELL BIOL, V13, P1651, DOI 10.1128/MCB.13.3.1651
   IRVING BA, 1991, CELL, V64, P891, DOI 10.1016/0092-8674(91)90314-O
   IRVING BA, 1993, J EXP MED, V177, P1093, DOI 10.1084/jem.177.4.1093
   KAPPLER J, 1982, P NATL ACAD SCI-BIOL, V79, P3604, DOI 10.1073/pnas.79.11.3604
   KIM KM, 1993, EUR J IMMUNOL, V23, P911, DOI 10.1002/eji.1830230422
   KOLANUS W, 1992, EMBO J, V11, P4861, DOI 10.1002/j.1460-2075.1992.tb05592.x
   LANDAU NR, 1992, J VIROL, V66, P5110, DOI 10.1128/JVI.66.8.5110-5113.1992
   LAW DA, 1993, CURR BIOL, V3, P645, DOI 10.1016/0960-9822(93)90062-S
   LAW DA, 1992, MOL IMMUNOL, V29, P917, DOI 10.1016/0161-5890(92)90130-P
   LEAHY DJ, 1992, CELL, V68, P1145, DOI 10.1016/0092-8674(92)90085-Q
   LEO O, 1987, P NATL ACAD SCI USA, V84, P1374, DOI 10.1073/pnas.84.5.1374
   LETOURNEUR F, 1992, SCIENCE, V255, P79, DOI 10.1126/science.1532456
   LETOURNEUR F, 1991, P NATL ACAD SCI USA, V88, P8905, DOI 10.1073/pnas.88.20.8905
   LITTMAN DR, 1985, CELL, V40, P237, DOI 10.1016/0092-8674(85)90138-2
   MILLER AD, 1989, BIOTECHNIQUES, V7, P980
   NISHIBE S, 1990, SCIENCE, V250, P1253, DOI 10.1126/science.1700866
   RETH M, 1989, NATURE, V338, P383, DOI 10.1038/338383b0
   RETH M, 1992, ANNU REV IMMUNOL, V10, P97, DOI 10.1146/annurev.iy.10.040192.000525
   ROMEO C, 1991, CELL, V64, P1037, DOI 10.1016/0092-8674(91)90327-U
   ROSE JK, 1981, J VIROL, V39, P519, DOI 10.1128/JVI.39.2.519-528.1981
   SAKAGUCHI N, 1988, EMBO J, V7, P3457, DOI 10.1002/j.1460-2075.1988.tb03220.x
   SANCHEZ M, 1993, J EXP MED, V178, P1049, DOI 10.1084/jem.178.3.1049
   SHIMONKEVITZ R, 1983, J EXP MED, V158, P303, DOI 10.1084/jem.158.2.303
   VENKITARAMAN AR, 1991, NATURE, V352, P777, DOI 10.1038/352777a0
   WEGENER AMK, 1992, CELL, V68, P83, DOI 10.1016/0092-8674(92)90208-T
   WILLIAMS GT, 1994, P NATL ACAD SCI USA, V91, P474, DOI 10.1073/pnas.91.2.474
   ZHOU SY, 1993, CELL, V72, P767, DOI 10.1016/0092-8674(93)90404-E
NR 45
TC 32
Z9 34
U1 0
U2 0
PU AMER SOC BIOCHEMISTRY MOLECULAR BIOLOGY INC
PI BETHESDA
PA 9650 ROCKVILLE PIKE, BETHESDA, MD 20814-3996 USA
SN 0021-9258
EI 1083-351X
J9 J BIOL CHEM
JI J. Biol. Chem.
PD MAY 6
PY 1994
VL 269
IS 18
BP 13529
EP 13535
PG 7
WC Biochemistry & Molecular Biology
SC Biochemistry & Molecular Biology
GA NK184
UT WOS:A1994NK18400070
PM 8175787
DA 2021-10-28
ER

PT J
AU KUZU, Y
   KUZU, H
   ZAGHOUANI, H
   BONA, C
AF KUZU, Y
   KUZU, H
   ZAGHOUANI, H
   BONA, C
TI PRIMING OF CYTOTOXIC T-LYMPHOCYTES AT VARIOUS STAGES OF ONTOGENY WITH
   TRANSFECTOMA CELLS EXPRESSING A CHIMERIC IG HEAVY-CHAIN GENE BEARING
   INFLUENZA-VIRUS NUCLEOPROTEIN PEPTIDE
SO INTERNATIONAL IMMUNOLOGY
LA English
DT Article
DE ANTIGEN PRESENTATION; CHIMERIC IG; CYTOTOXICITY; PROLIFERATION
ID MOLECULES; EPITOPE; RECOGNITION; RECEPTOR; COMPLEX; INDUCTION; ANTIGENS;
   RESIDUES; BINDING; TUMOR
AB The amino acid residues 147 - 161 of the nucleoprotein (NP) of influenza virus represent a T cell epitope recognized by cytotoxic T cells (CTLs) in association with K(d) class I molecules. When SP2/0 myeloma B cells are transfected with a chimeric heavy chain gene bearing this particular NP(147- 161) peptide, they are lysed by CTLs specific for the NP(147- 161) peptide. Cells that are transfected with this heavy chain chimera and the parental light chain secreted a soluble Ig - NP chimera and were also lysed by the CTLs. Herein, we present evidence that transfectoma cells are able to induce in vitro proliferation of NP specific CTL, whereas immobilized Ig - NP chimeras do not. Furthermore, the transfectoma cells expressing the chimeric heavy chain prime NP specific CTLs in adult as well as in newborn mice, while SP2/0 cells coated with NP(147 - 161) synthetic peptide do not. These data indicate that the NP peptide needs to be cleaved from the Ig context in order to be presented to T cells and that only endogenously generated NP peptide is immunogenic.
C1 CUNY MT SINAI SCH MED,DEPT MICROBIOL,1 GUSTAVE LEVY PL,NEW YORK,NY 10029.
FU NATIONAL INSTITUTE OF ALLERGY AND INFECTIOUS DISEASESUnited States
   Department of Health & Human ServicesNational Institutes of Health (NIH)
   - USANIH National Institute of Allergy & Infectious Diseases (NIAID)
   [P01AI024460, R01AI018316] Funding Source: NIH RePORTER; NIAID NIH
   HHSUnited States Department of Health & Human ServicesNational
   Institutes of Health (NIH) - USANIH National Institute of Allergy &
   Infectious Diseases (NIAID) [AI18316, AI24460] Funding Source: Medline
CR AJITKUMAR P, 1988, CELL, V54, P47, DOI 10.1016/0092-8674(88)90178-X
   BJORKMAN PJ, 1987, NATURE, V329, P521
   BJORKMAN PJ, 1989, COLD SPRING HARB SYM, V54, P305
   BODMER HC, 1988, CELL, V52, P253, DOI 10.1016/0092-8674(88)90514-4
   BOGEN B, 1985, EUR J IMMUNOL, V15, P278, DOI 10.1002/eji.1830150313
   CERUNDOLO V, 1991, EUR J IMMUNOL, V21, P2069, DOI 10.1002/eji.1830210915
   CHAKRABARTI D, 1992, CELL IMMUNOL, V142, P54, DOI 10.1016/0008-8749(92)90268-T
   CHICZ RM, 1992, NATURE, V358, P764, DOI 10.1038/358764a0
   CORR M, 1992, J EXP MED, V176, P1681, DOI 10.1084/jem.176.6.1681
   FALK K, 1990, NATURE, V348, P248, DOI 10.1038/348248a0
   FALK K, 1991, J EXP MED, V174, P425, DOI 10.1084/jem.174.2.425
   ITO M, 1987, J IMMUNOL METHODS, V103, P229, DOI 10.1016/0022-1759(87)90294-8
   KISIELOW P, 1988, NATURE, V333, P742, DOI 10.1038/333742a0
   KUZU H, 1993, EUR J IMMUNOL, V23, P1397, DOI 10.1002/eji.1830230634
   LATRON F, 1992, SCIENCE, V257, P964, DOI 10.1126/science.1380181
   RAMERO P, 1991, J EXP MED, V174, P603
   ROTZSCHKE O, 1990, NATURE, V348, P252, DOI 10.1038/348252a0
   ROTZSCHKE O, 1991, IMMUNOL TODAY, V12, P447, DOI 10.1016/0167-5699(91)90018-O
   ROTZSCHKE O, 1991, EUR J IMMUNOL, V21, P2891, DOI 10.1002/eji.1830211136
   TAYLOR PM, 1987, IMMUNOGENETICS, V26, P267, DOI 10.1007/BF00346521
   ULMER JB, 1993, SCIENCE, V259, P1745, DOI 10.1126/science.8456302
   VANBLEEK GM, 1990, NATURE, V348, P213
   WATERS SJ, 1988, CELL IMMUNOL, V111, P87, DOI 10.1016/0008-8749(88)90053-6
   ZAGHOUANI H, 1991, P NATL ACAD SCI USA, V88, P5645, DOI 10.1073/pnas.88.13.5645
   ZAGHOUANI H, 1993, SCIENCE, V259, P224, DOI 10.1126/science.7678469
   ZAGHOUANI H, 1992, J IMMUNOL, V148, P3604
NR 26
TC 14
Z9 14
U1 0
U2 0
PU OXFORD UNIV PRESS UNITED KINGDOM
PI OXFORD
PA WALTON ST JOURNALS DEPT, OXFORD, ENGLAND OX2 6DP
SN 0953-8178
J9 INT IMMUNOL
JI Int. Immunol.
PD OCT
PY 1993
VL 5
IS 10
BP 1301
EP 1307
DI 10.1093/intimm/5.10.1301
PG 7
WC Immunology
SC Immunology
GA ME620
UT WOS:A1993ME62000014
PM 8268136
DA 2021-10-28
ER

PT J
AU Ohtsuka, M
   Arase, H
   Takeuchi, A
   Yamasaki, S
   Shiina, R
   Suenaga, T
   Sakurai, D
   Yokosuka, T
   Arase, N
   Iwashima, M
   Kitamura, T
   Moriya, H
   Saito, T
AF Ohtsuka, M
   Arase, H
   Takeuchi, A
   Yamasaki, S
   Shiina, R
   Suenaga, T
   Sakurai, D
   Yokosuka, T
   Arase, N
   Iwashima, M
   Kitamura, T
   Moriya, H
   Saito, T
TI NFAM1, an immunoreceptor tyrosine-based activation motif-bearing
   molecule that regulates B cell development and signaling
SO PROCEEDINGS OF THE NATIONAL ACADEMY OF SCIENCES OF THE UNITED STATES OF
   AMERICA
LA English
DT Article
ID RECEPTOR ZETA-CHAIN; T-CELL; ANTIGEN RECEPTOR; TRANSGENIC MICE;
   LYMPHOCYTE DEVELOPMENT; EXPRESSION; GENE; DIFFERENTIATION; TRANSDUCTION;
   CALCINEURIN
AB A functional cDNA cloning system was developed by using a retrovirus library encoding CD8-chimeric proteins and a nuclear factor of activated T cells (NFAT)-GFP reporter cell line to identify molecules inducing NFAT activation. By using this strategy, NFAT activating molecule 1 (NFAM1) was cloned as an immunoreceptor tyrosine-based activation motif (ITAM)-bearing cell surface molecule belonging to the Ig superfamily and is predominantly expressed in spleen B and T cells. NFAM1 crosslinking induced ITAM phosphorylation, ZAP-70/Syk recruitment, NFAT activation, and cytokine production. In vivo overexpression of NFAM1 in bone marrow chimeras and transgenic mice induced severe impairment of early B cell development in an ITAM-dependent manner. in NFAM1-expressing B cells, B cell antigen receptor stimulation induced NFAM1 translocation to lipid raft, and NFAM1 co-crosslinking augmented B cell antigen receptor signaling. The results suggest that NFAM1 modulates B cell signaling through its ITAM, which regulates B cell development.
C1 Chiba Univ, Grad Sch Med, Dept Mol Genet, Chiba 2608670, Japan.
   Chiba Univ, Grad Sch Med, Dept Orthoped, Chiba 2608670, Japan.
   Japan Sci & Technol Agcy, Kawaguchi 3320012, Japan.
   RIKEN, Res Ctr Allergy & Immunol, Lab Cell Signaling, Yokohama, Kanagawa 2300045, Japan.
   Med Coll Georgia, Inst Mol Med & Genet, Augusta, GA 30912 USA.
   Univ Tokyo, Inst Med Sci, Dept Hematopoiet Factors, Tokyo 1088639, Japan.
RP Saito, T (corresponding author), Chiba Univ, Grad Sch Med, Dept Mol Genet, Chiba 2608670, Japan.
EM saito@rcai.riken.jp
RI Kitamura, Toshio/AAA-2071-2021; Arase, Hisashi/C-8442-2009; Saito,
   Takashi/C-9684-2009
OI Arase, Hisashi/0000-0002-1153-3166; Saito, Takashi/0000-0001-9495-3547;
   Arase, Noriko/0000-0003-3966-3437; Takeuchi, Arata/0000-0003-0412-533X
CR ASHWELL JD, 1990, ANNU REV IMMUNOL, V8, P139, DOI 10.1146/annurev.iy.08.040190.001035
   Caldwell RG, 1998, IMMUNITY, V9, P405, DOI 10.1016/S1074-7613(00)80623-8
   CHIEN YH, 1984, NATURE, V309, P322, DOI 10.1038/309322a0
   Cong M, 1998, J BIOL CHEM, V273, P660, DOI 10.1074/jbc.273.1.660
   Crabtree GR, 1999, CELL, V96, P611, DOI 10.1016/S0092-8674(00)80571-1
   DEFRANCO AL, 1995, CURR OPIN CELL BIOL, V7, P163, DOI 10.1016/0955-0674(95)80024-7
   ENGEL P, 1995, IMMUNITY, V3, P39, DOI 10.1016/1074-7613(95)90157-4
   GAUEN LKT, 1994, MOL CELL BIOL, V14, P3729, DOI 10.1128/MCB.14.6.3729
   Hardy RR, 2001, ANNU REV IMMUNOL, V19, P595, DOI 10.1146/annurev.immunol.19.1.595
   IRVING BA, 1993, J EXP MED, V177, P1093, DOI 10.1084/jem.177.4.1093
   Itoh K, 2002, J IMMUNOL, V168, P541, DOI 10.4049/jimmunol.168.2.541
   IWASHIMA M, 1994, SCIENCE, V263, P1136, DOI 10.1126/science.7509083
   JAIN JN, 1993, NATURE, V365, P352, DOI 10.1038/365352a0
   KITAMURA T, 1995, P NATL ACAD SCI USA, V92, P9146, DOI 10.1073/pnas.92.20.9146
   Lanier LL, 1998, NATURE, V391, P703, DOI 10.1038/35642
   LETOURNEUR F, 1992, SCIENCE, V255, P79, DOI 10.1126/science.1532456
   Maas A, 1999, J IMMUNOL, V162, P6526
   Melamed D, 1998, CELL, V92, P173, DOI 10.1016/S0092-8674(00)80912-5
   Okazaki Y, 2000, J BIOL CHEM, V275, P35751, DOI 10.1074/jbc.M007476200
   Peng SL, 2001, IMMUNITY, V14, P13, DOI 10.1016/S1074-7613(01)00085-1
   PIRCHER H, 1989, EMBO J, V8, P719, DOI 10.1002/j.1460-2075.1989.tb03431.x
   Rao A, 1997, ANNU REV IMMUNOL, V15, P707, DOI 10.1146/annurev.immunol.15.1.707
   RETH M, 1989, NATURE, V338, P383, DOI 10.1038/338383b0
   ROMEO C, 1992, CELL, V68, P889, DOI 10.1016/0092-8674(92)90032-8
   SANCHEZ M, 1993, J EXP MED, V178, P1049, DOI 10.1084/jem.178.3.1049
   Schmitter T, 2004, J EXP MED, V199, P35, DOI 10.1084/jem.20030204
   Yokosuka T, 2002, J EXP MED, V195, P991, DOI 10.1084/jem.20010809
   ZHOU LJ, 1994, MOL CELL BIOL, V14, P3884, DOI 10.1128/MCB.14.6.3884
NR 28
TC 74
Z9 80
U1 0
U2 2
PU NATL ACAD SCIENCES
PI WASHINGTON
PA 2101 CONSTITUTION AVE NW, WASHINGTON, DC 20418 USA
SN 0027-8424
J9 P NATL ACAD SCI USA
JI Proc. Natl. Acad. Sci. U. S. A.
PD MAY 25
PY 2004
VL 101
IS 21
BP 8126
EP 8131
DI 10.1073/pnas.0401119101
PG 6
WC Multidisciplinary Sciences
SC Science & Technology - Other Topics
GA 823ZC
UT WOS:000221652000052
PM 15143214
OA Bronze, Green Published
DA 2021-10-28
ER

PT J
AU Braun, T
   von Jan, J
   Wahnschaffe, L
   Herling, M
AF Braun, Till
   von Jan, Jana
   Wahnschaffe, Linus
   Herling, Marco
TI Advances and Perspectives in the Treatment of T-PLL
SO CURRENT HEMATOLOGIC MALIGNANCY REPORTS
LA English
DT Review
DE T-PLL; T cell lymphoma; Alemtuzumab; p53 reactivation; HDAC; BCL2
   antagonists; JAK; STAT inhibition
ID CELL PROLYMPHOCYTIC LEUKEMIA; ALEMTUZUMAB THERAPY; KINASE ITK;
   TRANSPLANTATION; TRIAL; CD52; BENDAMUSTINE; PENTOSTATIN; PROGRESSION;
   VENETOCLAX
AB Purpose of Review T cell prolymphocytic leukemia (T-PLL) is a rare mature T cell tumor. Available treatment options in this aggressive disease are largely inefficient and patient outcomes are highly dissatisfactory. Current therapeutic strategies mainly employ the CD52-antibody alemtuzumab as the most active single agent. However, sustained remissions after sole alemtuzumab-based induction are exceptions. Responses after available second-line strategies are even less durable. More profound disease control or rare curative outcomes can currently only be expected after a consolidating allogeneic hematopoietic stem cell transplantation (allo-HSCT) in best first response. However, only 30-50% of patients are eligible for this procedure. Major advances in the molecular characterization of T-PLL during recent years have stimulated translational studies on potential vulnerabilities of the T-PLL cell. We summarize here the current state of "classical" treatments and critically appraise novel (pre)clinical strategies. Recent Findings Alemtuzumab-induced first remissions, accomplished in approximate to 90% of patients, last at median approximate to 12 months. Series on allo-HSCT in T-PLL, although of very heterogeneous character, suggest a slight improvement in outcomes among transplanted patients within the past decade. Dual-action nucleosides such as bendamustine or cladribine show moderate clinical activity as single agents in the setting of relapsed or refractory disease. Induction of apoptosis via reactivation of p53 (e.g., by inhibitors of HDAC or MDM2) and targeting of its downstream pathways (i.e., BCL2 family antagonists, CDK inhibitors) are promising new approaches. Novel strategies also focus on inhibition of the JAK/STAT pathway with the first clinical data. Implementations of immune-checkpoint blockades or CAR-T cell therapy are at the stage of pre-clinical assessments of activity and feasibility. The recommended treatment strategy in T-PLL remains a successful induction by infusional alemtuzumab followed by a consolidating allo-HSCT in eligible patients. Nevertheless, long-term survivors after this "standard" comprise only 10-20%. The increasingly revealed molecular make-up of T-PLL and the tremendous expansion of approved targeted compounds in oncology represent a "never-before" opportunity to successfully tackle the voids in T-PLL. Approaches, e.g., those reinstating deficient cell death execution, show encouraging pre-clinical and first-in-human results in T-PLL, and urgently have to be transferred to systematic clinical testing.
C1 [Braun, Till; von Jan, Jana; Wahnschaffe, Linus; Herling, Marco] Univ Cologne UoC, CIO, Dept Internal Med 1, D-50937 Cologne, Germany.
   [Braun, Till; von Jan, Jana; Wahnschaffe, Linus; Herling, Marco] UoC, Excellence Cluster Cellular Stress Response & Agi, D-50937 Cologne, Germany.
   [Braun, Till; von Jan, Jana; Wahnschaffe, Linus; Herling, Marco] UoC, CMMC, D-50937 Cologne, Germany.
RP Herling, M (corresponding author), Univ Cologne UoC, CIO, Dept Internal Med 1, D-50937 Cologne, Germany.; Herling, M (corresponding author), UoC, Excellence Cluster Cellular Stress Response & Agi, D-50937 Cologne, Germany.; Herling, M (corresponding author), UoC, CMMC, D-50937 Cologne, Germany.
EM marco.herling@uk-koeln.de
FU Projekt DEAL; EU Transcan-2 consortium "ERANET-PLL"; ERAPerMed
   consortium "JAKSTAT-TARGET"
FX Open Access funding provided by Projekt DEAL. This work was also
   supported by the EU Transcan-2 consortium "ERANET-PLL" and by the
   ERAPerMed consortium "JAKSTAT-TARGET."
CR Alduaij A, 2011, CL LYMPH MYELOM LEUK, V11, P64, DOI 10.3816/CLML.2011.n.009
   Alfayez M, 2020, LEUKEMIA LYMPHOMA, V61, P445, DOI 10.1080/10428194.2019.1660967
   Andersson EI, 2018, LEUKEMIA, V32, P774, DOI 10.1038/leu.2017.252
   Bagot M, 2019, LANCET ONCOL, V20, P1160, DOI 10.1016/S1470-2045(19)30320-1
   Boidol B, 2017, BLOOD, V130, P2499, DOI 10.1182/blood-2017-05-785683
   Bose P, 2017, LEUKEMIA LYMPHOMA, V58, P2026, DOI 10.1080/10428194.2017.1283032
   Cross M, 2019, BEST PRACT RES CL HA, V32, P217, DOI 10.1016/j.beha.2019.06.001
   Damlaj M, 2015, CL LYMPH MYELOM LEUK, V15, P699, DOI 10.1016/j.clml.2015.07.643
   Dearden CE, 2001, BLOOD, V98, P1721, DOI 10.1182/blood.V98.6.1721
   Dearden C, 2012, BLOOD, V120, P538, DOI 10.1182/blood-2012-01-380139
   Dearden CE, 2011, BLOOD, V118, P5799, DOI 10.1182/blood-2011-08-372854
   Dholaria BR, 2018, LEUKEMIA RES, V67, P1, DOI 10.1016/j.leukres.2018.01.009
   Dietrich S, 2018, J CLIN INVEST, V128, P427, DOI 10.1172/JCI93801
   DOHNER H, 1993, J NATL CANCER I, V85, P658, DOI 10.1093/jnci/85.8.658
   Dondorf S, 2015, J BIOL CHEM, V290, P10568, DOI 10.1074/jbc.L115.644641
   Gan L, 2018, BIOMARK RES, V6, DOI 10.1186/s40364-018-0122-2
   Gandhi V, 2008, J CLIN ONCOL, V26, P1098, DOI 10.1200/JCO.2007.14.1986
   Garand R, 1998, BRIT J HAEMATOL, V103, P488, DOI 10.1046/j.1365-2141.1998.00977.x
   Ginaldi L, 1998, LEUKEMIA RES, V22, P185, DOI 10.1016/S0145-2126(97)00158-6
   Gomez-Arteaga A, 2019, LEUKEMIA LYMPHOMA, V60, P1626, DOI 10.1080/10428194.2019.1594220
   Guillaume T, 2015, EUR J HAEMATOL, V94, P265, DOI 10.1111/ejh.12430
   Hasanali ZS, 2015, SCI TRANSL MED, V7, DOI 10.1126/scitranslmed.aaa5079
   He LY, 2018, CANCER RES, V78, P2407, DOI 10.1158/0008-5472.CAN-17-3644
   Herbaux C, 2019, BLOOD, V134, DOI 10.1182/blood-2019-126773
   Herbaux C, 2015, BRIT J HAEMATOL, V168, P916, DOI 10.1111/bjh.13175
   Herling M, 2004, BLOOD, V104, P328, DOI 10.1182/blood-2004-01-0002
   Herling M, 2008, BLOOD, V111, P328, DOI 10.1182/blood-2007-07-101519
   Herling M, 2015, EUR J HAEMATOL, V94, P191, DOI 10.1111/ejh.12462
   Hopfinger G, 2013, CANCER-AM CANCER SOC, V119, P2258, DOI 10.1002/cncr.27972
   Horwitz SM, 2018, BLOOD, V131, P888, DOI 10.1182/blood-2017-08-802470
   Huang JQ, 2019, LEUKEMIA, V33, P2315, DOI 10.1038/s41375-019-0455-3
   Ito Y, 2019, EXPERT OPIN BIOL TH, V19, P197, DOI 10.1080/14712598.2019.1572746
   Jain P, 2017, ANN ONCOL, V28, P1554, DOI 10.1093/annonc/mdx163
   Johansson P, 2018, BLOOD CANCER J, V8, DOI 10.1038/s41408-017-0036-5
   Johnson LDS, 2019, BLOOD ADV, V3, P1145, DOI 10.1182/bloodadvances.2018030577
   Kalaycio ME, 2010, BIOL BLOOD MARROW TR, V16, P543, DOI 10.1016/j.bbmt.2009.11.021
   Kale J, 2018, CELL DEATH DIFFER, V25, P65, DOI 10.1038/cdd.2017.186
   Keating MJ, 2002, J CLIN ONCOL, V20, P205, DOI 10.1200/JCO.20.1.205
   Kiel MJ, 2014, BLOOD, V124, P1460, DOI 10.1182/blood-2014-03-559542
   Koch R, 2019, BLOOD, V133, P566, DOI 10.1182/blood-2018-07-865527
   Kornauth CF, 2019, HEMATOL ONCOL, V37, P482, DOI [10.1002/hon.161_2631, DOI 10.1002/HON.161_2631]
   Krishnan B, 2010, BRIT J HAEMATOL, V149, P907, DOI 10.1111/j.1365-2141.2010.08134.x
   Lopez C, 2016, BRIT J HAEMATOL, V173, P265, DOI 10.1111/bjh.13952
   Maciocia PM, 2017, NAT MED, V23, P1416, DOI 10.1038/nm.4444
   MATUTES E, 1991, BLOOD, V78, P3269
   MERCIECA J, 1994, J CLIN ONCOL, V12, P2588, DOI 10.1200/JCO.1994.12.12.2588
   Ng SY, 2018, NAT COMMUN, V9, DOI 10.1038/s41467-018-04356-9
   O'Brien S, 2008, BLOOD, V111, P1816, DOI 10.1182/blood-2007-03-080010
   Ollila TA, 2019, ONCOTARGETS THER, V12, P1085, DOI 10.2147/OTT.S165615
   Orlova A, 2019, CANCERS, V11, DOI 10.3390/cancers11121930
   Pawson R, 1997, J CLIN ONCOL, V15, P2667, DOI 10.1200/JCO.1997.15.7.2667
   Pflug N, 2019, LEUKEMIA LYMPHOMA, V60, P649, DOI 10.1080/10428194.2018.1488253
   Putzer S, 2020, LEUKEMIA, V34, P2513, DOI 10.1038/s41375-020-0772-6
   Ratner L, 2018, NEW ENGL J MED, V378, P1947, DOI 10.1056/NEJMc1803181
   Ravandi F, 2005, CLIN LYMPHOMA MYELOM, V6, P234, DOI 10.3816/CLM.2005.n.051
   Ravandi F, 2009, J CLIN ONCOL, V27, P5425, DOI 10.1200/JCO.2009.22.6688
   Rawlings JS, 2004, J CELL SCI, V117, P1281, DOI 10.1242/jcs.00963
   Ruck T, 2015, INT J MOL SCI, V16, P16414, DOI 10.3390/ijms160716414
   Scherer LD, 2019, FRONT ONCOL, V9, DOI 10.3389/fonc.2019.00126
   Schrader A, 2018, NAT COMMUN, V9, DOI 10.1038/s41467-017-02688-6
   Schrader Alexandra, 2019, Oncotarget, V10, P626, DOI 10.18632/oncotarget.26595
   Sellner L, 2017, BONE MARROW TRANSPL, V52, P544, DOI 10.1038/bmt.2016.305
   Sohani AR, 2010, J CLIN ONCOL, V28, pE69, DOI 10.1200/JCO.2009.24.4194
   Staber PB, 2019, BLOOD, V134, P1132, DOI 10.1182/blood.2019000402
   Szuszies CJ, 2014, INT J HEMATOL, V100, P425, DOI 10.1007/s12185-014-1678-8
   Tang Y, 2008, CELL, V133, P612, DOI 10.1016/j.cell.2008.03.025
   Thursky KA, 2006, BRIT J HAEMATOL, V132, P3, DOI 10.1111/j.1365-2141.2005.05789.x
   Wahnschaffe L, 2019, CANCERS, V11, DOI 10.3390/cancers11121833
   Wartewig T, 2017, NATURE, V552, P121, DOI 10.1038/nature24649
   Wei M, 2015, BLOOD, V126, DOI 10.1182/blood.V126.23.5486.5486
   Wiktor-Jedrzejczak W, 2019, BONE MARROW TRANSPL, V54, P1391, DOI 10.1038/s41409-019-0448-x
   Wiktor-Jedrzejczak W, 2012, LEUKEMIA, V26, P972, DOI 10.1038/leu.2011.304
   Wingelhofer B, 2018, LEUKEMIA, V32, P1135, DOI 10.1038/s41375-017-0005-9
   Yamasaki S, 2019, ANN HEMATOL, V98, P2213, DOI 10.1007/s00277-019-03759-y
   Yap TA, 2019, CLIN CANCER RES, V25, P7331, DOI 10.1158/1078-0432.CCR-18-4121
   Zaja F, 2013, ANN HEMATOL, V92, P1249, DOI 10.1007/s00277-013-1746-9
   Zhang HL, 2019, ONCOL LETT, V18, P1415, DOI 10.3892/ol.2019.10410
   Zhao Y, 2017, INFLAMM RES, V66, P571, DOI 10.1007/s00011-017-1032-8
   Zhong YM, 2015, J BIOL CHEM, V290, P5960, DOI 10.1074/jbc.M114.614891
NR 79
TC 10
Z9 11
U1 0
U2 1
PU CURRENT MEDICINE GROUP
PI PHILADELPHIA
PA 400 MARKET STREET, STE 700, PHILADELPHIA, PA 19106 USA
SN 1558-8211
EI 1558-822X
J9 CURR HEMATOL MALIG R
JI Curr. Hematol. Malig. Rep.
PD APR
PY 2020
VL 15
IS 2
BP 113
EP 124
DI 10.1007/s11899-020-00566-5
EA FEB 2020
PG 12
WC Oncology; Hematology
SC Oncology; Hematology
GA LO2LU
UT WOS:000515950700002
PM 32034661
OA Green Published, hybrid
DA 2021-10-28
ER

PT J
AU Kratky, W
   Sousa, CRE
   Oxenius, A
   Sporria, R
AF Kratky, Wolfgang
   Reis e Sousa, Caetano
   Oxenius, Annette
   Spoerria, Roman
TI Direct activation of antigen-presenting cells is required for CD8(+)
   T-cell priming and tumor vaccination
SO PROCEEDINGS OF THE NATIONAL ACADEMY OF SCIENCES OF THE UNITED STATES OF
   AMERICA
LA English
DT Article
DE vaccine; dendritic cells; adjuvanticity
ID TOLL-LIKE RECEPTORS; DENDRITIC CELLS; IN-VIVO; 3RD SIGNAL; IMMUNITY;
   MATURATION; CD4(+); MICE; INTERFERON; EXPRESSION
AB Successful priming of adaptive immune responses is crucially dependent on innate activation signals that convert resting antigen-presenting cells (APCs) into immunogenic ones. APCs expressing the relevant innate pattern recognition receptors can be directly activated by pathogen-associated molecular patterns (PAMPs) to become competent to prime T-cell responses. Alternatively, it has been suggested that APCs could be activated indirectly by proinflammatory mediators synthesized by PAMP-exposed cells. However, data obtained with CD4(+) T cells suggest that inflammatory signals often cannot substitute for direct pattern recognition in APC activation for the priming of T helper responses. To test whether the same is true for CD8(+) T cells, we studied cytotoxic T lymphocyte development in vitro and in mixed chimeric mice in which coexisting APCs can either present a preprocessed model antigen or directly recognize a given PAMP, but not both. We show that indirectly activated APCs promote antigen-specific proliferation of naive CD8(+) T cells but fail to support their survival and cytotoxic T lymphocyte differentiation. Furthermore, CD8(+) T cells primed by indirectly activated APCs are unable to reject tumors. Thus, inflammation cannot substitute for direct recognition of single PAMPs in CD8(+) T-cell priming. These findings have important practical implications for vaccine design, indicating that adjuvants must be judiciously chosen to trigger the relevant pattern recognition receptors in APCs.
C1 [Kratky, Wolfgang; Oxenius, Annette; Spoerria, Roman] Eidgenossische Tech Hsch Zurich, Inst Microbiol, CH-8093 Zurich, Switzerland.
   [Reis e Sousa, Caetano] London Res Inst, London WC2A 3LY, England.
RP Sporria, R (corresponding author), Eidgenossische Tech Hsch Zurich, Inst Microbiol, CH-8093 Zurich, Switzerland.
EM roman.spoerri@micro.biol.ethz.ch
RI Reis e Sousa, Caetano/O-1657-2014; Oxenius, Annette/G-7794-2015
OI Reis e Sousa, Caetano/0000-0001-7392-2119; 
FU Swiss Life Jubilaumsstiftung; UBS AG; Holcim Foundation for the
   Advancement of Scientific Research; Cancer Research UKCancer Research
   UK; Swiss National Science FoundationSwiss National Science Foundation
   (SNSF)European Commission
FX We thank members of the A.O. group for discussion and technical support,
   members of the C.R.e.S. group for advice, Heather Hinton (Roche) for
   critical reading of the manuscript and discussion, and the Rodent Center
   HCI (Eidgenossische Technische Hochschule Zurich) for animal husbandry.
   This work was funded by the Swiss Life Jubilaumsstiftung and UBS AG on
   behalf of a client. R.S. is supported by the Holcim Foundation for the
   Advancement of Scientific Research, C.R.e.S. is supported by Cancer
   Research UK and a prize from Fondation Bettencourt-Schueller, and A.O.
   is supported by the Swiss National Science Foundation.
CR Albert ML, 2001, NAT IMMUNOL, V2, P1010, DOI 10.1038/ni722
   Allenspach EJ, 2008, IMMUNITY, V29, P795, DOI 10.1016/j.immuni.2008.08.013
   Curtsinger JM, 1999, J IMMUNOL, V162, P3256
   Curtsinger JM, 2005, J IMMUNOL, V175, P4392, DOI 10.4049/jimmunol.175.7.4392
   Davey GM, 2010, J IMMUNOL, V184, P2243, DOI 10.4049/jimmunol.0903013
   den Haan JMM, 2000, J EXP MED, V192, P1685, DOI 10.1084/jem.192.12.1685
   Doxsee CL, 2003, J IMMUNOL, V171, P1156, DOI 10.4049/jimmunol.171.3.1156
   Edwards AD, 2003, EUR J IMMUNOL, V33, P827, DOI 10.1002/eji.200323797
   Gallucci S, 1999, NAT MED, V5, P1249, DOI 10.1038/15200
   Hammad H, 2009, NAT MED, V15, P410, DOI 10.1038/nm.1946
   Honda K, 2003, P NATL ACAD SCI USA, V100, P10872, DOI 10.1073/pnas.1934678100
   Hoshino K, 2002, INT IMMUNOL, V14, P1225, DOI 10.1093/intimm/dxf089
   Hou B, 2008, IMMUNITY, V29, P272, DOI 10.1016/j.immuni.2008.05.016
   Itano AA, 2003, IMMUNITY, V19, P47, DOI 10.1016/S1074-7613(03)00175-4
   Iwasaki A, 2004, NAT IMMUNOL, V5, P987, DOI 10.1038/ni1112
   Jiang A, 2007, IMMUNITY, V27, P610, DOI 10.1016/j.immuni.2007.08.015
   Kadowaki N, 2001, J EXP MED, V194, P863, DOI 10.1084/jem.194.6.863
   Kalinski P, 1999, IMMUNOL TODAY, V20, P561, DOI 10.1016/S0167-5699(99)01547-9
   Lee PP, 1999, NAT MED, V5, P677, DOI 10.1038/9525
   Longhi MP, 2009, J EXP MED, V206, P1589, DOI 10.1084/jem.20090247
   Menges M, 2002, J EXP MED, V195, P15, DOI 10.1084/jem.20011341
   Nolte MA, 2007, J EXP MED, V204, P1487, DOI 10.1084/jem.20070325
   Pittet MJ, 1999, J EXP MED, V190, P705, DOI 10.1084/jem.190.5.705
   Sancho D, 2008, J CLIN INVEST, V118, P2098, DOI 10.1172/JCI34584
   Santini SM, 2000, J EXP MED, V191, P1777, DOI 10.1084/jem.191.10.1777
   Sato A, 2004, P NATL ACAD SCI USA, V101, P16274, DOI 10.1073/pnas.0406268101
   Schmidt C, 2007, NAT BIOTECHNOL, V25, P825, DOI 10.1038/nbt0807-825
   Seder RA, 2008, NAT REV IMMUNOL, V8, P247, DOI 10.1038/nri2274
   Sporri R, 2005, NAT IMMUNOL, V6, P163, DOI 10.1038/ni1162
   STEINMAN RM, 1991, ANNU REV IMMUNOL, V9, P271, DOI 10.1146/annurev.iy.09.040191.001415
   Sundquist M, 2005, J IMMUNOL, V175, P3287, DOI 10.4049/jimmunol.175.5.3287
   Tacken PJ, 2007, NAT REV IMMUNOL, V7, P790, DOI 10.1038/nri2173
   Villadangos JA, 2010, J EXP MED, V207, P1131, DOI 10.1084/jem.20100985
NR 33
TC 58
Z9 59
U1 0
U2 7
PU NATL ACAD SCIENCES
PI WASHINGTON
PA 2101 CONSTITUTION AVE NW, WASHINGTON, DC 20418 USA
SN 0027-8424
J9 P NATL ACAD SCI USA
JI Proc. Natl. Acad. Sci. U. S. A.
PD OCT 18
PY 2011
VL 108
IS 42
BP 17414
EP 17419
DI 10.1073/pnas.1108945108
PG 6
WC Multidisciplinary Sciences
SC Science & Technology - Other Topics
GA 834PP
UT WOS:000295975300041
PM 21987815
OA Green Published, Bronze
DA 2021-10-28
ER

PT J
AU Morvan, MG
   Lanier, LL
AF Morvan, Maelig G.
   Lanier, Lewis L.
TI NK cells and cancer: you can teach innate cells new tricks
SO NATURE REVIEWS CANCER
LA English
DT Review
ID NATURAL-KILLER-CELL; CHIMERIC ANTIGEN RECEPTOR; KIR ANTIBODY IPH2101;
   TUMOR-CELLS; IN-VIVO; T-CELL; NKG2D RECEPTOR; HLA-E; CYTOTOXICITY
   RECEPTORS; INHIBITORY MOLECULES
AB Natural killer (NK) cells are the prototype innate lymphoid cells endowed with potent cytolytic function that provide host defence against microbial infection and tumours. Here, we review evidence for the role of NK cells in immune surveillance against cancer and highlight new therapeutic approaches for targeting NK cells in the treatment of cancer.
C1 [Morvan, Maelig G.; Lanier, Lewis L.] Univ Calif San Francisco, Dept Microbiol & Immunol, San Francisco, CA 94143 USA.
RP Lanier, LL (corresponding author), Univ Calif San Francisco, Dept Microbiol & Immunol, San Francisco, CA 94143 USA.
EM lewis.lanier@ucsf.edu
RI Morvan, Maelig/ABE-6566-2020; Lanier, Lewis L/E-2139-2014
OI Morvan, Maelig/0000-0001-5978-6894; Lanier, Lewis L/0000-0003-1308-3952
FU US National Institutes of HealthUnited States Department of Health &
   Human ServicesNational Institutes of Health (NIH) - USA [AI066897,
   AI068129]; Department of Defense Congressionally Directed Breast Cancer
   Research Program awardUnited States Department of Defense
   [W81XWH-13-1-0041]; NATIONAL INSTITUTE OF ALLERGY AND INFECTIOUS
   DISEASESUnited States Department of Health & Human ServicesNational
   Institutes of Health (NIH) - USANIH National Institute of Allergy &
   Infectious Diseases (NIAID) [R01AI068129, R37AI066897] Funding Source:
   NIH RePORTER
FX L.L.L. is an American Cancer Society professor and is funded by US
   National Institutes of Health grants AI066897 and AI068129. M.G.M. is a
   postdoctoral fellow and is funded by the Department of Defense
   Congressionally Directed Breast Cancer Research Program award
   W81XWH-13-1-0041.
CR Ahmed M, 2014, FEBS LETT, V588, P288, DOI 10.1016/j.febslet.2013.11.030
   Albertsson PA, 2003, TRENDS IMMUNOL, V24, P603, DOI 10.1016/j.it.2003.09.007
   Alsamah W., 2014, INT J PHARM CLIN RES, V6, P97
   Altvater B, 2009, CLIN CANCER RES, V15, P4857, DOI 10.1158/1078-0432.CCR-08-2810
   Alvarez IB, 2010, J INFECT DIS, V202, P524, DOI 10.1086/654932
   Alvarez-Breckenridge CA, 2012, NAT MED, V18, P1827, DOI 10.1038/nm.3013
   Ardolino M, 2015, ONCOTARGET, V6, P19346, DOI 10.18632/oncotarget.5095
   Ardolino M, 2014, J CLIN INVEST, V124, P4781, DOI 10.1172/JCI74337
   Artis D, 2015, NATURE, V517, P293, DOI 10.1038/nature14189
   Asano R, 2012, FEBS J, V279, P223, DOI 10.1111/j.1742-4658.2011.08417.x
   Ascierto PA, 2010, SEMIN ONCOL, V37, P508, DOI 10.1053/j.seminoncol.2010.09.008
   Baessler T, 2010, BLOOD, V115, P3058, DOI 10.1182/blood-2009-06-227934
   Barber A, 2009, J IMMUNOL, V183, P6939, DOI 10.4049/jimmunol.0902000
   Bartkowiak T, 2015, FRONT ONCOL, V5, DOI 10.3389/fonc.2015.00117
   Battella S., 2015, J LEUKOC BIOL
   Bauer S, 1999, SCIENCE, V285, P727, DOI 10.1126/science.285.5428.727
   Benson DM, 2015, CLIN CANCER RES, V21, P4055, DOI 10.1158/1078-0432.CCR-15-0304
   Benson DM, 2012, BLOOD, V120, P4324, DOI 10.1182/blood-2012-06-438028
   Benson DM, 2010, BLOOD, V116, P2286, DOI 10.1182/blood-2010-02-271874
   Bezman NA, 2012, NAT IMMUNOL, V13, P1000, DOI 10.1038/ni.2395
   Bhat R, 2011, INT J CANCER, V128, P908, DOI 10.1002/ijc.25415
   BIX M, 1991, NATURE, V349, P329, DOI 10.1038/349329a0
   Boissel L, 2013, ONCOIMMUNOLOGY, V2, DOI 10.4161/onci.26527
   Boissel L, 2009, LEUKEMIA RES, V33, P1255, DOI 10.1016/j.leukres.2008.11.024
   Boyerinas B, 2015, CANCER IMMUNOL RES, V3, P1148, DOI 10.1158/2326-6066.CIR-15-0059
   Brandt CS, 2009, J EXP MED, V206, P1495, DOI 10.1084/jem.20090681
   Braud VM, 1998, NATURE, V391, P795, DOI 10.1038/35869
   Bruenke J, 2004, BRIT J HAEMATOL, V125, P167, DOI 10.1111/j.1365-2141.2004.04893.x
   Bruhns P, 2012, BLOOD, V119, P5640, DOI 10.1182/blood-2012-01-380121
   Byrd A, 2007, PLOS ONE, V2, DOI 10.1371/journal.pone.0001339
   Cagnano E, 2008, J INVEST DERMATOL, V128, P972, DOI 10.1038/sj.jid.5701111
   Campbell KS, 2011, IMMUNOLOGY, V132, P315, DOI 10.1111/j.1365-2567.2010.03398.x
   Cantoni C, 1999, J EXP MED, V189, P787, DOI 10.1084/jem.189.5.787
   Cassidy SA, 2014, FRONT IMMUNOL, V5, DOI 10.3389/fimmu.2014.00133
   Cerwenka A, 2001, P NATL ACAD SCI USA, V98, P11521, DOI 10.1073/pnas.201238598
   Chambers BJ, 1996, IMMUNITY, V5, P311, DOI 10.1016/S1074-7613(00)80257-5
   Champsaur M, 2010, IMMUNOL REV, V235, P267, DOI 10.1111/j.0105-2896.2010.00893.x
   Chan CJ, 2014, NAT IMMUNOL, V15, P431, DOI 10.1038/ni.2850
   Chu J, 2014, LEUKEMIA, V28, P917, DOI 10.1038/leu.2013.279
   Contardi E, 2005, INT J CANCER, V117, P538, DOI 10.1002/ijc.21155
   Cooper MA, 2001, BLOOD, V97, P3146, DOI 10.1182/blood.V97.10.3146
   Cooper MA, 2009, P NATL ACAD SCI USA, V106, P1915, DOI 10.1073/pnas.0813192106
   Crane CA, 2014, P NATL ACAD SCI USA, V111, P12823, DOI 10.1073/pnas.1413933111
   Cretney E, 2002, J IMMUNOL, V168, P1356, DOI 10.4049/jimmunol.168.3.1356
   Deng WW, 2015, SCIENCE, V348, P136, DOI 10.1126/science.1258867
   Diefenbach A, 2001, NATURE, V413, P165, DOI 10.1038/35093109
   Eguizabal C, 2015, FRONT IMMUNOL, V5, DOI 10.3389/fimmu.2014.00439
   Elboim M, 2010, J IMMUNOL, V184, P5637, DOI 10.4049/jimmunol.0901644
   Esser R, 2012, J CELL MOL MED, V16, P569, DOI 10.1111/j.1582-4934.2011.01343.x
   Fernandez-Messina L, 2010, J BIOL CHEM, V285, P8543, DOI 10.1074/jbc.M109.045906
   Floros T, 2015, SEMIN ONCOL, V42, P539, DOI 10.1053/j.seminoncol.2015.05.015
   Germain C, 2005, CLIN CANCER RES, V11, P7516, DOI 10.1158/1078-0432.CCR-05-0872
   Gilfillan S, 2008, J EXP MED, V205, P2965, DOI 10.1084/jem.20081752
   Gineau L, 2012, J CLIN INVEST, V122, P821, DOI 10.1172/JCI61014
   Glasner A, 2012, J IMMUNOL, V188, P2509, DOI 10.4049/jimmunol.1102461
   Glienke W, 2015, FRONT PHARMACOL, V6, DOI 10.3389/fphar.2015.00021
   GORELIK E, 1982, INT J CANCER, V30, P107, DOI 10.1002/ijc.2910300118
   Groh V, 2002, NATURE, V419, P734, DOI 10.1038/nature01112
   Guerra N, 2008, IMMUNITY, V28, P571, DOI 10.1016/j.immuni.2008.02.016
   Guo Y, 2015, J IMMUNOL, V195, P2353, DOI 10.4049/jimmunol.1500300
   Halfteck GG, 2009, J IMMUNOL, V182, P2221, DOI 10.4049/jimmunol.0801878
   Han JF, 2015, SCI REP-UK, V5, DOI 10.1038/srep11483
   Hartmann F, 2001, CLIN CANCER RES, V7, P1873
   Hayakawa Y, 2002, J IMMUNOL, V169, P5377, DOI 10.4049/jimmunol.169.10.5377
   Hermanson DL, 2015, FRONT IMMUNOL, V6, DOI 10.3389/fimmu.2015.00195
   Hermanson DL, 2013, BLOOD, V122, DOI 10.1182/blood.V122.21.896.896
   HERSEY P, 1979, BRIT J CANCER, V40, P113, DOI 10.1038/bjc.1979.147
   Holdenrieder S, 2006, INT J CANCER, V118, P684, DOI 10.1002/ijc.21382
   Hollyoake M, 2005, MOL BIOL EVOL, V22, P1661, DOI 10.1093/molbev/msi162
   Holt D, 2011, CANCER IMMUNOL IMMUN, V60, P1577, DOI 10.1007/s00262-011-1064-9
   Hoskin DW, 2008, INT J ONCOL, V32, P527
   Hudspeth K, 2013, FRONT IMMUNOL, V4, DOI 10.3389/fimmu.2013.00069
   Iguchi-Manaka A, 2008, J EXP MED, V205, P2959, DOI 10.1084/jem.20081611
   Imai C, 2005, BLOOD, V106, P376, DOI 10.1182/blood-2004-12-4797
   Imai K, 2000, LANCET, V356, P1795, DOI 10.1016/S0140-6736(00)03231-1
   Ishikawa E, 2004, ANTICANCER RES, V24, P1861
   Jarahian M, 2009, J VIROL, V83, P8108, DOI 10.1128/JVI.00211-09
   Jiang H, 2014, MOL ONCOL, V8, P297, DOI 10.1016/j.molonc.2013.12.001
   Jing WQ, 2015, J IMMUNOTHER CANCER, V3, DOI 10.1186/s40425-014-0043-z
   Johnston RJ, 2014, CANCER CELL, V26, P923, DOI 10.1016/j.ccell.2014.10.018
   Kaiser BK, 2007, NATURE, V447, P482, DOI 10.1038/nature05768
   Kasuya K, 2010, INT J MOL MED, V25, P209, DOI 10.3892/ijmm_00000332
   Kellner C, 2011, CANCER LETT, V303, P128, DOI 10.1016/j.canlet.2011.01.020
   Klingemann H, 2014, ONCOIMMUNOLOGY, V3, DOI 10.4161/onci.28147
   Knorr DA, 2010, TRANSL RES, V156, P147, DOI 10.1016/j.trsl.2010.07.008
   Kohrt HE, 2014, BLOOD, V123, P678, DOI 10.1182/blood-2013-08-519199
   Kohrt HE, 2012, J CLIN INVEST, V122, P1066, DOI 10.1172/JCI61226
   Kohrt HE, 2011, BLOOD, V117, P2423, DOI 10.1182/blood-2010-08-301945
   Kopp HG, 2009, CANCER RES, V69, P7775, DOI 10.1158/0008-5472.CAN-09-2123
   Kruse PH, 2014, IMMUNOL CELL BIOL, V92, P221, DOI 10.1038/icb.2013.98
   Krzewski K, 2012, FRONT IMMUNOL, V3, DOI 10.3389/fimmu.2012.00335
   Kudo K, 2014, CANCER RES, V74, P93, DOI 10.1158/0008-5472.CAN-13-1365
   Lakshmikanth T, 2009, J CLIN INVEST, V119, P1251, DOI 10.1172/JCI36022
   Lang S, 1998, EUR J IMMUNOL, V28, P780, DOI 10.1002/(SICI)1521-4141(199803)28:03<780::AID-IMMU780>3.3.CO;2-#
   Lanier LL, 2008, NAT IMMUNOL, V9, P495, DOI 10.1038/ni1581
   Lanier LL, 2015, CANCER IMMUNOL RES, V3, P575, DOI 10.1158/2326-6066.CIR-15-0098
   Laurent S, 2013, J TRANSL MED, V11, DOI 10.1186/1479-5876-11-108
   Lazetic S, 1996, J IMMUNOL, V157, P4741
   Lee N, 1998, P NATL ACAD SCI USA, V95, P5199, DOI 10.1073/pnas.95.9.5199
   Lehner M, 2012, PLOS ONE, V7, DOI 10.1371/journal.pone.0031210
   Li L, 2010, CANCER GENE THER, V17, P147, DOI 10.1038/cgt.2009.61
   Li YL, 2011, J EXP MED, V208, P703, DOI 10.1084/jem.20102548
   Liu H, 2015, ONCOL REP, V33, P95, DOI 10.3892/or.2014.3548
   Lopez-Verges S, 2011, P NATL ACAD SCI USA, V108, P14725, DOI 10.1073/pnas.1110900108
   Maghazachi AA, 2010, CURR TOP MICROBIOL, V341, P37, DOI 10.1007/82_2010_20
   Martinet L, 2015, NAT REV IMMUNOL, V15, P243, DOI 10.1038/nri3799
   Matta J, 2013, BLOOD, V122, P394, DOI 10.1182/blood-2013-01-481705
   Melero I, 2013, CLIN CANCER RES, V19, P1044, DOI 10.1158/1078-0432.CCR-12-2065
   Miller JS, 2005, BLOOD, V105, P3051, DOI 10.1182/blood-2004-07-2974
   Mocellin S, 2005, J LEUKOCYTE BIOL, V78, P1043, DOI 10.1189/jlb.0705358
   Moretta A, 2001, ANNU REV IMMUNOL, V19, P197, DOI 10.1146/annurev.immunol.19.1.197
   Muller N, 2015, J IMMUNOTHER, V38, P197, DOI 10.1097/CJI.0000000000000082
   Muller T, 2007, CANCER IMMUNOL IMMUN, V56, P410
   NAKAJIMA T, 1986, IMMUNOL LETT, V13, P7, DOI 10.1016/0165-2478(86)90117-3
   Nausch N, 2008, ONCOGENE, V27, P5944, DOI 10.1038/onc.2008.272
   Ndhlovu LC, 2012, BLOOD, V119, P3734, DOI 10.1182/blood-2011-11-392951
   Ngiow SF, 2011, CANCER RES, V71, P6567, DOI 10.1158/0008-5472.CAN-11-1487
   Ni J, 2013, ONCOIMMUNOLOGY, V2, DOI 10.4161/onci.23811
   Ni J, 2012, J EXP MED, V209, P2351, DOI 10.1084/jem.20120944
   Norris S, 2012, VIRAL IMMUNOL, V25, P329, DOI 10.1089/vim.2011.0096
   O'Sullivan T, 2012, J EXP MED, V209, P1869, DOI 10.1084/jem.20112738
   Oppenheim DE, 2005, NAT IMMUNOL, V6, P928, DOI 10.1038/ni1239
   Orange JS, 2013, J ALLERGY CLIN IMMUN, V132, P515, DOI 10.1016/j.jaci.2013.07.020
   Park JY, 2011, MOL CELLS, V32, P265, DOI 10.1007/s10059-011-1057-8
   Pende D, 1999, J EXP MED, V190, P1505, DOI 10.1084/jem.190.10.1505
   Pessino A, 1998, J EXP MED, V188, P953, DOI 10.1084/jem.188.5.953
   Pietra G, 2012, CANCER RES, V72, P1407, DOI 10.1158/0008-5472.CAN-11-2544
   Placke T, 2012, ONCOIMMUNOLOGY, V1, DOI 10.4161/onci.19367
   Placke T, 2012, J IMMUNOL, V189, P154, DOI 10.4049/jimmunol.1103194
   Placke T, 2011, J INNATE IMMUN, V3, P374, DOI 10.1159/000323936
   PROSS HF, 1993, NAT IMMUN, V12, P279
   Raulet DH, 2013, ANNU REV IMMUNOL, V31, P413, DOI 10.1146/annurev-immunol-032712-095951
   Reusch U, 2014, MABS-AUSTIN, V6, P727, DOI 10.4161/mabs.28591
   Richards JO, 2006, BLOOD, V108, P246, DOI 10.1182/blood-2005-11-4535
   Robinette ML, 2015, NAT IMMUNOL, V16, P306, DOI 10.1038/ni.3094
   RODER JC, 1980, NATURE, V284, P553, DOI 10.1038/284553a0
   Romagne F, 2009, BLOOD, V114, P2667, DOI 10.1182/blood-2009-02-206532
   ROSENBERG SA, 1985, NEW ENGL J MED, V313, P1485, DOI 10.1056/NEJM198512053132327
   Rothe A, 2014, INT J CANCER, V134, P2829, DOI 10.1002/ijc.28609
   Roy S, 2008, J IMMUNOL, V180, P1729, DOI 10.4049/jimmunol.180.3.1729
   Ruggeri L, 2002, SCIENCE, V295, P2097, DOI 10.1126/science.1068440
   Sahm C, 2012, CANCER IMMUNOL IMMUN, V61, P1451, DOI 10.1007/s00262-012-1212-x
   Salih HR, 2008, FRONT BIOSCI, V13, P3448
   Salih HR, 2006, HUM IMMUNOL, V67, P188, DOI 10.1016/j.humimm.2006.02.008
   Salih HR, 2002, J IMMUNOL, V169, P4098, DOI 10.4049/jimmunol.169.8.4098
   SCHANTZ SP, 1986, JNCI-J NATL CANCER I, V77, P869
   Schenkel AR, 2013, FRONT IMMUNOL, V4, DOI 10.3389/fimmu.2013.00090
   Schonfeld K, 2015, MOL THER, V23, P330, DOI [10.1038/mt.2014.21, 10.1038/mt.2014.219]
   Schreiber RD, 2011, SCIENCE, V331, P1565, DOI 10.1126/science.1203486
   Sentman CL, 2014, CANCER J, V20, P156, DOI 10.1097/PPO.0000000000000029
   Seymour L, 2015, ANN ONCOL         S2, V26, pii3, DOI DOI 10.1093/ANNONC/MDV081.2
   Shah NN, 2015, BLOOD, V125, P784, DOI 10.1182/blood-2014-07-592881
   Shahied LS, 2004, J BIOL CHEM, V279, P53907, DOI 10.1074/jbc.M407888200
   Shimasaki N, 2012, CYTOTHERAPY, V14, P830, DOI 10.3109/14653249.2012.671519
   Singer H, 2010, J IMMUNOTHER, V33, P599, DOI 10.1097/CJI.0b013e3181dda225
   Smyth MJ, 2005, MOL IMMUNOL, V42, P501, DOI 10.1016/j.molimm.2004.07.034
   Smyth MJ, 2002, NAT REV CANCER, V2, P850, DOI 10.1038/nrc928
   Smyth MJ, 2005, J EXP MED, V202, P583, DOI 10.1084/jem.20050994
   Spear Paul, 2013, Cancer Immun, V13, P8
   Spinner MA, 2014, BLOOD, V123, P809, DOI 10.1182/blood-2013-07-515528
   Stamova S, 2011, LEUKEMIA, V25, P1053, DOI 10.1038/leu.2011.42
   Stojanovic A, 2014, J IMMUNOL, V192, P4184, DOI 10.4049/jimmunol.1302091
   STRAYER DR, 1986, BREAST CANCER RES TR, V7, P187, DOI 10.1007/BF01806249
   SULLIVAN JL, 1980, SCIENCE, V210, P543, DOI 10.1126/science.6158759
   Sun HY, 2014, CYTOKINE, V65, P33, DOI 10.1016/j.cyto.2013.09.016
   Tal Y, 2014, ONCOTARGET, V5, P10949, DOI 10.18632/oncotarget.1919
   TALMADGE JE, 1980, J NATL CANCER I, V65, P929
   Topfer K, 2015, J IMMUNOL, V194, P3201, DOI 10.4049/jimmunol.1400330
   Tripathy SK, 2006, J VIROL, V80, P545, DOI 10.1128/JVI.80.1.545-550.2006
   Uherek C, 2002, BLOOD, V100, P1265, DOI 10.1182/blood.V100.4.1265.h81602001265_1265_1273
   Vahlne G, 2010, EUR J IMMUNOL, V40, P813, DOI 10.1002/eji.200939755
   Vallera DA, 2013, CANCER BIOTHER RADIO, V28, P274, DOI 10.1089/cbr.2012.1329
   Vance RE, 1998, J EXP MED, V188, P1841, DOI 10.1084/jem.188.10.1841
   Vanseggelen H, 2015, MOL THER
   Vey N, 2012, BLOOD, V120, P4317, DOI 10.1182/blood-2012-06-437558
   Vivier E, 2011, SCIENCE, V331, DOI 10.1126/science.1198687
   von Strandmann EP, 2006, BLOOD, V107, P1955, DOI 10.1182/blood-2005-05-2177
   Voskoboinik I, 2015, NAT REV IMMUNOL, V15, P388, DOI 10.1038/nri3839
   Wada H, 2004, EUR J IMMUNOL, V34, P81, DOI 10.1002/eji.200324432
   Wallin RPA, 2003, EUR J IMMUNOL, V33, P2727, DOI 10.1002/eji.200324070
   Walzer T, 2007, P NATL ACAD SCI USA, V104, P3384, DOI 10.1073/pnas.0609692104
   Wiernik A, 2013, CLIN CANCER RES, V19, P3844, DOI 10.1158/1078-0432.CCR-13-0505
   Wilson EB, 2011, PLOS ONE, V6, DOI 10.1371/journal.pone.0022842
   Woo SR, 2012, CANCER RES, V72, P917, DOI 10.1158/0008-5472.CAN-11-1620
   Wu JD, 2004, J CLIN INVEST, V114, P560, DOI 10.1172/JCI200422206
   Zamarin D, 2014, SCI TRANSL MED, V6, DOI 10.1126/scitranslmed.3008095
   Zhang G, 2013, IMMUNOL CELL BIOL, V91, P615, DOI 10.1038/icb.2013.45
   Zhang T, 2012, J IMMUNOL, V189, P2290, DOI 10.4049/jimmunol.1103495
   Zhang T, 2011, CANCER RES, V71, P2066, DOI 10.1158/0008-5472.CAN-10-3200
NR 189
TC 515
Z9 532
U1 15
U2 190
PU NATURE PUBLISHING GROUP
PI LONDON
PA MACMILLAN BUILDING, 4 CRINAN ST, LONDON N1 9XW, ENGLAND
SN 1474-175X
EI 1474-1768
J9 NAT REV CANCER
JI Nat. Rev. Cancer
PD JAN
PY 2016
VL 16
IS 1
BP 7
EP 19
DI 10.1038/nrc.2015.5
PG 13
WC Oncology
SC Oncology
GA DG9TJ
UT WOS:000372426400001
PM 26694935
OA Green Published
HC Y
HP N
DA 2021-10-28
ER

PT J
AU Bollard, CM
   Cooper, LJ
   Heslop, HE
AF Bollard, Catherine M.
   Cooper, Laurence J.
   Heslop, Helen E.
TI Immunotherapy targeting EBV-expressing lymphoproliferative diseases
SO BEST PRACTICE & RESEARCH CLINICAL HAEMATOLOGY
LA English
DT Article
DE EBV; post-transplant lymphoproliferative disease; cytotoxic T
   lymphocytes; chimeric antigen receptors
ID EPSTEIN-BARR-VIRUS; CYTOTOXIC T-LYMPHOCYTES; POSITIVE HODGKIN-DISEASE;
   BONE-MARROW-TRANSPLANTATION; STEM-CELL TRANSPLANTATION;
   MONOCLONAL-ANTIBODY RITUXIMAB; ADOPTIVE IMMUNOTHERAPY; ANTIGEN RECEPTOR;
   IN-VIVO; LYMPHOMA
AB Epstein-Barr virus (EBV) is associated with non-Hodgkin's lymphoma (NHL), occurring in immunocompetent individuals as well as those with immunodeficiency. In patients with immunodeficiency, the nature of EBV infection in the malignant cell determines the pattern of antigen expression and the associated presence of targets for cellular immunotherapy. EBV-expressing lymphoma cells in the setting of immunodeficiency express type III latency, characterized by expression of all nine latent-cycle EBV antigens, and strategies to restore EBV-specific immune responses have resulted in effective anti-tumour activity. In contrast, EBV-associated NHL in immunocompetent individuals is characterized by type II latency, where a more restricted array of EBV-associated antigens is expressed. In this setting, T-cell therapies are limited by inadequate persistence of transferred T cells and by tumour-evasion strategies. A number of strategies to genetically modify the infused T cells and modulate the host environment are under evaluation.
C1 [Bollard, Catherine M.; Heslop, Helen E.] Methodist Hosp, Baylor Coll Med, Ctr Cell & Gene Therapy, Houston, TX 77030 USA.
   [Bollard, Catherine M.; Heslop, Helen E.] Texas Childrens Hosp, Houston, TX 77030 USA.
   [Cooper, Laurence J.] Univ Texas MD Anderson Canc Ctr, Houston, TX 77030 USA.
RP Heslop, HE (corresponding author), Methodist Hosp, Baylor Coll Med, Ctr Cell & Gene Therapy, 1102 Bates St,Suite 1120, Houston, TX 77030 USA.
EM hheslop@bcm.edu
RI Heslop, Helen/AAC-9500-2020
FU NIHUnited States Department of Health & Human ServicesNational
   Institutes of Health (NIH) - USA [PO1 CA94237, P50CA126752, CA 124782,
   120956, DOD PR064229]; Leukemia Lymphoma SocietyLeukemia and Lymphoma
   Society; Doris Duke Distinguished Clinical Scientist AwardDoris Duke
   Charitable Foundation (DDCF); NATIONAL CANCER INSTITUTEUnited States
   Department of Health & Human ServicesNational Institutes of Health (NIH)
   - USANIH National Cancer Institute (NCI) [R01CA120956, P01CA094237,
   R01CA124782, P50CA126752] Funding Source: NIH RePORTER
FX This work was supported by NIH Grants PO1 CA94237 (HEH and CMB),
   P50CA126752 (HEH and CMB), CA 124782 (LJC), CA 120956 (LJC), DOD
   PR064229 (LJC), the Leukemia Lymphoma Society (HEH, CMB, LJC) and a
   Doris Duke Distinguished Clinical Scientist Award to HEH.
CR Ambinder RF, 1999, CANC TREAT, V99, P27
   Ambinder Richard F, 2007, Hematology Am Soc Hematol Educ Program, P204, DOI 10.1182/asheducation-2007.1.204
   Baker KS, 1999, J CLIN ONCOL, V17, P825, DOI 10.1200/JCO.1999.17.3.825
   Berger C, 2008, J CLIN INVEST, V118, P294, DOI 10.1172/JCI32103
   Bollard CM, 2007, BLOOD, V110, P2838, DOI 10.1182/blood-2007-05-091280
   Bollard CM, 2004, J EXP MED, V200, P1623, DOI 10.1084/jem.20040890
   Bollard CM, 2004, J IMMUNOTHER, V27, P317, DOI 10.1097/00002371-200407000-00008
   Bollard CM, 2002, BLOOD, V99, P3179, DOI 10.1182/blood.V99.9.3179
   Brauninger A, 1999, NEW ENGL J MED, V340, P1239, DOI 10.1056/NEJM199904223401604
   Brentjens RJ, 2003, NAT MED, V9, P279, DOI 10.1038/nm827
   Brunstein CG, 2006, BLOOD, V108, P2874, DOI 10.1182/blood-2006-03-011791
   Cho HI, 2006, INT J HEMATOL, V83, P66, DOI 10.1532/IJH97.A30505
   Choquet S, 2007, ANN HEMATOL, V86, P599, DOI 10.1007/s00277-007-0298-2
   Comoli P, 2007, AM J TRANSPLANT, V7, P1648, DOI 10.1111/j.1600-6143.2007.01823.x
   Comoli P, 2002, BLOOD, V99, P2592, DOI 10.1182/blood.V99.7.2592
   Cooper LJN, 2005, BLOOD, V105, P1622, DOI 10.1182/blood-2004-03-1208
   Curtis RE, 1999, BLOOD, V94, P2208
   Dudley ME, 2002, SCIENCE, V298, P850, DOI 10.1126/science.1076514
   Dukers DF, 2000, J PATHOL, V190, P143, DOI 10.1002/(SICI)1096-9896(200002)190:2&lt;143::AID-PATH519&gt;3.0.CO;2-5
   Dustin ML, 2008, IMMUNOL REV, V221, P77, DOI 10.1111/j.1600-065X.2008.00589.x
   ESHHAR Z, 1993, P NATL ACAD SCI USA, V90, P720, DOI 10.1073/pnas.90.2.720
   Gahn B, 2001, INT J CANCER, V93, P706, DOI 10.1002/ijc.1396
   Gandhi MK, 2007, AM J TRANSPLANT, V7, P1293, DOI 10.1111/j.1600-6143.2007.01796.x
   Gorelik L, 2001, NAT MED, V7, P1118, DOI 10.1038/nm1001-1118
   Gottschalk S, 2005, ANNU REV MED, V56, P29, DOI 10.1146/annurev.med.56.082103.104727
   Gottschalk S, 2001, BLOOD, V97, P835, DOI 10.1182/blood.V97.4.835
   Gottschalk S, 2003, BLOOD, V101, P1905, DOI 10.1182/blood-2002-05-1514
   Gustafsson A, 2000, BLOOD, V95, P807, DOI 10.1182/blood.V95.3.807.003k24_807_814
   Haque T, 2007, BLOOD, V110, P1123, DOI 10.1182/blood-2006-12-063008
   Heller KN, 2007, BLOOD, V109, P1138, DOI 10.1182/blood-2006-05-023663
   HENLE G, 1974, J INFECT DIS, V130, P231, DOI 10.1093/infdis/130.3.231
   HESLOP HE, 1994, NEW ENGL J MED, V331, P679
   Heslop HE, 1996, NAT MED, V2, P551, DOI 10.1038/nm0596-551
   Heslop Helen E, 2005, Hematology Am Soc Hematol Educ Program, P260
   Kershaw MH, 2006, CLIN CANCER RES, V12, P6106, DOI 10.1158/1078-0432.CCR-06-1183
   Khanna R, 1999, P NATL ACAD SCI USA, V96, P10391, DOI 10.1073/pnas.96.18.10391
   Kuehnie I, 2000, BLOOD, V95, P1502, DOI 10.1182/blood.V95.4.1502.004k40_1502_1505
   Lacuesta K, 2006, J IMMUNOTHER, V29, P250, DOI 10.1097/01.cji.0000192104.24583.ca
   Ladenstein R, 1997, BLOOD, V90, P2921, DOI 10.1182/blood.V90.8.2921
   Lamers CHJ, 2007, CANCER IMMUNOL IMMUN, V56, P1875, DOI 10.1007/s00262-007-0330-3
   Lucas KG, 2004, CANCER, V100, P1892, DOI 10.1002/cncr.20188
   Miller JS, 2005, BLOOD, V105, P3051, DOI 10.1182/blood-2004-07-2974
   Milpied N, 2000, ANN ONCOL, V11, P113, DOI 10.1023/A:1008372814223
   Muranski P, 2006, NAT CLIN PRACT ONCOL, V3, P668, DOI 10.1038/ncponc0666
   Nalesnik Michael A, 2002, Recent Results Cancer Res, V159, P9
   Orentas RJ, 2001, CLIN IMMUNOL, V98, P220, DOI 10.1006/clim.2000.4977
   Pameijer CRJ, 2007, CANCER GENE THER, V14, P91, DOI 10.1038/sj.cgt.7700993
   PAPADOPOULOS EB, 1994, NEW ENGL J MED, V330, P1185, DOI 10.1056/NEJM199404283301703
   Park JR, 2007, MOL THER, V15, P825, DOI 10.1038/sj.mt.6300104
   Paya CV, 1999, TRANSPLANTATION, V68, P1517, DOI 10.1097/00007890-199911270-00015
   Poppema Sibrand, 2005, Hematology Am Soc Hematol Educ Program, P231, DOI 10.1182/asheducation-2005.1.231
   Quintarelli C, 2007, BLOOD, V110, P2793, DOI 10.1182/blood-2007-02-072843
   Rickinson A.B., 1996, FIELDS VIROLOGY, V2, P2397
   Rooney CM, 1998, BLOOD, V92, P1549, DOI 10.1182/blood.V92.5.1549.417k32_1549_1555
   ROONEY CM, 1995, LANCET, V345, P9, DOI 10.1016/S0140-6736(95)91150-2
   Roskrow MA, 1998, HUM GENE THER, V9, P1237, DOI 10.1089/hum.1998.9.8-1237
   Rossig C, 2002, BLOOD, V99, P2009, DOI 10.1182/blood.V99.6.2009
   Sadelain M, 2003, NAT REV CANCER, V3, P35, DOI 10.1038/nrc971
   Savoldo B, 2005, AM J TRANSPLANT, V5, P566, DOI 10.1111/j.1600-6143.2004.00693.x
   Savoldo B, 2007, BLOOD, V110, P2620, DOI 10.1182/blood-2006-11-059139
   Savoldo B, 2006, BLOOD, V108, P2942, DOI 10.1182/blood-2006-05-021782
   Sherritt MA, 2003, TRANSPLANTATION, V75, P1556, DOI 10.1097/01.TP.0000058745.02123.6F
   Skinnider BF, 2001, BLOOD, V97, P250, DOI 10.1182/blood.V97.1.250
   Stephan MT, 2007, NAT MED, V13, P1440, DOI 10.1038/nm1676
   Straathof KC, 2005, J IMMUNOL, V175, P4137, DOI 10.4049/jimmunol.175.6.4137
   Su Z, 2001, EUR J IMMUNOL, V31, P947, DOI 10.1002/1521-4141(200103)31:3<947::AID-IMMU947>3.0.CO;2-M
   Sun Q, 2002, BRIT J HAEMATOL, V118, P799, DOI 10.1046/j.1365-2141.2002.03683.x
   Wang JJ, 2004, MOL THER, V9, P577, DOI 10.1016/j.ymthe.2003.12.011
   Young LS, 2004, NAT REV CANCER, V4, P757, DOI 10.1038/nrc1452
   Zakrzewski JL, 2008, NAT BIOTECHNOL, V26, P453, DOI 10.1038/nbt1395
NR 70
TC 23
Z9 25
U1 0
U2 2
PU ELSEVIER SCI LTD
PI OXFORD
PA THE BOULEVARD, LANGFORD LANE, KIDLINGTON, OXFORD OX5 1GB, OXON, ENGLAND
SN 1521-6926
EI 1532-1924
J9 BEST PRACT RES CL HA
JI Best Pract. Res. Clin. Haematol.
PD SEP
PY 2008
VL 21
IS 3
BP 405
EP 420
DI 10.1016/j.beha.2008.06.002
PG 16
WC Hematology
SC Hematology
GA 359CL
UT WOS:000259963700004
PM 18790446
OA Green Accepted
DA 2021-10-28
ER

PT J
AU Mengos, AE
   Gastineau, DA
   Gustafson, MP
AF Mengos, April E.
   Gastineau, Dennis A.
   Gustafson, Michael P.
TI The CD14(+)HLA-DRlo/neg Monocyte: An Immunosuppressive Phenotype That
   Restrains Responses to Cancer Immunotherapy
SO FRONTIERS IN IMMUNOLOGY
LA English
DT Review
DE immunosuppression; monocytes; MDSCs; cancer; immunotherapy; biomarker
ID HLA-DR EXPRESSION; COLONY-STIMULATING FACTOR; MHC CLASS-II; REGULATORY
   T-CELLS; INFILTRATING MYELOID CELLS; SEVERE ACUTE-PANCREATITIS; STAGE IV
   MELANOMA; SUPPRESSOR-CELLS; GM-CSF; PERIPHERAL-BLOOD
AB Recent successes in cancer immunotherapy have been tempered by sub-optimal clinical responses in the majority of patients. The impaired anti-tumor immune responses observed in these patients are likely a consequence of immune system dysfunction contributed to by a variety of factors that include, but are not limited to, diminished antigen presentation/detection, leukopenia, a coordinated network of immunosuppressive cell surface proteins, cytokines and cellular mediators. Monocytes that have diminished or no HLA-DR expression, called CD14(+)HLA-DRlo/neg monocytes, have emerged as important mediators of tumor-induced immunosuppression. These cells have been grouped into a larger class of suppressive cells called myeloid derived suppressor cells (MDSCs) and are commonly referred to as monocytic myeloid derived suppressor cells. CD14(+)HLA-DRlo/neg monocytes were first characterized in patients with sepsis and were shown to regulate the transition from the inflammatory state to immune suppression, ultimately leading to immune paralysis. These immunosuppressive monocytes have also recently been shown to negatively affect responses to PD-1 and CTLA-4 checkpoint inhibition, CAR-T cell therapy, cancer vaccines, and hematopoietic stem cell transplantation. Ultimately, the goal is to understand the role of these cells in the context of immunosuppression not only to facilitate the development of targeted therapies to circumvent their effects, but also to potentially use them as a biomarker for understanding disparate responses to immunotherapeutic regimens. Practical aspects to be explored for development of CD14(+)HLA-DRlo/neg monocyte detection in patients are the standardization of flow cytometric gating methods to assess HLA-DR expression, an appropriate quantitation method, test sample type, and processing guidances. Once detection methods are established that yield consistently reproducible results, then further progress can be made toward understanding the role of CD14(+)HLA-DRlo/neg monocytes in the immunosuppressive state.
C1 [Mengos, April E.; Gastineau, Dennis A.; Gustafson, Michael P.] Mayo Clin, Nyberg Human Cellular Therapy Lab, Dept Lab Med & Pathol, Phoenix, AZ 85054 USA.
RP Gustafson, MP (corresponding author), Mayo Clin, Nyberg Human Cellular Therapy Lab, Dept Lab Med & Pathol, Phoenix, AZ 85054 USA.
EM gustafson.michael@mayo.edu
RI Gustafson, Michael P./H-4056-2011
OI Gustafson, Michael P./0000-0002-5514-7072
FU Mayo Clinic Department of Laboratory Medicine and Pathology; Center for
   Regenerative Medicine
FX The study was supported by internal funds from the Mayo Clinic
   Department of Laboratory Medicine and Pathology and Center for
   Regenerative Medicine.
CR Anani Waseem, 2017, Adv Exp Med Biol, V1036, P105, DOI 10.1007/978-3-319-67577-0_8
   Antoniades CG, 2006, HEPATOLOGY, V44, P34, DOI 10.1002/hep.21240
   Antonios JP, 2017, NEURO-ONCOLOGY, V19, P796, DOI 10.1093/neuonc/now287
   Arina A, 2014, ONCOIMMUNOLOGY, V3, DOI 10.4161/onci.28464
   Bakdash G, 2016, CANCER RES, V76, P4332, DOI 10.1158/0008-5472.CAN-15-1695
   Balk RA, 2014, VIRULENCE, V5, P20, DOI 10.4161/viru.27135
   Bergenfelz C, 2015, PLOS ONE, V10, DOI 10.1371/journal.pone.0127028
   Berres ML, 2009, LIVER INT, V29, P536, DOI 10.1111/j.1478-3231.2008.01870.x
   BONE RC, 1992, CHEST, V101, P1644, DOI 10.1378/chest.101.6.1644
   Bone RC, 1996, CRIT CARE MED, V24, P1125, DOI 10.1097/00003246-199607000-00010
   Bronte V, 2016, NAT COMMUN, V7, DOI 10.1038/ncomms12150
   Burga RA, 2015, CANCER IMMUNOL IMMUN, V64, P817, DOI 10.1007/s00262-015-1692-6
   Butowski N, 2016, NEURO-ONCOLOGY, V18, P557, DOI 10.1093/neuonc/nov245
   Campbell DE, 2009, CLIN VACCINE IMMUNOL, V16, P1648, DOI 10.1128/CVI.00259-09
   Chang AL, 2016, CANCER RES, V76, P5671, DOI 10.1158/0008-5472.CAN-16-0144
   Chavan R, 2014, CANCER IMMUNOL RES, V2, P241, DOI 10.1158/2326-6066.CIR-13-0094
   Chen HM, 2015, CLIN CANCER RES, V21, P4073, DOI 10.1158/1078-0432.CCR-14-2742
   Chitu V, 2006, CURR OPIN IMMUNOL, V18, P39, DOI 10.1016/j.coi.2005.11.006
   Condamine T, 2011, TRENDS IMMUNOL, V32, P19, DOI 10.1016/j.it.2010.10.002
   de Coana YP, 2017, ONCOTARGET, V8, P21539, DOI 10.18632/oncotarget.15368
   Demaret J, 2013, CYTOM PART B-CLIN CY, V84B, P59, DOI 10.1002/cyto.b.21043
   Ditschkowski M, 1999, ANN SURG, V229, P246, DOI 10.1097/00000658-199902000-00013
   Docke WD, 2005, CLIN CHEM, V51, P2341, DOI 10.1373/clinchem.2005.052639
   Docke WD, 1997, NAT MED, V3, P678, DOI 10.1038/nm0697-678
   Dominguez GA, 2017, CLIN CANCER RES, V23, P2942, DOI 10.1158/1078-0432.CCR-16-1784
   Dorhoi A, 2018, FRONT IMMUNOL, V8, DOI 10.3389/fimmu.2017.01895
   Draghiciu O, 2015, ONCOIMMUNOLOGY, V4, DOI 10.4161/2162402X.2014.989764
   Duffy A, 2013, CANCER IMMUNOL IMMUN, V62, P299, DOI 10.1007/s00262-012-1332-3
   Eissler N, 2016, ONCOIMMUNOLOGY, V5, DOI 10.1080/2162402X.2016.1232222
   Eriksson E, 2016, J TRANSL MED, V14, DOI 10.1186/s12967-016-1037-z
   Eruslanov E, 2012, INT J CANCER, V130, P1109, DOI 10.1002/ijc.26123
   Faries MB, 2009, CLIN CANCER RES, V15, P7029, DOI 10.1158/1078-0432.CCR-09-1540
   Filipazzi P, 2007, J CLIN ONCOL, V25, P2546, DOI 10.1200/JCO.2006.08.5829
   Gebhardt C, 2015, CLIN CANCER RES, V21, P5453, DOI 10.1158/1078-0432.CCR-15-0676
   Giallongo C, 2018, J CELL MOL MED, V22, P1070, DOI 10.1111/jcmm.13326
   Gonzalez-Junca A, 2019, CANCER IMMUNOL RES, V7, P306, DOI 10.1158/2326-6066.CIR-18-0310
   Gotzinger P, 2000, EUR J SURG, V166, P628
   Guan QD, 2015, BIOL BLOOD MARROW TR, V21, P1205, DOI 10.1016/j.bbmt.2015.04.015
   Gustafson MP, 2017, PLOS ONE, V12, DOI 10.1371/journal.pone.0182002
   Gustafson MP, 2015, CLIN CANCER RES, V21, P4224, DOI 10.1158/1078-0432.CCR-15-0260
   Gustafson MP, 2015, PLOS ONE, V10, DOI 10.1371/journal.pone.0121546
   Gustafson MP, 2013, J IMMUNOTHER CANCER, V1, DOI 10.1186/2051-1426-1-7
   Gustafson MP, 2012, BRIT J HAEMATOL, V156, P674, DOI 10.1111/j.1365-2141.2011.08902.x
   Gustafson MP, 2010, NEURO-ONCOLOGY, V12, P631, DOI 10.1093/neuonc/noq001
   Hansen GL, 2015, CANCER IMMUNOL IMMUN, V64, P1609, DOI 10.1007/s00262-015-1766-5
   Haveman J W, 1999, Transpl Infect Dis, V1, P146, DOI 10.1034/j.1399-3062.1999.010302.x
   Hoechst B, 2008, GASTROENTEROLOGY, V135, P234, DOI 10.1053/j.gastro.2008.03.020
   Hosoi A, 2014, INT J CANCER, V134, P1810, DOI 10.1002/ijc.28506
   Idorn M, 2014, CANCER IMMUNOL IMMUN, V63, P1177, DOI 10.1007/s00262-014-1591-2
   Jitschin R, 2014, BLOOD, V124, P750, DOI 10.1182/blood-2013-12-546416
   Kansagra A, 2018, BONE MARROW TRANSPL, V53, P146, DOI 10.1038/bmt.2017.225
   Kaufman HL, 2014, J IMMUNOTHER CANCER, V2, DOI 10.1186/2051-1426-2-11
   Kitano S, 2014, CANCER IMMUNOL RES, V2, P812, DOI 10.1158/2326-6066.CIR-14-0013
   Kohanbash G, 2013, CANCER RES, V73, P6413, DOI 10.1158/0008-5472.CAN-12-4124
   Koppelman B, 1997, IMMUNITY, V7, P861, DOI 10.1016/S1074-7613(00)80404-5
   Kotsakis A, 2012, J IMMUNOL METHODS, V381, P14, DOI 10.1016/j.jim.2012.04.004
   Kox WJ, 1997, ARCH INTERN MED, V157, P389, DOI 10.1001/archinte.157.4.389
   Krieg C, 2018, NAT MED, V24, P144, DOI 10.1038/nm.4466
   Kylanpaa ML, 2005, PANCREAS, V31, P23, DOI 10.1097/01.mpa.0000164449.23524.94
   Laborde RR, 2014, FRONT IMMUNOL, V5, DOI 10.3389/fimmu.2014.00147
   Lacher MD, 2018, FRONT IMMUNOL, V9, DOI 10.3389/fimmu.2018.00776
   Lawson DH, 2015, J CLIN ONCOL, V33, P4066, DOI 10.1200/JCO.2015.62.0500
   Le DT, 2015, J CLIN ONCOL, V33, P1325, DOI 10.1200/JCO.2014.57.4244
   Le HK, 2009, INT IMMUNOPHARMACOL, V9, P900, DOI 10.1016/j.intimp.2009.03.015
   Le Tulzo Y, 2004, AM J RESP CRIT CARE, V169, P1144, DOI 10.1164/rccm.200309-1329OC
   LeibundGut-Landmann S, 2004, EUR J IMMUNOL, V34, P1513, DOI 10.1002/eji.200424964
   Lesokhin AM, 2012, CANCER RES, V72, P876, DOI 10.1158/0008-5472.CAN-11-1792
   Lin Y, 2011, BLOOD, V117, P872, DOI 10.1182/blood-2010-05-283820
   Lipson EJ, 2015, J TRANSL MED, V13, DOI 10.1186/s12967-015-0572-3
   Liu YJ, 2018, CANCER IMMUNOL IMMUN, V67, P1181, DOI 10.1007/s00262-018-2175-3
   Loercher AE, 1999, J IMMUNOL, V163, P6251
   Luyckx A, 2012, CLIN IMMUNOL, V143, P83, DOI 10.1016/j.clim.2012.01.011
   Mandruzzato S, 2016, CANCER IMMUNOL IMMUN, V65, P161, DOI 10.1007/s00262-015-1782-5
   Manjili MH, 2014, FRONT IMMUNOL, V5, DOI 10.3389/fimmu.2014.00303
   Mao YM, 2016, CLIN CANCER RES, V22, P3849, DOI 10.1158/1078-0432.CCR-15-1912
   Martens A, 2016, CLIN CANCER RES, V22, P2908, DOI 10.1158/1078-0432.CCR-15-2412
   Masternak K, 2000, GENE DEV, V14, P1156
   Meyer C, 2014, CANCER IMMUNOL IMMUN, V63, P247, DOI 10.1007/s00262-013-1508-5
   Millrud CR, 2017, ONCOTARGET, V8, P3649, DOI 10.18632/oncotarget.12278
   Monneret G, 2002, CLIN CHEM, V48, P1589
   Monneret G, 2006, INTENS CARE MED, V32, P1175, DOI 10.1007/s00134-006-0204-8
   Morales JK, 2010, BREAST CANCER RES TR, V123, P39, DOI 10.1007/s10549-009-0622-8
   Mougiakakos D, 2013, LEUKEMIA, V27, P377, DOI 10.1038/leu.2012.215
   Najjar YG, 2013, FRONT ONCOL, V3, DOI 10.3389/fonc.2013.00049
   Nywening TM, 2018, GUT, V67, P1112, DOI 10.1136/gutjnl-2017-313738
   Nywening TM, 2016, LANCET ONCOL, V17, P651, DOI 10.1016/S1470-2045(16)00078-4
   Oczenski W, 2003, INTENS CARE MED, V29, P1253, DOI 10.1007/s00134-003-1826-8
   Okada SL, 2018, CELL IMMUNOL, V323, P49, DOI 10.1016/j.cellimm.2017.10.014
   Okla K, 2018, CRIT REV CL LAB SCI, V55, P376, DOI 10.1080/10408363.2018.1477729
   Olin MR, 2014, J IMMUNOTHER CANCER, V2, DOI 10.1186/2051-1426-2-4
   Perry SE, 2003, INTENS CARE MED, V29, P1245, DOI 10.1007/s00134-003-1686-2
   Poschke I, 2012, CANCER IMMUNOL IMMUN, V61, P827, DOI 10.1007/s00262-011-1143-y
   Poschke I, 2012, CLIN IMMUNOL, V144, P250, DOI 10.1016/j.clim.2012.06.003
   Poschke I, 2010, CANCER RES, V70, P4335, DOI 10.1158/0008-5472.CAN-09-3767
   Pyonteck SM, 2013, NAT MED, V19, P1264, DOI 10.1038/nm.3337
   Ribechini E, 2017, BLOOD ADV, V1, P947, DOI 10.1182/bloodadvances.2017006858
   Richter A, 1999, EUR J SURG, V165, P947
   Rodrigues JC, 2010, NEURO-ONCOLOGY, V12, P351, DOI 10.1093/neuonc/nop023
   Rohn W, 1999, J IMMUNOL, V162, P886
   Said EA, 2010, NAT MED, V16, P452, DOI 10.1038/nm.2106
   Santegoetst SJAM, 2014, J IMMUNOTHER CANCER, V2, DOI 10.1186/s40425-014-0031-3
   Schroder M, 2016, PLOS ONE, V11, DOI 10.1371/journal.pone.0157387
   SCHWIEBERT LM, 1995, CELL IMMUNOL, V165, P12, DOI 10.1006/cimm.1995.1181
   Serafini P, 2004, CANCER RES, V64, P6337, DOI 10.1158/0008-5472.CAN-04-0757
   Slingluff CL, 2009, CLIN CANCER RES, V15, P7036, DOI 10.1158/1078-0432.CCR-09-1544
   Solito S, 2014, ANN NY ACAD SCI, V1319, P47, DOI 10.1111/nyas.12469
   Spitzer MH, 2017, CELL, V168, P487, DOI 10.1016/j.cell.2016.12.022
   Stanley ER, 2014, CSH PERSPECT BIOL, V6, DOI 10.1101/cshperspect.a021857
   STEIMLE V, 1994, SCIENCE, V265, P106, DOI 10.1126/science.8016643
   Storek J, 2008, SEMIN IMMUNOPATHOL, V30, P425, DOI 10.1007/s00281-008-0132-5
   Strauss L, 2015, CANCER CELL, V28, P253, DOI 10.1016/j.ccell.2015.07.006
   Stroncek DF, 2016, CYTOTHERAPY, V18, P893, DOI 10.1016/j.jcyt.2016.04.003
   Tarhini AA, 2014, PLOS ONE, V9, DOI 10.1371/journal.pone.0087705
   Thibodeau J, 2008, EUR J IMMUNOL, V38, P1225, DOI 10.1002/eji.200737902
   Thorn M, 2016, CANCER GENE THER, V23, P188, DOI 10.1038/cgt.2016.19
   Torrance HDT, 2018, PLOS ONE, V13, DOI 10.1371/journal.pone.0203795
   Valenti R, 2006, CANCER RES, V66, P9290, DOI 10.1158/0008-5472.CAN-06-1819
   VanGundy ZC, 2014, BMC IMMUNOL, V15, DOI 10.1186/1471-2172-15-8
   Veglia F, 2018, NAT IMMUNOL, V19, P108, DOI 10.1038/s41590-017-0022-x
   Vendramin A, 2014, BIOL BLOOD MARROW TR, V20, P2049, DOI 10.1016/j.bbmt.2014.09.011
   Venet F, 2007, CRIT CARE MED, V35, P1910, DOI 10.1097/01.CCM.0000275271.77350.B6
   Volk HD, 1996, INTENS CARE MED, V22, pS474, DOI 10.1007/BF01743727
   VOLK HD, 1991, BEHR INST MITT, V88, P208
   Wagner C, 2003, SHOCK, V19, P5, DOI 10.1097/00024382-200301000-00002
   Walter S, 2012, NAT MED, V18, P1254, DOI 10.1038/nm.2883
   Wasmuth HE, 2005, J HEPATOL, V42, P195, DOI 10.1016/j.jhep.2004.10.019
   Weber J, 2016, CANCER IMMUNOL RES, V4, P345, DOI 10.1158/2326-6066.CIR-15-0193
   Weber R, 2018, FRONT IMMUNOL, V9, DOI 10.3389/fimmu.2018.01310
   Weide B, 2014, CLIN CANCER RES, V20, P1601, DOI 10.1158/1078-0432.CCR-13-2508
   WERFEL T, 1991, J IMMUNOL, V147, P2423
   Woiciechowsky C, 1998, J NEUROIMMUNOL, V84, P164, DOI 10.1016/S0165-5728(97)00236-1
   Yang HM, 2008, BURNS, V34, P1158, DOI 10.1016/j.burns.2008.01.026
   Ziegler-Heitbrock L, 2010, BLOOD, V116, pE74, DOI 10.1182/blood-2010-02-258558
NR 133
TC 38
Z9 41
U1 0
U2 6
PU FRONTIERS MEDIA SA
PI LAUSANNE
PA AVENUE DU TRIBUNAL FEDERAL 34, LAUSANNE, CH-1015, SWITZERLAND
SN 1664-3224
J9 FRONT IMMUNOL
JI Front. Immunol.
PD MAY 22
PY 2019
VL 10
AR 1147
DI 10.3389/fimmu.2019.01147
PG 14
WC Immunology
SC Immunology
GA HZ3QL
UT WOS:000468763300001
PM 31191529
OA gold, Green Published
DA 2021-10-28
ER

PT J
AU Zinkernagel, RM
   Althage, A
AF Zinkernagel, RM
   Althage, A
TI On the role of thymic epithelium vs bone marrow-derived cells in
   repertoire selection of T cells
SO PROCEEDINGS OF THE NATIONAL ACADEMY OF SCIENCES OF THE UNITED STATES OF
   AMERICA
LA English
DT Article
ID ANTIGEN-PRESENTING CELLS; RECEPTOR TRANSGENIC MICE; POSITIVE SELECTION;
   NUDE-MICE; HISTOCOMPATIBILITY ANTIGENS; SELF-RECOGNITION; LYMPHOCYTES-T;
   CLASS-I; H-2; DIFFERENTIATION
AB T lymphocytes mature in the thymus to become functional T cells. Studies with chimeric mice and T cell receptor (TCR) transgenic (tg) mice have indicated that the major histocompatibility gene complex (MHC) of thymic radio-resistant (presumed to be epithelial) cells positively select the MHC-restricted T cell repertoire. Surprisingly, mice without a thymus reconstituted with an MHC-incompatible thymus generate effector T cells which are, in general, specific for the host and not for the thymic MHC. The present study reanalyzed this longstanding paradox in nude mice that were reconstituted with an MHC-incompatible thymus plus or minus immunologically defective bone marrow-derived cells or in nude mice expressing a transgenic T cell receptor. A pathway of thymus-dependent but thymic MHC-independent T cell maturation is revealed where expansion of the antiviral T cell repertoire depends on the MHC of bone marrow-derived cells. These results indicate an alternative, if not a general, pathway of T cell maturation and selection: the thymus may function essentially as an organ promoting T cell receptor expression; T cell specificity, however, reflects repertoire expansion plus cell survival and effector T cell induction driven by the MHC of bone marrow-derived cells. Therefore pure thymus defects can be efficiently reconstituted by allo- and xenogeneic thymic grafts.
C1 Univ Zurich, Dept Pathol, Inst Expt Immunol, CH-8091 Zurich, Switzerland.
RP Zinkernagel, RM (corresponding author), Univ Zurich, Dept Pathol, Inst Expt Immunol, Schmelzbergstr 12, CH-8091 Zurich, Switzerland.
CR Bevan MJ, 1997, IMMUNITY, V7, P175, DOI 10.1016/S1074-7613(00)80520-8
   BIX M, 1992, NATURE, V359, P330, DOI 10.1038/359330a0
   BRADLEY SM, 1982, J EXP MED, V156, P1650, DOI 10.1084/jem.156.6.1650
   DOHERTY P, 1989, NEUROSCI LETT, V96, P1, DOI 10.1016/0304-3940(89)90233-4
   DOHERTY PC, 1979, J EXP MED, V149, P150, DOI 10.1084/jem.149.1.150
   FINK PJ, 1995, ADV IMMUNOL, V59, P99, DOI 10.1016/S0065-2776(08)60630-6
   Garboczi DN, 1999, IMMUNITY, V10, P1, DOI 10.1016/S1074-7613(00)80001-1
   HUGO P, 1992, NATURE, V360, P679, DOI 10.1038/360679a0
   HUMPHREY JH, 1984, EUR J IMMUNOL, V14, P859, DOI 10.1002/eji.1830140916
   HUNIG T, 1980, J EXP MED, V152, P688, DOI 10.1084/jem.152.3.688
   KATZ SI, 1979, NATURE, V282, P324, DOI 10.1038/282324a0
   Kindred B, 1979, Prog Allergy, V26, P137, DOI 10.1159/000314466
   Kirberg J, 1997, J EXP MED, V186, P1269, DOI 10.1084/jem.186.8.1269
   KISIELOW P, 1995, J EXP MED, V181, P1975, DOI 10.1084/jem.181.6.1975
   KISIELOW P, 1988, NATURE, V335, P730, DOI 10.1038/335730a0
   KISIELOW P, 1995, ADV IMMUNOL, V58, P87, DOI 10.1016/S0065-2776(08)60620-3
   KRUISBEEK AM, 1983, J IMMUNOL, V130, P1027
   KYBURZ D, 1993, EUR J IMMUNOL, V23, P1956, DOI 10.1002/eji.1830230834
   LAW LW, 1966, NATURE, V210, P1118, DOI 10.1038/2101118a0
   LeDouarin N, 1996, IMMUNOL REV, V149, P35
   LONGO DL, 1980, NATURE, V287, P44, DOI 10.1038/287044a0
   LONGO DL, 1985, P NATL ACAD SCI USA, V82, P5900, DOI 10.1073/pnas.82.17.5900
   MACDONALD HR, 1987, J EXP MED, V166, P195, DOI 10.1084/jem.166.1.195
   MATZINGER P, 1978, J EXP MED, V148, P84, DOI 10.1084/jem.148.1.84
   MATZINGER P, 1993, IMMUNOL REV, V135, P81, DOI 10.1111/j.1600-065X.1993.tb00645.x
   MOLLER G, 1978, IMMUNOL REV, V42, P3
   MOLLER G, 1993, IMMUNOL REV, V135, P5
   MULLER D, 1992, SCIENCE, V255, P1576, DOI 10.1126/science.1347959
   Nakano N, 1997, SCIENCE, V275, P678, DOI 10.1126/science.275.5300.678
   Nesic D, 1998, J IMMUNOL, V160, P3705
   Obst R, 1998, EUR J IMMUNOL, V28, P2432, DOI 10.1002/(SICI)1521-4141(199808)28:08<2432::AID-IMMU2432>3.0.CO;2-0
   ONOE K, 1980, J EXP MED, V151, P115, DOI 10.1084/jem.151.1.115
   PAWLOWSKI T, 1993, NATURE, V364, P642, DOI 10.1038/364642a0
   Pennisi E, 1996, SCIENCE, V271, P1665, DOI 10.1126/science.271.5256.1665
   PIRCHER H, 1989, NATURE, V342, P559, DOI 10.1038/342559a0
   ROCHA B, 1990, EUR J IMMUNOL, V20, P919, DOI 10.1002/eji.1830200430
   ROCHA B, 1991, SCIENCE, V251, P1225, DOI 10.1126/science.1900951
   SALAUN J, 1990, SCIENCE, V247, P1471, DOI 10.1126/science.2321009
   SHA WC, 1988, NATURE, V336, P73, DOI 10.1038/336073a0
   SHERMAN LA, 1993, ANNU REV IMMUNOL, V11, P385, DOI 10.1146/annurev.immunol.11.1.385
   SINGER A, 1988, J IMMUNOL, V140, P2481
   SPEISER DE, 1992, NATURE, V355, P170, DOI 10.1038/355170a0
   VONBOEHMER H, 1984, EUR J IMMUNOL, V14, P1048, DOI 10.1002/eji.1830141116
   VONBOEHMER H, 1990, ANNU REV IMMUNOL, V8, P531, DOI 10.1146/annurev.iy.08.040190.002531
   VUKMANOVIC S, 1992, NATURE, V359, P729, DOI 10.1038/359729a0
   WAGNER H, 1980, EUR J IMMUNOL, V10, P521, DOI 10.1002/eji.1830100707
   Zhao Y, 1997, J IMMUNOL, V158, P1641
   ZINKERNAGEL RM, 1984, EUR J IMMUNOL, V14, P14, DOI 10.1002/eji.1830140104
   ZINKERNAGEL RM, 1979, J EXP MED, V150, P693, DOI 10.1084/jem.150.3.693
   ZINKERNAGEL RM, 1980, J EXP MED, V151, P376, DOI 10.1084/jem.151.2.376
   ZINKERNAGEL RM, 1978, IMMUNOL REV, V42, P224, DOI 10.1111/j.1600-065X.1978.tb00264.x
   ZINKERNAGEL RM, 1978, J EXP MED, V147, P897, DOI 10.1084/jem.147.3.897
NR 52
TC 76
Z9 77
U1 0
U2 0
PU NATL ACAD SCIENCES
PI WASHINGTON
PA 2101 CONSTITUTION AVE NW, WASHINGTON, DC 20418 USA
SN 0027-8424
J9 P NATL ACAD SCI USA
JI Proc. Natl. Acad. Sci. U. S. A.
PD JUL 6
PY 1999
VL 96
IS 14
BP 8092
EP 8097
DI 10.1073/pnas.96.14.8092
PG 6
WC Multidisciplinary Sciences
SC Science & Technology - Other Topics
GA 214RV
UT WOS:000081342100090
PM 10393953
OA Green Published, Bronze
DA 2021-10-28
ER

PT J
AU Rudolf, MP
   Fausch, SC
   Da Silva, DM
   Kast, WM
AF Rudolf, MP
   Fausch, SC
   Da Silva, DM
   Kast, WM
TI Human dendritic cells are activated by chimeric human papillomavirus
   type-16 virus-like particles and induce epitope-specific human T cell
   responses in vitro
SO JOURNAL OF IMMUNOLOGY
LA English
DT Article
ID ANTITUMOR IMMUNITY; EXOGENOUS ANTIGEN; APOPTOTIC CELLS; CTL EPITOPES;
   TUMOR; INTERLEUKIN-12; IL-12; REGRESSION; RECEPTOR; VACCINE
AB Human papillomavirus (HPV)-derived chimeric virus-like particles (VLPs) are the leading candidate vaccine for the treatment or prevention of cervical cancer in humans. Dendritic cells (DCs) are the most potent inducers of immune responses and here we show for the first time evidence for binding of chimeric HPV-16 VLPs to human peripheral blood-derived DCs. Incubation of immature human DCs with VLPs for 48 h induced a significant up-regulation of the CD80 and CD83 molecules as well as secretion of IL-12. Confocal microscopy analysis revealed that cell surface-bound chimeric VLPs were taken up by DCs. Moreover, DCs loaded with chimeric HPV-16 LIL2-E7 VLPs induced an HLA-*0201-restricted human T cell response in vitro specific for E7-derived peptides. These results clearly demonstrate that immature human DCs are fully activated by chimeric HPV-16 VLPs and subsequently are capable of inducing endogenously processed epitope-specific human T cell responses in vitro. Overall, these findings could explain the high immunogenicity and efficiency of VLPs as vaccines.
C1 Loyola Univ, Cardinal Bernardin Canc Ctr, Canc Immunol Program, Maywood, IL 60153 USA.
RP Kast, WM (corresponding author), Loyola Univ, Cardinal Bernardin Canc Ctr, Canc Immunol Program, 2160 S 1st Ave, Maywood, IL 60153 USA.
EM mkast@lumc.edu
OI Kast, W Martin/0000-0003-2321-3159
FU NATIONAL CANCER INSTITUTEUnited States Department of Health & Human
   ServicesNational Institutes of Health (NIH) - USANIH National Cancer
   Institute (NCI) [P01CA074182, R01CA074397] Funding Source: NIH RePORTER;
   NCI NIH HHSUnited States Department of Health & Human ServicesNational
   Institutes of Health (NIH) - USANIH National Cancer Institute (NCI) [R01
   CA74397, P01 CA74182] Funding Source: Medline
CR Abbas AK, 1996, NATURE, V383, P787, DOI 10.1038/383787a0
   Albert ML, 1998, NATURE, V392, P86, DOI 10.1038/32183
   Avigan D, 1999, BLOOD REV, V13, P51, DOI 10.1016/S0268-960X(99)90023-1
   Banchereau J, 2000, ANNU REV IMMUNOL, V18, P767, DOI 10.1146/annurev.immunol.18.1.767
   Bender A, 1998, IMMUNOBIOLOGY, V198, P552, DOI 10.1016/S0171-2985(98)80078-8
   Carr JA, 1997, J VIROL, V71, P7799, DOI 10.1128/JVI.71.10.7799-7803.1997
   Cavallo F, 1997, J NATL CANCER I, V89, P1049, DOI 10.1093/jnci/89.14.1049
   Celluzzi CM, 1996, J EXP MED, V183, P283, DOI 10.1084/jem.183.1.283
   Colombo MP, 1996, CANCER RES, V56, P2531
   COUGHLIN CM, 1995, CANCER RES, V55, P4980
   Da Silva DM, 1999, CURR OPIN MOL THER, V1, P82
   De Bruijn MLH, 1998, VIROLOGY, V250, P371, DOI 10.1006/viro.1998.9372
   Drake DR, 2000, J VIROL, V74, P4093, DOI 10.1128/JVI.74.9.4093-4101.2000
   Engelmayer J, 1999, J IMMUNOL, V163, P6762
   Evander M, 1997, J VIROL, V71, P2449, DOI 10.1128/JVI.71.3.2449-2456.1997
   Fallarino F, 1997, INT IMMUNOL, V9, P1259, DOI 10.1093/intimm/9.9.1259
   Gajewski TF, 1996, J IMMUNOL, V156, P2909
   Greenstone HL, 1998, P NATL ACAD SCI USA, V95, P1800, DOI 10.1073/pnas.95.4.1800
   Gurunathan S, 1998, NAT MED, V4, P1409, DOI 10.1038/4000
   Hallez S, 1999, INT J CANCER, V81, P428, DOI 10.1002/(SICI)1097-0215(19990505)81:3<428::AID-IJC17>3.0.CO;2-#
   Hart DNJ, 1997, BLOOD, V90, P3245, DOI 10.1182/blood.V90.9.3245
   HAUSEN HZ, 1991, VIROLOGY, V184, P9, DOI 10.1016/0042-6822(91)90816-T
   Hirschowitz EA, 2000, GENE THER, V7, P1112, DOI 10.1038/sj.gt.3301210
   Johnston JV, 1996, J EXP MED, V183, P791, DOI 10.1084/jem.183.3.791
   KIRNBAUER R, 1993, J VIROL, V67, P6929, DOI 10.1128/JVI.67.12.6929-6936.1993
   KIRNBAUER R, 1992, P NATL ACAD SCI USA, V89, P12180, DOI 10.1073/pnas.89.24.12180
   Knight SC, 1998, EUR J IMMUNOL, V28, P1636
   KOVACSOVICSBANKOWSKI M, 1993, P NATL ACAD SCI USA, V90, P4942, DOI 10.1073/pnas.90.11.4942
   Ludewig B, 1998, J VIROL, V72, P3812, DOI 10.1128/JVI.72.5.3812-3818.1998
   MACATONIA SE, 1991, IMMUNOLOGY, V74, P399
   MAYORDOMO JI, 1995, NAT MED, V1, P1297, DOI 10.1038/nm1295-1297
   Mayordomo JI, 1997, STEM CELLS, V15, P94, DOI 10.1002/stem.150094
   McMillan NAJ, 1999, VIROLOGY, V261, P271, DOI 10.1006/viro.1999.9825
   Mitchell DA, 1998, EUR J IMMUNOL, V28, P1923, DOI 10.1002/(SICI)1521-4141(199806)28:06<1923::AID-IMMU1923>3.0.CO;2-9
   Monteiro JM, 1998, J VIROL, V72, P4825, DOI 10.1128/JVI.72.6.4825-4831.1998
   Murakami M, 1999, CANCER RES, V59, P1184
   Nagayama H, 2000, J IMMUNOL, V165, P59, DOI 10.4049/jimmunol.165.1.59
   NASTALA CL, 1994, J IMMUNOL, V153, P1697
   Nestle FO, 1998, NAT MED, V4, P328, DOI 10.1038/nm0398-328
   Nieland JD, 1999, J CELL BIOCHEM, V73, P145, DOI 10.1002/(SICI)1097-4644(19990501)73:2<145::AID-JCB1>3.3.CO;2-X
   ODOHERTY U, 1994, IMMUNOLOGY, V82, P487
   Peng SW, 1998, VIROLOGY, V240, P147, DOI 10.1006/viro.1997.8912
   Ramshaw IA, 1997, IMMUNOL REV, V159, P119, DOI 10.1111/j.1600-065X.1997.tb01011.x
   RESSING ME, 1995, J IMMUNOL, V154, P5934
   ROCK KL, 1993, J IMMUNOL, V150, P438
   Rudolf MP, 1999, BIOL CHEM, V380, P335, DOI 10.1515/BC.1999.045
   RUDOLF MP, 2000, IN PRESS CLIN CANC R
   Salio M, 1999, EUR J IMMUNOL, V29, P3245, DOI 10.1002/(SICI)1521-4141(199910)29:10<3245::AID-IMMU3245>3.3.CO;2-O
   Saurwein-Teissl M, 1998, CLIN EXP IMMUNOL, V114, P271
   Sauter B, 2000, J EXP MED, V191, P423, DOI 10.1084/jem.191.3.423
   Schuler G, 1997, J EXP MED, V186, P1183, DOI 10.1084/jem.186.8.1183
   Servet-Delprat C, 2000, J IMMUNOL, V164, P1753, DOI 10.4049/jimmunol.164.4.1753
   Steinman RM, 1999, HUM IMMUNOL, V60, P562, DOI 10.1016/S0198-8859(99)00030-0
   Steinman RM, 1999, J LEUKOCYTE BIOL, V66, P205, DOI 10.1002/jlb.66.2.205
   Stobie L, 2000, P NATL ACAD SCI USA, V97, P8427, DOI 10.1073/pnas.160197797
   TAHARA H, 1994, CANCER RES, V54, P182
   Thurner B, 1999, J EXP MED, V190, P1669, DOI 10.1084/jem.190.11.1669
   Touze A, 1998, NUCLEIC ACIDS RES, V26, P1317, DOI 10.1093/nar/26.5.1317
   Unckell F, 1997, J VIROL, V71, P2934, DOI 10.1128/JVI.71.4.2934-2939.1997
   Walboomers JMM, 1997, J PATHOL, V181, P253, DOI 10.1002/(SICI)1096-9896(199703)181:3<253::AID-PATH755>3.0.CO;2-0
   Zarling AL, 1999, J IMMUNOL, V162, P5197
   Zhang LF, 2000, VACCINE, V18, P1051, DOI 10.1016/S0264-410X(99)00351-5
   Zitvogel L, 1996, EUR J IMMUNOL, V26, P1335, DOI 10.1002/eji.1830260624
NR 63
TC 125
Z9 131
U1 0
U2 3
PU AMER ASSOC IMMUNOLOGISTS
PI BETHESDA
PA 9650 ROCKVILLE PIKE, BETHESDA, MD 20814 USA
SN 0022-1767
EI 1550-6606
J9 J IMMUNOL
JI J. Immunol.
PD MAY 15
PY 2001
VL 166
IS 10
BP 5917
EP 5924
DI 10.4049/jimmunol.166.10.5917
PG 8
WC Immunology
SC Immunology
GA 471VC
UT WOS:000170948500010
PM 11342606
OA Bronze
DA 2021-10-28
ER

PT J
AU Kim, N
   Lee, DH
   Choi, WS
   Yi, E
   Kim, H
   Kim, JM
   Jin, HS
   Kim, HS
AF Kim, Nayoung
   Lee, Dong-Hee
   Choi, Woo Seon
   Yi, Eunbi
   Kim, HyoJeong
   Kim, Jung Min
   Jin, Hyung-Seung
   Kim, Hun Sik
TI Harnessing NK cells for cancer immunotherapy: immune checkpoint
   receptors and chimeric antigen receptors
SO BMB REPORTS
LA English
DT Review
DE Cancer immunotherapy; Chimeric antigen receptors; Immune checkpoint
   receptors; Immune escape; Natural killer cells
ID NATURAL-KILLER-CELLS; REGULATORY T-CELLS; KIR ANTIBODY IPH2101;
   INHIBITORY RECEPTORS; MEDIATED CYTOTOXICITY; TIM-3 EXPRESSION; GAMMA
   PRODUCTION; PHASE-1 TRIAL; TUMOR; ACTIVATION
AB Natural killer (NK) cells, key antitumor effectors of the innate immune system, are endowed with the unique ability to spontaneously eliminate cells undergoing a neoplastic transformation. Given their broad reactivity against diverse types of cancer and close association with cancer prognosis, NK cells have gained considerable attention as a promising therapeutic target for cancer immunotherapy. NK cell-based therapies have demonstrated favorable clinical efficacies in several hematological malignancies but limited success in solid tumors, thus highlighting the need to develop new therapeutic strategies to restore and optimize anti-tumor activity while preventing tumor immune escape. The current therapeutic modalities yielding encouraging results in clinical trials include the blockade of immune checkpoint receptors to overcome the immune-evasion mechanism used by tumors and the incorporation of tumor-directed chimeric antigen receptors to enhance NK cell anti-tumor specificity and activity. These observations, together with recent advances in the understanding of NK cell activation within the tumor microenvironment, will facilitate the optimal design of NK cell-based therapy against a broad range of cancers and, more desirably, refractory cancers.
C1 [Kim, Nayoung; Lee, Dong-Hee; Jin, Hyung-Seung] Univ Ulsan, Coll Med, Asan Med Ctr, Dept Convergence Med, Seoul 05505, South Korea.
   [Kim, Nayoung; Lee, Dong-Hee; Jin, Hyung-Seung] Univ Ulsan, Coll Med, Asan Med Ctr, Asan Inst Life Sci, Seoul 05505, South Korea.
   [Choi, Woo Seon; Yi, Eunbi; Kim, HyoJeong; Kim, Jung Min; Kim, Hun Sik] Univ Ulsan, Coll Med, Asan Med Ctr, Dept Biomed Sci, Seoul 05505, South Korea.
   [Choi, Woo Seon; Yi, Eunbi; Kim, HyoJeong; Kim, Hun Sik] Univ Ulsan, Coll Med, Asan Med Ctr, Stem Cell Immunomodulat Res Ctr SCIRC, Seoul 05505, South Korea.
   [Kim, Hun Sik] Univ Ulsan, Coll Med, Asan Med Ctr, Dept Microbiol, Seoul 05505, South Korea.
RP Kim, HS (corresponding author), Univ Ulsan, Coll Med, Asan Med Ctr, Dept Biomed Sci, Seoul 05505, South Korea.; Kim, HS (corresponding author), Univ Ulsan, Coll Med, Asan Med Ctr, Stem Cell Immunomodulat Res Ctr SCIRC, Seoul 05505, South Korea.; Kim, HS (corresponding author), Univ Ulsan, Coll Med, Asan Med Ctr, Dept Microbiol, Seoul 05505, South Korea.
EM hunkim@amc.seoul.kr
FU National Research Foundation of KoreaNational Research Foundation of
   Korea [2019R1A2C2006475]; MRC - Korean government (MSIT)
   [2018R1A5A2020732]
FX This study was supported by a grant from the National Research
   Foundation of Korea (2019R1A2C2006475) and an MRC grant
   (2018R1A5A2020732) funded by the Korean government (MSIT).
CR Alabanza L, 2017, MOL THER, V25, P2452, DOI 10.1016/j.ymthe.2017.07.013
   Allard B, 2017, IMMUNOL REV, V276, P121, DOI 10.1111/imr.12528
   Anderson AC, 2016, IMMUNITY, V44, P989, DOI 10.1016/j.immuni.2016.05.001
   ANDERSON P, 1989, NATURE, V341, P159, DOI 10.1038/341159a0
   Andre P, 2018, CELL, V175, P1731, DOI 10.1016/j.cell.2018.10.014
   Bagot M, 2019, LANCET ONCOL, V20, P1160, DOI 10.1016/S1470-2045(19)30320-1
   Barrow AD, 2019, FRONT IMMUNOL, V10, DOI 10.3389/fimmu.2019.00909
   Beldi-Ferchiou A, 2016, ONCOTARGET, V7, P72961, DOI 10.18632/oncotarget.12150
   Benson DM, 2015, CLIN CANCER RES, V21, P4055, DOI 10.1158/1078-0432.CCR-15-0304
   Benson DM, 2012, BLOOD, V120, P4324, DOI 10.1182/blood-2012-06-438028
   Benson DM, 2010, BLOOD, V116, P2286, DOI 10.1182/blood-2010-02-271874
   Bertol BC, 2020, INT J CLIN PRACT, V74, DOI 10.1111/ijcp.13585
   Binyamin L, 2008, J IMMUNOL, V180, P6392, DOI 10.4049/jimmunol.180.9.6392
   Boussiotis VA, 2014, CANCER J, V20, P265, DOI 10.1097/PPO.0000000000000059
   Brentjens RJ, 2011, BLOOD, V118, P4817, DOI 10.1182/blood-2011-04-348540
   Brignone C, 2007, J IMMUNOL, V179, P4202, DOI 10.4049/jimmunol.179.6.4202
   Brignone C, 2010, J TRANSL MED, V8, DOI 10.1186/1479-5876-8-71
   Brignone C, 2009, CLIN CANCER RES, V15, P6225, DOI 10.1158/1078-0432.CCR-09-0068
   Burger MC, 2019, FRONT IMMUNOL, V10, DOI 10.3389/fimmu.2019.02683
   Burshtyn DN, 1996, IMMUNITY, V4, P77, DOI 10.1016/S1074-7613(00)80300-3
   Burugu S, 2018, SEMIN CANCER BIOL, V52, P39, DOI 10.1016/j.semcancer.2017.10.001
   Carlsten M, 2016, CLIN CANCER RES, V22, P5211, DOI 10.1158/1078-0432.CCR-16-1108
   Carotta S, 2016, FRONT IMMUNOL, V7, DOI 10.3389/fimmu.2016.00152
   Chambers AM, 2019, FRONT MOL BIOSCI, V6, DOI 10.3389/fmolb.2019.00060
   Chang YH, 2013, CANCER RES, V73, P1777, DOI 10.1158/0008-5472.CAN-12-3558
   Chang ZL, 2017, TRENDS MOL MED, V23, P430, DOI 10.1016/j.molmed.2017.03.002
   Chauhan SKS, 2020, CANCERS, V12, DOI 10.3390/cancers12071807
   Cheng M, 2013, CELL MOL IMMUNOL, V10, P230, DOI 10.1038/cmi.2013.10
   Chiossone L, 2017, SEMIN IMMUNOL, V31, P55, DOI 10.1016/j.smim.2017.08.003
   Chmielewski M, 2004, J IMMUNOL, V173, P7647, DOI 10.4049/jimmunol.173.12.7647
   Chmielewski M, 2017, CELL REP, V21, P3205, DOI 10.1016/j.celrep.2017.11.063
   Chmielewski M, 2015, EXPERT OPIN BIOL TH, V15, P1145, DOI 10.1517/14712598.2015.1046430
   Cichocki F, 2017, CANCER RES, V77, P5664, DOI 10.1158/0008-5472.CAN-17-0799
   Cook CH, 2009, VIRAL IMMUNOL, V22, P91, DOI 10.1089/vim.2008.0080
   Della Chiesa M, 2016, FRONT IMMUNOL, V7, DOI 10.3389/fimmu.2016.00351
   Djaoud Z, 2020, ANNU REV BIOCHEM, V89, P717, DOI [10.1146/annurev-biochem-011520102754, 10.1146/annurev-biochem-011520-102754]
   Dotti G, 2014, IMMUNOL REV, V257, P107, DOI 10.1111/imr.12131
   Ewen EM, 2018, EUR J IMMUNOL, V48, P355, DOI 10.1002/eji.201747128
   Fabian KP, 2020, J IMMUNOTHER CANCER, V8, DOI 10.1136/jitc-2019-000450
   Fantini M, 2020, CANCER BIOTHER RADIO, V35, P190, DOI 10.1089/cbr.2019.3141
   Folgiero V, 2015, J HEMATOL ONCOL, V8, DOI 10.1186/s13045-015-0134-4
   Gallois A, 2014, ONCOIMMUNOLOGY, V3, DOI 10.4161/21624011.2014.946365
   Georgiadis C, 2018, MOL THER, V26, P1215, DOI 10.1016/j.ymthe.2018.02.025
   Godal R, 2010, BIOL BLOOD MARROW TR, V16, P612, DOI 10.1016/j.bbmt.2010.01.019
   Gooden M, 2011, P NATL ACAD SCI USA, V108, P10656, DOI 10.1073/pnas.1100354108
   Gorvel Laurent, 2020, F1000Res, V9, DOI 10.12688/f1000research.22877.1
   Heidenreich S, 2012, CLIN DEV IMMUNOL, DOI 10.1155/2012/652130
   Hernandez-Caselles T, 2019, J IMMUNOL RES, V2019, DOI 10.1155/2019/6032141
   Ho GGT, 2020, INT J MOL SCI, V21, DOI 10.3390/ijms21124362
   Hosomi S, 2013, EUR J IMMUNOL, V43, P2473, DOI 10.1002/eji.201242676
   Hsu J, 2018, J CLIN INVEST, V128, P4654, DOI 10.1172/JCI99317
   Hudak JE, 2014, NAT CHEM BIOL, V10, P69, DOI [10.1038/NCHEMBIO.1388, 10.1038/nchembio.1388]
   Hurton LV, 2016, P NATL ACAD SCI USA, V113, pE7788, DOI 10.1073/pnas.1610544113
   Hwang S, 2019, INT J MOL SCI, V20, DOI 10.3390/ijms20071564
   Imamura M, 2014, BLOOD, V124, P1081, DOI 10.1182/blood-2014-02-556837
   ISHIDA Y, 1992, EMBO J, V11, P3887, DOI 10.1002/j.1460-2075.1992.tb05481.x
   Jacques A, 2009, IMMUNOLOGY, V128, pe551, DOI 10.1111/j.1365-2567.2008.03030.x
   Jallad MAN, 2020, FRONT ONCOL, V10, DOI 10.3389/fonc.2020.00839
   Jandus C, 2014, J CLIN INVEST, V124, P1810, DOI 10.1172/JCI65899
   Jie HB, 2015, CANCER RES, V75, P2200, DOI 10.1158/0008-5472.CAN-14-2788
   Johnston RJ, 2014, CANCER CELL, V26, P923, DOI 10.1016/j.ccell.2014.10.018
   Judge SJ, 2020, J CLIN INVEST, V130, P3051, DOI [10.1172/JCI33353, 10.1172/JCI133353]
   Kagoya Y, 2018, NAT MED, V24, P352, DOI 10.1038/nm.4478
   KARRE K, 1986, NATURE, V319, P675, DOI 10.1038/319675a0
   Karschnia P, 2019, BLOOD, V133, P2212, DOI 10.1182/blood-2018-12-893396
   Kershaw MH, 2006, CLIN CANCER RES, V12, P6106, DOI 10.1158/1078-0432.CCR-06-1183
   Khan M, 2020, FRONT IMMUNOL, V11, DOI 10.3389/fimmu.2020.00167
   Kim S, 2005, NATURE, V436, P709, DOI 10.1038/nature03847
   Kim S, 2008, P NATL ACAD SCI USA, V105, P3053, DOI 10.1073/pnas.0712229105
   Kim WM, 2019, SEMIN IMMUNOL, V42, DOI 10.1016/j.smim.2019.101296
   Kohl U, 2018, HUM GENE THER, V29, P559, DOI 10.1089/hum.2017.254
   Kofler DM, 2011, MOL THER, V19, P760, DOI 10.1038/mt.2011.9
   Kohrt HE, 2014, BLOOD, V123, P678, DOI 10.1182/blood-2013-08-519199
   Komita H, 2015, ONCOL REP, V34, P2099, DOI 10.3892/or.2015.4149
   Lang S, 1998, EUR J IMMUNOL, V28, P780, DOI 10.1002/(SICI)1521-4141(199803)28:03<780::AID-IMMU780>3.3.CO;2-#
   Lanuza PM, 2018, ONCOIMMUNOLOGY, V7, DOI 10.1080/2162402X.2017.1395123
   Larkin J, 2015, NEW ENGL J MED, V373, P23, DOI [10.1056/NEJMoa1504030, 10.1056/NEJMc1509660]
   Levy EM, 2008, INT J ONCOL, V32, P633, DOI 10.3892/ijo.32.3.633
   Li Y, 2018, CELL STEM CELL, V23, P181, DOI 10.1016/j.stem.2018.06.002
   Liu DF, 2012, IMMUNITY, V36, P600, DOI 10.1016/j.immuni.2012.03.007
   Liu E, 2018, LEUKEMIA, V32, P520, DOI 10.1038/leu.2017.226
   Liu EL, 2020, NEW ENGL J MED, V382, P545, DOI 10.1056/NEJMoa1910607
   Liu XJ, 2017, CELL RES, V27, P154, DOI 10.1038/cr.2016.142
   Long AH, 2015, NAT MED, V21, P581, DOI 10.1038/nm.3838
   Long EO, 2013, ANNU REV IMMUNOL, V31, P227, DOI 10.1146/annurev-immunol-020711-075005
   Maeda TK, 2019, J BIOL CHEM, V294, P6017, DOI 10.1074/jbc.RA119.007455
   Markel G, 2004, J IMMUNOL, V173, P3732, DOI 10.4049/jimmunol.173.6.3732
   Maude SL, 2018, NEW ENGL J MED, V378, P439, DOI 10.1056/NEJMoa1709866
   McWilliams EM, 2016, ONCOIMMUNOLOGY, V5, DOI 10.1080/2162402X.2016.1226720
   Merino A, 2019, J CLIN INVEST, V129, P3770, DOI 10.1172/JCI125916
   Mitwasi N, 2020, SCI REP-UK, V10, DOI 10.1038/s41598-020-59082-4
   Moretta A, 2002, NAT REV IMMUNOL, V2, P957, DOI 10.1038/nri956
   Morgan RA, 2010, MOL THER, V18, P843, DOI 10.1038/mt.2010.24
   Nath PR, 2019, CANCER IMMUNOL RES, V7, P1547, DOI 10.1158/2326-6066.CIR-18-0367
   Nath PR, 2018, FRONT IMMUNOL, V9, DOI 10.3389/fimmu.2018.02985
   Neo SY, 2020, J CLIN INVEST, V130, P1185, DOI 10.1172/JCI128895
   Olcese L, 1996, J IMMUNOL, V156, P4531
   Orlando EJ, 2018, NAT MED, V24, P1504, DOI 10.1038/s41591-018-0146-z
   Pesce S, 2017, J ALLERGY CLIN IMMUN, V139, P335, DOI 10.1016/j.jaci.2016.04.025
   Quatrini L, 2018, NAT IMMUNOL, V19, P954, DOI 10.1038/s41590-018-0185-0
   Rangachari M, 2012, NAT MED, V18, P1394, DOI 10.1038/nm.2871
   Ren JT, 2017, CLIN CANCER RES, V23, P2255, DOI 10.1158/1078-0432.CCR-16-1300
   Rezvani K, 2017, MOL THER, V25, P1769, DOI 10.1016/j.ymthe.2017.06.012
   Romano E, 2015, P NATL ACAD SCI USA, V112, P6140, DOI 10.1073/pnas.1417320112
   Ruella M, 2016, J CLIN INVEST, V126, P3814, DOI 10.1172/JCI87366
   Sadelain M, 2013, CANCER DISCOV, V3, P388, DOI 10.1158/2159-8290.CD-12-0548
   Sahm C, 2012, CANCER IMMUNOL IMMUN, V61, P1451, DOI 10.1007/s00262-012-1212-x
   Salter AI, 2018, SCI SIGNAL, V11, DOI 10.1126/scisignal.aat6753
   Saunders PM, 2015, IMMUNOL REV, V267, P148, DOI 10.1111/imr.12319
   Sayitoglu EC, 2020, FRONT IMMUNOL, V11, DOI 10.3389/fimmu.2020.00040
   Scarabel L, 2020, SCI REP-UK, V10, DOI 10.1038/s41598-020-65424-z
   Schildberg FA, 2016, IMMUNITY, V44, P955, DOI 10.1016/j.immuni.2016.05.002
   SELVAKUMAR A, 1992, IMMUNOGENETICS, V36, P175, DOI 10.1007/BF00661094
   Shifrin N, 2014, SEMIN IMMUNOL, V26, P138, DOI 10.1016/j.smim.2014.02.007
   Shiroishi M, 2003, P NATL ACAD SCI USA, V100, P8856, DOI 10.1073/pnas.1431057100
   Simpson TR, 2013, J EXP MED, V210, P1695, DOI 10.1084/jem.20130579
   Stebbins CC, 2003, MOL CELL BIOL, V23, P6291, DOI 10.1128/MCB.23.17.6291-6299.2003
   Stojanovic A, 2014, J IMMUNOL, V192, P4184, DOI 10.4049/jimmunol.1302091
   Suck G, 2016, CANCER IMMUNOL IMMUN, V65, P485, DOI 10.1007/s00262-015-1761-x
   Tabellini G, 2014, CASE REP ONCOL, V7, P70, DOI 10.1159/000357802
   Tallerico R, 2017, ONCOIMMUNOLOGY, V6, DOI 10.1080/2162402X.2016.1261242
   Topfer K, 2015, J IMMUNOL, V194, P3201, DOI 10.4049/jimmunol.1400330
   Tsao LC, 2019, JCI INSIGHT, V4, DOI 10.1172/jci.insight.131882
   Valipour B, 2020, LIFE SCI, V242, DOI 10.1016/j.lfs.2019.117223
   Van Audenaerde JRM, 2017, ONCOTARGET, V8, P56968, DOI 10.18632/oncotarget.18185
   van Montfoort N, 2018, CELL, V175, P1744, DOI 10.1016/j.cell.2018.10.028
   Vari F, 2018, BLOOD, V131, P1809, DOI 10.1182/blood-2017-07-796342
   Veluchamy JP, 2017, FRONT IMMUNOL, V8, DOI 10.3389/fimmu.2017.00631
   Vey N, 2012, BLOOD, V120, P4317, DOI 10.1182/blood-2012-06-437558
   Wang J, 2019, J CLIN MED, V8, DOI 10.3390/jcm8101526
   Wang J, 2019, CELL, V176, P334, DOI 10.1016/j.cell.2018.11.010
   Wang WX, 2020, CANCER LETT, V472, P175, DOI 10.1016/j.canlet.2019.11.033
   Wang XM, 2020, BLOOD ADV, V4, P1950, DOI 10.1182/bloodadvances.2020001510
   Wang ZX, 2015, IMMUNOL INVEST, V44, P578, DOI 10.3109/08820139.2015.1052145
   Xu LY, 2015, INT IMMUNOPHARMACOL, V29, P635, DOI 10.1016/j.intimp.2015.09.017
   Yalniz FF, 2018, CL LYMPH MYELOM LEUK, V18, P658, DOI 10.1016/j.clml.2018.06.011
   Zeligs KP, 2020, FRONT ONCOL, V10, DOI 10.3389/fonc.2020.00805
   Zhang C, 2020, FRONT IMMUNOL, V11, DOI 10.3389/fimmu.2020.01295
   Zhang C, 2017, FRONT IMMUNOL, V8, DOI 10.3389/fimmu.2017.00533
   Zhang Q, 2018, NAT IMMUNOL, V19, P723, DOI 10.1038/s41590-018-0132-0
   Zheng YY, 2020, J IMMUNOL RES, V2020, DOI 10.1155/2020/6243819
NR 141
TC 2
Z9 2
U1 2
U2 3
PU KOREAN SOCIETY BIOCHEMISTRY & MOLECULAR BIOLOGY
PI SEOUL
PA KOREA SCIENCE & TECHNOLOGY CENTER, # 801,  635-4 , YEOKSAM-DONG,
   KANGNAM-KU, SEOUL, 135-703, SOUTH KOREA
SN 1976-6696
EI 1976-670X
J9 BMB REP
JI BMB Rep.
PD JAN 31
PY 2021
VL 54
IS 1
BP 44
EP 58
DI 10.5483/BMBRep.2021.54.1.214
PG 15
WC Biochemistry & Molecular Biology
SC Biochemistry & Molecular Biology
GA QB6RO
UT WOS:000614268100006
PM 33298244
OA Green Published, gold
DA 2021-10-28
ER

PT J
AU Dharmadhikari, B
   Wu, MH
   Abdullah, NS
   Rajendran, S
   Ishak, ND
   Nickles, E
   Harfuddin, Z
   Schwarz, H
AF Dharmadhikari, Bhushan
   Wu, Meihui
   Abdullah, Nur Sharalyn
   Rajendran, Sakthi
   Ishak, Nur Diana
   Nickles, Emily
   Harfuddin, Zulkarnain
   Schwarz, Herbert
TI CD137 and CD137L signals are main drivers of type 1, cell-mediated
   immune responses
SO ONCOIMMUNOLOGY
LA English
DT Review
DE CD137; T cell polarization; Tc1; Th1
ID VERSUS-HOST-DISEASE; EXPERIMENTAL AUTOIMMUNE ENCEPHALOMYELITIS;
   ANTI-4-1BB MONOCLONAL-ANTIBODIES; CHIMERIC ANTIGEN RECEPTORS;
   MYELOID-LEUKEMIA CELLS; T-CELLS; DENDRITIC CELLS; COSTIMULATORY
   MOLECULE; IN-VIVO; LYMPHOCYTE-ACTIVATION
AB CD137 is expressed on activated T cells and NK cells, among others, and is a potent co-stimulator of antitumor immune responses. CD137 ligand (CD137L) is expressed by antigen presenting cells (APC), and CD137L reverse signaling into APC enhances their activity. CD137-CD137L interactions as main driver of type 1, cell-mediated immune responses explains the puzzling observation that CD137 agonists which enhance antitumor immune responses also ameliorate autoimmune diseases. Upon co-stimulation by CD137, Th1 CD4(+) T cells together with Tc1 CD8(+) T cells and NK cells inhibit other T cell subsets, thereby promoting antitumor responses and mitigating non-type 1 auto-immune diseases.
C1 [Dharmadhikari, Bhushan; Wu, Meihui; Abdullah, Nur Sharalyn; Rajendran, Sakthi; Ishak, Nur Diana; Nickles, Emily; Harfuddin, Zulkarnain; Schwarz, Herbert] Natl Univ Singapore, Dept Physiol, Singapore 117548, Singapore.
   [Dharmadhikari, Bhushan; Wu, Meihui; Abdullah, Nur Sharalyn; Rajendran, Sakthi; Ishak, Nur Diana; Nickles, Emily; Harfuddin, Zulkarnain; Schwarz, Herbert] Natl Univ Singapore, Immunol Programme, Singapore 117548, Singapore.
   [Harfuddin, Zulkarnain; Schwarz, Herbert] Natl Univ Singapore, NUS Grad Sch Integrat Sci & Engn, Singapore 117548, Singapore.
RP Schwarz, H (corresponding author), Natl Univ Singapore, Dept Physiol, Singapore 117548, Singapore.; Schwarz, H (corresponding author), Natl Univ Singapore, Immunol Programme, Singapore 117548, Singapore.; Schwarz, H (corresponding author), Natl Univ Singapore, NUS Grad Sch Integrat Sci & Engn, Singapore 117548, Singapore.
EM phssh@nus.edu.sg
RI Wu, Meihui/A-8689-2018; Wu, Meihui/V-8743-2019
OI Wu, Meihui/0000-0002-3269-1681; Wu, Meihui/0000-0002-3269-1681
FU National Medical Research Council, SingaporeNational Medical Research
   Council, Singapore [NMRC/CBRG/0066/2014]
FX This work was supported by grant NMRC/CBRG/0066/2014 from the National
   Medical Research Council, Singapore.
CR Aranda F, 2014, ONCOIMMUNOLOGY, V3, DOI 10.4161/onci.27297
   Ascierto PA, 2010, SEMIN ONCOL, V37, P508, DOI 10.1053/j.seminoncol.2010.09.008
   Baessler T, 2010, BLOOD, V115, P3058, DOI 10.1182/blood-2009-06-227934
   Bang BR, 2015, EUR J IMMUNOL, V45, P886, DOI 10.1002/eji.201445174
   Campana D, 2014, CANCER J, V20, P134, DOI 10.1097/PPO.0000000000000028
   Cheng K, 2014, BRIT J HAEMATOL, V165, P134, DOI 10.1111/bjh.12732
   Choi BK, 2006, CYTOKINE, V34, P233, DOI 10.1016/j.cyto.2006.04.008
   Curran MA, 2013, J EXP MED, V210, P743, DOI 10.1084/jem.20121190
   Drenkard D, 2007, FASEB J, V21, P456, DOI 10.1096/fj.05-4739com
   Foell J, 2003, ANN NY ACAD SCI, V987, P230, DOI 10.1111/j.1749-6632.2003.tb06052.x
   Foell J, 2003, J CLIN INVEST, V111, P1505, DOI 10.1172/JCI17662
   Foell JL, 2004, IMMUNOLOGY, V113, P89, DOI 10.1111/j.1365-2567.2004.01952.x
   Furtner M, 2005, LEUKEMIA, V19, P883, DOI 10.1038/sj.leu.2403675
   Gomez JMM, 2012, J NEUROSCI, V32, P18246, DOI 10.1523/JNEUROSCI.2473-12.2012
   Guinn B, 1999, J IMMUNOL, V162, P5003
   Halstead ES, 2002, NAT IMMUNOL, V3, P536, DOI 10.1038/ni798
   Harfuddin Z, 2013, ONCOIMMUNOLOGY, V2, DOI 10.4161/onci.26859
   Ho WT, 2013, CANCER RES, V73, P652, DOI 10.1158/0008-5472.CAN-12-3849
   Hong HJ, 2000, J IMMUNOTHER, V23, P613, DOI 10.1097/00002371-200011000-00002
   Houot R, 2014, ONCOIMMUNOLOGY, V3, DOI 10.4161/21624011.2014.941740
   Houot R, 2009, BLOOD, V114, P3431, DOI 10.1182/blood-2009-05-223958
   Imai C, 2004, LEUKEMIA, V18, P676, DOI 10.1038/sj.leu.2403302
   Jiang D, 2008, STEM CELLS, V26, P2372, DOI 10.1634/stemcells.2008-0158
   Jiang DS, 2008, J IMMUNOL, V181, P3923, DOI 10.4049/jimmunol.181.6.3923
   Ju SW, 2009, INT IMMUNOL, V21, P1135, DOI 10.1093/intimm/dxp077
   Kachapati K, 2013, J AUTOIMMUN, V47, P94, DOI 10.1016/j.jaut.2013.09.002
   Kansu E, 2004, INT J HEMATOL, V79, P209, DOI 10.1532/IJH97.04015
   Kim J, 2005, BLOOD, V105, P2206, DOI 10.1182/blood-2004-06-2080
   Kim WY, 2009, BIOL BLOOD MARROW TR, V15, P306, DOI 10.1016/j.bbmt.2008.11.035
   Kobayashi T, 2015, ONCOIMMUNOLOGY, V4, DOI 10.4161/2162402X.2014.990793
   Kohrt HE, 2014, J CLIN INVEST, V124, P2668, DOI 10.1172/JCI73014
   Kohrt HE, 2011, BLOOD, V117, P2423, DOI 10.1182/blood-2010-08-301945
   Kwajah MMS, 2010, EUR J IMMUNOL, V40, P1938, DOI 10.1002/eji.200940105
   KWON BS, 1989, P NATL ACAD SCI USA, V86, P1963, DOI 10.1073/pnas.86.6.1963
   Langstein J, 1999, BLOOD, V94, P3161, DOI 10.1182/blood.V94.9.3161.421k31_3161_3168
   Langstein J, 1999, J LEUKOCYTE BIOL, V65, P829, DOI 10.1002/jlb.65.6.829
   Langstein J, 1998, J IMMUNOL, V160, P2488
   Lee J, 2005, IMMUNOL LETT, V101, P210, DOI 10.1016/j.imlet.2005.06.001
   Lee SW, 2012, J IMMUNOL, V189, P2697, DOI 10.4049/jimmunol.1201248
   Lin GHY, 2009, J IMMUNOL, V182, P934, DOI 10.4049/jimmunol.182.2.934
   Lippert U, 2008, EUR J IMMUNOL, V38, P1024, DOI 10.1002/eji.200890024
   Long AH, 2015, NAT MED, V21, P581, DOI 10.1038/nm.3838
   Mbanwi AN, 2014, SEMIN IMMUNOL, V26, P210, DOI 10.1016/j.smim.2014.05.001
   McGray AJR, 2012, ONCOIMMUNOLOGY, V1, DOI 10.4161/onci.19534
   Melero I, 1997, NAT MED, V3, P682, DOI 10.1038/nm0697-682
   Melero I, 1998, CELL IMMUNOL, V190, P167, DOI 10.1006/cimm.1998.1396
   Middendorp S, 2009, BLOOD, V114, P2280, DOI 10.1182/blood-2009-03-208215
   Mittler RS, 1999, J EXP MED, V190, P1535, DOI 10.1084/jem.190.10.1535
   Myers L, 2003, P NATL ACAD SCI USA, V100, P5348, DOI 10.1073/pnas.0837611100
   Niu LG, 2007, J IMMUNOL, V178, P4194, DOI 10.4049/jimmunol.178.7.4194
   Nozawa K, 2001, J IMMUNOL, V167, P4981, DOI 10.4049/jimmunol.167.9.4981
   Palma C, 2010, PLOS ONE, V5, DOI 10.1371/journal.pone.0011019
   Palucka K, 2013, CANCER J, V19, P511, DOI 10.1097/PPO.0000000000000007
   Pauly S, 2002, J LEUKOCYTE BIOL, V72, P35
   Polte T, 2006, J CLIN INVEST, V116, P1025, DOI 10.1172/JCI23792
   Quek BZ, 2010, MOL IMMUNOL, V47, P1839, DOI 10.1016/j.molimm.2009.11.010
   Schrand B, 2014, CANCER IMMUNOL RES, V2, P867, DOI 10.1158/2326-6066.CIR-14-0007
   SCHWARZ H, 1993, GENE, V134, P295, DOI 10.1016/0378-1119(93)90110-O
   Seo SK, 2004, NAT MED, V10, P1088, DOI 10.1038/nm1107
   Shao Z, 2015, J LEUKOC BIOL
   Shao Z, 2008, MOL IMMUNOL, V45, P3990, DOI 10.1016/j.molimm.2008.05.028
   Shao Z, 2011, J LEUKOCYTE BIOL, V89, P21, DOI 10.1189/jlb.0510315
   Shuford WW, 1997, J EXP MED, V186, P47, DOI 10.1084/jem.186.1.47
   Srivastava AK, 2014, CANCER RES, V74, P6441, DOI 10.1158/0008-5472.CAN-14-1768-A
   Sun YL, 2002, J IMMUNOL, V168, P1457, DOI 10.4049/jimmunol.168.3.1457
   Sun YL, 2002, NAT MED, V8, P1405, DOI 10.1038/nm796
   Sun YL, 2006, J IMMUNOL, V177, P814, DOI 10.4049/jimmunol.177.2.814
   Sytwu HK, 2003, J AUTOIMMUN, V21, P247, DOI 10.1016/S0896-8411(03)00112-4
   Takahashi C, 1999, J IMMUNOL, V162, P5037
   Tang QQ, 2013, EUR J IMMUNOL, V43, P1555, DOI 10.1002/eji.201243071
   Vinay DS, 2007, IMMUNOLOGY, V122, P394, DOI 10.1111/j.1365-2567.2007.02653.x
   Vinay DS, 2014, BMB REP, V47, P122, DOI 10.5483/BMBRep.2014.47.3.283
   Wang C, 2009, IMMUNOL REV, V229, P192, DOI 10.1111/j.1600-065X.2009.00765.x
   Wang J, 2003, AM J TRANSPLANT, V3, P543, DOI 10.1034/j.1600-6143.2003.00088.x
   Wang SDA, 2011, CURR TOP MICROBIOL, V344, P245, DOI 10.1007/82_2010_81
   Ye QR, 2014, CLIN CANCER RES, V20, P44, DOI 10.1158/1078-0432.CCR-13-0945
   Yonezawa A, 2015, CLIN CANCER RES, V21, P3113, DOI 10.1158/1078-0432.CCR-15-0263
   Zhang BY, 2007, J CLIN INVEST, V117, P3029, DOI 10.1172/JCI32426
   Zhang BY, 2010, J IMMUNOL, V184, P4770, DOI 10.4049/jimmunol.0902713
   Zhang H, 2003, CANCER BIOL THER, V2, P579, DOI 10.4161/cbt.2.5.545
NR 80
TC 38
Z9 38
U1 0
U2 10
PU TAYLOR & FRANCIS INC
PI PHILADELPHIA
PA 530 WALNUT STREET, STE 850, PHILADELPHIA, PA 19106 USA
SN 2162-402X
J9 ONCOIMMUNOLOGY
JI OncoImmunology
PY 2016
VL 5
IS 4
AR e1113367
DI 10.1080/2162402X.2015.1113367
PG 8
WC Oncology; Immunology
SC Oncology; Immunology
GA DJ4RE
UT WOS:000374194200027
PM 27141396
OA gold, Green Published
DA 2021-10-28
ER

PT J
AU Mukhopadhyay, H
   Cordoba, SP
   Maini, PK
   van der Merwe, PA
   Dushek, O
AF Mukhopadhyay, Himadri
   Cordoba, Shaun-Paul
   Maini, Philip K.
   van der Merwe, P. Anton
   Dushek, Omer
TI Systems Model of T Cell Receptor Proximal Signaling Reveals Emergent
   Ultrasensitivity
SO PLOS COMPUTATIONAL BIOLOGY
LA English
DT Article
ID TANDEM SH2 DOMAINS; TCR-ZETA-CHAIN; MULTISITE PHOSPHORYLATION;
   CYTOPLASMIC DOMAIN; ACTIVATION MOTIFS; TYROSINE KINASES; ANTIGEN
   RECEPTOR; PROTEIN; BINDING; GAMMA
AB Receptor phosphorylation is thought to be tightly regulated because phosphorylated receptors initiate signaling cascades leading to cellular activation. The T cell antigen receptor (TCR) on the surface of T cells is phosphorylated by the kinase Lck and dephosphorylated by the phosphatase CD45 on multiple immunoreceptor tyrosine-based activation motifs (ITAMs). Intriguingly, Lck sequentially phosphorylates ITAMs and ZAP-70, a cytosolic kinase, binds to phosphorylated ITAMs with differential affinities. The purpose of multiple ITAMs, their sequential phosphorylation, and the differential ZAP-70 affinities are unknown. Here, we use a systems model to show that this signaling architecture produces emergent ultrasensitivity resulting in switch-like responses at the scale of individual TCRs. Importantly, this switch-like response is an emergent property, so that removal of multiple ITAMs, sequential phosphorylation, or differential affinities abolishes the switch. We propose that highly regulated TCR phosphorylation is achieved by an emergent switch-like response and use the systems model to design novel chimeric antigen receptors for therapy.
C1 [Mukhopadhyay, Himadri; Cordoba, Shaun-Paul; van der Merwe, P. Anton; Dushek, Omer] Univ Oxford, Sir William Dunn Sch Pathol, Oxford OX1 3RE, England.
   [Maini, Philip K.; Dushek, Omer] Univ Oxford, Inst Math, Ctr Math Biol, Oxford OX1 3LB, Oxon, England.
RP Mukhopadhyay, H (corresponding author), Univ Oxford, Sir William Dunn Sch Pathol, S Parks Rd, Oxford OX1 3RE, England.
EM anton.vandermerwe@path.ox.ac.uk; omer.dushek@path.ox.ac.uk
FU Medical Research CouncilUK Research & Innovation (UKRI)Medical Research
   Council UK (MRC)European Commission [MR/J002011/1]; Abraham Research
   Fund [BVRVBX0]; Doctoral Training Centre Systems Biology studentship;
   Engineering and Physical Sciences Research Council (EPSRC)UK Research &
   Innovation (UKRI)Engineering & Physical Sciences Research Council
   (EPSRC); Sir Henry Dale Fellowship; Wellcome Trust and the Royal Society
   [098363]
FX This work has been supported by the Medical Research Council
   (MR/J002011/1), E.P. Abraham Research Fund (BVRVBX0), a Doctoral
   Training Centre Systems Biology studentship (to HM) from the Engineering
   and Physical Sciences Research Council (EPSRC), and by a Sir Henry Dale
   Fellowship (to OD) jointly funded by the Wellcome Trust and the Royal
   Society (098363). The funders had no role in study design, data
   collection and analysis, decision to publish, or preparation of the
   manuscript.
CR Aivazian D, 2000, NAT STRUCT BIOL, V7, P1023
   Altan-Bonnet G, 2005, PLOS BIOL, V3, P1925, DOI 10.1371/journal.pbio.0030356
   Barua D, 2008, J BIOL CHEM, V283, P7338, DOI 10.1074/jbc.M708359200
   BU JY, 1995, P NATL ACAD SCI USA, V92, P5106, DOI 10.1073/pnas.92.11.5106
   Das J, 2009, CELL, V136, P337, DOI 10.1016/j.cell.2008.11.051
   Dushek O, 2012, FRONT IMMUNOL, V2, DOI 10.3389/fimmu.2011.00091
   Dushek O, 2012, IMMUNOL REV, V250, P258, DOI 10.1111/imr.12008
   Dushek O, 2011, SCI SIGNAL, V4, DOI 10.1126/scisignal.2001430
   Dushek O, 2011, BIOPHYS J, V100, P1189, DOI 10.1016/j.bpj.2011.01.060
   Faeder James R., 2009, V500, P113, DOI 10.1007/978-1-59745-525-1_5
   Faeder JR, 2003, J IMMUNOL, V170, P3769, DOI 10.4049/jimmunol.170.7.3769
   Fuss H, 2008, BIOPHYS J, V94, P1995, DOI 10.1529/biophysj.107.115022
   GOLDBETER A, 1981, P NATL ACAD SCI-BIOL, V78, P6840, DOI 10.1073/pnas.78.11.6840
   Guy CS, 2009, IMMUNOL REV, V232, P7, DOI 10.1111/j.1600-065X.2009.00843.x
   Haynes NM, 2001, J IMMUNOL, V166, P182, DOI 10.4049/jimmunol.166.1.182
   Holst J, 2008, NAT IMMUNOL, V9, P658, DOI 10.1038/ni.1611
   IRVING BA, 1993, J EXP MED, V177, P1093, DOI 10.1084/jem.177.4.1093
   ISAKOV N, 1995, J EXP MED, V181, P375, DOI 10.1084/jem.181.1.375
   Kersh EN, 1998, SCIENCE, V281, P572, DOI 10.1126/science.281.5376.572
   Kim HR, 2011, J EXP MED, V208, P2545, DOI 10.1084/jem.20110853
   Kleiman LB, 2011, MOL CELL, V43, P723, DOI 10.1016/j.molcel.2011.07.014
   Lipniacki T, 2008, J THEOR BIOL, V254, P110, DOI 10.1016/j.jtbi.2008.05.001
   Liu XF, 2010, BIOPHYS J, V98, P1396, DOI 10.1016/j.bpj.2009.12.4307
   Love PE, 2010, CSH PERSPECT BIOL, V2, DOI 10.1101/cshperspect.a002485
   Markevich NI, 2004, J CELL BIOL, V164, P353, DOI 10.1083/jcb.200308060
   MONOD J, 1965, J MOL BIOL, V12, P88, DOI 10.1016/S0022-2836(65)80285-6
   Nag A, 2009, BIOPHYS J, V96, P2604, DOI 10.1016/j.bpj.2009.01.019
   Nika K, 2010, IMMUNITY, V32, P766, DOI 10.1016/j.immuni.2010.05.011
   Osman N, 1996, EUR J IMMUNOL, V26, P1063, DOI 10.1002/eji.1830260516
   Ottinger EA, 1998, J BIOL CHEM, V273, P729, DOI 10.1074/jbc.273.2.729
   Paddock C, 2011, BLOOD, V117, P6012, DOI 10.1182/blood-2010-11-317867
   Restifo NP, 2012, NAT REV IMMUNOL, V12, P269, DOI 10.1038/nri3191
   Roberts MR, 1998, J IMMUNOL, V161, P375
   ROTIN D, 1992, EMBO J, V11, P559, DOI 10.1002/j.1460-2075.1992.tb05087.x
   Sadelain M, 2009, CURR OPIN IMMUNOL, V21, P215, DOI 10.1016/j.coi.2009.02.009
   Salazar C, 2009, FEBS J, V276, P3177, DOI 10.1111/j.1742-4658.2009.07027.x
   SECRIST JP, 1993, J BIOL CHEM, V268, P5886
   Smith-Garvin JE, 2009, ANNU REV IMMUNOL, V27, P591, DOI 10.1146/annurev.immunol.021908.132706
   Thomson M, 2009, NATURE, V460, P274, DOI 10.1038/nature08102
   van der Merwe PA, 2011, NAT REV IMMUNOL, V11, P47, DOI 10.1038/nri2887
   van Oers NSC, 2000, NAT IMMUNOL, V1, P322, DOI 10.1038/79774
   Vely F, 1997, EUR J IMMUNOL, V27, P3010, DOI 10.1002/eji.1830271138
   Wang LM, 2010, BIOPHYS J, V99, pL41, DOI 10.1016/j.bpj.2010.07.030
   Xu CQ, 2008, CELL, V135, P702, DOI 10.1016/j.cell.2008.09.044
   Zamoyska R, 2007, IMMUNITY, V27, P421, DOI 10.1016/j.immuni.2007.08.009
   Zenner G, 1996, J CELL BIOCHEM, V63, P94, DOI 10.1002/(SICI)1097-4644(199610)63:1<94::AID-JCB8>3.0.CO;2-V
   Zhang H, 2011, P NATL ACAD SCI USA, V108, P19323, DOI 10.1073/pnas.1108052108
NR 47
TC 34
Z9 35
U1 0
U2 12
PU PUBLIC LIBRARY SCIENCE
PI SAN FRANCISCO
PA 1160 BATTERY STREET, STE 100, SAN FRANCISCO, CA 94111 USA
EI 1553-7358
J9 PLOS COMPUT BIOL
JI PLoS Comput. Biol.
PD MAR
PY 2013
VL 9
IS 3
AR e1003004
DI 10.1371/journal.pcbi.1003004
PG 8
WC Biochemical Research Methods; Mathematical & Computational Biology
SC Biochemistry & Molecular Biology; Mathematical & Computational Biology
GA 116EA
UT WOS:000316864200069
PM 23555234
OA Green Submitted, Green Published, gold
DA 2021-10-28
ER

PT J
AU SHANKAR, AH
   TITUS, RG
AF SHANKAR, AH
   TITUS, RG
TI T-CELL AND NON-T CEL COMPARTMENTS CAN INDEPENDENTLY DETERMINE RESISTANCE
   TO LEISHMANIA-MAJOR
SO JOURNAL OF EXPERIMENTAL MEDICINE
LA English
DT Article
ID MURINE CUTANEOUS LEISHMANIASIS; TUMOR-NECROSIS-FACTOR; MINOR
   HISTOCOMPATIBILITY ANTIGENS; DELAYED-TYPE HYPERSENSITIVITY; BONE-MARROW
   TRANSPLANTATION; MONOCLONAL-ANTIBODY; INTERFERON-GAMMA; IFN-GAMMA;
   IMMUNOLOGICAL REGULATION; ANTILEISHMANIAL DEFENSE
AB In experimental murine cutaneous leishmaniasis caused by Leishmania major (Lm), the cellular determinants governing development of protective or exacerbative T cells are not well understood. We, therefore, attempted to determine the influence of T cell and non-T cell compartments on disease outcome. To this end, T cell chimeric mice were constructed using adult thymectomized lethally irradiated, bone marrow-reconstituted (ATXBM) animals of genetically resistant, C57BL/6, or susceptible, BALB/c, backgrounds. These hosts were engrafted with naive T cell populations from H-2-congenic susceptible, BALB.B6-H-2(b), or resistant, C57BL/6.C-H-2(d), animals, respectively. Chimeric mice were then infected with Lm, and disease outcome was monitored. BALB/c T cell chimeric mice, BALB/c ATXBM hosts given naive C57BL/6.C-H-2(d) T cells, resolved their infections as indicated by reductions in both lesion size and parasite numbers. Furthermore, the mice developed typical Th1 (interferon [IFN]-gamma(hi)interleukin[IL]-4(lo)) cytokine patterns. In contrast, both sham chimeric, BALB/c ATXBM hosts given naive BALB/c T cells, and control irradiated euthymic mice succumbed to infection, producing Th2 profiles (IFN-gamma(lo)IL-4(hi)IL-10(hi)). C57BL/6 T cell chimeras, C57BL/6 ATXBM hosts given naive BALB.B6-H-2(b) T cells, resolved their infections as did C57BL/6 sham chimeras and euthymic controls. Interestingly, whereas C57BL/6 control animals produced Th1 cytokines, chimeric animals progressed from ThO (IFN-gamma(hi)IL-4(hi)IL-10(hi)) to Th2 (IFN-gamma(lo)IL-4(hi)IL-10(hi)) cytokine profiles as cure ensued. Both reconstitution and chimeric status of all mice were confirmed by flow cytometry. In addition, T cell receptor V beta usage of Lm-specific blasts was determined. In all cases, V beta use was multiclonal, involving primarily V beta 2, 4, 6, 8.1, 8.2, 8.3, 10, and 14, with relative V beta frequencies differing between H-2(b) and H-2(d) animals. Most importantly, however, these differences did not segregate between cure and noncure outcomes. These findings indicate that: (a) genetic traits determining cure in Lm infection can direct disease outcome from both T cell and non-T cell compartments; (b) the presence of the curing genotype in only one compartment is sufficient to confer cure; (c) curing genotype T cells autonomously assume a Th1 cytokine profile-mediating cure; (d) noncuring genotype T cells can mediate cure in a curing environment, despite the onset of Th2 cytokine production; and lastly, (e) antigen specificity of responding T cells, as assessed by V beta T cell receptor diversity, is not a critical determinant of disease outcome.
C1 HARVARD UNIV,SCH PUBL HLTH,DEPT TROP PUBL HLTH,BOSTON,MA 02115.
RI Shankar, Anuraj/U-3764-2018
OI Shankar, Anuraj/0000-0001-7268-6708
FU PHS HHSUnited States Department of Health & Human ServicesUnited States
   Public Health Service [A129955] Funding Source: Medline
CR BAMEZAI A, 1989, J IMMUNOL, V143, P3107
   BARRALNETTO M, 1993, SCIENCE, V257, P545
   BELOSEVIC M, 1989, J IMMUNOL, V143, P266
   BILL J, 1989, J EXP MED, V169, P1405, DOI 10.1084/jem.169.4.1405
   BLACKWELL JM, 1985, CURR TOP MICROBIOL, V122, P97
   BOOM WH, 1990, INFECT IMMUN, V58, P3863, DOI 10.1128/IAI.58.12.3863-3870.1990
   BROCHU S, 1992, J IMMUNOL, V149, P3135
   CARLOW DA, 1992, INT IMMUNOL, V4, P599, DOI 10.1093/intimm/4.5.599
   CARTER KC, 1989, EUR J IMMUNOL, V19, P779, DOI 10.1002/eji.1830190432
   CHATELAIN R, 1992, J IMMUNOL, V148, P1182
   CHERWINSKI HM, 1987, J EXP MED, V166, P1229, DOI 10.1084/jem.166.5.1229
   COFFMAN RL, 1991, IMMUNOL REV, V123, P189, DOI 10.1111/j.1600-065X.1991.tb00611.x
   COFFMAN RL, 1981, NATURE, V289, P681, DOI 10.1038/289681a0
   CORRADIN SB, 1993, EUR J IMMUNOL, V23, P2045, DOI 10.1002/eji.1830230851
   CUNHA FQ, 1992, BIOCHEM BIOPH RES CO, V182, P1155, DOI 10.1016/0006-291X(92)91852-H
   DADAMIO L, 1993, EUR J IMMUNOL, V23, P747, DOI 10.1002/eji.1830230327
   DAVIGNON D, 1981, P NATL ACAD SCI-BIOL, V78, P4535, DOI 10.1073/pnas.78.7.4535
   DETOLLA LJ, 1981, IMMUNOGENETICS, V14, P29, DOI 10.1007/BF00344297
   DIALYNAS DP, 1983, J IMMUNOL, V131, P2445
   DOHERTY TM, 1993, J IMMUNOL, V150, P5476
   GORCZYNSKI RM, 1982, CELL IMMUNOL, V67, P74, DOI 10.1016/0008-8749(82)90200-3
   HANDMAN E, 1979, AUST J EXP BIOL MED, V57, P9, DOI 10.1038/icb.1979.2
   HEINZEL FP, 1993, J EXP MED, V177, P1505, DOI 10.1084/jem.177.5.1505
   HEINZEL FP, 1991, P NATL ACAD SCI USA, V88, P7011, DOI 10.1073/pnas.88.16.7011
   HOLDA JH, 1985, IMMUNOL REV, V88, P87, DOI 10.1111/j.1600-065X.1985.tb01154.x
   HOWARD JG, 1986, INT REV EXP PATHOL, V28, P79
   HOWARD JG, 1980, PARASITE IMMUNOL, V2, P303, DOI 10.1111/j.1365-3024.1980.tb00061.x
   HOWARD JG, 1980, NATURE, V288, P161, DOI 10.1038/288161a0
   KANAGAWA O, 1989, CELL IMMUNOL, V119, P412, DOI 10.1016/0008-8749(89)90255-4
   KANAGAWA O, 1988, J IMMUNOL METHODS, V110, P169
   KAPPLER JW, 1988, NATURE, V332, P35, DOI 10.1038/332035a0
   KIMURA S, 1984, IMMUNOGENETICS, V20, P47, DOI 10.1007/BF00373446
   KLIMPEL GR, 1990, J IMMUNOL, V144, P84
   KOSAKA H, 1993, J EXP MED, V177, P367, DOI 10.1084/jem.177.2.367
   KUBO RT, 1989, J IMMUNOL, V142, P2736
   LEAL LMCC, 1993, EUR J IMMUNOL, V23, P566, DOI 10.1002/eji.1830230241
   LEZAMADAVILA CM, 1992, PARASITE IMMUNOL, V14, P37, DOI 10.1111/j.1365-3024.1992.tb00004.x
   LIAO NS, 1989, J EXP MED, V170, P135, DOI 10.1084/jem.170.1.135
   LIEW FY, 1990, IMMUNOLOGY, V69, P570
   LIEW FY, 1993, ADV PARASIT, V32, P161, DOI 10.1016/S0065-308X(08)60208-0
   LOCKSLEY RM, 1991, IMMUNOL TODAY, V12, pA58
   MOLL H, 1990, EUR J IMMUNOL, V20, P2067, DOI 10.1002/eji.1830200927
   MOSMANN TR, 1990, J IMMUNOL, V145, P2938
   NACY CA, 1983, CELL IMMUNOL, V77, P298, DOI 10.1016/0008-8749(83)90030-8
   NECKER A, 1991, EUR J IMMUNOL, V21, P3035, DOI 10.1002/eji.1830211220
   NELSON BJ, 1991, J IMMUNOL, V146, P1849
   OHARA J, 1985, NATURE, V315, P333, DOI 10.1038/315333a0
   OKADA CY, 1990, J IMMUNOL, V144, P3473
   PATARCA R, 1989, J EXP MED, V170, P145, DOI 10.1084/jem.170.1.145
   PERREAULT C, 1990, BONE MARROW TRANSPL, V6, P127
   PIERRES M, 1982, EUR J IMMUNOL, V12, P60, DOI 10.1002/eji.1830120112
   PULLEN AM, 1988, NATURE, V335, P796, DOI 10.1038/335796a0
   REED SG, 1993, CURR OPIN IMMUNOL, V5, P524, DOI 10.1016/0952-7915(93)90033-O
   REICH EP, 1989, NATURE, V341, P326, DOI 10.1038/341326a0
   REIMANN J, 1991, IMMUNOL REV, V124, P75, DOI 10.1111/j.1600-065X.1991.tb00617.x
   REINER SL, 1993, SCIENCE, V259, P1457, DOI 10.1126/science.8451641
   ROSAT JP, 1993, J IMMUNOL, V150, P550
   SACKS DL, 1984, J IMMUNOL, V132, P2072
   SACKS DL, 1984, SCIENCE, V223, P1417, DOI 10.1126/science.6701528
   SADICK MD, 1991, INFECT IMMUN, V59, P4710, DOI 10.1128/IAI.59.12.4710-4714.1991
   SADICK MD, 1990, J EXP MED, V171, P115, DOI 10.1084/jem.171.1.115
   SCHARTON TM, 1993, J EXP MED, V178, P567, DOI 10.1084/jem.178.2.567
   SCOTT P, 1993, CURR OPIN IMMUNOL, V5, P391, DOI 10.1016/0952-7915(93)90058-Z
   SCOTT P, 1986, J IMMUNOL, V137, P1012
   Scott Phillip A., 1993, P1179
   SHANKAR AH, 1993, J EXP MED, V178, P101, DOI 10.1084/jem.178.1.101
   SHER A, 1992, IMMUNOL REV, V127, P183, DOI 10.1111/j.1600-065X.1992.tb01414.x
   SHEVACH EM, 1989, IMMUNOL TODAY, V10, P195, DOI 10.1016/0167-5699(89)90324-1
   SPINELLA S, 1990, EUR J IMMUNOL, V20, P1045, DOI 10.1002/eji.1830200515
   SPRINGER T, 1979, EUR J IMMUNOL, V9, P301, DOI 10.1002/eji.1830090410
   STAERZ UD, 1985, J IMMUNOL, V134, P3994
   SYPEK JP, 1991, CELL IMMUNOL, V133, P178, DOI 10.1016/0008-8749(91)90189-I
   SYPEK JP, 1991, J EXP MED, V174, P755, DOI 10.1084/jem.174.4.755
   SYPEK JP, 1993, J EXP MED, V177, P1797, DOI 10.1084/jem.177.6.1797
   THEODOS CM, 1991, INFECT IMMUN, V59, P2839, DOI 10.1128/IAI.59.8.2839-2842.1991
   THEODOS CM, 1991, FASEB J, V1672, P5
   TITUS RG, 1984, J IMMUNOL, V133, P1594
   TITUS RG, 1991, EUR J IMMUNOL, V21, P559, DOI 10.1002/eji.1830210305
   TITUS RG, 1989, J EXP MED, V170, P2097, DOI 10.1084/jem.170.6.2097
   TITUS RG, 1985, PARASITE IMMUNOL, V7, P545, DOI 10.1111/j.1365-3024.1985.tb00098.x
   TITUS RG, 1994, MACROPHAGE PATHOGEN, P437
   TOBIN JF, 1993, J IMMUNOL, V150, P5059
   TOMONARI K, 1990, IMMUNOGENETICS, V31, P333, DOI 10.1007/BF02115007
   TOMONARI K, 1992, IMMUNOGENETICS, V35, P9, DOI 10.1007/BF00216621
   UTSUNOMIYA Y, 1991, EUR J IMMUNOL, V21, P1007, DOI 10.1002/eji.1830210422
   VARKILA K, 1993, EUR J IMMUNOL, V23, P262, DOI 10.1002/eji.1830230141
   WOFSY L, 1980, SELECTED METHODS CEL, P287
   ZALLER DM, 1990, J EXP MED, V171, P1943, DOI 10.1084/jem.171.6.1943
   ZAMOYSKA R, 1989, EUR J IMMUNOL, V19, P111, DOI 10.1002/eji.1830190118
NR 89
TC 85
Z9 86
U1 0
U2 2
PU ROCKEFELLER UNIV PRESS
PI NEW YORK
PA 222 E 70TH STREET, NEW YORK, NY 10021
SN 0022-1007
J9 J EXP MED
JI J. Exp. Med.
PD MAR 1
PY 1995
VL 181
IS 3
BP 845
EP 855
DI 10.1084/jem.181.3.845
PG 11
WC Immunology; Medicine, Research & Experimental
SC Immunology; Research & Experimental Medicine
GA QH747
UT WOS:A1995QH74700003
PM 7869047
OA Green Published, Green Submitted
DA 2021-10-28
ER

PT J
AU Nishida, T
   Kataoka, H
AF Nishida, Takahiro
   Kataoka, Hiroaki
TI Glypican 3-Targeted Therapy in Hepatocellular Carcinoma
SO CANCERS
LA English
DT Review
DE hepatocellular carcinoma; glypican-3; codrituzumab; T cell-redirecting
   antibody; CAR-T
ID DEVELOPMENTALLY-REGULATED TRANSCRIPT; PHASE-I; HUMANIZED ANTIBODY;
   CELL-SURVIVAL; TUMOR-CELLS; CLEAR-CELL; EXPRESSION; GPC3; MARKER;
   PROMOTES
AB Glypican-3 (GPC3) is an oncofetal glycoprotein attached to the cell membrane by a glycophosphatidylinositol anchor. GPC3 is overexpressed in some kinds of tumors, particularly hepatocellular carcinoma (HCC). The prognostic significance of serum GPC3 levels and GPC3 immunoreactivity in tumor cells has been defined in patients with HCC. In addition to its usefulness as a biomarker, GPC3 has attracted attention as a novel therapeutic target molecule, and clinical trials targeting GPC3 are in progress. The major mechanism of anti-GPC3 antibody (GPC3Ab) against cancer cells is antibody-dependent cellular cytotoxicity and/or complement-dependent cytotoxicity. Since GPC3Ab is associated with immune responses, a combination of protocols with immune checkpoint inhibitors has also been investigated. Moreover, some innovative approaches for GPC3-targeting therapy have emerged in recent years. This review introduces the results of recent clinical trials targeting GPC3 in HCC and summarizes the latest knowledge regarding the role of GPC3 in HCC progression and clinical application targeting GPC3.
C1 [Nishida, Takahiro; Kataoka, Hiroaki] Univ Miyazaki, Fac Med, Dept Pathol, Sect Oncopathol & Regenerat Biol, 5200 Kihara, Kiyotake, Miyazaki 8891692, Japan.
   [Nishida, Takahiro] Univ Miyazaki, Fac Med, Dept Surg, Div Gastrointestinal Endocrine & Pediat Surg, 5200 Kihara, Kiyotake, Miyazaki 8891692, Japan.
RP Kataoka, H (corresponding author), Univ Miyazaki, Fac Med, Dept Pathol, Sect Oncopathol & Regenerat Biol, 5200 Kihara, Kiyotake, Miyazaki 8891692, Japan.
EM mejina@med.miyazaki-u.ac.jp
OI Kataoka, Hiroaki/0000-0001-9948-0451; Nishida,
   Takahiro/0000-0001-8791-8620
FU Japan Society for the Promotion of ScienceMinistry of Education,
   Culture, Sports, Science and Technology, Japan (MEXT)Japan Society for
   the Promotion of Science [KAKENHI 16H05175]
FX This review is supported partly by Japan Society for the Promotion of
   Science KAKENHI 16H05175 (H.K.).
CR Abou-Alfa GK, 2018, NEW ENGL J MED, V379, P54, DOI 10.1056/NEJMoa1717002
   Abou-Alfa GK, 2016, J HEPATOL, V65, P289, DOI 10.1016/j.jhep.2016.04.004
   Adachi K, 2018, NAT BIOTECHNOL, V36, P346, DOI 10.1038/nbt.4086
   BEHMEL A, 1984, HUM GENET, V67, P409, DOI 10.1007/BF00291401
   Boily G, 2004, BRIT J CANCER, V90, P1606, DOI 10.1038/sj.bjc.6601716
   Bolha L, 2017, DIS MARKERS, V2017, DOI 10.1155/2017/7243968
   Capurro M, 2003, GASTROENTEROLOGY, V125, P89, DOI 10.1016/S0016-5085(03)00689-9
   Capurro M, 2005, CANCER RES, V65, P372
   Capurro M, 2014, J CELL SCI, V127, P1565, DOI 10.1242/jcs.140871
   Capurro MI, 2008, DEV CELL, V14, P700, DOI 10.1016/j.devcel.2008.03.006
   Capurro MI, 2005, CANCER RES, V65, P6245, DOI 10.1158/0008-5472.CAN-04-4244
   Carrasquillo JA, 2018, EJNMMI RES, V8, DOI 10.1186/s13550-018-0374-8
   Chen Gong, 2018, Oncotarget, V9, P10436, DOI 10.18632/oncotarget.23830
   Cheng A-L, 2018, Ann Oncol, V29 Suppl 8, pviii234, DOI 10.1093/annonc/mdy282.080
   De Cat B, 2003, J CELL BIOL, V163, P625, DOI 10.1083/jcb.200302152
   Endo M., 2018, IMMUNOLOGY, V78, P2747
   European Assoc Study Liver, 2018, J HEPATOL, V69, P182, DOI 10.1016/j.jhep.2018.03.019
   FILMUS J, 1988, MOL CELL BIOL, V8, P4243, DOI 10.1128/MCB.8.10.4243
   Filmus J, 2008, GENOME BIOL, V9, DOI 10.1186/gb-2008-9-5-224
   Filmus J, 2013, FEBS J, V280, P2471, DOI 10.1111/febs.12126
   Gao W, 2015, PLOS ONE, V10, DOI 10.1371/journal.pone.0137664
   GOLABI M, 1984, AM J MED GENET, V17, P345, DOI 10.1002/ajmg.1320170128
   Gong T, 2019, J CELL BIOCHEM, V120, P16934, DOI 10.1002/jcb.28952
   Grupp SA, 2018, BLOOD, V132, DOI 10.1182/blood-2018-99-112599
   Guo XL, 2018, FRONT PHARMACOL, V9, DOI 10.3389/fphar.2018.01118
   Haruyama Y, 2016, WORLD J GASTROENTERO, V22, P275, DOI 10.3748/wjg.v22.i1.275
   Haruyama Y, 2015, INT J CANCER, V137, P1643, DOI 10.1002/ijc.29518
   Hippo Y, 2004, CANCER RES, V64, P2418, DOI 10.1158/0008-5472.CAN-03-2191
   Hsu HC, 1997, CANCER RES, V57, P5179
   Huber R, 1999, P NATL ACAD SCI USA, V96, P616, DOI 10.1073/pnas.96.2.616
   Iglesias BV, 2008, HISTOL HISTOPATHOL, V23, P1333, DOI 10.14670/HH-23.1333
   Ikeda M, 2014, CANCER SCI, V105, P455, DOI 10.1111/cas.12368
   Ishiguro T, 2017, SCI TRANSL MED, V9, DOI 10.1126/scitranslmed.aal4291
   Ishiguro T, 2008, CANCER RES, V68, P9832, DOI 10.1158/0008-5472.CAN-08-1973
   Iwai Y, 2005, INT IMMUNOL, V17, P133, DOI 10.1093/intimm/dxh194
   Iwai Y, 2002, P NATL ACAD SCI USA, V99, P12293, DOI 10.1073/pnas.192461099
   Kakugawa S, 2015, NATURE, V519, P187, DOI 10.1038/nature14259
   Kawaida M, 2019, PATHOL INT, V69, P125, DOI 10.1111/pin.12767
   Kudo M, 2018, LANCET, V391, P1163, DOI 10.1016/S0140-6736(18)30207-1
   Lacin S, 2016, J CLIN ONCOL, V34, DOI 10.1200/JCO.2016.34.15_suppl.e15619
   Lai JP, 2008, HEPATOLOGY, V47, P1211, DOI 10.1002/hep.22202
   Lai JP, 2010, HEPATOLOGY, V52, P1680, DOI 10.1002/hep.23848
   Li J, 2018, INT J BIOL MARKER, V33, P353, DOI 10.1177/1724600818784409
   Li M, 1997, EXP CELL RES, V235, P3, DOI 10.1006/excr.1997.3629
   Li N, 2019, HEPATOLOGY, V70, P1231, DOI 10.1002/hep.30646
   Li WY, 2018, CONTRAST MEDIA MOL I, DOI 10.1155/2018/9169072
   Li YC, 2020, MOL IMAGING BIOL, V22, P134, DOI 10.1007/s11307-019-01356-z
   Lin Q, 2012, MED ONCOL, V29, P663, DOI 10.1007/s12032-011-9973-1
   Llovet JM, 2008, NEW ENGL J MED, V359, P378, DOI 10.1056/NEJMoa0708857
   Llovet JM, 2016, NAT REV DIS PRIMERS, V2, DOI [10.1038/nrdp.2016.18, 10.1038/nrdp.2016.19]
   London W, 2006, CANC EPIDEMIOLOGY PR, P763, DOI DOI 10.1093/ACPROF:OSO/9780195149616.003.0039
   Lv GS, 2017, SCI CHINA LIFE SCI, V60, P1203, DOI 10.1007/s11427-016-9042-y
   Maeda D, 2009, MODERN PATHOL, V22, P824, DOI 10.1038/modpathol.2009.40
   METZ CN, 1994, EMBO J, V13, P1741, DOI 10.1002/j.1460-2075.1994.tb06438.x
   Midorikawa Y, 2003, INT J CANCER, V103, P455, DOI 10.1002/ijc.10856
   Montani F, 2016, EBIOMEDICINE, V5, P4, DOI 10.1016/j.ebiom.2016.02.038
   Nakano K, 2009, BIOCHEM BIOPH RES CO, V378, P279, DOI 10.1016/j.bbrc.2008.11.033
   Nakatsura T, 2005, BIODRUGS, V19, P71, DOI 10.2165/00063030-200519020-00001
   Ofuji K, 2017, ONCOTARGET, V8, P37835, DOI 10.18632/oncotarget.14271
   Ortiz MV, 2019, FRONT ONCOL, V9, DOI 10.3389/fonc.2019.00108
   Ott Patrick A, 2019, Am Soc Clin Oncol Educ Book, V39, pe70, DOI 10.1200/EDBK_238001
   Paine-Saunders S, 2000, DEV BIOL, V225, P179, DOI 10.1006/dbio.2000.9831
   Pellegrini M, 1998, DEV DYNAM, V213, P431, DOI 10.1002/(SICI)1097-0177(199812)213:4<431::AID-AJA8>3.0.CO;2-7
   Pilia G, 1996, NAT GENET, V12, P241, DOI 10.1038/ng0396-241
   Saad A, 2018, BIOCHEMISTRY-US, V57, P1201, DOI 10.1021/acs.biochem.7b01208
   Sawada Y, 2016, ONCOIMMUNOLOGY, V5, DOI 10.1080/2162402X.2015.1129483
   Sawada Y, 2012, CLIN CANCER RES, V18, P3686, DOI 10.1158/1078-0432.CCR-11-3044
   Schuster SJ, 2019, NEW ENGL J MED, V380, P45, DOI 10.1056/NEJMoa1804980
   Shiraiwa H, 2019, METHODS, V154, P10, DOI 10.1016/j.ymeth.2018.10.005
   Simpson J L, 1975, Birth Defects Orig Artic Ser, V11, P18
   Tian ZJ, 2016, EXP CELL RES, V343, P135, DOI 10.1016/j.yexcr.2016.03.027
   Torre LA, 2015, CA-CANCER J CLIN, V65, P87, DOI 10.3322/caac.21262
   Traister A, 2008, BIOCHEM J, V410, P503, DOI 10.1042/BJ20070511
   Ushiku T, 2009, CANCER SCI, V100, P626, DOI 10.1111/j.1349-7006.2009.01108.x
   Vuillaume ML, 2019, EUR J HUM GENET, V27, P663, DOI 10.1038/s41431-019-0339-z
   Wang B, 2019, BIOCHEM BIOPH RES CO, V509, P143, DOI 10.1016/j.bbrc.2018.12.091
   Wang DC, 2019, BIOSCIENCE REP, V39, DOI 10.1042/BSR20181147
   Wang HL, 2008, ARCH PATHOL LAB MED, V132, P1723, DOI 10.1043/1543-2165-132.11.1723
   Wang Z, 2018, AMINO ACIDS, V50, P309, DOI 10.1007/s00726-017-2517-z
   Wu XQ, 2019, MOL THER, V27, P1483, DOI 10.1016/j.ymthe.2019.04.020
   Wu YL, 2015, INT J ONCOL, V46, P1275, DOI 10.3892/ijo.2015.2827
   Xu DH, 2019, ANN HEPATOL, V18, P58, DOI 10.5604/01.3001.0012.7863
   Zhai B, 2017, J CLIN ONCOL, V35, DOI 10.1200/JCO.2017.35.15_suppl.3049
   Zhang J, 2018, MEDICINE, V97, DOI 10.1097/MD.0000000000011130
   Zhang Y, 2018, CELL PHYSIOL BIOCHEM, V50, P2124, DOI 10.1159/000495056
   Zhao ML, 2018, INT J NANOMED, V13, P4433, DOI 10.2147/IJN.S168268
   Zhu AX, 2019, LANCET ONCOL, V20, P282, DOI 10.1016/S1470-2045(18)30937-9
   Zhu AX, 2015, LANCET ONCOL, V16, P859, DOI 10.1016/S1470-2045(15)00050-9
   Zhu AX, 2013, CLIN CANCER RES, V19, P920, DOI 10.1158/1078-0432.CCR-12-2616
   Zhu XT, 2016, FEBS J, V283, P3739, DOI 10.1111/febs.13839
   Zhu ZW, 2001, GUT, V48, P558, DOI 10.1136/gut.48.4.558
   Zittermann SI, 2010, INT J CANCER, V126, P1291, DOI 10.1002/ijc.24941
NR 92
TC 30
Z9 32
U1 0
U2 12
PU MDPI
PI BASEL
PA ST ALBAN-ANLAGE 66, CH-4052 BASEL, SWITZERLAND
EI 2072-6694
J9 CANCERS
JI Cancers
PD SEP
PY 2019
VL 11
IS 9
AR 1339
DI 10.3390/cancers11091339
PG 13
WC Oncology
SC Oncology
GA JD1EW
UT WOS:000489719000124
PM 31510063
OA Green Published, gold
DA 2021-10-28
ER

PT J
AU Baljevic, M
   Holstein, SA
AF Baljevic, Muhamed
   Holstein, Sarah A.
TI Present and Future of Immunotherapy in the Management of Multiple
   Myeloma
SO JOURNAL OF ONCOLOGY PRACTICE
LA English
DT Review
ID OPEN-LABEL; DARATUMUMAB MONOTHERAPY; B7-H1 PD-L1; DEXAMETHASONE;
   ELOTUZUMAB; PHASE-2; POMALIDOMIDE; CHEMOTHERAPY; LENALIDOMIDE;
   COMBINATION
AB Multiple myeloma (MM) is the second most common hematologic malignancy with an increasing incidence and prevalence. The wide array of effective antimyeloma agents have transformed MM into a chronic condition for some patients, requiring long-term management planning. Immunomodulatory drugs and proteasome inhibitors have played a pivotal role in defining the most effective regimens for both transplantation-eligible and transplantation-ineligible subgroups. Nevertheless, recent approvals of immunotherapies in MM such as daratumumab have added another important component to combination treatments for both relapsed or refractory and newly diagnosed disease. Evolving novel therapies such as chimeric antigen receptor T cells are poised to raise the bar even further, holding a promise of effective treatment option for patients who would otherwise have limited treatment alternatives. As we continue to therapeutically exploit the essential roles of cell-mediated immune surveillance, antigen presentation, and modulation of inhibitory surface signaling, we are rapidly establishing the cornerstone role of immunotherapies in the management of all phases of MM. In this review, we will cover the spectrum of available immunotherapies approved for clinical use in MM, as well as briefly describe those in early- and late-phase development, with the focus of raising the awareness of the expanding immuno-oncology armamentarium in MM.
C1 [Baljevic, Muhamed; Holstein, Sarah A.] Univ Nebraska Med Ctr, 986840 Nebraska Medical Ctr, Omaha, NE 68198 USA.
RP Baljevic, M (corresponding author), Univ Nebraska Med Ctr, 986840 Nebraska Medical Ctr, Omaha, NE 68198 USA.
EM muhamed.baljevic@unmc.edu
CR ALEXANIAN R, 1969, J AMER MED ASSOC, V208, P1680, DOI 10.1001/jama.208.9.1680
   Attal M, 1996, NEW ENGL J MED, V335, P91, DOI 10.1056/NEJM199607113350204
   Auclair D, 2017, BLOOD, V130
   Badros A, 2017, BLOOD, V130, P1189, DOI 10.1182/blood-2017-03-775122
   Barr H, 2017, BLOOD S1, V130
   Bashey A, 2009, BLOOD, V113, P1581, DOI 10.1182/blood-2008-07-168468
   Becker N, 2011, RECENT RESULTS CANC, V183, P25, DOI 10.1007/978-3-540-85772-3_2
   CHARI A, 2017, BLOOD S1, V130
   Chari A, 2017, BLOOD, V130, P974, DOI 10.1182/blood-2017-05-785246
   COHEN AD, 2017, BLOOD S1, V130
   de Weers M, 2011, J IMMUNOL, V186, P1840, DOI 10.4049/jimmunol.1003032
   Dimopoulos MA, 2016, NEW ENGL J MED, V375, P1319, DOI 10.1056/NEJMoa1607751
   Fan F, 2017, J CLIN ONCOL, V35, DOI 10.1200/JCO.2017.35.18_suppl.LBA3001
   Hipp S, 2015, BLOOD, V126, DOI 10.1182/blood.V126.23.2999.2999
   HOLLAND JF, 1966, BLOOD-J HEMATOL, V27, P328, DOI 10.1182/blood.V27.3.328.328
   Hsi ED, 2008, CLIN CANCER RES, V14, P2775, DOI 10.1158/1078-0432.CCR-07-4246
   Ishibashi M, 2016, CANCER IMMUNOL RES, V4, P779, DOI 10.1158/2326-6066.CIR-15-0296
   Jakubowiak A, 2016, BLOOD, V127, P2833, DOI 10.1182/blood-2016-01-694604
   Jakubowiak AJ, 2017, J CLIN ONCOL, V35, DOI 10.1200/JCO.2017.35.15_suppl.8000
   Kyle RA, 2008, BLOOD, V111, P2962, DOI 10.1182/blood-2007-10-078022
   Laubach J, 2017, J CLIN ONCOL, V35, DOI 10.1200/JCO.2017.35.15_suppl.8002
   Lesokhin AM, 2016, J CLIN ONCOL, V34, P2698, DOI 10.1200/JCO.2015.65.9789
   Liu JZ, 2007, BLOOD, V110, P296, DOI 10.1182/blood-2006-10-051482
   Lokhorst HM, 2015, NEW ENGL J MED, V373, P1207, DOI 10.1056/NEJMoa1506348
   Lonial S, 2017, J CLIN ONCOL, V35, DOI 10.1200/JCO.2017.35.15_suppl.8028
   Lonial S, 2016, LANCET, V387, P1551, DOI 10.1016/S0140-6736(15)01120-4
   Lonial S, 2015, NEW ENGL J MED, V373, P621, DOI 10.1056/NEJMoa1505654
   Mateos MV, 2017, BLOOD, V130
   Mikkilineni L, 2017, BLOOD, V130, P2594, DOI 10.1182/blood-2017-06-793869
   Palumbo A, 2016, NEW ENGL J MED, V375, P754, DOI 10.1056/NEJMoa1606038
   Raje N, 2018, LANCET ONCOL, V19, P370, DOI 10.1016/S1470-2045(18)30072-X
   Richardson PG, 2015, LANCET HAEMATOL, V2, pE516, DOI 10.1016/S2352-3026(15)00197-0
   San Miguel J, 2015, BLOOD, V126
   Tai YT, 2015, IMMUNOTHERAPY-UK, V7, P1187, DOI 10.2217/imt.15.77
   TRUDEL S, 2017, BLOOD S1, V130
   U.S. Food and Drug Administration (FDA), FDA AL HEALTHC PROF
   Usmani S.Z., 2017, ANN ONCOLOGY S5, V28, pv355, DOI [10. 1093/annonc/mdx373, DOI 10.1093/ANNONC/MDX373]
   Weisel KC, 2017, J CLIN ONCOL, V35, DOI 10.1200/JCO.2017.35.15_suppl.8006
   Zonder JA, 2012, BLOOD, V120, P552, DOI 10.1182/blood-2011-06-360552
NR 39
TC 7
Z9 7
U1 0
U2 7
PU AMER SOC CLINICAL ONCOLOGY
PI ALEXANDRIA
PA 2318 MILL ROAD, STE 800, ALEXANDRIA, VA 22314 USA
SN 1554-7477
EI 1935-469X
J9 J ONCOL PRACT
JI J. Oncol. Pract.
PD JUL 1
PY 2018
VL 14
IS 7
BP 403
EP +
DI 10.1200/JOP.18.00111
PG 9
WC Oncology
SC Oncology
GA GU9MJ
UT WOS:000445670000003
PM 29996070
OA Bronze
DA 2021-10-28
ER

PT J
AU Hong, LM
   Zhang, CL
   Jiang, YJ
   Liu, HY
   Huang, HM
   Guo, D
AF Hong, Lemin
   Zhang, Chenlu
   Jiang, Yijing
   Liu, Haiyan
   Huang, Hongming
   Guo, Dan
TI Therapeutic status and the prospect of CRISPR/Cas9 gene editing in
   multiple myeloma
SO FUTURE ONCOLOGY
LA English
DT Review
DE antitumor immunity; CAR-T; CRISPR; Cas9; drug resistance; gene editing;
   gene therapy; immune checkpoints; immunotherapy; multiple myeloma;
   therapeutic targets
ID T-CELLS; PROTEASOME INHIBITORS; SELECTIVE DEGRADATION; TUMOR REJECTION;
   LENALIDOMIDE; CRISPR-CAS9; BORTEZOMIB; COMBINATION; COMPLEX;
   IMMUNOTHERAPY
AB In recent years, CRISPR/Cas9, a novel gene-editing technology, has shown considerable potential in the design of novel research methods and future options for treating multiple myeloma (MM). The use of CRISPR/Cas9 promises faster and more accurate identification and validation of target genes. In this review, we summarize the current research status of the application of CRISPR technology in MM, especially in detecting the expression of MM gene, exploring the mechanism of drug action, screening for drug-resistant genes, developing immunotherapy and screening for new drug targets. Given the tremendous progress that has been made, we believe that CRISPR/Cas9 possesses great potential in MM-related clinical practice.
C1 [Hong, Lemin; Zhang, Chenlu; Jiang, Yijing; Liu, Haiyan; Huang, Hongming; Guo, Dan] Nantong Univ, Affiliated Hosp, Dept Hematol, Nantong, Jiangsu, Peoples R China.
RP Huang, HM; Guo, D (corresponding author), Nantong Univ, Affiliated Hosp, Dept Hematol, Nantong, Jiangsu, Peoples R China.
EM hhmmmc@163.com; 1914597007@qq.com
FU Nantong Science and Technology Project [MS22019003, JCZ19070]
FX This work was supported by Nantong Science and Technology Project (Grant
   No. MS22019003 and No. JCZ19070). The authors have no other relevant
   affiliations or financial involvement with any organization or entity
   with a financial interest in or financial conflict with the subject
   matter or materials discussed in the manuscript apart from those
   disclosed.
CR Adaniya SPS, 2019, AM J HEMATOL, V94, pS28, DOI 10.1002/ajh.25428
   Amarnath S, 2011, SCI TRANSL MED, V3, DOI 10.1126/scitranslmed.3003130
   Anderson KC, 2014, HEMATOL ONCOL CLIN N, V28, pXI, DOI 10.1016/j.hoc.2014.08.001
   Brentjens RJ, 2013, SCI TRANSL MED, V5, DOI 10.1126/scitranslmed.3005930
   Brentjens RJ, 2011, BLOOD, V118, P4817, DOI 10.1182/blood-2011-04-348540
   Cong L, 2013, SCIENCE, V339, P819, DOI 10.1126/science.1231143
   Doudna JA, 2014, SCIENCE, V346, P1077, DOI 10.1126/science.1258096
   Francisco LM, 2009, J EXP MED, V206, P3015, DOI 10.1084/jem.20090847
   Gallagher DN, 2018, ACS CHEM BIOL, V13, P397, DOI 10.1021/acschembio.7b00760
   Gandhi AK, 2014, BRIT J HAEMATOL, V164, P811, DOI 10.1111/bjh.12708
   Gandolfi S, 2017, CANCER METAST REV, V36, P561, DOI 10.1007/s10555-017-9707-8
   Ghosh A, 2017, CURR OPIN ONCOL, V29, P474, DOI 10.1097/CCO.0000000000000408
   Gnjatic S, 2006, ADV CANCER RES, V95, P1, DOI 10.1016/S0065-230X(06)95001-5
   Gong JN, 2016, BLOOD, V128, P1834, DOI 10.1182/blood-2016-03-704908
   Growkova K, 2017, CRISPR RES TREATM S2, V30, P68
   Hoos A, 2016, NAT REV DRUG DISCOV, V15, P235, DOI 10.1038/nrd.2015.35
   Hsu PD, 2014, CELL, V157, P1262, DOI 10.1016/j.cell.2014.05.010
   Jiang FG, 2017, ANNU REV BIOPHYS, V46, P505, DOI 10.1146/annurev-biophys-062215-010822
   Jinek M, 2012, SCIENCE, V337, P816, DOI 10.1126/science.1225829
   Kronke J, 2015, NATURE, V523, P183, DOI 10.1038/nature14610
   Kronke J, 2014, SCIENCE, V343, P301, DOI 10.1126/science.1244851
   Kuehl WM, 2002, NAT REV CANCER, V2, P175, DOI 10.1038/nrc746
   Kumar SK, 2017, LEUKEMIA, V31, P2443, DOI 10.1038/leu.2017.138
   Kumar SK, 2014, LANCET ONCOL, V15, P1503, DOI 10.1016/S1470-2045(14)71125-8
   Laubach JP, 2011, EXPERT REV HEMATOL, V4, P51, DOI 10.1586/EHM.10.83
   LAURITZSEN GF, 1993, CELL IMMUNOL, V148, P177, DOI 10.1006/cimm.1993.1100
   Liu JY, 2019, LEUKEMIA, V33, P171, DOI 10.1038/s41375-018-0205-y
   Liu XJ, 2017, CELL RES, V27, P154, DOI 10.1038/cr.2016.142
   Lloyd A, 2013, FRONT IMMUNOL, V4, DOI 10.3389/fimmu.2013.00221
   Lu G, 2014, SCIENCE, V343, P305, DOI 10.1126/science.1244917
   Lu XJ, 2015, J MED GENET, V52, P289, DOI 10.1136/jmedgenet-2014-102968
   Mahoney KM, 2015, NAT REV DRUG DISCOV, V14, P561, DOI 10.1038/nrd4591
   Mali P, 2013, SCIENCE, V339, P823, DOI 10.1126/science.1232033
   Menger L, 2016, CANCER RES, V76, P2087, DOI 10.1158/0008-5472.CAN-15-3352
   Moreau P, 2012, BLOOD, V120, P947, DOI 10.1182/blood-2012-04-403733
   Mumberg D, 1999, P NATL ACAD SCI USA, V96, P8633, DOI 10.1073/pnas.96.15.8633
   Niewerth D, 2015, DRUG RESIST UPDATE, V18, P18, DOI 10.1016/j.drup.2014.12.001
   Osborn MJ, 2016, MOL THER, V24, P570, DOI 10.1038/mt.2015.197
   Pawelczak KS, 2018, ACS CHEM BIOL, V13, P389, DOI 10.1021/acschembio.7b00777
   Pennisi E, 2013, SCIENCE, V341, P833, DOI 10.1126/science.341.6148.833
   Perales MA, 2018, BIOL BLOOD MARROW TR, V24, P27, DOI 10.1016/j.bbmt.2017.10.017
   Perez RK, 2018, J ONCOPATHOL CLIN RE, V2, P2
   Perez-Diez A, 2007, BLOOD, V109, P5346, DOI 10.1182/blood-2006-10-051318
   Pianko Matthew J, 2017, Stem Cell Investig, V4, P32, DOI 10.21037/sci.2017.03.04
   Qin ZH, 2000, IMMUNITY, V12, P677, DOI 10.1016/S1074-7613(00)80218-6
   Rago C, 2007, NAT PROTOC, V2, P2734, DOI 10.1038/nprot.2007.408
   Rajkumar SV, 2014, AM J HEMATOL, V89, P999, DOI 10.1002/ajh.23810
   Reeder CB, 2014, BRIT J HAEMATOL, V167, P563, DOI 10.1111/bjh.13004
   Ren JT, 2017, PROTEIN CELL, V8, P634, DOI 10.1007/s13238-017-0410-x
   Ren JT, 2017, CLIN CANCER RES, V23, P2255, DOI 10.1158/1078-0432.CCR-16-1300
   Riolobos L, 2013, MOL THER, V21, P1232, DOI 10.1038/mt.2013.59
   Riviere I, 2017, MOL THER, V25, P1117, DOI 10.1016/j.ymthe.2017.03.034
   Roebroek AJM, 2011, METHODS MOL BIOL, V693, P257, DOI 10.1007/978-1-60761-974-1_15
   Rosenthal A, 2016, BRIT J HAEMATOL, V174, P323, DOI 10.1111/bjh.13765
   Rupp LJ, 2017, SCI REP-UK, V7, DOI 10.1038/s41598-017-00462-8
   Sedivy JM, 1999, TRENDS GENET, V15, P88, DOI 10.1016/S0168-9525(98)01689-8
   Sheffer M, 2014, BLOOD, V124, P273
   Shi CX, 2017, MOL CANCER THER, V16, P2862, DOI 10.1158/1535-7163.MCT-17-0130
   Siegel R, 2012, CA-CANCER J CLIN, V62, P10, DOI 10.3322/caac.20138
   Sievers QL, 2018, BLOOD, V132, P1293, DOI 10.1182/blood-2018-01-821769
   Singh N, 2017, CURR HEMATOL MALIG R, V12, P522, DOI 10.1007/s11899-017-0417-7
   Sommer C, 2019, MOL THER, V27, P1126, DOI 10.1016/j.ymthe.2019.04.001
   Song Y, 2016, LEUKEMIA, V30, P1877, DOI 10.1038/leu.2016.97
   Steinberger J, 2019, CELL CHEM BIOL, V26, P699, DOI 10.1016/j.chembiol.2019.02.007
   Su S, 2016, SCI REP-UK, V6, DOI 10.1038/srep20070
   Sukhdeo K, 2007, P NATL ACAD SCI USA, V104, P7516, DOI 10.1073/pnas.0610299104
   Tagde A, 2017, ONCOTARGET, V8, P69237, DOI 10.18632/oncotarget.20144
   Tagde A, 2016, BLOOD, V127, P2587, DOI 10.1182/blood-2015-07-659151
   Torikai H, 2013, BLOOD, V122, P1341, DOI 10.1182/blood-2013-03-478255
   Torres-Ruiz R, 2017, BRIEF FUNCT GENOMICS, V16, P4, DOI 10.1093/bfgp/elw025
   Tveita A, 2016, ONCOTARGET, V7, P67175, DOI 10.18632/oncotarget.11946
   Uehara T, 2017, NAT CHEM BIOL, V13, P675, DOI 10.1038/nchembio.2363
   van Rhee F, 2005, BLOOD, V105, P3939, DOI 10.1182/blood-2004-09-3707
   Walters DK, 2018, EXP HEMATOL, V57, P42, DOI 10.1016/j.exphem.2017.09.010
   Wu X, 2014, BLOOD CANCER J, V4, DOI 10.1038/bcj.2014.32
   Yang YM, 2017, MOL BIOL CELL, V28, P1792, DOI 10.1091/mbc.E17-02-0096
   Zhang F, 2014, HUM MOL GENET, V23, pR40, DOI 10.1093/hmg/ddu125
   Zhao ZL, 2018, ONCOTARGET, V9, P5208, DOI 10.18632/oncotarget.23730
NR 78
TC 1
Z9 1
U1 0
U2 9
PU FUTURE MEDICINE LTD
PI LONDON
PA UNITEC HOUSE, 3RD FLOOR, 2 ALBERT PLACE, FINCHLEY CENTRAL, LONDON, N3
   1QB, ENGLAND
SN 1479-6694
EI 1744-8301
J9 FUTURE ONCOL
JI Future Oncol.
PD JUN
PY 2020
VL 16
IS 16
BP 1125
EP 1136
DI 10.2217/fon-2019-0822
PG 12
WC Oncology
SC Oncology
GA NC5TN
UT WOS:000561278800007
PM 32338048
DA 2021-10-28
ER

PT J
AU Gunst, JD
   Kjaer, K
   Olesen, R
   Rasmussen, TA
   Ostergaard, L
   Denton, PW
   Sogaard, OS
   Tolstrup, M
AF Gunst, Jesper D.
   Kjaer, Kathrine
   Olesen, Rikke
   Rasmussen, Thomas A.
   Ostergaard, Lars
   Denton, Paul W.
   Sogaard, Ole S.
   Tolstrup, Martin
TI Fimepinostat, a novel dual inhibitor of HDAC and PI3K, effectively
   reverses HIV-1 latency ex vivo without T cell activation
SO JOURNAL OF VIRUS ERADICATION
LA English
DT Article
DE HIV; latency-reversal agent; T cell activation; HDACi; PI3Ki;
   fimepinostat
ID TRANSCRIPTIONAL ACTIVITY; POTENTIAL ROLE; PHASE-I; RESERVOIR;
   EXPRESSION; SHOCK; IDENTIFICATION; PROLIFERATION; STRATEGIES; LYMPHOMA
AB Objectives: To test the potential of fimepinostat (CUDC-907), a dual inhibitor of histone deacetylases (HDAC) and phosphatidylinositol-3-kinases (PI3K), to reverse human immunodeficiency virus type 1 (HIV-1) latency in infected cell lines and in CD4+ T cells from HIV-1-infected donors on long-term combination antiretroviral therapy (cART).
   Methods: Latently HIV-1-infected J-lat Tat-GFP and ACH-2 cell lines were stimulated with clinically relevant concentrations of fimepinostat using the HDAC inhibitors (HDACi) panobinostat and romidepsin for comparison. Next, CD4+ T cells from donors living with HIV-1 on long-term cAR T were stimulated ex vivo and cell-associated unspliced HIV-1 RNA was measured to quantify changes in HIV-1 transcription. Finally, the impact of fimepinostat on T cell activation (CD69 expression) and proliferation (Ki67 expression) was determined using peripheral blood mononuclear cells from uninfected donors.
   Results: We found fimepinostat to be a potent latency-reversing agent. This was true in two latently infected cell lines as well as ex vivo in CD4+ T cells isolated from donors living with HIV-1. Relative to therapeutic dosing levels, fimepinostat showed latency-reversing potential comparable to romidepsin, which is the most potent HDACi tested in HIV-1 cure-related trials. Interestingly, in contrast to romidepsin, fimepinostat stimulation resulted in decreased T cell activation and had no negative impact on T cell proliferation.
   Conclusions: At therapeutic concentration, the dual HDAC and PI3K inhibitor fimepinostat was a potent HIV-1 latency-reversing agent and it did not induce T cell activation and proliferation. The potential of fimepinostat as a latency-reversing agent warrants further investigation.
C1 [Gunst, Jesper D.; Kjaer, Kathrine; Olesen, Rikke; Rasmussen, Thomas A.; Ostergaard, Lars; Denton, Paul W.; Sogaard, Ole S.; Tolstrup, Martin] Aarhus Univ Hosp, Dept Infect Dis, Aarhus, Denmark.
   [Gunst, Jesper D.; Kjaer, Kathrine; Olesen, Rikke; Rasmussen, Thomas A.; Ostergaard, Lars; Denton, Paul W.; Sogaard, Ole S.; Tolstrup, Martin] Aarhus Univ, Inst Clin Med, Aarhus, Denmark.
RP Gunst, JD (corresponding author), Aarhus Univ Hosp Skejby, Dept Infect Dis, Palle Juul Jensens Blvd 99, DK-8200 Aarhus N, Denmark.
EM jesper@gunst.dk
RI Ostergaard, Lars/AAA-3020-2020
OI Ostergaard, Lars/0000-0003-2459-0511; Rasmussen, Thomas
   Aagaard/0000-0001-5354-2442
FU Scandinavian Society for Antimicrobial Chemotherapy Foundation; Gilead
   Nordic Fellowship Programme
FX The participants living with HIV-1 were recruited from the Nordic HIV
   Latency and Cure Research Collaboration cohort, which has been supported
   by an educational grant to JDG via the Gilead Nordic Fellowship
   Programme 2015 and the Scandinavian Society for Antimicrobial
   Chemotherapy Foundation.
CR Archin NM, 2012, NATURE, V487, P482, DOI 10.1038/nature11286
   Archin NM, 2017, J CLIN INVEST, V127, P3126, DOI [10.1172/JCI92684, 10.1172/jci92684]
   Archin NM, 2014, J INFECT DIS, V210, P728, DOI 10.1093/infdis/jiu155
   ARCHIN NM, 2014, J INFECT DIS, V11, P1
   Barton K, 2016, TRENDS MICROBIOL, V24, P345, DOI 10.1016/j.tim.2016.01.006
   Brinkmann CR, 2018, MSPHERE, V3, DOI [10.1128/mSphere.00616-17, 10.1128/msphere.00616-17]
   Bullen CK, 2014, NAT MED, V20, P425, DOI 10.1038/nm.3489
   Chomont N, 2009, NAT MED, V15, P893, DOI 10.1038/nm.1972
   Chun TW, 1997, NATURE, V387, P183, DOI 10.1038/387183a0
   CLOUSE KA, 1989, J IMMUNOL, V142, P431
   Clutton G, 2016, SCI REP-UK, V6, DOI 10.1038/srep30749
   Cummins NW, 2016, J VIROL, V90, P4032, DOI 10.1128/JVI.03179-15
   Deeks SG, 2012, NATURE, V487, P439, DOI 10.1038/487439a
   Elliott JH, 2015, LANCET HIV, V2, pE520, DOI 10.1016/S2352-3018(15)00226-X
   Elliott JH, 2014, PLOS PATHOG, V10, DOI 10.1371/journal.ppat.1004473
   Finzi D, 1997, SCIENCE, V278, P1295, DOI 10.1126/science.278.5341.1295
   FOLKS TM, 1989, P NATL ACAD SCI USA, V86, P2365, DOI 10.1073/pnas.86.7.2365
   Fukutomi A, 2012, INVEST NEW DRUG, V30, P1096, DOI 10.1007/s10637-011-9666-9
   Gunst JD, 2016, EXPERT REV ANTI-INFE, V14, P447, DOI 10.1586/14787210.2016.1164031
   Hiener B, 2017, CELL REP, V21, P813, DOI 10.1016/j.celrep.2017.09.081
   Hosmane NN, 2017, J EXP MED, V214, P959, DOI 10.1084/jem.20170193
   Jordan A, 2003, EMBO J, V22, P1868, DOI 10.1093/emboj/cdg188
   Jordan A, 2001, EMBO J, V20, P1726, DOI 10.1093/emboj/20.7.1726
   Kim Y, 2018, CELL HOST MICROBE, V23, P14, DOI 10.1016/j.chom.2017.12.004
   Laird GM, 2015, J CLIN INVEST, V125, P1901, DOI 10.1172/JCI80142
   Leth S, 2016, LANCET HIV, V3, pE463, DOI 10.1016/S2352-3018(16)30055-8
   Leth S, 2016, AIDS, V30, P713, DOI 10.1097/QAD.0000000000000974
   Maldarelli F, 2014, SCIENCE, V345, P179, DOI 10.1126/science.1254194
   Oki Y, 2017, HAEMATOLOGICA, V102, P1923, DOI 10.3324/haematol.2017.172882
   Qian CG, 2012, CLIN CANCER RES, V18, P4104, DOI 10.1158/1078-0432.CCR-12-0055
   Rahmani M, 2014, CLIN CANCER RES, V20, P4849, DOI 10.1158/1078-0432.CCR-14-0034
   Rasmussen TA, 2014, LANCET HIV, V1, pE13, DOI 10.1016/S2352-3018(14)70014-1
   Rasmussen TA, 2013, HUM VACC IMMUNOTHER, V9, P993, DOI 10.4161/hv.23800
   Reeves DB, 2018, NAT COMMUN, V9, DOI 10.1038/s41467-018-06843-5
   Sogaard OS, 2015, PLOS PATHOG, V11, DOI 10.1371/journal.ppat.1005142
   Spivak AM, 2014, CLIN INFECT DIS, V58, P883, DOI 10.1093/cid/cit813
   Wagner TA, 2014, SCIENCE, V345, P570, DOI 10.1126/science.1256304
   Wei DG, 2014, PLOS PATHOG, V10, DOI 10.1371/journal.ppat.1004071
   Xing SF, 2013, DRUG DISCOV TODAY, V18, P541, DOI 10.1016/j.drudis.2012.12.008
   Younes A, 2016, LANCET ONCOL, V17, P622, DOI 10.1016/S1470-2045(15)00584-7
NR 40
TC 5
Z9 5
U1 0
U2 3
PU MEDISCRIPT LTD
PI LONDON
PA 1 MOUNTVIEW CT, 310 FRIERN BARNET LN, LONDON, N20 0LD, ENGLAND
SN 2055-6640
EI 2055-6659
J9 J VIRUS ERAD
JI J. Virus Erad.
PD JUL
PY 2019
VL 5
IS 3
BP 133
EP 137
PG 5
WC Immunology; Infectious Diseases; Virology
SC Immunology; Infectious Diseases; Virology
GA JK6QB
UT WOS:000494965700001
DA 2021-10-28
ER

PT J
AU ENGEL, I
   OTTENHOFF, THM
   KLAUSNER, RD
AF ENGEL, I
   OTTENHOFF, THM
   KLAUSNER, RD
TI HIGH-EFFICIENCY EXPRESSION AND SOLUBILIZATION OF FUNCTIONAL T-CELL
   ANTIGEN RECEPTOR HETERODIMERS
SO SCIENCE
LA English
DT Article
ID ENDOPLASMIC-RETICULUM; CYTOCHROME-C; DEGRADATION; RECOGNITION; IA;
   COMPLEX; CHAINS; GENE; ZETA; BETA
AB The T cell receptor (TCR) zeta-chain was attached to the TCR-alpha and beta-extracellular domains to induce efficient expression of alpha-beta-heterodimers that can recognize complexes of antigen with major histocompatibility complex (MHC) molecules. Chimeric constructs expressed in RBL-2H3 cells were efficiently transported to the cell surface uniquely as disulfide-linked heterodimers. Transfectants were activated by specific antigen-MHC complexes, which demonstrated that the expressed-alpha-beta was functional and that CD3 was not required for antigen-MHC binding. Constructs with thrombin cleavage sites were efficiently cleaved to soluble disulfide-linked heterodimers. Thus, attachment of TCR-zeta-domains and protease cleavage sites to TCR-alpha and beta induces expression of demonstrably functional heterodimers that can be solubilized.
RP ENGEL, I (corresponding author), NICHHD,CELL BIOL & METAB BRANCH,BETHESDA,MD 20892, USA.
CR BECKER DM, 1985, NATURE, V317, P430, DOI 10.1038/317430a0
   BENHAMOU M, 1990, P NATL ACAD SCI USA, V87, P5327, DOI 10.1073/pnas.87.14.5327
   BONIFACINO JS, 1990, SCIENCE, V247, P79, DOI 10.1126/science.2294595
   BONIFACINO JS, 1990, CELL, V63, P503, DOI 10.1016/0092-8674(90)90447-M
   BUUS S, 1987, SCIENCE, V235, P1353, DOI 10.1126/science.2435001
   CHEN C, 1988, J CELL BIOL, V107, P2149, DOI 10.1083/jcb.107.6.2149
   CHIEN YH, 1984, NATURE, V309, P322, DOI 10.1038/309322a0
   GREGOIRE C, 1991, P NATL ACAD SCI USA, V88, P8077, DOI 10.1073/pnas.88.18.8077
   HANSBURG D, 1983, J IMMUNOL, V131, P319
   HEDRICK SM, 1982, CELL, V30, P141, DOI 10.1016/0092-8674(82)90020-4
   HIGUCHI R, 1988, NUCLEIC ACIDS RES, V16, P7351, DOI 10.1093/nar/16.15.7351
   IRVING BA, 1991, CELL, V64, P891, DOI 10.1016/0092-8674(91)90314-O
   KLAUSNER RD, 1990, ANNU REV CELL BIOL, V6, P403, DOI 10.1146/annurev.cellbio.6.1.403
   KRONENBERG M, 1986, ANNU REV IMMUNOL, V4, P529, DOI 10.1146/annurev.iy.04.040186.002525
   LAEMMLI UK, 1970, NATURE, V227, P680, DOI 10.1038/227680a0
   LETOURNEUR F, 1991, P NATL ACAD SCI USA, V88, P8905, DOI 10.1073/pnas.88.20.8905
   LIN AY, 1990, SCIENCE, V249, P677, DOI 10.1126/science.1696397
   METZGER H, 1986, ANNU REV IMMUNOL, V4, P419, DOI 10.1146/annurev.immunol.4.1.419
   NOVOTNY J, 1991, P NATL ACAD SCI USA, V88, P8646, DOI 10.1073/pnas.88.19.8646
   ORLOFF DG, 1989, J BIOL CHEM, V264, P14812
   RACIOPPI L, 1991, J IMMUNOL, V147, P3718
   SAITO T, 1987, NATURE, V325, P125, DOI 10.1038/325125a0
   SAMELSON LE, 1985, CELL, V43, P223, DOI 10.1016/0092-8674(85)90027-3
   SAMELSON LE, 1983, P NATL ACAD SCI-BIOL, V80, P6972, DOI 10.1073/pnas.80.22.6972
   SLANETZ AE, 1991, EUR J IMMUNOL, V21, P179, DOI 10.1002/eji.1830210127
   SMITH DB, 1988, GENE, V67, P31, DOI 10.1016/0378-1119(88)90005-4
   SUZUKI C, UNPUB
   TAKEBE Y, 1988, MOL CELL BIOL, V8, P466, DOI 10.1128/MCB.8.1.466
   WEISSMAN AM, 1988, SCIENCE, V239, P1018, DOI 10.1126/science.3278377
   WILEMAN T, 1990, INT IMMUNOL, V2, P743, DOI 10.1093/intimm/2.8.743
NR 30
TC 76
Z9 76
U1 0
U2 0
PU AMER ASSOC ADVANCEMENT SCIENCE
PI WASHINGTON
PA 1200 NEW YORK AVE, NW, WASHINGTON, DC 20005
SN 0036-8075
J9 SCIENCE
JI Science
PD MAY 29
PY 1992
VL 256
IS 5061
BP 1318
EP 1321
DI 10.1126/science.1598575
PG 4
WC Multidisciplinary Sciences
SC Science & Technology - Other Topics
GA HW135
UT WOS:A1992HW13500033
PM 1598575
DA 2021-10-28
ER

PT J
AU Hombach, A
   Heuser, C
   Marquardt, T
   Wieczarkowiecz, A
   Groneck, V
   Pohl, C
   Abken, H
AF Hombach, A
   Heuser, C
   Marquardt, T
   Wieczarkowiecz, A
   Groneck, V
   Pohl, C
   Abken, H
TI CD4(+) T cells engrafted with a recombinant immunoreceptor efficiently
   lyse target cells in a MHC antigen- and Fas-independent fashion
SO JOURNAL OF IMMUNOLOGY
LA English
DT Article
ID CYTOTOXIC LYMPHOCYTES; CHIMERIC RECEPTOR; MICE; ACTIVATION; MECHANISMS;
   DISEASE; SYSTEM
AB T cells engrafted by a recombinant immunoreceptor with predefined Ag specificity can efficiently lyse Ag-positive target cells in a MHC Ag-independent manner. It is yet unresolved how receptor-grafted CD4(+) T cells contribute to MHC Ag-independent target cell lysis. To address this issue, we grafted isolated CD8(+) and CD4(+) T cells from the peripheral blood with recombinant anti-carcinoembryonic Ag and anti-CD30 receptors, respectively. Cytotoxicity analyses revealed that grafted CD4(+) T cells exert cytolysis of Ag-positive target cells with an efficiency similar to that of grafted CD8(+) T cells. Lysis by receptor-grafted CD4(+) T cells is Ag specific and is inhibited by blocking the target Ag or the Ag binding site of the recombinant receptor. Both Fas-sensitive and Fas-resistant target cells are lysed with equal efficiency, and lysis of Fas-sensitive target cells is not blocked by an anti-Fas ligand Ab, indicating that cytolysis by receptor-grafted CD4(+) T cells is independent of the Fas pathway. We conclude that cytolysis by CD4(+) T cells equipped with a recombinant immunoreceptor is MHC Ag and Fas independent and likely to be mediated by perforin present in receptor-grafted CD4(+) T cells.
C1 Univ Cologne, Lab Tumor Genet, Dept Internal Med 1, Innere Med Klin 1, D-50931 Cologne, Germany.
   St Elisabeth Krankenhaus Koln Hohenlind, Cologne, Germany.
RP Abken, H (corresponding author), Univ Cologne, Lab Tumor Genet, Dept Internal Med 1, Innere Med Klin 1, Josef Stelzmann Str 9, D-50931 Cologne, Germany.
EM hinrich.abken@medizin.urti-koeln.de
CR Abken H, 1998, IMMUNOL TODAY, V19, P2, DOI 10.1016/S0167-5699(97)01191-2
   Darcy PK, 2000, J IMMUNOL, V164, P3705, DOI 10.4049/jimmunol.164.7.3705
   ENGERT A, 1990, CANCER RES, V50, P2929
   ESHHAR Z, 1993, P NATL ACAD SCI USA, V90, P720, DOI 10.1073/pnas.90.2.720
   Gagnon SJ, 1999, J VIROL, V73, P3623, DOI 10.1128/JVI.73.5.3623-3629.1999
   Graubert TA, 1997, J CLIN INVEST, V100, P904, DOI 10.1172/JCI119606
   Hombach A, 2000, GENE THER, V7, P1067, DOI 10.1038/sj.gt.3301195
   Hombach A, 1999, GENE THER, V6, P300, DOI 10.1038/sj.gt.3300813
   Hombach A, 2000, INT J CANCER, V88, P115, DOI 10.1002/1097-0215(20001001)88:1<115::AID-IJC18>3.3.CO;2-5
   Hsieh MH, 2000, BLOOD, V96, P1047, DOI 10.1182/blood.V96.3.1047.015k36_1047_1055
   HWU P, 1995, CANCER RES, V55, P3369
   JOST LM, 1992, J IMMUNOL METHODS, V147, P153, DOI 10.1016/S0022-1759(12)80003-2
   KAULEN H, 1993, YEAR IMMUN, V7, P106
   MORITZ D, 1994, P NATL ACAD SCI USA, V91, P4318, DOI 10.1073/pnas.91.10.4318
   POHL C, 1993, INT J CANCER, V54, P418, DOI 10.1002/ijc.2910540312
   Shresta S, 1998, CURR OPIN IMMUNOL, V10, P581, DOI 10.1016/S0952-7915(98)80227-6
   TAKAHASHI T, 1994, CELL, V76, P969, DOI 10.1016/0092-8674(94)90375-1
   WALSH CM, 1994, P NATL ACAD SCI USA, V91, P10854, DOI 10.1073/pnas.91.23.10854
   WATANABEFUKUNAGA R, 1992, NATURE, V356, P314, DOI 10.1038/356314a0
   Weijtens MEM, 1998, GENE THER, V5, P1195, DOI 10.1038/sj.gt.3300696
   Wolf J, 1996, BLOOD, V87, P3418, DOI 10.1182/blood.V87.8.3418.bloodjournal8783418
   Yasukawa M, 2000, BLOOD, V95, P2352, DOI 10.1182/blood.V95.7.2352.007k40_2352_2355
   Yasukawa M, 1999, J IMMUNOL, V162, P6100
NR 23
TC 28
Z9 32
U1 0
U2 1
PU AMER ASSOC IMMUNOLOGISTS
PI BETHESDA
PA 9650 ROCKVILLE PIKE, BETHESDA, MD 20814 USA
SN 0022-1767
EI 1550-6606
J9 J IMMUNOL
JI J. Immunol.
PD JUL 15
PY 2001
VL 167
IS 2
BP 1090
EP 1096
DI 10.4049/jimmunol.167.2.1090
PG 7
WC Immunology
SC Immunology
GA 471VL
UT WOS:000170949300060
PM 11441120
OA Bronze
DA 2021-10-28
ER

PT J
AU CHAN, AC
   DESAI, DM
   WEISS, A
AF CHAN, AC
   DESAI, DM
   WEISS, A
TI THE ROLE OF PROTEIN-TYROSINE KINASES AND PROTEIN-TYROSINE PHOSPHATASES
   IN T-CELL ANTIGEN RECEPTOR SIGNAL-TRANSDUCTION
SO ANNUAL REVIEW OF IMMUNOLOGY
LA English
DT Review
DE T CELL ANTIGEN RECEPTOR; SIGNAL TRANSDUCTION; PROTEIN TYROSINE KINASES;
   PROTEIN TYROSINE PHOSPHATASES
ID LEUKOCYTE-COMMON ANTIGEN; HUMAN LYMPHOCYTES-T; AMINO-TERMINAL DOMAIN;
   CD45 PHOSPHOTYROSINE PHOSPHATASE; PHOSPHOLIPASE-C ACTIVATION; AFFINITY
   IGE RECEPTOR; BOVINE LEUKEMIA-VIRUS; EPSTEIN-BARR-VIRUS; ZETA-CHAIN;
   CROSS-LINKING
AB Engagement of the T cell antigen receptor (TCR) by peptide antigen bound to the major histocompatibility complex (MHC) molecules initiates a biochemical cascade involving protein tyrosine kinases (PTKs) and protein tyrosine phosphatases (PTPases). Recent biochemical and genetic evidence has implicated at least three cytoplasmic protein tyrosine kinases (PTKs), Lck, Fyn, and ZAP-70, that are involved in the initiation of TCR signal transduction. In addition, genetic evidence has demonstrated the requirement of the transmembrane PTPase, CD45, for TCR function. Activation of T cells through the TCR represents an alteration in the dynamic equilibrium between PTKs and PTPases. The TCR is a multi-subunit complex composed of at least six different gene products. Dissection of the TCR utilizing chimeric receptors and TCR mutants has demonstrated that the multi-subunit receptor is composed of at least two signal transducing modules, the CD3 and the zeta chain subunits. These two modules have in common peptide sequences within their cytoplasmic domains termed antigen recognition activation motifs (ARAMs) that are responsible for transducing signaling events. Moreover, the ARAM sequence is also found in subunits associated with a variety of other hematopoietic cell antigen receptors and is likely to form the basis for interactions with effector molecules within the signaling cascades of these receptors. Here we review the mechanism by which the ARAM sequences interact with PTKs and the cascades of PTKs and PTPases that are involved in mediating TCR function.
C1 UNIV CALIF SAN FRANCISCO, HOWARD HUGHES MED INST, DEPT MICROBIOL & IMMUNOL, SAN FRANCISCO, CA 94143 USA.
RP CHAN, AC (corresponding author), UNIV CALIF SAN FRANCISCO, HOWARD HUGHES MED INST, DEPT MED, SAN FRANCISCO, CA 94143 USA.
FU NIAMS NIH HHSUnited States Department of Health & Human ServicesNational
   Institutes of Health (NIH) - USANIH National Institute of Arthritis &
   Musculoskeletal & Skin Diseases (NIAMS) [AR-20684] Funding Source:
   Medline; NIGMS NIH HHSUnited States Department of Health & Human
   ServicesNational Institutes of Health (NIH) - USANIH National Institute
   of General Medical Sciences (NIGMS) [GM39553] Funding Source: Medline;
   NATIONAL INSTITUTE OF ARTHRITIS AND MUSCULOSKELETAL AND SKIN
   DISEASESUnited States Department of Health & Human ServicesNational
   Institutes of Health (NIH) - USANIH National Institute of Arthritis &
   Musculoskeletal & Skin Diseases (NIAMS) [P60AR020684] Funding Source:
   NIH RePORTER; NATIONAL INSTITUTE OF GENERAL MEDICAL SCIENCESUnited
   States Department of Health & Human ServicesNational Institutes of
   Health (NIH) - USANIH National Institute of General Medical Sciences
   (NIGMS) [R01GM039553] Funding Source: NIH RePORTER
CR ABRAHAM N, 1990, MOL CELL BIOL, V10, P5197, DOI 10.1128/MCB.10.10.5197
   ABRAHAM N, 1991, NATURE, V350, P62, DOI 10.1038/350062a0
   ALBER G, 1993, CURR BIOL, V3, P333, DOI 10.1016/0960-9822(93)90196-U
   ANDERSON P, 1988, J IMMUNOL, V140, P1732
   ANDERSON P, 1987, J IMMUNOL, V139, P678
   APPLEBY MW, 1992, CELL, V70, P751, DOI 10.1016/0092-8674(92)90309-Z
   ARUFFO A, 1992, P NATL ACAD SCI USA, V89, P10242, DOI 10.1073/pnas.89.21.10242
   ASHWELL JD, 1990, ANNU REV IMMUNOL, V8, P139, DOI 10.1146/annurev.iy.08.040190.001035
   BANIYASH M, 1989, J BIOL CHEM, V264, P13252
   BANIYASH M, 1988, J BIOL CHEM, V263, P9874
   BAUER A, 1991, P NATL ACAD SCI USA, V88, P3842, DOI 10.1073/pnas.88.9.3842
   BERGMAN M, 1992, EMBO J, V11, P2919, DOI 10.1002/j.1460-2075.1992.tb05361.x
   BERRIDGE MJ, 1984, NATURE, V312, P315, DOI 10.1038/312315a0
   BIRKELAND ML, 1989, P NATL ACAD SCI USA, V86, P6734, DOI 10.1073/pnas.86.17.6734
   BLANK U, 1989, NATURE, V337, P187, DOI 10.1038/337187a0
   BURGESS KE, 1991, EUR J IMMUNOL, V21, P1663, DOI 10.1002/eji.1830210712
   CARON L, 1992, MOL CELL BIOL, V12, P2720, DOI 10.1128/MCB.12.6.2720
   CHAN AC, 1991, P NATL ACAD SCI USA, V88, P9166, DOI 10.1073/pnas.88.20.9166
   CHAN AC, 1992, CELL, V71, P649, DOI 10.1016/0092-8674(92)90598-7
   CHAN AC, 1993, UNPUB DIFFERENTIAL E
   CHAN IT, 1993, SCIENCE, V261, P1581, DOI 10.1126/science.8372352
   CHARBONNEAU H, 1992, ANNU REV CELL BIOL, V8, P463, DOI 10.1146/annurev.cb.08.110192.002335
   CHARBONNEAU H, 1988, P NATL ACAD SCI USA, V85, P7182, DOI 10.1073/pnas.85.19.7182
   CHOW LML, 1993, NATURE, V365, P156, DOI 10.1038/365156a0
   CLAYTON LK, 1991, P NATL ACAD SCI USA, V88, P5202, DOI 10.1073/pnas.88.12.5202
   CLEVERS H, 1988, ANNU REV IMMUNOL, V6, P629, DOI 10.1146/annurev.iy.06.040188.003213
   COOKE M P, 1989, New Biologist, V1, P66
   COOKE MP, 1991, CELL, V65, P281, DOI 10.1016/0092-8674(91)90162-R
   COOL DE, 1990, P NATL ACAD SCI USA, V87, P7280, DOI 10.1073/pnas.87.18.7280
   COOPER JA, 1989, PEPTIDES PROTEIN PHO, P85
   DANIELIAN S, 1992, EUR J IMMUNOL, V22, P2915, DOI 10.1002/eji.1830221124
   DASGUPTA JD, 1992, J EXP MED, V175, P285, DOI 10.1084/jem.175.1.285
   DAVIDSON D, 1992, J EXP MED, V175, P1483, DOI 10.1084/jem.175.6.1483
   DEMBIC Z, 1986, NATURE, V320, P232, DOI 10.1038/320232a0
   DESAI DM, 1993, CELL, V73, P541, DOI 10.1016/0092-8674(93)90141-C
   DIANZANI U, 1992, EUR J IMMUNOL, V22, P365, DOI 10.1002/eji.1830220212
   DOYLE C, 1987, NATURE, V330, P256, DOI 10.1038/330256a0
   EICHMANN K, 1987, EUR J IMMUNOL, V17, P643, DOI 10.1002/eji.1830170510
   EMMRICH F, 1986, P NATL ACAD SCI USA, V83, P8298, DOI 10.1073/pnas.83.21.8298
   FISCHER EH, 1991, SCIENCE, V253, P401, DOI 10.1126/science.1650499
   Frank S J, 1990, Semin Immunol, V2, P89
   FRANK SJ, 1992, J BIOL CHEM, V267, P13656
   GASSMANN M, 1992, EUR J IMMUNOL, V22, P283, DOI 10.1002/eji.1830220142
   GAUEN LKT, 1992, MOL CELL BIOL, V12, P5438, DOI 10.1128/MCB.12.12.5438
   GLAICHENHAUS N, 1991, CELL, V64, P511, DOI 10.1016/0092-8674(91)90235-Q
   GOLD DP, 1987, P NATL ACAD SCI USA, V84, P7649, DOI 10.1073/pnas.84.21.7649
   GOLD DP, 1987, P NATL ACAD SCI USA, V84, P1664, DOI 10.1073/pnas.84.6.1664
   GOLDMAN SJ, 1992, J BIOL CHEM, V267, P6197
   GUAN KL, 1991, J BIOL CHEM, V266, P17026
   HALL CG, 1993, SCIENCE, V261, P915, DOI 10.1126/science.8346442
   HARDING CV, 1990, NATURE, V346, P574, DOI 10.1038/346574a0
   HATHCOCK KS, 1992, J IMMUNOL, V148, P19
   HERMANS MHA, 1993, EUR J IMMUNOL, V9, P2757
   HOVIS RR, 1993, SCIENCE, V260, P544, DOI 10.1126/science.8475387
   HOWARD FD, 1990, P NATL ACAD SCI USA, V87, P7015, DOI 10.1073/pnas.87.18.7015
   HSI ED, 1989, J BIOL CHEM, V264, P10836
   HUPPI K, 1988, J IMMUNOL, V141, P2807
   HURLEY TR, 1993, MOL CELL BIOL, V13, P1651, DOI 10.1128/MCB.13.3.1651
   IMBODEN JB, 1985, IMMUNOL TODAY, V6, P328, DOI 10.1016/0167-5699(85)90129-X
   IRVING BA, 1991, CELL, V64, P891, DOI 10.1016/0092-8674(91)90314-O
   IRVING BA, 1993, J EXP MED, V177, P1093, DOI 10.1084/jem.177.4.1093
   IWASHIMA M, 1993, IN PRESS SCIENCE
   JIN YJ, 1990, P NATL ACAD SCI USA, V87, P3319, DOI 10.1073/pnas.87.9.3319
   JOHNSON P, 1992, J BIOL CHEM, V267, P8035
   JUNE CH, 1990, J IMMUNOL, V144, P1591
   JUNE CH, 1990, P NATL ACAD SCI USA, V87, P7722, DOI 10.1073/pnas.87.19.7722
   JUSTEMENT LB, 1991, SCIENCE, V252, P1839, DOI 10.1126/science.1648262
   KARNITZ L, 1992, MOL CELL BIOL, V12, P4521, DOI 10.1128/MCB.12.10.4521
   KAWAKAMI T, 1986, MOL CELL BIOL, V6, P4195, DOI 10.1128/MCB.6.12.4195
   KILLEEN N, 1993, NATURE, V364, P729, DOI 10.1038/364729a0
   KIM HK, 1991, CELL, V65, P435, DOI 10.1016/0092-8674(91)90461-7
   KIM KM, 1993, EUR J IMMUNOL, V23, P911, DOI 10.1002/eji.1830230422
   KISHIHARA K, 1993, CELL, V74, P143, DOI 10.1016/0092-8674(93)90302-7
   KOLANUS W, 1993, CELL, V74, P171, DOI 10.1016/0092-8674(93)90304-9
   KORETZKY GA, 1993, J BIOL CHEM, V268, P8958
   KORETZKY GA, 1990, NATURE, V346, P66, DOI 10.1038/346066a0
   KORETZKY GA, 1991, P NATL ACAD SCI USA, V88, P2037, DOI 10.1073/pnas.88.6.2037
   KOYASU S, 1992, J BIOL CHEM, V267, P3375
   KUSTER H, 1990, J BIOL CHEM, V265, P6448
   LEDBETTER JA, 1988, P NATL ACAD SCI USA, V85, P8628, DOI 10.1073/pnas.85.22.8628
   LEDBETTER JA, 1991, J IMMUNOL, V146, P1577
   LEDBETTER JA, 1988, EUR J IMMUNOL, V18, P525, DOI 10.1002/eji.1830180406
   LEPRINCE C, 1993, P NATL ACAD SCI USA, V90, P3236, DOI 10.1073/pnas.90.8.3236
   LETOURNEUR F, 1992, SCIENCE, V255, P79, DOI 10.1126/science.1532456
   LETOURNEUR F, 1990, P NATL ACAD SCI USA, V87, P2339, DOI 10.1073/pnas.87.6.2339
   LETOURNEUR F, 1991, P NATL ACAD SCI USA, V88, P8905, DOI 10.1073/pnas.88.20.8905
   LOKESHWAR VB, 1992, J BIOL CHEM, V267, P21551
   LUO KX, 1992, MOL CELL BIOL, V12, P4724, DOI 10.1128/MCB.12.10.4724
   MARVEL J, 1989, EUR J IMMUNOL, V19, P2005, DOI 10.1002/eji.1830191106
   MATTHEWS RJ, 1992, MOL CELL BIOL, V12, P2396, DOI 10.1128/MCB.12.5.2396
   MCFARLAND EDC, 1993, P NATL ACAD SCI USA, V90, P1402, DOI 10.1073/pnas.90.4.1402
   MITTLER RS, 1991, J IMMUNOL, V147, P3434
   MITTLER RS, 1989, P NATL ACAD SCI USA, V86, P8531, DOI 10.1073/pnas.86.21.8531
   MOLINA TJ, 1992, NATURE, V357, P161, DOI 10.1038/357161a0
   MOONEY RA, 1992, J BIOL CHEM, V267, P23443
   MUSTELIN T, 1989, P NATL ACAD SCI USA, V86, P6302, DOI 10.1073/pnas.86.16.6302
   MUSTELIN T, 1992, EUR J IMMUNOL, V22, P1173, DOI 10.1002/eji.1830220510
   NADA S, 1991, NATURE, V351, P69, DOI 10.1038/351069a0
   NAKAYAMA T, 1990, SCIENCE, V249, P1558, DOI 10.1126/science.2120773
   NISHIBE S, 1990, SCIENCE, V250, P1253, DOI 10.1126/science.1700866
   NORMENT AM, 1988, NATURE, V336, P79, DOI 10.1038/336079a0
   OKADA M, 1989, J BIOL CHEM, V264, P20886
   OKADA M, 1991, J BIOL CHEM, V266, P24249
   ORLOFF DG, 1989, J BIOL CHEM, V264, P14812
   ORLOFF DG, 1990, NATURE, V347, P189, DOI 10.1038/347189a0
   OSTERGAARD HL, 1989, P NATL ACAD SCI USA, V86, P8959, DOI 10.1073/pnas.86.22.8959
   OSTERGAARD HL, 1991, SCIENCE, V253, P1423, DOI 10.1126/science.1654595
   PAIGE LA, 1993, J BIOL CHEM, V268, P8669
   PARK DJ, 1991, P NATL ACAD SCI USA, V88, P5453, DOI 10.1073/pnas.88.12.5453
   PAWSON T, 1992, CELL, V71, P359, DOI 10.1016/0092-8674(92)90504-6
   PERLMUTTER RM, 1988, J CELL BIOCHEM, V38, P117, DOI 10.1002/jcb.240380206
   PERLMUTTER RM, 1993, ANNU REV IMMUNOL, V11, P451, DOI 10.1146/annurev.iy.11.040193.002315
   PEYRON JF, 1991, INT IMMUNOL, V3, P1357, DOI 10.1093/intimm/3.12.1357
   PINGEL JT, 1989, CELL, V58, P1055, DOI 10.1016/0092-8674(89)90504-7
   PLUTZKY J, 1992, P NATL ACAD SCI USA, V89, P1123, DOI 10.1073/pnas.89.3.1123
   POT DA, 1992, J BIOL CHEM, V267, P140
   QIAN DP, 1993, J BIOL CHEM, V268, P4488
   RANKIN BM, 1993, J IMMUNOL, V150, P605
   RETH M, 1989, NATURE, V338, P383, DOI 10.1038/338383b0
   RETH M, 1992, ANNU REV IMMUNOL, V10, P97, DOI 10.1146/annurev.iy.10.040192.000525
   RODEWALD HR, 1991, J BIOL CHEM, V266, P15974
   ROMEO C, 1992, CELL, V68, P889, DOI 10.1016/0092-8674(92)90032-8
   ROMEO C, 1991, CELL, V64, P1037, DOI 10.1016/0092-8674(91)90327-U
   ROTHSTEIN DM, 1991, J IMMUNOL, V146, P1175
   ROWE DT, 1990, J VIROL, V64, P2866, DOI 10.1128/JVI.64.6.2866-2875.1990
   RUDD CE, 1988, P NATL ACAD SCI USA, V85, P5190, DOI 10.1073/pnas.85.14.5190
   SABE H, 1992, MOL CELL BIOL, V12, P4706, DOI 10.1128/MCB.12.10.4706
   SAGATA N, 1985, P NATL ACAD SCI USA, V82, P677, DOI 10.1073/pnas.82.3.677
   SALCEDO TW, 1993, J EXP MED, V177, P1475, DOI 10.1084/jem.177.5.1475
   SAMELSON LE, 1990, P NATL ACAD SCI USA, V87, P4358, DOI 10.1073/pnas.87.11.4358
   SARNELSON LE, 1986, CELL, V46, P1083
   SAROSI GA, 1992, INT IMMUNOL, V4, P1211, DOI 10.1093/intimm/4.11.1211
   SCHRAVEN B, 1991, EUR J IMMUNOL, V21, P2469, DOI 10.1002/eji.1830211025
   SCHRAVEN B, 1989, EUR J IMMUNOL, V19, P397, DOI 10.1002/eji.1830190226
   SCHRAVEN B, 1990, NATURE, V345, P71, DOI 10.1038/345071a0
   SECRIST JP, 1991, J BIOL CHEM, V266, P12135
   SEMBA K, 1986, P NATL ACAD SCI USA, V83, P5459, DOI 10.1073/pnas.83.15.5459
   SHAW AS, 1990, MOL CELL BIOL, V10, P1853, DOI 10.1128/MCB.10.5.1853
   SHAW AS, 1989, CELL, V59, P627, DOI 10.1016/0092-8674(89)90008-1
   SHEN SH, 1991, NATURE, V352, P736, DOI 10.1038/352736a0
   SHIROO M, 1992, EMBO J, V11, P4887, DOI 10.1002/j.1460-2075.1992.tb05595.x
   SHIVNAN E, 1992, EUR J IMMUNOL, V22, P1055, DOI 10.1002/eji.1830220427
   SHULTZ LD, 1993, CELL, V73, P1445, DOI 10.1016/0092-8674(93)90369-2
   SIEH M, 1993, EMBO J, V12, P315, DOI 10.1002/j.1460-2075.1993.tb05659.x
   STAMENKOVIC I, 1991, CELL, V66, P1133, DOI 10.1016/0092-8674(91)90036-X
   STEIN PL, 1992, CELL, V70, P741, DOI 10.1016/0092-8674(92)90308-Y
   STOVER DR, 1991, P NATL ACAD SCI USA, V88, P7704, DOI 10.1073/pnas.88.17.7704
   STRAUS DB, 1992, CELL, V70, P585, DOI 10.1016/0092-8674(92)90428-F
   STRAUS DB, 1993, J EXP MED, V178, P1523, DOI 10.1084/jem.178.5.1523
   STREULI M, 1987, J EXP MED, V166, P1548, DOI 10.1084/jem.166.5.1548
   STREULI M, 1990, EMBO J, V9, P2399, DOI 10.1002/j.1460-2075.1990.tb07415.x
   SUSSMAN JJ, 1988, CELL, V52, P85, DOI 10.1016/0092-8674(88)90533-8
   TAN XH, 1993, J BIOL CHEM, V268, P6835
   TANIGUCHI T, 1991, J BIOL CHEM, V266, P15790
   THOMAS ML, 1989, ANNU REV IMMUNOL, V7, P339, DOI 10.1146/annurev.immunol.7.1.339
   TONKS NK, 1990, J BIOL CHEM, V265, P10674
   TONKS NK, 1988, BIOCHEMISTRY-US, V27, P8696
   TONKS NK, 1988, J BIOL CHEM, V263, P6722
   TROWBRIDGE IS, 1994, ANNU REV IMMUNOL, V12, P85, DOI 10.1146/annurev.immunol.12.1.85
   TSYGANKOV AY, 1992, J BIOL CHEM, V267, P18259
   TUNNACLIFFE A, 1988, EUR J IMMUNOL, V18, P1639, DOI 10.1002/eji.1830181027
   TURKA LA, 1992, EUR J IMMUNOL, V22, P551, DOI 10.1002/eji.1830220238
   TURNER JM, 1990, CELL, V60, P755, DOI 10.1016/0092-8674(90)90090-2
   VANDENELSEN P, 1985, P NATL ACAD SCI USA, V82, P2920, DOI 10.1073/pnas.82.9.2920
   VANOERS NSC, 1993, MOL CELL BIOL, V13, P5771, DOI 10.1128/MCB.13.9.5771
   VEILLETTE A, 1989, NATURE, V338, P257, DOI 10.1038/338257a0
   VEILLETTE A, 1988, CELL, V55, P301, DOI 10.1016/0092-8674(88)90053-0
   VEILLETTE A, 1989, J EXP MED, V170, P1671, DOI 10.1084/jem.170.5.1671
   VOGEL W, 1993, SCIENCE, V259, P1611, DOI 10.1126/science.7681217
   VOLAREVIC S, 1993, SCIENCE, V260, P541, DOI 10.1126/science.8475386
   VOLAREVIC S, 1990, P NATL ACAD SCI USA, V87, P7085, DOI 10.1073/pnas.87.18.7085
   VOLAREVIC S, 1992, J EXP MED, V176, P835, DOI 10.1084/jem.176.3.835
   WANG Y, 1991, EMBO J, V10, P3231, DOI 10.1002/j.1460-2075.1991.tb04886.x
   WANGE RL, 1992, J BIOL CHEM, V267, P11685
   WANGE RL, 1993, J BIOL CHEM, V268, P19797
   WEAVER CT, 1991, MOL CELL BIOL, V11, P4415, DOI 10.1128/MCB.11.9.4415
   WEBER JR, 1992, J EXP MED, V176, P373, DOI 10.1084/jem.176.2.373
   WEGENER AMK, 1992, CELL, V68, P83, DOI 10.1016/0092-8674(92)90208-T
   WEISS A, 1991, ANNU REV GENET, V25, P487, DOI 10.1146/annurev.ge.25.120191.002415
   WEISS A, 1986, ANNU REV IMMUNOL, V4, P593, DOI 10.1146/annurev.iy.04.040186.003113
   WEISS A, 1991, P NATL ACAD SCI USA, V88, P5484, DOI 10.1073/pnas.88.13.5484
   WEISSMAN AM, 1988, SCIENCE, V239, P1018, DOI 10.1126/science.3278377
   WEISSMAN AM, 1988, P NATL ACAD SCI USA, V85, P9709, DOI 10.1073/pnas.85.24.9709
   XU H, 1993, CELL, V74, P633, DOI 10.1016/0092-8674(93)90511-N
   ZAMOYSKA R, 1989, NATURE, V342, P278, DOI 10.1038/342278a0
   ZANKE B, 1992, EUR J IMMUNOL, V22, P235, DOI 10.1002/eji.1830220134
   ZHAO ZZ, 1993, J BIOL CHEM, V268, P2816
   ZHENG XM, 1992, NATURE, V359, P336, DOI 10.1038/359336a0
NR 188
TC 491
Z9 497
U1 0
U2 12
PU ANNUAL REVIEWS
PI PALO ALTO
PA 4139 EL CAMINO WAY, PO BOX 10139, PALO ALTO, CA 94303-0139 USA
SN 0732-0582
EI 1545-3278
J9 ANNU REV IMMUNOL
JI Annu. Rev. Immunol.
PY 1994
VL 12
BP 555
EP 592
DI 10.1146/annurev.iy.12.040194.003011
PG 38
WC Immunology
SC Immunology
GA NF487
UT WOS:A1994NF48700018
PM 8011291
DA 2021-10-28
ER

PT J
AU Wayteck, L
   Breckpot, K
   Demeester, J
   De Smedt, SC
   Raemdonck, K
AF Wayteck, Laura
   Breckpot, Karine
   Demeester, Jo
   De Smedt, Stefaan C.
   Raemdonck, Koen
TI A personalized view on cancer immunotherapy
SO CANCER LETTERS
LA English
DT Review
DE Cancer immunotherapy; Personalized medicine; Tumor antigens; Predictive
   biomarkers; Tumor heterogeneity; Adoptive T cell therapy
ID CHIMERIC-ANTIGEN-RECEPTOR; CD8(+) T-CELLS; ACUTE MYELOID-LEUKEMIA;
   IMMUNOSTIMULATORY MONOCLONAL-ANTIBODIES; TUMOR-INFILTRATING LYMPHOCYTES;
   DENDRITIC CELLS; MESSENGER-RNA; METASTATIC MELANOMA; CANCER/TESTIS
   ANTIGENS; ADOPTIVE IMMUNOTHERAPY
AB Recent progress in cancer immunotherapy has resulted in complete responses in patients refractory to current standard cancer therapies. However, due to tumor heterogeneity and inter-individual variations in anti-tumor immunity, only subsets of patients experience clinical benefit. This review highlights the implementation of a personalized approach to enhance treatment efficacy and reduce side effects, including the identification of tumor-specific antigens for cancer vaccination and adoptive T cell therapies. Furthermore, together with the current advances and promising clinical outcomes of combination cancer (immuno-)therapies, the screening for predictive biomarkers in a patient-specific manner is emphasized. (C) 2013 Elsevier Ireland Ltd. All rights reserved.
C1 [Wayteck, Laura; Demeester, Jo; De Smedt, Stefaan C.; Raemdonck, Koen] Univ Ghent, Lab Gen Biochem & Phys Pharm, Fac Pharmaceut Sci, B-9000 Ghent, Belgium.
   [Breckpot, Karine] Vrije Univ Brussel, Lab Mol & Cellular Therapy, Dept Immunol & Physiol, Sch Med, B-1090 Brussels, Belgium.
RP Raemdonck, K (corresponding author), Univ Ghent, Lab Gen Biochem & Phys Pharm, Fac Pharmaceut Sci, Harelbekestr 72, B-9000 Ghent, Belgium.
EM Koen.Raemdonck@UGent.be
RI Breckpot, Karine RP/A-4298-2008
OI Breckpot, Karine RP/0000-0003-4331-3480; Raemdonck,
   Koen/0000-0002-9807-4715; De Smedt, Stefaan/0000-0002-8653-2598
FU FWOFWO; Stichting tegen Kanker
FX KR and KB are postdoctoral fellows of the Research Foundation-Flanders,
   Belgium (FWO-Vlaanderen). LW is a doctoral fellow of the Institute for
   the Promotion of Innovation through Science and Technology in Flanders,
   Belgium (IWT-Vlaanderen). FWO and 'Stichting tegen Kanker' are
   acknowledged for their financial support.
CR Agur Z, 2012, ONCOIMMUNOLOGY, V1, P1169, DOI 10.4161/onci.20955
   Ahmadzadeh M, 2006, BLOOD, V107, P2409, DOI 10.1182/blood-2005-06-2399
   Almstedt M, 2010, LEUKEMIA RES, V34, P899, DOI 10.1016/j.leukres.2010.02.004
   Ascierto PA, 2013, J TRANSL MED, V11, DOI 10.1186/1479-5876-11-54
   Ascierto PA, 2013, CLIN CANCER RES, V19, P1009, DOI 10.1158/1078-0432.CCR-12-2982
   Baba J, 2012, BLOOD, V120, P2417, DOI 10.1182/blood-2012-02-411124
   Baitsch L, 2012, TRENDS IMMUNOL, V33, P364, DOI 10.1016/j.it.2012.02.006
   Berger MF, 2012, NATURE, V485, P502, DOI 10.1038/nature11071
   Bianco R, 2007, INT J BIOCHEM CELL B, V39, P1416, DOI 10.1016/j.biocel.2007.05.008
   Bilusic Marijo, 2012, Am J Ther, V19, pe172, DOI 10.1097/MJT.0b013e3182068cdb
   Brahmer JR, 2012, NEW ENGL J MED, V366, P2455, DOI 10.1056/NEJMoa1200694
   Burgess AW, 2003, MOL CELL, V12, P541, DOI 10.1016/S1097-2765(03)00350-2
   BURNET FM, 1970, PROG EXP TUMOR RES, V13, P1
   Caballero OL, 2009, CANCER SCI, V100, P2014, DOI 10.1111/j.1349-7006.2009.01303.x
   Cartellieri M, 2010, J BIOMED BIOTECHNOL, DOI 10.1155/2010/956304
   Castle JC, 2012, CANCER RES, V72, P1081, DOI 10.1158/0008-5472.CAN-11-3722
   Cawood R, 2012, TRENDS MOL MED, V18, P564, DOI 10.1016/j.molmed.2012.07.007
   Cha E, 2010, BREAST CANCER RES TR, V122, P359, DOI 10.1007/s10549-009-0573-0
   Chacon JA, 2013, PLOS ONE, V8, DOI 10.1371/journal.pone.0060031
   Chapman PB, 2011, NEW ENGL J MED, V364, P2507, DOI 10.1056/NEJMoa1103782
   Chen YT, 2011, PLOS ONE, V6, DOI [10.1371/journal.pone.0017876, 10.1371/journal.pone.0021428, 10.1371/journal.pone.0017844, 10.1371/journal.pone.0027163, 10.1371/journal.pone.0024144, 10.1371/journal.pone.0027333]
   Chinnasamy D, 2012, CLIN CANCER RES, V18, P1672, DOI 10.1158/1078-0432.CCR-11-3050
   Corsello SM, 2013, J CLIN ENDOCR METAB, V98, P1361, DOI 10.1210/jc.2012-4075
   Curran KJ, 2012, J GENE MED, V14, P405, DOI 10.1002/jgm.2604
   Davies H, 2002, NATURE, V417, P949, DOI 10.1038/nature00766
   De Vincenzo R., 2013, GYNECOLOGIC ONCOLOGY
   DeVita VT, 2012, NEW ENGL J MED, V366, P2207, DOI 10.1056/NEJMra1204479
   Ding L, 2012, NATURE, V481, P506, DOI 10.1038/nature10738
   Dudley ME, 2008, J CLIN ONCOL, V26, P5233, DOI 10.1200/JCO.2008.16.5449
   Dudley ME, 2005, J CLIN ONCOL, V23, P2346, DOI 10.1200/JCO.2005.00.240
   DuPage M, 2012, NATURE, V482, P405, DOI 10.1038/nature10803
   Duraiswamy J., 2013, CANC RES
   Ehrlich P., 1909, REICHS HYPOTHEKENBAN
   Emeagi PU, 2013, CURR MOL MED, V13, P602
   Escors D, 2010, ARCH IMMUNOL THER EX, V58, P107, DOI 10.1007/s00005-010-0063-4
   Fang F, 2010, CANCER-AM CANCER SOC, V116, P4043, DOI 10.1002/cncr.25204
   FOLEY EJ, 1953, CANCER RES, V13, P835
   Fotin-Mleczek M, 2012, J GENE MED, V14, P428, DOI 10.1002/jgm.2605
   Fourcade J, 2010, J EXP MED, V207, P2175, DOI 10.1084/jem.20100637
   Gabrilovich DI, 2012, NAT REV IMMUNOL, V12, P253, DOI 10.1038/nri3175
   Gajewski TF, 2013, CURR OPIN IMMUNOL, V25, P268, DOI 10.1016/j.coi.2013.02.009
   Gajewski TF, 2012, MOL ONCOL, V6, P242, DOI 10.1016/j.molonc.2012.01.002
   Galluzzi L, 2012, ONCOIMMUNOLOGY, V1, P1111, DOI 10.4161/onci.21494
   Gattinoni L, 2005, J EXP MED, V202, P907, DOI 10.1084/jem.20050732
   Gerlinger M, 2012, NEW ENGL J MED, V366, P883, DOI 10.1056/NEJMoa1113205
   GOLD P, 1965, J EXP MED, V121, P439, DOI 10.1084/jem.121.3.439
   GOLD P, 1978, CANCER, V42, P1399, DOI 10.1002/1097-0142(197809)42:3+<1399::AID-CNCR2820420803>3.0.CO;2-P
   Gray-Schopfer V, 2007, NATURE, V445, P851, DOI 10.1038/nature05661
   Greenman C, 2007, NATURE, V446, P153, DOI 10.1038/nature05610
   Gross L, 1943, CANCER RES, V3, P326
   Grupp SA, 2013, NEW ENGL J MED, V368, P1509, DOI 10.1056/NEJMoa1215134
   Hamid O, 2011, J TRANSL MED, V9, DOI 10.1186/1479-5876-9-204
   Hammarstrom S, 1999, SEMIN CANCER BIOL, V9, P67, DOI 10.1006/scbi.1998.0119
   HAUSCHKA TS, 1952, CANCER RES, V12, P615
   Heemskerk B, 2013, EMBO J, V32, P194, DOI 10.1038/emboj.2012.333
   Heiser A, 2002, J CLIN INVEST, V109, P409, DOI 10.1172/JCI200214364
   Hodi FS, 2010, NEW ENGL J MED, V363, P711, DOI 10.1056/NEJMoa1003466
   Hofmann O, 2008, P NATL ACAD SCI USA, V105, P20422, DOI 10.1073/pnas.0810777105
   Hou DY, 2007, CANCER RES, V67, P792, DOI 10.1158/0008-5472.CAN-06-2925
   Hudis CA, 2007, NEW ENGL J MED, V357, P39, DOI 10.1056/NEJMra043186
   Hunn MK, 2012, CLIN CANCER RES, V18, P6446, DOI 10.1158/1078-0432.CCR-12-0704
   Hurvitz SA, 2013, CANCER TREAT REV, V39, P219, DOI 10.1016/j.ctrv.2012.04.008
   Jager Elke, 2012, Cancer Immun, V12, P6
   Jensen SM, 2012, J IMMUNOL, V189, P767, DOI 10.4049/jimmunol.1103822
   Ji RR, 2012, CANCER IMMUNOL IMMUN, V61, P1019, DOI 10.1007/s00262-011-1172-6
   Johnson LA, 2009, BLOOD, V114, P535, DOI 10.1182/blood-2009-03-211714
   Kalos M, 2011, SCI TRANSL MED, V3, DOI 10.1126/scitranslmed.3002842
   Kantoff PW, 2010, NEW ENGL J MED, V363, P411, DOI 10.1056/NEJMoa1001294
   KAWAKAMI Y, 1994, P NATL ACAD SCI USA, V91, P6458, DOI 10.1073/pnas.91.14.6458
   Kenter GG, 2009, NEW ENGL J MED, V361, P1838, DOI 10.1056/NEJMoa0810097
   Kerkar SP, 2010, CANCER RES, V70, P6725, DOI 10.1158/0008-5472.CAN-10-0735
   Kirkwood JM, 2012, CA-CANCER J CLIN, V62, P309, DOI 10.3322/caac.20132
   Klebanoff CA, 2005, TRENDS IMMUNOL, V26, P111, DOI 10.1016/j.it.2004.12.003
   KLEIN G, 1968, CANCER RES, V28, P625
   KNUTH A, 1989, P NATL ACAD SCI USA, V86, P2804, DOI 10.1073/pnas.86.8.2804
   Kochenderfer JN, 2012, BLOOD, V119, P2709, DOI 10.1182/blood-2011-10-384388
   Kochenderfer JN, 2010, BLOOD, V116, P4099, DOI 10.1182/blood-2010-04-281931
   Kochenderfer JN, 2010, BLOOD, V116, P3875, DOI 10.1182/blood-2010-01-265041
   Koya RC, 2012, CANCER RES, V72, P3928, DOI 10.1158/0008-5472.CAN-11-2837
   Kreiter S, 2010, CANCER RES, V70, P9031, DOI 10.1158/0008-5472.CAN-10-0699
   Ku CS, 2013, WORLD J GASTROENTERO, V19, P2011, DOI 10.3748/wjg.v19.i13.2011
   Kvistborg P, 2013, CURR OPIN IMMUNOL, V25, P284, DOI 10.1016/j.coi.2013.03.005
   Kvistborg P, 2012, ONCOIMMUNOLOGY, V1, DOI 10.4161/onci.18851
   Lambrechts D, 2013, J CLIN ONCOL, V31, P1219, DOI 10.1200/JCO.2012.46.2762
   Lamers CH, 2006, J CLIN ONCOL, V24, P20, DOI DOI 10.1200/JCO.2006.05.9964
   Lennerz V, 2005, P NATL ACAD SCI USA, V102, P16013, DOI 10.1073/pnas.0500090102
   Ley TJ, 2008, NATURE, V456, P66, DOI 10.1038/nature07485
   Liechtenstein T, 2013, VIRUS RES, V176, P1, DOI 10.1016/j.virusres.2013.05.007
   Louis CU, 2011, BLOOD, V118, P6050, DOI 10.1182/blood-2011-05-354449
   Mackensen A, 2006, J CLIN ONCOL, V24, P5060, DOI 10.1200/JCO.2006.07.1100
   Maletzki C., 2013, EUROPEAN J CANC
   Markovic A, 2012, EXPERT REV ANTICANC, V12, P1149, DOI [10.1586/ERA.12.91, 10.1586/era.12.91]
   Matsuzaki J, 2010, P NATL ACAD SCI USA, V107, P7875, DOI 10.1073/pnas.1003345107
   Meklat F, 2007, BRIT J HAEMATOL, V136, P769, DOI 10.1111/j.1365-2141.2006.06484.x
   Melero I, 2013, CLIN CANCER RES, V19, P997, DOI 10.1158/1078-0432.CCR-12-2214
   Meyerson M, 2010, NAT REV GENET, V11, P685, DOI 10.1038/nrg2841
   Mimeault M, 2010, DRUG DISCOV TODAY, V15, P354, DOI 10.1016/j.drudis.2010.03.009
   Morgan RA, 2006, SCIENCE, V314, P126, DOI 10.1126/science.1129003
   Morgan RA, 2013, J IMMUNOTHER, V36, P133, DOI 10.1097/CJI.0b013e3182829903
   Morrow MP, 2013, EXPERT REV VACCINES, V12, P271, DOI [10.1586/erv.13.23, 10.1586/ERV.13.23]
   Morse MA, 2003, CANCER INVEST, V21, P341, DOI 10.1081/CNV-120018224
   Neller MA, 2008, SEMIN IMMUNOL, V20, P286, DOI 10.1016/j.smim.2008.09.006
   Nicholas C, 2011, IMMUNOTHERAPY-UK, V3, P673, DOI [10.2217/IMT.11.45, 10.2217/imt.11.45]
   Nik-Zainal S, 2012, CELL, V149, P979, DOI 10.1016/j.cell.2012.04.024
   Norell H, 2010, J TRANSL MED, V8, DOI 10.1186/1479-5876-8-53
   Ong FS, 2012, EXPERT REV MOL DIAGN, V12, P593, DOI [10.1586/erm.12.59, 10.1586/ERM.12.59]
   Pardoll DM, 2012, NAT REV CANCER, V12, P252, DOI 10.1038/nrc3239
   Park TS, 2011, TRENDS BIOTECHNOL, V29, P550, DOI 10.1016/j.tibtech.2011.04.009
   PARKER GA, 1977, J NATL CANCER I, V58, P1303, DOI 10.1093/jnci/58.5.1303
   Parkhurst MR, 2011, MOL THER, V19, P620, DOI 10.1038/mt.2010.272
   Pascolo Steve, 2008, V183, P221
   Paulos CM, 2007, J CLIN INVEST, V117, P2197, DOI 10.1172/JCI32205
   Payne KK, 2012, CLIN DEV IMMUNOL, DOI 10.1155/2012/760965
   Pedrazzoli P, 2012, BONE MARROW TRANSPL, V47, P1013, DOI 10.1038/bmt.2011.155
   Pegram HJ, 2012, BLOOD, V119, P4133, DOI 10.1182/blood-2011-12-400044
   Peng WY, 2013, ONCOIMMUNOLOGY, V2, DOI 10.4161/onci.22691
   PREHN RT, 1957, J NATL CANCER I, V18, P769
   Prieto PA, 2012, CLIN CANCER RES, V18, P2039, DOI 10.1158/1078-0432.CCR-11-1823
   Ramos CA, 2013, J IMMUNOTHER, V36, P66, DOI 10.1097/CJI.0b013e318279652e
   Rittig SM, 2011, MOL THER, V19, P990, DOI 10.1038/mt.2010.289
   Robbins PF, 2013, NAT MED, V19, P747, DOI 10.1038/nm.3161
   Robbins PF, 2011, J CLIN ONCOL, V29, P917, DOI 10.1200/JCO.2010.32.2537
   Rosenberg SA, 1998, ANN SURG, V228, P307, DOI 10.1097/00000658-199809000-00004
   Rosenberg SA, 2011, NAT REV CLIN ONCOL, V8, P577, DOI 10.1038/nrclinonc.2011.116
   Rosenberg SA, 2011, CLIN CANCER RES, V17, P4550, DOI 10.1158/1078-0432.CCR-11-0116
   Sabado RL, 2010, IMMUNOTHERAPY-UK, V2, P37, DOI 10.2217/IMT.09.43
   Sadelain M, 2013, CANCER DISCOV, V3, P388, DOI 10.1158/2159-8290.CD-12-0548
   Santegoets SJAM, 2013, J TRANSL MED, V11, DOI 10.1186/1479-5876-11-37
   Scanlan Matthew J, 2004, Cancer Immun, V4, P1
   Scanlan MJ, 2002, IMMUNOL REV, V188, P22, DOI 10.1034/j.1600-065X.2002.18803.x
   Schiavoni G, 2013, FRONT ONCOL, V3, DOI 10.3389/fonc.2013.00090
   Scholten KBJ, 2011, J TRANSL MED, V9, DOI 10.1186/1479-5876-9-147
   Schumacher K, 2001, CANCER RES, V61, P3932
   Schuster SJ, 2011, J CLIN ONCOL, V29, P2787, DOI 10.1200/JCO.2010.33.3005
   Shi H, 2013, CANCER LETT, V328, P191, DOI 10.1016/j.canlet.2012.09.015
   Shyr D, 2013, BIOL PROCED ONLINE, V15, DOI 10.1186/1480-9222-15-4
   Simeone E, 2012, J IMMUNOTOXICOL, V9, P241, DOI 10.3109/1547691X.2012.678021
   Simpson AJG, 2005, NAT REV CANCER, V5, P615, DOI 10.1038/nrc1669
   Sosman JA, 2012, NEW ENGL J MED, V366, P707, DOI 10.1056/NEJMoa1112302
   SOUTHAM CM, 1976, ANN NY ACAD SCI, V277, P1, DOI 10.1111/j.1749-6632.1976.tb41687.x
   Stephan MT, 2010, NAT MED, V16, P1035, DOI 10.1038/nm.2198
   Stern M, 2005, CRIT REV ONCOL HEMAT, V54, P11, DOI 10.1016/j.critrevonc.2004.10.011
   Suso EMI, 2011, CANCER IMMUNOL IMMUN, V60, P809, DOI 10.1007/s00262-011-0991-9
   Sznol M, 2013, CLIN CANCER RES, V19, P1021, DOI 10.1158/1078-0432.CCR-12-2063
   Toor AA, 2012, BRIT J HAEMATOL, V158, P700, DOI 10.1111/j.1365-2141.2012.09225.x
   Topalian SL, 2012, NEW ENGL J MED, V366, P2443, DOI 10.1056/NEJMoa1200690
   Turksma AW, 2013, IMMUNOTHERAPY-UK, V5, P49, DOI [10.2217/IMT.12.135, 10.2217/imt.12.135]
   Tuyaerts S, 2007, CANCER IMMUNOL IMMUN, V56, P1513, DOI 10.1007/s00262-007-0334-z
   Ushijima T, 2005, NAT REV CANCER, V5, P223, DOI 10.1038/nrc1571
   Vacchelli E, 2012, ONCOIMMUNOLOGY, V1, P1557, DOI 10.4161/onci.22428
   Van Lint S., 2013, HUMAN VACCINES IMMUN, V9
   Van Lint S, 2012, CANCER RES, V72, P1661, DOI 10.1158/0008-5472.CAN-11-2957
   Van Nuffel AMT, 2012, CANCER IMMUNOL IMMUN, V61, P1033, DOI 10.1007/s00262-011-1176-2
   Van Nuffel AMT, 2012, MOL THER, V20, P1063, DOI 10.1038/mt.2012.11
   Van Tendeloo VF, 2010, P NATL ACAD SCI USA, V107, P13824, DOI 10.1073/pnas.1008051107
   VANDERBRUGGEN P, 1991, SCIENCE, V254, P1643, DOI 10.1126/science.1840703
   Vanneman M, 2012, NAT REV CANCER, V12, P237, DOI 10.1038/nrc3237
   Vasquez-Dunddel D, 2013, J CLIN INVEST, V123, P1580, DOI 10.1172/JCI60083
   Vatsan RS, 2013, J IMMUNOTHER CANCER, V1, DOI 10.1186/2051-1426-1-5
   Weide B, 2008, J IMMUNOTHER, V31, P180, DOI 10.1097/CJI.0b013e31815ce501
   Yang SC, 2013, CANCER IMMUNOL IMMUN, V62, P727, DOI 10.1007/s00262-012-1378-2
   Yao X, 2012, BLOOD, V119, P5688, DOI 10.1182/blood-2011-10-386482
   Yap TA, 2012, SCI TRANSL MED, V4, DOI 10.1126/scitranslmed.3003854
   Yuan JD, 2011, P NATL ACAD SCI USA, V108, P16723, DOI 10.1073/pnas.1110814108
   Zhang L, 2003, NEW ENGL J MED, V348, P203, DOI 10.1056/NEJMoa020177
   Zhang L, 2011, MOL THER, V19, P751, DOI 10.1038/mt.2010.313
NR 166
TC 36
Z9 37
U1 1
U2 54
PU ELSEVIER IRELAND LTD
PI CLARE
PA ELSEVIER HOUSE, BROOKVALE PLAZA, EAST PARK SHANNON, CO, CLARE, 00000,
   IRELAND
SN 0304-3835
EI 1872-7980
J9 CANCER LETT
JI Cancer Lett.
PD SEP 28
PY 2014
VL 352
IS 1
SI SI
BP 113
EP 125
DI 10.1016/j.canlet.2013.09.016
PG 13
WC Oncology
SC Oncology
GA AO6SM
UT WOS:000341481800015
PM 24051308
OA Green Published
DA 2021-10-28
ER

PT J
AU EXLEY, M
   VARTICOVSKI, L
   PETER, M
   SANCHO, J
   TERHORST, C
AF EXLEY, M
   VARTICOVSKI, L
   PETER, M
   SANCHO, J
   TERHORST, C
TI ASSOCIATION OF PHOSPHATIDYLINOSITOL 3-KINASE WITH A SPECIFIC SEQUENCE OF
   THE T-CELL RECEPTOR XI-CHAIN IS DEPENDENT ON T-CELL ACTIVATION
SO JOURNAL OF BIOLOGICAL CHEMISTRY
LA English
DT Article
ID PROTEIN-TYROSINE KINASE; MEDIATED SIGNAL TRANSDUCTION; TCR ZETA-CHAIN;
   ANTIGEN RECEPTOR; MICE LACKING; CD3 COMPLEX; DOMAIN; PHOSPHORYLATION;
   BINDING; STIMULATION
AB The T cell antigen receptor (TCR) CDS complex contains several distinct but related signal transduction modules termed ''Reth motifs'': one each in the cytoplasmic domains of CD3-gamma, -delta, and -epsilon chains and three in the CD3-zeta polypeptide (zeta(A), zeta(B), and zeta(C)). Cross-linking of individual motifs expressed in chimeric molecules leads to early and late T cell activation events. Although the activated T cell receptor associates with nonreceptor tyrosine kinases, the sites of interaction with kinases and other potential effector molecules have not been fully mapped. Here we show that phosphatidylinositol 3-kinase (PI 3-kinase) preferentially associated with the zeta chain membrane proximal motif zeta(A). Maximal PI 3-kinase/zeta(A) association occurred following TCR.CD3 activation and was dependent upon phosphorylation of both tyrosine residues in zeta(A). The association of PI 3-kinase was specific for zeta(A) and could be ranked zeta(A) >> zeta(C) > zeta(B). Phosphorylation of the zeta(A) motif on tyrosine residues occurred in response to TCR.CD3 cross-linking in vivo. These results indicate that T cell activation leads to assembly of an intracellular signaling complex: recruitment of a tyrosine kinase, phosphorylation of zeta(A), and association of PI 3-kinase. These data also support a model in which different Reth motifs of the TCR.CD3 complex recruit distinct signal transduction molecules. Thus, the subdomains of the T cell antigen receptor zeta chain may serve different roles during T cell maturation and antigen-driven activation.
C1 HARVARD UNIV, BETH ISRAEL HOSP, SCH MED, DIV IMMUNOL, BOSTON, MA 02215 USA.
   TUFTS UNIV, ST ELIZABETHS HOSP, SCH MED, DEPT BIOMED RES, BOSTON, MA 02135 USA.
RI Sancho, Jaime/K-5989-2019; Sancho, Jaime/O-3228-2013
OI Sancho, Jaime/0000-0003-3852-7951; Sancho, Jaime/0000-0003-3852-7951;
   Peter, Marcus Ernst/0000-0003-3216-036X
FU NATIONAL CANCER INSTITUTEUnited States Department of Health & Human
   ServicesNational Institutes of Health (NIH) - USANIH National Cancer
   Institute (NCI) [R29CA053094, R01CA053094] Funding Source: NIH RePORTER;
   NATIONAL INSTITUTE OF ALLERGY AND INFECTIOUS DISEASESUnited States
   Department of Health & Human ServicesNational Institutes of Health (NIH)
   - USANIH National Institute of Allergy & Infectious Diseases (NIAID)
   [R01AI015066, R56AI015066] Funding Source: NIH RePORTER; NCI NIH
   HHSUnited States Department of Health & Human ServicesNational
   Institutes of Health (NIH) - USANIH National Cancer Institute (NCI) [NCI
   CA53094] Funding Source: Medline; NIAID NIH HHSUnited States Department
   of Health & Human ServicesNational Institutes of Health (NIH) - USANIH
   National Institute of Allergy & Infectious Diseases (NIAID) [AI15066]
   Funding Source: Medline
CR APPLEBY MW, 1992, CELL, V70, P751, DOI 10.1016/0092-8674(92)90309-Z
   ASHWELL JD, 1990, ANNU REV IMMUNOL, V8, P139, DOI 10.1146/annurev.iy.08.040190.001035
   BANIYASH M, 1988, J BIOL CHEM, V263, P18225
   BLANAR MA, 1992, SCIENCE, V256, P1014, DOI 10.1126/science.1589769
   CANTLEY LC, 1991, CELL, V64, P281, DOI 10.1016/0092-8674(91)90639-G
   CARPENTER CL, 1993, J BIOL CHEM, V268, P9478
   CHAN AC, 1991, P NATL ACAD SCI USA, V88, P9166, DOI 10.1073/pnas.88.20.9166
   CHAN AC, 1992, CELL, V71, P649, DOI 10.1016/0092-8674(92)90598-7
   CLARK MR, 1992, SCIENCE, V258, P123, DOI 10.1126/science.1439759
   DASGUPTA JD, 1992, J EXP MED, V175, P285, DOI 10.1084/jem.175.1.285
   ECK MJ, 1993, NATURE, V362, P87, DOI 10.1038/362087a0
   EXLEY M, 1991, SEMIN IMMUNOL, V3, P287
   FANTL WJ, 1992, CELL, V69, P413, DOI 10.1016/0092-8674(92)90444-H
   GARDNER P, 1989, CELL, V59, P15, DOI 10.1016/0092-8674(89)90865-9
   GAUEN LKT, 1992, MOL CELL BIOL, V12, P5438, DOI 10.1128/MCB.12.12.5438
   HALL CG, 1993, SCIENCE, V261, P915, DOI 10.1126/science.8346442
   HE TC, 1993, BLOOD, V82, P3530
   HILES ID, 1992, CELL, V70, P419, DOI 10.1016/0092-8674(92)90166-A
   IRVING BA, 1991, CELL, V64, P891, DOI 10.1016/0092-8674(91)90314-O
   IRVING BA, 1993, J EXP MED, V177, P1093, DOI 10.1084/jem.177.4.1093
   JUNE CH, 1990, P NATL ACAD SCI USA, V87, P7722, DOI 10.1073/pnas.87.19.7722
   KANAGAWA O, 1991, J IMMUNOL, V147, P1307
   KLAUSNER RD, 1991, CELL, V64, P875, DOI 10.1016/0092-8674(91)90310-U
   KOYASU S, 1992, J BIOL CHEM, V267, P3375
   LETOURNEUR F, 1992, SCIENCE, V255, P79, DOI 10.1126/science.1532456
   MOLINA TJ, 1992, NATURE, V357, P161, DOI 10.1038/357161a0
   MUSTELIN T, 1990, SCIENCE, V247, P1584, DOI 10.1126/science.2138816
   PANAYOTU G, 1992, NATURE, V358, P684
   PARK DJ, 1991, P NATL ACAD SCI USA, V88, P5453, DOI 10.1073/pnas.88.12.5453
   PETER ME, 1992, EMBO J, V11, P933, DOI 10.1002/j.1460-2075.1992.tb05132.x
   PONZETTO C, 1993, MOL CELL BIOL, V13, P4600, DOI 10.1128/MCB.13.8.4600
   PRASAD KVS, 1993, P NATL ACAD SCI USA, V90, P7366, DOI 10.1073/pnas.90.15.7366
   RAVICHANDRAN KS, 1993, SCIENCE, V262, P902, DOI 10.1126/science.8235613
   REMILLARD B, 1991, J BIOL CHEM, V266, P14167
   RETH M, 1989, NATURE, V338, P383, DOI 10.1038/338383b0
   ROMEO C, 1992, CELL, V68, P889, DOI 10.1016/0092-8674(92)90032-8
   ROMEO C, 1991, CELL, V64, P1037, DOI 10.1016/0092-8674(91)90327-U
   RUDD CE, 1990, IMMUNOL TODAY, V11, P400, DOI 10.1016/0167-5699(90)90159-7
   SAMELSON LE, 1990, P NATL ACAD SCI USA, V87, P4358, DOI 10.1073/pnas.87.11.4358
   SANCHO J, 1993, J IMMUNOL, V150, P3230
   SANCHO J, 1993, EUR J IMMUNOL, V23, P1636, DOI 10.1002/eji.1830230736
   SANCHO J, 1992, J BIOL CHEM, V267, P7871
   STEIN PL, 1992, CELL, V70, P741, DOI 10.1016/0092-8674(92)90308-Y
   STUDIER FW, 1986, J MOL BIOL, V189, P113, DOI 10.1016/0022-2836(86)90385-2
   THOMPSON PA, 1992, ONCOGENE, V7, P719
   VARTICOVSKI L, 1989, NATURE, V342, P699, DOI 10.1038/342699a0
   VEILLETTE A, 1992, IMMUNOL TODAY, V8, P61
   WAKSMAN G, 1992, NATURE, V358, P646, DOI 10.1038/358646a0
   WARD SG, 1992, EUR J IMMUNOL, V22, P45, DOI 10.1002/eji.1830220108
   WEGENER AMK, 1992, CELL, V68, P83, DOI 10.1016/0092-8674(92)90208-T
   WEISS A, 1993, CELL, V73, P209, DOI 10.1016/0092-8674(93)90221-B
   WEISSMAN AM, 1988, P NATL ACAD SCI USA, V85, P9709, DOI 10.1073/pnas.85.24.9709
   ZHOU SY, 1993, CELL, V72, P767, DOI 10.1016/0092-8674(93)90404-E
NR 53
TC 115
Z9 116
U1 0
U2 0
PU AMER SOC BIOCHEMISTRY MOLECULAR BIOLOGY INC
PI BETHESDA
PA 9650 ROCKVILLE PIKE, BETHESDA, MD 20814-3996 USA
SN 0021-9258
EI 1083-351X
J9 J BIOL CHEM
JI J. Biol. Chem.
PD MAY 27
PY 1994
VL 269
IS 21
BP 15140
EP 15146
PG 7
WC Biochemistry & Molecular Biology
SC Biochemistry & Molecular Biology
GA NP738
UT WOS:A1994NP73800045
PM 8195151
DA 2021-10-28
ER

PT J
AU Cohn, CS
   Allen, ES
   Cushing, MM
   Dunbar, NM
   Friedman, DF
   Goel, R
   Harm, SK
   Heddle, N
   Hopkins, CK
   Klapper, E
   Perumbeti, A
   Ramsey, G
   Raval, JS
   Schwartz, J
   Shaz, BH
   Spinella, PC
   Pagano, MB
AF Cohn, Claudia S.
   Allen, Elizabeth S.
   Cushing, Melissa M.
   Dunbar, Nancy M.
   Friedman, David F.
   Goel, Ruchika
   Harm, Sarak K.
   Heddle, Nancy
   Hopkins, Courtney K.
   Klapper, Ellen
   Perumbeti, Ajay
   Ramsey, Glenn
   Raval, Jay S.
   Schwartz, Joseph
   Shaz, Beth H.
   Spinella, Philip C.
   Pagano, Monica B.
TI Critical developments of 2018: A review of the literature from selected
   topics in transfusion. A committee report from the AABB's Clinical
   Transfusion Medicine Committee
SO TRANSFUSION
LA English
DT Review
ID BLOOD-DONOR CHARACTERISTICS; CREUTZFELDT-JAKOB-DISEASE; FACTOR-CLEAVING
   PROTEASE; OUTCOMES-SHOULD OBESITY; ACUTE MYELOID-LEUKEMIA; THROMBOTIC
   MICROANGIOPATHIES; RECIPIENT SURVIVAL; AMERICAN SOCIETY;
   PLASMA-EXCHANGE; GENE-THERAPY
AB BACKGROUND The AABB compiles an annual synopsis of the published literature covering important developments in the field of transfusion medicine. An abridged version of this work is being made available in TRANSFUSION, with the full-length report available as Appendix S1 (available as supporting information in the online version of this paper). STUDY DESIGN AND METHODS Papers published in late 2017 and 2018 are included, as well as earlier papers cited for background. Although this synopsis is comprehensive, it is not exhaustive, and some papers may have been excluded or missed. RESULTS The following topics are covered: "big data" and "omics" studies, emerging infections and testing, platelet transfusion and pathogen reduction, transfusion therapy and coagulation, transfusion approach to hemorrhagic shock and mass casualties, therapeutic apheresis, and chimeric antigen receptor T-cell therapy. CONCLUSION This synopsis may be a useful educational tool.
C1 [Cohn, Claudia S.] Univ Minnesota, Dept Lab Med & Pathol, 420 Delaware St SE,Room D242,Mayo Bldg,MMC 609, Minneapolis, MN 55455 USA.
   [Allen, Elizabeth S.] Univ Calif San Diego, Dept Pathol, San Diego, CA 92103 USA.
   [Klapper, Ellen] Cedars Sinai Med Ctr, Dept Pathol & Lab Med, Los Angeles, CA 90048 USA.
   [Perumbeti, Ajay] Childrens Hosp Los Angeles, Dept Pathol & Lab Med, Los Angeles, CA 90027 USA.
   [Cushing, Melissa M.] Weill Cornell Med, Dept Pathol & Lab Med, New York, NY USA.
   [Schwartz, Joseph] Columbia Univ, Dept Pathol & Cell Biol, New York, NY USA.
   [Shaz, Beth H.] New York Blood Ctr, New York, NY 10021 USA.
   [Dunbar, Nancy M.] Dartmouth Hitchcock Med Ctr, Dept Pathol & Lab Med, Lebanon, NH 03766 USA.
   [Friedman, David F.] Childrens Hosp Philadelphia, Blood Bank & Transfus Med Dept, Philadelphia, PA 19104 USA.
   [Goel, Ruchika] Johns Hopkins Univ, Sch Med, Div Transfus Med, Baltimore, MD USA.
   [Goel, Ruchika] Mississippi Valley Reg Blood Ctr, Div Hematol Oncol, Springfield, IL USA.
   [Ramsey, Glenn] Northwestern Univ, Dept Pathol, Feinberg Sch Med, Chicago, IL 60611 USA.
   [Harm, Sarak K.] Univ Vermont, Med Ctr, Burlington, VT USA.
   [Heddle, Nancy] McMaster Univ, McMaster Ctr Transfus Res, Hamilton, ON, Canada.
   [Hopkins, Courtney K.] Vitalant, Memphis, TN USA.
   [Raval, Jay S.] Univ New Mexico, Dept Pathol, Albuquerque, NM 87131 USA.
   [Spinella, Philip C.] Washington Univ, Dept Pediat, St Louis Sch Med, Div Pediat Crit Care, St Louis, MO 63130 USA.
   [Pagano, Monica B.] Univ Washington, Dept Lab Med, Transfus Med Div, Seattle, WA 98195 USA.
RP Cohn, CS (corresponding author), Univ Minnesota, Dept Lab Med & Pathol, 420 Delaware St SE,Room D242,Mayo Bldg,MMC 609, Minneapolis, MN 55455 USA.
EM cscohn@umn.edu
RI Dunbar, Nancy M/D-8883-2011
OI Shaz, Beth/0000-0002-2270-4821; Cushing, Melissa/0000-0001-8042-1494;
   Dunbar, Nancy M./0000-0001-8601-5438; Raval, Jay/0000-0001-9835-957X;
   Cohn, Claudia/0000-0001-9847-0470; Goel, Ruchika/0000-0001-9653-9905;
   Allen, Elizabeth/0000-0002-1004-3851
CR Ali O, 2018, JAMA-J AM MED ASSOC, V319, P1048, DOI 10.1001/jama.2017.21852
   [Anonymous], FDA APPR 1 TESTS SCR
   [Anonymous], 2018, TRACIE HEALTHCARE EM
   Barbier O, 2017, J TRAUMA ACUTE CARE, V82, P1122, DOI 10.1097/TA.0000000000001461
   Bendapudi PK, 2017, LANCET HAEMATOL, V4, pE157, DOI 10.1016/S2352-3026(17)30026-1
   Bentley MJ, 2010, TRANSFUSION, V50, P1654, DOI 10.1111/j.1537-2995.2010.02653.x
   Berger JR, 2013, NEUROLOGY, V80, P1430, DOI 10.1212/WNL.0b013e31828c2fa1
   Bug G, 2007, TRANSFUSION, V47, P1843, DOI 10.1111/j.1537-2995.2007.01406.x
   Busch MP, 2016, J INFECT DIS, V214, P49, DOI 10.1093/infdis/jiw122
   Cable RG, 2017, JAMA-J AM MED ASSOC, V318, P1445, DOI 10.1001/jama.2017.15095
   Campion EM, 2016, JAMA SURG, V151, P512, DOI 10.1001/jamasurg.2015.5107
   Caram-Deelder C, 2017, JAMA-J AM MED ASSOC, V318, P1471, DOI 10.1001/jama.2017.14825
   Cardenas JC, 2018, BLOOD ADV, V2, P1696, DOI 10.1182/bloodadvances.2018017699
   Carneiro-Proietti ABF, 2018, BRIT J HAEMATOL, V182, P895, DOI 10.1111/bjh.15462
   Chang MC, 2007, AM J HEMATOL, V82, P976, DOI 10.1002/ajh.20939
   Chasse M, 2017, JAMA INTERN MED, V177, P599, DOI 10.1001/jamainternmed.2017.0245
   Chasse M, 2016, JAMA INTERN MED, V176, P1307, DOI 10.1001/jamainternmed.2016.3324
   Chen D, 2017, TRANSFUSION, V57, P2248, DOI 10.1111/trf.14188
   Choi MH, 2018, TRANSFUSION, V58, P208, DOI 10.1111/trf.14329
   Compernolle V, 2017, ISBT SCI SERIES, V13, P47
   Connell NT, 2016, TRANSFUSION, V56, P354, DOI 10.1111/trf.13359
   Coppo P, 2010, PLOS ONE, V5, DOI 10.1371/journal.pone.0010208
   Crowder LA, 2017, TRANSFUSION, V57, P1875, DOI 10.1111/trf.14145
   de Wolski K, 2016, HAEMATOLOGICA, V101, P578, DOI 10.3324/haematol.2015.139139
   Doughty H, 2019, ISBT SCI SER, V14, P77
   Dunbar NM, 2017, TRANSFUSION, V57, P1879, DOI 10.1111/trf.14139
   Edgren G, 2018, J INTERN MED, V284, P92, DOI 10.1111/joim.12762
   Edgren G, 2017, JAMA INTERN MED, V177, P854, DOI 10.1001/jamainternmed.2017.0890
   Ellingson KD, 2017, TRANSFUSION, V57, P1588, DOI 10.1111/trf.14165
   Estcourt LJ, 2018, JAMA ONCOL, V4, P571, DOI 10.1001/jamaoncol.2017.5049
   Food and Drug Administration, 2018, REC RED RISK TRANSF
   Furlan M, 1998, NEW ENGL J MED, V339, P1578, DOI 10.1056/NEJM199811263392202
   Galel SA, 2017, TRANSFUSION, V57, P762, DOI 10.1111/trf.14029
   Ganzel C, 2012, BLOOD REV, V26, P117, DOI 10.1016/j.blre.2012.01.003
   Garban F, 2018, JAMA ONCOL, V4, P468, DOI 10.1001/jamaoncol.2017.5123
   George LA, 2017, NEW ENGL J MED, V377, P2215, DOI 10.1056/NEJMoa1708538
   Goel R, 2018, JAMA SURG, V153, P826, DOI 10.1001/jamasurg.2018.1565
   Goel R, 2018, JAMA-J AM MED ASSOC, V319, P825, DOI 10.1001/jama.2017.20121
   Holcomb JB, 2015, JAMA-J AM MED ASSOC, V313, P471, DOI 10.1001/jama.2015.12
   Hunt P, 2018, J R ARMY MED CORPS
   Kanias T, 2017, BLOOD ADV, V1, P1132, DOI 10.1182/bloodadvances.2017004820
   Karafin MS, 2018, BRIT J HAEMATOL, V181, P672, DOI 10.1111/bjh.15182
   Karafin MS, 2017, TRANSFUSION, V57, P2903, DOI 10.1111/trf.14370
   Khatri BO, 2009, NEUROLOGY, V72, P402, DOI 10.1212/01.wnl.0000341766.59028.9d
   Klein HG, 2016, JAMA INTERN MED, V176, P1315, DOI 10.1001/jamainternmed.2016.3355
   Kleinman S, 2015, TRANSFUSION, V55, P1591, DOI 10.1111/trf.13139
   Landi D, 2017, NEUROLOGY, V88, P1144, DOI 10.1212/WNL.0000000000003740
   Lanteri MC, 2019, TRANSFUSION, V59, P79, DOI 10.1111/trf.14987
   Leite FJT, 2017, JAMA INTERN MED, V177, P599, DOI 10.1001/jamainternmed.2017.0236
   Lissitchkov T, 2018, TRANSFUSION, V58, P413, DOI 10.1111/trf.14421
   Lozada MJ, 2019, J TRAUMA ACUTE CARE, V86, P128, DOI 10.1097/TA.0000000000002089
   Maude SL, 2018, NEW ENGL J MED, V378, P439, DOI 10.1056/NEJMoa1709866
   Mazer CD, 2018, NEW ENGL J MED, V379, P1224, DOI 10.1056/NEJMoa1808561
   Mazer CD, 2017, NEW ENGL J MED, V377, P2133, DOI 10.1056/NEJMoa1711818
   Middelburg RA, 2018, JAMA-J AM MED ASSOC, V319, P1049, DOI 10.1001/jama.2017.21872
   Moore HB, 2018, LANCET, V392, P283, DOI 10.1016/S0140-6736(18)31553-8
   Moritz ED, 2017, TRANSFUSION, V57, P1781, DOI 10.1111/trf.14103
   Moritz ED, 2016, NEW ENGL J MED, V375, P2236, DOI 10.1056/NEJMoa1600897
   Neelapu SS, 2017, NEW ENGL J MED, V377, P2531, DOI 10.1056/NEJMoa1707447
   Nemkov T, 2017, FRONT MED-LAUSANNE, V4, DOI [10.3389/fmed.2017.00248, 10.3389/fmed.2017.00175]
   Noel S., 2018, VOX SANG, V13, P35
   Pasi KJ, 2017, NEW ENGL J MED, V377, P819, DOI [10.1056/NEJMoa1616569, 10.1056/NEJMoa1708483]
   Pendry K, 2015, TRANSFUSION MED, V25, P129, DOI 10.1111/tme.12223
   Pendry K, 2018, ISBT TRANSFUS TODAY, V116, P6
   Ramsey G, 2017, VOX SANG, V112, P648, DOI 10.1111/vox.12564
   Roubinian N, 2017, JAMA INTERN MED, V177, P860, DOI 10.1001/jamainternmed.2017.0914
   Roubinian NH, 2018, CRIT CARE MED, V46, P577, DOI 10.1097/CCM.0000000000002948
   Saa P, 2018, NEW ENGL J MED, V378, P1778, DOI 10.1056/NEJMoa1714977
   Sabino EC, 2016, J INFECT DIS, V213, P694, DOI 10.1093/infdis/jiv326
   Scarpazza C, 2017, ANN NEUROL, V82, P697, DOI 10.1002/ana.25070
   Scerbo MH, 2017, J TRAUMA ACUTE CARE, V83, P1165, DOI 10.1097/TA.0000000000001666
   Schiffer CA, 2018, J CLIN ONCOL, V36, P283, DOI 10.1200/JCO.2017.76.1734
   Schwartz J, 2016, J CLIN APHERESIS, V31, P149, DOI 10.1002/jca.21470
   Seheult JN, 2018, TRANSFUSION, V58, P2280, DOI 10.1111/trf.14771
   Shackelford SA, 2017, JAMA-J AM MED ASSOC, V318, P1581, DOI 10.1001/jama.2017.15097
   Sperry JL, 2018, NEW ENGL J MED, V379, P315, DOI 10.1056/NEJMoa1802345
   Stevens WT, 2017, J TRAUMA ACUTE CARE, V83, P25, DOI 10.1097/TA.0000000000001532
   Teixeira PGR, 2018, J AM COLL SURGEONS, V226, P769, DOI 10.1016/j.jamcollsurg.2018.01.047
   Thompson AA, 2018, NEW ENGL J MED, V378, P1479, DOI 10.1056/NEJMoa1705342
   Tsai HM, 1998, NEW ENGL J MED, V339, P1585, DOI 10.1056/NEJM199811263392203
   Urwin PJM, 2016, VOX SANG, V110, P310, DOI 10.1111/vox.12371
   van der Meer PF, 2018, BLOOD, V132, P223, DOI 10.1182/blood-2018-02-831289
   Williams LA, 2016, AM J CLIN PATHOL, V145, P158, DOI 10.1093/ajcp/aqv086
   Williamson PC, 2017, TRANSFUSION, V57, P770, DOI 10.1111/trf.14041
   Yazer MH, 2018, TRANSFUSION, V58, P532, DOI 10.1111/trf.14415
   Zeller MP, 2017, TRANSFUSION, V57, P2329, DOI 10.1111/trf.14255
NR 86
TC 0
Z9 0
U1 0
U2 3
PU WILEY
PI HOBOKEN
PA 111 RIVER ST, HOBOKEN 07030-5774, NJ USA
SN 0041-1132
EI 1537-2995
J9 TRANSFUSION
JI Transfusion
PD AUG
PY 2019
VL 59
IS 8
BP 2733
EP 2748
DI 10.1111/trf.15348
PG 16
WC Hematology
SC Hematology
GA IN4OF
UT WOS:000478653700036
PM 31148175
DA 2021-10-28
ER

PT J
AU Anderson, MA
   Kurra, V
   Bradley, W
   Kilcoyne, A
   Mojtahed, A
   Lee, SI
AF Anderson, Mark A.
   Kurra, Vikram
   Bradley, William
   Kilcoyne, Aoife
   Mojtahed, Amirkasra
   Lee, Susanna, I
TI Abdominal immune-related adverse events: detection on ultrasonography,
   CT, MRI and 18F-Fluorodeoxyglucose positron emission tomography
SO BRITISH JOURNAL OF RADIOLOGY
LA English
DT Review
ID NIVOLUMAB-RELATED CHOLANGITIS; ACUTE KIDNEY INJURY; ADVANCED MELANOMA;
   CLINICOPATHOLOGICAL FEATURES; RADIOLOGIC MANIFESTATIONS;
   CANCER-IMMUNOTHERAPY; METASTATIC MELANOMA; CHECKPOINT BLOCKADE; INDUCED
   ADRENALITIS; ANTI-PD-1 ANTIBODY
AB Immune checkpoint inhibitor and chimeric antigen receptor T-cell therapies are associated with a unique spectrum of complications termed immune-related adverse events (irAEs). The abdomen is the most frequent site of severe irAEs that require hospitalization with life-threatening consequences. Most abdominal irAEs such as enterocolitis, hepatitis, cholangiopathy, cholecystitis, pancreatitis, adrenalitis, and sarcoid-like reaction are initially detected on imaging such as ultrasonography (US), CT, MRI and fusion 18F-fluorodeoxyglucose (FDG) positron emission tomography (PET)-CT during routine surveillance of cancer therapy. Early recognition and diagnosis of irAEs and immediate management with cessation of immune modulator cancer therapy and institution of immunosuppressive therapy are necessary to avert morbidity and mortality. Diagnosis of irAEs is confirmed by tissue sampling or by follow-up imaging demonstrating resolution. Abdominal radiologists reviewing imaging on patients being treated with anti-cancer immunomodulators should be familiar with the imaging manifestations of irAEs.
C1 [Anderson, Mark A.; Kurra, Vikram; Bradley, William; Kilcoyne, Aoife; Mojtahed, Amirkasra; Lee, Susanna, I] Massachusetts Gen Hosp, Dept Radiol, Boston, MA 02114 USA.
   [Anderson, Mark A.; Kurra, Vikram; Bradley, William; Kilcoyne, Aoife; Mojtahed, Amirkasra; Lee, Susanna, I] Harvard Med Sch, Dept Radiol, Boston, MA 02115 USA.
RP Anderson, MA (corresponding author), Massachusetts Gen Hosp, Dept Radiol, Boston, MA 02114 USA.; Anderson, MA (corresponding author), Harvard Med Sch, Dept Radiol, Boston, MA 02115 USA.
EM mark.anderson@mgh.harvard.edu
OI Anderson, Mark/0000-0002-6144-9093
CR Alessandrino F, 2017, CLIN RADIOL, V72, P521, DOI 10.1016/j.crad.2017.04.003
   Alessandrino F, 2019, ABDOM RADIOL, V44, P1917, DOI 10.1007/s00261-019-01935-2
   Andersen R, 2014, ONCOIMMUNOLOGY, V3, DOI 10.4161/21624011.2014.954506
   Bacanovic S, 2015, CLIN NUCL MED, V40, pe518, DOI 10.1097/RLU.0000000000000887
   Barina AR, 2016, ABDOM RADIOL, V41, P207, DOI 10.1007/s00261-015-0560-3
   Beck KE, 2006, J CLIN ONCOL, V24, P2283, DOI 10.1200/JCO.2005.04.5716
   Boutros C, 2016, NAT REV CLIN ONCOL, V13, P473, DOI 10.1038/nrclinonc.2016.58
   Brahmer JR, 2018, J CLIN ONCOL, V36, P1714, DOI 10.1200/JCO.2017.77.6385
   Braschi-Amirfarzan M, 2017, KOREAN J RADIOL, V18, P42, DOI 10.3348/kjr.2017.18.1.42
   Bronstein Y, 2011, AM J ROENTGENOL, V197, pW992, DOI 10.2214/AJR.10.6198
   Brudno JN, 2019, BLOOD REV, V34, P45, DOI 10.1016/j.blre.2018.11.002
   Byun DJ, 2017, NAT REV ENDOCRINOL, V13, P195, DOI 10.1038/nrendo.2016.205
   Cheshire SC, 2018, RADIOLOGY, V289, P564, DOI 10.1148/radiol.2018180572
   Corsello SM, 2013, J CLIN ENDOCR METAB, V98, P1361, DOI 10.1210/jc.2012-4075
   Cortazar FB, 2016, KIDNEY INT, V90, P638, DOI 10.1016/j.kint.2016.04.008
   Cramer Peyton, 2017, Curr Gastroenterol Rep, V19, P3, DOI 10.1007/s11894-017-0540-6
   Doherty GJ, 2017, ESMO OPEN, V2, DOI 10.1136/esmoopen-2017-000268
   Dolladille C, 2020, JAMA ONCOL, V6, P865, DOI 10.1001/jamaoncol.2020.0726
   Eigentler TK, 2016, CANCER TREAT REV, V45, P7, DOI 10.1016/j.ctrv.2016.02.003
   Eisenhauer EA, 2009, EUR J CANCER, V45, P228, DOI 10.1016/j.ejca.2008.10.026
   Fadel F, 2009, NEW ENGL J MED, V361, P211, DOI 10.1056/NEJMc0904283
   Forde PM, 2012, ANTICANCER RES, V32, P4607
   Gelsomino F, 2018, INVEST NEW DRUG, V36, P144, DOI 10.1007/s10637-017-0484-6
   Gkiozos I, 2018, J THORAC ONCOL, V13, P1076, DOI 10.1016/j.jtho.2018.04.031
   Hanna RM, 2018, CASE REP NEPHROL DIA, V8, P171, DOI 10.1159/000491631
   Hoadley A, 2017, ANN ONCOL, V28, P434, DOI 10.1093/annonc/mdw626
   Hodi FS, 2010, NEW ENGL J MED, V363, P711, DOI 10.1056/NEJMoa1003466
   Hofmann L, 2016, EUR J CANCER, V60, P190, DOI 10.1016/j.ejca.2016.02.025
   Horton KM, 2000, RADIOGRAPHICS, V20, P399, DOI 10.1148/radiographics.20.2.g00mc15399
   Horvat TZ, 2015, J CLIN ONCOL, V33, P3193, DOI 10.1200/JCO.2015.60.8448
   Iqbal I, 2019, BMJ CASE REP, V12, DOI 10.1136/bcr-2019-231829
   Johncilla M, 2015, AM J SURG PATHOL, V39, P1075, DOI 10.1097/PAS.0000000000000453
   Johnson DB, 2018, JAMA-J AM MED ASSOC, V320, P1702, DOI 10.1001/jama.2018.13995
   Kalisz KR, 2019, RADIOGRAPHICS, V39, P1923, DOI 10.1148/rg.2019190036
   Karamchandani DM, 2018, J CLIN PATHOL, V71, P665, DOI 10.1136/jclinpath-2018-205143
   Kashima J, 2018, CANCER IMMUNOL IMMUN, V67, P61, DOI 10.1007/s00262-017-2062-3
   Kawakami H, 2017, INVEST NEW DRUG, V35, P529, DOI 10.1007/s10637-017-0453-0
   Kim KW, 2013, INVEST NEW DRUG, V31, P1071, DOI 10.1007/s10637-013-9939-6
   Kim KW, 2013, AM J ROENTGENOL, V200, pW468, DOI 10.2214/AJR.12.9751
   Kwak JJ, 2015, RADIOGRAPHICS, V35, P424, DOI 10.1148/rg.352140121
   Larkin J, 2015, NEW ENGL J MED, V373, P23, DOI [10.1056/NEJMoa1504030, 10.1056/NEJMc1509660]
   Mamlouk O, 2019, J IMMUNOTHER CANCER, V7, DOI 10.1186/s40425-018-0478-8
   Maus MV, 2016, ONCOLOGIST, V21, P608, DOI 10.1634/theoncologist.2015-0421
   Mekki A, 2018, EUR J CANCER, V96, P91, DOI 10.1016/j.ejca.2018.03.006
   Messmer M, 2016, CASE REP ONCOL, V9, P705, DOI 10.1159/000452403
   Michot JM, 2016, EUR J CANCER, V54, P139, DOI 10.1016/j.ejca.2015.11.016
   Min L, 2014, CANCER IMMUNOL RES, V2, P15, DOI 10.1158/2326-6066.CIR-13-0146
   Murakami N, 2017, CURR PROB CANCER, V41, P100, DOI 10.1016/j.currproblcancer.2016.12.004
   Myers G, 2018, CURR ONCOL, V25, P342, DOI 10.3747/co.25.4235
   Neelapu SS, 2019, HEMATOL ONCOL, V37, P48, DOI 10.1002/hon.2595
   Nishino M, 2019, RADIOLOGY, V290, P9, DOI 10.1148/radiol.2018181349
   Osorio JC, 2017, ANN ONCOL, V28, P583, DOI 10.1093/annonc/mdw640
   Pardoll DM, 2012, NAT REV CANCER, V12, P252, DOI 10.1038/nrc3239
   Parry RV, 2005, MOL CELL BIOL, V25, P9543, DOI 10.1128/MCB.25.21.9543-9553.2005
   Postow MA, 2018, NEW ENGL J MED, V378, P158, DOI [10.1056/NEJMra1703481, 10.1056/NEJMc1801663]
   Postow MA, 2015, NEW ENGL J MED, V372, P2006, DOI 10.1056/NEJMoa1414428
   Pourvaziri A, 2020, ABDOM RADIOL, V45, P2624, DOI 10.1007/s00261-020-02531-5
   Puzanov I, 2017, J IMMUNOTHER CANCER, V5, DOI 10.1186/s40425-017-0300-z
   Rambhia PH, 2019, INT J CLIN ONCOL, V24, P1171, DOI 10.1007/s10147-019-01490-2
   Reddy HG, 2018, CLIN TRANSL GASTROEN, V9, DOI 10.1038/s41424-018-0049-9
   Reuss JE, 2016, J IMMUNOTHER CANCER, V4, DOI 10.1186/s40425-016-0199-9
   Riley JL, 2009, IMMUNOL REV, V229, P114, DOI 10.1111/j.1600-065X.2009.00767.x
   Robert C, 2019, LANCET ONCOL, V20, P1239, DOI 10.1016/S1470-2045(19)30388-2
   Robert C, 2014, LANCET, V384, P1109, DOI 10.1016/S0140-6736(14)60958-2
   Rubin DB, 2019, BRAIN, V142, P1334, DOI 10.1093/brain/awz053
   Ryder M, 2014, ENDOCR-RELAT CANCER, V21, P371, DOI 10.1530/ERC-13-0499
   Sharma A, 2014, CLIN MOL HEPATOL, V20, P317, DOI 10.3350/cmh.2014.20.3.317
   Shirali AC, 2016, AM J KIDNEY DIS, V68, P287, DOI 10.1053/j.ajkd.2016.02.057
   Stucci S, 2017, ONCOL LETT, V14, P5671, DOI 10.3892/ol.2017.6919
   Suzman DL, 2018, LIVER INT, V38, P976, DOI 10.1111/liv.13746
   Thomas R, 2020, CLIN IMAG, V64, P70, DOI 10.1016/j.clinimag.2020.04.007
   Tirumani SH, 2015, CANCER IMMUNOL RES, V3, P1185, DOI 10.1158/2326-6066.CIR-15-0102
   Topalian SL, 2014, J CLIN ONCOL, V32, P1020, DOI 10.1200/JCO.2013.53.0105
   Topalian SL, 2012, NEW ENGL J MED, V366, P2443, DOI 10.1056/NEJMoa1200690
   Trainer H, 2016, ENDOCRINOL DIAB META, DOI 10.1530/EDM-16-0108
   Tran E, 2017, NEW ENGL J MED, V377, P2593, DOI 10.1056/NEJMe1714680
   Vitellas KM, 2000, RADIOGRAPHICS, V20, P959, DOI 10.1148/radiographics.20.4.g00jl04959
   Vlachou PA, 2011, RADIOGRAPHICS, V31, P1379, DOI 10.1148/rg.315105735
   Voskens CJ, 2013, PLOS ONE, V8, DOI 10.1371/journal.pone.0053745
   Wachsmann JW, 2017, ACAD RADIOL, V24, P111, DOI 10.1016/j.acra.2016.08.005
   Wanchoo R, 2017, AM J NEPHROL, V45, P160, DOI 10.1159/000455014
   Wang GX, 2017, RADIOGRAPHICS, V37, P2132, DOI 10.1148/rg.2017170085
   Warshauer DM, 2007, SEMIN ULTRASOUND CT, V28, P21, DOI 10.1053/j.sult.2006.10.004
   WARSHAUER DM, 1994, RADIOLOGY, V192, P93, DOI 10.1148/radiology.192.1.8208972
   Weber JS, 2013, CANCER-AM CANCER SOC, V119, P1675, DOI 10.1002/cncr.27969
   Weber JS, 2012, J CLIN ONCOL, V30, P2691, DOI 10.1200/JCO.2012.41.6750
   Wilgenhof S, 2012, ANTICANCER RES, V32, P1355
   Wolchok JD, 2013, NEW ENGL J MED, V369, P122, DOI 10.1056/NEJMoa1302369
   Wolchok JD, 2010, LANCET ONCOL, V11, P155, DOI 10.1016/S1470-2045(09)70334-1
NR 89
TC 0
Z9 0
U1 0
U2 1
PU BRITISH INST RADIOLOGY
PI LONDON
PA 48-50 ST JOHN ST, LONDON, ENGLAND
SN 0007-1285
EI 1748-880X
J9 BRIT J RADIOL
JI Br. J. Radiol.
PY 2021
VL 94
IS 1118
AR 20200663
DI 10.1259/bjr.20200663
PG 11
WC Radiology, Nuclear Medicine & Medical Imaging
SC Radiology, Nuclear Medicine & Medical Imaging
GA PX5OF
UT WOS:000611404100010
PM 33112648
DA 2021-10-28
ER

PT J
AU Dorn, DC
   Lawatscheck, R
   Zvirbliene, A
   Aleksaite, E
   Pecher, G
   Sasnauskas, K
   Ozel, M
   Raftery, M
   Schonrich, G
   Ulrich, RG
   Gedvilaite, A
AF Dorn, David C.
   Lawatscheck, Robert
   Zvirbliene, Aurelija
   Aleksaite, Egle
   Pecher, Gabriele
   Sasnauskas, Kestutis
   Oezel, Muhsin
   Raftery, Martin
   Schoenrich, Guenther
   Ulrich, Rainer G.
   Gedvilaite, Alma
TI Cellular and humoral immunogenicity of hamster polyomavirus-derived
   virus-like particles harboring a mucin 1 cytotoxic T-cell epitope
SO VIRAL IMMUNOLOGY
LA English
DT Article
ID DENDRITIC CELLS; ANTIGEN; RECEPTOR; SURFACE; INDUCE; CANCER; GENERATION;
   EXPRESSION; MOLECULES; DEPENDS
AB In this study, we examined hamster polyomavirus (HaPyV) major capsid protein VP1-derived virus-like particles (VLPs) as a carrier for a human tumor-associated cytotoxic T lymphocyte (CTL) epitope. The VP1 tolerated the insertion of an HLA-*A2-restricted CTL epitope from human mucin 1 (MUC1) into two sites independently and simultaneously, without interfering with assembly of chimeric VLPs. Chimeric VLPs did not differ in the entry pathway or maturation potential of human dendritic cells (hDCs) compared to unmodified VLPs. Recently we demonstrated that immunization of BALB/c mice with chimeric VLPs harboring two MUC1 insertions resulted in the generation of MUC1-specific monoclonal antibodies. Here we demonstrate that the monoclonal antibodies generated react specifically with human tumor cells. Co-cultivation of chimeric VLP-primed hDCs with autologous peripheral blood leukocytes resulted in the activation of MUC1 epitope-specific CD8(+) T cells. This was evidenced by IFN-gamma secretion of an expanded MUC1-specific CD8(+) T-cell pool. The induction of epitope-specific T cells in a human in vitro model and of murine MUC1-reactive antibodies in vivo indicate the potential of chimeric HaPyV VP1-derived VLPs as a delivery vehicle for immunotherapeutic targets.
C1 [Zvirbliene, Aurelija; Aleksaite, Egle; Sasnauskas, Kestutis; Gedvilaite, Alma] Inst Biotechnol, LT-02241 Vilnius, Lithuania.
   [Dorn, David C.; Lawatscheck, Robert; Raftery, Martin; Schoenrich, Guenther; Ulrich, Rainer G.] Charite, Inst Virol, Berlin, Germany.
   [Dorn, David C.; Pecher, Gabriele] Charite, Med Clin Oncol & Hematol, Berlin, Germany.
   [Oezel, Muhsin] Robert Koch Inst, D-1000 Berlin, Germany.
RP Gedvilaite, A (corresponding author), Inst Biotechnol, V Graiciuno 8, LT-02241 Vilnius, Lithuania.
EM agedv@ibt.lt
OI Pecher, Gabriele/0000-0003-0779-1493; Schonrich,
   Gunther/0000-0002-5346-5704
CR Banchereau J, 1998, NATURE, V392, P245, DOI 10.1038/32588
   BOHM W, 1995, J IMMUNOL, V155, P3313
   Brinkman-Van der Linden ECM, 2000, J BIOL CHEM, V275, P8625, DOI 10.1074/jbc.275.12.8625
   Brossart P, 2001, CANCER RES, V61, P6846
   Caruso M, 2003, J GEN VIROL, V84, P2927, DOI 10.1099/vir.0.19369-0
   Chackerian B, 2002, J IMMUNOL, V169, P6120, DOI 10.4049/jimmunol.169.11.6120
   Chackerian B, 2001, J CLIN INVEST, V108, P415, DOI 10.1172/JCI200111849
   COLEY WB, 1894, T AM SURG ASS, V12, P183
   Dean M, 2005, NAT REV CANCER, V5, P275, DOI 10.1038/nrc1590
   DELVAL M, 1991, CELL, V66, P1145, DOI 10.1016/0092-8674(91)90037-Y
   FINN OJ, 1995, IMMUNOL REV, V145, P61, DOI 10.1111/j.1600-065X.1995.tb00077.x
   Florian S, 2006, LEUKEMIA LYMPHOMA, V47, P207, DOI 10.1080/10428190500272507
   Gedvilaite A, 2000, VIROLOGY, V273, P21, DOI 10.1006/viro.2000.0392
   Gedvilaite A, 2004, VIRAL IMMUNOL, V17, P51, DOI 10.1089/088282404322875458
   Gedvilaite A, 2006, VIROLOGY, V354, P252, DOI 10.1016/j.virol.2006.07.007
   Guermonprez P, 2002, ANNU REV IMMUNOL, V20, P621, DOI 10.1146/annurev.immunol.20.100301.064828
   Hollingsworth MA, 2004, NAT REV CANCER, V4, P45, DOI 10.1038/nrc1251
   Jin LQ, 2006, NAT MED, V12, P1167, DOI 10.1038/nm1483
   Komagome R, 2002, J VIROL, V76, P12992, DOI 10.1128/JVI.76.24.12992-13000.2002
   Lake RA, 2005, NAT REV CANCER, V5, P397, DOI 10.1038/nrc1613
   Lawatscheck R, 2007, VIRAL IMMUNOL, V20, P453, DOI 10.1089/vim.2007.0023
   Lenz P, 2001, J IMMUNOL, V166, P5346, DOI 10.4049/jimmunol.166.9.5346
   LEV R, 1965, LAB INVEST, V14, P2080
   MacPherson G, 1999, IMMUNOL REV, V172, P325, DOI 10.1111/j.1600-065X.1999.tb01376.x
   Moron VG, 2003, J IMMUNOL, V171, P2242, DOI 10.4049/jimmunol.171.5.2242
   Muller AJ, 2006, NAT REV CANCER, V6, P613, DOI 10.1038/nrc1929
   Norkin LC, 2002, J VIROL, V76, P5156, DOI 10.1128/JVI.76.10.5156-5166.2002
   Oliveira-Ferreira J, 2000, VACCINE, V18, P2923, DOI 10.1016/S0264-410X(00)00145-6
   Pho MT, 2000, J VIROL, V74, P2288, DOI 10.1128/JVI.74.5.2288-2292.2000
   PUMPENS P, 2002, ARTIFICIAL DNA METHO, P249
   Renkvist N, 2001, CANCER IMMUNOL IMMUN, V50, P3, DOI 10.1007/s002620000169
   Sasnauskas K, 1999, BIOL CHEM, V380, P381, DOI 10.1515/BC.1999.050
   Sasnauskas K, 2002, INTERVIROLOGY, V45, P308, DOI 10.1159/000067922
   Sedlik C, 1997, P NATL ACAD SCI USA, V94, P7503, DOI 10.1073/pnas.94.14.7503
   Sieczkarski SB, 2002, J GEN VIROL, V83, P1535, DOI 10.1099/0022-1317-83-7-1535
   SPICER AP, 1995, J BIOL CHEM, V270, P30093
   Suzuki S, 2001, VIROLOGY, V286, P100, DOI 10.1006/viro.2001.0972
   Tegerstedt K, 2005, CANCER RES, V65, P5953, DOI 10.1158/0008-5472.CAN-05-0335
   Tegerstedt K, 2007, CANCER IMMUNOL IMMUN, V56, P1335, DOI 10.1007/s00262-007-0281-8
   Tsunetsugu-Yokota Y, 2003, J VIROL, V77, P10250, DOI 10.1128/JVI.77.19.10250-10259.2003
   Wierecky J, 2006, CANCER RES, V66, P5910, DOI 10.1158/0008-5472.CAN-05-3905
   Yamamoto M, 1997, J BIOL CHEM, V272, P12492, DOI 10.1074/jbc.272.19.12492
   Zvirbliene A, 2006, J IMMUNOL METHODS, V311, P57, DOI 10.1016/j.jim.2006.01.007
NR 43
TC 14
Z9 16
U1 0
U2 12
PU MARY ANN LIEBERT, INC
PI NEW ROCHELLE
PA 140 HUGUENOT STREET, 3RD FL, NEW ROCHELLE, NY 10801 USA
SN 0882-8245
EI 1557-8976
J9 VIRAL IMMUNOL
JI Viral Immunol.
PD MAR
PY 2008
VL 21
IS 1
BP 12
EP 26
DI 10.1089/vim.2007.0085
PG 15
WC Immunology; Virology
SC Immunology; Virology
GA 286EZ
UT WOS:000254830000003
PM 18355119
DA 2021-10-28
ER

PT J
AU Belayneh, R
   Fourman, MS
   Bhogal, S
   Weiss, KR
AF Belayneh, Rebekah
   Fourman, Mitchell S.
   Bhogal, Sumail
   Weiss, Kurt R.
TI Update on Osteosarcoma
SO CURRENT ONCOLOGY REPORTS
LA English
DT Review
DE Osteosarcoma; Metastasis; Doxorubicin; Methotrexate; Pediatric sarcoma;
   Limb salvage; Near-infrared imaging; Indocyanine green; Gemcitabine;
   Aerosolized chemotherapy; Sorafenib; Pazopanib; GD2 inhibition; Aldehyde
   dehydrogenase; Chimeric antigen receptor T-cell therapy
ID HIGH-GRADE OSTEOSARCOMA; HIGH-DOSE METHOTREXATE; ADJUVANT CHEMOTHERAPY;
   PROGNOSTIC-FACTORS; OSTEOGENIC-SARCOMA; NONMETASTATIC OSTEOSARCOMA;
   SOFT-TISSUE; PULMONARY METASTASECTOMY; NEOADJUVANT CHEMOTHERAPY;
   METASTATIC OSTEOSARCOMA
AB Purpose of Review Osteosarcoma (OSA) is the most common primary tumor of bone, mainly affecting children and adolescents. Here we discuss recent advances in surgical and systemic therapies, and highlight potentially new modalities in preclinical evaluation and prognostication. Recent Findings The advent of neoadjuvant and adjuvant chemotherapy has markedly improved the disease-free recurrence and overall survival of OSA. However, treatment efficacy has been stagnant since the 1980s. This plateau has prompted preclinical and clinical research into in precision surgery, inhaled chemotherapy to increase pulmonary drug concentration without systemic side effects, and novel immunomodulators intended to block molecular pathways associated with OSA proliferation and metastasis. With the advent of novel surgical techniques and new forms and vectors for chemotherapy, it is hoped that OSA treatment outcomes will exceed their currently sustained plateau in the near future.
C1 [Belayneh, Rebekah; Fourman, Mitchell S.; Bhogal, Sumail; Weiss, Kurt R.] Univ Pittsburgh, Med Ctr, Dept Orthopaed Surg, Div Orthopaed Oncol, Pittsburgh, PA 15260 USA.
RP Weiss, KR (corresponding author), Univ Pittsburgh, Med Ctr, Dept Orthopaed Surg, Div Orthopaed Oncol, Pittsburgh, PA 15260 USA.
EM Belaynehr2@upmc.edu; mfourman@gmail.com; bhogalsumail@gmail.com;
   weiskr@upmc.edu
OI Fourman, Mitchell/0000-0001-5886-546X; Bhogal,
   Sumail/0000-0001-6269-6515
CR Abate ME, 2010, PEDIATR BLOOD CANCER, V55, P652, DOI 10.1002/pbc.22567
   Anderson ME, 2020, CLIN ORTHOP RELAT R, V478, P1186, DOI 10.1097/CORR.0000000000001208
   [Anonymous], INDOCYANINE GREEN IC
   [Anonymous], IC9 GD2 CAR VZV CTLS
   [Anonymous], DENOSUMAB TREATING P
   [Anonymous], STUDY PAZOPANIB TREA
   Bacci G, 2002, J BONE JOINT SURG BR, V84B, P88, DOI 10.1302/0301-620X.84B1.12211
   Bacci G, 2006, CANCER-AM CANCER SOC, V106, P1154, DOI 10.1002/cncr.21724
   Bacci G, 2000, J CLIN ONCOL, V18, P4016, DOI 10.1200/JCO.2000.18.24.4016
   Beristain AG, 2012, J CELL SCI, V125, P943, DOI 10.1242/jcs.094029
   Bernthal NM, 2012, CANCER-AM CANCER SOC, V118, P5888, DOI 10.1002/cncr.27651
   Bielack SS, 2002, J CLIN ONCOL, V20, P776, DOI 10.1200/JCO.20.3.776
   Bielack S, 2009, CANCER TREAT RES, V152, P289, DOI 10.1007/978-1-4419-0284-9_15
   Bielack SS, 2015, J CLIN ONCOL, V33, P2279, DOI 10.1200/JCO.2014.60.0734
   Bishop MW, 2020, MABS-AUSTIN, V12, DOI 10.1080/19420862.2020.1773751
   BRAMWELL VHC, 1992, J CLIN ONCOL, V10, P1579, DOI 10.1200/JCO.1992.10.10.1579
   BROSTROM LA, 1982, CLIN ORTHOP RELAT R, P250
   Cheng J, 2020, MAT SCI ENG C-MATER, V107, DOI 10.1016/j.msec.2019.110324
   Cho HJ, 2007, J BIOCHEM MOL BIOL, V40, P1069
   Cho WH, 2010, ANN SURG ONCOL, V17, P702, DOI 10.1245/s10434-009-0825-6
   Coens C, 2015, CANCER-AM CANCER SOC, V121, P2933, DOI 10.1002/cncr.29426
   CORTES EP, 1974, NEW ENGL J MED, V291, P998, DOI 10.1056/NEJM197411072911903
   Crasto Jared Anthony, 2018, Oncotarget, V9, P30163, DOI 10.18632/oncotarget.25733
   DAHLIN DC, 1967, J BONE JOINT SURG AM, VA 49, P101, DOI 10.2106/00004623-196749010-00008
   DeLaney TF, 2005, INT J RADIAT ONCOL, V61, P492, DOI 10.1016/j.ijrobp.2004.05.051
   Denoyer D, 2015, METALLOMICS, V7, P1459, DOI 10.1039/c5mt00149h
   Dobrenkov K, 2016, PEDIATR BLOOD CANCER, V63, P1780, DOI 10.1002/pbc.26097
   Doronin II, 2014, BMC CANCER, V14, DOI 10.1186/1471-2407-14-295
   Durfee RA, 2016, RHEUMATOL THER, V3, P221, DOI 10.1007/s40744-016-0046-y
   EDMONSON JH, 1980, NEW ENGL J MED, V303, P642
   EDMONSON JH, 1984, J CLIN ONCOL, V2, P152, DOI 10.1200/JCO.1984.2.3.152
   EILBER F, 1987, J CLIN ONCOL, V5, P21, DOI 10.1200/JCO.1987.5.1.21
   Ferrari S, 2015, EXPERT OPIN PHARMACO, V16, P2727, DOI 10.1517/14656566.2015.1102226
   Ferrari S, 2012, J CLIN ONCOL, V30, P2112, DOI 10.1200/JCO.2011.38.4420
   Fourman MS, 2018, CLIN ORTHOP RELAT R, V476, P479, DOI 10.1007/s11999.0000000000000003
   Fourman MS, 2015, BURNS, V41, P1043, DOI 10.1016/j.burns.2014.11.001
   Friebele Jill C, 2015, Am J Orthop (Belle Mead NJ), V44, P547
   FRIEDMAN M A, 1972, Journal of Surgical Oncology, V4, P482, DOI 10.1002/jso.2930040512
   GOORIN AM, 1987, J CLIN ONCOL, V5, P1178, DOI 10.1200/JCO.1987.5.8.1178
   Gordon N, 2020, ADV EXP MED BIOL, V1257, P67, DOI 10.1007/978-3-030-43032-0_6
   Greco Nicholas, 2014, J Cancer Ther, V5, P331
   Grignani G, 2015, LANCET ONCOL, V16, P98, DOI 10.1016/S1470-2045(14)71136-2
   Grimer RJ, 2005, EUR J CANCER, V41, P2806, DOI 10.1016/j.ejca.2005.04.052
   Gross SW, 2005, CLIN ORTHOP RELAT R, P9
   Hendershot Eleanor, 2006, J Pediatr Oncol Nurs, V23, P176, DOI 10.1177/1043454206289786
   Isakoff MS, 2015, J CLIN ONCOL, V33, P3029, DOI 10.1200/JCO.2014.59.4895
   Italiano A, 2020, LANCET ONCOL, V21, P446, DOI [10.1016/S1470-2045(19)30825-3, 10.1016/51470-2045(19)30825-3]
   Iwata S, 2014, ANN SURG ONCOL, V21, P263, DOI 10.1245/s10434-013-3210-4
   Jaffe N, 2005, CLIN ORTHOP RELAT R, P19, DOI 10.1097/01.blo.0000180509.90557.43
   Kager L, 2003, J CLIN ONCOL, V21, P2011, DOI 10.1200/JCO.2003.08.132
   Kiany S, 2016, METHODS MOL BIOL, V1441, P285, DOI 10.1007/978-1-4939-3684-7_24
   Kim A, 2015, PEDIATR BLOOD CANCER, V62, P1562, DOI 10.1002/pbc.25548
   Klangjorhor J, 2020, INT J CANCER, V146, P3397, DOI 10.1002/ijc.32735
   Koonrungsesomboon N, 2020, BMC CANCER, V20, DOI 10.1186/s12885-020-06751-2
   Koshkina NV, 2001, CLIN CANCER RES, V7, P3258
   Lin AY, 2015, J THORAC CARDIOV SUR, V149, P85, DOI 10.1016/j.jtcvs.2014.09.039
   LINK MP, 1986, NEW ENGL J MED, V314, P1600, DOI 10.1056/NEJM198606193142502
   Longhi A, 2019, ACTA ONCOL, V58, P124, DOI 10.1080/0284186X.2018.1503714
   Louis CU, 2011, BLOOD, V118, P6050, DOI 10.1182/blood-2011-05-354449
   Mahjoub A, 2019, ANN SURG ONCOL, V26, P894, DOI 10.1245/s10434-018-07114-9
   Mandell Jonathan B., 2019, Sarcoma, V2019, P1320201, DOI 10.1155/2019/1320201
   Mao YM, 2017, EUR J CARDIO-THORAC, V52, P1190, DOI 10.1093/ejcts/ezx207
   Marina N, 2004, ONCOLOGIST, V9, P422, DOI 10.1634/theoncologist.9-4-422
   MEYERS PA, 1992, J CLIN ONCOL, V10, P5, DOI 10.1200/JCO.1992.10.1.5
   Meyers PA, 2008, J CLIN ONCOL, V26, P633, DOI 10.1200/JCO.2008.14.0095
   Mirabello L, 2009, CANCER-AM CANCER SOC, V115, P1531, DOI 10.1002/cncr.24121
   Moore Drew D, 2014, Cancer Treat Res, V162, P65, DOI 10.1007/978-3-319-07323-1_4
   Mu Xiaodong, 2013, Sarcoma, V2013, P480713, DOI 10.1155/2013/480713
   Ohba T, 2014, BONE, V63, P110, DOI 10.1016/j.bone.2014.03.005
   OKADA K, 1994, J BONE JOINT SURG AM, V76A, P366, DOI 10.2106/00004623-199403000-00007
   Ouyang ZX, 2018, CURR DRUG TARGETS, V19, P409, DOI 10.2174/1573399811666150615145409
   Pakos EE, 2009, EUR J CANCER, V45, P2367, DOI 10.1016/j.ejca.2009.03.005
   Piperno-Neumann S, 2016, LANCET ONCOL, V17, P1070, DOI 10.1016/S1470-2045(16)30096-1
   Poon VI, 2015, CLIN SARCOMA RES, V5, DOI 10.1186/s13569-014-0020-9
   Regan DP, 2019, J IMMUNOL, V202, P3087, DOI 10.4049/jimmunol.1800619
   Rose PS, 2006, CLIN ORTHOP RELAT R, P314, DOI 10.1097/01.blo.0000229341.18974.95
   ROSEN G, 1982, CANCER-AM CANCER SOC, V49, P1221, DOI 10.1002/1097-0142(19820315)49:6<1221::AID-CNCR2820490625>3.0.CO;2-E
   ROSEN G, 1976, CANCER-AM CANCER SOC, V37, P1, DOI 10.1002/1097-0142(197601)37:1<1::AID-CNCR2820370102>3.0.CO;2-3
   Ruggieri P, 2010, CLIN ORTHOP RELAT R, V468, P2962, DOI 10.1007/s11999-010-1473-7
   Safwat A, 2014, ACTA ONCOL, V53, P1451, DOI 10.3109/0284186X.2014.948062
   Sakuda T, 2019, J ORTHOP RES, V37, P1192, DOI 10.1002/jor.24277
   Salah S, 2013, INTERACT CARDIOV TH, V17, P296, DOI 10.1093/icvts/ivt177
   Savvidodou OD, 2017, ORTHOPEDICS, V40, P204, DOI 10.3928/01477447-20170627-04
   Sharma S, 2001, J CLIN ONCOL, V19, P1839, DOI 10.1200/JCO.2001.19.6.1839
   Simpson E, 2018, JAAPA-J AM ACAD PHYS, V31, P15, DOI 10.1097/01.JAA.0000541477.24116.8d
   Souhami RL, 1997, LANCET, V350, P911, DOI 10.1016/S0140-6736(97)02307-6
   SUTOW WW, 1975, CANCER-AM CANCER SOC, V36, P1598, DOI 10.1002/1097-0142(197511)36:5<1598::AID-CNCR2820360511>3.0.CO;2-N
   SUTOW WW, 1975, J CLIN PHARMACOL, V15, P530, DOI 10.1002/j.1552-4604.1975.tb01476.x
   SUTOW WW, 1980, CLIN ORTHOP RELAT R, P67
   Szendroi M, 2000, J SURG ONCOL, V73, P87, DOI 10.1002/(SICI)1096-9098(200002)73:2<87::AID-JSO6>3.0.CO;2-P
   TAYLOR WF, 1978, MAYO CLIN PROC, V53, P695
   Tsuda Y, 2020, CLIN ORTHOP RELAT R, V478, P1190, DOI 10.1097/CORR.0000000000001079
   Umeda K, 2017, PEDIATR INT, V59, P937, DOI 10.1111/ped.13307
   Wang YT, 2019, J EXP CLIN CANC RES, V38, DOI 10.1186/s13046-019-1147-6
   Whelan JS, 2018, J CLIN ONCOL, V36, P188, DOI 10.1200/JCO.2017.75.1743
   Widhe B, 2000, J BONE JOINT SURG AM, V82A, P667, DOI 10.2106/00004623-200005000-00007
   Yamagishi T, 2016, PLOS ONE, V11, DOI 10.1371/journal.pone.0154680
   Yang L, 2014, MODERN PATHOL, V27, P775, DOI 10.1038/modpathol.2013.189
   Zelken JA, 2015, ANN SURG ONCOL, V22, pS1271, DOI 10.1245/s10434-015-4743-5
   Zhou H, 2020, ADV HEALTHC MATER, V9, DOI 10.1002/adhm.201901224
NR 100
TC 3
Z9 3
U1 9
U2 10
PU SPRINGER
PI NEW YORK
PA ONE NEW YORK PLAZA, SUITE 4600, NEW YORK, NY, UNITED STATES
SN 1523-3790
EI 1534-6269
J9 CURR ONCOL REP
JI Curr. Oncol. Rep.
PD JUN
PY 2021
VL 23
IS 6
AR 71
DI 10.1007/s11912-021-01053-7
PG 8
WC Oncology
SC Oncology
GA RQ1VQ
UT WOS:000642208300002
PM 33880674
DA 2021-10-28
ER

PT J
AU Amlani, A
   Barber, C
   Fifi-Mah, A
   Monzon, J
AF Amlani, Adam
   Barber, Claire
   Fifi-Mah, Aurore
   Monzon, Jose
TI Successful Treatment of Cytokine Release Syndrome with IL-6 Blockade in
   a Patient Transitioning from Immune-Checkpoint to MEK/BRAF Inhibition: A
   Case Report and Review of Literature
SO ONCOLOGIST
LA English
DT Review
ID DIAGNOSIS
AB There are now multiple targeted and immunotherapies available for the treatment of metastatic melanoma. Although these agents have dramatically improved the survival of patients, the appropriate sequencing and the safety during the transition between these drugs remains unknown. Recently two cases of cytokine release syndrome (CRS) following transition from immune-checkpoint inhibitors to BRAF and MEK inhibitors (BRAFi/MEKi) in patients with metastatic melanoma have been reported. CRS is a systemic cytokine-driven inflammatory reaction, previously well reported in chimeric antigen receptor T-cell therapies for hematologic malignancies. Here, we report a third case in which severe CRS resistant to glucocorticoid therapy following transition to a MEKi/BRAFi was treated successfully with tocilizumab, an interleukin-6 (IL-6) inhibitor. CRS should be on the differential diagnosis of immune-related adverse events of immunotherapies or targeted cancer therapies for metastatic melanoma, and clinicians in multiple disciplines should be aware of this rare complication and the potential benefits of IL-6 blockade.
C1 [Amlani, Adam; Barber, Claire; Fifi-Mah, Aurore; Monzon, Jose] Univ Calgary, Cumming Sch Med, Dept Med, Calgary, AB, Canada.
   [Barber, Claire] Univ Calgary, Cumming Sch Med, Dept Community Hlth Sci, Calgary, AB, Canada.
RP Monzon, J (corresponding author), Univ Calgary, Cumming Sch Med, 3330 Hosp Dr NW, Calgary, AB T2N 4N1, Canada.
EM jgmonzon@ucalgary.ca
OI Barber, Claire/0000-0002-3062-5488
CR Dimitriou F, 2019, MELANOMA RES, V29, P107, DOI 10.1097/CMR.0000000000000544
   Dimitriou F, 2019, J IMMUNOTHER, V42, P29, DOI 10.1097/CJI.0000000000000236
   Gide TN, 2018, CLIN CANCER RES, V24, P1260, DOI 10.1158/1078-0432.CCR-17-2267
   Keith BD, 2008, BMC CANCER, V8, DOI 10.1186/1471-2407-8-84
   Lee DW, 2014, BLOOD, V124, P188, DOI 10.1182/blood-2014-05-552729
   Luke JJ, 2017, NAT REV CLIN ONCOL, V14, P463, DOI 10.1038/nrclinonc.2017.43
   Shimabukuro-Vornhagen A, 2018, J IMMUNOTHER CANCER, V6, DOI 10.1186/s40425-018-0343-9
NR 7
TC 5
Z9 5
U1 0
U2 2
PU WILEY
PI HOBOKEN
PA 111 RIVER ST, HOBOKEN 07030-5774, NJ USA
SN 1083-7159
EI 1549-490X
J9 ONCOLOGIST
JI Oncologist
PD JUL
PY 2020
VL 25
IS 7
BP E1120
EP E1123
DI 10.1634/theoncologist.2020-0194
EA JUN 2020
PG 4
WC Oncology
SC Oncology
GA MI6PW
UT WOS:000536964700001
PM 32337758
OA Green Published, Bronze
DA 2021-10-28
ER

PT J
AU Morabito, F
   Recchia, AG
   Vigna, E
   De Stefano, L
   Bossio, S
   Morabito, L
   Pellicano, M
   Palummo, A
   Storino, F
   Caruso, N
   Gentile, M
AF Morabito, Fortunato
   Recchia, Anna Grazia
   Vigna, Ernesto
   De Stefano, Laura
   Bossio, Sabrina
   Morabito, Lucio
   Pellicano, Mariavaleria
   Palummo, Angela
   Storino, Francesca
   Caruso, Nadia
   Gentile, Massimo
TI Promising therapies for the treatment of chronic lymphocytic leukemia
SO EXPERT OPINION ON INVESTIGATIONAL DRUGS
LA English
DT Review
DE B-cell lymphoma-2 inhibitors; B-cell receptor signal transduction
   inhibitors; chronic lymphocytic leukemia; lenalidomide; mAbs;
   pro-apoptotic molecules
ID CD20 MONOCLONAL-ANTIBODIES; HISTONE DEACETYLASE; ELDERLY-PATIENTS;
   OPEN-LABEL; PHASE-II; IN-VITRO; DEPSIPEPTIDE FR901228;
   CLINICAL-EFFICACY; INITIAL THERAPY; P-TEFB
AB Introduction: The combination schedule of fludarabine, cyclophosphamide and rituximab is the gold standard of therapy for younger, physically fit chronic lymphocytic leukemia (CLL) patients; it allows achieving high and durable complete response rates. Although treatment outcome has considerably improved with chemo-immunotherapy, most patients eventually relapse and CLL is still incurable. Thus, newer and more rationally developed drugs are needed to improve CLL therapy, particularly in cases of relapsed/refractory disease.
   Areas covered: The authors review preclinical and clinical data regarding newer CLL agents, currently undergoing examination, such as: signal transduction and cyclin-dependent kinase inhibitors, immunomodulatory agents, B-cell lymphoma 2 inhibitors, next generation mAbs, heat shock protein 90 and histone deacetylase inhibitors, and chimeric antigen receptor T-cell therapy.
   Expert opinion: Newer compounds with different mechanisms of action, such as B-cell receptor signal transduction inhibitors, lenalidomide, next generation mAbs and several pro-apoptotic molecules, have shown efficacy in relapsed or refractory CLL patients. Several studies are under way to investigate the efficacy of combinations of these novel drugs. Hopefully, the combined use of these molecules in risk-adapted treatment strategies will change the therapeutic approach in the near future and will pave the way for a long-term control of CLL.
C1 [Morabito, Fortunato; Vigna, Ernesto; Caruso, Nadia; Gentile, Massimo] Azienda Osped Cosenza, Dipartimento Oncoematol, Unita Operat Complessa Ematol, I-87100 Cosenza, Italy.
   [Morabito, Fortunato; Recchia, Anna Grazia; De Stefano, Laura; Bossio, Sabrina; Pellicano, Mariavaleria; Palummo, Angela; Storino, Francesca] Azienda Sanit Prov Cosenza, Biotechnol Res Unit, Cosenza, Italy.
   [Morabito, Lucio] IRCCS, Ist Clin Humanitas, Humanitas Canc Ctr, Med Oncol & Hematol Unit, Milan, Italy.
RP Morabito, F (corresponding author), Azienda Osped Cosenza, Dipartimento Oncoematol, Unita Operat Complessa Ematol, Viale Repubbl, I-87100 Cosenza, Italy.
EM fortunato_morabito@tin.it; massim.gentile@tiscali.it
RI Recchia, Anna Grazia/ABA-5228-2020; Gentile, Massimo/R-3270-2016;
   Morabito, Francesco Carlo/AAB-9698-2019
OI Gentile, Massimo/0000-0002-5256-0726; Morabito, Francesco
   Carlo/0000-0003-0734-9136; STORINO, FRANCESCA/0000-0003-4626-918X
CR Al-Ameri AM, 2010, BLOOD, V116, P527
   Amrein L, 2008, BRIT J HAEMATOL, V143, P698, DOI [10.1111/j.1365-2141.2008.07418.x, 10.1111/j.1365-2141.2008.07418.x ]
   Amrein PC, 2010, BLOOD, V116, P2457
   Aron JL, 2003, BLOOD, V102, P652, DOI 10.1182/blood-2002-12-3794
   Awan FT, 2014, BRIT J HAEMATOL, V167, P466, DOI 10.1111/bjh.13061
   Awan FT, 2010, BLOOD, V115, P1204, DOI 10.1182/blood-2009-06-229039
   Badar T, 2014, BLOOD, V124, DOI 10.1182/blood.V124.21.3334.3334
   Badoux XC, 2013, J CLIN ONCOL, V31, P584, DOI 10.1200/JCO.2012.42.8623
   Badoux XC, 2011, BLOOD, V118, P3489, DOI 10.1182/blood-2011-03-339077
   Baumli S, 2008, EMBO J, V27, P1907, DOI 10.1038/emboj.2008.121
   Beum PV, 2008, J IMMUNOL, V181, P822, DOI 10.4049/jimmunol.181.1.822
   Blum KA, 2009, BRIT J HAEMATOL, V147, P507, DOI 10.1111/j.1365-2141.2009.07881.x
   Bokelmann I, 2008, MOL MED, V14, P20, DOI 10.2119/2007-00084.Bokelmann
   Bologna L, 2011, J IMMUNOL, V186, P3762, DOI 10.4049/jimmunol.1000303
   Brentjens RJ, 2011, BLOOD, V118, P4817, DOI 10.1182/blood-2011-04-348540
   Brown JR, 2013, BLOOD, V122
   Buchner M, 2009, CANCER RES, V69, P5424, DOI 10.1158/0008-5472.CAN-08-4252
   Burger JA, 2013, BLOOD, V122, DOI 10.1182/blood.V122.21.866.866
   Burger JA, 2014, NAT REV CLIN ONCOL, V11, P184, DOI 10.1038/nrclinonc.2014.42
   Burris HA, 2014, BLOOD, V124, DOI 10.1182/blood.V124.21.1984.1984
   Byrd JC, 2014, NEW ENGL J MED, V371, P213, DOI 10.1056/NEJMoa1400376
   Byrd JC, 2005, BLOOD, V105, P959, DOI 10.1182/blood-2004-05-1693
   Byrd JC, 1999, BLOOD, V94, P1401, DOI 10.1182/blood.V94.4.1401.416k30_1401_1408
   Byrd JC, 2007, CLIN CANCER RES, V13, P4448, DOI 10.1158/1078-0432.CCR-06-1463
   Byrd JC, 2007, BLOOD, V109, P399, DOI 10.1182/blood-2006-05-020735
   Byrd JC, 2014, BLOOD, V123, P1302, DOI 10.1182/blood-2013-07-512137
   Byrd JC, 2013, NEW ENGL J MED, V369, P32, DOI 10.1056/NEJMoa1215637
   Byrd JC, 2010, BLOOD, V115, P489, DOI 10.1182/blood-2009-08-237727
   Cang SD, 2012, J HEMATOL ONCOL, V5, DOI 10.1186/1756-8722-5-64
   Castro JE, 2005, BLOOD, V106, P2506, DOI 10.1182/blood-2005-03-1099
   Cazin B, 2011, BLOOD, V118, P1234, DOI 10.1182/blood.V118.21.2862.2862
   Chanan-Khan A, 2006, J CLIN ONCOL, V24, P5343, DOI 10.1200/JCO.2005.05.0401
   Chanan-Khan AA, 2008, J CLIN ONCOL, V26, P1544, DOI 10.1200/JCO.2007.14.5367
   Chao SH, 2001, J BIOL CHEM, V276, P31793, DOI 10.1074/jbc.M102306200
   Chen CI, 2011, J CLIN ONCOL, V29, P1175, DOI 10.1200/JCO.2010.29.8133
   Chen R, 2005, BLOOD, V106, P2513, DOI 10.1182/blood-2005-04-1678
   Chiorazzi N, 2005, NEW ENGL J MED, V352, P804, DOI 10.1056/NEJMra041720
   de Azevedo WF, 2002, BIOCHEM BIOPH RES CO, V293, P566
   Dredge K, 2005, MICROVASC RES, V69, P56, DOI 10.1016/j.mvr.2005.01.002
   Fegan C, 2014, BLOOD, V124, DOI 10.1182/blood.V124.21.3328.3328
   Ferrajoli A, 2008, BLOOD, V111, P5291, DOI 10.1182/blood-2007-12-130120
   Fischer K, 2012, J CLIN ONCOL, V30, P3209, DOI 10.1200/JCO.2011.39.2688
   Flynn J., 2013, AM SOC HEM ANN M BLO, V122, P871
   Flynn JM, 2012, BLOOD, V120, P1800
   Friedberg JW, 2010, BLOOD, V115, P2578, DOI 10.1182/blood-2009-08-236471
   Furman RR, 2014, NEW ENGL J MED, V370, P997, DOI 10.1056/NEJMoa1315226
   Gimsing P, 2008, EUR J HAEMATOL, V81, P170, DOI 10.1111/j.1600-0609.2008.01102.x
   Goede V, 2014, NEW ENGL J MED, V370, P1101, DOI 10.1056/NEJMoa1313984
   Hallek M, 2010, LANCET, V376, P1164, DOI 10.1016/S0140-6736(10)61381-5
   Hallek M, 2008, BLOOD, V111, P5446, DOI 10.1182/blood-2007-06-093906
   Hallek M, 2013, HEMATOL-AM SOC HEMAT, P138, DOI 10.1182/asheducation-2013.1.138
   Heider KH, 2011, BLOOD, V118, P4159, DOI 10.1182/blood-2011-04-351932
   Hillmen P, 2013, BLOOD, V122
   Hosing C, 2013, CURR HEMATOL MALIG R, V8, P60, DOI 10.1007/s11899-012-0145-y
   James DF, 2014, J CLIN ONCOL, V32, P2067, DOI 10.1200/JCO.2013.51.5890
   Kalaycio M, 2012, BLOOD, V120, DOI 10.1182/blood.V120.21.192.192
   Kalos M, 2011, SCI TRANSL MED, V3, DOI 10.1126/scitranslmed.3002842
   Kater AP, 2013, BLOOD, V122, P28
   Kater AP, 2014, LEUKEMIA RES, V38, P34, DOI 10.1016/j.leukres.2013.10.004
   Kochenderfer JN, 2012, BLOOD, V119, P2709, DOI 10.1182/blood-2011-10-384388
   Kowolik CM, 2006, CANCER RES, V66, P10995, DOI 10.1158/0008-5472.CAN-06-0160
   Kulathu Y, 2008, EMBO J, V27, P1333, DOI 10.1038/emboj.2008.62
   Lapalombella R, 2010, BLOOD, V115, P2619, DOI 10.1182/blood-2009-09-242438
   Lin TS, 2009, J CLIN ONCOL, V27, P6012, DOI 10.1200/JCO.2009.22.6944
   Mossner E, 2010, BLOOD, V115, P4393, DOI 10.1182/blood-2009-06-225979
   O'Brien S, 2014, LANCET ONCOL, V15, P48, DOI 10.1016/S1470-2045(13)70513-8
   Paruch K, 2010, ACS MED CHEM LETT, V1, P204, DOI 10.1021/ml100051d
   Patz M, 2011, BRIT J HAEMATOL, V152, P295, DOI 10.1111/j.1365-2141.2010.08428.x
   Porter DL, 2014, BLOOD, V124, P1982
   Robak T., 2014, ACTA HAEMATOL POL, V45, P122
   Robak T, 2013, BLOOD, V122, DOI 10.1182/blood.V122.21.2860.2860
   Robak T, 2014, EXPERT OPIN BIOL TH, V14, P651, DOI 10.1517/14712598.2014.890182
   Robak T, 2013, FUTURE ONCOL, V9, P69, DOI [10.2217/fon.12.157, 10.2217/FON.12.157]
   Roberts AW, 2012, J CLIN ONCOL, V30, P488, DOI 10.1200/JCO.2011.34.7898
   Seymour JF, 2013, BLOOD, V122
   Sharman J, 2013, BLOOD, V122, P1634
   Souers AJ, 2013, NAT MED, V19, P202, DOI 10.1038/nm.3048
   Strati P, 2013, BLOOD, V122, P734, DOI 10.1182/blood-2013-04-495341
   Teeling JL, 2006, J IMMUNOL, V177, P362, DOI 10.4049/jimmunol.177.1.362
   Teeling JL, 2004, BLOOD, V104, P1793, DOI 10.1182/blood-2004-01-0039
   Veldurthy A, 2008, BLOOD, V112, P1443, DOI 10.1182/blood-2007-11-123984
   Wierda WG, 2010, J CLIN ONCOL, V28, P1749, DOI 10.1200/JCO.2009.25.3187
   Wiestner A, 2012, BLOOD, V120, P4684, DOI 10.1182/blood-2012-05-423194
   Woyach JA, 2014, BLOOD, V124, P1993
   Yahushiro T, 2013, AACR, V122, P2452
NR 85
TC 4
Z9 4
U1 0
U2 8
PU TAYLOR & FRANCIS LTD
PI ABINGDON
PA 2-4 PARK SQUARE, MILTON PARK, ABINGDON OR14 4RN, OXON, ENGLAND
SN 1354-3784
EI 1744-7658
J9 EXPERT OPIN INV DRUG
JI Expert Opin. Investig. Drugs
PD JUN
PY 2015
VL 24
IS 6
BP 795
EP 807
DI 10.1517/13543784.2015.1021920
PG 13
WC Pharmacology & Pharmacy
SC Pharmacology & Pharmacy
GA CI1ET
UT WOS:000354485800006
PM 25728009
DA 2021-10-28
ER

PT J
AU Della Starza, I
   Chiaretti, S
   De Propris, MS
   Elia, L
   Cavalli, M
   De Novi, LA
   Soscia, R
   Messina, M
   Vitale, A
   Guarini, A
   Foa, R
AF Della Starza, Irene
   Chiaretti, Sabina
   De Propris, Maria S.
   Elia, Loredana
   Cavalli, Marzia
   De Novi, Lucia A.
   Soscia, Roberta
   Messina, Monica
   Vitale, Antonella
   Guarini, Anna
   Foa, Robin
TI Minimal Residual Disease in Acute Lymphoblastic Leukemia: Technical and
   Clinical Advances
SO FRONTIERS IN ONCOLOGY
LA English
DT Review
DE acute lymphoblastic leukemia (ALL); minimal residual disease (MRD); flow
   cytometry; real time quantitative PCR (RQ-PCR); next generation flow
   cytometry (NGF); digital droplet PCR (ddPCR); next generation sequencing
   (NGS); novel agents
ID STEM-CELL TRANSPLANTATION; RECEPTOR GENE REARRANGEMENTS; TIME
   QUANTITATIVE PCR; POLYMERASE-CHAIN-REACTION; DROPLET DIGITAL PCR;
   MULTIPARAMETER FLOW-CYTOMETRY; ADULT PATIENTS; BONE-MARROW; AIEOP-BFM;
   T-CELLS
AB Introduction: Acute lymphoblastic leukemia (ALL) is the first neoplasm where the assessment of early response to therapy by minimal residual disease (MRD) monitoring has proven to be a fundamental tool to guide therapeutic choices. The most standardized methods to study MRD in ALL are multi-parametric flow cytometry (MFC) and polymerase chain reaction (PCR) amplification-based methods. Emerging technologies hold the promise to improve MRD detection in ALL patients. Moreover, novel therapies, such as monoclonal antibodies, bispecific T-cell engagers, and chimeric antigen receptor T cells (CART) represent exciting advancements in the management of B-cell precursor (BCP)-ALL.
   Aims: Through a review of the literature and in house data, we analyze the current status of MRD assessment in ALL to better understand how some of its limitations could be overcome by emerging molecular technologies. Furthermore, we highlight the future role of MRD monitoring in the context of personalized protocols, taking into account the genetic complexity in ALL.
   Results and Conclusions: Molecular rearrangements (gene fusions and immunoglobulin and T-cell receptor-IG/TR gene rearrangements) are widely used as targets to detect residual leukemic cells in ALL patients. The advent of novel techniques, namely next generation flow cytometry (NGF), digital-droplet-PCR (ddPCR), and next generation sequencing (NGS) appear important tools to evaluate MRD in ALL, since they have the potential to overcome the limitations of standard approaches. It is likely that in the forthcoming future these techniques will be incorporated in clinical trials, at least at decisional time points. Finally, the advent of new powerful compounds is further increasing MRD negativity rates, with benefits in long-term survival and a potential reduction of therapy-related toxicities. However, the prognostic relevance in the setting of novel immunotherapies still needs to be evaluated.
C1 [Della Starza, Irene; Chiaretti, Sabina; De Propris, Maria S.; Elia, Loredana; Cavalli, Marzia; De Novi, Lucia A.; Soscia, Roberta; Messina, Monica; Vitale, Antonella; Guarini, Anna; Foa, Robin] Sapienza Univ Rome, Dept Translat & Precis Med, Hematol, Rome, Italy.
   [Della Starza, Irene] GIMEMA Fdn, Rome, Italy.
   [Guarini, Anna] Sapienza Univ Rome, Dept Mol Med, Rome, Italy.
RP Chiaretti, S; Foa, R (corresponding author), Sapienza Univ Rome, Dept Translat & Precis Med, Hematol, Rome, Italy.
EM chiaretti@bce.uniroma1.it; rfoa@bce.uniroma1.it
OI DE NOVI, LUCIA ANNA/0000-0002-6198-9698
FU Associazione Italiana per la Ricerca sul Cancro (AIRC), Metastases
   Special Program, Milan, ItalyFondazione AIRC per la ricerca sul cancro
   [21198]
FX The authors wish to thank the Associazione Italiana per la Ricerca sul
   Cancro (AIRC), Metastases Special Program (No 21198), 5 x 1000, Milan,
   Italy (RF).
CR Albano F, 2015, ONCOTARGET, V6, P13269, DOI 10.18632/oncotarget.3773
   Bader P, 2015, J CLIN ONCOL, V33, P1275, DOI 10.1200/JCO.2014.58.4631
   Bader P, 2009, J CLIN ONCOL, V27, P377, DOI 10.1200/JCO.2008.17.6065
   Bar Merav, 2014, Leuk Res Treatment, V2014, P421723, DOI 10.1155/2014/421723
   Bassan R, 2014, BLOOD CANCER J, V4, DOI 10.1038/bcj.2014.48
   Bassan R, 2018, 23 EHA ANN C STOCK 1, pPS919
   Bassan R, 2016, BLOOD, V128, DOI 10.1182/blood.V128.22.176.176
   Basso G, 2009, J CLIN ONCOL, V27, P5168, DOI 10.1200/JCO.2008.20.8934
   Baumgarth N, 2000, J IMMUNOL METHODS, V243, P77, DOI 10.1016/S0022-1759(00)00229-5
   Beldjord K, 2014, BLOOD, V123, P3739, DOI 10.1182/blood-2014-01-547695
   Bendall SC, 2012, TRENDS IMMUNOL, V33, P323, DOI 10.1016/j.it.2012.02.010
   Berry DA, 2017, JAMA ONCOL, V3, DOI 10.1001/jamaoncol.2017.0580
   Brandl C, 2007, CANCER IMMUNOL IMMUN, V56, P1551, DOI 10.1007/s00262-007-0298-z
   Brentjens RJ, 2013, SCI TRANSL MED, V5, DOI 10.1126/scitranslmed.3005930
   Bruggemann M, 2010, LEUKEMIA, V24, P521, DOI 10.1038/leu.2009.268
   Bruggemann M, 2017, BLOOD ADV, V1, P2456, DOI 10.1182/bloodadvances.2017009845
   Bruggemann M, 2006, BLOOD, V107, P1116, DOI 10.1182/blood-2005-07-2708
   Bruggemann M, 2012, SEMIN ONCOL, V39, P47, DOI 10.1053/j.seminoncol.2011.11.009
   Buckley SA, 2013, BONE MARROW TRANSPL, V48, P630, DOI 10.1038/bmt.2012.139
   Burmeister T, 2006, LEUKEMIA, V20, P451, DOI 10.1038/sj.leu.2404082
   Campana D, 2003, BRIT J HAEMATOL, V121, P823, DOI 10.1046/j.1365-2141.2003.04393.x
   Campana D, 2008, BRIT J HAEMATOL, V143, P481, DOI 10.1111/j.1365-2141.2008.07350.x
   Campana D, 2013, BRIT J HAEMATOL, V162, P147, DOI 10.1111/bjh.12358
   Cavalli M, 2017, BRIT J HAEMATOL, V177, P588, DOI 10.1111/bjh.14616
   Cazzaniga G, 2005, HAEMATOLOGICA, V90, P382
   Cazzaniga G, 2018, HAEMATOLOGICA, V103, P107, DOI 10.3324/haematol.2017.176917
   Cazzaniga G, 2011, BRIT J HAEMATOL, V155, P45, DOI 10.1111/j.1365-2141.2011.08795.x
   Chalandon Y, 2015, BLOOD, V125, P3711, DOI 10.1182/blood-2015-02-627935
   Chattopadhyay PK, 2006, NAT MED, V12, P972, DOI 10.1038/nm1371
   Chen XY, 2017, BLOOD REV, V31, P63, DOI 10.1016/j.blre.2016.09.006
   CHIARETTI S, 2015, BLOOD, V126, P81
   Chiaretti S, 2016, HAEMATOLOGICA, V101, P1544, DOI 10.3324/haematol.2016.144535
   Clappier E, 2018, 23 EHA ANN C STOCKH, pS1568
   Coccaro N, 2018, J MOL DIAGN, V20, P474, DOI 10.1016/j.jmoldx.2018.03.002
   Conter V, 2010, BLOOD, V115, P3206, DOI 10.1182/blood-2009-10-248146
   Coustan-Smith E, 2002, BLOOD, V100, P2399, DOI 10.1182/blood-2002-04-1130
   D'Angio M, 2015, HAEMATOLOGICA, V100, pE10, DOI 10.3324/haematol.2014.112151
   Davila ML, 2014, SCI TRANSL MED, V6, DOI 10.1126/scitranslmed.3008226
   De Rosa SC, 2003, NAT MED, V9, P112, DOI 10.1038/nm0103-112
   Della Starza I., 2018, HAEMATOLOGICA, V103, pS1
   Della Starza I, 2018, BLOOD, V132, DOI 10.1182/blood-2018-99-117954
   Della Starza I, 2018, BLOOD, V132, DOI 10.1182/blood-2018-99-118219
   Della Starza I, 2016, BRIT J HAEMATOL, V174, P541, DOI 10.1111/bjh.14082
   Denys B, 2013, LEUKEMIA, V27, P635, DOI 10.1038/leu.2012.231
   Dhedin N, 2015, BLOOD, V125, P2486, DOI 10.1182/blood-2014-09-599894
   Drandi D, 2015, J MOL DIAGN, V17, P652, DOI 10.1016/j.jmoldx.2015.05.007
   Dworzak MN, 2010, CYTOM PART B-CLIN CY, V78B, P147, DOI 10.1002/cyto.b.20516
   Dworzak MN, 2008, CYTOM PART B-CLIN CY, V74B, P331, DOI 10.1002/cyto.b.20430
   Eckert C, 2011, LEUKEMIA, V25, P1305, DOI 10.1038/leu.2011.89
   Einsiedel HG, 2005, J CLIN ONCOL, V23, P7942, DOI 10.1200/JCO.2005.01.1031
   Elia L, 2003, HAEMATOLOGICA, V88, P275
   Faderl S, 2010, CANCER-AM CANCER SOC, V116, P1165, DOI 10.1002/cncr.24862
   Faham M, 2012, BLOOD, V120, P5173, DOI 10.1182/blood-2012-07-444042
   Fielding AK, 2007, BLOOD, V109, P944, DOI 10.1182/blood-2006-05-018192
   Flohr T, 2008, LEUKEMIA, V22, P771, DOI 10.1038/leu.2008.5
   Flores-Montero J, 2017, LEUKEMIA, V31, P2094, DOI 10.1038/leu.2017.29
   Foa R, 2011, BLOOD, V118, P6521, DOI 10.1182/blood-2011-05-351403
   Fronkova E, 2008, BONE MARROW TRANSPL, V42, P187, DOI 10.1038/bmt.2008.122
   Gabert J, 2003, LEUKEMIA, V17, P2318, DOI 10.1038/sj.leu.2403135
   Gaipa G, 2005, LEUKEMIA, V19, P49, DOI 10.1038/sj.leu.2403559
   Gardner RA, 2017, BLOOD, V129, P3322, DOI 10.1182/blood-2017-02-769208
   Germano G, 2003, LEUKEMIA, V17, P1573, DOI 10.1038/sj.leu.2403008
   Giebel S, 2010, BONE MARROW TRANSPL, V45, P1095, DOI 10.1038/bmt.2009.308
   Gokbuget N, 2019, HEMATOLOGY, V24, P337, DOI 10.1080/16078454.2019.1567654
   Gokbuget N, 2018, BLOOD, V131, P1522, DOI 10.1182/blood-2017-08-798322
   Gokbuget N, 2017, HAEMATOLOGICA, V102, pE132, DOI 10.3324/haematol.2016.153957
   Gokbuget N, 2012, BLOOD, V120, P1868, DOI 10.1182/blood-2011-09-377713
   Gokbuget N, 2012, BLOOD, V120, P2032, DOI 10.1182/blood-2011-12-399287
   Gokbuget N, 2004, Ann Hematol, V83 Suppl 1, pS129
   Hindson BJ, 2011, ANAL CHEM, V83, P8604, DOI 10.1021/ac202028g
   Hindson CM, 2013, NAT METHODS, V10, P1003, DOI 10.1038/nmeth.2633
   Hoelzer D, 2015, HAEMATOLOGICA, V100, P855, DOI 10.3324/haematol.2015.127837
   Hovorkova L, 2017, BLOOD, V129, P2771, DOI 10.1182/blood-2016-11-749978
   Huggett JF, 2013, CLIN CHEM, V59, P1691, DOI 10.1373/clinchem.2013.214742
   Huguet F, 2009, J CLIN ONCOL, V27, P911, DOI 10.1200/JCO.2008.18.6916
   Inaba H, 2013, LANCET, V381, P1943, DOI 10.1016/S0140-6736(12)62187-4
   Kalina T, 2012, LEUKEMIA, V26, P1986, DOI 10.1038/leu.2012.122
   Kalina T, 2019, J IMMUNOL METHODS, V475, DOI 10.1016/j.jim.2018.09.008
   Kantarjian H, 2017, NEW ENGL J MED, V376, P836, DOI 10.1056/NEJMoa1609783
   Kantarjian H, 2013, CANCER-AM CANCER SOC, V119, P2728, DOI 10.1002/cncr.28136
   Kantarjian HM, 2016, NEW ENGL J MED, V375, P740, DOI 10.1056/NEJMoa1509277
   Kim DY, 2015, BLOOD, V126, P746, DOI 10.1182/blood-2015-03-636548
   Kotrova M, 2017, BONE MARROW TRANSPL, V52, P962, DOI 10.1038/bmt.2017.16
   Kotrova M, 2015, BLOOD, V126, P1045, DOI 10.1182/blood-2015-07-655159
   Ladetto M, 2014, LEUKEMIA, V28, P1299, DOI 10.1038/leu.2013.375
   Langerak AW, 1997, LEUKEMIA, V11, P2192, DOI 10.1038/sj.leu.2400887
   Lee DW, 2015, LANCET, V385, P517, DOI 10.1016/S0140-6736(14)61403-3
   Lee S, 2012, LEUKEMIA, V26, P2367, DOI 10.1038/leu.2012.164
   Leone P, 2013, JNCI-J NATL CANCER I, V105, P1172, DOI 10.1093/jnci/djt184
   Leutenegger CM, 2001, AIDS RES HUM RETROV, V17, P243, DOI 10.1089/088922201750063160
   Loffler A, 2003, LEUKEMIA, V17, P900, DOI 10.1038/sj.leu.2402890
   Logan AC, 2013, LEUKEMIA, V27, P1659, DOI 10.1038/leu.2013.52
   Lussana F, 2016, BIOL BLOOD MARROW TR, V22, P1983, DOI 10.1016/j.bbmt.2016.07.021
   Maino E, 2014, EXPERT REV ANTICANC, V14, P723, DOI 10.1586/14737140.2014.895669
   Martinelli G, 2017, J CLIN ONCOL, V35, P1795, DOI 10.1200/JCO.2016.69.3531
   Maude SL, 2014, NEW ENGL J MED, V371, P1507, DOI 10.1056/NEJMoa1407222
   Mizuta S, 2012, BLOOD CANCER J, V2, DOI 10.1038/bcj.2012.18
   Nishiwaki S, 2016, BONE MARROW TRANSPL, V51, P43, DOI 10.1038/bmt.2015.217
   Paiva B, 2015, BLOOD, V125, P3059, DOI 10.1182/blood-2014-11-568907
   Patel B, 2010, BRIT J HAEMATOL, V148, P80, DOI 10.1111/j.1365-2141.2009.07941.x
   Pedreira CE, 2013, TRENDS BIOTECHNOL, V31, P415, DOI 10.1016/j.tibtech.2013.04.008
   Pfeifer H, 2019, LEUKEMIA, V33, P1910, DOI 10.1038/s41375-019-0413-0
   Pfeifer H, 2013, LEUKEMIA, V27, P1254, DOI 10.1038/leu.2012.352
   Pieters R, 2016, J CLIN ONCOL, V34, P2591, DOI 10.1200/JCO.2015.64.6364
   Pinheiro LB, 2012, ANAL CHEM, V84, P1003, DOI 10.1021/ac202578x
   Pornprasert S, 2014, EUR J HAEMATOL, V92, P244, DOI 10.1111/ejh.12246
   Preffer F, 2009, CYTOM PART B-CLIN CY, V76B, P295, DOI 10.1002/cyto.b.20480
   Pui CH, 2006, NEW ENGL J MED, V354, P166, DOI 10.1056/NEJMra052603
   Ravandi F, 2016, BRIT J HAEMATOL, V172, P392, DOI 10.1111/bjh.13834
   Ravandi F, 2013, BLOOD, V122, P1214, DOI 10.1182/blood-2012-11-466482
   Redaelli A, 2005, EUR J CANCER CARE, V14, P53, DOI 10.1111/j.1365-2354.2005.00513.x
   Ribera JM, 2014, J CLIN ONCOL, V32, P1595, DOI 10.1200/JCO.2013.52.2425
   Salah-Eldin M, 2014, MED ONCOL, V31, DOI 10.1007/s12032-014-0938-z
   Salek C, 2016, EUR J HAEMATOL, V96, P276, DOI 10.1111/ejh.12587
   Sanders R, 2011, ANAL CHEM, V83, P6474, DOI 10.1021/ac103230c
   Service RF, 2000, SCIENCE, V290, P425, DOI 10.1126/science.290.5491.425
   Shen ZL, 2018, BMC CANCER, V18, DOI 10.1186/s12885-018-4670-5
   Short NJ, 2016, CANCER-AM CANCER SOC, V122, P3812, DOI 10.1002/cncr.30262
   Siegel R, 2014, CA-CANCER J CLIN, V64, P9, DOI [10.3322/caac.21254, 10.3322/caac.21208, 10.1136/bmj.g1502, 10.1001/jamaoto.2014.2530]
   Stahl T, 2015, EXP HEMATOL, V43, P462, DOI 10.1016/j.exphem.2015.02.006
   Stary J, 2014, J CLIN ONCOL, V32, P174, DOI 10.1200/JCO.2013.48.6522
   Stock W, 2014, BLOOD, V124, DOI 10.1182/blood.V124.21.796.796
   Sutton R, 2018, BRIT J HAEMATOL, V180, P550, DOI 10.1111/bjh.15056
   Szczepanski T, 1999, BLOOD, V93, P4079, DOI 10.1182/blood.V93.12.4079.412k42_4079_4085
   Szczepanski T, 2003, LEUKEMIA, V17, P2149, DOI 10.1038/sj.leu.2403081
   Szczepanski T, 1999, LEUKEMIA, V13, P196, DOI 10.1038/sj.leu.2401277
   Szczepanski T, 2011, J CLIN ONCOL, V29, P1643, DOI 10.1200/JCO.2010.30.2877
   Terwey TH, 2014, BIOL BLOOD MARROW TR, V20, P1522, DOI 10.1016/j.bbmt.2014.05.026
   Topp MS, 2015, LANCET ONCOL, V16, P57, DOI 10.1016/S1470-2045(14)71170-2
   Topp MS, 2014, J CLIN ONCOL, V32, P4134, DOI 10.1200/JCO.2014.56.3247
   Tsui NBY, 2011, BLOOD, V117, P3684, DOI 10.1182/blood-2010-10-310789
   Tzoneva G, 2013, NAT MED, V19, P368, DOI 10.1038/nm.3078
   van der Velden VHJ, 2007, LEUKEMIA, V21, P604, DOI 10.1038/sj.leu.2404586
   van der Velden VHJ, 2003, LEUKEMIA, V17, P1013, DOI 10.1038/sj.leu.2402922
   van Dongen JJM, 2012, LEUKEMIA, V26, P1908, DOI 10.1038/leu.2012.120
   van Dongen JJM, 2015, BLOOD, V125, P3996, DOI 10.1182/blood-2015-03-580027
   van Dongen JJM, 1999, LEUKEMIA, V13, P1901, DOI 10.1038/sj.leu.2401592
   van Dongen JJM, 2003, LEUKEMIA, V17, P2257, DOI 10.1038/sj.leu.2403202
   Verhagen OJHM, 2000, LEUKEMIA, V14, P1426, DOI 10.1038/sj.leu.2401801
   Vincent ME, 2010, CHEM SOC REV, V39, P974, DOI 10.1039/b917851a
   Vora A, 2013, LANCET ONCOL, V14, P199, DOI 10.1016/S1470-2045(12)70600-9
   Whale AS, 2012, NUCLEIC ACIDS RES, V40, DOI 10.1093/nar/gks203
   Yang RC, 2014, INT J PARASITOL, V44, P1105, DOI 10.1016/j.ijpara.2014.08.004
   Yoon JH, 2016, ANN ONCOL, V27, P1081, DOI 10.1093/annonc/mdw123
   Zagaria A, 2015, VIRCHOWS ARCH, V467, P357, DOI 10.1007/s00428-015-1802-z
   Zhou Y, 2014, CL LYMPH MYELOM LEUK, V14, P319, DOI 10.1016/j.clml.2014.01.002
   Zugmaier G, 2015, BLOOD, V126, P2578, DOI 10.1182/blood-2015-06-649111
NR 147
TC 28
Z9 28
U1 0
U2 7
PU FRONTIERS MEDIA SA
PI LAUSANNE
PA AVENUE DU TRIBUNAL FEDERAL 34, LAUSANNE, CH-1015, SWITZERLAND
SN 2234-943X
J9 FRONT ONCOL
JI Front. Oncol.
PD AUG 7
PY 2019
VL 9
AR 726
DI 10.3389/fonc.2019.00726
PG 17
WC Oncology
SC Oncology
GA IO1FO
UT WOS:000479126400002
PM 31448230
OA Green Published, gold
DA 2021-10-28
ER

PT J
AU Penafuerte, C
   Ng, S
   Bautista-Lopez, N
   Birman, E
   Forner, K
   Galipeau, J
AF Penafuerte, Claudia
   Ng, Spencer
   Bautista-Lopez, Norma
   Birman, Elena
   Forner, Kathy
   Galipeau, Jacques
TI B Effector Cells Activated by a Chimeric Protein Consisting of IL-2 and
   the Ectodomain of TGF-beta Receptor II Induce Potent Antitumor Immunity
SO CANCER RESEARCH
LA English
DT Article
ID PULSED DENDRITIC CELLS; T-CELLS; GAMMA-RECEPTOR; EXPRESSION;
   DIFFERENTIATION; LYMPHOCYTES; TRANSACTIVATOR; TRANSDUCTION; VACCINATION;
   ANTIGENS
AB We have previously shown that interleukin (IL)-2 receptor-expressing lymphoid cells stimulated with a chimeric protein linking IL-2 to the ectodomain of TGF-beta receptor II (also known as FIST) become resistant to TGF-beta-mediated suppression and produce significant amounts of proinflammatory cytokines. In this study, we have characterized the antigen presentation properties of FIST-stimulated B cells (hereafter inducible B effector cells, iBEC). FIST converts naive splenic B cells to B effector cells characterized by potent antigen presentation properties and production of TNF alpha and IFN gamma. iBECs display hyperphosphorylation of STAT3 and STAT5 downstream of the IL-2 receptor and upregulation of T-bet expression. iBECs maintain B-cell identity based on the expression of PAX5 and CD19 and overexpress Smad7, which confers resistance to TGF-beta-mediated suppression of B-cell activation. iBEC antitumor immunity was determined by a mouse model of lymphoma-expressing ovalbumin (E.G7-OVA) as a specific tumor antigen. OVA-pulsed iBECs function as antigen-presenting cells (APC) in vitro by inducing the activation of OVA-specific CD4(+) and CD8(+) T cells, respectively, and in vivo by conferring complete protective immunity against E.G7-OVA tumor challenge. In addition, OVA-pulsed iBECs promote tumor regression in immunocompetent C57Bl/6 mice bearing E.G7-OVA tumors. In conclusion, iBECs represent an entirely novel B cell-derived APC for immune therapy of cancer. Cancer Res; 72(5); 1210-20. (C) 2012 AACR.
C1 [Ng, Spencer; Galipeau, Jacques] Emory Univ, Winship Canc Ctr, Dept Hematol, Atlanta, GA 30322 USA.
   [Penafuerte, Claudia] McGill Univ, Dept Expt Med, Montreal, PQ, Canada.
   [Penafuerte, Claudia; Bautista-Lopez, Norma; Birman, Elena; Forner, Kathy; Galipeau, Jacques] Sir Mortimer B Davis Jewish Hosp, Lady Davis Inst Med Res, Montreal, PQ H3T 1E2, Canada.
   [Ng, Spencer] Emory Univ, Grad Program Immunol & Mol Pathogenesis, Grad Div Biol & Biomed Sci, Atlanta, GA 30322 USA.
   [Galipeau, Jacques] Emory Univ, Winship Canc Ctr, Dept Pediat, Atlanta, GA 30322 USA.
RP Galipeau, J (corresponding author), Emory Univ, Winship Canc Ctr, Dept Hematol, 1365 Clifton Rd, Atlanta, GA 30322 USA.
EM jgalipe@emory.edu
RI Galipeau, Jacques/R-9909-2019
OI Galipeau, Jacques/0000-0002-9374-1996
FU Canadian Institute for Health ResearchCanadian Institutes of Health
   Research (CIHR) [MOP-15017]
FX This work was supported by a Canadian Institute for Health Research
   operating grant MOP-15017.
CR Ahmadi T, 2008, IMMUNOLOGY, V124, P129, DOI 10.1111/j.1365-2567.2007.02749.x
   Ardeshna KM, 2000, BRIT J HAEMATOL, V108, P817
   BARNABA V, 1990, NATURE, V345, P258, DOI 10.1038/345258a0
   Blanca IR, 2001, J IMMUNOL, V167, P6132, DOI 10.4049/jimmunol.167.11.6132
   Diehl SA, 2008, J IMMUNOL, V180, P4805, DOI 10.4049/jimmunol.180.7.4805
   Dong YS, 2001, J IMMUNOL, V167, P311, DOI 10.4049/jimmunol.167.1.311
   Harris DP, 2005, J IMMUNOL, V175, P7103, DOI 10.4049/jimmunol.175.11.7103
   Harris DP, 2005, J IMMUNOL, V174, P6781, DOI 10.4049/jimmunol.174.11.6781
   Harris DP, 2000, NAT IMMUNOL, V1, P475, DOI 10.1038/82717
   Hsu FJ, 1996, NAT MED, V2, P52, DOI 10.1038/nm0196-52
   Itoh S, 2007, CURR OPIN CELL BIOL, V19, P176, DOI 10.1016/j.ceb.2007.02.015
   Jenkins BJ, 2005, NAT MED, V11, P845, DOI 10.1038/nm1282
   Ke Y, 1996, J EXP MED, V184, P1179, DOI 10.1084/jem.184.3.1179
   LANZAVECCHIA A, 1985, NATURE, V314, P537, DOI 10.1038/314537a0
   Lenz P, 1996, IMMUNOBIOLOGY, V196, P387, DOI 10.1016/S0171-2985(96)80061-1
   LOMO J, 1995, J IMMUNOL, V154, P1634
   Nestle FO, 1998, NAT MED, V4, P328, DOI 10.1038/nm0398-328
   Penafuerte C, 2011, J IMMUNOL, V186, P6933, DOI 10.4049/jimmunol.1003816
   Piskurich JF, 2000, NAT IMMUNOL, V1, P526, DOI 10.1038/82788
   ROCK KL, 1984, J EXP MED, V160, P1102, DOI 10.1084/jem.160.4.1102
   Scheeren FA, 2005, NAT IMMUNOL, V6, P303, DOI 10.1038/ni1172
   Schultze JL, 1997, J CLIN INVEST, V100, P2757, DOI 10.1172/JCI119822
   Shaffer AL, 2002, IMMUNITY, V17, P51, DOI 10.1016/S1074-7613(02)00335-7
   Siena S, 1995, EXP HEMATOL, V23, P1463
   STEINMAN RM, 1991, ANNU REV IMMUNOL, V9, P271, DOI 10.1146/annurev.iy.09.040191.001415
   Wang S, 2010, CURR MED CHEM, V17, P3309, DOI 10.2174/092986710793176285
   Zhang SP, 2007, MOL CELL BIOL, V27, P4488, DOI 10.1128/MCB.01636-06
NR 27
TC 9
Z9 10
U1 0
U2 1
PU AMER ASSOC CANCER RESEARCH
PI PHILADELPHIA
PA 615 CHESTNUT ST, 17TH FLOOR, PHILADELPHIA, PA 19106-4404 USA
SN 0008-5472
J9 CANCER RES
JI Cancer Res.
PD MAR 1
PY 2012
VL 72
IS 5
BP 1210
EP 1220
DI 10.1158/0008-5472.CAN-11-1659
PG 11
WC Oncology
SC Oncology
GA 901TG
UT WOS:000300989100020
PM 22241086
OA Bronze
DA 2021-10-28
ER

PT J
AU ROSE, JW
   LORBERBOUMGALSKI, H
   FITZGERALD, D
   MCCARRON, R
   HILL, KE
   TOWNSEND, JJ
   PASTAN, I
AF ROSE, JW
   LORBERBOUMGALSKI, H
   FITZGERALD, D
   MCCARRON, R
   HILL, KE
   TOWNSEND, JJ
   PASTAN, I
TI CHIMERIC CYTOTOXIN IL2-PE40 INHIBITS RELAPSING EXPERIMENTAL ALLERGIC
   ENCEPHALOMYELITIS
SO JOURNAL OF NEUROIMMUNOLOGY
LA English
DT Article
DE CHIMERIC CYTOTOXIN; PSEUDOMONAS EXOTOXIN; INTERLEUKIN-2; EXPERIMENTAL
   ALLERGIC ENCEPHALOMYELITIS
ID MYELIN BASIC-PROTEIN; EXPERIMENTAL AUTOIMMUNE ENCEPHALOMYELITIS;
   ANTI-IL-2 RECEPTOR ANTIBODY; CARDIAC ALLOGRAFT SURVIVAL; ADOPTIVE
   TRANSFER; INDUCED ARTHRITIS; LYMPHOCYTES-T; MICE; CELLS; INTERLEUKIN-2
AB IL2-PE40 is a chimeric protein composed of human interleukin-2 (IL2) genetically fused to a modified form of Pseudomonas exotoxin lacking the cell recognition domain. IL2-PE40 is cytotoxic for IL2 receptor-bearing lymphocytes in culture and can inhibit activation of T cells in vivo. IL2-PE40 can significantly diminish antigen-stimulated proliferation of lymphocytes sensitized to myelin basic protein. Intraperitoneal administration of IL2-PE40 not only markedly inhibits the clinical manifestations of adoptively transferred relapsing experimental allergic encephalomyelitis but also dramatically reduces both inflammation and demyelination characteristic of the disease.
C1 UNIV UTAH,DEPT NEUROL,SALT LAKE CITY,UT 84112.
   NCI,MOLEC BIOL LAB,BETHESDA,MD 20892.
   NINCDS,NEUROPATHOL & NEUROANAT SCI LAB,BETHESDA,MD 20892.
   UNIV UTAH,DEPT PATHOL,SALT LAKE CITY,UT 84112.
   VET ADM MED CTR,DEPT PATHOL,SALT LAKE CITY,UT 84148.
RP ROSE, JW (corresponding author), VET ADM MED CTR,NEUROVIROL RES LAB 151B,500 FOOTHILL DR,SALT LAKE CITY,UT 84148, USA.
RI pastan, ira/P-9319-2019; Lorberboum-Galski, Haya/K-8839-2019
OI pastan, ira/0000-0002-9223-0270; 
CR BAILON P, 1987, BIO-TECHNOL, V5, P1195, DOI 10.1038/nbt1187-1195
   BANERJEE S, 1988, J IMMUNOL, V141, P1150
   BROWN A, 1987, LAB INVEST, V45, P357
   CASE JP, 1989, P NATL ACAD SCI USA, V86, P287, DOI 10.1073/pnas.86.1.287
   DEIBLER GE, 1972, PREP BIOCHEM, V2, P139, DOI 10.1080/00327487208061467
   DOUGLAS CM, 1987, J BACTERIOL, V169, P4967, DOI 10.1128/jb.169.11.4967-4971.1987
   ENGELHARDT B, 1989, J AUTOIMMUN, V2, P61, DOI 10.1016/0896-8411(89)90108-X
   HAYOSH NS, 1987, J IMMUNOL, V138, P3771
   HWANG J, 1987, CELL, V48, P129, DOI 10.1016/0092-8674(87)90363-1
   KELLEY VE, 1988, P NATL ACAD SCI USA, V85, P3980, DOI 10.1073/pnas.85.11.3980
   KIRKMAN RL, 1985, J EXP MED, V162, P358, DOI 10.1084/jem.162.1.358
   KOZAK RW, 1990, J IMMUNOL, V145, P2766
   LORBERBOUMGALSKI H, 1988, P NATL ACAD SCI USA, V85, P1922, DOI 10.1073/pnas.85.6.1922
   LORBERBOUMGALSKI H, 1989, P NATL ACAD SCI USA, V86, P1008, DOI 10.1073/pnas.86.3.1008
   MCCARRON R, 1987, J IMMUNOL, V139, P1485
   MOKHTARIAN F, 1984, NATURE, V309, P356, DOI 10.1038/309356a0
   OGATA M, 1988, J IMMUNOL, V141, P4224
   PETTINELLI CB, 1981, J IMMUNOL, V127, P1420
   RAINE CS, 1984, LAB INVEST, V51, P534
   RAINE CS, 1980, LAB INVEST, V43, P150
   SEDGWICK J, 1987, J EXP MED, V165, P1058, DOI 10.1084/jem.165.4.1058
   SRIRAM S, 1988, J IMMUNOL, V141, P464
NR 22
TC 27
Z9 28
U1 0
U2 1
PU ELSEVIER SCIENCE BV
PI AMSTERDAM
PA PO BOX 211, 1000 AE AMSTERDAM, NETHERLANDS
SN 0165-5728
J9 J NEUROIMMUNOL
JI J. Neuroimmunol.
PD JUN
PY 1991
VL 32
IS 3
BP 209
EP 217
DI 10.1016/0165-5728(91)90190-I
PG 9
WC Immunology; Neurosciences
SC Immunology; Neurosciences & Neurology
GA FP394
UT WOS:A1991FP39400003
PM 1709644
DA 2021-10-28
ER

PT J
AU Marcu, A
   Bichmann, L
   Kuchenbecker, L
   Kowalewski, DJ
   Freudenmann, LK
   Backert, L
   Muhlenbruch, L
   Szolek, A
   Lubke, M
   Wagner, P
   Engler, T
   Matovina, S
   Wang, J
   Hauri-Hohl, M
   Martin, R
   Kapolou, K
   Walz, JS
   Velz, J
   Moch, H
   Regli, L
   Silginer, M
   Weller, M
   Loffler, MW
   Erhard, F
   Schlosser, A
   Kohlbacher, O
   Stevanovic, S
   Rammensee, HG
   Neidert, MC
AF Marcu, Ana
   Bichmann, Leon
   Kuchenbecker, Leon
   Kowalewski, Daniel Johannes
   Freudenmann, Lena Katharina
   Backert, Linus
   Muehlenbruch, Lena
   Szolek, Andras
   Luebke, Maren
   Wagner, Philipp
   Engler, Tobias
   Matovina, Sabine
   Wang, Jian
   Hauri-Hohl, Mathias
   Martin, Roland
   Kapolou, Konstantina
   Walz, Juliane Sarah
   Velz, Julia
   Moch, Holger
   Regli, Luca
   Silginer, Manuela
   Weller, Michael
   Loffler, Markus W.
   Erhard, Florian
   Schlosser, Andreas
   Kohlbacher, Oliver
   Stevanovic, Stefan
   Rammensee, Hans-Georg
   Neidert, Marian Christoph
TI HLA Ligand Atlas: a benign reference of HLA-presented peptides to
   improve T-cell-based cancer immunotherapy
SO JOURNAL FOR IMMUNOTHERAPY OF CANCER
LA English
DT Article
DE adaptive immunity; immunotherapy; translational medical research;
   antigens; tumor-associated; carbohydrate; antigen presentation
AB Background The human leucocyte antigen (HLA) complex controls adaptive immunity by presenting defined fractions of the intracellular and extracellular protein content to immune cells. Understanding the benign HLA ligand repertoire is a prerequisite to define safe T-cell-based immunotherapies against cancer. Due to the poor availability of benign tissues, if available, normal tissue adjacent to the tumor has been used as a benign surrogate when defining tumor-associated antigens. However, this comparison has proven to be insufficient and even resulted in lethal outcomes. In order to match the tumor immunopeptidome with an equivalent counterpart, we created the HLA Ligand Atlas, the first extensive collection of paired HLA-I and HLA-II immunopeptidomes from 227 benign human tissue samples. This dataset facilitates a balanced comparison between tumor and benign tissues on HLA ligand level.
   Methods Human tissue samples were obtained from 16 subjects at autopsy, five thymus samples and two ovary samples originating from living donors. HLA ligands were isolated via immunoaffinity purification and analyzed in over 1200 liquid chromatography mass spectrometry runs. Experimentally and computationally reproducible protocols were employed for data acquisition and processing.
   Results The initial release covers 51 HLA-I and 86 HLA-II allotypes presenting 90,428 HLA-I- and 142,625 HLA-II ligands. The HLA allotypes are representative for the world population. We observe that immunopeptidomes differ considerably between tissues and individuals on source protein and HLA-ligand level. Moreover, we discover 1407 HLA-I ligands from non-canonical genomic regions. Such peptides were previously described in tumors, peripheral blood mononuclear cells (PBMCs), healthy lung tissues and cell lines. In a case study in glioblastoma, we show that potential on-target off-tumor adverse events in immunotherapy can be avoided by comparing tumor immunopeptidomes to the provided multi-tissue reference.
   Conclusion Given that T-cell-based immunotherapies, such as CAR-T cells, affinity-enhanced T cell transfer, cancer vaccines and immune checkpoint inhibition, have significant side effects, the HLA Ligand Atlas is the first step toward defining tumor-associated targets with an improved safety profile. The resource provides insights into basic and applied immune-associated questions in the context of cancer immunotherapy, infection, transplantation, allergy and autoimmunity. It is publicly available and can be browsed in an easy-to-use web interface at
   .
C1 [Marcu, Ana; Bichmann, Leon; Kowalewski, Daniel Johannes; Freudenmann, Lena Katharina; Backert, Linus; Muehlenbruch, Lena; Luebke, Maren; Wagner, Philipp; Walz, Juliane Sarah; Loffler, Markus W.; Stevanovic, Stefan; Rammensee, Hans-Georg] Univ Tubingen, Interfac Inst Cell Biol, Dept Immunol, Tubingen, Germany.
   [Marcu, Ana; Freudenmann, Lena Katharina; Muehlenbruch, Lena; Luebke, Maren; Walz, Juliane Sarah; Loffler, Markus W.; Stevanovic, Stefan; Rammensee, Hans-Georg] Univ Tubingen, Cluster Excellence iFIT EXC 2180 Image Guided & F, Tubingen, Germany.
   [Bichmann, Leon; Kuchenbecker, Leon; Backert, Linus; Szolek, Andras; Kohlbacher, Oliver] Univ Tubingen, Dept Comp Sci, Appl Bioinformat, Tubingen, Germany.
   [Freudenmann, Lena Katharina; Muehlenbruch, Lena; Stevanovic, Stefan; Rammensee, Hans-Georg] German Canc Consortium DKTK, DKFZ Partner Site Tubingen, Tubingen, Germany.
   [Wagner, Philipp; Engler, Tobias; Matovina, Sabine] Univ Tubingen Hosp, Dept Obstet & Gynecol, Tubingen, Germany.
   [Wang, Jian; Martin, Roland] Univ Zurich, Univ Hosp Zurich, Neurol Clin, Neuroimmunol & MS Res, Zurich, Switzerland.
   [Hauri-Hohl, Mathias] Univ Childrens Hosp Zurich, Pediat Stem Cell Transplantat, Zurich, Switzerland.
   [Kapolou, Konstantina; Velz, Julia; Regli, Luca; Silginer, Manuela; Weller, Michael; Neidert, Marian Christoph] Univ Hosp, Clin Neurosci Ctr, Zurich, Switzerland.
   [Kapolou, Konstantina; Velz, Julia; Regli, Luca; Neidert, Marian Christoph] Univ Hosp, Dept Neurosurg, Zurich, Switzerland.
   [Kapolou, Konstantina; Velz, Julia; Regli, Luca; Neidert, Marian Christoph] Univ Zurich, Zurich, Switzerland.
   [Walz, Juliane Sarah] Univ Tubingen Hosp, German Canc Consortium DKTK, Clin Collaborat Unit Translat Immunol, Tubingen, Germany.
   [Walz, Juliane Sarah] Dr Margarete Fischer Bosch Inst Clin Pharmacol IK, Stuttgart, Germany.
   [Walz, Juliane Sarah] Robert Bosch Ctr Tumor Dis RBCT, Stuttgart, Germany.
   [Moch, Holger] Univ Hosp, Dept Pathol & Mol Pathol, Zurich, Switzerland.
   [Moch, Holger] Univ Zurich, Zurich, Switzerland.
   [Silginer, Manuela; Weller, Michael] Univ Hosp, Dept Neurol, Zurich, Switzerland.
   [Loffler, Markus W.] Univ Hosp Tubingen, Dept Gen Visceral & Transplant Surg, Tubingen, Germany.
   [Loffler, Markus W.] Univ Hosp Tubingen, Dept Clin Pharmacol, Tubingen, Germany.
   [Erhard, Florian] Julius Maximilians Univ Wurzburg, Inst Virol & Immunobiol, Wurzburg, Germany.
   [Schlosser, Andreas] Julius Maximilians Univ Wurzburg, Ctr Integrat & Translat Bioimaging, Rudolf Virchow Ctr, Wurzburg, Germany.
   [Kohlbacher, Oliver] Univ Tubingen, Inst Bioinformat & Med Informat, Tubingen, Germany.
   [Kohlbacher, Oliver] Univ Tubingen, Quantitat Biol Ctr QBiC, Tubingen, Germany.
   [Kohlbacher, Oliver] Max Planck Inst Dev Biol, Biomol Interact, Tubingen, Germany.
   [Kohlbacher, Oliver] Univ Tubingen, Cluster Excellence Machine Learning Sci EXC 2064, Tubingen, Germany.
   [Kohlbacher, Oliver] Univ Hosp Tubingen, Inst Translat Bioinformat, Tubingen, Germany.
   [Neidert, Marian Christoph] Cantonal Hosp St Gallen, Dept Neurosurg, St Gallen, Switzerland.
   [Neidert, Marian Christoph] Univ Zurich, Neurosci Ctr Zurich ZNZ, Zurich, Switzerland.
   [Neidert, Marian Christoph] Swiss Fed Inst Technol, Zurich, Switzerland.
RP Marcu, A (corresponding author), Univ Tubingen, Interfac Inst Cell Biol, Dept Immunol, Tubingen, Germany.; Marcu, A (corresponding author), Univ Tubingen, Cluster Excellence iFIT EXC 2180 Image Guided & F, Tubingen, Germany.
EM ana@hla-ligand-atlas.org
RI Loffler, Markus/K-2239-2014
OI Loffler, Markus/0000-0003-2513-1317; Bichmann, Leon/0000-0001-7135-0073;
   Velz, Julia/0000-0001-8027-9918
FU Deutsche Forschungsgemeinschaft (DFG, German Research Foundation) under
   Germany's Excellence StrategyGerman Research Foundation (DFG) [EXC
   2180-390900677]; Deutsche Forschungsgemeinschaft (DFG)German Research
   Foundation (DFG) [SFB 685]; ERCEuropean Research Council (ERC)European
   Commission [AdG 339842 MUTAEDITING]; Boehringer Ingelheim Foundation for
   Basic Research in MedicineBoehringer Ingelheim; Bosch Research
   Foundation; Deutsche Forschungsgemeinschaft (DFG) as part of the German
   Network for Bioinformatics InfrastructureGerman Research Foundation
   (DFG) [de.NBI -FKZ: 31A535A]
FX This work was funded by the Deutsche Forschungsgemeinschaft (DFG, German
   Research Foundation) under Germany's Excellence Strategy EXC
   2180-390900677; the Deutsche Forschungsgemeinschaft (DFG) SFB 685
   'Immunotherapy: Molecular Basis and Clinical Application'; the ERC AdG
   339842 MUTAEDITING; the Boehringer Ingelheim Foundation for Basic
   Research in Medicine, the Bosch Research Foundation, and Deutsche
   Forschungsgemeinschaft (DFG) as part of the German Network for
   Bioinformatics Infrastructure (de.NBI -FKZ: 31A535A).
CR Abelin JG, 2019, IMMUNITY, V51, P766, DOI 10.1016/j.immuni.2019.08.012
   Almeida LG, 2009, NUCLEIC ACIDS RES, V37, pD816, DOI 10.1093/nar/gkn673
   Alvaro-Benito M, 2018, FRONT IMMUNOL, V9, DOI 10.3389/fimmu.2018.00872
   Aran D, 2017, NAT COMMUN, V8, DOI 10.1038/s41467-017-01027-z
   Ardlie KG, 2015, SCIENCE, V348, P648, DOI 10.1126/science.1262110
   BARNSTABLE CJ, 1978, CELL, V14, P9, DOI 10.1016/0092-8674(78)90296-9
   Bassani-Sternberg M, 2016, NAT COMMUN, V7, DOI 10.1038/ncomms13404
   Bichmann L, 2019, J PROTEOME RES, V18, P3876, DOI 10.1021/acs.jproteome.9b00313
   Boegel S, 2019, PROG MOL BIOL TRANSL, V164, P25, DOI 10.1016/bs.pmbts.2019.06.016
   Boegel S, 2018, BMC MED GENOMICS, V11, DOI 10.1186/s12920-018-0354-x
   Calis JJA, 2013, PLOS COMPUT BIOL, V9, DOI 10.1371/journal.pcbi.1003266
   Cameron BJ, 2013, SCI TRANSL MED, V5, DOI 10.1126/scitranslmed.3006034
   Caron E, 2017, IMMUNITY, V47, P203, DOI 10.1016/j.immuni.2017.07.010
   Chong CE, 2020, NAT COMMUN, V11, DOI 10.1038/s41467-020-14968-9
   Di Marco M, 2017, J IMMUNOL, V199, P2639, DOI 10.4049/jimmunol.1700938
   Eng JK, 2015, J AM SOC MASS SPECTR, V26, P1865, DOI 10.1007/s13361-015-1179-x
   Erhard F, 2020, CANCER IMMUNOL RES, V8, P1018, DOI 10.1158/2326-6066.CIR-19-0886
   Ewels PA, 2020, NAT BIOTECHNOL, V38, P276, DOI 10.1038/s41587-020-0439-x
   Faridi P, 2018, PROTEOMICS, V18, DOI 10.1002/pmic.201700464
   Fortier MH, 2008, J EXP MED, V205, P595, DOI 10.1084/jem.20071985
   Freudenmann LK, 2018, IMMUNOLOGY, V154, P331, DOI 10.1111/imm.12936
   GOLDMAN JM, 1982, BRIT J HAEMATOL, V52, P411, DOI 10.1111/j.1365-2141.1982.tb03910.x
   Hilf N, 2019, NATURE, V565, P240, DOI 10.1038/s41586-018-0810-y
   ISHII N, 1992, GASTROENTEROL JPN, V27, P23
   Jiang LH, 2020, CELL, V183, P269, DOI 10.1016/j.cell.2020.08.036
   Jurtz V, 2017, J IMMUNOL, V199, P3360, DOI 10.4049/jimmunol.1700893
   Kim MS, 2014, NATURE, V509, P575, DOI 10.1038/nature13302
   Lander ES, 2001, NATURE, V409, P860, DOI 10.1038/35057062
   Laumont CM, 2018, SCI TRANSL MED, V10, DOI 10.1126/scitranslmed.aau5516
   Linette GP, 2013, BLOOD, V122, P863, DOI 10.1182/blood-2013-03-490565
   Lippolis JD, 2002, J IMMUNOL, V169, P5089, DOI 10.4049/jimmunol.169.9.5089
   Loffler MW, 2019, GENOME MED, V11, DOI 10.1186/s13073-019-0636-8
   Mele M, 2015, SCIENCE, V348, P660, DOI 10.1126/science.aaa0355
   Mi HY, 2019, NUCLEIC ACIDS RES, V47, pD419, DOI 10.1093/nar/gky1038
   Mohr C, 2018, PLOS ONE, V13, DOI 10.1371/journal.pone.0191603
   Muller M, 2017, FRONT IMMUNOL, V8, DOI 10.3389/fimmu.2017.01367
   Tran NH, 2019, NAT METHODS, V16, P63, DOI 10.1038/s41592-018-0260-3
   Ott PA, 2017, NATURE, V547, P217, DOI 10.1038/nature22991
   Ouspenskaia T, 2020, 1000S NOVEL UNANNOTA, DOI [10.1101/2020.02.12.945840, DOI 10.1101/2020.02.12.945840]
   PAWELEC G, 1985, HUM IMMUNOL, V12, P165, DOI 10.1016/0198-8859(85)90333-7
   Perez-Riverol Y, 2019, NUCLEIC ACIDS RES, V47, pD442, DOI 10.1093/nar/gky1106
   Pfeifer N, 2007, BMC BIOINFORMATICS, V8, DOI 10.1186/1471-2105-8-468
   Racle J, 2019, NAT BIOTECHNOL, V37, P1283, DOI 10.1038/s41587-019-0289-6
   Rammensee H G, 1993, Int Rev Immunol, V10, P291, DOI 10.3109/08830189309061704
   RAMMENSEE HG, 1995, CURR OPIN IMMUNOL, V7, P85, DOI 10.1016/0952-7915(95)80033-6
   Rammensee HG, 1999, IMMUNOGENETICS, V50, P213, DOI 10.1007/s002510050595
   Reiter L, 2009, MOL CELL PROTEOMICS, V8, P2405, DOI 10.1074/mcp.M900317-MCP200
   Reynisson B, 2020, J PROTEOME RES, V19, P2304, DOI 10.1021/acs.jproteome.9b00874
   Rost HL, 2016, NAT METHODS, V13, P741, DOI [10.1038/nmeth.3959, 10.1038/NMETH.3959]
   Sahin U, 2017, NATURE, V547, P222, DOI 10.1038/nature23003
   Savitski MM, 2015, MOL CELL PROTEOMICS, V14, P2394, DOI 10.1074/mcp.M114.046995
   Schuster H, 2017, P NATL ACAD SCI USA, V114, pE9942, DOI 10.1073/pnas.1707658114
   Shao WG, 2018, NUCLEIC ACIDS RES, V46, pD1237, DOI 10.1093/nar/gkx664
   STERN LJ, 1994, NATURE, V368, P215, DOI 10.1038/368215a0
   Szolek A, 2014, BIOINFORMATICS, V30, P3310, DOI 10.1093/bioinformatics/btu548
   The M, 2016, J AM SOC MASS SPECTR, V27, P1719, DOI 10.1007/s13361-016-1460-7
   Toprak UH, 2014, MOL CELL PROTEOMICS, V13, P2056, DOI 10.1074/mcp.O113.036475
   Tyanova S, 2016, NAT PROTOC, V11, P2301, DOI 10.1038/nprot.2016.136
   Uhlen M, 2015, SCIENCE, V347, DOI 10.1126/science.1260419
   Venter JC, 2001, SCIENCE, V291, P1304, DOI 10.1126/science.1058040
   Vita R, 2015, NUCLEIC ACIDS RES, V43, pD405, DOI 10.1093/nar/gku938
   Vizcaino JA, 2020, MOL CELL PROTEOMICS, V19, P31, DOI 10.1074/mcp.R119.001743
   Wang C, 2016, NAT COMMUN, V7, DOI 10.1038/ncomms10499
   Wang DX, 2019, MOL SYST BIOL, V15, DOI 10.15252/msb.20188503
   Weinzierl AO, 2007, MOL CELL PROTEOMICS, V6, P102, DOI 10.1074/mcp.M600310-MCP200
   Weisser H, 2017, J PROTEOME RES, V16, P2964, DOI 10.1021/acs.jproteome.7b00248
   Wilhelm M, 2014, NATURE, V509, P582, DOI 10.1038/nature13319
   Zhang J, 2012, MOL CELL PROTEOMICS, V11, DOI [10.1074/mcp.M111.015032, 10.1074/mcp.M111.010587]
NR 68
TC 9
Z9 9
U1 2
U2 2
PU BMJ PUBLISHING GROUP
PI LONDON
PA BRITISH MED ASSOC HOUSE, TAVISTOCK SQUARE, LONDON WC1H 9JR, ENGLAND
EI 2051-1426
J9 J IMMUNOTHER CANCER
JI J. Immunother. Cancer
PY 2021
VL 9
IS 4
AR e002071
DI 10.1136/jitc-2020-002071
PG 18
WC Oncology; Immunology
SC Oncology; Immunology
GA RO4LV
UT WOS:000641017400001
PM 33858848
OA Green Accepted, gold, Green Published
DA 2021-10-28
ER

PT J
AU Kim, N
   Lee, HH
   Lee, HJ
   Choi, WS
   Lee, J
   Kim, HS
AF Kim, Nayoung
   Lee, Hyeon Ho
   Lee, Hyo-Jung
   Choi, Woo Seon
   Lee, Jinju
   Kim, Hun Sik
TI Natural killer cells as a promising therapeutic target for cancer
   immunotherapy
SO ARCHIVES OF PHARMACAL RESEARCH
LA English
DT Review
DE Natural killer cells; Inhibitory receptors; Activating receptors;
   Checkpoint inhibition; Cancer immunotherapy
ID CHIMERIC ANTIGEN RECEPTOR; DIACYLGLYCEROL KINASE-ZETA; ACUTE
   MYELOID-LEUKEMIA; IFN-GAMMA PRODUCTION; REGULATORY T-CELLS; NK CELLS;
   INHIBITORY RECEPTORS; IN-VIVO; RECOMBINANT INTERLEUKIN-2; ADOPTIVE
   IMMUNOTHERAPY
AB Natural killer (NK) cells are innate lymphoid cells that provide early protection against cancer development via their selectivity to kill abnormal cells undergoing cellular transformation without the need for prior stimulation. Given the correlation between NK cell dysfunction and cancer prognosis, restoration of endogenous NK cells in the tumor microenvironment or adoptive transfer of NK cells with improved function holds great promise in cancer treatment. Furthermore, MHC-unrestricted tumor lysis by NK cells complements the MHC-restricted killing of tumor cells by cytotoxic T cells, thus positioning NK cells as an alternative or complementary therapeutic target for cancers that are refractory to T cell-based therapy. Although previous therapeutic strategies have focused on the manipulation of NK cell inhibitory receptors, recent advances in our understanding of NK cell activation have provided additional promising strategies to enhance NK cell reactivity against cancer. These approaches include targeting immunosuppressive mechanisms in the tumor microenvironment, such as immune checkpoint receptors, and further enhancing NK cell activation via modulation of intracellular checkpoint molecules or incorporation of tumor-directed chimeric antigen receptors. Thus, an in-depth understanding of NK cell activation will facilitate the optimal design of therapeutic strategies against refractory cancers, possibly in rational and synergistic combination with other therapies.
C1 [Kim, Nayoung] Univ Ulsan, Dept Convergence Med, Coll Med, Seoul 05505, South Korea.
   [Kim, Nayoung] Univ Ulsan, Asan Inst Life Sci, Coll Med, Asan Med Ctr, Seoul 05505, South Korea.
   [Lee, Hyeon Ho; Lee, Hyo-Jung; Choi, Woo Seon; Lee, Jinju; Kim, Hun Sik] Univ Ulsan, Dept Biomed Sci, Coll Med, Asan Med Ctr, 88 Olympic Ro,43 Gil, Seoul 05505, South Korea.
   [Kim, Hun Sik] Univ Ulsan, Dept Microbiol, Coll Med, Asan Med Ctr, Seoul 05505, South Korea.
   [Lee, Hyo-Jung; Choi, Woo Seon; Kim, Hun Sik] Univ Ulsan, SCIRC, Coll Med, Asan Med Ctr, Seoul 05505, South Korea.
RP Kim, HS (corresponding author), Univ Ulsan, Dept Biomed Sci, Coll Med, Asan Med Ctr, 88 Olympic Ro,43 Gil, Seoul 05505, South Korea.; Kim, HS (corresponding author), Univ Ulsan, Dept Microbiol, Coll Med, Asan Med Ctr, Seoul 05505, South Korea.; Kim, HS (corresponding author), Univ Ulsan, SCIRC, Coll Med, Asan Med Ctr, Seoul 05505, South Korea.
EM hunkim@amc.seoul.kr
FU Korea Health Technology Research and Development Project of the Korea
   Health Industry Development Institute (KHIDI); National Research
   Foundation of KoreaNational Research Foundation of Korea
   [2019R1A2C2006475]; Intelligent Synthetic Biology Center of the Global
   Frontier Project [2013-0073185]; MRC Grant - Korean government (MSIT)
   [2018R1A5A2020732]; Ministry of Health & Welfare, Republic of
   KoreaMinistry of Health & Welfare, Republic of Korea [HI15C0972]
FX This study was supported by a grant from the Korea Health Technology
   Research and Development Project of the Korea Health Industry
   Development Institute (KHIDI), funded by the Ministry of Health &
   Welfare, Republic of Korea (Grant Number: HI15C0972, to N.K.); a grant
   from the National Research Foundation of Korea (2019R1A2C2006475 to
   H.S.K.); a grant by the Intelligent Synthetic Biology Center of the
   Global Frontier Project (2013-0073185, to H.S.K.); and a MRC Grant
   (2018R1A5A2020732, to H.S.K.) funded by the Korean government (MSIT).
CR Abel AM, 2018, FRONT IMMUNOL, V9, DOI 10.3389/fimmu.2018.01869
   Anderson AC, 2016, IMMUNITY, V44, P989, DOI 10.1016/j.immuni.2016.05.001
   Andre P, 2018, CELL, V175, P1731, DOI 10.1016/j.cell.2018.10.014
   Anfossi N, 2006, IMMUNITY, V25, P331, DOI 10.1016/j.immuni.2006.06.013
   Angka L, 2018, ANN SURG ONCOL, V25, P3747, DOI 10.1245/s10434-018-6691-3
   Aversa F, 1998, NEW ENGL J MED, V339, P1186, DOI 10.1056/NEJM199810223391702
   Bachanova V, 2018, CANCER IMMUNOL IMMUN, V67, P483, DOI 10.1007/s00262-017-2100-1
   Bachanova V, 2014, BLOOD, V123, P3855, DOI 10.1182/blood-2013-10-532531
   Balsamo M, 2009, P NATL ACAD SCI USA, V106, P20847, DOI 10.1073/pnas.0906481106
   Barker HE, 2015, NAT REV CANCER, V15, P409, DOI 10.1038/nrc3958
   BAXEVANIS CN, 1994, CLIN IMMUNOL IMMUNOP, V71, P82, DOI 10.1006/clin.1994.1055
   Beldi-Ferchiou A, 2016, ONCOTARGET, V7, P72961, DOI 10.18632/oncotarget.12150
   Bell CJM, 2015, J AUTOIMMUN, V56, P66, DOI 10.1016/j.jaut.2014.10.002
   Benson DM, 2015, CLIN CANCER RES, V21, P4055, DOI 10.1158/1078-0432.CCR-15-0304
   Bloch-Queyrat C, 2005, J EXP MED, V202, P181, DOI 10.1084/jem.20050449
   Bottino C, 2003, J EXP MED, V198, P557, DOI 10.1084/jem.20030788
   Brandt CS, 2009, J EXP MED, V206, P1495, DOI 10.1084/jem.20090681
   Brlic PK, 2019, CELL MOL IMMUNOL, V16, P40, DOI 10.1038/s41423-018-0168-y
   Bryceson YT, 2006, IMMUNOL REV, V214, P73, DOI 10.1111/j.1600-065X.2006.00457.x
   Bryceson YT, 2009, BLOOD, V114, P2657, DOI 10.1182/blood-2009-01-201632
   Bryceson YT, 2006, BLOOD, V107, P159, DOI 10.1182/blood-2005-04-1351
   Burshtyn DN, 1996, IMMUNITY, V4, P77, DOI 10.1016/S1074-7613(00)80300-3
   Caligiuri MA, 2008, BLOOD, V112, P461, DOI 10.1182/blood-2007-09-077438
   Cany J, 2015, ONCOIMMUNOLOGY, V4, DOI 10.1080/2162402X.2015.1017701
   Carotta S, 2016, FRONT IMMUNOL, V7, DOI 10.3389/fimmu.2016.00152
   Castriconi R, 2009, J IMMUNOL, V182, P3530, DOI 10.4049/jimmunol.0802845
   Chang ZL, 2017, TRENDS MOL MED, V23, P430, DOI 10.1016/j.molmed.2017.03.002
   Chen J, 2012, CELL, V149, P36, DOI 10.1016/j.cell.2012.03.009
   Childs RW, 2015, NAT REV DRUG DISCOV, V14, P487, DOI 10.1038/nrd4506
   Chiossone L, 2018, NAT REV IMMUNOL, V18, P671, DOI 10.1038/s41577-018-0061-z
   Chiossone L, 2017, SEMIN IMMUNOL, V31, P55, DOI 10.1016/j.smim.2017.08.003
   Cho YJ, 2018, INT J MOL SCI, V19, DOI 10.3390/ijms19092771
   Choi I, 2014, BIOL BLOOD MARROW TR, V20, P696, DOI 10.1016/j.bbmt.2014.01.031
   Chretien AS, 2014, FRONT IMMUNOL, V5, DOI 10.3389/fimmu.2014.00122
   Cichocki F, 2017, CANCER RES, V77, P5664, DOI 10.1158/0008-5472.CAN-17-0799
   Cooley S, 2018, BLOOD, V131, P1053, DOI 10.1182/blood-2017-08-752170
   da Silva IP, 2014, CANCER IMMUNOL RES, V2, P410, DOI 10.1158/2326-6066.CIR-13-0171
   Das A, 2010, J IMMUNOL, V185, P4698, DOI 10.4049/jimmunol.1001220
   Delconte RB, 2016, NAT IMMUNOL, V17, P816, DOI 10.1038/ni.3470
   Della Chiesa M, 2016, FRONT IMMUNOL, V7, DOI 10.3389/fimmu.2016.00351
   Domogala A, 2015, FRONT IMMUNOL, V6, DOI 10.3389/fimmu.2015.00264
   Dong ZJ, 2012, IMMUNITY, V36, P974, DOI 10.1016/j.immuni.2012.03.023
   Dong ZJ, 2009, NAT IMMUNOL, V10, P973, DOI 10.1038/ni.1763
   Dotti G, 2014, IMMUNOL REV, V257, P107, DOI 10.1111/imr.12131
   Dubois S, 2002, IMMUNITY, V17, P537, DOI 10.1016/S1074-7613(02)00429-6
   Dubois S, 2008, J IMMUNOL, V180, P2099, DOI 10.4049/jimmunol.180.4.2099
   Dubois S, 2017, CANCER IMMUNOL RES, V5, P929, DOI 10.1158/2326-6066.CIR-17-0279
   Eagle RA, 2007, NAT REV IMMUNOL, V7, P737, DOI 10.1038/nri2144
   Fang F, 2017, SEMIN IMMUNOL, V31, P37, DOI 10.1016/j.smim.2017.07.009
   Fauriat C, 2007, BLOOD, V109, P323, DOI 10.1182/blood-2005-08-027979
   Filley AC, 2018, FRONT ONCOL, V8, DOI 10.3389/fonc.2018.00453
   Folgiero V, 2015, J HEMATOL ONCOL, V8, DOI 10.1186/s13045-015-0134-4
   Gallois A, 2014, ONCOIMMUNOLOGY, V3, DOI 10.4161/21624011.2014.946365
   Georgiadis C, 2018, MOL THER, V26, P1215, DOI 10.1016/j.ymthe.2018.02.025
   Ghasemi R, 2016, NAT COMMUN, V7, DOI 10.1038/ncomms12878
   Gilfillan S, 2008, J EXP MED, V205, P2965, DOI 10.1084/jem.20081752
   Gillard-Bocquet M, 2013, FRONT IMMUNOL, V4, DOI 10.3389/fimmu.2013.00019
   Guerra N, 2008, IMMUNITY, V28, P571, DOI 10.1016/j.immuni.2008.02.016
   Guillerey C, 2016, NAT IMMUNOL, V17, P1025, DOI 10.1038/ni.3518
   Guo Y, 2015, J IMMUNOL, V195, P2353, DOI 10.4049/jimmunol.1500300
   Gust J, 2018, CNS DRUGS, V32, P1091, DOI 10.1007/s40263-018-0582-9
   Halfteck GG, 2009, J IMMUNOL, V182, P2221, DOI 10.4049/jimmunol.0801878
   Hartmann J, 2017, EMBO MOL MED, V9, P1183, DOI 10.15252/emmm.201607485
   Holmes TD, 2011, J IMMUNOL, V186, P1538, DOI 10.4049/jimmunol.1000951
   Hsu J, 2018, J CLIN INVEST, V128, P4654, DOI 10.1172/JCI99317
   Huang F, 2008, IMMUNOL REV, V224, P229, DOI 10.1111/j.1600-065X.2008.00655.x
   Huang RX, 2017, ONCOL LETT, V13, P3379, DOI 10.3892/ol.2017.5891
   Hung AL, 2018, ONCOIMMUNOLOGY, V7, DOI 10.1080/2162402X.2018.1466769
   Imamura M, 2014, BLOOD, V124, P1081, DOI 10.1182/blood-2014-02-556837
   Ito S, 2014, MOL THER, V22, P1388, DOI 10.1038/mt.2014.50
   James AM, 2013, FRONT IMMUNOL, V4, DOI 10.3389/fimmu.2013.00481
   Jie HB, 2015, CANCER RES, V75, P2200, DOI 10.1158/0008-5472.CAN-14-2788
   Joshi RP, 2013, SCI SIGNAL, V6, DOI 10.1126/scisignal.2004373
   KARRE K, 1986, NATURE, V319, P675, DOI 10.1038/319675a0
   Kaur P, 2012, FRONT ONCOL, V2, DOI 10.3389/fonc.2012.00191
   Kershaw MH, 2006, CLIN CANCER RES, V12, P6106, DOI 10.1158/1078-0432.CCR-06-1183
   KIESSLING R, 1975, EUR J IMMUNOL, V5, P112, DOI 10.1002/eji.1830050208
   Kim HS, 2015, BLOOD RES, V50, P189, DOI 10.5045/br.2015.50.4.189
   Kim HS, 2012, SCI SIGNAL, V5, DOI 10.1126/scisignal.2002754
   Kim HS, 2010, IMMUNITY, V32, P175, DOI 10.1016/j.immuni.2010.02.004
   Kim N, 2018, FRONT IMMUNOL, V9, DOI 10.3389/fimmu.2018.02041
   Kim PS, 2016, ONCOTARGET, V7, P16130, DOI 10.18632/oncotarget.7470
   Kim S, 2005, NATURE, V436, P709, DOI 10.1038/nature03847
   Kloss S, 2017, HUM GENE THER, V28, P897, DOI 10.1089/hum.2017.157
   Kohrt HE, 2014, BLOOD, V123, P678, DOI 10.1182/blood-2013-08-519199
   Koka R, 2004, J IMMUNOL, V173, P3594, DOI 10.4049/jimmunol.173.6.3594
   Komita H, 2015, ONCOL REP, V34, P2099, DOI 10.3892/or.2015.4149
[truncated: 4,085,586 more chars]
