# Supplementary material for: A Bibliometric and Knowledge-Map Analysis of CAR-T Cells From 2009 to 2021
Source: Front Immunol. 2022 Mar 18;13:840956. doi: 10.3389/fimmu.2022.840956 (PMC8971369; doi:10.3389/fimmu.2022.840956)
Supplement: Supplementary file 1 [file DataSheet_1.zip › Annexes 1/download_6501-7000.txt]

FN Clarivate Analytics Web of Science
VR 1.0
PT J
AU Hayashi, K
   Nittono, R
   Okamoto, N
   Tsuji, S
   Hara, Y
   Goitsuka, R
   Kitamura, D
AF Hayashi, K
   Nittono, R
   Okamoto, N
   Tsuji, S
   Hara, Y
   Goitsuka, R
   Kitamura, D
TI The B cell-restricted adaptor BASH is required for normal development
   and antigen receptor-mediated activation of B cells
SO PROCEEDINGS OF THE NATIONAL ACADEMY OF SCIENCES OF THE UNITED STATES OF
   AMERICA
LA English
DT Article
ID SURROGATE LIGHT-CHAIN; TYROSINE KINASE; IMMUNOGLOBULIN HEAVY;
   BONE-MARROW; TARGETED DISRUPTION; ALLELIC EXCLUSION; MEMBRANE EXON;
   MICE; EXPRESSION; GENE
AB B cell antigen receptor signals development, activation, proliferation, or apoptosis of B cells depending on their condition, and its proper signaling is critical for activation and homeostasis of the immune system. The B cell-restricted adaptor protein BASH (also termed BLNK/SLP-65) is rapidly phosphorylated by the tyrosine kinase Syk after BCR ligation and binds to various signaling proteins. BASH structurally resembles SLP-76, which is essential for T cell development and T cell receptor signaling. To evaluate the role for BASH in B cell development and function in vivo, we disrupted BASH alleles in embryonic stem cells by means of homologous recombination and used these cells to complement lymphocyte-incompetent blastocysts from RAG2-deficient mice. In the resultant chimeric mice, T cell development was apparently normal, but B cell development was impaired, and a normally rare population of large preB cells expressing preB cell receptor dominated in the bone marrow in place of small preB cells, although they were mostly noncycling. In addition, the mature B cell populations in the periphery and the bone marrow profoundly decreased in size, as did B-l cells in the peritoneal cavity, and serum lg was severely reduced. The BASH-deficient B cells scarcely proliferated or up-regulated B7-2 in response to BCR ligation and poorly proliferated upon CD40 ligation or lipopolysaccharide stimulation. This phenotype indicates that BASH is critical for preB cell receptor signaling inducing proliferation of large preB cells and the following differentiation. for peripheral B cell maturation, and for BCR signaling inducing activation/proliferation of B cells.
C1 Univ Tokyo, Res Inst Biol Sci, Chiba 2780022, Japan.
   Japan Sci & Technol Corp, Inheritance & Variat Grp, Chiba 2780022, Japan.
RP Kitamura, D (corresponding author), Univ Tokyo, Res Inst Biol Sci, Yamazaki 2669, Chiba 2780022, Japan.
RI HARA, Yasushi/J-2072-2016
OI HARA, Yasushi/0000-0002-0528-3252
CR CHEN JZ, 1993, P NATL ACAD SCI USA, V90, P4528, DOI 10.1073/pnas.90.10.4528
   CHENG AM, 1995, NATURE, V378, P303, DOI 10.1038/378303a0
   DeFranco AL, 1997, CURR OPIN IMMUNOL, V9, P296, DOI 10.1016/S0952-7915(97)80074-X
   EHLICH A, 1993, CELL, V72, P695, DOI 10.1016/0092-8674(93)90398-A
   Fluckiger AC, 1998, EMBO J, V17, P1973, DOI 10.1093/emboj/17.7.1973
   Fu C, 1997, J BIOL CHEM, V272, P27362, DOI 10.1074/jbc.272.43.27362
   Fu C, 1998, IMMUNITY, V9, P93, DOI 10.1016/S1074-7613(00)80591-9
   FUKUDA T, 1995, P NATL ACAD SCI USA, V92, P7302, DOI 10.1073/pnas.92.16.7302
   Goitsuka R, 1998, J IMMUNOL, V161, P5804
   Gong SC, 1996, SCIENCE, V272, P411, DOI 10.1126/science.272.5260.411
   GRAWUNDER U, 1995, IMMUNITY, V3, P601, DOI 10.1016/1074-7613(95)90131-0
   Hashimoto S, 1999, BLOOD, V94, P2357, DOI 10.1182/blood.V94.7.2357.419k40_2357_2364
   Ishiai M, 1999, IMMUNITY, V10, P117, DOI 10.1016/S1074-7613(00)80012-6
   Jumaa H, 1999, IMMUNITY, V11, P547, DOI 10.1016/S1074-7613(00)80130-2
   KARASUYAMA H, 1994, CELL, V77, P133, DOI 10.1016/0092-8674(94)90241-0
   KHAN WN, 1995, IMMUNITY, V3, P283, DOI 10.1016/1074-7613(95)90114-0
   KITAMURA D, 1992, NATURE, V356, P154, DOI 10.1038/356154a0
   KITAMURA D, 1992, CELL, V69, P823, DOI 10.1016/0092-8674(92)90293-L
   KITAMURA D, 1991, NATURE, V350, P423, DOI 10.1038/350423a0
   Kurosaki T, 1997, CURR OPIN IMMUNOL, V9, P309, DOI 10.1016/S0952-7915(97)80075-1
   Lam KP, 1997, CELL, V90, P1073, DOI 10.1016/S0092-8674(00)80373-6
   LEDERMANN B, 1991, EXP CELL RES, V197, P254, DOI 10.1016/0014-4827(91)90430-3
   LI YS, 1993, J EXP MED, V178, P951, DOI 10.1084/jem.178.3.951
   Loffert D, 1996, IMMUNITY, V4, P133, DOI 10.1016/S1074-7613(00)80678-0
   MANSOUR SL, 1988, NATURE, V336, P348, DOI 10.1038/336348a0
   MOMBAERTS P, 1992, CELL, V68, P569
   NOMURA J, 1995, IMMUNOL LETT, V45, P195, DOI 10.1016/0165-2478(95)00006-Q
   Novobrantseva TI, 1999, J EXP MED, V189, P75, DOI 10.1084/jem.189.1.75
   Pappu R, 1999, SCIENCE, V286, P1949, DOI 10.1126/science.286.5446.1949
   Pelanda R, 1996, IMMUNITY, V5, P229, DOI 10.1016/S1074-7613(00)80318-0
   Peterson EJ, 1998, CURR OPIN IMMUNOL, V10, P337, DOI 10.1016/S0952-7915(98)80173-8
   Rajewsky K, 1996, NATURE, V381, P751, DOI 10.1038/381751a0
   Reth M, 1997, ANNU REV IMMUNOL, V15, P453, DOI 10.1146/annurev.immunol.15.1.453
   Scharenberg AM, 1998, EMBO J, V17, P1961, DOI 10.1093/emboj/17.7.1961
   SHINKAI Y, 1992, CELL, V68, P855, DOI 10.1016/0092-8674(92)90029-C
   TAKATA M, 1994, EMBO J, V13, P1341, DOI 10.1002/j.1460-2075.1994.tb06387.x
   Takata M, 1996, J EXP MED, V184, P31, DOI 10.1084/jem.184.1.31
   Taniguchi M, 1998, NUCLEIC ACIDS RES, V26, P679, DOI 10.1093/nar/26.2.679
   Torres RM, 1996, SCIENCE, V272, P1804, DOI 10.1126/science.272.5269.1804
   TURNER M, 1995, NATURE, V378, P298, DOI 10.1038/378298a0
   Wienands J, 1998, J EXP MED, V188, P791, DOI 10.1084/jem.188.4.791
   WINKLER TH, 1995, EUR J IMMUNOL, V25, P446, DOI 10.1002/eji.1830250221
   Zhang Y, 1998, EMBO J, V17, P7304, DOI 10.1093/emboj/17.24.7304
NR 43
TC 113
Z9 115
U1 0
U2 1
PU NATL ACAD SCIENCES
PI WASHINGTON
PA 2101 CONSTITUTION AVE NW, WASHINGTON, DC 20418 USA
SN 0027-8424
J9 P NATL ACAD SCI USA
JI Proc. Natl. Acad. Sci. U. S. A.
PD MAR 14
PY 2000
VL 97
IS 6
BP 2755
EP 2760
DI 10.1073/pnas.040575697
PG 6
WC Multidisciplinary Sciences
SC Science & Technology - Other Topics
GA 294ZR
UT WOS:000085941400064
PM 10688901
OA Bronze, Green Published
DA 2021-10-28
ER

PT J
AU Marti, F
   Krause, A
   Post, NH
   Lyddane, C
   Dupont, P
   Sadelain, M
   King, PD
AF Marti, F
   Krause, A
   Post, NH
   Lyddane, C
   Dupont, P
   Sadelain, M
   King, PD
TI Negative-feedback regulation of CD28 costimulation by a novel
   mitogen-activated protein kinase phosphatase, MKP6
SO JOURNAL OF IMMUNOLOGY
LA English
DT Article
ID T-LYMPHOCYTE ACTIVATION; ERYTHROCYTE RECEPTOR; MOLECULAR-CLONING;
   CELL-ACTIVATION; MAP KINASE; EXPRESSION; ANTIGEN; INHIBITION; PATHWAY;
   DOMAIN
AB TCR and CD28 costimulatory receptor-cooperative induction of T cell IL-2 secretion is dependent upon activation of mitogen-activated protein (MAP) kinases, Using yeast-hybrid technology, we cloned a novel CD28 cytoplasmic tail (CD28 CYT) interacting protein, MAP kinase phosphatase-6 (MKP6), which we demonstrate inactivates MAP kinases. Several lines of evidence indicate that MKP6 plays an important functional role in CD28 costimulatory signaling. First, in human peripheral blood T cells (PBT), expression of MKP6 is strongly up-regulated by CD28 costimulation. Second, transfer of dominant-negative MKP6 to PET with the use of retroviruses primes PET for the secretion of substantially larger quantities of IL-2, specifically in response to CD28 costimulation. A similar enhancement of IL-2 secretion is observed neither in response to TCR plus CD28 costimulatory receptor engagement nor in response to other mitogenic stimuli such as phorbol ester and ionomycin. Furthermore, this hypersensitivity to CD28 costimulation is associated with CD28-mediated hyperactivation of MAP kinases, Third, a retroviral transduced chimeric receptor with a CD28 CYT that is specifically unable to bind MKP6 costimulates considerably larger quantities of IL-2 from PET than a similar transduced chimeric receptor that contains a wild-type CD28 CYT. Taken together, these results suggest that MKP6 functions as a novel negative-feedback regulator of CD28 costimulatory signaling that controls the activation of MAP kinases.
C1 Cornell Univ, Hosp Special Surg, Weill Med Coll, T Cell Signal Transduct Lab, New York, NY 10021 USA.
   Cornell Univ, Weill Grad Sch Med Sci, New York, NY 10021 USA.
   Mem Sloan Kettering Canc Ctr, Dept Human Genet, New York, NY 10021 USA.
   Mem Sloan Kettering Canc Ctr, Program Immunol, New York, NY 10021 USA.
RP King, PD (corresponding author), Cornell Univ, Hosp Special Surg, Weill Med Coll, T Cell Signal Transduct Lab, 535 E 70th St, New York, NY 10021 USA.
EM kingp@hss.edu
RI King, Phil/C-7104-2013
OI Dupont, Bo/0000-0001-9069-105X
FU NATIONAL CANCER INSTITUTEUnited States Department of Health & Human
   ServicesNational Institutes of Health (NIH) - USANIH National Cancer
   Institute (NCI) [R01CA059530] Funding Source: NIH RePORTER; NATIONAL
   INSTITUTE OF ALLERGY AND INFECTIOUS DISEASESUnited States Department of
   Health & Human ServicesNational Institutes of Health (NIH) - USANIH
   National Institute of Allergy & Infectious Diseases (NIAID)
   [R01AI044926, R01AI037294] Funding Source: NIH RePORTER; NCI NIH
   HHSUnited States Department of Health & Human ServicesNational
   Institutes of Health (NIH) - USANIH National Cancer Institute (NCI)
   [CA-59530] Funding Source: Medline; NIAID NIH HHSUnited States
   Department of Health & Human ServicesNational Institutes of Health (NIH)
   - USANIH National Institute of Allergy & Infectious Diseases (NIAID)
   [AI37294, AI44926] Funding Source: Medline
CR ARUFFO A, 1987, P NATL ACAD SCI USA, V84, P8573, DOI 10.1073/pnas.84.23.8573
   August A, 1996, J BIOL CHEM, V271, P10054
   Avraham A, 1998, EUR J IMMUNOL, V28, P2320, DOI 10.1002/(SICI)1521-4141(199808)28:08<2320::AID-IMMU2320>3.0.CO;2-K
   BOGUSKI MS, 1993, NAT GENET, V4, P332, DOI 10.1038/ng0893-332
   BOISE LH, 1995, IMMUNITY, V3, P87, DOI 10.1016/1074-7613(95)90161-2
   Camps M, 1998, SCIENCE, V280, P1262, DOI 10.1126/science.280.5367.1262
   Chen CY, 1998, SCIENCE, V280, P1945, DOI 10.1126/science.280.5371.1945
   Dumont FJ, 1998, J IMMUNOL, V160, P2579
   FRASER JD, 1991, SCIENCE, V251, P313, DOI 10.1126/science.1846244
   Gallardo HF, 1997, BLOOD, V90, P952, DOI 10.1182/blood.V90.3.952.952_952_957
   Gallardo HF, 1997, GENE THER, V4, P1115, DOI 10.1038/sj.gt.3300506
   Germain RN, 1999, ANNU REV IMMUNOL, V17, P467, DOI 10.1146/annurev.immunol.17.1.467
   Grakoui A, 1999, SCIENCE, V285, P221, DOI 10.1126/science.285.5425.221
   HARDING FA, 1992, NATURE, V356, P607, DOI 10.1038/356607a0
   Holdorf AD, 1999, J EXP MED, V190, P375, DOI 10.1084/jem.190.3.375
   Hutchcroft JE, 1996, J IMMUNOL, V156, P4071
   ISHIBASHI T, 1992, P NATL ACAD SCI USA, V89, P12170, DOI 10.1073/pnas.89.24.12170
   Jung S, 1995, ANN NY ACAD SCI, V766, P245, DOI 10.1111/j.1749-6632.1995.tb26672.x
   KEYSE SM, 1995, BBA-MOL CELL RES, V1265, P152, DOI 10.1016/0167-4889(94)00211-V
   King PD, 1997, J IMMUNOL, V158, P580
   Koprak S, 1999, CELL IMMUNOL, V192, P87, DOI 10.1006/cimm.1998.1448
   Krause A, 1998, J EXP MED, V188, P619, DOI 10.1084/jem.188.4.619
   Lenschow DJ, 1996, ANNU REV IMMUNOL, V14, P233, DOI 10.1146/annurev.immunol.14.1.233
   LINDSTEN T, 1989, SCIENCE, V244, P339, DOI 10.1126/science.2540528
   Liu PS, 1997, P NATL ACAD SCI USA, V94, P13666, DOI 10.1073/pnas.94.25.13666
   Maggirwar SB, 1997, MOL CELL BIOL, V17, P2605, DOI 10.1128/MCB.17.5.2605
   Marti F, 1998, P NATL ACAD SCI USA, V95, P11810, DOI 10.1073/pnas.95.20.11810
   MILLER AD, 1991, J VIROL, V65, P2220, DOI 10.1128/JVI.65.5.2220-2224.1991
   Monks CRF, 1998, NATURE, V395, P82, DOI 10.1038/25764
   Motto DG, 1996, J EXP MED, V183, P1937, DOI 10.1084/jem.183.4.1937
   MUELLER DL, 1989, ANNU REV IMMUNOL, V7, P445, DOI 10.1146/annurev.iy.07.040189.002305
   Nishina H, 1997, J EXP MED, V186, P941, DOI 10.1084/jem.186.6.941
   Northrop JP, 1996, MOL CELL BIOL, V16, P2255
   Peterson EJ, 1998, CURR OPIN IMMUNOL, V10, P337, DOI 10.1016/S0952-7915(98)80173-8
   Plas DR, 1996, SCIENCE, V272, P1173, DOI 10.1126/science.272.5265.1173
   RIVIERE I, 1995, P NATL ACAD SCI USA, V92, P6733, DOI 10.1073/pnas.92.15.6733
   ROHAN PJ, 1993, SCIENCE, V259, P1763, DOI 10.1126/science.7681221
   Rudd CE, 1996, IMMUNITY, V4, P527, DOI 10.1016/S1074-7613(00)80479-3
   Sadelain M, 1997, Methods Mol Med, V7, P241, DOI 10.1385/0-89603-484-4:241
   Salmon RA, 1997, J IMMUNOL, V159, P5309
   SEED B, 1987, P NATL ACAD SCI USA, V84, P3365, DOI 10.1073/pnas.84.10.3365
   Sengupta TK, 1998, P NATL ACAD SCI USA, V95, P11107, DOI 10.1073/pnas.95.19.11107
   SU B, 1994, CELL, V77, P727, DOI 10.1016/0092-8674(94)90056-6
   Su B, 1996, CURR OPIN IMMUNOL, V8, P402, DOI 10.1016/S0952-7915(96)80131-2
   SUN H, 1994, SCIENCE, V266, P285, DOI 10.1126/science.7939666
   THOMPSON CB, 1989, P NATL ACAD SCI USA, V86, P1333, DOI 10.1073/pnas.86.4.1333
   Toker A, 1997, NATURE, V387, P673, DOI 10.1038/42648
   Trotta R, 1998, J IMMUNOL, V161, P6648
   Truitt KE, 1996, J IMMUNOL, V156, P4539
   Unutmaz D, 1999, J EXP MED, V189, P1735, DOI 10.1084/jem.189.11.1735
   WEISPFENNING V, 1988, J SYMB COMPUT, V5, P3, DOI 10.1016/S0747-7171(88)80003-8
   Xu CW, 1997, P NATL ACAD SCI USA, V94, P12473, DOI 10.1073/pnas.94.23.12473
   Xue LZ, 1998, CELL SIGNAL, V10, P339, DOI 10.1016/S0898-6568(98)00011-4
   YANG SY, 1986, J IMMUNOL, V137, P1097
NR 54
TC 91
Z9 96
U1 0
U2 1
PU AMER ASSOC IMMUNOLOGISTS
PI BETHESDA
PA 9650 ROCKVILLE PIKE, BETHESDA, MD 20814 USA
SN 0022-1767
EI 1550-6606
J9 J IMMUNOL
JI J. Immunol.
PD JAN 1
PY 2001
VL 166
IS 1
BP 197
EP 206
DI 10.4049/jimmunol.166.1.197
PG 10
WC Immunology
SC Immunology
GA 385PG
UT WOS:000166012400026
PM 11123293
OA Bronze
DA 2021-10-28
ER

PT J
AU Nejo, T
   Yamamichi, A
   Almeida, ND
   Goretsky, YE
   Okada, H
AF Nejo, Takahide
   Yamamichi, Akane
   Almeida, Neil D.
   Goretsky, Yitzhar E.
   Okada, Hideho
TI Tumor antigens in glioma
SO SEMINARS IN IMMUNOLOGY
LA English
DT Review
DE Glioma; Antigen; Neoantigen; Chimeric antigen receptor; Vaccine
ID REGULATORY T-CELLS; MISMATCH-REPAIR; HUMAN CYTOMEGALOVIRUS; IDH2
   MUTATIONS; GLIOBLASTOMA-MULTIFORME; MONOCLONAL-ANTIBODY; SHARED
   NEOANTIGEN; SOMATIC MUTATIONS; PERIPHERAL-BLOOD; DRIVER MUTATIONS
AB Immunotherapy applications to glioblastoma represent a new treatment frontier. Antigen-targeted immunotherapy approaches hold enormous potential to elicit antigen-specific anti-tumor effects in central nervous system tumors. Still, the paucity of effective antigen targets remains a significant obstacle in safely and effectively treating glioblastoma and other malignant gliomas with relatively low mutation loads. In this review, we highlight the current understanding of and development of immunotherapy to target 1) shared non-mutant antigens 2) shared mutant antigens (neoantigens) derived from cancer-specific mutations 3) personalized neoantigens derived from tumor-specific genetic alterations containing de novo peptide sequences and 4) virus-derived antigens. We also discuss strategies to enhance tumor immunogenicity and neoantigen prediction. Spatial heterogeneity remains a formidable challenge for immunotherapy of glioma; recent advances in targeting multiple antigens and refining the antigen selection pipeline hold great promise to turn the tide against glioma.
C1 [Nejo, Takahide; Yamamichi, Akane; Goretsky, Yitzhar E.; Okada, Hideho] Univ Calif San Francisco, Dept Neurol Surg, San Francisco, CA 94158 USA.
   [Almeida, Neil D.] George Washington Univ, Sch Med & Hlth Sci, Washington, DC 20052 USA.
   [Okada, Hideho] Parker Inst Canc Immunotherapy, San Francisco, CA USA.
   [Okada, Hideho] Univ Calif San Francisco, Canc Immunotherapy Program, San Francisco, CA 94158 USA.
RP Okada, H (corresponding author), Univ Calif San Francisco, Dept Neurol Surg, Helen Diller Family Canc Res, Bldg HD 472 1450 3rd St, San Francisco, CA 94158 USA.
EM takahide.nejo@ucsf.edu; akane.yamamichi@ucsf.edu;
   ndalmeida@gwmail.gwu.edu; yitzhar.goretsky@ucsf.edu;
   hideho.okada@ucsf.edu
FU loglio Foundation (Okada); TOYOBO biotechnology foundation (Nejo)
FX loglio Foundation (Okada).TOYOBO biotechnology foundation (Nejo)
CR Abelin JG, 2017, IMMUNITY, V46, P315, DOI 10.1016/j.immuni.2017.02.007
   Ahmed N, 2017, JAMA ONCOL, V3, P1094, DOI 10.1001/jamaoncol.2017.0184
   Ahmed N, 2015, J CLIN ONCOL, V33, P1688, DOI 10.1200/JCO.2014.58.0225
   Ahn Brian J, 2013, Cancers (Basel), V5, P1379, DOI 10.3390/cancers5041379
   Alexandrov LB, 2013, NATURE, V500, P415, DOI 10.1038/nature12477
   Amankulor NM, 2017, GENE DEV, V31, P774, DOI 10.1101/gad.294991.116
   Ametani A, 2013, ADV COMPUT ELECTR EN, P1, DOI 10.4018/978-1-4666-1921-0.ch001
   [Anonymous], 2019, SCI DAILY
   Bassani-Sternberg M, 2016, NAT COMMUN, V7, DOI 10.1038/ncomms13404
   Batich KA, 2017, CLIN CANCER RES, V23, P1898, DOI 10.1158/1078-0432.CCR-16-2057
   Bielamowicz K, 2018, NEURO-ONCOLOGY, V20, P506, DOI 10.1093/neuonc/nox182
   Bouffet E, 2016, J CLIN ONCOL, V34, P2206, DOI 10.1200/JCO.2016.66.6552
   *BRAIN TUM PROGR R, 2000, REP BRAIN TUM PROGR
   Brat DJ, 2015, NEW ENGL J MED, V372, P2481, DOI 10.1056/NEJMoa1402121
   Brennan CW, 2013, CELL, V155, P462, DOI 10.1016/j.cell.2013.09.034
   Brown CE, 2016, NEW ENGL J MED, V375, P2561, DOI 10.1056/NEJMoa1610497
   Brown CE, 2015, CLIN CANCER RES, V21, P4062, DOI 10.1158/1078-0432.CCR-15-0428
   Bunse L, 2018, NAT MED, V24, P1192, DOI 10.1038/s41591-018-0095-6
   Campbell BB, 2017, CELL, V171, P1042, DOI 10.1016/j.cell.2017.09.048
   Capper D, 2010, BRAIN PATHOL, V20, P245, DOI 10.1111/j.1750-3639.2009.00352.x
   Carreno BM, 2015, SCIENCE, V348, P803, DOI 10.1126/science.aaa3828
   Castel D, 2015, ACTA NEUROPATHOL, V130, P815, DOI 10.1007/s00401-015-1478-0
   Castle JC, 2012, CANCER RES, V72, P1081, DOI 10.1158/0008-5472.CAN-11-3722
   Chakraborty M, 2003, J IMMUNOL, V170, P6338, DOI 10.4049/jimmunol.170.12.6338
   Chakravarti A, 2002, J CLIN ONCOL, V20, P1063, DOI 10.1200/JCO.20.4.1063
   Chalmers ZR, 2017, GENOME MED, V9, DOI 10.1186/s13073-017-0424-2
   Chassot A, 2012, J NEURO-ONCOL, V106, P399, DOI 10.1007/s11060-011-0681-7
   Chen DS, 2013, IMMUNITY, V39, P1, DOI 10.1016/j.immuni.2013.07.012
   Chheda ZS, 2018, J EXP MED, V215, P141, DOI 10.1084/jem.20171046
   Chin L, 2008, NATURE, V455, P1061, DOI 10.1038/nature07385
   Choi BD, 2014, J CLIN NEUROSCI, V21, P189, DOI 10.1016/j.jocn.2013.03.012
   Choi S, 2018, NEURO-ONCOLOGY, V20, P1300, DOI 10.1093/neuonc/noy016
   Chu CT, 1997, BIOCHEM J, V324, P855, DOI 10.1042/bj3240855
   Cobbs CS, 2002, CANCER RES, V62, P3347
   Cohen KJ, 2011, NEURO-ONCOLOGY, V13, P410, DOI 10.1093/neuonc/noq205
   Dang L, 2009, NATURE, V462, P739, DOI 10.1038/nature08617
   Daniel P, 2019, FRONT ONCOL, V9, DOI 10.3389/fonc.2019.00041
   Debinski W, 1995, CLIN CANCER RES, V1, P1253
   Debinski W, 2001, CANCER RES, V61, P5660
   Deng HL, 2018, MOL CANCER RES, V16, P623, DOI 10.1158/1541-7786.MCR-17-0460
   Khuong-Quang DA, 2012, ACTA NEUROPATHOL, V124, P439, DOI 10.1007/s00401-012-0998-0
   Duan F, 2014, J EXP MED, V211, P2231, DOI 10.1084/jem.20141308
   Dunn GP, 2015, NEURO-ONCOLOGY, V17, P3, DOI 10.1093/neuonc/nov175
   Dutoit V, 2018, ONCOIMMUNOLOGY, V7, DOI 10.1080/2162402X.2017.1391972
   Dutoit V, 2012, BRAIN, V135, P1042, DOI 10.1093/brain/aws042
   Dziurzynski K, 2012, NEURO-ONCOLOGY, V14, P246, DOI 10.1093/neuonc/nor227
   Engelhardt B, 2008, CURR PHARM DESIGN, V14, P1555, DOI 10.2174/138161208784705432
   Erson-Omay EZ, 2015, NEURO-ONCOLOGY, V17, P1356, DOI 10.1093/neuonc/nov027
   Faridi P, 2018, SCI IMMUNOL, V3, DOI 10.1126/sciimmunol.aar3947
   Fecci PE, 2006, CANCER RES, V66, P3294, DOI 10.1158/0008-5472.CAN-05-3773
   Felsberg J, 2017, CLIN CANCER RES, V23, P6846, DOI 10.1158/1078-0432.CCR-17-0890
   Fenstermaker RA, 2016, CANCER IMMUNOL IMMUN, V65, P1339, DOI 10.1007/s00262-016-1890-x
   Fujita M, 2011, CANCER RES, V71, P2664, DOI 10.1158/0008-5472.CAN-10-3055
   Galea I, 2007, TRENDS IMMUNOL, V28, P12, DOI 10.1016/j.it.2006.11.004
   Garcia-Garijo A, 2019, FRONT IMMUNOL, V10, DOI 10.3389/fimmu.2019.01392
   Ge H, 2002, INT J CANCER, V98, P357, DOI 10.1002/ijc.10224
   Gielen PR, 2015, J NEUROPATH EXP NEUR, V74, P390, DOI 10.1097/NEN.0000000000000183
   Grauer OM, 2008, INT J CANCER, V122, P1794, DOI 10.1002/ijc.23284
   Gros A, 2016, NAT MED, V22, P433, DOI 10.1038/nm.4051
   Grossman SA, 2010, CLIN CANCER RES, V16, P2443, DOI 10.1158/1078-0432.CCR-09-3106
   Gubin MM, 2014, NATURE, V515, P577, DOI 10.1038/nature13988
   Hartmann C, 2009, ACTA NEUROPATHOL, V118, P469, DOI 10.1007/s00401-009-0561-9
   Hegde M, 2016, J CLIN INVEST, V126, P3036, DOI 10.1172/JCI83416
   Heimberger AB, 2005, J TRANSL MED, V3, DOI 10.1186/1479-5876-3-38
   Hilf N, 2019, NATURE, V565, P240, DOI 10.1038/s41586-018-0810-y
   Hodges TR, 2017, NEURO-ONCOLOGY, V19, P1047, DOI 10.1093/neuonc/nox026
   Holman DW, 2011, BBA-MOL BASIS DIS, V1812, P220, DOI 10.1016/j.bbadis.2010.07.019
   Hoof I, 2009, IMMUNOGENETICS, V61, P1, DOI 10.1007/s00251-008-0341-z
   Horbinski C, 2013, ACTA NEUROPATHOL, V125, P621, DOI 10.1007/s00401-013-1106-9
   Ichimura K, 2015, ACTA NEUROPATHOL, V129, P789, DOI 10.1007/s00401-015-1439-7
   Ichimura K, 2012, BRAIN TUMOR PATHOL, V29, P131, DOI 10.1007/s10014-012-0090-4
   Jarboe JS, 2007, CANCER RES, V67, P7983, DOI 10.1158/0008-5472.CAN-07-1493
   Johanns TM, 2017, NEUROSURGERY, V64, P165, DOI 10.1093/neuros/nyx321
   Johanns TM, 2016, CANCER DISCOV, V6, P1230, DOI 10.1158/2159-8290.CD-16-0575
   Johnson BE, 2014, SCIENCE, V343, P189, DOI 10.1126/science.1239947
   Johnson LA, 2015, SCI TRANSL MED, V7, DOI 10.1126/scitranslmed.aaa4963
   Jurtz V, 2017, J IMMUNOL, V199, P3360, DOI 10.4049/jimmunol.1700893
   Kebudi R, 2013, PEDIATR DRUGS, V15, P351, DOI 10.1007/s40272-013-0033-5
   Keskin DB, 2019, NATURE, V565, P234, DOI 10.1038/s41586-018-0792-9
   Kim H, 2015, GENOME RES, V25, P316, DOI 10.1101/gr.180612.114
   Kohanbash G, 2017, J CLIN INVEST, V127, P1425, DOI 10.1172/JCI90644
   Kohanbash G, 2013, CANCER RES, V73, P6413, DOI 10.1158/0008-5472.CAN-12-4124
   Kreiter S, 2015, NATURE, V520, P692, DOI 10.1038/nature14426
   Le DT, 2015, NEW ENGL J MED, V372, P2509, DOI 10.1056/NEJMoa1500596
   Lee CH, 2018, TRENDS IMMUNOL, V39, P536, DOI 10.1016/j.it.2018.04.005
   Lemery S, 2017, NEW ENGL J MED, V377, P1409, DOI 10.1056/NEJMp1709968
   Lodygin D, 2013, NAT MED, V19, P784, DOI 10.1038/nm.3182
   Louis D.N., 2016, WHO CLASSIFICATION T
   Louis DN, 2016, ACTA NEUROPATHOL, V131, P803, DOI 10.1007/s00401-016-1545-1
   Luksza M, 2017, NATURE, V551, P517, DOI 10.1038/nature24473
   Maes W, 2009, NEURO-ONCOLOGY, V11, P529, DOI 10.1215/15228517-2009-004
   Malekzadeh P, 2019, J CLIN INVEST, V129, P1109, DOI 10.1172/JCI123791
   Matsushita H, 2012, NATURE, V482, P400, DOI 10.1038/nature10755
   Mazor T, 2017, P NATL ACAD SCI USA, V114, P10743, DOI 10.1073/pnas.1708914114
   McGranahan N, 2017, CELL, V168, P613, DOI 10.1016/j.cell.2017.01.018
   Miao HS, 2014, PLOS ONE, V9, DOI 10.1371/journal.pone.0094281
   Migliorini D., 2019, NEUROONCOL
   Mitchell DA, 2008, NEURO-ONCOLOGY, V10, P10, DOI 10.1215/15228517-2007-035
   Mitchell DA, 2015, NATURE, V519, P366, DOI 10.1038/nature14320
   Moertel CL, 2014, J IMMUNOTHER CANCER, V2, DOI 10.1186/s40425-014-0046-9
   Morgan RA, 2013, J IMMUNOTHER, V36, P133, DOI 10.1097/CJI.0b013e3182829903
   Morgan RA, 2010, MOL THER, V18, P843, DOI 10.1038/mt.2010.24
   Nagane M, 1996, CANCER RES, V56, P5079
   Nakahara Yukiko, 2004, Brain Tumor Pathol, V21, P113, DOI 10.1007/BF02482185
   Nathanson DA, 2014, SCIENCE, V343, P72, DOI 10.1126/science.1241328
   Nduom EK, 2015, NEURO-ONCOLOGY, V17, P9, DOI 10.1093/neuonc/nov151
   Nejo T, 2019, CANCER IMMUNOL RES, V7, P1148, DOI 10.1158/2326-6066.CIR-18-0599
   Nielsen M, 2007, PLOS ONE, V2, DOI 10.1371/journal.pone.0000796
   Nikbakht H, 2016, NAT COMMUN, V7, DOI 10.1038/ncomms11185
   O'Donnell TJ, 2018, CELL SYST, V7, P129, DOI 10.1016/j.cels.2018.05.014
   O'Rourke DM, 2017, SCI TRANSL MED, V9, DOI 10.1126/scitranslmed.aaa0984
   Ochs K, 2017, ONCOIMMUNOLOGY, V6, DOI 10.1080/2162402X.2017.1328340
   Ohgaki H, 2005, J NEUROPATH EXP NEUR, V64, P479, DOI 10.1093/jnen/64.6.479
   Okada H., 2017, CANC IMMUNOTHERAPY P, Vxxiii
   Okada H, 2015, CLIN CANCER RES, V21, P286, DOI 10.1158/1078-0432.CCR-14-1790
   Okada H, 2011, J CLIN ONCOL, V29, P330, DOI 10.1200/JCO.2010.30.7744
   Okada H, 2009, CRIT REV IMMUNOL, V29, P1
   Okamoto H, 2019, SCI REP-UK, V9, DOI 10.1038/s41598-019-39018-3
   Okamoto S, 1996, BRIT J CANCER, V73, P1366, DOI 10.1038/bjc.1996.260
   Ostrom QT, 2015, NEURO-ONCOLOGY, V17, P1, DOI 10.1093/neuonc/nov189
   Padfield E, 2015, FRONT ONCOL, V5, DOI 10.3389/fonc.2015.00005
   Parsons DW, 2008, SCIENCE, V321, P1807, DOI 10.1126/science.1164382
   Platten M, 2018, NEURO-ONCOLOGY, V20, pvi8, DOI 10.1093/neuonc/noy148.028
   Pollack IF, 2016, NEURO-ONCOLOGY, V18, P1157, DOI 10.1093/neuonc/now026
   Polyakova A, 2015, EXPERT REV PROTEOMIC, V12, P533, DOI 10.1586/14789450.2015.1070100
   PRESS MF, 1990, ONCOGENE, V5, P953
   Prins RM, 2008, NEW ENGL J MED, V359, P539, DOI 10.1056/NEJMc0804818
   QI X, 2015, INT J MACHINE LEARNI, V1, P1
   Rahman M, 2019, ONCOIMMUNOLOGY, V8, DOI 10.1080/2162402X.2018.1514921
   Rampling R, 2016, CLIN CANCER RES, V22, P4776, DOI 10.1158/1078-0432.CCR-16-0506
   Reardona DA, 2017, NEURO-ONCOLOGY, V19, P21, DOI 10.1093/neuonc/nox036.071
   Rizvi NA, 2015, SCIENCE, V348, P124, DOI 10.1126/science.aaa1348
   Rovere-Querini P, 2004, EMBO REP, V5, P825, DOI 10.1038/sj.embor.7400205
   Sampson JH, 2000, P NATL ACAD SCI USA, V97, P7503, DOI 10.1073/pnas.130166597
   Sampson JH, 2010, J CLIN ONCOL, V28, P4722, DOI 10.1200/JCO.2010.28.6963
   Sanai N, 2011, J NEUROSURG, V115, P948, DOI [10.3171/2011.7.JNS101238, 10.3171/2011.7.JNS10238]
   Sanborn JZ, 2013, CANCER RES, V73, P6036, DOI 10.1158/0008-5472.CAN-13-0186
   Schroeder KM, 2014, PEDIATR RES, V75, P205, DOI 10.1038/pr.2013.194
   Schumacher T, 2014, NATURE, V512, P324, DOI 10.1038/nature13387
   Schumacher TN, 2016, CURR OPIN IMMUNOL, V41, P98, DOI 10.1016/j.coi.2016.07.005
   Schumacher TN, 2015, SCIENCE, V348, P69, DOI 10.1126/science.aaa4971
   Schwartzentruber J, 2012, NATURE, V482, P226, DOI [10.1038/nature10833, 10.1007/s13311-012-0137-6]
   Sharabi AB, 2015, LANCET ONCOL, V16, pE498, DOI 10.1016/S1470-2045(15)00007-8
   Shlien A, 2015, NAT GENET, V47, P257, DOI 10.1038/ng.3202
   Shraibman B, 2019, MOL CELL PROTEOMICS, V18, P1255, DOI 10.1074/mcp.RA119.001524
   Singh-Jasuja H, 2004, CANCER IMMUNOL IMMUN, V53, P187, DOI 10.1007/s00262-003-0480-x
   Snyder A, 2014, NEW ENGL J MED, V371, P2189, DOI 10.1056/NEJMoa1406498
   Solomon DA, 2016, BRAIN PATHOL, V26, P569, DOI 10.1111/bpa.12336
   Stupp R, 2017, JAMA-J AM MED ASSOC, V318, P2306, DOI 10.1001/jama.2017.18718
   Stupp R, 2009, LANCET ONCOL, V10, P459, DOI 10.1016/S1470-2045(09)70025-7
   Suzuki H, 2015, NAT GENET, V47, P458, DOI 10.1038/ng.3273
   Swartz AM, 2014, IMMUNOTHERAPY-UK, V6, P679, DOI [10.2217/IMT.14.21, 10.2217/imt.14.21]
   Tabori U, 2017, CLIN CANCER RES, V23, pE32, DOI 10.1158/1078-0432.CCR-17-0574
   Taitt J, 2019, NEURO-ONCOLOGY, V21, P96, DOI 10.1093/neuonc/noz036.138
   Tran E, 2015, SCIENCE, V350, P1387, DOI 10.1126/science.aad1253
   Trinchieri G, 2015, J INFECT DIS, V212, pS67, DOI 10.1093/infdis/jiv070
   Tsuboi A, 2019, CANCER IMMUNOL IMMUN, V68, P331, DOI 10.1007/s00262-018-2274-1
   Vita R, 2015, NUCLEIC ACIDS RES, V43, pD405, DOI 10.1093/nar/gku938
   Wainwright DA, 2011, NEURO-ONCOLOGY, V13, P1308, DOI 10.1093/neuonc/nor134
   Wang JG, 2016, NAT GENET, V48, P768, DOI 10.1038/ng.3590
   Wang QH, 2017, CANCER CELL, V32, P42, DOI 10.1016/j.ccell.2017.06.003
   Weller M, 2017, LANCET ONCOL, V18, P1373, DOI 10.1016/S1470-2045(17)30517-X
   WIKSTRAND CJ, 1995, CANCER RES, V55, P3140
   Woehrer A, 2014, CURR OPIN NEUROL, V27, P666, DOI 10.1097/WCO.0000000000000144
   Wu G, 2012, NAT GENET, V44, P251, DOI 10.1038/ng.1102
   Wykosky J, 2005, MOL CANCER RES, V3, P541, DOI 10.1158/1541-7786.MCR-05-0056
   Yamamoto H, 2008, CANCER SCI, V99, P1709, DOI 10.1111/j.1349-7006.2008.00870.x
   Yan H, 2009, NEW ENGL J MED, V360, P765, DOI 10.1056/NEJMoa0808710
   Yan M, 2015, CANCER METAST REV, V34, P157, DOI 10.1007/s10555-015-9552-6
   Yang H, 2012, CLIN CANCER RES, V18, P5562, DOI 10.1158/1078-0432.CCR-12-1773
   Yarchoan M, 2017, NEW ENGL J MED, V377, P2500, DOI 10.1056/NEJMc1713444
   Yip S, 2009, CLIN CANCER RES, V15, P4622, DOI 10.1158/1078-0432.CCR-08-3012
   Zhu XM, 2007, J TRANSL MED, V5, DOI 10.1186/1479-5876-5-10
NR 173
TC 9
Z9 9
U1 0
U2 2
PU ACADEMIC PRESS LTD- ELSEVIER SCIENCE LTD
PI LONDON
PA 24-28 OVAL RD, LONDON NW1 7DX, ENGLAND
SN 1044-5323
EI 1096-3618
J9 SEMIN IMMUNOL
JI Semin. Immunol.
PD FEB
PY 2020
VL 47
AR 101385
DI 10.1016/j.smim.2020.101385
PG 10
WC Immunology
SC Immunology
GA LD2KT
UT WOS:000525861800001
PM 32037183
DA 2021-10-28
ER

PT J
AU Simon-Keller, K
   Barth, S
   Vincent, A
   Marx, A
AF Simon-Keller, Katja
   Barth, Stefan
   Vincent, Angela
   Marx, Alexander
TI Targeting the fetal acetylcholine receptor in rhabdomyosarcoma
SO EXPERT OPINION ON THERAPEUTIC TARGETS
LA English
DT Review
DE acetylcholine receptor; fetal; immune therapy; rhabdomyosarcoma
ID ANTIGEN-SPECIFIC APHERESIS; B-CELL MALIGNANCIES; SOFT-TISSUE SARCOMA;
   MYASTHENIA-GRAVIS; ALVEOLAR RHABDOMYOSARCOMA; EPSILON-SUBUNIT;
   INTERGROUP RHABDOMYOSARCOMA; T-CELLS; METASTATIC RHABDOMYOSARCOMA;
   RECOMBINANT IMMUNOTOXIN
AB Introduction: Rhabdomyosarcoma (RMS) is the most common soft tissue sarcoma of childhood and adolescence. Recent efforts to enhance overall survival of patients with clinically advanced RMS have failed and there is a demand for conceptually novel treatments. Immune therapeutic options targeting the fetal nicotinic acetylcholine receptor (fnAChR), which is broadly expressed on RMS, are novel approaches to overcome the therapeutic resistance of RMS. Expression of the fnAChR is restricted to developing fetal muscles, some apparently dispensable ocular muscle fibers and thymic myoid cells. Therefore, after-birth fnAChR is a tumor-associated and almost tumor-specific antigen on RMS cells.
   Areas covered: This review gives an overview on nAChR function and expression pattern in RMS tumor cells, and deals with the immunological significance of fnAChR-expressing cells, including the risk of anti-nAChR autoimmunity as a potential side effect of fnAChR-directed immunotherapies. The article also addresses the advantages and disadvantages of vaccination strategies, immunotoxins and chimeric T cells targeting the fnAChR.
   Expert opinion: Finally, we suggest technical and biological strategies to improve the available immunotherapeutic tools including increasing the in vivo expression of the target fnAChR on RMS cells.
C1 [Simon-Keller, Katja; Marx, Alexander] Heidelberg Univ, Univ Med Ctr Mannheim, Inst Pathol, D-68135 Mannheim, Germany.
   [Barth, Stefan] Frauenhofer Inst Mol Biol & Appl Ecol, Dept Pharmaceut Prod Dev, Aachen, Germany.
   [Barth, Stefan] Univ Hosp RWTH Aachen, Helmholtz Inst Biomed Engn, Dept Expt Med & Immunotherapy, Aachen, Germany.
   [Vincent, Angela] Univ Oxford, Nuffield Dept Clin Neurosci, Oxford OX3 9DU, England.
RP Simon-Keller, K (corresponding author), Heidelberg Univ, Univ Med Ctr Mannheim, Inst Pathol, Theodor Kutzer Ufer 1-3, D-68135 Mannheim, Germany.
EM katja.simon-keller@medma.uni-heidelberg.de
RI Vincent, Angela/AAE-7310-2019; Barth, Stefan/F-7301-2012
OI Barth, Stefan/0000-0001-9589-653X; Simon-Keller,
   Katja/0000-0003-2340-8765
FU Tumorzentrum Heidelberg-MannheimEuropean Commission [781023]; Deutsche
   KrebshilfeDeutsche Krebshilfe [109891]
FX This study was supported by the Tumorzentrum Heidelberg-Mannheim (Grant
   781023 to K Simon-Keller and A Marx) and the Deutsche Krebshilfe (Grant
   109891 to A Marx). The authors declare no other conflicts of interest.
CR Aguilar LK, 2011, J CELL BIOCHEM, V112, P1969, DOI 10.1002/jcb.23126
   Albuquerque EX, 2009, PHYSIOL REV, V89, P73, DOI 10.1152/physrev.00015.2008
   Altieri DC, 2010, BIOCHEM J, V430, P199, DOI 10.1042/BJ20100814
   Anderson J, 2001, AM J PATHOL, V159, P1089, DOI 10.1016/S0002-9440(10)61784-1
   Anderson John, 1999, Neoplasia (New York), V1, P340, DOI 10.1038/sj.neo.7900052
   Barth S, 2000, BLOOD, V95, P3909
   Bois PRJ, 2005, J CELL BIOL, V170, P903, DOI 10.1083/jcb.200501040
   Breneman JC, 2003, J CLIN ONCOL, V21, P78, DOI 10.1200/JCO.2003.06.129
   Calhabeu F, 2012, ONCOGENE
   Carli M, 2004, J CLIN ONCOL, V22, P4787, DOI 10.1200/JCO.2004.04.083
   Cattaneo R, 2008, NAT REV MICROBIOL, V6, P529, DOI 10.1038/nrmicro1927
   Chen Y-Z, 2008, CLIN DEV IMMUNOL, V62
   Chibon F, 2010, NAT MED, V16, P781, DOI 10.1038/nm.2174
   Chmielewski M, 2011, GENE THER, V18, P62, DOI 10.1038/gt.2010.127
   Christianson JC, 2004, EMBO J, V23, P4156, DOI 10.1038/sj.emboj.7600436
   Collins CA, 2009, PLOS ONE, V4, DOI 10.1371/journal.pone.0004475
   Crist WM, 2001, J CLIN ONCOL, V19, P3091, DOI 10.1200/JCO.2001.19.12.3091
   Curnow J, 2001, J NEUROIMMUNOL, V115, P127, DOI 10.1016/S0165-5728(01)00272-7
   Dahlqvist C, 2003, DEVELOPMENT, V130, P6089, DOI 10.1242/dev.00834
   Davicioni E, 2009, AM J PATHOL, V174, P550, DOI 10.2353/ajpath.2009.080631
   Doelken R, 2005, PEDIATR HEMAT ONCOL, V22, P699, DOI 10.1080/08880010500278806
   DRACHMAN DB, 1994, NEW ENGL J MED, V330, P1797, DOI 10.1056/NEJM199406233302507
   DURR I, 1994, EUR J BIOCHEM, V224, P353, DOI 10.1111/j.1432-1033.1994.00353.x
   Engel AG, 2012, NEUROMUSCULAR DISORD, V22, P99, DOI 10.1016/j.nmd.2011.10.009
   Ferrari A, 2011, PEDIATR BLOOD CANCER, V57, P943, DOI 10.1002/pbc.23252
   Fitzgerald DJ, 2011, LEUKEMIA LYMPHOMA, V52, P79, DOI 10.3109/10428194.2011.569961
   Fourcade J, 2010, J EXP MED, V207, P2175, DOI 10.1084/jem.20100637
   Fraterman S, 2006, INVEST OPHTH VIS SCI, V47, P3828, DOI 10.1167/iovs.06-0073
   Melcon SG, 2007, CLIN TRANSL ONCOL, V9, P415, DOI 10.1007/s12094-007-0079-3
   Gattenloehner S, 1998, AM J PATHOL, V152, P437
   Gattenloehner S, 1999, J MOL DIAGN, V1, P23, DOI 10.1016/S1525-1578(10)60605-8
   Gattenlohner S, 2010, J BIOMED BIOTECHNOL, DOI 10.1155/2010/187621
   Gattenlohner S, 2006, CANCER RES, V66, P24, DOI 10.1158/0008-5472.CAN-05-0542
   GILMOUR BP, 1991, J BIOL CHEM, V266, P19871
   Giraud M, 2007, NATURE, V448, P934, DOI 10.1038/nature06066
   Hashii Y, 2010, PEDIATR BLOOD CANCER, V55, P352, DOI 10.1002/pbc.22522
   Hayes-Jordan A, 2009, CURR OPIN PEDIATR, V21, P373, DOI 10.1097/MOP.0b013e32832b4171
   Higano CS, 2009, CANCER-AM CANCER SOC, V115, P3670, DOI 10.1002/cncr.24429
   Hill M, 1999, ANN NEUROL, V45, P224, DOI 10.1002/1531-8249(199902)45:2<224::AID-ANA13>3.0.CO;2-B
   Hirotsu M, 2009, BRIT J CANCER, V101, P2030, DOI 10.1038/sj.bjc.6605407
   Ho RH, 2004, CANCER GENET CYTOGEN, V151, P73, DOI 10.1016/j.cancergencyto.2003.08.023
   Hohlfeld H, 2012, MYASTHENIA GRAVIS MY, P60
   Hombach A, 2001, J IMMUNOL, V167, P6123, DOI 10.4049/jimmunol.167.11.6123
   Hu DQ, 2010, J BIOL CHEM, V285, P18326, DOI 10.1074/jbc.M109.083170
   Huh WW, 2010, CURR ONCOL REP, V12, P402, DOI 10.1007/s11912-010-0130-3
   Iyer U, 2011, J PHARMACOL TOX MET, V64, P207, DOI 10.1016/j.vascn.2011.07.005
   Jothi M, 2012, CELL CYCLE, V11, P895, DOI 10.4161/cc.11.5.19346
   KARLIN A, 1986, ANN NY ACAD SCI, V463, P53, DOI 10.1111/j.1749-6632.1986.tb21503.x
   Kashkar H, 2006, BLOOD, V108, P3434, DOI 10.1182/blood-2006-05-021675
   Kassar-Duchossoy L, 2004, NATURE, V431, P466, DOI 10.1038/nature02876
   Kawa S, 2011, MABS-AUSTIN, V3, P479, DOI 10.4161/mabs.3.5.17228
   Kirkwood JM, 2012, CA-CANCER J CLIN, V62, P309, DOI 10.3322/caac.20132
   Kirkwood JM, 2009, CLIN CANCER RES, V15, P1443, DOI 10.1158/1078-0432.CCR-08-1231
   Kochenderfer JN, 2012, BLOOD, V119, P2709, DOI 10.1182/blood-2011-10-384388
   Koscielniak Ewa, 2002, Paediatr Drugs, V4, P21, DOI 10.2165/00148581-200204010-00003
   Kowolik CM, 2006, CANCER RES, V66, P10995, DOI 10.1158/0008-5472.CAN-06-0160
   Kreitman RJ, 2011, CLIN CANCER RES, V17, P6398, DOI 10.1158/1078-0432.CCR-11-0487
   Landmeier S, 2010, LEUKEMIA, V24, P1080, DOI 10.1038/leu.2010.38
   Leite MI, 2007, AM J PATHOL, V171, P893, DOI 10.2353/ajpath.2007.070240
   Litvak-Greenfeld D, ADV DRUG DELIVERY RE
   Lorberboum-Galski H, 2011, EXPERT OPIN DRUG DEL, V8, P605, DOI 10.1517/17425247.2011.566269
   Lukas RJ, 1999, PHARMACOL REV, V51, P397
   Mackall CL, 2008, CLIN CANCER RES, V14, P4850, DOI 10.1158/1078-0432.CCR-07-4065
   MacLennan CA, 2008, J NEUROIMMUNOL, V201, P28, DOI 10.1016/j.jneuroim.2008.06.016
   Madhumathi J, 2012, CURR OPIN MICROBIOL, V15, P300, DOI 10.1016/j.mib.2012.05.006
   Marx A, 2010, AUTOIMMUNITY, V43, P413, DOI 10.3109/08916930903555935
   Marx A, 2010, J THORAC ONCOL, V5, pS266, DOI 10.1097/JTO.0b013e3181f1f63f
   Mathew M, 2009, CANCER SCI, V100, P1359, DOI 10.1111/j.1349-7006.2009.01192.x
   Matthews I, 2002, LAB INVEST, V82, P1407, DOI 10.1097/01.LAB.0000032379.63784.9C
   Meadors JL, 2011, PEDIATR BLOOD CANCER, V57, P921, DOI 10.1002/pbc.23048
   Mehmood QU, 2011, J CLIN ONCOL, V29, pE653, DOI 10.1200/JCO.2011.34.5991
   Melcher A, 2011, MOL THER, V19, P1008, DOI 10.1038/mt.2011.65
   Meloni-Ehrig A, 2009, CANCER GENET CYTOGEN, V191, P43, DOI 10.1016/j.cancergencyto.2009.01.010
   Merlino G, 2007, GENE DEV, V21, P1275, DOI 10.1101/gad.1563707
   Mok GF, 2011, REPRODUCTION, V141, P301, DOI 10.1530/REP-10-0394
   Monneaux F, 2002, ARTHRITIS RHEUM, V46, P1430, DOI 10.1002/art.10263
   MORITZ D, 1995, GENE THER, V2, P539
   MUELLER DL, 1989, ANNU REV IMMUNOL, V7, P445, DOI 10.1146/annurev.iy.07.040189.002305
   Nakamura T, 2005, NAT BIOTECHNOL, V23, P209, DOI 10.1038/nbt1060
   Nitzki F, 2011, ONCOGENE, V30, P4428, DOI 10.1038/onc.2011.157
   Olguin HC, 2012, J CELL MOL MED, V16, P1013, DOI 10.1111/j.1582-4934.2011.01348.x
   Onda M, 2011, P NATL ACAD SCI USA, V108, P5742, DOI 10.1073/pnas.1102746108
   Pandolfi F, 2008, INT J IMMUNOPATH PH, V21, P493, DOI 10.1177/039463200802100302
   Pappo AS, 1999, J CLIN ONCOL, V17, P3487, DOI 10.1200/JCO.1999.17.11.3487
   Parham DM, 2006, ARCH PATHOL LAB MED, V130, P1454
   Park JH, 2010, DISCOV MED, V9, P277
   Poea-Guyon S, 2005, J IMMUNOL, V174, P5941, DOI 10.4049/jimmunol.174.10.5941
   Reimann J, 2009, NEUROLOGY, V73, P1806, DOI 10.1212/WNL.0b013e3181c34a65
   Rezvani G, 2012, PEDIATR RES, V71, P32, DOI 10.1038/pr.2011.6
   Riggi N, 2007, J PATHOL, V213, P4, DOI 10.1002/path.2209
   Rota R, 2011, MOL CANCER, V10, DOI 10.1186/1476-4598-10-120
   RUDNICKI MA, 1993, CELL, V75, P1351, DOI 10.1016/0092-8674(93)90621-V
   Ruff RL, 2003, ANN NY ACAD SCI, V998, P1, DOI 10.1196/annals.1254.002
   Saab R, 2011, CURR TOP DEV BIOL, V94, P197, DOI 10.1016/B978-0-12-380916-2.00007-3
   Sanes JR, 2001, NAT REV NEUROSCI, V2, P791, DOI 10.1038/35097557
   Seeger JM, 2010, CANCER RES, V70, P1825, DOI 10.1158/0008-5472.CAN-09-3175
   Shiono H, 2003, ANN NY ACAD SCI, V998, P237, DOI 10.1196/annals.1254.026
   SHYNG SL, 1990, J NEUROSCI, V10, P3905, DOI 10.1523/JNEUROSCI.10-12-03905.1990
   Simon DJ, 2008, CELL, V133, P903, DOI 10.1016/j.cell.2008.04.035
   Simon-Keller K, 2010, PATHOLOGE, V31, P215, DOI 10.1007/s00292-010-1344-8
   Simon-Keller K, 2012, ISRN ONCOL, V2012
   Sorensen PHB, 2002, J CLIN ONCOL, V20, P2672, DOI 10.1200/JCO.2002.03.137
   Spunt SL, 2004, CLIN CANCER RES, V10, P6072, DOI 10.1158/1078-0432.CCR-04-0654
   Stevens MCG, 2005, J CLIN ONCOL, V23, P2618, DOI 10.1200/JCO.2005.08.130
   Stock N, 2009, AM J SURG PATHOL, V33, P1850, DOI 10.1097/PAS.0b013e3181be6209
   SUNYER T, 1993, J NEUROSCI RES, V36, P224, DOI 10.1002/jnr.490360213
   TAKEUCHI A, 1960, J PHYSIOL-LONDON, V154, P52, DOI 10.1113/jphysiol.1960.sp006564
   Tiffin N, BR J CANC, V89, P327
   Tzartos SJ, 2008, ANN NY ACAD SCI, V1132, P291, DOI 10.1196/annals.1405.017
   VINCENT A, 1995, LANCET, V346, P24, DOI 10.1016/S0140-6736(95)92652-6
   Vincent A, 2001, LANCET, V357, P2122, DOI 10.1016/S0140-6736(00)05186-2
   VINCENT A, 1994, IMMUNOL LETT, V39, P269, DOI 10.1016/0165-2478(94)90168-6
   Wachtel M, 2006, J CLIN ONCOL, V24, P816, DOI 10.1200/JCO.2005.03.4934
   Wakkach A, 1999, AM J PATHOL, V155, P1229, DOI 10.1016/S0002-9440(10)65225-X
   Walter D, 2011, PLOS ONE, V6, DOI 10.1371/journal.pone.0019506
   Walterhouse David, 2007, Paediatr Drugs, V9, P391, DOI 10.2165/00148581-200709060-00006
   Wang HB, 2001, J IMMUNOL, V166, P6430, DOI 10.4049/jimmunol.166.10.6430
   WEINBERG CB, 1979, P NATL ACAD SCI USA, V76, P504, DOI 10.1073/pnas.76.1.504
   Wrzesinski C, 2010, J IMMUNOTHER, V33, P1, DOI 10.1097/CJI.0b013e3181b88ffc
   Zisimopoulou P, 2008, J NEUROIMMUNOL, V200, P133, DOI 10.1016/j.jneuroim.2008.06.002
NR 120
TC 7
Z9 8
U1 0
U2 17
PU TAYLOR & FRANCIS LTD
PI ABINGDON
PA 2-4 PARK SQUARE, MILTON PARK, ABINGDON OR14 4RN, OXON, ENGLAND
SN 1472-8222
EI 1744-7631
J9 EXPERT OPIN THER TAR
JI Expert Opin. Ther. Targets
PD FEB
PY 2013
VL 17
IS 2
BP 127
EP 138
DI 10.1517/14728222.2013.734500
PG 12
WC Pharmacology & Pharmacy
SC Pharmacology & Pharmacy
GA 071LJ
UT WOS:000313593900003
PM 23231343
DA 2021-10-28
ER

PT J
AU Borenstein, SH
   Tao, KSS
   West, LJ
   Chamberlain, JW
AF Borenstein, SH
   Tao, KSS
   West, LJ
   Chamberlain, JW
TI Extrathymic deletion of CD8(+) alloreactive T cells in a transgenic T
   cell receptor model of neonatal tolerance
SO TRANSPLANTATION
LA English
DT Article
ID TRANSPLANTATION TOLERANCE; H-2 TOLERANCE; IMMUNOLOGICAL-TOLERANCE;
   ANTIGEN RECEPTOR; CLONAL DELETION; MICE RESISTANT; LYMPHOCYTES-T;
   SPLEEN-CELLS; CLASS-I; INDUCTION
AB Background. Immunological tolerance to foreign antigen is most easily achieved during the neonatal period. Although deletion of T cells has been demonstrated in neonatal tolerance models in which donor and recipient express different MHC class II molecules, the requirement for deletion in MHC class I-disparate models is less clear. To address this issue, we used as recipient the T cell receptor (TCR) transgenic mouse (TgM) strain 2C in which the majority of CD8(+) T cells express a single alpha/beta TCR alloreactive to H-2L(d), thus facilitating direct monitoring of the class I alloreactive population.
   Methods. Newborn (less than 24 hr of age) 2C TgM received injections i.v.with syngeneic C57BL/6J (H-2(b)) (B6) or semiallogeneic (B6xDBA)F-1 (H-2(bd); H-2L(d+)) splenocytes. Adults were subsequently analyzed in terms of tolerance, deletion of 2C(+) T cells, and chimerism.
   Results. The results showed that semiallogeneic-, but not syngeneic-, injected neonates were unresponsive as adults to H-2L(d)-expressing target cells in vitro and the majority of these mice accepted H-2L(d+) skin grafts. Delaying the injection to 72 hr after birth or reducing the number of cells injected essentially abolished in vivo unresponsiveness in 2C recipients. Thus, the 2C TCR Tg model demonstrates the characteristics typical of neonatal tolerance. Injection of 2C neonates within 24 hr of birth with semiallogeneic versus syngeneic cells led to more than a 12-fold reduction of CD8(+) 2C(+) T cells in adult spleen and LNCs. In contrast, deletion of CD8(+) 2C(+) cells in adult thymus was not consistently observed. Based on MHC class II expression to distinguish donor (I-E+) and recipient (I-E-) cells, semiallogeneic-injected mice were chimeric in spleens and lymph nodes (LNs).
   Conclusions. These results demonstrate that neonatal MHC class I tolerance in the adult is associated with low level hematopoietic chimerism and extrathymic deletion of alloreactive CD8(+) T cells.
C1 Hosp Sick Children, Inst Res, Program Infect Immun Injury & Repair, Toronto, ON M5G 1X8, Canada.
   Univ Toronto, Inst Med Sci, Toronto, ON M5S 1A1, Canada.
   Univ Toronto, Dept Immunol, Toronto, ON M5S 1A1, Canada.
RP Chamberlain, JW (corresponding author), Hosp Sick Children, Inst Res, Program Infect Immun Injury & Repair, 555 Univ Ave, Toronto, ON M5G 1X8, Canada.
CR ABRAMOWICZ D, 1990, EUR J IMMUNOL, V20, P1647, DOI 10.1002/eji.1830200805
   Adkins B, 1999, IMMUNOL TODAY, V20, P330, DOI 10.1016/S0167-5699(99)01473-5
   ALARD P, 1995, TRANSPLANTATION, V60, P1125, DOI 10.1097/00007890-199511270-00012
   BEVERLEY PC, 1973, TRANSPLANT P, V5, P679
   BILLINGHAM RE, 1959, PHILOS T R SOC B, V242, P439, DOI 10.1098/rstb.1959.0008
   BILLINGHAM RE, 1953, NATURE, V172, P603, DOI 10.1038/172603a0
   BILLINGHAM RE, 1956, PHILOS T R SOC B, V239, P357, DOI 10.1098/rstb.1956.0006
   BILLINGHAM RE, 1961, TRANSPLANTATION TISS, P87
   Brent L, 1997, HUM IMMUNOL, V52, P75, DOI 10.1016/S0198-8859(96)00289-3
   BURNET FM, 1959, CLONAL SELECTION THE
   CARLOW DA, 1993, INT IMMUNOL
   Chen NX, 1996, TRANSPLANTATION, V61, P1076, DOI 10.1097/00007890-199604150-00016
   CHEN NX, 1995, TRANSPLANTATION, V59, P933, DOI 10.1097/00007890-199504150-00002
   DONCKIER V, 1994, J IMMUNOL, V153, P2361
   Donckier V, 1998, EUR J IMMUNOL, V28, P1426, DOI 10.1002/(SICI)1521-4141(199804)28:04<1426::AID-IMMU1426>3.0.CO;2-P
   ELLIS SA, 1982, HUM IMMUNOL, V5, P49, DOI 10.1016/0198-8859(82)90030-1
   FENG HM, 1983, J IMMUNOL, V131, P2165
   Field EH, 1998, J LAB CLIN MED, V132, P91, DOI 10.1016/S0022-2143(98)90003-8
   Flamand V, 1998, J IMMUNOL, V160, P4666
   Forsthuber T, 1996, SCIENCE, V271, P1728, DOI 10.1126/science.271.5256.1728
   GRUCHALLA RS, 1982, IMMUNOGENETICS, V15, P111, DOI 10.1007/BF00621945
   KAPPLER JW, 1987, CELL, V49, P273, DOI 10.1016/0092-8674(87)90568-X
   Kim HB, 1998, J SURG RES, V77, P1, DOI 10.1006/jsre.1997.5255
   KRANZ DM, 1984, P NATL ACAD SCI-BIOL, V81, P7922, DOI 10.1073/pnas.81.24.7922
   KRUISBEEK A, 1991, CURRENT PROTOCOLS A, V1, P7
   KRUISBEEK A, 1980, CURRENT PROTOCOLS IM
   MCCARTHY SA, 1983, J IMMUNOL, V131, P1676
   MCCARTHY SA, 1983, J IMMUNOL, V1, P1670
   MORRISSEY PJ, 1985, TRANSPLANTATION, V40, P68, DOI 10.1097/00007890-198507000-00014
   NAGATA S, 1995, SCIENCE, V267, P1449, DOI 10.1126/science.7533326
   NASSIRI M, 1993, TRANSPLANTATION, V56, P1460, DOI 10.1097/00007890-199312000-00035
   NIKOLICZUGIC J, 1991, IMMUNOL TODAY, V12, P65, DOI 10.1016/0167-5699(91)90160-U
   NOSSAL GJV, 1981, P NATL ACAD SCI-BIOL, V78, P3844, DOI 10.1073/pnas.78.6.3844
   OZATO K, 1980, J IMMUNOL, V124, P533
   POWELL TJ, 1990, J IMMUNOL, V144, P854
   QIN SX, 1993, SCIENCE, V259, P974, DOI 10.1126/science.8094901
   ROSNER BJ, 1989, IMMUNOL REV, V107, P179
   RUIZ P, 1993, TRANSPLANTATION, V55, P321, DOI 10.1097/00007890-199302000-00018
   SCOLLAY R, 1984, IMMUNOL REV, V82, P79, DOI 10.1111/j.1600-065X.1984.tb01118.x
   SHA WC, 1988, NATURE, V336, P73, DOI 10.1038/336073a0
   SHA WC, 1988, NATURE, V335, P271, DOI 10.1038/335271a0
   SHERMAN LA, 1993, ANNU REV IMMUNOL, V11, P385, DOI 10.1146/annurev.immunol.11.1.385
   SPRENT J, 1988, IMMUNOL REV, V101, P173, DOI 10.1111/j.1600-065X.1988.tb00737.x
   STEINMULLER D, 1985, TRANSPLANTATION, V40, P229, DOI 10.1097/00007890-198509000-00001
   STREILEIN JW, 1991, TRANSPLANT P, V23, P138
   STREILEIN JW, 1991, EUR J IMMUNOL, V21, P261, DOI 10.1002/eji.1830210204
   STREILEIN JW, 1989, TRANSPLANTATION, V48, P630
   STREILEIN JW, 1981, IMMUNOGENETICS, V12, P161, DOI 10.1007/BF01561659
   STREILEIN JW, 1991, TRANSPLANTATION, V52, P1, DOI 10.1097/00007890-199107000-00001
   vanParijs L, 1996, CURR OPIN IMMUNOL, V8, P355, DOI 10.1016/S0952-7915(96)80125-7
   VONBOEHMER H, 1994, CELL, V76, P219, DOI 10.1016/0092-8674(94)90330-1
   WEST LJ, 1995, TRANSPLANT P, V27, P184
   WOOD PJ, 1987, J IMMUNOL, V138, P3661
   WOOD RW, 1984, INT J PHARM, V20, P285, DOI 10.1016/0378-5173(84)90175-3
   WUNDERLICH J, 1991, CURRENT PROTOCOLS IM
NR 55
TC 5
Z9 5
U1 0
U2 0
PU LIPPINCOTT WILLIAMS & WILKINS
PI PHILADELPHIA
PA 530 WALNUT ST, PHILADELPHIA, PA 19106-3621 USA
SN 0041-1337
J9 TRANSPLANTATION
JI Transplantation
PD DEC 15
PY 2001
VL 72
IS 11
BP 1807
EP 1816
DI 10.1097/00007890-200112150-00017
PG 10
WC Immunology; Surgery; Transplantation
SC Immunology; Surgery; Transplantation
GA 504ET
UT WOS:000172844900017
PM 11740393
DA 2021-10-28
ER

PT J
AU Lawrence, BP
   Roberts, AD
   Neumiller, JJ
   Cundiff, JA
   Woodland, DL
AF Lawrence, B. Paige
   Roberts, Alan D.
   Neumiller, Joshua J.
   Cundiff, Jennifer A.
   Woodland, David L.
TI Aryl hydrocarbon receptor activation impairs the priming but not the
   recall of influenza virus-specific CD8(+) T cells in the lung
SO JOURNAL OF IMMUNOLOGY
LA English
DT Article
ID ANTIGEN-PRESENTING CELLS; TCDD-INDUCED SUPPRESSION;
   2,3,7,8-TETRACHLORODIBENZO-P-DIOXIN TCDD; AH-RECEPTOR; CYTOKINE
   PRODUCTION; ANTIBODY-PRODUCTION; IMMUNE-RESPONSES; HOST-RESISTANCE;
   IN-VIVO; DIOXIN
AB The response of CD8(+) T cells to influenza virus is very sensitive to modulation by aryl hydrocarbon receptor (AhR) agonists; however, the mechanism underlying AhR-mediated alterations in CD8(+) T cell function remains unclear. Moreover, very little is known regarding how AhR activation affects anamnestic CD8(+) T cell responses. In this study, we analyzed how AhR activation by the pollutant 2,3,7,8-tetrachlorodibenzo-p-dioxin (TCDD) alters the in vivo distribution and frequency of CD8(+) T cells specific for three different influenza A virus epitopes during and after the resolution of a primary infection. We then determined the effects of TCDD on the expansion of virus-specific memory CD8(+) T cells during recall challenge. Adoptive transfer of AhR-null CD8(+) T cells into congenic AhR(+/+) recipients, and the generation of CD45.2AhR(-/-)-> CD45.1AhR(+/+) chimeric mice demonstrate that AhR-regulated events within hemopoietic cells, but not directly within CD8(+) T cells, underlie suppressed expansion of virus-specific CD8' T cells during primary infection. Using a dual-adoptive transfer approach, we directly compared the responsiveness of virus-specific memory CD8(+) T cells created in the presence or absence of TCDD, which revealed that despite, profound suppression of the primary response to influenza virus, the recall response of virus-specific CD8(+) T cells that form in the presence of TCDD is only mildly impaired. Thus, the delayed kinetics of the recall response in TCDD-treated mice reflects the fact that there are fewer memory cells at the time of reinfection rather than an inherent defect in the responsive capacity of virus-specific memory CD8(+) cells.
C1 Washington State Univ, Coll Pharm, Dept Pharmaceut Sci, Pullman, WA 99164 USA.
   Trudeau Inst Inc, Saranac Lake, NY 12983 USA.
RP Lawrence, BP (corresponding author), Univ Rochester, Sch Med & Dent, Dept Environm Med, 601 Elmwood Ave, Rochester, NY 14642 USA.
EM paige_lawrence@urmc.rochester.edu
FU NATIONAL INSTITUTE OF ALLERGY AND INFECTIOUS DISEASESUnited States
   Department of Health & Human ServicesNational Institutes of Health (NIH)
   - USANIH National Institute of Allergy & Infectious Diseases (NIAID)
   [R01AI055500, T32AI007025] Funding Source: NIH RePORTER; NATIONAL
   INSTITUTE OF ENVIRONMENTAL HEALTH SCIENCESUnited States Department of
   Health & Human ServicesNational Institutes of Health (NIH) - USANIH
   National Institute of Environmental Health Sciences (NIEHS)
   [R01ES010619, K02ES012409] Funding Source: NIH RePORTER; NHLBI NIH
   HHSUnited States Department of Health & Human ServicesNational
   Institutes of Health (NIH) - USANIH National Heart Lung & Blood
   Institute (NHLBI) [HL 63925] Funding Source: Medline; NIAID NIH
   HHSUnited States Department of Health & Human ServicesNational
   Institutes of Health (NIH) - USANIH National Institute of Allergy &
   Infectious Diseases (NIAID) [AI 055500, T32 AI007025, T32 AI 07025]
   Funding Source: Medline; NIEHS NIH HHSUnited States Department of Health
   & Human ServicesNational Institutes of Health (NIH) - USANIH National
   Institute of Environmental Health Sciences (NIEHS) [R01 ES 10619, K02 ES
   012409] Funding Source: Medline
CR Badovinac VP, 2003, J IMMUNOL, V170, P4933, DOI 10.4049/jimmunol.170.10.4933
   Behnisch PA, 2001, ENVIRON INT, V27, P495, DOI 10.1016/S0160-4120(01)00029-0
   Belkaid Y, 2005, NAT IMMUNOL, V6, P353, DOI 10.1038/ni1181
   Belz GT, 2001, J IMMUNOL, V166, P4627, DOI 10.4049/jimmunol.166.7.4627
   BIRNBAUM LS, 1994, ENVIRON HEALTH PERSP, V102, P157, DOI 10.1289/ehp.94102s9157
   Boverhof DR, 2004, MOL PHARMACOL, V66, P1662, DOI 10.1124/mol.104.002915
   Burleson GR, 1996, FUND APPL TOXICOL, V29, P40, DOI 10.1006/faat.1996.0004
   Carver LA, 1997, J BIOL CHEM, V272, P11452
   Casper RF, 1999, MOL PHARMACOL, V56, P784
   Crowe SR, 2003, J EXP MED, V198, P399, DOI 10.1084/jem.20022151
   DALY K, 1995, J VIROL, V69, P7416, DOI 10.1128/JVI.69.12.7416-7422.1995
   DEKREY GK, 1995, TOXICOLOGY, V97, P105, DOI 10.1016/0300-483X(94)02929-O
   Denison MS, 2002, CHEM-BIOL INTERACT, V141, P3, DOI 10.1016/S0009-2797(02)00063-7
   Ely KH, 2003, J IMMUNOL, V170, P1423, DOI 10.4049/jimmunol.170.3.1423
   Funatake CJ, 2004, TOXICOL SCI, V82, P129, DOI 10.1093/toxsci/kfh245
   Funatake CJ, 2005, J IMMUNOL, V175, P4184, DOI 10.4049/jimmunol.175.7.4184
   GASIEWICZ TA, 1983, DRUG METAB DISPOS, V11, P397
   Gu YZ, 2000, ANNU REV PHARMACOL, V40, P519, DOI 10.1146/annurev.pharmtox.40.1.519
   Haeryfar SMM, 2005, J IMMUNOL, V174, P3344, DOI 10.4049/jimmunol.174.6.3344
   HAYASHI S, 1995, CARCINOGENESIS, V16, P1403, DOI 10.1093/carcin/16.6.1403
   HINSDILL RD, 1980, J ENVIRON PATHOL TOX, V4, P401
   Hogan RJ, 2001, J IMMUNOL, V166, P1813, DOI 10.4049/jimmunol.166.3.1813
   HOU S, 1994, NATURE, V369, P652, DOI 10.1038/369652a0
   Ito T, 2002, TOXICOL SCI, V70, P46, DOI 10.1093/toxsci/70.1.46
   KERKVLIET NI, 1990, TOXICOL APPL PHARM, V105, P26, DOI 10.1016/0041-008X(90)90356-Y
   Kerkvliet NI, 2002, TOXICOL APPL PHARM, V185, P146, DOI 10.1006/taap.2002.9537
   Kerkvliet NI, 1996, J IMMUNOL, V157, P2310
   KERKVLIET NI, 1990, FUND APPL TOXICOL, V14, P532, DOI 10.1016/0272-0590(90)90257-K
   Kerkvliet NI, 2002, INT IMMUNOPHARMACOL, V2, P277, DOI 10.1016/S1567-5769(01)00179-5
   Kim DW, 2000, ONCOGENE, V19, P5498, DOI 10.1038/sj.onc.1203945
   La Gruta NL, 2006, P NATL ACAD SCI USA, V103, P994, DOI 10.1073/pnas.0510429103
   Lai ZW, 1996, CHEM-BIOL INTERACT, V100, P97, DOI 10.1016/0009-2797(96)03691-5
   LANG DS, 1994, ARCH TOXICOL, V68, P296, DOI 10.1007/s002040050072
   Lavin AL, 1998, ARCH BIOCHEM BIOPHYS, V352, P9, DOI 10.1006/abbi.1998.0587
   Lawrence BP, 1996, TOXICOL APPL PHARM, V138, P275, DOI 10.1006/taap.1996.0126
   Lawrence BP, 2004, TOXICOL SCI, V79, P304, DOI 10.1093/toxsci/kfh094
   Lawrence BP, 1998, T LYMPHOCYTE SUBPOPULATIONS IN IMMUNOTOXICOLOGY, P143
   Lawrence BP, 2000, J TOXICOL ENV HEAL A, V61, P39, DOI 10.1080/00984100050116771
   LUNDBERG K, 1992, INT J IMMUNOPHARMACO, V14, P699, DOI 10.1016/0192-0561(92)90133-6
   Ma Q, 1997, J BIOL CHEM, V272, P8878
   MATSEN SA, 1996, ARCH BIOCHEM BIOPHYS, V336, P297
   Meyer BK, 1998, MOL CELL BIOL, V18, P978, DOI 10.1128/MCB.18.2.978
   Mitchell KA, 2003, TOXICOL APPL PHARM, V192, P275, DOI 10.1016/S0041-008X(03)00297-7
   Mitchell KA, 2003, TOXICOL SCI, V74, P74, DOI 10.1093/toxsci/kfg110
   Near RI, 1999, P SOC EXP BIOL MED, V221, P242, DOI 10.1046/j.1525-1373.1999.d01-82.x
   Neff-LaFord HD, 2003, CELL IMMUNOL, V226, P54, DOI 10.1016/j.cellimm.2003.11.005
   Nohara K, 2002, TOXICOLOGY, V172, P49, DOI 10.1016/S0300-483X(01)00582-0
   Palermo CM, 2003, CHEM RES TOXICOL, V16, P865, DOI 10.1021/tx025672c
   Prell RA, 2000, TOXICOL APPL PHARM, V166, P214, DOI 10.1006/taap.2000.8971
   Prell RA, 1997, J IMMUNOL, V158, P2695
   RUBY C, 2002, MOL PHARM, V1, P159
   Scheffold A, 2005, EUR J IMMUNOL, V35, P1336, DOI 10.1002/eji.200425887
   Shepherd DM, 2000, TOXICOL SCI, V56, P340, DOI 10.1093/toxsci/56.2.340
   Shepherd DM, 2001, TOXICOL APPL PHARM, V170, P10, DOI 10.1006/taap.2000.9080
   Sigal LJ, 2000, J EXP MED, V192, P1143, DOI 10.1084/jem.192.8.1143
   Sopori ML, 1994, IMMUNOTOXICOLOGY IMM, P413
   Staples JE, 1998, J IMMUNOL, V160, P3844
   Taylor BL, 1999, MICROBIOL MOL BIOL R, V63, P479, DOI 10.1128/MMBR.63.2.479-506.1999
   Teske S, 2005, AM J PHYSIOL-LUNG C, V289, pL111, DOI 10.1152/ajplung.00318.2004
   Tian Y, 1999, J BIOL CHEM, V274, P510, DOI 10.1074/jbc.274.1.510
   Van den Heuvell RL, 2002, ENVIRON HEALTH PERSP, V110, P595, DOI 10.1289/ehp.02110595
   Vecchi A, 1980, Arch Toxicol Suppl, V4, P163
   Vorderstrasse BA, 2001, TOXICOL APPL PHARM, V171, P117, DOI 10.1006/taap.2000.9119
   Vorderstrasse BA, 2003, TOXICOL SCI, V72, P103, DOI 10.1093/toxsci/kfg012
   Vorderstrasse BA, 2003, TOXICOLOGY, V188, P15, DOI 10.1016/S0300-483X(02)00749-7
   Vorderstrasse BA, 2001, TOXICOL APPL PHARM, V171, P157, DOI 10.1006/taap.2000.9122
   Warren TK, 2000, TOXICOL SCI, V56, P114, DOI 10.1093/toxsci/56.1.114
   Weisglas-Kuperus N, 2000, ENVIRON HEALTH PERSP, V108, P1203, DOI 10.2307/3434834
   Whitlock JP, 1999, ANNU REV PHARMACOL, V39, P103, DOI 10.1146/annurev.pharmtox.39.1.103
   Yewdell JTW, 1999, ANNU REV IMMUNOL, V17, P51, DOI 10.1146/annurev.immunol.17.1.51
   Zeytun A, 2002, TOXICOLOGY, V178, P241, DOI 10.1016/S0300-483X(02)00230-5
   Zhong WM, 2003, J BIOL CHEM, V278, P45135, DOI 10.1074/jbc.M307417200
NR 72
TC 41
Z9 45
U1 0
U2 3
PU AMER ASSOC IMMUNOLOGISTS
PI BETHESDA
PA 9650 ROCKVILLE PIKE, BETHESDA, MD 20814 USA
SN 0022-1767
EI 1550-6606
J9 J IMMUNOL
JI J. Immunol.
PD NOV 1
PY 2006
VL 177
IS 9
BP 5819
EP 5828
DI 10.4049/jimmunol.177.9.5819
PG 10
WC Immunology
SC Immunology
GA 097VN
UT WOS:000241477400010
PM 17056506
OA Bronze
DA 2021-10-28
ER

PT J
AU Gotsman, I
   Grabie, N
   Gupta, R
   Dacosta, R
   MacConmara, M
   Lederer, J
   Sukhova, G
   Witztum, JL
   Sharpe, AH
   Lichtman, AH
AF Gotsman, Israel
   Grabie, Nir
   Gupta, Rajat
   Dacosta, Rosa
   MacConmara, Malcolm
   Lederer, James
   Sukhova, Galina
   Witztum, Joseph L.
   Sharpe, Arlene H.
   Lichtman, Andrew H.
TI Impaired regulatory T-cell response and enhanced atherosclerosis in the
   absence of inducible costimulatory molecule
SO CIRCULATION
LA English
DT Article
DE atherosclerosis; immune systems; inflammation; leukocytes; cells;
   lymphocytes
ID TRANSCRIPTION FACTOR FOXP3; RECEPTOR-DEFICIENT MICE; IMMUNE-RESPONSES;
   SIMULTANEOUS QUANTIFICATION; LESION DEVELOPMENT; ICOS EXPRESSION;
   OXIDIZED LDL; EFFECTOR; ANTIGEN; DIFFERENTIATION
AB Background - T-cell-mediated immunity contributes to the pathogenesis of atherosclerosis, but little is known about how these responses are regulated. We explored the influence of the inducible costimulatory molecule ( ICOS) on atherosclerosis and associated immune responses.
   Methods and Results - Bone morrow chimeras were generated by transplanting ICOS-deficient or wild-type bone marrow into irradiated atherosclerosis-prone, LDR receptor-deficient mice, and the chimeric mice were fed a high-cholesterol diet for 8 weeks. Compared with controls, mice transplanted with ICOS-deficient marrow had a 43% increase in the atherosclerotic burden, and importantly, their lesions had a 3-fold increase in CD4(+) T cells, as well as increased macrophage, smooth muscle cell, and collagen content. CD4(+) T cells from ICOS-deficient chimeras proliferated more and secreted more interferon-gamma and tumor necrosis factor-alpha than T cells from control mice, which suggests a lack of regulation. FoxP3(+) regulatory T cells (Treg) were found to constitutively express high ICOS levels, which suggests a role for ICOS in Treg function. ICOS- deficient mice had decreased numbers of FoxP3(+) Treg and impaired in vitro Treg suppressive function compared with control mice.
   Conclusions - ICOS has a key role in regulation of atherosclerosis, through its effect on regulatory T-cell responses.
C1 Brigham & Womens Hosp, Dept Pathol, Donald W Reynolds Cardiovasc Clin Res Ctr, Boston, MA 02115 USA.
   Brigham & Womens Hosp, Div Immunol, Boston, MA 02115 USA.
   Brigham & Womens Hosp, Div Vasc Res, Boston, MA 02115 USA.
   Brigham & Womens Hosp, Dept Med, Boston, MA 02115 USA.
   Brigham & Womens Hosp, Dept Surg, Boston, MA 02115 USA.
   Harvard Univ, Sch Med, Boston, MA 02115 USA.
   Univ Calif San Diego, Dept Med, La Jolla, CA 92093 USA.
RP Lichtman, AH (corresponding author), Brigham & Womens Hosp, Dept Pathol, Donald W Reynolds Cardiovasc Clin Res Ctr, 77 Ave Louis Pasteur,NRB 752N, Boston, MA 02115 USA.
EM alichtman@rics.bwh.harvard.edu
RI Gotsman, Israel/AAH-8833-2021
OI Gotsman, Israel/0000-0001-9608-2298
FU NHLBI NIH HHSUnited States Department of Health & Human ServicesNational
   Institutes of Health (NIH) - USANIH National Heart Lung & Blood
   Institute (NHLBI) [R01HL67249, R01 HL087282, P50HL56985] Funding Source:
   Medline; NIAID NIH HHSUnited States Department of Health & Human
   ServicesNational Institutes of Health (NIH) - USANIH National Institute
   of Allergy & Infectious Diseases (NIAID) [R01AI3831O] Funding Source:
   Medline; NATIONAL HEART, LUNG, AND BLOOD INSTITUTEUnited States
   Department of Health & Human ServicesNational Institutes of Health (NIH)
   - USANIH National Heart Lung & Blood Institute (NHLBI) [P50HL056985,
   R01HL087282, R01HL067249] Funding Source: NIH RePORTER
CR Afek A, 2005, ATHEROSCLEROSIS, V183, P57, DOI 10.1016/j.atherosclerosis.2005.03.040
   Ait-Oufella H, 2006, NAT MED, V12, P178, DOI 10.1038/nm1343
   Akbari O, 2002, NAT MED, V8, P1024, DOI 10.1038/nm745
   Binder CJ, 2004, J CLIN INVEST, V114, P427, DOI 10.1172/jci200420479
   Binder CJ, 2003, NAT MED, V9, P736, DOI 10.1038/nm876
   Bonhagen K, 2003, EUR J IMMUNOL, V33, P392, DOI 10.1002/immu.200310013
   Buono C, 2004, TRENDS CARDIOVAS MED, V14, P166, DOI 10.1016/j.tcm.2004.03.001
   Buono C, 2004, CIRCULATION, V109, P2009, DOI 10.1161/01.CIR.0000127121.16815.F1
   Buono C, 2003, ARTERIOSCL THROM VAS, V23, P454, DOI 10.1161/01.ATV.0000059419.11002.6E
   Chen R, 1999, CLIN CHEM, V45, P1693
   Chen WJ, 2003, J EXP MED, V198, P1875, DOI 10.1084/jem.20030152
   Dong C, 2001, NATURE, V409, P97, DOI 10.1038/35051100
   Fontenot JD, 2005, NAT IMMUNOL, V6, P331, DOI 10.1038/ni1179
   Giulietti A, 2001, METHODS, V25, P386, DOI 10.1006/meth.2001.1261
   Grabie N, 2003, J CLIN INVEST, V111, P671, DOI 10.1172/JCI200316867
   Hansson GK, 2001, ARTERIOSCL THROM VAS, V21, P1876, DOI 10.1161/hq1201.100220
   Hansson GK, 2006, NAT REV IMMUNOL, V6, P508, DOI 10.1038/nri1882
   Heller EA, 2006, CIRCULATION, V113, P2301, DOI 10.1161/CIRCULATIONAHA.105.605121
   Herman AE, 2004, J EXP MED, V199, P1479, DOI 10.1084/jem.20040179
   Horkko S, 1999, J CLIN INVEST, V103, P117, DOI 10.1172/JCI4533
   Kohyama M, 2004, P NATL ACAD SCI USA, V101, P4192, DOI 10.1073/pnas.0400214101
   Lee TS, 1999, ARTERIOSCL THROM VAS, V19, P734, DOI 10.1161/01.ATV.19.3.734
   Li MO, 2006, ANNU REV IMMUNOL, V24, P99, DOI 10.1146/annurev.immunol.24.021605.090737
   Lichtman AH, 1999, ARTERIOSCL THROM VAS, V19, P1938, DOI 10.1161/01.ATV.19.8.1938
   Lohning M, 2003, J EXP MED, V197, P181, DOI 10.1084/jem.20020632
   McAdam AJ, 2000, J IMMUNOL, V165, P5035, DOI 10.4049/jimmunol.165.9.5035
   McAdam AJ, 2001, NATURE, V409, P102, DOI 10.1038/35051107
   Miyamoto K, 2005, J IMMUNOL, V175, P7341, DOI 10.4049/jimmunol.175.11.7341
   Nurieva RI, 2003, IMMUNITY, V18, P801, DOI 10.1016/S1074-7613(03)00144-4
   PAIGEN B, 1987, ATHEROSCLEROSIS, V68, P231, DOI 10.1016/0021-9150(87)90202-4
   Robertson AKL, 2003, J CLIN INVEST, V112, P1342, DOI 10.1172/JCI200318607
   Sakaguchi S, 2004, ANNU REV IMMUNOL, V22, P531, DOI 10.1146/annurev.immunol.21.120601.141122
   Schiller NK, 2001, ARTERIOSCL THROM VAS, V21, P1674, DOI 10.1161/hq1001.096724
   Tafuri A, 2001, NATURE, V409, P105, DOI 10.1038/35051113
   Usui S, 2002, J LIPID RES, V43, P805
   Vieira PL, 2004, EUR J IMMUNOL, V34, P1282, DOI 10.1002/eji.200324417
   Wan YSY, 2005, P NATL ACAD SCI USA, V102, P5126, DOI 10.1073/pnas.0501701102
   Wassink L, 2004, J IMMUNOL, V173, P1779, DOI 10.4049/jimmunol.173.3.1779
   Zhou XH, 2005, CIRC RES, V96, P427, DOI 10.1161/01.RES.0000156889.22364.f1
   Zhou XH, 2006, ARTERIOSCL THROM VAS, V26, P864, DOI 10.1161/01.ATV.0000206122.61591.ff
NR 40
TC 186
Z9 192
U1 0
U2 10
PU LIPPINCOTT WILLIAMS & WILKINS
PI PHILADELPHIA
PA 530 WALNUT ST, PHILADELPHIA, PA 19106-3621 USA
SN 0009-7322
J9 CIRCULATION
JI Circulation
PD NOV 7
PY 2006
VL 114
IS 19
BP 2047
EP 2055
DI 10.1161/CIRCULATIONAHA.106.633263
PG 9
WC Cardiac & Cardiovascular Systems; Peripheral Vascular Disease
SC Cardiovascular System & Cardiology
GA 124XP
UT WOS:000243406100011
PM 17060381
OA Bronze
DA 2021-10-28
ER

PT J
AU Gutting, T
   Burgermeister, E
   Hartel, N
   Ebert, MP
AF Gutting, Tobias
   Burgermeister, Elke
   Haertel, Nicolai
   Ebert, Matthias P.
TI Checkpoints and beyond - Immunotherapy in colorectal cancer
SO SEMINARS IN CANCER BIOLOGY
LA English
DT Article
DE Colorectal cancer; Immunotherapy; Immunosuppressive niche; Checkpoint
   inhibitor; Adoptive cell transfer
ID INDUCED KILLER-CELLS; TUMOR-ASSOCIATED MACROPHAGES; 13-CIS RETINOIC
   ACID; VERSUS-HOST-DISEASE; REGULATORY T-CELLS; SUPPRESSOR-CELLS;
   COLON-CANCER; ANTITUMOR IMMUNITY; DENDRITIC CELLS; INFILTRATING
   LYMPHOCYTES
AB Immunotherapy is the latest revolution in cancer therapy. It continues to show impressive results in malignancies like melanoma and others. At least so far, effects are modest in colorectal cancer (CRC) and only a subset of patients benefits from already approved checkpoint inhibitors. In this review, we discuss major hurdles of immunotherapy like the immunosuppressive niche and low immunogenicity of CRC next to current achievements of checkpoint inhibitors, interleukin treatment and adoptive cell transfer (dendritic cells/cytokine induced killer cells, tumor infiltrating lymphocytes, chimeric antigen receptor cells, T cell receptor transfer) in preclinical models and clinical trials. We intensively examine approaches to overcome low immunogenicity by combination of different therapies and address future strategies of therapy as well as the need of predictive factors in this emerging field of precision medicine.
C1 [Gutting, Tobias; Burgermeister, Elke; Haertel, Nicolai; Ebert, Matthias P.] Heidelberg Univ, Med Fac Mannheim, Univ Med Mannheim, Dept Med 2, Theodor Kutzer Ufer 1-3, D-68167 Mannheim, Germany.
   [Haertel, Nicolai] Heilig Geist Hosp Benshe, Rodensteinstr 94, D-64625 Bensheim, Germany.
RP Ebert, MP (corresponding author), Heidelberg Univ, Med Fac Mannheim, Univ Med Mannheim, Dept Med 2, Theodor Kutzer Ufer 1-3, D-68167 Mannheim, Germany.
EM matthias.ebert@umm.de
FU State of Baden-Wurttemberg for "Center of Geriatric Biology and Oncology
   (ZOBEL) - Perspektivforderung"; State of Baden-Wurttemberg for "Biology
   of Frailty - Sonderlinie Medizin"; Deutsche KrebshilfeDeutsche
   Krebshilfe [108287, 111086]; Deutsche Forschungsgemeinschaft (DFG)German
   Research Foundation (DFG) [BU2285]; German Cancer Research Center
   (DKFZ-MOST) [Ca158]; intramural program "Translational Physician
   Scientist" (TraPS) (Medical Faculty Mannheim, University Heidelberg)
FX This work was supported by grants to ME from the State of
   Baden-Wurttemberg for "Center of Geriatric Biology and Oncology (ZOBEL)
   - Perspektivforderung" and "Biology of Frailty - Sonderlinie Medizin".
   EB received funding from the Deutsche Krebshilfe (#108287, #111086), the
   Deutsche Forschungsgemeinschaft (DFG, BU2285) and the German Cancer
   Research Center (DKFZ-MOST, Ca158). TG was supported by the intramural
   program "Translational Physician Scientist" (TraPS) (Medical Faculty
   Mannheim, University Heidelberg).
CR Anastasopoulou EA, 2015, CANCER IMMUNOL IMMUN, V64, P1123, DOI 10.1007/s00262-015-1717-1
   Arlauckas SP, 2017, SCI TRANSL MED, V9, DOI 10.1126/scitranslmed.aal3604
   Azad  A., 2016, EMBO MOL MED
   Bailey C, 2007, CLIN EXP METASTAS, V24, P121, DOI 10.1007/s10585-007-9060-3
   Banerjea A, 2009, COLORECTAL DIS, V11, P601, DOI 10.1111/j.1463-1318.2008.01639.x
   Barbera-Guillem E, 2002, CANCER RES, V62, P7042
   Barth RJ, 2010, CLIN CANCER RES, V16, P5548, DOI 10.1158/1078-0432.CCR-10-2138
   Beatty GL, 2015, GASTROENTEROLOGY, V149, P201, DOI 10.1053/j.gastro.2015.04.010
   BENDELL JC, 2016, J CLIN ONCOL S, V34
   Bendle GM, 2010, NAT MED, V16, P565, DOI 10.1038/nm.2128
   Beyer M, 2012, PLOS ONE, V7, DOI 10.1371/journal.pone.0030422
   Botta C, 2012, J IMMUNOTHER, V35, P440, DOI 10.1097/CJI.0b013e31825943aa
   Brahmer JR, 2012, NEW ENGL J MED, V366, P2455, DOI 10.1056/NEJMoa1200694
   Brenner H, 2014, BMJ-BRIT MED J, V348, DOI 10.1136/bmj.g2467
   Carluccio S, 2015, J CELL PHYSIOL, V230, P1457, DOI 10.1002/jcp.24886
   Castano-Milla C, 2014, ALIMENT PHARM THER, V39, P645, DOI 10.1111/apt.12651
   Colombo MP, 2007, NAT REV CANCER, V7, P880, DOI 10.1038/nrc2250
   Correale P, 2005, J IMMUNOL, V175, P820, DOI 10.4049/jimmunol.175.2.820
   Correale P, 2012, INT J CANCER, V130, P1577, DOI 10.1002/ijc.26181
   Correale P, 2014, J IMMUNOTHER, V37, P26, DOI 10.1097/CJI.0000000000000004
   Couzin-Frankel J, 2013, SCIENCE, V342, P1432, DOI 10.1126/science.342.6165.1432
   Cyranoski D, 2016, NATURE, V539, P479
   Dai CQ, 2016, ONCOTARGET, V7, P10332, DOI 10.18632/oncotarget.7243
   Davila ML, 2014, INT J HEMATOL, V99, P361, DOI 10.1007/s12185-013-1479-5
   de Vries NL, 2016, INT J MOL SCI, V17, DOI 10.3390/ijms17071030
   DELORME EJ, 1964, LANCET, V2, P117
   DEMBIC Z, 1986, NATURE, V320, P232, DOI 10.1038/320232a0
   Deng LF, 2014, J CLIN INVEST, V124, P687, DOI 10.1172/JCI67313
   Desrichard A, 2016, CLIN CANCER RES, V22, P807, DOI 10.1158/1078-0432.CCR-14-3175
   DiNapoli MR, 1996, J EXP MED, V183, P1323, DOI 10.1084/jem.183.4.1323
   Dudley JC, 2016, CLIN CANCER RES, V22, P813, DOI 10.1158/1078-0432.CCR-15-1678
   Dudley ME, 2002, SCIENCE, V298, P850, DOI 10.1126/science.1076514
   Dunn GP, 2004, ANNU REV IMMUNOL, V22, P329, DOI 10.1146/annurev.immunol.22.012703.104803
   Ebert PJR, 2016, IMMUNITY, V44, P609, DOI 10.1016/j.immuni.2016.01.024
   Erreni M, 2011, CANCER MICROENVIRON, V4, P141, DOI 10.1007/s12307-010-0052-5
   ESHHAR Z, 1993, P NATL ACAD SCI USA, V90, P720, DOI 10.1073/pnas.90.2.720
   Ferrara J, 2010, IMMUNOTHERAPY-UK, V2, P791, DOI 10.2217/IMT.10.73
   Flies DB, 2007, J IMMUNOTHER, V30, P251, DOI 10.1097/CJI.0b013e31802e085a
   Formenti SC, 2013, JNCI-J NATL CANCER I, V105, P256, DOI 10.1093/jnci/djs629
   Forssell J, 2007, CLIN CANCER RES, V13, P1472, DOI 10.1158/1078-0432.CCR-06-2073
   Frey DM, 2010, INT J CANCER, V126, P2635, DOI 10.1002/ijc.24989
   Gabrilovich DI, 2009, NAT REV IMMUNOL, V9, P162, DOI 10.1038/nri2506
   Galon J, 2006, SCIENCE, V313, P1960, DOI 10.1126/science.1129139
   Gao DQ, 2014, PLOS ONE, V9, DOI 10.1371/journal.pone.0093886
   Garg NK, 2013, VACCINE, V31, P1141, DOI 10.1016/j.vaccine.2012.12.027
   Golubovskaya V, 2016, CANCERS, V8, DOI 10.3390/cancers8030036
   Gonzalez-Aparicio M, 2011, GUT, V60, P341, DOI 10.1136/gut.2010.211722
   Gordon SR, 2017, NATURE, V545, P495, DOI 10.1038/nature22396
   Guinney J, 2015, NAT MED, V21, P1350, DOI 10.1038/nm.3967
   Gupta A, 2015, ALIMENT PHARM THER, V42, P406, DOI 10.1111/apt.13281
   Gutting T, 2018, ONCOIMMUNOLOGY, V7, DOI 10.1080/2162402X.2017.1423168
   Hanahan D, 2011, CELL, V144, P646, DOI 10.1016/j.cell.2011.02.013
   Herrera M, 2013, CANCER SCI, V104, P437, DOI 10.1111/cas.12096
   Holme O, 2013, COCHRANE DB SYST REV, DOI 10.1002/14651858.CD009259.pub2
   Holzinger A, 2016, CANCER IMMUNOL IMMUN, V65, P1433, DOI 10.1007/s00262-016-1895-5
   Howlader N., 2012, SEER CANC STAT REV
   HSIEH CS, 1993, SCIENCE, V260, P547, DOI 10.1126/science.8097338
   Hu-Lieskovan S, 2015, SCI TRANSL MED, V7, DOI 10.1126/scitranslmed.aaa4691
   Hua W, 2016, PATHOL RES PRACT, V212, P106, DOI 10.1016/j.prp.2015.12.002
   Hunyadi J, 2014, PATHOL ONCOL RES, V20, P357, DOI 10.1007/s12253-013-9704-3
   Hussein MR, 2005, BRIT J DERMATOL, V153, P18, DOI 10.1111/j.1365-2133.2005.06629.x
   Jakel CE, 2014, J IMMUNOL RES, V2014, DOI 10.1155/2014/897214
   Johnson DB, 2016, NEW ENGL J MED, V375, P1749, DOI 10.1056/NEJMoa1609214
   Jung NC, 2016, IMMUNOL INVEST, V45, P553, DOI 10.1080/08820139.2016.1183025
   Kalos M, 2011, SCI TRANSL MED, V3, DOI 10.1126/scitranslmed.3002842
   Kamigaki T, 2013, ANTICANCER RES, V33, P2971
   Katz SC, 2015, CLIN CANCER RES, V21, P3149, DOI 10.1158/1078-0432.CCR-14-1421
   Katz SC, 2013, ANN SURG ONCOL, V20, P946, DOI 10.1245/s10434-012-2668-9
   Kessels HWHG, 2001, NAT IMMUNOL, V2, P957, DOI 10.1038/ni1001-957
   KIM HG, 1994, AM J PATHOL, V145, P148
   Kim K, 2014, P NATL ACAD SCI USA, V111, P11774, DOI 10.1073/pnas.1410626111
   Koelzer VH, 2016, ONCOIMMUNOLOGY, V5, DOI 10.1080/2162402X.2015.1106677
   La-Beck NM, 2015, PHARMACOTHERAPY, V35, P963, DOI 10.1002/phar.1643
   Ladoire S, 2011, CANCER IMMUNOL IMMUN, V60, P909, DOI 10.1007/s00262-011-1046-y
   Larkin J, 2015, NEW ENGL J MED, V373, P23, DOI [10.1056/NEJMoa1504030, 10.1056/NEJMc1509660]
   Le DT, 2015, NEW ENGL J MED, V372, P2509, DOI 10.1056/NEJMoa1500596
   Le DT, 2016, J CLIN ONCOL, V34, DOI 10.1200/JCO.2016.34.15_suppl.103
   Le Gouvello S, 2008, GUT, V57, P772, DOI 10.1136/gut.2007.123794
   Lee JH, 2013, CELL MOL IMMUNOL, V10, P275, DOI 10.1038/cmi.2012.74
   Li XD, 2015, ACTA ONCOL, V54, P1706, DOI 10.3109/0284186X.2015.1071918
   Liao W, 2011, CURR OPIN IMMUNOL, V23, P598, DOI 10.1016/j.coi.2011.08.003
   Lin T, 2016, TUMOR BIOL, V37, P4367, DOI 10.1007/s13277-015-3957-2
   Ling Khoon Lin, 2007, Cancer Immun, V7, P7
   Lissoni P, 2005, IN VIVO, V19, P1077
   Llosa NJ, 2015, CANCER DISCOV, V5, P43, DOI 10.1158/2159-8290.CD-14-0863
   LU PH, 1994, J IMMUNOL, V153, P1687
   Magee MS, 2016, ONCOIMMUNOLOGY, V5, DOI 10.1080/2162402X.2016.1227897
   Markovic SN, 2006, AM J CLIN ONCOL-CANC, V29, P352, DOI 10.1097/01.coc.0000217877.78473.a4
   Maude SL, 2014, NEW ENGL J MED, V371, P1507, DOI 10.1056/NEJMoa1407222
   McCoy MJ, 2015, BRIT J CANCER, V113, P1677, DOI 10.1038/bjc.2015.427
   Merhavi-Shoham E, 2012, SEMIN CANCER BIOL, V22, P14, DOI 10.1016/j.semcancer.2011.12.006
   Michael A, 2016, J CLIN ONCOL, V34, DOI 10.1200/JCO.2016.34.15_suppl.TPS5604
   Michel S, 2008, BRIT J CANCER, V99, P1867, DOI 10.1038/sj.bjc.6604756
   Michot JM, 2016, EUR J CANCER, V54, P139, DOI 10.1016/j.ejca.2015.11.016
   Mills CD, 2016, CANCER RES, V76, P513, DOI 10.1158/0008-5472.CAN-15-1737
   MITSUNAGA SI, 1988, JPN J CANCER RES, V79, P965, DOI 10.1111/j.1349-7006.1988.tb00062.x
   Mojtahed A, 2011, MODERN PATHOL, V24, P1004, DOI 10.1038/modpathol.2011.55
   Morgan RA, 2006, SCIENCE, V314, P126, DOI 10.1126/science.1129003
   Morgan RA, 2010, MOL THER, V18, P843, DOI 10.1038/mt.2010.24
   Moroz A, 2004, J IMMUNOL, V173, P900, DOI 10.4049/jimmunol.173.2.900
   Motallebnezhad M, 2016, TUMOR BIOL, V37, P1387, DOI 10.1007/s13277-015-4477-9
   Ni L, 2017, IMMUNOL REV, V276, P52, DOI 10.1111/imr.12524
   NISHIMURA T, 1986, CANCER IMMUNOL IMMUN, V21, P12
   Niu JX, 2014, BIOMED RES INT, V2014, DOI 10.1155/2014/214727
   Otova B, 1997, FOLIA BIOL-PRAGUE, V43, P25
   Ott PA, 2013, CLIN CANCER RES, V19, P5300, DOI 10.1158/1078-0432.CCR-13-0143
   OuYang LY, 2015, J TRANSL MED, V13, DOI 10.1186/s12967-015-0410-7
   Overman MJ, 2018, J CLIN ONCOL, V76, P9901
   Pancione M, 2009, HUM PATHOL, V40, P714, DOI 10.1016/j.humpath.2008.08.019
   Pardoll DM, 2012, NAT REV CANCER, V12, P252, DOI 10.1038/nrc3239
   Parkhurst MR, 2011, MOL THER, V19, P620, DOI 10.1038/mt.2010.272
   Parrish-Novak J, 2002, J LEUKOCYTE BIOL, V72, P856
   PERUSSIA B, 1992, J IMMUNOL, V149, P3495
   Pievani A, 2011, BLOOD, V118, P3301, DOI 10.1182/blood-2011-02-336321
   Pollard JW, 2004, NAT REV CANCER, V4, P71, DOI 10.1038/nrc1256
   Radvanyi LG, 2012, CLIN CANCER RES, V18, P6758, DOI 10.1158/1078-0432.CCR-12-1177
   Rahma OE, 2014, J TRANSL MED, V12, DOI 10.1186/1479-5876-12-55
   Recchia A, 2006, P NATL ACAD SCI USA, V103, P1457, DOI 10.1073/pnas.0507496103
   Recchia F, 2011, J CLIN ONCOL, V29, DOI 10.1200/jco.2011.29.15_suppl.540
   Recchia F, 2002, INT J ONCOL, V20, P1275
   Recchia F, 2001, CLIN CANCER RES, V7, P1251
   Recchia F, 2007, CANCER IMMUNOL IMMUN, V56, P699, DOI 10.1007/s00262-006-0224-9
   Ribas A, 2016, JAMA-J AM MED ASSOC, V315, P1600, DOI 10.1001/jama.2016.4059
   Rivoltini L, 2005, EXPERT OPIN BIOL TH, V5, P463, DOI 10.1517/14712598.5.4.463
   Rooney MS, 2015, CELL, V160, P48, DOI 10.1016/j.cell.2014.12.033
   ROSENBERG SA, 1989, ANN SURG, V210, P474, DOI 10.1097/00000658-198910000-00008
   Rosenberg SA, 2015, SCIENCE, V348, P62, DOI 10.1126/science.aaa4967
   Rosenberg SA, 2010, MOL THER, V18, P1744, DOI 10.1038/mt.2010.195
   Saito T, 2016, NAT MED, V22, P679, DOI 10.1038/nm.4086
   Salama P, 2009, J CLIN ONCOL, V27, P186, DOI 10.1200/JCO.2008.18.7229
   Salaroglio IC, 2015, ONCOTARGET, V6, P1128, DOI 10.18632/oncotarget.2731
   Schmidt-Wolf IGH, 1999, BRIT J CANCER, V81, P1009, DOI 10.1038/sj.bjc.6690800
   SCHMIDTWOLF IGH, 1993, EXP HEMATOL, V21, P1673
   SCHMIDTWOLF IGH, 1991, J EXP MED, V174, P139, DOI 10.1084/jem.174.1.139
   Schmitt TM, 2009, HUM GENE THER, V20, P1240, DOI 10.1089/hum.2009.146
   Schreiber RD, 2011, SCIENCE, V331, P1565, DOI 10.1126/science.1203486
   Schumacher TN, 2015, SCIENCE, V348, P69, DOI 10.1126/science.aaa4971
   Shan CC, 2015, ONCOL LETT, V9, P1549, DOI 10.3892/ol.2015.2977
   Shen F, 2013, ONCOTARGETS THER, V6, P523, DOI 10.2147/OTT.S44161
   Shevach EM, 2006, IMMUNITY, V25, P195, DOI 10.1016/j.immuni.2006.08.003
   Shi LR, 2012, CANCER IMMUNOL IMMUN, V61, P2251, DOI 10.1007/s00262-012-1289-2
   Shi YH, 2015, IMMUNOBIOLOGY, V220, P1186, DOI 10.1016/j.imbio.2015.06.003
   Sivan A, 2015, SCIENCE, V350, P1084, DOI 10.1126/science.aac4255
   Son CH, 2014, J IMMUNOTHER, V37, P1, DOI 10.1097/CJI.0000000000000007
   Srivastava MK, 2012, PLOS ONE, V7, DOI 10.1371/journal.pone.0040677
   Steele N, 2012, BRIT J CANCER, V106, P793, DOI 10.1038/bjc.2011.599
   Su S, 2016, SCI REP-UK, V6, DOI 10.1038/srep20070
   Sugita J, 2002, JPN J CANCER RES, V93, P320, DOI 10.1111/j.1349-7006.2002.tb02175.x
   Sun HL, 2012, WORLD J GASTROENTERO, V18, P3303, DOI 10.3748/wjg.v18.i25.3303
   Sundstrom P, 2016, CANCER IMMUNOL RES, V4, P183, DOI 10.1158/2326-6066.CIR-15-0050
   Svensson H, 2012, PLOS ONE, V7, DOI 10.1371/journal.pone.0030695
   Tanoue T, 2012, SEMIN IMMUNOL, V24, P50, DOI 10.1016/j.smim.2011.11.009
   Terranova-Barberio M, 2017, ONCOTARGET, V8, P114156
   Topalian SL, 2015, CANCER CELL, V27, P450, DOI 10.1016/j.ccell.2015.03.001
   Topalian SL, 2012, NEW ENGL J MED, V366, P2443, DOI 10.1056/NEJMoa1200690
   Tran E, 2016, NEW ENGL J MED, V375, P2255, DOI 10.1056/NEJMoa1609279
   Tran E, 2014, SCIENCE, V344, P641, DOI 10.1126/science.1251102
   Turcotte S, 2013, J IMMUNOL, V191, P2217, DOI 10.4049/jimmunol.1300538
   Udyavar A, 2010, ARCH IMMUNOL THER EX, V58, P335, DOI 10.1007/s00005-010-0090-1
   Ugai S, 2003, CANCER GENE THER, V10, P187, DOI 10.1038/sj.cgt.7700552
   Ullman TA, 2011, GASTROENTEROLOGY, V140, P1807, DOI 10.1053/j.gastro.2011.01.057
   van Loenen MM, 2010, P NATL ACAD SCI USA, V107, P10972, DOI 10.1073/pnas.1005802107
   Veluchamy JP, 2016, PLOS ONE, V11, DOI 10.1371/journal.pone.0157830
   Verdegaal EME, 2016, NATURE, V536, P91, DOI 10.1038/nature18945
   Vetizou M, 2015, SCIENCE, V350, P1079, DOI 10.1126/science.aad1329
   Wang XP, 2013, WORLD J GASTROENTERO, V19, P2956, DOI 10.3748/wjg.v19.i19.2956
   Wang X, 2017, FREE RADICAL BIO MED, V105, P3, DOI 10.1016/j.freeradbiomed.2016.10.504
   Ward JP, 2016, ADV IMMUNOL, V130, P25, DOI 10.1016/bs.ai.2016.01.001
   Weber J, 2010, SEMIN ONCOL, V37, P430, DOI 10.1053/j.seminoncol.2010.09.005
   Weber JS, 2016, ONCOLOGIST, V21, P1230, DOI 10.1634/theoncologist.2016-0055
   Woods DM, 2015, CANCER IMMUNOL RES, V3, P1375, DOI 10.1158/2326-6066.CIR-15-0077-T
   Wu SG, 2009, NAT MED, V15, P1016, DOI 10.1038/nm.2015
   Zaretsky JM, 2016, NEW ENGL J MED, V375, P819, DOI 10.1056/NEJMoa1604958
   Zhang B, 2007, J EXP MED, V204, P49, DOI 10.1084/jem.20062056
   Zhang B, 2013, PLOS ONE, V8, DOI 10.1371/journal.pone.0057114
   Zhang L, 2017, ONCOTARGET, V8, P45164, DOI 10.18632/oncotarget.16665
   Zhang X, 2016, CANCER LETT, V381, P305, DOI 10.1016/j.canlet.2016.08.004
   Zhao H, 2016, CLIN COLORECTAL CANC, V15, P228, DOI 10.1016/j.clcc.2016.02.005
   Zhou Q, 2010, J TRANSL MED, V8, DOI 10.1186/1479-5876-8-13
   Zou WP, 2008, NAT REV IMMUNOL, V8, P467, DOI 10.1038/nri2326
NR 180
TC 16
Z9 17
U1 0
U2 7
PU ACADEMIC PRESS LTD- ELSEVIER SCIENCE LTD
PI LONDON
PA 24-28 OVAL RD, LONDON NW1 7DX, ENGLAND
SN 1044-579X
EI 1096-3650
J9 SEMIN CANCER BIOL
JI Semin. Cancer Biol.
PD APR
PY 2019
VL 55
BP 78
EP 89
DI 10.1016/j.semcancer.2018.04.003
PG 12
WC Oncology
SC Oncology
GA HU3EO
UT WOS:000465155200010
PM 29716829
DA 2021-10-28
ER

PT J
AU Cruz, CR
   Bollard, CM
AF Cruz, C. Russell
   Bollard, Catherine M.
TI T-cell and natural killer cell therapies for hematologic malignancies
   after hematopoietic stem cell transplantation: enhancing the
   graft-versus-leukemia effect
SO HAEMATOLOGICA
LA English
DT Review
ID CHIMERIC-ANTIGEN-RECEPTOR; ACUTE MYELOID-LEUKEMIA; ALLOREACTIVE NK
   CELLS; IN-VIVO; ADOPTIVE IMMUNOTHERAPY; ANTITUMOR-ACTIVITY;
   PEDIATRIC-PATIENTS; CORD BLOOD; LYMPHOCYTES; GENE
AB Hematopoietic stem cell transplantation has revolutionized the treatment of hematologic malignancies, but infection, graft-versus-host disease and relapse are still important problems. Calcineurin inhibitors, T-cell depletion strategies, and immunomodulators have helped to prevent graft-versus-host disease, but have a negative impact on the graft-versus-leukemia effect. T cells and natural killer cells are both thought to be important in the graft-versus-leukemia effect, and both cell types are amenable to ex vivo manipulation and clinical manufacture, making them versatile immunotherapeutics. We provide an overview of these immunotherapeutic strategies following hematopoietic stem cell transplantation, with discussions centered on natural killer and T-cell biology. We discuss the contributions of each cell type to graft-versus-leukemia effects, as well as the current research directions in the field as related to adoptive cell therapy after hematopoietic stem cell transplantation.
C1 [Cruz, C. Russell; Bollard, Catherine M.] Childrens Natl Hlth Syst, Washington, DC 20010 USA.
RP Bollard, CM (corresponding author), Childrens Natl Hlth Syst, Washington, DC 20010 USA.
EM cbollard@cnmc.org
FU NATIONAL CANCER INSTITUTEUnited States Department of Health & Human
   ServicesNational Institutes of Health (NIH) - USANIH National Cancer
   Institute (NCI) [P01CA148600, P01CA015396] Funding Source: NIH RePORTER;
   NCI NIH HHSUnited States Department of Health & Human ServicesNational
   Institutes of Health (NIH) - USANIH National Cancer Institute (NCI) [P01
   CA148600, P01 CA015396] Funding Source: Medline
CR Albrecht J, 2011, CANCER IMMUNOL IMMUN, V60, P235, DOI 10.1007/s00262-010-0936-8
   Anguille S, 2012, LEUKEMIA, V26, P2186, DOI 10.1038/leu.2012.145
   Arnaout K, 2014, CANCER INVEST, V32, P349, DOI 10.3109/07357907.2014.919301
   Bachanova V, 2014, BLOOD, V123, P3855, DOI 10.1182/blood-2013-10-532531
   Barrett AJ, 2008, BRIT J HAEMATOL, V142, P877, DOI 10.1111/j.1365-2141.2008.07260.x
   Barrett A John, 2003, Hematology Am Soc Hematol Educ Program, P350
   Barrett DM, 2014, CYTOTHERAPY, V16, P619, DOI 10.1016/j.jcyt.2013.10.013
   Bleakley M, 2011, IMMUNOL CELL BIOL, V89, P396, DOI 10.1038/icb.2010.124
   Boissel L, 2008, BIOL BLOOD MARROW TR, V14, P1031, DOI 10.1016/j.bbmt.2008.06.016
   Boissel L, 2013, ONCOIMMUNOLOGY, V2, DOI 10.4161/onci.26527
   Bollard CM, 2012, NAT REV CLIN ONCOL, V9, P510, DOI 10.1038/nrclinonc.2012.111
   Bollard CM, 2002, BLOOD, V99, P3179, DOI 10.1182/blood.V99.9.3179
   Bonini C, 1997, SCIENCE, V276, P1719, DOI 10.1126/science.276.5319.1719
   Bornhauser M, 2011, BLOOD, V117, P7174, DOI 10.1182/blood-2010-09-308569
   Brentjens RJ, 2012, HEMATOL-AM SOC HEMAT, P143, DOI 10.1182/asheducation-2012.1.143
   Brentjens RJ, 2013, SCI TRANSL MED, V5, DOI 10.1126/scitranslmed.3005930
   Chan HW, 2003, J EXP MED, V197, P245, DOI 10.1084/jem.20021127
   Choi SW, 2014, NAT REV CLIN ONCOL, V11, P536, DOI 10.1038/nrclinonc.2014.102
   Cooley S, 2010, BLOOD, V116, P2411, DOI 10.1182/blood-2010-05-283051
   Cruz CR, 2011, CLIN CANCER RES, V17, P7058, DOI 10.1158/1078-0432.CCR-11-1873
   Cruz CRY, 2013, BLOOD, V122, P2965, DOI 10.1182/blood-2013-06-506741
   Curran KJ, 2012, J GENE MED, V14, P405, DOI 10.1002/jgm.2604
   Curti A, 2011, BLOOD, V118, P3273, DOI 10.1182/blood-2011-01-329508
   Davila ML, 2014, SCI TRANSL MED, V6, DOI 10.1126/scitranslmed.3008226
   Decot V, 2010, EXP HEMATOL, V38, P351, DOI 10.1016/j.exphem.2010.02.006
   Di Stasi A, 2011, NEW ENGL J MED, V365, P1673, DOI 10.1056/NEJMoa1106152
   ESHHAR Z, 1993, P NATL ACAD SCI USA, V90, P720, DOI 10.1073/pnas.90.2.720
   Eshhar Z, 1997, CANCER IMMUNOL IMMUN, V45, P131, DOI 10.1007/s002620050415
   Eshhar Z, 2010, CURR OPIN MOL THER, V12, P55
   Falkenburg JHF, 1999, BLOOD, V94, P1201, DOI 10.1182/blood.V94.4.1201.416k08_1201_1208
   FALKENBURG JHF, 1991, J EXP MED, V174, P27, DOI 10.1084/jem.174.1.27
   Finn OJ, 2012, ANN ONCOL, V23, P6, DOI 10.1093/annonc/mds256
   Foster AE, 2008, J IMMUNOTHER, V31, P500, DOI 10.1097/CJI.0b013e318177092b
   Fuji S, 2013, FRONT IMMUNOL, V4, DOI 10.3389/fimmu.2013.00276
   Fujiwara H, 2014, PHARMACEUTICALS, V7, P1049, DOI 10.3390/ph7121049
   Gardiner CM, 2001, J IMMUNOL, V166, P2992, DOI 10.4049/jimmunol.166.5.2992
   Gattinoni L, 2011, NAT MED, V17, P1290, DOI 10.1038/nm.2446
   Gerdemann U, 2011, MOL THER, V19, P2258, DOI 10.1038/mt.2011.167
   Goodyear O, 2010, BLOOD, V116, P1908, DOI 10.1182/blood-2009-11-249474
   Grada Z, 2013, MOL THER-NUCL ACIDS, V2, DOI 10.1038/mtna.2013.32
   Grillo-Lopez A. J., 2000, Current Pharmaceutical Biotechnology, V1, P1, DOI 10.2174/1389201003379059
   Grupp SA, 2013, NEW ENGL J MED, V368, P1509, DOI 10.1056/NEJMoa1215134
   Haso W, 2013, BLOOD, V121, P1165, DOI 10.1182/blood-2012-06-438002
   Heslop HE, 1996, NAT MED, V2, P551, DOI 10.1038/nm0596-551
   Heslop HE, 2010, BLOOD, V115, P925, DOI 10.1182/blood-2009-08-239186
   Hollyman D, 2009, J IMMUNOTHER, V32, P169, DOI 10.1097/CJI.0b013e318194a6e8
   HOROWITZ MM, 1990, BLOOD, V75, P555
   Hoyos V, 2010, LEUKEMIA, V24, P1160, DOI 10.1038/leu.2010.75
   Huang X, 2008, MOL THER, V16, P580, DOI 10.1038/sj.mt.6300404
   Janeway C. A., 2005, IMMUNOBIOLOGY IMMUNE
   Jena B, 2010, BLOOD, V116, P1035, DOI 10.1182/blood-2010-01-043737
   Jensen MC, 2010, BIOL BLOOD MARROW TR, V16, P1245, DOI 10.1016/j.bbmt.2010.03.014
   Jiang H, 2014, MOL ONCOL, V8, P297, DOI 10.1016/j.molonc.2013.12.001
   Jonnalagadda M, 2015, MOL THER, V23, P757, DOI 10.1038/mt.2014.208
   Jungkunz-Stier I, 2014, LEUKEMIA LYMPHOMA, V55, P168, DOI 10.3109/10428194.2013.794270
   Kalos M, 2011, SCI TRANSL MED, V3, DOI 10.1126/scitranslmed.3002842
   Karre K, 2002, SCAND J IMMUNOL, V55, P221, DOI 10.1046/j.1365-3083.2002.01053.x
   Kochenderfer JN, 2012, BLOOD, V119, P2709, DOI 10.1182/blood-2011-10-384388
   Koehl U, 2013, FRONT ONCOL, V3, DOI 10.3389/fonc.2013.00118
   Kolb HJ, 2008, BLOOD, V112, P4371, DOI 10.1182/blood-2008-03-077974
   Kolb HJ, 2004, BLOOD, V103, P767, DOI 10.1182/blood-2003-02-0342
   Kowolik CM, 2006, CANCER RES, V66, P10995, DOI 10.1158/0008-5472.CAN-06-0160
   Lapteva N, 2012, CYTOTHERAPY, V14, P1131, DOI 10.3109/14653249.2012.700767
   Lee DW, 2015, LANCET, V385, P517, DOI 10.1016/S0140-6736(14)61403-3
   Lee DW, 2014, BLOOD, V124, P188, DOI 10.1182/blood-2014-05-552729
   Leen AM, 2006, NAT MED, V12, P1160, DOI 10.1038/nm1475
   Leen AM, 2013, BLOOD, V121, P5113, DOI 10.1182/blood-2013-02-486324
   Lim O, 2013, PLOS ONE, V8, DOI 10.1371/journal.pone.0053611
   Linette GP, 2013, BLOOD, V122, P863, DOI 10.1182/blood-2013-03-490565
   Lioznov M, 2010, BONE MARROW TRANSPL, V45, P349, DOI 10.1038/bmt.2009.155
   Ljunggren HG, 2007, NAT REV IMMUNOL, V7, P329, DOI 10.1038/nri2073
   Locatelli F, 2013, J LEUKOCYTE BIOL, V94, P1141, DOI 10.1189/jlb.0613343
   McKenna DH, 2007, TRANSFUSION, V47, P520, DOI 10.1111/j.1537-2995.2006.01145.x
   Melenhorst JJ, 2010, BLOOD, V116, P4700, DOI 10.1182/blood-2010-06-289991
   Micklethwaite KP, 2010, BLOOD, V115, P2695, DOI 10.1182/blood-2009-09-242263
   Miller JS, 2013, HEMATOL-AM SOC HEMAT, P247, DOI 10.1182/asheducation-2013.1.247
   Miller JS, 2005, BLOOD, V105, P3051, DOI 10.1182/blood-2004-07-2974
   Morgan RA, 2006, SCIENCE, V314, P126, DOI 10.1126/science.1129003
   Ngo MC, 2014, J IMMUNOTHER, V37, P193, DOI 10.1097/CJI.0000000000000014
   Nguyen S, 2011, TRANSFUSION, V51, P1769, DOI 10.1111/j.1537-2995.2010.03058.x
   Nicholson E, 2012, ADV HEMATOL, V2012
   O'Reilly RJ, 2010, SEMIN IMMUNOL, V22, P162, DOI 10.1016/j.smim.2010.02.003
   Oberoi P, 2013, PLOS ONE, V8, DOI 10.1371/journal.pone.0061267
   Ochi T, 2011, BLOOD, V118, P1495, DOI 10.1182/blood-2011-02-337089
   Ouseph S, 2015, CYTOTHERAPY, V17, P339, DOI 10.1016/j.jcyt.2014.10.008
   Pegram HJ, 2011, IMMUNOL CELL BIOL, V89, P216, DOI 10.1038/icb.2010.78
   Pende D, 2009, BLOOD, V113, P3119, DOI 10.1182/blood-2008-06-164103
   Porter DL, 2011, NEW ENGL J MED, V365, P725, DOI 10.1056/NEJMoa1103849
   Pule MA, 2008, NAT MED, V14, P1264, DOI 10.1038/nm.1882
   Quintarelli C, 2008, BLOOD, V112, P1876, DOI 10.1182/blood-2008-04-150045
   Quintarelli C, 2011, BLOOD, V117, P3353, DOI 10.1182/blood-2010-08-300376
   RABINOWICH H, 1991, CELL IMMUNOL, V135, P454, DOI 10.1016/0008-8749(91)90290-R
   Rambaldi A, 2015, LEUKEMIA, V29, P1, DOI 10.1038/leu.2014.189
   Ramos CA, 2014, CANCER J, V20, P112, DOI 10.1097/PPO.0000000000000031
   RANEROS AB, 2015, GENES IMMUN, V14, P71
   Reiners KS, 2013, BLOOD, V121, P3658, DOI 10.1182/blood-2013-01-476606
   Rezvani K, 2008, BLOOD, V111, P236, DOI 10.1182/blood-2007-08-108241
   Ringden O, 2007, ADV CANCER RES, V97, P25, DOI 10.1016/S0065-230X(06)97002-X
   Rooney CM, 2014, IMMUNOL REV, V257, P39, DOI 10.1111/imr.12133
   ROONEY CM, 1995, LANCET, V345, P9, DOI 10.1016/S0140-6736(95)91150-2
   Rubnitz JE, 2010, J CLIN ONCOL, V28, P955, DOI 10.1200/JCO.2009.24.4590
   Ruggeri L, 2002, SCIENCE, V295, P2097, DOI 10.1126/science.1068440
   Ruggeri L, 2007, BLOOD, V110, P433, DOI 10.1182/blood-2006-07-038687
   Savoldo B, 2011, J CLIN INVEST, V121, P1822, DOI 10.1172/JCI46110
   Shi J, 2008, BRIT J HAEMATOL, V143, P641, DOI 10.1111/j.1365-2141.2008.07340.x
   Singh H, 2011, CANCER RES, V71, P3516, DOI 10.1158/0008-5472.CAN-10-3843
   Spanholtz J, 2011, PLOS ONE, V6, DOI 10.1371/journal.pone.0020740
   Spitzer TR, 2012, CYTOM PART B-CLIN CY, V82B, P271, DOI [10.1002/cyto.b.21036, 10.1002/cyto.b.21034, 10.1002/cyto.b.21026, 10.1002/cyto.b.21028, 10.1002/cyto.b.21029]
   Stern M, 2013, BONE MARROW TRANSPL, V48, P433, DOI 10.1038/bmt.2012.162
   Szmania S, 2015, J IMMUNOTHER, V38, P24, DOI 10.1097/CJI.0000000000000059
   Terakura S, 2012, BLOOD, V119, P72, DOI 10.1182/blood-2011-07-366419
   Vago L, 2008, BLOOD, V112, P3488, DOI 10.1182/blood-2007-07-103325
   Velardi A, 2009, CURR OPIN IMMUNOL, V21, P525, DOI 10.1016/j.coi.2009.07.015
   Vera JF, 2010, J IMMUNOTHER, V33, P305, DOI 10.1097/CJI.0b013e3181c0c3cb
   Wang XL, 2012, J IMMUNOTHER, V35, P689, DOI 10.1097/CJI.0b013e318270dec7
   Warren EH, 2010, BLOOD, V115, P3869, DOI 10.1182/blood-2009-10-248997
   Weber G, 2013, LEUKEMIA, V27, P1538, DOI 10.1038/leu.2013.66
   Weber G, 2013, CLIN CANCER RES, V19, P5079, DOI 10.1158/1078-0432.CCR-13-0955
   Yang B, 2013, INT IMMUNOPHARMACOL, V17, P198, DOI 10.1016/j.intimp.2013.06.003
   Yoon SR, 2010, BONE MARROW TRANSPL, V45, P1038, DOI 10.1038/bmt.2009.304
   Zhao XY, 2011, BIOL BLOOD MARROW TR, V17, P1436, DOI 10.1016/j.bbmt.2011.05.020
   Zhou XO, 2014, BLOOD, V123, P3895, DOI 10.1182/blood-2014-01-551671
   Zilberberg J, 2015, BIOL BLOOD MARROW TR, V21, P1000, DOI 10.1016/j.bbmt.2014.11.001
NR 123
TC 17
Z9 19
U1 0
U2 12
PU FERRATA STORTI FOUNDATION
PI PAVIA
PA VIA GIUSEPPE BELLI 4, 27100 PAVIA, ITALY
SN 0390-6078
J9 HAEMATOLOGICA
JI Haematologica
PD JUN
PY 2015
VL 100
IS 6
BP 709
EP 719
DI 10.3324/haematol.2014.113860
PG 11
WC Hematology
SC Hematology
GA CN6XE
UT WOS:000358577000014
PM 26034113
OA gold, Green Published
DA 2021-10-28
ER

PT J
AU Yang, HL
   Reinherz, EL
AF Yang, HL
   Reinherz, EL
TI Dynamic recruitment of human CD2 into lipid rafts - Linkage to T cell
   signal transduction
SO JOURNAL OF BIOLOGICAL CHEMISTRY
LA English
DT Article
ID LYMPHOCYTE-T; CYTOPLASMIC DOMAIN; MEMBRANE DOMAINS; TYROSINE KINASE;
   ERYTHROPOIETIN RECEPTOR; BIOLOGICAL-MEMBRANES; ANTIGEN RECOGNITION;
   PLASMA-MEMBRANE; N-GLYCANS; ACTIVATION
AB CD2 mediates T cell adhesion via its ectodomain and signal transduction utilizing its 117-amino acid cytoplasmic tail. Here we show that a significant fraction of human CD2 molecules is inducibly recruited into lipid rafts upon CD2 cross-linking by a specific pair of mitogenic anti-CD2 monoclonal antibodies (anti-T11(2), + anti-T11(3)) or during cellular conjugate formation by CD58, the physiologic ligand expressed on antigen-presenting cells. Translocation to lipid microdomains is independent of the T cell receptor (TCR) and, unlike inducible TCR-raft association, requires no tyrosine phosphorylation. Structural integrity of rafts is necessary for CDS stimulated elevation of intracellular free calcium and tyrosine phosphorylation of cellular substrates, Whereas murine CD2 contains two membrane-proximal intracellular cysteines, partitioning CD2 into cholesterol-rich lipid rafts constitutively, human CD2 has no cytoplasmic cysteines. Mapping studies using CD2 point mutation, deletion, and chimeric molecules suggest that conformational change in the CD2 ectodomain participates in inducible raft association and excludes the membrane-proximal N-linked glycans, the transmembrane segment, and the CD2 cytoplasmic region (residues 8-117) as necessary for translocation. Translocation of CD2 into lipid rafts may reorganize the membrane into an activation-ready state prior to TCR engagement by a peptide associated with a major histocompatibility complex molecule, accounting for synergistic T cell stimulation by CD2 and the TCR.
C1 Dana Farber Canc Inst, Immunobiol Lab, Boston, MA 02115 USA.
   Harvard Univ, Sch Med, Dept Med, Boston, MA 02115 USA.
RP Reinherz, EL (corresponding author), Dana Farber Canc Inst, Immunobiol Lab, 44 Binney St, Boston, MA 02115 USA.
EM ellis_reinherz@dfci.harvard.edu
FU NIAID NIH HHSUnited States Department of Health & Human ServicesNational
   Institutes of Health (NIH) - USANIH National Institute of Allergy &
   Infectious Diseases (NIAID) [AI21226] Funding Source: Medline; NATIONAL
   INSTITUTE OF ALLERGY AND INFECTIOUS DISEASESUnited States Department of
   Health & Human ServicesNational Institutes of Health (NIH) - USANIH
   National Institute of Allergy & Infectious Diseases (NIAID)
   [R01AI021226] Funding Source: NIH RePORTER
CR Aman MJ, 2000, CURR BIOL, V10, P393, DOI 10.1016/S0960-9822(00)00415-2
   ARULANANDAM AR, 1993, LEUCOCYTE TYPING 5, V1, P349
   ARULANANDAM ARN, 1994, J EXP MED, V180, P1861, DOI 10.1084/jem.180.5.1861
   ARULANANDAM ARN, 1993, J EXP MED, V177, P1439, DOI 10.1084/jem.177.5.1439
   Bachmann MF, 1999, J EXP MED, V190, P1383, DOI 10.1084/jem.190.10.1383
   Bell GM, 1996, J EXP MED, V183, P169, DOI 10.1084/jem.183.1.169
   Benting JH, 1999, J CELL BIOL, V146, P313, DOI 10.1083/jcb.146.2.313
   BIERER BE, 1989, ANNU REV IMMUNOL, V7, P579, DOI 10.1146/annurev.iy.07.040189.003051
   BOUSSIOTIS VA, 1994, J EXP MED, V180, P1665, DOI 10.1084/jem.180.5.1665
   Brown DA, 1998, ANNU REV CELL DEV BI, V14, P111, DOI 10.1146/annurev.cellbio.14.1.111
   Brown DA, 1997, BIOCHEM BIOPH RES CO, V240, P1, DOI 10.1006/bbrc.1997.7575
   Cebecauer M, 1998, BIOCHEM BIOPH RES CO, V243, P706, DOI 10.1006/bbrc.1998.8149
   CHANG HC, 1989, J EXP MED, V169, P2073, DOI 10.1084/jem.169.6.2073
   CHANG HC, 1990, J EXP MED, V172, P351, DOI 10.1084/jem.172.1.351
   Cheng PC, 1999, J EXP MED, V190, P1549, DOI 10.1084/jem.190.11.1549
   CLAYTON LK, 1987, EUR J IMMUNOL, V17, P1367, DOI 10.1002/eji.1830170922
   Costello PS, 1999, P NATL ACAD SCI USA, V96, P3035, DOI 10.1073/pnas.96.6.3035
   Davis MM, 1998, ANNU REV IMMUNOL, V16, P523, DOI 10.1146/annurev.immunol.16.1.523
   Davis SJ, 1998, IMMUNOL REV, V163, P217, DOI 10.1111/j.1600-065X.1998.tb01199.x
   Deans JP, 1998, J BIOL CHEM, V273, P344, DOI 10.1074/jbc.273.1.344
   Dustin ML, 1997, J BIOL CHEM, V272, P30889, DOI 10.1074/jbc.272.49.30889
   Dustin ML, 1998, CELL, V94, P667, DOI 10.1016/S0092-8674(00)81608-6
   Field KA, 1997, J BIOL CHEM, V272, P4276, DOI 10.1074/jbc.272.7.4276
   Finco TS, 1998, IMMUNITY, V9, P617, DOI 10.1016/S1074-7613(00)80659-7
   Fischer KD, 1998, CURR BIOL, V8, P554, DOI 10.1016/S0960-9822(98)70224-6
   FUJIMOTO T, 1993, J CELL BIOL, V120, P1147, DOI 10.1083/jcb.120.5.1147
   Fukai I, 2000, EUR J IMMUNOL, V30, P3507, DOI 10.1002/1521-4141(2000012)30:12<3507::AID-IMMU3507>3.0.CO;2-O
   Gollob JA, 1996, J IMMUNOL, V157, P1886
   Grakoui A, 1999, SCIENCE, V285, P221, DOI 10.1126/science.285.5425.221
   Green JM, 2000, J IMMUNOL, V164, P3591, DOI 10.4049/jimmunol.164.7.3591
   HAHN WC, 1993, J EXP MED, V178, P1831, DOI 10.1084/jem.178.5.1831
   Hanke JH, 1996, J BIOL CHEM, V271, P695, DOI 10.1074/jbc.271.2.695
   Harder T, 1997, CURR OPIN CELL BIOL, V9, P534, DOI 10.1016/S0955-0674(97)80030-0
   HE Q, 1988, CELL, V54, P979, DOI 10.1016/0092-8674(88)90112-2
   Holsinger LJ, 1998, CURR BIOL, V8, P563, DOI 10.1016/S0960-9822(98)70225-8
   Horejsi V, 1999, IMMUNOL TODAY, V20, P356, DOI 10.1016/S0167-5699(99)01489-9
   Janes PW, 1999, J CELL BIOL, V147, P447, DOI 10.1083/jcb.147.2.447
   JANEWAY CA, 1992, ANNU REV IMMUNOL, V10, P645, DOI 10.1146/annurev.immunol.10.1.645
   Kabouridis PS, 1997, EMBO J, V16, P4983, DOI 10.1093/emboj/16.16.4983
   King PD, 1996, INT IMMUNOL, V8, P1707, DOI 10.1093/intimm/8.11.1707
   Kivens WJ, 1998, MOL CELL BIOL, V18, P5291, DOI 10.1128/MCB.18.9.5291
   KLEIN U, 1995, BIOCHEMISTRY-US, V34, P13784, DOI 10.1021/bi00042a009
   KOYASU S, 1990, P NATL ACAD SCI USA, V87, P2603, DOI 10.1073/pnas.87.7.2603
   Langlet C, 2000, CURR OPIN IMMUNOL, V12, P250, DOI 10.1016/S0952-7915(00)00084-4
   Lanzavecchia A, 1999, CELL, V96, P1, DOI 10.1016/S0092-8674(00)80952-6
   Lenschow DJ, 1996, ANNU REV IMMUNOL, V14, P233, DOI 10.1146/annurev.immunol.14.1.233
   Li J, 1998, EMBO J, V17, P7320, DOI 10.1093/emboj/17.24.7320
   Li J, 1996, J MOL BIOL, V263, P209, DOI 10.1006/jmbi.1996.0570
   Lin HM, 1998, J BIOL CHEM, V273, P19914, DOI 10.1074/jbc.273.31.19914
   Livnah O, 1999, SCIENCE, V283, P987, DOI 10.1126/science.283.5404.987
   MEUER SC, 1984, CELL, V36, P897, DOI 10.1016/0092-8674(84)90039-4
   MILLIGAN G, 1995, TRENDS BIOCHEM SCI, V20, P181, DOI 10.1016/S0968-0004(00)89004-0
   MOINGEON P, 1989, NATURE, V339, P312, DOI 10.1038/339312a0
   MOINGEON P, 1989, IMMUNOL REV, V111, P111, DOI 10.1111/j.1600-065X.1989.tb00544.x
   Monks CRF, 1998, NATURE, V395, P82, DOI 10.1038/25764
   Montixi C, 1998, EMBO J, V17, P5334, DOI 10.1093/emboj/17.18.5334
   NISHIBE S, 1990, SCIENCE, V250, P1253, DOI 10.1126/science.1700866
   Nishizawa K, 1998, P NATL ACAD SCI USA, V95, P14897, DOI 10.1073/pnas.95.25.14897
   Pike LJ, 1996, J BIOL CHEM, V271, P26453, DOI 10.1074/jbc.271.43.26453
   RECNY MA, 1992, J BIOL CHEM, V267, P22428
   Remy I, 1999, SCIENCE, V283, P990, DOI 10.1126/science.283.5404.990
   SANCHEZMADRID F, 1982, P NATL ACAD SCI-BIOL, V79, P7489, DOI 10.1073/pnas.79.23.7489
   SCHEIFFELE P, 1995, NATURE, V378, P96, DOI 10.1038/378096a0
   SELVARAJ P, 1987, NATURE, V326, P400, DOI 10.1038/326400a0
   SILICIANO RF, 1985, NATURE, V317, P428, DOI 10.1038/317428a0
   Simons K, 1997, NATURE, V387, P569, DOI 10.1038/42408
   Song KS, 1996, J BIOL CHEM, V271, P9690, DOI 10.1074/jbc.271.16.9690
   Stauffer TP, 1997, J CELL BIOL, V139, P1447, DOI 10.1083/jcb.139.6.1447
   TAVERNOR AS, 1994, EUR J BIOCHEM, V219, P969, DOI 10.1111/j.1432-1033.1994.tb18579.x
   VALITUTTI S, 1995, NATURE, V375, P148, DOI 10.1038/375148a0
   van der Merwe PA, 2000, SEMIN IMMUNOL, V12, P5, DOI 10.1006/smim.2000.0203
   van't Hof W, 1999, J CELL BIOL, V145, P377, DOI 10.1083/jcb.145.2.377
   Viola A, 1999, SCIENCE, V283, P680, DOI 10.1126/science.283.5402.680
   Wang J, 1999, CELL, V97, P791, DOI 10.1016/S0092-8674(00)80790-4
   Xavier R, 1999, CURR OPIN IMMUNOL, V11, P265, DOI 10.1016/S0952-7915(99)80043-0
   Xavier R, 1998, IMMUNITY, V8, P723, DOI 10.1016/S1074-7613(00)80577-4
   YANG SY, 1986, J IMMUNOL, V137, P1097
   Yashiro-Ohtani Y, 2000, J IMMUNOL, V164, P1251, DOI 10.4049/jimmunol.164.3.1251
   Zhang WG, 1998, IMMUNITY, V9, P239, DOI 10.1016/S1074-7613(00)80606-8
   Zhang WG, 1998, CELL, V92, P83, DOI 10.1016/S0092-8674(00)80901-0
NR 80
TC 45
Z9 45
U1 0
U2 2
PU AMER SOC BIOCHEMISTRY MOLECULAR BIOLOGY INC
PI BETHESDA
PA 9650 ROCKVILLE PIKE, BETHESDA, MD 20814-3996 USA
SN 0021-9258
EI 1083-351X
J9 J BIOL CHEM
JI J. Biol. Chem.
PD JUN 1
PY 2001
VL 276
IS 22
BP 18775
EP 18785
DI 10.1074/jbc.M009852200
PG 11
WC Biochemistry & Molecular Biology
SC Biochemistry & Molecular Biology
GA 439BM
UT WOS:000169091000019
PM 11376005
OA hybrid
DA 2021-10-28
ER

PT J
AU Vieyra, M
   Leisman, S
   Raedler, H
   Kwan, WH
   Yang, M
   Strainic, MG
   Medof, ME
   Heeger, PS
AF Vieyra, Mark
   Leisman, Staci
   Raedler, Hugo
   Kwan, Wing-Hong
   Yang, Min
   Strainic, Michael G.
   Medof, M. Edward
   Heeger, Peter S.
TI Complement Regulates CD4 T-Cell Help to CD8 T Cells Required for Murine
   Allograft Rejection
SO AMERICAN JOURNAL OF PATHOLOGY
LA English
DT Article
ID DECAY-ACCELERATING FACTOR; VIRAL-INFECTION; VIRUS-INFECTION; IFN-GAMMA;
   IN-VIVO; B-CELLS; COSTIMULATION; ACTIVATION; INDUCTION; EXPANSION
AB Although induction of CD8 T-cell responses to transplants requires CD4-cell help, how this help is transmitted remains incompletely characterized. In vitro, cognate interactions between CD4 T cells and dendritic cells (DCs) induce C3a and C5a production. CD8(+) T cells lacking C3a receptor (C3aR) and C5a receptor (C5aR) proliferate weakly to allogeneic DCs despite CD4 help, indicating that CD4-cell help is mediated, in part, through DC-derived C3a/C5a acting on CD8(+) T cell-expressed C3aR/C5aR. In support of this concept, augmenting DC C5a/C3a production bypasses the requirement for CD4- and CD40-dependent help to wild-type CD8(+) T cells. CD4-deficient recipients of allogeneic heart transplants prime weak CD8 responses and do not acutely reject their grafts. In contrast, CD4-deficient chimeric mice possessing decay accelerating factor deficient (Daf1(-/-)) bone marrow, in which DC C3a/C5a production is potentiated, acutely reject transplants through a CD8 cell-dependent mechanism. Furthermore, hearts transplanted into CD40(-/-) mice prime weak CD8-cell responses and survive indefinitely, but hearts transplanted into Daf1(-/-)CD40(-/-) recipients undergo CD8 cell-dependent rejection. Together, the data indicate that heightened production and activation of immune cell-derived complement bypasses the need for CD40/CD154 interactions and implicate antigen-presenting cell-produced C5a and C3a as molecular bridges linking CD4 help to CD8(+) T cells. (Am J Pathol 2011, 179: 766-774; DOI: 10.1016/j.ajpath.2011.04.038)
C1 [Vieyra, Mark; Leisman, Staci; Raedler, Hugo; Kwan, Wing-Hong; Yang, Min; Heeger, Peter S.] Mt Sinai Sch Med, Dept Med, Div Renal, New York, NY 10029 USA.
   [Strainic, Michael G.; Medof, M. Edward] Case Western Reserve Univ, Inst Pathol, Cleveland, OH 44106 USA.
RP Heeger, PS (corresponding author), Mt Sinai Sch Med, Dept Med, Div Renal, Annenberg Bldg Box 1243,1 Gustave L Levy Pl, New York, NY 10029 USA.
EM peter.heeger@mssm.edu
RI Kwan, Wing-hong/C-6571-2016
OI Strainic, Michael/0000-0003-2438-8540
FU National Institutes of HealthUnited States Department of Health & Human
   ServicesNational Institutes of Health (NIH) - USA [R01 Al 071185,
   Al/DK43578-05]; American Society of Transplantation; National Kidney
   Foundation; NATIONAL INSTITUTE OF ALLERGY AND INFECTIOUS DISEASESUnited
   States Department of Health & Human ServicesNational Institutes of
   Health (NIH) - USANIH National Institute of Allergy & Infectious
   Diseases (NIAID) [R01AI043578, R01AI071185] Funding Source: NIH RePORTER
FX Supported by National Institutes of Health grants R01 Al 071185 and
   Al/DK43578-05 (P.S.H.), a fellowship grant from the American Society of
   Transplantation (W.-H.K.), and a fellowship grant from the National
   Kidney Foundation (H.R.).
CR Burrell BE, 2009, J IMMUNOL, V182, P379, DOI 10.4049/jimmunol.182.1.379
   CHAN SY, 1995, TRANSPLANTATION, V59, P1155, DOI 10.1097/00007890-199504270-00014
   Chen YF, 2004, AM J PATHOL, V164, P1407, DOI 10.1016/S0002-9440(10)63227-0
   Csencsits KL, 2003, AM J TRANSPLANT, V3, P107, DOI 10.1034/j.1600-6143.2003.00036.x
   Curtsinger JM, 2003, J IMMUNOL, V171, P5165, DOI 10.4049/jimmunol.171.10.5165
   Elgueta R, 2009, IMMUNOL REV, V229, P152, DOI 10.1111/j.1600-065X.2009.00782.x
   Fang CY, 2007, J IMMUNOL, V179, P3178, DOI 10.4049/jimmunol.179.5.3178
   Fang CY, 2009, BLOOD, V114, P1005, DOI 10.1182/blood-2009-01-198283
   Fischbein MP, 2000, J IMMUNOL, V165, P7316, DOI 10.4049/jimmunol.165.12.7316
   Grewal IS, 1996, IMMUNOL REV, V153, P85, DOI 10.1111/j.1600-065X.1996.tb00921.x
   Hanissian SH, 1997, IMMUNITY, V6, P379, DOI 10.1016/S1074-7613(00)80281-2
   Heeger PS, 2005, J EXP MED, V201, P1523, DOI 10.1084/jem.20041967
   Kopf M, 2002, NAT MED, V8, P373, DOI 10.1038/nm0402-373
   Krieger NR, 1996, J EXP MED, V184, P2013, DOI 10.1084/jem.184.5.2013
   Lalli PN, 2008, BLOOD, V112, P1759, DOI 10.1182/blood-2008-04-151068
   Lalli PN, 2007, J IMMUNOL, V179, P5793, DOI 10.4049/jimmunol.179.9.5793
   Lin F, 2001, IMMUNOLOGY, V104, P215, DOI 10.1046/j.1365-2567.2001.01287.x
   Liu JB, 2008, J IMMUNOL, V180, P5882, DOI 10.4049/jimmunol.180.9.5882
   Marsh JE, 2001, TRANSPLANTATION, V72, P1310, DOI 10.1097/00007890-200110150-00022
   Nathan MJ, 2004, J IMMUNOL, V172, P6626, DOI 10.4049/jimmunol.172.11.6626
   Pavlov V, 2008, J IMMUNOL, V181, P4580, DOI 10.4049/jimmunol.181.7.4580
   Qiao GL, 2007, J IMMUNOL, V179, P4473, DOI 10.4049/jimmunol.179.7.4473
   Raedler H, 2009, AM J TRANSPLANT, V9, P1784, DOI 10.1111/j.1600-6143.2009.02723.x
   Revy P, 1999, J IMMUNOL, V163, P787
   Ridge JP, 1998, NATURE, V393, P474, DOI 10.1038/30989
   ROSENBERG AS, 1988, ANN NY ACAD SCI, V532, P76, DOI 10.1111/j.1749-6632.1988.tb36328.x
   ROSENBERG AS, 1987, J EXP MED, V165, P1296, DOI 10.1084/jem.165.5.1296
   ROSENBERG AS, 1991, J EXP MED, V173, P1463, DOI 10.1084/jem.173.6.1463
   Schoenberger SP, 1998, NATURE, V393, P480, DOI 10.1038/31002
   Strainic MG, 2008, IMMUNITY, V28, P425, DOI 10.1016/j.immuni.2008.02.001
   Suresh M, 2003, J IMMUNOL, V170, P788, DOI 10.4049/jimmunol.170.2.788
   Wherry EJ, 2007, IMMUNITY, V27, P670, DOI 10.1016/j.immuni.2007.09.006
NR 32
TC 40
Z9 40
U1 0
U2 7
PU ELSEVIER SCIENCE INC
PI NEW YORK
PA 360 PARK AVE SOUTH, NEW YORK, NY 10010-1710 USA
SN 0002-9440
EI 1525-2191
J9 AM J PATHOL
JI Am. J. Pathol.
PD AUG
PY 2011
VL 179
IS 2
BP 766
EP 774
DI 10.1016/j.ajpath.2011.04.038
PG 9
WC Pathology
SC Pathology
GA 865JM
UT WOS:000298307200023
PM 21704012
OA Green Published, Bronze
DA 2021-10-28
ER

PT J
AU Sacchi, A
   Tumino, N
   Sabatini, A
   Cimini, E
   Casetti, R
   Bordoni, V
   Grassi, G
   Agrati, C
AF Sacchi, Alessandra
   Tumino, Nicola
   Sabatini, Andrea
   Cimini, Eleonora
   Casetti, Rita
   Bordoni, Veronica
   Grassi, Germana
   Agrati, Chiara
TI Myeloid-Derived Suppressor Cells Specifically Suppress IFN-gamma
   Production and Antitumor Cytotoxic Activity of V delta 2 T Cells
SO FRONTIERS IN IMMUNOLOGY
LA English
DT Article
DE gamma delta T cells; myeloid-derived suppressor cells; antitumoral
   activity; immunotherapy; IFN-gamma
ID RESPONSES; IMMUNOTHERAPY; CARCINOMA; ANERGY; HIV
AB gamma delta T cells represent less than 5% of circulating T cells; they exert a potent cytotoxic function against tumor or infected cells and secrete cytokines like conventional alpha beta T cells. As alpha beta T cells gamma delta T cells reside in the typical T cell compartments (the lymph nodes and spleen), but are more widely distributed in tissues throughout the body. For these reasons, some investigators are exploring the possibility of immunotherapies aimed to expand and activate V delta 2 T cells, or using them as Chimeric Antigen Receptor carriers. However, the role of immunosuppressive microenvironment on V delta 2 T cells during infections and cancers has not been completely elucidated. In particular, the effects of myeloid-derived suppressor cells (MDSC), largely expanded in such pathologies, were not explored. In the present work, we demonstrated that MDSC may inhibit IFN-gamma production and degranulation of phosphoantigen-activated V delta 2 T cells. Moreover, the V delta 2 T cells cytotoxic activity against the Burkitt lymphoma cell line Daudi and Jurkat cell line were impaired by MDSC. The Arginase I seems to be involved in the impairment of V delta 2 T cell function induced by both tumor cells and MDSC. These data open a key issue in the context of V delta 2-targeted immunoteraphy, suggesting the need of combined strategies aimed to boost V delta 2 T cells circumventing tumor- and MDSC-induced V delta 2 T cells suppression.
C1 [Sacchi, Alessandra; Tumino, Nicola; Sabatini, Andrea; Cimini, Eleonora; Casetti, Rita; Bordoni, Veronica; Grassi, Germana; Agrati, Chiara] Natl Inst Infect Dis Lazzaro Spallanzani IRCCS, Lab Cellular Immunol & Pharmacol, Dept Epidemiol Preclin Res & Adv Diagnost, Rome, Italy.
RP Agrati, C (corresponding author), Natl Inst Infect Dis Lazzaro Spallanzani IRCCS, Lab Cellular Immunol & Pharmacol, Dept Epidemiol Preclin Res & Adv Diagnost, Rome, Italy.
EM chiara.agrati@inmi.it
RI Tumino, Nicola/Y-4761-2019; Agrati, Chiara/K-8806-2016
OI Tumino, Nicola/0000-0003-3773-8829; Grassi, Germana/0000-0001-8168-8721;
   Agrati, Chiara/0000-0002-5252-0927
FU Italian Ministry of HealthMinistry of Health, Italy
FX This work was supported by grant from Italian Ministry of Health
   (Ricerca Corrente) to INMI L. Spallanzani.
CR Brandes M, 2005, SCIENCE, V309, P264, DOI 10.1126/science.1110267
   Bronte V, 2016, NAT COMMUN, V7, DOI 10.1038/ncomms12150
   Caccamo N, 2006, J IMMUNOL, V177, P5290, DOI 10.4049/jimmunol.177.8.5290
   Caccamo N, 2006, EUR J IMMUNOL, V36, P2681, DOI 10.1002/eji.200636220
   Chen CY, 2013, PLOS PATHOG, V9, DOI 10.1371/journal.ppat.1003501
   Chesney JA, 2017, J LEUKOCYTE BIOL, V102, P727, DOI 10.1189/jlb.5VMR1116-458RRR
   Correia DV, 2013, ONCOIMMUNOLOGY, V2, DOI 10.4161/onci.22892
   Corvaisier M, 2005, J IMMUNOL, V175, P5481, DOI 10.4049/jimmunol.175.8.5481
   El Daker S, 2015, PLOS ONE, V10, DOI 10.1371/journal.pone.0123772
   Fleming V, 2018, FRONT IMMUNOL, V9, DOI 10.3389/fimmu.2018.00398
   Guo K, 2015, ONCOTARGET, V6, P21137, DOI 10.18632/oncotarget.4121
   Hannani D, 2012, TRENDS IMMUNOL, V33, P199, DOI 10.1016/j.it.2012.01.006
   Hayday AC, 2000, ANNU REV IMMUNOL, V18, P975, DOI 10.1146/annurev.immunol.18.1.975
   Jomaa H, 1999, SCIENCE, V285, P1573, DOI 10.1126/science.285.5433.1573
   Kobayashi H, 2011, CANCER IMMUNOL IMMUN, V60, P1075, DOI 10.1007/s00262-011-1021-7
   Kumar V, 2016, TRENDS IMMUNOL, V37, P208, DOI 10.1016/j.it.2016.01.004
   Li HQ, 2009, J IMMUNOL, V182, P240, DOI 10.4049/jimmunol.182.1.240
   Martin B, 2009, IMMUNITY, V31, P321, DOI 10.1016/j.immuni.2009.06.020
   Park MJ, 2018, SCI REP-UK, V8, DOI 10.1038/s41598-018-21856-2
   Qin AP, 2013, J VIROL, V87, P1477, DOI 10.1128/JVI.01759-12
   Tacke RS, 2012, HEPATOLOGY, V55, P343, DOI 10.1002/hep.24700
   TANAKA Y, 1995, NATURE, V375, P155, DOI 10.1038/375155a0
   TANAKA Y, 1994, P NATL ACAD SCI USA, V91, P8175, DOI 10.1073/pnas.91.17.8175
   Tumino N, 2015, AIDS, V29, P2397, DOI 10.1097/QAD.0000000000000871
   Vantourout P, 2013, NAT REV IMMUNOL, V13, P88, DOI 10.1038/nri3384
   Wallace M, 1996, CLIN EXP IMMUNOL, V103, P177, DOI 10.1046/j.1365-2249.1996.d01-625.x
   Wang LS, 2001, J IMMUNOL, V167, P6195, DOI 10.4049/jimmunol.167.11.6195
   Wu H, 2016, SCI TRANSL MED, V8, DOI 10.1126/scitranslmed.aae0482
   Youn JI, 2010, EUR J IMMUNOL, V40, P2969, DOI 10.1002/eji.201040895
NR 29
TC 15
Z9 16
U1 1
U2 5
PU FRONTIERS MEDIA SA
PI LAUSANNE
PA AVENUE DU TRIBUNAL FEDERAL 34, LAUSANNE, CH-1015, SWITZERLAND
SN 1664-3224
J9 FRONT IMMUNOL
JI Front. Immunol.
PD JUN 6
PY 2018
VL 9
AR 1271
DI 10.3389/fimmu.2018.01271
PG 9
WC Immunology
SC Immunology
GA GI3PN
UT WOS:000434283700001
PM 29928279
OA Green Published, gold
DA 2021-10-28
ER

PT J
AU RAZIWOLF, Z
   FALO, LD
   REISER, H
AF RAZIWOLF, Z
   FALO, LD
   REISER, H
TI EXPRESSION AND FUNCTION OF THE COSTIMULATORY MOLECULE B7 ON MURINE
   LANGERHANS CELLS - EVIDENCE FOR AN ALTERNATIVE CTLA-4 LIGAND
SO EUROPEAN JOURNAL OF IMMUNOLOGY
LA English
DT Article
DE B7; CTLA-4 LIGAND; LANGERHANS CELLS
ID T-CELL ANTIGEN; CD4+ LYMPHOCYTES-T; DENDRITIC CELLS; ACTIVATION
   ANTIGEN-B7; MONOCLONAL-ANTIBODIES; PROTEIN ANTIGENS; IL-2 PRODUCTION;
   MESSENGER-RNA; CD28; SIGNAL
AB We have previously shown, through transfection experiments, that the murine B7 (mB7) molecule, a ligand for the CD28 and CTLA-4 receptors, is a sufficient costimulatory signal for the antigen-specific and major histocompatibility complex (MHC)-restricted activation of murine CD4(+) T lymphocytes. In addition to mB7, another ligand with affinity for CTLA-4 has been described on spleen cells. Here we report our studies on the expression and function of these molecules on murine Langerhans cells (LC). Both anti-mB7 monoclonal antibody (mAb) 16-10A1 and human CTLA4Ig (hCTLA4Ig), a chimeric fusion protein consisting of the extracellular domain of human CLTA-4 and the constant domain of human IgG1, detected antigens(s) on cultured but not freshly isolated LC. Preincubation of cultured LC with anti-mB7 mAb did not significantly affect binding of hCTLA4Ig to these cells. This result demonstrate the existence of at least one other ligand for the CLTA-4 receptor on cultured LC. Functional studies revealed that the costimulatory activity of LC was inhibited better by hCTLA4Ig than by the anti-mB7 mAb. This differential effect was seen in the case of both alloreactive and antigen-specific, syngeneic T cell responses. These findings suggest that the non-mB7-ligand for CTLA-4 is functional and participates in the induction of immune responses by LC. Importantly, even synergistic combinations of anti-mB7 mAb and hCTLA4Ig did not inhibit completely the activity of LC. These findings therefore raise the possibility that LC express other costimulatory ligands besides mB7 and related family members.
C1 HARVARD UNIV,SCH MED,DANA FARBER CANC INST,DIV LYMPHOCYTE BIOL,BOSTON,MA 02115.
   HARVARD UNIV,SCH MED,DEPT PATHOL,BOSTON,MA 02115.
   HARVARD UNIV,SCH MED,DEPT DERMATOL,BOSTON,MA 02115.
RI Falo, Louis/ABD-1499-2020
FU NATIONAL INSTITUTE OF ALLERGY AND INFECTIOUS DISEASESUnited States
   Department of Health & Human ServicesNational Institutes of Health (NIH)
   - USANIH National Institute of Allergy & Infectious Diseases (NIAID)
   [R01AI033679] Funding Source: NIH RePORTER; NATIONAL INSTITUTE OF
   ARTHRITIS AND MUSCULOSKELETAL AND SKIN DISEASESUnited States Department
   of Health & Human ServicesNational Institutes of Health (NIH) - USANIH
   National Institute of Arthritis & Musculoskeletal & Skin Diseases
   (NIAMS) [K08AR001884] Funding Source: NIH RePORTER; NIAID NIH HHSUnited
   States Department of Health & Human ServicesNational Institutes of
   Health (NIH) - USANIH National Institute of Allergy & Infectious
   Diseases (NIAID) [R0I AI-33679] Funding Source: Medline; NIAMS NIH
   HHSUnited States Department of Health & Human ServicesNational
   Institutes of Health (NIH) - USANIH National Institute of Arthritis &
   Musculoskeletal & Skin Diseases (NIAMS) [KO8 ARO1884] Funding Source:
   Medline
CR AIBA S, 1991, J IMMUNOL, V146, P2479
   AZUMA M, 1993, NATURE, V366, P76, DOI 10.1038/366076a0
   BHATTACHARYA A, 1981, J IMMUNOL, V127, P2488
   BOUSSIOTIS VA, 1993, P NATL ACAD SCI USA, V90, P11059, DOI 10.1073/pnas.90.23.11059
   BRUNET JF, 1987, NATURE, V328, P267, DOI 10.1038/328267a0
   DAMLE NK, 1992, J IMMUNOL, V148, P1985
   FREEDMAN AS, 1987, J IMMUNOL, V139, P3260
   FREEDMAN AS, 1991, CELL IMMUNOL, V137, P429, DOI 10.1016/0008-8749(91)90091-O
   FREEMAN GJ, 1989, J IMMUNOL, V143, P2714
   FREEMAN GJ, 1993, SCIENCE, V262, P907, DOI 10.1126/science.7694362
   FREEMAN GJ, 1993, SCIENCE, V262, P909, DOI 10.1126/science.7694363
   FREEMAN GJ, 1992, J IMMUNOL, V149, P3795
   FREEMAN GJ, 1991, J EXP MED, V174, P625, DOI 10.1084/jem.174.3.625
   GALVIN F, 1992, J IMMUNOL, V149, P3802
   GIMMI CD, 1991, P NATL ACAD SCI USA, V88, P6575, DOI 10.1073/pnas.88.15.6575
   GOTTLIEB PD, 1980, IMMUNOGENETICS, V10, P545, DOI 10.1007/BF01572589
   GRABBE S, 1991, J IMMUNOL, V146, P3635
   GROSS JA, 1992, J IMMUNOL, V149, P380
   HANSEN JA, 1980, IMMUNOGENETICS, V10, P247, DOI 10.1007/BF01561573
   HARDING FA, 1992, NATURE, V356, P607, DOI 10.1038/356607a0
   HATHCOCK KS, 1993, SCIENCE, V262, P905, DOI 10.1126/science.7694361
   HEUFLER C, 1988, J EXP MED, V167, P700, DOI 10.1084/jem.167.2.700
   INABA K, 1986, J EXP MED, V164, P605, DOI 10.1084/jem.164.2.605
   JENKINS MK, 1991, J IMMUNOL, V147, P2461
   LARSON CP, 1992, J EXP MED, V126, P1215
   LENSCHOW DJ, 1993, P NATL ACAD SCI USA, V90, P11054, DOI 10.1073/pnas.90.23.11054
   LINSLEY PS, 1991, J EXP MED, V173, P721, DOI 10.1084/jem.173.3.721
   LINSLEY PS, 1990, P NATL ACAD SCI USA, V87, P5031, DOI 10.1073/pnas.87.13.5031
   LINSLEY PS, 1991, J EXP MED, V174, P561, DOI 10.1084/jem.174.3.561
   LINSLEY PS, 1992, J EXP MED, V176, P1595, DOI 10.1084/jem.176.6.1595
   MARTIN PJ, 1986, J IMMUNOL, V136, P3282
   MUELLER DL, 1989, ANNU REV IMMUNOL, V7, P445, DOI 10.1146/annurev.iy.07.040189.002305
   NORTON SD, 1992, J IMMUNOL, V149, P1556
   RAZIWOLF Z, 1993, P NATL ACAD SCI USA, V90, P11182, DOI 10.1073/pnas.90.23.11182
   RAZIWOLF Z, 1992, P NATL ACAD SCI USA, V89, P4210, DOI 10.1073/pnas.89.9.4210
   REISER H, 1992, P NATL ACAD SCI USA, V89, P271, DOI 10.1073/pnas.89.1.271
   ROMANI N, 1989, J EXP MED, V169, P1169, DOI 10.1084/jem.169.3.1169
   SCHULER G, 1985, J EXP MED, V161, P526, DOI 10.1084/jem.161.3.526
   SHIMADA S, 1987, J IMMUNOL, V139, P2551
   SHIMONKEVITZ R, 1983, J EXP MED, V158, P303, DOI 10.1084/jem.158.2.303
   SOUTHEIMER RD, 1985, J INVEST DERMATOL, V85, P21
   STREILEIN JW, 1990, IMMUNOL REV, V117, P159, DOI 10.1111/j.1600-065X.1990.tb00572.x
   STREILEIN JW, 1989, J IMMUNOL, V143, P3925
   STREILEIN JW, 1984, IMMUNOBIOLOGY, V168, P285, DOI 10.1016/S0171-2985(84)80117-5
   SYMINGTON FW, 1993, J IMMUNOL, V150, P1286
   TOEWS GB, 1980, J IMMUNOL, V124, P445
   UNKELESS JC, 1979, J EXP MED, V150, P580, DOI 10.1084/jem.150.3.580
   WEAVER CT, 1990, IMMUNOL TODAY, V11, P49
   WITMERPACK MD, 1987, J EXP MED, V166, P1484, DOI 10.1084/jem.166.5.1484
   WU J, 1993, J EXP MED, V178, P1789
   YOKOCHI T, 1982, J IMMUNOL, V128, P823
   YOUNG JW, 1992, J CLIN INVEST, V90, P229, DOI 10.1172/JCI115840
NR 52
TC 30
Z9 31
U1 0
U2 0
PU VCH PUBLISHERS INC
PI DEERFIELD BEACH
PA 303 NW 12TH AVE, DEERFIELD BEACH, FL 33442-1788
SN 0014-2980
J9 EUR J IMMUNOL
JI Eur. J. Immunol.
PD APR
PY 1994
VL 24
IS 4
BP 805
EP 811
DI 10.1002/eji.1830240405
PG 7
WC Immunology
SC Immunology
GA NG465
UT WOS:A1994NG46500004
PM 7512030
DA 2021-10-28
ER

PT J
AU Yilmaz, M
   Kantarjian, H
   Ravandi-Kashani, F
   Short, NJ
   Jabbour, E
AF Yilmaz, Musa
   Kantarjian, Hagop
   Ravandi-Kashani, Farhad
   Short, Nicholas J.
   Jabbour, Elias
TI Philadelphia Chromosome-Positive Acute Lymphoblastic Leukemia in Adults:
   Current Treatments and Future Perspectives
SO CLINICAL ADVANCES IN HEMATOLOGY & ONCOLOGY
LA English
DT Article
DE Acute lymphoblastic leukemia; BCR-ABL1; Philadelphia
   chromosome-positive; tyrosine kinase inhibitor
ID TERM-FOLLOW-UP; CHEMOTHERAPY PLUS DASATINIB; TYROSINE KINASE INHIBITOR;
   MINIMAL RESIDUAL DISEASE; CHRONIC MYELOID-LEUKEMIA; RELAPSE-FREE
   SURVIVAL; FRONT-LINE TREATMENT; BCR-ABL INHIBITOR; ELDERLY-PATIENTS;
   HYPER-CVAD
AB Philadelphia chromosome-positive (Ph+) acute lymphoblastic leukemia (ALL) accounts for approximately one-fourth of cases of adult ALL. It typically presents with an aggressive clinical course, responds poorly to standard chemotherapy, and carries a high risk for relapse. The landscape of Ph+ ALL therapy has changed favorably since the development of tyrosine kinase inhibitors (TKIs). With the successful incorporation of TKIs into chemotherapy regimens, remissions occur more frequently and patients live longer. Imatinib was the first TKI that targeted the BCR-ABL1 oncoprotein in Ph+ ALL. Since then, nilotinib, dasatinib, bosutinib, and ponatinib have been developed. Despite the significant progress that has been made in inducing remission, frequent relapses remain a challenge, especially among those with resistant BCR-ABL1 mutations. Still, the therapeutic armamentarium of ALL therapy is expanding at a breathtaking pace today compared with a decade ago. Novel drugs, such as potent later-generation TKIs, antibody-drug conjugates, bispecific monoclonal antibodies, and chimeric antigen receptor T-cell therapies, are being developed and investigated in patients with Ph+ ALL. In this review, we summarize the current treatment options for Ph+ ALL and highlight the therapies that may become the standard of care in the near future.
C1 [Yilmaz, Musa; Kantarjian, Hagop; Short, Nicholas J.; Jabbour, Elias] Univ Texas MD Anderson Canc Ctr, Leukemia Dept, 1400 Holcombe Blvd Unit Number 428, Houston, TX 77030 USA.
   [Ravandi-Kashani, Farhad] Univ Texas MD Anderson Canc Ctr, Leukemia Dept, Med, 1400 Holcombe Blvd Unit Number 428, Houston, TX 77030 USA.
RP Jabbour, E (corresponding author), Univ Texas MD Anderson Canc Ctr, Leukemia Dept, 1400 Holcombe Blvd Unit Number 428, Houston, TX 77030 USA.
EM ejabbour@mdanderson.org
RI Short, Nicholas/I-3319-2019; Yilmaz, Musa/AAG-9780-2019
OI Short, Nicholas/0000-0002-2983-2738; Yilmaz, Musa/0000-0002-4498-4895
CR [Anonymous], 2017, KYMR TIS PACK INS
   Assi R, 2017, CL LYMPH MYELOM LEUK, V17, P897, DOI 10.1016/j.clml.2017.08.101
   BARTRAM CR, 1983, NATURE, V306, P277, DOI 10.1038/306277a0
   Bassan R, 2010, J CLIN ONCOL, V28, P3644, DOI 10.1200/JCO.2010.28.1287
   Campana D, 2012, CURR OPIN HEMATOL, V19, P313, DOI 10.1097/MOH.0b013e3283543d5c
   Chalandon Y, 2015, BLOOD, V125, P3711, DOI 10.1182/blood-2015-02-627935
   Cortes JE, 2013, NEW ENGL J MED, V369, P1783, DOI 10.1056/NEJMoa1306494
   Cortes JE, 2016, AM J HEMATOL, V91, P606, DOI 10.1002/ajh.24360
   Daver N, 2015, HAEMATOLOGICA, V100, P653, DOI 10.3324/haematol.2014.118588
   de Labarthe A, 2007, BLOOD, V109, P1408, DOI 10.1182/blood-2006-03-011908
   Delannoy A, 2006, LEUKEMIA, V20, P1526, DOI 10.1038/sj.leu.2404320
   Druker BJ, 1996, NAT MED, V2, P561, DOI 10.1038/nm0596-561
   Fielding AK, 2014, BLOOD, V123, P843, DOI 10.1182/blood-2013-09-529008
   Foa R, 2011, BLOOD, V118, P6521, DOI 10.1182/blood-2011-05-351403
   Gleissner B, 2002, BLOOD, V99, P1536, DOI 10.1182/blood.V99.5.1536
   Gokbuget N, 2017, HAEMATOLOGICA, V102, pE132, DOI 10.3324/haematol.2016.153957
   Gorre ME, 2001, SCIENCE, V293, P876, DOI 10.1126/science.1062538
   GOTZ G, 1992, ANN HEMATOL, V64, P97, DOI 10.1007/BF01715353
   Hofmann WK, 2004, LEUKEMIA LYMPHOMA, V45, P655, DOI 10.1080/10428190310001625755
   Hughes T, 2009, J CLIN ONCOL, V27, P4204, DOI 10.1200/JCO.2009.21.8230
   Jabbour E, 2015, LANCET ONCOL, V16, P1547, DOI 10.1016/S1470-2045(15)00207-7
   Jain N, 2017, BLOOD S, V130
   Kantarjian H, 2004, CANCER-AM CANCER SOC, V101, P2788, DOI 10.1002/cncr.20668
   Kantarjian H, 2017, NEW ENGL J MED, V376, P836, DOI 10.1056/NEJMoa1609783
   Kantarjian HM, 2016, NEW ENGL J MED, V375, P740, DOI 10.1056/NEJMoa1509277
   Kim DY, 2015, BLOOD, V126, P746, DOI 10.1182/blood-2015-03-636548
   LARSON RA, 1995, BLOOD, V85, P2025, DOI 10.1182/blood.V85.8.2025.bloodjournal8582025
   Lee DW, 2015, LANCET, V385, P517, DOI 10.1016/S0140-6736(14)61403-3
   Lim SN, 2015, AM J HEMATOL, V90, P1013, DOI 10.1002/ajh.24137
   Mahon FX, 2000, BLOOD, V96, P1070, DOI 10.1182/blood.V96.3.1070.015k17_1070_1079
   Maude SL, 2014, NEW ENGL J MED, V371, P1507, DOI 10.1056/NEJMoa1407222
   Maury S, 2016, NEW ENGL J MED, V375, P1044, DOI 10.1056/NEJMoa1605085
   Nashed AL, 2003, J MOL DIAGN, V5, P63, DOI 10.1016/S1525-1578(10)60454-0
   O'Hare T, 2005, CANCER RES, V65, P4500, DOI 10.1158/0008-5472.CAN-05-0259
   O'Hare T, 2009, CANCER CELL, V16, P401, DOI 10.1016/j.ccr.2009.09.028
   Ottmann OG, 2013, LEUKEMIA, V27, P1411, DOI 10.1038/leu.2012.324
   Ottmann OG, 2002, BLOOD, V100, P1965, DOI 10.1182/blood-2001-12-0181
   Ottmann OG, 2014, BLOOD S, V124
   Ottmann O, 2007, BLOOD, V110, P2309, DOI 10.1182/blood-2007-02-073528
   Ottmann OG, 2007, CANCER-AM CANCER SOC, V109, P2068, DOI 10.1002/cncr.22631
   Petzer AL, 2002, BRIT J HAEMATOL, V117, P623, DOI 10.1046/j.1365-2141.2002.03523.x
   Pullarkat V, 2008, BLOOD, V111, P2563, DOI 10.1182/blood-2007-10-116186
   Ravandi F, 2016, BLOOD ADV, V1, P250, DOI 10.1182/bloodadvances.2016001495
   Ravandi F, 2015, CANCER-AM CANCER SOC, V121, P4158, DOI 10.1002/cncr.29646
   Ravandi F, 2013, BLOOD, V122, P1214, DOI 10.1182/blood-2012-11-466482
   Rousselot P, 2016, BLOOD, V128, P774, DOI 10.1182/blood-2016-02-700153
   Shah NP, 2003, ONCOGENE, V22, P7389, DOI 10.1038/sj.onc.1206942
   Short NJ, 2016, BLOOD, V128, P504, DOI 10.1182/blood-2016-03-707562
   Takeuchi J, 2002, LEUKEMIA, V16, P1259, DOI 10.1038/sj.leu.2402526
   Thomas X, 2001, LEUKEMIA, V15, P1811, DOI 10.1038/sj.leu.2402289
   Topp MS, 2015, LANCET ONCOL, V16, P57, DOI 10.1016/S1470-2045(14)71170-2
   Topp MS, 2012, BLOOD, V120, P5185, DOI 10.1182/blood-2012-07-441030
   Twelves C, 2017, J CLIN ONCOL, V35, DOI 10.1200/JCO.2017.35.15_suppl.2046
   Valent P, 2015, BLOOD, V125, P901, DOI 10.1182/blood-2014-09-594432
   Vignetti M, 2007, BLOOD, V109, P3676, DOI 10.1182/blood-2006-10-052746
   Wassmann B, 2006, BLOOD, V108, P1469, DOI 10.1182/blood-2005-11-4386
   Yanada M, 2006, J CLIN ONCOL, V24, P460, DOI 10.1200/JCO.2005.03.2177
   Yilmaz M, 2015, SEMIN ONCOL, V42, P876, DOI 10.1053/j.seminoncol.2015.09.030
   Yilmaz M, 2015, THER ADV HEMATOL, V6, P253, DOI 10.1177/2040620715596715
   Zhou TJ, 2011, CHEM BIOL DRUG DES, V77, P1, DOI 10.1111/j.1747-0285.2010.01054.x
NR 60
TC 11
Z9 12
U1 0
U2 6
PU MILLENNIUM MEDICAL PUBLISHING, INC
PI NEW YORK
PA 611 BROADWAY, STE 310, NEW YORK, NY 10012 USA
SN 1543-0790
J9 CLIN ADV HEMATOL ONC
JI Clin. Adv. Hematol. Oncol.
PD MAR
PY 2018
VL 16
IS 3
BP 216
EP 223
PG 8
WC Oncology
SC Oncology
GA GD7BD
UT WOS:000430662700007
PM 29742077
DA 2021-10-28
ER

PT J
AU SHINKAI, Y
   MA, A
   CHENG, HL
   ALT, FW
AF SHINKAI, Y
   MA, A
   CHENG, HL
   ALT, FW
TI CD3-EPSILON AND CD3-XI CYTOPLASMIC DOMAINS CAN INDEPENDENTLY GENERATE
   SIGNALS FOR T-CELL DEVELOPMENT AND FUNCTION
SO IMMUNITY
LA English
DT Article
ID RECEPTOR ZETA-CHAIN; ANTIGEN RECEPTOR; MONOCLONAL-ANTIBODIES; MUTANT
   MICE; B-CELLS; EXPRESSION; ACTIVATION; COMPLEX; LACKING; TAIL
AB To determine whether CD3 epsilon and CD3 zeta proteins have unique roles in TCR-dependent functions, chimeric genes encoding the extracellular and transmembrane domains of the human IL-2 receptor alpha chain (Tac) fused to a cytoplasmic domain of either the CD3 epsilon or CD3 zeta chain were introduced as transgenes into both normal and RAG2-deficient (RAG2(-/-)) mice. Developmental arrest of T lineage cells at the CD4, CD8 double-negative stage in the transgenic RAG2(-/-) thymus was released to the CD4, CD8 double-positive (DR) stage by in vivo cross-linking of TT epsilon or TT zeta with anti-Tac antibody. In TT epsilon(+) or TT zeta(+), RAG2(-/-) mice, in vitro cross-linking of TT epsilon and TT zeta induced DP thymocyte cell death and proliferation of mature single-positive T cells. Overall, no qualitative differences were observed between TT epsilon- and TT zeta-mediated functions, suggesting that different CD3 components deliver qualitatively similar signals in inducing TCR-dependent functions.
C1 CHILDRENS HOSP,HOWARD HUGHES MED INST,DEPT PEDIAT,BOSTON,MA 02115.
   HARVARD UNIV,SCH MED,CTR BLOOD RES,BOSTON,MA 02115.
RP SHINKAI, Y (corresponding author), CHILDRENS HOSP,HOWARD HUGHES MED INST,DEPT GENET,BOSTON,MA 02115, USA.
RI Shinkai, Yoichi/N-3909-2014
OI Shinkai, Yoichi/0000-0002-6051-2484
FU NCI NIH HHSUnited States Department of Health & Human ServicesNational
   Institutes of Health (NIH) - USANIH National Cancer Institute (NCI)
   [CA42335] Funding Source: Medline; PHS HHSUnited States Department of
   Health & Human ServicesUnited States Public Health Service [A120047, U01
   A131541] Funding Source: Medline; NATIONAL CANCER INSTITUTEUnited States
   Department of Health & Human ServicesNational Institutes of Health (NIH)
   - USANIH National Cancer Institute (NCI) [R01CA042335] Funding Source:
   NIH RePORTER
CR ASHWELL JD, 1990, ANNU REV IMMUNOL, V8, P139, DOI 10.1146/annurev.iy.08.040190.001035
   BOSMA MJ, 1991, ANNU REV IMMUNOL, V9, P323, DOI 10.1146/annurev.iy.09.040191.001543
   CHAFFIN KE, 1990, EMBO J, V9, P3821, DOI 10.1002/j.1460-2075.1990.tb07600.x
   FOX DA, 1985, J IMMUNOL, V134, P330
   IRVING BA, 1991, CELL, V64, P891, DOI 10.1016/0092-8674(91)90314-O
   IRVING BA, 1993, J EXP MED, V177, P1093, DOI 10.1084/jem.177.4.1093
   ITOHARA S, 1993, CELL, V72, P337, DOI 10.1016/0092-8674(93)90112-4
   JACOBS H, 1994, EUR J IMMUNOL, V24, P934, DOI 10.1002/eji.1830240423
   KISHI H, 1991, EMBO J, V10, P93, DOI 10.1002/j.1460-2075.1991.tb07924.x
   KLAUSNER RD, 1990, ANNU REV CELL BIOL, V6, P403, DOI 10.1146/annurev.cellbio.6.1.403
   LEDBETTER JA, 1980, J EXP MED, V152, P280, DOI 10.1084/jem.152.2.280
   LEDBETTER JA, 1979, IMMUNOL REV, V47, P63, DOI 10.1111/j.1600-065X.1979.tb00289.x
   LEO O, 1987, P NATL ACAD SCI USA, V84, P1374, DOI 10.1073/pnas.84.5.1374
   LETOURNEUR F, 1992, SCIENCE, V255, P79, DOI 10.1126/science.1532456
   LETOURNEUR F, 1991, P NATL ACAD SCI USA, V88, P8905, DOI 10.1073/pnas.88.20.8905
   LEVELT CN, 1993, P NATL ACAD SCI USA, V90, P11401, DOI 10.1073/pnas.90.23.11401
   LIU CP, 1993, EMBO J, V12, P4863, DOI 10.1002/j.1460-2075.1993.tb06176.x
   LOH DY, 1991, NEW BIOL, V3, P924
   LOVE PE, 1993, SCIENCE, V261, P918, DOI 10.1126/science.7688481
   MALISSEN M, 1993, EMBO J, V12, P4347, DOI 10.1002/j.1460-2075.1993.tb06119.x
   MOMBAERTS P, 1992, NATURE, V360, P225, DOI 10.1038/360225a0
   MOMBAERTS P, 1992, CELL, V68, P869, DOI 10.1016/0092-8674(92)90030-G
   OHNO H, 1993, EMBO J, V12, P4357, DOI 10.1002/j.1460-2075.1993.tb06120.x
   ORTEGA G, 1984, J IMMUNOL, V133, P1970
   PARKS DR, 1986, HDB EXPT IMMUNOLOGY
   PHILPOTT KL, 1992, SCIENCE, V256, P1448, DOI 10.1126/science.1604321
   RETH M, 1989, NATURE, V338, P383, DOI 10.1038/338383b0
   ROMEO C, 1992, CELL, V68, P889, DOI 10.1016/0092-8674(92)90032-8
   ROMEO C, 1991, CELL, V64, P1037, DOI 10.1016/0092-8674(91)90327-U
   SHINKAI Y, 1993, SCIENCE, V259, P822, DOI 10.1126/science.8430336
   SHINKAI Y, 1992, CELL, V68, P855, DOI 10.1016/0092-8674(92)90029-C
   SHINKAI Y, 1994, INT IMMUNOL, V6, P995, DOI 10.1093/intimm/6.7.995
   SHORES EW, 1994, SCIENCE, V266, P1047, DOI 10.1126/science.7526464
   SMITH CA, 1989, NATURE, V337, P181, DOI 10.1038/337181a0
   SWAT W, 1991, NATURE, V351, P150, DOI 10.1038/351150a0
   VONBOEHMER H, 1981, IMMUNOL REV, V54, P27
   VONBOEHMER H, 1990, ANNU REV IMMUNOL, V8, P531, DOI 10.1146/annurev.iy.08.040190.002531
   WEGENER AMK, 1992, CELL, V68, P83, DOI 10.1016/0092-8674(92)90208-T
   YAGITA H, 1989, P NATL ACAD SCI USA, V86, P645, DOI 10.1073/pnas.86.2.645
NR 39
TC 74
Z9 75
U1 0
U2 1
PU CELL PRESS
PI CAMBRIDGE
PA 50 CHURCH ST CIRCULATION DEPT, CAMBRIDGE, MA 02138
SN 1074-7613
J9 IMMUNITY
JI Immunity
PD APR
PY 1995
VL 2
IS 4
BP 401
EP 411
PG 11
WC Immunology
SC Immunology
GA QU616
UT WOS:A1995QU61600010
PM 7719942
DA 2021-10-28
ER

PT J
AU WEGENER, AMK
   HOU, XH
   DIETRICH, J
   GEISLER, C
AF WEGENER, AMK
   HOU, XH
   DIETRICH, J
   GEISLER, C
TI DISTINCT DOMAINS OF THE CD3-GAMMA CHAIN ARE INVOLVED IN SURFACE
   EXPRESSION AND FUNCTION OF THE T-CELL ANTIGEN RECEPTOR
SO JOURNAL OF BIOLOGICAL CHEMISTRY
LA English
DT Article
ID BETA-CHAIN; TCR/CD3 COMPLEX; ALPHA-CHAIN; SIGNAL TRANSDUCTION;
   LYMPHOCYTES-T; CD3 COMPLEX; SUBUNITS; PHOSPHORYLATION; CONSEQUENCES;
   GLYCOPROTEIN
AB The T cell antigen receptor (TcR) is a multisubunit complex that consists of at least six different polypeptides. We have recently demonstrated that the CD3-delta subunit cannot substitute for the CD3-gamma subunit in TcR cell surface expression, in spite of significant amino acid homology between these two subunits. To identify CD3-gamma-specific domains that are required for assembly of the complete TcR and for surface expression and function of the TcR, chimeric CD3-gamma/CD3-delta molecules were con structed and expressed in T cells devoid of endogenous CD3-gamma. Substitution of the extracellular domain of CD3-gamma with that of CD3-delta did not allow cell surface expression of the TcR, In contrast, substitution of the transmembrane and/or the intracellular domains of CD3-gamma with those of CD3-delta did allow TcR cell surface expression. These results conclusively demonstrate that the extracellular domain of CD3-gamma plays a unique role in TcR assembly. Functional analyses of the transfectants demonstrated that the intracellular domain of CD3-gamma is required for protein kinase C-mediated down-regulation of TcR but is dispensable for the pattern of tyrosine phosphorylation observed following activation through TcR.
RP WEGENER, AMK (corresponding author), UNIV COPENHAGEN, PANUM INST, INST MED MICROBIOL & IMMUNOL, BLDG 183, BLEGDAMSVEJ 3C, DK-2200 COPENHAGEN, DENMARK.
RI Geisler, Carsten/A-7056-2012
OI Geisler, Carsten/0000-0002-8472-0771
CR ALARCON B, 1991, EMBO J, V10, P903, DOI 10.1002/j.1460-2075.1991.tb08023.x
   ALCOVER A, 1990, J BIOL CHEM, V265, P4131
   ALEXANDER DR, 1992, BIOCHEM J, V288, P69, DOI 10.1042/bj2880069
   BLUMBERG RS, 1990, P NATL ACAD SCI USA, V87, P7220, DOI 10.1073/pnas.87.18.7220
   BUFERNE M, 1992, J IMMUNOL, V148, P657
   CANTRELL D, 1987, NATURE, V325, P540, DOI 10.1038/325540a0
   CANTRELL DA, 1985, P NATL ACAD SCI USA, V82, P8158, DOI 10.1073/pnas.82.23.8158
   COSSON P, 1991, NATURE, V351, P414, DOI 10.1038/351414a0
   DAVIS MM, 1988, NATURE, V334, P395, DOI 10.1038/334395a0
   DELAHERA A, 1991, J EXP MED, V173, P7, DOI 10.1084/jem.173.1.7
   DIETRICH J, 1994, EMBO J, V13, P2156, DOI 10.1002/j.1460-2075.1994.tb06492.x
   GEISLER C, 1992, J IMMUNOL, V148, P2437
   GEISLER C, 1988, SCAND J IMMUNOL, V27, P685, DOI 10.1111/j.1365-3083.1988.tb02402.x
   GEISLER C, 1992, J IMMUNOL, V148, P3469
   GROETTRUP M, 1993, CELL, V75, P283, DOI 10.1016/0092-8674(93)80070-U
   HALL C, 1991, INT IMMUNOL, V3, P359, DOI 10.1093/intimm/3.4.359
   IRVING BA, 1991, CELL, V64, P891, DOI 10.1016/0092-8674(91)90314-O
   JOHN S, 1989, EUR J IMMUNOL, V19, P335, DOI 10.1002/eji.1830190218
   KAPPES DJ, 1991, P NATL ACAD SCI USA, V88, P10619, DOI 10.1073/pnas.88.23.10619
   KLAUSNER RD, 1990, ANNU REV CELL BIOL, V6, P403, DOI 10.1146/annurev.cellbio.6.1.403
   KONING F, 1990, EUR J IMMUNOL, V20, P299, DOI 10.1002/eji.1830200211
   KRISSANSEN GW, 1986, EMBO J, V5, P1799, DOI 10.1002/j.1460-2075.1986.tb04429.x
   LETOURNEUR F, 1989, EUR J IMMUNOL, V19, P2269, DOI 10.1002/eji.1830191214
   LETOURNEUR F, 1992, CELL, V69, P1143, DOI 10.1016/0092-8674(92)90636-Q
   LOH C, 1994, J BIOL CHEM, V269, P8817
   MANOLIOS N, 1990, SCIENCE, V249, P274, DOI 10.1126/science.2142801
   MANOLIOS N, 1991, EMBO J, V10, P1643, DOI 10.1002/j.1460-2075.1991.tb07687.x
   MANOLIOS N, 1994, EUR J IMMUNOL, V24, P84, DOI 10.1002/eji.1830240114
   MORLEY BJ, 1988, J EXP MED, V168, P1971, DOI 10.1084/jem.168.6.1971
   OHASHI PS, 1985, NATURE, V316, P606, DOI 10.1038/316606a0
   PEREZACIEGO P, 1991, J EXP MED, V174, P319, DOI 10.1084/jem.174.2.319
   PUNT JA, 1991, J EXP MED, V174, P775, DOI 10.1084/jem.174.4.775
   RETH M, 1989, NATURE, V338, P383, DOI 10.1038/338383b0
   SAITO T, 1987, J IMMUNOL, V139, P625
   VANDENELSEN P, 1984, NATURE, V312, P413, DOI 10.1038/312413a0
   WEGENER AMK, 1992, CELL, V68, P83, DOI 10.1016/0092-8674(92)90208-T
   WEISS A, 1991, ANNU REV GENET, V25, P487, DOI 10.1146/annurev.ge.25.120191.002415
   WEISS A, 1994, CELL, V76, P263, DOI 10.1016/0092-8674(94)90334-4
   WEISS A, 1993, CELL, V73, P209, DOI 10.1016/0092-8674(93)90221-B
   WILLARDGALLO KE, 1990, P NATL ACAD SCI USA, V87, P6713, DOI 10.1073/pnas.87.17.6713
NR 40
TC 40
Z9 41
U1 0
U2 2
PU AMER SOC BIOCHEMISTRY MOLECULAR BIOLOGY INC
PI BETHESDA
PA 9650 ROCKVILLE PIKE, BETHESDA, MD 20814-3996 USA
SN 0021-9258
EI 1083-351X
J9 J BIOL CHEM
JI J. Biol. Chem.
PD MAR 3
PY 1995
VL 270
IS 9
BP 4675
EP 4680
DI 10.1074/jbc.270.9.4675
PG 6
WC Biochemistry & Molecular Biology
SC Biochemistry & Molecular Biology
GA QK084
UT WOS:A1995QK08400073
PM 7533164
OA hybrid
DA 2021-10-28
ER

PT J
AU Li, ZG
   Kemp, O
   Longhurst, T
   Manolios, N
AF Li, ZG
   Kemp, O
   Longhurst, T
   Manolios, N
TI Conformation of the T-cell antigen receptor-beta chain C-domain
   contributes to V beta(3) epitope recognition by monoclonal antibody KJ25
SO SCANDINAVIAN JOURNAL OF IMMUNOLOGY
LA English
DT Article
ID PROTEIN; EXPRESSION; AUTONOMY; SITE
AB The clonotypic T-cell antigen receptor (TCR)-beta chain contains two extracellular intrachain disulfide bonds. It belongs to the immunoglobulin gene superfamily and is subdivided into variable (V), joining (J), diversity (D) and constant (C) region. Monoclonal antibody (MoAb) KJ25 is believed to recognize an epitope in the V-domain of TCR-beta (V beta(3)) chain, but its epitope requirements are unknown. In this study of TCR-alpha beta chain interactions using chimeric recombinant TCR-beta chains, the authors found that partial substitution of the C beta-domain with that of interleukin-2 receptor a chain (Tac) sequences led to the loss of TCR-V beta(3) epitope recognition by KJ25. These results suggest that epitope recognition of the TCR-V beta(3) by KJ25 MoAb is dependent not only on the V-domain, but also on the close contact with the extracellular C-domain which influences the conformation and epitope recognition of the V beta(3)-region. This may not be unique to V beta(3) and may be a general feature of TCR-beta protein folding.
C1 ROYAL N SHORE HOSP,DEPT RHEUMATOL,SYDNEY,NSW 2065,AUSTRALIA.
   UNIV SYDNEY,DEPT MED,SYDNEY,NSW 2065,AUSTRALIA.
   UNIV TECHNOL SYDNEY,DEPT MOLEC & CELL BIOL,IMMUNOL UNIT,SYDNEY,NSW 2007,AUSTRALIA.
OI Manolios, Nicholas/0000-0002-6525-7830
CR BENTLEY GA, 1995, SCIENCE, V267, P1984, DOI 10.1126/science.7701320
   CASORATI G, 1993, EUR J IMMUNOL, V23, P586, DOI 10.1002/eji.1830230246
   CASPARBAUGUIL S, 1994, J IMMUNOL, V152, P5288
   CEREDIG R, 1985, NATURE, V314, P98, DOI 10.1038/314098a0
   GASCOIGNE NRJ, 1990, J BIOL CHEM, V265, P9296
   HIGUCHI R, 1988, NUCLEIC ACIDS RES, V16, P7351, DOI 10.1093/nar/16.15.7351
   HURTLEY SM, 1989, ANNU REV CELL BIOL, V5, P277, DOI 10.1146/annurev.cb.05.110189.001425
   KUBO RT, 1989, J IMMUNOL, V142, P2736
   MANOLIOS N, 1990, SCIENCE, V249, P274, DOI 10.1126/science.2142801
   MANOLIOS N, 1991, EMBO J, V10, P1643, DOI 10.1002/j.1460-2075.1991.tb07687.x
   MANOLIOS N, 1994, EUR J IMMUNOL, V24, P84, DOI 10.1002/eji.1830240114
   OFARRELL PZ, 1977, CELL, V12, P1133, DOI 10.1016/0092-8674(77)90176-3
   PULLEN AM, 1988, NATURE, V335, P796, DOI 10.1038/335796a0
   Sambrook J., 1989, MOL CLONING LABORATO
   SANGER F, 1977, P NATL ACAD SCI USA, V74, P5463, DOI 10.1073/pnas.74.12.5463
   SEED B, 1987, NATURE, V329, P840, DOI 10.1038/329840a0
   SIMON T, 1990, EMBO J, V9, P1051, DOI 10.1002/j.1460-2075.1990.tb08209.x
   TAKEBE Y, 1988, MOL CELL BIOL, V8, P466, DOI 10.1128/MCB.8.1.466
   WILEMAN T, 1993, J CELL BIOL, V122, P67, DOI 10.1083/jcb.122.1.67
NR 19
TC 3
Z9 3
U1 0
U2 1
PU BLACKWELL SCIENCE LTD
PI OXFORD
PA OSNEY MEAD, OXFORD, OXON, ENGLAND OX2 0EL
SN 0300-9475
J9 SCAND J IMMUNOL
JI Scand. J. Immunol.
PD FEB
PY 1996
VL 43
IS 2
BP 140
EP 145
DI 10.1046/j.1365-3083.1996.d01-21.x
PG 6
WC Immunology
SC Immunology
GA TU126
UT WOS:A1996TU12600003
PM 8633193
DA 2021-10-28
ER

PT J
AU KUBIN, M
   KAMOUN, M
   TRINCHIERI, G
AF KUBIN, M
   KAMOUN, M
   TRINCHIERI, G
TI INTERLEUKIN-12 SYNERGIZES WITH B7/CD28 INTERACTION IN INDUCING EFFICIENT
   PROLIFERATION AND CYTOKINE PRODUCTION OF HUMAN T-CELLS
SO JOURNAL OF EXPERIMENTAL MEDICINE
LA English
DT Article
ID NATURAL-KILLER-CELLS; INTERFERON-GAMMA-PRODUCTION; STIMULATORY FACTOR
   INTERLEUKIN-12; LYMPHOCYTE MATURATION FACTOR; MESSENGER-RNA STABILITY;
   TUMOR-NECROSIS-FACTOR; HETERODIMERIC CYTOKINE; MONOCLONAL-ANTIBODIES;
   ACTIVATION PATHWAY; GENE-EXPRESSION
AB Several receptors and counter-receptor pairs on T cells and on antigen-presenting cells (APCs) deliver costimulatory signals to T cells during antigen presentation. The CD28 receptor on T cells with its ligand B7 represents one of the best characterized and most important examples of this costimulation. We show here that interleukin 12 (IL-12), a cytokine also produced by APCs (monocyte/macrophages and B cells) and active on T and natural killer cells, has a strong synergistic effect with the B7/CD28 interaction in inducing proliferation and cytokine production in both mitogen-activated and freshly isolated peripheral blood T cells. Together with anti-CD28 antibodies, IL-12 induces proliferation of T cells to levels higher than those obtained with IL-2 stimulation and it is effective at IL-12 concentrations 100- to 1,000-fold lower than effective concentrations of IL-2. The proliferative effect of anti-CD28 and IL-12 is resistant to moderate doses of cyclosporin A and is largely independent of endogenous IL-2. IL-12, in synergy with anti-CD28 or B7-transfected cells, is most effective in inducing interferon gamma (IFN-gamma) production, but production of tumor necrosis factor cr and granulocyte/macrophage colony-stimulating factor is also observed. IL-12-induced IFN-gamma production in peripheral blood mononuclear cells is inhibited by the chimeric molecule CTLA-4 immunoglobulin, which prevents binding of CD28 to B7, suggesting that endogenous B7 on the mononuclear cells and IL-12 cooperate in inducing IFN-gamma production. IL-10 inhibits both IL-12 production and B7 expression on monocytes. These two effects are largely responsible for the ability of IL-10, acting on accessory cells, to inhibit IFN-gamma production by lymphocytes, because anti-CD28 antibodies and IL-12 can reverse the inhibitory effect of IL-10 on IFN-gamma production. Our results in vitro suggest that the synergy between B7 and IL-12, a surface antigen and a soluble product of APCs, respectively, plays a role in regulating T cell activation and immune response in the microenvironment of inflamed tissues.
C1 UNIV PENN,SCH MED,WISTAR INST ANAT & BIOL,PHILADELPHIA,PA 19104.
   UNIV PENN,SCH MED,DEPT PATHOL & LAB MED,PHILADELPHIA,PA 19104.
RI Trinchieri, Giorgio/F-9369-2015
OI Trinchieri, Giorgio/0000-0001-5892-7464
FU NATIONAL CANCER INSTITUTEUnited States Department of Health & Human
   ServicesNational Institutes of Health (NIH) - USANIH National Cancer
   Institute (NCI) [R01CA032898, P30CA010815] Funding Source: NIH RePORTER;
   NCI NIH HHSUnited States Department of Health & Human ServicesNational
   Institutes of Health (NIH) - USANIH National Cancer Institute (NCI)
   [CA-10815, CA-32898] Funding Source: Medline; PHS HHSUnited States
   Department of Health & Human ServicesUnited States Public Health Service
   [GA-20833] Funding Source: Medline
CR AFONSO LCC, 1994, SCIENCE, V263, P235, DOI 10.1126/science.7904381
   ARUFFO A, 1987, P NATL ACAD SCI USA, V84, P8573, DOI 10.1073/pnas.84.23.8573
   CHAN SH, 1992, J IMMUNOL, V148, P92
   CHAN SH, 1991, J EXP MED, V173, P869, DOI 10.1084/jem.173.4.869
   CHEHIMI J, 1993, EUR J IMMUNOL, V23, P1826, DOI 10.1002/eji.1830230814
   CHEHIMI J, 1992, J EXP MED, V175, P789, DOI 10.1084/jem.175.3.789
   CHIZZONITE R, 1992, J IMMUNOL, V148, P3117
   CUTURI MC, 1987, J EXP MED, V165, P1581, DOI 10.1084/jem.165.6.1581
   DAMLE NK, 1992, J IMMUNOL, V148, P1985
   DANDREA A, 1993, J EXP MED, V178, P1041, DOI 10.1084/jem.178.3.1041
   DANDREA A, 1992, J EXP MED, V176, P1387, DOI 10.1084/jem.176.5.1387
   DESAI BB, 1992, J IMMUNOL, V148, P3125
   DEWAALMALEFYT R, 1991, J EXP MED, V174, P915
   DING L, 1993, J IMMUNOL, V151, P1224
   DING L, 1992, J IMMUNOL, V148, P3133
   FIORENTINO DF, 1991, J IMMUNOL, V147, P3815
   FIORENTINO DF, 1991, J IMMUNOL, V146, P3444
   FRASER JD, 1991, SCIENCE, V251, P313, DOI 10.1126/science.1846244
   FREEDMAN AS, 1991, CELL IMMUNOL, V137, P429, DOI 10.1016/0008-8749(91)90091-O
   GATELY MK, 1991, J IMMUNOL, V147, P874
   GATELY MK, 1992, CELL IMMUNOL, V143, P127, DOI 10.1016/0008-8749(92)90011-D
   GAZZINELLI RT, 1993, P NATL ACAD SCI USA, V90, P6115, DOI 10.1073/pnas.90.13.6115
   HANSEN JA, 1980, IMMUNOGENETICS, V10, P247, DOI 10.1007/BF01561573
   HARDING FA, 1992, NATURE, V356, P607, DOI 10.1038/356607a0
   HEINZEL FP, 1993, J EXP MED, V177, P1505, DOI 10.1084/jem.177.5.1505
   HSIEH CS, 1993, SCIENCE, V260, P547, DOI 10.1126/science.8097338
   JENKINS MK, 1987, IMMUNOL REV, V95, P113, DOI 10.1111/j.1600-065X.1987.tb00502.x
   JUNE CH, 1987, MOL CELL BIOL, V7, P4472, DOI 10.1128/MCB.7.12.4472
   KARLHOFER FM, 1992, NATURE, V358, P66, DOI 10.1038/358066a0
   KOBAYASHI M, 1989, J EXP MED, V170, P827, DOI 10.1084/jem.170.3.827
   KUBIN M, 1994, BLOOD, V83, P1847
   LEDBETTER JA, 1990, BLOOD, V75, P1531
   LINDSTEN T, 1989, SCIENCE, V244, P339, DOI 10.1126/science.2540528
   LINSLEY PS, 1991, J EXP MED, V173, P721, DOI 10.1084/jem.173.3.721
   LINSLEY PS, 1993, ANNU REV IMMUNOL, V11, P191, DOI 10.1146/annurev.immunol.11.1.191
   LINSLEY PS, 1991, J EXP MED, V174, P561, DOI 10.1084/jem.174.3.561
   LINSLEY PS, 1992, SCIENCE, V257, P792, DOI 10.1126/science.1496399
   MALEFYT RD, 1991, J EXP MED, V174, P1209
   MANETTI R, 1993, J EXP MED, V177, P1199, DOI 10.1084/jem.177.4.1199
   MORETTA A, 1985, J EXP MED, V162, P823, DOI 10.1084/jem.162.3.823
   MURPHY EE, 1994, J EXP MED, V180, P223, DOI 10.1084/jem.180.1.223
   MURPHY M, 1986, J EXP MED, V164, P263, DOI 10.1084/jem.164.1.263
   NAUME B, 1993, CYTOKINE, V5, P38, DOI 10.1016/1043-4666(93)90022-W
   NUNES J, 1993, INT IMMUNOL, V5, P311, DOI 10.1093/intimm/5.3.311
   PERUSSIA B, 1982, BLOOD, V59, P382
   PERUSSIA B, 1992, J IMMUNOL, V149, P3495
   PERUSSIA B, 1983, J IMMUNOL, V130, P2133
   STERN AS, 1990, P NATL ACAD SCI USA, V87, P6808, DOI 10.1073/pnas.87.17.6808
   THOMPSON CB, 1989, P NATL ACAD SCI USA, V86, P1333, DOI 10.1073/pnas.86.4.1333
   TIMONEN T, 1981, J EXP MED, V153, P569, DOI 10.1084/jem.153.3.569
   TRINCHIERI G, 1993, IMMUNOL TODAY, V14, P335, DOI 10.1016/0167-5699(93)90230-I
   TRINCHIERI G, 1984, J EXP MED, V160, P1147, DOI 10.1084/jem.160.4.1147
   Trinchieri Giorgio, 1992, Progress in Growth Factor Research, V4, P355, DOI 10.1016/0955-2235(92)90016-B
   TRIPP CS, 1993, P NATL ACAD SCI USA, V90, P3725, DOI 10.1073/pnas.90.8.3725
   VANLIER RAW, 1988, EUR J IMMUNOL, V18, P167
   VERWILGHEN J, 1993, J IMMUNOL, V150, P835
   WILLIAMS TM, 1992, J IMMUNOL, V148, P2609
   WOLF SF, 1991, J IMMUNOL, V146, P3074
NR 58
TC 344
Z9 351
U1 0
U2 2
PU ROCKEFELLER UNIV PRESS
PI NEW YORK
PA 1114 FIRST AVE, 4TH FL, NEW YORK, NY 10021
SN 0022-1007
J9 J EXP MED
JI J. Exp. Med.
PD JUL 1
PY 1994
VL 180
IS 1
BP 211
EP 222
DI 10.1084/jem.180.1.211
PG 12
WC Immunology; Medicine, Research & Experimental
SC Immunology; Research & Experimental Medicine
GA NR989
UT WOS:A1994NR98900024
PM 7516408
OA Green Published, Green Submitted, Bronze
DA 2021-10-28
ER

PT J
AU Rowshani, AT
   Uss, A
   Yong, SL
   van Lier, RAW
   ten Berge, IJM
AF Rowshani, AT
   Uss, A
   Yong, SL
   van Lier, RAW
   ten Berge, IJM
TI Effects of CD25 monoclonal antibody on proliferative and effector
   functions of alloactivated human T cells in vitro
SO EUROPEAN JOURNAL OF IMMUNOLOGY
LA English
DT Article
DE CD25 monoclonal antibody; kidney transplantation; alloresponse;
   cytotoxicity; cytokine
ID RENAL-ALLOGRAFT RECIPIENTS; ACUTE CELLULAR REJECTION; CLONAL EXPANSION;
   LYMPHOCYTES-T; RECEPTOR; TRANSPLANTATION; DIFFERENTIATION; REQUIREMENTS;
   ACTIVATION; BASILIXIMAB
AB Prophylactic treatment with CD25 mAb has led to a significant decrease of acute rejection rates after renal transplantation. However, despite its inhibitory effect on T cell proliferation and effector functions, rejections still occur. To obtain more insight in persistent alloreactivity, we evaluated the effects of the chimeric IgG1kappa CD25 mAb Basiliximab on proliferation and differentiation of alloactivated T cells from healthy individuals in vitro. Moreover, the capacity of other members of the common cytokine-receptor gamma-chain family to overcome the inhibitory effects of CD25 mAb was studied. The CD25 mAb appeared to limit expansion of alloreactive lymphocytes rather than blocking entry into cell cycle, and it did so irrespective of the previous antigen experience of the cells. Both CD4(+) and CD8(+) alloresponsive lymphocytes showed diminished intracellular expression of IFN-gamma, TNF-alpha, perforin and granzyme B. Remarkably, cytotoxicity was completely abolished. IL-7, IL-15 and IL-21 could bypass the inhibitory effects of the CD25 mAb on both proliferation and cytotoxicity. In conclusion, persistent alloreactivity in the presence of therapeutic concentrations of CD25 mAb may be caused by alloreactive T cells that still produce cytokines that can damage the allograft. In addition, other members of the common cytokine-receptor gamma-chain family can rescue the proliferative and cytotoxic activity of these alloreactive T cells.
C1 Univ Amsterdam, Acad Med Ctr, Dept Internal Med, Div Immunol & Rheumatol, NL-1100 DE Amsterdam, Netherlands.
   Acad Med Ctr, Dept Internal Med, Renal Transplant Unit, Amsterdam, Netherlands.
   Acad Med Ctr, Expt Immunol Lab, Amsterdam, Netherlands.
RP Rowshani, AT (corresponding author), Univ Amsterdam, Acad Med Ctr, Dept Internal Med, Div Immunol & Rheumatol, POB 22700, NL-1100 DE Amsterdam, Netherlands.
EM T.Rowshani@AMC.UVA.NL
OI van Lier, Rene/0000-0002-3201-7144
CR Adu D, 2003, BRIT MED J, V326, P789, DOI 10.1136/bmj.326.7393.789
   AMLOT PL, 1995, TRANSPLANTATION, V60, P748, DOI 10.1097/00007890-199510150-00023
   Baan CC, 2002, TRANSPL IMMUNOL, V10, P81, DOI 10.1016/S0966-3274(02)00052-7
   Baan CC, 2001, TRANSPLANT P, V33, P2244, DOI 10.1016/S0041-1345(01)01954-6
   CRONIN DC, 1994, IMMUNOL RES, V13, P215, DOI 10.1007/BF02935614
   DALLMAN MJ, 1993, CURR OPIN IMMUNOL, V5, P788, DOI 10.1016/0952-7915(93)90138-I
   DEJONG R, 1990, IMMUNOLOGY, V70, P357
   DEPPER JM, 1983, J IMMUNOL, V131, P690
   GROMO G, 1987, NATURE, V327, P424, DOI 10.1038/327424a0
   Gudmundsdottir H, 1999, J IMMUNOL, V162, P5212
   Hernandez J, 2002, J EXP MED, V196, P323, DOI 10.1084/jem.20011612
   Kaech SM, 2001, NAT IMMUNOL, V2, P415, DOI 10.1038/87720
   Kahan BD, 1999, TRANSPLANTATION, V67, P276, DOI 10.1097/00007890-199901270-00016
   Kasaian MT, 2002, IMMUNITY, V16, P559, DOI 10.1016/S1074-7613(02)00295-9
   Kircher B, 2003, CLIN EXP IMMUNOL, V134, P426, DOI 10.1111/j.1365-2249.2003.02324.x
   Lawen JG, 2003, TRANSPLANTATION, V75, P37, DOI 10.1097/00007890-200301150-00007
   Lin CY, 2002, NAT IMMUNOL, V3, P1208, DOI 10.1038/ni853
   Nashan B, 1997, LANCET, V350, P1193, DOI 10.1016/S0140-6736(97)09278-7
   Oehen S, 1998, J IMMUNOL, V161, P5338
   Schluns KS, 2003, NAT REV IMMUNOL, V3, P269, DOI 10.1038/nri1052
   van Stipdonk MJB, 2001, NAT IMMUNOL, V2, P423, DOI 10.1038/87730
   WALDMANN TA, 1993, TRENDS PHARMACOL SCI, V14, P159, DOI 10.1016/0165-6147(93)90201-T
   Waldmann TA, 2002, J CLIN IMMUNOL, V22, P51, DOI 10.1023/A:1014416616687
   Wells AD, 1997, J CLIN INVEST, V100, P3173, DOI 10.1172/JCI119873
   ZEIJLEMAKER WP, 1976, SCAND J IMMUNOL, P143
NR 25
TC 9
Z9 9
U1 0
U2 1
PU WILEY
PI HOBOKEN
PA 111 RIVER ST, HOBOKEN 07030-5774, NJ USA
SN 0014-2980
EI 1521-4141
J9 EUR J IMMUNOL
JI Eur. J. Immunol.
PD MAR
PY 2004
VL 34
IS 3
BP 882
EP 889
DI 10.1002/eji.200324821
PG 8
WC Immunology
SC Immunology
GA 802WH
UT WOS:000220193100029
PM 14991618
DA 2021-10-28
ER

PT J
AU Ishii, H
   Tanaka, S
   Masuyama, K
AF Ishii, Hiroki
   Tanaka, Shota
   Masuyama, Keisuke
TI Therapeutic strategy for cancer immunotherapy in head and neck cancer
SO ADVANCES IN CELLULAR AND MOLECULAR OTOLARYNGOLOGY
LA English
DT Article
DE immunosurveillance; immunosuppression; tumor microenvironment; cancer
   vaccine; dendritic cell; immune checkpoints; chimeric antigen receptor
   therapy; targeted therapy
ID CHIMERIC ANTIGEN RECEPTOR; SQUAMOUS-CELL CARCINOMA; REGULATORY T-CELLS;
   IMMATURE MYELOID CELLS; DENDRITIC CELLS; SUPPRESSOR-CELLS;
   IMMUNE-RESPONSES; TUMOR MICROENVIRONMENT; TARGETED THERAPIES;
   MALIGNANT-CELLS
AB Cancer immunotherapy is one of the new prospective treatments for head and neck squamous cell carcinoma (HNSCC). This strategy can effectively induce anti-tumor effects. However, despite surveillance by the host immune system, tumor cells can develop and acquire malignant phenotypes, for example, invasion into stromal tissue, and metastasis to lymph nodes and distant organs. Tumors with oncogenic mutations and cellular heterogeneity actively suppress the host immune system with assistance from the tumor micro-environment, including regulatory T cells, myeloid-derived suppressor cells, and type II macrophages, leading to immunoediting and immunosuppression of the anti-tumor response in vivo. Accumulating evidence, obtained through the use of advanced immunological technology, has elucidated the interaction between tumor cells and the host immune system. Greater understanding of this interaction has given rise to new therapeutic interventions, including cancer immunotherapy. In this review, we compile recent findings from experimental and clinical studies of cancer immunotherapy and discuss whether cancer immunotherapy has been determined to be beneficial in HNSCC patients. Cancer immunotherapy, such as cancer vaccine, dendritic cell immunotherapy, and blockade of immune checkpoints, also plays a crucial role in treatments that have contributed to improving overall survival in HNSCC patients. Moreover, due to the direct improvement of tumor-or tumor micro-environment mediated immunosuppression in HNSCC, cancer immunotherapy in combination with targeted therapy appears to be an effective and efficient therapeutic strategy.
C1 [Ishii, Hiroki; Tanaka, Shota; Masuyama, Keisuke] Univ Yamanashi, Interdisciplinary Grad Sch Med & Engn, Dept Otolaryngol Head & Neck Surg, 1110 Shimokato, Chuo City, Yamanashi 4093898, Japan.
RP Masuyama, K (corresponding author), Univ Yamanashi, Interdisciplinary Grad Sch Med & Engn, Dept Otolaryngol Head & Neck Surg, 1110 Shimokato, Chuo City, Yamanashi 4093898, Japan.
EM mkeisuke@yamanashi.ac.jp
FU Japan Society for the Promotion of Science (JSPS) KAKENHIMinistry of
   Education, Culture, Sports, Science and Technology, Japan (MEXT)Japan
   Society for the Promotion of ScienceGrants-in-Aid for Scientific
   Research (KAKENHI) [15K10806, 15K20197]; Grants-in-Aid for Scientific
   ResearchMinistry of Education, Culture, Sports, Science and Technology,
   Japan (MEXT)Japan Society for the Promotion of ScienceGrants-in-Aid for
   Scientific Research (KAKENHI) [15K20197] Funding Source: KAKEN
FX This work was supported by Japan Society for the Promotion of Science
   (JSPS) KAKENHI Grants (15K10806 and 15K20197).
CR Alfaro C, 2009, BRIT J CANCER, V100, P1111, DOI 10.1038/sj.bjc.6604965
   Almand B, 2001, J IMMUNOL, V166, P678, DOI 10.4049/jimmunol.166.1.678
   Ang KK, 2002, CANCER RES, V62, P7350
   Araki K, 2011, CURR OPIN CELL BIOL, V23, P707, DOI 10.1016/j.ceb.2011.08.006
   Araki K, 2010, IMMUNOL REV, V235, P234, DOI 10.1111/j.0105-2896.2010.00898.x
   Aranda F, 2013, ONCOIMMUNOLOGY, V2, DOI 10.4161/onci.26621
   Argiris A, 2008, LANCET, V371, P1695, DOI 10.1016/S0140-6736(08)60728-X
   Aspord C, 2007, J EXP MED, V204, P1037, DOI 10.1084/jem.20061120
   AZUMA M, 1993, NATURE, V366, P76, DOI 10.1038/366076a0
   Badoual C, 2013, CANCER RES, V73, P128, DOI 10.1158/0008-5472.CAN-12-2606
   Banchereau J, 1998, NATURE, V392, P245, DOI 10.1038/32588
   Bello IO, 2011, ORAL ONCOL, V47, P33, DOI 10.1016/j.oraloncology.2010.10.013
   BOON T, 1994, ANNU REV IMMUNOL, V12, P337, DOI 10.1146/annurev.immunol.12.1.337
   Bracci L, 2014, CELL DEATH DIFFER, V21, P15, DOI 10.1038/cdd.2013.67
   Brandau S, 2011, J LEUKOCYTE BIOL, V89, P311, DOI 10.1189/jlb.0310162
   Bronte V, 2003, TRENDS IMMUNOL, V24, P302, DOI 10.1016/S1471-4906(03)00132-7
   Burns WR, 2010, CANCER RES, V70, P3027, DOI 10.1158/0008-5472.CAN-09-2824
   Byrne WL, 2011, CANCER RES, V71, P6915, DOI 10.1158/0008-5472.CAN-11-1156
   Campoli M, 2008, ONCOGENE, V27, P5869, DOI 10.1038/onc.2008.273
   Cecco S, 2011, CURR CANCER DRUG TAR, V11, P85, DOI 10.2174/156800911793743664
   Chang CC, 2005, ADV CANCER RES, V93, P189, DOI 10.1016/S0065-230X(05)93006-6
   Chang CL, 2013, CANCER RES, V73, P119, DOI 10.1158/0008-5472.CAN-12-2225
   Chao MP, 2010, CELL, V142, P699, DOI 10.1016/j.cell.2010.07.044
   Chen DS, 2013, IMMUNITY, V39, P1, DOI 10.1016/j.immuni.2013.07.012
   Chew V, 2012, J ONCOL, V2012, DOI 10.1155/2012/608406
   Chikamatsu K, 2007, HEAD NECK-J SCI SPEC, V29, P120, DOI 10.1002/hed.20490
   Chikamatsu K, 2012, CANCER SCI, V103, P976, DOI 10.1111/j.1349-7006.2012.02248.x
   Cho YA, 2011, ORAL ONCOL, V47, P1148, DOI 10.1016/j.oraloncology.2011.08.007
   Chomarat P, 2000, NAT IMMUNOL, V1, P510, DOI 10.1038/82763
   Correale P, 2012, INT J CANCER, V130, P1577, DOI 10.1002/ijc.26181
   Corzo CA, 2009, J IMMUNOL, V182, P5693, DOI 10.4049/jimmunol.0900092
   Costea DE, 2013, CANCER RES, V73, P3888, DOI 10.1158/0008-5472.CAN-12-4150
   de Biasi AR, 2014, CLIN CANCER RES, V20, P5384, DOI 10.1158/1078-0432.CCR-14-1298
   Dhodapkar MV, 2008, CELL DEATH DIFFER, V15, P39, DOI 10.1038/sj.cdd.4402247
   Dhodapkar MV, 2014, ONCOIMMUNOLOGY, V3, DOI 10.4161/21624011.2014.954832
   Diamond MS, 2011, J EXP MED, V208, P1989, DOI 10.1084/jem.20101158
   Dorsey K, 2013, DRUGS, V73, P315, DOI 10.1007/s40265-013-0025-3
   Dunn GP, 2002, NAT IMMUNOL, V3, P991, DOI 10.1038/ni1102-991
   Farsaci B, 2012, INT J CANCER, V130, P1948, DOI 10.1002/ijc.26219
   Feig C, 2013, P NATL ACAD SCI USA, V110, P20212, DOI 10.1073/pnas.1320318110
   Figueiredo DLA, 2011, HEAD NECK-J SCI SPEC, V33, P702, DOI 10.1002/hed.21522
   Filipazzi P, 2007, J CLIN ONCOL, V25, P2546, DOI 10.1200/JCO.2006.08.5829
   Freeman GJ, 2000, J EXP MED, V192, P1027, DOI 10.1084/jem.192.7.1027
   Fuertes MB, 2011, J EXP MED, V208, P2005, DOI 10.1084/jem.20101159
   Gao JJ, 2013, TRENDS IMMUNOL, V34, P90, DOI 10.1016/j.it.2012.08.004
   Geldres C, 2014, CLIN CANCER RES, V20, P962, DOI 10.1158/1078-0432.CCR-13-2218
   Gildener-Leapman N, 2013, ORAL ONCOL, V49, P1089, DOI 10.1016/j.oraloncology.2013.09.009
   Gnjatic S, 1998, J IMMUNOL, V160, P328
   Greenwald RJ, 2005, ANNU REV IMMUNOL, V23, P515, DOI 10.1146/annurev.immunol.23.021704.115611
   HATHCOCK KS, 1993, SCIENCE, V262, P905, DOI 10.1126/science.7694361
   He KF, 2014, BIOMED RES INT, V2014, DOI 10.1155/2014/838632
   Hoffmann TK, 2005, ADV OTO-RHINO-LARYNG, V62, P151
   Hoffmann TK, 2002, CLIN CANCER RES, V8, P2553
   Huang B, 2006, CANCER RES, V66, P1123, DOI 10.1158/0008-5472.CAN-05-1299
   Huppa JB, 2003, NAT REV IMMUNOL, V3, P973, DOI 10.1038/nri1245
   ISHIDA Y, 1992, EMBO J, V11, P3887, DOI 10.1002/j.1460-2075.1992.tb05481.x
   Kantoff PW, 2010, NEW ENGL J MED, V363, P411, DOI 10.1056/NEJMoa1001294
   Kao J, 2011, CRIT REV ONCOL HEMAT, V77, P13, DOI 10.1016/j.critrevonc.2010.02.004
   Kim R, 2007, IMMUNOLOGY, V121, P1, DOI 10.1111/j.1365-2567.2007.02587.x
   Ko JS, 2009, CLIN CANCER RES, V15, P2148, DOI 10.1158/1078-0432.CCR-08-1332
   Kochenderfer JN, 2010, BLOOD, V116, P3875, DOI 10.1182/blood-2010-01-265041
   Koebel CM, 2007, NATURE, V450, P903, DOI 10.1038/nature06309
   Kono K, 2014, J STEM CELLS REGEN, V10, pP8
   Kono K, 2012, J TRANSL MED, V10, DOI 10.1186/1479-5876-10-141
   Kumai T, 2013, BRIT J CANCER, V109, P2155, DOI 10.1038/bjc.2013.577
   Kumai T, 2014, J TRANSL MED, V12, DOI 10.1186/s12967-014-0265-3
   Kusmartsev S, 2004, J IMMUNOL, V172, P989, DOI 10.4049/jimmunol.172.2.989
   Kuss I, 2004, CLIN CANCER RES, V10, P3755, DOI 10.1158/1078-0432.CCR-04-0054
   Laimer K, 2011, ORAL ONCOL, V47, P352, DOI 10.1016/j.oraloncology.2011.03.007
   Le QT, 2003, CLIN CANCER RES, V9, P4287
   Leach DR, 1996, SCIENCE, V271, P1734, DOI 10.1126/science.271.5256.1734
   Lenschow DJ, 1996, ANNU REV IMMUNOL, V14, P233, DOI 10.1146/annurev.immunol.14.1.233
   Lim JYH, 2014, CANCER IMMUNOL IMMUN, V63, P259, DOI 10.1007/s00262-013-1506-7
   Lindau D, 2013, IMMUNOLOGY, V138, P105, DOI 10.1111/imm.12036
   Ma Y, 2013, J CANCER, V4, P36, DOI 10.7150/jca.5046
   Mantovani A, 2008, NATURE, V454, P436, DOI 10.1038/nature07205
   Martinez FO, 2009, ANNU REV IMMUNOL, V27, P451, DOI 10.1146/annurev.immunol.021908.132532
   Matsushita H, 2014, J IMMUNOTHER CANCER, V2, DOI 10.1186/s40425-014-0030-4
   Maude SL, 2014, NEW ENGL J MED, V371, P1507, DOI 10.1056/NEJMoa1407222
   Meacham CE, 2013, NATURE, V501, P328, DOI 10.1038/nature12624
   Nishimura H, 2001, SCIENCE, V291, P319, DOI 10.1126/science.291.5502.319
   Nishio N, 2014, CANCER RES, V74, P5195, DOI 10.1158/0008-5472.CAN-14-0697
   Obermajer N, 2011, BLOOD, V118, P5498, DOI 10.1182/blood-2011-07-365825
   Okazaki T, 2013, NAT IMMUNOL, V14, P1212, DOI 10.1038/ni.2762
   Ozao-Choy J, 2009, CANCER RES, V69, P2514, DOI 10.1158/0008-5472.CAN-08-4709
   PAK AS, 1995, CLIN CANCER RES, V1, P95
   Palucka K, 2012, NAT REV CANCER, V12, P265, DOI 10.1038/nrc3258
   Palucka K, 2010, CANCER J, V16, P318, DOI 10.1097/PPO.0b013e3181eaca83
   Pardoll DM, 2012, NAT REV CANCER, V12, P252, DOI 10.1038/nrc3239
   Parkin DM, 2005, CA-CANCER J CLIN, V55, P74, DOI 10.3322/canjclin.55.2.74
   Peggs KS, 2009, J EXP MED, V206, P1717, DOI 10.1084/jem.20082492
   Porter DL, 2011, NEW ENGL J MED, V365, P725, DOI 10.1056/NEJMoa1103849
   Predina JD, 2011, CANCER GENE THER, V18, P871, DOI 10.1038/cgt.2011.56
   Psyrri Amanda, 2013, Am Soc Clin Oncol Educ Book, P246, DOI 10.1200/EdBook_AM.2013.33.246
   Puig-Kroger A, 2009, CANCER RES, V69, P9395, DOI 10.1158/0008-5472.CAN-09-2050
   Robert C, 2015, NEW ENGL J MED, V372, P2521, DOI 10.1056/NEJMoa1503093
   Sarfati M, 2008, CURR DRUG TARGETS, V9, P842, DOI 10.2174/138945008785909310
   Schreiber RD, 2011, SCIENCE, V331, P1565, DOI 10.1126/science.1203486
   Schuler PJ, 2014, CLIN CANCER RES, V20, P2433, DOI 10.1158/1078-0432.CCR-13-2617
   Schuler PJ, 2013, CLIN CANCER RES, V19, P6585, DOI 10.1158/1078-0432.CCR-13-0900
   Serafini P, 2008, CANCER RES, V68, P5439, DOI 10.1158/0008-5472.CAN-07-6621
   Shurin MR, 2013, TUMOR IMMUNOENVIRONM, P307
   Smyth MJ, 2001, NAT IMMUNOL, V2, P293, DOI 10.1038/86297
   Srivastava RM, 2013, CLIN CANCER RES, V19, P1858, DOI 10.1158/1078-0432.CCR-12-2426
   Steinbrink K, 1997, J IMMUNOL, V159, P4772
   Steinman RM, 2007, NATURE, V449, P419, DOI 10.1038/nature06175
   Strauss L, 2007, CLIN CANCER RES, V13, P4345, DOI 10.1158/1078-0432.CCR-07-0472
   Swanson MS, 2015, ORAL ONCOL, V51, P12, DOI 10.1016/j.oraloncology.2014.10.010
   Tang XJ, 2014, J BIOMED RES, V28, P468, DOI [10.7555/JBR.28.20140066, 10.7555/JBR.27.20130002]
   Tartour E, 2011, CANCER METAST REV, V30, P83, DOI 10.1007/s10555-011-9281-4
   Taylor PA, 2004, J IMMUNOL, V172, P34, DOI 10.4049/jimmunol.172.1.34
   Tesone AJ, 2013, FRONT IMMUNOL, V4, DOI 10.3389/fimmu.2013.00435
   Tian TH, 2011, INTEGR BIOL-UK, V3, P17, DOI 10.1039/c0ib00046a
   Tivol EA, IMMUNITY
   Tsuchikawa T, 2012, ANN SURG ONCOL, V19, P1713, DOI 10.1245/s10434-011-1906-x
   Ueno H, 2010, IMMUNOL REV, V234, P199, DOI 10.1111/j.0105-2896.2009.00884.x
   VANDERBRUGGEN P, 1991, SCIENCE, V254, P1643, DOI 10.1126/science.1840703
   Vanneman M, 2012, NAT REV CANCER, V12, P237, DOI 10.1038/nrc3237
   Vincent J, 2010, CANCER RES, V70, P3052, DOI 10.1158/0008-5472.CAN-09-3690
   Voskens CJ, 2012, HEAD NECK-J SCI SPEC, V34, P1734, DOI 10.1002/hed.22004
   Wallis SP, 2014, HEAD NECK-J SCI SPEC, V37, P449
   Walter S, 2012, NAT MED, V18, P1254, DOI 10.1038/nm.2883
   Wang Y, 2011, J IMMUNOL, V186, P2809, DOI 10.4049/jimmunol.0903805
   Whiteside TL, 2008, ONCOGENE, V27, P5904, DOI 10.1038/onc.2008.271
   Wing K, 2008, SCIENCE, V322, P271, DOI 10.1126/science.1160062
   Yang L, 2004, CANCER CELL, V6, P409, DOI 10.1016/j.ccr.2004.08.031
   Yoshitake Y, 2015, CLIN CANCER RES, V21, P312, DOI 10.1158/1078-0432.CCR-14-0202
   Zhang XH, 1998, IMMUNITY, V8, P591, DOI 10.1016/S1074-7613(00)80564-6
   Zou WP, 2008, NAT REV IMMUNOL, V8, P467, DOI 10.1038/nri2326
   Zwaveling S, 2002, CANC RES
NR 130
TC 4
Z9 4
U1 0
U2 0
PU TAYLOR & FRANCIS LTD
PI ABINGDON
PA 2-4 PARK SQUARE, MILTON PARK, ABINGDON OR14 4RN, OXON, ENGLAND
SN 2001-6220
J9 ADV CELL MOL OTOLARY
JI Adv. Cell. Mol. Otolaryngol.
PY 2015
VL 3
IS 1
AR 27690
DI 10.3402/acmo.v3.27690
PG 12
WC Otorhinolaryngology
SC Otorhinolaryngology
GA V9T9J
UT WOS:000422521000004
OA Bronze
DA 2021-10-28
ER

PT J
AU Murphy, A
   Westwood, JA
   Brown, LE
   Teng, MWL
   Moeller, M
   Xu, Y
   Smyth, MJ
   Hwu, P
   Darcy, PK
   Kershaw, MH
AF Murphy, A.
   Westwood, J. A.
   Brown, L. E.
   Teng, M. W. L.
   Moeller, M.
   Xu, Y.
   Smyth, M. J.
   Hwu, P.
   Darcy, P. K.
   Kershaw, M. H.
TI Antitumor activity of dual-specific T cells and influenza virus
SO CANCER GENE THERAPY
LA English
DT Article
ID ADOPTIVE IMMUNOTHERAPY; CANCER-THERAPY; PROSTATE-CANCER;
   MONOCLONAL-ANTIBODIES; GENETIC-MODIFICATION; TUMOR-REGRESSION;
   LYMPHOCYTES; RECEPTORS; RESPONSES; RECOGNITION
AB Activation and expansion of T cells are important in disease resolution, but tumors do not usually satisfy these immune requirements. Therefore, we employed a novel strategy whereby dual-specific T cells were generated that could respond to both tumor and influenza virus, reasoning that immunization with influenza virus would activate and expand tumor-specific cells, and inhibit tumor growth. Dual-specific T cells were generated by gene modification of influenza virus-specific mouse T cells with a chimeric gene-encoding reactivity against the erbB2 tumor-associated antigen. Dual-specific T cells were demonstrated to respond against both tumor and influenza in vitro, and expanded in vitro in response to influenza to a much greater degree than in response to tumor cells. Following adoptive transfer and immunization of tumor-bearing mice with influenza virus, dual-specific T cells expanded greatly in numbers in the peritoneal cavity and spleen. This resulted in a significant increase in time of survival of mice. However, tumors were not eradicated, which may have been due to the observed poor penetration of tumor by T cells. This is the first demonstration that the potent immunogenic nature of an infectious agent can be utilized to directly impact on T-cell expansion and activity against tumor in vivo.
C1 Peter MacCallum Canc Ctr, Canc Immunol Res Program, Melbourne, Vic 3002, Australia.
   Univ Melbourne, Dept Microbiol & Immunol, Parkville, Vic 3052, Australia.
   Univ Melbourne, Dept Pathol, Parkville, Vic 3052, Australia.
   Univ Texas, MD Anderson Canc Ctr, Dept Melanoma Med Oncol, Houston, TX 77030 USA.
RP Kershaw, MH (corresponding author), Peter MacCallum Canc Ctr, Canc Immunol Res Program, St Andrews Pl, Melbourne, Vic 3002, Australia.
EM michael.kershaw@petermac.org
RI Teng, Michele WL/AAY-4134-2021; Teng, Michele/S-5055-2016; Smyth, Mark
   J/H-8709-2014
OI Teng, Michele WL/0000-0003-1886-9145; Teng, Michele/0000-0003-1886-9145;
   Smyth, Mark J/0000-0001-7098-7240; Brown, Lorena/0000-0001-9342-909X;
   Kershaw, Michael/0000-0002-2697-487X; Darcy, Phillip/0000-0002-5303-9561
CR Cooper LJN, 2005, BLOOD, V105, P1622, DOI 10.1182/blood-2004-03-1208
   Darcy PK, 2000, J IMMUNOL, V164, P3705, DOI 10.4049/jimmunol.164.7.3705
   Deliyannis G, 2002, J VIROL, V76, P4212, DOI 10.1128/JVI.76.9.4212-4221.2002
   DOHERTY PC, 1994, CURR OPIN IMMUNOL, V6, P545, DOI 10.1016/0952-7915(94)90139-2
   Dudley ME, 2005, J CLIN ONCOL, V23, P2346, DOI 10.1200/JCO.2005.00.240
   Dudley ME, 2003, NAT REV CANCER, V3, P666, DOI 10.1038/nrc1167
   Gade TPF, 2005, CANCER RES, V65, P9080, DOI 10.1158/0008-5472.CAN-05-0436
   Gattinoni L, 2005, J CLIN INVEST, V115, P1616, DOI 10.1172/JCI24480
   Guest RD, 2005, J IMMUNOTHER, V28, P203, DOI 10.1097/01.cji.0000161397.96582.59
   Harris M, 2004, LANCET ONCOL, V5, P292, DOI 10.1016/S1470-2045(04)01467-6
   Haynes NM, 2002, BLOOD, V100, P3155, DOI 10.1182/blood-2002-04-1041
   Heemskerk MHM, 2004, J EXP MED, V199, P885, DOI 10.1084/jem.20031110
   Ho WY, 2003, CANCER CELL, V3, P431, DOI 10.1016/S1535-6108(03)00113-2
   Huang JP, 2005, J IMMUNOTHER, V28, P258, DOI 10.1097/01.cji.0000158855.92792.7a
   Kahlon KS, 2004, CANCER RES, V64, P9160, DOI 10.1158/0008-5472.CAN-04-0454
   Kershaw MH, 2005, NAT REV IMMUNOL, V5, P928, DOI 10.1038/nri1729
   Kershaw MH, 2002, NAT BIOTECHNOL, V20, P1221, DOI 10.1038/nbt756
   Ma QZ, 2004, PROSTATE, V61, P12, DOI 10.1002/pros.20073
   Mansoor W, 2005, BRIT J CANCER, V93, P1085, DOI 10.1038/sj.bjc.6602839
   Marshall DR, 2001, P NATL ACAD SCI USA, V98, P6313, DOI 10.1073/pnas.101132698
   Marzo AL, 1999, CANCER RES, V59, P1071
   Marzo AL, 2000, J IMMUNOL, V165, P6047, DOI 10.4049/jimmunol.165.11.6047
   MORITZ D, 1995, GENE THER, V2, P539
   Overwijk WW, 2003, J EXP MED, V198, P569, DOI 10.1084/jem.20030590
   Patel SD, 1999, GENE THER, V6, P412, DOI 10.1038/sj.gt.3300831
   Pinthus JH, 2004, J CLIN INVEST, V114, P1774, DOI 10.1172/JCI200422284
   Robbins PF, 2004, J IMMUNOL, V173, P7125, DOI 10.4049/jimmunol.173.12.7125
   Rosenberg SA, 2001, NATURE, V411, P380, DOI 10.1038/35077246
   ROSENBERG SA, 1986, SCIENCE, V233, P1318, DOI 10.1126/science.3489291
   Rossig C, 2004, MOL THER, V10, P5, DOI 10.1016/j.ymthe.2004.04.014
   Rossig C, 2002, BLOOD, V99, P2009, DOI 10.1182/blood.V99.6.2009
   Smyth MJ, 2004, IMMUNOL REV, V202, P275, DOI 10.1111/j.0105-2896.2004.00199.x
   Stern M, 2005, CRIT REV ONCOL HEMAT, V54, P11, DOI 10.1016/j.critrevonc.2004.10.011
NR 33
TC 21
Z9 21
U1 0
U2 1
PU NATURE PUBLISHING GROUP
PI LONDON
PA MACMILLAN BUILDING, 4 CRINAN ST, LONDON N1 9XW, ENGLAND
SN 0929-1903
J9 CANCER GENE THER
JI Cancer Gene Ther.
PD MAY
PY 2007
VL 14
IS 5
BP 499
EP 508
DI 10.1038/sj.cgt.7701034
PG 10
WC Biotechnology & Applied Microbiology; Oncology; Genetics & Heredity;
   Medicine, Research & Experimental
SC Biotechnology & Applied Microbiology; Oncology; Genetics & Heredity;
   Research & Experimental Medicine
GA 156LV
UT WOS:000245650900007
PM 17332777
OA Bronze
DA 2021-10-28
ER

PT J
AU Pakala, SV
   Chivetta, M
   Kelly, CB
   Katz, JD
AF Pakala, SV
   Chivetta, M
   Kelly, CB
   Katz, JD
TI In autoimmune diabetes the transition from benign to pernicious
   insulitis requires an islet cell response to tumor necrosis factor alpha
SO JOURNAL OF EXPERIMENTAL MEDICINE
LA English
DT Article
DE autoimmunity; diabetes; tumor necrosis factor alpha receptor; T cells;
   insulitis
ID PANCREATIC BETA-CELLS; T-CELL; NOD MICE; INTERFERON-GAMMA; TNF-ALPHA;
   NITRIC-OXIDE; LOCAL EXPRESSION; TRANSGENIC MICE; MELLITUS; APOPTOSIS
AB The islet-infiltrating and disease-causing leukocytes that are a hallmark of insulin-dependent diabetes mellitus produce and respond to a set of cytokine molecules. Of these, interleukin 1 beta, tumor necrosis factor (TNF)-alpha, and interferon (IFN)-gamma are perhaps the most important. However, as pleiotropic molecules, they can impact the path leading to beta cell apoptosis and diabetes at multiple points. To understand how these cytokines influence both the formative and effector phases of insulitis, it is critical to determine their effects on the assorted cell types comprising the lesion: the effector T cells, antigen-presenting cells, vascular endothelium, and target islet tissue. Here, we report using nonobese diabetic chimeric mice harboring islets deficient in specific cytokine receptors or cytokine-induced effector molecules to assess how these compartmentalized loss-of-function mutations alter the events leading to diabetes. We found that islets deficient in Fas, IFN-gamma receptor, or inducible nitric oxide synthase had normal diabetes development; however, the specific lack of TNF-alpha receptor 1 (p55) afforded islets a profound protection front disease by altering the ability of islet-reactive, CD4(+) T cells to establish insulitis and subsequently destroy islet beta cells. These results argue that islet cells play a TNF-alpha-dependent role in their own demise.
C1 Washington Univ, Sch Med, Ctr Immunol, St Louis, MO 63110 USA.
   Washington Univ, Sch Med, Dept Pathol, St Louis, MO 63110 USA.
RP Katz, JD (corresponding author), Washington Univ, Sch Med, Ctr Immunol, Campus Box 8118,660 S Euclid Ave, St Louis, MO 63110 USA.
EM jkatz@immunology.wustl.edu
OI Katz, Jonathan/0000-0002-9864-2268
FU NATIONAL INSTITUTE OF ALLERGY AND INFECTIOUS DISEASESUnited States
   Department of Health & Human ServicesNational Institutes of Health (NIH)
   - USANIH National Institute of Allergy & Infectious Diseases (NIAID)
   [P01AI039676] Funding Source: NIH RePORTER; NATIONAL INSTITUTE ON
   AGINGUnited States Department of Health & Human ServicesNational
   Institutes of Health (NIH) - USANIH National Institute on Aging (NIA)
   [R01AG044416] Funding Source: NIH RePORTER; NIAID NIH HHSUnited States
   Department of Health & Human ServicesNational Institutes of Health (NIH)
   - USANIH National Institute of Allergy & Infectious Diseases (NIAID)
   [P01 AI39676, R01 AI4441, P01 AI995012] Funding Source: Medline; NIA NIH
   HHSUnited States Department of Health & Human ServicesNational
   Institutes of Health (NIH) - USANIH National Institute on Aging (NIA)
   [R01 AG044416] Funding Source: Medline
CR Abbas AK, 1996, NATURE, V383, P787, DOI 10.1038/383787a0
   Andre I, 1996, P NATL ACAD SCI USA, V93, P2260, DOI 10.1073/pnas.93.6.2260
   ANKARCRONA M, 1994, EXP CELL RES, V213, P172, DOI 10.1006/excr.1994.1187
   ATKINSON MA, 1994, NEW ENGL J MED, V331, P1428
   BACH JF, 1994, ENDOCR REV, V15, P516, DOI 10.1210/er.15.4.516
   Boehm U, 1997, ANNU REV IMMUNOL, V15, P749, DOI 10.1146/annurev.immunol.15.1.749
   Cailleau C, 1997, DIABETES, V46, P937, DOI 10.2337/diabetes.46.6.937
   CHARLTON B, 1988, DIABETES, V37, P930, DOI 10.2337/diabetes.37.7.930
   Chaudhary PM, 1997, IMMUNITY, V7, P821, DOI 10.1016/S1074-7613(00)80400-8
   Chervonsky AV, 1997, CELL, V89, P17, DOI 10.1016/S0092-8674(00)80178-6
   Cope AP, 1997, J EXP MED, V185, P1573, DOI 10.1084/jem.185.9.1573
   CORBETT JA, 1992, J CLIN INVEST, V90, P2384, DOI 10.1172/JCI116129
   Deiss LP, 1996, EMBO J, V15, P3861, DOI 10.1002/j.1460-2075.1996.tb00760.x
   ERICKSON SL, 1994, NATURE, V372, P560, DOI 10.1038/372560a0
   Feldmann M, 1996, ANNU REV IMMUNOL, V14, P397, DOI 10.1146/annurev.immunol.14.1.397
   Gianani R, 1996, P NATL ACAD SCI USA, V93, P2257, DOI 10.1073/pnas.93.6.2257
   Green EA, 1998, IMMUNITY, V9, P733, DOI 10.1016/S1074-7613(00)80670-6
   Grewal IS, 1996, J EXP MED, V184, P1963, DOI 10.1084/jem.184.5.1963
   HASKINS K, 1989, P NATL ACAD SCI USA, V86, P8000, DOI 10.1073/pnas.86.20.8000
   HASKINS K, 1988, DIABETES, V37, P1444, DOI 10.2337/diabetes.37.10.1444
   HASKINS K, 1990, SCIENCE, V249, P1433, DOI 10.1126/science.2205920
   HIGUCHI Y, 1992, J EXP MED, V176, P1719, DOI 10.1084/jem.176.6.1719
   HUANG S, 1993, SCIENCE, V259, P1742, DOI 10.1126/science.8456301
   Hultgren B, 1996, DIABETES, V45, P812, DOI 10.2337/diabetes.45.6.812
   Itoh N, 1997, J EXP MED, V186, P613, DOI 10.1084/jem.186.4.613
   JACOB CO, 1990, P NATL ACAD SCI USA, V87, P968, DOI 10.1073/pnas.87.3.968
   JACOB CO, 1992, INT IMMUNOL, V4, P611, DOI 10.1093/intimm/4.5.611
   KATZ JD, 1993, CELL, V74, P1089, DOI 10.1016/0092-8674(93)90730-E
   KUHN R, 1995, SCIENCE, V269, P1427, DOI 10.1126/science.7660125
   Kurrer MO, 1997, P NATL ACAD SCI USA, V94, P213, DOI 10.1073/pnas.94.1.213
   Kurts C, 1997, J EXP MED, V186, P239, DOI 10.1084/jem.186.2.239
   Kurts C, 1996, J EXP MED, V184, P923, DOI 10.1084/jem.184.3.923
   LACY PE, 1967, DIABETES, V16, P35, DOI 10.2337/diab.16.1.35
   LEENEN PJM, 1994, J IMMUNOL METHODS, V174, P5, DOI 10.1016/0022-1759(94)90005-1
   LYONS AB, 1994, J IMMUNOL METHODS, V171, P131, DOI 10.1016/0022-1759(94)90236-4
   MACMICKING JD, 1995, CELL, V81, P1170
   McDaniel ML, 1996, P SOC EXP BIOL MED, V211, P24
   MILLER BJ, 1988, J IMMUNOL, V140, P52
   NAGATA S, 1995, SCIENCE, V267, P1449, DOI 10.1126/science.7533326
   OBrien BA, 1996, J PATHOL, V178, P176
   OBrien BA, 1997, DIABETES, V46, P750, DOI 10.2337/diabetes.46.5.750
   OLD LJ, 1985, SCIENCE, V230, P630, DOI 10.1126/science.2413547
   Pakala SV, 1997, J EXP MED, V186, P299, DOI 10.1084/jem.186.2.299
   PICARELLA DE, 1992, P NATL ACAD SCI USA, V89, P10036, DOI 10.1073/pnas.89.21.10036
   PICARELLA DE, 1993, J IMMUNOL, V150, P4136
   POBER JS, 1990, PHYSIOL REV, V70, P427, DOI 10.1152/physrev.1990.70.2.427
   PUJOLBORRELL R, 1987, NATURE, V326, P304, DOI 10.1038/326304a0
   ROTHE J, 1993, NATURE, V364, P798, DOI 10.1038/364798a0
   SATOH J, 1989, J CLIN INVEST, V84, P1345, DOI 10.1172/JCI114304
   SHINKAI Y, 1993, SCIENCE, V259, P822, DOI 10.1126/science.8430336
   Stassi G, 1997, J EXP MED, V186, P1193, DOI 10.1084/jem.186.8.1193
   STREETER PR, 1988, J CELL BIOL, V107, P1853, DOI 10.1083/jcb.107.5.1853
   SULLIVAN FP, 1987, TRANSPLANTATION, V44, P465, DOI 10.1097/00007890-198710000-00001
   Tisch R, 1996, CELL, V85, P291, DOI 10.1016/S0092-8674(00)81106-X
   TOMONARI K, 1990, IMMUNOGENETICS, V31, P333, DOI 10.1007/BF02115007
   vonHerrath MG, 1997, J EXP MED, V185, P531, DOI 10.1084/jem.185.3.531
   Wang B, 1997, P NATL ACAD SCI USA, V94, P13844, DOI 10.1073/pnas.94.25.13844
   YANG XD, 1994, J EXP MED, V180, P995, DOI 10.1084/jem.180.3.995
NR 58
TC 147
Z9 149
U1 0
U2 2
PU ROCKEFELLER UNIV PRESS
PI NEW YORK
PA 1114 FIRST AVE, 4TH FL, NEW YORK, NY 10021 USA
SN 0022-1007
J9 J EXP MED
JI J. Exp. Med.
PD APR 5
PY 1999
VL 189
IS 7
BP 1053
EP 1062
DI 10.1084/jem.189.7.1053
PG 10
WC Immunology; Medicine, Research & Experimental
SC Immunology; Research & Experimental Medicine
GA 185BR
UT WOS:000079648700006
PM 10190896
OA Green Submitted, Green Published, Bronze
DA 2021-10-28
ER

PT J
AU STEINMAN, L
AF STEINMAN, L
TI THE USE OF MONOCLONAL-ANTIBODIES FOR TREATMENT OF AUTOIMMUNE-DISEASE
SO JOURNAL OF CLINICAL IMMUNOLOGY
LA English
DT Article
DE EXPERIMENTAL ALLERGIC ENCEPHALOMYELITIS (EAE); MAJOR HISTOCOMPATIBILITY
   COMPLEX (MHC); MULTIPLE SCLEROSIS (MS); MYELIN BASIC PROTEIN (MBP);
   T-CELL RECEPTOR (TCR)
ID MYELIN BASIC-PROTEIN; T-CELL RECEPTORS; MHC CLASS-II; IMMUNE
   INTERVENTION; PEMPHIGUS VULGARIS; MYASTHENIA-GRAVIS; MOLECULAR-BASIS;
   ENCEPHALOMYELITIS; RECOGNITION; EPITOPES
AB Over the past decade monoclonal antibodies have been successfully employed in a number of animal models of autoimmune disease.  We have used antibodies to the class II gene products of the major histocompatibility complex, the CD4 molecule on helper T cells, and the T-cell receptor.  Monoclonal anti-class II antibodies have been administered to treat paralytic disease in the animal model of multiple sclerosis-experimental allergic encephalomyelitis.  These antibodies not only reverse acute paralytic disease but also decrease the number of relapses in a model of relapsing/remitting multiple sclerosis when given after the first attack.  The advantage of this form of therapy is that it is haplotype specific.  In other words, in a heterozygous individual it is possible to block the major histocompatibility gene associated with disease susceptibility while leaving other major histocompatibility gene products free for antigen presentation.  Thus, animals given this form of immunotherapy are not significantly immunosuppressed.  Antibodies to the CD4 molecule have been equally effective in treating animal models of autoimmunity.  We and others have reversed ongoing paralysis in experimental autoimmune encephalomyelitis.  Relapses have been diminished after the administration of anti-CD4.  Antibodies to CD4 have been used successfully to treat animal models of systemic lupus erythematosus, rheumatoid arthritis and myasthenia gravis.  Recent trials with anti-CD4 have been successful in the treatment of rheumatoid arthritis and cutaneous T-cell lymphoma.  The latter trial employed a chimeric human/mouse antibody.  Antibodies to the variable region of the T-cell receptor have been employed to treat experimental autoimmune encephalomyelitis.  These antibodies were effective in both preventing and reversing ongoing disease.  These antibodies targeted the variable region gene products of T-cell receptors that were involved in autoimmune disease.  It is remarkable that a limited heterogeneity of T-cell receptors is responsible for autoimmune conditions.  However, in certain instances the T-cell receptor repertoire is more diverse and may require a cocktail of monoclonal antibody reagents.  Other approaches to treatment of autoimmune disease based on targeting the variable region of the T-cell receptor involve active molecular vaccination.
RP STEINMAN, L (corresponding author), STANFORD UNIV,DEPT NEUROL & GENET,STANFORD,CA 94305, USA.
CR ACHAORBEA H, 1988, CELL, V54, P263, DOI 10.1016/0092-8674(88)90558-2
   BROCKE S, 1988, J CLIN INVEST, V82, P1894, DOI 10.1172/JCI113807
   HOWELL MD, 1989, SCIENCE, V246, P668, DOI 10.1126/science.2814489
   JONKER M, 1988, J AUTOIMMUN, V1, P399, DOI 10.1016/0896-8411(88)90064-9
   OKSENBERG JR, 1990, NATURE, V345, P344, DOI 10.1038/345344a0
   OKSENBERG JR, 1989, P NATL ACAD SCI USA, V86, P988, DOI 10.1073/pnas.86.3.988
   SAKAI K, 1989, P NATL ACAD SCI USA, V86, P9470, DOI 10.1073/pnas.86.23.9470
   SAKAI K, 1988, P NATL ACAD SCI USA, V85, P8608, DOI 10.1073/pnas.85.22.8608
   SCHARF SJ, 1988, P NATL ACAD SCI USA, V85, P3504, DOI 10.1073/pnas.85.10.3504
   SINHA AA, 1988, SCIENCE, V239, P1026, DOI 10.1126/science.2894075
   SRIRAM S, 1983, J EXP MED, V158, P1362, DOI 10.1084/jem.158.4.1362
   STEINMAN L, 1981, P NATL ACAD SCI-BIOL, V78, P7111, DOI 10.1073/pnas.78.11.7111
   TODD JA, 1988, SCIENCE, V240, P1003, DOI 10.1126/science.3368786
   TODD JA, 1988, TRENDS GENET, V4, P129, DOI 10.1016/0168-9525(88)90135-7
   URBAN JL, 1988, CELL, V54, P577, DOI 10.1016/0092-8674(88)90079-7
   URBAN JL, 1989, CELL, V59, P257, DOI 10.1016/0092-8674(89)90288-2
   VANDENBARK AA, 1989, NATURE, V341, P541, DOI 10.1038/341541a0
   WRAITH DC, 1989, CELL, V59, P247, DOI 10.1016/0092-8674(89)90287-0
   WRAITH DC, 1989, CELL, V57, P709, DOI 10.1016/0092-8674(89)90786-1
   ZAMVIL SS, 1986, NATURE, V324, P258, DOI 10.1038/324258a0
   ZAMVIL SS, 1988, J EXP MED, V168, P1181, DOI 10.1084/jem.168.3.1181
NR 21
TC 16
Z9 16
U1 0
U2 6
PU PLENUM PUBL CORP
PI NEW YORK
PA 233 SPRING ST, NEW YORK, NY 10013
SN 0271-9142
J9 J CLIN IMMUNOL
JI J. Clin. Immunol.
PD NOV
PY 1990
VL 10
IS 6
SU S
BP S30
EP S39
DI 10.1007/BF00918689
PG 10
WC Immunology
SC Immunology
GA ET170
UT WOS:A1990ET17000005
PM 2081787
DA 2021-10-28
ER

PT J
AU Krejcik, J
   Barnkob, MB
   Nyvold, CG
   Larsen, TS
   Barington, T
   Abildgaard, N
AF Krejcik, Jakub
   Barnkob, Mike Bogetofte
   Nyvold, Charlotte Guldborg
   Larsen, Thomas Stauffer
   Barington, Torben
   Abildgaard, Niels
TI Harnessing the Immune System to Fight Multiple Myeloma
SO CANCERS
LA English
DT Review
DE multiple myeloma; immunotherapy; immune modulation; allogeneic stem cell
   transplantation; cancer vaccination; adoptive cell transfer; monoclonal
   antibodies; immunomodulatory drugs; immunogenic cell death
ID NATURAL-KILLER-CELLS; MINOR HISTOCOMPATIBILITY ANTIGENS; DONOR
   LYMPHOCYTE INFUSIONS; LOW-DOSE CYCLOPHOSPHAMIDE; REGULATORY T-CELLS;
   BONE-MARROW; NK CELLS; TUMOR MICROENVIRONMENT; MONOCLONAL GAMMOPATHY;
   CD38 EXPRESSION
AB Simple Summary Multiple myeloma treatment has developed enormously within the last two decades. Most recently immunotherapies have been introduced. Monoclonal antibodies targeting the plasma cell surface marker CD38, daratumumab and isatuximab, have revolutionized the standard of care treatment, and CAR T-cell therapy has been FDA-approved for the treatment of relapsed, refractory multiple myeloma. However, many other immunotherapeutic principles are under current clinical testing. It is well described that immune dysfunction is present in multiple myeloma and worsens by disease progression and may even be involved in the transformation to malignancy from benign precursor states, smoldering myeloma, and MGUS. Thus, attempts to revive and engage the innate and adaptive immune system are appealing. The ultimate goal is the cure or prevention of cancer development. In this review, the reader receives basic information on the immune dysfunction in multiple myeloma, a thorough summary of the ways to harness the immune system in treatment, the current status of clinical development, and future aspects.
   Multiple myeloma (MM) is a heterogeneous plasma cell malignancy differing substantially in clinical behavior, prognosis, and response to treatment. With the advent of novel therapies, many patients achieve long-lasting remissions, but some experience aggressive and treatment refractory relapses. So far, MM is considered incurable. Myeloma pathogenesis can broadly be explained by two interacting mechanisms, intraclonal evolution of cancer cells and development of an immunosuppressive tumor microenvironment. Failures in isotype class switching and somatic hypermutations result in the neoplastic transformation typical of MM and other B cell malignancies. Interestingly, although genetic alterations occur and evolve over time, they are also present in premalignant stages, which never progress to MM, suggesting that genetic mutations are necessary but not sufficient for myeloma transformation. Changes in composition and function of the immune cells are associated with loss of effective immune surveillance, which might represent another mechanism driving malignant transformation. During the last decade, the traditional view on myeloma treatment has changed dramatically. It is increasingly evident that treatment strategies solely based on targeting intrinsic properties of myeloma cells are insufficient. Lately, approaches that redirect the cells of the otherwise suppressed immune system to take control over myeloma have emerged. Evidence of utility of this principle was initially established by the observation of the graft-versus-myeloma effect in allogeneic stem cell-transplanted patients. A variety of new strategies to harness both innate and antigen-specific immunity against MM have recently been developed and intensively tested in clinical trials. This review aims to give readers a basic understanding of how the immune system can be engaged to treat MM, to summarize the main immunotherapeutic modalities, their current role in clinical care, and future prospects.
C1 [Krejcik, Jakub; Barnkob, Mike Bogetofte; Nyvold, Charlotte Guldborg; Larsen, Thomas Stauffer; Barington, Torben; Abildgaard, Niels] Odense Univ Hosp, Ctr Cellular Immunotherapy Haematol Canc Odense C, DK-5000 Odense, Denmark.
   [Krejcik, Jakub; Larsen, Thomas Stauffer; Abildgaard, Niels] Odense Univ Hosp, Dept Haematol, DK-5000 Odense, Denmark.
   [Krejcik, Jakub; Nyvold, Charlotte Guldborg; Larsen, Thomas Stauffer; Abildgaard, Niels] Univ Southern Denmark, Dept Clin Res, Haematol Res Unit, DK-5000 Odense, Denmark.
   [Barnkob, Mike Bogetofte; Barington, Torben] Odense Univ Hosp, Dept Clin Immunol, DK-5000 Odense, Denmark.
   [Nyvold, Charlotte Guldborg] Univ Southern Denmark, Haematol Pathol Res Lab, Res Unit Haematol, DK-5000 Odense, Denmark.
   [Nyvold, Charlotte Guldborg] Univ Southern Denmark, Res Unit Pathol, DK-5000 Odense, Denmark.
   [Nyvold, Charlotte Guldborg] Odense Univ Hosp, DK-5000 Odense, Denmark.
RP Abildgaard, N (corresponding author), Odense Univ Hosp, Ctr Cellular Immunotherapy Haematol Canc Odense C, DK-5000 Odense, Denmark.; Abildgaard, N (corresponding author), Odense Univ Hosp, Dept Haematol, DK-5000 Odense, Denmark.; Abildgaard, N (corresponding author), Univ Southern Denmark, Dept Clin Res, Haematol Res Unit, DK-5000 Odense, Denmark.
EM jakub.krejcik@rsyd.dk; Mike.Bogetofte.Barnkob@rsyd.dk;
   Charlotte.Guldborg.Nyvold@rsyd.dk; Thomas.Stauffer.Larsen@rsyd.dk;
   Torben.Barington@rsyd.dk; niels.abildgaard@rsyd.dk
OI Barington, Torben/0000-0001-6968-148X; Barnkob, Mike
   Bogetofte/0000-0002-5892-1174
CR Advani R, 2018, NEW ENGL J MED, V379, P1711, DOI 10.1056/NEJMoa1807315
   Albinger N, 2021, GENE THER, V28, P513, DOI 10.1038/s41434-021-00246-w
   Alexandrov LB, 2013, NATURE, V500, P415, DOI 10.1038/nature12477
   Andersen MN, 2021, CANCER IMMUNOL IMMUN, DOI 10.1007/s00262-021-02952-1
   [Anonymous], 2021, NAT BIOTECHNOL, V39, P531, DOI 10.1038/s41587-021-00929-0
   Asimakopoulos F, 2013, LEUKEMIA LYMPHOMA, V54, P2112, DOI 10.3109/10428194.2013.778409
   Atanackovic D, 2020, LEUKEMIA, V34, P317, DOI 10.1038/s41375-019-0536-3
   Ayuk F, 2020, HAEMATOLOGICA, V105, pE322, DOI 10.3324/haematol.2019.245969
   Banaszek A, 2019, NAT COMMUN, V10, DOI 10.1038/s41467-019-13196-0
   Beitinjaneh AM, 2012, LEUKEMIA LYMPHOMA, V53, P1525, DOI 10.3109/10428194.2012.656635
   Benson DM, 2010, BLOOD, V116, P2286, DOI 10.1182/blood-2010-02-271874
   Berdeja JG, 2021, LANCET, V398, P314, DOI 10.1016/S0140-6736(21)00933-8
   Bernabei L, 2018, BLOOD, V132, DOI 10.1182/blood-2018-99-119514
   Bishop David C, 2021, Blood, V138, P1504, DOI 10.1182/blood.2021010813
   Blass E, 2021, NAT REV CLIN ONCOL, V18, P215, DOI 10.1038/s41571-020-00460-2
   BLUMING AZ, 1971, LANCET, V2, P105
   Borrello IM, 2015, BLOOD, V126, DOI 10.1182/blood.V126.23.4238.4238
   Brinkmann U, 2017, MABS-AUSTIN, V9, P182, DOI 10.1080/19420862.2016.1268307
   Brown R, 2004, BRIT J HAEMATOL, V125, P743, DOI 10.1111/j.1365-2141.2004.04984.x
   Caligiuri MA, 2008, BLOOD, V112, P461, DOI 10.1182/blood-2007-09-077438
   Calton CM, 2018, CANCERS, V10, DOI 10.3390/cancers10060198
   Carbone E, 2005, BLOOD, V105, P251, DOI 10.1182/blood-2004-04-1422
   Carlson SK, 2009, AM J ROENTGENOL, V192, P279, DOI 10.2214/AJR.08.1205
   Casneuf T, 2017, BLOOD ADV, V1, P2105, DOI 10.1182/bloodadvances.2017006866
   Cerullo V, 2011, MOL THER, V19, P1737, DOI 10.1038/mt.2011.113
   Chao MP, 2010, CELL, V142, P699, DOI 10.1016/j.cell.2010.07.044
   Chen LM, 2018, CANCER DISCOV, V8, P1156, DOI 10.1158/2159-8290.CD-17-1033
   Cho SF, 2018, BLOOD, V132, DOI 10.1182/blood-2018-99-118425
   Coffey MC, 1998, SCIENCE, V282, P1332, DOI 10.1126/science.282.5392.1332
   Cohen YC, 2021, CL LYMPH MYELOM LEUK, V21, P46, DOI 10.1016/j.clml.2020.08.008
   Cook J., 2021, JCO, V39, P2500, DOI [10.1200/JCO.2021.39.15_suppl.2500, DOI 10.1200/JCO.2021.39.15_SUPPL.2500]
   Copelan EA, 2006, NEW ENGL J MED, V354, P1813, DOI 10.1056/NEJMra052638
   Correnti CE, 2018, LEUKEMIA, V32, P1239, DOI 10.1038/s41375-018-0014-3
   Costa F, 2021, CANCERS, V13, DOI 10.3390/cancers13020164
   Costello RT, 2013, IMMUNOLOGY, V139, P338, DOI 10.1111/imm.12082
   Craig DJ, 2021, FUTURE ONCOL, V17, P1683, DOI 10.2217/fon-2020-0994
   Da Via MC, 2021, NAT MED, V27, DOI 10.1038/s41591-021-01245-5
   Das R, 2016, NAT MED, V22, P1351, DOI 10.1038/nm.4202
   de Larrea Carlos Fernandez, 2020, Blood Cancer Discov, V1, P146, DOI 10.1158/2643-3230.bcd-20-0020
   de Mel S, 2014, BIOMED RES INT, V2014, DOI 10.1155/2014/232546
   Depil S, 2020, NAT REV DRUG DISCOV, V19, P185, DOI 10.1038/s41573-019-0051-2
   Dhodapkar MV, 2016, BLOOD, V128, P2599, DOI 10.1182/blood-2016-09-692954
   Dhodapkar MV, 2005, CANCER IMMUNOL IMMUN, V54, P409, DOI 10.1007/s00262-004-0607-8
   Dhodapkar MV, 2002, P NATL ACAD SCI USA, V99, P13009, DOI 10.1073/pnas.202491499
   Diaz-Tejedor A, 2021, CANCERS, V13, DOI 10.3390/cancers13061353
   Dimopoulos M, 2021, BLOOD, V137, P1154, DOI 10.1182/blood.2020008209
   Dingli D, 2004, BLOOD, V103, P1641, DOI 10.1182/blood-2003-07-2233
   Dispenzieri A, 2017, LEUKEMIA, V31, P2791, DOI 10.1038/leu.2017.120
   Dranoff G, 2002, IMMUNOL REV, V188, P147, DOI 10.1034/j.1600-065X.2002.18813.x
   Drent E, 2017, MOL THER, V25, P1946, DOI 10.1016/j.ymthe.2017.04.024
   El-Murr N, 2020, CANCER RES, V80, DOI 10.1158/1538-7445.AM2020-5641
   El-Sherbiny YM, 2007, CANCER RES, V67, P8444, DOI 10.1158/0008-5472.CAN-06-4230
   Fauriat C, 2006, LEUKEMIA, V20, P732, DOI 10.1038/sj.leu.2404096
   Fraietta JA, 2018, NAT MED, V24, P563, DOI 10.1038/s41591-018-0010-1
   Franssen LE, 2017, BONE MARROW TRANSPL, V52, P1378, DOI 10.1038/bmt.2017.118
   Frerichs KA, 2020, CLIN CANCER RES, V26, P2203, DOI 10.1158/1078-0432.CCR-19-2299
   Galon J, 2017, J CLIN ONCOL, V35, DOI 10.1200/JCO.2017.35.15_suppl.3025
   Gantke T, 2017, J CLIN ONCOL, V35, DOI 10.1200/JCO.2017.35.15_suppl.8045
   Gantke T, 2017, PROTEIN ENG DES SEL, V30, P673, DOI 10.1093/protein/gzx043
   Garfall AL, 2016, HEMATOL-AM SOC HEMAT, P521, DOI 10.1182/asheducation-2016.1.521
   Ge YZ, 2012, CANCER IMMUNOL IMMUN, V61, P353, DOI 10.1007/s00262-011-1106-3
   Ghiringhelli F, 2004, EUR J IMMUNOL, V34, P336, DOI 10.1002/eji.200324181
   Gorgun G, 2015, CLIN CANCER RES, V21, P4607, DOI 10.1158/1078-0432.CCR-15-0200
   Goulmy E, 2006, HUM IMMUNOL, V67, P433, DOI 10.1016/j.humimm.2006.03.012
   Greil C, 2019, HAEMATOLOGICA, V104, P370, DOI 10.3324/haematol.2018.200881
   Guillerey C, 2018, BLOOD, V132, P1689, DOI 10.1182/blood-2018-01-825265
   Guillerey C, 2015, J CLIN INVEST, V125, P2077, DOI 10.1172/JCI77181
   Gulla A, 2021, BLOOD CANCER DISCOV, V2, P468, DOI [10.1158/2643-3230.bcd-21-0047, 10.1158/2643-3230.BCD-21-0047]
   Guo YL, 2020, CELL MOL IMMUNOL, V17, P430, DOI 10.1038/s41423-019-0355-5
   Hausler SFM, 2011, CANCER IMMUNOL IMMUN, V60, P1405, DOI 10.1007/s00262-011-1040-4
   Hagner PR, 2017, BRIT J HAEMATOL, V179, P399, DOI 10.1111/bjh.14866
   Hobo W, 2013, CANCER IMMUNOL IMMUN, V62, P1381, DOI 10.1007/s00262-013-1438-2
   Horenstein AL, 2016, MOL MED, V22, P694, DOI 10.2119/molmed.2016.00198
   Hsiue EHC, 2021, SCIENCE, V371, P1009, DOI 10.1126/science.abc8697
   Hsu AK, 2011, BLOOD, V117, P1605, DOI 10.1182/blood-2010-04-278432
   Jelinek T, 2018, FRONT IMMUNOL, V9, DOI 10.3389/fimmu.2018.02431
   Johnson LA, 2009, BLOOD, V114, P535, DOI 10.1182/blood-2009-03-211714
   June CH, 2018, NEW ENGL J MED, V379, P64, DOI 10.1056/NEJMra1706169
   Jurisic V, 2007, MED ONCOL, V24, P312, DOI 10.1007/s12032-007-0007-y
   Kalia V, 2018, FRONT IMMUNOL, V9, DOI 10.3389/fimmu.2018.02987
   Kararoudi MN, 2020, BLOOD, V136, P2416, DOI 10.1182/blood.2020006200
   Kawano Y., 2015, BLOOD, V126, P502, DOI [10.1182/blood.V126.23.502.502, DOI 10.1182/BLOOD.V126.23.502.502]
   Keskin DB, 2019, NATURE, V565, P234, DOI 10.1038/s41586-018-0792-9
   Khair DO, 2019, FRONT IMMUNOL, V10, DOI 10.3389/fimmu.2019.00453
   Krejcik Jakub, 2018, Oncotarget, V9, P33621, DOI 10.18632/oncotarget.26098
   Krejcik J, 2017, CLIN CANCER RES, V23, P7498, DOI 10.1158/1078-0432.CCR-17-2027
   Krejcik J, 2016, BLOOD, V128, P384, DOI 10.1182/blood-2015-12-687749
   Kronke J, 2014, SCIENCE, V343, P301, DOI 10.1126/science.1244851
   Kyle RA, 2018, NEW ENGL J MED, V378, P241, DOI 10.1056/NEJMoa1709974
   Landgren O, 2011, CLIN CANCER RES, V17, P1243, DOI 10.1158/1078-0432.CCR-10-1822
   Lawrence MS, 2013, NATURE, V499, P214, DOI 10.1038/nature12213
   Leblay N, 2020, FRONT ONCOL, V10, DOI 10.3389/fonc.2020.00636
   Leone P, 2020, FRONT ONCOL, V10, DOI 10.3389/fonc.2020.599098
   Li J, 2017, CANCER CELL, V31, P383, DOI 10.1016/j.ccell.2017.02.001
   Li Q, 2020, FRONT ONCOL, V10, DOI 10.3389/fonc.2020.01347
   Liu EL, 2020, NEW ENGL J MED, V382, P545, DOI 10.1056/NEJMoa1910607
   Lokhorst HM, 2015, NEW ENGL J MED, V373, P1207, DOI 10.1056/NEJMoa1506348
   Lokhorst HM, 2000, J CLIN ONCOL, V18, P3031, DOI 10.1200/JCO.2000.18.16.3031
   Lu G, 2014, SCIENCE, V343, P305, DOI 10.1126/science.1244917
   Lu YC, 2014, CLIN CANCER RES, V20, P3401, DOI 10.1158/1078-0432.CCR-14-0433
   Maes K, 2019, FRONT CELL DEV BIOL, V7, DOI 10.3389/fcell.2019.00149
   Majzner RG, 2018, CANCER DISCOV, V8, P1219, DOI 10.1158/2159-8290.CD-18-0442
   Mateos MV, 2019, LANCET HAEMATOL, V6, pE459, DOI 10.1016/S2352-3026(19)30110-3
   Mateos MV, 2016, J CLIN ONCOL, V34, DOI 10.1200/JCO.2016.34.15_supp1.8010
   McLellan AD, 2019, IMMUNOL CELL BIOL, V97, P664, DOI 10.1111/imcb.12254
   Meyers DE, 2017, BLOOD CANCER J, V7, DOI 10.1038/s41408-017-0020-0
   Mikulasova A, 2017, HAEMATOLOGICA, V102, P1617, DOI 10.3324/haematol.2017.163766
   Miller JS, 2005, BLOOD, V105, P3051, DOI 10.1182/blood-2004-07-2974
   Morgan GJ, 2012, NAT REV CANCER, V12, P335, DOI 10.1038/nrc3257
   Munshi NC, 2021, NEW ENGL J MED, V384, P705, DOI 10.1056/NEJMoa2024850
   Nijhof IS, 2016, BLOOD, V128, P2297, DOI 10.1182/blood-2016-07-729236
   Nijhof IS, 2016, BLOOD, V128, P959, DOI 10.1182/blood-2016-03-703439
   Nooka AK, 2018, JAMA ONCOL, V4, DOI 10.1001/jamaoncol.2018.3267
   Noonan K, 2005, CANCER RES, V65, P2026, DOI 10.1158/0008-5472.CAN-04-3337
   Noonan KA, 2015, SCI TRANSL MED, V7, DOI 10.1126/scitranslmed.aaa7014
   O'Connor BP, 2004, J EXP MED, V199, P91, DOI 10.1084/jem.20031330
   Ong HT, 2006, EXP HEMATOL, V34, P713, DOI 10.1016/j.exphem.2006.03.002
   Oostvogels R, 2017, BONE MARROW TRANSPL, V52, P228, DOI 10.1038/bmt.2016.250
   Oostvogels R, 2016, BONE MARROW TRANSPL, V51, P163, DOI 10.1038/bmt.2015.256
   Ott PA, 2017, NATURE, V547, P217, DOI 10.1038/nature22991
   Packiriswamy N, 2020, LEUKEMIA, V34, P3310, DOI 10.1038/s41375-020-0828-7
   Palucka K, 2013, IMMUNITY, V39, P38, DOI 10.1016/j.immuni.2013.07.004
   Pasquier E, 2010, NAT REV CLIN ONCOL, V7, P455, DOI 10.1038/nrclinonc.2010.82
   Pazina T, 2021, CANCERS, V13, DOI 10.3390/cancers13020226
   Perez C, 2020, BLOOD, V136, P199, DOI 10.1182/blood.2019004537
   Perumal D, 2020, CLIN CANCER RES, V26, P450, DOI 10.1158/1078-0432.CCR-19-2309
   Pittari G, 2017, FRONT IMMUNOL, V8, DOI 10.3389/fimmu.2017.01444
   Plesner T, 2020, CELLS-BASEL, V9, DOI 10.3390/cells9020378
   Ponzetta A, 2015, CANCER RES, V75, P4766, DOI 10.1158/0008-5472.CAN-15-1320
   Prabhala RH, 2010, BLOOD, V115, P5385, DOI 10.1182/blood-2009-10-246660
   Quarona V, 2015, ANN NY ACAD SCI, V1335, P10, DOI 10.1111/nyas.12485
   Rafiq S, 2018, NAT BIOTECHNOL, V36, P847, DOI 10.1038/nbt.4195
   Raja KRM, 2012, PLOS ONE, V7, DOI 10.1371/journal.pone.0047077
   Rapoport AP, 2015, NAT MED, V21, P914, DOI 10.1038/nm.3910
   Romano A, 2014, BIOMED RES INT, V2014, DOI 10.1155/2014/198539
   Rosenberg SA, 2015, SCIENCE, V348, P62, DOI 10.1126/science.aaa4967
   Rosenberg SA, 2011, NAT REV CLIN ONCOL, V8, P577, DOI 10.1038/nrclinonc.2011.116
   Rosenberg SA, 2011, CLIN CANCER RES, V17, P4550, DOI 10.1158/1078-0432.CCR-11-0116
   Rosenblatt J, 2017, BLOOD, V129, P275, DOI 10.1182/blood-2016-08-731885
   Rosenblatt J, 2013, CLIN CANCER RES, V19, P3640, DOI 10.1158/1078-0432.CCR-13-0282
   Ruggeri L, 2002, SCIENCE, V295, P2097, DOI 10.1126/science.1068440
   Saba Raya, 2016, BMJ Case Rep, V2016, DOI 10.1136/bcr-2016-215237
   Samur MK, 2020, BLOOD, V136, DOI 10.1182/blood-2020-139040
   Scheper W, 2019, NAT MED, V25, P89, DOI 10.1038/s41591-018-0266-5
   Schmidts A, 2019, BLOOD ADV, V3, P3248, DOI 10.1182/bloodadvances.2019000703
   Schwartz M, 2019, BLOOD, V134, DOI 10.1182/blood-2019-131061
   Serrano-del Valle A, 2019, FRONT CELL DEV BIOL, V7, DOI 10.3389/fcell.2019.00050
   Shah N, 2018, J CLIN ONCOL, V36, DOI 10.1200/JCO.2018.36.15_suppl.8006
   Shah N, 2017, BRIT J HAEMATOL, V177, P457, DOI 10.1111/bjh.14570
   Shah NN, 2019, NAT REV CLIN ONCOL, V16, P372, DOI 10.1038/s41571-019-0184-6
   Shi J, 2008, BRIT J HAEMATOL, V143, P641, DOI 10.1111/j.1365-2141.2008.07340.x
   Simonetta F, 2017, FRONT IMMUNOL, V8, DOI 10.3389/fimmu.2017.00465
   Single RM, 2007, NAT GENET, V39, P1114, DOI 10.1038/ng2077
   Spierings E, 2013, BIOL BLOOD MARROW TR, V19, P1244, DOI 10.1016/j.bbmt.2013.06.001
   Stadtmauer EA, 2020, SCIENCE, V367, P1001, DOI 10.1126/science.aba7365
   Storti P, 2020, BRIT J HAEMATOL, V190, P430, DOI 10.1111/bjh.16548
   Suarez ER, 2016, ONCOTARGET, V7, P34341, DOI 10.18632/oncotarget.9114
   Sun J, 2020, CANCERS, V12, DOI 10.3390/cancers12020305
   TAQI AM, 1981, LANCET, V1, P1112
   Teoh PJ, 2021, BLOOD CANCER J, V11, DOI 10.1038/s41408-021-00469-5
   Topp MS, 2020, J CLIN ONCOL, V38, P775, DOI 10.1200/JCO.19.02657
   Tran E, 2016, NEW ENGL J MED, V375, P2255, DOI 10.1056/NEJMoa1609279
   Tran E, 2014, SCIENCE, V344, P641, DOI 10.1126/science.1251102
   Tricot G, 1996, BLOOD, V87, P1196, DOI 10.1182/blood.V87.3.1196.bloodjournal8731196
   Tseng D, 2013, P NATL ACAD SCI USA, V110, P11103, DOI 10.1073/pnas.1305569110
   Usmani SZ, 2019, LANCET HAEMATOL, V6, pE448, DOI 10.1016/S2352-3026(19)30109-7
   van de Donk NWCJ, 2021, LANCET HAEMATOL, V8, pE446, DOI 10.1016/S2352-3026(21)00057-0
   van de Donk NWCJ, 2018, BLOOD, V131, P13, DOI 10.1182/blood-2017-06-740944
   Verkleij CPM, 2020, CANCERS, V12, DOI 10.3390/cancers12123713
   Verkleij Christie P M, 2020, Oncotarget, V11, P4076, DOI 10.18632/oncotarget.27792
   Warren EH, 2010, BLOOD, V115, P3869, DOI 10.1182/blood-2009-10-248997
   Weidanz J, 2021, SCIENCE, V371, P996, DOI 10.1126/science.abg5568
   Weinstock M, 2017, MOL THER-METH CLIN D, V5, P66, DOI 10.1016/j.omtm.2017.03.004
   Wong KK, 2021, FRONT ONCOL, V11, DOI 10.3389/fonc.2021.624742
   Wrona E, 2021, INT J MOL SCI, V22, DOI 10.3390/ijms22115899
   Wu L, 2020, NAT CANCER, V1, P86, DOI 10.1038/s43018-019-0004-z
   Wudhikarn K, 2020, HEMATOL-AM SOC HEMAT, P272, DOI 10.1182/hematology.2020000111
   Zah E, 2020, NAT COMMUN, V11, DOI 10.1038/s41467-020-16160-5
   Zanwar S, 2020, BLOOD CANCER J, V10, DOI 10.1038/s41408-020-00350-x
   Zhang C, 2018, SCI REP-UK, V8, DOI 10.1038/s41598-018-23803-7
   Zhang C, 2017, FRONT IMMUNOL, V8, DOI 10.3389/fimmu.2017.00533
   Zhao J, 2010, CANCER RES, V70, P4850, DOI 10.1158/0008-5472.CAN-10-0283
   Zhou X, 2020, J CLIN MED, V9, DOI 10.3390/jcm9072166
   Zhu YX, 2014, BLOOD, V124, P536, DOI 10.1182/blood-2014-02-557819
   Zolov SN, 2018, CYTOTHERAPY, V20, P1259, DOI 10.1016/j.jcyt.2018.07.005
NR 185
TC 0
Z9 0
U1 0
U2 0
PU MDPI
PI BASEL
PA ST ALBAN-ANLAGE 66, CH-4052 BASEL, SWITZERLAND
EI 2072-6694
J9 CANCERS
JI Cancers
PD SEP
PY 2021
VL 13
IS 18
AR 4546
DI 10.1007/s00262-021-02952-1; 10.1056/NEJMra1706169;
   10.3390/cancers13184546
PG 24
WC Oncology
SC Oncology
GA UV0BF
UT WOS:000699155000001
PM 34572773
DA 2021-10-28
ER

PT J
AU Douhan, J
   Miyashiro, JS
   Zhou, X
   Cole, DC
   Wu, PW
   Collins, M
   Dunussi-Joannopoulos, K
AF Douhan, John, III
   Miyashiro, Joy S.
   Zhou, Xiaochuan
   Cole, Derek C.
   Wu, Paul W.
   Collins, Mary
   Dunussi-Joannopoulos, Kyriaki
TI A FLIPR-based assay to assess potency and selectivity of inhibitors of
   the TEC family kinases Btk and Itk
SO ASSAY AND DRUG DEVELOPMENT TECHNOLOGIES
LA English
DT Article
ID BRUTONS TYROSINE KINASE; B-CELL DEVELOPMENT; T-CELLS; ACTIVATION; SYK;
   ASSOCIATION; LACKING; BLNK; MICE; TXK
AB Bruton's tyrosine kinase (Btk) and interleukin-2-inducible T cell kinase (Ilk) are members of the TEC family of nonreceptor tyrosine kinases and are expressed primarily in B and T cells, respectively. Both kinases are critically involved in,lymphocyte development and signal transduction. In particular, Btk and Itk regulate calcium mobilization subsequent to antigen receptor stimulation. Small molecule antagonists that specifically inhibit either Btk or Ilk may allow for selective modulation of B cell or T cell activity and may be useful in treating inflammatory and autoimmune conditions. We have developed a medium-throughput fluorescent imaging plate reader (FLIPR (R))based calcium flux assay that can be used to assay potential Btk and Ilk inhibitors. This assay takes advantage of Btk-deficient DT40 (DT40-Btk(-/-)) chicken B cells, which are unable to mobilize calcium in response to cross-linking of their B cell receptor (BCR). Ectopic expression of TEC family kinases can restore antigen receptor signaling in these cells. We have generated stable DT40-Btk(-/-) lines expressing either wild-type human Btk (huBtk) or a chimeric Btk-Itk kinase (huBtk-Itk) molecule-a Btk protein whose kinase domain has been replaced by the kinase domain of Itk. Expression of either huBtk or huBtk-Itk in DT40-Btk(-/-) cells restores calcium flux in response to BCR engagement. Using Btk- and Ilk-selective inhibitors, we show that inhibition of calcium responses in huBtk-Itk-DT40-Btk(-/-) cells and huBtk-DT40-Btk(-/-) cells is dependent on the Itk or Btk kinase domain, respectively. Thus, the FLIPR assay described here can be used to assess, compare, and rank the potency and selectivity of inhibitors of Ilk and Btk kinases.
C1 [Douhan, John, III; Miyashiro, Joy S.; Zhou, Xiaochuan; Wu, Paul W.; Collins, Mary; Dunussi-Joannopoulos, Kyriaki] Wyeth Research, Inflammation, Cambridge, MA 02140 USA.
   [Cole, Derek C.] Wyeth Research, Chem & Screening Sci, Pearl River, NY USA.
RP Douhan, J (corresponding author), Wyeth Research, Inflammation, 200 CambridgePk Dr, Cambridge, MA 02140 USA.
EM jdouhan@wyeth.com
CR Baba Y, 2001, P NATL ACAD SCI USA, V98, P2582, DOI 10.1073/pnas.051626198
   Bogin Y, 2007, P NATL ACAD SCI USA, V104, P6638, DOI 10.1073/pnas.0609771104
   Das J, 2006, BIOORG MED CHEM LETT, V16, P3706, DOI 10.1016/j.bmcl.2006.04.060
   Fluckiger AC, 1998, EMBO J, V17, P1973, DOI 10.1093/emboj/17.7.1973
   Fowell DJ, 1999, IMMUNITY, V11, P399, DOI 10.1016/S1074-7613(00)80115-6
   Halcomb KE, 2007, EUR J IMMUNOL, V37, P1033, DOI 10.1002/eji.200636451
   Heinonen JE, 2002, FEBS LETT, V527, P274, DOI 10.1016/S0014-5793(02)03206-4
   KERNER JD, 1995, IMMUNITY, V3, P301, DOI 10.1016/1074-7613(95)90115-9
   KHAN WN, 1995, IMMUNITY, V3, P283, DOI 10.1016/1074-7613(95)90114-0
   Kurosaki T, 2000, IMMUNITY, V12, P1, DOI 10.1016/S1074-7613(00)80153-3
   Li TJ, 1997, ONCOGENE, V15, P1375, DOI 10.1038/sj.onc.1201308
   Lin TA, 2004, BIOCHEMISTRY-US, V43, P11056, DOI 10.1021/bi049428r
   Liu KQ, 1998, J EXP MED, V187, P1721, DOI 10.1084/jem.187.10.1721
   Mueller C, 2003, J IMMUNOL, V170, P5056, DOI 10.4049/jimmunol.170.10.5056
   Pan ZY, 2007, CHEMMEDCHEM, V2, P58, DOI 10.1002/cmdc.200600221
   RAWLINGS DJ, 1994, IMMUNOL REV, V138, P105, DOI 10.1111/j.1600-065X.1994.tb00849.x
   Saito K, 2001, J BIOL CHEM, V276, P16201, DOI 10.1074/jbc.M100873200
   Schwartzberg PL, 2005, NAT REV IMMUNOL, V5, P284, DOI 10.1038/nri1591
   SMITH CIE, 1994, IMMUNOL REV, V138, P159, DOI 10.1111/j.1600-065X.1994.tb00851.x
   Smith CIE, 2001, BIOESSAYS, V23, P436, DOI 10.1002/bies.1062
   TAKATA M, 1994, EMBO J, V13, P1341, DOI 10.1002/j.1460-2075.1994.tb06387.x
   Takata M, 1996, J EXP MED, V184, P31, DOI 10.1084/jem.184.1.31
   Tomlinson MG, 1999, J BIOL CHEM, V274, P13577, DOI 10.1074/jbc.274.19.13577
NR 23
TC 5
Z9 5
U1 0
U2 5
PU MARY ANN LIEBERT, INC
PI NEW ROCHELLE
PA 140 HUGUENOT STREET, 3RD FL, NEW ROCHELLE, NY 10801 USA
SN 1540-658X
EI 1557-8127
J9 ASSAY DRUG DEV TECHN
JI ASSAY DRUG DEV. TECHNOL.
PD DEC
PY 2007
VL 5
IS 6
BP 751
EP 758
DI 10.1089/adt.2007.093
PG 8
WC Biochemical Research Methods; Pharmacology & Pharmacy
SC Biochemistry & Molecular Biology; Pharmacology & Pharmacy
GA 252UQ
UT WOS:000252472500004
PM 18181691
DA 2021-10-28
ER

PT J
AU Hegde, M
   Moll, AJ
   Byrd, TT
   Louis, CU
   Ahmed, N
AF Hegde, Meenakshi
   Moll, Alexander J.
   Byrd, Tiara T.
   Louis, Chrystal U.
   Ahmed, Nabil
TI Cellular immunotherapy for pediatric solid tumors
SO CYTOTHERAPY
LA English
DT Review
DE cell therapy; pediatric solid tumor; T cell; vaccine
ID GROWTH-FACTOR RECEPTOR; CHIMERIC ANTIGEN RECEPTOR; PULSED DENDRITIC
   CELLS; EPSTEIN-BARR-VIRUS; MODIFIED T-CELLS; CONFERS ENHANCED
   TUMORIGENICITY; CHILDRENS ONCOLOGY GROUP; HIGH-GRADE GLIOMAS;
   GLIOBLASTOMA-MULTIFORME; NASOPHARYNGEAL CARCINOMA
AB Substantial progress has been made in the treatment of pediatric solid tumors over the past 4 decades. However, children with metastatic and or recurrent disease continue to do poorly despite the aggressive multi-modality conventional therapies. The increasing understanding of the tumor biology and the interaction between the tumor and the immune system over the recent years have led to the development of novel immune-based therapies as alternative options for some of these high-risk malignancies. The safety and anti-tumor efficacy of various tumor vaccines and tumor-antigen specific immune cells are currently being investigated for various solid tumors. In early clinical trials, most of these cellular therapies have been well tolerated and have shown promising clinical responses. Although substantial work is being done in this field, the available knowledge for pediatric tumors remains limited. We review the contemporary early phase cell-based immunotherapy efforts for pediatric solid tumors and discuss the rationale and the challenges thereof.
C1 [Hegde, Meenakshi; Moll, Alexander J.; Byrd, Tiara T.; Louis, Chrystal U.; Ahmed, Nabil] Baylor Coll Med, Ctr Cell & Gene Therapy, Houston, TX 77030 USA.
   [Hegde, Meenakshi; Byrd, Tiara T.; Louis, Chrystal U.; Ahmed, Nabil] Baylor Coll Med, Texas Childrens Canc Ctr, Houston, TX 77030 USA.
   [Hegde, Meenakshi; Louis, Chrystal U.; Ahmed, Nabil] Baylor Coll Med, Dept Pediat, Houston, TX 77030 USA.
RP Hegde, M (corresponding author), Baylor Coll Med, Ctr Cell & Gene Therapy, 1102 Bates St MC 3-3320, Houston, TX 77030 USA.
EM mghegde@bcm.edu; nahmed@bcm.edu
RI Hegde, Meenakshi/AAN-6400-2020
OI Hegde, Meenakshi/0000-0002-7778-7871
FU Alliance for Cancer Gene Therapy; Alex's Lemonade Stand Pediatric Cancer
   Foundation; Cure Search for Children's Cancer (National Institutes of
   Health/National Cancer Institute) [P01 CA094237]; Sidney Kimmel
   Foundation for Cancer Research Scholar Award; Solving Kids' Cancer;
   Stand Up to Cancer (SU2C)-St. Baldrick's Pediatric Cancer Dream Team
   Grant; National Institutes of HealthUnited States Department of Health &
   Human ServicesNational Institutes of Health (NIH) - USA [5T32HL092332];
   National Institute of General Medical SciencesUnited States Department
   of Health & Human ServicesNational Institutes of Health (NIH) - USANIH
   National Institute of General Medical Sciences (NIGMS) [T32GM088129];
   NATIONAL CANCER INSTITUTEUnited States Department of Health & Human
   ServicesNational Institutes of Health (NIH) - USANIH National Cancer
   Institute (NCI) [P01CA094237] Funding Source: NIH RePORTER; NATIONAL
   HEART, LUNG, AND BLOOD INSTITUTEUnited States Department of Health &
   Human ServicesNational Institutes of Health (NIH) - USANIH National
   Heart Lung & Blood Institute (NHLBI) [T32HL092332] Funding Source: NIH
   RePORTER; NATIONAL INSTITUTE OF GENERAL MEDICAL SCIENCESUnited States
   Department of Health & Human ServicesNational Institutes of Health (NIH)
   - USANIH National Institute of General Medical Sciences (NIGMS)
   [T32GM088129] Funding Source: NIH RePORTER
FX The authors received funding from the Alliance for Cancer Gene Therapy,
   Alex's Lemonade Stand Pediatric Cancer Foundation, Cure Search for
   Children's Cancer (National Institutes of Health/National Cancer
   Institute grant P01 CA094237), Sidney Kimmel Foundation for Cancer
   Research Scholar Award, Solving Kids' Cancer, and the Stand Up to Cancer
   (SU2C)-St. Baldrick's Pediatric Cancer Dream Team Grant. TTB was
   supported by National Institutes of Health grants 5T32HL092332 (to
   Professor Helen E. Heslop) and by T32GM088129 from the National
   Institute of General Medical Sciences. The content is solely the
   responsibility of the authors and does not necessarily represent the
   official views of the National Institute of General Medical Sciences or
   the National Institutes of Health.
CR Ahmed N, 2007, CANCER RES, V67, P5957, DOI 10.1158/0008-5472.CAN-06-4309
   Ahmed N, 2010, CLIN CANCER RES, V16, P474, DOI 10.1158/1078-0432.CCR-09-1322
   Ahmed N, 2009, MOL THER, V17, P1779, DOI 10.1038/mt.2009.133
   Alvarez-Rueda N, 2011, PLOS ONE, V6, DOI 10.1371/journal.pone.0025220
   Anderson RCE, 2007, NEUROSURGERY, V60, P1129, DOI 10.1227/01.NEU.0000255460.91892.44
   Ardon H, 2010, PEDIATR BLOOD CANCER, V54, P519, DOI 10.1002/pbc.22319
   Bax DA, 2009, CLIN CANCER RES, V15, P5753, DOI 10.1158/1078-0432.CCR-08-3210
   Bielamowicz K, 2013, FRONT ONCOL, V3, DOI 10.3389/fonc.2013.00275
   Bowman L, 1998, BLOOD, V92, P1941, DOI 10.1182/blood.V92.6.1941.418k03_1941_1949
   Bowman LC, 1998, HUM GENE THER, V9, P1303, DOI 10.1089/hum.1998.9.9-1303
   Brown CE, 2012, CLIN CANCER RES, V18, P2199, DOI 10.1158/1078-0432.CCR-11-1669
   Byrd T, 2012, PEDIATR HEMAT ONCOL, V29, P495, DOI 10.3109/08880018.2012.698372
   Capitini CM, 2010, EXPERT OPIN BIOL TH, V10, P163, DOI 10.1517/14712590903431022
   Carpenito C, 2009, P NATL ACAD SCI USA, V106, P3360, DOI 10.1073/pnas.0813101106
   Caruso DA, 2005, CANCER-AM CANCER SOC, V103, P1280, DOI 10.1002/cncr.20911
   Caruso DA, 2004, NEURO-ONCOLOGY, V6, P236, DOI 10.1215/S1152851703000668
   Chan ATC, 2002, ANN ONCOL, V13, P1007, DOI 10.1093/annonc/mdf179
   Chang CN, 2011, J CLIN NEUROSCI, V18, P1048, DOI 10.1016/j.jocn.2010.11.034
   Cho DY, 2012, WORLD NEUROSURG, V77, P736, DOI 10.1016/j.wneu.2011.08.020
   Chow KKH, 2013, MOL THER, V21, P629, DOI 10.1038/mt.2012.210
   Cohen KJ, 2011, NEURO-ONCOLOGY, V13, P317, DOI 10.1093/neuonc/noq191
   Comoli P, 2005, J CLIN ONCOL, V23, P8942, DOI 10.1200/JCO.2005.02.6195
   Dagher R, 2002, MED PEDIATR ONCOL, V38, P158, DOI 10.1002/mpo.1303
   De Vleeschouwer S, 2008, CLIN CANCER RES, V14, P3098, DOI 10.1158/1078-0432.CCR-07-4875
   de Vries IJM, 2005, NAT BIOTECHNOL, V23, P1407, DOI 10.1038/nbt1154
   Debinski W, 1999, CLIN CANCER RES, V5, P985
   Di Stasi A, 2011, NEW ENGL J MED, V365, P1673, DOI 10.1056/NEJMoa1106152
   Dudley ME, 2008, J CLIN ONCOL, V26, P5233, DOI 10.1200/JCO.2008.16.5449
   Ebb D, 2012, J CLIN ONCOL, V30, P2545, DOI 10.1200/JCO.2011.37.4546
   ESHHAR Z, 1993, P NATL ACAD SCI USA, V90, P720, DOI 10.1073/pnas.90.2.720
   FEUN LG, 1994, J NEURO-ONCOL, V20, P165, DOI 10.1007/BF01052726
   Fujisawa T, 2012, INT J CANCER, V131, P344, DOI 10.1002/ijc.26366
   Fujisawa T, 2009, CANCER RES, V69, P8678, DOI 10.1158/0008-5472.CAN-09-2100
   Geiger JD, 2001, CANCER RES, V61, P8513
   Gilbertson RJ, 1997, CANCER RES, V57, P3272
   GILBERTSON RJ, 1995, BRIT J CANCER, V71, P473, DOI 10.1038/bjc.1995.96
   Gorlick R, 1999, J CLIN ONCOL, V17, P2781, DOI 10.1200/JCO.1999.17.9.2781
   Grada Z, 2013, MOL THER-NUCL ACIDS, V2, DOI 10.1038/mtna.2013.32
   Grauer OM, 2007, INT J CANCER, V121, P95, DOI 10.1002/ijc.22607
   Gurney JG, 1999, NIH PUB, V99-4649
   HANK JA, 1990, CANCER RES, V50, P5234
   HAYES RL, 1995, CANCER-AM CANCER SOC, V76, P840, DOI 10.1002/1097-0142(19950901)76:5<840::AID-CNCR2820760519>3.0.CO;2-R
   Heczey A, 2013, DISCOV MED, V16, P287
   Hegde M, 2014, DISCOV MED, V17, P145
   Hegde M, 2013, MOL THER, V21, P2087, DOI 10.1038/mt.2013.185
   Heimberger AB, 2003, CLIN CANCER RES, V9, P4247
   Heimberger AB, 2008, CLIN CANCER RES, V14, P5166, DOI 10.1158/1078-0432.CCR-08-0320
   Ito A, 2001, CANCER IMMUNOL IMMUN, V50, P515, DOI 10.1007/s00262-001-0233-7
   Jarboe JS, 2007, CANCER RES, V67, P7983, DOI 10.1158/0008-5472.CAN-07-1493
   Jensen MC, 2014, IMMUNOL REV, V257, P127, DOI 10.1111/imr.12139
   Johnson Erik, 2007, Expert Reviews in Molecular Medicine, V9, P1, DOI 10.1017/S1462399407000518
   Joshi BH, 2008, NEURO-ONCOLOGY, V10, P265, DOI 10.1215/15228517-2007-066
   Jungbluth AA, 2001, INT J CANCER, V94, P252, DOI 10.1002/ijc.1451
   Kahlon KS, 2004, CANCER RES, V64, P9160, DOI 10.1158/0008-5472.CAN-04-0454
   KUPPNER MC, 1989, J NEUROSURG, V71, P211, DOI 10.3171/jns.1989.71.2.0211
   Leahomschi S, 2013, NEOPLASMA, V60, P223, DOI 10.4149/neo_2013_030
   Leen AM, 2006, NAT MED, V12, P1160, DOI 10.1038/nm1475
   Li G, 2012, J NEURO-ONCOL, V108, P395, DOI 10.1007/s11060-012-0842-3
   Liau LM, 2005, CLIN CANCER RES, V11, P5515, DOI 10.1158/1078-0432.CCR-05-0464
   Liu DF, 2013, CLIN IMMUNOL, V149, P55, DOI 10.1016/j.clim.2013.06.005
   Louis CU, 2009, CURR PHARM DESIGN, V15, P424, DOI 10.2174/138161209787315765
   Louis CU, 2011, BLOOD, V118, P6050, DOI 10.1182/blood-2011-05-354449
   Louis CU, 2010, J IMMUNOTHER, V33, P983, DOI 10.1097/CJI.0b013e3181f3cbf4
   Louis CU, 2009, BLOOD, V113, P2442, DOI 10.1182/blood-2008-05-157222
   MacDonald TJ, 2011, NEURO-ONCOLOGY, V13, P1049, DOI 10.1093/neuonc/nor092
   Mackall CL, 2008, CLIN CANCER RES, V14, P4850, DOI 10.1158/1078-0432.CCR-07-4065
   McNeil DE, 2002, MED PEDIATR ONCOL, V39, P190, DOI 10.1002/mpo.10121
   Metelitsa LS, 2011, CLIN IMMUNOL, V140, P119, DOI 10.1016/j.clim.2010.10.005
   Metelitsa LS, 2004, J EXP MED, V199, P1213, DOI 10.1084/jem.20031462
   Mitchell DA, 2008, NEURO-ONCOLOGY, V10, P10, DOI 10.1215/15228517-2007-035
   Morse MA, 1999, CANCER RES, V59, P56
   MOSCATELLO DK, 1995, CANCER RES, V55, P5536
   Nagane M, 1996, CANCER RES, V56, P5079
   Nakano Y, 2006, J NEUROSURG, V104, P574, DOI 10.3171/jns.2006.104.4.574
   NISHIKAWA R, 1994, P NATL ACAD SCI USA, V91, P7727, DOI 10.1073/pnas.91.16.7727
   Okada H, 2008, J NEURO-ONCOL, V88, P245, DOI 10.1007/s11060-008-9566-9
   Orentas RJ, 2012, FRONT ONCOL, V2, DOI [10.3389/fonc.2012.00003, 10.3389/fonc.2012.00194]
   Park JR, 2007, MOL THER, V15, P825, DOI 10.1038/sj.mt.6300104
   Perez-Martinez A, 2009, PEDIATR BLOOD CANCER, V53, P120, DOI 10.1002/pbc.21955
   PHILLIPS PC, 1991, NEUROL CLIN, V9, P383, DOI 10.1016/S0733-8619(18)30292-5
   Platten M, 2001, MICROSC RES TECHNIQ, V52, P401, DOI 10.1002/1097-0029(20010215)52:4<401::AID-JEMT1025>3.0.CO;2-C
   Porter DL, 2011, NEW ENGL J MED, V365, P725, DOI 10.1056/NEJMoa1103849
   PRESS MF, 1990, ONCOGENE, V5, P953
   Pule MA, 2005, MOL THER, V12, P933, DOI 10.1016/j.ymthe.2005.04.016
   Pule MA, 2008, NAT MED, V14, P1264, DOI 10.1038/nm.1882
   Purohit S, 2011, INDIA J SURG ONCOL, V2, P327, DOI 10.1007/s13193-012-0140-8
   Quattrocchi KB, 1999, J NEURO-ONCOL, V45, P141, DOI 10.1023/A:1006293606710
   Raab-Traub N, 2002, SEMIN CANCER BIOL, V12, P431, DOI 10.1016/S1044579X0200086X
   Raffaghello L, 2007, CANCER RES, V67, P5471, DOI 10.1158/0008-5472.CAN-06-4735
   Rainusso N, 2012, CANCER GENE THER, V19, P212, DOI 10.1038/cgt.2011.83
   Rebarz M, 2014, INORG CHEM, V53, P2635, DOI 10.1021/ic403024z
   Ries LAG, 1999, NIH PUB
   Rocca A, 1987, J Neurosurg Sci, V31, P19
   ROCK KL, 1990, SCIENCE, V249, P918, DOI 10.1126/science.2392683
   Rousseau RF, 2005, CANCER J, V11, P331, DOI 10.1097/00130404-200507000-00009
   Rousseau RF, 2003, BLOOD, V101, P1718, DOI 10.1182/blood-2002-08-2493
   Ruggeri L, 2002, SCIENCE, V295, P2097, DOI 10.1126/science.1068440
   Sampson JH, 2010, J CLIN ONCOL, V28, P4722, DOI 10.1200/JCO.2010.28.6963
   Sampson JH, 2009, MOL CANCER THER, V8, P2773, DOI 10.1158/1535-7163.MCT-09-0124
   Scheurer ME, 2008, ACTA NEUROPATHOL, V116, P79, DOI 10.1007/s00401-008-0359-1
   SCHONMANN SM, 1986, INT J CANCER, V37, P255, DOI 10.1002/ijc.2910370214
   SIEPL C, 1988, EUR J IMMUNOL, V18, P593, DOI 10.1002/eji.1830180416
   Sonabend AM, 2012, J NEURO-ONCOL, V108, P1, DOI 10.1007/s11060-011-0776-1
   Song LP, 2009, J CLIN INVEST, V119, P1524, DOI 10.1172/JCI37869
   Straathof KC, 2005, J IMMUNOL, V175, P4137, DOI 10.4049/jimmunol.175.6.4137
   Straathof KC, 2005, BLOOD, V105, P4247, DOI 10.1182/blood-2004-11-4564
   Straathof KCM, 2005, BLOOD, V105, P1898, DOI 10.1182/blood-2004-07-2975
   Suminoe A, 2009, PEDIATR TRANSPLANT, V13, P746, DOI 10.1111/j.1399-3046.2008.01066.x
   Taylor BS, 2011, NAT REV CANCER, V11, P541, DOI 10.1038/nrc3087
   Thompson PA, 2012, CURR ONCOL REP, V14, P197, DOI 10.1007/s11912-012-0223-2
   Tjon ASW, 2014, TRANSL RES, V163, P557, DOI 10.1016/j.trsl.2014.01.007
   Toniatti C, 2004, GENE THER, V11, P649, DOI 10.1038/sj.gt.3302251
   Tzahar E, 1997, EMBO J, V16, P4938, DOI 10.1093/emboj/16.16.4938
   van Duivenvoorde LM, 2006, IMMUNOBIOLOGY, V211, P627, DOI 10.1016/j.imbio.2006.05.014
   Wang LXJ, 2010, CANCER RES, V70, P9591, DOI 10.1158/0008-5472.CAN-10-2884
   Wheeler CJ, 2008, CANCER RES, V68, P5955, DOI 10.1158/0008-5472.CAN-07-5973
   Wood G W, 1983, J Neurooncol, V1, P87
   WOOD GW, 1982, J NATL CANCER I, V68, P27
   Xu XJ, 2014, CANCER LETT, V343, P172, DOI 10.1016/j.canlet.2013.10.004
   Yamanaka R, 2005, CLIN CANCER RES, V11, P4160, DOI 10.1158/1078-0432.CCR-05-0120
   Yeung JT, 2013, J NEURO-ONCOL, V111, P103, DOI 10.1007/s11060-012-0998-x
   Yu AL, 2010, NEW ENGL J MED, V363, P1324, DOI 10.1056/NEJMoa0911123
   Yu JS, 2001, CANCER RES, V61, P842
   Yu JS, 2004, CANCER RES, V64, P4973, DOI 10.1158/0008-5472.CAN-03-3505
   Zhang JG, 2007, CLIN CANCER RES, V13, P566, DOI 10.1158/1078-0432.CCR-06-1576
   ZHAO XJ, 1995, J EXP MED, V182, P67, DOI 10.1084/jem.182.1.67
NR 126
TC 9
Z9 9
U1 0
U2 10
PU ELSEVIER SCI LTD
PI OXFORD
PA THE BOULEVARD, LANGFORD LANE, KIDLINGTON, OXFORD OX5 1GB, OXON, ENGLAND
SN 1465-3249
EI 1477-2566
J9 CYTOTHERAPY
JI Cytotherapy
PD JAN
PY 2015
VL 17
IS 1
BP 3
EP 17
DI 10.1016/j.jcyt.2014.05.019
PG 15
WC Cell & Tissue Engineering; Biotechnology & Applied Microbiology; Cell
   Biology; Hematology; Medicine, Research & Experimental
SC Cell Biology; Biotechnology & Applied Microbiology; Hematology; Research
   & Experimental Medicine
GA AZ8WK
UT WOS:000348492200002
PM 25082406
OA Green Accepted
DA 2021-10-28
ER

PT J
AU Mueller, SN
   Vanguri, VK
   Ha, SJ
   West, EE
   Keir, ME
   Glickman, JN
   Sharpe, AH
   Ahmed, R
AF Mueller, Scott N.
   Vanguri, Vijay K.
   Ha, Sang-Jun
   West, Erin E.
   Keir, Mary E.
   Glickman, Jonathan N.
   Sharpe, Arlene H.
   Ahmed, Rafi
TI PD-L1 has distinct functions in hematopoietic and nonhematopoietic cells
   in regulating T cell responses during chronic infection in mice
SO JOURNAL OF CLINICAL INVESTIGATION
LA English
DT Article
ID LYMPHOCYTIC CHORIOMENINGITIS VIRUS; CHRONIC VIRAL-INFECTION; DENDRITIC
   CELLS; PERSISTENCE; EXHAUSTION; IMMUNOSUPPRESSION; EXPRESSION; TOLERANCE
AB The inhibitory receptor programmed death 1 (PD-1) is upregulated on antigen-specific CD8(+) T cells during persistent viral infections. Interaction with PD-1 ligand 1 (PD-L1) contributes to functional exhaustion of responding T cells and may limit immunopathology during infection. PD-L1 is expressed on both hematopoietic and nonhematopoietic cells in tissues. However, the exact roles of PD-L1 on hematopoietic versus nonhematopoietic cells in modulating immune responses are unclear. Here we used bone marrow chimeric mice to examine the effects of PD-L1 deficiency in hematopoietic or nonhematopoietic cells during lymphocytic choriomeningitis virus clone 13 (LCMV CL-13) infection. We found that PD-L1 expression on hematopoietic cells inhibited CD8(+) T cell numbers and function after LCMV CL-13 infection. In contrast, PD-L1 expression on nonhematopoietic cells limited viral clearance and immunopathology in infected tissues. Together, these data demonstrate that there are distinct roles for PD-L1 on hematopoietic and nonhematopoietic cells in regulating CD8(+) T cell responses and viral clearance during chronic viral infection.
C1 [Mueller, Scott N.; Ha, Sang-Jun; West, Erin E.; Ahmed, Rafi] Emory Univ, Sch Med, Emory Vaccine Ctr, Atlanta, GA 30322 USA.
   [Mueller, Scott N.; Ha, Sang-Jun; West, Erin E.; Ahmed, Rafi] Emory Univ, Sch Med, Dept Microbiol & Immunol, Atlanta, GA 30322 USA.
   [Vanguri, Vijay K.; Keir, Mary E.; Glickman, Jonathan N.; Sharpe, Arlene H.] Harvard Univ, Sch Med, Dept Pathol, Boston, MA 02115 USA.
   [Vanguri, Vijay K.; Keir, Mary E.; Glickman, Jonathan N.; Sharpe, Arlene H.] Brigham & Womens Hosp, Boston, MA 02115 USA.
RP Ahmed, R (corresponding author), Emory Univ, Sch Med, Emory Vaccine Ctr, 1510 Clifton Rd,Room G211, Atlanta, GA 30322 USA.
EM smue@unimelb.edu.au; rahmed@emory.edu
RI Mueller, Scott N/B-1918-2012; Mueller, Scott N/O-8605-2019
OI Mueller, Scott N/0000-0002-3838-3989; Mueller, Scott
   N/0000-0002-3838-3989; Ha, Sang-Jun/0000-0002-1192-6031
FU NIHUnited States Department of Health & Human ServicesNational
   Institutes of Health (NIH) - USA [AI56299, AI30048, AI04464409, T32
   HL007627]; Gates Foundation Grand Challenges in Global Health; Ministry
   for Health, Welfare & Family Affairs, Republic of KoreaMinistry of
   Health & Welfare, Republic of Korea [A091204]; NATIONAL HEART, LUNG, AND
   BLOOD INSTITUTEUnited States Department of Health & Human
   ServicesNational Institutes of Health (NIH) - USANIH National Heart Lung
   & Blood Institute (NHLBI) [T32HL007627] Funding Source: NIH RePORTER;
   NATIONAL INSTITUTE OF ALLERGY AND INFECTIOUS DISEASESUnited States
   Department of Health & Human ServicesNational Institutes of Health (NIH)
   - USANIH National Institute of Allergy & Infectious Diseases (NIAID)
   [R37AI030048, P01AI056299, R01AI081846, R01AI030048, R37AI038310]
   Funding Source: NIH RePORTER
FX We would like to thank Neal Lindeman and Maria LeBruto in the Department
   of Pathology at Brigham and Women's Hospital for assistance and
   expertise with liver function tests, and Loise Francisco for helpful
   discussions about regulatory T cell studies. This work was supported by
   grants from the NIH (AI56299 to A.H. Sharpe and R. Ahmed; AI30048 and
   AI04464409 to R. Ahmed; T32 HL007627 to Brigham and Women's Hospital for
   V.K. Vanguri), and grants from the Gates Foundation Grand Challenges in
   Global Health to R. Ahmed, and the Korean Health Technology R&D project,
   Ministry for Health, Welfare & Family Affairs, Republic of Korea
   (A091204 to S.-J. Ha).
CR AHMED R, 1984, J EXP MED, V160, P521, DOI 10.1084/jem.160.2.521
   Barber DL, 2006, NATURE, V439, P682, DOI 10.1038/nature04444
   BATTS KP, 1995, AM J SURG PATHOL, V19, P1409, DOI 10.1097/00000478-199512000-00007
   Binder D, 1997, J EXP MED, V185, P517, DOI 10.1084/jem.185.3.517
   Binder D, 1998, J EXP MED, V187, P1903, DOI 10.1084/jem.187.11.1903
   Blackburn SD, 2008, P NATL ACAD SCI USA, V105, P15016, DOI 10.1073/pnas.0801497105
   Butte MJ, 2007, IMMUNITY, V27, P111, DOI 10.1016/j.immuni.2007.05.016
   Day CL, 2006, NATURE, V443, P350, DOI 10.1038/nature05115
   Franceschini D, 2009, J CLIN INVEST, V119, P551, DOI 10.1172/JCI36604
   Francisco LM, 2009, J EXP MED, V206, P3015, DOI 10.1084/jem.20090847
   Gallimore A, 1998, J EXP MED, V187, P1383, DOI 10.1084/jem.187.9.1383
   Iwai YH, 2003, J EXP MED, V198, P39, DOI 10.1084/jem.20022235
   Keir ME, 2006, J EXP MED, V203, P883, DOI 10.1084/jem.20051776
   Keynan Y, 2008, CLIN INFECT DIS, V46, P1046, DOI 10.1086/529379
   Latchman YE, 2004, P NATL ACAD SCI USA, V101, P10691, DOI 10.1073/pnas.0307252101
   Mueller SN, 2007, P NATL ACAD SCI USA, V104, P15430, DOI 10.1073/pnas.0702579104
   Mueller SN, 2009, P NATL ACAD SCI USA, V106, P8623, DOI 10.1073/pnas.0809818106
   Murali-Krishna K, 1998, IMMUNITY, V8, P177, DOI 10.1016/S1074-7613(00)80470-7
   Petrovas C, 2006, J EXP MED, V203, P2281, DOI 10.1084/jem.20061496
   Probst HC, 2005, NAT IMMUNOL, V6, P280, DOI 10.1038/ni1165
   Sevilla N, 2000, J EXP MED, V192, P1249, DOI 10.1084/jem.192.9.1249
   Sharpe AH, 2007, NAT IMMUNOL, V8, P239, DOI 10.1038/ni1443
   Shin H, 2007, CURR OPIN IMMUNOL, V19, P408, DOI 10.1016/j.coi.2007.06.004
   Trautmann L, 2006, NAT MED, V12, P1198, DOI 10.1038/nm1482
   Tsushima F, 2007, BLOOD, V110, P180, DOI 10.1182/blood-2006-11-060087
   Wherry EJ, 2003, J VIROL, V77, P4911, DOI 10.1128/JVI.77.8.4911-4927.2003
   Zajac AJ, 1998, J EXP MED, V188, P2205, DOI 10.1084/jem.188.12.2205
NR 27
TC 104
Z9 108
U1 0
U2 4
PU AMER SOC CLINICAL INVESTIGATION INC
PI ANN ARBOR
PA 2015 MANCHESTER RD, ANN ARBOR, MI 48104 USA
SN 0021-9738
EI 1558-8238
J9 J CLIN INVEST
JI J. Clin. Invest.
PD JUL
PY 2010
VL 120
IS 7
BP 2508
EP 2515
DI 10.1172/JCI40040
PG 8
WC Medicine, Research & Experimental
SC Research & Experimental Medicine
GA 620ZZ
UT WOS:000279544000028
PM 20551512
OA Bronze, Green Published
DA 2021-10-28
ER

PT J
AU Moffett, HF
   Coon, ME
   Radtke, S
   Stephan, SB
   McKnight, L
   Lambert, A
   Stoddard, BL
   Kiem, HP
   Stephan, MT
AF Moffett, H. F.
   Coon, M. E.
   Radtke, S.
   Stephan, S. B.
   McKnight, L.
   Lambert, A.
   Stoddard, B. L.
   Kiem, H. P.
   Stephan, M. T.
TI Hit-and-run programming of therapeutic cytoreagents using mRNA
   nanocarriers
SO NATURE COMMUNICATIONS
LA English
DT Article
ID CHIMERIC-ANTIGEN-RECEPTOR; HEMATOPOIETIC STEM-CELLS; CD8(+) T-CELLS;
   IN-VIVO; GENE DISRUPTION; MEMORY; IMMUNOTHERAPY; EXPRESSION; GENERATION;
   LYMPHOCYTES
AB Therapies based on immune cells have been applied for diseases ranging from cancer to diabetes. However, the viral and electroporation methods used to create cytoreagents are complex and expensive. Consequently, we develop targeted mRNA nanocarriers that are simply mixed with cells to reprogram them via transient expression. Here, we describe three examples to establish that the approach is simple and generalizable. First, we demonstrate that nanocarriers delivering mRNA encoding a genome-editing agent can efficiently knockout selected genes in anti-cancer T-cells. Second, we imprint a long-lived phenotype exhibiting improved antitumor activities into T-cells by transfecting them with mRNAs that encode a key transcription factor of memory formation. Third, we show how mRNA nanocarriers can program hematopoietic stem cells with improved self-renewal properties. The simplicity of the approach contrasts with the complex protocols currently used to program therapeutic cells, so our methods will likely facilitate manufacturing of cytoreagents.
C1 [Moffett, H. F.; Coon, M. E.; Radtke, S.; Stephan, S. B.; McKnight, L.; Kiem, H. P.; Stephan, M. T.] Fred Hutchinson Canc Res Ctr, Clin Res Div, Seattle, WA 98109 USA.
   [Lambert, A.; Stoddard, B. L.] Fred Hutchinson Canc Res Ctr, Div Basic Sci, Seattle, WA 98109 USA.
   [Kiem, H. P.; Stephan, M. T.] Univ Washington, Dept Med, Div Med Oncol, Seattle, WA 98109 USA.
   [Stephan, M. T.] Univ Washington, Dept Bioengn & Mol Engn, Seattle, WA 98105 USA.
   [Stephan, M. T.] Univ Washington, Sci Inst, Seattle, WA 98105 USA.
RP Stephan, MT (corresponding author), Fred Hutchinson Canc Res Ctr, Clin Res Div, Seattle, WA 98109 USA.; Stephan, MT (corresponding author), Univ Washington, Dept Med, Div Med Oncol, Seattle, WA 98109 USA.; Stephan, MT (corresponding author), Univ Washington, Dept Bioengn & Mol Engn, Seattle, WA 98105 USA.; Stephan, MT (corresponding author), Univ Washington, Sci Inst, Seattle, WA 98105 USA.
EM mstephan@fredhutch.org
RI McKnight, Laura E/C-6791-2015
OI McKnight, Laura/0000-0002-4322-3066; Moffett,
   Howell/0000-0002-7799-1688; Stephan, Matthias/0000-0001-8310-0100
FU Fred Hutchinson Cancer Research Center's Immunotherapy Initiative; Bezos
   Family, a FHCRC/UW Cancer Consortium Cancer Center Support Grant of the
   National Institutes of Health [P30 CA015704]; Prostate Cancer Research
   Program - Synergistic Idea Development Award from Department of Defense
   [PC140519P1]; National Science FoundationNational Science Foundation
   (NSF) [1452492, 1644363]; American Cancer SocietyAmerican Cancer Society
   [RSG-16-110-01-LIB]; NATIONAL CANCER INSTITUTEUnited States Department
   of Health & Human ServicesNational Institutes of Health (NIH) - USANIH
   National Cancer Institute (NCI) [P30CA015704] Funding Source: NIH
   RePORTER; NATIONAL INSTITUTE OF DIABETES AND DIGESTIVE AND KIDNEY
   DISEASESUnited States Department of Health & Human ServicesNational
   Institutes of Health (NIH) - USANIH National Institute of Diabetes &
   Digestive & Kidney Diseases (NIDDK) [U54DK106829] Funding Source: NIH
   RePORTER; NATIONAL INSTITUTE OF GENERAL MEDICAL SCIENCESUnited States
   Department of Health & Human ServicesNational Institutes of Health (NIH)
   - USANIH National Institute of General Medical Sciences (NIGMS)
   [R01GM105691] Funding Source: NIH RePORTER
FX We thank Dr Liu and Dr Riddell for the gift of cell lines and StrepTagII
   antibody. We thank the Fred Hutchinson Genomics Core staff for
   assistance in the preparation and analysis of RNAseq data. This work was
   supported in part by the Fred Hutchinson Cancer Research Center's
   Immunotherapy Initiative with funds provided by the Bezos Family, a
   FHCRC/UW Cancer Consortium Cancer Center Support Grant of the National
   Institutes of Health under Award Number P30 CA015704, a Prostate Cancer
   Research Program - Synergistic Idea Development Award from the
   Department of Defense (PC140519P1), and by the National Science
   Foundation (CAREER Award # 1452492 and EAGER Award # 1644363). M.
   Stephan was also supported by a Research Scholar Grant,
   RSG-16-110-01-LIB, from the American Cancer Society.
CR Arasaratnam RJ, 2015, ANN TRANSL MED, V3, DOI 10.3978/j.issn.2305-5839.2015.10.12
   Bai Y, 2015, CELL DISCOV, V1, DOI 10.1038/celldisc.2015.40
   Boesteanu AC, 2009, SEMIN IMMUNOL, V21, P69, DOI 10.1016/j.smim.2009.02.005
   Boissel S, 2015, METHODS MOL BIOL, V1239, P171, DOI 10.1007/978-1-4939-1862-1_9
   Brentjens RJ, 2013, SCI TRANSL MED, V5, DOI 10.1126/scitranslmed.3005930
   Burga RA, 2016, CYTOTHERAPY, V18, P1410, DOI 10.1016/j.jcyt.2016.05.018
   Certo MT, 2012, NAT METHODS, V9, P973, DOI [10.1038/NMETH.2177, 10.1038/nmeth.2177]
   Copolovici DM, 2014, ACS NANO, V8, P1972, DOI 10.1021/nn4057269
   Costa A, 2015, DEVELOPMENT, V142, P1948, DOI 10.1242/dev.119149
   Cox DBT, 2015, NAT MED, V21, P121, DOI 10.1038/nm.3793
   Cribbs AP, 2013, BMC BIOTECHNOL, V13, DOI 10.1186/1472-6750-13-98
   Darcy PK, 2015, IMMUNOTHERAPY-UK, V7, P469, DOI [10.2217/IMT.15.37, 10.2217/imt.15.37]
   Delaney C, 2010, NAT MED, V16, P232, DOI 10.1038/nm.2080
   DeWitt MA, 2016, SCI TRANSL MED, V8, DOI 10.1126/scitranslmed.aaf9336
   Doyon Y, 2010, NAT METHODS, V7, P459, DOI [10.1038/NMETH.1456, 10.1038/nmeth.1456]
   Ellebrecht CT, 2016, SCIENCE, V353, P179, DOI 10.1126/science.aaf6756
   Fesnak AD, 2016, NAT REV CANCER, V16, P566, DOI 10.1038/nrc.2016.97
   Freitag J, 2016, BMC MUSCULOSKEL DIS, V17, DOI 10.1186/s12891-016-1085-9
   Gratwohl A, 2015, LANCET HAEMATOL, V2, pE91, DOI 10.1016/S2352-3026(15)00028-9
   Jain K. K., 2017, CELL THERAPY TECHNOL, P1
   Kaech SM, 2012, NAT REV IMMUNOL, V12, P749, DOI 10.1038/nri3307
   Kariko K, 2005, IMMUNITY, V23, P165, DOI 10.1016/j.immuni.2005.06.008
   Kays SK, 2015, STEM CELLS DEV, V24, P714, DOI 10.1089/scd.2014.0455
   Kim MV, 2013, IMMUNITY, V39, P286, DOI 10.1016/j.immuni.2013.07.013
   Kodama S, 2004, MOL CELL BIOL, V24, P7931, DOI 10.1128/MCB.24.18.7931-7940.2004
   Koh S, 2013, MOL THER-NUCL ACIDS, V2, DOI 10.1038/mtna.2013.43
   Lee J, 2013, BLOOD, V121, P4082, DOI 10.1182/blood-2012-09-455204
   Liu J, 2015, MOL THER-NUCL ACIDS, V4, DOI 10.1038/mtna.2015.6
   Liu J, 2014, PLOS ONE, V9, DOI [10.1371/journal.pone.0085755, 10.1371/journal.pone.0091606, 10.1371/journal.pone.0089315, 10.1371/journal.pone.0098300]
   Liu LF, 2016, NAT BIOTECHNOL, V34, P430, DOI 10.1038/nbt.3461
   Liu XJ, 2015, CANCER RES, V75, P3596, DOI 10.1158/0008-5472.CAN-15-0159
   Louis CU, 2011, BLOOD, V118, P6050, DOI 10.1182/blood-2011-05-354449
   Maeder ML, 2016, MOL THER, V24, P430, DOI 10.1038/mt.2016.10
   Mangraviti A, 2015, ACS NANO, V9, P1236, DOI 10.1021/nn504905q
   Mao AS, 2015, P NATL ACAD SCI USA, V112, P14452, DOI 10.1073/pnas.1508520112
   Menger L, 2016, CANCER RES, V76, P2087, DOI 10.1158/0008-5472.CAN-15-3352
   Negre O, 2015, CURR GENE THER, V15, P64
   Nightingale SJ, 2006, MOL THER, V13, P1121, DOI 10.1016/j.ymthe.2006.01.008
   Pierelli L, 2000, BRIT J HAEMATOL, V108, P610, DOI 10.1046/j.1365-2141.2000.01869.x
   Pierelli L, 2001, LEUKEMIA LYMPHOMA, V42, P1195, DOI 10.3109/10428190109097744
   Pineault N, 2015, EXP HEMATOL, V43, P498, DOI 10.1016/j.exphem.2015.04.011
   Porter DL, 2015, SCI TRANSL MED, V7, DOI 10.1126/scitranslmed.aac5415
   Quabius ES, 2015, NEW BIOTECHNOL, V32, P229, DOI 10.1016/j.nbt.2014.04.008
   Rentas S, 2016, NATURE, V532, P508, DOI 10.1038/nature17665
   RIDDELL SR, 1990, J IMMUNOL METHODS, V128, P189, DOI 10.1016/0022-1759(90)90210-M
   Sadelain M, 2015, J CLIN INVEST, V125, P3392, DOI 10.1172/JCI80010
   Sallusto F, 1999, NATURE, V401, P708, DOI 10.1038/44385
   Schumann K, 2015, P NATL ACAD SCI USA, V112, P10437, DOI 10.1073/pnas.1512503112
   Skon CN, 2013, NAT IMMUNOL, V14, P1285, DOI 10.1038/ni.2745
   Sommermeyer D, 2016, LEUKEMIA, V30, P492, DOI 10.1038/leu.2015.247
   Subramanian A, 2005, P NATL ACAD SCI USA, V102, P15545, DOI 10.1073/pnas.0506580102
   Tejera MM, 2013, J IMMUNOL, V191, P187, DOI 10.4049/jimmunol.1300331
   Terakura S, 2012, BLOOD, V119, P72, DOI 10.1182/blood-2011-07-366419
   Themeli M, 2013, NAT BIOTECHNOL, V31, P928, DOI 10.1038/nbt.2678
   Torikai H, 2012, BLOOD, V119, P5697, DOI 10.1182/blood-2012-01-405365
   Wang JB, 2016, NUCLEIC ACIDS RES, V44, DOI 10.1093/nar/gkv1121
   Wang XL, 2012, J IMMUNOTHER, V35, P689, DOI 10.1097/CJI.0b013e318270dec7
   Wurm M, 2014, EXP HEMATOL, V42, P114, DOI 10.1016/j.exphem.2013.10.004
   Zhang LY, 2015, NAT COMMUN, V6, DOI 10.1038/ncomms8639
   Zhang XB, 2008, J CLIN INVEST, V118, P1502, DOI 10.1172/JCI34371
NR 60
TC 54
Z9 54
U1 1
U2 30
PU NATURE PUBLISHING GROUP
PI LONDON
PA MACMILLAN BUILDING, 4 CRINAN ST, LONDON N1 9XW, ENGLAND
SN 2041-1723
J9 NAT COMMUN
JI Nat. Commun.
PD AUG 30
PY 2017
VL 8
AR 389
DI 10.1038/s41467-017-00505-8
PG 13
WC Multidisciplinary Sciences
SC Science & Technology - Other Topics
GA FF1YM
UT WOS:000408695100006
PM 28855514
OA gold, Green Published
DA 2021-10-28
ER

PT J
AU Wei, HF
   Wang, H
   Lu, B
   Li, BH
   Hou, S
   Qian, WZ
   Fan, KX
   Dai, JX
   Zhao, J
   Guo, YJ
AF Wei, Huafeng
   Wang, Hao
   Lu, Bing
   Li, Bohua
   Hou, Sheng
   Qian, Weizhu
   Fan, Kexing
   Dai, Jianxin
   Zhao, Jian
   Guo, Yajun
TI Cancer immunotherapy using in vitro genetically modified targeted
   dendritic cells
SO CANCER RESEARCH
LA English
DT Article
ID ANTICANCER EFFECTOR FUNCTION; PREEXISTING MURINE TUMORS; T-CELLS;
   INTRATUMORAL INJECTION; ANTITUMOR IMMUNITY; CD40 LIGAND; PHASE-I;
   ACTIVATION; TOLERANCE; ANTIGEN
AB Modest clinical outcomes of dendritic cell (DC) vaccine trials call for novel strategies. In this study, we have created a chimeric CD40 molecule that incorporates a single chain Fv (scFv) molecule specific for human ErbB2 antigen and fusing to the membrane spanning and cytosolic domains of murine CD40. After adenoviral transfer to bone marrow-derived DC, this chimeric receptor (CR) induced nuclear factor-kappa B (NF-kappa B)-dependent DC activation and effector function when cultured with immobilized ErbB2 protein or ErbB2-positive tumor cells in vitro. In vivo migration assays showed that similar to 40% injected CR-modified DC (scFv-CD40-DC) effectively migrated to ErbB2-positive tumors, where they were activated after ErbB2 antigen stimulation, and sequentially homed into the draining lymph nodes. In murine ErbB2-positive D2F2/E2 breast tumor (BALB/c) and EL4/E2 thymoma (C57BL/6) models, i.v. injection of 1 x 10(6) scFv-CD40-DC significantly inhibited tumor growth and cured established tumors. Importantly, the cured mice treated by injection of scFv-CD40-DC were effective in preventing both ErbB2-positive and parental ErbB2-negative tumor rechallenge. Analysis of the underlying mechanism revealed that i.v. infusion of scFv-CD40-DC elicited tumor-specific CTL responses, and the transfer of CTLs from scFv-CD40-DC-treated mice protected naive mice against a subsequent tumor challenge. These results support the concept that genetic modification of DC with tumor-associated antigen-specific CD40 chimeric receptor might be a useful strategy for treatment of human cancers.
C1 [Wei, Huafeng; Wang, Hao; Lu, Bing; Li, Bohua; Hou, Sheng; Qian, Weizhu; Fan, Kexing; Dai, Jianxin; Zhao, Jian; Guo, Yajun] Second Mil Med Univ, Int Joint Canc Inst, Shanghai 200433, Peoples R China.
   [Wang, Hao; Li, Bohua; Hou, Sheng; Qian, Weizhu; Guo, Yajun] Shanghai Ctr Cell Engn & Antibody, Shanghai 200433, Peoples R China.
RP Guo, YJ (corresponding author), Second Mil Med Univ, Int Joint Canc Inst, New Bldg W 10-11th,800 Xiang Yin Rd, Shanghai 200433, Peoples R China.
EM yjguo@smmu.edu.cn
RI Li, Bo/AAA-8968-2020
OI Li, Bo/0000-0002-7294-6888
CR Akira S, 2006, CELL, V124, P783, DOI 10.1016/j.cell.2006.02.015
   Banchereau J, 2000, ANNU REV IMMUNOL, V18, P767, DOI 10.1146/annurev.immunol.18.1.767
   Banchereau J, 1998, NATURE, V392, P245, DOI 10.1038/32588
   Bennett SRM, 1998, NATURE, V393, P478, DOI 10.1038/30996
   Bonifaz L, 2002, J EXP MED, V196, P1627, DOI 10.1084/jem.20021598
   Cella M, 1996, J EXP MED, V184, P747, DOI 10.1084/jem.184.2.747
   Diehl L, 1999, NAT MED, V5, P774, DOI 10.1038/10495
   Diehl L, 2000, J MOL MED, V78, P363, DOI 10.1007/s001090000126
   Fan KX, 2007, TRANSPLANTATION, V84, P746, DOI 10.1097/01.tp.0000280545.14489.df
   Fong L, 2000, ANNU REV IMMUNOL, V18, P245, DOI 10.1146/annurev.immunol.18.1.245
   Furumoto K, 2004, J CLIN INVEST, V113, P774, DOI 10.1172/JCI200419762
   GIBOA E, 1998, CANCER IMMUNOL IMMUN, V46, P82
   Grewal IS, 1998, ANNU REV IMMUNOL, V16, P111, DOI 10.1146/annurev.immunol.16.1.111
   Gunzer M, 2001, CRIT REV IMMUNOL, V21, P133
   Hanks BA, 2005, NAT MED, V11, P130, DOI 10.1038/nm1183
   Hou S, 2007, CANCER IMMUNOL IMMUN, V56, P1605, DOI 10.1007/s00262-007-0306-3
   Huang J, 2005, CANCER RES, V65, P8461, DOI 10.1158/0008-5472.CAN-05-0654
   Iwakoshi NN, 2000, J IMMUNOL, V164, P512, DOI 10.4049/jimmunol.164.1.512
   Janjic BM, 2002, J IMMUNOL, V168, P1823, DOI 10.4049/jimmunol.168.4.1823
   Janssen EM, 2003, NATURE, V421, P852, DOI 10.1038/nature01441
   Kikuchi T, 2000, BLOOD, V96, P91, DOI 10.1182/blood.V96.1.91.013k19_91_99
   Langenkamp A, 2000, NAT IMMUNOL, V1, P311, DOI 10.1038/79758
   Lapteva N, 2007, CANCER RES, V67, P10528, DOI 10.1158/0008-5472.CAN-07-0833
   Lefrancois L, 2000, J IMMUNOL, V164, P725, DOI 10.4049/jimmunol.164.2.725
   Lu GW, 2002, J IMMUNOL, V168, P1831, DOI 10.4049/jimmunol.168.4.1831
   Martin E, 2003, IMMUNITY, V18, P155, DOI 10.1016/S1074-7613(02)00503-4
   Mazouz Naima, 2002, Cancer Immun, V2, P2
   Mazzolini G, 2005, J CLIN ONCOL, V23, P999, DOI 10.1200/JCO.2005.00.463
   Nestle FO, 2005, CURR OPIN IMMUNOL, V17, P163, DOI 10.1016/j.coi.2005.02.003
   Pettit AR, 1997, J IMMUNOL, V159, P3681
   Quezada SA, 2004, ANNU REV IMMUNOL, V22, P307, DOI 10.1146/annurev.immunol.22.012703.104533
   Ridge JP, 1998, NATURE, V393, P474, DOI 10.1038/30989
   Ridgway D, 2003, CANCER INVEST, V21, P873, DOI 10.1081/CNV-120025091
   Saha A, 2007, CANCER RES, V67, P2881, DOI 10.1158/0008-5472.CAN-06-3045
   Sangro B, 2004, J CLIN ONCOL, V22, P1389, DOI 10.1200/JCO.2004.04.059
   Schoenberger SP, 1998, NATURE, V393, P480, DOI 10.1038/31002
   Schonbeck U, 2001, CELL MOL LIFE SCI, V58, P4, DOI 10.1007/PL00000776
   Schulz O, 2000, IMMUNITY, V13, P453, DOI 10.1016/S1074-7613(00)00045-5
   Shedlock DJ, 2003, SCIENCE, V300, P337, DOI 10.1126/science.1082305
   Sousa CRE, 1999, IMMUNITY, V11, P637, DOI 10.1016/S1074-7613(00)80138-7
   Tatsumi T, 2003, CANCER RES, V63, P6378
   Tong YZ, 2001, CANCER RES, V61, P7530
   Vermi W, 2003, J PATHOL, V200, P255, DOI 10.1002/path.1344
   Vicari AP, 2002, J EXP MED, V196, P541, DOI 10.1084/jem.20020732
   Vonderheide RH, 2001, J CLIN ONCOL, V19, P3280, DOI 10.1200/JCO.2001.19.13.3280
   Vremec D, 1997, J IMMUNOL, V159, P565
   Watanabe S, 2003, J IMMUNOL, V171, P5828, DOI 10.4049/jimmunol.171.11.5828
   XU Y, 2007, CANCER GENE THER, V29, P1
   Zhao J, 2006, HEPATOLOGY, V44, P205, DOI 10.1002/hep.21213
NR 49
TC 20
Z9 20
U1 0
U2 8
PU AMER ASSOC CANCER RESEARCH
PI PHILADELPHIA
PA 615 CHESTNUT ST, 17TH FLOOR, PHILADELPHIA, PA 19106-4404 USA
SN 0008-5472
EI 1538-7445
J9 CANCER RES
JI Cancer Res.
PD MAY 15
PY 2008
VL 68
IS 10
BP 3854
EP 3862
DI 10.1158/0008-5472.CAN-07-6051
PG 9
WC Oncology
SC Oncology
GA 301YW
UT WOS:000255933600041
PM 18483270
OA Bronze
DA 2021-10-28
ER

PT J
AU LETOURNEUR, F
   KLAUSNER, RD
AF LETOURNEUR, F
   KLAUSNER, RD
TI A NOVEL DI-LEUCINE MOTIF AND A TYROSINE-BASED MOTIF INDEPENDENTLY
   MEDIATE LYSOSOMAL TARGETING AND ENDOCYTOSIS OF CD3 CHAINS
SO CELL
LA English
DT Article
ID CELL ANTIGEN RECEPTOR; ENDOPLASMIC-RETICULUM; MEMBRANE GLYCOPROTEIN;
   CYTOPLASMIC DOMAIN; TRANSMEMBRANE PROTEINS; INTERLEUKIN-2 RECEPTOR;
   MOLECULAR-CLONING; ACID-PHOSPHATASE; INTERNALIZATION; DEGRADATION
AB Partial complexes of the T cell antigen receptor lacking zeta-chains are delivered to lysosomes. Chimeric proteins composed of the Tac antigen fused to the cytoplasmic domains of each CD3 chain has allowed the identification of lysosomal targeting sequences. Tac-gamma and Tac-delta chimeras are retained in the endoplasmic reticulum because of the presence of basic residues reminiscent of sequences responsible for the localization of endoplasmic reticulum resident proteins. Truncation of these retention motifs revealed lysosomal targeting of both Tac-gamma and delta-chimeras. A di-leucine- and a tyrosine-based motif are individually sufficient to induce both endocytosis and delivery to lysosomes of Tac. In contrast with chimeras containing only one of these motifs, the chimera containing both was predominantly delivered directly to lysosomes without going through the cell surface. These two sequences may represent two families of targeting motifs that determine the fate of proteins within the peripheral membrane system.
RP LETOURNEUR, F (corresponding author), NICHHD,CELL BIOL & METAB BRANCH,BETHESDA,MD 20892, USA.
OI Letourneur, Francois/0000-0003-2232-6127
CR BAKKE O, 1990, CELL, V63, P707, DOI 10.1016/0092-8674(90)90137-4
   BANIYASH M, 1988, J BIOL CHEM, V263, P449
   BANSAL A, 1991, CELL, V67, P1195, DOI 10.1016/0092-8674(91)90295-A
   BLOBEL G, 1975, J CELL BIOL, V67, P852, DOI 10.1083/jcb.67.3.852
   BONIFACINO JS, 1991, EMBO J, V10, P2783, DOI 10.1002/j.1460-2075.1991.tb07827.x
   BONIFACINO JS, 1990, SCIENCE, V247, P79, DOI 10.1126/science.2294595
   BONIFACINO JS, 1988, P NATL ACAD SCI USA, V85, P6929, DOI 10.1073/pnas.85.18.6929
   BONIFACINO JS, 1990, CELL, V63, P503, DOI 10.1016/0092-8674(90)90447-M
   BRAUN M, 1989, EMBO J, V8, P3633, DOI 10.1002/j.1460-2075.1989.tb08537.x
   CANFIELD WM, 1991, J BIOL CHEM, V266, P5682
   CHEN WJ, 1990, J BIOL CHEM, V265, P3116
   COLLAWN JF, 1990, CELL, V63, P1061, DOI 10.1016/0092-8674(90)90509-D
   DAVIS CG, 1986, CELL, V45, P15, DOI 10.1016/0092-8674(86)90533-7
   DAVIS CG, 1987, J BIOL CHEM, V262, P4075
   DINGWALL C, 1982, CELL, V30, P449, DOI 10.1016/0092-8674(82)90242-2
   EBERLE W, 1991, CELL, V67, P1203, DOI 10.1016/0092-8674(91)90296-B
   FUKUDA M, 1991, J BIOL CHEM, V266, P21327
   FURUNO K, 1989, J BIOCHEM-TOKYO, V106, P717, DOI 10.1093/oxfordjournals.jbchem.a122922
   FURUNO K, 1989, J BIOCHEM-TOKYO, V106, P708, DOI 10.1093/oxfordjournals.jbchem.a122921
   HANKS SK, 1988, SCIENCE, V241, P42, DOI 10.1126/science.3291115
   HARTER C, 1992, J CELL BIOL, V117, P311, DOI 10.1083/jcb.117.2.311
   HIGUCHI R, 1988, NUCLEIC ACIDS RES, V16, P7351, DOI 10.1093/nar/16.15.7351
   HURTLEY SM, 1989, ANN REV CELL BIOL, V5, P227
   JACKSON MR, 1990, EMBO J, V9, P3153, DOI 10.1002/j.1460-2075.1990.tb07513.x
   JOHNSON K F, 1991, Journal of Cell Biology, V115, p244A
   JOHNSON KF, 1990, P NATL ACAD SCI USA, V87, P10010, DOI 10.1073/pnas.87.24.10010
   KLAUSNER R D, 1989, New Biologist, V1, P3
   KLAUSNER RD, 1990, ANNU REV CELL BIOL, V6, P403, DOI 10.1146/annurev.cellbio.6.1.403
   KONING F, 1990, EUR J IMMUNOL, V20, P299, DOI 10.1002/eji.1830200211
   KORNFELD S, 1989, ANNU REV CELL BIOL, V5, P483, DOI 10.1146/annurev.cb.05.110189.002411
   KTISTAKIS NT, 1990, J CELL BIOL, V111, P1393, DOI 10.1083/jcb.111.4.1393
   LEBERER E, 1989, J BIOL CHEM, V264, P3484
   LEONARD WJ, 1984, NATURE, V311, P626, DOI 10.1038/311626a0
   LETOURNEUR F, 1992, SCIENCE, V255, P79, DOI 10.1126/science.1532456
   LETOURNEUR F, 1991, P NATL ACAD SCI USA, V88, P8905, DOI 10.1073/pnas.88.20.8905
   LIPPINCOTTSCHWARTZ J, 1986, J CELL BIOL, V102, P1593, DOI 10.1083/jcb.102.5.1593
   LIPPINCOTTSCHWARTZ J, 1987, CELL, V49, P669, DOI 10.1016/0092-8674(87)90543-5
   LIPPINCOTTSCHWARTZ J, 1988, CELL, V54, P209, DOI 10.1016/0092-8674(88)90553-3
   LOBEL P, 1989, CELL, V57, P787, DOI 10.1016/0092-8674(89)90793-9
   MANOLIOS N, 1991, EMBO J, V10, P1643, DOI 10.1002/j.1460-2075.1991.tb07687.x
   MINAMI Y, 1987, P NATL ACAD SCI USA, V84, P2688, DOI 10.1073/pnas.84.9.2688
   MUNRO S, 1987, CELL, V48, P899, DOI 10.1016/0092-8674(87)90086-9
   NABI IR, 1991, J CELL BIOL, V115, P1573, DOI 10.1083/jcb.115.6.1573
   NILSSON T, 1989, CELL, V58, P707, DOI 10.1016/0092-8674(89)90105-0
   PEARSE BMF, 1990, ANNU REV CELL BIOL, V6, P151, DOI 10.1146/annurev.cb.06.110190.001055
   PETERS C, 1990, EMBO J, V9, P3497, DOI 10.1002/j.1460-2075.1990.tb07558.x
   RETH M, 1989, NATURE, V338, P383, DOI 10.1038/338383b0
   ROMEO C, 1992, CELL, V68, P889, DOI 10.1016/0092-8674(92)90032-8
   RUBIN LA, 1985, HYBRIDOMA, V4, P91, DOI 10.1089/hyb.1985.4.91
   SELDIN RF, 1990, CURRENT PROTOCOLS MO, P921
   SHARON M, 1986, SCIENCE, V234, P859, DOI 10.1126/science.3095922
   SUZUKI CK, 1991, J CELL BIOL, V114, P189, DOI 10.1083/jcb.114.2.189
   TAKEBE Y, 1988, MOL CELL BIOL, V8, P466, DOI 10.1128/MCB.8.1.466
   THIES RS, 1990, J BIOL CHEM, V265, P10132
   UCHIYAMA T, 1981, J IMMUNOL, V126, P1393
   VEGA MA, 1991, J BIOL CHEM, V266, P16269
   WEISSMAN AM, 1986, P NATL ACAD SCI USA, V83, P1463, DOI 10.1073/pnas.83.5.1463
   WHITE J, 1989, J IMMUNOL, V143, P1822
   WILLIAMS MA, 1990, J CELL BIOL, V111, P955, DOI 10.1083/jcb.111.3.955
NR 59
TC 512
Z9 515
U1 0
U2 6
PU CELL PRESS
PI CAMBRIDGE
PA 1050 MASSACHUSETTES AVE, CIRCULATION DEPT, CAMBRIDGE, MA 02138
SN 0092-8674
J9 CELL
JI Cell
PD JUN 26
PY 1992
VL 69
IS 7
BP 1143
EP 1157
DI 10.1016/0092-8674(92)90636-Q
PG 15
WC Biochemistry & Molecular Biology; Cell Biology
SC Biochemistry & Molecular Biology; Cell Biology
GA JA431
UT WOS:A1992JA43100009
PM 1535555
DA 2021-10-28
ER

PT J
AU Luiten, RM
   Warnaar, SO
   Sanborn, D
   Lamers, CHJ
   Bolhuis, RLH
   Litvinov, SV
   Zurawski, VR
   Coney, LR
AF Luiten, RM
   Warnaar, SO
   Sanborn, D
   Lamers, CHJ
   Bolhuis, RLH
   Litvinov, SV
   Zurawski, VR
   Coney, LR
TI Chimeric bispecific OC/TR monoclonal antibody mediates lysis of tumor
   cells expressing the folate-binding protein (MOv18) and displays
   decreased immunogenicity in patients
SO JOURNAL OF IMMUNOTHERAPY
LA English
DT Article
DE folate-binding protein; human anti-murine immunoglobulin antibodies;
   monoclonal antibody
ID HUMAN OVARIAN-CARCINOMA; TARGETED CELLULAR CYTOTOXICITY; TOXIC
   LYMPHOCYTES-T; IMMUNE-RESPONSE; ANTIGEN; RECEPTOR; THERAPY; CANCER;
   PURIFICATION; SPECIFICITY
AB The bispecific OC/TR monoclonal antibody (mAb) cross-links the CD3 molecule on T cells with the human folate-binding protein (FBP), which is highly expressed on nonmucinous ovarian carcinomas. Clinical trials of patients with ovarian carcinoma with the OC/TR mAb have shown some complete and partial responses. Most patients developed human anti-murine immunoglobulin antibodies (HAMA), which can inhibit OC/TR mAb-mediated lysis. We generated a chimeric version of the OC/TR mAb to decrease the immunogenicity of the OC/TR mAb and to allow mon extended treatment schedules. Sp2/0 myeloma cells were transfected with chimeric heavy-and light-chain genes encoding the anti-CD3 mAb and the MOv18 mAb, respectively, which are reactive with FBP. The resulting cell line produced 80 mu g/ml of total immunoglobulin G (IgG), of which 11.5% was the functionally active chimeric OC/TR mAb. Chimeric OC/TR F(ab')(2) fragments mediated lysis of IGROV-1 ovarian carcinoma cells by human T cells at antibody concentrations of greater than or equal to 1 pg/ml, Specific lysis was still detectable at an effector-to-target cell ratio as low as 0.4. Two patients with ovarian carcinoma treated with F(ab')(2) fragments of the murine OC/TR developed distinct HAMA titers, which were mainly anti-idiotypic and only partly directed against the murine antibody constant regions. However, of the two patients that were treated with the F(ab')(2) fragments of the chimeric OC/TR mAb, only one developed a low transient HAMA response just above background level. In conclusion, the generation of chimeric OC/TR may allow more extended clinical studies of bispecific mAb-mediated immunotherapy of ovarian carcinoma.
C1 CENTOCOR INC, MALVERN, PA 19355 USA.
   DR DANIEL DEN HOED CANC CTR, DEPT CLIN & TUMOR IMMUNOL, NL-3008 AE ROTTERDAM, NETHERLANDS.
RP Luiten, RM (corresponding author), LEIDEN UNIV, DEPT PATHOL, UNIV HOSP BLDG 1, L1-Q, POB 9600, NL-2300 RC LEIDEN, NETHERLANDS.
RI Luiten, Rosalie M/I-7633-2019
OI Luiten, Rosalie M/0000-0002-0800-0721
CR BENARD J, 1985, CANCER RES, V45, P4970
   BLOTTIERE HM, 1987, CANCER RES, V47, P5238
   BOLHUIS RLH, 1992, INT J CANCER, P78
   BRUYNCK A, 1993, BRIT J CANCER, V67, P436, DOI 10.1038/bjc.1993.84
   CAMPBELL IG, 1991, CANCER RES, V51, P5329
   CANEVARI S, 1995, JNCI-J NATL CANCER I, V87, P1463, DOI 10.1093/jnci/87.19.1463
   CANEVARI S, 1988, INT J CANCER, P18
   CLAASEN HHV, 1993, INT J CANCER, V55, P128, DOI 10.1002/ijc.2910550123
   CONEY LR, 1991, CANCER RES, V51, P6125
   CONEY LR, 1994, CANCER RES, V54, P2448
   COURTENAYLUCK NS, 1986, CANCER RES, V46, P6489
   DESUTTER K, 1994, MOL IMMUNOL, V31, P261, DOI 10.1016/0161-5890(94)90123-6
   FANGER MW, 1991, IMMUNOL TODAY, V12, P51, DOI 10.1016/0167-5699(91)90156-N
   FANGER MW, 1990, FASEB J, V4, P2846, DOI 10.1096/fasebj.4.11.2199282
   GRIFFITHS CT, 1994, GYNECOLOGIC ONCOLOGY
   HERLYN M, 1979, P NATL ACAD SCI USA, V76, P1438, DOI 10.1073/pnas.76.3.1438
   JUNG G, 1986, P NATL ACAD SCI USA, V83, P4479, DOI 10.1073/pnas.83.12.4479
   LAMERS CHJ, 1995, INT J CANCER, V60, P450, DOI 10.1002/ijc.2910600405
   LANZAVECCHIA A, 1987, EUR J IMMUNOL, V17, P105, DOI 10.1002/eji.1830170118
   LIU MA, 1985, P NATL ACAD SCI USA, V82, P8648, DOI 10.1073/pnas.82.24.8648
   LOBUGLIO AF, 1989, P NATL ACAD SCI USA, V86, P4220, DOI 10.1073/pnas.86.11.4220
   Looney James E., 1992, Human Antibodies and Hybridomas, V3, P191
   Luiten RM, 1996, BRIT J CANCER, V74, P735, DOI 10.1038/bjc.1996.430
   MEZZANZANICA D, 1991, CANCER RES, V51, P5716
   MEZZANZANICA D, 1988, INT J CANCER, V41, P609, DOI 10.1002/ijc.2910410422
   MIOTTI S, 1987, INT J CANCER, V39, P297, DOI 10.1002/ijc.2910390306
   MIOTTI S, 1989, J IMMUNOL RES, V1, P59
   PEREZ P, 1986, J IMMUNOL, V137, P2069
   PHELPS JL, 1990, J IMMUNOL, V145, P1200
   SCHROFF RW, 1985, CANCER RES, V45, P879
   SHAWLER DL, 1985, J IMMUNOL, V135, P1530
   SUN LK, 1987, P NATL ACAD SCI USA, V84, P214, DOI 10.1073/pnas.84.1.214
   TADA H, 1994, J BIOTECHNOL, V33, P157, DOI 10.1016/0168-1656(94)90108-2
   VEGGIAN R, 1989, TUMORI, V75, P510, DOI 10.1177/030089168907500524
   VELDERS MP, 1994, CANCER RES, V54, P1753
   WARNAAR SO, 1994, HYBRIDOMA, V13, P519, DOI 10.1089/hyb.1994.13.519
   WEITMAN SD, 1992, CANCER RES, V52, P3396
   WEITMAN SD, 1992, CANCER RES, V52, P6708
NR 38
TC 24
Z9 25
U1 0
U2 0
PU LIPPINCOTT WILLIAMS & WILKINS
PI PHILADELPHIA
PA TWO COMMERCE SQ, 2001 MARKET ST, PHILADELPHIA, PA 19103 USA
SN 1524-9557
EI 1537-4513
J9 J IMMUNOTHER
JI J. Immunother.
PD NOV
PY 1997
VL 20
IS 6
BP 496
EP 504
DI 10.1097/00002371-199711000-00010
PG 9
WC Oncology; Immunology; Medicine, Research & Experimental
SC Oncology; Immunology; Research & Experimental Medicine
GA YJ868
UT WOS:A1997YJ86800010
PM 9409456
DA 2021-10-28
ER

PT J
AU Biburger, M
   Weth, R
   Wels, WS
AF Biburger, M
   Weth, R
   Wels, WS
TI A novel bispecific tetravalent antibody fusion protein to target
   costimulatory activity for T-cell activation to tumor cells
   overexpressing ErbB2/HER2
SO JOURNAL OF MOLECULAR BIOLOGY
LA English
DT Article
DE CD86; CD28; CTLA-4; T-cell costimulation; ErbB2
ID HUMAN-MELANOMA CELLS; LOCAL ANTITUMOR RESPONSE; YEAST PICHIA-PASTORIS;
   COMPLEX CLASS-II; CARCINOEMBRYONIC ANTIGEN; IN-VITRO;
   MONOCLONAL-ANTIBODIES; MEDIATED CYTOTOXICITY; SIGNALING NETWORK;
   IMMUNE-RESPONSE
AB Persistent activation of T-lymphocytes requires two signals: one is initiated by T-cell receptor binding to antigenic peptide presented by MHC molecules. In addition, binding of the B7 family members CD80 or CD86 on professional antigen presenting cells to CD28 on T cells is considered to provide an important costimulatory signal. Activation without costimulation induces T-cell unresponsiveness or anergy. To selectively localize costimulatory activity to the surface of tumor cells and enhance activation of tumor-specific T cells, we have developed a novel molecular design for bispecific costimulatory proteins with antibody-like structure. Within a single polypeptide chain we have assembled the IgV-Iike, CD28-binding domain of human CD86 (CD86,11) together with hinge, CH2 and CH3 domains of human IgG1, and the scFv(FRP5) antibody fragment which recognizes the ErbB2 (HER2) protooncogene present at high levels on the surface of many human tumor cells. Upon expression in the yeast Pichia pastoris, the resulting CD86(111)-IgG-scFv(FRP5) protein could be purified as a homodimeric, tetravalent molecule from culture supernatants using single-step affinity chromatography. Bispecific binding of the molecule to ErbB2 on the surface of tumor cells and to the B7 counter receptor CTLA-4 was demonstrated by FACS analysis. Potent costimulatory activity of chimeric CD86(111)-IgG-scFv(FRP5) was confirmed by its ability to stimulate the proliferation of primary human lymphocytes pre-activated by low concentrations of anti-CD3 antibody. Our results suggest that such multivalent soluble proteins which combine specific targeting to tumor cells with costimulatory activity may become useful tools to elicit and/or improve T-cell mediated, tumor-specific immune responses. (C) 2004 Elsevier Ltd. All rights reserved.
C1 Chemotherapeut Forsch Inst Georg Speyer Haus, D-60596 Frankfurt, Germany.
RP Wels, WS (corresponding author), Chemotherapeut Forsch Inst Georg Speyer Haus, Paul Ehrlich Str 42-44, D-60596 Frankfurt, Germany.
EM wels@em.uni-frankfurt.de
RI Biburger, Markus/H-6380-2017
OI Biburger, Markus/0000-0002-9177-8402; Wels, Winfried/0000-0001-9858-3643
CR Banat GA, 2001, CANCER IMMUNOL IMMUN, V49, P573, DOI 10.1007/s002620000153
   BASKAR S, 1993, J IMMUNOTHER, V14, P209, DOI 10.1097/00002371-199310000-00007
   Boussiotis VA, 1996, IMMUNOL REV, V153, P5, DOI 10.1111/j.1600-065X.1996.tb00918.x
   Cereghino JL, 2000, FEMS MICROBIOL REV, V24, P45, DOI 10.1111/j.1574-6976.2000.tb00532.x
   Challita-Eid PM, 1998, J IMMUNOL, V160, P3419
   Chambers BJ, 1996, IMMUNITY, V5, P311, DOI 10.1016/S1074-7613(00)80257-5
   CHANG RLS, 1975, BIOPHYS J, V15, P861, DOI 10.1016/S0006-3495(75)85862-0
   CHEN LP, 1992, CELL, V71, P1093, DOI 10.1016/S0092-8674(05)80059-5
   Chong H, 1998, BRIT J CANCER, V78, P1043, DOI 10.1038/bjc.1998.625
   Chong H, 1998, GENE THER, V5, P223, DOI 10.1038/sj.gt.3300584
   de Visser KE, 2001, J IMMUNOL, V167, P3818, DOI 10.4049/jimmunol.167.7.3818
   EVAN GI, 1985, MOL CELL BIOL, V5, P3610, DOI 10.1128/MCB.5.12.3610
   Fields P, 1996, J MOL MED-JMM, V74, P673, DOI 10.1007/s001090050071
   Galea-Lauri J, 1999, J IMMUNOL, V163, P62
   GELDHOF AB, 1995, CANCER RES, V55, P2730
   Gerstmayer B, 1997, FEBS LETT, V407, P63, DOI 10.1016/S0014-5793(97)00294-9
   Gerstmayer B, 1997, J IMMUNOL, V158, P4584
   Goldrath AW, 1999, NATURE, V402, P255, DOI 10.1038/35005508
   Greene JAL, 1996, J BIOL CHEM, V271, P26762, DOI 10.1074/jbc.271.43.26762
   HARWERTH IM, 1992, J BIOL CHEM, V267, P15160
   Hoffmann P, 2001, INT J CANCER, V92, P725, DOI 10.1002/1097-0215(20010601)92:5<725::AID-IJC1252>3.0.CO;2-S
   Holliger P, 1999, CANCER RES, V59, P2909
   Horig H, 2000, CANCER IMMUNOL IMMUN, V49, P504, DOI 10.1007/s002620000146
   Howland KC, 2000, J IMMUNOL, V164, P4465, DOI 10.4049/jimmunol.164.9.4465
   HYNES NE, 1990, MOL CELL BIOL, V10, P4027, DOI 10.1128/MCB.10.8.4027
   Ikemizu S, 2000, IMMUNITY, V12, P51, DOI 10.1016/S1074-7613(00)80158-2
   Imro MA, 1998, HUM GENE THER, V9, P1335, DOI 10.1089/hum.1998.9.9-1335
   Jeannin P, 2000, IMMUNITY, V13, P303, DOI 10.1016/S1074-7613(00)00030-3
   Jung G, 2001, INT J CANCER, V91, P225, DOI 10.1002/1097-0215(200002)9999:9999<::AID-IJC1038>3.3.CO;2-7
   Kaufman HL, 2001, HUM GENE THER, V12, P1459
   Kishimoto H, 1999, J IMMUNOL, V163, P1817
   Klapper LN, 2000, ADV CANCER RES, V77, P25
   Kudo-Saito C, 2004, CLIN CANCER RES, V10, P1090, DOI 10.1158/1078-0432.CCR-03-0145
   La Motte RN, 1999, J IMMUNOL, V162, P4817
   Lenschow DJ, 1996, ANNU REV IMMUNOL, V14, P233, DOI 10.1146/annurev.immunol.14.1.233
   Manickasingham SP, 1998, J IMMUNOL, V161, P3827
   Marelli-Berg FM, 1999, CELL IMMUNOL, V195, P18, DOI 10.1006/cimm.1999.1521
   Marshall KW, 2001, J IMMUNOTHER, V24, P27, DOI 10.1097/00002371-200101000-00004
   Martin-Fontecha A, 1999, J IMMUNOL, V162, P5910
   Maurer-Gebhard M, 1998, CANCER RES, V58, P2661
   Mazzocchi A, 2001, CANCER IMMUNOL IMMUN, V50, P199, DOI 10.1007/PL00006687
   McCarthy DO, 2000, CANCER IMMUNOL IMMUN, V49, P85, DOI 10.1007/s002620050606
   McHugh RS, 1999, CANCER RES, V59, P2433
   Mendelsohn J, 2000, ONCOGENE, V19, P6550, DOI 10.1038/sj.onc.1204082
   Morgan DJ, 1998, J IMMUNOL, V160, P643
   Moro M, 1999, CANCER RES, V59, P2650
   Notter M, 2001, BLOOD, V97, P3138, DOI 10.1182/blood.V97.10.3138
   Olayioye MA, 2000, EMBO J, V19, P3159, DOI 10.1093/emboj/19.13.3159
   PEACH RJ, 1995, J BIOL CHEM, V270, P21181, DOI 10.1074/jbc.270.36.21181
   Powers DB, 2001, J IMMUNOL METHODS, V251, P123, DOI 10.1016/S0022-1759(00)00290-8
   Pulaski BA, 1998, CANCER RES, V58, P1486
   Renkvist N, 2001, CANCER IMMUNOL IMMUN, V50, P3, DOI 10.1007/s002620000169
   Rennert P, 1997, INT IMMUNOL, V9, P805, DOI 10.1093/intimm/9.6.805
   Rohrbach F, 2000, CLIN CANCER RES, V6, P4314
   Sansom DM, 2000, IMMUNOLOGY, V101, P169, DOI 10.1046/j.1365-2567.2000.00121.x
   Schendel DJ, 2000, GENE THER, V7, P2007, DOI 10.1038/sj.gt.3301349
   Schwartz JCD, 2001, NATURE, V410, P604, DOI 10.1038/35069112
   Sperling AI, 1996, IMMUNOL REV, V153, P155, DOI 10.1111/j.1600-065X.1996.tb00924.x
   Stamper CC, 2001, NATURE, V410, P608, DOI 10.1038/35069118
   Takenoyama M, 2001, JPN J CANCER RES, V92, P309, DOI 10.1111/j.1349-7006.2001.tb01096.x
   Teh HS, 1997, CELL IMMUNOL, V179, P74, DOI 10.1006/cimm.1997.1137
   Tibben JG, 1996, INT J CANCER, V66, P477
   TOWNSEND SE, 1993, SCIENCE, V259, P368, DOI 10.1126/science.7678351
   Uherek C, 2001, J HEMATOTH STEM CELL, V10, P523, DOI 10.1089/15258160152509136
   van der Bruggen P, 2002, IMMUNOL REV, V188, P51, DOI 10.1034/j.1600-065X.2002.18806.x
   Viola A, 1996, SCIENCE, V273, P104, DOI 10.1126/science.273.5271.104
   von Mehren M, 2000, CLIN CANCER RES, V6, P2219
   Wang B, 2000, J IMMUNOL, V164, P1216, DOI 10.4049/jimmunol.164.3.1216
   Wels W, 2004, CANCER IMMUNOL IMMUN, V53, P217, DOI 10.1007/s00262-003-0482-8
   Westerman LE, 2000, J IMMUNOTHER, V23, P456, DOI 10.1097/00002371-200007000-00009
   Wilson JL, 1999, J IMMUNOL, V163, P4207
   Wulfing C, 1998, SCIENCE, V282, P2266, DOI 10.1126/science.282.5397.2266
   YEH KY, 1995, CELL IMMUNOL, V165, P217, DOI 10.1006/cimm.1995.1208
NR 73
TC 13
Z9 20
U1 1
U2 11
PU ACADEMIC PRESS LTD- ELSEVIER SCIENCE LTD
PI LONDON
PA 24-28 OVAL RD, LONDON NW1 7DX, ENGLAND
SN 0022-2836
EI 1089-8638
J9 J MOL BIOL
JI J. Mol. Biol.
PD MAR 11
PY 2005
VL 346
IS 5
BP 1299
EP 1311
DI 10.1016/j.jmb.2004.12.052
PG 13
WC Biochemistry & Molecular Biology
SC Biochemistry & Molecular Biology
GA 903YQ
UT WOS:000227462000010
PM 15713482
DA 2021-10-28
ER

PT J
AU Portell, CA
   Advani, AS
AF Portell, Craig A.
   Advani, Anjali S.
TI Novel targeted therapies in acute lymphoblastic leukemia
SO LEUKEMIA & LYMPHOMA
LA English
DT Review
DE Acute lymphoblastic leukemia; rituximab; epratuzumab; alemtuzumab;
   blinatumomab; inotuzumab ozogamicin; chimeric antigen receptor therapy;
   bortezomib; NOTCH1; decitabine
ID SINGLE-CHAIN ANTIBODY; SECRETASE INHIBITOR PF-03084014; MINIMAL RESIDUAL
   DISEASE; BRUTONS TYROSINE KINASE; INOTUZUMAB OZOGAMICIN; ONCOLOGY-GROUP;
   T-CELLS; PROGNOSTIC-SIGNIFICANCE; THERAPEUTIC ADVANCES; CHILDHOOD
   LEUKEMIA
AB Chemotherapy alone cures only 25-45% of adult patients with acute lymphoblastic leukemia (ALL), making novel treatment agents and strategies desperately needed. The addition of monoclonal antibodies (rituximab, alemtuzumab, epratzumab) to chemotherapy has demonstrated encouraging results in patients with newly diagnosed and relapsed ALL. The anti-CD22 immunoconjugate, inotuzumab ozogamicin, and the anti-CD19 BiTE (R) antibody, blinatumomab, have demonstrated impressive single agent activity in patients with relapsed or refractory B-ALL. Early reports of chimeric antigen receptor therapies have been promising in patients with relapsed ALL. Other agents targeting NOTCH1, FLT3, the proteasome and DNA methylation are early in development. These new agents hope to improve the outcome of ALL therapy with less toxicity. The challenge going forward will be to find safe and effective combinations and determine where in the treatment schema these agents will be most effective in ALL therapy.
C1 [Portell, Craig A.; Advani, Anjali S.] Cleveland Clin, Taussig Canc Inst, Div Hematol Oncol & Blood Disorders, Cleveland, OH 44195 USA.
RP Advani, AS (corresponding author), Cleveland Clin, Taussig Canc Inst, Div Hematol Oncol & Blood Disorders, 9500 Euclid Ave,Desk R35, Cleveland, OH 44195 USA.
EM advania@ccf.org
OI Portell, Craig/0000-0002-9487-8345
CR Advani A, 2012, BLOOD S1, V120
   Advani A, 2010, J CLIN ONCOL, V28, P2085, DOI 10.1200/JCO.2009.25.1900
   Advani AS, 2010, BRIT J HAEMATOL, V151, P430, DOI 10.1111/j.1365-2141.2010.08387.x
   Angiolillo AL, 2009, PEDIATR BLOOD CANCER, V53, P978, DOI 10.1002/pbc.22209
   Armstrong SA, 2004, BLOOD, V103, P3544, DOI 10.1182/blood-2003-07-2441
   Armstrong SA, 2002, NAT GENET, V30, P41, DOI 10.1038/ng765
   Aste-Amezaga M, 2010, PLOS ONE, V5, DOI 10.1371/journal.pone.0009094
   Bargou R, 2008, SCIENCE, V321, P974, DOI 10.1126/science.1158545
   Bhatla T, 2012, BLOOD, V119, P5201, DOI 10.1182/blood-2012-01-401687
   Blaumueller CM, 1997, CELL, V90, P281, DOI 10.1016/S0092-8674(00)80336-0
   Brandl C, 2007, CANCER IMMUNOL IMMUN, V56, P1551, DOI 10.1007/s00262-007-0298-z
   Brentjens RJ, 2013, SCI TRANSL MED, V5, DOI 10.1126/scitranslmed.3005930
   Brown P, 2006, LEUKEMIA, V20, P1368, DOI 10.1038/sj.leu.2404277
   Brown P, 2005, BLOOD, V105, P812, DOI 10.1182/blood-2004-06-2498
   Brown P, 2009, BLOOD S1, V114
   Brown P, 2009, EXPERT REV HEMATOL, V2, P145, DOI 10.1586/EHM.09.1
   Bruggemann M, 2006, BLOOD, V107, P1116, DOI 10.1182/blood-2005-07-2708
   Carnahan J, 2003, CLIN CANCER RES, V9, p3982S
   Carnahan J, 2007, MOL IMMUNOL, V44, P1331, DOI 10.1016/j.molimm.2006.05.007
   Chillon MC, 2012, LEUKEMIA, V26, P2360, DOI 10.1038/leu.2012.161
   Cortes J, 2004, CLIN CANCER RES, V10, P3371, DOI 10.1158/1078-0432.CCR-03-0508
   De Strooper B, 1999, NATURE, V398, P518, DOI 10.1038/19083
   de Vries JF, 2012, LEUKEMIA, V26, P255, DOI 10.1038/leu.2011.206
   DeAngelo D, 2012, BLOOD S1, V120
   Deangelo DJ, 2006, J CLIN ONCOL, V24, p357S
   Deininger MW, 2012, BLOOD, V120, DOI 10.1182/blood.V120.21.3743.3743
   DiJoseph JF, 2004, BLOOD, V103, P1807, DOI 10.1182/blood-2003-07-2466
   Dreier T, 2002, INT J CANCER, V100, P690, DOI 10.1002/ijc.10557
   Dworzak MN, 2008, BLOOD, V112, P3982, DOI 10.1182/blood-2008-06-164129
   Feldhahn N, 2005, P NATL ACAD SCI USA, V102, P13266, DOI 10.1073/pnas.0505196102
   Fielding AK, 2007, BLOOD, V109, P944, DOI 10.1182/blood-2006-05-018192
   Filicko-O'Hara J, 2008, J CLIN ONCOL, V26, DOI 10.1200/jco.2008.26.15_suppl.7071
   Filicko-O'Hara J, 2010, BLOOD S1, V116
   Fryer CJ, 2004, MOL CELL, V16, P509, DOI 10.1016/j.molcel.2004.10.014
   Gabrilovich D, 2003, CURR DRUG TARGETS, V4, P525, DOI 10.2174/1389450033490849
   Garcia-Manero G, 2010, BLOOD S1, V116
   Goodman PA, 2003, LEUKEMIA LYMPHOMA, V44, P1011, DOI 10.1080/1042819031000067576
   Groth C, 2012, SEMIN CELL DEV BIOL, V23, P465, DOI 10.1016/j.semcdb.2012.01.016
   Grupp SA, 2013, NEW ENGL J MED, V368, P1509, DOI 10.1056/NEJMoa1215134
   Gutierrez A, 2009, BLOOD, V114, P647, DOI 10.1182/blood-2009-02-206722
   Hoelzer D, 2010, BLOOD, V116, P77, DOI 10.1182/blood.V116.21.170.170
   Hoffmann P, 2005, INT J CANCER, V115, P98, DOI 10.1002/ijc.20908
   Hollyman D, 2009, J IMMUNOTHER, V32, P169, DOI 10.1097/CJI.0b013e318194a6e8
   Horton TM, 2007, CLIN CANCER RES, V13, P1516, DOI 10.1158/1078-0432.CCR-06-2173
   Horton TM, 2006, CANCER CHEMOTH PHARM, V58, P13, DOI 10.1007/s00280-005-0135-z
   Hu YP, 2009, IMMUNOLOGY, V128, P260, DOI 10.1111/j.1365-2567.2009.03115.x
   Jabbour E, 2011, J CLIN ONCOL S, V29
   Kalos M, 2011, SCI TRANSL MED, V3, DOI 10.1126/scitranslmed.3002842
   Kampa-Schittenhelm KM, 2013, MOL CANCER, V12, DOI 10.1186/1476-4598-12-19
   Kantarjian H, 2012, LANCET ONCOL, V13, P403, DOI 10.1016/S1470-2045(11)70386-2
   KATZ FE, 1994, LEUKEMIA, V8, P574
   Kennedy AD, 2004, J IMMUNOL, V172, P3280, DOI 10.4049/jimmunol.172.5.3280
   Klinger M, 2012, BLOOD, V119, P6226, DOI 10.1182/blood-2012-01-400515
   Levis M, 2011, BLOOD, V117, P3294, DOI 10.1182/blood-2010-08-301796
   Lewis HD, 2007, CHEM BIOL, V14, P209, DOI 10.1016/j.chembiol.2006.12.010
   Loffler A, 2000, BLOOD, V95, P2098, DOI 10.1182/blood.V95.6.2098
   Messinger Y, 2010, PEDIATR BLOOD CANCER, V55, P254, DOI 10.1002/pbc.22456
   Messinger YH, 2012, BLOOD, V120, P285, DOI 10.1182/blood-2012-04-418640
   Nagorsen D, 2012, PHARMACOL THERAPEUT, V136, P334, DOI 10.1016/j.pharmthera.2012.07.013
   Nagorsen D, 2011, EXP CELL RES, V317, P1255, DOI 10.1016/j.yexcr.2011.03.010
   Nagorsen D, 2009, LEUKEMIA LYMPHOMA, V50, P886, DOI 10.1080/10428190902943077
   O'Brien S, 2013, J CLIN ONCOL, V31, P676, DOI 10.1200/JCO.2012.46.2309
   Paietta E, 2008, BLOOD S1, V112
   Palomero T, 2008, CELL CYCLE, V7, P965, DOI 10.4161/cc.7.8.5753
   Palomero T, 2007, NAT MED, V13, P1203, DOI 10.1038/nm1636
   Paulson K, 2011, LEUKEMIA LYMPHOMA, V52, P134, DOI 10.3109/10428194.2010.512965
   Poe JC, 2004, NAT IMMUNOL, V5, P1078, DOI 10.1038/ni1121
   Porter DL, 2011, NEW ENGL J MED, V365, P725, DOI 10.1056/NEJMoa1103849
   Quintas-Cardama A, 2012, BLOOD, V120, DOI 10.1182/blood.V120.21.918.918
   Raetz EA, 2011, BLOOD, V118, P573
   Raetz EA, 2008, J CLIN ONCOL, V26, P3971, DOI 10.1200/JCO.2008.16.1414
   Raponi S, 2011, LEUKEMIA LYMPHOMA, V52, P1098, DOI 10.3109/10428194.2011.559668
   Ribera JM, 2013, LEUKEMIA LYMPHOMA, V54, P21, DOI 10.3109/10428194.2012.708753
   Roman-Gomez J, 2007, LEUKEMIA LYMPHOMA, V48, P1269, DOI 10.1080/10428190701344899
   Rowe JM, 2005, BLOOD, V106, P3760, DOI 10.1182/blood-2005-04-1623
   Samon JB, 2012, MOL CANCER THER, V11, P1565, DOI 10.1158/1535-7163.MCT-11-0938
   Sarmento LM, 2011, EXPERT REV ANTICANC, V11, P1403, DOI [10.1586/era.11.73, 10.1586/ERA.11.73]
   Schrappe M, 2000, BLOOD, V95, P3310
   Schroeter EH, 1998, NATURE, V393, P382, DOI 10.1038/30756
   Schult C, 2012, ANTICANCER RES, V32, P463
   Silva A, 2010, HAEMATOL-HEMATOL J, V95, P674, DOI 10.3324/haematol.2009.011999
   Silverman LB, 2001, BLOOD, V97, P1211, DOI 10.1182/blood.V97.5.1211
   Stock W, 2005, BLOOD S1, V106
   Stock W, 2009, BLOOD, V114, P838
   Stock W, 2013, CANCER-AM CANCER SOC, V119, P90, DOI 10.1002/cncr.27617
   Stockmeyer B, 2000, J IMMUNOL, V165, P5954, DOI 10.4049/jimmunol.165.10.5954
   Tanigaki K, 2007, NAT IMMUNOL, V8, P451, DOI 10.1038/ni1453
   Thomas D A, 2012, BLOOD S1, V120
   Thomas DA, 2010, J CLIN ONCOL, V28, P3880, DOI 10.1200/JCO.2009.26.9456
   Thomas DA, 2009, BLOOD, V113, P6330, DOI 10.1182/blood-2008-04-151860
   Tibes R, 2006, CANCER-AM CANCER SOC, V106, P2645, DOI 10.1002/cncr.21901
   Topp MS, 2012, BLOOD, V120, P5185, DOI 10.1182/blood-2012-07-441030
   Topp MS, 2011, J CLIN ONCOL, V29, P2493, DOI 10.1200/JCO.2010.32.7270
   Topp MS, 2012, BLOOD S1, V120
   Tzoneva G, 2012, CURR TOP MICROBIOL, V360, P163, DOI 10.1007/82_2012_232
   van Tetering G, 2009, J BIOL CHEM, V284, P31018, DOI 10.1074/jbc.M109.006775
   Vilas-Zornoza A, 2011, PLOS ONE, V6, DOI 10.1371/journal.pone.0017012
   WEBB MS, 1995, BRIT J CANCER, V72, P896, DOI 10.1038/bjc.1995.430
   Wei P, 2010, MOL CANCER THER, V9, P1618, DOI 10.1158/1535-7163.MCT-10-0034
   Weng AP, 2004, SCIENCE, V306, P269, DOI 10.1126/science.1102160
   Wu P, 2010, CURR MED CHEM, V17, P4326, DOI 10.2174/092986710793361234
   Wu Y, 2010, NATURE, V464, P1052, DOI 10.1038/nature08878
   Yanez L, 2009, LEUKEMIA, V23, P1342, DOI 10.1038/leu.2009.58
   Zarrinkar PP, 2009, BLOOD, V114, P2984, DOI 10.1182/blood-2009-05-222034
NR 104
TC 14
Z9 14
U1 0
U2 15
PU TAYLOR & FRANCIS LTD
PI ABINGDON
PA 2-4 PARK SQUARE, MILTON PARK, ABINGDON OR14 4RN, OXON, ENGLAND
SN 1042-8194
EI 1029-2403
J9 LEUKEMIA LYMPHOMA
JI Leuk. Lymphoma
PD APR
PY 2014
VL 55
IS 4
BP 737
EP 748
DI 10.3109/10428194.2013.823493
PG 12
WC Oncology; Hematology
SC Oncology; Hematology
GA AD9JZ
UT WOS:000333582600005
PM 23841506
DA 2021-10-28
ER

PT J
AU TEITELL, M
   MESCHER, MF
   OLSON, CA
   LITTMAN, DR
   KRONENBERG, M
AF TEITELL, M
   MESCHER, MF
   OLSON, CA
   LITTMAN, DR
   KRONENBERG, M
TI THE THYMUS LEUKEMIA ANTIGEN BINDS HUMAN AND MOUSE CD8
SO JOURNAL OF EXPERIMENTAL MEDICINE
LA English
DT Article
ID MAJOR HISTOCOMPATIBILITY COMPLEX; TOXIC LYMPHOCYTES-T; INTESTINAL
   INTRAEPITHELIAL LYMPHOCYTES; CLASS-I; ALPHA-3 DOMAIN; CELL RECOGNITION;
   FOREIGN ANTIGEN; BALB/C MOUSE; GENES; MOLECULES
AB The thymus leukemia antigen (TLA) is a class lb, or 'nonclassical' class I molecule, one of several encoded within the Tla locus of the mouse major histocompatibility complex (MHC). It structurally resembles the H-2K, D, and L class I transplantation antigens, which present processed peptides to cytotoxic T lymphocytes (CTLs). Although their function(s) are unknown, there has been recent speculation concerning the possibility that class Ib molecules may present antigens to T cells that express gamma-delta-T cell antigen receptors (TCRs). In this report, using both a cell-cell adhesion assay and adhesion of T lymphocyte clones to purified plate-bound TLA, we provide evidence that TLA can bind to both human and mouse CD8. We also show that a chimeric class I molecule containing the peptide antigen binding site of L(d) and the alpha-3 domain, transmembrane, and cytoplasmic segments of TLA, can support a CD8-dependent immune response by CTLs. These results demonstrate for the first time binding of a class Ib molecule to CD8 with a functional outcome, as is observed for the class I transplantation antigens. The capacity to interact with CD8 has been conserved despite the extensive sequence divergence of TLA in the peptide antigen binding site, suggesting this interaction is highly significant. TLA is expressed by epithelial cells in the mouse small intestine. As these epithelial cells are in close contact with intestinal intraepithelial lymphocytes that are nearly all CD8+, and many of which express the gamma-delta-TCR, the data are consistent with the hypothesis that TLA is involved in antigen presentation, perhaps to gamma-delta-positive lymphocytes in this site.
C1 UNIV CALIF LOS ANGELES,CTR HLTH SCI,SCH MED,DEPT MICROBIOL & IMMUNOL,10833 LE CONTE AVE,LOS ANGELES,CA 90024.
   UNIV CALIF LOS ANGELES,SCH MED,JONSSON COMPREHENS CANC CTR,LOS ANGELES,CA 90024.
   MED BIOL INST,DIV MEMBRANE BIOL,LA JOLLA,CA 92037.
   UNIV CALIF LOS ANGELES,DEPT MICROBIOL & MOLEC GENET,LOS ANGELES,CA 90024.
   UNIV CALIF SAN FRANCISCO,DEPT MICROBIOL & IMMUNOL,SAN FRANCISCO,CA 94143.
   UNIV CALIF SAN FRANCISCO,HOWARD HUGHES MED INST,SAN FRANCISCO,CA 94143.
RI Mescher, Matthew/B-8068-2009
FU NCI NIH HHSUnited States Department of Health & Human ServicesNational
   Institutes of Health (NIH) - USANIH National Cancer Institute (NCI)
   [CA-09120, CA-52511] Funding Source: Medline; NIGMS NIH HHSUnited States
   Department of Health & Human ServicesNational Institutes of Health (NIH)
   - USANIH National Institute of General Medical Sciences (NIGMS)
   [GM-08042] Funding Source: Medline; NATIONAL INSTITUTE OF GENERAL
   MEDICAL SCIENCESUnited States Department of Health & Human
   ServicesNational Institutes of Health (NIH) - USANIH National Institute
   of General Medical Sciences (NIGMS) [T32GM008042] Funding Source: NIH
   RePORTER
CR ALDRICH CJ, 1991, J IMMUNOL, V146, P3082
   BJORKMAN PJ, 1987, NATURE, V329, P506, DOI 10.1038/329506a0
   BJORKMAN PJ, 1987, NATURE, V329, P512, DOI 10.1038/329512a0
   BONNEVILLE M, 1989, P NATL ACAD SCI USA, V86, P5928, DOI 10.1073/pnas.86.15.5928
   BONNEVILLE M, 1988, NATURE, V336, P479, DOI 10.1038/336479a0
   BOYSE EA, 1984, CELL, V38, P1, DOI 10.1016/0092-8674(84)90518-X
   CHEN YT, 1987, IMMUNOL RES, V6, P30, DOI 10.1007/BF02918102
   CHORNEY MJ, 1989, J IMMUNOL, V143, P3762
   CONNOLLY JM, 1988, J EXP MED, V168, P325, DOI 10.1084/jem.168.1.325
   FISHER DA, 1985, J EXP MED, V162, P528, DOI 10.1084/jem.162.2.528
   FLAHERTY L, 1980, ROLE MAJOR HISTOCOMP, P33
   GOODMAN T, 1988, NATURE, V333, P855, DOI 10.1038/333855a0
   HERSHBERG R, 1990, P NATL ACAD SCI USA, V87, P9727, DOI 10.1073/pnas.87.24.9727
   HOGAN KT, 1988, J IMMUNOL, V141, P2519
   HOOD L, 1983, ANNU REV IMMUNOL, V1, P529, DOI 10.1146/annurev.iy.01.040183.002525
   JANEWAY CA, 1988, NATURE, V333, P804, DOI 10.1038/333804a0
   JENKINS RN, 1985, IMMUNOGENETICS, V21, P215, DOI 10.1007/BF00375374
   KALINKE U, 1990, NATURE, V348, P642, DOI 10.1038/348642a0
   KANE KP, 1989, J IMMUNOL, V142, P4153
   KANE KP, 1989, MOL IMMUNOL, V26, P759, DOI 10.1016/0161-5890(89)90036-9
   KLEIN J, 1986, IMMUNOL TODAY, V7, P41, DOI 10.1016/0167-5699(86)90123-4
   KLEIN J, 1990, IMMUNOGENETICS, V32, P147, DOI 10.1007/BF02114967
   KORBER B, 1987, P NATL ACAD SCI USA, V84, P3380, DOI 10.1073/pnas.84.10.3380
   LAMM ME, 1968, J IMMUNOL, V101, P99
   LEAVITT J, 1984, MOL CELL BIOL, V4, P1961, DOI 10.1128/MCB.4.10.1961
   MARTIN PJ, 1984, J IMMUNOL, V132, P759
   MOORE KW, 1982, SCIENCE, V215, P679, DOI 10.1126/science.7058332
   NORMENT AM, 1988, NATURE, V336, P79, DOI 10.1038/336079a0
   OBATA Y, 1985, P NATL ACAD SCI USA, V82, P5475, DOI 10.1073/pnas.82.16.5475
   OROURKE AM, 1990, NATURE, V346, P187, DOI 10.1038/346187a0
   OZATO K, 1980, J IMMUNOL, V125, P2473
   PETIT A, 1985, EUR J IMMUNOL, V15, P211, DOI 10.1002/eji.1830150302
   PORCELLI S, 1989, NATURE, V341, P447, DOI 10.1038/341447a0
   ROGERS JH, 1985, EMBO J, V4, P749, DOI 10.1002/j.1460-2075.1985.tb03692.x
   ROTHENBERG E, 1985, DEV BIOL, V112, P1, DOI 10.1016/0012-1606(85)90114-9
   SALTER RD, 1990, NATURE, V345, P41, DOI 10.1038/345041a0
   SALTER RD, 1989, NATURE, V338, P345, DOI 10.1038/338345a0
   SCHWARTZ RH, 1990, SCIENCE, V248, P1349, DOI 10.1126/science.2113314
   SEEBURG PH, 1982, DNA-J MOLEC CELL BIO, V1, P239, DOI 10.1089/dna.1.1982.1.239
   SHEN FW, 1982, IMMUNOGENETICS, V15, P573
   SHEN FW, 1981, MONOCLONAL ANTIBODIE, P25
   SONG ES, 1988, P NATL ACAD SCI USA, V85, P1927, DOI 10.1073/pnas.85.6.1927
   SOUTHERN P J, 1982, Journal of Molecular and Applied Genetics, V1, P327
   STAERZ UD, 1985, J IMMUNOL, V134, P3994
   STORKUS WJ, 1987, J IMMUNOL, V138, P1657
   STROMINGER JL, 1989, CELL, V57, P895, DOI 10.1016/0092-8674(89)90326-7
   STROYNOWSKI I, 1984, IMMUNOGENETICS, V20, P141, DOI 10.1007/BF00364486
   STROYNOWSKI I, 1990, ANNU REV IMMUNOL, V8, P501, DOI 10.1146/annurev.iy.08.040190.002441
   VIDOVIC D, 1989, NATURE, V340, P646, DOI 10.1038/340646a0
NR 49
TC 37
Z9 37
U1 0
U2 0
PU ROCKEFELLER UNIV PRESS
PI NEW YORK
PA 222 E 70TH STREET, NEW YORK, NY 10021
SN 0022-1007
J9 J EXP MED
JI J. Exp. Med.
PD NOV 1
PY 1991
VL 174
IS 5
BP 1131
EP 1138
DI 10.1084/jem.174.5.1131
PG 8
WC Immunology; Medicine, Research & Experimental
SC Immunology; Research & Experimental Medicine
GA GM803
UT WOS:A1991GM80300018
PM 1834760
OA Bronze, Green Published, Green Submitted
DA 2021-10-28
ER

PT J
AU Balagopalan, L
   Barr, VA
   Sommers, CL
   Barda-Saad, M
   Goyal, A
   Isakowitz, MS
   Samelson, LE
AF Balagopalan, Lakshmi
   Barr, Valarie A.
   Sommers, Connie L.
   Barda-Saad, Mira
   Goyal, Amrita
   Isakowitz, Matthew S.
   Samelson, Lawrence E.
TI c-Cbl-mediated regulation of LAT-nucleated signaling complexes
SO MOLECULAR AND CELLULAR BIOLOGY
LA English
DT Article
ID T-CELL-RECEPTOR; PHOSPHOTYROSINE-BINDING DOMAIN; NEGATIVE REGULATION;
   ANTIGEN RECEPTOR; TYROSINE PHOSPHORYLATION; UBIQUITIN LIGASES; RING
   FINGER; ACTIVATION; PROTEIN; FAMILY
AB The engagement of the T-cell receptor (TCR) causes the rapid recruitment of multiple signaling molecules into clusters with the TCR. Upon receptor activation, the adapters LAT and SLP-76, visualized as chimeric proteins tagged with yellow fluorescent protein, transiently associate with and then rapidly dissociate from the TCR. Previously, we demonstrated that after recruitment into signaling clusters, SLP-76 is endocytosed in vesicles via a lipid raft-dependent pathway that requires the interaction of the endocytic machinery with ubiquitylated proteins. In this study, we focus on LAT and demonstrate that signaling clusters containing this adapter are internalized into distinct intracellular compartments and dissipate rapidly upon TCR activation. The internalization of LAT was inhibited in cells expressing versions of the ubiquitin ligase c-Cbl mutated in the RING domain and in T cells from mice lacking c-Cbl. Moreover, c-Cbl RING mutant forms suppressed LAT ubiquitylation and caused an increase in cellular LAT levels, as well as basal and TCR-induced levels of phosphorylated LAT. Collectively, these data indicate that following the rapid formation of signaling complexes upon TCR stimulation, c-Cbl activity is involved in the internalization and possible downregulation of a subset of activated signaling molecules.
C1 NCI, Cellular & Mol Biol Lab, Canc Res Ctr, NIH, Bethesda, MD 20892 USA.
RP Samelson, LE (corresponding author), NCI, Cellular & Mol Biol Lab, Canc Res Ctr, NIH, Bldg 37,Rm 2066, Bethesda, MD 20892 USA.
EM samelson@helix.nih.gov
FU Intramural NIH HHSUnited States Department of Health & Human
   ServicesNational Institutes of Health (NIH) - USA Funding Source:
   Medline
CR Aguilar RC, 2003, CURR OPIN CELL BIOL, V15, P184, DOI 10.1016/S0955-0674(03)00010-3
   ALARCON B, 1998, ENCY IMMUNOLOGY, P2389
   Andoniou CE, 2000, MOL CELL BIOL, V20, P851, DOI 10.1128/MCB.20.3.851-867.2000
   ANDONIOU CE, 1994, EMBO J, V13, P4515, DOI 10.1002/j.1460-2075.1994.tb06773.x
   Barda-Saad M, 2005, NAT IMMUNOL, V6, P80, DOI 10.1038/ni1143
   Barr VA, 2006, TRAFFIC, V7, P1143, DOI 10.1111/j.1600-0854.2006.00464.x
   Bonello G, 2004, J CELL SCI, V117, P1009, DOI 10.1242/jcs.00968
   Braiman A, 2006, EMBO J, V25, P774, DOI 10.1038/sj.emboj.7600978
   Brignatz C, 2005, BBA-MOL CELL RES, V1746, P108, DOI 10.1016/j.bbamcr.2005.08.009
   Bunnell SC, 2002, J CELL BIOL, V158, P1263, DOI 10.1083/jcb.200203043
   Campi G, 2005, J EXP MED, V202, P1031, DOI 10.1084/jem.20051182
   Douglass AD, 2005, CELL, V121, P937, DOI 10.1016/j.cell.2005.04.009
   Duan L, 2004, IMMUNITY, V21, P7, DOI 10.1016/j.immuni.2004.06.012
   Dunn R, 2001, J BIOL CHEM, V276, P25974, DOI 10.1074/jbc.M104113200
   Ehrlich LIR, 2002, IMMUNITY, V17, P809, DOI 10.1016/S1074-7613(02)00481-8
   Fang DY, 2001, NAT IMMUNOL, V2, P870, DOI 10.1038/ni0901-870
   Geisler C, 2004, CRIT REV IMMUNOL, V24, P67
   Govers R, 1999, EMBO J, V18, P28, DOI 10.1093/emboj/18.1.28
   Haglund K, 2003, TRENDS BIOCHEM SCI, V28, P598, DOI 10.1016/j.tibs.2003.09.005
   Hartgroves LC, 2003, J BIOL CHEM, V278, P20389, DOI 10.1074/jbc.M301212200
   Heissmeyer V, 2004, NAT IMMUNOL, V5, P255, DOI 10.1038/ni1047
   Hicke L, 2003, ANNU REV CELL DEV BI, V19, P141, DOI 10.1146/annurev.cellbio.19.110701.154617
   Houtman JCD, 2005, J IMMUNOL, V175, P2449, DOI 10.4049/jimmunol.175.4.2449
   Houtman JCD, 2006, NAT STRUCT MOL BIOL, V13, P798, DOI 10.1038/nsmb1133
   Jang IK, 2003, CURR OPIN IMMUNOL, V15, P315, DOI 10.1016/S0952-7915(03)00048-7
   Jeon MS, 2004, IMMUNITY, V21, P167, DOI 10.1016/j.immuni.2004.07.013
   Keane MM, 1999, ONCOGENE, V18, P3365, DOI 10.1038/sj.onc.1202753
   Lee KH, 2003, SCIENCE, V302, P1218, DOI 10.1126/science.1086507
   Lupher ML, 1997, J BIOL CHEM, V272, P33140, DOI 10.1074/jbc.272.52.33140
   Miura-Shimura Y, 2003, J BIOL CHEM, V278, P38495, DOI 10.1074/jbc.M305656200
   MONTESANO R, 1982, NATURE, V296, P651, DOI 10.1038/296651a0
   Naramura M, 1998, P NATL ACAD SCI USA, V95, P15547, DOI 10.1073/pnas.95.26.15547
   Rao N, 2002, J LEUKOCYTE BIOL, V71, P753
   Rao NV, 2002, P NATL ACAD SCI USA, V99, P3794, DOI 10.1073/pnas.062055999
   ROOSE JP, 2003, ANNU REV IMMUNOL, V20, P371
   Sommers CL, 2005, J EXP MED, V201, P1125, DOI 10.1084/jem.20041869
   Tanimura N, 2003, J CELL BIOL, V160, P125, DOI 10.1083/jcb.200207096
   Thien CBF, 2005, EMBO J, V24, P3807, DOI 10.1038/sj.emboj.7600841
   Thien CBF, 2005, BIOCHEM J, V391, P153, DOI 10.1042/BJ20050892
   Thien CBF, 2005, GROWTH FACTORS, V23, P161, DOI 10.1080/08977190500153763
   Thien CBF, 1999, J IMMUNOL, V162, P7133
   van Leeuwen JEM, 1999, MOL CELL BIOL, V19, P6652
   van Leeuwen JEM, 1999, J BIOL CHEM, V274, P5153, DOI 10.1074/jbc.274.8.5153
   Varma R, 2006, IMMUNITY, V25, P117, DOI 10.1016/j.immuni.2006.04.010
   Veillette A, 2002, ANNU REV IMMUNOL, V20, P669, DOI 10.1146/annurev.immunol.20.081501.130710
   Wilson BS, 2001, J CELL BIOL, V154, P645, DOI 10.1083/jcb.200104049
   Wu JN, 2004, SEMIN IMMUNOL, V16, P379, DOI 10.1016/j.smim.2004.08.018
   Yokosuka T, 2005, NAT IMMUNOL, V6, P1253, DOI 10.1038/ni1272
   Yokouchi M, 1999, J BIOL CHEM, V274, P31707, DOI 10.1074/jbc.274.44.31707
   Zhang WG, 2000, J BIOL CHEM, V275, P23355, DOI 10.1074/jbc.M000404200
   Zhang WG, 1998, IMMUNITY, V9, P239, DOI 10.1016/S1074-7613(00)80606-8
   Zhang WG, 1998, CELL, V92, P83, DOI 10.1016/S0092-8674(00)80901-0
NR 52
TC 86
Z9 88
U1 1
U2 3
PU AMER SOC MICROBIOLOGY
PI WASHINGTON
PA 1752 N ST NW, WASHINGTON, DC 20036-2904 USA
SN 0270-7306
J9 MOL CELL BIOL
JI Mol. Cell. Biol.
PD DEC
PY 2007
VL 27
IS 24
BP 8622
EP 8636
DI 10.1128/MCB.00467-07
PG 15
WC Biochemistry & Molecular Biology; Cell Biology
SC Biochemistry & Molecular Biology; Cell Biology
GA 239OJ
UT WOS:000251527300018
PM 17938199
OA Bronze, Green Published, Green Submitted
DA 2021-10-28
ER

PT J
AU Tsimberidou, AM
   Fountzilas, E
   Nikanjam, M
   Kurzrock, R
AF Tsimberidou, Apostolia M.
   Fountzilas, Elena
   Nikanjam, Mina
   Kurzrock, Razelle
TI Review of precision cancer medicine: Evolution of the treatment paradigm
SO CANCER TREATMENT REVIEWS
LA English
DT Review
DE ctDNA; Personalized; Precision; Molecular profile; Matched therapy;
   Genomic landscape
ID METASTATIC BREAST-CANCER; CIRCULATING TUMOR-CELLS;
   FOR-MOLECULAR-PATHOLOGY; PD-1 BLOCKADE; LUNG-CANCER; PERSONALIZED
   MEDICINE; ADOPTIVE TRANSFER; CLINICAL-TRIALS; OPEN-LABEL; INFILTRATING
   LYMPHOCYTES
AB In recent years, biotechnological breakthroughs have led to identification of complex and unique biologic features associated with carcinogenesis. Tumor and cell-free DNA profiling, immune markers, and proteomic and RNA analyses are used to identify these characteristics for optimization of anticancer therapy in individual patients. Consequently, clinical trials have evolved, shifting from tumor type-centered to gene-directed, histology-agnostic, with innovative adaptive design tailored to biomarker profiling with the goal to improve treatment outcomes. A plethora of precision medicine trials have been conducted. The majority of these trials demonstrated that matched therapy is associated with superior outcomes compared to non-matched therapy across tumor types and in specific cancers. To improve the implementation of precision medicine, this approach should be used early in the course of the disease, and patients should have complete tumor profiling and access to effective matched therapy. To overcome the complexity of tumor biology, clinical trials with combinations of gene-targeted therapy with immune-targeted approaches (e.g., checkpoint blockade, personalized vaccines and/or chimeric antigen receptor T-cells), hormonal therapy, chemotherapy and/or novel agents should be considered. These studies should target dynamic changes in tumor biologic abnormalities, eliminating minimal residual disease, and eradicating significant subclones that confer resistance to treatment. Mining and expansion of real-world data, facilitated by the use of advanced computer data processing capabilities, may contribute to validation of information to predict new applications for medicines. In this review, we summarize the clinical trials and discuss challenges and opportunities to accelerate the implementation of precision oncology.
C1 [Tsimberidou, Apostolia M.] Univ Texas MD Anderson Canc Ctr, Dept Invest Canc Therapeut, Unit 455,1515 Holcombe Blvd, Houston, TX 77030 USA.
   [Fountzilas, Elena] Euromed Gen Clin, Dept Med Oncol, Thessaloniki, Greece.
   [Nikanjam, Mina; Kurzrock, Razelle] UC San Diego Moores Canc Ctr, Ctr Personalized Canc Therapy, San Diego, CA USA.
   [Nikanjam, Mina; Kurzrock, Razelle] UC San Diego Moores Canc Ctr, Div Hematol & Oncol, San Diego, CA USA.
RP Tsimberidou, AM (corresponding author), Univ Texas MD Anderson Canc Ctr, Dept Invest Canc Therapeut, Unit 455,1515 Holcombe Blvd, Houston, TX 77030 USA.
EM atsimber@mdanderson.org
RI Kurzrock, Razelle/AAU-9782-2020
OI Tsimberidou, Apostolia M./0000-0003-2713-233X
FU NIH/NCIUnited States Department of Health & Human ServicesNational
   Institutes of Health (NIH) - USANIH National Cancer Institute (NCI) [P30
   CA016672]
FX NIH/NCI, award number P30 CA016672.
CR Abd Elmageed ZY, 2014, STEM CELLS, V32, P983, DOI 10.1002/stem.1619
   Aisner DL, 2018, CLIN CANCER RES, V24, P1038, DOI 10.1158/1078-0432.CCR-17-2289
   Andersen R, 2016, CLIN CANCER RES, V22, P3734, DOI 10.1158/1078-0432.CCR-15-1879
   Andre F, 2014, LANCET ONCOL, V15, P267, DOI 10.1016/S1470-2045(13)70611-9
   [Anonymous], 2017, GENOMIC PROFILING TE
   [Anonymous], 2016, ACTOLOG PATIENTS SOL
   Azad NS, 2020, J CLIN ONCOL, V38, P214, DOI 10.1200/JCO.19.00818
   Besser MJ, 2013, CLIN CANCER RES, V19, P4792, DOI 10.1158/1078-0432.CCR-13-0380
   Bridgewater J, 2008, BRIT J CANCER, V98, P1425, DOI 10.1038/sj.bjc.6604315
   Brown CE, 2016, NEW ENGL J MED, V375, P2561, DOI 10.1056/NEJMoa1610497
   Buffa FM, 2011, CANCER RES, V71, P5635, DOI 10.1158/0008-5472.CAN-11-0489
   Chabon JJ, 2016, NAT COMMUN, V7, DOI 10.1038/ncomms11815
   Chae YK, 2018, J CLIN ONCOL, V36, DOI 10.1200/JCO.2018.36.15_suppl.2503
   Chodon T, 2014, CLIN CANCER RES, V20, P2457, DOI 10.1158/1078-0432.CCR-13-3017
   Comoli P, 2005, J CLIN ONCOL, V23, P8942, DOI 10.1200/JCO.2005.02.6195
   Cooley S, 2019, BLOOD ADV, V3, P1970, DOI 10.1182/bloodadvances.2018028332
   Cristofanilli M, 2004, NEW ENGL J MED, V351, P781, DOI 10.1056/NEJMoa040766
   Dagogo-Jack I, 2018, NAT REV CLIN ONCOL, V15, P81, DOI 10.1038/nrclinonc.2017.166
   Davis AA, 2019, J IMMUNOTHER CANCER, V7, DOI 10.1186/s40425-019-0768-9
   Dees EC, 2019, ANN ONCOL, V30, P121
   Domchek S, 2019, ANN ONCOL, V30, P477
   Esserman LJ, 2012, J CLIN ONCOL, V30, P3242, DOI 10.1200/JCO.2011.39.2779
   Forget MA, 2018, CLIN CANCER RES, V24, P4416, DOI 10.1158/1078-0432.CCR-17-3649
   Garassino M, 2019, J THORAC ONCOL, V14, pS216, DOI 10.1016/j.jtho.2019.08.427
   Gerber DE, 2015, J CLIN ONCOL, V33
   Gerlinger M, 2012, NEW ENGL J MED, V366, P883, DOI 10.1056/NEJMoa1113205
   Gervais R, 2005, ANN ONCOL, V16, P90, DOI 10.1093/annonc/mdi018
   Gong J, 2017, J NATL COMPR CANC NE, V15, P142, DOI 10.6004/jnccn.2017.0016
   Goodman AM, 2018, JAMA ONCOL, V4, P1237, DOI 10.1001/jamaoncol.2018.1701
   Goodman AM, 2017, MOL CANCER THER, V16, P2598, DOI 10.1158/1535-7163.MCT-17-0386
   Govers C, 2010, TRENDS MOL MED, V16, P77, DOI 10.1016/j.molmed.2009.12.004
   Greaves M, 2012, NATURE, V481, P306, DOI 10.1038/nature10762
   Hainsworth JD, 2018, J CLIN ONCOL, V36, P536, DOI 10.1200/JCO.2017.75.3780
   Heller G, 2018, J CLIN ONCOL, V36, P572, DOI 10.1200/JCO.2017.75.2998
   Hellmann MD, 2018, NEW ENGL J MED, V378, P2093, DOI 10.1056/NEJMoa1801946
   Herbst RS, 2015, CLIN CANCER RES, V21, P1514, DOI 10.1158/1078-0432.CCR-13-3473
   Hiltermann TJN, 2012, ANN ONCOL, V23, P2937, DOI 10.1093/annonc/mds138
   Hofman V, 2011, INT J CANCER, V129, P1651, DOI 10.1002/ijc.25819
   Huang GD, 2018, CONTEMP CLIN TRIALS, V66, P74, DOI 10.1016/j.cct.2018.01.003
   Hyman DM, 2015, NEW ENGL J MED, V373, P726, DOI 10.1056/NEJMoa1502309
   Jacobsen A, 2013, NAT STRUCT MOL BIOL, V20, P1325, DOI 10.1038/nsmb.2678
   Jennings LJ, 2017, J MOL DIAGN, V19, P341, DOI 10.1016/j.jmoldx.2017.01.011
   Jhaveri KL, 2019, ANN ONCOL, V30, P1821, DOI 10.1093/annonc/mdz291
   Johnson LA, 2009, BLOOD, V114, P535, DOI 10.1182/blood-2009-03-211714
   Joshi SS, 2018, J CLIN ONCOL, V36, DOI 10.1200/JCO.2018.36.4_suppl.TPS198
   Kageyama S, 2015, CLIN CANCER RES, V21, P2268, DOI 10.1158/1078-0432.CCR-14-1559
   Kantoff PW, 2010, NEW ENGL J MED, V363, P411, DOI 10.1056/NEJMoa1001294
   Kato S, 2017, CLIN CANCER RES, V23, P4242, DOI 10.1158/1078-0432.CCR-16-3133
   Kim ES, 2017, J CLIN ONCOL, V35, DOI 10.1200/JCO.2017.73.7916
   Kim ES, 2011, CANCER DISCOV, V1, P44, DOI 10.1158/2159-8274.CD-10-0010
   Kim ST, 2018, NAT MED, V24, P1449, DOI 10.1038/s41591-018-0101-z
   Kobayashi S, 2005, NEW ENGL J MED, V352, P786, DOI 10.1056/NEJMoa044238
   Konstantinopoulos PA, 2019, JAMA ONCOL, V5, P1141, DOI 10.1001/jamaoncol.2019.1048
   Koyama S, 2016, CANCER RES, V76, P999, DOI 10.1158/0008-5472.CAN-15-1439
   Kris MG, 2014, JAMA-J AM MED ASSOC, V311, P1998, DOI 10.1001/jama.2014.3741
   Krop IE, 2018, J CLIN ONCOL, V36, DOI 10.1200/JCO.2018.36.15_suppl.101
   KURZROCK R, 1987, NATURE, V325, P631, DOI 10.1038/325631a0
   KURZROCK R, 1988, NEW ENGL J MED, V319, P990
   Kurzrock R, 2015, CELL CYCLE, V14, P2219, DOI 10.1080/15384101.2015.1041695
   Langer C, 2019, J THORAC ONCOL, V14, pS216, DOI 10.1016/j.jtho.2019.08.426
   Le DT, 2015, NEW ENGL J MED, V372, P2509, DOI 10.1056/NEJMoa1500596
   Le DT, 2020, J CLIN ONCOL, V38, P11, DOI 10.1200/JCO.19.02107
   Le Tourneau C, 2015, LANCET ONCOL, V16, P1324, DOI 10.1016/S1470-2045(15)00188-6
   Lee J, 2019, CANCER DISCOV, V9, P1388, DOI 10.1158/2159-8290.CD-19-0442
   Li MM, 2017, J MOL DIAGN, V19, P4, DOI 10.1016/j.jmoldx.2016.10.002
   Long GV, 2014, NEW ENGL J MED, V371, P1877, DOI 10.1056/NEJMoa1406037
   Lovly Christine M, 2016, Am Soc Clin Oncol Educ Book, V35, pe585, DOI 10.14694/EDBK_158808
   Mangat PK, 2018, JCO PRECIS ONCOL, V2, P1, DOI 10.1200/PO.18.00122
   MARABELLE A, 2020, J CLIN ONCOL S, V38
   Marcus L, 2019, CLIN CANCER RES, V25, P3753, DOI 10.1158/1078-0432.CCR-18-4070
   Massard C, 2017, CANCER DISCOV, V7, P586, DOI 10.1158/2159-8290.CD-16-1396
   Maude SL, 2014, NEW ENGL J MED, V371, P1507, DOI 10.1056/NEJMoa1407222
   Merker JD, 2018, ARCH PATHOL LAB MED
   Miao D, 2018, SCIENCE, V359, P801, DOI 10.1126/science.aan5951
   Michuda J, 2019, J CLIN ONCOL, V37, DOI 10.1200/JCO.2019.37.15_suppl.3081
   Morgan RA, 2006, SCIENCE, V314, P126, DOI 10.1126/science.1129003
   Murthy VH, 2004, JAMA-J AM MED ASSOC, V291, P2720, DOI 10.1001/jama.291.22.2720
   Napolitano A, 2019, BRIT J CANCER, V120, P577, DOI 10.1038/s41416-019-0388-7
   Ott PA, 2017, NATURE, V547, P217, DOI 10.1038/nature22991
   Otto G, 2018, NAT REV CLIN ONCOL, V15, DOI 10.1038/nrclinonc.2018.12
   Overman MJ, 2018, J CLIN ONCOL, V36, P773, DOI 10.1200/JCO.2017.76.9901
   Overman MJ, 2017, LANCET ONCOL, V18, P1182, DOI 10.1016/S1470-2045(17)30422-9
   Pabla S, 2019, J IMMUNOTHER CANCER, V7, DOI 10.1186/s40425-019-0506-3
   Paik S, 2004, NEW ENGL J MED, V351, P2817, DOI 10.1056/NEJMoa041588
   Papadimitrakopoulou V, 2016, J CLIN ONCOL, V34, P3638, DOI 10.1200/JCO.2015.66.0084
   Park JW, 2016, NEW ENGL J MED, V375, P11, DOI 10.1056/NEJMoa1513750
   Parkhurst MR, 2011, MOL THER, V19, P620, DOI 10.1038/mt.2010.272
   Patel SP, 2015, MOL CANCER THER, V14, P847, DOI 10.1158/1535-7163.MCT-14-0983
   Peng WY, 2016, CANCER DISCOV, V6, P202, DOI 10.1158/2159-8290.CD-15-0283
   Rizvi NA, 2015, SCIENCE, V348, P124, DOI 10.1126/science.aaa1348
   Rodon J, 2019, NAT MED, V25, P751, DOI 10.1038/s41591-019-0424-4
   Rosario SR, 2018, NAT COMMUN, V9, DOI 10.1038/s41467-018-07232-8
   Rosenberg SA, 2015, SCIENCE, V348, P62, DOI 10.1126/science.aaa4967
   Rosenberg SA, 2011, CLIN CANCER RES, V17, P4550, DOI 10.1158/1078-0432.CCR-11-0116
   Ross JS, 2017, ONCOLOGIST, V22, P1444, DOI 10.1634/theoncologist.2016-0488
   Rossi E, 2019, CELLS, V8
   Rugo HS, 2016, NEW ENGL J MED, V375, P23, DOI 10.1056/NEJMoa1513749
   Sahin U, 2018, SCIENCE, V359, P1355, DOI 10.1126/science.aar7112
   Sahin U, 2017, NATURE, V547, P222, DOI 10.1038/nature23003
   Said Rabih, 2020, Oncotarget, V11, P188, DOI 10.18632/oncotarget.27418
   Salami SS, 2019, JCO PRECIS ONCOL, V3, DOI [10.1200/po.18.00352, 10.1200/PO.18.00352]
   Schumacher TNM, 2002, NAT REV IMMUNOL, V2, P512, DOI 10.1038/nri841
   Schwaederle M, 2016, JAMA ONCOL, V2, P1452, DOI 10.1001/jamaoncol.2016.2129
   Schwaederle M, 2016, MOL CANCER THER, V15, P743, DOI 10.1158/1535-7163.MCT-15-0795
   Sicklick JK, 2019, NAT MED, V25, P744, DOI 10.1038/s41591-019-0407-5
   Slosberg Eric D, 2018, Oncotarget, V9, P21383, DOI 10.18632/oncotarget.25109
   Sparano JA, 2018, NEW ENGL J MED, V379, P111, DOI 10.1056/NEJMoa1804710
   Spranger S, 2015, NATURE, V523, P231, DOI 10.1038/nature14404
   Stevanovic S, 2015, J CLIN ONCOL, V33, P1543, DOI 10.1200/JCO.2014.58.9093
   Stockley TL, 2016, GENOME MED, V8, DOI 10.1186/s13073-016-0364-2
   Subbiah V, 2019, ONCOLOGIST, V24, P1, DOI 10.1634/theoncologist.2017-0519
   Tamminga M, 2019, J IMMUNOTHER CANCER, V7, DOI 10.1186/s40425-019-0649-2
   Tothill RW, 2015, PATHOLOGY, V47, P7, DOI 10.1097/PAT.0000000000000194
   Tredan O, 2019, ANN ONCOL, V30, P757, DOI 10.1093/annonc/mdz080
   Trimble EL, 2009, J CLIN ONCOL, V27, P5109, DOI 10.1200/JCO.2009.22.5771
   Tsimberidou AM, 2017, JCO PRECIS ONCOL, V1, DOI 10.1200/PO.17.00002
   Tsimberidou AM, 2014, CLIN CANCER RES, V20, P4827, DOI 10.1158/1078-0432.CCR-14-0603
   Tsimberidou AM, 2012, CLIN CANCER RES, V18, P6373, DOI 10.1158/1078-0432.CCR-12-1627
   Unger Joseph M, 2016, Am Soc Clin Oncol Educ Book, V35, P185, DOI [10.1200/EDBK_156686, 10.14694/EDBK_156686]
   Van Cutsem E, 2016, J CLIN ONCOL, V34, DOI 10.1200/jco.2016.34.4_suppl.647
   van Gool IC, 2015, CLIN CANCER RES, V21, P3347, DOI 10.1158/1078-0432.CCR-15-0057
   van Rooij N, 2013, J CLIN ONCOL, V31, pE439, DOI 10.1200/JCO.2012.47.7521
   Venter JC, 2001, SCIENCE, V291, P1304, DOI 10.1126/science.1058040
   Von Hoff DD, 2010, J CLIN ONCOL, V28, P4877, DOI 10.1200/JCO.2009.26.5983
   Weidenbusch Bushra, 2018, Oncotarget, V9, P20747, DOI 10.18632/oncotarget.25087
   Wheler J, 2014, CANCER RES, V74, P7181, DOI 10.1158/0008-5472.CAN-14-2329
   Wheler JJ, 2016, CANCER RES, V76, P3690, DOI 10.1158/0008-5472.CAN-15-3043
   Worst BC, 2016, EUR J CANCER, V65, P91, DOI 10.1016/j.ejca.2016.06.009
   Zaretsky JM, 2016, NEW ENGL J MED, V375, P819, DOI 10.1056/NEJMoa1604958
NR 129
TC 25
Z9 25
U1 0
U2 15
PU ELSEVIER SCI LTD
PI OXFORD
PA THE BOULEVARD, LANGFORD LANE, KIDLINGTON, OXFORD OX5 1GB, OXON, ENGLAND
SN 0305-7372
EI 1532-1967
J9 CANCER TREAT REV
JI Cancer Treat. Rev.
PD JUN
PY 2020
VL 86
AR 102019
DI 10.1016/j.ctrv.2020.102019
PG 11
WC Oncology
SC Oncology
GA LU6BX
UT WOS:000537839500010
PM 32251926
OA Green Submitted, hybrid, Green Accepted
DA 2021-10-28
ER

PT J
AU ZWIRNER, J
   WEISSENHORN, W
   KARLSSON, L
   BECKER, A
   RIEBER, EP
   RIETHMULLER, G
   WEISS, EH
   PETERSON, PA
   WIDERA, G
AF ZWIRNER, J
   WEISSENHORN, W
   KARLSSON, L
   BECKER, A
   RIEBER, EP
   RIETHMULLER, G
   WEISS, EH
   PETERSON, PA
   WIDERA, G
TI EXPRESSION OF A FUNCTIONAL CHIMERIC IG-MHC CLASS-II PROTEIN
SO JOURNAL OF IMMUNOLOGY
LA English
DT Article
ID MAJOR HISTOCOMPATIBILITY COMPLEX; T-CELL RECEPTOR; IMMUNOGLOBULIN GENES;
   SURFACE EXPRESSION; TRANSGENIC MICE; HIV INFECTION; ANTIGEN; MOLECULES;
   CD4; TOLERANCE
AB We have generated a chimeric protein molecule composed of the alpha- and beta-chains of the MHC class II I-E molecule fused to antibody V regions derived from anti-human CD4 mAb MT310. Expression vectors were constructed containing the functional, rearranged gene segments coding for the V region domains of the antibody H and L chains in place of the first domains of the complete structural genes of the I-E alpha- and beta-chains, respectively. Cells transfected with both hybrid genes expressed a stable protein product on the cell surface. The chimeric molecule exhibited the idiotype of the antibody MT310 as shown by binding to the anti-idiotypic mAb 20-46. A protein of the anticipated molecular mass was immunoprecipitated with anti-mouse IgG antiserum. Furthermore, human soluble CD4 did bind to the transfected cell line, demonstrating that the chimeric protein possessed the binding capacity of the original mAb. Thus, the hybrid molecule retained: 1) the properties of a MHC class II protein with regard to correct chain assembly and transport to the cell surface; as well as 2) the Ag binding capacity of the antibody genes used. The generation of hybrid MHC class II molecules with highly specific, non-MHC-restricted binding capacities will be useful for studying MHC class II-mediated effector functions such as selection of the T cell repertoire in thymus of transgenic mice.
C1 Scripps Res Inst, DEPT IMMUNOL, 10666 N TORREY PINES RD, LA JOLLA, CA 92037 USA.
   UNIV MUNICH, INST IMMUNOL, W-8000 MUNICH 2, GERMANY.
CR BORN W, 1987, J IMMUNOL, V138, P999
   BOSHART M, 1985, CELL, V41, P521, DOI 10.1016/S0092-8674(85)80025-8
   BRAUNSTEIN NS, 1987, P NATL ACAD SCI USA, V84, P2921, DOI 10.1073/pnas.84.9.2921
   CAPON DJ, 1989, NATURE, V337, P525, DOI 10.1038/337525a0
   DORAI H, 1987, J IMMUNOL, V139, P4232
   FISHER RA, 1988, NATURE, V331, P76, DOI 10.1038/331076a0
   GERMAIN RN, 1985, CELL, V43, P233, DOI 10.1016/0092-8674(85)90028-5
   GOLDING H, 1985, NATURE, V317, P425, DOI 10.1038/317425a0
   GOVERMAN J, 1990, CELL, V60, P929, DOI 10.1016/0092-8674(90)90341-B
   GROSVELD FG, 1982, NUCLEIC ACIDS RES, V10, P6715, DOI 10.1093/nar/10.21.6715
   JONES PP, 1980, SELECTED METHODS CEL, P398
   JONES PP, 1978, IMMUNOCHEMISTRY, V16, P51
   KAPPLER JW, 1987, CELL, V49, P273, DOI 10.1016/0092-8674(87)90568-X
   KAUFMAN JF, 1984, CELL, V36, P1, DOI 10.1016/0092-8674(84)90068-0
   KORNFELD R, 1985, ANNU REV BIOCHEM, V54, P631, DOI 10.1146/annurev.biochem.54.1.631
   KVIST S, 1982, CELL, V29, P61, DOI 10.1016/0092-8674(82)90090-3
   LAEMMLI UK, 1970, NATURE, V227, P680, DOI 10.1038/227680a0
   LAWRANCE SK, 1989, CELL, V58, P583, DOI 10.1016/0092-8674(89)90439-X
   MANIATIS T, 1982, MOL CLONING
   MARRACK P, 1990, SCIENCE, V248, P705, DOI 10.1126/science.2185544
   NABAVI N, 1989, J IMMUNOL, V142, P1444
   SATTENTAU QJ, 1986, SCIENCE, V234, P1120, DOI 10.1126/science.2430333
   Schwartz R H, 1986, Adv Immunol, V38, P31, DOI 10.1016/S0065-2776(08)60006-1
   SEGE K, 1981, BIOCHEMISTRY-US, V20, P4523, DOI 10.1021/bi00519a003
   SPRENT J, 1987, ADV IMMUNOL, V41, P39, DOI 10.1016/S0065-2776(08)60030-9
   STAERZ UD, 1985, J IMMUNOL, V134, P3994
   STORB U, 1987, ANNU REV IMMUNOL, V5, P151, DOI 10.1146/annurev.iy.05.040187.001055
   WIDERA G, 1987, CELL, V51, P175, DOI 10.1016/0092-8674(87)90145-0
   WIDERA G, 1984, EMBO J, V3, P1221, DOI 10.1002/j.1460-2075.1984.tb01956.x
   ZEPP F, 1988, NATURE, V336, P473, DOI 10.1038/336473a0
NR 30
TC 1
Z9 2
U1 0
U2 0
PU AMER ASSOC IMMUNOLOGISTS
PI BETHESDA
PA 9650 ROCKVILLE PIKE, BETHESDA, MD 20814
SN 0022-1767
J9 J IMMUNOL
JI J. Immunol.
PD JAN 1
PY 1992
VL 148
IS 1
BP 272
EP 276
PG 5
WC Immunology
SC Immunology
GA GX162
UT WOS:A1992GX16200041
PM 1727871
DA 2021-10-28
ER

PT J
AU Park, JH
   Sauter, C
   Brentjens, R
AF Park, Jae H.
   Sauter, Craig
   Brentjens, Renier
TI Cellular Therapies in Acute Lymphoblastic Leukemia
SO HEMATOLOGY-ONCOLOGY CLINICS OF NORTH AMERICA
LA English
DT Article
DE Acute lymphoblastic leukemia; Adoptive cellular therapy; Hematopoietic
   stem cell transplants; Chimeric antigen receptor
ID MINIMAL RESIDUAL DISEASE; BONE-MARROW-TRANSPLANTATION; UMBILICAL-CORD
   BLOOD; ACUTE LYMPHOCYTIC-LEUKEMIA; NATURAL-KILLER-CELLS; HUMAN
   T-LYMPHOCYTES; DONOR LEUKOCYTE INFUSIONS; 1ST COMPLETE REMISSION; RISK
   ACUTE-LEUKEMIA; ADULT PATIENTS
AB Most adult patients with acute lymphoblastic leukemia (ALL) will die of the disease. The prognosis in all patients with relapsed or refractory disease is uniformly poor. Although allogeneic hematopoietic stem cell transplantation (allo-HSCT) from a related donor offers significant benefit for some patients, most lack a suitable related donor. Therefore, alternative approaches, including unrelated, umbilical cord blood, and haploidentical allo-HSCT, are being studied. Reduced-intensity conditioning further extends access to allo-HSCT for older more-comorbid patients. Modified adoptive T-cell regimens, including infusion of enriched tumor-targeted donor and genetically targeted autologous T cells, and natural killer cells genetically modified to target ALL are under investigation.
C1 [Park, Jae H.; Brentjens, Renier] Mem Sloan Kettering Canc Ctr, Dept Med, Leukemia Serv, New York, NY 10065 USA.
   [Park, Jae H.; Sauter, Craig; Brentjens, Renier] Weill Cornell Med Coll, Dept Med, New York, NY 10065 USA.
   [Sauter, Craig] Mem Sloan Kettering Canc Ctr, Bone Marrow Transplant Serv, Dept Med, New York, NY 10065 USA.
RP Brentjens, R (corresponding author), Mem Sloan Kettering Canc Ctr, Dept Med, Leukemia Serv, 410 East,68th St,Box 242, New York, NY 10065 USA.
EM brentjer@mskcc.org
FU NATIONAL CANCER INSTITUTEUnited States Department of Health & Human
   ServicesNational Institutes of Health (NIH) - USANIH National Cancer
   Institute (NCI) [R01CA138738, P30CA008748] Funding Source: NIH RePORTER;
   NCI NIH HHSUnited States Department of Health & Human ServicesNational
   Institutes of Health (NIH) - USANIH National Cancer Institute (NCI) [R01
   CA138738, P30 CA008748] Funding Source: Medline
CR Arnold R, 2002, LEUKEMIA, V16, P2423, DOI 10.1038/sj.leu.2402712
   Atsuta Y, 2009, BLOOD, V113, P1631, DOI 10.1182/blood-2008-03-147041
   AVERSA F, 1994, BLOOD, V84, P3948, DOI 10.1182/blood.V84.11.3948.bloodjournal84113948
   Aversa F, 1998, NEW ENGL J MED, V339, P1186, DOI 10.1056/NEJM199810223391702
   Aversa F, 2005, J CLIN ONCOL, V23, P3447, DOI 10.1200/JCO.2005.09.117
   Aversa F, 2008, BONE MARROW TRANSPL, V41, P473, DOI 10.1038/sj.bmt.1705966
   Bachanova V, 2009, BLOOD, V113, P2902, DOI 10.1182/blood-2008-10-184093
   Ballen KK, 2011, BONE MARROW TRANSPL, V46, P323, DOI 10.1038/bmt.2010.260
   Barker JN, 2005, BLOOD, V105, P1343, DOI 10.1182/blood-2004-07-2717
   Barker JN, 2011, BLOOD, V117, P2332, DOI 10.1182/blood-2010-04-280966
   Barker JN, 2009, BIOL BLOOD MARROW TR, V15, P154, DOI 10.1016/j.bbmt.2008.10.020
   Barrett J, 2011, BIOL BLOOD MARROW TR, V17, pS89, DOI 10.1016/j.bbmt.2010.10.024
   Bassan R, 2009, BLOOD, V113, P4153, DOI 10.1182/blood-2008-11-185132
   BEATTY PG, 1993, BLOOD, V81, P249
   Beldjord K, 2009, BLOOD, V114, P239
   Brentjens R.J., 2011, BLOOD
   Brentjens RJ, 2007, CLIN CANCER RES, V13, P5426, DOI 10.1158/1078-0432.CCR-07-0674
   Brentjens Renier J, 2004, Curr Oncol Rep, V6, P339, DOI 10.1007/s11912-004-0059-5
   Brentjens RJ, 2003, NAT MED, V9, P279, DOI 10.1038/nm827
   Bruggemann M, 2006, BLOOD, V107, P1116, DOI 10.1182/blood-2005-07-2708
   Brunstein CG, 2007, BLOOD, V110, P3064, DOI 10.1182/blood-2007-04-067215
   Chim CS, 2007, BONE MARROW TRANSPL, V40, P339, DOI 10.1038/sj.bmt.1705734
   Chmielewski M, 2011, CANCER RES, V71, P5697, DOI 10.1158/0008-5472.CAN-11-0103
   Choi SJ, 2005, BONE MARROW TRANSPL, V36, P163, DOI 10.1038/sj.bmt.1705024
   Ciceri F, 2008, BLOOD, V112, P3574, DOI 10.1182/blood-2008-02-140095
   Collins RH, 2000, BONE MARROW TRANSPL, V26, P511, DOI 10.1038/sj.bmt.1702555
   Cooper LJN, 2005, BLOOD, V105, P1622, DOI 10.1182/blood-2004-03-1208
   Cooper LJN, 2004, BLOOD CELL MOL DIS, V33, P83, DOI 10.1016/j.bcmd.2004.03.003
   Cooper LJN, 2003, BLOOD, V101, P1637, DOI 10.1182/blood-2002-07-1989
   Dahlke J, 2006, BONE MARROW TRANSPL, V37, P155, DOI 10.1038/sj.bmt.1705221
   de Labarthe A, 2007, BLOOD, V109, P1408, DOI 10.1182/blood-2006-03-011908
   Dossett ML, 2009, MOL THER, V17, P742, DOI 10.1038/mt.2008.300
   Eapen M, 2010, LANCET ONCOL, V11, P653, DOI 10.1016/S1470-2045(10)70127-3
   Fielding AK, 2007, BLOOD, V109, P944, DOI 10.1182/blood-2006-05-018192
   Fielding AK, 2010, BLOOD, V116, P77
   Fielding AK, 2009, BLOOD, V113, P4489, DOI 10.1182/blood-2009-01-199380
   Fujisaki H, 2009, CANCER RES, V69, P4010, DOI 10.1158/0008-5472.CAN-08-3712
   Gaynon PS, 2005, BRIT J HAEMATOL, V131, P579, DOI 10.1111/j.1365-2141.2005.05773.x
   Goekbuget N, 2009, BLOOD, V114, P42
   Gokbuget N, 2009, SEMIN HEMATOL, V46, P64, DOI 10.1053/j.seminhematol.2008.09.003
   Goldstone AH, 2008, BLOOD, V111, P1827, DOI 10.1182/blood-2007-10-116582
   Gooley TA, 2010, NEW ENGL J MED, V363, P2091, DOI 10.1056/NEJMoa1004383
   Gottschalk S, 2001, BLOOD, V97, P835, DOI 10.1182/blood.V97.4.835
   Grzywacz B, 2008, BEST PRACT RES CL HA, V21, P467, DOI 10.1016/j.beha.2008.07.008
   Hahn T, 2006, BIOL BLOOD MARROW TR, V12, P1, DOI 10.1016/j.bbmt.2005.10.018
   Haspel RL, 2006, STEM CELL REV, V2, P81
   Hollyman D, 2009, J IMMUNOTHER, V32, P169, DOI 10.1097/CJI.0b013e318194a6e8
   Hoyos V, 2010, LEUKEMIA, V24, P1160, DOI 10.1038/leu.2010.75
   Huang XJ, 2009, BIOL BLOOD MARROW TR, V15, P257, DOI 10.1016/j.bbmt.2008.11.025
   Huguet F, 2009, J CLIN ONCOL, V27, P911, DOI 10.1200/JCO.2008.18.6916
   Imai C, 2005, BLOOD, V106, P376, DOI 10.1182/blood-2004-12-4797
   Imai C, 2004, LEUKEMIA, V18, P676, DOI 10.1038/sj.leu.2403302
   Jakubowski AA, 2011, BIOL BLOOD MARROW TR, V17, P1335, DOI 10.1016/j.bbmt.2011.01.005
   Johnson LA, 2009, BLOOD, V114, P535, DOI 10.1182/blood-2009-03-211714
   Kalos M, 2011, SCI TRANSL MED, V3, DOI 10.1126/scitranslmed.3002842
   Khong HT, 2002, NAT IMMUNOL, V3, P999, DOI 10.1038/ni1102-999
   Kiehl MG, 2004, J CLIN ONCOL, V22, P2816, DOI 10.1200/JCO.2004.07.130
   Kochenderfer JN, 2010, BLOOD, V116, P4099, DOI 10.1182/blood-2010-04-281931
   Kochenderfer JN, 2009, J IMMUNOTHER, V32, P689, DOI 10.1097/CJI.0b013e3181ac6138
   Kolb HJ, 2004, BLOOD, V103, P767, DOI 10.1182/blood-2003-02-0342
   KOLB HJ, 1995, BLOOD, V86, P2041, DOI 10.1182/blood.V86.5.2041.bloodjournal8652041
   Kowolik CM, 2006, CANCER RES, V66, P10995, DOI 10.1158/0008-5472.CAN-06-0160
   Kumar P, 2008, BIOL BLOOD MARROW TR, V14, P1394, DOI 10.1016/j.bbmt.2008.09.021
   Larson RA, 2008, BONE MARROW TRANSPL, V42, pS18, DOI 10.1038/bmt.2008.107
   Laughlin MJ, 2004, NEW ENGL J MED, V351, P2265, DOI 10.1056/NEJMoa041276
   Lee HJ, 2011, CANCER-AM CANCER SOC, V117, P1583, DOI 10.1002/cncr.25690
   Lee S, 2003, BLOOD, V102, P3068, DOI 10.1182/blood-2003-04-1180
   Li L, 2010, CANCER GENE THER, V17, P147, DOI 10.1038/cgt.2009.61
   Loren AW, 2008, BONE MARROW TRANSPL, V41, P483, DOI 10.1038/sj.bmt.1705898
   Loskog A, 2006, LEUKEMIA, V20, P1819, DOI 10.1038/sj.leu.2404366
   Marks DI, 2010, BLOOD, V116, P366, DOI 10.1182/blood-2010-01-264077
   MARKS DI, 1993, ANN INTERN MED, V119, P207, DOI 10.7326/0003-4819-119-3-199308010-00005
   Martino R, 2003, HAEMATOLOGICA, V88, P555
   Micklethwaite KP, 2010, BLOOD, V115, P2695, DOI 10.1182/blood-2009-09-242263
   Milone MC, 2009, MOL THER, V17, P1453, DOI 10.1038/mt.2009.83
   Mizuta S, 2011, LEUKEMIA, V25, P41, DOI 10.1038/leu.2010.228
   Mohty M, 2010, BLOOD, V116, P4439, DOI 10.1182/blood-2010-02-266551
   Morgan RA, 2006, SCIENCE, V314, P126, DOI 10.1126/science.1129003
   Nishiwaki S, 2010, BLOOD, V116, P4368, DOI 10.1182/blood-2010-02-269571
   O'Brien S, 2008, CANCER-AM CANCER SOC, V113, P3186, DOI 10.1002/cncr.23919
   Oka Y, 2000, IMMUNOGENETICS, V51, P99, DOI 10.1007/s002510050018
   Oka Y, 2000, J IMMUNOL, V164, P1873, DOI 10.4049/jimmunol.164.4.1873
   Ottinger HD, 2003, BLOOD, V102, P1131, DOI 10.1182/blood-2002-09-2866
   Park JH, 2010, DISCOV MED, V9, P277
   Patel B, 2009, HAEMATOL-HEMATOL J, V94, P1399, DOI 10.3324/haematol.2009.008649
   Petersdorf EW, 1998, BLOOD, V92, P3515, DOI 10.1182/blood.V92.10.3515.422k49_3515_3520
   Porter DL, 2011, NEW ENGL J MED, V365, P725, DOI 10.1056/NEJMoa1103849
   Porter DL, 2006, BLOOD, V107, P1325, DOI 10.1182/blood-2005-08-3373
   Porter DL, 1999, ANNU REV MED, V50, P369
   Pui CH, 2006, NEW ENGL J MED, V354, P166, DOI 10.1056/NEJMra052603
   Pui CH, 2008, LANCET, V371, P1030, DOI 10.1016/S0140-6736(08)60457-2
   Ram R, 2011, HAEMATOL-HEMATOL J, V96, P1113, DOI 10.3324/haematol.2011.040261
   Rezvani K, 2007, BLOOD, V110, P1924, DOI 10.1182/blood-2007-03-076844
   Ribera JM, 2005, HAEMATOLOGICA, V90, P1346
   Ribera JM, 2009, BLOOD, V114, P136, DOI 10.1182/blood.V114.22.322.322
   Rocha V, 2004, NEW ENGL J MED, V351, P2276, DOI 10.1056/NEJMoa041469
   Rossig C, 2002, BLOOD, V99, P2009, DOI 10.1182/blood.V99.6.2009
   Ruggeri L, 2002, SCIENCE, V295, P2097, DOI 10.1126/science.1068440
   Sadelain M, 2003, NAT REV CANCER, V3, P35, DOI 10.1038/nrc971
   Sadelain M, 2009, CURR OPIN IMMUNOL, V21, P215, DOI 10.1016/j.coi.2009.02.009
   Sauter C, 2008, CURR OPIN HEMATOL, V15, P568, DOI 10.1097/MOH.0b013e3283136718
   SAVOLDO B, 2008, BLOOD, V112, P3909
   Serrano LM, 2006, BLOOD, V107, P2643, DOI 10.1182/blood-2005-09-3904
   Singh H, 2011, CANCER RES, V71, P3516, DOI 10.1158/0008-5472.CAN-10-3843
   Small TN, 1999, BLOOD, V93, P467, DOI 10.1182/blood.V93.2.467.402k22_467_480
   Stein AS, 2009, BIOL BLOOD MARROW TR, V15, P1407, DOI 10.1016/j.bbmt.2009.07.003
   Takahashi S, 2004, BLOOD, V104, P3813, DOI 10.1182/blood-2004-03-1001
   Tammana S, 2010, HUM GENE THER, V21, P75, DOI 10.1089/hum.2009.122
   Tavernier E, 2007, LEUKEMIA, V21, P1907, DOI 10.1038/sj.leu.2404824
   Thiebaut A, 2000, HEMATOL ONCOL CLIN N, V14, P1353, DOI 10.1016/S0889-8588(05)70190-8
   Thomas X, 2004, J CLIN ONCOL, V22, P4075, DOI 10.1200/JCO.2004.10.050
   Topp MS, 2011, J CLIN ONCOL, V29, P2493, DOI 10.1200/JCO.2010.32.7270
   Verneris MR, 2009, BLOOD, V114, P4293, DOI 10.1182/blood-2009-05-220525
   Walter RB, 2010, LEUKEMIA, V24, P1276, DOI 10.1038/leu.2010.102
   Wang J, 2007, HUM GENE THER, V18, P712, DOI 10.1089/hum.2007.028
   WEIDEN PL, 1979, NEW ENGL J MED, V300, P1068, DOI 10.1056/NEJM197905103001902
   Xue SA, 2005, BLOOD, V106, P3062, DOI 10.1182/blood-2005-01-0146
   Yakoub-Agha I, 2006, J CLIN ONCOL, V24, P5695, DOI 10.1200/JCO.2006.08.0952
   Yanada M, 2006, CANCER-AM CANCER SOC, V106, P2657, DOI 10.1002/cncr.21932
NR 119
TC 10
Z9 10
U1 0
U2 9
PU W B SAUNDERS CO-ELSEVIER INC
PI PHILADELPHIA
PA 1600 JOHN F KENNEDY BOULEVARD, STE 1800, PHILADELPHIA, PA 19103-2899 USA
SN 0889-8588
EI 1558-1977
J9 HEMATOL ONCOL CLIN N
JI Hematol. Oncol. Clin. North Am.
PD DEC
PY 2011
VL 25
IS 6
BP 1281
EP +
DI 10.1016/j.hoc.2011.09.015
PG 22
WC Oncology; Hematology
SC Oncology; Hematology
GA 865KL
UT WOS:000298309700009
PM 22093587
OA Green Accepted
DA 2021-10-28
ER

PT J
AU Junghans, RP
   Carrasquillo, JA
   Waldmann, TA
AF Junghans, RP
   Carrasquillo, JA
   Waldmann, TA
TI Impact of antigenemia on the bioactivity of infused anti-Tac antibody:
   Implications for dose selection in antibody immunotherapies
SO PROCEEDINGS OF THE NATIONAL ACADEMY OF SCIENCES OF THE UNITED STATES OF
   AMERICA
LA English
DT Article
ID T-CELL LEUKEMIA; INTERLEUKIN-2 RECEPTOR; RADIOIMMUNOTHERAPY; CATABOLISM;
   CARCINOMA; AFFINITY; TARGET; SERUM
AB In patients with malignancies and immune disorders expressing Tac (alpha chain of the interleukin 2 receptor; CD25), physiologic shedding of this receptor may lead to high blood levels of the soluble form (sTac). This system was used to model the interaction of soluble antigen with antibody in therapeutic settings and to develop rational principles to optimize the delivery of antibody to tumor target cells. First, we confirmed that sTac in vivo can block anti-Tac binding sites and diminish antibody binding to Tac+ cells. Second, the bioactivity of antibody in vivo correlated directly with the amount of antibody infused and inversely with the sTac concentration. Third, bindability of antibody declined in the hours and days after anti-Tac infusion in patients. Finally, tumor targeting was achieved even in the presence of excess sTac, demonstrating a partition of antibody between soluble and cell-bound antigen. A role is proposed for the Brambell receptor (FcRB) to delay saturation of human or chimeric antibodies via differential catabolism of antigen-antibody complexes. Principles are developed for predicting activity of administered antibody in the presence of soluble antigen to assist in dose selection in passive, radioimmuno and immunotoxin therapies.
C1 Harvard Univ, Sch Med, Beth Israel Deaconess Med Ctr, Div Hematol,Biotherapeut Dev Lab, Boston, MA 02115 USA.
   Warren G Magnuson Clin Ctr, Dept Nucl Med, Bethesda, MD 20892 USA.
   NCI, Metab Branch, NIH, Bethesda, MD 20892 USA.
RP Junghans, RP (corresponding author), Harvard Univ, Sch Med, Beth Israel Deaconess Med Ctr, Div Hematol,Biotherapeut Dev Lab, HIM 403, Boston, MA 02115 USA.
EM junghans@warren.med.harvard.edu
RI Waldmann, Thomas/AAT-5972-2021; Carrasquillo, Jorge A/E-7120-2010
OI Waldmann, Thomas/0000-0003-4500-6660; Carrasquillo,
   Jorge/0000-0002-8513-5734
CR BAST RC, 1983, NEW ENGL J MED, V309, P883, DOI 10.1056/NEJM198310133091503
   BEGLEY CG, 1988, BLOOD, V71, P640
   COHEN S, 1961, CLIN SCI, V20, P161
   GERO EJ, 1989, J CLIN LAB ANAL, V3, P360, DOI 10.1002/jcla.1860030609
   GREENE WC, 1986, ANN INTERN MED, V105, P560, DOI 10.7326/0003-4819-105-4-560
   HANSEN HJ, 1974, HUM PATHOL, V5, P139, DOI 10.1016/S0046-8177(74)80061-4
   HUMPHREY JH, 1961, J CLIN INVEST, V40, P1696, DOI 10.1172/JCI104392
   JACQUES Y, 1987, J IMMUNOL, V139, P2308
   Junghans RP, 1996, J BIOL CHEM, V271, P10453, DOI 10.1074/jbc.271.18.10453
   JUNGHANS RP, 1990, CANCER RES, V50, P1495
   Junghans RP, 1996, J EXP MED, V183, P1587, DOI 10.1084/jem.183.4.1587
   Junghans RP, 1996, P NATL ACAD SCI USA, V93, P5512, DOI 10.1073/pnas.93.11.5512
   Junghans RP, 1997, IMMUNOL RES, V16, P29, DOI 10.1007/BF02786322
   KATH R, 1993, ANN ONCOL, V4, P585, DOI 10.1093/oxfordjournals.annonc.a058593
   KOZAK RW, 1989, CANCER RES, V49, P2639
   LADISCH S, 1987, INT J CANCER, V39, P73
   MEEKER TC, 1985, BLOOD, V65, P1349, DOI 10.1182/blood.V65.6.1349.bloodjournal6561349
   ROBB RJ, 1984, J EXP MED, V160, P1126, DOI 10.1084/jem.160.4.1126
   WALDMANN TA, 1992, ANN INTERN MED, V116, P148, DOI 10.7326/0003-4819-116-2-148
   WALDMANN TA, 1993, BLOOD, V82, P1701
   WALDMANN TA, 1995, BLOOD, V86, P4063, DOI 10.1182/blood.V86.11.4063.bloodjournal86114063
   WALDMANN TA, 1969, PROG ALLERGY, V13, P1, DOI 10.1159/000287491
NR 22
TC 17
Z9 17
U1 0
U2 3
PU NATL ACAD SCIENCES
PI WASHINGTON
PA 2101 CONSTITUTION AVE NW, WASHINGTON, DC 20418 USA
SN 0027-8424
J9 P NATL ACAD SCI USA
JI Proc. Natl. Acad. Sci. U. S. A.
PD FEB 17
PY 1998
VL 95
IS 4
BP 1752
EP 1757
DI 10.1073/pnas.95.4.1752
PG 6
WC Multidisciplinary Sciences
SC Science & Technology - Other Topics
GA YY126
UT WOS:000072115900072
PM 9465089
OA Bronze, Green Published
DA 2021-10-28
ER

PT J
AU Aissaoui, A
   Klingel-Schmitt, I
   Couderc, J
   Chateau, D
   Romagne, F
   Jambou, F
   Vincent, A
   Levasseur, P
   Eymard, B
   Maillot, MC
   Galanaud, P
   Berrih-Aknin, S
   Cohen-Kaminsky, S
AF Aissaoui, A
   Klingel-Schmitt, I
   Couderc, J
   Chateau, D
   Romagne, F
   Jambou, F
   Vincent, A
   Levasseur, P
   Eymard, B
   Maillot, MC
   Galanaud, P
   Berrih-Aknin, S
   Cohen-Kaminsky, S
TI Prevention of autoimmune attack by targeting specific T-cell receptors
   in a severe combined immunodeficiency mouse model of myasthenia gravis
SO ANNALS OF NEUROLOGY
LA English
DT Article
ID ACETYLCHOLINE-RECEPTOR; SELECTIVE REDUCTION; GENE-EXPRESSION;
   LYMPHOCYTES-T; SCID MICE; ANTIBODY; DISEASE; ANTIGEN; APOPTOSIS;
   IMMUNIZATION
AB Myasthenia gravis (MG) is an autoimmune disease targeting the skeletal muscle acetylcholine receptor. We have previously demonstrated a selection bias of CD4(+) T cells expressing the V beta 5.1 T-cell receptor gene in the thymus of HLA-DR3 patients with MG. To evaluate the pathogenicity of these cells, severe combined immunodeficiency mice engrafted with MG thymic lymphocytes were treated with anti-V beta 5.1 antibody. Signs of pathogenicity (eg, acetylcholine receptor loss and complement deposits at the muscle end plates of chimeric mice) were prevented in anti-V beta 5.1-treated severe combined immunodeficiency chimeras. Pathogenicity was mediated by autoantibodies against acetylcholine receptor. Thymic cells depleted of V beta 5.1-positive cells in vitro before cell transfer were nonpathogenic, indicating that V beta 5.1-positive cells are involved in the production of pathogenic autoantibodies. Acetylcholine receptor loss was prevented by V beta 5.1 targeting in HLA-DR3 patients only, demonstrating specificity for HLA-DR3-peptide complexes. The action of the anti-V beta 5.1 antibody involved both the in vivo depletion of V beta 5.1-expressing cells and an increase in the interferon-gamma/interleukin-4 ratio, pointing to an immune deviation-based mechanism. This demonstration that a selective and specific T-helper cell population is involved in controlling pathogenic autoantibodies in MG holds promise for the treatment of MG.
C1 Hop Marie Lannelongue, Lab Physiol Thym, CNRS, ESA 8078, F-92350 Le Plessis Robinson, France.
   Hop Marie Lannelongue, Dept Chirurg Thorac, F-92350 Le Plessis Robinson, France.
   INSERM, U131, Clamart, France.
   Hop La Pitie Salpetriere, Neurol Serv, Paris, France.
   Immunotech SA, F-13288 Marseille, France.
   Univ Oxford, John Radcliffe Hosp, Inst Mol Med, Neurosci Grp,Dept Clin Neurol, Oxford OX3 9DU, England.
RP Cohen-Kaminsky, S (corresponding author), Hop Marie Lannelongue, Lab Physiol Thym, CNRS, ESA 8078, 133 Ave Resistance, F-92350 Le Plessis Robinson, France.
RI Cohen-Kaminsky, Sylvia/E-4837-2014; Berrih‐Aknin, Sonia/F-8025-2013
OI Cohen-Kaminsky, Sylvia/0000-0002-6341-7482; Berrih‐Aknin,
   Sonia/0000-0001-9199-4175
CR Balasa B, 1998, J IMMUNOL, V161, P2856
   BERRIH-AKNIN S, 1991, J AUTOIMMUN, V4, P137, DOI 10.1016/0896-8411(91)90013-3
   COMPSTON DAS, 1980, BRAIN, V103, P579, DOI 10.1093/brain/103.3.579
   Conti-Fine BM, 1998, ANN NY ACAD SCI, V841, P283, DOI 10.1111/j.1749-6632.1998.tb10936.x
   Coppola V, 1998, J IMMUNOL, V160, P2514
   Dessureault S, 1997, TRANSPLANTATION, V64, P811, DOI 10.1097/00007890-199709270-00004
   ENGEL AG, 1977, MAYO CLIN PROC, V52, P267
   ENGEL WK, 1974, ANN INTERN MED, V81, P225, DOI 10.7326/0003-4819-81-2-225
   ESTAQUIER J, 1995, J EXP MED, V182, P1759, DOI 10.1084/jem.182.6.1759
   FERTUCK H C, 1974, Proceedings of the National Academy of Sciences of the United States of America, V71, P1376, DOI 10.1073/pnas.71.4.1376
   FULLER KA, 1993, J IMMUNOL, V151, P4505
   Groux H, 1997, NATURE, V389, P737, DOI 10.1038/39614
   Guyon T, 1998, J CLIN INVEST, V102, P249, DOI 10.1172/JCI1248
   Haqqi TM, 1996, J CLIN INVEST, V97, P2849, DOI 10.1172/JCI118741
   HOHLFELD R, 1984, NATURE, V310, P244, DOI 10.1038/310244a0
   Launois P, 1997, IMMUNITY, V6, P541, DOI 10.1016/S1074-7613(00)80342-8
   LEPRINCE C, 1990, J IMMUNOL, V145, P2115
   LEVINE GD, 1978, HUM PATHOL, V9, P495, DOI 10.1016/S0046-8177(78)80131-2
   LLORENTE L, 1995, J EXP MED, V181, P839, DOI 10.1084/jem.181.3.839
   MARTINO G, 1993, ANN NEUROL, V34, P48, DOI 10.1002/ana.410340110
   MELMS A, 1989, J CLIN INVEST, V83, P785, DOI 10.1172/JCI113958
   MELMS A, 1993, ANN NY ACAD SCI, V681, P313, DOI 10.1111/j.1749-6632.1993.tb22904.x
   Mieza MA, 1996, J IMMUNOL, V156, P4035
   Moiola M, 1998, EUR J IMMUNOL, V28, P2487, DOI 10.1002/(SICI)1521-4141(199808)28:08<2487::AID-IMMU2487>3.0.CO;2-Y
   MOLNAR J, 1990, EUR J CARDIO-THORAC, V4, P8, DOI 10.1016/1010-7940(90)90233-P
   Moreland LW, 1996, J RHEUMATOL, V23, P1353
   Moulian N, 1997, BLOOD, V89, P3287, DOI 10.1182/blood.V89.9.3287
   OSSERMAN KE, 1971, MT SINAI J MED, V38, P497
   PESTRONK A, 1985, MUSCLE NERVE, V8, P245, DOI 10.1002/mus.880080311
   PROTTI MP, 1993, IMMUNOL TODAY, V14, P363, DOI 10.1016/0167-5699(93)90237-F
   Raju R, 1998, ANN NY ACAD SCI, V841, P324, DOI 10.1111/j.1749-6632.1998.tb10939.x
   ROSES AD, 1981, NEUROLOGY, V31, P220, DOI 10.1212/WNL.31.2.220
   SCHLUEP M, 1987, ANN NEUROL, V22, P212, DOI 10.1002/ana.410220205
   SCHONBECK S, 1992, J CLIN INVEST, V90, P245, DOI 10.1172/JCI115843
   SUMIDA T, 1995, J EXP MED, V182, P1163, DOI 10.1084/jem.182.4.1163
   TARYLEHMANN M, 1995, IMMUNOL TODAY, V16, P529, DOI 10.1016/0167-5699(95)80046-8
   Truffault F, 1997, ANN NEUROL, V41, P731, DOI 10.1002/ana.410410609
   Vandenbark AA, 1996, NAT MED, V2, P1109, DOI 10.1038/nm1096-1109
   VANDENBARK AA, 1989, NATURE, V341, P541, DOI 10.1038/341541a0
   VIEIRA ML, 1993, J NEUROIMMUNOL, V47, P115, DOI 10.1016/0165-5728(93)90021-P
   VINCENT A, 1978, LANCET, V1, P305
   Wack A, 1996, INT IMMUNOL, V8, P1537, DOI 10.1093/intimm/8.10.1537
   Wakkach A, 1996, J IMMUNOL, V157, P3752
   WANG ZQ, 1994, EUR J IMMUNOL, V24, P1549, DOI 10.1002/eji.1830240714
   Zou WP, 1995, EUR CYTOKINE NETW, V6, P257
NR 45
TC 31
Z9 32
U1 0
U2 1
PU LIPPINCOTT WILLIAMS & WILKINS
PI PHILADELPHIA
PA 530 WALNUT ST, PHILADELPHIA, PA 19106-3621 USA
SN 0364-5134
J9 ANN NEUROL
JI Ann. Neurol.
PD OCT
PY 1999
VL 46
IS 4
BP 559
EP 567
DI 10.1002/1531-8249(199910)46:4<559::AID-ANA3>3.0.CO;2-S
PG 9
WC Clinical Neurology; Neurosciences
SC Neurosciences & Neurology
GA 241ZV
UT WOS:000082914500003
PM 10514092
DA 2021-10-28
ER

PT J
AU Burke, CJ
   Zylberberg, C
AF Burke, Carl J.
   Zylberberg, Claudia
TI Sources of Variability in Manufacturing of Cell Therapeutics
SO REGENERATIVE ENGINEERING AND TRANSLATIONAL MEDICINE
LA English
DT Article
DE Cell therapy; CAR-T; Manufacturing; Autologous; Allogeneic; Ancillary
   material
AB Cellular immunotherapies are expected to greatly impact the future therapeutic landscape. Like other innovative and transformative fields, the industry is currently refining to keep pace with available technology. As a result, developers are employing more controls to minimize variability, and suppliers are addressing industry needs by addressing supply issues and characterizing material attributes with the careful awareness to the impact of the cost of the therapies. Process and analytical technologies are continuing to develop along with the components that are needed for them. Lay Summary Future efforts will focus in closing the gap in standardization of processes and materials. Creation of standards can mitigate risks associated with the variability intrinsic to cell therapy products. Increased characterization of processes, methods, products, and materials will also address variability within the cell therapy field.
C1 [Burke, Carl J.] Century Therapeut, 3675 Market St, Philadelphia, PA 19104 USA.
   [Zylberberg, Claudia] Akron Biotech, 6353 West Rogers Circle,Suite 2, Boca Raton, FL 33487 USA.
RP Burke, CJ (corresponding author), Century Therapeut, 3675 Market St, Philadelphia, PA 19104 USA.
EM carl@centurytx.com
CR Bailey AM, 2014, NAT BIOTECHNOL, V32, P721, DOI 10.1038/nbt.2971
   Bravery CA, 2018, CELL GENE THER INSIG, DOI [10.18609/cgti.2018.022, DOI 10.18609/CGTI.2018.022]
   Collins FS, 2018, NEW ENGL J MED, V379, P1393, DOI 10.1056/NEJMp1810628
   European Biopharmaceutical Enterprises, 2018, MAN CONTR RAW MAT US
   GROSS G, 1989, P NATL ACAD SCI USA, V86, P10024, DOI 10.1073/pnas.86.24.10024
   Haddock R, 2017, NAM PERSPECTIVES
   Harrison RP, 2019, CYTOTHERAPY
   International Organization for Standardization (n.d.), 276 ISOTC
   ROSENBERG SA, 1986, SCIENCE, V233, P1318, DOI 10.1126/science.3489291
   Stanton D, 2019, FINDING CLOSURE LOWE
NR 10
TC 1
Z9 1
U1 1
U2 3
PU SPRINGER HEIDELBERG
PI HEIDELBERG
PA TIERGARTENSTRASSE 17, D-69121 HEIDELBERG, GERMANY
SN 2364-4133
EI 2364-4141
J9 REGEN ENG TRANSL MED
JI Regen. Eng. Transl. Med.
PD DEC
PY 2019
VL 5
IS 4
BP 332
EP 340
DI 10.1007/s40883-019-00130-5
PG 9
WC Engineering, Biomedical
SC Engineering
GA JV6AA
UT WOS:000502444800002
DA 2021-10-28
ER

PT J
AU Ruiz, M
   Roodman, ST
   Bouhasin, JD
   Knutsen, AP
AF Ruiz, M
   Roodman, ST
   Bouhasin, JD
   Knutsen, AP
TI T cell differentiation maturation of CD34(+) stem cells from
   HIV-seropositive hemophiliacs in cultured thymic epithelial fragments
SO STEM CELLS
LA English
DT Article
DE AIDS; HIV; CD34(+); stem cells; cultured thymic epithelial fragments;
   thymocyte differentiation maturation
ID HUMAN-IMMUNODEFICIENCY-VIRUS; HEMATOPOIETIC PROGENITOR CELLS; ALLERGIC
   BRONCHOPULMONARY ASPERGILLOSIS; IMMUNE-DEFICIENCY SYNDROME;
   CYSTIC-FIBROSIS; INVITRO GROWTH; EXPRESSION; INFECTION; TYPE-1;
   TRANSPLANTATION
AB The clinical manifestations of AIDS are predominantly due to the cellular and humoral immune dysfunction caused by HIV infection, and thymic dysplasia caused by HIV infection probably contributes to the T cell lymphopenia. In the present study, T cell differentiation and/or maturation was assessed when enriched CD34+ stem cells (SCs or SC) purified from bone marrow of HIV-seropositive hemophiliacs were cocultured with allogeneic cultured thymic epithelial fragments (CTEFs).
   When HIV-seropositive hemophillacs' enriched CD34+ SC sere cocultured with allogeneic CTEFs, acquisition of the T cell phenotypic markers CD7, CD2, CD3, CD4, CD8 and T cell receptor for antigen (TCR)alpha beta was observed from cells harvested from the culture media peaking at approximately 38 days. Origin of the differentiated and matured T cells from the CD34+ SC was confirmed by labeling the SC with 5-(and -6)-(((4-chtoromethyl) benzoyl)amino)tetra-methyl-rhodamine (CMTMR), a fluorescent cytoplasmic dye, and detecting fluorescence in the differentiated and matured T cell by flow cytometry. In one experiment, CMTMR labeling was omitted and double positive CD4(+)CD8(+) and triple positive CD3(+)CD4(+)CD8(+) thymocytes were identified. These studies confirmed that thymocyte differentiation/maturation from SC had occurred.
   In addition, T cells obtained from the CD34+ SC and CTEF cocultures proliferated to phytohemagglutinin stimulation maximally with stem cell donor antigen-presenting cells (APCs) and also proliferated to pooled B cells in a mixed lymphocyte culture (MLC). Furthermore, the T cells produced were tolerant to thymus donor B cell HLA antigens (p < 0.025); though there was slight MLC reactivity to autologous stem cell donor B cell HLA compared to thymic B cells (p < 0.025). These T cells demonstrated positive self-alloreactivity to stem cell HLA antigens in four of nine persons, though decreased compared to peel B cell alloantigens. Furthermore, in three experiments, responsiveness to stern cell donor B cells subsequently disappeared upon further duration of CD34(+) SC-CTEF coculture. These studies suggested that CD34(+) SC gave rise to accessory cells populating the thymus that contributed to HLA restriction. To further evaluate this hypothesis, two different donors of CD34(+) SC were cultured simultaneously with thymic epithelial fragments and MLC reactivity was then examined toward APC of the stem cell donors. In these experiments, T cells responded to stimulation with HLA antigens of the pool B cells and did not respond to thymus donor B cells. In sis of eight experiments, the chimeric SC-CTEF T cells did not respond to stimulation with B cells of either stem cell donor. These studies suggest that KLA restriction and tolerance were induced by cells of the stem cell donor as well as the thymic epithelial cell HLA antigens.
   In summary, these studies demonstrated that HIV-infected hemophiliac bone marrow-derived nonadherent CD34(+) SC were capable of differentiating and/or maturing into T cells when cocultured in a normal allogeneic thymic environment, Furthermore, the T cells derived from derived CD34(+) SC were capable of differentiating into T cells when cocultured in a normal allogeneic thymic environment, proliferated maximally with APCs from the stem cell donor and were tolerant of thymic HLA class II antigens, and to a lesser degree to stem cell donor B cell HLA antigens.
C1 ST LOUIS UNIV,HLTH SCI CTR,DEPT PATHOL,ST LOUIS,MO 63104.
RP Ruiz, M (corresponding author), ST LOUIS UNIV,HLTH SCI CTR,PEDIAT RES INST,3662 PK AVE,ST LOUIS,MO 63104, USA.
CR BARCENA A, 1994, J EXP MED, V180, P123, DOI 10.1084/jem.180.1.123
   BAUM CM, 1992, P NATL ACAD SCI USA, V89, P2804, DOI 10.1073/pnas.89.7.2804
   COLLINS NH, 1992, BONE MARROW STEM CEL, P205
   CRAIG W, 1993, J EXP MED, V177, P1331, DOI 10.1084/jem.177.5.1331
   DANNER SA, 1986, ARCH INTERN MED, V146, P1133, DOI 10.1001/archinte.146.6.1133
   DUPUY JM, 1991, THYMUS, V17, P205
   DWYER JM, 1987, ARCH INTERN MED, V147, P513, DOI 10.1001/archinte.147.3.513
   GROH V, 1990, P NATL ACAD SCI USA, V87, P5973, DOI 10.1073/pnas.87.15.5973
   HAYS EF, 1992, AIDS, V6, P265, DOI 10.1097/00002030-199203000-00002
   HO DD, 1995, NATURE, V373, P123, DOI 10.1038/373123a0
   HOGQUIST KA, 1993, J EXP MED, V177, P1469, DOI 10.1084/jem.177.5.1469
   HUANG S, 1994, BLOOD, V83, P1515, DOI 10.1182/blood.V83.6.1515.bloodjournal8361515
   Jenkinson E J, 1990, Semin Immunol, V2, P51
   KAUTSEN AP, 1994, J ALLERGY CLIN IMMUN, V94, P215
   KNUTSEN AP, 1990, INT ARCH ALLER A IMM, V93, P54, DOI 10.1159/000235279
   KNUTSEN AP, 1989, J LAB CLIN MED, V113, P428
   KNUTSEN AP, 1989, ANN ALLERGY, V63, P189
   KNUTSEN AP, 1990, CLIN IMMUNOL IMMUNOP, V55, P129, DOI 10.1016/0090-1229(90)90074-Z
   KURTZBERG J, 1989, P NATL ACAD SCI USA, V86, P7575, DOI 10.1073/pnas.86.19.7575
   LEBKOWSKI JS, 1992, TRANSPLANTATION, V53, P1011, DOI 10.1097/00007890-199205000-00009
   LEVY JA, 1993, MICROBIOL REV, V57, P183, DOI 10.1128/MMBR.57.1.183-289.1993
   LISZIEWICZ J, 1993, P NATL ACAD SCI USA, V90, P8000, DOI 10.1073/pnas.90.17.8000
   MALIM MH, 1992, J EXP MED, V176, P1197, DOI 10.1084/jem.176.4.1197
   NUMAZAKI K, 1989, MICROBIOL IMMUNOL, V33, P733, DOI 10.1111/j.1348-0421.1989.tb00960.x
   PAUL ME, 1994, J ALLERGY CLIN IMMUN, V93, P172
   SAVINO W, 1985, AM J PATHOL, V122, P302
   SCHNITTMAN SM, 1991, J IMMUNOL, V147, P2553
   SCHNITTMAN SM, 1990, P NATL ACAD SCI USA, V87, P7727, DOI 10.1073/pnas.87.19.7727
   SCHUURMAN HJ, 1989, AM J PATHOL, V134, P1329
   SCHUURMAN HJ, 1988, THYMUS UPDATE, P171
   SEEMAYER TA, 1984, HUM PATHOL, V15, P469, DOI 10.1016/S0046-8177(84)80082-9
   SINGER K, 1988, J INVEST DERMATOL, V92, P166
   SINGER KH, 1985, HUM IMMUNOL, V13, P161, DOI 10.1016/0198-8859(85)90009-6
   STANLEY SK, 1992, J IMMUNOL, V149, P689
   STEINBERG HN, 1991, J VIROL, V65, P1765, DOI 10.1128/JVI.65.4.1765-1769.1991
   STROBL H, 1992, BRIT J HAEMATOL, V82, P287, DOI 10.1111/j.1365-2141.1992.tb06420.x
   TERSTAPPEN LWM, 1991, BLOOD, V77, P1217
   VANDEKERCKHOVE BAE, 1992, J EXP MED, V175, P1033, DOI 10.1084/jem.175.4.1033
   VAZIRI H, 1994, P NATL ACAD SCI USA, V91, P9857, DOI 10.1073/pnas.91.21.9857
   VONLAER D, 1990, BLOOD, V76, P1281
   YU M, 1993, P NATL ACAD SCI USA, V90, P6340, DOI 10.1073/pnas.90.13.6340
   ZAULI G, 1992, ARCH VIROL, V122, P271, DOI 10.1007/BF01317189
   ZAULI G, 1994, BLOOD, V84, P1896
   ZAULI G, 1992, BLOOD, V79, P2680
NR 44
TC 6
Z9 6
U1 0
U2 1
PU ALPHAMED PRESS
PI DAYTON
PA 4100 S KETTERING BLVD, DAYTON, OH 45439-2092
SN 1066-5099
J9 STEM CELLS
JI Stem Cells
PD JAN
PY 1996
VL 14
IS 1
BP 132
EP 145
DI 10.1002/stem.140132
PG 14
WC Cell & Tissue Engineering; Biotechnology & Applied Microbiology;
   Oncology; Cell Biology; Hematology
SC Cell Biology; Biotechnology & Applied Microbiology; Oncology; Hematology
GA TR729
UT WOS:A1996TR72900020
PM 8820959
OA Bronze
DA 2021-10-28
ER

PT J
AU Brentjens, RJ
AF Brentjens, Renier J.
TI Cellular therapies in acute lymphoblastic leukemia
SO CURRENT OPINION IN MOLECULAR THERAPEUTICS
LA English
DT Review
DE Acute lymphoblastic leukemia; adoptive cell therapy; chimeric antigen
   receptor; donor lymphocyte infusion; hematopoietic stem cell
   transplantation; immunotherapy
ID BONE-MARROW-TRANSPLANTATION; NATURAL-KILLER-CELLS; ACUTE
   LYMPHOCYTIC-LEUKEMIA; DONOR LEUKOCYTE INFUSIONS; RISK ACUTE-LEUKEMIA;
   CORD-BLOOD; T-CELLS; ADULT PATIENTS; UNRELATED DONORS; ALLOGENEIC
   TRANSPLANTATION
AB The majority of adult patients with acute lymphoblastic leukemia (ALL) will die from the disease. Although the prognosis for pediatric patients is significantly better than for adult patients with ALL, the prognosis for patients with relapsed or refractory disease is poor in all cases. Allogeneic hematopoietic stem cell transplantation (allo-HSCT) from a related donor offers a significant therapeutic benefit for pediatric patients, although the benefit of this therapy to adults with ALL is less established. Because most patients lack a suitable related donor, alternative approaches to allo-HSCT, including umbilical cord blood, and unrelated and haploidentical allo-HSCT, have been investigated in the clinical setting. Although treatment with donor-derived T-cells, so-called 'donor lymphocyte infusion', has demonstrated poor outcomes in patients with relapsed ALL following HSCT, modified adoptive T-cell regimens, including the infusion of enriched tumor-targeted donor T-cells and genetically targeted T-cells, are currently under clinical investigation. In addition, the resistance of ALL tumor cell lines to NK-cell-mediated lysis may be overcome by the genetic modification of NK cells to target ALL tumor cell antigens, and this approach will be evaluated in an upcoming clinical trial. Whether these novel adoptive cell therapies will ultimately result in improved clinical outcomes remains to be determined.
C1 Mem Sloan Kettering Canc Ctr, Dept Med, Leukemia Serv, New York, NY 10065 USA.
RP Brentjens, RJ (corresponding author), Mem Sloan Kettering Canc Ctr, Dept Med, Leukemia Serv, 1275 York Ave,Box 242, New York, NY 10065 USA.
EM brentjer@mskcc.org
FU Annual Terry Fox Run for Cancer Research (New York, NY) [CA95152,
   CA138738, CA59350]; NATIONAL CANCER INSTITUTEUnited States Department of
   Health & Human ServicesNational Institutes of Health (NIH) - USANIH
   National Cancer Institute (NCI) [P01CA059350, R01CA138738, P30CA008748,
   K08CA095152] Funding Source: NIH RePORTER
FX The author would like to thank J Barker and K Hsu for helpful comments
   and critical review of the manuscript, and Y Usachenko for generating
   the figure. The author is supported by CA95152, CA138738, CA59350, The
   Damon Runyon Clinical Investigator Award, The Annual Terry Fox Run for
   Cancer Research (New York, NY) organized by the Canada Club of New York,
   the New York-based fundraising organization 'Kate's Team', Mr WH and Mrs
   A Goodwin and the Commonwealth Cancer Foundation for Research and the
   Experimental Therapeutics Center of MSKCC, the Geoffrey Beene Cancer
   Foundation and the CLL Foundation.
CR Atsuta Y, 2009, BLOOD, V113, P1631, DOI 10.1182/blood-2008-03-147041
   AVERSA F, 1994, BLOOD, V84, P3948, DOI 10.1182/blood.V84.11.3948.bloodjournal84113948
   Aversa F, 1998, NEW ENGL J MED, V339, P1186, DOI 10.1056/NEJM199810223391702
   Aversa F, 2005, J CLIN ONCOL, V23, P3447, DOI 10.1200/JCO.2005.09.117
   Aversa F, 2008, BONE MARROW TRANSPL, V41, P473, DOI 10.1038/sj.bmt.1705966
   Bachanova V, 2009, BLOOD, V113, P2902, DOI 10.1182/blood-2008-10-184093
   Berg M, 2009, CYTOTHERAPY, V11, P341, DOI 10.1080/14653240902807034
   Brentjens RJ, 2007, CLIN CANCER RES, V13, P5426, DOI 10.1158/1078-0432.CCR-07-0674
   Brentjens Renier J, 2004, Curr Oncol Rep, V6, P339, DOI 10.1007/s11912-004-0059-5
   Brentjens RJ, 2003, NAT MED, V9, P279, DOI 10.1038/nm827
   Chang CS, 1998, J FORMOS MED ASSOC, V97, P55
   Chim CS, 2007, BONE MARROW TRANSPL, V40, P339, DOI 10.1038/sj.bmt.1705734
   Choi SJ, 2005, BONE MARROW TRANSPL, V36, P163, DOI 10.1038/sj.bmt.1705024
   Ciceri F, 2008, BLOOD, V112, P3574, DOI 10.1182/blood-2008-02-140095
   Collins RH, 2000, BONE MARROW TRANSPL, V26, P511, DOI 10.1038/sj.bmt.1702555
   Cooper LJN, 2005, BLOOD, V105, P1622, DOI 10.1182/blood-2004-03-1208
   Cooper LJN, 2004, BLOOD CELL MOL DIS, V33, P83, DOI 10.1016/j.bcmd.2004.03.003
   Cooper LJN, 2003, BLOOD, V101, P1637, DOI 10.1182/blood-2002-07-1989
   Dahlke J, 2006, BONE MARROW TRANSPL, V37, P155, DOI 10.1038/sj.bmt.1705221
   Fielding AK, 2007, BLOOD, V109, P944, DOI 10.1182/blood-2006-05-018192
   Fujisaki H, 2009, CANCER RES, V69, P4010, DOI 10.1158/0008-5472.CAN-08-3712
   Gaynon PS, 2005, BRIT J HAEMATOL, V131, P579, DOI 10.1111/j.1365-2141.2005.05773.x
   Gokbuget N, 2009, SEMIN HEMATOL, V46, P64, DOI 10.1053/j.seminhematol.2008.09.003
   Goldstone AH, 2008, BLOOD, V111, P1827, DOI 10.1182/blood-2007-10-116582
   Grzywacz B, 2008, BEST PRACT RES CL HA, V21, P467, DOI 10.1016/j.beha.2008.07.008
   Hahn T, 2006, BIOL BLOOD MARROW TR, V12, P1, DOI 10.1016/j.bbmt.2005.10.018
   Hollyman D, 2009, J IMMUNOTHER, V32, P169, DOI 10.1097/CJI.0b013e318194a6e8
   Huang XJ, 2009, BIOL BLOOD MARROW TR, V15, P257, DOI 10.1016/j.bbmt.2008.11.025
   Imai C, 2005, BLOOD, V106, P376, DOI 10.1182/blood-2004-12-4797
   Imai C, 2004, LEUKEMIA, V18, P676, DOI 10.1038/sj.leu.2403302
   Kiehl MG, 2004, J CLIN ONCOL, V22, P2816, DOI 10.1200/JCO.2004.07.130
   Kolb HJ, 2004, BLOOD, V103, P767, DOI 10.1182/blood-2003-02-0342
   KOLB HJ, 1995, BLOOD, V86, P2041, DOI 10.1182/blood.V86.5.2041.bloodjournal8652041
   Kowolik CM, 2006, CANCER RES, V66, P10995, DOI 10.1158/0008-5472.CAN-06-0160
   Kumar P, 2008, BIOL BLOOD MARROW TR, V14, P1394, DOI 10.1016/j.bbmt.2008.09.021
   Larson RA, 2008, BONE MARROW TRANSPL, V42, pS18, DOI 10.1038/bmt.2008.107
   Laughlin MJ, 2004, NEW ENGL J MED, V351, P2265, DOI 10.1056/NEJMoa041276
   Loren AW, 2008, BONE MARROW TRANSPL, V41, P483, DOI 10.1038/sj.bmt.1705898
   Loskog A, 2006, LEUKEMIA, V20, P1819, DOI 10.1038/sj.leu.2404366
   Miller JS, 2007, BLOOD, V109, P5058, DOI 10.1182/blood-2007-01-065383
   Miller JS, 2005, BLOOD, V105, P3051, DOI 10.1182/blood-2004-07-2974
   Oka Y, 2000, IMMUNOGENETICS, V51, P99, DOI 10.1007/s002510050018
   Oka Y, 2000, J IMMUNOL, V164, P1873, DOI 10.4049/jimmunol.164.4.1873
   Patriarca F, 2004, ANN HEMATOL, V83, P667, DOI 10.1007/s00277-004-0880-9
   Porter DL, 2006, BLOOD, V107, P1325, DOI 10.1182/blood-2005-08-3373
   Porter DL, 1999, ANNU REV MED, V50, P369
   Pui CH, 2006, NEW ENGL J MED, V354, P166, DOI 10.1056/NEJMra052603
   Pui CH, 2008, LANCET, V371, P1030, DOI 10.1016/S0140-6736(08)60457-2
   Rezvani K, 2007, BLOOD, V110, P1924, DOI 10.1182/blood-2007-03-076844
   Ribera JM, 2005, HAEMATOLOGICA, V90, P1346
   Ringden O, 2009, BLOOD, V113, P3110, DOI 10.1182/blood-2008-07-163212
   Rocha V, 2004, NEW ENGL J MED, V351, P2276, DOI 10.1056/NEJMoa041469
   Rossig C, 2002, BLOOD, V99, P2009, DOI 10.1182/blood.V99.6.2009
   Ruggeri L, 2002, SCIENCE, V295, P2097, DOI 10.1126/science.1068440
   Sadelain M, 2003, NAT REV CANCER, V3, P35, DOI 10.1038/nrc971
   Sadelain M, 2009, CURR OPIN IMMUNOL, V21, P215, DOI 10.1016/j.coi.2009.02.009
   SAVOLDO B, 2008, BLOOD, V112
   Serrano LM, 2006, BLOOD, V107, P2643, DOI 10.1182/blood-2005-09-3904
   Shi J, 2008, BRIT J HAEMATOL, V143, P641, DOI 10.1111/j.1365-2141.2008.07340.x
   Takahashi S, 2004, BLOOD, V104, P3813, DOI 10.1182/blood-2004-03-1001
   Tavernier E, 2007, LEUKEMIA, V21, P1907, DOI 10.1038/sj.leu.2404824
   Thiebaut A, 2000, HEMATOL ONCOL CLIN N, V14, P1353, DOI 10.1016/S0889-8588(05)70190-8
   Thomas X, 2004, J CLIN ONCOL, V22, P4075, DOI 10.1200/JCO.2004.10.050
   Yanada M, 2006, CANCER-AM CANCER SOC, V106, P2657, DOI 10.1002/cncr.21932
   Yazaki M, 1997, BONE MARROW TRANSPL, V19, P393, DOI 10.1038/sj.bmt.1700663
NR 65
TC 8
Z9 8
U1 0
U2 3
PU THOMSON REUTERS (SCIENTIFIC) LTD
PI LONDON
PA 77 HATTON GARDEN, LONDON, EC1N 8JS, ENGLAND
SN 1464-8431
EI 2040-3445
J9 CURR OPIN MOL THER
JI Curr. Opin. Mol. Ther.
PD AUG
PY 2009
VL 11
IS 4
BP 375
EP 382
PG 8
WC Biotechnology & Applied Microbiology; Medicine, Research & Experimental
SC Biotechnology & Applied Microbiology; Research & Experimental Medicine
GA 479VF
UT WOS:000268688700003
PM 19649982
DA 2021-10-28
ER

PT J
AU Strazza, M
   Mor, A
AF Strazza, Marianne
   Mor, Adam
TI The Complexity of Targeting Chemokines to Promote a Tumor Immune
   Response
SO INFLAMMATION
LA English
DT Review
DE immune checkpoint; T cells; chemokines; tumor infiltration
ID T-CELL SUBSET; CANCER; EXPRESSION; MIGRATION; INFILTRATION; TRAFFICKING;
   LYMPHOCYTES; RECEPTORS; SURVIVAL; THERAPY
AB Immunotherapeutic treatment strategies greatly extend patient survival following malignant disease across a wide range of tumor types, including even those with metastatic disease. While diverse in approach, adoptive cell therapy, introduction of T cells that express chimeric antigen receptors, and checkpoint inhibitors all aim to re-invigorate the immune system to promote tumor cell identification and elimination. This review will focus on immune cell infiltration into tumors as well as a cellular organization within the tumor microenvironment as directed by the cell-specific expression patterns of chemokines and chemokine receptors. Through better understanding the chemokine network within tumors, we can uncover mechanisms to promote beneficial immune cell infiltration that can be combined with checkpoint inhibition. Conversely, chemokine expression is not limited to cells of the immune system, and it is understood that tumor cells also express chemokines and chemokine receptors. Tumor cells can hijack the chemokine networks to promote immune suppression and metastatic tumor cell trafficking. We will discuss the ways in which the chemokine network lies at the crossroad of immune evasion and tumor regression. Overall, this review will summarize key publications in the field of immune cell recruitment to tumors, highlight the dichotomous nature of chemokine interventions into cancer, and aims to identify therapeutic pathways forward.
C1 [Strazza, Marianne; Mor, Adam] Columbia Univ, Med Ctr, Columbia Ctr Translat Immunol, 650 W 168 St,BB-1708, New York, NY 10032 USA.
RP Strazza, M; Mor, A (corresponding author), Columbia Univ, Med Ctr, Columbia Ctr Translat Immunol, 650 W 168 St,BB-1708, New York, NY 10032 USA.
EM ms5800@CUMC.Columbia.edu; am5121@CUMC.Columbia.edu
FU NIHUnited States Department of Health & Human ServicesNational
   Institutes of Health (NIH) - USA [AI25640, CA231277]; Cancer Research
   Institute
FX This work was supported by grants from the NIH (AI25640 and CA231277)
   and from the Cancer Research Institute.
CR Ascierto PA, 2020, ANN ONCOL, V31, P153, DOI 10.1016/j.annonc.2019.10.002
   Balkwill F, 2004, NAT REV CANCER, V4, P540, DOI 10.1038/nrc1388
   Ben-Baruch A, 2006, CANCER METAST REV, V25, P357, DOI 10.1007/s10555-006-9003-5
   Bilusic M, 2019, J IMMUNOTHER CANCER, V7, DOI 10.1186/s40425-019-0706-x
   Charo IF, 2006, NEW ENGL J MED, V354, P610, DOI 10.1056/NEJMra052723
   Chen DS, 2017, NATURE, V541, P321, DOI 10.1038/nature21349
   Chow MT, 2019, IMMUNITY, V50, P1498, DOI 10.1016/j.immuni.2019.04.010
   Chow MT, 2014, CANCER IMMUNOL RES, V2, P1125, DOI 10.1158/2326-6066.CIR-14-0160
   Craddock JA, 2010, J IMMUNOTHER, V33, P780, DOI 10.1097/CJI.0b013e3181ee6675
   Dangaj D, 2019, CANCER CELL, V35, P885, DOI 10.1016/j.ccell.2019.05.004
   Di Stasi A, 2009, BLOOD, V113, P6392, DOI 10.1182/blood-2009-03-209650
   Donia M, 2012, SCAND J IMMUNOL, V75, P157, DOI 10.1111/j.1365-3083.2011.02640.x
   Dudley ME, 2003, J IMMUNOTHER, V26, P332, DOI 10.1097/00002371-200307000-00005
   Gattinoni L, 2012, NAT REV CANCER, V12, P671, DOI 10.1038/nrc3322
   Gattinoni L, 2011, NAT MED, V17, P1290, DOI 10.1038/nm.2446
   Gowrishankar K, 2018, MAMM GENOME, V29, P739, DOI 10.1007/s00335-018-9756-5
   Harlin H, 2009, CANCER RES, V69, P3077, DOI 10.1158/0008-5472.CAN-08-2281
   Hegde PS, 2016, CLIN CANCER RES, V22, P1865, DOI 10.1158/1078-0432.CCR-15-1507
   Herbst RS, 2014, NATURE, V515, P563, DOI 10.1038/nature14011
   HOLMES WE, 1991, SCIENCE, V253, P1278, DOI 10.1126/science.1840701
   House IG, 2020, CLIN CANCER RES, V26, P487, DOI 10.1158/1078-0432.CCR-19-1868
   Huang H, 2015, FASEB J, V29, P227, DOI 10.1096/fj.14-250985
   Idorn M, 2018, CELLS-BASEL, V7, DOI 10.3390/cells7080108
   Idorn M, 2016, METHODS MOL BIOL, V1428, P261, DOI 10.1007/978-1-4939-3625-0_17
   Jessurun CAC, 2017, FRONT ONCOL, V7, DOI 10.3389/fonc.2017.00233
   Jin LC, 2019, NAT COMMUN, V10, DOI 10.1038/s41467-019-11869-4
   Kershaw MH, 2002, HUM GENE THER, V13, P1971, DOI 10.1089/10430340260355374
   Lesokhin AM, 2012, CANCER RES, V72, P876, DOI 10.1158/0008-5472.CAN-11-1792
   Li FK, 2019, CANCER RES, V79, P3903, DOI 10.1158/0008-5472.CAN-18-3604
   Liu CM, 2020, CANCER LETT, V470, P95, DOI 10.1016/j.canlet.2019.10.027
   LUSTER AD, 1993, J EXP MED, V178, P1057, DOI 10.1084/jem.178.3.1057
   Mikucki ME, 2015, NAT COMMUN, V6, DOI 10.1038/ncomms8458
   Murata K, 2016, ONCOIMMUNOLOGY, V5, DOI 10.1080/2162402X.2016.1165376
   MURPHY PM, 1991, SCIENCE, V253, P1280, DOI 10.1126/science.1891716
   Pascual-Garcia M, 2019, NAT COMMUN, V10, DOI 10.1038/s41467-019-10369-9
   Peng WY, 2016, CANCER DISCOV, V6, P202, DOI 10.1158/2159-8290.CD-15-0283
   Peng WY, 2010, CLIN CANCER RES, V16, P5458, DOI 10.1158/1078-0432.CCR-10-0712
   Poeta VM, 2019, FRONT IMMUNOL, V10, DOI 10.3389/fimmu.2019.00379
   Ribas A, 2018, SCIENCE, V359, P1350, DOI 10.1126/science.aar4060
   Rollins BJ, 2009, J IMMUNOL, V183, P2893, DOI 10.4049/jimmunol.0990065
   Rosenberg SA, 2011, CLIN CANCER RES, V17, P4550, DOI 10.1158/1078-0432.CCR-11-0116
   Sackstein R, 2017, LAB INVEST, V97, P669, DOI 10.1038/labinvest.2017.25
   Sapoznik S, 2012, CANCER IMMUNOL IMMUN, V61, P1833, DOI 10.1007/s00262-012-1245-1
   Saxena R, 2020, MELANOMA RES, V30, P14, DOI 10.1097/CMR.0000000000000639
   Spranger S, 2015, NATURE, V523, P231, DOI 10.1038/nature14404
   Strazza M, 2020, CLIN EXP IMMUNOL, V200, P53, DOI 10.1111/cei.13409
   Strazza M, 2017, DISCOV MED, V24, P31
   Strazza M, 2017, P NATL ACAD SCI USA, V114, P2693, DOI 10.1073/pnas.1612900114
   Strazza M, 2015, DISCOV MED, V19, P117
   Triozzi PL, 2019, ONCOIMMUNOLOGY, V8, DOI 10.4161/21624011.2014.947169
   Viola A, 2012, TRENDS IMMUNOL, V33, P496, DOI 10.1016/j.it.2012.05.007
   Whilding LM, 2019, CANCERS, V11, DOI 10.3390/cancers11050674
   Wu A, 2019, J NEURO-ONCOL, V143, P241, DOI 10.1007/s11060-019-03172-5
   Yan M, 2011, BREAST CANCER RES, V13, DOI 10.1186/bcr2869
   Zeng Y, 2019, FASEB J, V33, P6596, DOI 10.1096/fj.201802067RR
   Zlotnik A, 2011, NAT REV IMMUNOL, V11, P597, DOI 10.1038/nri3049
   Zsiros E, 2015, CLIN CANCER RES, V21, P2840, DOI 10.1158/1078-0432.CCR-14-2777
NR 57
TC 4
Z9 4
U1 4
U2 12
PU SPRINGER/PLENUM PUBLISHERS
PI NEW YORK
PA 233 SPRING ST, NEW YORK, NY 10013 USA
SN 0360-3997
EI 1573-2576
J9 INFLAMMATION
JI Inflammation
PD AUG
PY 2020
VL 43
IS 4
BP 1201
EP 1208
DI 10.1007/s10753-020-01235-8
EA APR 2020
PG 8
WC Cell Biology; Immunology
SC Cell Biology; Immunology
GA MO5ES
UT WOS:000527482100001
PM 32314127
OA Green Accepted
DA 2021-10-28
ER

PT J
AU TOMITA, Y
   AYUKAWA, K
   YOSHIKAI, Y
   NOMOTO, K
AF TOMITA, Y
   AYUKAWA, K
   YOSHIKAI, Y
   NOMOTO, K
TI MECHANISMS OF CYCLOPHOSPHAMIDE-INDUCED TOLERANCE TO IE-ENCODED
   ALLOANTIGENS - EVIDENCE OF CLONAL DELETION IN MHC ANTIGEN-REACTIVE CELLS
   FOR SKIN ALLOGRAFT-REJECTION
SO TRANSPLANTATION
LA English
DT Article
ID MAJOR HISTOCOMPATIBILITY COMPLEX; TOXIC LYMPHOCYTES-T; F1 SPLEEN-CELLS;
   BONE-MARROW; TRANSPLANTATION TOLERANCE; MIXED CHIMERISM; VETO CELLS;
   M-LOCUS; MICE; RECEPTOR
AB Transplantation tolerance across H-2D plus IE antigen barriers has been achieved when B10.Thy1.1 (K(b), IA(b), IE-, D(b); Thy1.1) mice were primed i.v. with 9 x 10(7) spleen cells plus 3 x 10(7) bone marrow cells from B10.A(5R) (K(b), IA(b), IE(b), D(d); Thy1.2) and treated i.p. with 200 mg/kg of cyclophosphamide (CP) two days later. The tolerant state was confirmed by prolonged acceptance of donor-type skin grafts, and in vitro unresponsiveness to donor antigens. From the early stage of tolerant state, V-beta-11+ or V-beta-5+ T cells expressing CD4 or CD8 accessory molecules were markedly decreased in the periphery of the tolerant mice. Moreover, neither CD4+CD8- nor CD4-CD8+ thymocytes bearing a high density of V-beta-11 or V-beta-5 were detected in the chimeric thymus. The intrathymic clonal deletion appeared to be maintained in some of the recipient mice even after the disappearance of detectable mixed chimerism in the late stage. These results suggest that the mechanisms of the CP-induced tolerance include the destruction of the IE (and probably H-2D) reactive T cells in the periphery followed by the intrathymic clonal deletion of T cells reactive against these antigens. These results directly show the strong correlation between transplantation tolerance to H-2 alloantigens and the disappearance of alloreactive T cells in both the periphery and thymus.
C1 KYUSHU UNIV,MED INST BIOREGULAT,DEPT IMMUNOL,FUKUOKA 812,JAPAN.
RP TOMITA, Y (corresponding author), KYUSHU UNIV,FAC MED,ANGIOCARDIOL RES INST,DIV CARDIOVASC SURG,HIGASHI KU,FUKUOKA 812,JAPAN.
CR BIDDISON WE, 1982, J EXP MED, V156, P1065, DOI 10.1084/jem.156.4.1065
   BILL J, 1988, P NATL ACAD SCI USA, V85, P9184, DOI 10.1073/pnas.85.23.9184
   BILL J, 1989, J EXP MED, V169, P1405, DOI 10.1084/jem.169.4.1405
   BURGERT HG, 1989, J EXP MED, V170, P1887, DOI 10.1084/jem.170.6.1887
   BURKLY LC, 1989, NATURE, V342, P564, DOI 10.1038/342564a0
   ETO M, 1990, J EXP MED, V171, P97, DOI 10.1084/jem.171.1.97
   GAO EK, 1989, J EXP MED, V170, P1947, DOI 10.1084/jem.170.6.1947
   GOLDING H, 1987, J IMMUNOL, V138, P10
   HASKINS K, 1984, J EXP MED, V160, P452, DOI 10.1084/jem.160.2.452
   HORI S, 1989, J IMMUNOL, V143, P1447
   HUBER B, 1973, TRANSPL P, V5, P1377
   JANEWAY CA, 1980, IMMUNOGENETICS, V10, P481, DOI 10.1007/BF01572583
   KANAGAWA O, 1989, J EXP MED, V170, P901, DOI 10.1084/jem.170.3.901
   KAPPLER JW, 1987, CELL, V49, P273, DOI 10.1016/0092-8674(87)90568-X
   KAPPLER JW, 1987, CELL, V49, P263, DOI 10.1016/0092-8674(87)90567-8
   KAPPLER JW, 1988, NATURE, V332, P35, DOI 10.1038/332035a0
   KAST WM, 1988, EUR J IMMUNOL, V18, P2105
   KORNGOLD R, 1978, J EXP MED, V148, P1687
   KRUISBEEK AM, 1985, J EXP MED, V161, P1029, DOI 10.1084/jem.161.5.1029
   LUBAROFF DM, 1973, J IMMUNOL, V104, P1236
   MACDONALD HR, 1988, J EXP MED, V167, P2005, DOI 10.1084/jem.167.6.2005
   MACDONALD HR, 1988, NATURE, V332, P40, DOI 10.1038/332040a0
   MACDONALD HR, 1990, J EXP MED, V171, P1381, DOI 10.1084/jem.171.4.1381
   MACDONALD HR, 1989, IMMUNOL REV, V107, P89, DOI 10.1111/j.1600-065X.1989.tb00004.x
   MORECKI S, 1987, J EXP MED, V165, P1468, DOI 10.1084/jem.165.6.1468
   MORRISSEY PJ, 1985, TRANSPLANTATION, V40, P68, DOI 10.1097/00007890-198507000-00014
   MURAOKA S, 1980, J EXP MED, V152, P54, DOI 10.1084/jem.152.1.54
   NISBET NW, 1973, TRANSPLANT P, V5, P1411
   RAMMENSEE HG, 1989, NATURE, V339, P541, DOI 10.1038/339541a0
   RAMMENSEE HG, 1984, J IMMUNOL, V133, P2390
   ROCK KL, 1983, J IMMUNOL, V130, P457
   SACHS DH, 1976, TRANSPLANT P, V8, P413
   SHARABI Y, 1989, J EXP MED, V169, P493, DOI 10.1084/jem.169.2.493
   SHIN T, 1984, TRANSPLANTATION, V37, P580, DOI 10.1097/00007890-198406000-00011
   SHIN T, 1984, TRANSPLANTATION, V39, P333
   SHINOHARA N, 1986, J EXP MED, V163, P972, DOI 10.1084/jem.163.4.972
   SINGER A, 1984, J IMMUNOL, V132, P2199
   SPEISER DE, 1989, J EXP MED, V170, P595, DOI 10.1084/jem.170.2.595
   SPEISER DE, 1989, J EXP MED, V170, P2165, DOI 10.1084/jem.170.6.2165
   STIMPFLI.JH, 1970, TRANSPL P, V2, P39
   STREILEIN JW, 1987, TRANSPLANT P, V19, P82
   STREILEIN JW, 1991, EUR J IMMUNOL, V21, P261, DOI 10.1002/eji.1830210204
   SWAIN SL, 1983, IMMUNOL REV, V74, P129, DOI 10.1111/j.1600-065X.1983.tb01087.x
   TOMITA Y, 1989, IMMUNOBIOLOGY, V179, P214, DOI 10.1016/S0171-2985(89)80018-X
   TOMITA Y, 1989, TRANSPLANTATION, V47, P1021, DOI 10.1097/00007890-198906000-00021
   TOMITA Y, 1990, J IMMUNOL, V145, P4026
   TOMITA Y, 1990, J IMMUNOL, V144, P463
   TOMITA Y, 1990, J IMMUNOL, V144, P2425
   TOMITA Y, 1990, TRANSPLANT P, V22, P133
   TOMONARI K, 1988, IMMUNOGENETICS, V28, P445, DOI 10.1007/BF00355377
   WEB SR, 1989, J EXP MED, V169, P1
   WEB SR, 1985, EUR J IMMUNOL, V134, P1828
   WEB SR, 1990, J EXP MED, V171, P953
NR 53
TC 17
Z9 17
U1 0
U2 0
PU WILLIAMS & WILKINS
PI BALTIMORE
PA 351 WEST CAMDEN ST, BALTIMORE, MD 21201-2436
SN 0041-1337
J9 TRANSPLANTATION
JI Transplantation
PD MAR
PY 1992
VL 53
IS 3
BP 602
EP 612
DI 10.1097/00007890-199203000-00022
PG 11
WC Immunology; Surgery; Transplantation
SC Immunology; Surgery; Transplantation
GA HJ581
UT WOS:A1992HJ58100022
PM 1347961
DA 2021-10-28
ER

PT J
AU Mallis, RJ
   Duke-Cohan, JS
   Das, DK
   Akitsu, A
   Luoma, AM
   Banik, D
   Stephens, HM
   Tetteh, PW
   Castro, CD
   Krahnke, S
   Hussey, RE
   Lawney, B
   Brazin, KN
   Reche, PA
   Hwang, W
   Adams, EJ
   Lang, MJ
   Reinherz, EL
AF Mallis, Robert J.
   Duke-Cohan, Jonathan S.
   Das, Dibyendu Kumar
   Akitsu, Aoi
   Luoma, Adrienne M.
   Banik, Debasis
   Stephens, Hannah M.
   Tetteh, Paul W.
   Castro, Caitlin D.
   Krahnke, Sophie
   Hussey, Rebecca E.
   Lawney, Brian
   Brazin, Kristine N.
   Reche, Pedro A.
   Hwang, Wonmuk
   Adams, Erin J.
   Lang, Matthew J.
   Reinherz, Ellis L.
TI Molecular design of the gamma delta T cell receptor ectodomain encodes
   biologically fit ligand recognition in the absence of mechanosensing
SO PROCEEDINGS OF THE NATIONAL ACADEMY OF SCIENCES OF THE UNITED STATES OF
   AMERICA
LA English
DT Article
DE T cell receptor; mechanosensor; optical tweezers; T cell activation;
   gamma delta T cells
ID BETA FG LOOP; ANTIGEN RECEPTOR; LINEAGE COMMITMENT; HUMAN-LYMPHOCYTES;
   THYMIC SELECTION; STRUCTURAL BASIS; HEAVY-CHAIN; CATCH BONDS; TCR;
   COMPLEX
AB High-acuity alpha beta T cell receptor (TCR) recognition of peptides bound to major histocompatibility complex molecules (pMHCs) requires mechanosensing, a process whereby piconewton (pN) bioforces exert physical load on alpha beta TCR-pMHC bonds to dynamically alter their lifetimes and foster digital sensitivity cellular signaling. While mechanotransduction is operative for both alpha beta TCRs and pre-TCRs within the alpha beta T lineage, its role in gamma delta T cells is unknown. Here, we show that the human DP10.7 gamma delta TCR specific for the sulfoglycolipid sulfatide bound to CD1d only sustains a significant load and undergoes force-induced structural transitions when the binding interface-distal.d constant domain (C) module is replaced with that of alpha beta. The chimeric gamma delta-alpha beta TCR also signals more robustly than does the wild-type (WT) gamma delta TCR, as revealed by RNA-sequencing (RNA-seq) analysis of TCR-transduced Rag2(-/-) thymocytes, consistent with structural, single-molecule, and molecular dynamics studies reflective of gamma delta TCRs as mediating recognition via a more canonical immunoglobulin-like receptor interaction. Absence of robust, force-related catch bonds, as well as gamma delta TCR structural transitions, implies that gamma delta T cells do not use mechanosensing for ligand recognition. This distinction is consonant with the fact that their innate-type ligands, including markers of cellular stress, are expressed at a high copy number relative to the sparse pMHC ligands of alpha beta T cells arrayed on activating target cells. We posit that mechanosensing emerged over similar to 200 million years of vertebrate evolution to fulfill indispensable adaptive immune recognition requirements for pMHC in the alpha beta T cell lineage that are unnecessary for the gamma delta dT cell lineage mechanism of non-pMHC ligand detection.
C1 [Mallis, Robert J.; Duke-Cohan, Jonathan S.; Akitsu, Aoi; Tetteh, Paul W.; Hussey, Rebecca E.; Brazin, Kristine N.; Reinherz, Ellis L.] Dana Farber Canc Inst, Lab Immunobiol, Boston, MA 02115 USA.
   [Mallis, Robert J.] Harvard Med Sch, Dept Biol Chem & Mol Pharmacol, Boston, MA 02115 USA.
   [Mallis, Robert J.] Harvard Med Sch, Dept Dermatol, Boston, MA 02115 USA.
   [Mallis, Robert J.; Duke-Cohan, Jonathan S.; Akitsu, Aoi; Tetteh, Paul W.; Brazin, Kristine N.; Reinherz, Ellis L.] Dana Farber Canc Inst, Dept Med Oncol, Boston, MA 02115 USA.
   [Mallis, Robert J.; Duke-Cohan, Jonathan S.; Akitsu, Aoi; Tetteh, Paul W.; Brazin, Kristine N.; Reinherz, Ellis L.] Harvard Med Sch, Dept Med, Boston, MA 02115 USA.
   [Das, Dibyendu Kumar; Banik, Debasis; Stephens, Hannah M.; Lang, Matthew J.] Vanderbilt Univ, Dept Chem & Biomol Engn, 221 Kirkland Hall, Nashville, TN 37235 USA.
   [Das, Dibyendu Kumar; Banik, Debasis; Stephens, Hannah M.; Lang, Matthew J.] Vanderbilt Univ, Dept Mol Physiol & Biophys, Nashville, TN 37235 USA.
   [Luoma, Adrienne M.; Castro, Caitlin D.; Krahnke, Sophie; Adams, Erin J.] Univ Chicago, Dept Biochem & Mol Biol, 920 E 58Th St, Chicago, IL 60637 USA.
   [Lawney, Brian] Harvard TH Chan Sch Publ Hlth, Dept Biostat, Boston, MA 02115 USA.
   [Reche, Pedro A.] Univ Complutense Madrid, Fac Med, Dept Immunol, Madrid 28040, Spain.
   [Hwang, Wonmuk] Texas A&M Univ, Dept Biomed Engn, College Stn, TX 77843 USA.
   [Hwang, Wonmuk] Texas A&M Univ, Dept Mat Sci & Engn, College Stn, TX 77843 USA.
   [Hwang, Wonmuk] Texas A&M Univ, Dept Phys & Astron, College Stn, TX 77843 USA.
   [Hwang, Wonmuk] Korea Inst Adv Study, Sch Computat Sci, Seoul 02455, South Korea.
   [Das, Dibyendu Kumar] Indian Inst Technol Kanpur, Dept Biol Sci & Bioengn, Kanpur 208016, Uttar Pradesh, India.
RP Reinherz, EL (corresponding author), Dana Farber Canc Inst, Lab Immunobiol, Boston, MA 02115 USA.; Reinherz, EL (corresponding author), Dana Farber Canc Inst, Dept Med Oncol, Boston, MA 02115 USA.; Reinherz, EL (corresponding author), Harvard Med Sch, Dept Med, Boston, MA 02115 USA.; Lang, MJ (corresponding author), Vanderbilt Univ, Dept Chem & Biomol Engn, 221 Kirkland Hall, Nashville, TN 37235 USA.; Lang, MJ (corresponding author), Vanderbilt Univ, Dept Mol Physiol & Biophys, Nashville, TN 37235 USA.; Adams, EJ (corresponding author), Univ Chicago, Dept Biochem & Mol Biol, 920 E 58Th St, Chicago, IL 60637 USA.; Hwang, W (corresponding author), Texas A&M Univ, Dept Biomed Engn, College Stn, TX 77843 USA.; Hwang, W (corresponding author), Texas A&M Univ, Dept Mat Sci & Engn, College Stn, TX 77843 USA.; Hwang, W (corresponding author), Texas A&M Univ, Dept Phys & Astron, College Stn, TX 77843 USA.; Hwang, W (corresponding author), Korea Inst Adv Study, Sch Computat Sci, Seoul 02455, South Korea.
EM hwm@tamu.edu; ejadams@uchicago.edu; matt.lang@vanderbilt.edu;
   ellis_reinherz@dfci.harvard.edu
RI Reche, Pedro A/B-1881-2013
OI Reche, Pedro A/0000-0003-3966-5838; Banik, Debasis/0000-0003-1065-991X
FU NIHUnited States Department of Health & Human ServicesNational
   Institutes of Health (NIH) - USA [AI143565, AI115698, AI136301,
   AI073922]; NIH Transfusion Biology and Cellular Therapies fellowship
   [5T32HLD66978]; American Cancer SocietyAmerican Cancer Society
   [128750-PF-15-179-01-LIB]
FX We gratefully acknowledge Dr Jiahuai Wang for scientific discussion.
   Simulations were performed using clusters at Texas A&M HighPerformance
   Research Computing and the Texas Advanced Computing Center at the
   University of Texas at Austin. This work is supported by NIH PO1 Grant
   AI143565 to R.J.M., W.H., M.J.L., and E.L.R. and NIH R01 grants AI115698
   to E.L.R., AI136301 to M.J.L., and AI073922 to E.J.A. Funding is also
   provided by NIH Transfusion Biology and Cellular Therapies fellowship
   5T32HLD66978 to P.W.T. and American Cancer Society fellowship
   128750-PF-15-179-01-LIB to C.D.C.
CR Adams EJ, 2005, SCIENCE, V308, P227, DOI 10.1126/science.1106885
   Adams EJ, 2008, NAT IMMUNOL, V9, P777, DOI 10.1038/ni.1620
   Amsen D, 1999, P NATL ACAD SCI USA, V96, P622, DOI 10.1073/pnas.96.2.622
   Bai L, 2012, EUR J IMMUNOL, V42, P2505, DOI 10.1002/eji.201242531
   Benveniste PM, 2018, SCI IMMUNOL, V3, DOI 10.1126/sciimmunol.aav4036
   BERNABEU C, 1984, J IMMUNOL, V133, P3188
   Blum JS, 2013, ANNU REV IMMUNOL, V31, P443, DOI 10.1146/annurev-immunol-032712-095910
   BONNEVILLE M, 1989, P NATL ACAD SCI USA, V86, P5928, DOI 10.1073/pnas.86.15.5928
   Brazin KN, 2018, IMMUNITY, V49, P829, DOI 10.1016/j.immuni.2018.09.007
   Brazin KN, 2015, FRONT IMMUNOL, V6, P1, DOI 10.3389/fimmu.2015.00441
   Brooks BR, 2009, J COMPUT CHEM, V30, P1545, DOI 10.1002/jcc.21287
   Buus TB, 2017, NAT COMMUN, V8, DOI 10.1038/s41467-017-01963-w
   CANTRELL DA, 1985, P NATL ACAD SCI USA, V82, P8158, DOI 10.1073/pnas.82.23.8158
   Castro CD, 2015, IMMUNOL REV, V267, P30, DOI 10.1111/imr.12327
   Catterall WA, 2005, PHARMACOL REV, V57, P397, DOI 10.1124/pr.57.4.4
   Cohen CJ, 2006, CANCER RES, V66, P8878, DOI 10.1158/0008-5472.CAN-06-1450
   CONSTANT P, 1994, SCIENCE, V264, P267, DOI 10.1126/science.8146660
   Das DK, 2016, J BIOL CHEM, V291, P25292, DOI 10.1074/jbc.M116.752865
   Das DK, 2015, P NATL ACAD SCI USA, V112, P1517, DOI 10.1073/pnas.1424829112
   Das S, 2015, CELL IMMUNOL, V296, P87, DOI 10.1016/j.cellimm.2015.04.007
   DAVIS MM, 1988, NATURE, V334, P395, DOI 10.1038/334395a0
   Dobin A, 2013, BIOINFORMATICS, V29, P15, DOI 10.1093/bioinformatics/bts635
   Dopfer EP, 2014, CELL REP, V7, P1704, DOI 10.1016/j.celrep.2014.04.049
   Dougan SK, 2007, CURR TOP MICROBIOL, V314, P113
   Fahl SP, 2018, P NATL ACAD SCI USA, V115, P1889, DOI 10.1073/pnas.1718328115
   Feng YN, 2018, TRENDS IMMUNOL, V39, P596, DOI 10.1016/j.it.2018.05.005
   Feng YN, 2017, P NATL ACAD SCI USA, V114, pE8204, DOI 10.1073/pnas.1703559114
   FERRIER P, 1985, J IMMUNOL, V135, P1281
   Godec J, 2016, IMMUNITY, V44, P194, DOI 10.1016/j.immuni.2015.12.006
   GUYGRAND D, 1994, J EXP MED, V180, P673, DOI 10.1084/jem.180.2.673
   Haks MC, 2005, IMMUNITY, V22, P595, DOI 10.1016/j.immuni.2005.04.003
   Hayes SM, 2002, IMMUNITY, V16, P827, DOI 10.1016/S1074-7613(02)00320-5
   Hui KL, 2015, MOL BIOL CELL, V26, P685, DOI 10.1091/mbc.E14-03-0830
   Husson J, 2011, PLOS ONE, V6, DOI 10.1371/journal.pone.0019680
   Hwang W, 2020, P NATL ACAD SCI USA, V117, P21336, DOI 10.1073/pnas.2005899117
   Hwang W, 2017, ELIFE, V6, DOI 10.7554/eLife.28948
   Hynninen AP, 2014, J COMPUT CHEM, V35, P406, DOI 10.1002/jcc.23501
   Jabri B, 2002, IMMUNITY, V17, P487, DOI 10.1016/S1074-7613(02)00427-2
   Kim ST, 2010, J IMMUNOL, V185, P2951, DOI 10.4049/jimmunol.1000732
   Kim ST, 2009, J BIOL CHEM, V284, P31028, DOI 10.1074/jbc.M109.052712
   Kreslavsky T, 2010, CURR OPIN IMMUNOL, V22, P185, DOI 10.1016/j.coi.2009.12.006
   Laidlaw BJ, 2016, NAT REV IMMUNOL, V16, P102, DOI 10.1038/nri.2015.10
   Lefranc MP, 1995, ANN NY ACAD SCI, V764, P47
   Li YC, 2010, J IMMUNOL, V184, P5959, DOI 10.4049/jimmunol.0900775
   Liao Y, 2014, BIOINFORMATICS, V30, P923, DOI 10.1093/bioinformatics/btt656
   Liu BY, 2014, CELL, V157, P357, DOI 10.1016/j.cell.2014.02.053
   Liu J, 1996, J BIOL CHEM, V271, P33639, DOI 10.1074/jbc.271.52.33639
   Liu Y, 2016, P NATL ACAD SCI USA, V113, P5610, DOI 10.1073/pnas.1600163113
   Love MI, 2014, GENOME BIOL, V15, DOI 10.1186/s13059-014-0550-8
   Luoma AM, 2013, IMMUNITY, V39, P1032, DOI 10.1016/j.immuni.2013.11.001
   Malecek K, 2014, J IMMUNOL, V193, P2587, DOI 10.4049/jimmunol.1302344
   Mallis RJ, 2015, P NATL ACAD SCI USA, V112, P8373, DOI 10.1073/pnas.1504971112
   Mohtashami M, 2010, J IMMUNOL, V185, P867, DOI 10.4049/jimmunol.1000782
   Morath A, 2020, J LEUKOCYTE BIOL, V107, P1045, DOI 10.1002/JLB.2MR1219-233R
   Narayan K, 2012, NAT IMMUNOL, V13, P511, DOI 10.1038/ni.2247
   Nielsen MM, 2017, NAT REV IMMUNOL, V17, P733, DOI 10.1038/nri.2017.101
   Paduraru C, 2006, J BIOL CHEM, V281, P40369, DOI 10.1074/jbc.M608518200
   Pei JM, 2008, NUCLEIC ACIDS RES, V36, P2295, DOI 10.1093/nar/gkn072
   Pereverzev YV, 2011, BIOPHYS J, V101, P2026, DOI 10.1016/j.bpj.2011.09.005
   Pullen RH, 2017, BIOPHYS J, V113, P120, DOI 10.1016/j.bpj.2017.05.023
   QIAN DP, 1993, P NATL ACAD SCI USA, V90, P11875, DOI 10.1073/pnas.90.24.11875
   Rangarajan S, 2018, J BIOL CHEM, V293, P15991, DOI 10.1074/jbc.RA118.003832
   SALI A, 1993, J MOL BIOL, V234, P779, DOI 10.1006/jmbi.1993.1626
   Sasada T, 2003, EUR J IMMUNOL, V33, P368, DOI 10.1002/immu.200310011
   Sasada T, 2002, J EXP MED, V195, P1419, DOI 10.1084/jem.20020119
   SCHILD H, 1994, CELL, V76, P29, DOI 10.1016/0092-8674(94)90170-8
   Scotet E, 2005, IMMUNITY, V22, P71, DOI 10.1016/j.immuni.2004.11.012
   Shao H, 1997, J EXP MED, V185, P731, DOI 10.1084/jem.185.4.731
   Shibata K, 2014, J IMMUNOL, V192, P2210, DOI 10.4049/jimmunol.1302145
   Sibener LV, 2018, CELL, V174, P672, DOI 10.1016/j.cell.2018.06.017
   Simoes AE, 2018, FRONT IMMUNOL, V9, DOI 10.3389/fimmu.2018.00929
   Spada FM, 2000, J EXP MED, V191, P937, DOI 10.1084/jem.191.6.937
   Spidale NA, 2018, IMMUNITY, V49, P857, DOI 10.1016/j.immuni.2018.09.010
   Stewart-Jones GBE, 2003, NAT IMMUNOL, V4, P657, DOI 10.1038/ni942
   Sumaria N, 2017, CELL REP, V19, P2469, DOI 10.1016/j.celrep.2017.05.071
   Szymczak AL, 2005, EXPERT OPIN BIOL TH, V5, P627, DOI 10.1517/14712598.5.5.627
   TESTI R, 1989, J IMMUNOL, V143, P1123
   Thomas WE, 2008, ANNU REV BIOPHYS, V37, P399, DOI 10.1146/annurev.biophys.37.032807.125804
   Touma M, 2006, J IMMUNOL, V176, P6812, DOI 10.4049/jimmunol.176.11.6812
   Uldrich AP, 2013, NAT IMMUNOL, V14, P1137, DOI 10.1038/ni.2713
   Van den Broeck T, 2013, J IMMUNOL, V190, P1982, DOI 10.4049/jimmunol.1200354
   Vantourout P, 2013, NAT REV IMMUNOL, V13, P88, DOI 10.1038/nri3384
   Vodovotz Y, 2017, TRENDS IMMUNOL, V38, P116, DOI 10.1016/j.it.2016.11.006
   Wang JH, 1998, EMBO J, V17, P10, DOI 10.1093/emboj/17.1.10
   Wang JH, 2012, IMMUNOL REV, V250, P102, DOI 10.1111/j.1600-065X.2012.01161.x
   Willcox BE, 2019, NAT IMMUNOL, V20, P121, DOI 10.1038/s41590-018-0304-y
   Willcox CR, 2012, NAT IMMUNOL, V13, P872, DOI 10.1038/ni.2394
   Wu P, 2019, MOL CELL, V73, P1015, DOI 10.1016/j.molcel.2018.12.018
   Zarin P, 2014, P NATL ACAD SCI USA, V111, P5658, DOI 10.1073/pnas.1312872111
   Zeng X, 2012, IMMUNITY, V37, P524, DOI 10.1016/j.immuni.2012.06.011
NR 90
TC 1
Z9 1
U1 4
U2 4
PU NATL ACAD SCIENCES
PI WASHINGTON
PA 2101 CONSTITUTION AVE NW, WASHINGTON, DC 20418 USA
SN 0027-8424
J9 P NATL ACAD SCI USA
JI Proc. Natl. Acad. Sci. U. S. A.
PD JUN 29
PY 2021
VL 118
IS 26
AR e2023050118
DI 10.1073/pnas.2023050118
PG 12
WC Multidisciplinary Sciences
SC Science & Technology - Other Topics
GA TD7GX
UT WOS:000669491700007
PM 34172580
OA Green Published, hybrid
DA 2021-10-28
ER

PT J
AU Garner, LI
   Hartland, A
   Breuning, J
   Brown, MH
AF Garner, Lee I.
   Hartland, Andrew
   Breuning, Johannes
   Brown, Marion H.
TI CD6 monoclonal antibodies differ in epitope, kinetics and mechanism of
   action
SO IMMUNOLOGY
LA English
DT Article
DE CD166; CD6; immune therapies; immunomodulation; monoclonal antibody; T
   cell
ID T-CELL-ACTIVATION; MULTIPLE-SCLEROSIS; ANTI-CD6 MAB; PROLIFERATION;
   ITOLIZUMAB; MOLECULE; LIGAND; DEFINITION; RESPONSES; RECEPTOR
AB CD6 is a type I T-cell surface receptor that modulates antigen receptor signalling. Its activity is regulated by binding of its membrane proximal domain (domain 3) to a cell surface ligand, CD166. CD6 monoclonal antibodies (mAbs) specific for the membrane distal domain (domain 1) perturb CD6 function including itolizumab (Alzumab (TM)), which has reached the clinic for treatment of autoimmune disease. We characterized molecular and functional properties of several CD6 mAbs including itolizumab to define potential mechanisms of action. Epitope mapping using the crystal structure of CD6 to design mutants identified two distinct binding sites on different faces of domain 1, one containing residue R77, crucial for MT605 and T12.1 binding and the other, E63, which is crucial for itolizumab and MEM98. Analysis of binding kinetics revealed that itolizumab has a lower affinity compared with other CD6 domain 1 mAbs. We compared potential agonistic (triggering) and antagonistic (blocking) properties of CD6 mAbs in assays where the mechanism of action was well defined. CD6 domain 1 and 3 mAbs were equally effective in triggering interleukin-2 production by a cell line expressing a chimeric antigen receptor containing the extracellular region of CD6. CD6 domain 1 mAbs hindered binding of multivalent immobilized CD166 but were inferior compared with blocking by soluble CD166 or a CD6 domain 3 mAb. Characterization of CD6 mAbs provides an insight into how their functional effects in vivo may be interpreted and their therapeutic use optimized.
C1 [Garner, Lee I.; Hartland, Andrew; Breuning, Johannes; Brown, Marion H.] Sir William Dunn Sch Pathol, Oxford, England.
   [Garner, Lee I.] Nuffield Dept Med, NDM Res Bldg, Oxford OX3 7FZ, England.
   [Breuning, Johannes] GlaxoSmithKline, Stevenage SG1 2NY, Herts, England.
RP Brown, MH (corresponding author), Sir William Dunn Sch Pathol, Oxford, England.
EM marion.brown@path.ox.ac.uk
OI Brown, Marion H/0000-0001-5473-4235
FU Medical Research Council UK Programme grantUK Research & Innovation
   (UKRI)Medical Research Council UK (MRC) [G0400808]; CIU Trust
FX This work was supported by a Medical Research Council UK Programme grant
   (G0400808) and the CIU Trust. We thank Omer Dushek for assistance with
   SPR kinetic analysis, and Ellie Denham and Duncan Howie for critically
   reading the manuscript. Mutagenesis and SPR were carried out by LIG,
   functional experiments by AH and JB, cell binding experiments by AH and
   MHB. MHB was responsible for overall supervision and wrote the
   manuscript.
CR Aira LE, 2016, MABS-AUSTIN, V8, P187, DOI 10.1080/19420862.2015.1105416
   Aira LE, 2014, MABS-AUSTIN, V6, P782, DOI 10.4161/mabs.28376
   Alonso R, 2008, HYBRIDOMA, V27, P291, DOI 10.1089/hyb.2008.0007
   Aricescu AR, 2006, ACTA CRYSTALLOGR D, V62, P1243, DOI 10.1107/S0907444906029799
   BOTT CM, 1993, INT IMMUNOL, V5, P783, DOI 10.1093/intimm/5.7.783
   Bowen MA, 1996, J BIOL CHEM, V271, P17390, DOI 10.1074/jbc.271.29.17390
   BOWEN MA, 1995, J EXP MED, V181, P2213, DOI 10.1084/jem.181.6.2213
   Bowen MA, 2000, PROTEINS, V40, P420
   Breuning J, 2017, MOL CELL BIOL, V37, DOI 10.1128/MCB.00071-17
   Brown MH, 2016, CURR DRUG TARGETS, V17, P619, DOI 10.2174/1389450116666150825120536
   Brown MH, 1998, J EXP MED, V188, P2083, DOI 10.1084/jem.188.11.2083
   Bughani U, 2017, PLOS ONE, V12, DOI 10.1371/journal.pone.0180088
   Castro MAA, 2007, J IMMUNOL, V178, P4351, DOI 10.4049/jimmunol.178.7.4351
   Chappell PE, 2015, STRUCTURE, V23, P1426, DOI 10.1016/j.str.2015.05.019
   Choudhuri K, 2005, NATURE, V436, P578, DOI 10.1038/nature03843
   Dushek O, 2012, IMMUNOL REV, V250, P258, DOI 10.1111/imr.12008
   Evans EJ, 2005, NAT IMMUNOL, V6, P271, DOI 10.1038/ni1170
   Gimferrer I, 2004, J IMMUNOL, V173, P2262, DOI 10.4049/jimmunol.173.4.2262
   Hassan NJ, 2006, MOL CELL BIOL, V26, P6727, DOI 10.1128/MCB.00688-06
   Hassan NJ, 2004, EUR J IMMUNOL, V34, P930, DOI 10.1002/eji.200424856
   Hernandez P, 2016, CURR DRUG TARGETS, V17, P666, DOI 10.2174/1389450117666160201114308
   Jayaraman K, 2013, NAT BIOTECHNOL, V31, P1062, DOI 10.1038/nbt1213-1062b
   Koch C, 1999, INT IMMUNOL, V11, P777, DOI 10.1093/intimm/11.5.777
   Kofler DM, 2011, J IMMUNOL, V187, P3286, DOI 10.4049/jimmunol.1100626
   Li Y, 2017, P NATL ACAD SCI USA, V114, P2687, DOI 10.1073/pnas.1615253114
   Menon R, 2015, CLIN COSMET INVESTI, V8, P215, DOI 10.2147/CCID.S47784
   Montero E, 1999, AUTOIMMUNITY, V29, P155, DOI 10.3109/08916939908995386
   Nair P, 2010, CLIN EXP IMMUNOL, V162, P116, DOI 10.1111/j.1365-2249.2010.04235.x
   Oliveira MI, 2012, EUR J IMMUNOL, V42, P195, DOI 10.1002/eji.201040528
   Orta-Mascaro M, 2016, J EXP MED, V213, P1387, DOI 10.1084/jem.20151785
   OSORIO LM, 1994, CELL IMMUNOL, V154, P123, DOI 10.1006/cimm.1994.1062
   Simpson B S, 2007, Int MS J, V14, P48
   Singer NG, 1996, IMMUNOLOGY, V88, P537
   Zhang LJ, 2018, J AUTOIMMUN, V90, P84, DOI 10.1016/j.jaut.2018.02.004
   Zimmerman AW, 2006, BLOOD, V107, P3212, DOI 10.1182/blood-2005-09-3881
NR 35
TC 6
Z9 6
U1 1
U2 1
PU WILEY
PI HOBOKEN
PA 111 RIVER ST, HOBOKEN 07030-5774, NJ USA
SN 0019-2805
EI 1365-2567
J9 IMMUNOLOGY
JI Immunology
PD OCT
PY 2018
VL 155
IS 2
BP 273
EP 282
DI 10.1111/imm.12952
PG 10
WC Immunology
SC Immunology
GA GT8PA
UT WOS:000444799800012
PM 29772075
OA Green Published, Green Submitted, Bronze
DA 2021-10-28
ER

PT J
AU Plant, A
   Williams, R
   Jackson, ME
   Williams, NA
AF Plant, A
   Williams, R
   Jackson, ME
   Williams, NA
TI The B subunit of Escherichia coli heat labile enterotoxin abrogates oral
   tolerance, promoting predominantly Th2-type immune responses
SO EUROPEAN JOURNAL OF IMMUNOLOGY
LA English
DT Article
DE mucosal immunization; oral tolerance; immune modulation; EtxB
ID CD4(+) T-CELLS; SIMPLEX-VIRUS TYPE-1; CHOLERA-TOXIN; MUCOSAL IMMUNITY;
   IN-VIVO; ANTIGEN-RECEPTOR; CLONAL EXPANSION; BETA PRODUCTION; INDUCTION;
   MICE
AB Mucosal antigen encounter usually results in a state of systemic non-responsiveness (tolerance). This failure to mount a protective response is a major hurdle to mucosal vaccine development. Hence, the identification of safe and effective mucosal adjuvants promoting protective immunity is of critical importance. The non-toxic B subunit of Escherichia coli heat labile enterotoxin (EtxB) is a potent nasal adjuvant; however, its usefulness following oral delivery is unconfirmed. We used DO11.10 chimeric mice to assess whether EtxB could abrogate tolerance to oral OVA. We show that admixing EtxB with OVA for oral immunization abrogates oral tolerance and results in a weak anti-OVA immune response. Importantly, EtxB profoundly modulated the nature of the response to subsequent parenteral challenge, promoting IgG1 in favor of IgG2a antibodies and depressing IFN-gamma production while elevating TGF-beta secretion. The addition of EtxB promoted T cell division, as assessed by loss of staining with carboxyfluorescein diacetate succinimidyl ester. Enhanced cell division promoted by EtxB was associated with T cell differentiation (increased numbers of CD45RB(low) cells) in vivo, although dividing OVA-specific T cells were CD25(-). These data suggest that although EtxB is a weak oral adjuvant, it can profoundly modulate the nature of the immune response to admixed antigen.
C1 Univ Bristol, Dept Pathol & Microbiol, Sch Med Sci, Bristol BS8 1TD, Avon, England.
RP Williams, NA (corresponding author), Univ Bristol, Dept Pathol & Microbiol, Sch Med Sci, Univ Walk, Bristol BS8 1TD, Avon, England.
CR Akbari O, 2003, INT ARCH ALLERGY IMM, V130, P108, DOI 10.1159/000069012
   Bergquist C, 1997, INFECT IMMUN, V65, P2676, DOI 10.1128/IAI.65.7.2676-2684.1997
   Braun MC, 1999, J EXP MED, V189, P541, DOI 10.1084/jem.189.3.541
   Broeren CPM, 2000, J IMMUNOL, V165, P6908, DOI 10.4049/jimmunol.165.12.6908
   Chen WJ, 1998, J EXP MED, V188, P1849, DOI 10.1084/jem.188.10.1849
   CHEN YH, 1994, SCIENCE, V265, P1237, DOI 10.1126/science.7520605
   Cheng E, 1999, VACCINE, V18, P38, DOI 10.1016/S0264-410X(99)00168-1
   CLEMENTS JD, 1988, VACCINE, V6, P269, DOI 10.1016/0264-410X(88)90223-X
   DiTommaso A, 1996, INFECT IMMUN, V64, P974, DOI 10.1128/IAI.64.3.974-979.1996
   ELSON CO, 1984, J IMMUNOL, V133, P2892
   ELSON CO, 1984, J IMMUNOL, V132, P2736
   FRANCOIS BJ, 2003, NAT REV IMMUNOL, V3, P189
   Gagliardi MC, 2000, EUR J IMMUNOL, V30, P2394, DOI 10.1002/1521-4141(2000)30:8<2394::AID-IMMU2394>3.0.CO;2-Y
   Gudmundsdottir H, 1999, J IMMUNOL, V162, P5212
   KEARNEY ER, 1994, IMMUNITY, V1, P327, DOI 10.1016/1074-7613(94)90084-1
   Khoruts A, 1998, J EXP MED, V187, P225, DOI 10.1084/jem.187.2.225
   Kim PH, 1998, J IMMUNOL, V160, P1198
   KUHN R, 1991, SCIENCE, V254, P707, DOI 10.1126/science.1948049
   LEE WT, 1990, J IMMUNOL, V144, P3288
   Lee WT, 1998, CELL IMMUNOL, V188, P1, DOI 10.1006/cimm.1998.1341
   Luross JA, 2002, ARTHRITIS RHEUM, V46, P1671, DOI 10.1002/art.10328
   LYCKE N, 1992, EUR J IMMUNOL, V22, P2277, DOI 10.1002/eji.1830220915
   Macpherson A, 1996, GUT, V38, P365, DOI 10.1136/gut.38.3.365
   Marth T, 1997, EUR J IMMUNOL, V27, P1213, DOI 10.1002/eji.1830270524
   Nakamura K, 2001, J EXP MED, V194, P629, DOI 10.1084/jem.194.5.629
   Nashar TO, 1997, IMMUNOLOGY, V91, P572, DOI 10.1046/j.1365-2567.1997.00291.x
   Pape KA, 1997, IMMUNOL REV, V156, P67, DOI 10.1111/j.1600-065X.1997.tb00959.x
   Ploix C, 1999, DIABETES, V48, P2150, DOI 10.2337/diabetes.48.11.2150
   Richards CM, 2001, J VIROL, V75, P1664, DOI 10.1128/JVI.75.4.1664-1671.2001
   Richards CM, 1998, J INFECT DIS, V177, P1451, DOI 10.1086/515302
   Ryan EJ, 2000, J IMMUNOL, V165, P5750, DOI 10.4049/jimmunol.165.10.5750
   SONODA E, 1989, J EXP MED, V170, P1415, DOI 10.1084/jem.170.4.1415
   SPANGLER BD, 1992, MICROBIOL REV, V56, P622, DOI 10.1128/MMBR.56.4.622-647.1992
   Sun JR, 1999, J IMMUNOL, V162, P5868
   Turcanu V, 2002, IMMUNOLOGY, V106, P316, DOI 10.1046/j.1365-2567.2002.01429.x
   VanParijs L, 1997, J IMMUNOL, V158, P3738
   Weiner HL, 1997, IMMUNOL TODAY, V18, P335, DOI 10.1016/S0167-5699(97)01053-0
NR 37
TC 16
Z9 16
U1 0
U2 2
PU WILEY-V C H VERLAG GMBH
PI WEINHEIM
PA PO BOX 10 11 61, D-69451 WEINHEIM, GERMANY
SN 0014-2980
J9 EUR J IMMUNOL
JI Eur. J. Immunol.
PD NOV
PY 2003
VL 33
IS 11
BP 3186
EP 3195
DI 10.1002/eji.200324154
PG 10
WC Immunology
SC Immunology
GA 741GK
UT WOS:000186450200025
PM 14579287
OA Bronze
DA 2021-10-28
ER

PT J
AU Anand, AR
   Ganju, RK
AF Anand, AR
   Ganju, RK
TI HIV-1 gp120-mediated apoptosis of T cells is regulated by the membrane
   tyrosine phosphatase CD45
SO JOURNAL OF BIOLOGICAL CHEMISTRY
LA English
DT Article
ID HUMAN-IMMUNODEFICIENCY-VIRUS; FAS-LIGAND; PHOSPHATIDYLINOSITOL 3-KINASE;
   CD95-MEDIATED APOPTOSIS; INHIBITS APOPTOSIS; KINASE ACTIVATION; ANTIGEN
   RECEPTOR; UP-REGULATION; PROTEIN; DEATH
AB The molecular mechanism of the human immunodeficiency virus type 1 (HIV-1) gp120-induced apoptosis of bystander T cells is not well defined. Here, we demonstrate that CD45, a key component of the T cell receptor pathway, plays a crucial role in apoptosis induced by HIV-1 gp120. We observed that HIV-1 gp120-induced apoptosis was significantly reduced in a CD45-deficient cell line and that reconstitution of CD45 in these cells restored gp120-induced apoptosis. However, expression of a chimeric protein containing only the intracellular phosphatase domain was not able to restore the apoptotic function in the CD45-negative clone, indicating an important role for the extracellular domain of CD45 in this function. The role of CD45 in gp120-induced apoptosis was further confirmed in T cell lines and peripheral blood mononuclear cells using a selective CD45 inhibitor as well as CD45-specific small interfering RNA. We also observed that gp120 treatment induced CD45 association with the HIV coreceptor CXCR4. Further elucidation of downstream signaling events revealed that CD45 modulates HIV-1 gp120-induced apoptosis by regulating Fas ligand induction and activation of the phosphoinositide 3-kinase/Akt pathway. These results suggest a novel CD45-mediated mechanism for the HIV envelope-induced apoptosis of T cells.
C1 Harvard Univ, Beth Israel Deaconess Med Ctr, Div Expt Med, Ctr Med, Boston, MA 02115 USA.
RP Ganju, RK (corresponding author), Harvard Univ, Beth Israel Deaconess Med Ctr, Div Expt Med, Ctr Med, Harvard Inst Med Bldg,Rm 343,4 Blackfan Circle, Boston, MA 02115 USA.
EM rganju@bidmc.harvard.edu
FU NATIONAL INSTITUTE OF ALLERGY AND INFECTIOUS DISEASESUnited States
   Department of Health & Human ServicesNational Institutes of Health (NIH)
   - USANIH National Institute of Allergy & Infectious Diseases (NIAID)
   [R01AI049140] Funding Source: NIH RePORTER; NIAID NIH HHSUnited States
   Department of Health & Human ServicesNational Institutes of Health (NIH)
   - USANIH National Institute of Allergy & Infectious Diseases (NIAID)
   [AI49140] Funding Source: Medline
CR Accornero P, 1998, FEBS LETT, V436, P461, DOI 10.1016/S0014-5793(98)01127-2
   ALDERSON MR, 1995, J EXP MED, V181, P71, DOI 10.1084/jem.181.1.71
   Ameisen J C, 1995, Curr Top Microbiol Immunol, V200, P195
   Badley AD, 2000, BLOOD, V96, P2951, DOI 10.1182/blood.V96.9.2951.h8002951_2951_2964
   BANDA NK, 1992, J EXP MED, V176, P1099, DOI 10.1084/jem.176.4.1099
   Berndt C, 1998, P NATL ACAD SCI USA, V95, P12556, DOI 10.1073/pnas.95.21.12556
   Brunet A, 1999, CELL, V96, P857, DOI 10.1016/S0092-8674(00)80595-4
   BRUNNER T, 1995, NATURE, V373, P441, DOI 10.1038/373441a0
   Byth KF, 1996, J EXP MED, V183, P1707, DOI 10.1084/jem.183.4.1707
   CHAN AC, 1994, ANNU REV IMMUNOL, V12, P555, DOI 10.1146/annurev.iy.12.040194.003011
   Cicala C, 2002, P NATL ACAD SCI USA, V99, P9380, DOI 10.1073/pnas.142287999
   Ciechomska I, 2003, ONCOGENE, V22, P7617, DOI 10.1038/sj.onc.1207137
   Descamps G, 2004, J IMMUNOL, V173, P4953, DOI 10.4049/jimmunol.173.8.4953
   DISOMMA MM, 1995, FEBS LETT, V363, P101, DOI 10.1016/0014-5793(95)00292-H
   Dockrell DH, 1999, AIDS RES HUM RETROV, V15, P1509, DOI 10.1089/088922299309793
   Eischen CM, 1997, J IMMUNOL, V159, P1135
   FAUCI AS, 1988, SCIENCE, V239, P617, DOI 10.1126/science.3277274
   Fauci AS, 1996, NATURE, V384, P529, DOI 10.1038/384529a0
   Fernandez M, 2004, J MOL ENDOCRINOL, V33, P155, DOI 10.1677/jme.0.0330155
   Fernandis AZ, 2003, J BIOL CHEM, V278, P9536, DOI 10.1074/jbc.M211803200
   FINKEL TH, 1995, NAT MED, V1, P129, DOI 10.1038/nm0295-129
   Fortin M, 2002, J IMMUNOL, V168, P6084, DOI 10.4049/jimmunol.168.12.6084
   FOX CH, 1991, J INFECT DIS, V164, P1051, DOI 10.1093/infdis/164.6.1051
   Francois F, 2003, J VIROL, V77, P2539, DOI 10.1128/JVI.77.4.2539-2549.2003
   Giovannetti A, 2000, AIDS RES HUM RETROV, V16, P211, DOI 10.1089/088922200309304
   Gougeon ML, 2003, NAT REV IMMUNOL, V3, P392, DOI 10.1038/nri1087
   GROUX H, 1992, J EXP MED, V175, P331, DOI 10.1084/jem.175.2.331
   Guntermann C, 1998, BIOCHEM BIOPH RES CO, V252, P69, DOI 10.1006/bbrc.1998.9595
   Hausler P, 1998, EUR J IMMUNOL, V28, P57, DOI 10.1002/(SICI)1521-4141(199801)28:01<57::AID-IMMU57>3.0.CO;2-8
   Hazenberg MD, 2000, NAT IMMUNOL, V1, P285, DOI 10.1038/79724
   Hermiston ML, 2003, ANNU REV IMMUNOL, V21, P107, DOI 10.1146/annurev.immunol.21.120601.140946
   Hosaka N, 1998, J INFECT DIS, V178, P1030, DOI 10.1086/515700
   HOVIS RR, 1993, SCIENCE, V260, P544, DOI 10.1126/science.8475387
   Irie-Sasaki J, 2001, NATURE, V409, P349, DOI 10.1038/35053086
   Kane LP, 2000, CURR OPIN IMMUNOL, V12, P242, DOI 10.1016/S0952-7915(00)00083-2
   KATSIKIS PD, 1995, J EXP MED, V181, P2029, DOI 10.1084/jem.181.6.2029
   Kennedy SG, 1997, GENE DEV, V11, P701, DOI 10.1101/gad.11.6.701
   KISHIHARA K, 1993, CELL, V74, P143, DOI 10.1016/0092-8674(93)90302-7
   Klaus SJ, 1996, J IMMUNOL, V156, P2743
   KORETZKY GA, 1990, NATURE, V346, P66, DOI 10.1038/346066a0
   Kozieradzki I, 1997, J IMMUNOL, V158, P3130
   Kulik G, 1997, MOL CELL BIOL, V17, P1595, DOI 10.1128/MCB.17.3.1595
   MEYAARD L, 1992, SCIENCE, V257, P217, DOI 10.1126/science.1352911
   Nguyen JT, 2001, J IMMUNOL, V167, P5697, DOI 10.4049/jimmunol.167.10.5697
   Oliveira DM, 2003, GENESIS, V36, P203, DOI 10.1002/gene.10212
   PANTALEO G, 1995, NAT MED, V1, P118, DOI 10.1038/nm0295-118
   PANTALEO G, 1993, NATURE, V362, P355, DOI 10.1038/362355a0
   Penninger JM, 2001, NAT IMMUNOL, V2, P389, DOI 10.1038/87687
   Roach T, 1997, CURR BIOL, V7, P408, DOI 10.1016/S0960-9822(06)00188-6
   Roggero R, 2001, J VIROL, V75, P7637, DOI 10.1128/JVI.75.16.7637-7650.2001
   SCHRAVEN B, 1995, FEBS LETT, V368, P491, DOI 10.1016/0014-5793(95)00720-T
   Shenoi H, 1999, J IMMUNOL, V162, P7120
   Shimamura H, 2003, J AM SOC NEPHROL, V14, P1427, DOI 10.1097/01.ASN.0000066140.99610.32
   Sloand EM, 1997, BLOOD, V89, P1357, DOI 10.1182/blood.V89.4.1357
   STAQUIER J, 1996, BLOOD, V87, P4959
   Suhara T, 2002, MOL CELL BIOL, V22, P680, DOI 10.1128/MCB.22.2.680-691.2002
   Thomas ML, 1999, IMMUNOL TODAY, V20, P406, DOI 10.1016/S0167-5699(99)01506-6
   TROWBRIDGE IS, 1994, ANNU REV IMMUNOL, V12, P85, DOI 10.1146/annurev.immunol.12.1.85
   Urbanek RA, 2001, J MED CHEM, V44, P1777, DOI 10.1021/jm000447i
   Wange RL, 1996, IMMUNITY, V5, P197, DOI 10.1016/S1074-7613(00)80315-5
   WESTENDORP MO, 1995, NATURE, V375, P497, DOI 10.1038/375497a0
   Wu MX, 1996, J IMMUNOL, V157, P707
NR 62
TC 19
Z9 19
U1 0
U2 4
PU AMER SOC BIOCHEMISTRY MOLECULAR BIOLOGY INC
PI ROCKVILLE
PA 11200 ROCKVILLE PIKE, SUITE 302, ROCKVILLE, MD, UNITED STATES
SN 0021-9258
EI 1083-351X
J9 J BIOL CHEM
JI J. Biol. Chem.
PD MAY 5
PY 2006
VL 281
IS 18
BP 12289
EP 12299
DI 10.1074/jbc.M511786200
PG 11
WC Biochemistry & Molecular Biology
SC Biochemistry & Molecular Biology
GA 037GI
UT WOS:000237134700013
PM 16524887
OA hybrid
DA 2021-10-28
ER

PT J
AU KARP, DR
   LONG, EO
AF KARP, DR
   LONG, EO
TI IDENTIFICATION OF HLA-DR1 BETA-CHAIN RESIDUES CRITICAL FOR BINDING
   STAPHYLOCOCCAL ENTEROTOXIN-A AND ENTEROTOXIN-E
SO JOURNAL OF EXPERIMENTAL MEDICINE
LA English
DT Article
ID SHOCK SYNDROME TOXIN-1; CLASS-II MOLECULES; T-CELLS; HLA-DR;
   NUCLEOTIDE-SEQUENCE; SUPERANTIGENS; SPECIFICITY; STIMULATION; RECEPTORS;
   PROTEINS
AB Superantigens are thought to make external contacts with major histocompatibility complex (MHC) class II molecules and with the V-beta portion of a T cell antigen receptor (TCR), thereby stimulating entire families of T cells. The precise mapping of superantigen binding sites on class II molecules may provide valuable information on how TCR and MHC molecules interact. Two bacterial superantigens, staphylococcal enterotoxins A and E (SEA/SEE) bind well to most HLA-DR alleles, but poorly to HLA-DRw53. The sequences responsible for this binding were localized to the putative alpha-helix of the DR beta-chain by measuring toxin binding to a panel of chimeric class II molecules expressed on transfected cells. Binding of SEA/SEE to the DRw14 (Dw9) molecule suggested that the conserved histidine 81 in the beta-chain of most DR molecules was important, whereas the tyrosine 81 in the DRw53 beta-chain was detrimental for high-affinity binding. To prove this, reciprocal point mutations were introduced in the DR1 and DRw53 beta-chains. Mutation of histidine 81 in the DR1 beta-chain to tyrosine reduced SEA/SEE binding, but did not prevent recognition of two DR1-restricted peptides by six of eight antigen-specific T cell lines. Conversely, introduction of histidine at position 81 in the DRw53 beta-chain restored normal levels of SEA/SEE binding. These data suggest that a binding site of SEA and SEE lies on the outer face of the beta-chain alpha-helix, pointing away from the antigen-binding groove.
C1 NIAID,IMMUNOGENET LAB,ROCKVILLE,MD 20852.
RP KARP, DR (corresponding author), UNIV TEXAS,SW MED CTR,SIMMONS ARTHRIT RES CTR,DALLAS,TX 75235, USA.
RI Long, Eric O/G-5475-2011
OI Long, Eric O/0000-0002-7793-3728
CR BETLEY MJ, 1988, J BACTERIOL, V170, P34, DOI 10.1128/jb.170.1.34-41.1988
   BROWN JH, 1988, NATURE, V332, P845, DOI 10.1038/332845a0
   CHOI YW, 1990, NATURE, V346, P471, DOI 10.1038/346471a0
   CHOI YW, 1989, P NATL ACAD SCI USA, V86, P8941, DOI 10.1073/pnas.86.22.8941
   CHOI YW, 1991, NATURE, V350, P203, DOI 10.1038/350203a0
   CHOU PY, 1978, ANNU REV BIOCHEM, V47, P251, DOI 10.1146/annurev.bi.47.070178.001343
   COLE BC, 1990, J IMMUNOL, V144, P425
   COUCH JL, 1988, J BACTERIOL, V170, P2954, DOI 10.1128/jb.170.7.2954-2960.1988
   DAVIS LS, 1989, J IMMUNOL, V142, P1084
   DAVIS MM, 1988, NATURE, V334, P395, DOI 10.1038/334395a0
   DELLABONA P, 1990, CELL, V62, P1115, DOI 10.1016/0092-8674(90)90388-U
   ESTESS P, 1986, P NATL ACAD SCI USA, V83, P3594, DOI 10.1073/pnas.83.11.3594
   FRANKEL WN, 1991, NATURE, V349, P526, DOI 10.1038/349526a0
   FRASER JD, 1989, NATURE, V339, P221, DOI 10.1038/339221a0
   GARNIER J, 1978, J MOL BIOL, V120, P97, DOI 10.1016/0022-2836(78)90297-8
   GORSKI J, 1989, HUM IMMUNOL, V24, P145, DOI 10.1016/0198-8859(89)90054-2
   GOYERT SM, 1983, P NATL ACAD SCI-BIOL, V80, P5719, DOI 10.1073/pnas.80.18.5719
   HERMAN A, 1990, J EXP MED, V172, P709, DOI 10.1084/jem.172.3.709
   HERMAN A, 1991, P NATL ACAD SCI USA, V88, P9954, DOI 10.1073/pnas.88.22.9954
   HO SN, 1989, GENE, V77, P51, DOI 10.1016/0378-1119(89)90358-2
   HUGIN AW, 1991, SCIENCE, V252, P424, DOI 10.1126/science.1850169
   JACOBSON S, 1989, J VIROL, V63, P1756, DOI 10.1128/JVI.63.4.1756-1762.1989
   JANEWAY CA, 1988, IMMUNOL REV, V101, P39, DOI 10.1111/j.1600-065X.1988.tb00732.x
   JANEWAY CA, 1990, CELL, V63, P659, DOI 10.1016/0092-8674(90)90130-7
   JANEWAY CA, 1989, IMMUNOL REV, V107, P61, DOI 10.1111/j.1600-065X.1989.tb00003.x
   KARP DR, 1990, NATURE, V346, P414
   KAVATHAS P, 1980, P NATL ACAD SCI-BIOL, V77, P4251, DOI 10.1073/pnas.77.7.4251
   LONG EO, 1991, HUM IMMUNOL, V31, P329
   MARRACK P, 1991, NATURE, V349, P524, DOI 10.1038/349524a0
   MARRACK P, 1990, SCIENCE, V248, P705, DOI 10.1126/science.2185544
   MOLLICK JA, 1991, J IMMUNOL, V146, P463
   MOLLICK JA, 1989, SCIENCE, V244, P817, DOI 10.1126/science.2658055
   PONTZER CH, 1991, P NATL ACAD SCI USA, V88, P125, DOI 10.1073/pnas.88.1.125
   Robinson M. A., 1989, Fundamental immunology., P489
   SCHOLL P, 1989, P NATL ACAD SCI USA, V86, P4210, DOI 10.1073/pnas.86.11.4210
   SCHOLL PR, 1990, EUR J IMMUNOL, V20, P1911, DOI 10.1002/eji.1830200907
   SCHOLL PR, 1989, J IMMUNOL, V143, P2583
   SHAW S, 1985, HUM IMMUNOL, V12, P191, DOI 10.1016/0198-8859(85)90336-2
   SINGH BR, 1989, J BIOL CHEM, V264, P4404
   TOMAI M, 1990, J EXP MED, V172, P359, DOI 10.1084/jem.172.1.359
   TROWSDALE J, 1985, IMMUNOL REV, V85, P5, DOI 10.1111/j.1600-065X.1985.tb01129.x
   WHITE J, 1989, CELL, V56, P27, DOI 10.1016/0092-8674(89)90980-X
   WOODLAND DL, 1991, NATURE, V349, P529, DOI 10.1038/349529a0
NR 43
TC 127
Z9 128
U1 2
U2 5
PU ROCKEFELLER UNIV PRESS
PI NEW YORK
PA 1114 FIRST AVE, 4TH FL, NEW YORK, NY 10021
SN 0022-1007
J9 J EXP MED
JI J. Exp. Med.
PD FEB 1
PY 1992
VL 175
IS 2
BP 415
EP 424
DI 10.1084/jem.175.2.415
PG 10
WC Immunology; Medicine, Research & Experimental
SC Immunology; Research & Experimental Medicine
GA HB061
UT WOS:A1992HB06100012
PM 1370684
OA Green Published, Green Submitted
DA 2021-10-28
ER

PT J
AU DESAI, DM
   SAP, J
   SILVENNOINEN, O
   SCHLESSINGER, J
   WEISS, A
AF DESAI, DM
   SAP, J
   SILVENNOINEN, O
   SCHLESSINGER, J
   WEISS, A
TI THE CATALYTIC ACTIVITY OF THE CD45 MEMBRANE-PROXIMAL PHOSPHATASE DOMAIN
   IS REQUIRED FOR TCR SIGNALING AND REGULATION
SO EMBO JOURNAL
LA English
DT Article
DE LCA; LCK; MUTAGENESIS; TRANSMEMBRANE PHOSPHATASE; TYROSINE KINASE
ID PROTEIN-TYROSINE-PHOSPHATASE; T-CELL RECEPTOR; LEUKOCYTE-COMMON ANTIGEN;
   CYTOPLASMIC DOMAIN; KINASE P56LCK; NEGATIVE REGULATION; ACTIVATION;
   EXPRESSION; TRANSDUCTION; PHOSPHORYLATION
AB Cell surface expression of CD45, a receptor-like protein tyrosine phosphatase (PTPase), is required for T cell antigen receptor (TCR)-mediated signal transduction. Like the majority of transmembrane PTPases, CD45 contains two cytoplasmic phosphatase domains, whose relative in vivo function is not known. Site-directed mutagenesis of the individual catalytic residues of the two CD45 phosphatase domains indicates that the catalytic activity of the membrane-proximal domain is both necessary and sufficient for restoration of TCR signal transduction in a CD45-deficient cell. The putative catalytic activity of the distal phosphatase domain is not required for proximal TCR-mediated signaling events. Moreover, in the context of a chimeric PTPase receptor, the putative catalytic activity of the distal phosphatase domain is not required for ligand-induced negative regulation of PTPase function. We also demonstrate that the phosphorylation of the C-terminal tyrosine of Lck, a site of negative regulation, is reduced only when CD45 mutants with demonstrable in vitro phosphatase activity are introduced into the CD45-deficient cells. These results demonstrate that the phosphatase activity of CD45 is critical for TCR signaling, and for regulating the levels of C-terminal phosphorylated Lck molecules.
C1 UNIV CALIF SAN FRANCISCO,HOWARD HUGHES MED INST,DEPT MED,SAN FRANCISCO,CA 94143.
   UNIV CALIF SAN FRANCISCO,DEPT MICROBIOL & IMMUNOL,SAN FRANCISCO,CA 94143.
   NYU,MED CTR,DEPT PHARMACOL,NEW YORK,NY 10016.
FU NIGMS NIH HHSUnited States Department of Health & Human ServicesNational
   Institutes of Health (NIH) - USANIH National Institute of General
   Medical Sciences (NIGMS) [GM39553] Funding Source: Medline; NATIONAL
   INSTITUTE OF GENERAL MEDICAL SCIENCESUnited States Department of Health
   & Human ServicesNational Institutes of Health (NIH) - USANIH National
   Institute of General Medical Sciences (NIGMS) [R01GM039553] Funding
   Source: NIH RePORTER
CR ABRAHAM N, 1990, MOL CELL BIOL, V10, P5197, DOI 10.1128/MCB.10.10.5197
   ARUFFO A, 1992, P NATL ACAD SCI USA, V89, P10242, DOI 10.1073/pnas.89.21.10242
   AUTERO M, 1994, MOL CELL BIOL, V14, P1308, DOI 10.1128/MCB.14.2.1308
   BELL GM, 1993, J IMMUNOL, V151, P3646
   BURNS CM, 1994, MOL CELL BIOL, V18, P13594
   CANTLEY LC, 1991, CELL, V64, P281, DOI 10.1016/0092-8674(91)90639-G
   CHAN AC, 1994, ANNU REV IMMUNOL, V12, P555, DOI 10.1146/annurev.iy.12.040194.003011
   CHARBONNEAU H, 1992, ANNU REV CELL BIOL, V8, P463, DOI 10.1146/annurev.cb.08.110192.002335
   CHO HJ, 1992, BIOCHEMISTRY-US, V31, P133, DOI 10.1021/bi00116a019
   CHOW LML, 1993, NATURE, V365, P156, DOI 10.1038/365156a0
   COOL DE, 1990, P NATL ACAD SCI USA, V87, P7280, DOI 10.1073/pnas.87.18.7280
   COOPER JA, 1993, CELL, V73, P1051, DOI 10.1016/0092-8674(93)90634-3
   DESAI DM, 1993, CELL, V73, P541, DOI 10.1016/0092-8674(93)90141-C
   FISCHER EH, 1991, SCIENCE, V253, P401, DOI 10.1126/science.1650499
   FRANGIONI JV, 1992, CELL, V68, P545, DOI 10.1016/0092-8674(92)90190-N
   GALAKTIONOV K, 1991, CELL, V67, P1181, DOI 10.1016/0092-8674(91)90294-9
   GRYNKIEWICZ G, 1985, J BIOL CHEM, V260, P3440
   GUAN KL, 1991, J BIOL CHEM, V266, P17026
   HONEGGER AM, 1989, P NATL ACAD SCI USA, V86, P925, DOI 10.1073/pnas.86.3.925
   HOVIS RR, 1993, SCIENCE, V260, P544, DOI 10.1126/science.8475387
   HURLEY TR, 1993, MOL CELL BIOL, V13, P1651, DOI 10.1128/MCB.13.3.1651
   IRVING BA, 1991, CELL, V64, P891, DOI 10.1016/0092-8674(91)90314-O
   JOHNSON P, 1992, J BIOL CHEM, V267, P8035
   JUSTEMENT LB, 1991, SCIENCE, V252, P1839, DOI 10.1126/science.1648262
   KAPLAN R, 1990, P NATL ACAD SCI USA, V87, P7000, DOI 10.1073/pnas.87.18.7000
   KISHIHARA K, 1993, CELL, V74, P143, DOI 10.1016/0092-8674(93)90302-7
   KORETZKY GA, 1993, J BIOL CHEM, V268, P8958
   KORETZKY GA, 1992, J IMMUNOL, V149, P1138
   KORETZKY GA, 1990, NATURE, V346, P66, DOI 10.1038/346066a0
   KORETZKY GA, 1991, P NATL ACAD SCI USA, V88, P2037, DOI 10.1073/pnas.88.6.2037
   KREUGER NX, 1990, EMBO J, V9, P3241
   LAEMMLI UK, 1970, NATURE, V227, P680, DOI 10.1038/227680a0
   LUO K, 1990, ONCOGENE, V5, P921
   MCFARLAND EDC, 1993, P NATL ACAD SCI USA, V90, P1402, DOI 10.1073/pnas.90.4.1402
   MUSTELIN T, 1989, P NATL ACAD SCI USA, V86, P6302, DOI 10.1073/pnas.86.16.6302
   NADA S, 1991, NATURE, V351, P69, DOI 10.1038/351069a0
   OKADA M, 1991, J BIOL CHEM, V266, P24249
[truncated: 3,884,368 more chars]
