# Supplementary material for: A Bibliometric and Knowledge-Map Analysis of CAR-T Cells From 2009 to 2021
Source: Front Immunol. 2022 Mar 18;13:840956. doi: 10.3389/fimmu.2022.840956 (PMC8971369; doi:10.3389/fimmu.2022.840956)
Supplement: Supplementary file 1 [file DataSheet_1.zip › Annexes 1/download_7001-7500.txt]

FN Clarivate Analytics Web of Science
VR 1.0
PT J
AU Bulfone-Paus, S
   Ruckert, R
   Krause, H
   von Bernuth, H
   Notter, M
   Pohl, T
   Tran, TH
   Paus, R
   Kunzendorf, U
AF Bulfone-Paus, S
   Ruckert, R
   Krause, H
   von Bernuth, H
   Notter, M
   Pohl, T
   Tran, TH
   Paus, R
   Kunzendorf, U
TI RETRACTED: An interleukin-2-IgG-Fas ligand fusion protein suppresses
   delayed-type hypersensitivity in mice by triggering apoptosis in
   activated T cells as a novel strategy for immunosuppression (Retracted
   article. See vol. 92, pg. E68, 2011)
SO TRANSPLANTATION
LA English
DT Article; Retracted Publication
ID DEATH; LYMPHOCYTES; MECHANISMS; REJECTION; INDUCTION; RESPONSES;
   RECEPTOR; GAMMA; IL-2
AB Background. Cell-mediated immune responses can be down-regulated by induction of apoptosis of immunoreactive lymphocytes, In the present study, we have tested the feasibility of a strategy for immunosuppression by the selective induction of apoptosis in activated, interleukin (IL)-2 receptor-positive lymphocytes, using a triple IL-2-IgG-FasL fusion protein. The IL-2-IgG-FasL fusion protein combines IL-2 for the selection of activated T cells, with the extracellular domain of the Fast molecule for inducing T-cell apoptosis, These components were separated by the Fc part of IgG1 serving as a spacer as well as for half-life prolongation.
   Methods. The gene for the chimeric protein was created by fusing DNA sequences encoding for the three functional components: human IL-2, the Fc part of human IgG1, and the extracellular domain of murine Fast. When the fusion gene was expressed in murine J558L cells, we obtained soluble dimeric immunoglobulin-like proteins in the supernatant. After analyzing the function of the IL-2 and Fast portions individually in vitro, a delayed-type hypersensitivity (DTH) reaction to sheep red blood cells as model for cell-mediated immune responses was investigated to evaluate the IL-2-IgG-FasL-mediated immunosuppression in vivo.
   Results. In vitro, the IL-2-IgG-FasL fusion protein supported IL-a-dependent proliferation of Fas-resistant CTLL-2 cells, whereas concanavalin A-T blasts were induced to undergo apoptosis by the Fast portion. in vivo, this fusion protein potently inhibited a murine DTH. This was associated with an increased rate of apoptosis in activated lymphocytes in the spleen, even at very low doses of the fusion protein. Furthermore, a second antigen challenge 10 days after IL-2-IgG-FasL treatment still failed to elicit a DTH response.
   Conclusion. The abrogation of a standard T cell-dependent immune response in vivo demonstrates that IL-2-IgC-FasL can be successfully exploited to trigger the death of deleterious T cells, presenting a potentially useful strategy in the management of autoimmune diseases and allotransplant rejections.
C1 Univ Erlangen Nurnberg, Med Klin & Poliklin 4, Dept Nephrol, D-91054 Erlangen, Germany.
   Free Univ Berlin, Univ Hosp Benjamin Franklin, Inst Immunol, D-1000 Berlin, Germany.
   Free Univ Berlin, Univ Hosp Benjamin Franklin, Dept Urol, D-1000 Berlin, Germany.
   Free Univ Berlin, Dept Internal Med, D-1000 Berlin, Germany.
   Humboldt Univ, Charite, Dept Dermatol, Berlin, Germany.
RP Kunzendorf, U (corresponding author), Univ Erlangen Nurnberg, Med Klin & Poliklin 4, Dept Nephrol, Krankenhausstr 12, D-91054 Erlangen, Germany.
EM ulrich.kunzendorf@rzmail.uni-erlangen.de
RI Kunzendorf, Ulrich/A-8257-2010
OI Krause, Hans/0000-0001-8713-8229
CR Abbas AK, 1996, CELL, V84, P655, DOI 10.1016/S0092-8674(00)81042-9
   ASHKENAZI A, 1997, CURR OPIN IMMUNOL, V9, P95
   Bulfone-Paus S, 1998, CANCER RES, V58, P2707
   BulfonePaus S, 1997, CYTOKINE, V9, P507, DOI 10.1006/cyto.1996.0194
   BulfonePaus S, 1997, NAT MED, V3, P1124, DOI 10.1038/nm1097-1124
   Constant SL, 1997, ANNU REV IMMUNOL, V15, P297, DOI 10.1146/annurev.immunol.15.1.297
   COTTER TG, 1996, TECHNIQUES APOPTOSIS
   GILLIS S, 1977, NATURE, V268, P154, DOI 10.1038/268154a0
   HOCK H, 1993, P NATL ACAD SCI USA, V90, P2774, DOI 10.1073/pnas.90.7.2774
   Irmler M, 1997, NATURE, V388, P190, DOI 10.1038/40657
   KNEITZ B, 1995, EUR J IMMUNOL, V25, P2572, DOI 10.1002/eji.1830250925
   Kunzendorf U, 1996, J CLIN INVEST, V97, P1204, DOI 10.1172/JCI118534
   LANZAVECCHIA A, 1993, SCIENCE, V260, P937, DOI 10.1126/science.8493532
   LENARDO MJ, 1991, NATURE, V353, P858, DOI 10.1038/353858a0
   LUO Y, 1993, CURRENT PROTOCOLS IM
   NAGATA S, 1995, SCIENCE, V267, P1449, DOI 10.1126/science.7533326
   NICOLETTI I, 1991, J IMMUNOL METHODS, V139, P271, DOI 10.1016/0022-1759(91)90198-O
   OGASAWARA J, 1993, NATURE, V364, P806, DOI 10.1038/364806a0
   OI VT, 1983, P NATL ACAD SCI-BIOL, V80, P825, DOI 10.1073/pnas.80.3.825
   PAUL WE, 1993, FUNDAMENTAL IMMUNOLO
   Refaeli Y, 1998, IMMUNITY, V8, P615, DOI 10.1016/S1074-7613(00)80566-X
   TAKAHASHI T, 1994, CELL, V76, P969, DOI 10.1016/0092-8674(94)90375-1
   TAKESHITA T, 1992, SCIENCE, V257, P379, DOI 10.1126/science.1631559
   THOMSON AW, 1994, IMMUNOSUPPRESSIVE DR
   VANPARIJS L, 1997, J IMMUNOL, V158, P2738
NR 25
TC 7
Z9 7
U1 0
U2 12
PU LIPPINCOTT WILLIAMS & WILKINS
PI PHILADELPHIA
PA 530 WALNUT ST, PHILADELPHIA, PA 19106-3621 USA
SN 0041-1337
J9 TRANSPLANTATION
JI Transplantation
PD APR 15
PY 2000
VL 69
IS 7
BP 1386
EP 1391
DI 10.1097/00007890-200004150-00030
PG 6
WC Immunology; Surgery; Transplantation
SC Immunology; Surgery; Transplantation
GA 307YM
UT WOS:000086681800031
PM 10798759
DA 2021-10-28
ER

PT J
AU Romagne, F
   Peyrat, MA
   Leget, C
   Davodeau, F
   Houde, I
   Necker, A
   Hallet, MM
   Vie, H
   Bonneville, M
AF Romagne, F
   Peyrat, MA
   Leget, C
   Davodeau, F
   Houde, I
   Necker, A
   Hallet, MM
   Vie, H
   Bonneville, M
TI Structural analysis of gamma delta TCR using a novel set of TCR gamma
   and delta chain-specific monoclonal antibodies generated against soluble
   gamma delta TCR - Evidence for a specific conformation adopted by the J
   delta 2 region and for a V delta 1 polymorphism
SO JOURNAL OF IMMUNOLOGICAL METHODS
LA English
DT Article
DE gamma delta T cell receptor; eukaryotic expression; recombinant T cell
   receptor
ID ANTIGEN RECEPTOR HETERODIMERS; T-CELL RECEPTORS; EXPRESSION; SECRETION;
   LYMPHOCYTES; SEGMENT
AB We recently showed that secretion of non-chimeric disulfide-linked human gamma delta TCR ('soluble' TCR, sTCR) comprising V gamma 9 and V delta 2 regions could be achieved by simply introducing translational termination codons upstream from the sequences encoding TCR transmembrane region. Here we extended these findings by demonstrating efficient secretion and heterodimerization of gamma delta sTCR comprising V gamma 8; V delta 1 and V delta 3 regions, obtained via the same strategy. After immunization against immunoaffinity-purified soluble TCR, several hundreds of TCR-specific monoclonal antibodies (mAb) were generated, which fell in at least seven groups. One set of mAb was directed against a V gamma 8-specific epitope. Strikingly, despite the high degree of sequence homology between V gamma 8 and other V gamma I domains, none of these mAb were crossreactive with other members of the V gamma I family. Three other sets of mAbs were shown to recognize delta chains comprising V delta 1, V delta 2 and V delta 3 regions respectively, regardless of their junctional sequence or of the gamma chain to which they were paired. Among the V delta 1-specific mAb, some specifically recognized V delta 1D delta J delta C delta chains while others reacted with both V delta 1 delta J delta C delta and V delta 1J alpha C alpha chains, which suggested V domain conformational alterations induced by the C region. Moreover, reactivity of one V delta 1-specific mAb (#R6.11) was affected by a polymorphic residue located on the predicted CDR4 loop of the V delta region. Two delta chain-specific mAb (#178 and #515) showed a highly unusual reactivity, which was negatively affected by particular V delta and J delta sequences: (i) mAb #515 and #178 recognized all TCR delta chains except those comprising V delta 1 or V delta 2 regions, respectively and (ii) within TCR delta chains carrying 'permissive' V delta regions, none of those comprising the J delta 2 region were recognized by #515 and/or #178 mAbs, which suggested a highly specific conformation adopted by this particular J delta sequence. Apart from its usefulness in TCR structural studies, this novel set of mAb represents an important tool for the characterization and isolation of gamma delta T cells expressing particular combinations of V gamma/V delta regions and for analysis of V alpha/V delta usage by alpha beta T cells. Moreover, since our present data strongly suggest that gamma delta TCR are easier to obtain in a soluble form than cup TCR, an efficient strategy for the generation of Ver region-specific mAb might be to immunize with chimeric gamma delta sTCR comprising particular V alpha regions.
C1 INST BIOL,INSERM U211,F-44035 NANTES 01,FRANCE.
   IMMUNOTECH SA,F-13288 MARSEILLE,FRANCE.
RI Vie, Henri/L-2651-2015; Davodeau, Francois/M-1888-2015
OI Davodeau, Francois/0000-0001-8181-0192
CR BORST J, 1990, HUM IMMUNOL, V29, P175, DOI 10.1016/0198-8859(90)90113-4
   CHOTHIA C, 1988, EMBO J, V7, P3745, DOI 10.1002/j.1460-2075.1988.tb03258.x
   DAVODEAU F, 1994, J IMMUNOL, V153, P137
   DAVODEAU F, 1993, SCIENCE, V260, P1800, DOI 10.1126/science.8390096
   DAVODEAU F, 1993, J IMMUNOL, V151, P1214
   DAVODEAU F, 1993, EUR J IMMUNOL, V23, P804, DOI 10.1002/eji.1830230405
   DAVODEAU F, 1993, J BIOL CHEM, V268, P15455
   DEVAUX B, 1991, EUR J IMMUNOL, V21, P2111, DOI 10.1002/eji.1830210920
   EILAT D, 1992, P NATL ACAD SCI USA, V89, P6871, DOI 10.1073/pnas.89.15.6871
   ENGEL I, 1992, SCIENCE, V256, P1318, DOI 10.1126/science.1598575
   FONT MP, 1988, J EXP MED, V168, P1383, DOI 10.1084/jem.168.4.1383
   FRAKER PJ, 1978, BIOCHEM BIOPH RES CO, V80, P849, DOI 10.1016/0006-291X(78)91322-0
   GASCOIGNE NRJ, 1987, P NATL ACAD SCI USA, V84, P2936, DOI 10.1073/pnas.84.9.2936
   GREGOIRE C, 1991, P NATL ACAD SCI USA, V88, P8077, DOI 10.1073/pnas.88.18.8077
   JAMESON SC, 1990, J IMMUNOL, V145, P1324
   KABELITZ D, 1994, J IMMUNOL, V152, P3128
   KEARSE KP, 1994, EMBO J, V13, P3678, DOI 10.1002/j.1460-2075.1994.tb06677.x
   KOOP BF, 1994, GENOMICS, V19, P478, DOI 10.1006/geno.1994.1097
   LEFRANC MP, 1986, CELL, V45, P23
   LIN AY, 1990, SCIENCE, V249, P677, DOI 10.1126/science.1696397
   MAMICHOUAIB F, 1989, EUR J IMMUNOL, V19, P1545, DOI 10.1002/eji.1830190905
   MIOSSEC C, 1991, EUR J IMMUNOL, V21, P1061, DOI 10.1002/eji.1830210430
   MIOSSEC C, 1990, J EXP MED, V171, P1171, DOI 10.1084/jem.171.4.1171
   NOVOTNY J, 1991, P NATL ACAD SCI USA, V88, P8646, DOI 10.1073/pnas.88.19.8646
   PEYRAT MA, 1995, J IMMUNOL, V155, P3060
   ROMAGNE F, 1992, EUR J IMMUNOL, V22, P2749, DOI 10.1002/eji.1830221043
   SLANETZ AE, 1991, EUR J IMMUNOL, V21, P179, DOI 10.1002/eji.1830210127
   TRAUNECKER A, 1989, IMMUNOL TODAY, V19, P29
NR 28
TC 11
Z9 11
U1 0
U2 4
PU ELSEVIER SCIENCE BV
PI AMSTERDAM
PA PO BOX 211, 1000 AE AMSTERDAM, NETHERLANDS
SN 0022-1759
J9 J IMMUNOL METHODS
JI J. Immunol. Methods
PD JAN 16
PY 1996
VL 189
IS 1
BP 25
EP 36
DI 10.1016/0022-1759(95)00224-3
PG 12
WC Biochemical Research Methods; Immunology
SC Biochemistry & Molecular Biology; Immunology
GA TT376
UT WOS:A1996TT37600003
PM 8576577
DA 2021-10-28
ER

PT J
AU Ghobrial, RR
   Hamashima, T
   Wang, ME
   Wang, M
   Stepkowski, SM
   Kahan, BD
AF Ghobrial, RR
   Hamashima, T
   Wang, ME
   Wang, M
   Stepkowski, SM
   Kahan, BD
TI Induction of transplantation tolerance by chimeric donor/recipient class
   I RT1.A(A) molecules
SO TRANSPLANTATION
LA English
DT Article
ID MAJOR HISTOCOMPATIBILITY COMPLEX; CARDIAC ALLOGRAFT SURVIVAL;
   T-CELL-RECEPTOR; MYELIN BASIC-PROTEIN; INTRATHYMIC INJECTION;
   3-DIMENSIONAL STRUCTURE; PERIPHERAL TOLERANCE; ANGSTROM RESOLUTION;
   BLOOD-TRANSFUSION; DONOR ANTIGEN
AB Donor-specific transplantation tolerance was induced by administration of chimeric antigens in which four donor immunogenic amino acids (a.a.) were substituted onto the host class I MHC protein, We constructed chimeric rat RT1.A(a) cDNA molecules by substituting nucleotides in the alpha(1) helical region that encode 10 Lewis (LEW; RT1.A(1)) a,a., namely Asp(58), Arg(62), Glu(63), Gln(65), Lys(66), Gly(69), Asn(70), Asn(73), Ser(77), and Asn(80) ([alpha(1h)(1)]-RT1.A(a)). The chimeric [alpha(1h)(1)]-RT1.A(a) cDNA sequence was verified before transfection into Buffalo (BUF; RT1(b)) hepatoma cells, Interestingly, the helical regions of LEW rats (alpha(1h)(1)) and Wistar Furth (WF; RT1(u)) rats (alpha(1h)(u)) share four a.a. (Arg(62), Glu(63), Gln(63), and Gln(65)). Consequently, subcutaneous administration of [alpha(1)(1)] -RT1.A(a) transfectants (20 x 10(6); day -7) immunized BUF rats to reject in rapid fashion either LEW heart allografts (mean survival time [MST] = 4.2+/-0.4 days vs. 5.6+/-0.5 days in controls; P<0.001) or WF heart allografts (MST=4.4+/-0.6 days vs, 6.0+/-0.0 days in controls; P<0.002). Subcutaneous immunization of ACI (RT1(a)) rats with [alpha(1)(1)]-RT1.A(a) transfectants (bearing 10 LEW donor a.a.) accelerated the rejection of LEW hearts (MST=5.0+/-0.8 days vs. 8.2+/-0.4 days in controls; P<0.001). In contrast, the same [alpha(1)(1)]-RT1.A(a) transfectants (bearing only four WF donor a.a.) injected subcutaneously into ACI rats modestly prolonged the survival of WF hearts to 14.0+/-10.3 days from 5.4+/-0.5 days in controls (P<0.001). Furthermore, ACI recipients were rendered tolerant to WF heart allografts by a single injection via the portal vein of soluble [alpha(1)(1)]-RT1.A(a) (but not RT1.A(a), RT1.A(u), or [alpha(1)(1)]-RT1.A(a)) antigens in conjunction with brief oral gavage treatment with cyclosporine, Thus, selected donor immunogenic a.a. (Arg(62), Glu(63), Gln(65), and Gly(69)) of class I MHC antigens become tolerogenic when flanked by host sequences.
C1 UNIV TEXAS,SCH MED,DEPT SURG,DIV IMMUNOL & ORGAN TRANSPLANTAT,HOUSTON,TX 77030.
FU NIAID NIH HHSUnited States Department of Health & Human ServicesNational
   Institutes of Health (NIH) - USANIH National Institute of Allergy &
   Infectious Diseases (NIAID) [2R01 AI22664-09] Funding Source: Medline;
   NATIONAL INSTITUTE OF ALLERGY AND INFECTIOUS DISEASESUnited States
   Department of Health & Human ServicesNational Institutes of Health (NIH)
   - USANIH National Institute of Allergy & Infectious Diseases (NIAID)
   [R01AI022664] Funding Source: NIH RePORTER
CR ALASTAIR J, 1990, J EXP MED, V172, P1547
   BASHELL A, 1994, TRANSPLANTATION, V58, P133
   BENICHOU G, 1994, J IMMUNOL, V153, P938
   BERKOWER I, 1984, J IMMUNOL, V132, P1370
   BILLINGHAM RE, 1953, NATURE, V172, P603, DOI 10.1038/172603a0
   BJORKMAN PJ, 1990, ANNU REV BIOCHEM, V59, P253, DOI 10.1146/annurev.biochem.59.1.253
   BJORKMAN PJ, 1987, NATURE, V329, P506, DOI 10.1038/329506a0
   CLAYBERGER C, 1993, TRANSPLANT P, V25, P477
   CLAYTON JP, 1989, J EXP MED, V169, P1681, DOI 10.1084/jem.169.5.1681
   Cobbold SP, 1996, IMMUNOL REV, V149, P5, DOI 10.1111/j.1600-065X.1996.tb00897.x
   DALLMAN MJ, 1993, IMMUNOL REV, V133, P5, DOI 10.1111/j.1600-065X.1993.tb01507.x
   DIAMOND AG, 1984, EUR J IMMUNOL, V14, P405, DOI 10.1002/eji.1830140505
   DIDLAKE R, 1988, TRANSPLANTATION, V46, P743, DOI 10.1097/00007890-198811000-00022
   FANGMANN J, 1992, J EXP MED, V175, P1521, DOI 10.1084/jem.175.6.1521
   FELINGER PL, 1987, P NATL ACAD SCI USA, V84, P7413
   FLORENCE LS, 1989, TRANSPLANTATION, V47, P156, DOI 10.1097/00007890-198901000-00034
   GAMMON G, 1987, IMMUNOL REV, V98, P53
   GILL TJ, 1987, TRANSPLANTATION, V43, P773, DOI 10.1097/00007890-198743060-00001
   GOTO S, 1992, TRANSPLANTATION, V53, P705
   GROSSMAN Z, 1993, IMMUNOL REV, V133, P45, DOI 10.1111/j.1600-065X.1993.tb01509.x
   GUTTMANN RD, 1980, TRANSPLANTATION, V30, P216, DOI 10.1097/00007890-198009000-00011
   HALL BM, 1990, J EXP MED, V171, P141, DOI 10.1084/jem.171.1.141
   HAMASHIMA T, 1994, TRANSPLANTATION, V58, P105
   HOLMAN JM, 1989, TRANSPLANTATION, V49, P229
   HORTON RM, 1990, BIOTECHNIQUES, V8, P528
   ITO T, 1990, TRANSPLANTATION, V49, P422, DOI 10.1097/00007890-199002000-00038
   KAMEI T, 1990, SURGERY, V108, P415
   KAMEI T, 1990, J SURG RES, V48, P393, DOI 10.1016/0022-4804(90)90001-I
   KATZ ME, 1982, EUR J IMMUNOL, V12, P535, DOI 10.1002/eji.1830120702
   KNECHTLE SJ, 1994, TRANSPLANTATION, V57, P990
   LAMBRACHT D, 1995, IMMUNOGENETICS, V41, P375, DOI 10.1007/BF00163995
   LIU ZR, 1993, J IMMUNOL, V151, P1852
   MADDEN DR, 1992, CELL, V70, P1035, DOI 10.1016/0092-8674(92)90252-8
   MADSEN JC, 1988, NATURE, V332, P161, DOI 10.1038/332161a0
   MASUJI H, 1974, ACTA MED OKAYAMA, V28, P281
   MAUXION F, 1989, IMMUNOGENETICS, V29, P397, DOI 10.1007/BF00375868
   MEDAWAR PB, 1963, TRANSPLANTATION, V1, P21, DOI 10.1097/00007890-196301010-00004
   Munn DH, 1996, J IMMUNOL, V156, P523
   MYBURGH JA, 1975, TRANSPLANTATION, V19, P64, DOI 10.1097/00007890-197501000-00011
   NISCO S, 1994, J IMMUNOL, V152, P3786
   ODORICO JS, 1993, TRANSPLANTATION, V55, P1104, DOI 10.1097/00007890-199305000-00032
   ODORICO JS, 1992, SURGERY, V112, P370
   OKI A, 1985, J EXP MED, V161, P897, DOI 10.1084/jem.161.5.897
   OLUWOLE SF, 1993, TRANSPLANTATION, V55, P1389, DOI 10.1097/00007890-199306000-00034
   OLUWOLE SF, 1991, TRANSPLANTATION, V48, P28
   ONO K, 1969, J THORAC CARDIOV SUR, V57, P225, DOI 10.1016/S0022-5223(19)42744-X
   PARHAM P, 1987, NATURE, V325, P625, DOI 10.1038/325625a0
   PERLOFF LJ, 1984, TRANSPLANTATION, V38, P178, DOI 10.1097/00007890-198408000-00018
   POUTEILNOBLE C, 1993, TRANSPLANTATION, V55, P656
   RADA C, 1990, P NATL ACAD SCI USA, V87, P2167, DOI 10.1073/pnas.87.6.2167
   REISFELD R A, 1970, Federation Proceedings, V29, P2034
   Rocken M, 1996, IMMUNOL REV, V149, P175, DOI 10.1111/j.1600-065X.1996.tb00904.x
   RUBINSTEIN D, 1986, J IMMUNOL, V137, P1803
   SAITOVITCH D, 1995, TRANSPLANT P, V27, P119
   SALTER RD, 1989, NATURE, V338, P345, DOI 10.1038/338345a0
   SAYEGH MH, 1994, TRANSPLANTATION, V58, P125
   SCHNECK J, 1989, CELL, V56, P47, DOI 10.1016/0092-8674(89)90982-3
   SHARWAN H, 1995, TRANSPLANTATION, V59, P401
   SHWARTZ RH, 1990, SCIENCE, V248, P1349
   SILVER ML, 1992, NATURE, V360, P367, DOI 10.1038/360367a0
   SLOANLANCASTER J, 1993, NATURE, V363, P156, DOI 10.1038/363156a0
   SOLLINGER AM, 1979, J EXP MED, V150, P830
   TAKEUCHI T, 1992, TRANSPLANTATION, V53, P1281, DOI 10.1097/00007890-199206000-00023
   Wang M, 1996, IMMUNOGENETICS, V43, P318, DOI 10.1007/BF02441000
   WICKER LS, 1984, EUR J IMMUNOL, V14, P442, DOI 10.1002/eji.1830140511
   WOOD K, 1993, TRANSPLANT P, V25, P481
   WOOD KJ, 1985, TRANSPLANTATION, V39, P56, DOI 10.1097/00007890-198501000-00006
   WOOD ML, 1991, TRANSPLANTATION, V51, P208, DOI 10.1097/00007890-199101000-00034
   YASUMURA T, 1983, TRANSPLANTATION, V36, P603, DOI 10.1097/00007890-198336060-00002
   YOSHIMURA N, 1985, TRANSPLANTATION, V39, P162, DOI 10.1097/00007890-198502000-00011
   YOUNG ACM, 1994, CELL, V76, P39, DOI 10.1016/0092-8674(94)90171-6
   ZAMVIL SS, 1986, NATURE, V324, P258, DOI 10.1038/324258a0
NR 72
TC 41
Z9 41
U1 0
U2 0
PU WILLIAMS & WILKINS
PI BALTIMORE
PA 351 WEST CAMDEN ST, BALTIMORE, MD 21201-2436
SN 0041-1337
J9 TRANSPLANTATION
JI Transplantation
PD OCT 15
PY 1996
VL 62
IS 7
BP 1002
EP 1010
DI 10.1097/00007890-199610150-00020
PG 9
WC Immunology; Surgery; Transplantation
SC Immunology; Surgery; Transplantation
GA VN109
UT WOS:A1996VN10900020
PM 8878396
DA 2021-10-28
ER

PT S
AU Mellai, M
   Casalone, C
   Corona, C
   Crociara, P
   Favole, A
   Cassoni, P
   Schiffer, D
   Boldorini, R
AF Mellai, Marta
   Casalone, Cristina
   Corona, Cristiano
   Crociara, Paola
   Favole, Alessandra
   Cassoni, Paola
   Schiffer, Davide
   Boldorini, Renzo
BE Birbrair, A
TI Chondroitin Sulphate Proteoglycans in the Tumour Microenvironment
SO TUMOR MICROENVIRONMENT: EXTRACELLULAR MATRIX COMPONENTS - PT B
SE Advances in Experimental Medicine and Biology
LA English
DT Article; Book Chapter
DE Proteoglycans; Chondroitin sulphate proteoglycans; Tumour biology;
   Tumour microenvironment; Brain tumours; Gliomas; Glioblastoma; Stem
   cells; Signal transduction; Pericytes; Biomarkers; Prognosis; Therapy;
   Immunotherapy; CAR-T
ID MELANOMA-ASSOCIATED ANTIGEN; HIGH-MOLECULAR-WEIGHT; PDGF ALPHA-RECEPTOR;
   NG2 PROTEOGLYCAN; PROGENITOR-CELL; PRECURSOR CELLS; GROWTH-FACTOR;
   OLIGODENDROCYTE PROGENITORS; ENDOTHELIAL-CELLS; LINEAGE MARKER
AB Proteoglycans are macromolecules that are essential for the development of cells, human diseases and malignancies. In particular, chondroitin sulphate proteoglycans (CSPGs) accumulate in tumour stroma and play a key role in tumour growth and invasion by driving multiple oncogenic pathways in tumour cells and promoting crucial interactions in the tumour microenvironment (TME). These pathways involve receptor tyrosine kinase (RTK) signalling via the mitogen-activated protein kinase (MAPK) cascade and integrin signalling via the activation of focal adhesion kinase (FAK), which sustains the activation of extracellular signal-regulated kinases 1/2 (ERK1/2).
   Human CSPG4 is a type I transmembrane protein that is associated with the growth and progression of human brain tumours. It regulates cell signalling and migration by interacting with components of the extracellular matrix, extracellular ligands, growth factor receptors, intracellular enzymes and structural proteins. Its overexpression by tumour cells, perivascular cells and precursor/progenitor cells in gliomas suggests that it plays a role in their origin, progression and neo-angiogenesis and its aberrant expression in tumour cells may be a promising biomarker to monitor malignant progression and patient survival.
   The aim of this chapter is to review and discuss the role of CSPG4 in the TME of human gliomas, including its potential as a druggable therapeutic target.
C1 [Mellai, Marta] Univ Piemonte Orientale UPO, Ctr Ric Traslaz Malattie Autoimmuni & Allerg CAAD, Novara, Italy.
   [Mellai, Marta; Boldorini, Renzo] Univ Piemonte Orientale UPO, Scuola Med, Dipartimento Sci Salute, Novara, Italy.
   [Mellai, Marta] Fdn Edo & Elvo Tempia Valenta ONLUS, Biella, Italy.
   [Casalone, Cristina; Corona, Cristiano; Crociara, Paola; Favole, Alessandra] Ist Zooprofilatt Sperimentale Piemonte Liguria &, Turin, Italy.
   [Cassoni, Paola] Univ Torino, Dipartimento Sci Med, Citta Salute & Sci, Turin, Italy.
   [Schiffer, Davide] Fdn Policlin Monza, Ex Ctr Ric, Vercelli, Italy.
RP Mellai, M (corresponding author), Univ Piemonte Orientale UPO, Ctr Ric Traslaz Malattie Autoimmuni & Allerg CAAD, Novara, Italy.; Mellai, M (corresponding author), Univ Piemonte Orientale UPO, Scuola Med, Dipartimento Sci Salute, Novara, Italy.; Mellai, M (corresponding author), Fdn Edo & Elvo Tempia Valenta ONLUS, Biella, Italy.
EM marta.mellai@uniupo.it; cristina.casalone@izsto.it;
   cristiano.corona@izsto.it; paola.crociara@izsto.it;
   alessandra.favole@izsto.it; paola.cassoni@unito.it;
   davide.schiffer@unito.it; renzo.boldorini@med.uniupo.it
RI Crociara, Paola/N-4862-2019; Favole, Alessandra/I-4775-2018; BOLDORINI,
   Renzo Luciano/J-5330-2016
OI Crociara, Paola/0000-0001-7446-1609; Favole,
   Alessandra/0000-0003-4110-4327; BOLDORINI, Renzo
   Luciano/0000-0003-1183-2737
CR Afratis N, 2012, FEBS J, V279, P1177, DOI 10.1111/j.1742-4658.2012.08529.x
   Al-Mayhani TF, 2019, NEURO-ONCOLOGY, V21, P719, DOI 10.1093/neuonc/noy204
   Ampofo E, 2017, CELL MOL BIOL LETT, V22, P1, DOI 10.1186/s11658-017-0035-3
   Armulik A, 2005, CIRC RES, V97, P512, DOI 10.1161/01.RES.0000182903.16652.d7
   Baracskay KL, 2007, GLIA, V55, P1001, DOI 10.1002/glia.20519
   Beard RE, 2014, J IMMUNOTHER CANCER, V2, DOI 10.1186/2051-1426-2-25
   BERTOLOTTO A, 1986, ACTA NEUROPATHOL, V72, P189, DOI 10.1007/BF00685982
   Birbrair A, 2014, AM J PHYSIOL-CELL PH, V307, pC25, DOI 10.1152/ajpcell.00084.2014
   Bock P, 1981, Acta Neuropathol Suppl, V7, P81
   Bouvier C, 2003, J NEUROSURG, V99, P344, DOI 10.3171/jns.2003.99.2.0344
   Brandao M, 2019, GLIA, V67, P779, DOI 10.1002/glia.23520
   Brennan C, 2009, PLOS ONE, V4, DOI 10.1371/journal.pone.0007752
   Briancon-Marjollet A, 2010, CARCINOGENESIS, V31, P1718, DOI 10.1093/carcin/bgq154
   Buffo A, 2005, P NATL ACAD SCI USA, V102, P18183, DOI 10.1073/pnas.0506535102
   Burg MA, 1998, J CELL PHYSIOL, V177, P299, DOI 10.1002/(SICI)1097-4652(199811)177:2<299::AID-JCP12>3.3.CO;2-0
   Campoli M, 2010, ADV CANCER RES, V109, P73, DOI 10.1016/B978-0-12-380890-5.00003-X
   Chang YC, 2012, PLOS ONE, V7, DOI 10.1371/journal.pone.0030637
   Chekenya M, 2008, ONCOGENE, V27, P5182, DOI 10.1038/onc.2008.157
   Chekenya M, 1999, INT J DEV NEUROSCI, V17, P421, DOI 10.1016/S0736-5748(99)00019-2
   Chekenya M, 2002, J NEUROCYTOL, V31, P507, DOI 10.1023/A:1025795715377
   Cheng L, 2013, CELL, V153, P139, DOI 10.1016/j.cell.2013.02.021
   Chin L, 2008, NATURE, V455, P1061, DOI 10.1038/nature07385
   Couchman JR, 2010, ANNU REV CELL DEV BI, V26, P89, DOI 10.1146/annurev-cellbio-100109-104126
   Dimou L, 2008, J NEUROSCI, V28, P10434, DOI 10.1523/JNEUROSCI.2831-08.2008
   ENGELHARDT A, 1980, ACTA NEUROPATHOL, V49, P199, DOI 10.1007/BF00707107
   Finocchiaro G, 2019, NEURO-ONCOLOGY, V21, P697, DOI 10.1093/neuonc/noz055
   Fukushi J, 2004, MOL BIOL CELL, V15, P3580, DOI 10.1091/mbc.E04-03-0236
   Gao Q, 2010, NEUROSCIENCE, V165, P386, DOI 10.1016/j.neuroscience.2009.10.022
   Gensert JM, 1997, NEURON, V19, P197, DOI 10.1016/S0896-6273(00)80359-1
   Giordana M T, 1981, Acta Neuropathol Suppl, V7, P79
   GIORDANA MT, 1982, ACTA NEUROPATHOL, V57, P299, DOI 10.1007/BF00692187
   Girolamo F, 2013, PLOS ONE, V8, DOI 10.1371/journal.pone.0084883
   Goretzki L, 1999, J BIOL CHEM, V274, P16831, DOI 10.1074/jbc.274.24.16831
   GRAKO KA, 1995, EXP CELL RES, V221, P231, DOI 10.1006/excr.1995.1371
   Guan XD, 2018, MOL NEUROBIOL, V55, P6927, DOI 10.1007/s12035-018-0880-8
   Guha A, 1997, ONCOGENE, V15, P2755, DOI 10.1038/sj.onc.1201455
   Hide T, 2018, EBIOMEDICINE, V30, P94, DOI 10.1016/j.ebiom.2018.02.024
   Higgins SC, 2015, ANTICANCER RES, V35, P77
   Horner PJ, 2002, J NEUROCYTOL, V31, P469, DOI 10.1023/A:1025739630398
   Huang FJ, 2010, DEV BIOL, V344, P1035, DOI 10.1016/j.ydbio.2010.06.023
   Ida M, 2006, J BIOL CHEM, V281, P5982, DOI 10.1074/jbc.M507130200
   IIDA J, 1995, CANCER RES, V55, P2177
   Ilieva KM, 2018, FRONT IMMUNOL, V8, DOI 10.3389/fimmu.2017.01911
   Iozzo RV, 2011, J CELL MOL MED, V15, P1013, DOI 10.1111/j.1582-4934.2010.01236.x
   Jordaan S, 2017, BIOMEDICINES, V5, DOI 10.3390/biomedicines5030037
   KARAMANOS NK, 1994, ANAL BIOCHEM, V221, P189, DOI 10.1006/abio.1994.1396
   Keirstead HS, 1998, GLIA, V22, P161, DOI 10.1002/(SICI)1098-1136(199802)22:2<161::AID-GLIA7>3.3.CO;2-Z
   Kirsch M, 1997, J NEURO-ONCOL, V35, P289, DOI 10.1023/A:1005872718547
   Kmiecik J, 2014, ONCOIMMUNOLOGY, V3, DOI 10.4161/onci.27185
   Kondo T, 2000, SCIENCE, V289, P1754, DOI 10.1126/science.289.5485.1754
   Kucharova K, 2010, NEUROSCIENCE, V166, P185, DOI 10.1016/j.neuroscience.2009.12.014
   Kwok JCF, 2012, INT J BIOCHEM CELL B, V44, P582, DOI 10.1016/j.biocel.2012.01.004
   Lamari FN, 2006, ADV PHARMACOL, V53, P33, DOI 10.1016/S1054-3589(05)53003-5
   Lau LW, 2012, ANN NEUROL, V72, P419, DOI 10.1002/ana.23599
   LEVINE JM, 1987, J NEUROSCI, V7, P2721
   Ligon KL, 2004, J NEUROPATH EXP NEUR, V63, P499, DOI 10.1093/jnen/63.5.499
   Lin XH, 1996, J CELL BIOCHEM, V63, P463, DOI 10.1002/(SICI)1097-4644(19961215)63:4<463::AID-JCB8>3.0.CO;2-R
   Lindberg N, 2013, ANIMAL MODELS BRAIN, V77, P57
   Lindberg N, 2009, ONCOGENE, V28, P2266, DOI 10.1038/onc.2009.76
   Liu C, 2011, CELL, V146, P209, DOI 10.1016/j.cell.2011.06.014
   Louis DN, 2016, WHO CLASSIFICATION T
   Maeda N, 2011, NEUROCHEM RES, V36, P1228, DOI 10.1007/s11064-010-0324-y
   Makagiansar IT, 2007, J CELL BIOL, V178, P155, DOI 10.1083/jcb.200612084
   Mauro A, 1983, J Neurooncol, V1, P299, DOI 10.1007/BF00165712
   Mellai M, 2020, J PATHOL CLIN RES, V6, P17, DOI 10.1002/cjp2.134
   Nakano M, 2017, SCI REP-UK, V7, DOI 10.1038/srep42041
   Nicolosi PA, 2015, THERANOSTICS, V5, P530, DOI 10.7150/thno.10824
   Nikitovic D, 2018, FRONT ENDOCRINOL, V9, DOI 10.3389/fendo.2018.00069
   NIOKA H, 1994, J NEURO-ONCOL, V21, P233, DOI 10.1007/BF01063772
   NISHIYAMA A, 1991, J CELL BIOL, V114, P359, DOI 10.1083/jcb.114.2.359
   Nishiyama A, 1996, J NEUROSCI RES, V43, P315, DOI 10.1002/(SICI)1097-4547(19960201)43:3<315::AID-JNR6>3.3.CO;2-3
   Nishiyama A, 2002, J NEUROCYTOL, V31, P437, DOI 10.1023/A:1025783412651
   Osterhout DJ, 1999, J CELL BIOL, V145, P1209, DOI 10.1083/jcb.145.6.1209
   Ozerdem U, 2001, DEV DYNAM, V222, P218, DOI 10.1002/dvdy.1200
   Ozerdem Ugur, 2003, Angiogenesis, V6, P241, DOI 10.1023/B:AGEN.0000021401.58039.a9
   Paukert M, 2006, CURR OPIN NEUROBIOL, V16, P515, DOI 10.1016/j.conb.2006.08.009
   Pellegatta S, 2018, SCI TRANSL MED, V10, DOI 10.1126/scitranslmed.aao2731
   Pellegrini M, 1998, DEV DYNAM, V213, P431, DOI 10.1002/(SICI)1097-0177(199812)213:4<431::AID-AJA8>3.0.CO;2-7
   Persson AI, 2010, CANCER CELL, V18, P669, DOI 10.1016/j.ccr.2010.10.033
   Peters A, 2004, J NEUROCYTOL, V33, P345, DOI 10.1023/B:NEUR.0000044195.64009.27
   Petrovici Karin, 2010, Cancer Genomics & Proteomics, V7, P173
   Pfeiffer Steve E., 1993, Trends in Cell Biology, V3, P191, DOI 10.1016/0962-8924(93)90213-K
   Phillips HS, 2006, CANCER CELL, V9, P157, DOI 10.1016/j.ccr.2006.02.019
   Pilia G, 1996, NAT GENET, V12, P241, DOI 10.1038/ng0396-241
   Pilkington GJ, 1996, BRAZ J MED BIOL RES, V29, P1159
   PILKINGTON GJ, 1994, BRAIN PATHOL, V4, P157, DOI 10.1111/j.1750-3639.1994.tb00826.x
   Pituch KC, 2018, MOL THER, V26, P986, DOI 10.1016/j.ymthe.2018.02.001
   Poli A, 2013, ONCOTARGET, V4, P1527, DOI 10.18632/oncotarget.1291
   Pouly S, 2001, ACTA NEUROPATHOL, V102, P313
   RAFF MC, 1983, NATURE, V303, P390, DOI 10.1038/303390a0
   Redwine JM, 1998, J NEUROBIOL, V37, P413, DOI 10.1002/(SICI)1097-4695(19981115)37:3<413::AID-NEU7>3.0.CO;2-8
   Riccardo F, 2019, THER ADV MED ONCOL, V11, DOI 10.1177/1758835919855491
   Rivera Z, 2012, CLIN CANCER RES, V18, P5352, DOI 10.1158/1078-0432.CCR-12-0628
   Rodriguez A, 2017, TRANSL RES, V187, P93, DOI 10.1016/j.trsl.2017.07.003
   Rygh CB, 2014, PLOS ONE, V9, DOI 10.1371/journal.pone.0108414
   Sakry D, 2016, BRAIN RES, V1638, P161, DOI 10.1016/j.brainres.2015.06.003
   Sakry D, 2014, PLOS BIOL, V12, DOI 10.1371/journal.pbio.1001993
   SCHERER SS, 1994, NEURON, V12, P1363, DOI 10.1016/0896-6273(94)90451-0
   Schiffer D, 1997, BRAIN TUMORS BIOL PA, P1
   Schiffer D, 2019, CANCERS, V11, DOI 10.3390/cancers11010005
   Schiffer D, 2018, INT J MOL SCI, V19, DOI 10.3390/ijms19092724
   Schiffer D, 2018, NEUROL SCI, V39, P1161, DOI 10.1007/s10072-018-3408-0
   Schiffer D, 2015, CANCERS, V7, P2352, DOI 10.3390/cancers7040896
   Schiffer D, 2014, BIOMED RES INT, V2014, DOI 10.1155/2014/725921
   SCHLINGEMANN RO, 1990, AM J PATHOL, V136, P1393
   Schmitt BM, 2018, BBA-MOL CELL RES, V1865, P57, DOI 10.1016/j.bbamcr.2017.09.019
   SCHRAPPE M, 1991, CANCER RES, V51, P4986
   Shoshan Y, 1999, P NATL ACAD SCI USA, V96, P10361, DOI 10.1073/pnas.96.18.10361
   Sirko S, 2010, STEM CELLS, V28, P775, DOI 10.1002/stem.309
   Stallcup WB, 2002, J NEUROCYTOL, V31, P423, DOI 10.1023/A:1025731428581
   Stallcup WB, 2001, J CELL SCI, V114, P2315
   STALLCUP WB, 1987, J NEUROSCI, V7, P2737
   STALLCUP WB, 1981, DEV BIOL, V83, P154, DOI 10.1016/S0012-1606(81)80018-8
   Stallcup WB, 2017, CANCERS, V9, DOI 10.3390/cancers9040031
   Stallcup WB, 2016, MICROCIRCULATION, V23, P122, DOI 10.1111/micc.12251
   Stallcup WB, 2008, CELL ADHES MIGR, V2, P192, DOI 10.4161/cam.2.3.6279
   Sugiarto S, 2011, CANCER CELL, V20, P328, DOI 10.1016/j.ccr.2011.08.011
   Svendsen A, 2011, ACTA NEUROPATHOL, V122, P495, DOI 10.1007/s00401-011-0867-2
   Theocharis AD, 2006, ADV PHARMACOL, V53, P281, DOI 10.1016/S1054-3589(05)53013-8
   Theocharis AD, 2010, FEBS J, V277, P3904, DOI 10.1111/j.1742-4658.2010.07800.x
   Tillet E, 2002, J CELL BIOCHEM, V86, P726, DOI 10.1002/jcb.10268
   Trotter J, 2010, BRAIN RES REV, V63, P72, DOI 10.1016/j.brainresrev.2009.12.006
   Tsidulko A. Y., 2017, TUMOR BIOL, V39, DOI DOI 10.1177/1010428317724282
   Verhaak RGW, 2010, CANCER CELL, V17, P98, DOI 10.1016/j.ccr.2009.12.020
   Virgintino Daniela, 2007, Angiogenesis, V10, P35, DOI 10.1007/s10456-006-9061-x
   Wade A, 2013, FEBS J, V280, P2399, DOI 10.1111/febs.12109
   Wang N, 2011, ELECTRON J HEALTH IN, V6
   Wang X, 2010, CURR MOL MED, V10, P419, DOI 10.2174/156652410791316977
   Wang YY, 2015, EXPERT OPIN THER TAR, V19, P1339, DOI 10.1517/14728222.2015.1068759
   WESSELING P, 1995, J NEUROPATH EXP NEUR, V54, P304, DOI 10.1097/00005072-199505000-00003
   WILSON BS, 1983, CANCER IMMUNOL IMMUN, V14, P196, DOI 10.1007/BF00205360
   WILSON BS, 1981, INT J CANCER, V28, P293, DOI 10.1002/ijc.2910280307
   Wilson HC, 2006, J NEUROIMMUNOL, V176, P162, DOI 10.1016/j.jneuroim.2006.04.014
   Yadavilli S, 2015, ONCOTARGET, V6, P12141, DOI 10.18632/oncotarget.3716
   Yang JB, 2019, MELANOMA RES, V29, P365, DOI 10.1097/CMR.0000000000000574
   Yang JB, 2009, CANCER RES, V69, P7538, DOI 10.1158/0008-5472.CAN-08-4626
   Yotsumoto F, 2015, ONCOIMMUNOLOGY, V4, DOI 10.1080/2162402X.2014.1001204
   You WK, 2014, ANGIOGENESIS, V17, P61, DOI 10.1007/s10456-013-9378-1
   Zhu XQ, 2008, NEURON GLIA BIOL, V4, P19, DOI 10.1017/S1740925X09000015
NR 139
TC 3
Z9 3
U1 0
U2 2
PU SPRINGER INTERNATIONAL PUBLISHING AG
PI CHAM
PA GEWERBESTRASSE 11, CHAM, CH-6330, SWITZERLAND
SN 0065-2598
EI 2214-8019
BN 978-3-030-48457-6; 978-3-030-48456-9
J9 ADV EXP MED BIOL
JI Adv.Exp.Med.Biol.
PY 2020
VL 1272
BP 73
EP 92
DI 10.1007/978-3-030-48457-6_5
D2 10.1007/ 978-3-030-48457-6
PG 20
WC Biochemistry & Molecular Biology; Oncology
SC Biochemistry & Molecular Biology; Oncology
GA BP9DW
UT WOS:000569017500006
PM 32845503
DA 2021-10-28
ER

PT J
AU Tsuchiya, N
   Sawada, Y
   Endo, I
   Uemura, Y
   Nakatsura, T
AF Tsuchiya, Nobuhiro
   Sawada, Yu
   Endo, Itaru
   Uemura, Yasushi
   Nakatsura, Tetsuya
TI Potentiality of immunotherapy against hepatocellular carcinoma
SO WORLD JOURNAL OF GASTROENTEROLOGY
LA English
DT Article
DE Cell transfer immunotherapy; Cytokine therapy; Hepatocellular carcinoma;
   Immune checkpoint inhibitors; Immunotherapy; Tumor-associated antigens
   therapy
ID T-CELL RESPONSES; CHIMERIC-ANTIGEN-RECEPTOR; INTERFERON-ALPHA THERAPY;
   PULSED DENDRITIC CELLS; PHASE-I TRIAL; SUPPRESSOR-CELLS; CLINICAL-TRIAL;
   ADOPTIVE IMMUNOTHERAPY; INTRATUMORAL INJECTION; KILLER-CELLS
AB Hepatocellular carcinoma (HCC), the predominant form of primary liver cancer, is the fifth most common cancer worldwide and the second leading cause of cancer-related death. Despite the high incidence, treatment options remain limited for advanced HCC, and as a result prognosis continues to be poor. Current therapeutic options, surgery, chemotherapy and radiotherapy, have only modest efficacy. New treatment modalities to prolong survival and to minimize the risk of adverse response are desperately needed for patients with advanced HCC. Tumor immunotherapy is a promising, novel treatment strategy that may lead to improvements in both treatment-associated toxicity and outcome. The strategies have developed in part through genomic studies that have yielded candidate target molecules and in part through basic biology studies that have defined the pathways and cell types regulating immune response. Here, we summarize the various types of HCC immunotherapy and argue that the newfound field of HCC immunotherapy might provide critical advantages in the effort to improve prognosis of patients with advanced HCC. Already several immunotherapies, such as tumor-associated antigen therapy, immune checkpoint inhibitors and cell transfer immunotherapy, have demonstrated safety and feasibility in HCC patients. Unfortunately, immunotherapy currently has low efficacy in advanced stage HCC patients; overcoming this challenge will place immunotherapy at the forefront of HCC treatment, possibly in the near future.
C1 [Tsuchiya, Nobuhiro; Uemura, Yasushi; Nakatsura, Tetsuya] Natl Canc Ctr, Exploratory Oncol Res & Clin Trial Ctr, Div Canc Immunotherapy, Kashiwa, Chiba 2778577, Japan.
   [Tsuchiya, Nobuhiro; Sawada, Yu; Endo, Itaru] Yokohama City Univ, Grad Sch Med, Dept Surg Gastroenterol, Yokohama, Kanagawa 2360004, Japan.
RP Nakatsura, T (corresponding author), Natl Canc Ctr, Exploratory Oncol Res & Clin Trial Ctr, Div Canc Immunotherapy, 6-5-1 Kashiwanoha, Kashiwa, Chiba 2778577, Japan.
EM tnakatsu@east.ncc.go.jp
FU Ono Pharmaceutical Co., Ltd.Ono Pharmaceutical Co Ltd
FX Nakatsura T was supported by funding from Ono Pharmaceutical Co., Ltd.
   and is a scientific advisor for Ono Pharmaceutical Co., Ltd.
CR Ali MY, 2005, J HEPATOL, V43, P817, DOI 10.1016/j.jhep.2005.04.016
   Alisa A, 2005, CLIN CANCER RES, V11, P6686, DOI 10.1158/1078-0432.CCR-05-0382
   Arihara F, 2013, CANCER IMMUNOL IMMUN, V62, P1421, DOI 10.1007/s00262-013-1447-1
   Ayaru L, 2007, J IMMUNOL, V178, P1914, DOI 10.4049/jimmunol.178.3.1914
   Belardelli F, 2002, CYTOKINE GROWTH F R, V13, P119, DOI 10.1016/S1359-6101(01)00022-3
   Berger R, 2008, CLIN CANCER RES, V14, P3044, DOI 10.1158/1078-0432.CCR-07-4079
   Brentjens RJ, 2013, SCI TRANSL MED, V5, DOI 10.1126/scitranslmed.3005930
   Brentjens RJ, 2011, BLOOD, V118, P4817, DOI 10.1182/blood-2011-04-348540
   Breous E, 2011, J HEPATOL, V54, P830, DOI 10.1016/j.jhep.2010.10.013
   Bricard G, 2005, J IMMUNOL, V174, P1709, DOI 10.4049/jimmunol.174.3.1709
   Butterfield LH, 2006, CLIN CANCER RES, V12, P2817, DOI 10.1158/1078-0432.CCR-05-2856
   Butterfield LH, 2003, CLIN CANCER RES, V9, P5902
   Butterfield LH, 1999, CANCER RES, V59, P3134
   Chen KJ, 2011, PLOS ONE, V6, DOI 10.1371/journal.pone.0024671
   Chen LP, 2013, NAT REV IMMUNOL, V13, P227, DOI 10.1038/nri3405
   Chen ZB, 2009, INT J HYPERTHER, V25, P374, DOI 10.1080/02656730902976807
   Cheng AL, 2009, LANCET ONCOL, V10, P25, DOI 10.1016/S1470-2045(08)70285-7
   Cheng YB, 2013, CANCER METAST REV, V32, P567, DOI 10.1007/s10555-013-9433-9
   Chi KW, 2005, J IMMUNOTHER, V28, P129, DOI 10.1097/01.cji.0000154248.74383.5e
   Cicinnati VR, 2006, INT J CANCER, V119, P2851, DOI 10.1002/ijc.22251
   Collins AV, 2002, IMMUNITY, V17, P201, DOI 10.1016/S1074-7613(02)00362-X
   Couzin-Frankel J, 2013, SCIENCE, V342, P1432, DOI 10.1126/science.342.6165.1432
   Crispe IN, 2006, IMMUNOL REV, V213, P101, DOI 10.1111/j.1600-065X.2006.00435.x
   Cui JW, 2014, INT J CANCER, V134, P342, DOI 10.1002/ijc.28372
   Davila ML, 2014, SCI TRANSL MED, V6, DOI 10.1126/scitranslmed.3008226
   Dong H, 2009, DIGEST LIVER DIS, V41, P36, DOI 10.1016/j.dld.2008.04.007
   Dudley ME, 2005, J CLIN ONCOL, V23, P2346, DOI 10.1200/JCO.2005.00.240
   Feun LG, 2003, J CANCER RES CLIN, V129, P17, DOI 10.1007/s00432-002-0398-2
   Francisco LM, 2009, J EXP MED, V206, P3015, DOI 10.1084/jem.20090847
   Fujiwara K, 2004, J GASTROEN HEPATOL, V19, P1121, DOI 10.1111/j.1440-1746.2004.03467.x
   Gao HP, 2014, CLIN CANCER RES, V20, P6418, DOI 10.1158/1078-0432.CCR-14-1170
   Gao Q, 2007, J CLIN ONCOL, V25, P2586, DOI 10.1200/JCO.2006.09.4565
   Gao Q, 2009, CLIN CANCER RES, V15, P971, DOI 10.1158/1078-0432.CCR-08-1608
   Gavin MA, 2007, NATURE, V445, P771, DOI 10.1038/nature05543
   Greten TF, 2006, J HEPATOL, V45, P868, DOI 10.1016/j.jhep.2006.09.004
   Greten TF, 2010, BMC CANCER, V10, DOI 10.1186/1471-2407-10-209
   Greten TF, 2010, J IMMUNOTHER, V33, P211, DOI 10.1097/CJI.0b013e3181bb499f
   Grupp SA, 2013, NEW ENGL J MED, V368, P1509, DOI 10.1056/NEJMoa1215134
   Han YM, 2014, HEPATOLOGY, V59, P567, DOI 10.1002/hep.26694
   Hao Ming-Zhi, 2010, Chin J Cancer, V29, P172
   Hiroishi K, 2010, J GASTROENTEROL, V45, P451, DOI 10.1007/s00535-009-0155-2
   Hoechst B, 2008, GASTROENTEROLOGY, V135, P234, DOI 10.1053/j.gastro.2008.03.020
   Hoechst B, 2009, HEPATOLOGY, V50, P799, DOI 10.1002/hep.23054
   Ikeda K, 2000, HEPATOLOGY, V32, P228, DOI 10.1053/jhep.2000.9409
   Ilkovitch D, 2009, CANCER RES, V69, P5514, DOI 10.1158/0008-5472.CAN-08-4625
   Iwashita Y, 2003, CANCER IMMUNOL IMMUN, V52, P155, DOI 10.1007/s00262-002-0360-9
   Jemal A, 2011, CA-CANCER J CLIN, V61, P134, DOI [10.3322/caac.20115, 10.3322/caac.20107]
   Kalathil S, 2013, CANCER RES, V73, P2435, DOI 10.1158/0008-5472.CAN-12-3381
   KAWATA A, 1995, AM J CLIN ONCOL-CANC, V18, P257, DOI 10.1097/00000421-199506000-00014
   Kochenderfer JN, 2013, BLOOD, V122, P4129, DOI 10.1182/blood-2013-08-519413
   Kochenderfer JN, 2012, BLOOD, V119, P2709, DOI 10.1182/blood-2011-10-384388
   Kojiro M, 2009, HEPATOLOGY, V49, P658, DOI 10.1002/hep.22709
   Komori H, 2006, CLIN CANCER RES, V12, P2689, DOI 10.1158/1078-0432.CCR-05-2267
   Komorizono Y, 2003, DIGEST DIS SCI, V48, P877, DOI 10.1023/A:1023035109665
   Korangy F, 2004, CLIN CANCER RES, V10, P4332, DOI 10.1158/1078-0432.CCR-04-0181
   Kuang M, 2004, CLIN CANCER RES, V10, P1574, DOI 10.1158/1078-0432.CCR-03-0071
   Kubo S, 2001, ANN INTERN MED, V134, P963, DOI 10.7326/0003-4819-134-10-200105150-00010
   Kumagi T, 2005, ONCOL REP, V14, P969
   Ladhams A, 2002, J GASTROEN HEPATOL, V17, P889, DOI 10.1046/j.1440-1746.2002.02817.x
   LAI CL, 1993, HEPATOLOGY, V17, P389
   Lee WC, 2005, J IMMUNOTHER, V28, P496, DOI 10.1097/01.cji.0000171291.72039.e2
   Lencioni R, 2010, SEMIN LIVER DIS, V30, P52, DOI 10.1055/s-0030-1247132
   Lin SM, 2004, CANCER-AM CANCER SOC, V100, P376, DOI 10.1002/cncr.20004
   Llovet JM, 2000, HEPATOLOGY, V31, P54, DOI 10.1002/hep.510310111
   Llovet JM, 2008, NEW ENGL J MED, V359, P378, DOI 10.1056/NEJMoa0708857
   Ma HQ, 2010, CANCER BIOL THER, V9, P903, DOI 10.4161/cbt.9.11.11697
   Manzotti CN, 2006, EUR J IMMUNOL, V36, P1413, DOI 10.1002/eji.200535170
   Mazzolini G, 2005, J CLIN ONCOL, V23, P999, DOI 10.1200/JCO.2005.00.463
   Melero I, 2007, NAT REV CANCER, V7, P95, DOI 10.1038/nrc2051
   Mizukoshi E, 2006, INT J CANCER, V118, P1194, DOI 10.1002/ijc.21468
   Mizukoshi E, 2013, HEPATOLOGY, V57, P1448, DOI 10.1002/hep.26153
   Morimoto M, 2011, HEPATOL RES, V41, P296, DOI 10.1111/j.1872-034X.2011.00778.x
   Nakamoto Y, 2007, CLIN EXP IMMUNOL, V147, P296, DOI 10.1111/j.1365-2249.2006.03290.x
   Nakamoto Y, 2011, CLIN EXP IMMUNOL, V163, P165, DOI 10.1111/j.1365-2249.2010.04246.x
   Nakatsura T, 2003, BIOCHEM BIOPH RES CO, V306, P16, DOI 10.1016/S0006-291X(03)00908-2
   Nikolova M, 2009, BLOOD, V113, P4556, DOI 10.1182/blood-2008-04-151407
   Nobuoka D, 2012, INT J ONCOL, V40, P63, DOI 10.3892/ijo.2011.1202
   Obi S, 2006, CANCER-AM CANCER SOC, V106, P1990, DOI 10.1002/cncr.21832
   Okumura A, 2005, HEPATOL RES, V32, P213, DOI 10.1016/j.hepres.2005.02.008
   Olioso P, 2009, HEMATOL ONCOL, V27, P130, DOI 10.1002/hon.886
   Ormandy LA, 2005, CANCER RES, V65, P2457, DOI 10.1158/0008-5472.CAN-04-3232
   Palmer DH, 2009, HEPATOLOGY, V49, P124, DOI 10.1002/hep.22626
   Palmieri G, 2002, AM J CLIN ONCOL-CANC, V25, P224, DOI 10.1097/00000421-200206000-00003
   Patt YZ, 2003, J CLIN ONCOL, V21, P421, DOI 10.1200/JCO.2003.10.103
   Peng BG, 2005, WORLD J GASTROENTERO, V11, P700, DOI 10.3748/wjg.v11.i5.700
   Pule MA, 2008, NAT MED, V14, P1264, DOI 10.1038/nm.1882
   Qiu Y, 2011, WORLD J GASTROENTERO, V17, P5260, DOI 10.3748/wjg.v17.i48.5260
   Reinisch W, 2002, J IMMUNOTHER, V25, P489, DOI 10.1097/00002371-200211000-00005
   Rosenberg SA, 1998, ANN SURG, V228, P307, DOI 10.1097/00000658-199809000-00004
   Rosenberg SA, 2011, NAT REV CLIN ONCOL, V8, P577, DOI 10.1038/nrclinonc.2011.116
   Rougier P, 2007, SEMIN ONCOL, V34, pS12, DOI 10.1053/j.seminoncol.2007.01.007
   Sakon M, 2002, CANCER, V94, P435, DOI 10.1002/cncr.10246
   Sangro B, 2004, J CLIN ONCOL, V22, P1389, DOI 10.1200/JCO.2004.04.059
   Sangro B, 2013, J HEPATOL, V59, P81, DOI 10.1016/j.jhep.2013.02.022
   Sawada Y, 2015, INT J ONCOL, V46, P28, DOI 10.3892/ijo.2014.2737
   Sawada Y, 2012, CLIN CANCER RES, V18, P3686, DOI 10.1158/1078-0432.CCR-11-3044
   Schneider H, 2006, SCIENCE, V313, P1972, DOI 10.1126/science.1131078
   Shi F, 2011, INT J CANCER, V128, P887, DOI 10.1002/ijc.25397
   Shi M, 2004, WORLD J GASTROENTERO, V10, P1146
   Shirakawa H, 2009, CANCER SCI, V100, P1403, DOI 10.1111/j.1349-7006.2009.01206.x
   Shiratori Y, 2003, ANN INTERN MED, V138, P299, DOI 10.7326/0003-4819-138-4-200302180-00008
   Siegel R, 2013, CA-CANCER J CLIN, V63, P11, DOI 10.3322/caac.21166
   SINGH RK, 1995, P NATL ACAD SCI USA, V92, P4562, DOI 10.1073/pnas.92.10.4562
   Stift A, 2003, J CLIN ONCOL, V21, P135, DOI 10.1200/JCO.2003.02.135
   Sun HC, 2006, J CANCER RES CLIN, V132, P458, DOI 10.1007/s00432-006-0091-y
   Tada F, 2012, INT J ONCOL, V41, P1601, DOI 10.3892/ijo.2012.1626
   Takayama T, 2000, LANCET, V356, P802, DOI 10.1016/S0140-6736(00)02654-4
   Therasse P, 2000, J NATL CANCER I, V92, P205, DOI 10.1093/jnci/92.3.205
   Till BG, 2012, BLOOD, V119, P3940, DOI 10.1182/blood-2011-10-387969
   Vadrot N, 2006, J INTERF CYTOK RES, V26, P901, DOI 10.1089/jir.2006.26.901
   Vitale FV, 2007, ANTICANCER RES, V27, P4077
   WADEE AA, 1994, CLIN EXP IMMUNOL, V97, P328
   Wang BJ, 2011, WORLD J GASTROENTERO, V17, P3322, DOI 10.3748/wjg.v17.i28.3322
   Weng DS, 2008, J IMMUNOTHER, V31, P63, DOI 10.1097/CJI.0b013e31815a121b
   Wolchok JD, 2013, NEW ENGL J MED, V369, P122, DOI 10.1056/NEJMoa1302369
   Wolchok JD, 2009, CLIN CANCER RES, V15, P7412, DOI 10.1158/1078-0432.CCR-09-1624
   Wu YQ, 2006, CELL, V126, P375, DOI 10.1016/j.cell.2006.05.042
   Yin XY, 2005, WORLD J GASTROENTERO, V11, P2526, DOI 10.3748/wjg.v11.i16.2526
   Zerbini A, 2006, CANCER RES, V66, P1139, DOI 10.1158/0008-5472.CAN-05-2244
   Zhou P, 2011, CANCER BIOL THER, V11, P450, DOI 10.4161/cbt.11.5.14669
   Zhu AX, 2013, CLIN CANCER RES, V19, P920, DOI 10.1158/1078-0432.CCR-12-2616
NR 121
TC 20
Z9 26
U1 0
U2 9
PU BAISHIDENG PUBLISHING GROUP INC
PI PLEASANTON
PA 7041 Koll Center Parkway, Suite 160, PLEASANTON, CA, UNITED STATES
SN 1007-9327
EI 2219-2840
J9 WORLD J GASTROENTERO
JI World J. Gastroenterol.
PD SEP 28
PY 2015
VL 21
IS 36
BP 10314
EP 10326
DI 10.3748/wjg.v21.i36.10314
PG 13
WC Gastroenterology & Hepatology
SC Gastroenterology & Hepatology
GA CS5LB
UT WOS:000362118400006
PM 26420958
OA Green Published, hybrid
DA 2021-10-28
ER

PT J
AU Ghali, JR
   O'Sullivan, KM
   Eggenhuizen, PJ
   Holdsworth, SR
   Kitching, AR
AF Ghali, Joanna R.
   O'Sullivan, Kim M.
   Eggenhuizen, Peter J.
   Holdsworth, Stephen R.
   Kitching, A. Richard
TI Interleukin-17RA Promotes Humoral Responses and Glomerular Injury in
   Experimental Rapidly Progressive Glomerulonephritis
SO NEPHRON
LA English
DT Article
DE Antibodies; CD4+T cells; Glomerulonephritis; Interleukin 17; Macrophage;
   Neutrophil
ID CRESCENTIC GLOMERULONEPHRITIS; T-CELLS; NEUTROPHIL RECRUITMENT; IL-17
   RECEPTOR; STROMAL CELLS; TH17 CELLS; HETERODIMERIC CYTOKINE; LUPUS
   NEPHRITIS; CUTTING EDGE; EXPRESSION
AB Background/ Aims: Interleukin (IL)-17A and IL-17F are proinflammatory cytokines, which signal through a receptor complex consisting of IL-17RA and IL-17RC subunits. We sought to define the role of IL-17RA expression by leukocytes and stromal cells in nephritogenic immunity and injury in experimental glomerulonephritis. Methods: Glomerulonephritis was induced in wild-type and IL-17RA-deficient (IL-17RA(-/-)) mice by sheep anti-mouse glomerular basement membrane globulin. Renal injury and immune responses were assessed at day 21. Glomerulonephritis was induced in bone marrow (BM) chimeric mice, with either BM or tissue cell (TC) deficiency of IL-17RA. To assess humoral responses, WT and IL-17RA(-/-)mice were sensitized to sheep globulin and euthanized 10 days later. Results: IL-17RA(-/-)mice had reduced glomerular crescent formation, neutrophils and macrophages compared to wild-type mice, while nephritic BMTC+ mice developed less glomerular segmental necrosis. IL-17RA expression was required in both BM and TC for maximal systemic interferon-gamma expression. Antigen-specific humoral immune responses were impaired in the absence of IL-17RA. Compared to BM+ TC+ mice, glomerular IgG and C3 deposition was reduced in BM+ TC- and BM-TC+ mice, respectively. Humoral immunity was also impaired in BM-and TC-deficient chimeras. BM+ TC- mice had fewer B cells expressing CXCR5, while IL-17RA(-/-) mice had abnormal germinal centre development after immunization, with reduced follicular B cell and follicular helper T-cell CXCR5 expression, explaining the impaired humoral immunity. Conclusion: IL-17RA contributes to experimental glomerulonephritis, with IL-17RA expression on both leukocytes and stromal cells being required for the full expression of nephritogenic humoral immunity. (C) 2016 S. Karger AG, Basel
C1 [Ghali, Joanna R.; O'Sullivan, Kim M.; Eggenhuizen, Peter J.; Holdsworth, Stephen R.; Kitching, A. Richard] Monash Univ, Dept Med, Ctr Inflammatory Dis, Clayton, Vic, Australia.
   [Ghali, Joanna R.; Holdsworth, Stephen R.] Monash Hlth, Dept Nephrol, 246 Clayton Rd, Clayton, Vic 3168, Australia.
   [Kitching, A. Richard] Monash Hlth, Dept Paediat Nephrol, Clayton, Vic, Australia.
RP Ghali, JR (corresponding author), Monash Hlth, Dept Nephrol, 246 Clayton Rd, Clayton, Vic 3168, Australia.
EM joanna.ghali@monash.edu
RI Kitching, A Richard/B-6947-2013
OI Kitching, A Richard/0000-0002-2713-2391; O'Sullivan, Kim
   Maree/0000-0002-3098-7948
FU NHMRC Postgraduate ScholarshipNational Health and Medical Research
   Council of Australia [1017559]; NHMRC Project GrantNational Health and
   Medical Research Council of Australia [1010563]
FX This research has been supported by an NHMRC Postgraduate Scholarship
   (J.R.G., 1017559) and an NHMRC Project Grant (A.R.K., 1010563).
CR Abdulahad WH, 2008, ARTHRITIS RHEUM-US, V58, P2196, DOI 10.1002/art.23557
   Abe J, 2014, J IMMUNOL, V193, P1636, DOI 10.4049/jimmunol.1302946
   Amarilyo G, 2014, J IMMUNOL, V193, P540, DOI 10.4049/jimmunol.1400931
   Bi YJ, 2014, J IMMUNOL, V192, P704, DOI 10.4049/jimmunol.1301687
   Breitfeld D, 2000, J EXP MED, V192, P1545, DOI 10.1084/jem.192.11.1545
   Buonocore S, 2010, NATURE, V464, P1371, DOI 10.1038/nature08949
   Chabaud M, 1999, ARTHRITIS RHEUM-US, V42, P963, DOI 10.1002/1529-0131(199905)42:5<963::AID-ANR15>3.0.CO;2-E
   Chabaud M, 2000, CYTOKINE, V12, P1092, DOI 10.1006/cyto.2000.0681
   Chang SH, 2007, CELL RES, V17, P435, DOI 10.1038/cr.2007.35
   Chang SH, 2011, IMMUNITY, V35, P611, DOI 10.1016/j.immuni.2011.09.010
   Chen DY, 2012, LUPUS, V21, P1385, DOI 10.1177/0961203312457718
   Ding YN, 2013, J IMMUNOL, V191, P1614, DOI 10.4049/jimmunol.1300479
   Disteldorf EM, 2015, J AM SOC NEPHROL, V26, P55, DOI 10.1681/ASN.2013101061
   Dubrot J, 2014, J EXP MED, V211, P1153, DOI 10.1084/jem.20132000
   Durelli L, 2009, ANN NEUROL, V65, P499, DOI 10.1002/ana.21652
   Ely LK, 2009, NAT IMMUNOL, V10, P1245, DOI 10.1038/ni.1813
   Fitch Erin, 2007, Curr Rheumatol Rep, V9, P461, DOI 10.1007/s11926-007-0075-1
   Fossiez F, 1996, J EXP MED, V183, P2593, DOI 10.1084/jem.183.6.2593
   Gan PY, 2010, J AM SOC NEPHROL, V21, P925, DOI 10.1681/ASN.2009070763
   Ge Dongxia, 2008, Int Arch Med, V1, P19, DOI 10.1186/1755-7682-1-19
   Gu XG, 2008, EXP HEMATOL, V36, P1417, DOI 10.1016/j.exphem.2008.06.003
   Hebert MJ, 1998, NEPHROL DIAL TRANSPL, V13, P2799, DOI 10.1093/ndt/13.11.2799
   Hirai Y, 2012, AM J PHYSIOL-RENAL, V302, pF244, DOI 10.1152/ajprenal.00113.2011
   Holtta V, 2008, INFLAMM BOWEL DIS, V14, P1175, DOI 10.1002/ibd.20475
   Hsu HC, 2008, NAT IMMUNOL, V9, P166, DOI 10.1038/ni1552
   Huang XR, 1997, J AM SOC NEPHROL, V8, P1101
   Huang XR, 1997, KIDNEY INT, V51, P94, DOI 10.1038/ki.1997.12
   Hueber AJ, 2010, J IMMUNOL, V184, P3336, DOI 10.4049/jimmunol.0903566
   Intlekofer AM, 2008, SCIENCE, V321, P408, DOI 10.1126/science.1159806
   Ivanov II, 2006, CELL, V126, P1121, DOI 10.1016/j.cell.2006.07.035
   Iyoda M, 2010, AM J PHYSIOL-RENAL, V298, pF779, DOI 10.1152/ajprenal.00198.2009
   Kehlen A, 2002, CLIN EXP IMMUNOL, V127, P539, DOI 10.1046/j.1365-2249.2002.01782.x
   King C, 2008, ANNU REV IMMUNOL, V26, P741, DOI 10.1146/annurev.immunol.26.021607.090344
   Kitching AR, 2005, J AM SOC NEPHROL, V16, P2023, DOI 10.1681/ASN.2004121075
   Kitching AR, 1997, KIDNEY INT, V52, P52, DOI 10.1038/ki.1997.303
   Komiyama Y, 2006, J IMMUNOL, V177, P566, DOI 10.4049/jimmunol.177.1.566
   Kuestner RE, 2007, J IMMUNOL, V179, P5462, DOI 10.4049/jimmunol.179.8.5462
   Kyttaris VC, 2013, BIOMED RES INT, V2013, DOI 10.1155/2013/861028
   Kyttaris VC, 2010, J IMMUNOL, V184, P4605, DOI 10.4049/jimmunol.0903595
   Li L, 2010, J CLIN INVEST, V120, P331, DOI 10.1172/JCI38702
   Liu YB, 2015, CELL PHYSIOL BIOCHEM, V36, P1274, DOI 10.1159/000430296
   Matusevicius D, 1999, MULT SCLER J, V5, P101, DOI 10.1177/135245859900500206
   Mitsdoerffer M, 2010, P NATL ACAD SCI USA, V107, P14292, DOI 10.1073/pnas.1009234107
   Mohamed R, 2016, J AM SOC NEPHROL, V27, P745, DOI 10.1681/ASN.2014111136
   Moran EM, 2011, ARTHRITIS RHEUM-US, V63, P3263, DOI 10.1002/art.30582
   Nakae S, 2002, IMMUNITY, V17, P375, DOI 10.1016/S1074-7613(02)00391-6
   Nakae S, 2003, J IMMUNOL, V171, P6173, DOI 10.4049/jimmunol.171.11.6173
   Nogueira E, 2010, NEPHROL DIAL TRANSPL, V25, P2209, DOI 10.1093/ndt/gfp783
   Odobasic D, 2014, CURR PROTOC IMMUNOL, V106
   Odobasic D, 2011, AM J PATHOL, V179, P1188, DOI 10.1016/j.ajpath.2011.05.039
   Ooi JD, 2011, KIDNEY INT, V79, P977, DOI 10.1038/ki.2010.541
   Ooi JD, 2009, J AM SOC NEPHROL, V20, P980, DOI 10.1681/ASN.2008080891
   Paust HJ, 2012, KIDNEY INT, V82, P72, DOI 10.1038/ki.2012.101
   Paust HJ, 2009, J AM SOC NEPHROL, V20, P969, DOI 10.1681/ASN.2008050556
   Peric M, 2008, J IMMUNOL, V181, P8504, DOI 10.4049/jimmunol.181.12.8504
   Pisitkun P, 2012, IMMUNITY, V37, P1104, DOI 10.1016/j.immuni.2012.08.014
   Ramani K, 2014, J LEUKOCYTE BIOL, V96, P463, DOI 10.1189/jlb.3A0414-184R
   Ramirez-Carrozzi V, 2011, NAT IMMUNOL, V12, P1159, DOI 10.1038/ni.2156
   Reynolds JM, 2015, IMMUNITY, V42, P692, DOI 10.1016/j.immuni.2015.03.008
   Rickel EA, 2008, J IMMUNOL, V181, P4299, DOI 10.4049/jimmunol.181.6.4299
   Rong ZL, 2009, CELL RES, V19, P208, DOI 10.1038/cr.2008.320
   Roussel L, 2010, J IMMUNOL, V184, P4531, DOI 10.4049/jimmunol.0903162
   Shibui A, 2012, CYTOKINE, V59, P108, DOI 10.1016/j.cyto.2012.03.018
   Smith E, 2008, J IMMUNOL, V181, P1357, DOI 10.4049/jimmunol.181.2.1357
   Steinmetz OM, 2011, J AM SOC NEPHROL, V22, P472, DOI 10.1681/ASN.2010040435
   Summers SA, 2014, CLIN EXP IMMUNOL, V176, P341, DOI 10.1111/cei.12287
   Summers SA, 2011, AM J PATHOL, V178, P580, DOI 10.1016/j.ajpath.2010.10.013
   Summers SA, 2010, KIDNEY INT, V78, P1263, DOI 10.1038/ki.2010.327
   Takatori H, 2009, J EXP MED, V206, P35, DOI 10.1084/jem.20072713
   Tarzi RM, 2002, KIDNEY INT, V62, P2087, DOI 10.1046/j.1523-1755.2002.00687.x
   Timoshanko JR, 2005, J AM SOC NEPHROL, V16, P2646, DOI 10.1681/ASN.2004121107
   Timoshanko JR, 2004, AM J PATHOL, V164, P1967, DOI 10.1016/S0002-9440(10)63757-1
   Toy D, 2006, J IMMUNOL, V177, P36, DOI 10.4049/jimmunol.177.1.36
   Trautwein-Weidner K, 2015, MUCOSAL IMMUNOL, V8, P221, DOI 10.1038/mi.2014.57
   Turner JE, 2012, J AM SOC NEPHROL, V23, P1486, DOI 10.1681/ASN.2012010040
   Tzartos JS, 2008, AM J PATHOL, V172, P146, DOI 10.2353/ajpath.2008.070690
   Velden J, 2012, AM J PHYSIOL-RENAL, V302, pF1663, DOI 10.1152/ajprenal.00683.2011
   Wang L, 2013, KIDNEY BLOOD PRESS R, V37, P332, DOI 10.1159/000350161
   Wright JF, 2008, J IMMUNOL, V181, P2799, DOI 10.4049/jimmunol.181.4.2799
   Wright JF, 2007, J BIOL CHEM, V282, P13447, DOI 10.1074/jbc.M700499200
   Yao ZB, 1995, IMMUNITY, V3, P811, DOI 10.1016/1074-7613(95)90070-5
   Yao ZB, 1997, CYTOKINE, V9, P794, DOI 10.1006/cyto.1997.0240
   Ye P, 2001, AM J RESP CELL MOL, V25, P335, DOI 10.1165/ajrcmb.25.3.4424
   Zhang Z, 2009, J IMMUNOL, V183, P3160, DOI 10.4049/jimmunol.0900385
NR 84
TC 6
Z9 7
U1 0
U2 0
PU KARGER
PI BASEL
PA ALLSCHWILERSTRASSE 10, CH-4009 BASEL, SWITZERLAND
SN 1660-8151
EI 2235-3186
J9 NEPHRON
JI Nephron
PY 2017
VL 135
IS 3
BP 207
EP 223
DI 10.1159/000453059
PG 17
WC Urology & Nephrology
SC Urology & Nephrology
GA EN3RD
UT WOS:000395924700007
PM 27941331
DA 2021-10-28
ER

PT J
AU Mueller, KT
   Maude, SL
   Porter, DL
   Frey, N
   Wood, P
   Han, X
   Waldron, E
   Chakraborty, A
   Awasthi, R
   Levine, BL
   Melenhorst, JJ
   Grupp, SA
   June, CH
   Lacey, SF
AF Mueller, Karen Thudium
   Maude, Shannon L.
   Porter, David L.
   Frey, Noelle
   Wood, Patricia
   Han, Xia
   Waldron, Edward
   Chakraborty, Abhijit
   Awasthi, Rakesh
   Levine, Bruce L.
   Melenhorst, J. Joseph
   Grupp, Stephan A.
   June, Carl H.
   Lacey, Simon F.
TI Cellular kinetics of CTL019 in relapsed/refractory B-cell acute
   lymphoblastic leukemia and chronic lymphocytic leukemia
SO BLOOD
LA English
DT Article
ID T-CELLS; SUSTAINED REMISSIONS; RECEPTORS; SURVIVAL; THERAPY
AB Tisagenlecleucel (CTL019) is an investigational immunotherapy that involves reprogramming a patient's own T cells with a transgene encoding a chimeric antigen receptor to identify and eliminate CD19-expressing cells. We previously reported that CTL019 achieved impressive clinical efficacy in patients with relapsed/refractory B-cell acute lymphoblastic leukemia (ALL) and chronic lymphocytic leukemia (CLL), including the expansion and persistence of CTL019 cells, which correlates with response to therapy. Here, we performed formal cellular kinetic analyses of CTL019 in a larger cohort of 103 patients treated with CTL019 in 2 different diseases (ALL and CLL). CTL019 was measured in peripheral blood and bone marrow, using quantitative polymerase chain reaction and flow cytometry. CTL019 levels in peripheral blood typically peaked at 10 to 14 days postinfusion and then declined slowly over time. Patients with complete response (CR)/CRwith incomplete count recovery had higher levels of CTL019 in peripheral blood, with greater maximal concentration and area under the curve values compared with non-responding patients (P<.0001 for each). CTL019 transgene levels were measurable up to 780 days in peripheral blood. CTL019 trafficking and persistence were observed in bone marrow and cerebrospinal fluid. CTL019 expansion correlated with severity of cytokine release syndrome (CRS) and preinfusion tumor burden in pediatric ALL. The results described here are the first detailed formal presentation of cellular kinetics across 2 diseases and highlight the importance of the application of in vivo cellular kinetic analyses to characterize clinical efficacy and CRS severity associated with CTL019 therapy.
C1 [Mueller, Karen Thudium; Wood, Patricia; Han, Xia; Waldron, Edward; Chakraborty, Abhijit; Awasthi, Rakesh] Novartis Pharmaceut, One Hlth Plaza, E Hanover, NJ 07936 USA.
   [Maude, Shannon L.; Grupp, Stephan A.] Childrens Hosp Philadelphia, Div Oncol, Philadelphia, PA USA.
   [Maude, Shannon L.; Porter, David L.; Frey, Noelle; Levine, Bruce L.; Melenhorst, J. Joseph; Grupp, Stephan A.; June, Carl H.; Lacey, Simon F.] Univ Penn, Perelman Sch Med, Abramson Canc Ctr, Philadelphia, PA 19104 USA.
RP Mueller, KT (corresponding author), Novartis Pharmaceut, One Hlth Plaza, E Hanover, NJ 07936 USA.
EM karen.thudium@novartis.com
RI Melenhorst, Jan/AAW-2546-2020
OI Melenhorst, Jan/0000-0001-7677-537X
FU Novartis Pharmaceuticals CorporationNovartis
FX The authors thank Michael Zhang and Yanqui Weng, both Novartis
   employees, for assistance with statistical analyses presented herein.
   Editorial assistance was provided by Judith Murphy (Articulate Science
   LLC), and was funded by Novartis Pharmaceuticals Corporation.
CR Bridgeman JS, 2014, CLIN EXP IMMUNOL, V175, P258, DOI 10.1111/cei.12216
   Brusa D, 2013, HAEMATOLOGICA, V98, P953, DOI 10.3324/haematol.2012.077537
   Davila ML, 2014, SCI TRANSL MED, V6, DOI 10.1126/scitranslmed.3008226
   Fitzgerald JC, 2017, CRIT CARE MED, V45, pE124, DOI 10.1097/CCM.0000000000002053
   GRUPP SA, 2016, BLOOD, V128
   Grupp SA, 2015, BLOOD, V126, P681
   Grupp SA, 2013, NEW ENGL J MED, V368, P1509, DOI 10.1056/NEJMoa1215134
   HO M, 1993, BLOOD, V81, P2093
   Janetzki S, 2009, IMMUNITY, V31, P527, DOI 10.1016/j.immuni.2009.09.007
   Kalos M, 2011, SCI TRANSL MED, V3, DOI 10.1126/scitranslmed.3002842
   Lee DW, 2015, LANCET, V385, P517, DOI 10.1016/S0140-6736(14)61403-3
   Lee DW, 2014, BLOOD, V124, P188, DOI 10.1182/blood-2014-05-552729
   Lee DY, 2013, PLOS ONE, V8, DOI 10.1371/journal.pone.0069677
   Lee DW, 2015, BLOOD, V128
   Long A, 2015, CANC RES, V75
   Maude SL, 2016, J CLIN ONCOL, V34, DOI 10.1200/JCO.2016.34.15_suppl.3011
   Maude SL, 2014, NEW ENGL J MED, V371, P1507, DOI 10.1056/NEJMoa1407222
   Maude SL, 2016, J CLIN ONCOL, V128, P217, DOI DOI 10.1182/blood-2016-01-693887
   Milone MC, 2009, MOL THER, V17, P1453, DOI 10.1038/mt.2009.83
   National Comprehensive Cancer Network Guidelines, 2017, CHRON IYMPH LEUK SMA
   National Comprehensive Cancer Network Guidelines, 2016, AC ITMPH LEUK PHYS
   Porter DL, 2016, J CLIN ONCOL, V34, DOI 10.1200/JCO.2016.34.15_suppl.3009
   Porter DL, 2015, SCI TRANSL MED, V7, DOI 10.1126/scitranslmed.aac5415
   Porter DL, 2011, NEW ENGL J MED, V365, P725, DOI 10.1056/NEJMoa1103849
   Porter DL, 2011, J CANCER, V2, P331, DOI 10.7150/jca.2.331
   Porter DL, 2014, BLOOD, V124, P1982
   READ EJ, 1990, J NUCL MED, V31, P999
   Rheingold SR, 2015, BLOOD, V126, DOI 10.1182/blood.V126.23.3769.3769
   Schuster SJ, 2017, HEMATOL ONCOL, V35, P27, DOI [DOI 10.1002/hon.2437_6, 10.1002/hon.2437_6]
   Teachey DT, 2016, CANCER DISCOV, V6, P664, DOI 10.1158/2159-8290.CD-16-0040
   Turtle CJ, 2016, J CLIN INVEST, V126, P2123, DOI 10.1172/JCI85309
   Turtle CJ, 2016, J CLIN INVEST
   Walker RE, 2000, BLOOD, V96, P467
NR 33
TC 136
Z9 143
U1 5
U2 8
PU AMER SOC HEMATOLOGY
PI WASHINGTON
PA 2021 L ST NW, SUITE 900, WASHINGTON, DC 20036 USA
SN 0006-4971
EI 1528-0020
J9 BLOOD
JI Blood
PD NOV 23
PY 2017
VL 130
IS 21
BP 2317
EP 2325
DI 10.1182/blood-2017-06-786129
PG 9
WC Hematology
SC Hematology
GA FO2DQ
UT WOS:000416584400014
PM 28935694
OA Green Published, Bronze
HC Y
HP N
DA 2021-10-28
ER

PT J
AU Neesse, A
   Bauer, CA
   Ohlund, D
   Lauth, M
   Buchholz, M
   Michl, P
   Tuveson, DA
   Gress, TM
AF Neesse, Albrecht
   Bauer, Christian Alexander
   Ohlund, Daniel
   Lauth, Matthias
   Buchholz, Malte
   Michl, Patrick
   Tuveson, David A.
   Gress, Thomas M.
TI Stromal biology and therapy in pancreatic cancer: ready for clinical
   translation?
SO GUT
LA English
DT Article
ID CHIMERIC ANTIGEN RECEPTOR; REGULATORY T-CELLS; STELLATE CELLS; DUCTAL
   ADENOCARCINOMA; SUPPRESSOR-CELLS; DENDRITIC CELLS; CROSS-TALK;
   DRUG-DELIVERY; TUMOR-GROWTH; MOUSE MODEL
AB Pancreatic ductal adenocarcinoma (PDA) is notoriously aggressive and hard to treat. The tumour microenvironment (TME) in PDA is highly dynamic and has been found to promote tumour progression, metastasis niche formation and therapeutic resistance. Intensive research of recent years has revealed an incredible heterogeneity and complexity of the different components of the TME, including cancer-associated fibroblasts, immune cells, extracellular matrix components, tumour vessels and nerves. It has been hypothesised that paracrine interactions between neoplastic epithelial cells and TME compartments may result in either tumour-promoting or tumour-restraining consequences. A better preclinical understanding of such complex and dynamic network systems is required to develop more powerful treatment strategies for patients. Scientific activity and the number of compelling findings has virtually exploded during recent years. Here, we provide an update of the most recent findings in this area and discuss their translational and clinical implications for basic scientists and clinicians alike.
C1 [Neesse, Albrecht] Univ Med Goettingen, Dept Gastroenterol & Gastrointestinal Oncol, Gottingen, Germany.
   [Bauer, Christian Alexander; Buchholz, Malte; Gress, Thomas M.] Philipps Univ Marburg, Univ Hosp Marburg, UKGM, Dept Gastroenterol Endocrinol Metab & Infectiol, Marburg, Germany.
   [Ohlund, Daniel] Umea Univ, Dept Radiat Sci, Umea, Sweden.
   [Ohlund, Daniel] Umea Univ, Wallenberg Ctr Mol Med, Umea, Sweden.
   [Lauth, Matthias] Philipps Univ, Ctr Tumour & Immune Biol, Dept Med, Marburg, Germany.
   [Michl, Patrick] Luther Univ Halle Wittenberg, Dept Internal Med 1, Halle, Germany.
   [Tuveson, David A.] Cold Spring Harbor Lab, Lustgarten Fdn Designated Pancreat Canc Res Lab, New York, NY USA.
RP Gress, TM (corresponding author), Philipps Univ Marburg, Univ Hosp Marburg, UKGM, Dept Gastroenterol Endocrinol Metab & Infectiol, Marburg, Germany.
EM thomas.gress@med.uni-marburg.de
RI Michl, Patrick/AAG-3987-2021
OI Gress, Thomas/0000-0002-9333-5461; Ohlund, Daniel/0000-0002-5847-2778
FU State of Hesse (LOEWE-Schwerpunkt 'Medical RNomics'); EU FP7European
   Commission [602783]; DFGGerman Research Foundation (DFG)European
   Commission [MI710/8-1, Mi710/10-1, KFO325]; Cold Spring Harbor
   Laboratory Association; V Foundation; National Institutes of Health
   (NIH)United States Department of Health & Human ServicesNational
   Institutes of Health (NIH) - USA [5P30CA45508-29, 5P50CA101955-07,
   P20CA192996-03, 1U10CA180944-04, 1 U01CA224013-01, U01CA210240-01A1,
   1R01CA188134-01, 1R01CA190092-04, 5U10CA180944-05]; Swedish Research
   CouncilSwedish Research CouncilEuropean Commission [2017-01531]; Swedish
   Society of Medicine [SLS-691681, SLS-786661]; federal funds through the
   county council of Vasterbotten [VLL-643451]; Cancer Research Foundation
   in Northern Sweden [AMP 17-877]; Swedish Foundation for International
   Cooperation in Research and Higher Education [PT2015-6432]; Knut and
   Alice Wallenberg FoundationKnut & Alice Wallenberg Foundation; Swedish
   Cancer SocietySwedish Cancer Society [CAN 2017/332, CAN 2017/827];
   Deutsche Krebshilfe, Max Eder Research Group [110972, 70113213];
   NATIONAL CANCER INSTITUTEUnited States Department of Health & Human
   ServicesNational Institutes of Health (NIH) - USANIH National Cancer
   Institute (NCI) [P30CA045508, R01CA188134, P20CA192996, R01CA190092,
   U01CA210240, U10CA180944] Funding Source: NIH RePORTER
FX This work was supported by the State of Hesse (LOEWE-Schwerpunkt
   'Medical RNomics') and EU FP7 grant no. 602783 (large-scale integrated
   project 'CAM-PaC') and by funds from the DFG (KFO325). This paper
   reflects only the authors' views and the European Union is not liable
   for any use that may be made of the information contained therein. DAT
   is a distinguished scholar of the Lustgarten Foundation, Director of the
   Lustgarten Foundation-designated Laboratory of Pancreatic Cancer
   Research, and supported by the Cold Spring Harbor Laboratory
   Association, the V Foundation and the National Institutes of Health (NIH
   5P30CA45508-29, 5P50CA101955-07, P20CA192996-03, 1U10CA180944-04, 1
   U01CA224013-01, U01CA210240-01A1, 1R01CA188134-01, 1R01CA190092-04 and
   5U10CA180944-05). DO received funding from the Swedish Research Council
   (2017-01531), and the Swedish Society of Medicine (SLS-691681 and
   SLS-786661), federal funds through the county council of Vasterbotten
   (VLL-643451), the Cancer Research Foundation in Northern Sweden (AMP
   17-877), The Swedish Foundation for International Cooperation in
   Research and Higher Education (PT2015-6432), the Knut and Alice
   Wallenberg Foundation and the Swedish Cancer Society (CAN 2017/332 and
   CAN 2017/827). PM received funding by the DFG (MI710/8-1; Mi710/10-1).
   AN received funding from the Deutsche Krebshilfe, Max Eder Research
   Group (110972 and 70113213).
CR Abate-Daga D, 2014, HUM GENE THER, V25, P1003, DOI 10.1089/hum.2013.209
   Aiello NM, 2016, NAT COMMUN, V7, DOI 10.1038/ncomms12819
   Alexander J, 2001, AM J PATHOL, V158, P527, DOI 10.1016/S0002-9440(10)63994-6
   Apte MV, 2004, PANCREAS, V29, P179, DOI 10.1097/00006676-200410000-00002
   Apte MV, 1998, GUT, V43, P128, DOI 10.1136/gut.43.1.128
   Bachem MG, 1998, GASTROENTEROLOGY, V115, P421, DOI 10.1016/S0016-5085(98)70209-4
   Bailey JM, 2008, CLIN CANCER RES, V14, P5995, DOI 10.1158/1078-0432.CCR-08-0291
   Bailey P, 2016, SCI REP-UK, V6, DOI 10.1038/srep35848
   Balachandran VP, 2017, NATURE, V551, P512, DOI 10.1038/nature24462
   Bauer C, 2016, CANCER LETT, V381, P259, DOI 10.1016/j.canlet.2016.02.057
   Bauer C, 2011, CANCER IMMUNOL IMMUN, V60, P1097, DOI 10.1007/s00262-011-1023-5
   Bauer CA, 2014, J CLIN INVEST, V124, P2425, DOI 10.1172/JCI66375
   Bayne LJ, 2012, CANCER CELL, V21, P822, DOI 10.1016/j.ccr.2012.04.025
   Beatty GL, 2015, GASTROENTEROLOGY, V149, P201, DOI 10.1053/j.gastro.2015.04.010
   Bissell MJ, 2011, NAT MED, V17, P320, DOI 10.1038/nm.2328
   Biswas SK, 2010, NAT IMMUNOL, V11, P889, DOI 10.1038/ni.1937
   BODMER W, 1994, NAT GENET, V6, P217, DOI 10.1038/ng0394-217
   Boj SF, 2015, CELL, V160, P324, DOI 10.1016/j.cell.2014.12.021
   Bolm L, 2017, TRANSL ONCOL, V10, P578, DOI 10.1016/j.tranon.2017.04.009
   Brahmer JR, 2012, NEW ENGL J MED, V366, P2455, DOI 10.1056/NEJMoa1200694
   Brown JM, 2017, CLIN CANCER RES, V23, P3241, DOI 10.1158/1078-0432.CCR-16-3122
   Burris HA, 1997, J CLIN ONCOL, V15, P2403, DOI 10.1200/JCO.1997.15.6.2403
   Cabral H, 2011, NAT NANOTECHNOL, V6, P815, DOI [10.1038/NNANO.2011.166, 10.1038/nnano.2011.166]
   Carstens JL, 2017, NAT COMMUN, V8, DOI 10.1038/ncomms15095
   Catenacci DVT, 2015, J CLIN ONCOL, V33, P4284, DOI 10.1200/JCO.2015.62.8719
   Chakraborty S, 2017, CELL REP, V18, P2464, DOI 10.1016/j.celrep.2017.02.041
   Chauhan VP, 2013, NAT MATER, V12, P958, DOI 10.1038/nmat3792
   Chauhan VP, 2013, NAT COMMUN, V4, DOI 10.1038/ncomms3516
   Chauhan VP, 2012, NAT NANOTECHNOL, V7, P383, DOI [10.1038/nnano.2012.45, 10.1038/NNANO.2012.45]
   Chin VT, 2017, SCI TRANSL MED, V9, DOI 10.1126/scitranslmed.aai8504
   Chmielewski M, 2012, GASTROENTEROLOGY, V143, P1095, DOI 10.1053/j.gastro.2012.06.037
   Chronopoulos A, 2016, NAT COMMUN, V7, DOI 10.1038/ncomms12630
   Collisson EA, 2011, NAT MED, V17, P500, DOI 10.1038/nm.2344
   Conroy T, 2011, NEW ENGL J MED, V364, P1817, DOI 10.1056/NEJMoa1011923
   Daley D, 2016, CELL, V99, pe15
   Dauer P, 2018, CANCER RES, V78, P1321, DOI 10.1158/0008-5472.CAN-17-2320
   Di Caro G, 2016, GUT, V65, P1710, DOI 10.1136/gutjnl-2015-309193
   Diaz-Montero CM, 2009, CANCER IMMUNOL IMMUN, V58, P49, DOI 10.1007/s00262-008-0523-4
   Djurec M, 2018, P NATL ACAD SCI USA, V115, pE1147, DOI 10.1073/pnas.1717802115
   Dolcetti R, 1999, AM J PATHOL, V154, P1805, DOI 10.1016/S0002-9440(10)65436-3
   Dudley JC, 2016, CLIN CANCER RES, V22, P813, DOI 10.1158/1078-0432.CCR-15-1678
   Duewell P, 2011, J IMMUNOL, V187, P55, DOI 10.4049/jimmunol.1004114
   Duluc C, 2015, EMBO MOL MED, V7, P735, DOI 10.15252/emmm.201404346
   Endo S, 2017, GASTROENTEROLOGY, V152, P1492, DOI 10.1053/j.gastro.2017.01.010
   Ene-Obong A, 2013, GASTROENTEROLOGY, V145, P1121, DOI 10.1053/j.gastro.2013.07.025
   Evans RA, 2016, JCI INSIGHT, V1, DOI 10.1172/jci.insight.88328
   Feig C, 2013, P NATL ACAD SCI USA, V110, P20212, DOI 10.1073/pnas.1320318110
   Fendrich V, 2008, GASTROENTEROLOGY, V135, P621, DOI 10.1053/j.gastro.2008.04.011
   Flaberg E, 2011, INT J CANCER, V128, P2793, DOI 10.1002/ijc.25612
   Freeman GJ, 2000, J EXP MED, V192, P1027, DOI 10.1084/jem.192.7.1027
   Friedrich MJ, 2017, NAT PROTOC, V12, P289, DOI 10.1038/nprot.2016.164
   Fukunaga A, 2004, PANCREAS, V28, pE26, DOI 10.1097/00006676-200401000-00023
   Gabitass RF, 2011, CANCER IMMUNOL IMMUN, V60, P1419, DOI 10.1007/s00262-011-1028-0
   Garcia J, 2012, EMBO REP, V13, P431, DOI 10.1038/embor.2012.29
   Geller LT, 2017, SCIENCE, V357, P1156, DOI 10.1126/science.aah5043
   Gerling M, 2016, NAT COMMUN, V7, DOI 10.1038/ncomms12321
   Germano G, 2013, CANCER CELL, V23, P249, DOI 10.1016/j.ccr.2013.01.008
   Golan T, 2014, BRIT J CANCER, V111, P1132, DOI 10.1038/bjc.2014.418
   Griesmann H, 2017, GUT, V66, P1278, DOI 10.1136/gutjnl-2015-310049
   Guo SC, 2017, WORLD J CLIN ONCOL, V8, P230, DOI 10.5306/wjco.v8.i3.230
   Hessmann E, 2018, GUT, V67, P497, DOI 10.1136/gutjnl-2016-311954
   Hingorani SR, 2018, J CLIN ONCOL, V36, P359, DOI 10.1200/JCO.2017.74.9564
   Hiraoka N, 2015, BRIT J CANCER, V112, P1782, DOI 10.1038/bjc.2015.145
   Ho CK, 2015, MOL GENET METAB, V114, P66, DOI 10.1016/j.ymgme.2014.11.003
   Hodi FS, 2010, NEW ENGL J MED, V363, P711, DOI 10.1056/NEJMoa1003466
   Hwang RF, 2008, CANCER RES, V68, P918, DOI 10.1158/0008-5472.CAN-07-5714
   Ikenaga N, 2010, GASTROENTEROLOGY, V139, P1041, DOI 10.1053/j.gastro.2010.05.084
   Ino Y, 2013, BRIT J CANCER, V108, P914, DOI 10.1038/bjc.2013.32
   Jacobetz MA, 2013, GUT, V62, P112, DOI 10.1136/gutjnl-2012-302529
   Jacobs C, 2011, INT J CANCER, V128, P897, DOI 10.1002/ijc.25399
   Jiang H, 2016, NAT MED, V22, P851, DOI 10.1038/nm.4123
   Kalluri R, 2016, NAT REV CANCER, V16, P582, DOI 10.1038/nrc.2016.73
   Kano MR, 2007, P NATL ACAD SCI USA, V104, P3460, DOI 10.1073/pnas.0611660104
   Kershaw MH, 2013, NAT REV CANCER, V13, P525, DOI 10.1038/nrc3565
   Kim EJ, 2014, CLIN CANCER RES, V20, P5937, DOI 10.1158/1078-0432.CCR-14-1269
   Kleeff J, 2016, NAT REV DIS PRIMERS, V2, DOI 10.1038/nrdp.2016.22
   Knudsen ES, 2017, CLIN CANCER RES, V23, P4429, DOI 10.1158/1078-0432.CCR-17-0162
   Kobold S, 2015, JNCI-J NATL CANCER I, P107
   Kumar V, 2017, CANCER CELL, V32, P654, DOI 10.1016/j.ccell.2017.10.005
   Laklai H, 2016, NAT MED, V22, P497, DOI 10.1038/nm.4082
   Lang CC, 2012, DNA CELL BIOL, V31, P683, DOI 10.1089/dna.2011.1417
   Lauth M, 2010, NAT STRUCT MOL BIOL, V17, P718, DOI 10.1038/nsmb.1833
   Lawrence MS, 2013, NATURE, V499, P214, DOI 10.1038/nature12213
   Le DT, 2015, NEW ENGL J MED, V372, P2509, DOI 10.1056/NEJMoa1500596
   Le DT, 2017, SCIENCE, V357, P409, DOI 10.1126/science.aan6733
   Le DT, 2013, J IMMUNOTHER, V36, P382, DOI 10.1097/CJI.0b013e31829fb7a2
   Leca J, 2016, J CLIN INVEST, V126, P4140, DOI 10.1172/JCI87734
   Lee JJ, 2014, P NATL ACAD SCI USA, V111, pE3091, DOI 10.1073/pnas.1411679111
   Liu CR, 2007, BLOOD, V109, P4336, DOI 10.1182/blood-2006-09-046201
   Liu WG, 2014, PANCREAS, V43, P1264, DOI 10.1097/MPA.0000000000000190
   Loos M, 2008, CANCER LETT, V268, P98, DOI 10.1016/j.canlet.2008.03.056
   Lupinacci RM, 2018, GASTROENTEROLOGY, V154, P1061, DOI 10.1053/j.gastro.2017.11.009
   Lutz E, 2011, ANN SURG, V253, P328, DOI 10.1097/SLA.0b013e3181fd271c
   Lutz ER, 2014, CANCER IMMUNOL RES, V2, P616, DOI 10.1158/2326-6066.CIR-14-0027
   Mace TA, 2018, GUT, V67, P320, DOI 10.1136/gutjnl-2016-311585
   Mahalingam D, 2017, J CLIN ONCOL, V35
   Martinez GJ, 2015, IMMUNITY, V42, P265, DOI 10.1016/j.immuni.2015.01.006
   Mathew E, 2016, NEOPLASIA, V18, P142, DOI 10.1016/j.neo.2016.01.005
   Miller BW, 2015, EMBO MOL MED, V7, P1063, DOI 10.15252/emmm.201404827
   Moatassim-Billah S, 2016, ONCOTARGET, V7, P41584, DOI 10.18632/oncotarget.9296
   Moffitt RA, 2015, NAT GENET, V47, P1168, DOI 10.1038/ng.3398
   Moses K, 2016, SEMIN IMMUNOL, V28, P187, DOI 10.1016/j.smim.2016.03.018
   Mosser DM, 2008, NAT REV IMMUNOL, V8, P958, DOI 10.1038/nri2448
   Nagathihalli NS, 2015, GASTROENTEROLOGY, V149, P1932, DOI 10.1053/j.gastro.2015.07.058
   Neesse A, 2015, GUT, V64, P1476, DOI 10.1136/gutjnl-2015-309304
   Neesse A, 2013, P NATL ACAD SCI USA, V110, P12325, DOI 10.1073/pnas.1300415110
   Neesse A, 2011, GUT, V60, P861, DOI 10.1136/gut.2010.226092
   Neoptolemos JP, 2017, LANCET, V389, P1011, DOI 10.1016/S0140-6736(16)32409-6
   Neoptolemos JP, 2010, JAMA-J AM MED ASSOC, V304, P1073, DOI 10.1001/jama.2010.1275
   Nicolle R, 2017, CELL REP, V21, P2458, DOI 10.1016/j.celrep.2017.11.003
   Nielsen SR, 2016, NAT CELL BIOL, V18, P549, DOI 10.1038/ncb3340
   Nolan-Stevaux O, 2009, GENE DEV, V23, P24, DOI 10.1101/gad.1753809
   Northey JJ, 2017, CANCER DISCOV, V7, P1224, DOI 10.1158/2159-8290.CD-16-0733
   Nywening TM, 2018, GUT, V67, P1112, DOI 10.1136/gutjnl-2017-313738
   Ohlund D, 2014, J EXP MED, V211, P1503, DOI 10.1084/jem.20140692
   Ozdemir BC, 2014, CANCER CELL, V25, P719, DOI 10.1016/j.ccr.2014.04.005
   Ohlund D, 2017, J EXP MED, V214, P579, DOI 10.1084/jem.20162024
   Olive KP, 2009, SCIENCE, V324, P1457, DOI 10.1126/science.1171362
   Ostrand-Rosenberg S, 2012, SEMIN CANCER BIOL, V22, P275, DOI 10.1016/j.semcancer.2012.01.011
   Patsoukis N, 2012, SCI SIGNAL, V5, DOI 10.1126/scisignal.2002796
   Pauken KE, 2016, SCIENCE, V354, P1160, DOI 10.1126/science.aaf2807
   Poschke I, 2016, ONCOIMMUNOLOGY, V5, DOI 10.1080/2162402X.2016.1240859
   Pothula SP, 2017, ONCOTARGET, V8, P76722, DOI 10.18632/oncotarget.20822
   Pothula SP, 2016, BRIT J CANCER, V114, P269, DOI 10.1038/bjc.2015.478
   Provenzano PP, 2012, CANCER CELL, V21, P418, DOI 10.1016/j.ccr.2012.01.007
   Pylayeva-Gupta Y, 2012, CANCER CELL, V21, P836, DOI 10.1016/j.ccr.2012.04.024
   Rad R, 2015, NAT GENET, V47, P47, DOI 10.1038/ng.3164
   Rath N, 2017, EMBO MOL MED, V9, P198, DOI 10.15252/emmm.201606743
   Rhim AD, 2014, CANCER CELL, V25, P735, DOI 10.1016/j.ccr.2014.04.021
   Rhim AD, 2012, CELL, V148, P349, DOI 10.1016/j.cell.2011.11.025
   Richards KE, 2017, ONCOGENE, V36, P1770, DOI 10.1038/onc.2016.353
   Ries CH, 2014, CANCER CELL, V25, P846, DOI 10.1016/j.ccr.2014.05.016
   Rizvi NA, 2015, SCIENCE, V348, P124, DOI 10.1126/science.aaa1348
   Royal RE, 2010, J IMMUNOTHER, V33, P828, DOI 10.1097/CJI.0b013e3181eec14c
   Ruella M, 2017, BIODRUGS, V31, P473, DOI 10.1007/s40259-017-0247-0
   Schietinger A, 2014, TRENDS IMMUNOL, V35, P51, DOI 10.1016/j.it.2013.10.001
   Schnurr M, 2015, IMMUNOTHERAPY-UK, V7, P363, DOI [10.2217/IMT.15.9, 10.2217/imt.15.9]
   Sherman MH, 2017, P NATL ACAD SCI USA, V114, P1129, DOI 10.1073/pnas.1620164114
   Shibuya KC, 2014, PLOS ONE, V9, DOI 10.1371/journal.pone.0096565
   Shin K, 2014, CANCER CELL, V26, P521, DOI 10.1016/j.ccell.2014.09.001
   Shindo Y, 2014, J TRANSL MED, V12, DOI 10.1186/1479-5876-12-175
   Sinha P, 2007, J IMMUNOL, V179, P977, DOI 10.4049/jimmunol.179.2.977
   Skelton RA, 2017, J SURG ONCOL, V116, P55, DOI 10.1002/jso.24642
   Snyder A, 2014, NEW ENGL J MED, V371, P2189, DOI 10.1056/NEJMoa1406498
   Sousa CM, 2016, NATURE, V536, P479, DOI 10.1038/nature19084
   Stromnes IM, 2015, CANCER CELL, V28, P638, DOI 10.1016/j.ccell.2015.09.022
   Stromnes IM, 2014, GUT, V63, P1769, DOI 10.1136/gutjnl-2013-306271
   Sugimoto H, 2006, CANCER BIOL THER, V5, P1640, DOI 10.4161/cbt.5.12.3354
   Teperino R, 2012, CELL, V151, P414, DOI 10.1016/j.cell.2012.09.021
   Thayer SP, 2003, NATURE, V425, P851, DOI 10.1038/nature02009
   Thompson CB, 2010, MOL CANCER THER, V9, P3052, DOI 10.1158/1535-7163.MCT-10-0470
   Tian H, 2009, P NATL ACAD SCI USA, V106, P4254, DOI 10.1073/pnas.0813203106
   Timmermann B, 2010, PLOS ONE, V5, DOI 10.1371/journal.pone.0015661
   Von Hoff DD, 2013, NEW ENGL J MED, V369, P1691, DOI 10.1056/NEJMoa1304369
   Waddell N, 2015, NATURE, V518, P495, DOI 10.1038/nature14169
   Waghray M, 2016, CANCER DISCOV, V6, P886, DOI 10.1158/2159-8290.CD-15-0947
   Waghray M, 2013, CURR OPIN GASTROEN, V29, P537, DOI 10.1097/MOG.0b013e328363affe
   Weizman N, 2014, ONCOGENE, V33, P3812, DOI 10.1038/onc.2013.357
   Whatcott CJ, 2015, CLIN CANCER RES, V21, P3561, DOI 10.1158/1078-0432.CCR-14-1051
   Winograd R, 2015, CANCER IMMUNOL RES, V3, P399, DOI 10.1158/2326-6066.CIR-14-0215
   Witkiewicz A, 2008, J AM COLL SURGEONS, V206, P849, DOI 10.1016/j.jamcollsurg.2007.12.014
   Witkiewicz AK, 2015, NAT COMMUN, V6, DOI 10.1038/ncomms7744
   Wormann SM, 2016, GASTROENTEROLOGY, V151, P180, DOI 10.1053/j.gastro.2016.03.010
   Wong PP, 2015, CANCER CELL, V27, P123, DOI 10.1016/j.ccell.2014.10.015
   Yang ZH, 2017, DIS MODEL MECH, V10, P39, DOI 10.1242/dmm.027417
   Yauch RL, 2008, NATURE, V455, P406, DOI 10.1038/nature07275
   Zhang YQ, 2017, GUT, V66, P124, DOI 10.1136/gutjnl-2016-312078
   Zhu Y, 2014, CANCER RES, V74, P5057, DOI 10.1158/0008-5472.CAN-13-3723
   Zinselmeyer BH, 2013, J EXP MED, V210, P757, DOI 10.1084/jem.20121416
NR 169
TC 107
Z9 112
U1 9
U2 78
PU BMJ PUBLISHING GROUP
PI LONDON
PA BRITISH MED ASSOC HOUSE, TAVISTOCK SQUARE, LONDON WC1H 9JR, ENGLAND
SN 0017-5749
EI 1468-3288
J9 GUT
JI Gut
PD JAN
PY 2019
VL 68
IS 1
BP 159
EP 171
DI 10.1136/gutjnl-2018-316451
PG 13
WC Gastroenterology & Hepatology
SC Gastroenterology & Hepatology
GA HH4WU
UT WOS:000455727900022
PM 30177543
OA Bronze
HC Y
HP N
DA 2021-10-28
ER

PT J
AU VARIORKRISHNAN, G
   TRESCOLBIEMONT, MC
   NANICHE, D
   RABOURDINCOMBE, C
   GERLIER, D
AF VARIORKRISHNAN, G
   TRESCOLBIEMONT, MC
   NANICHE, D
   RABOURDINCOMBE, C
   GERLIER, D
TI GLYCOSYL-PHOSPHATIDYLINOSITOL-ANCHORED AND TRANSMEMBRANE FORMS OF CD46
   DISPLAY SIMILAR MEASLES-VIRUS RECEPTOR PROPERTIES - VIRUS BINDING,
   FUSION, AND REPLICATION DOWN-REGULATION BY HEMAGGLUTININ AND VIRUS
   UPTAKE AND ENDOCYTOSIS FOR ANTIGEN PRESENTATION BY MAJOR
   HISTOCOMPATIBILITY COMPLEX CLASS-II MOLECULES
SO JOURNAL OF VIROLOGY
LA English
DT Article
ID DECAY-ACCELERATING FACTOR; COFACTOR PROTEIN CD46; SIGNAL TRANSDUCTION;
   MEMBRANE ANCHOR; CELL; EFFICIENCY; DOMAINS
AB The CD46 molecule is a receptor for measles virus (MV), CD46, which protects autologous cells from complement-mediated damage, exists in several isoforms which are variably expressed in different human tissues, These isoforms differ in their cytoplasmic and transmembrane regions and in a small portion of their proximal extracytoplasmic regions. To examine the role of the cytoplasmic and transmembrane regions of CD46 in MV infection, mouse M12 B cells stably expressing a transmembrane or a chimeric glycosylphosphatidylinositol (GPI)-anchored form of CD46 (CD46-GPI) were used. Both the GPI-anchored and transmembrane CD46 forms were able to mediate MV binding. MV binding mediated by the GPI-anchored form but not that mediated by the transmembrane form was abolished after treatment with phosphatidylinositol phospholipase C. MV infection of both M12.CD46 and M12.CD46-GPI cells but not parental M12 cells resulted in MV replication. Expression of hemagglutinin induced cell surface down-regulation of both CD46 and CD46-GPI. Both M12.CD46 and M12.CD46-GPI cells were able to efficiently capture MV for presentation of viral antigens by major histocompatibility complex class II molecules to T cells. This presentation was blocked by chloroquine, indicating some virus endocytosis. These data imply that the extracytoplasmic region encompassing the four N-terminal invariable short consensus repeat regions of CD46 is sufficient to act as a receptor for MV and that the cytoplasmic and transmembrane regions of CD46 may not play a major role in the signal for the hemagglutinin-induced down-regulation of CD46 and/or endocytosis of MV.
C1 UCBL,FAC MED ALEXIS CARREL,CNRS,UMR 30,IVMC,F-69372 LYON 08,FRANCE.
   ECOLE NORMALE SUPER LYON,CNRS,UMR 49,F-69364 LYON 07,FRANCE.
RI Gerlier, Denis/L-6094-2014; Naniche, Denise/S-1814-2018
OI Gerlier, Denis/0000-0001-5539-456X; Naniche, Denise/0000-0002-4495-6325
CR ADAMS EM, 1991, J IMMUNOL, V147, P3005
   CALINLAURENS V, 1992, INT IMMUNOL, V4, P1113, DOI 10.1093/intimm/4.10.1113
   CALINLAURENS V, 1991, EUR J IMMUNOL, V21, P761, DOI 10.1002/eji.1830210332
   CARAS IW, 1987, SCIENCE, V238, P1280, DOI 10.1126/science.2446389
   DIAMOND DC, 1990, P NATL ACAD SCI USA, V87, P5001, DOI 10.1073/pnas.87.13.5001
   DORIG RE, 1993, CELL, V75, P295, DOI 10.1016/0092-8674(93)80071-L
   DUNSTER LM, 1994, VIROLOGY, V198, P265, DOI 10.1006/viro.1994.1029
   GERLIER D, 1994, CELL BIOL INT, V18, P315, DOI 10.1006/cbir.1994.1080
   GERLIER D, 1994, J EXP MED, V179, P353, DOI 10.1084/jem.179.1.353
   GERLIER D, 1994, J GEN VIROL, V75, P2163, DOI 10.1099/0022-1317-75-9-2163
   GERLIER D, 1988, J GEN VIROL, V69, P2061, DOI 10.1099/0022-1317-69-8-2061
   GERMAIN RN, 1994, CELL, V76, P287, DOI 10.1016/0092-8674(94)90336-0
   HARROWE G, 1990, J CLIN INVEST, V85, P1324, DOI 10.1172/JCI114571
   HUMBERT M, 1993, EUR J IMMUNOL, V23, P3167, DOI 10.1002/eji.1830231219
   JASIN M, 1991, J VIROL, V65, P440, DOI 10.1128/JVI.65.1.440-444.1991
   KELLER GA, 1992, EMBO J, V11, P863, DOI 10.1002/j.1460-2075.1992.tb05124.x
   KOIKE S, 1991, P NATL ACAD SCI USA, V88, P4101
   LEE JD, 1993, P NATL ACAD SCI USA, V90, P9930, DOI 10.1073/pnas.90.21.9930
   LISZEWSKI MK, 1991, ANNU REV IMMUNOL, V9, P431, DOI 10.1146/annurev.iy.09.040191.002243
   LOMBARDPLATLET S, 1993, IMMUNOLOGY, V80, P566
   LUBLIN DM, 1991, J EXP MED, V174, P35, DOI 10.1084/jem.174.1.35
   LUBLIN DM, 1989, CURR TOP MICROBIOL I, V153, P123
   MANCHESTER M, 1994, P NATL ACAD SCI USA, V91, P2161, DOI 10.1073/pnas.91.6.2161
   MEDOF ME, 1987, P NATL ACAD SCI USA, V84, P2007, DOI 10.1073/pnas.84.7.2007
   NANICHE D, 1993, J VIROL, V67, P6025, DOI 10.1128/JVI.67.10.6025-6032.1993
   NANICHE D, 1993, J GEN VIROL, V74, P1073, DOI 10.1099/0022-1317-74-6-1073
   NANICHE D, 1992, J GEN VIROL, V73, P2617, DOI 10.1099/0022-1317-73-10-2617
   Norrby E., 1990, VIROLOGY, P1013
   RUSSELL SM, 1992, EUR J IMMUNOL, V22, P1513, DOI 10.1002/eji.1830220625
   SELVARAJ P, 1989, J IMMUNOL, V143, P3283
   SHENOYSCARIA AM, 1992, J IMMUNOL, V149, P3535
   STAUNTON DE, 1992, J IMMUNOL, V148, P3271
   TREMBLAY M, 1994, EMBO J, V13, P774, DOI 10.1002/j.1460-2075.1994.tb06320.x
   WILD TF, 1991, J GEN VIROL, V72, P439, DOI 10.1099/0022-1317-72-2-439
NR 34
TC 29
Z9 30
U1 0
U2 2
PU AMER SOC MICROBIOLOGY
PI WASHINGTON
PA 1325 MASSACHUSETTS AVENUE, NW, WASHINGTON, DC 20005-4171
SN 0022-538X
J9 J VIROL
JI J. Virol.
PD DEC
PY 1994
VL 68
IS 12
BP 7891
EP 7899
DI 10.1128/JVI.68.12.7891-7899.1994
PG 9
WC Virology
SC Virology
GA PR432
UT WOS:A1994PR43200026
PM 7966579
OA Bronze
DA 2021-10-28
ER

PT J
AU Popovic, LS
   Matovina-Brko, G
   Popovic, M
   Popovic, M
   Cvetanovic, A
   Nikolic, I
   Kukic, B
   Petrovic, D
AF Popovic, Lazar S.
   Matovina-Brko, Gorana
   Popovic, Maja
   Popovic, Milica
   Cvetanovic, Ana
   Nikolic, Ivan
   Kukic, Biljana
   Petrovic, Dragana
TI Immunotherapy in the treatment of lymphoma
SO WORLD JOURNAL OF STEM CELLS
LA English
DT Review
DE Immunotherapy; Receptors; Chimeric antigen; Antibodies; Monoclonal;
   Immunoconjugates; Hodgkin disease; Lymphoma; Large B-cell; Diffuse
ID B-CELL LYMPHOMA; CHEMOTHERAPY PLUS RITUXIMAB; CLASSICAL HODGKIN
   LYMPHOMA; HIGH-DOSE CHEMOTHERAPY; CLASS-II GENE; BRENTUXIMAB VEDOTIN;
   T-CELLS; FOLLOW-UP; PHASE-II; OBINUTUZUMAB GA101
AB Relapsed or refractory non-Hodgkin's lymphomas, especially diffuse large B-cell lymphoma as well as relapsed or refractory Hodgkin lymphomas are hard-to-treat diseases. Patients who do not respond to initial therapy or experience relapse are treated with salvage regimens, and if eligible for aggressive therapy, treatment is continued with high-dose chemotherapy and autologous stem cell transplantation. Current therapy options can cure substantial numbers of patients, however for some it is still an uncurable disease. Numerous new drugs and cell therapies are being investigated for the treatment of relapsed or refractory lymphomas. Different types of immunotherapy options have shown promising results, and some have already become the standard of care. Here, we review immunotherapy options for the treatment of lymphoma and discuss the results, positions, practical aspects, and future directions of different drugs and cellular therapies for the treatment of this disease.
C1 [Popovic, Lazar S.; Popovic, Maja; Nikolic, Ivan; Kukic, Biljana] Univ Novi Sad, Oncol Inst Vojvodina, Dept Med Oncol, Put Dr Goldmana 4, Novi Sad 21000, Serbia.
   [Matovina-Brko, Gorana; Petrovic, Dragana] Oncol Inst Vojvodina, Dept Med Oncol, Novi Sad 21000, Serbia.
   [Popovic, Milica] Univ Novi Sad, Dept Nephrol & Clin Immunol, Clin Ctr Vojvodina, Novi Sad 21000, Serbia.
   [Cvetanovic, Ana] Univ Nis, Dept Med Oncol, Clin Ctr Nis, Nish 18000, Serbia.
RP Popovic, LS (corresponding author), Univ Novi Sad, Oncol Inst Vojvodina, Dept Med Oncol, Put Dr Goldmana 4, Novi Sad 21000, Serbia.
EM lazar.popovic@mf.uns.ac.rs
CR Abramson JS, 2020, LANCET, V396, P839, DOI 10.1016/S0140-6736(20)31366-0
   Advani R, 2018, NEW ENGL J MED, V379, P1711, DOI 10.1056/NEJMoa1807315
   Alegre ML, 2001, NAT REV IMMUNOL, V1, P220, DOI 10.1038/35105024
   Anderson AC, 2016, IMMUNITY, V44, P989, DOI 10.1016/j.immuni.2016.05.001
   Ansell SM, 2015, NEW ENGL J MED, V372, P311, DOI 10.1056/NEJMoa1411087
   Aoki T, 2020, CANCER DISCOV, V10, P406, DOI 10.1158/2159-8290.CD-19-0680
   Arcari A, 2016, LEUKEMIA LYMPHOMA, V57, P1823, DOI 10.3109/10428194.2015.1106536
   Armand P, 2019, J CLIN ONCOL, V37, P3291, DOI [10.1200/JCO.19.01389, DOI 10.1200/JCO.19.01389]
   Armand P, 2018, J CLIN ONCOL, V36, P1428, DOI 10.1200/JCO.2017.76.0793
   Azzaoui I, 2016, BLOOD, V128, P1081, DOI 10.1182/blood-2015-08-662783
   Bannerji R, 2019, BLOOD, V134, DOI 10.1182/blood-2019-122451
   Bellmunt J, 2017, NEW ENGL J MED, V376, P1015, DOI 10.1056/NEJMoa1613683
   Bollard CM, 2014, J CLIN ONCOL, V32, P798, DOI 10.1200/JCO.2013.51.5304
   Booman M, 2006, CLIN CANCER RES, V12, P2698, DOI 10.1158/1078-0432.CCR-05-2617
   Brudno JN, 2019, BLOOD REV, V34, P45, DOI 10.1016/j.blre.2018.11.002
   Brudno JN, 2016, BLOOD, V127, P3321, DOI 10.1182/blood-2016-04-703751
   Carey CD, 2017, BLOOD, V130, P2420, DOI 10.1182/blood-2017-03-770719
   Chen DS, 2013, IMMUNITY, V39, P1, DOI 10.1016/j.immuni.2013.07.012
   Chen R, 2017, J CLIN ONCOL, V35, P2125, DOI 10.1200/JCO.2016.72.1316
   Cheson BD, 2018, J CLIN ONCOL, V36, P2259, DOI [DOI 10.1200/JCO.2017.76.3656, 10.1200/JCO.2017.76.3656]
   ClinicalTrials gov., STUD COMP EFF SAF JC STUD COMP EFF SAF JC
   ClinicalTrials gov., PHAS LB ASS SAF PREL PHAS LB ASS SAF PREL
   ClinicalTrials gov., IMM NIV BRENT VED PL IMM NIV BRENT VED PL
   ClinicalTrials gov., STUD OB RIT POL VED STUD OB RIT POL VED
   ClinicalTrials gov., EFF AX CIL COMP STAN EFF AX CIL COMP STAN
   ClinicalTrials gov., STUD COMP EFF SAF PO STUD COMP EFF SAF PO
   ClinicalTrials gov., TIS AD PAT AGGR B CE TIS AD PAT AGGR B CE
   ClinicalTrials gov, TRAIL EV EFF SAF TAF TRAIL EV EFF SAF TAF
   Coiffier B, 2002, NEW ENGL J MED, V346, P235, DOI 10.1056/NEJMoa011795
   Connors JM, 2018, NEW ENGL J MED, V378, P331, DOI 10.1056/NEJMoa1708984
   Crump M, 2017, BLOOD, V130, P1800, DOI 10.1182/blood-2017-03-769620
   Dickinson MJ., CD20 TCB RELAPSED RE
   Diefenbach CS, 2020, LANCET HAEMATOL, V7, pE660, DOI 10.1016/S2352-3026(20)30221-0
   Dufner V, 2019, BLOOD ADV, V3, P2491, DOI 10.1182/bloodadvances.2019000025
   Eichenauer DA, 2018, ANN ONCOL, V29, P19, DOI 10.1093/annonc/mdy080
   El Gnaoui T, 2007, ANN ONCOL, V18, P1363, DOI 10.1093/annonc/mdm133
   Fischer K, 2016, BLOOD, V127, P208, DOI 10.1182/blood-2015-06-651125
   Gardner RA, 2019, BLOOD, V134, P2149, DOI 10.1182/blood.2019001463
   Goede V., SWED EHA C SWED EHA C
   Goede V, 2015, ONCOL RES TREAT, V38, P185, DOI 10.1159/000381524
   Goede V, 2014, NEW ENGL J MED, V370, P1101, DOI 10.1056/NEJMoa1313984
   Gopal AK, 2015, BLOOD, V125, P1236, DOI 10.1182/blood-2014-08-595801
   Hagberg H, 2006, ANN ONCOL, V17, P31, DOI 10.1093/annonc/mdj996
   Herrera AF, 2018, BLOOD, V131, P1183, DOI 10.1182/blood-2017-10-811224
   Horwitz S, 2019, LANCET, V393, P229, DOI 10.1016/S0140-6736(18)32984-2
   Jacobson CA, 2020, J CLIN ONCOL, V38
   June CH, 2014, CANCER IMMUNOL IMMUN, V63, P969, DOI 10.1007/s00262-014-1568-1
   Jurczak W, 2018, ANN ONCOL, V29, P1266, DOI 10.1093/annonc/mdy056
   Kallam A, 2019, CL LYMPH MYELOM LEUK, V19, P751, DOI 10.1016/j.clml.2019.09.598
   Kaminski MS, 2005, NEW ENGL J MED, V352, P441, DOI 10.1056/NEJMoa041511
   Kantarjian H, 2017, NEW ENGL J MED, V376, P836, DOI 10.1056/NEJMoa1609783
   Kim YH, 2018, LANCET ONCOL, V19, P1192, DOI 10.1016/S1470-2045(18)30379-6
   Kline J, 2020, BLOOD, V135, P523, DOI 10.1182/blood.2019000847
   Kreitman RJ, 2018, LEUKEMIA, V32, P1768, DOI 10.1038/s41375-018-0210-1
   Kuruvilla J., J CLIN ONCOL, V38, P8005
   Larkin J, 2015, NEW ENGL J MED, V373, P23, DOI [10.1056/NEJMoa1504030, 10.1056/NEJMc1509660]
   Lee DW, 2019, BIOL BLOOD MARROW TR, V25, P625, DOI 10.1016/j.bbmt.2018.12.758
   Logtenberg MEW, 2020, IMMUNITY, V52, P742, DOI 10.1016/j.immuni.2020.04.011
   Maddocks KJ., 2019, J CLIN ONCOL, V37
   Marcus R, 2017, NEW ENGL J MED, V377, P1331, DOI 10.1056/NEJMoa1614598
   Morschhauser F, 2019, BLOOD, V134, DOI 10.1182/blood-2019-123949
   Moskowitz AJ., 2020, J CLIN ONCOL, V38, P20, DOI [DOI 10.1200/JCO.19.01056, 10.1200/JCO.19.01056]
   Moskowitz CH, 2018, BLOOD, V132, P2639, DOI 10.1182/blood-2018-07-861641
   Moskowitz CH, 2015, LANCET, V385, P1853, DOI 10.1016/S0140-6736(15)60165-9
   Motzer RJ, 2019, NEW ENGL J MED, V380, P1103, DOI 10.1056/NEJMoa1816047
   Nastoupil LJ, 2020, J CLIN ONCOL, V38, P3119, DOI 10.1200/JCO.19.02104
   Neelapu SS, 2017, NEW ENGL J MED, V377, P2531, DOI 10.1056/NEJMoa1707447
   Pfreundschuh M, 2006, LANCET ONCOL, V7, P379, DOI 10.1016/S1470-2045(06)70664-7
   PHILIP T, 1991, ANN ONCOL, V2, P57, DOI 10.1093/annonc/2.suppl_1.57
   Popovic L., 2013, ARCH ONCOL, V21, P17
   Popovic M., 2019, MED PREGL, V72, P25
   Porter DL, 2015, SCI TRANSL MED, V7, DOI 10.1126/scitranslmed.aac5415
   Prince HM, 2017, LANCET, V390, P555, DOI 10.1016/S0140-6736(17)31266-7
   Pro B, 2017, BLOOD, V130, P2709, DOI 10.1182/blood-2017-05-780049
   Prockop S, 2020, J CLIN INVEST, V130, P733, DOI 10.1172/JCI121127
   Przepiorka D, 2015, CLIN CANCER RES, V21, P4035, DOI 10.1158/1078-0432.CCR-15-0612
   Reck M, 2016, NEW ENGL J MED, V375, P1823, DOI 10.1056/NEJMoa1606774
   Rimsza LM, 2004, BLOOD, V103, P4251, DOI 10.1182/blood-2003-07-2365
   Robert C, 2015, NEW ENGL J MED, V372, P2521, DOI 10.1056/NEJMoa1503093
   Roberts RA, 2006, BLOOD, V108, P311, DOI 10.1182/blood-2005-11-4742
   Roemer MGM, 2016, CANCER IMMUNOL RES, V4, P910, DOI 10.1158/2326-6066.CIR-16-0201
   Roemer MGM, 2016, J CLIN ONCOL, V34, P2690, DOI 10.1200/JCO.2016.66.4482
   Rothe A, 2015, BLOOD, V125, P4024, DOI 10.1182/blood-2014-12-614636
   Rouce RH, 2019, BLOOD, V134, P2119, DOI 10.1182/blood.2019003618
   Salles G, 2008, BLOOD, V112, P4824, DOI 10.1182/blood-2008-04-153189
   Schmid P, 2018, NEW ENGL J MED, V379, P2108, DOI 10.1056/NEJMoa1809615
   Schmid P, 2020, NEW ENGL J MED, V382, P810, DOI 10.1056/NEJMoa1910549
   Schmitz N, 2002, LANCET, V359, P2065, DOI 10.1016/S0140-6736(02)08938-9
   Schuster SJ, 2019, BLOOD, V134, DOI 10.1182/blood-2019-123742
   Schuster SJ, 2019, NEW ENGL J MED, V380, P45, DOI 10.1056/NEJMoa1804980
   Sehn LH, 2020, J CLIN ONCOL, V38, P155, DOI DOI 10.1200/JCO.19.00172
   Sibon D, 2016, HAEMATOLOGICA, V101, P474, DOI 10.3324/haematol.2015.136408
   Siddiqi T, 2019, BLOOD, V134, DOI 10.1182/blood-2019-127603
   Tarte K., 2017, HEMATOL-AM SOC HEMAT, V2017, P610, DOI DOI 10.1182/asheducation-2017.1.610
   Tilly H, 2015, ANN ONCOL, V26, pV116, DOI 10.1093/annonc/mdv304
   Tobinai K, 2017, ADV THER, V34, P324, DOI 10.1007/s12325-016-0451-1
   Todisco E, 2007, EUR J HAEMATOL, V78, P322, DOI 10.1111/j.1600-0609.2007.00814.x
   Tomzcak P., J CLIN ONCOL, V39, P436
   Twa DDW, 2014, BLOOD, V123, P2062, DOI 10.1182/blood-2013-10-535443
   Vardhana S, 2016, HAEMATOLOGICA, V101, P794, DOI 10.3324/haematol.2015.132761
   Viardot A, 2016, BLOOD, V127, P1410, DOI [10.1182/blood-2015-06651380, 10.1182/blood-2015-06-651380]
   Vitolo U, 2017, J CLIN ONCOL, V35, P3529, DOI 10.1200/JCO.2017.73.3402
   Wang MH, 2020, NEW ENGL J MED, V382, P1331, DOI 10.1056/NEJMoa1914347
   Wierda WG, 2010, J CLIN ONCOL, V28, P1749, DOI 10.1200/JCO.2009.25.3187
   Witzig TE, 2002, J CLIN ONCOL, V20, P3262, DOI 10.1200/JCO.2002.11.017
   Xiu B, 2015, BLOOD CANCER J, V5, DOI 10.1038/bcj.2015.56
   Yang ZZ, 2014, LEUKEMIA, V28, P1872, DOI 10.1038/leu.2014.84
   Yang ZZ, 2007, BLOOD, V110, P2537, DOI 10.1182/blood-2007-03-082578
   Yang ZZ, 2012, J CLIN INVEST, V122, P1271, DOI 10.1172/JCI59806
   Younes A, 2012, J CLIN ONCOL, V30, P2183, DOI 10.1200/JCO.2011.38.0410
   Younes A, 2010, NEW ENGL J MED, V363, P1812, DOI 10.1056/NEJMoa1002965
NR 111
TC 0
Z9 0
U1 0
U2 0
PU BAISHIDENG PUBLISHING GROUP INC
PI PLEASANTON
PA 7041 Koll Center Parkway, Suite 160, PLEASANTON, CA, UNITED STATES
SN 1948-0210
J9 WORLD J STEM CELLS
JI World J. Stem Cells
PD JUN 26
PY 2021
VL 13
IS 6
BP 503
EP 520
DI 10.4252/wjsc.v13.i6.503
PG 18
WC Cell & Tissue Engineering; Cell Biology
SC Cell Biology
GA TG8UX
UT WOS:000671673700002
PM 34249225
OA Green Published, hybrid
DA 2021-10-28
ER

PT J
AU Vigerust, DJ
   Egan, BS
   Shepherd, VL
AF Vigerust, DJ
   Egan, BS
   Shepherd, VL
TI HIV-1 Nef mediates post-translational down-regulation and redistribution
   of the mannose receptor
SO JOURNAL OF LEUKOCYTE BIOLOGY
LA English
DT Article
DE macrophages; trafficking; HIV-derived proteins
ID IMMUNODEFICIENCY-VIRUS TYPE-1; TAT REPRESSES TRANSCRIPTION; DI-LEUCINE
   MOTIF; CD4(+) T-CELLS; DILEUCINE MOTIF; MHC-I; ALVEOLAR MACROPHAGES;
   CYTOPLASMIC TAIL; DENDRITIC CELLS; LIGAND UPTAKE
AB Human immunodeficiency virus (HIV) has derived a variety of means to evade the host immune response. HIV-derived proteins, including Tat, Nef, and Env, have all been reported to decrease expression of host molecules such as CD4 and major histocompatibility complex I, which would assist in limiting viral replication. The mannose receptor (MR) on the surface of macrophages and dendritic cells (DC) has been proposed to function as an effective antigen-capture molecule, as well as a receptor for entering pathogens such as Mycobacterium tuberculosis and Pneumocystis carinii. Regulation of this receptor would therefore benefit HIV in removing an additional arm of the innate immune system. Previous work has shown that MR function is reduced in alveolar macrophages from HIV-infected patients and that surface MR levels are decreased by the HIV-derived protein Nef in DC. In addition, several laboratories have shown that CD4 is removed from the surface of T cells in a manner that might be applicable to decreased MR surface expression in macrophages. In the current study, we have investigated the role of Nef in removing MR from the cell surface. We have used a human macrophage cell line stably expressing the MR as well as human epithelial cells transiently expressing CD4 and a unique CD4/MR chimeric molecule constructed from the extracellular and transmembrane domains of CD4 and the cytoplasmic tail portion of the MR. We show that the MR is reduced on the cell surface by similar to 50% in the presence of Nef and that the MR cytoplasmic tail can confer susceptibility to Nef in the CD4/MR chimera. These data suggest that the MR is a potential intracellular target of Nef and that this regulation may represent a mechanism to further cripple the host innate immune system.
C1 VA Med Ctr, Res Serv, Nashville, TN 37211 USA.
   Vanderbilt Univ, Dept Pathol, Nashville, TN USA.
   Genpathway Inc, San Diego, CA USA.
RP Shepherd, VL (corresponding author), VA Med Ctr, Res Serv, 1310 24th Ave S, Nashville, TN 37211 USA.
EM Virginia.l.shepherd@vanderbilt.edu
RI Vigerust, David J/B-5336-2016
OI Vigerust, David J/0000-0002-8884-2936
FU NATIONAL CANCER INSTITUTEUnited States Department of Health & Human
   ServicesNational Institutes of Health (NIH) - USANIH National Cancer
   Institute (NCI) [P30CA068485] Funding Source: NIH RePORTER; NATIONAL
   HEART, LUNG, AND BLOOD INSTITUTEUnited States Department of Health &
   Human ServicesNational Institutes of Health (NIH) - USANIH National
   Heart Lung & Blood Institute (NHLBI) [T32HL007751] Funding Source: NIH
   RePORTER; NATIONAL INSTITUTE OF DIABETES AND DIGESTIVE AND KIDNEY
   DISEASESUnited States Department of Health & Human ServicesNational
   Institutes of Health (NIH) - USANIH National Institute of Diabetes &
   Digestive & Kidney Diseases (NIDDK) [P60DK020593, P30DK058404] Funding
   Source: NIH RePORTER; NCI NIH HHSUnited States Department of Health &
   Human ServicesNational Institutes of Health (NIH) - USANIH National
   Cancer Institute (NCI) [CA68485] Funding Source: Medline; NHLBI NIH
   HHSUnited States Department of Health & Human ServicesNational
   Institutes of Health (NIH) - USANIH National Heart Lung & Blood
   Institute (NHLBI) [T32-HL07751] Funding Source: Medline; NIDDK NIH
   HHSUnited States Department of Health & Human ServicesNational
   Institutes of Health (NIH) - USANIH National Institute of Diabetes &
   Digestive & Kidney Diseases (NIDDK) [DK20593, DK58404] Funding Source:
   Medline
CR AIKEN C, 1994, CELL, V76, P853, DOI 10.1016/0092-8674(94)90360-3
   Astarie-Dequeker C, 1999, INFECT IMMUN, V67, P469, DOI 10.1128/IAI.67.2.469-477.1999
   Ayyavoo V, 1997, PSYCHONEUROENDOCRINO, V22, pS41, DOI 10.1016/S0306-4530(97)00018-8
   BASU N, 1991, BIOCHEM J, V277, P451, DOI 10.1042/bj2770451
   BENSON RE, 1993, J EXP MED, V177, P1561, DOI 10.1084/jem.177.6.1561
   Bentham M, 2003, J GEN VIROL, V84, P2705, DOI 10.1099/vir.0.19274-0
   Blagoveshchenskaya AD, 2002, CELL, V111, P853, DOI 10.1016/S0092-8674(02)01162-5
   Bonifacino JS, 2003, ANNU REV BIOCHEM, V72, P395, DOI 10.1146/annurev.biochem.72.121801.161800
   Bour S, 2003, MICROBES INFECT, V5, P1029, DOI 10.1016/S1286-4579(03)00191-6
   BOZEMAN PM, 1988, J BIOL CHEM, V263, P1240
   Brambilla A, 1999, VIROLOGY, V259, P349, DOI 10.1006/viro.1999.9783
   Bresnahan PA, 1998, CURR BIOL, V8, P1235, DOI 10.1016/S0960-9822(07)00517-9
   Caldwell RL, 2000, J IMMUNOL, V165, P7035, DOI 10.4049/jimmunol.165.12.7035
   Carroll IR, 1998, MOL IMMUNOL, V35, P1171, DOI 10.1016/S0161-5890(98)00107-2
   Chackerian B, 1997, J VIROL, V71, P3932, DOI 10.1128/JVI.71.5.3932-3939.1997
   Collins KL, 1998, NATURE, V391, P397, DOI 10.1038/34929
   Craig HM, 1998, P NATL ACAD SCI USA, V95, P11229, DOI 10.1073/pnas.95.19.11229
   CUCCHIARINI M, 1995, J ACQ IMMUN DEF SYND, V8, P427
   EZEKOWITZ RAB, 1981, J EXP MED, V154, P60, DOI 10.1084/jem.154.1.60
   EZEKOWITZ RAB, 1991, NATURE, V351, P155, DOI 10.1038/351155a0
   Faure J, 2004, CURR BIOL, V14, P1056, DOI 10.1016/j.cub.2004.06.021
   GELEZIUNAS R, 1994, FASEB J, V8, P593, DOI 10.1096/fasebj.8.9.8005387
   Greenberg M, 1998, CURR BIOL, V8, P1239, DOI 10.1016/S0960-9822(07)00518-0
   HAFFAR OK, 1995, CLIN IMMUNOL IMMUNOP, V77, P262, DOI 10.1006/clin.1995.1152
   HARDING C, 1985, EUR J CELL BIOL, V36, P230
   HARRIS N, 1992, BLOOD, V80, P2363
   Hirsch VM, 1998, NAT MED, V4, P1401, DOI 10.1038/3992
   Igarashi T, 2001, P NATL ACAD SCI USA, V98, P658, DOI 10.1073/pnas.021551798
   Ignatius R, 2002, J VIROL, V76, P9787, DOI 10.1128/JVI.76.19.9787-9797.2002
   Janvier K, 2003, J BIOL CHEM, V278, P8725, DOI 10.1074/jbc.M210115200
   Kaul M, 2001, NATURE, V410, P988, DOI 10.1038/35073667
   Khati M, 2001, ARCH IMMUNOL THER EX, V49, P367
   KOZIEL H, 1993, CHEST, V103, pS111
   Koziel H, 1998, J CLIN INVEST, V102, P1332, DOI 10.1172/JCI560
   KRUSKAL BA, 1992, J EXP MED, V176, P1673, DOI 10.1084/jem.176.6.1673
   Lane KB, 1998, J LEUKOCYTE BIOL, V64, P345, DOI 10.1002/jlb.64.3.345
   Lanzavecchia A, 1996, CURR OPIN IMMUNOL, V8, P348, DOI 10.1016/S0952-7915(96)80124-5
   Le Gall S, 2000, J VIROL, V74, P9256, DOI 10.1128/JVI.74.19.9256-9266.2000
   Lee SJ, 2003, INFECT IMMUN, V71, P437, DOI 10.1128/IAI.71.1.437-445.2003
   LeGall S, 1997, RES VIROLOGY, V148, P43, DOI 10.1016/S0923-2516(97)81912-7
   LETOURNEUR F, 1992, CELL, V69, P1143, DOI 10.1016/0092-8674(92)90636-Q
   Liu Y, 2004, J VIROL, V78, P4120, DOI 10.1128/JVI.78.8.4120-4133.2004
   Mangasarian A, 1997, IMMUNITY, V6, P67, DOI 10.1016/S1074-7613(00)80243-5
   Matsui M, 1996, J ACQ IMMUN DEF SYND, V11, P233, DOI 10.1097/00042560-199603010-00003
   MONTEFIORI DC, 1988, P NATL ACAD SCI USA, V85, P9248, DOI 10.1073/pnas.85.23.9248
   Munch J, 2002, J VIROL, V76, P12360, DOI 10.1128/JVI.76.23.12360-12364.2002
   Nguyen DG, 2003, EUR J IMMUNOL, V33, P483, DOI 10.1002/immu.200310024
   Piguet V, 1999, CELL, V97, P63, DOI 10.1016/S0092-8674(00)80715-1
   Piguet V, 1999, IMMUNOL REV, V168, P51, DOI 10.1111/j.1600-065X.1999.tb01282.x
   Piguet V, 2000, NAT CELL BIOL, V2, P163, DOI 10.1038/35004038
   Piguet V, 1999, REV MED VIROL, V9, P111, DOI 10.1002/(SICI)1099-1654(199904/06)9:2&lt;111::AID-RMV245&gt;3.0.CO;2-P
   Piguet V, 2001, SEMIN IMMUNOL, V13, P51, DOI 10.1006/smim.2000.0295
   Rhodes DI, 2000, J VIROL, V74, P10581, DOI 10.1128/JVI.74.22.10581-10588.2000
   SALLUSTO F, 1995, J EXP MED, V182, P389, DOI 10.1084/jem.182.2.389
   Salvi R, 1998, J VIROL, V72, P3646, DOI 10.1128/JVI.72.5.3646-3657.1998
   SCHREIBER S, 1993, J IMMUNOL, V151, P4973
   Schwartz O, 1996, NAT MED, V2, P338, DOI 10.1038/nm0396-338
   Schweizer A, 2000, J BIOL CHEM, V275, P29694, DOI 10.1074/jbc.M000571200
   Shepherd VL, 1997, ARCH BIOCHEM BIOPHYS, V344, P350, DOI 10.1006/abbi.1997.0219
   SHEPHERD VL, 1982, J RETICULOENDOTH SOC, V32, P423
   Smith PD, 2003, J LEUKOCYTE BIOL, V74, P642, DOI 10.1189/jlb.0503219
   SPERBER K, 1990, J IMMUNOL METHODS, V129, P31, DOI 10.1016/0022-1759(90)90417-T
   STAHL PD, 1984, BIOL CELL, V51, P215, DOI 10.1111/j.1768-322X.1984.tb00301.x
   STEVENSON M, 1994, J LEUKOCYTE BIOL, V56, P278, DOI 10.1002/jlb.56.3.278
   Swain SD, 2003, INFECT IMMUN, V71, P6213, DOI 10.1128/IAI.71.11.6213-6221.2003
   Swingler S, 1999, NAT MED, V5, P997, DOI 10.1038/12433
   Swingler S, 2003, NATURE, V424, P213, DOI 10.1038/nature01749
   Tanaka M, 2003, VIROLOGY, V311, P316, DOI 10.1016/S0042-6822(03)00126-0
   TIETZE C, 1982, J CELL BIOL, V92, P417, DOI 10.1083/jcb.92.2.417
   Wang B, 2000, AIDS, V14, P213, DOI 10.1097/00002030-200002180-00002
   Weis WI, 1998, IMMUNOL REV, V163, P19, DOI 10.1111/j.1600-065X.1998.tb01185.x
   Willard-Gallo KE, 2001, EUR J IMMUNOL, V31, P969, DOI 10.1002/1521-4141(200104)31:4<969::AID-IMMU969>3.0.CO;2-2
   Williams M, 2002, J VIROL, V76, P12173, DOI 10.1128/JVI.76.23.12173-12184.2002
NR 73
TC 31
Z9 31
U1 0
U2 2
PU WILEY
PI HOBOKEN
PA 111 RIVER ST, HOBOKEN 07030-5774, NJ USA
SN 0741-5400
EI 1938-3673
J9 J LEUKOCYTE BIOL
JI J. Leukoc. Biol.
PD APR
PY 2005
VL 77
IS 4
BP 522
EP 534
DI 10.1189/jlb.0804454
PG 13
WC Cell Biology; Hematology; Immunology
SC Cell Biology; Hematology; Immunology
GA 912XH
UT WOS:000228112700011
PM 15637102
OA Bronze
DA 2021-10-28
ER

PT J
AU Miyauchi, JT
   Tsirka, SE
AF Miyauchi, Jeremy Tetsuo
   Tsirka, Stella E.
TI Advances in immunotherapeutic research for glioma therapy
SO JOURNAL OF NEUROLOGY
LA English
DT Review
DE Glioma; Immunotherapies; Clinical trials
ID GROWTH-FACTOR-BETA; BLOOD-BRAIN-BARRIER; REGULATORY T-CELLS; I KINASE
   INHIBITOR; TGF-BETA; CHECKPOINT BLOCKADE; IMMUNE CHECKPOINT; MALIGNANT
   GLIOMAS; GLIOBLASTOMA; MICROGLIA
AB Gliomas are primary malignancies of the brain. Tumors are staged based on malignancy, nuclear atypia, and infiltration of the surrounding brain parenchyma. Tumors are often diagnosed once patients become symptomatic, at which time the lesion is sizable. Glioblastoma (grade IV glioma) is highly aggressive and difficult to treat. Most tumors are diagnosed de novo. The gold standard of therapy, implemented over a decade ago, consists of fractionated radiotherapy and temozolomide, but unfortunately, chemotherapeutic resistance arises. Recurrence is common after initial therapy. The tumor microenvironment plays a large role in cancer progression and its manipulation can repress progression. The advent and implementation of immunotherapy, via manipulation and activation of cytotoxic T cells, have had an outstanding impact on reducing morbidity and mortality associated with peripheral cancers under certain clinical circumstances. An arsenal of immunotherapeutics is currently under clinical investigation for safety and efficacy in the treatment of newly diagnosed and recurrent high grade gliomas. These immunotherapeutics encompass antibody-drug conjugates, autologous infusions of modified chimeric antigen receptor expressing T cells, peptide vaccines, autologous dendritic cell vaccines, immunostimulatory viruses, oncolytic viruses, checkpoint blockade inhibitors, and drugs which alter the behavior of innate immune cells. Effort is focusing on determining which patient populations will benefit the most from these treatments and why. Research addressing synergism between treatment options is gaining attention. While advances in the treatment of glioma stagnated in the past, we may see a considerable evolution in the management of the disease in the upcoming years.
C1 [Miyauchi, Jeremy Tetsuo; Tsirka, Stella E.] SUNY Stony Brook, Dept Pharmacol, Program Mol & Cellular Pharmacol, BST T8-192, Stony Brook, NY 11794 USA.
RP Tsirka, SE (corresponding author), SUNY Stony Brook, Dept Pharmacol, Program Mol & Cellular Pharmacol, BST T8-192, Stony Brook, NY 11794 USA.
EM Styliani-anna.tsirka@stonybrook.edu
RI Tsirka, Stella/AAD-4018-2019
OI Tsirka, Stella/0000-0003-0022-1770
FU NIHUnited States Department of Health & Human ServicesNational
   Institutes of Health (NIH) - USA [R01NS42168, T32GM007518, T32GM008444,
   F30CA196110]; NATIONAL CANCER INSTITUTEUnited States Department of
   Health & Human ServicesNational Institutes of Health (NIH) - USANIH
   National Cancer Institute (NCI) [F30CA196110] Funding Source: NIH
   RePORTER; NATIONAL INSTITUTE OF GENERAL MEDICAL SCIENCESUnited States
   Department of Health & Human ServicesNational Institutes of Health (NIH)
   - USANIH National Institute of General Medical Sciences (NIGMS)
   [T32GM007518, T32GM008444] Funding Source: NIH RePORTER; NATIONAL
   INSTITUTE OF NEUROLOGICAL DISORDERS AND STROKEUnited States Department
   of Health & Human ServicesNational Institutes of Health (NIH) - USANIH
   National Institute of Neurological Disorders & Stroke (NINDS)
   [R01NS042168] Funding Source: NIH RePORTER
FX Financial supports are received from NIH R01NS42168, NIH T32GM007518,
   NIH T32GM008444, NIH F30CA196110.
CR Akimoto J, 2016, NEUROL MED-CHIR, V56, P151, DOI 10.2176/nmc.ra.2015-0296
   Alliot F, 1999, DEV BRAIN RES, V117, P145, DOI 10.1016/S0165-3806(99)00113-3
   Bedrosian I, 2003, J CLIN ONCOL, V21, P3826, DOI 10.1200/JCO.2003.04.042
   Brown CE, 2016, NEW ENGL J MED, V375, P2561, DOI 10.1056/NEJMoa1610497
   Buckner JC, 2016, NEW ENGL J MED, V374, P1344, DOI 10.1056/NEJMoa1500925
   Butowski N, 2016, NEURO-ONCOLOGY, V18, P557, DOI 10.1093/neuonc/nov245
   Cai JQ, 2015, PLOS ONE, V10, DOI 10.1371/journal.pone.0126022
   da Fonseca ACC, 2013, CLIN DEV IMMUNOL, DOI 10.1155/2013/264124
   Chang AL, 2016, CANCER RES, V76, P5671, DOI 10.1158/0008-5472.CAN-16-0144
   Chen ML, 2005, P NATL ACAD SCI USA, V102, P419, DOI 10.1073/pnas.0408197102
   Chiu TL, 2012, J BIOMED SCI, V19, DOI 10.1186/1423-0127-19-45
   De Palma M, 2013, CANCER CELL, V23, P277, DOI 10.1016/j.ccr.2013.02.013
   Domingues P, 2016, BRAIN BEHAV IMMUN, V53, P1, DOI 10.1016/j.bbi.2015.07.019
   Du R, 2008, CANCER CELL, V13, P206, DOI 10.1016/j.ccr.2008.01.034
   Dubrow R, 2011, BMC CANCER, V11, DOI 10.1186/1471-2407-11-325
   Frei K, 2015, ONCOTARGET, V6, P5963, DOI 10.18632/oncotarget.3467
   Garg AD, 2016, SCI TRANSL MED, V8, DOI 10.1126/scitranslmed.aae0105
   Gilbert MR, 2014, NEW ENGL J MED, V370, P699, DOI 10.1056/NEJMoa1308573
   Goetz C, 2011, FUTURE VIROL, V6, P1045, DOI 10.2217/FVL.11.76
   Graeber MB, 2002, GLIA, V40, P252, DOI 10.1002/glia.10147
   Hagner PR, 2015, BLOOD, V126, P779, DOI 10.1182/blood-2015-02-628669
   He YY, 2016, CANCER SCI, V107, P1193, DOI 10.1111/cas.12986
   Hou LC, 2006, NEUROSURG FOCUS, V20, pE3
   Jain RK, 2007, NAT REV NEUROSCI, V8, P610, DOI 10.1038/nrn2175
   Ji N, 2016, ONCOTARGET, V7, P4369, DOI 10.18632/oncotarget.6737
   Johanns TM, 2016, CANCER DISCOV, V6, P1230, DOI 10.1158/2159-8290.CD-16-0575
   Katoh H, 2015, MEDIAT INFLAMM, V2015, DOI 10.1155/2015/159269
   Kloepper J, 2016, P NATL ACAD SCI USA, V113, P4476, DOI 10.1073/pnas.1525360113
   Larson SM, 2015, NAT REV CANCER, V15, P347, DOI 10.1038/nrc3925
   Lasek W, 2014, CANCER IMMUNOL IMMUN, V63, P419, DOI 10.1007/s00262-014-1523-1
   Li M., 2016, J CEREB BLOOD FLOW M, V37, P2383
   Linet MS, 2009, PEDIATR RADIOL, V39, pS4, DOI 10.1007/s00247-008-1026-3
   Malkki H, 2016, NAT REV NEUROL, V12, DOI [10.1038/nrneurol.2016.117, 10.1038/nrneurol.2016.175, 10.1038/nrneurol.2016.151, 10.1038/nrneurol.2016.78, 10.1038/nrneurol.2016.30, 10.1038/nrneurol.2016.22, 10.1038/nrneurol.2016.58, 10.1038/nrneurol.2016.52, 10.1038/nrneurol.2016.79, 10.1038/nrneurol.2016.139]
   Marabelle A, 2013, J CLIN INVEST, V123, P2447, DOI 10.1172/JCI64859
   MAXWELL M, 1992, J NEUROSURG, V76, P799, DOI 10.3171/jns.1992.76.5.0799
   Newick K, 2016, MOL THER-ONCOLYTICS, V3, DOI 10.1038/mto.2016.6
   Omuro A, 2013, JAMA-J AM MED ASSOC, V310, P1842, DOI 10.1001/jama.2013.280319
   Ostrom QT, 2015, NEURO-ONCOLOGY, V17, P1, DOI 10.1093/neuonc/nov189
   Ostrom QT, 2014, NEURO-ONCOLOGY, V16, P896, DOI 10.1093/neuonc/nou087
   Parry RV, 2005, MOL CELL BIOL, V25, P9543, DOI 10.1128/MCB.25.21.9543-9553.2005
   Phillips AC, 2016, MOL CANCER THER, V15, P661, DOI 10.1158/1535-7163.MCT-15-0901
   PHUPHANICH S, 2009, J CLIN ONCOL S, V27
   Phuphanich S, 2013, CANCER IMMUNOL IMMUN, V62, P125, DOI 10.1007/s00262-012-1319-0
   Platten M, 2001, MICROSC RES TECHNIQ, V52, P401, DOI 10.1002/1097-0029(20010215)52:4<401::AID-JEMT1025>3.0.CO;2-C
   Platten M, 2015, CELL RES, V25, P887, DOI 10.1038/cr.2015.66
   Polyzoidis S, 2014, HUM VACC IMMUNOTHER, V10, P3139, DOI 10.4161/hv.29276
   Pyonteck SM, 2013, NAT MED, V19, P1264, DOI 10.1038/nm.3337
   Reardon DA, 2016, CANCER IMMUNOL RES, V4, P124, DOI 10.1158/2326-6066.CIR-15-0151
   Ren PP, 2017, CURR PHARM DESIGN, V23, P2113, DOI 10.2174/1381612823666170316125402
   Rodon J, 2015, CLIN CANCER RES, V21, P553, DOI 10.1158/1078-0432.CCR-14-1380
   Saha D, 2015, DRUG FUTURE, V40, P739, DOI 10.1358/dof.2015.040.11.2383070
   Sarkar S, 2014, NAT NEUROSCI, V17, P46, DOI 10.1038/nn.3597
   Schijns VEJC, 2015, VACCINE, V33, P2690, DOI 10.1016/j.vaccine.2015.03.095
   Schneider SW, 2004, ACTA NEUROPATHOL, V107, P272, DOI 10.1007/s00401-003-0810-2
   Stafford JH, 2016, NEURO-ONCOLOGY, V18, P797, DOI 10.1093/neuonc/nov272
   Stupp R, 2005, NEW ENGL J MED, V352, P987, DOI 10.1056/NEJMoa043330
   Swartz AM, 2014, IMMUNOTHERAPY-UK, V6, P679, DOI [10.2217/IMT.14.21, 10.2217/imt.14.21]
   Thomas DA, 2005, CANCER CELL, V8, P369, DOI 10.1016/j.ccr.2005.10.012
   Ueda R, 2009, CLIN CANCER RES, V15, P6551, DOI 10.1158/1078-0432.CCR-09-1067
   Uhl M, 2004, CANCER RES, V64, P7954, DOI 10.1158/0008-5472.CAN-04-1013
   Verhaak RGW, 2010, CANCER CELL, V17, P98, DOI 10.1016/j.ccr.2009.12.020
   Wang Z, 2016, ONCOIMMUNOLOGY, V5, DOI 10.1080/2162402X.2016.1196310
   Wang Z, 2016, PEDIATR INT, V58, P520, DOI 10.1111/ped.12843
   Wen PY, 2008, NEW ENGL J MED, V359, P492, DOI 10.1056/NEJMra0708126
   Wesolowska A, 2008, ONCOGENE, V27, P918, DOI 10.1038/sj.onc.1210683
   Wolburg H, 2012, MOL ASPECTS MED, V33, P579, DOI 10.1016/j.mam.2012.02.003
   Wolf RL, 2005, J MAGN RESON IMAGING, V22, P475, DOI 10.1002/jmri.20415
   Wood CG, 2009, FUTURE ONCOL, V5, P763, DOI [10.2217/fon.09.46, 10.2217/FON.09.46]
   Xu S, 2014, J NATL CANC I
   Yang L, 2015, BIOMED RES INT, V2015, DOI 10.1155/2015/717530
   Yang SH, 2007, ONCOL REP, V17, P1359
   Zhai HY, 2011, GLIA, V59, P472, DOI 10.1002/glia.21117
NR 72
TC 40
Z9 46
U1 0
U2 12
PU SPRINGER HEIDELBERG
PI HEIDELBERG
PA TIERGARTENSTRASSE 17, D-69121 HEIDELBERG, GERMANY
SN 0340-5354
EI 1432-1459
J9 J NEUROL
JI J. Neurol.
PD APR
PY 2018
VL 265
IS 4
BP 741
EP 756
DI 10.1007/s00415-017-8695-5
PG 16
WC Clinical Neurology
SC Neurosciences & Neurology
GA GB3AV
UT WOS:000428928200002
PM 29209782
OA Green Accepted
DA 2021-10-28
ER

PT J
AU SWIER, K
   MILLER, J
AF SWIER, K
   MILLER, J
TI EFFICIENT INTERNALIZATION OF MHC CLASS II-INVARIANT CHAIN COMPLEXES IS
   NOT SUFFICIENT FOR INVARIANT CHAIN PROTEOLYSIS AND CLASS-II ANTIGEN
   PRESENTATION
SO JOURNAL OF IMMUNOLOGY
LA English
DT Article
ID HLA-DR MOLECULES; MEMBRANE-PROTEIN TRAFFICKING; CELL-SURFACE EXPRESSION;
   EPIDERMAL GROWTH-FACTOR; ENDOCYTIC PATHWAY; TRANSFERRIN RECEPTOR;
   INTRACELLULAR-TRANSPORT; MACROPHAGE ENDOSOMES; CYTOPLASMIC DOMAIN;
   PEPTIDE BINDING
AB In Ag-presenting cells, MHC class II molecules bind antigenic peptides in endocytic compartments and transport them to the cell surface for presentation to CD4(+) T cells. Newly synthesized class II alpha beta heterodimers associate with a third polypeptide, invariant chain (li), in the endoplasmic reticulum. This association may prevent class II molecules from binding peptides until they are transported to endocytic compartments where li is proteolyzed. Signals in the li cytosolic tail are believed to be responsible for the targeting of class II-li complexes to endocytic compartments, but it is unclear whether this targeting event occurs at the trans face of the Golgi or at the plasma membrane. In this report, we address whether the endosomal localization signal in the li cytosolic tail can be functionally substituted with a tyrosine-based signal for rapid internalization from the cell surface. A chimeric protein was generated in which the li cytosolic tail was replaced in its entirety with the cytosolic tail from transferrin receptor. In cells expressing this chimeric form of li, newly synthesized class II-li complexes travel rapidly to the cell surface and are internalized efficiently, but li proteolysis is delayed and class II Ag presentation is inhibited. These results suggest that targeting class II-li complexes to early/recycling endosomes from the cell surface does not in itself lead to li proteolysis; subsequent delivery to later endosomes may be required. The data suggest that signals for this targeting event may lie in residues 18 to 29 of the li cytosolic tail.
C1 UNIV CHICAGO,DEPT MOLEC GENET & CELL BIOL,CHICAGO,IL 60637.
FU NATIONAL INSTITUTE OF GENERAL MEDICAL SCIENCESUnited States Department
   of Health & Human ServicesNational Institutes of Health (NIH) - USANIH
   National Institute of General Medical Sciences (NIGMS) [R01GM042071]
   Funding Source: NIH RePORTER; NIGMS NIH HHSUnited States Department of
   Health & Human ServicesNational Institutes of Health (NIH) - USANIH
   National Institute of General Medical Sciences (NIGMS) [GM 42071,
   GM-07183] Funding Source: Medline
CR ALLEN PM, 1984, P NATL ACAD SCI-BIOL, V81, P2489, DOI 10.1073/pnas.81.8.2489
   AMIGORENA S, 1994, NATURE, V369, P113, DOI 10.1038/369113a0
   ANDERSON MS, 1992, P NATL ACAD SCI USA, V89, P2282, DOI 10.1073/pnas.89.6.2282
   ANDERSON MS, 1993, J EXP MED, V178, P1959, DOI 10.1084/jem.178.6.1959
   BAKKE O, 1990, CELL, V63, P707, DOI 10.1016/0092-8674(90)90137-4
   BEAUMELLE BD, 1990, J CELL BIOL, V111, P1811, DOI 10.1083/jcb.111.5.1811
   BIJLMAKERS MJE, 1994, J EXP MED, V180, P623, DOI 10.1084/jem.180.2.623
   BIKOFF EK, 1993, J EXP MED, V177, P1699, DOI 10.1084/jem.177.6.1699
   BLUM JS, 1991, J BIOL CHEM, V266, P22091
   BLUM JS, 1988, P NATL ACAD SCI USA, V85, P3975, DOI 10.1073/pnas.85.11.3975
   BONNEROT C, 1994, EMBO J, V13, P934, DOI 10.1002/j.1460-2075.1994.tb06338.x
   CASANOVA JE, 1991, CELL, V66, P65, DOI 10.1016/0092-8674(91)90139-P
   CHANG CP, 1993, J BIOL CHEM, V268, P19312
   CHERVONSKY AV, 1994, INT IMMUNOL, V6, P973, DOI 10.1093/intimm/6.7.973
   CRESSWELL P, 1994, ANNU REV IMMUNOL, V12, P259, DOI 10.1146/annurev.iy.12.040194.001355
   DAVIDSON HW, 1991, CELL, V67, P105, DOI 10.1016/0092-8674(91)90575-J
   DIETRICH J, 1994, EMBO J, V13, P2156, DOI 10.1002/j.1460-2075.1994.tb06492.x
   DIMENT S, 1988, J BIOL CHEM, V263, P6901
   DIMENT S, 1985, J BIOL CHEM, V260, P5311
   ELLIOTT EA, 1994, J EXP MED, V179, P681, DOI 10.1084/jem.179.2.681
   GARIPPA RJ, 1994, J CELL BIOL, V124, P705, DOI 10.1083/jcb.124.5.705
   GERMAIN RN, 1994, CELL, V76, P2877
   GLICKMAN JN, 1989, EMBO J, V8, P1041, DOI 10.1002/j.1460-2075.1989.tb03471.x
   GUAGLIARDI LE, 1990, NATURE, V343, P133, DOI 10.1038/343133a0
   HASKINS K, 1984, J EXP MED, V160, P452, DOI 10.1084/jem.160.2.452
   HEUSER JE, 1989, J CELL BIOL, V108, P389, DOI 10.1083/jcb.108.2.389
   HOPKINS CR, 1992, TRENDS BIOCHEM SCI, V17, P27, DOI 10.1016/0968-0004(92)90423-7
   JING SQ, 1990, J CELL BIOL, V110, P283, DOI 10.1083/jcb.110.2.283
   JOHNSON KF, 1992, J CELL BIOL, V119, P249, DOI 10.1083/jcb.119.2.249
   KOCH N, 1987, EMBO J, V6, P1677, DOI 10.1002/j.1460-2075.1987.tb02417.x
   KOCH N, 1991, J IMMUNOL, V147, P2643
   KORNFELD S, 1989, ANNU REV CELL BIOL, V5, P483, DOI 10.1146/annurev.cb.05.110189.002411
   LAMB CA, 1991, P NATL ACAD SCI USA, V88, P5998, DOI 10.1073/pnas.88.14.5998
   LAMB CA, 1992, J IMMUNOL, V148, P3478
   LETOURNEUR F, 1992, CELL, V69, P1143, DOI 10.1016/0092-8674(92)90636-Q
   LORENZ RG, 1988, J IMMUNOL, V141, P4124
   LOSS GE, 1993, J IMMUNOL, V150, P3187
   LOTTEAU V, 1990, NATURE, V348, P600, DOI 10.1038/348600a0
   LUDWIG T, 1991, J CELL BIOL, V115, P1561, DOI 10.1083/jcb.115.6.1561
   Machamer CE, 1993, CURR OPIN CELL BIOL, V5, P606, DOI 10.1016/0955-0674(93)90129-E
   MARTIN RG, 1961, J BIOL CHEM, V236, P1372
   MAYOR S, 1993, J CELL BIOL, V121, P1257, DOI 10.1083/jcb.121.6.1257
   MCCLELLAND A, 1984, CELL, V39, P267, DOI 10.1016/0092-8674(84)90004-7
   MCCOY KL, 1993, J IMMUNOL, V151, P4583
   MCCOY KL, 1993, J IMMUNOL, V151, P6757
   MELLMAN I, 1984, J CELL BIOL, V98, P1170, DOI 10.1083/jcb.98.4.1170
   MILLER J, 1986, J EXP MED, V164, P1478, DOI 10.1084/jem.164.5.1478
   MORTON PA, 1995, J IMMUNOL, V154, P137
   NADIMI F, 1991, EUR J IMMUNOL, V21, P1255, DOI 10.1002/eji.1830210524
   NEEFJES JJ, 1990, CELL, V61, P171, DOI 10.1016/0092-8674(90)90224-3
   NEEFJES JJ, 1992, EMBO J, V11, P411, DOI 10.1002/j.1460-2075.1992.tb05069.x
   NEWCOMB JR, 1993, J IMMUNOL, V151, P4153
   NGUYEN QV, 1989, HUM IMMUNOL, V24, P153, DOI 10.1016/0198-8859(89)90056-6
   NIEBLING WL, 1993, J IMMUNOL, V150, P2687
   NIJENHUIS M, 1994, EUR J IMMUNOL, V24, P873, DOI 10.1002/eji.1830240415
   ODORIZZI CG, 1994, J CELL BIOL, V126, P317, DOI 10.1083/jcb.126.2.317
   PETERS PJ, 1991, NATURE, V349, P669, DOI 10.1038/349669a0
   PETERSON M, 1990, NATURE, V345, P172, DOI 10.1038/345172a0
   PETERSON M, 1992, NATURE, V357, P596, DOI 10.1038/357596a0
   PIETERS J, 1991, J CELL BIOL, V115, P1213, DOI 10.1083/jcb.115.5.1213
   PIETERS J, 1993, J CELL SCI, V106, P831
   QIU Y, 1994, J CELL BIOL, V125, P595, DOI 10.1083/jcb.125.3.595
   RENFREW CA, 1991, J BIOL CHEM, V266, P4348
   REYES VE, 1991, J IMMUNOL, V146, P3877
   RIJNBOUTT S, 1992, J BIOL CHEM, V267, P15665
   ROCHE PA, 1990, NATURE, V345, P615, DOI 10.1038/345615a0
   ROCHE PA, 1991, P NATL ACAD SCI USA, V88, P3150, DOI 10.1073/pnas.88.8.3150
   ROCHE PA, 1993, P NATL ACAD SCI USA, V90, P8581, DOI 10.1073/pnas.90.18.8581
   ROCHE PA, 1991, NATURE, V354, P392, DOI 10.1038/354392a0
   ROCHE PA, 1992, EMBO J, V11, P2841, DOI 10.1002/j.1460-2075.1992.tb05351.x
   ROMAGNOLI P, 1993, J EXP MED, V177, P583, DOI 10.1084/jem.177.3.583
   SCHAIFF WT, 1991, J IMMUNOL, V147, P603
   SCHAIFF WT, 1992, J EXP MED, V176, P657, DOI 10.1084/jem.176.3.657
   SCHMID SL, 1994, NATURE, V369, P103, DOI 10.1038/369103a0
   STOCKINGER B, 1989, CELL, V56, P683, DOI 10.1016/0092-8674(89)90590-4
   TABAS I, 1991, J CELL BIOL, V115, P1547, DOI 10.1083/jcb.115.6.1547
   TEYTON L, 1990, NATURE, V348, P39, DOI 10.1038/348039a0
   TROWBRIDGE IS, 1993, ANNU REV CELL BIOL, V9, P129, DOI 10.1146/annurev.cb.09.110193.001021
   TULP A, 1994, NATURE, V369, P120, DOI 10.1038/369120a0
   VIVILLE S, 1993, CELL, V72, P635, DOI 10.1016/0092-8674(93)90081-Z
   WARD DM, 1989, J BIOL CHEM, V264, P8164
   WEISSMAN AM, 1986, J CELL BIOL, V102, P951, DOI 10.1083/jcb.102.3.951
   WEST MA, 1994, NATURE, V369, P147, DOI 10.1038/369147a0
   WRAIGHT CJ, 1990, J BIOL CHEM, V265, P5787
NR 84
TC 7
Z9 7
U1 0
U2 0
PU AMER ASSOC IMMUNOLOGISTS
PI BETHESDA
PA 9650 ROCKVILLE PIKE, BETHESDA, MD 20814
SN 0022-1767
J9 J IMMUNOL
JI J. Immunol.
PD JUL 15
PY 1995
VL 155
IS 2
BP 630
EP 643
PG 14
WC Immunology
SC Immunology
GA RG973
UT WOS:A1995RG97300015
PM 7608541
DA 2021-10-28
ER

PT J
AU Michen, S
   Frosch, J
   Fussel, M
   Schackert, G
   Momburg, F
   Temme, A
AF Michen, Susanne
   Frosch, Jennifer
   Fuessel, Monika
   Schackert, Gabriele
   Momburg, Frank
   Temme, Achim
TI Arti ficial feeder cells expressing ligands for killer cell
   immunoglobulin- like receptors and CD94/NKG2A for expansion of
   functional primary natural killer cells with tolerance to self
SO CYTOTHERAPY
LA English
DT Article
DE Expansion; Feeder cell line; Natural killer cells; PBMC
ID CHIMERIC ANTIGEN RECEPTOR; NK CELLS; INHIBITORY SIGNALS; CANCER;
   ACTIVATION; PEPTIDES; MOLECULES; DOMINATE; MHC
AB Background aims: Natural killer (NK) cells are promising cells for immunotherapy of cancer, and there are ongoing efforts to improve their ex vivo expansion to clinically relevant numbers. This study focused on the development of a C1-, C2-, Bw4 killer cell immunoglobulin-like receptor (KIR) ligand and NKG2A ligand-con- taining feeder cell line for autonomous expansion of functional NK cells. Methods: PC3 PSCA -derived feeder cells expressing IL -2, 4-1BBL and membrane -bound IL-15-mutDAP12 (mIL- 15d) fusion protein in combinations or alone were generated and used for expansion. Expanded NK cells were analyzed with respect to subpopulations, expression of NK cell receptors and immune checkpoint mol- ecules as well as their cytotoxicity against K562 cells, cetuximab-marked tumor cells and autologous B cells. Results: Only combinatorial expression of IL -2 plus 4-1BBL or IL -2, 4-1BBL plus mIL-15d in feeder cells ef fi- ciently expanded NK cells and supported selective outgrowth of NK cells from peripheral blood mononuclear cell samples. Best expansion of NK cells was achieved using PC3 PSCA -IL-2-4-1BBL-mIL-15d feeder cells. Such expanded NK cells exhibited upregulation of natural cytotoxicity receptors, DNAM-1 and NKG2C and induced expression of high af finity IL -2 receptor, which were paralleled by attenuated KIR and increased expression of NKG2A and ILT2. In addition, elevated TIM -3 levels were noted and PD -1 and T cell immunoreceptor with Ig and ITIM domain (TIGIT) levels remained low. Expanded NK cells were highly cytolytic when encountering K562 cells and cetuximab-marked target cells but remained unresponsive to autologous B cells and target cells with protective levels of human leukocyte antigen. Conclusions: Collectively, the results demonstrate the feasibility of PC3 PSCA -IL-2-4-1BBL-mIL-15d feeder cells for robust expansion of NK cells, which remain tolerant to self and could be used in the future for adoptive cell therapy of cancer.
C1 [Michen, Susanne; Frosch, Jennifer; Schackert, Gabriele; Temme, Achim] Tech Univ Dresden, Univ Hosp Carl Gustav Carus, Dept Neurosurg, Sect Expt Neurosurg Tumor Immunol, Fetscherstr 74, D-01307 Dresden, Germany.
   [Fuessel, Monika] DKMS Life Sci Lab GmbH, Dresden, Germany.
   [Schackert, Gabriele; Temme, Achim] German Canc Consortium DKTK, Partner Site Dresden, Dresden, Germany.
   [Schackert, Gabriele; Temme, Achim] German Canc Res Ctr, Heidelberg, Germany.
   [Schackert, Gabriele; Temme, Achim] Natl Ctr Tumor Dis NCT, Dresden, Germany.
   [Momburg, Frank] German Canc Res Ctr, Antigen Presentat & T NK Cell Activat Grp D121, Heidelberg, Germany.
   [Momburg, Frank] German Canc Res Ctr, Clin Cooperat Unit Appl Tumor Immun D120, Heidelberg, Germany.
RP Temme, A (corresponding author), Tech Univ Dresden, Univ Hosp Carl Gustav Carus, Dept Neurosurg, Sect Expt Neurosurg Tumor Immunol, Fetscherstr 74, D-01307 Dresden, Germany.
EM achim.temme@uniklinikum-dresden.de
OI Frosch, Jennifer/0000-0001-5175-8493
CR Barrow AD, 2019, CANCERS, V11, DOI 10.3390/cancers11010055
   Becker PSA, 2016, CANCER IMMUNOL IMMUN, V65, P477, DOI 10.1007/s00262-016-1792-y
   Berg M, 2009, CYTOTHERAPY, V11, P341, DOI 10.1080/14653240902807034
   Beziat V, 2013, BLOOD, V121, P2678, DOI 10.1182/blood-2012-10-459545
   Boegel S, 2014, ONCOIMMUNOLOGY, V3, DOI 10.4161/21624011.2014.954893
   Cho D, 2009, KOREAN J LAB MED, V29, P89, DOI 10.3343/kjlm.2009.29.2.89
   Ciurea SO, 2017, BLOOD, V130, P1857, DOI 10.1182/blood-2017-05-785659
   Colonna M, 1997, J EXP MED, V186, P1809, DOI 10.1084/jem.186.11.1809
   COLONNA M, 1993, SCIENCE, V260, P1121, DOI 10.1126/science.8493555
   Denman CJ, 2012, PLOS ONE, V7, DOI 10.1371/journal.pone.0030264
   Fujisaki H, 2009, CANCER RES, V69, P4010, DOI 10.1158/0008-5472.CAN-08-3712
   Gong W, 2010, TISSUE ANTIGENS, V76, P467, DOI 10.1111/j.1399-0039.2010.01535.x
   Granzin M, 2016, ONCOIMMUNOLOGY, V5, DOI 10.1080/2162402X.2016.1219007
   Hammer Q, 2018, NAT IMMUNOL, V19, P453, DOI 10.1038/s41590-018-0082-6
   He YK, 2017, CELL MOL IMMUNOL, V14, P321, DOI 10.1038/cmi.2016.26
   Imai C, 2005, BLOOD, V106, P376, DOI 10.1182/blood-2004-12-4797
   KARRE K, 1995, SCIENCE, V267, P978, DOI 10.1126/science.7863341
   Kim EK, 2013, CYTOTHERAPY, V15, P231, DOI 10.1016/j.jcyt.2012.10.019
   Kim S, 2005, NATURE, V436, P709, DOI 10.1038/nature03847
   Knorr DA, 2014, SEMIN IMMUNOL, V26, P161, DOI 10.1016/j.smim.2014.02.002
   Koehl U, 2013, FRONT ONCOL, V3, DOI 10.3389/fonc.2013.00118
   Lee N, 1998, J IMMUNOL, V160, P4951
   Liu LL, 2016, CELL REP, V15, P1088, DOI 10.1016/j.celrep.2016.04.005
   Llano M, 1998, EUR J IMMUNOL, V28, P2854, DOI 10.1002/(SICI)1521-4141(199809)28:09<2854::AID-IMMU2854>3.0.CO;2-W
   Lo Monaco E, 2011, NEOPLASIA, V13, P822, DOI 10.1593/neo.101684
   Merlotti FR, 2019, FRONT IMMUNOL, V10, DOI 10.3389/fimmu.2019.00910
   Moretta L, 2004, EMBO J, V23, P255, DOI 10.1038/sj.emboj.7600019
   Moretta L, 2010, BLOOD, V116, P3689, DOI 10.1182/blood-2010-09-303057
   Muller N, 2015, J IMMUNOTHER, V38, P197, DOI 10.1097/CJI.0000000000000082
   Ndhlovu LC, 2012, BLOOD, V119, P3734, DOI 10.1182/blood-2011-11-392951
   Orr MT, 2010, NAT IMMUNOL, V11, P321, DOI 10.1038/ni.1849
   Rolle A, 2018, CELL REP, V24, P1967, DOI 10.1016/j.celrep.2018.07.069
   Rolle A, 2016, EUR J IMMUNOL, V46, P2420, DOI 10.1002/eji.201646492
   Rose MJJ, 2009, J IMMUNOL, V183, P4502, DOI 10.4049/jimmunol.0803323
   Shah NN, 2015, BLOOD, V125, P784, DOI 10.1182/blood-2014-07-592881
   Topfer K, 2015, J IMMUNOL, V194, P3201, DOI 10.4049/jimmunol.1400330
   Torelli GF, 2002, BRIT J HAEMATOL, V116, P299, DOI 10.1046/j.1365-2141.2002.03277.x
   Vivier E, 2008, NAT IMMUNOL, V9, P503, DOI 10.1038/ni1582
   Yano M, 2014, BLOOD, V124
   Zhang H, 2011, J IMMUNOTHER, V34, P187, DOI 10.1097/CJI.0b013e31820d2a21
NR 40
TC 1
Z9 1
U1 0
U2 2
PU ELSEVIER SCI LTD
PI OXFORD
PA THE BOULEVARD, LANGFORD LANE, KIDLINGTON, OXFORD OX5 1GB, OXON, ENGLAND
SN 1465-3249
EI 1477-2566
J9 CYTOTHERAPY
JI Cytotherapy
PD JUL
PY 2020
VL 22
IS 7
BP 354
EP 368
DI 10.1016/j.jcyt.2020.02.004
PG 15
WC Cell & Tissue Engineering; Biotechnology & Applied Microbiology; Cell
   Biology; Hematology; Medicine, Research & Experimental
SC Cell Biology; Biotechnology & Applied Microbiology; Hematology; Research
   & Experimental Medicine
GA MB9OX
UT WOS:000542928100003
PM 32451262
OA hybrid
DA 2021-10-28
ER

PT J
AU Platten, M
   Reardon, DA
AF Platten, Michael
   Reardon, David A.
TI Concepts for Immunotherapies in Gliomas
SO SEMINARS IN NEUROLOGY
LA English
DT Article
DE glioma; Immunotherapy; Immunosuppression; immune checkpoint; vaccine
ID CHIMERIC ANTIGEN RECEPTOR; MODIFIED T-CELLS; TUMOR-INFILTRATING
   LYMPHOCYTES; ANTITUMOR IMMUNE-RESPONSES; CENTRAL-NERVOUS-SYSTEM;
   LONG-TERM SURVIVAL; GROWTH-FACTOR-BETA; METASTATIC MELANOMA;
   CANCER-IMMUNOTHERAPY; CHECKPOINT BLOCKADE
AB Strategies to empower the immune system to successfully attack cancers, including vaccination approaches, adaptive T cell therapies, and immune checkpoint modulators, have recently achieved remarkable success across a spectrum of cancer indications. Nonetheless, with rare exception, only a minority of patients with a given type of cancer respond to an immunotherapeutic when administered as single-agent therapy. Although under extensive laboratory and clinical investigation, the role of these approaches for glioma patients remains to be determined. While the central nervous system (CNS) is no longer regarded as an immunoprivileged sanctuary, nuances regarding immune responses in the CNS may impact on the activity of immunotherapy treatments of brain tumor patients. Furthermore, many common CNS tumors such as World Health Organization grade III and IV (high grade) gliomas utilize myriad, nonoverlapping strategies to dampen or extinguish antitumor immune responses. For these reasons, critical research efforts are focused on identifying biomarkers that predict patients with a heightened likelihood of therapeutic benefit as well as evaluating rationally designed combinatorial immunotherapy approaches with potentially complementary mechanisms of immune-activation for brain cancer patients.
C1 [Platten, Michael] Heidelberg Univ, Mannheim Med Ctr, Dept Neurol, Mannheim, Germany.
   [Platten, Michael] German Canc Res Ctr, CCU Neuroimmunol & Brain Tumor Immunol, Heidelberg, Germany.
   [Reardon, David A.] Dana Farber Canc Inst, Ctr Neurooncol, 450 Brookline Ave,Dana 2134, Boston, MA 02215 USA.
RP Reardon, DA (corresponding author), Dana Farber Canc Inst, Ctr Neurooncol, 450 Brookline Ave,Dana 2134, Boston, MA 02215 USA.
EM david_reardon@dfci.harvard.edu
RI Platten, Michael/F-2902-2013
OI Platten, Michael/0000-0002-4746-887X
FU Celldex Therapeutics; Incyte; Midatech; BayerBayer AG; PfizerPfizer
FX David A. Reardon: Advisory board-Abbvie, Amgen, BMS, Cavion, Celldex,
   EMD Serono, Genentech/Roche, Inovio, Juno Pharmaceuticals, Merck,
   Midatech, Momenta Pharmaceuticals, Novartis, Novocure, Oxigene,
   Regeneron, Stemline Therapeutics; Research Support-Celldex Therapeutics,
   Incyte, Midatech; Speaker-Genentech/Roche, Merck.; Michael Platten:
   Patents: IDH1 vaccine, Tryptophan metabolites; Advisory
   board-Genentech/Roche, Merck, Bayer, Novartis; Research Support-Bayer,
   Pfizer; Speaker-Bayer, Merck, Medac, Novartis, Teva, Genentech/Roche.
CR Ahmadzadeh M, 2009, BLOOD, V114, P1537, DOI 10.1182/blood-2008-12-195792
   Ahmed N, 2010, CLIN CANCER RES, V16, P474, DOI 10.1158/1078-0432.CCR-09-1322
   ALTERMAN RL, 1994, MOL CHEM NEUROPATHOL, V21, P177, DOI 10.1007/BF02815350
   Ansell SM, 2015, NEW ENGL J MED, V372, P311, DOI 10.1056/NEJMoa1411087
   Antonios JP, 2017, NEURO-ONCOLOGY, V19, P796, DOI 10.1093/neuonc/now287
   Bauer J, 2015, ACTA NEUROPATHOL, V130, P751, DOI 10.1007/s00401-015-1471-7
   Berghoff AS, 2015, NEURO-ONCOLOGY, V17, P1064, DOI 10.1093/neuonc/nou307
   Bogdahn U, 2011, NEURO-ONCOLOGY, V13, P132, DOI 10.1093/neuonc/noq142
   Bouffet E, 2016, J CLIN ONCOL, V34, P2206, DOI 10.1200/JCO.2016.66.6552
   Brahmer JR, 2012, NEW ENGL J MED, V366, P2455, DOI 10.1056/NEJMoa1200694
   Brandes AA, 2016, NEURO-ONCOLOGY, V18, P1146, DOI 10.1093/neuonc/now009
   Brentjens RJ, 2011, BLOOD, V118, P4817, DOI 10.1182/blood-2011-04-348540
   Brown CE, 2016, NEW ENGL J MED, V375, P2561, DOI 10.1056/NEJMoa1610497
   Carpenito C, 2009, P NATL ACAD SCI USA, V106, P3360, DOI 10.1073/pnas.0813101106
   Choi BD, 2014, J CLIN NEUROSCI, V21, P189, DOI 10.1016/j.jocn.2013.03.012
   Congdon KL, 2014, NEURO-ONCOLOGY, V16, pviii20, DOI 10.1093/neuonc/nou236
   Dendrou CA, 2015, NAT REV IMMUNOL, V15, P545, DOI 10.1038/nri3871
   Dix AR, 1999, J NEUROIMMUNOL, V100, P216, DOI 10.1016/S0165-5728(99)00203-9
   Dong HD, 2002, NAT MED, V8, P793, DOI 10.1038/nm730
   Donson AM, 2012, J IMMUNOL, V189, P1920, DOI 10.4049/jimmunol.1103373
   Dubinski D, 2016, NEURO-ONCOLOGY, V18, P807, DOI 10.1093/neuonc/nov280
   Dudley ME, 2008, J CLIN ONCOL, V26, P5233, DOI 10.1200/JCO.2008.16.5449
   Dutoit V, 2016, FRONT ONCOL, V6, DOI 10.3389/fonc.2016.00256
   Dutoit V, 2012, BRAIN, V135, P1042, DOI 10.1093/brain/aws042
   Fecci PE, 2007, CLIN CANCER RES, V13, P2158, DOI 10.1158/1078-0432.CCR-06-2070
   FONTANA A, 1989, J IMMUNOL, V143, P3230
   FONTANA A, 1984, J IMMUNOL, V132, P1837
   Formenti SC, 2013, JNCI-J NATL CANCER I, V105, P256, DOI 10.1093/jnci/djs629
   Freeman GJ, 2000, J EXP MED, V192, P1027, DOI 10.1084/jem.192.7.1027
   Fu J, 2014, CANCER RES, V74, P4042, DOI 10.1158/0008-5472.CAN-13-2685
   Gabrilovich DI, 1996, NAT MED, V2, P1096, DOI 10.1038/nm1096-1096
   Gabrilovich DI, 2017, CANCER IMMUNOL RES, V5, P3, DOI 10.1158/2326-6066.CIR-16-0297
   Gabrusiewicz K, 2016, JCI INSIGHT, V1, DOI 10.1172/jci.insight.85841
   Garon EB, 2015, NEW ENGL J MED, V372, P2018, DOI 10.1056/NEJMoa1501824
   Garrido F, 1997, IMMUNOL TODAY, V18, P89, DOI 10.1016/S0167-5699(96)10075-X
   GROSS G, 1989, P NATL ACAD SCI USA, V86, P10024, DOI 10.1073/pnas.86.24.10024
   Grupp SA, 2013, NEW ENGL J MED, V368, P1509, DOI 10.1056/NEJMoa1215134
   Gustafson MP, 2010, NEURO-ONCOLOGY, V12, P631, DOI 10.1093/neuonc/noq001
   Hartmann C, 2009, ACTA NEUROPATHOL, V118, P469, DOI 10.1007/s00401-009-0561-9
   Hegde M, 2016, J CLIN INVEST, V126, P3036, DOI 10.1172/JCI83416
   Herbst RS, 2014, NATURE, V515, P563, DOI 10.1038/nature14011
   Herz J, 2017, IMMUNITY, V46, P943, DOI 10.1016/j.immuni.2017.06.007
   HISHII M, 1995, NEUROSURGERY, V37, P1160, DOI 10.1227/00006123-199512000-00016
   Hoftberger R, 2015, CURR OPIN ONCOL, V27, P489, DOI 10.1097/CCO.0000000000000222
   Huang YH, 2013, CANCER RES, V73, P2943, DOI 10.1158/0008-5472.CAN-12-4354
   Jacobs JFM, 2010, J NEUROIMMUNOL, V225, P195, DOI 10.1016/j.jneuroim.2010.05.020
   Johanns TM, 2016, CANCER DISCOV, V6, P1230, DOI 10.1158/2159-8290.CD-16-0575
   Johnson LA, 2015, SCI TRANSL MED, V7, DOI 10.1126/scitranslmed.aaa4963
   Kamran N, 2016, CLIN IMMUNOL
   Karyampudi L, 2014, CANCER RES, V74, P2974, DOI 10.1158/0008-5472.CAN-13-2564
   Kim YH, 2012, BRIT J NEUROSURG, V26, P21, DOI 10.3109/02688697.2011.584986
   Kmiecik J, 2013, J NEUROIMMUNOL, V264, P71, DOI 10.1016/j.jneuroim.2013.08.013
   Kong S, 2012, CLIN CANCER RES, V18, P5949, DOI 10.1158/1078-0432.CCR-12-0319
   Kroemer G, 2013, ANNU REV IMMUNOL, V31, P51, DOI 10.1146/annurev-immunol-032712-100008
   KRUMMEL MF, 1995, J EXP MED, V182, P459, DOI 10.1084/jem.182.2.459
   Lee EQ, 2016, NEURO-ONCOLOGY, V18, P1191, DOI 10.1093/neuonc/now167
   Litzenburger UM, 2014, ONCOTARGET, V5, P1038, DOI 10.18632/oncotarget.1637
   Lohr J, 2011, CLIN CANCER RES, V17, P4296, DOI 10.1158/1078-0432.CCR-10-2557
   Lowther DE, 2016, JCI INSIGHT, V1, DOI 10.1172/jci.insight.85935
   Maes W, 2013, CLIN DEV IMMUNOL, DOI 10.1155/2013/952469
   MATHEWS VP, 1992, AM J NEURORADIOL, V13, P1477
   Maude SL, 2014, NEW ENGL J MED, V371, P1507, DOI 10.1056/NEJMoa1407222
   Morgan RA, 2013, J IMMUNOTHER, V36, P133, DOI 10.1097/CJI.0b013e3182829903
   Morgan RA, 2012, HUM GENE THER, V23, P1043, DOI 10.1089/hum.2012.041
   Nduom EK, 2016, NEURO-ONCOLOGY, V18, P195, DOI 10.1093/neuonc/nov172
   O'Rourke DM, 2017, SCI TRANSL MED, V9, DOI 10.1126/scitranslmed.aaa0984
   Okada Hideho, 2015, Lancet Oncol, V16, pe534, DOI 10.1016/S1470-2045(15)00088-1
   Opitz CA, 2007, CELL MOL LIFE SCI, V64, P2542, DOI 10.1007/s00018-007-7140-9
   Opitz CA, 2011, NATURE, V478, P197, DOI 10.1038/nature10491
   Ousman SS, 2012, NAT NEUROSCI, V15, P1096, DOI 10.1038/nn.3161
   Park TS, 2011, TRENDS BIOTECHNOL, V29, P550, DOI 10.1016/j.tibtech.2011.04.009
   Pilon-Thomas S, 2016, CANCER RES, V76, P1381, DOI 10.1158/0008-5472.CAN-15-1743
   Pilotte L, 2012, P NATL ACAD SCI USA, V109, P2497, DOI 10.1073/pnas.1113873109
   Platten M, 2003, ANN NEUROL, V54, P388, DOI 10.1002/ana.10679
   Platten M, 2015, CELL RES, V25, P887, DOI 10.1038/cr.2015.66
   Platten M, 2014, CURR NEUROL NEUROSCI, V14, DOI 10.1007/s11910-014-0440-1
   Platten M, 2012, CANCER RES, V72, P5435, DOI 10.1158/0008-5472.CAN-12-0569
   Poon CC, 2017, BRAIN, V140, P1548, DOI 10.1093/brain/aww355
   Postow MA, 2015, J CLIN ONCOL, V33, P1974, DOI 10.1200/JCO.2014.59.4358
   Prinz M, 2017, NAT NEUROSCI, V20, P136, DOI 10.1038/nn.4475
   Pyonteck SM, 2013, NAT MED, V19, P1264, DOI 10.1038/nm.3337
   Quail DF, 2017, CANCER CELL, V31, P326, DOI 10.1016/j.ccell.2017.02.009
   Quezada SA, 2006, J CLIN INVEST, V116, P1935, DOI 10.1172/JCI27745
   Rajasagi M, 2014, BLOOD, V124, P453, DOI 10.1182/blood-2014-04-567933
   Rampling R, 2016, CLIN CANCER RES, V22, P4776, DOI 10.1158/1078-0432.CCR-16-0506
   Reardon D A, 21 ANN M SOC NEUR 20
   Reardon D A, 2016 AM SOC CLIN ONC
   Reardon D A, 5 QUADR M WORLD FED
   Reardon DA, 2016, CANCER IMMUNOL RES, V4, P124, DOI 10.1158/2326-6066.CIR-15-0151
   Rizvi NA, 2015, SCIENCE, V348, P124, DOI 10.1126/science.aaa1348
   ROSENBERG SA, 1988, NEW ENGL J MED, V319, P1676, DOI 10.1056/NEJM198812223192527
   Roth P, 2007, CANCER RES, V67, P3540, DOI 10.1158/0008-5472.CAN-06-4783
   Roth-Walter F, 2017, SCI REP-UK, V7, DOI 10.1038/srep45067
   Rutledge WC, 2013, CLIN CANCER RES, V19, P4951, DOI 10.1158/1078-0432.CCR-13-0551
   Sadelain M, 2015, J CLIN INVEST, V125, P3392, DOI 10.1172/JCI80010
   Sahm F, 2013, CANCER RES, V73, P3225, DOI 10.1158/0008-5472.CAN-12-3831
   Sampson JH, 2014, CLIN CANCER RES, V20, P972, DOI 10.1158/1078-0432.CCR-13-0709
   Sampson JH, 2012, PLOS ONE, V7, DOI 10.1371/journal.pone.0031046
   Sampson JH, 2010, J CLIN ONCOL, V28, P4722, DOI 10.1200/JCO.2010.28.6963
   Sampson JH, 2009, MOL CANCER THER, V8, P2773, DOI 10.1158/1535-7163.MCT-09-0124
   Savoldo B, 2011, J CLIN INVEST, V121, P1822, DOI 10.1172/JCI46110
   SAWAMURA Y, 1989, CANCER RES, V49, P1843
   Schadendorf D, 2015, J CLIN ONCOL, V33, P1889, DOI 10.1200/JCO.2014.56.2736
   Schumacher T, 2014, NATURE, V512, P324, DOI 10.1038/nature13387
   Sotillo E, 2015, CANCER DISCOV, V5, P1282, DOI 10.1158/2159-8290.CD-15-1020
   Sukumar M, 2015, CELL, V162, P1206, DOI 10.1016/j.cell.2015.08.064
   Tartour E, 2011, CANCER METAST REV, V30, P83, DOI 10.1007/s10555-011-9281-4
   Thomas S, 2010, IMMUNOLOGY, V129, P170, DOI 10.1111/j.1365-2567.2009.03227.x
   Topalian SL, 2015, CANCER CELL, V27, P450, DOI 10.1016/j.ccell.2015.03.001
   Topalian SL, 2012, NEW ENGL J MED, V366, P2443, DOI 10.1056/NEJMoa1200690
   Turtle CJ, 2016, J CLIN INVEST, V126, P2123, DOI 10.1172/JCI85309
   Van Allen EM, 2015, SCIENCE, V350, P207, DOI 10.1126/science.aad0095
   van den Bent MJ, 2015, NEURO-ONCOLOGY, V17, P935, DOI 10.1093/neuonc/nov013
   Wainwright DA, 2014, CLIN CANCER RES, V20, P5290, DOI 10.1158/1078-0432.CCR-14-0514
   Wainwright DA, 2012, CLIN CANCER RES, V18, P6110, DOI 10.1158/1078-0432.CCR-12-2130
   Wei J, 2011, PLOS ONE, V6, DOI [10.1371/journal.pone.0016195, 10.1371/journal.pone.0017868]
   Wei J, 2010, MOL CANCER THER, V9, P67, DOI 10.1158/1535-7163.MCT-09-0734
   Wick W, 2016, LANCET ONCOL, V17, pE529, DOI 10.1016/S1470-2045(16)30571-X
   WRANN M, 1987, EMBO J, V6, P1633, DOI 10.1002/j.1460-2075.1987.tb02411.x
   Yan H, 2009, NEW ENGL J MED, V360, P765, DOI 10.1056/NEJMoa0808710
   Zamarin D, 2014, SCI TRANSL MED, V6, DOI 10.1126/scitranslmed.3008095
   Zeng J, 2013, INT J RADIAT ONCOL, V86, P343, DOI 10.1016/j.ijrobp.2012.12.025
NR 122
TC 16
Z9 16
U1 0
U2 6
PU THIEME MEDICAL PUBL INC
PI NEW YORK
PA 333 SEVENTH AVE, NEW YORK, NY 10001 USA
SN 0271-8235
EI 1098-9021
J9 SEMIN NEUROL
JI Semin. Neurol.
PD FEB
PY 2018
VL 38
IS 1
BP 62
EP 72
DI 10.1055/s-0037-1620274
PG 11
WC Clinical Neurology
SC Neurosciences & Neurology
GA FZ9IQ
UT WOS:000427924400010
PM 29548053
DA 2021-10-28
ER

PT J
AU Panda, AK
   Bose, S
   Sarkar, T
   Roy, D
   Chakraborty, D
   Chakraborty, S
   Sarkar, I
   Sa, G
AF Panda, Abir K.
   Bose, Sayantan
   Sarkar, Tania
   Roy, Dia
   Chakraborty, Dwaipayan
   Chakraborty, Sreeparna
   Sarkar, Irene
   Sa, Gaurisankar
TI Cancer-immune therapy: restoration of immune response in cancer by
   immune cell modulation
SO NUCLEUS-INDIA
LA English
DT Review
DE Cancer immunotherapy; Immune cells; T cell therapies; Immune
   checkpoints; Combinatorial therapies
ID REGULATORY T-CELLS; CHIMERIC-ANTIGEN-RECEPTOR; NATURAL-KILLER-CELLS; MHC
   CLASS-I; SUPPRESSOR-CELLS; DENDRITIC CELLS; METASTATIC MELANOMA;
   IMMUNOMODULATORY DRUGS; ADOPTIVE IMMUNOTHERAPY; TUMOR-IMMUNOTHERAPY
AB Immune systems play a pivotal role in recognizing cancer and induce effective immune responses for their clearance. Avoidance of immune system is one of the major hallmarks in cancer progression that successively transforms immune surveillance (tumor eradication) to immune tolerance (tumor progression). Modulation of immune cells to harness the power of effective immune responses has been long-term goals for promising strategies of cancer immune therapy. Monoclonal antibodies, immune modulators, vaccines, immune checkpoint blockers are now widely used in cancer immunotherapy. Immunotherapy also provides supportive care against high-dose cancer chemotherapy regimens. Recently immunotherapy was adopted as one of the major approaches during bone marrow transplant of hematologic malignancy. Immune-based therapeutic strategies efficiently restrict tumor evasion and have also shown efficacy against multi-drug resistant cells, one of the most crucial complications in cancer treatment. Advances in immunology and understanding the roles of immune cells in cancer microenvironment have led to numerous specific strategies to boost immune components that successively dampen cancer progression. In this review, we have described several effective immune therapy strategies that target tolerogenic immune cells to become immunogenic and restore immune surveillance in cancer. Manipulation of immune cells by novel therapeutic strategies strive to induce antitumor immune responses by expanding effective anti-tumor T cell immune responses, evoking immune activation signaling and restraining regulatory pathway that established immune-tolerance. The future of cancer immunotherapy relies on a combination of these effective strategies to harness the immune power to restrict cancer advancement.
C1 [Panda, Abir K.; Bose, Sayantan; Sarkar, Tania; Roy, Dia; Chakraborty, Dwaipayan; Chakraborty, Sreeparna; Sarkar, Irene; Sa, Gaurisankar] Bose Inst, Div Mol Med, P-1-12,CIT Scheme 7 M, Kolkata 700054, India.
RP Sa, G (corresponding author), Bose Inst, Div Mol Med, P-1-12,CIT Scheme 7 M, Kolkata 700054, India.
EM gauri@jcbose.ac.in
RI PANDA, ABIR K/D-6320-2016
OI PANDA, ABIR K/0000-0002-1865-1683; Panda, Abir/0000-0002-8139-7016; Roy,
   Dia/0000-0002-5036-7009
FU University Grants CommissionUniversity Grants Commission, India; Council
   of Scientific and Industrial ResearchCouncil of Scientific & Industrial
   Research (CSIR) - India; Department of Science and Technology, Govt. of
   IndiaDepartment of Science & Technology (India)
FX This work was supported by research grants from University Grants
   Commission, Council of Scientific and Industrial Research and Department
   of Science and Technology, Govt. of India.
CR Aggarwal BB, 2004, ANTICANCER RES, V24, P2783
   Agha-Mohammadi S, 2000, J CLIN INVEST, V105, P1173, DOI 10.1172/JCI10026
   Aversa F, 1998, NEW ENGL J MED, V339, P1186, DOI 10.1056/NEJM199810223391702
   Bol KF, 2016, CLIN CANCER RES, V22, P1897, DOI 10.1158/1078-0432.CCR-15-1399
   Bonapace L, 2014, NATURE, V515, DOI 10.1038/nature13862
   Brahmer JR, 2009, J CLIN ONCOL, V27, P3018
   Brahmer JR, 2010, J CLIN ONCOL, V28, P3167, DOI 10.1200/JCO.2009.26.7609
   Brandau S, 2001, INT J CANCER, V92, P697, DOI 10.1002/1097-0215(20010601)92:5<697::AID-IJC1245>3.0.CO;2-Z
   Brentjens RJ, 2011, BLOOD, V118, P4817, DOI 10.1182/blood-2011-04-348540
   Carballido E, 2012, CANCER CONTROL, V19, P54, DOI 10.1177/107327481201900106
   Chambers CA, 2001, ANNU REV IMMUNOL, V19, P565, DOI 10.1146/annurev.immunol.19.1.565
   Chen DS, 2013, IMMUNITY, V39, P1, DOI 10.1016/j.immuni.2013.07.012
   Chen DS, 2012, CLIN CANCER RES, V18, P6580, DOI 10.1158/1078-0432.CCR-12-1362
   Cooley S, 2005, BLOOD, V106, P4370, DOI 10.1182/blood-2005-04-1644
   Croft M, 2009, IMMUNOL REV, V229, P173, DOI 10.1111/j.1600-065X.2009.00766.x
   Curiel TJ, 2004, NAT MED, V10, P942, DOI 10.1038/nm1093
   Curiel TJ, 2008, CURR OPIN IMMUNOL, V20, P241, DOI 10.1016/j.coi.2008.04.008
   Davila ML, 2014, SCI TRANSL MED, V6, DOI 10.1126/scitranslmed.3008226
   DeNardo DG, 2011, CANCER DISCOV, V1, P54, DOI 10.1158/2159-8274.CD-10-0028
   Donia M, 2012, ONCOIMMUNOLOGY, V1, P1476, DOI 10.4161/onci.21940
   Dougan M, 2009, ANNU REV IMMUNOL, V27, P83, DOI 10.1146/annurev.immunol.021908.132544
   Dunn GP, 2004, ANNU REV IMMUNOL, V22, P329, DOI 10.1146/annurev.immunol.22.012703.104803
   Facciabene A, 2011, NATURE, V475, P226, DOI 10.1038/nature10169
   Fan XZ, 2014, J EXP MED, V211, P715, DOI 10.1084/jem.20130590
   Farkona S, 2016, BMC MED, V14, DOI 10.1186/s12916-016-0623-5
   Fedorov VD, 2013, SCI TRANSL MED, V5, DOI 10.1126/scitranslmed.3006597
   Fife BT, 2008, IMMUNOL REV, V224, P166, DOI 10.1111/j.1600-065X.2008.00662.x
   Folk A, 2010, VET IMMUNOL IMMUNOP, V134, P33, DOI 10.1016/j.vetimm.2009.10.006
   Fracchia KM, 2013, FRONT IMMUNOL, V4, DOI 10.3389/fimmu.2013.00324
   Francisco LM, 2010, IMMUNOL REV, V236, P219, DOI 10.1111/j.1600-065X.2010.00923.x
   Frederick DT, 2013, CLIN CANCER RES, V19, P1225, DOI 10.1158/1078-0432.CCR-12-1630
   Freeman-Keller M, 2015, THER ADV MED ONCOL, V7, P12, DOI 10.1177/1758834014551747
   Gabrilovich DI, 2012, NAT REV IMMUNOL, V12, P253, DOI 10.1038/nri3175
   Gargett T, 2014, FRONT PHARMACOL, V5, DOI 10.3389/fphar.2014.00235
   Gatenby RA, 2006, CANCER RES, V66, P5216, DOI 10.1158/0008-5472.CAN-05-4193
   Ge Y, 2013, CANCER LETT, V336, P253, DOI 10.1016/j.canlet.2013.03.010
   Gelao L, 2014, TOXINS, V6, P914, DOI 10.3390/toxins6030914
   Greenwald RJ, 2005, ANNU REV IMMUNOL, V23, P515, DOI 10.1146/annurev.immunol.23.021704.115611
   Grosso Joseph F, 2013, Cancer Immun, V13, P5
   Guerra N, 2008, IMMUNITY, V28, P571, DOI 10.1016/j.immuni.2008.02.016
   Guo ZS, 2006, CANCER RES, V66, P1105, DOI 10.1158/0008-5472.CAN-05-3020
   Hamanishi J, 2007, P NATL ACAD SCI USA, V104, P3360, DOI 10.1073/pnas.0611533104
   Hansen TH, 2009, NAT REV IMMUNOL, V9, P503, DOI 10.1038/nri2575
   Hartmann E, 2003, CANCER RES, V63, P6478
   Hayashi T, 2005, BRIT J HAEMATOL, V128, P192, DOI 10.1111/j.1365-2141.2004.05286.x
   He J, 2015, SCI REP, V13, P5
   Hoechst B, 2009, HEPATOLOGY, V50, P799, DOI 10.1002/hep.23054
   Hofmann O, 2008, P NATL ACAD SCI USA, V105, P20422, DOI 10.1073/pnas.0810777105
   Huang CT, 2004, IMMUNITY, V21, P503, DOI 10.1016/j.immuni.2004.08.010
   Im JS, 2009, IMMUNITY, V30, P888, DOI 10.1016/j.immuni.2009.03.022
   Johnson LA, 2009, BLOOD, V114, P535, DOI 10.1182/blood-2009-03-211714
   Joncker NT, 2009, J IMMUNOL, V182, P4572, DOI 10.4049/jimmunol.0803900
   Keir ME, 2007, CURR OPIN IMMUNOL, V19, P309, DOI 10.1016/j.coi.2007.04.012
   Kim JM, 2016, ANN ONCOL, V27, P1492, DOI 10.1093/annonc/mdw217
   Kim K, 2014, P NATL ACAD SCI USA, V111, P11774, DOI 10.1073/pnas.1410626111
   Kim S, 2008, J CLIN INVEST, V118, P2301, DOI [10.1172/JC133071, 10.1172/JCI33071]
   Kochenderfer JN, 2015, J CLIN ONCOL, V33, P540, DOI 10.1200/JCO.2014.56.2025
   Kochenderfer JN, 2012, BLOOD, V119, P2709, DOI 10.1182/blood-2011-10-384388
   Kochenderfer JN, 2010, BLOOD, V116, P4099, DOI 10.1182/blood-2010-04-281931
   Kono K, 2006, CANCER IMMUNOL IMMUN, V55, P1064, DOI 10.1007/s00262-005-0092-8
   Kooi S, 1996, CELL IMMUNOL, V174, P116, DOI 10.1006/cimm.1996.0301
   Kroemer G, 2013, ANNU REV IMMUNOL, V31, P51, DOI 10.1146/annurev-immunol-032712-100008
   Kwon BS, 2002, J IMMUNOL, V168, P5483, DOI 10.4049/jimmunol.168.11.5483
   Lathers DMR, 2004, CANCER IMMUNOL IMMUN, V53, P422, DOI 10.1007/s00262-003-0459-7
   Li SY, 2013, CLIN PHARMACOL-ADV A, V5, P47, DOI 10.2147/CPAA.S46199
   Liu K, 2010, IMMUNOL REV, V234, P45, DOI 10.1111/j.0105-2896.2009.00879.x
   Lizee G, 2013, ANNU REV MED, V64, P71, DOI 10.1146/annurev-med-112311-083918
   Ljunggren HG, 2007, NAT REV IMMUNOL, V7, P329, DOI 10.1038/nri2073
   Maher J, 2002, NAT BIOTECHNOL, V20, P70, DOI 10.1038/nbt0102-70
   Mahoney KM, 2015, NAT REV DRUG DISCOV, V14, P561, DOI 10.1038/nrd4591
   Marigo I, 2008, IMMUNOL REV, V222, P162, DOI 10.1111/j.1600-065X.2008.00602.x
   McBride J. M., 2002, Pharmacogenomics Journal, V2, P367, DOI 10.1038/sj.tpj.6500145
   Melani C, 2007, CANCER RES, V67, P11438, DOI 10.1158/0008-5472.CAN-07-1882
   Melero I, 2013, CLIN CANCER RES, V19, P1044, DOI 10.1158/1078-0432.CCR-12-2065
   Mellman I, 2011, NATURE, V480, P480, DOI 10.1038/nature10673
   Mellor AL, 2004, NAT REV IMMUNOL, V4, P762, DOI 10.1038/nri1457
   Metelitsa LS, 2003, LEUKEMIA, V17, P1068, DOI 10.1038/sj.leu.2402943
   Morgan MJ, 2011, CELL RES, V21, P103, DOI 10.1038/cr.2010.178
   Mougiakakos D, 2010, ADV CANCER RES, V107, P57, DOI 10.1016/S0065-230X(10)07003-X
   Nagaraj S, 2010, CLIN CANCER RES, V16, P1812, DOI 10.1158/1078-0432.CCR-09-3272
   Ohta A, 2006, P NATL ACAD SCI USA, V103, P13132, DOI 10.1073/pnas.0605251103
   Ostuni R, 2015, TRENDS IMMUNOL, V36, P229, DOI 10.1016/j.it.2015.02.004
   Palmer DC, 2008, P NATL ACAD SCI USA, V105, P8061, DOI 10.1073/pnas.0710929105
   Palucka K, 2012, NAT REV CANCER, V12, P265, DOI 10.1038/nrc3258
   Pan PY, 2008, BLOOD, V111, P219, DOI 10.1182/blood-2007-04-086835
   Pan PY, 2010, CANCER RES, V70, P99, DOI 10.1158/0008-5472.CAN-09-1882
   Pardoll DM, 2012, NAT REV CANCER, V12, P252, DOI 10.1038/nrc3239
   Park JS, 2010, NUTR METAB, V7, DOI 10.1186/1743-7075-7-18
   Pavlides S, 2009, CELL CYCLE, V8, P3984, DOI 10.4161/cc.8.23.10238
   Peggs KS, 2009, CLIN EXP IMMUNOL, V157, P9, DOI 10.1111/j.1365-2249.2009.03912.x
   Pende D, 1999, J EXP MED, V190, P1505, DOI 10.1084/jem.190.10.1505
   Pham CD, 2012, IMMUNOTHERAPY-UK, V4, P365, DOI [10.2217/IMT.12.16, 10.2217/imt.12.16]
   Phan GQ, 2003, P NATL ACAD SCI USA, V100, P8372, DOI 10.1073/pnas.1533209100
   Pluta K, 2005, J GENE MED, V7, P803, DOI 10.1002/jgm.712
   Qian BZ, 2011, NATURE, V475, P222, DOI 10.1038/nature10138
   Rabinovich GA, 2007, ANNU REV IMMUNOL, V25, P267, DOI 10.1146/annurev.immunol.25.022106.141609
   Restifo NP, 2012, NAT REV IMMUNOL, V12, P269, DOI 10.1038/nri3191
   Ries CH, 2014, CANCER CELL, V25, P846, DOI 10.1016/j.ccr.2014.05.016
   Robbins PF, 2011, J CLIN ONCOL, V29, P917, DOI 10.1200/JCO.2010.32.2537
   Robbins PF, 1996, J EXP MED, V183, P1185, DOI 10.1084/jem.183.3.1185
   Romagne F, 2009, BLOOD, V114, P2667, DOI 10.1182/blood-2009-02-206532
   Romero-Garcia S, 2016, FRONT IMMUNOL, V7, DOI 10.3389/fimmu.2016.00052
   Rosenberg SA, 2008, NAT REV CANCER, V8, P299, DOI 10.1038/nrc2355
   Rosenberg SA, 2011, CLIN CANCER RES, V17, P4550, DOI 10.1158/1078-0432.CCR-11-0116
   Rosser EC, 2015, IMMUNITY, V42, P607, DOI 10.1016/j.immuni.2015.04.005
   Sansom DM, 2000, IMMUNOLOGY, V101, P169, DOI 10.1046/j.1365-2567.2000.00121.x
   Schaer DA, 2014, J IMMUNOTHER CANCER, V2, DOI 10.1186/2051-1426-2-7
   Schmielau J, 2001, CANCER RES, V61, P4756
   Shortman K, 2010, IMMUNOL REV, V234, P18, DOI 10.1111/j.0105-2896.2009.00870.x
   Srivastava S, 2015, TRENDS IMMUNOL, V36, P494, DOI 10.1016/j.it.2015.06.004
   Swann JB, 2009, BLOOD, V113, P6382, DOI 10.1182/blood-2009-01-198564
   Talmadge JE, 2013, NAT REV CANCER, V13, P739, DOI 10.1038/nrc3581
   Trombetta ES, 2005, ANNU REV IMMUNOL, V23, P975, DOI 10.1146/annurev.immunol.22.012703.104538
   Tsai AK, 2016, ONCOIMMUNOLOGY, V5, DOI 10.1080/2162402X.2015.1122158
   Ueno H, 2010, IMMUNOL REV, V234, P199, DOI 10.1111/j.0105-2896.2009.00884.x
   VANDERBRUGGEN P, 1991, SCIENCE, V254, P1643, DOI 10.1126/science.1840703
   Vincent J, 2010, CANCER RES, V70, P3052, DOI 10.1158/0008-5472.CAN-09-3690
   Vivier E, 2012, NAT REV IMMUNOL, V12, P239, DOI 10.1038/nri3174
   Voena C, 2016, DISCOV MED, V21, P125
   Walia V, 2012, PIGM CELL MELANOMA R, V25, DOI 10.1111/j.1755-148X.2012.00976.x
   Wargo JA, 2009, CANCER IMMUNOL IMMUN, V58, P383, DOI 10.1007/s00262-008-0562-x
   Wilkie S, 2012, J CLIN IMMUNOL, V32, P1059, DOI 10.1007/s10875-012-9689-9
   Woo SR, 2012, CANCER RES, V72, P917, DOI 10.1158/0008-5472.CAN-11-1620
   Yadav VS, 2005, IMMUNOPHARM IMMUNOT, V27, P485, DOI 10.1080/08923970500242244
   Yang MX, 2010, IMMUNOL CELL BIOL, V88, P165, DOI 10.1038/icb.2009.77
   Yi KH, 2009, IMMUNOL REV, V229, P145, DOI 10.1111/j.1600-065X.2009.00768.x
   Zitvogel L, 2012, ONCOIMMUNOLOGY, V1, P1223, DOI 10.4161/onci.21335
   Zou WP, 2005, NAT REV CANCER, V5, P263, DOI 10.1038/nrc1586
NR 128
TC 2
Z9 2
U1 2
U2 20
PU UNIV CALCUTTA
PI CALCUTTA
PA CYTOGENETICS LABORATORY DEPT OF BOTANY, CALCUTTA 19, INDIA
SN 0029-568X
EI 0976-7975
J9 NUCLEUS CALCUTTA
JI Nucleus
PD AUG
PY 2017
VL 60
IS 2
BP 93
EP 109
DI 10.1007/s13237-017-0194-7
PG 17
WC Cell Biology
SC Cell Biology
GA FH0KJ
UT WOS:000410828700002
DA 2021-10-28
ER

PT J
AU Zhang, YG
   Huang, W
   Ornelles, DA
   Gooding, LR
AF Zhang, Yange
   Huang, Wen
   Ornelles, David A.
   Gooding, Linda R.
TI Modeling Adenovirus Latency in Human Lymphocyte Cell Lines
SO JOURNAL OF VIROLOGY
LA English
DT Article
ID C ADENOVIRUS; PERSISTENT INFECTION; GENE-TRANSFER; HUMAN TONSILS; VIRUS
   WATCH; RECEPTOR; CHILDREN; TYPE-5; DNA; TRANSFORMATION
AB Species C adenovirus establishes a latent infection in lymphocytes of the tonsils and adenoids. To understand how this lytic virus is maintained in these cells, four human lymphocytic cell lines that support the entire virus life cycle were examined. The T-cell line Jurkat ceased proliferation and died shortly after virus infection. BJAB, Ramos (B cells), and KE37 (T cells) continued to divide at nearly normal rates while replicating the virus genome. Viral genome numbers peaked and then declined in BJAB cells below one genome per cell at 130 to 150 days postinfection. Ramos and KE37 cells maintained the virus genome at over 100 copies per cell over a comparable period of time. BJAB cells maintained the viral DNA as a monomeric episome. All three persistently infected cells lost expression of the cell surface coxsackie and adenovirus receptor (CAR) within 24 h postinfection, and CAR expression remained low for at least 340 days postinfection. CAR loss proceeded via a two-stage process. First, an initial loss of cell surface staining for CAR required virus late gene expression and a CAR-binding fiber protein even while CAR protein and mRNA levels remained high. Second, CAR mRNA disappeared at around 30 days postinfection and remained low even after virus DNA was lost from the cells. At late times postinfection (day 180), BJAB cells could not be reinfected with adenovirus, even when CAR was reintroduced to the cells via retroviral transduction, suggesting that the expression of multiple genes had been stably altered in these cells following infection.
C1 [Gooding, Linda R.] Emory Univ, Sch Med, Dept Microbiol & Immunol, Atlanta, GA 30322 USA.
   [Ornelles, David A.] Wake Forest Univ, Sch Med, Dept Microbiol & Immunol, Winston Salem, NC 27157 USA.
RP Gooding, LR (corresponding author), Emory Univ, Sch Med, Dept Microbiol & Immunol, 3107 Rollins Res Ctr, Atlanta, GA 30322 USA.
EM linda.gooding@emory.edu
FU National Institute of Allergy and Infectious DiseasesUnited States
   Department of Health & Human ServicesNational Institutes of Health (NIH)
   - USANIH National Institute of Allergy & Infectious Diseases (NIAID)
   [R01 AI052280]; National Cancer InstituteUnited States Department of
   Health & Human ServicesNational Institutes of Health (NIH) - USANIH
   National Cancer Institute (NCI) [RO1 CA127621]; NATIONAL CANCER
   INSTITUTEUnited States Department of Health & Human ServicesNational
   Institutes of Health (NIH) - USANIH National Cancer Institute (NCI)
   [R01CA127621] Funding Source: NIH RePORTER; NATIONAL INSTITUTE OF
   ALLERGY AND INFECTIOUS DISEASESUnited States Department of Health &
   Human ServicesNational Institutes of Health (NIH) - USANIH National
   Institute of Allergy & Infectious Diseases (NIAID) [R01AI052280] Funding
   Source: NIH RePORTER
FX This research was supported by grants R01 AI052280 from the National
   Institute of Allergy and Infectious Diseases and RO1 CA127621 from the
   National Cancer Institute.
CR AVILA MM, 1989, AM REV RESPIR DIS, V140, P634, DOI 10.1164/ajrccm/140.3.634
   BELL JA, 1956, AM J PUBLIC HEALTH N, V46, P1130, DOI 10.2105/AJPH.46.9.1130
   Bergelson JM, 1997, SCIENCE, V275, P1320, DOI 10.1126/science.275.5304.1320
   CHU Y, 1992, VIROLOGY, V188, P793, DOI 10.1016/0042-6822(92)90534-V
   Colin M, 2004, VIROLOGY, V320, P23, DOI 10.1016/j.virol.2003.09.043
   EDWARDS KM, 1985, PEDIATRICS, V76, P420
   EVANS AS, 1958, AM J HYG, V67, P256, DOI 10.1093/oxfordjournals.aje.a119932
   Flomenberg P, 1996, J MED VIROL, V48, P267, DOI 10.1002/(SICI)1096-9071(199603)48:3<267::AID-JMV9>3.3.CO;2-X
   FOX JP, 1969, AM J EPIDEMIOL, V89, P25, DOI 10.1093/oxfordjournals.aje.a120913
   FOX JP, 1977, AM J EPIDEMIOL, V105, P362, DOI 10.1093/oxfordjournals.aje.a112394
   Gaggar A, 2003, NAT MED, V9, P1408, DOI 10.1038/nm952
   Garnett CT, 2009, J VIROL, V83, P2417, DOI 10.1128/JVI.02392-08
   Garnett CT, 2002, J VIROL, V76, P10608, DOI 10.1128/JVI.76.21.10608-10616.2002
   Gustafsson B, 2007, BRIT J CANCER, V97, P992, DOI 10.1038/sj.bjc.6603983
   ISRAEL MS, 1962, J PATHOL BACTERIOL, V84, P169, DOI 10.1002/path.1700840118
   JONES N, 1979, CELL, V17, P683, DOI 10.1016/0092-8674(79)90275-7
   LAVERY D, 1987, J VIROL, V61, P1466, DOI 10.1128/JVI.61.5.1466-1472.1987
   Leon RP, 1998, P NATL ACAD SCI USA, V95, P13159, DOI 10.1073/pnas.95.22.13159
   McNees AL, 2004, J VIROL, V78, P6955, DOI 10.1128/JVI.78.13.6955-6966.2004
   Meeker TC, 1997, CLIN CANCER RES, V3, P357
   MORAN B, 1988, MOL CELL BIOL, V8, P1756, DOI 10.1128/MCB.8.4.1756
   NEUMANN R, 1987, VIRUS RES, V7, P93, DOI 10.1016/0168-1702(87)90060-8
   Nevels M, 2001, J VIROL, V75, P3089, DOI 10.1128/JVI.75.7.3089-3094.2001
   Nichols GJ, 2009, J VIROL, V83, P5987, DOI 10.1128/JVI.00091-09
   PEAR WS, 1993, P NATL ACAD SCI USA, V90, P8392, DOI 10.1073/pnas.90.18.8392
   Pelka P, 2009, NUCLEIC ACIDS RES, V37, P1095, DOI 10.1093/nar/gkn1057
   Philipson L, 2004, CURR TOP MICROBIOL, V273, P87
   Rebetz J, 2009, PLOS ONE, V4, DOI 10.1371/journal.pone.0008484
   Roelvink PW, 1998, J VIROL, V72, P7909, DOI 10.1128/JVI.72.10.7909-7915.1998
   Schaack J, 1996, P NATL ACAD SCI USA, V93, P14686, DOI 10.1073/pnas.93.25.14686
   Segerman A, 2003, J VIROL, V77, P9183, DOI 10.1128/JVI.77.17.9183-9191.2003
   Shayakhmetov DM, 2000, J VIROL, V74, P2567, DOI 10.1128/JVI.74.6.2567-2583.2000
   SILVER L, 1988, VIROLOGY, V165, P377, DOI 10.1016/0042-6822(88)90582-X
   THIMMAPPAYA B, 1982, CELL, V31, P543, DOI 10.1016/0092-8674(82)90310-5
   Thoelen I, 2001, BIOCHEM BIOPH RES CO, V287, P216, DOI 10.1006/bbrc.2001.5535
   VANDERVE.J, 1973, INFECT IMMUN, V7, P604, DOI 10.1128/IAI.7.4.604-609.1973
   Weaver LS, 2000, METHODS, V21, P297, DOI 10.1006/meth.2000.1010
   Weitzman MD, 2005, ONCOGENE, V24, P7686, DOI 10.1038/sj.onc.1209063
   WINBERG G, 1984, EMBO J, V3, P1907, DOI 10.1002/j.1460-2075.1984.tb02066.x
NR 39
TC 35
Z9 35
U1 0
U2 5
PU AMER SOC MICROBIOLOGY
PI WASHINGTON
PA 1752 N ST NW, WASHINGTON, DC 20036-2904 USA
SN 0022-538X
EI 1098-5514
J9 J VIROL
JI J. Virol.
PD SEP
PY 2010
VL 84
IS 17
BP 8799
EP 8810
DI 10.1128/JVI.00562-10
PG 12
WC Virology
SC Virology
GA 634SJ
UT WOS:000280605300039
PM 20573817
OA Bronze, Green Published
DA 2021-10-28
ER

PT J
AU Wang, YT
   Qiu, F
   Xu, YF
   Hou, XR
   Zhang, ZL
   Huang, L
   Wang, HJ
   Xing, H
   Wu, S
AF Wang, Yutong
   Qiu, Feng
   Xu, Yifan
   Hou, Xiaorui
   Zhang, Zhili
   Huang, Lei
   Wang, Huijun
   Xing, Hui
   Wu, Sha
TI Stem cell-like memory T cells: The generation and application
SO JOURNAL OF LEUKOCYTE BIOLOGY
LA English
DT Review; Early Access
DE IFN gamma; system xc-; cell ferroptosis; JAK; STAT pathway
ID REGULATES EFFECTOR; AKT INHIBITION; DIFFERENTIATION; EXPRESSION; CAR;
   TCR; PERSISTENCE; LYMPHOCYTES; METABOLISM; EXPANSION
AB Stem cell-like memory T cells (Tscm), are a newly defined memory T cell subset with characteristics of long life span, consistent self-renewing, rapid differentiation into effector T cells, and apoptosis resistance. These features indicate that Tscm have great therapeutic or preventive purposes, including being applied in chimeric Ag receptor-engineered T cells, TCR gene-modified T cells, and vaccines. However, the little knowledge about Tscm development restrains their applications. Strength and duration of TCR signaling, cytokines and metabolism in the T cells during activation all influence the Tscm development via regulating transcriptional factors and cell signaling pathways. Here, we summarize the molecular and cellular pathways involving Tscm differentiation, and its clinical application for cancer immunotherapy and prevention.
C1 [Wang, Yutong; Qiu, Feng; Wang, Huijun] Southern Med Univ, Nanhai Hosp, Dept Lab Med, Foshan, Guangdong, Peoples R China.
   [Wang, Yutong; Xu, Yifan; Hou, Xiaorui; Wu, Sha] Southern Med Univ, Sch Basic Med Sci, Dept Immunol, Guangzhou 510515, Guangdong, Peoples R China.
   [Zhang, Zhili] Guangdong Women & Children Hosp, Clin Lab Dept, Guangzhou, Guangdong, Peoples R China.
   [Huang, Lei] Newcastle Univ, Fac Med Sci, Translat & Clin Res Inst, Framlington Pl, Newcastle Upon Tyne, Tyne & Wear, England.
   [Xing, Hui] Hubei Univ Arts & Sci, Affiliated Hosp, Xiangyang Cent Hosp, Dept Obstet & Gynecol, Xiangyang 443001, Hubei, Peoples R China.
RP Wu, S (corresponding author), Southern Med Univ, Sch Basic Med Sci, Dept Immunol, Guangzhou 510515, Guangdong, Peoples R China.; Xing, H (corresponding author), Hubei Univ Arts & Sci, Affiliated Hosp, Xiangyang Cent Hosp, Dept Obstet & Gynecol, Xiangyang 443001, Hubei, Peoples R China.
EM huixing1969@163.com; shawu99@outlook.com
FU National Natural Science Foundation of ChinaNational Natural Science
   Foundation of China (NSFC) [82073165, 81972449]; Hubei Provincial
   Natural Science Foundation of ChinaNational Natural Science Foundation
   of China (NSFC) [2019CFA016]; Scientific and Technological Research
   Projects in the field of Traditional Chinese Medicine of Foshan City
   [2020001005585]
FX The study is supported by the National Natural Science Foundation of
   China (82073165, 81972449), the Hubei Provincial Natural Science
   Foundation of China (2019CFA016), and the Scientific and Technological
   Research Projects in the field of Traditional Chinese Medicine of Foshan
   City (2020001005585).
CR Abdelsamed HA, 2017, J EXP MED, V214, P1593, DOI 10.1084/jem.20161760
   Alfei F, 2019, NATURE, V571, P265, DOI 10.1038/s41586-019-1326-9
   Alizadeh D, 2019, CANCER IMMUNOL RES, V7, P759, DOI 10.1158/2326-6066.CIR-18-0466
   Berahovich R, 2019, CANCERS, V11, DOI 10.3390/cancers11050602
   Biasco L, 2015, SCI TRANSL MED, V7, DOI 10.1126/scitranslmed.3010314
   Blaeschke F, 2018, CANCER IMMUNOL IMMUN, V67, P1053, DOI 10.1007/s00262-018-2155-7
   Buzon MJ, 2014, NAT MED, V20, P139, DOI 10.1038/nm.3445
   Cao J, 2019, SCAND J IMMUNOL, V89, DOI 10.1111/sji.12739
   Chen YS, 2018, J IMMUNOTHER, V41, P274, DOI 10.1097/CJI.0000000000000229
   Chen ZY, 2017, CELL REP, V20, P2584, DOI 10.1016/j.celrep.2017.08.060
   Cho SH, 2019, P NATL ACAD SCI USA, V116, P8975, DOI 10.1073/pnas.1811702116
   Cianciotti BC, 2020, ARTHRITIS RHEUMATOL, V72, P565, DOI 10.1002/art.41157
   Cieri N, 2013, BLOOD, V121, P573, DOI 10.1182/blood-2012-05-431718
   Crompton JG, 2016, CELL MOL IMMUNOL, V13, P502, DOI 10.1038/cmi.2015.32
   Crompton JG, 2015, CANCER RES, V75, P296, DOI 10.1158/0008-5472.CAN-14-2277
   Cui WG, 2011, IMMUNITY, V35, P792, DOI 10.1016/j.immuni.2011.09.017
   de Silly RV, 2015, EUR J IMMUNOL, V45, P2263, DOI 10.1002/eji.201445284
   Delpoux A, 2018, J EXP MED, V215, P575, DOI 10.1084/jem.20170697
   Duckworth BC, 2021, NAT IMMUNOL, V22, P434, DOI 10.1038/s41590-021-00878-5
   Dwyer CJ, 2019, FRONT IMMUNOL, V10, DOI 10.3389/fimmu.2019.00263
   Eyquem J, 2017, NATURE, V543, P113, DOI 10.1038/nature21405
   Faghih Z, 2014, IMMUNOL LETT, V158, P57, DOI 10.1016/j.imlet.2013.11.021
   Forget MA, 2012, PLOS ONE, V7, DOI 10.1371/journal.pone.0041074
   Gagnon JD, 2019, CELL REP, V28, P2169, DOI 10.1016/j.celrep.2019.07.064
   Gattinoni L, 2012, NAT REV CANCER, V12, P671, DOI 10.1038/nrc3322
   Gattinoni L, 2009, NAT MED, V15, P808, DOI 10.1038/nm.1982
   Geiger R, 2016, CELL, V167, P829, DOI 10.1016/j.cell.2016.09.031
   Godec J, 2015, P NATL ACAD SCI USA, V112, P512, DOI 10.1073/pnas.1413291112
   Guan TX, 2018, J EXP MED, V215, P1153, DOI 10.1084/jem.20171352
   Hawse WF, 2017, J IMMUNOL, V199, P589, DOI 10.4049/jimmunol.1700369
   Hawse WF, 2015, J IMMUNOL, V194, P4615, DOI 10.4049/jimmunol.1402554
   Hermans D, 2020, P NATL ACAD SCI USA, V117, P6047, DOI 10.1073/pnas.1920413117
   Hope JL, 2017, FRONT IMMUNOL, V8, DOI 10.3389/fimmu.2017.01696
   Hosokawa K, 2016, J IMMUNOL, V196, P1568, DOI 10.4049/jimmunol.1501739
   Hurton LV, 2016, P NATL ACAD SCI USA, V113, pE7788, DOI 10.1073/pnas.1610544113
   Im SJ, 2020, P NATL ACAD SCI USA, V117, P4292, DOI 10.1073/pnas.1917298117
   Im SJ, 2016, NATURE, V537, P417, DOI 10.1038/nature19330
   Jadhav RR, 2019, P NATL ACAD SCI USA, V116, P14113, DOI 10.1073/pnas.1903520116
   Jaeger-Ruckstuhl CA, 2020, NAT COMMUN, V11, DOI 10.1038/s41467-020-15413-7
   Kagoya Y, 2017, JCI INSIGHT, V2, DOI 10.1172/jci.insight.89580
   Kagoya Y, 2016, J CLIN INVEST, V126, P3479, DOI 10.1172/JCI86437
   Kared H, 2020, NAT COMMUN, V11, DOI 10.1038/s41467-020-14442-6
   Kavazovic I, 2020, PLOS BIOL, V18, DOI 10.1371/journal.pbio.3000648
   Kawalekar OU, 2016, IMMUNITY, V44, P712, DOI 10.1016/j.immuni.2016.02.023
   Khan AA, 2013, BLOOD, V121, P4473, DOI 10.1182/blood-2012-06-435412
   Kondo T, 2020, CANCER RES, V80, P471, DOI 10.1158/0008-5472.CAN-19-1196
   Kondo T, 2018, CANCER SCI, V109, P2130, DOI 10.1111/cas.13648
   Kondo T, 2017, NAT COMMUN, V8, DOI 10.1038/ncomms15338
   Kratchmarov R, 2018, BLOOD ADV, V2, P1685, DOI 10.1182/bloodadvances.2018016279
   Kurtulus S, 2019, IMMUNITY, V50, P181, DOI 10.1016/j.immuni.2018.11.014
   Laky K, 2015, IMMUNITY, V42, P80, DOI 10.1016/j.immuni.2014.12.027
   Lee DY, 2013, PLOS ONE, V8, DOI 10.1371/journal.pone.0069677
   Leem G, 2020, J IMMUNOTHER CANCER, V8, DOI 10.1136/jitc-2020-001650
   Li Y, 2021, NAT COMMUN, V12, DOI 10.1038/s41467-021-21241-0
   Lugli E, 2013, NAT PROTOC, V8, P33, DOI 10.1038/nprot.2012.143
   Maekawa Y, 2015, NAT MED, V21, P55, DOI 10.1038/nm.3758
   Manganaro L, 2018, P NATL ACAD SCI USA, V115, pE9659, DOI 10.1073/pnas.1806695115
   Marraco SAF, 2015, SCI TRANSL MED, V7, DOI 10.1126/scitranslmed.aaa3700
   Mavigner M., 2019, J VIROL, P94
   Minervina AA, 2020, ELIFE, V9, DOI 10.7554/eLife.53704
   Morton LT, 2020, MOL THER, V28, P64, DOI 10.1016/j.ymthe.2019.10.001
   Mousse CM, 2020, CANCER IMMUNOL IMMUN, V69, P2259, DOI 10.1007/s00262-020-02612-w
   Mousset CM, 2018, ONCOIMMUNOLOGY, V7, DOI 10.1080/2162402X.2018.1488565
   Munford H, 2019, FRONT MOL BIOSCI, V6, DOI 10.3389/fmolb.2019.00118
   Pilipow K, 2018, JCI INSIGHT, V3, DOI 10.1172/jci.insight.122299
   Ponnan SM, 2020, PLOS ONE, V15, DOI 10.1371/journal.pone.0229461
   Riether C, 2017, J EXP MED, V214, P359, DOI 10.1084/jem.20152008
   Sabatino M, 2016, BLOOD, V128, P519, DOI 10.1182/blood-2015-11-683847
   Scholz G, 2016, EBIOMEDICINE, V4, P50, DOI 10.1016/j.ebiom.2016.01.019
   Sheng SY, 2017, J IMMUNOTHER, V40, P1
   Siddiqui I, 2019, IMMUNITY, V50, P195, DOI 10.1016/j.immuni.2018.12.021
   Smith NL, 2015, SCI REP-UK, V5, DOI 10.1038/srep16399
   Snell LM, 2018, IMMUNITY, V49, P378, DOI 10.1016/j.immuni.2018.08.002
   Soares MV, 2019, FRONT IMMUNOL, V10, DOI 10.3389/fimmu.2019.00334
   Stadtmauer EA, 2020, SCIENCE, V367, P1001, DOI 10.1126/science.aba7365
   Sukumar M, 2013, J CLIN INVEST, V123, P4479, DOI 10.1172/JCI69589
   Teo YWB, 2019, IMMUNOBIOLOGY, V224, P526, DOI 10.1016/j.imbio.2019.05.001
   Utzschneider DT, 2016, IMMUNITY, V45, P415, DOI 10.1016/j.immuni.2016.07.021
   Vahidi Y, 2020, BMC CANCER, V20, DOI 10.1186/s12885-020-6714-x
   Verma V, 2021, NAT IMMUNOL, V22, P53, DOI 10.1038/s41590-020-00818-9
   Vigano S, 2015, J VIROL, V89, P7829, DOI 10.1128/JVI.00789-15
   Vignali D, 2018, DIABETES, V67, P936, DOI 10.2337/db17-1390
   Wang YF, 2017, SCI REP-UK, V7, DOI 10.1038/s41598-017-01188-3
   Wu S, 2017, CANCER IMMUNOL RES, V5, P908, DOI 10.1158/2326-6066.CIR-17-0016
   Wu TQ, 2016, SCI IMMUNOL, V1, DOI 10.1126/sciimmunol.aai8593
   Wu TQ, 2012, P NATL ACAD SCI USA, V109, P9965, DOI 10.1073/pnas.1207327109
   Xing SJ, 2016, NAT IMMUNOL, V17, P695, DOI 10.1038/ni.3456
   Yan CH, 2019, CANCER BIOL MED, V16, P109, DOI 10.20892/j.issn.2095-3941.2018.0118
   Yang W, 2016, NATURE, V531, P651, DOI 10.1038/nature17412
   Youngblood B, 2017, NATURE, V552, P404, DOI 10.1038/nature25144
   Zanon V, 2017, EUR J IMMUNOL, V47, P1468, DOI 10.1002/eji.201646732
   Zhang Q, 2019, AM J CANCER RES, V9, P2379
   Zhang Y, 2005, NAT MED, V11, P1299, DOI 10.1038/nm1326
   Zhang YM, 2020, FRONT IMMUNOL, V11, DOI 10.3389/fimmu.2020.01012
   Zhao HQ, 2021, EXP THER MED, V21, DOI 10.3892/etm.2020.9582
   Zheng WT, 2018, LEUKEMIA, V32, P1157, DOI 10.1038/s41375-017-0008-6
   Zhou XY, 2010, IMMUNITY, V33, P229, DOI 10.1016/j.immuni.2010.08.002
NR 97
TC 0
Z9 0
U1 1
U2 1
PU WILEY
PI HOBOKEN
PA 111 RIVER ST, HOBOKEN 07030-5774, NJ USA
SN 0741-5400
EI 1938-3673
J9 J LEUKOCYTE BIOL
JI J. Leukoc. Biol.
DI 10.1002/JLB.5MR0321-145R
EA AUG 2021
PG 15
WC Cell Biology; Hematology; Immunology
SC Cell Biology; Hematology; Immunology
GA UB0XF
UT WOS:000685575500001
PM 34402104
DA 2021-10-28
ER

PT J
AU Cheng, WF
   Chen, LK
   Chen, CA
   Chang, MC
   Hsiao, PN
   Su, YN
   Lee, CN
   Jeng, HJ
   Hsieh, CY
   Sun, WZ
AF Cheng, WF
   Chen, LK
   Chen, CA
   Chang, MC
   Hsiao, PN
   Su, YN
   Lee, CN
   Jeng, HJ
   Hsieh, CY
   Sun, WZ
TI Chimeric DNA vaccine reverses morphine-induced immunosuppression and
   tumorigenesis
SO MOLECULAR THERAPY
LA English
DT Article
DE morphine; DNA vaccine; immunosuppression; T cell apoptosis
ID MU-OPIOID RECEPTOR; CANCER-IMMUNOTHERAPY; INDUCED IMMUNOMODULATION;
   TUMOR-ANTIGEN; HOST-DEFENSE; CELL-DEATH; WITHDRAWAL; TOLERANCE;
   MACROPHAGE; APOPTOSIS
AB Although long-term use of morphine has been shown to promote tumor growth, the question whether tumorigenesis occurs as a result of an immunosuppressive effect remains to be investigated. In mice rendered tolerant to morphine, the efficacy and mechanism of a vaccination to rescue morphine-induced immunosuppression and prevent tumor growth was assessed both in vitro and in vivo. Herein, we found that morphine-injected mice exhibited higher tumor growth rates and lower percentages of CD8(+) T lymphocytes. The mechanism of morphine suppression of immunity might be through the suppression of E7-specific CD8(+) T lymphocyte proliferation and the promotion of apoptosis of these cells by the Bcl-2 and Bax pathways. The suppressive effect of E7-specific CD8(+) T lymphocytes by morphine could be reversed by naloxone. We have previously shown that calreticulin linked with E7 (CRT/E7) could enhance the CD8(+) T cell response and the anti-tumor effects (W. F. Cheng et al. (2001) J. Clin. Invest. 108, 669-678). CRT/E7 DNA vaccine could overcome the immunosuppressive effect of morphine and suppress tumor growth. Our findings reveal that long-term morphine treatment dose-dependently promotes tumor growth and a DNA vaccine may serve as a useful approach to treat the profound immunosuppressive function and prevent tumorigenesis after long-term morphine treatment.
C1 Natl Taiwan Univ Hosp, Dept Anesthesiol, Taipei, Taiwan.
RP Sun, WZ (corresponding author), Natl Taiwan Univ Hosp, Dept Anesthesiol, Taipei, Taiwan.
EM wzsun@ntu.edu.tw
OI CHENG, WEN-FANG/0000-0002-3282-6304; HSIAO, PO-NI/0000-0001-6630-0047;
   SUN, WEI-ZEN/0000-0001-8543-2600; Lee, Chien-Nan/0000-0002-1725-0407;
   CHEN, LI-KUEI/0000-0003-1946-4828; CHEN, CHI-AN/0000-0001-6670-7939
CR Ballester C, 2003, ESAIM CONTR OPTIM CA, V9, P1, DOI 10.1051/cocv:2002069
   BHARGAVA HN, 1994, BRAIN RES, V642, P1, DOI 10.1016/0006-8993(94)90899-0
   BHARGAVA HN, 1981, LIFE SCI, V29, P1015, DOI 10.1016/0024-3205(81)90460-4
   BHARGAVA HN, 1990, J PHARMACOL EXP THER, V252, P901
   Bhaskaran M, 2001, J INFECT DIS, V184, P1524, DOI 10.1086/324667
   BOON T, 1994, ANNU REV IMMUNOL, V12, P337, DOI 10.1146/annurev.immunol.12.1.337
   BRYANT HU, 1988, EUR J PHARMACOL, V149, P165, DOI 10.1016/0014-2999(88)90057-X
   BRYANT HU, 1988, J PHARMACOL EXP THER, V245, P913
   BUSSIERE JL, 1993, J PHARMACOL EXP THER, V264, P591
   Chen CH, 1998, J BIOMED SCI, V5, P231, DOI 10.1007/BF02255855
   Cheng WF, 2002, HUM GENE THER, V13, P553, DOI 10.1089/10430340252809847
   Cheng WF, 2001, J IMMUNOL, V166, P6218, DOI 10.4049/jimmunol.166.10.6218
   Cheng WF, 2001, J CLIN INVEST, V108, P669, DOI 10.1172/JCI200112346
   COLACCHIO TA, 1994, AM J SURG, V167, P174, DOI 10.1016/0002-9610(94)90070-1
   Eisenstein TK, 1998, J NEUROIMMUNOL, V83, P36, DOI 10.1016/S0165-5728(97)00219-1
   FELTKAMP MCW, 1993, EUR J IMMUNOL, V23, P2242, DOI 10.1002/eji.1830230929
   Hilburger ME, 1997, J NEUROIMMUNOL, V80, P106, DOI 10.1016/S0165-5728(97)00142-2
   Hsu HW, 2003, CLIN J PAIN, V19, P55, DOI 10.1097/00002508-200301000-00007
   Hung CF, 2001, CANCER RES, V61, P3698
   Lin KY, 1996, CANCER RES, V56, P21
   MADDEN JJ, 1993, ADV EXP MED BIOL, V335, P61
   MAKMAN MH, 1995, J IMMUNOL, V154, P1323
   McNicol E, 2003, J PAIN, V4, P231, DOI 10.1016/S1526-5900(03)00556-X
   Mercadante S, 2003, J PAIN SYMPTOM MANAG, V26, P691, DOI 10.1016/S0885-3924(03)00250-1
   Mixides G, 2004, PHARMACOTHERAPY, V24, P291, DOI 10.1592/phco.24.2.291.33149
   Nair MPN, 1997, CLIN DIAGN LAB IMMUN, V4, P127, DOI 10.1128/CDLI.4.2.127-132.1997
   PANERAI M, 1990, NEUROPEDTIDES IMMUNO, P373
   Raghavendra V, 1999, BRAIN RES, V834, P178, DOI 10.1016/S0006-8993(99)01520-6
   Rahim RT, 2004, J NEUROIMMUNOL, V147, P114, DOI 10.1016/j.jneuroim.2003.10.024
   Rahim TR, 2002, J NEUROIMMUNOL, V127, P88, DOI 10.1016/S0165-5728(02)00103-0
   Sacerdote P, 1997, BRIT J PHARMACOL, V121, P834, DOI 10.1038/sj.bjp.0701138
   Schulteis G, 2003, PHARMACOL BIOCHEM BE, V76, P493, DOI 10.1016/j.pbb.2003.09.006
   SEDQI M, 1995, BIOCHEM BIOPH RES CO, V209, P563, DOI 10.1006/bbrc.1995.1538
   SEI Y, 1991, FASEB J, V5, P2194
   Sharp BM, 2003, ADV EXP MED BIOL, V521, P98
   Sharp BM, 2000, ANN NY ACAD SCI, V917, P764
   SIBINGA NES, 1988, ANNU REV IMMUNOL, V6, P219
   Singhal PC, 1998, J IMMUNOL, V160, P1886
   Singhal PG, 1999, J LEUKOCYTE BIOL, V66, P650, DOI 10.1002/jlb.66.4.650
   Tsai YC, 2001, PAIN, V92, P63, DOI 10.1016/S0304-3959(00)00472-3
   Tuncer S, 2003, EUR J GYNAECOL ONCOL, V24, P181
   Wang JH, 2002, J IMMUNOL, V169, P3630, DOI 10.4049/jimmunol.169.7.3630
   Weber R J, 1987, NIDA Res Monogr, V76, P341
   Wei LH, 2001, ONCOGENE, V20, P5799, DOI 10.1038/sj.onc.1204733
   West JP, 1997, DRUG ALCOHOL DEPEN, V46, P147, DOI 10.1016/S0376-8716(97)00059-8
   Yang E, 1996, BLOOD, V88, P386, DOI 10.1182/blood.V88.2.386.bloodjournal882386
   YEAGER MP, 1995, ANESTHESIOLOGY, V83, P500, DOI 10.1097/00000542-199509000-00008
   Yin DL, 1999, NATURE, V397, P218, DOI 10.1038/16612
NR 48
TC 15
Z9 19
U1 0
U2 1
PU CELL PRESS
PI CAMBRIDGE
PA 50 HAMPSHIRE ST, FLOOR 5, CAMBRIDGE, MA 02139 USA
SN 1525-0016
EI 1525-0024
J9 MOL THER
JI Mol. Ther.
PD JAN
PY 2006
VL 13
IS 1
BP 203
EP 210
DI 10.1016/j.ymthe.2005.06.479
PG 8
WC Biotechnology & Applied Microbiology; Genetics & Heredity; Medicine,
   Research & Experimental
SC Biotechnology & Applied Microbiology; Genetics & Heredity; Research &
   Experimental Medicine
GA 001PK
UT WOS:000234548600026
PM 16140583
OA hybrid
DA 2021-10-28
ER

PT J
AU Mutch, CM
   Sanyal, R
   Unruh, TL
   Grigoriou, L
   Zhu, MH
   Zhang, WG
   Deans, JP
AF Mutch, Cathlin M.
   Sanyal, Ratna
   Unruh, Tammy L.
   Grigoriou, Lana
   Zhu, Minghua
   Zhang, Weiguo
   Deans, Julie P.
TI Activation-induced endocytosis of the raft-associated transmembrane
   adaptor protein LAB/NTAL in B lymphocytes: evidence for a role in
   internalization of the B cell receptor
SO INTERNATIONAL IMMUNOLOGY
LA English
DT Article
DE adaptor proteins; B cell receptor; B lymphocytes; Cbp; endocytosis;
   heterogeneity; LAB; microdomains; NTAL; PAG; rafts
ID GLYCOSPHINGOLIPID-ENRICHED MICRODOMAINS; GPI-ANCHORED PROTEINS;
   FC-EPSILON-RI; LIPID RAFTS; ANTIGEN RECEPTOR; CROSS-LINKING;
   INTRACELLULAR TRAFFICKING; BCR INTERNALIZATION; NEGATIVE REGULATION;
   TYROSINE KINASE
AB Linker for activation of B cell (LAB)/non-T cell activation linker (NTAL) and phosphoprotein associated with glycophospholipid-enriched membrane microdomain (PAG)/Csk-binding protein (Cbp) are raft-associated transmembrane adaptor proteins with distinct functions in immediate/early phases of receptor signaling pathways. Heterogeneous rafts are thought to compartmentalize membrane-associated signaling events. In order to investigate the subcellular localization of LAB/NTAL and PAG/Cbp, they were expressed as fluorescent chimeric fusion proteins in a human B cell line and their distribution was examined, along with the corresponding endogenous proteins, before and after B cell receptor (BCR) stimulation. Both adaptors were distributed predominantly at the plasma membrane in resting cells and co-clustered with other raft-associated proteins; however, they distributed differently in buoyant membranes isolated by either detergent resistance or non-detergent methods, indicating that they might localize to distinct rafts. After activation, LAB/NTAL was internalized and co-localized with the BCR while PAG/Cbp remained on the cell surface. BCR internalization was reduced in LAB/NTAL-deficient murine B cells, suggesting a regulatory role for LAB/NTAL in activation-induced internalization of the BCR. The cytoplasmic domain of LAB/NTAL, and not the transmembrane/juxtamembrane region, was found to be essential for its internalization.
C1 Univ Calgary, Fac Med, Hlth Sci Ctr, Dept Biochem & Mol Biol, Calgary, AB T2N 4N1, Canada.
   Duke Univ, Med Ctr, Dept Immunol, Durham, NC 27710 USA.
RP Deans, JP (corresponding author), Univ Calgary, Fac Med, Hlth Sci Ctr, Dept Biochem & Mol Biol, 3330 Hosp Dr NW, Calgary, AB T2N 4N1, Canada.
EM jdeans@ucalgary.ca
FU NIAID NIH HHSUnited States Department of Health & Human ServicesNational
   Institutes of Health (NIH) - USANIH National Institute of Allergy &
   Infectious Diseases (NIAID) [R01 AI056156] Funding Source: Medline;
   NATIONAL INSTITUTE OF ALLERGY AND INFECTIOUS DISEASESUnited States
   Department of Health & Human ServicesNational Institutes of Health (NIH)
   - USANIH National Institute of Allergy & Infectious Diseases (NIAID)
   [R01AI056156] Funding Source: NIH RePORTER
CR Allam A, 2004, J BIOL CHEM, V279, P39775, DOI 10.1074/jbc.M403367200
   Awasthi-Kalia M, 2001, BIOCHEM BIOPH RES CO, V287, P77, DOI 10.1006/bbrc.2001.5536
   Blery M, 2006, J EXP MED, V203, P1773, DOI 10.1084/jem.20060552
   Bonello G, 2004, J CELL SCI, V117, P1009, DOI 10.1242/jcs.00968
   Bonifacino JS, 2003, ANNU REV BIOCHEM, V72, P395, DOI 10.1146/annurev.biochem.72.121801.161800
   Brdicka T, 2002, J EXP MED, V196, P1617, DOI 10.1084/jem.20021405
   Brdicka T, 2000, J EXP MED, V191, P1591, DOI 10.1084/jem.191.9.1591
   Brown BK, 2001, TRAFFIC, V2, P414, DOI 10.1034/j.1600-0854.2001.002006414.x
   Brown DA, 2000, J BIOL CHEM, V275, P17221, DOI 10.1074/jbc.R000005200
   Clark MR, 2003, ANN NY ACAD SCI, V987, P26, DOI 10.1111/j.1749-6632.2003.tb06030.x
   Davidson D, 2003, MOL CELL BIOL, V23, P2017, DOI 10.1128/MCB.23.6.2017-2028.2003
   de Almeida RFM, 2005, J MOL BIOL, V346, P1109, DOI 10.1016/j.jmb.2004.12.026
   DEANS JP, 1995, J BIOL CHEM, V270, P22632, DOI 10.1074/jbc.270.38.22632
   Dykstra M, 2003, ANNU REV IMMUNOL, V21, P457, DOI 10.1146/annurev.immunol.21.120601.141021
   Gazumyan A, 2006, J EXP MED, V203, P1785, DOI 10.1084/jem.20060221
   Gomez-Mouton C, 2001, P NATL ACAD SCI USA, V98, P9642, DOI 10.1073/pnas.171160298
   Helms JB, 2004, TRAFFIC, V5, P247, DOI 10.1111/j.1600-0854.2004.0181.x
   Horejsi V, 2004, NAT REV IMMUNOL, V4, P603, DOI 10.1038/nri1414
   Janssen E, 2003, NAT IMMUNOL, V4, P117, DOI 10.1038/ni882
   Kliche S, 2004, SEMIN IMMUNOL, V16, P367, DOI 10.1016/j.smim.2004.08.017
   Lankar D, 1998, J EXP MED, V188, P819, DOI 10.1084/jem.188.5.819
   Le Roy C, 2005, NAT REV MOL CELL BIO, V6, P112, DOI 10.1038/nrm1571
   Li HD, 2004, J BIOL CHEM, V279, P19893, DOI 10.1074/jbc.M400525200
   Ma H, 2001, J IMMUNOL, V166, P1507, DOI 10.4049/jimmunol.166.3.1507
   Macdonald JL, 2005, J LIPID RES, V46, P1061, DOI 10.1194/jlr.D400041-JLR200
   MAYOR S, 1994, SCIENCE, V264, P1948, DOI 10.1126/science.7516582
   Millan J, 2001, EUR J IMMUNOL, V31, P467, DOI 10.1002/1521-4141(200102)31:2<467::AID-IMMU467>3.0.CO;2-1
   Nichols B, 2003, J CELL SCI, V116, P4707, DOI 10.1242/jcs.00840
   Niiro H, 2004, J IMMUNOL, V173, P5601, DOI 10.4049/jimmunol.173.9.5601
   Ohtake H, 2002, J IMMUNOL, V168, P2087, DOI 10.4049/jimmunol.168.5.2087
   Parton RG, 2003, TRAFFIC, V4, P724, DOI 10.1034/j.1600-0854.2003.00128.x
   Petrie RJ, 2002, J IMMUNOL, V169, P2886, DOI 10.4049/jimmunol.169.6.2886
   Pierce SK, 2002, NAT REV IMMUNOL, V2, P96, DOI 10.1038/nri726
   Pike LJ, 2004, BIOCHEM J, V378, P281, DOI 10.1042/BJ20031672
   Pike LJ, 2003, J LIPID RES, V44, P655, DOI 10.1194/jlr.R200021-JLR200
   Putnam MA, 2003, J IMMUNOL, V170, P905, DOI 10.4049/jimmunol.170.2.905
   Radeva G, 2004, BIOCHEM J, V380, P219, DOI 10.1042/BJ20031348
   Rajendran L, 2005, J CELL SCI, V118, P1099, DOI 10.1242/jcs.01681
   SALISBURY JL, 1980, J CELL BIOL, V87, P132, DOI 10.1083/jcb.87.1.132
   Schade AE, 2002, J IMMUNOL, V168, P2233, DOI 10.4049/jimmunol.168.5.2233
   SHULER RL, 1993, IMMUNOL CELL BIOL, V71, P1, DOI 10.1038/icb.1993.1
   Stoddart A, 2005, MOL BIOL CELL, V16, P2339, DOI 10.1091/mbc.E05-01-0025
   Stoddart A, 2002, IMMUNITY, V17, P451, DOI 10.1016/S1074-7613(02)00416-8
   Stork B, 2004, IMMUNITY, V21, P681, DOI 10.1016/j.immuni.2004.09.007
   Unruh TL, 2005, IMMUNOLOGY, V116, P223, DOI 10.1111/j.1365-2567.2005.02213.x
   Varma R, 1998, NATURE, V394, P798, DOI 10.1038/29563
   Volna P, 2004, J EXP MED, V200, P1001, DOI 10.1084/jem.20041213
   Wang Y, 2005, MOL CELL BIOL, V25, P4455, DOI 10.1128/MCB.25.11.4455-4465.2005
   Yasuda K, 2002, J IMMUNOL, V169, P2813, DOI 10.4049/jimmunol.169.6.2813
   Zajchowski LD, 2002, EUR J BIOCHEM, V269, P737, DOI 10.1046/j.0014-2956.2001.02715.x
   Zhu MH, 2004, J EXP MED, V200, P991, DOI 10.1084/jem.20041223
   Zhu MH, 2002, J BIOL CHEM, V277, P46151, DOI 10.1074/jbc.M208946200
NR 52
TC 18
Z9 19
U1 0
U2 3
PU OXFORD UNIV PRESS
PI OXFORD
PA GREAT CLARENDON ST, OXFORD OX2 6DP, ENGLAND
SN 0953-8178
J9 INT IMMUNOL
JI Int. Immunol.
PD JAN
PY 2007
VL 19
IS 1
BP 19
EP 30
DI 10.1093/intimm/dxl118
PG 12
WC Immunology
SC Immunology
GA 120FH
UT WOS:000243069400003
PM 17090619
OA Bronze
DA 2021-10-28
ER

PT J
AU FOSS, FM
   BORKOWSKI, TA
   GILLIOM, M
   STETLERSTEVENSON, M
   JAFFE, ES
   FIGG, WD
   TOMPKINS, A
   BASTIAN, A
   NYLEN, P
   WOODWORTH, T
   UDEY, MC
   SAUSVILLE, EA
AF FOSS, FM
   BORKOWSKI, TA
   GILLIOM, M
   STETLERSTEVENSON, M
   JAFFE, ES
   FIGG, WD
   TOMPKINS, A
   BASTIAN, A
   NYLEN, P
   WOODWORTH, T
   UDEY, MC
   SAUSVILLE, EA
TI CHIMERIC FUSION PROTEIN TOXIN DAB(486) IL-2 IN ADVANCED
   MYCOSIS-FUNGOIDES AND THE SEZARY-SYNDROME - CORRELATION OF ACTIVITY AND
   INTERLEUKIN-2 RECEPTOR EXPRESSION IN A PHASE-II STUDY
SO BLOOD
LA English
DT Article
ID T-CELL LYMPHOMA; IL-2 RECEPTOR; TRIAL; DAB486IL-2; TAC; CHEMOTHERAPY;
   MALIGNANCIES; DISORDERS; LEUKEMIA; ANTIGENS
AB DAB(486)IL-2 is a recombinant toxin with the cell surface-binding domain of diphtheria toxin (DT) replaced by interleukin-2 (IL-2). To correlate clinical response with expression of components of the IL-2 receptor (IL-2R), 14 patients with cutaneous T-cell lymphoma (CTCL) received five daily 90-minute infusions every 21 days. There were no complete responses, 1 partial response (PR), 2 major biologic effects (major cutaneous improvement without change in circulating neoplastic cells), 3 stable disease (SD), and 8 progressive disease (PD). Responders had easily detected expression of CD25 (Tac; alpha-chain of IL-2R) in skin, and in two responders expression of the beta chain of the IL-2 receptor (beta-IL-SR) was detectable by reverse transcriptase-polymerase chain reaction. CD25 was also detected in 8 of 11 SD or PD patients, with beta-IL-2R in 3 of 8 SD or PD patients. Two of the three responders had anti-DT antibodies before treatment. Reversible increased hepatic transaminases occurred in 13 of 14 patients during the first course, with decreased frequency in repeated courses. The maximal serum concentration after the first infusion of DAB(486)IL-2 varied (1,369 +/- 1,155 ng/mL [mean +/- SD]; n = 14; range, 55 to 3,999 ng/mL) with a short half-life (T(1/2)beta = 0.21 +/- 0.12 h [mean +/- SD]; range, 0.099 to 0.57 h). The area under the concentration curve varied inversely with anti-DT antibody titer. We conclude that DAB(486)IL-2 has valuable activity in certain patients with CTCL. Expression of the IL-2R may be necessary but is not sufficient to predict response.
C1 NCI, DERMATOL BRANCH, BETHESDA, MD 20892 USA.
   USN HOSP, BETHESDA, MD USA.
   SERAGEN INC, HOPKINTON, MA USA.
   NCI, CLIN PHARMACOL BRANCH, BETHESDA, MD 20892 USA.
   NCI, PATHOL LAB, BETHESDA, MD 20892 USA.
   NCI, BIOL CHEM LAB, BETHESDA, MD 20892 USA.
   UNIFORMED SERV UNIV HLTH SCI, NCI NAVY MED ONCOL BRANCH, BETHESDA, MD 20892 USA.
RI Figg, William D/M-2411-2016
CR ABEL EA, 1988, J AM ACAD DERMATOL, V19, P1089, DOI 10.1016/S0190-9622(88)70277-7
   BACHA P, 1988, J EXP MED, V167, P612, DOI 10.1084/jem.167.2.612
   BACHA P, 1990, CANCER CHEMOTH PHARM, V26, P409, DOI 10.1007/BF02994090
   BACHA PA, 1991, INT J CANCER, V49, P96, DOI 10.1002/ijc.2910490118
   BARNETT D, 1988, DIS MARKERS, V6, P133
   BERNENGO MG, 1992, JNCI-J NATL CANCER I, V84, P1341, DOI 10.1093/jnci/84.17.1341
   BLOCK JB, 1963, AM J MED, V34, P228, DOI 10.1016/0002-9343(63)90056-1
   BRENNER CA, 1989, BIOTECHNIQUES, V7, P1096
   BRODER S, 1976, J CLIN INVEST, V58, P1297, DOI 10.1172/JCI108585
   EDELSON R, 1987, NEW ENGL J MED, V316, P297, DOI 10.1056/NEJM198702053160603
   GOLSTEIN MM, 1986, SCAND J IMMUNOL, V23, P53, DOI 10.1111/j.1365-3083.1986.tb01942.x
   HATAKEYAMA M, 1989, SCIENCE, V244, P551, DOI 10.1126/science.2785715
   HESKETH P, 1993, J CLIN ONCOL, V11, P1682, DOI 10.1200/JCO.1993.11.9.1682
   HOPPE RT, 1979, CANCER TREAT REP, V63, P691
   KAYE FJ, 1989, NEW ENGL J MED, V321, P1784, DOI 10.1056/NEJM198912283212603
   KOHN EC, 1990, J CLIN ONCOL, V8, P155, DOI 10.1200/JCO.1990.8.1.155
   KUCHINIO M, IN PRESS AM J CLIN P
   KUNG E, 1988, VIRCHOWS ARCH A, V413, P539, DOI 10.1007/BF00750395
   LEMAISTRE CF, 1993, CANCER RES, V53, P3930
   LEMAISTRE CF, 1992, BLOOD, V79, P2547
   LUTZNER M, 1975, ANN INTERN MED, V83, P534, DOI 10.7326/0003-4819-83-4-534
   NASU K, 1985, AM J PATHOL, V119, P436
   NIKAIDO T, 1984, NATURE, V311, P631, DOI 10.1038/311631a0
   OLSEN EA, 1989, J AM ACAD DERMATOL, V20, P395, DOI 10.1016/S0190-9622(89)70049-9
   RAPPAPORT H, 1974, CANCER-AM CANCER SOC, V34, P1198, DOI 10.1002/1097-0142(197410)34:4<1198::AID-CNCR2820340431>3.0.CO;2-E
   ROENIG H, 1990, J INVEST DERM, V95
   ROSOLEN A, 1989, BLOOD, V73, P1968
   RUBIN LA, 1985, J IMMUNOL, V135, P3172
   SAUSVILLE EA, 1985, HUM PATHOL, V16, P1098, DOI 10.1016/S0046-8177(85)80177-5
   SAUSVILLE EA, 1988, ANN INTERN MED, V109, P372, DOI 10.7326/0003-4819-109-5-372
   SHEIBANI K, 1987, AM J PATHOL, V127, P27
   STRAUCHEN JA, 1987, AM J PATHOL, V126, P506
   TAKESHITA T, 1992, SCIENCE, V257, P379, DOI 10.1126/science.1631559
   UCHIYAMA T, 1985, J CLIN INVEST, V76, P446, DOI 10.1172/JCI111992
   VEGNA ML, 1990, EUR J HAEMATOL, V45, P32
   VONDERHEID EC, 1989, J AM ACAD DERMATOL, V20, P416, DOI 10.1016/S0190-9622(89)70051-7
   WALDMANN TA, 1984, J CLIN INVEST, V73, P1711, DOI 10.1172/JCI111379
   WATERS CA, 1990, EUR J IMMUNOL, V20, P785, DOI 10.1002/eji.1830200412
   WILLIAMS DP, 1990, J BIOL CHEM, V265, P11885
   WILLIAMS DP, 1987, PROTEIN ENG, V1, P493, DOI 10.1093/protein/1.6.493
   WITTES RE, 1991, MANUAL ONCOLOGIC THE, P445
NR 41
TC 66
Z9 67
U1 0
U2 1
PU AMER SOC HEMATOLOGY
PI WASHINGTON
PA 2021 L ST NW, SUITE 900, WASHINGTON, DC 20036 USA
SN 0006-4971
EI 1528-0020
J9 BLOOD
JI Blood
PD SEP 15
PY 1994
VL 84
IS 6
BP 1765
EP 1774
PG 10
WC Hematology
SC Hematology
GA PG388
UT WOS:A1994PG38800009
PM 8080984
DA 2021-10-28
ER

PT J
AU Vernersson, M
   Ledin, A
   Johansson, J
   Hellman, L
AF Vernersson, M
   Ledin, A
   Johansson, J
   Hellman, L
TI Generation of therapeutic antibody responses against IgE through
   vaccination
SO FASEB JOURNAL
LA English
DT Article
DE allergy; C epsilon 3; allergen-specific IgE
ID FC-EPSILON-RI; SEASONAL ALLERGIC RHINITIS; HIGH-AFFINITY RECEPTOR;
   HUMAN-IMMUNOGLOBULIN-E; MONOCLONAL-ANTIBODY; BINDING-SITE; DEFICIENT
   MICE; ALPHA; CHAIN; PHARMACOKINETICS
AB IgE is the central mediator in atopic allergies such as hay fever, eczema, and asthma; therefore, it is a prime target in the development of allergen-independent preventive treatments. We describe an active immunization strategy that has the potential to reduce IgE to a clinically significant extent. The active vaccine component is a chimeric IgE molecule, Cepsilon2-Cepsilon3-Cepsilon4. The receptor-binding target domain, Cepsilon3, is derived from the recipient species, whereas the flanking domains, Cepsilon2 and Cepsilon4, are derived from an evolutionarily distant mammal. The flanking domains have dual functions, acting both as structural support for the Cepsilon3 domain and to break T cell tolerance by providing foreign T cell epitopes. The efficacy of the vaccine was studied in an ovalbumin-sensitized rat model. Vaccination resulted in antibody responses against IgE in all rats and in a substantial reduction in serum IgE levels in three out of four strains. The skin reactivity upon allergen challenge was significantly reduced in vaccinated animals. The vaccine appears to be safe to use as an antigen. No cross-linking activity was observed in sera of vaccinated animals, and the response to vaccination was reversible with time. Our results suggest that active immunization against IgE has the potential to become a therapeutic method for humans.
C1 Uppsala Univ, Ctr Biomed, Dept Cell & Mol Biol, S-75124 Uppsala, Sweden.
   Resistentia Pharmaceut AB, S-75323 Uppsala, Sweden.
RP Hellman, L (corresponding author), Uppsala Univ, Ctr Biomed, Dept Cell & Mol Biol, Box 596, S-75124 Uppsala, Sweden.
EM Lars.Hellman@icm.uu.se
CR Adelroth E, 2000, J ALLERGY CLIN IMMUN, V106, P253, DOI 10.1067/mai.2000.108310
   Aveskogh M, 1998, EUR J IMMUNOL, V28, P2738, DOI 10.1002/(SICI)1521-4141(199809)28:09<2738::AID-IMMU2738>3.0.CO;2-I
   Boulet LP, 1997, AM J RESP CRIT CARE, V155, P1835, DOI 10.1164/ajrccm.155.6.9196083
   Casale TB, 1997, J ALLERGY CLIN IMMUN, V100, P110, DOI 10.1016/S0091-6749(97)70202-1
   Chackerian B, 2001, J CLIN INVEST, V108, P415, DOI 10.1172/JCI200111849
   Chang TW, 2000, NAT BIOTECHNOL, V18, P157, DOI 10.1038/72601
   Cook JPD, 1997, BIOCHEMISTRY-US, V36, P15579, DOI 10.1021/bi9713005
   Corne J, 1997, J CLIN INVEST, V99, P879, DOI 10.1172/JCI119252
   Dalum I, 1999, NAT BIOTECHNOL, V17, P666, DOI 10.1038/10878
   DAVIS FM, 1993, SPRINGER SEMIN IMMUN, V15, P51
   DIAZSANCHEZ D, 1991, IMMUNOLOGY, V72, P297
   Fahy JV, 1997, AM J RESP CRIT CARE, V155, P1828, DOI 10.1164/ajrccm.155.6.9196082
   Garman SC, 2000, NATURE, V406, P259, DOI 10.1038/35018500
   HELLMAN L, 1994, EUR J IMMUNOL, V24, P415, DOI 10.1002/eji.1830240222
   HELLMAN L, 1982, NUCLEIC ACIDS RES, V10, P6041, DOI 10.1093/nar/10.19.6041
   Hellman L, 1999, HANDB EXP PHARMACOL, V133, P499
   Hellman L, 1996, ADV EXP MED BIOL, V409, P337
   HELLMAN L, 1995, CLIN IMMUNOTHER, V2, P130
   HELM B, 1989, P NATL ACAD SCI USA, V86, P9465, DOI 10.1073/pnas.86.23.9465
   HELM B, 1988, NATURE, V331, P180, DOI 10.1038/331180a0
   Heusser C, 1997, CURR OPIN IMMUNOL, V9, P805, DOI 10.1016/S0952-7915(97)80182-3
   ISHIDA N, 1982, EMBO J, V1, P1117, DOI 10.1002/j.1460-2075.1982.tb01306.x
   KARLSSON T, 1979, SCAND J IMMUNOL, V9, P217, DOI 10.1111/j.1365-3083.1979.tb02725.x
   Kohfeldt E, 1998, J MOL BIOL, V282, P99, DOI 10.1006/jmbi.1998.2004
   Kohfeldt E, 1997, FEBS LETT, V414, P557, DOI 10.1016/S0014-5793(97)01070-3
   KOLBINGER F, 1993, PROTEIN ENG, V6, P971, DOI 10.1093/protein/6.8.971
   KUHN R, 1991, SCIENCE, V254, P707, DOI 10.1126/science.1948049
   LEVY DA, 1970, NEW ENGL J MED, V283, P541
   Milgrom H, 1999, NEW ENGL J MED, V341, P1966, DOI 10.1056/NEJM199912233412603
   OETTGEN HC, 1994, NATURE, V370, P367, DOI 10.1038/370367a0
   PRESTA L, 1994, J BIOL CHEM, V269, P26368
   PRESTA LG, 1993, J IMMUNOL, V151, P2623
   Racine-Poon A, 1997, CLIN PHARMACOL THER, V62, P675, DOI 10.1016/S0009-9236(97)90087-4
   Talwar GP, 1999, IMMUNOL REV, V171, P173
   Turner H, 1999, NATURE, V402, pB24, DOI 10.1038/35037021
   Ujike A, 1999, J EXP MED, V189, P1573, DOI 10.1084/jem.189.10.1573
   Vernersson M, 1997, IMMUNOGENETICS, V46, P461, DOI 10.1007/s002510050306
   Wurzburg BA, 2000, IMMUNITY, V13, P375, DOI 10.1016/S1074-7613(00)00037-6
NR 38
TC 58
Z9 61
U1 0
U2 0
PU FEDERATION AMER SOC EXP BIOL
PI BETHESDA
PA 9650 ROCKVILLE PIKE, BETHESDA, MD 20814-3998 USA
SN 0892-6638
J9 FASEB J
JI Faseb J.
PD APR
PY 2002
VL 16
IS 6
BP 875
EP +
DI 10.1096/fj.01-0879fje
PG 21
WC Biochemistry & Molecular Biology; Biology; Cell Biology
SC Biochemistry & Molecular Biology; Life Sciences & Biomedicine - Other
   Topics; Cell Biology
GA 549CA
UT WOS:000175425900016
PM 11967231
DA 2021-10-28
ER

PT J
AU Abelev, GI
AF Abelev, GI
TI Differentiation mechanisms and malignancy
SO BIOCHEMISTRY-MOSCOW
LA English
DT Review
DE differentiation in tumors; translocation in hemoblastoses; tumor
   progression; extracellular matrix; re-expression of alpha-fetoprotein in
   hepatomas
ID HAIRY-CELL LEUKEMIA; CHROMOSOMAL TRANSLOCATIONS; RETINOIC ACID; T-CELL;
   B-CELL; TRANSCRIPTION FACTORS; INDUCTION; GENES; INTERFERON; EXPRESSION
AB This review considers the relationship between differentiation mechanisms and the genesis and maintenance of tumor phenotype, To a certain extent, carcinomas preserve differentiation markers of normal tissue, and hemoblastoses precisely reflect the direction and differentiation level of their precursor cells. Both tumor types retain the ability to differentiate. Mechanisms of T and B cell differentiation are reviewed considering the activation of protooncogenes by translocation to the region of tissue-specific genes including the immunoglobulin (Ig) and T cell receptor (TCR) genes. Apart from the classical oncogenes (MYC, PRAD, BCL-2), heterologous differentiation of trans-factors can be activated in a similar manner. Their activation at inappropriate time and place induces oncogenic transformation in a number of hemoblastoses. Chimeric genes and fused proteins are analyzed, including their genesis by specific translocation resulting in transformation and their role in differentiation and maintenance of the tumor phenotype. Induction of terminal differentiation in leukemia can have significant therapeutic effect. These hemoblastoses include hairy cell leukemia, promyelocytic leukemia, and in part chronic myeloid leukemia. Specific attention is given to the role of intercellular interactions in the control of tumor growth and maintenance of a differentiated state of the cells. It is suggested that alterations in these interactions during tumor progression simultaneously stimulate malignant growth and decrease differentiation level, thus inducing reexpression of embryonic antigens in the tumors.
C1 Russian Acad Med Sci, Blokhin Canc Res Ctr, Inst Carcinogenesis, Moscow 115478, Russia.
RP Abelev, GI (corresponding author), Russian Acad Med Sci, Blokhin Canc Res Ctr, Inst Carcinogenesis, Kashirskoe Shosse 24, Moscow 115478, Russia.
EM abelev@mx.iki.rssi.ru
CR Abelev GI, 1999, SEMIN CANCER BIOL, V9, P95, DOI 10.1006/scbi.1998.0084
   Abelev GI, 1999, SEMIN CANCER BIOL, V9, P61, DOI 10.1006/scbi.1998.0088
   ABELEV GI, 1965, PROG EXP TUMOR RES, V7, P104
   ABELEV GI, 1986, ZH VSES KHIM OVA+, V31, P318
   ABELEV GI, 1999, IN PRESS TUMOR BIOL
   ALBERTS B, 1994, MOL BIOL CELL, P176
   ANDERSSON LC, 1979, NATURE, V278, P364, DOI 10.1038/278364a0
   Barr FG, 1998, NAT GENET, V19, P121, DOI 10.1038/475
   Bonnefoix T, 1998, EUR J HAEMATOL, V61, P84
   CALLAHAN R, 1993, CANCER SURV, V18, P35
   Cambier N, 1999, ONCOGENE, V18, P343, DOI 10.1038/sj.onc.1202302
   Charrad RS, 1999, NAT MED, V5, P669, DOI 10.1038/9518
   CHUNG LWK, 1991, CANCER SURV, V11, P91
   DALEY GQ, 1990, SCIENCE, V247, P824, DOI 10.1126/science.2406902
   DORSHKIND K, 1994, CELL, V79, P751, DOI 10.1016/0092-8674(94)90065-5
   Enver T, 1998, CELL, V94, P9, DOI 10.1016/S0092-8674(00)81215-5
   FINGER LR, 1986, SCIENCE, V234, P982, DOI 10.1126/science.3490692
   FLAVELL DJ, 1978, BRIT J CANCER, V37, P15, DOI 10.1038/bjc.1978.2
   FOULDS L, 1958, J Chronic Dis, V8, P2, DOI 10.1016/0021-9681(58)90039-0
   GarciaBermejo L, 1997, EXP CELL RES, V236, P268, DOI 10.1006/excr.1997.3725
   GLEIBERMAN AS, 1985, INT REV CYTOL, V95, P229, DOI 10.1016/S0074-7696(08)60583-5
   GLEIBERMAN AS, 1989, MOL BIOL MED, V6, P95
   GREAVES M, 1978, BIOCHIM BIOPHYS ACTA, V516, P193, DOI 10.1016/0304-419X(78)90008-2
   GREAVES MF, 1982, CANCER SURV, V1, P189
   GREENSTEIN J, 1951, BIOCH CANC
   GRESSLER VH, 1989, CANCER-AM CANCER SOC, V64, P374, DOI 10.1002/1097-0142(19890715)64:2<374::AID-CNCR2820640206>3.0.CO;2-Q
   GUIDEZ F, 1998, BLOOD, V151, P2534
   HILBERT DM, 1995, P NATL ACAD SCI USA, V92, P649, DOI 10.1073/pnas.92.3.649
   INABA T, 1992, SCIENCE, V257, P531, DOI 10.1126/science.1386162
   KAMPS MP, 1990, CELL, V60, P547, DOI 10.1016/0092-8674(90)90658-2
   KLEIN G, 1982, CANC SURVEYS, V1, P299
   Kopnin BP, 2000, BIOCHEMISTRY-MOSCOW+, V65, P2
   KORSMEYER SJ, 1992, ANNU REV IMMUNOL, V10, P785, DOI 10.1146/annurev.iy.10.040192.004033
   KOSSA N, 1996, LEUKEMIA LYMPHOMA, V1, P163
   Kudrjavtseva EI, 1997, EUR J CELL BIOL, V74, P88
   Lelievre SA, 1998, P NATL ACAD SCI USA, V95, P14711, DOI 10.1073/pnas.95.25.14711
   LEVY Y, 1994, BLOOD, V83, P2206, DOI 10.1182/blood.V83.8.2206.bloodjournal8382206
   Look AT, 1997, SCIENCE, V278, P1059, DOI 10.1126/science.278.5340.1059
   MAEKAWA T, 1989, LEUKEMIA, V3, P270
   Max Edward E., 1993, P315
   METCALF D, 1990, CANCER-AM CANCER SOC, V65, P2185, DOI 10.1002/1097-0142(19900515)65:10<2185::AID-CNCR2820651005>3.0.CO;2-4
   METCALF D, 1989, NATURE, V339, P27, DOI 10.1038/339027a0
   MINTZ B, 1975, P NATL ACAD SCI USA, V72, P3585, DOI 10.1073/pnas.72.9.3585
   Myers CA, 1998, MOL CELL BIOL, V18, P2184, DOI 10.1128/MCB.18.4.2184
   Pierce G B, 1967, Curr Top Dev Biol, V2, P223
   PIERCE GB, 1988, CANCER RES, V48, P1996
   PIERCE GB, 1961, CANCER, V14, P1019
   Rabbitts TH, 1998, GENE DEV, V12, P2651, DOI 10.1101/gad.12.17.2651
   RABBITTS TH, 1991, CELL, V67, P641, DOI 10.1016/0092-8674(91)90057-6
   Ren P, 1998, CARCINOGENESIS, V19, P169, DOI 10.1093/carcin/19.1.169
   ROVERA G, 1979, SCIENCE, V204, P868, DOI 10.1126/science.286421
   RYVES WJ, 1994, CARCINOGENESIS, V15, P2501, DOI 10.1093/carcin/15.11.2501
   SACHS L, 1990, CANCER-AM CANCER SOC, V65, P2196, DOI 10.1002/1097-0142(19900515)65:10<2196::AID-CNCR2820651006>3.0.CO;2-Y
   Sachs L, 1982, CANCER SURV, V1, P321
   SELL S, 1994, LAB INVEST, V70, P6
   SHOWE LC, 1987, ANNU REV IMMUNOL, V5, P253, DOI 10.1146/annurev.iy.05.040187.001345
   SMITH JW, 1991, BLOOD, V78, P1664
   Socolovsky M, 1998, P NATL ACAD SCI USA, V95, P6573, DOI 10.1073/pnas.95.12.6573
   Spath GF, 1998, J CELL BIOL, V140, P935, DOI 10.1083/jcb.140.4.935
   Stevenson GT, 1999, SEMIN CANCER BIOL, V9, P139, DOI 10.1006/scbi.1998.0085
   STRICKLAND S, 1980, CELL, V21, P347, DOI 10.1016/0092-8674(80)90471-7
   STUNNENBERG HG, 1998, BIOCHIM BIOPHYS ACTA, V1423, pF15
   Teilum G., 1976, SPECIAL TUMORS OVARY
   Tenen DG, 1997, BLOOD, V90, P489, DOI 10.1182/blood.V90.2.489.489_489_519
   TRONICK SR, 1995, MOL BASIS CANC, P117
   VASOKORPI T, 1999, NAT MED, V5, P264
   VEDANTHAM S, 1992, CANCER RES, V52, P1056
   VITETTA ES, 1991, ANNU REV IMMUNOL, V9, P193, DOI 10.1146/annurev.iy.09.040191.001205
   VOGELSTEIN B, 1988, NEW ENGL J MED, V319, P525, DOI 10.1056/NEJM198809013190901
   VOLKOVA MA, 2000, HEMATOLOGICAL ONCOLO
   WEILER E, 1959, CIBA F S CARCINOGENE, P165
   WEINBERG RA, 1989, CANCER RES, V49, P3713
   WENVER VM, 1997, J CELL BIOL, V137, P231
   White RL, 1998, CELL, V92, P591, DOI 10.1016/S0092-8674(00)81124-1
   Willis TG, 1999, CELL, V96, P35, DOI 10.1016/S0092-8674(00)80957-5
   YOSHIDA M, 1987, ANNU REV IMMUNOL, V5, P541, DOI 10.1146/annurev.iy.05.040187.002545
   1996, SEM CANC BIOL EXTR M, V7
NR 77
TC 12
Z9 13
U1 0
U2 0
PU MAIK NAUKA/INTERPERIODICA/SPRINGER
PI NEW YORK
PA 233 SPRING ST, NEW YORK, NY 10013-1578 USA
SN 0006-2979
EI 1608-3040
J9 BIOCHEMISTRY-MOSCOW+
JI Biochem.-Moscow
PD JAN
PY 2000
VL 65
IS 1
BP 107
EP 116
PG 10
WC Biochemistry & Molecular Biology
SC Biochemistry & Molecular Biology
GA 294GT
UT WOS:000085904100010
PM 10702645
DA 2021-10-28
ER

PT J
AU Pizzi, M
   Inghirami, G
AF Pizzi, Marco
   Inghirami, Giorgio
TI Patient-derived tumor xenografts of lymphoproliferative disorders: are
   they surrogates for the human disease?
SO CURRENT OPINION IN HEMATOLOGY
LA English
DT Review
DE hematopoietic disorders; leukemia; lymphoma; mouse models;
   patient-derived tumor xenografts
ID ACUTE LYMPHOBLASTIC-LEUKEMIA; CHIMERIC ANTIGEN RECEPTOR; MANTLE CELL
   LYMPHOMA; MAJOR HISTOCOMPATIBILITY COMPLEX; T-CELL; MOUSE MODELS; SCID
   MICE; INITIATING CELLS; DRUG DEVELOPMENT; IMMUNE-SYSTEM
AB Purpose of reviewPatient-derived tumor xenografts (PDTXs) have emerged as powerful platforms in medical oncology. A plethora of PDTXs were generated to study solid cancers, but limited data are as yet available on hematological diseases. The aim of this review is to describe the state of art of lymphoma PDTXs, discussing future directions for the development of integrated/personalized cancer programs.Recent findingsIn the last decades, several PDTXs of lymphoproliferative disorders have been produced. Most studies focused on acute lymphoblastic leukemias, but consistent results have recently been obtained also for indolent and aggressive B-/T-cell lymphomas. These models have contributed to characterize lymphoma biology and therapy, despite technical and scientific issues have partially limited their application (e.g. high costs, relatively low engraftment rates, lack of human-derived tumor microenvironment, clonal selection of engrafted cells, limited characterization of tumor grafts). In the next future, such limitations should be overcome by new technical approaches and dedicated multiinstitutional programs.SummaryPDTXs represent an unprecedented opportunity to study the biology and clinical management of lymphoproliferative disorders. Many of the current models display limitations, which will be resolved by rigorous approaches and comprehensive libraries, recapitulating the extreme heterogeneity of such neoplasms.
C1 [Pizzi, Marco; Inghirami, Giorgio] Weill Cornell Med Coll, Dept Pathol & Lab Med, New York, NY USA.
   [Pizzi, Marco] Univ Padua, Dept Med DIMED, Surg Pathol & Cytopathol Unit, Padua, Italy.
   [Inghirami, Giorgio] Univ Torino, Dept Mol Biotechnol & Hlth Sci, Turin, Italy.
   [Inghirami, Giorgio] Univ Torino, Ctr Expt Res & Med Studies CeRMS, Turin, Italy.
   [Inghirami, Giorgio] NYU, Sch Med, Dept Pathol, New York, NY USA.
   [Inghirami, Giorgio] NYU, Sch Med, Ctr Canc, New York, NY USA.
RP Inghirami, G (corresponding author), Weill Cornell Med, Room C417,1300 York Ave, New York, NY 10065 USA.
EM ggi9001@med.cornell.edu
RI Pizzi, Marco/H-6273-2016
OI Pizzi, Marco/0000-0003-4006-7317
FU Leukemia Lymphoma Society (SCOR)Leukemia and Lymphoma Society
FX G.I. is supported by the Leukemia Lymphoma Society (SCOR Grant 2015 and
   2016).
CR Abate F, 2015, LEUKEMIA, V29, P1390, DOI 10.1038/leu.2014.347
   Agliano A, 2008, INT J CANCER, V123, P2222, DOI 10.1002/ijc.23772
   Andrique L, 2016, AM J PATHOL, V186, P1775, DOI 10.1016/j.ajpath.2016.03.012
   Aydin S, 2011, EUR J HAEMATOL, V87, P10, DOI 10.1111/j.1600-0609.2011.01626.x
   Bagnara D, 2011, BLOOD, V117, P5463, DOI 10.1182/blood-2010-12-324210
   Bell T, 2016, ASH 58 ANN M EXP
   Burack R, 2016, BLOOD, V128, DOI 10.1182/blood.V128.22.916.916
   Chapuy B, 2016, BLOOD, V127, P2203, DOI 10.1182/blood-2015-09-672352
   Cheng MG, 2012, MOL CANCER THER, V11, P670, DOI 10.1158/1535-7163.MCT-11-0776
   Chiu PPL, 2010, BLOOD, V116, P5268, DOI 10.1182/blood-2010-06-292300
   Christie AL, 2016, T CELL LYMPHOMA PATI
   Clappier E, 2011, J EXP MED, V208, P653, DOI 10.1084/jem.20110105
   Cobaleda C, 2000, BLOOD, V95, P1007, DOI 10.1182/blood.V95.3.1007.003k35_1007_1013
   Coughlan AM, 2016, STEM CELLS DEV, V25, P530, DOI 10.1089/scd.2015.0289
   Cox CV, 2004, BLOOD, V104, P2919, DOI 10.1182/blood-2004-03-0901
   Crescenzo R, 2015, CANCER CELL, V27, P516, DOI 10.1016/j.ccell.2015.03.006
   De Angelis B, 2009, BLOOD, V114, P4784, DOI 10.1182/blood-2009-07-230482
   De Veirman K, 2014, FRONT ONCOL, V4, DOI 10.3389/fonc.2014.00349
   Dewaele M, 2016, J CLIN INVEST, V126, P68, DOI 10.1172/JCI82534
   Dewan MZ, 2005, BIOMED PHARMACOTHER, V59, pS375, DOI 10.1016/S0753-3322(05)80082-4
   Diamanti P, 2012, LEUKEMIA, V26, P376, DOI 10.1038/leu.2011.212
   Durig J, 2007, CANCER RES, V67, P8653, DOI 10.1158/0008-5472.CAN-07-1198
   Ebinger S, 2016, CANCER CELL, V30, P849, DOI 10.1016/j.ccell.2016.11.002
   Francis OL, 2016, HAEMATOLOGICA, V101, P417, DOI 10.3324/haematol.2015.125336
   Gao H, 2015, NAT MED, V21, P1318, DOI 10.1038/nm.3954
   Gerstein R, 2015, BLOOD, V126, P5408
   Ghosn EEB, 2016, STEM CELL REP, V6, P137, DOI 10.1016/j.stemcr.2015.11.011
   Hanley PJ, 2009, BLOOD, V114, P1958, DOI 10.1182/blood-2009-03-213256
   Heidenreich O, 2009, BLOOD, V113, P4476, DOI 10.1182/blood-2009-02-203109
   Herter-Sprie GS, 2013, J CLIN INVEST, V123, P3639, DOI 10.1172/JCI68340
   Hidalgo M, 2014, CANCER DISCOV, V4, P998, DOI 10.1158/2159-8290.CD-14-0001
   Holzapfel BM, 2015, BIOMATERIALS, V61, P103, DOI 10.1016/j.biomaterials.2015.04.057
   Im KS, 2017, J COMP PATHOL, V156, P37, DOI 10.1016/j.jcpa.2016.11.271
   Inghirami G, 2015, IMMUNOL REV, V263, P124, DOI 10.1111/imr.12248
   Jacobson C, 2016, BLOOD, V128, P2517, DOI 10.1182/blood-2016-04-711176
   Katt ME, 2016, FRONT BIOENG BIOTECH, V4, DOI 10.3389/fbioe.2016.00012
   KAWATA A, 1994, CANCER RES, V54, P2688
   Kelland LR, 2004, EUR J CANCER, V40, P827, DOI 10.1016/j.ejca.2003.11.028
   King MA, 2009, CLIN EXP IMMUNOL, V157, P104, DOI 10.1111/j.1365-2249.2009.03933.x
   Klanova M, 2014, LAB INVEST, V94, P806, DOI 10.1038/labinvest.2014.61
   Kong Y, 2008, LEUKEMIA, V22, P1207, DOI 10.1038/leu.2008.83
   le Viseur C, 2008, CANCER CELL, V14, P47, DOI 10.1016/j.ccr.2008.05.015
   Ledford H, 2016, NATURE, V530, P391, DOI 10.1038/nature.2016.19364
   Mamonkin M, 2015, BLOOD, V126, P983, DOI 10.1182/blood-2015-02-629527
   Menendez C, 2016, NEW ORL AACR SPEC C
   Messmer D, 2015, MOL MED, V21, P410, DOI 10.2119/molmed.2015.00139
   Meyer LH, 2011, CANCER RES, V71, P7141, DOI 10.1158/0008-5472.CAN-11-1732
   Monsma DJ, 2012, J TRANSL MED, V10, DOI 10.1186/1479-5876-10-125
   Morton JJ, 2016, ONCOGENE, V35, P290, DOI 10.1038/onc.2015.94
   Muguruma Y, 2011, HAEMATOL-HEMATOL J, V96, P543, DOI 10.3324/haematol.2010.027557
   Nardone RM, 2016, NATURE, V532, P313, DOI 10.1038/532313a
   Notta F, 2011, NATURE, V469, P362, DOI 10.1038/nature09733
   OBrien S, 1996, LEUKEMIA, V10, P338
   Passaro D, 2015, CANCER CELL, V27, P769, DOI 10.1016/j.ccell.2015.05.003
   Patel B, 2014, BLOOD, V124, P96, DOI 10.1182/blood-2014-01-549352
   Patel RG, 2014, CELL MOL BIOENG, V7, P394, DOI 10.1007/s12195-014-0353-8
   Pino S, 2010, METHODS MOL BIOL, V602, P105, DOI 10.1007/978-1-60761-058-8_7
   Pitt LA, 2015, CANCER CELL, V27, P755, DOI 10.1016/j.ccell.2015.05.002
   Pizzi M, 2017, PATIENT DERIVED TUMOR XENOGRAFT MODELS: PROMISE, POTENTIAL AND PRACTICE, P305, DOI 10.1016/B978-0-12-804010-2.00022-9
   Pizzi M, 2016, LEUKEMIA, V30, P1805, DOI 10.1038/leu.2016.161
   Pompili L, 2016, J EXP CLIN CANC RES, V35, DOI 10.1186/s13046-016-0462-4
   Qin HY, 2015, BLOOD, V126, P629, DOI 10.1182/blood-2014-11-612903
   Ruella M, 2016, J CLIN INVEST, V126, P3814, DOI 10.1172/JCI87366
   Ruella M, 2015, EXPERT OPIN BIOL TH, V15, P761, DOI 10.1517/14712598.2015.1009888
   Saito Y, 2013, SCI TRANSL MED, V5, DOI 10.1126/scitranslmed.3004387
   Scarfo I, 2016, BLOOD, V127, P221, DOI 10.1182/blood-2014-12-614503
   Shimada K, 2016, LEUKEMIA, V30, P1568, DOI 10.1038/leu.2016.67
   Shultz LD, 2005, J IMMUNOL, V174, P6477, DOI 10.4049/jimmunol.174.10.6477
   SHULTZ LD, 1995, J IMMUNOL, V154, P180
   Shultz LD, 2012, NAT REV IMMUNOL, V12, P786, DOI 10.1038/nri3311
   Shultz LD, 2010, P NATL ACAD SCI USA, V107, P13022, DOI 10.1073/pnas.1000475107
   Spiegel A, 2004, BLOOD, V103, P2900, DOI 10.1182/blood-2003-06-1891
   Steele JPC, 1997, BLOOD, V90, P2015, DOI 10.1182/blood.V90.5.2015
   Sugimoto K, 2015, SCI REP-UK, V5, DOI 10.1038/srep13054
   Sun LPL, 2015, SCI TRANSL MED, V7, DOI 10.1126/scitranslmed.aaa4802
   Tian YF, 2015, BIOMATERIALS, V73, P110, DOI 10.1016/j.biomaterials.2015.09.007
   Topp MS, 2014, J CLIN ONCOL, V32, P4134, DOI 10.1200/JCO.2014.56.3247
   Topp MS, 2012, BLOOD, V120, P5185, DOI 10.1182/blood-2012-07-441030
   Townsend EC, 2016, CANCER CELL, V29, P574, DOI 10.1016/j.ccell.2016.03.008
   Valdora F, 2016, CLIN IMMUNOL, V172, P52, DOI 10.1016/j.clim.2016.07.013
   Wetterauer C, 2015, PROSTATE, V75, P585, DOI 10.1002/pros.22939
   Wilding JL, 2014, CANCER RES, V74, P2377, DOI 10.1158/0008-5472.CAN-13-2971
   Zhao XX, 2015, BLOOD, V125, P2730, DOI 10.1182/blood-2015-01-622795
NR 83
TC 5
Z9 5
U1 0
U2 11
PU LIPPINCOTT WILLIAMS & WILKINS
PI PHILADELPHIA
PA TWO COMMERCE SQ, 2001 MARKET ST, PHILADELPHIA, PA 19103 USA
SN 1065-6251
EI 1531-7048
J9 CURR OPIN HEMATOL
JI Curr. Opin. Hematol.
PD JUL
PY 2017
VL 24
IS 4
BP 384
EP 392
DI 10.1097/MOH.0000000000000349
PG 9
WC Hematology
SC Hematology
GA EX2UH
UT WOS:000403082300014
PM 28594662
DA 2021-10-28
ER

PT J
AU Rabinovich, PM
   Komarovskaya, ME
   Ye, ZJ
   Imai, C
   Campana, D
   Bahceci, E
   Weissman, SM
AF Rabinovich, Peter M.
   Komarovskaya, Marina E.
   Ye, Zhi-Jia
   Imai, Chihaya
   Campana, Dario
   Bahceci, Erkut
   Weissman, Sherman M.
TI Synthetic messenger RNA as a tool for gene therapy
SO HUMAN GENE THERAPY
LA English
DT Article
ID T-LYMPHOCYTE RESPONSES; IN-VITRO TRANSCRIPTION; DENDRITIC CELLS;
   TRANSLATION INITIATION; POLYMERASE; TEMPLATE; SEQUENCE; DNA;
   TRANSFECTION; INDUCTION
AB Transfection of human cells with DNA in biomedical applications carries the risk of insertional mutagenesis. Transfection with mRNA avoids this problem; however, in vitro production of mRNA, based on preliminary DNA template cloning in special vectors, is a laborious and time-consuming procedure. We report an efficient vector-free method of mRNA production from polymerase chain reaction-generated DNA templates. For all cell types tested mRNA was transfected more readily than DNA, and its expression was highly uniform in cell populations. Even cell types relatively resistant to transfection with DNA could express transfected mRNA well. The level of mRNA expression could be controlled over a wide range by changing the amount of input RNA. Cells could be efficiently and simultaneously loaded with several different transcripts. To test a potential clinical application of this method, we transfected human T lymphocytes with mRNA encoding a chimeric immune receptor directed against CD19, a surface antigen widely expressed in leukemia and lymphoma. The transfected mRNA conferred powerful cytotoxicity to T cells against CD19(+) targets from the same donor. These results demonstrate that this method can be applied to generate autologous T lymphocytes directed toward malignant cells.
C1 Yale Univ, Sch Med, Dept Genet, New Haven, CT 06520 USA.
   Yale Univ, Sect Oncol, Yale Canc Ctr, New Haven, CT 06520 USA.
   St Jude Childrens Res Hosp, Dept Hematol Oncol, Memphis, TN 38105 USA.
   St Jude Childrens Res Hosp, Dept Pathol, Memphis, TN 38105 USA.
   Univ Tennessee, Ctr Hlth Sci, Coll Med, Dept Pediat, Memphis, TN 38163 USA.
RP Rabinovich, PM (corresponding author), Yale Univ, Sch Med, Dept Genet, New Haven, CT 06520 USA.
EM peter.rabinovich@yale.edu; sherman.weissman@yale.edu
RI Imai, Chihaya/AAF-7640-2020
OI Imai, Chihaya/0000-0001-7435-3464
FU NHLBI NIH HHSUnited States Department of Health & Human ServicesNational
   Institutes of Health (NIH) - USANIH National Heart Lung & Blood
   Institute (NHLBI) [N01-HV-28186] Funding Source: Medline; DIVISION OF
   HEART AND VASCULAR DISEASESUnited States Department of Health & Human
   ServicesNational Institutes of Health (NIH) - USANIH National Heart Lung
   & Blood Institute (NHLBI) [N01HV028186] Funding Source: NIH RePORTER
CR *AMAXA BIOSYSTEMS, 2006, RNAI NUCLEOFECTION
   Arnaud-Barbe N, 1998, NUCLEIC ACIDS RES, V26, P3550, DOI 10.1093/nar/26.15.3550
   Boczkowski D, 2000, CANCER RES, V60, P1028
   BRAWERMAN G, 1981, CRC CR REV BIOCH MOL, V10, P1, DOI 10.3109/10409238109114634
   Cougot N, 2004, TRENDS BIOCHEM SCI, V29, P436, DOI 10.1016/j.tibs.2004.06.008
   DUNN JJ, 1983, J MOL BIOL, V166, P477, DOI 10.1016/S0022-2836(83)80282-4
   Elango N, 2005, BIOCHEM BIOPH RES CO, V330, P958, DOI 10.1016/j.bbrc.2005.03.067
   Ferber D, 2001, SCIENCE, V294, P1638, DOI 10.1126/science.294.5547.1638
   Imai C, 2005, BLOOD, V106, P376, DOI 10.1182/blood-2004-12-4797
   Imai C, 2004, LEUKEMIA, V18, P676, DOI 10.1038/sj.leu.2403302
   Kapp LD, 2004, ANNU REV BIOCHEM, V73, P657, DOI 10.1146/annurev.biochem.73.030403.080419
   Kavanagh DG, 2006, BLOOD, V107, P1963, DOI 10.1182/blood-2005-04-1513
   Kiyama R, 1996, NUCLEIC ACIDS RES, V24, P4577, DOI 10.1093/nar/24.22.4577
   KIYAMA R, 1994, GENE, V150, P57
   Li LH, 1999, EXP CELL RES, V253, P541, DOI 10.1006/excr.1999.4666
   MACDONALD LE, 1993, J MOL BIOL, V232, P1030, DOI 10.1006/jmbi.1993.1458
   Morris E, 2006, BLOOD REV, V20, P61, DOI 10.1016/j.blre.2005.05.001
   Nacheva GA, 2003, EUR J BIOCHEM, V270, P1458, DOI 10.1046/j.1432-1033.2003.03510.x
   Nakano H, 1999, BIOTECHNOL BIOENG, V64, P194, DOI 10.1002/(SICI)1097-0290(19990720)64:2<194::AID-BIT8>3.0.CO;2-5
   Pestova TV, 2001, P NATL ACAD SCI USA, V98, P7029, DOI 10.1073/pnas.111145798
   PHELACH MC, 2006, CURRENT PROTOCOLS CE, P1
   Saeboe-Larssen S, 2002, J IMMUNOL METHODS, V259, P191, DOI 10.1016/S0022-1759(01)00506-3
   SCHENBORN ET, 1985, NUCLEIC ACIDS RES, V13, P6223, DOI 10.1093/nar/13.17.6223
   SCHULTZE JL, 1995, P NATL ACAD SCI USA, V92, P8200, DOI 10.1073/pnas.92.18.8200
   Stepinski J, 2001, RNA, V7, P1486
   TARUN SZ, 1995, GENE DEV, V9, P2997, DOI 10.1101/gad.9.23.2997
   TRIANAALONSO FJ, 1995, J BIOL CHEM, V270, P6298, DOI 10.1074/jbc.270.11.6298
   TSAI S, 1998, Patent No. 5830760
   Van Tendeloo VFI, 2001, BLOOD, V98, P49, DOI 10.1182/blood.V98.1.49
   Young LS, 2006, J PATHOL, V208, P299, DOI 10.1002/path.1896
NR 30
TC 42
Z9 45
U1 0
U2 9
PU MARY ANN LIEBERT INC
PI NEW ROCHELLE
PA 140 HUGUENOT STREET, 3RD FL, NEW ROCHELLE, NY 10801 USA
SN 1043-0342
J9 HUM GENE THER
JI Hum. Gene Ther.
PD OCT
PY 2006
VL 17
IS 10
BP 1027
EP 1035
DI 10.1089/hum.2006.17.1027
PG 9
WC Biotechnology & Applied Microbiology; Genetics & Heredity; Medicine,
   Research & Experimental
SC Biotechnology & Applied Microbiology; Genetics & Heredity; Research &
   Experimental Medicine
GA 095JG
UT WOS:000241303400008
PM 17007566
DA 2021-10-28
ER

PT J
AU Ding, WH
   Stohl, LL
   Wagner, JA
   Granstein, RD
AF Ding, Wanhong
   Stohl, Lori L.
   Wagner, John A.
   Granstein, Richard D.
TI Calcitonin Gene-Related Peptide Biases Langerhans Cells toward Th2-Type
   Immunity
SO JOURNAL OF IMMUNOLOGY
LA English
DT Article
ID DENDRITIC CELLS; T-CELLS; ANTIGEN; INDUCTION; APOPTOSIS; RESPONSES;
   RECEPTOR; ALPHA; MICE; CHEMOKINES
AB Langerhans cells (LC) are epidermal dendritic cells capable, in several experimental systems, of Ag-presentation for stimulation of cell-mediated immunity. LC have been considered to play a key role in initiation of cutaneous immune responses. Additionally, administration of donor T cells to bone marrow chimeric mice with persistent host LC, but not mice whose LC have been replaced by donor cells, exhibit marked skin graft-vs-host disease, demonstrating that LC can trigger graft-vs-host disease. However, experiments with transgenic mice in which regulatory elements from human langerin were used to drive expression of diphtheria toxin, resulting in absence of LC, suggest that LC may serve to down-regulate cutaneous immunity. LC are associated with nerves containing the neuropeptide calcitonin gene-related peptide (CGRP), and CGRP inhibits LC Ag-presentation in several models including presentation to a Th1 clone. We now report that CGRP enhances LC function for stimulation of Th2 responses. CGRP exposure enhanced LC Ag presentation to a Th2 clone. Upon presentation of chicken OVA by LC to T cells from DO11.10 chicken OVA TCR transgenic mice, pretreatment with CGRP resulted in increased IL-4 production and decreased IFN-gamma production. CGRP also inhibited stimulated production of the Th1 chemokines CXCL9 and CXCL10 but induced production of the Th2 chemokines CCL17 and CCL22 by a dendritic cell line and by freshly obtained LC. Changes in production of these chemokines correlated with the effect of CGRP on mRNA levels for these factors. Exposure of LC to nerve-derived CGRP in situ may polarize them toward favoring Th2-type immunity. The Journal of Immunology, 2008, 181: 6020-6026.
C1 [Ding, Wanhong; Stohl, Lori L.; Granstein, Richard D.] Weill Cornell Med Coll, Dept Dermatol, New York, NY 10021 USA.
   [Wagner, John A.] Weill Cornell Med Coll, Dept Neurol & Neurosci, New York, NY 10021 USA.
RP Granstein, RD (corresponding author), Weill Cornell Med Coll, Dept Dermatol, 1305 York Ave,9th Floor, New York, NY 10021 USA.
EM rdgranst@med.cornell.edu
FU NATIONAL INSTITUTE OF ARTHRITIS AND MUSCULOSKELETAL AND SKIN
   DISEASESUnited States Department of Health & Human ServicesNational
   Institutes of Health (NIH) - USANIH National Institute of Arthritis &
   Musculoskeletal & Skin Diseases (NIAMS) [R01AR042429] Funding Source:
   NIH RePORTER; NIAMS NIH HHSUnited States Department of Health & Human
   ServicesNational Institutes of Health (NIH) - USANIH National Institute
   of Arthritis & Musculoskeletal & Skin Diseases (NIAMS) [R01 AR042429-13,
   5R01 AR042429, R01 AR042429-14, R01 AR042429] Funding Source: Medline
CR ASAHINA A, 1995, P NATL ACAD SCI USA, V92, P8323, DOI 10.1073/pnas.92.18.8323
   ASAHINA A, 1995, J IMMUNOL, V154, P3056
   Bosnjak L, 2005, J IMMUNOL, V174, P2220, DOI 10.4049/jimmunol.174.4.2220
   Cosmi L, 2001, INT ARCH ALLERGY IMM, V125, P273, DOI 10.1159/000053827
   Elliott KA, 2001, INT IMMUNOPHARMACOL, V1, P1923, DOI 10.1016/S1567-5769(01)00117-5
   Fujita H, 2005, J INVEST DERMATOL, V124, P343, DOI 10.1111/j.0022-202X.2004.23607.x
   Garcia G, 2005, CURR ALLERGY ASTHM R, V5, P155, DOI 10.1007/s11882-005-0090-0
   Grabbe S, 1993, In Vivo, V7, P265
   Granstein RD, 2005, J IMMUNOL, V174, P7725, DOI 10.4049/jimmunol.174.12.7725
   HOSOI J, 1993, NATURE, V363, P159, DOI 10.1038/363159a0
   HSIEH CS, 1992, P NATL ACAD SCI USA, V89, P6065, DOI 10.1073/pnas.89.13.6065
   Ishida T, 2006, CANCER SCI, V97, P1139, DOI 10.1111/j.1349-7006.2006.00307.x
   Kaplan DH, 2005, IMMUNITY, V23, P611, DOI 10.1016/j.immuni.2005.10.008
   Kodali S, 2004, J IMMUNOL, V173, P6082, DOI 10.4049/jimmunol.173.10.6082
   Kuroda E, 2001, J IMMUNOL, V166, P1650, DOI 10.4049/jimmunol.166.3.1650
   Lappin MB, 1996, ARCH DERMATOL RES, V288, P109, DOI 10.1007/BF02505819
   Liu LP, 2005, CURR TOP DEV BIOL, V68, P149, DOI 10.1016/S0070-2153(05)68006-4
   Lundberg P, 2007, INVEST OPHTH VIS SCI, V48, P4162, DOI 10.1167/iovs.07-0261
   Matsue H, 1999, J IMMUNOL, V162, P5287
   Merad M, 2004, NAT MED, V10, P510, DOI 10.1038/nm1038
   MURPHY KM, 1990, SCIENCE, V250, P1720, DOI 10.1126/science.2125367
   Nakae S, 2007, J LEUKOCYTE BIOL, V81, P1258, DOI 10.1189/jlb.1006610
   Nakashima K, 2004, EUR J PHARMACOL, V505, P223, DOI 10.1016/j.ejphar.2004.10.024
   Nikitenko LL, 2006, J CELL SCI, V119, P910, DOI 10.1242/jcs.02783
   Park MK, 2001, INFECT IMMUN, V69, P6755, DOI 10.1128/IAI.69.11.6755-6768.2001
   Ritter U, 2007, MED MICROBIOL IMMUN, V196, P51, DOI 10.1007/s00430-006-0023-0
   Robertson MJ, 2002, J LEUKOCYTE BIOL, V71, P173
   ROMANI N, 1989, J INVEST DERMATOL, V93, P600, DOI 10.1111/1523-1747.ep12319727
   Romani N, 2006, IMMUNOL LETT, V106, P119, DOI 10.1016/j.imlet.2006.05.010
   Schinke T, 2004, J BONE MINER RES, V19, P2049, DOI 10.1359/JBMR.040915
   SCHUHMACHERS G, 1995, J INVEST DERMATOL, V105, P225, DOI 10.1111/1523-1747.ep12317512
   SCHULER G, 1985, J EXP MED, V161, P526, DOI 10.1084/jem.161.3.526
   SIMON JC, 1990, J IMMUNOL, V145, P2087
   STINGL G, 1977, NATURE, V268, P245, DOI 10.1038/268245a0
   Xiao T, 2003, CYTOKINE, V23, P126, DOI 10.1016/S1043-4666(03)00221-7
   XU S, 1995, EUR J IMMUNOL, V25, P1018, DOI 10.1002/eji.1830250424
   XU S, 1995, J IMMUNOL, V154, P2697
   Zhao XY, 2003, J EXP MED, V197, P153, DOI 10.1084/jem.20021109
NR 38
TC 77
Z9 83
U1 0
U2 5
PU AMER ASSOC IMMUNOLOGISTS
PI BETHESDA
PA 9650 ROCKVILLE PIKE, BETHESDA, MD 20814 USA
SN 0022-1767
EI 1550-6606
J9 J IMMUNOL
JI J. Immunol.
PD NOV 1
PY 2008
VL 181
IS 9
BP 6020
EP 6026
DI 10.4049/jimmunol.181.9.6020
PG 7
WC Immunology
SC Immunology
GA 368YI
UT WOS:000260659000026
PM 18941191
OA Green Accepted, Bronze
DA 2021-10-28
ER

PT J
AU Zhong, LW
   Wu, CH
   Lee, WH
   Liu, CP
AF Zhong, LW
   Wu, CH
   Lee, WH
   Liu, CP
TI zeta-associated protein of 70 kDa (ZAP-70), but not Syk, tyrosine kinase
   can mediate apoptosis of T cells through the Fas/Fas ligand, caspase-8
   and caspase-3 pathways
SO JOURNAL OF IMMUNOLOGY
LA English
DT Article
ID ACTIVATION-INDUCED APOPTOSIS; PHOSPHORYLATED ITAM PEPTIDE; BREAST-CANCER
   CELLS; ANTIGEN-RECEPTOR; SIGNAL-TRANSDUCTION; IMMUNE-SYSTEM; FAS-LIGAND;
   DEATH; FAMILY; MICE
AB The TCR zeta-chain-associated protein of 70 kDA (ZAP-70) and Syk tyrosine kinases play critical roles in regulating TCR-mediated signal transduction. They not only share some overlapped functions but also may play unique roles in regulating the function and development of T cells. However, it is not known whether they have different effects on the activation and activation-induced cell death of T cells. To address this question, we generated cDNAs encoding chimeric molecules that a tailless TCR zeta-chain was directly linked to truncated ZAP-70 (Z/ZAP) or Syk (Z/Syk) molecules lacking the two Src homology 2 domains. Transfection of these molecules into zeta-chain-deficient cells restored their TCR expression. In addition, Z/ZAP and Z/Syk transfectants but not control cells demonstrated kinase activities in phosphorylating an exogenous substrate specific for ZAP-70 and Syk kinases. Z/ZAP transfectants activated through TCRs underwent a faster time course of apoptosis and had a greater percentage of apoptotic cells than that of Z/Syk and control cells. Activated Z/ZAP transfectants increased Fas and Fas ligand (FasL) expression 3- and 40-fold, respectively. Blocking of the Fas/FasL interaction could inhibit the apoptosis of Z/ZAP transfectants. In contrast, although activated Z/Syk transfectants could increase FasL expression, their Fas expression actually decreased and the percentage of apoptotic cells did not increase. Further studies of the mechanisms revealed that activation of Z/ZAP but not Z/Syk transfectants resulted in rapid activation of caspase-3 and caspase-8 that could also be inhibited by blocking Fas/FasL interaction. These results demonstrated that ZAP-70 and Syk play distinct roles in T cell activation and activation-induced cell death.
C1 City Hope Natl Med Ctr, Beckman Res Inst, Div Immunol, Duarte, CA 91010 USA.
RP Liu, CP (corresponding author), City Hope Natl Med Ctr, Beckman Res Inst, Div Immunol, 1450 E Duarte Rd, Duarte, CA 91010 USA.
EM cliu@coh.org
FU NCI NIH HHSUnited States Department of Health & Human ServicesNational
   Institutes of Health (NIH) - USANIH National Cancer Institute (NCI)
   [CA33752] Funding Source: Medline; NIAID NIH HHSUnited States Department
   of Health & Human ServicesNational Institutes of Health (NIH) - USANIH
   National Institute of Allergy & Infectious Diseases (NIAID) [AI44413]
   Funding Source: Medline; NATIONAL INSTITUTE OF ALLERGY AND INFECTIOUS
   DISEASESUnited States Department of Health & Human ServicesNational
   Institutes of Health (NIH) - USANIH National Institute of Allergy &
   Infectious Diseases (NIAID) [R21AI044413] Funding Source: NIH RePORTER
CR Ashkenazi A, 1999, CURR OPIN CELL BIOL, V11, P255, DOI 10.1016/S0955-0674(99)80034-9
   Baumann Sven, 2002, Current Molecular Medicine (Hilversum), V2, P257, DOI 10.2174/1566524024605671
   BRUNNER T, 1995, NATURE, V373, P441, DOI 10.1038/373441a0
   Budd RC, 2001, CURR OPIN IMMUNOL, V13, P356, DOI 10.1016/S0952-7915(00)00227-2
   CHAN AC, 1994, J IMMUNOL, V152, P4758
   Chan FKM, 2000, IMMUNITY, V13, P419, DOI 10.1016/S1074-7613(00)00041-8
   Chen LG, 2002, BLOOD, V100, P4609, DOI 10.1182/blood-2002-06-1683
   Cheng AM, 1997, P NATL ACAD SCI USA, V94, P9797, DOI 10.1073/pnas.94.18.9797
   Chu DH, 1996, EMBO J, V15, P6251, DOI 10.1002/j.1460-2075.1996.tb01015.x
   Chu DH, 1998, IMMUNOL REV, V165, P167, DOI 10.1111/j.1600-065X.1998.tb01238.x
   Chu DH, 1999, J IMMUNOL, V163, P2610
   Clements JL, 1999, ANNU REV IMMUNOL, V17, P89, DOI 10.1146/annurev.immunol.17.1.89
   Coopman PJP, 2000, NATURE, V406, P742, DOI 10.1038/35021086
   Dustin ML, 2000, CELL, V103, P283, DOI 10.1016/S0092-8674(00)00120-3
   Eischen CM, 1997, J IMMUNOL, V159, P1135
   Futterer K, 1998, J MOL BIOL, V281, P523, DOI 10.1006/jmbi.1998.1964
   GELFAND EW, 1995, J EXP MED, V182, P1057, DOI 10.1084/jem.182.4.1057
   Gong Q, 1997, IMMUNITY, V7, P369, DOI 10.1016/S1074-7613(00)80358-1
   Gong Q, 2001, J EXP MED, V194, P507, DOI 10.1084/jem.194.4.507
   Green DR, 1998, CELL, V94, P695, DOI 10.1016/S0092-8674(00)81728-6
   Grucza RA, 1999, BIOCHEMISTRY-US, V38, P5024, DOI 10.1021/bi9829938
   Hanke JH, 1996, J BIOL CHEM, V271, P695, DOI 10.1074/jbc.271.2.695
   HARRISON ML, 1994, J BIOL CHEM, V269, P955
   HATADA MH, 1995, NATURE, V377, P32, DOI 10.1038/377032a0
   Kane LP, 2000, CURR OPIN IMMUNOL, V12, P242, DOI 10.1016/S0952-7915(00)00083-2
   Kimura T, 1996, MOL CELL BIOL, V16, P1471
   KOLANUS W, 1993, CELL, V74, P171, DOI 10.1016/0092-8674(93)90304-9
   KONG GH, 1995, IMMUNITY, V2, P485, DOI 10.1016/1074-7613(95)90029-2
   Kong GH, 1996, MOL CELL BIOL, V16, P5026
   Krammer PH, 2000, NATURE, V407, P789, DOI 10.1038/35037728
   Krishnan S, 2003, J IMMUNOL, V170, P4189, DOI 10.4049/jimmunol.170.8.4189
   Latour S, 1996, J BIOL CHEM, V271, P22782, DOI 10.1074/jbc.271.37.22782
   Law CL, 1996, MOL CELL BIOL, V16, P1305
   LAW CL, 1994, J BIOL CHEM, V269, P12310
   Lenardo M, 1999, ANNU REV IMMUNOL, V17, P221, DOI 10.1146/annurev.immunol.17.1.221
   LIU CP, 1993, EMBO J, V12, P4863, DOI 10.1002/j.1460-2075.1993.tb06176.x
   Liu CP, 1997, P NATL ACAD SCI USA, V94, P616, DOI 10.1073/pnas.94.2.616
   Liu XL, 2003, J EXP MED, V197, P363, DOI 10.1084/jem.20021698
   LoGrasso PV, 1996, P NATL ACAD SCI USA, V93, P12165, DOI 10.1073/pnas.93.22.12165
   Love PE, 2000, IMMUNITY, V12, P591, DOI 10.1016/S1074-7613(00)80210-1
   LOVE PE, 1993, SCIENCE, V261, P918, DOI 10.1126/science.7688481
   Magnan A, 2001, J EXP MED, V194, P491, DOI 10.1084/jem.194.4.491
   Mahabeleshwar GH, 2003, J BIOL CHEM, V278, P6209, DOI 10.1074/jbc.M208905200
   Medema JP, 1997, EMBO J, V16, P2794, DOI 10.1093/emboj/16.10.2794
   Nagata S, 1997, CELL, V88, P355, DOI 10.1016/S0092-8674(00)81874-7
   Noraz N, 2000, J BIOL CHEM, V275, P15832, DOI 10.1074/jbc.M908568199
   OHNO H, 1993, EMBO J, V12, P4357, DOI 10.1002/j.1460-2075.1993.tb06120.x
   Rathmell JC, 1999, ANNU REV IMMUNOL, V17, P781, DOI 10.1146/annurev.immunol.17.1.781
   RodriguezTarduchy G, 1996, J BIOL CHEM, V271, P30417, DOI 10.1074/jbc.271.48.30417
   Rudd CE, 1999, CELL, V96, P5, DOI 10.1016/S0092-8674(00)80953-8
   Sabapathy K, 2001, J EXP MED, V193, P317, DOI 10.1084/jem.193.3.317
   Sahuquillo AG, 1998, J EXP MED, V187, P1179, DOI 10.1084/jem.187.8.1179
   Scaffidi C, 1999, CURR OPIN IMMUNOL, V11, P277, DOI 10.1016/S0952-7915(99)80045-4
   Screaton G, 2000, CURR OPIN IMMUNOL, V12, P316, DOI 10.1016/S0952-7915(00)00093-5
   She J, 1998, INT IMMUNOL, V10, P1733, DOI 10.1093/intimm/10.11.1733
   Thornberry NA, 1998, SCIENCE, V281, P1312, DOI 10.1126/science.281.5381.1312
   Tournier C, 2000, SCIENCE, V288, P870, DOI 10.1126/science.288.5467.870
   Turner M, 2000, IMMUNOL TODAY, V21, P148, DOI 10.1016/S0167-5699(99)01574-1
   van Leeuwen JEM, 1999, CURR OPIN IMMUNOL, V11, P242, DOI 10.1016/S0952-7915(99)80040-5
   Vaughan ATM, 2002, APOPTOSIS, V7, P173, DOI 10.1023/A:1014374717773
   WANGE RL, 1995, J BIOL CHEM, V270, P18730, DOI 10.1074/jbc.270.32.18730
   WEGENER AMK, 1992, CELL, V68, P83, DOI 10.1016/0092-8674(92)90208-T
   Williams BL, 1998, MOL CELL BIOL, V18, P1388, DOI 10.1128/MCB.18.3.1388
   Winoto A, 1997, CURR OPIN IMMUNOL, V9, P365, DOI 10.1016/S0952-7915(97)80083-0
   Wolf BB, 1999, J BIOL CHEM, V274, P20049, DOI 10.1074/jbc.274.29.20049
   YANG YL, 1995, J EXP MED, V181, P1673, DOI 10.1084/jem.181.5.1673
   Zhao QH, 1999, MOL CELL BIOL, V19, P948
   ZHENG LX, 1995, NATURE, V377, P348, DOI 10.1038/377348a0
NR 68
TC 14
Z9 16
U1 0
U2 1
PU AMER ASSOC IMMUNOLOGISTS
PI BETHESDA
PA 9650 ROCKVILLE PIKE, BETHESDA, MD 20814 USA
SN 0022-1767
EI 1550-6606
J9 J IMMUNOL
JI J. Immunol.
PD FEB 1
PY 2004
VL 172
IS 3
BP 1472
EP 1482
DI 10.4049/jimmunol.172.3.1472
PG 11
WC Immunology
SC Immunology
GA 766LW
UT WOS:000188378700018
PM 14734724
OA Bronze
DA 2021-10-28
ER

PT J
AU Meggyes, M
   Nagy, DU
   Balassa, T
   Godony, K
   Peterfalvi, A
   Szereday, L
   Polgar, B
AF Meggyes, Matyas
   Nagy, David U.
   Balassa, Timea
   Godony, Krisztina
   Peterfalvi, Agnes
   Szereday, Laszlo
   Polgar, Beata
TI Influence of Galectin-9 Treatment on the Phenotype and Function of
   NK-92MI Cells in the Presence of Different Serum Supplements
SO BIOMOLECULES
LA English
DT Article
DE NK-92MI; Galectin-9; TIM-3; cytotoxicity
ID NATURAL-KILLER-CELL; INTERFERON-GAMMA-PRODUCTION; TIM-3 LIGAND;
   HIV-INFECTION; MACROPHAGE ACTIVATION; PLASMA GALECTIN-9;
   PROGNOSTIC-FACTOR; LINE NK-92; T-CELLS; INNATE
AB Galectins are one of the critical players in the tumor microenvironment-tumor crosstalk and the regulation of local immunity. Galectin-9 has been in the limelight in tumor immunology. Galectin-9 possesses its multiplex biological functions both extracellularly and intracellularly, plays a pivotal role in the modulation of adaptive and innate immunity, and induces immune tolerance. NK-92MI cell lines against different malignancies were extensively studied, and recently published trials used genetically chimeric antigen receptor-transfected NK-92MI cells in tumor immunotherapy. Besides the intensive research in tumor immunotherapy, limited information is available on their immune-checkpoint expression and the impact of checkpoint ligands on their effector functions. To uncover the therapeutic potential of modulating Galectin-9-related immunological pathways in NK-cell-based therapy, we investigated the dose-dependent effect of soluble Galectin-9 on the TIM-3 checkpoint receptor and NKG2D, CD69, FasL, and perforin expression of NK-92MI cells. We also examined how their cytotoxicity and cytokine production was altered after Gal-9 treatment and in the presence of different serum supplements using flow cytometric analysis. Our study provides evidence that the Galectin-9/TIM-3 pathway plays an important role in the regulation of NK cell function, and about the modulatory role of Galectin-9 on the cytotoxicity and cytokine production of NK-92MI cells in the presence of different serum supplements. We hope that our results will aid the development of novel NK-cell-based strategies that target Galectin-9/TIM-3 checkpoint in tumors resistant to T-cell-based immunotherapy.
C1 [Meggyes, Matyas; Balassa, Timea; Szereday, Laszlo; Polgar, Beata] Univ Pecs, Med Sch, Dept Med Microbiol & Immunol, 12 Szigeti St, H-7624 Pecs, Hungary.
   [Meggyes, Matyas; Szereday, Laszlo; Polgar, Beata] Univ Pecs, Janos Szentagothai Res Ctr, 20 Ifjusag St, H-7624 Pecs, Hungary.
   [Nagy, David U.] Univ Pecs, Med Ctr, Cochrane Hungary, H-7623 Pecs, Hungary.
   [Godony, Krisztina] Univ Pecs, Med Sch, Dept Obstet & Gynaecol, 17 Edesanyak St, H-7624 Pecs, Hungary.
   [Peterfalvi, Agnes] Univ Pecs, Med Sch, Dept Lab Med, 13 Ifjusag St, H-7624 Pecs, Hungary.
RP Meggyes, M (corresponding author), Univ Pecs, Med Sch, Dept Med Microbiol & Immunol, 12 Szigeti St, H-7624 Pecs, Hungary.; Meggyes, M (corresponding author), Univ Pecs, Janos Szentagothai Res Ctr, 20 Ifjusag St, H-7624 Pecs, Hungary.
EM meggyes.matyas@pte.hu; davenagy9@gmail.com; balassa.timea@pte.hu;
   godony.krisztina@pte.hu; agnes.peterfalvi@gmail.com;
   szereday.laszlo@pte.hu; polgar.beata@pte.hu
OI Szereday, Laszlo/0000-0002-1208-2969; Meggyes,
   Matyas/0000-0002-9913-2024; Nagy, David/0000-0001-7742-4459
FU National Research, Development, and Innovation OfficeNational Research,
   Development & Innovation Office (NRDIO) - Hungary [NKFIH K119529];
   PTE-TANDEM Internal Scientific Grants of Pecs University, Medical School
   [KA-2019-48, KA-2019-03, 2021-20]; Janos Bolyai Research Scholarship of
   the Hungarian Academy of SciencesHungarian Academy of Sciences; New
   National Excellence Program of the Ministry for Innovation and
   Technology from the National Research, Development, and Innovation Fund
   [UNKP-20-5]
FX This research was funded by grants from the National Research,
   Development, and Innovation Office (NKFIH K119529), the PTE-TANDEM
   Internal Scientific Grants of Pecs University, Medical School
   (KA-2019-48, KA-2019-03, 2021-20), the Janos Bolyai Research Scholarship
   of the Hungarian Academy of Sciences to M. Meggyes, and the UNKP-20-5
   New National Excellence Program of the Ministry for Innovation and
   Technology from the source of the National Research, Development, and
   Innovation Fund.
CR Aanhane E, 2018, ANGIOGENESIS, V21, P545, DOI 10.1007/s10456-018-9607-8
   Aktas ON, 2018, J CANCER RES CLIN, V144, P997, DOI 10.1007/s00432-018-2635-3
   Almkvist J, 2002, GLYCOCONJUGATE J, V19, P575, DOI 10.1023/B:GLYC.0000014088.21242.e0
   Anderson AC, 2007, SCIENCE, V318, P1141, DOI 10.1126/science.1148536
   Anderson AC, 2016, IMMUNITY, V44, P989, DOI 10.1016/j.immuni.2016.05.001
   Arai S, 2008, CYTOTHERAPY, V10, P625, DOI 10.1080/14653240802301872
   Arruebo Manuel, 2011, Cancers (Basel), V3, P3279, DOI 10.3390/cancers3033279
   Babon JJ, 2014, SEMIN IMMUNOL, V26, P13, DOI 10.1016/j.smim.2013.12.004
   Barakonyi A, 2002, J IMMUNOL, V168, P2683, DOI 10.4049/jimmunol.168.6.2683
   Bi SG, 2011, P NATL ACAD SCI USA, V108, P10650, DOI 10.1073/pnas.1017954108
   Borrego F, 1999, IMMUNOLOGY, V97, P159, DOI 10.1046/j.1365-2567.1999.00738.x
   Bouyou-Akotet MK, 2004, CLIN INFECT DIS, V38, P342, DOI 10.1086/380646
   Berti FCB, 2018, AIMS ALLERGY IMMUNOL, V2, P88, DOI 10.3934/Allergy.2018.2.88
   Brooks AK, 2016, FRONT IMMUNOL, V7, DOI 10.3389/fimmu.2016.00422
   Brubel R, 2017, FERTIL STERIL, V108, P1016, DOI 10.1016/j.fertnstert.2017.09.008
   Burns LJ, 2003, BONE MARROW TRANSPL, V32, P177, DOI 10.1038/sj.bmt.1704086
   Chagan-Yasutan H, 2013, J CLIN VIROL, V58, P635, DOI 10.1016/j.jcv.2013.10.022
   Chen Y, 2017, ONCOTARGET, V8, P37128, DOI 10.18632/oncotarget.16201
   Cheng M, 2013, CELL MOL IMMUNOL, V10, P230, DOI 10.1038/cmi.2013.10
   Chou FC, 2018, INT J MOL SCI, V19, DOI 10.3390/ijms19020430
   Cifaldi L, 2015, ARTHRITIS RHEUMATOL, V67, P3037, DOI 10.1002/art.39295
   Dai SY, 2005, J IMMUNOL, V175, P2974, DOI 10.4049/jimmunol.175.5.2974
   DANDREA A, 1993, J EXP MED, V178, P1041, DOI 10.1084/jem.178.3.1041
   Davis ZB, 2015, CANCER J, V21, P486, DOI 10.1097/PPO.0000000000000156
   Elola MT, 2007, CELL MOL LIFE SCI, V64, P1679, DOI 10.1007/s00018-007-7044-8
   Fauriat C, 2010, BLOOD, V115, P2167, DOI 10.1182/blood-2009-08-238469
   Favors SE, 2012, CELL IMMUNOL, V276, P1, DOI 10.1016/j.cellimm.2012.02.011
   Fernandez N.C., 2001, DENDRITIC CELLS, P245
   Finney CAM, 2013, JAIDS-J ACQ IMM DEF, V63, P161, DOI 10.1097/QAI.0b013e318285cf13
   Finney CAM, 2013, AIDS, V27, P325, DOI 10.1097/QAD.0b013e32835b3dfa
   Gallois A, 2014, ONCOIMMUNOLOGY, V3, DOI 10.4161/21624011.2014.946365
   Gleason MK, 2012, BLOOD, V119, P3064, DOI 10.1182/blood-2011-06-360321
   Golden-Mason L, 2013, J VIROL, V87, P4835, DOI 10.1128/JVI.01085-12
   GONG JH, 1994, LEUKEMIA, V8, P652
   Gooden MJM, 2013, PLOS ONE, V8, DOI 10.1371/journal.pone.0065616
   Groer M, 2010, AM J REPROD IMMUNOL, V63, P209, DOI 10.1111/j.1600-0897.2009.00788.x
   Grossenbacher SK, 2016, J IMMUNOTHER CANCER, V4, DOI 10.1186/s40425-016-0124-2
   Gunesch JT, 2019, MOL IMMUNOL, V115, P64, DOI 10.1016/j.molimm.2018.07.015
   Hothorn T, 2008, BIOMETRICAL J, V50, P346, DOI 10.1002/bimj.200810425
   Igawa K, 2006, ALLERGY, V61, P1385, DOI 10.1111/j.1398-9995.2006.01130.x
   Ikeda H, 2002, CYTOKINE GROWTH F R, V13, P95, DOI 10.1016/S1359-6101(01)00038-7
   Irie A, 2005, CLIN CANCER RES, V11, P2962, DOI 10.1158/1078-0432.CCR-04-0861
   Jayaraman P, 2010, J EXP MED, V207, P2343, DOI 10.1084/jem.20100687
   Jindal V, 2018, MED ONCOL, V35, DOI 10.1007/s12032-018-1149-9
   John S, 2016, J BIOSCIENCES, V41, P507, DOI 10.1007/s12038-016-9616-y
   Jorgovanovic D, 2020, BIOMARK RES, V8, DOI 10.1186/s40364-020-00228-x
   Kageshita T, 2002, INT J CANCER, V99, P809, DOI 10.1002/ijc.10436
   Kang YJ, 2014, HUM REPROD, V29, P2176, DOI 10.1093/humrep/deu172
   Katoh S, 2014, TOHOKU J EXP MED, V232, P263, DOI 10.1620/tjem.232.263
   Klibi J, 2009, BLOOD, V113, P1957, DOI 10.1182/blood-2008-02-142596
   Klingemann H, 2016, FRONT IMMUNOL, V7, DOI 10.3389/fimmu.2016.00091
   Klingemann H, 2014, ONCOIMMUNOLOGY, V3, DOI 10.4161/onci.28147
   LANIER LL, 1988, J EXP MED, V167, P1572, DOI 10.1084/jem.167.5.1572
   Li GS, 2012, JALA-J LAB AUTOM, V17, P6, DOI 10.1177/2211068211424548
   Li YH, 2016, CELL MOL IMMUNOL, V13, P73, DOI 10.1038/cmi.2014.126
   Liang M, 2008, J CANCER RES CLIN, V134, P899, DOI 10.1007/s00432-008-0352-z
   Liu FT, 2002, BBA-GEN SUBJECTS, V1572, P263, DOI 10.1016/S0304-4165(02)00313-6
   Liu FT, 2010, ANN NY ACAD SCI, V1183, P158, DOI 10.1111/j.1749-6632.2009.05131.x
   Madireddi S, 2014, J EXP MED, V211, P1425, DOI 10.1084/jem.20132687
   Matsumoto R, 1998, J BIOL CHEM, V273, P16976, DOI 10.1074/jbc.273.27.16976
   Mazzoni A, 2020, J CLIN INVEST, V130, P4694, DOI [10.1172/JCI138554, 10.1172/JCI138554.]
   Meggyes M, 2014, PLOS ONE, V9, DOI 10.1371/journal.pone.0092371
   Michael J., CRAWLEY STAT INTRO U
   Moar P, 2021, CELL IMMUNOL, V361, DOI 10.1016/j.cellimm.2021.104287
   Monney L, 2002, NATURE, V415, P536, DOI 10.1038/415536a
   Moretta A, 2008, CELL DEATH DIFFER, V15, P226, DOI 10.1038/sj.cdd.4402170
   Motamedi Melika, 2019, Immunohorizons, V3, P531, DOI 10.4049/immunohorizons.1900087
   Naka EL, 2009, INT IMMUNOPHARMACOL, V9, P658, DOI 10.1016/j.intimp.2008.11.013
   Niwa H, 2009, CLIN IMMUNOL, V132, P184, DOI 10.1016/j.clim.2009.04.012
   O'Brien MJ, 2018, ARTHRITIS RES THER, V20, DOI 10.1186/s13075-018-1519-x
   Okoye I, 2020, J IMMUNOTHER CANCER, V8, DOI 10.1136/jitc-2020-001849
   Oomizu S, 2012, CLIN IMMUNOL, V143, P51, DOI 10.1016/j.clim.2012.01.004
   Rabinovich GA, 2007, SCAND J IMMUNOL, V66, P143, DOI 10.1111/j.1365-3083.2007.01986.x
   Sabatos CA, 2003, NAT IMMUNOL, V4, P1102, DOI 10.1038/ni988
   Sahraoui Y, 1997, LEUKEMIA, V11, P245, DOI 10.1038/sj.leu.2400562
   Saitoh H, 2012, TOHOKU J EXP MED, V228, P157, DOI 10.1620/tjem.228.157
   Schoenborn JR, 2007, ADV IMMUNOL, V96, P41, DOI 10.1016/S0065-2776(07)96002-2
   Seki M, 2008, CLIN IMMUNOL, V127, P78, DOI 10.1016/j.clim.2008.01.006
   Spanholtz J, 2011, PLOS ONE, V6, DOI 10.1371/journal.pone.0020740
   Su EW, 2011, GLYCOBIOLOGY, V21, P1258, DOI 10.1093/glycob/cwq214
   Sun JT, 2016, PLOS ONE, V11, DOI 10.1371/journal.pone.0147186
   Tam YK, 1999, HUM GENE THER, V10, P1359, DOI 10.1089/10430349950018030
   Tang ZH, 2013, J IMMUNOL, V190, P1788, DOI 10.4049/jimmunol.1202814
   Tonn T, 2001, J HEMATOTH STEM CELL, V10, P535, DOI 10.1089/15258160152509145
   Trapani JA, 2002, NAT REV IMMUNOL, V2, P735, DOI 10.1038/nri911
   Vasta GR, 2012, ADV EXP MED BIOL, V946, P21, DOI 10.1007/978-1-4614-0106-3_2
   Vivier E, 2008, NAT IMMUNOL, V9, P503, DOI 10.1038/ni1582
   Wada J, 1997, J BIOL CHEM, V272, P6078, DOI 10.1074/jbc.272.9.6078
   Wang Y, 2016, PLOS ONE, V11, DOI 10.1371/journal.pone.0152599
   Wang ZX, 2021, FRONT IMMUNOL, V12, DOI 10.3389/fimmu.2021.619195
   Wiersma VR, 2012, J INVEST DERMATOL, V132, P2302, DOI 10.1038/jid.2012.133
   Wiersma VR, 2013, MED RES REV, V33, pE102, DOI 10.1002/med.20249
   Wu C, 2014, IMMUNITY, V41, P270, DOI 10.1016/j.immuni.2014.06.011
   Yang JX, 2014, INT J ONCOL, V45, P1313, DOI 10.3892/ijo.2014.2494
   Yasinska IM, 2019, FRONT IMMUNOL, V10, DOI 10.3389/fimmu.2019.01594
   Zamora Anthony E, 2015, Curr Protoc Immunol, V110, DOI 10.1002/0471142735.im1437s110
   Zhang CX, 2020, ONCOGENESIS, V9, DOI 10.1038/s41389-020-00248-0
   Zhang ZY, 2012, ASIAN PAC J CANCER P, V13, P2503, DOI 10.7314/APJCP.2012.13.6.2503
   Zhao J, 2009, J IMMUNOL, V182, P6618, DOI 10.4049/jimmunol.0803876
   Zhou XX, 2018, FRONT PHYSIOL, V9, DOI 10.3389/fphys.2018.00452
   Zhu C, 2005, NAT IMMUNOL, V6, P1245, DOI 10.1038/ni1271
NR 101
TC 0
Z9 0
U1 0
U2 0
PU MDPI
PI BASEL
PA ST ALBAN-ANLAGE 66, CH-4052 BASEL, SWITZERLAND
EI 2218-273X
J9 BIOMOLECULES
JI Biomolecules
PD AUG
PY 2021
VL 11
IS 8
AR 1066
DI 10.3390/biom11081066
PG 18
WC Biochemistry & Molecular Biology
SC Biochemistry & Molecular Biology
GA UF9JS
UT WOS:000688883000001
PM 34439744
OA gold, Green Accepted, Green Published
DA 2021-10-28
ER

PT J
AU Horvat, M
   Fritsche, S
   Kourist, R
   Winkler, M
AF Horvat, Melissa
   Fritsche, Susanne
   Kourist, Robert
   Winkler, Margit
TI Characterization of Type IV Carboxylate Reductases (CARs) for Whole
   Cell-Mediated Preparation of 3-Hydroxytyrosol
SO CHEMCATCHEM
LA English
DT Article
DE carboxylate reductase (CAR); in vivo biotransformation; carboxylic acid;
   reduction; antioxidant
ID ARYL-ALDEHYDE; ACID REDUCTASE; RECOMBINANT PROTEINS; OXIDOREDUCTASE;
   HYDROXYTYROSOL; EXPRESSION; STABILITY; DISCOVERY; ENZYMES; BINDING
AB Fragrance and flavor industries could not imagine business without aldehydes. Processes for their commercial production raise environmental and ecological concerns. The chemical reduction of organic acids to aldehydes is challenging. To fulfill the demand of a mild and selective reduction of carboxylic acids to aldehydes, carboxylic acid reductases (CARs) are gaining importance. We identified two new subtype IV fungal CARs from Dichomitus squalens CAR (DsCAR) and Trametes versicolor CAR (Tv2CAR) in addition to literature known Trametes versicolor CAR (TvCAR). Expression levels were improved by the co-expression of GroEL-GroES with either the trigger factor or the DnaJ-DnaK-GrpE system. Investigation of the substrate scope of the three enzymes revealed overlapping substrate specificities. Tv2CAR and DsCAR showed a preferred pH range of 7.0 to 8.0 in bicine buffer. TvCAR showed highest activity at pH 6.5 to 7.5 in MES buffer and slightly reduced activity at pH 6.0 or 8.0. TvCAR appeared to tolerate a wider pH range without significant loss of activity. Type IV fungal CARs optimal temperature was in the range of 25-35 degrees C. TvCAR showed a melting temperature (T-m) of 55 degrees C indicating higher stability compared to type III and the other type IV fungal CARs (T-m 51-52 degrees C). Finally, TvCAR was used as the key enzyme for the bioreduction of 3,4-dihydroxyphenylacetic acid to the antioxidant 3-hydroxytyrosol (3-HT) and gave 58 mM of 3-HT after 24 h, which correlates to a productivity of 0.37 gL(-1) h(-1).
C1 [Horvat, Melissa; Fritsche, Susanne; Winkler, Margit] Acib, Petersgasse 14, A-8010 Graz, Austria.
   [Kourist, Robert; Winkler, Margit] Graz Univ Technol, Inst Mol Biotechnol, Petersgasse 14, A-8010 Graz, Austria.
RP Winkler, M (corresponding author), Acib, Petersgasse 14, A-8010 Graz, Austria.; Winkler, M (corresponding author), Graz Univ Technol, Inst Mol Biotechnol, Petersgasse 14, A-8010 Graz, Austria.
EM margitwinkler@tacib.at
RI Kourist, Robert/I-4743-2017
OI Kourist, Robert/0000-0002-2853-3525; Winkler, Margit/0000-0002-0754-9704
FU Austrian Research Promotion Agency FFG [P 860262]; Firmenich SA;
   Austrian BMWFW; BMVIT; SFG; Standort Tirol; Government of Lower Austria;
   ZIT through Austrian FFG-COMET-Funding Program
FX Giuseppe Fiume, Daniel Schwendenwein and Sandy Schmidt are greatly
   acknowledged for technical assistance. The authors thank Fredi Bruhlmann
   and Andreas Taglieber for valuable discussions as well as Kristala L. J.
   Prather for generously providing Escherichia coli K-12 MG1655 RARE
   (DE3). The Austrian Research Promotion Agency FFG (P 860262) and
   Firmenich SA are kindly acknowledged for the financial support. This
   research has also been supported by the Austrian BMWFW, BMVIT, SFG,
   Standort Tirol, Government of Lower Austria and ZIT through Austrian
   FFG-COMET-Funding Program.
CR Achmon Y, 2015, APPL MICROBIOL BIOT, V99, P1119, DOI 10.1007/s00253-014-6310-6
   Ahsan MM, 2018, CATALYSTS, V8, DOI 10.3390/catal8010004
   Akhtar MK, 2013, P NATL ACAD SCI USA, V110, P87, DOI 10.1073/pnas.1216516110
   Bali EB, 2014, PLANTA MED, V80, P984, DOI 10.1055/s-0034-1382881
   Burattini S, 2013, FOOD CHEM TOXICOL, V55, P248, DOI 10.1016/j.fct.2012.12.049
   Carvalho C. C. R., 2007, DYN BIOCH PROCESS BI, V1, P32
   Cernansky Rachel, 2015, Nature, V519, P379
   Dereeper A, 2008, NUCLEIC ACIDS RES, V36, pW465, DOI 10.1093/nar/gkn180
   Duan YT, 2015, J MOL CATAL B-ENZYM, V115, P1, DOI 10.1016/j.molcatb.2015.01.014
   Ericsson UB, 2006, ANAL BIOCHEM, V357, P289, DOI 10.1016/j.ab.2006.07.027
   Finnigan W, 2017, CHEMCATCHEM, V9, P1005, DOI 10.1002/cctc.201601249
   Gahloth D, 2017, NAT CHEM BIOL, V13, P975, DOI [10.1038/NCHEMBIO.2434, 10.1038/nchembio.2434]
   Gibson DG, 2009, NAT METHODS, V6, P343, DOI [10.1038/NMETH.1318, 10.1038/nmeth.1318]
   GROSS GG, 1972, EUR J BIOCHEM, V31, P585, DOI 10.1111/j.1432-1033.1972.tb02569.x
   Hanefeld U., 2007, ELECTROCHEMISTRY, V2, P1
   He AM, 2004, APPL ENVIRON MICROB, V70, P1874, DOI 10.1128/AEM.70.3.1874-1881.2004
   Hess AK, 2015, PLOS ONE, V10, DOI 10.1371/journal.pone.0127039
   Hu Z., 2010, Patent No. [US20100105963A1, 20100105963]
   Kandror O, 1997, J BIOL CHEM, V272, P1730, DOI 10.1074/jbc.272.3.1730
   Keasling JD, 2012, METAB ENG, V14, P189, DOI 10.1016/j.ymben.2012.01.004
   Keasling JD, 2010, SCIENCE, V330, P1355, DOI 10.1126/science.1193990
   Kramer L, 2018, CHEMBIOCHEM, V19, P1452, DOI 10.1002/cbic.201800157
   Kunjapur AM, 2014, J AM CHEM SOC, V136, P11644, DOI 10.1021/ja506664a
   Lavinder JJ, 2009, J AM CHEM SOC, V131, P3794, DOI 10.1021/ja8049063
   Li C, 2016, CHEMBIOCHEM, V17, P904, DOI 10.1002/cbic.201600087
   Li T, 1997, J BACTERIOL, V179, P3482, DOI 10.1128/jb.179.11.3482-3487.1997
   Lin BX, 2017, MICROB CELL FACT, V16, DOI 10.1186/s12934-017-0724-7
   Napora-Wijata K., 2014, [No title captured], Patent No. [WO 2014/090923, 2014090923]
   Napora-Wijata K, 2014, CHEMCATCHEM, V6, P1089, DOI 10.1002/cctc.201300913
   Nishihara K, 1998, APPL ENVIRON MICROB, V64, P1694
   Nishihara K, 2000, APPL ENVIRON MICROB, V66, P884, DOI 10.1128/AEM.66.3.884-889.2000
   Qu G, 2018, GREEN CHEM, V20, P777, DOI 10.1039/c7gc03046k
   Schwendenwein D, 2016, ADV SYNTH CATAL, V358, P3414, DOI 10.1002/adsc.201600914
   Sorensen HP, 2005, MICROB CELL FACT, V4, DOI 10.1186/1475-2859-4-1
   Stolterfoht H, 2018, FRONT MICROBIOL, V9, DOI 10.3389/fmicb.2018.00250
   Stolterfoht H, 2017, J BIOTECHNOL, V257, P222, DOI 10.1016/j.jbiotec.2017.02.014
   Studier FW, 2005, PROTEIN EXPRES PURIF, V41, P207, DOI 10.1016/j.pep.2005.01.016
   Talley K, 2010, PROTEINS, V78, P2699, DOI 10.1002/prot.22786
   Venkitasubramanian P, 2007, J BIOL CHEM, V282, P478, DOI 10.1074/jbc.M607980200
   Wang M, 2014, ACS CATAL, V4, P1219, DOI 10.1021/cs500039v
   Wang M, 2014, CHEM BIOL, V21, P257, DOI 10.1016/j.chembiol.2013.12.005
   Winkler M, 2016, MONATSH CHEM, V147, P575, DOI 10.1007/s00706-016-1676-z
   Zhang YHP, 2015, BIOTECHNOL ADV, V33, P1467, DOI 10.1016/j.biotechadv.2014.10.009
NR 43
TC 12
Z9 13
U1 2
U2 7
PU WILEY-V C H VERLAG GMBH
PI WEINHEIM
PA POSTFACH 101161, 69451 WEINHEIM, GERMANY
SN 1867-3880
EI 1867-3899
J9 CHEMCATCHEM
JI ChemCatChem
PD AUG 21
PY 2019
VL 11
IS 16
SI SI
BP 4171
EP 4181
DI 10.1002/cctc.201900333
PG 11
WC Chemistry, Physical
SC Chemistry
GA JP1MO
UT WOS:000498036500067
PM 31681448
OA hybrid, Green Published
DA 2021-10-28
ER

PT J
AU MIYAGI, T
   OHYASHIKI, J
   YAMATO, K
   KOEFFLER, HP
   MIYOSHI, I
AF MIYAGI, T
   OHYASHIKI, J
   YAMATO, K
   KOEFFLER, HP
   MIYOSHI, I
TI PHENOTYPIC AND MOLECULAR ANALYSIS OF PH1-CHROMOSOME-POSITIVE ACUTE
   LYMPHOBLASTIC-LEUKEMIA CELL-LINES
SO INTERNATIONAL JOURNAL OF CANCER
LA English
DT Article
ID CHRONIC MYELOGENOUS LEUKEMIA; P53 GENE; C-ABL; EXPRESSION; BCR;
   EVOLUTION; MUTATIONS
AB We have established 2 Philadelphia chromosome (Ph1)-positive acute lymphoblastic leukemia (ALL) cell lines, designated PALL-1 and PALL-2, from distinct adult Ph1-positive ALL patients. PALL-1 was established in nude mice, and PALL-2 was established in culture. Both retained the Ph1 chromosome and expressed the ALL type bcr/abl chimeric mRNA containing the junction of the first exon of BCR gene (e1) and second exon of c-abl gene (a2). PALL-1 and PALL-2 expressed CD34 surface antigen which is characteristic of early hematopoietic progenitor cells. PALL-2 expressed antigens for both pre-B and early myeloid cells and had rearrangements of both the heavy chain of immunoglobulin gene and the beta chain of T-cell-receptor gene. Both PALL-1 and PALL-2 expressed detectable levels of p53 gene RNA. Polymerase-chain-reaction-single-strand conformation polymorphism (PCR-SSCP) analysis of the p53 gene showed a normal pattern of mobility in both cell lines. Taken together, the 2 cell lines had features of Ph1-positive ALL: (i) hematopoietic progenitor cells with pre-B-cell phenotype and, (ii) activation of e1-a2 type bcr/abl oncogene without alterations of p53 gene. These unique lines should provide a valuable tool for studying the pathogenesis of Ph1-positive ALL.
C1 TOKYO MED COLL, DEPT MED, TOKYO 160, JAPAN.
   UNIV CALIF LOS ANGELES, SCH MED, CEDARS SINAI MED CTR, DEPT MED, LOS ANGELES, CA 90024 USA.
RP MIYAGI, T (corresponding author), KOCHI MED SCH, DEPT MED, KOCHI 783, JAPAN.
FU NATIONAL CANCER INSTITUTEUnited States Department of Health & Human
   ServicesNational Institutes of Health (NIH) - USANIH National Cancer
   Institute (NCI) [P30CA042710, P01CA042710, R01CA033936, R01CA026038]
   Funding Source: NIH RePORTER; NCI NIH HHSUnited States Department of
   Health & Human ServicesNational Institutes of Health (NIH) - USANIH
   National Cancer Institute (NCI) [CA33936, CA26038, CA42710] Funding
   Source: Medline
CR AHUJA H, 1991, J CLIN INVEST, V87, P2042, DOI 10.1172/JCI115234
   BARTRAM CR, 1985, EMBO J, V4, P683, DOI 10.1002/j.1460-2075.1985.tb03683.x
   BLOOMFIELD CD, 1977, BRIT J HAEMATOL, V36, P347, DOI 10.1111/j.1365-2141.1977.tb00658.x
   CHOMCZYNSKI P, 1987, ANAL BIOCHEM, V162, P156, DOI 10.1016/0003-2697(87)90021-2
   ERIKSON J, 1982, P NATL ACAD SCI-BIOL, V79, P5611, DOI 10.1073/pnas.79.18.5611
   GALE RP, 1987, BRIT J HAEMATOL, V65, P261, DOI 10.1111/j.1365-2141.1987.tb06851.x
   HEISTERKAMP N, 1990, NATURE, V344, P251, DOI 10.1038/344251a0
   HERMANS A, 1987, CELL, V51, P33, DOI 10.1016/0092-8674(87)90007-9
   KAWASAKI ES, 1988, P NATL ACAD SCI USA, V85, P5698, DOI 10.1073/pnas.85.15.5698
   KUBONISHI I, 1983, International Journal of Cell Cloning, V1, P105
   KURZROCK R, 1988, NEW ENGL J MED, V319, P990
   LUBBERT M, 1988, J EXP MED, V167, P873, DOI 10.1084/jem.167.3.873
   LUGO TG, 1990, SCIENCE, V247, P1079, DOI 10.1126/science.2408149
   MIYAGI T, 1989, INT J CANCER, V43, P1149, DOI 10.1002/ijc.2910430631
   NIGRO JM, 1989, NATURE, V342, P705, DOI 10.1038/342705a0
   OHYASHIKI JH, 1988, CANCER GENET CYTOGEN, V33, P119, DOI 10.1016/0165-4608(88)90057-X
   ORITA M, 1989, GENOMICS, V5, P874, DOI 10.1016/0888-7543(89)90129-8
   PEGORARO L, 1983, J NATL CANCER I, V70, P447
   PONTE P, 1983, MOL CELL BIOL, V3, P1783, DOI 10.1128/MCB.3.10.1783
   ROWLEY JD, 1973, NATURE, V243, P290, DOI 10.1038/243290a0
   SEABRIGH.M, 1971, LANCET, V2, P971
   SOBOL RE, 1987, NEW ENGL J MED, V316, P1111, DOI 10.1056/NEJM198704303161802
   SUGITO S, 1991, INT J CANCER, V49, P880, DOI 10.1002/ijc.2910490614
   YANAGI Y, 1985, P NATL ACAD SCI USA, V82, P3430, DOI 10.1073/pnas.82.10.3430
   ZAKUTHOURI R, 1985, EMBO J, V4, P1241
NR 25
TC 7
Z9 7
U1 0
U2 0
PU WILEY-BLACKWELL
PI HOBOKEN
PA 111 RIVER ST, HOBOKEN 07030-5774, NJ USA
SN 0020-7136
J9 INT J CANCER
JI Int. J. Cancer
PD FEB 1
PY 1993
VL 53
IS 3
BP 457
EP 462
DI 10.1002/ijc.2910530318
PG 6
WC Oncology
SC Oncology
GA KK633
UT WOS:A1993KK63300017
PM 8428799
DA 2021-10-28
ER

PT J
AU Fomsgaard, A
   Nielsen, HV
   Bryder, K
   Nielsen, C
   Machuca, R
   Bruun, L
   Hansen, J
   Buus, S
AF Fomsgaard, A
   Nielsen, HV
   Bryder, K
   Nielsen, C
   Machuca, R
   Bruun, L
   Hansen, J
   Buus, S
TI Improved humoral and cellular immune responses against the gp120 V3 loop
   of HIV-1 following genetic immunization with a chimeric DNA vaccine
   encoding the V3 inserted into the hepatitis B surface antigen
SO SCANDINAVIAN JOURNAL OF IMMUNOLOGY
LA English
DT Article
ID T-LYMPHOCYTE RESPONSES; VIRUS; PARTICLES; INDUCTION
AB The gp120-derived V3 loop of HIV-1 is involved in co-receptor interaction, it guides cell tropism, and contains an epitope for antibody neutralization. Thus, HIV-1 V3 is an attractive vaccine candidate. The V3 of the MN strain (MN V3) contains both B- and T-cell epitopes, including a known mouse H-2(d)-restricted cytotoxic T lymphocyte (CTL) epitope. In an attempt to improve the immunogenicity of V3 in DNA vaccines, a plasmid expressing MN V3 as a fusion protein with the highly immunogenic middle (pre-S2 + S) surface antigen of hepatitis B virus (KBsAg) was constructed. Epidermal inoculation by gene gun was used for genetic immunization in a mouse model. Antibody and CTL responses to MN V3 and HBsAg were measured and compared with the immune responses obtained after Vaccination with plasmids encoding the complete HIV-1 MN gp160 and HBsAg (pre-S2 + S), respectively. DNA vaccination with the HIV MN gp160 envelope plasmid induced a slow and low titred anti-MN V3 antibody response at 12 weeks post-inoculation (p.i.) and a late appearing (7 weeks), weak and variable CTL response. In contrast, DNA vaccination with the HBsAg-encoding plasmid induced a rapid and high titred anti-HBsAg antibody response and a uniform strong anti-HBs CTL response already 1 week p.i. in all mice. DNA vaccination with the chimeric MN V3/HBsAg plasmid elicited humoral responses against both viruses within 3-6 weeks which peaked at 6-12 weeks and remained stable for at least 25 weeks. In addition, specific CTL responses were induced in all mice against both MN V3 and HBsAg already within the first 3 weeks, lasting at least ii weeks. Thus, HBsAg acts as a 'genetic vaccine adjuvant' augmenting and accelerating the cellular and humoral immune response against the inserted MN V3 loop. Such chimeric HIV-HBsAg plasmid constructs may be useful in DNA immunizations as a 'carrier' of protein regions or minimal epitopes which are less exposed or poorly immunogenic.
C1 Statens Serum Inst, Dept Virol, DK-2300 Copenhagen S, Denmark.
   Tech Univ Copenhagen, Ctr Biol Sequence Anal, Copenhagen, Denmark.
   Univ Copenhagen, Panum Inst, Inst Med Microbiol & Immunol, DK-2200 Copenhagen, Denmark.
RP Fomsgaard, A (corresponding author), Statens Serum Inst, Dept Virol, 5 Artillerivej, DK-2300 Copenhagen S, Denmark.
RI Buus, Soren/F-5446-2010
OI Fomsgaard, Anders/0000-0003-4304-0603; Buus, Soren/0000-0001-8363-1999;
   Bryder, Karin/0000-0002-0774-7049; Nielsen, Henrik
   Vedel/0000-0002-6773-1874
CR Borrow P, 1997, NAT MED, V3, P205, DOI 10.1038/nm0297-205
   Boyer JD, 1997, NAT MED, V3, P526, DOI 10.1038/nm0597-526
   Boyer JD, 1996, J MED PRIMATOL, V25, P242, DOI 10.1111/j.1600-0684.1996.tb00022.x
   DAVIS HL, 1993, HUM MOL GENET, V2, P1847, DOI 10.1093/hmg/2.11.1847
   DELPEYROUX F, 1986, SCIENCE, V233, P472, DOI 10.1126/science.2425433
   Donnelly JJ, 1996, LIFE SCI, V60, P163, DOI 10.1016/S0024-3205(96)00502-4
   FOMSGAARD A, IN PRESS APMIS
   Haigwood NL, 1996, IMMUNOL LETT, V51, P107, DOI 10.1016/0165-2478(96)02563-1
   MAJOR ME, 1995, J VIROL, V69, P5798, DOI 10.1128/JVI.69.9.5798-5805.1995
   Mancini M, 1996, J BIOTECHNOL, V44, P47, DOI 10.1016/0168-1656(95)00098-4
   MARKER O, 1973, J EXP MED, V137, P1511, DOI 10.1084/jem.137.6.1511
   McMichael AJ, 1997, ANNU REV IMMUNOL, V15, P271, DOI 10.1146/annurev.immunol.15.1.271
   MICHEL ML, 1988, P NATL ACAD SCI USA, V85, P7957, DOI 10.1073/pnas.85.21.7957
   MICHEL ML, 1994, P NATL ACAD SCI USA, V81, P7708
   MILICH DR, 1986, J EXP MED, V164, P532, DOI 10.1084/jem.164.2.532
   MILICH DR, 1988, IMMUNOL TODAY, V9, P380, DOI 10.1016/0167-5699(88)91239-X
   MOORE JP, 1995, NATURE, V376, P115, DOI 10.1038/376115a0
   PERTMER TM, 1995, VACCINE, V13, P1427, DOI 10.1016/0264-410X(95)00069-D
   PINTO LA, 1995, J CLIN INVEST, V96, P867, DOI 10.1172/JCI118133
   PRINCE AM, 1991, AIDS RES HUM RETROV, V7, P971, DOI 10.1089/aid.1991.7.971
   ROWLANDJONES S, 1995, NAT MED, V1, P59, DOI 10.1038/nm0195-59
   Sambrook J., 1989, MOL CLONING LAB MANU, DOI DOI 10.51-10.67
   TAKAHASHI H, 1989, SCIENCE, V246, P118, DOI 10.1126/science.2789433
   Ulmer JB, 1996, IMMUNOLOGY, V89, P59, DOI 10.1046/j.1365-2567.1996.d01-718.x
   VALENZUELA P, 1982, NATURE, V298, P347, DOI 10.1038/298347a0
   Wahren B, 1996, IMMUNOTECHNOLOGY, V2, P77, DOI 10.1016/1380-2933(96)00043-7
   WANG B, 1993, P NATL ACAD SCI USA, V90, P4156, DOI 10.1073/pnas.90.9.4156
   Zagury D, 1997, NAT MED, V3, P156, DOI 10.1038/nm0297-156
NR 28
TC 27
Z9 30
U1 0
U2 0
PU WILEY
PI HOBOKEN
PA 111 RIVER ST, HOBOKEN 07030-5774, NJ USA
SN 0300-9475
EI 1365-3083
J9 SCAND J IMMUNOL
JI Scand. J. Immunol.
PD APR
PY 1998
VL 47
IS 4
BP 289
EP 295
PG 7
WC Immunology
SC Immunology
GA ZH564
UT WOS:000073124000001
PM 9600309
OA Bronze
DA 2021-10-28
ER

PT J
AU Laouar, Y
   Vasseur, F
   Moreau, G
   Garcia, C
   Pasqualetto, V
   Wache, AC
   Ezine, S
AF Laouar, Y
   Vasseur, F
   Moreau, G
   Garcia, C
   Pasqualetto, V
   Wache, AC
   Ezine, S
TI Selective involvement of the Fas (CD95)/Fas ligand pathway in bone
   marrow B cell progenitors
SO EUROPEAN JOURNAL OF IMMUNOLOGY
LA English
DT Article
DE autoimmunity; progenitor; apoptosis; myeloid progenitor; hematopoiesis
ID SYSTEMIC AUTOIMMUNITY; GERMINAL-CENTERS; LYMPHOCYTES-B; T-CELLS; MICE;
   ANTIGEN; LPR; APOPTOSIS; EXPRESSION; ANTIBODY
AB B lymphocyte generation in bone marrow (BM) compensates for cell loses. The Fas/Fas ligand (FasL) pathway has been implicated in apoptosis of various cell types. Abnormalities of the Fas receptor or of Fast expression are associated with excessive T cell proliferation and autoimmunity. To examine the role of the Fas/FasL system in B cell differentiation, we created double-chimeric mice by transferring both C57BL/6 (BG)-Fas(+) and Ipr-FasL(+) BM cells into RAG-2(-/-) hosts. Equal numbers of stem cells were cc-injected into sublethally irradiated recipients, and their progeny were studied by using antibodies directed against the B6-Ly5.1(+)5.2(+) and Ipr-Ly5.1(-)5.2(+) populations. A longitudinal study lasting for up to 6 months revealed that cells of the Ipr phenotype dominated the B6 phenotype in the BM, as a result of their active proliferation. Analysis of the B cell compartment showed more Ipr than B6 cells among immature HSA(hi)B220(lo) populations. In contrast, the Ipr and B6 phenotypes were equally represented among mature B cells. BM transfer to second hosts indicated that B6-derived B cell progenitors were absent from the first host. These data suggest that activation of the Fas/FasL pathway disturbs the early steps of B cell development and might therefore contribute to the onset of autoimmune disorders.
C1 Inst Necker, INSERM U345, F-75730 Paris 15, France.
   Hop Necker Enfants Malad, UMR 8603 CNRS, Paris, France.
RP Ezine, S (corresponding author), Inst Necker, INSERM U345, 156 Rue Vaugirard, F-75730 Paris 15, France.
RI Cordier, Corinne/F-9966-2018; Ricoux, Valerie/X-1921-2019
OI Cordier, Corinne/0000-0003-4799-6143; Ricoux,
   Valerie/0000-0002-9812-8701
CR ALLMAN DM, 1993, J IMMUNOL, V151, P4431
   COHEN PL, 1991, ANNU REV IMMUNOL, V9, P243, DOI 10.1146/annurev.iy.09.040191.001331
   Dautigny N, 1996, EUR J IMMUNOL, V26, P2087, DOI 10.1002/eji.1830260919
   DRAPPA J, 1993, P NATL ACAD SCI USA, V90, P10340, DOI 10.1073/pnas.90.21.10340
   Forster I, 1989, Int Immunol, V1, P321, DOI 10.1093/intimm/1.4.321
   HARTLEY SB, 1993, CELL, V72, P325, DOI 10.1016/0092-8674(93)90111-3
   ITOH N, 1991, CELL, V66, P233, DOI 10.1016/0092-8674(91)90614-5
   JACOBSON BA, 1995, IMMUNITY, V3, P509, DOI 10.1016/1074-7613(95)90179-5
   Laouar Y, 1998, EUR J IMMUNOL, V28, P1078, DOI 10.1002/(SICI)1521-4141(199803)28:03<1078::AID-IMMU1078>3.0.CO;2-T
   LI L, 1997, J IMMUNOL, V158, P5136
   LIU YJ, 1989, NATURE, V342, P929, DOI 10.1038/342929a0
   MACLENNAN ICM, 1994, ANNU REV IMMUNOL, V12, P117, DOI 10.1146/annurev.immunol.12.1.117
   MANDIK L, 1995, EUR J IMMUNOL, V25, P3148, DOI 10.1002/eji.1830251124
   NAGATA S, 1995, SCIENCE, V267, P1449, DOI 10.1126/science.7533326
   NEMAZEE D, 1991, J IMMUNOL, V147, P2536
   NISHIMURA Y, 1995, J IMMUNOL, V154, P4395
   PENIT C, 1993, CYTOMETRY, V14, P757, DOI 10.1002/cyto.990140708
   PERKINS DL, 1990, J IMMUNOL, V145, P549
   Rajewsky K, 1996, NATURE, V381, P751, DOI 10.1038/381751a0
   RATHMELL JC, 1995, NATURE, V376, P181, DOI 10.1038/376181a0
   Reap EA, 1996, CLIN IMMUNOL IMMUNOP, V78, P21, DOI 10.1006/clin.1996.0004
   ROTHSTEIN TL, 1995, NATURE, V374, P163, DOI 10.1038/374163a0
   SOBEL ES, 1991, J EXP MED, V173, P1441, DOI 10.1084/jem.173.6.1441
   Sundblad A, 1996, INT IMMUNOL, V8, P247, DOI 10.1093/intimm/8.2.247
   Takenaka K, 1996, BLOOD, V88, P2871, DOI 10.1182/blood.V88.8.2871.bloodjournal8882871
   TRAUTH BC, 1989, SCIENCE, V245, P301, DOI 10.1126/science.2787530
   WATANABEFUKUNAGA R, 1992, NATURE, V356, P314, DOI 10.1038/356314a0
   Yasutomo K, 1996, J IMMUNOL, V157, P1981
NR 28
TC 5
Z9 5
U1 0
U2 1
PU WILEY-V C H VERLAG GMBH
PI BERLIN
PA MUHLENSTRASSE 33-34, D-13187 BERLIN, GERMANY
SN 0014-2980
J9 EUR J IMMUNOL
JI Eur. J. Immunol.
PD MAY
PY 2000
VL 30
IS 5
BP 1402
EP 1409
PG 8
WC Immunology
SC Immunology
GA 317VM
UT WOS:000087247700018
PM 10820387
DA 2021-10-28
ER

PT J
AU Chukwudozie, OS
   Chukwuanukwu, RC
   Iroanya, OO
   Eze, DM
   Duru, VC
   Dele-Alimi, TO
   Kehinde, BD
   Bankole, TT
   Obi, PC
   Okinedo, EU
AF Chukwudozie, Onyeka S.
   Chukwuanukwu, Rebecca C.
   Iroanya, Onyekachi O.
   Eze, Daniel M.
   Duru, Vincent C.
   Dele-Alimi, Temiloluwa O.
   Kehinde, Busuyi D.
   Bankole, Taiwo T.
   Obi, Perpetua C.
   Okinedo, Elizabeth U.
TI Attenuated Subcomponent Vaccine Design Targeting the SARS-CoV-2
   Nucleocapsid Phosphoprotein RNA Binding Domain: In Silico Analysis
SO JOURNAL OF IMMUNOLOGY RESEARCH
LA English
DT Article
ID PROTEIN; EPITOPES; ANTIBODIES; RESPONSES; WEB
AB The novel coronavirus disease (COVID-19) caused by severe acute respiratory syndrome coronavirus 2 (SARS-CoV-2) has previously never been identified with humans, thereby creating devastation in public health. The need for an effective vaccine to curb this pandemic cannot be overemphasized. In view of this, we designed a subcomponent antigenic peptide vaccine targeting the N-terminal (NT) and C-terminal (CT) RNA binding domains of the nucleocapsid protein that aid in viral replication. Promising antigenic B cell and T cell epitopes were predicted using computational pipelines. The peptides "RIRGGDGKMKDL" and "AFGRRGPEQTQGNFG" were the B cell linear epitopes with good antigenic index and nonallergenic property. Two CD8(+)and Three CD4(+)T cell epitopes were also selected considering their safe immunogenic profiling such as allergenicity, antigen level conservancy, antigenicity, peptide toxicity, and putative restrictions to a number of MHC-I and MHC-II alleles. With these selected epitopes, a nonallergenic chimeric peptide vaccine incapable of inducing a type II hypersensitivity reaction was constructed. The molecular interaction between the Toll-like receptor-5 (TLR5) which was triggered by the vaccine was analyzed by molecular docking and scrutinized using dynamics simulation. Finally,in silicocloning was performed to ensure the expression and translation efficiency of the vaccine, utilizing the pET-28a vector. This research, therefore, provides a guide for experimental investigation and validation.
C1 [Chukwudozie, Onyeka S.; Iroanya, Onyekachi O.; Bankole, Taiwo T.; Okinedo, Elizabeth U.] Univ Lagos, Dept Cell Biol & Genet, Akoka, Lagos State, Nigeria.
   [Chukwuanukwu, Rebecca C.] Nnamdi Azikiwe Univ, Med Lab Sci Dept, Immunol Unit, Nnewi Campus, Awka, Nigeria.
   [Eze, Daniel M.; Duru, Vincent C.; Dele-Alimi, Temiloluwa O.] Univ Ibadan, Univ Coll Hosp, Inst Child Hlth, Publ Hlth Biotechnol Unit, Ibadan, Nigeria.
   [Kehinde, Busuyi D.] Ladoke Akintola Univ Technol, Dept Biochem, Ogbomosho, Oyo State, Nigeria.
   [Obi, Perpetua C.] Fed Polytech, Microbiol Unit, Dept Sci Lab & Technol, Oko, Anambra State, Nigeria.
RP Chukwudozie, OS (corresponding author), Univ Lagos, Dept Cell Biol & Genet, Akoka, Lagos State, Nigeria.
EM solomononyeka84@gmail.com; rc.chukwuanukwu@unizik.edu.ng;
   onyiiog@yahoo.com; eze_d@yahoo.com; chiagozieduru@gmail.com;
   delealimitemi@gmail.com; kehindebd20@gmail.com; ttbankole@unilag.edu.ng;
   obipchisom@gmail.com; uokinedo@unilag.edu.ng
RI Chukwudozie, Onyeka/ABD-1140-2020
OI Chukwudozie, Onyeka/0000-0002-0814-6798; Iroanya,
   Onyekachi/0000-0002-5122-1466
CR Ahmed SF, 2020, VIRUSES-BASEL, V12, DOI 10.3390/v12030254
   Amanna IJ, 2011, VIROLOGY, V411, P206, DOI 10.1016/j.virol.2010.12.016
   Berry JD, 2010, MABS-AUSTIN, V2, P53, DOI 10.4161/mabs.2.1.10788
   Chang CK, 2014, ANTIVIR RES, V103, P39, DOI 10.1016/j.antiviral.2013.12.009
   Chang CK, 2013, PLOS ONE, V8, DOI 10.1371/journal.pone.0065045
   Chang CK, 2006, J BIOMED SCI, V13, P59, DOI 10.1007/s11373-005-9035-9
   Cucinotta Domenico, 2020, Acta Biomed, V91, P157, DOI 10.23750/abm.v91i1.9397
   Dawood AA, 2020, NEW MICROB NEW INFEC, V35, DOI 10.1016/j.nmni.2020.100673
   DeLano W.L., 2002, PYMOL OPEN SOURCE MO, V40, P82
   Doytchinova I. A., 2008, OPEN VACCINE J, V1, P22
   El-Manzalawy Y, 2008, J MOL RECOGNIT, V21, P243, DOI 10.1002/jmr.893
   Gasteiger E., 2005, PROTEIN IDENTIFICATI, P571, DOI 10.1385/1-59259-890-0:571
   ICHIYE T, 1991, PROTEINS, V11, P205, DOI 10.1002/prot.340110305
   Jiang SB, 2020, TRENDS IMMUNOL, V41, P355, DOI 10.1016/j.it.2020.03.007
   Kim TW, 2004, J VIROL, V78, P4638, DOI 10.1128/JVI.78.9.4638-4645.2004
   Kozakov D, 2017, NAT PROTOC, V12, P255, DOI 10.1038/nprot.2016.169
   Kozakov D, 2013, PROTEINS, V81, P2159, DOI 10.1002/prot.24403
   Liang SD, 2009, BMC BIOINFORMATICS, V10, DOI 10.1186/1471-2105-10-302
   Liu SJ, 2006, VACCINE, V24, P3100, DOI 10.1016/j.vaccine.2006.01.058
   Lu RJ, 2020, LANCET, V395, P565, DOI 10.1016/S0140-6736(20)30251-8
   Okoye IS, 2011, IMMUNOLOGY, V134, P368, DOI 10.1111/j.1365-2567.2011.03497.x
   Oyarzun P, 2015, INT J IMMUNOGENET, V42, P313, DOI 10.1111/iji.12214
   Padron-Regalado E, 2020, INFECT DIS THER, V9, P255, DOI 10.1007/s40121-020-00300-x
   Peng H, 2006, VIROLOGY, V351, P466, DOI 10.1016/j.virol.2006.03.036
   Peters B, 2005, PLOS BIOL, V3, P379, DOI 10.1371/journal.pbio.0030091
   Pourseif MM, 2019, BIOIMPACTS, V9, P131, DOI 10.15171/bi.2019.18
   Ramaiah A, 2020, INSIGHTS CROSS SPECI, DOI DOI 10.1101/2020.01.29.925867
   Shang B, 2005, BIOCHEM BIOPH RES CO, V336, P110, DOI 10.1016/j.bbrc.2005.08.032
   Snijder EJ, 2016, ADV VIRUS RES, V96, P59, DOI 10.1016/bs.aivir.2016.08.008
   Surjit M, 2008, INFECT GENET EVOL, V8, P397, DOI 10.1016/j.meegid.2007.07.004
   van Boheemen S, 2012, MBIO, V3, DOI 10.1128/mBio.00473-12
   Van Regenmortal Marc H. V., 1996, Methods (Orlando), V9, P465, DOI 10.1006/meth.1996.0054
   Wang Jingqiang, 2003, Genomics Proteomics & Bioinformatics, V1, P145
   Wang N, 2020, FRONT MICROBIOL, V11, DOI 10.3389/fmicb.2020.00298
   Wiederstein M, 2007, NUCLEIC ACIDS RES, V35, pW407, DOI 10.1093/nar/gkm290
   Williams CJ, 2018, PROTEIN SCI, V27, P293, DOI 10.1002/pro.3330
   World Health Organization, 2020, 88 WHO
   Yang Jianyi, 2015, Curr Protoc Bioinformatics, V52, DOI 10.1002/0471250953.bi0508s52
   Yu IM, 2006, J BIOL CHEM, V281, P17134, DOI 10.1074/jbc.M602107200
   Zhang Y, 2005, NUCLEIC ACIDS RES, V33, P2302, DOI 10.1093/nar/gki524
   Zhao P, 2005, VIROLOGY, V331, P128, DOI 10.1016/j.virol.2004.10.016
   Zhao X, 2008, J BIOL CHEM, V283, P3272, DOI 10.1074/jbc.M708033200
NR 42
TC 6
Z9 6
U1 1
U2 6
PU HINDAWI LTD
PI LONDON
PA ADAM HOUSE, 3RD FLR, 1 FITZROY SQ, LONDON, W1T 5HF, ENGLAND
SN 2314-8861
EI 2314-7156
J9 J IMMUNOL RES
JI J Immunol. Res.
PD SEP 17
PY 2020
VL 2020
AR 2837670
DI 10.1155/2020/2837670
PG 17
WC Immunology
SC Immunology
GA NY0IN
UT WOS:000576083800001
PM 32964056
OA gold, Green Published, Green Submitted
DA 2021-10-28
ER

PT J
AU Wege, AK
AF Wege, Anja Kathrin
TI Humanized Mouse Models for the Preclinical Assessment of Cancer
   Immunotherapy
SO BIODRUGS
LA English
DT Review
ID ACUTE MYELOID-LEUKEMIA; NATURAL-KILLER-CELLS; INTERLEUKIN-2-RECEPTOR
   GAMMA-CHAIN; TUMOR-INFILTRATING LYMPHOCYTES; SUBRENAL CAPSULE
   XENOGRAFTS; SCID IL2R-GAMMA(NULL) MICE; CHIMERIC ANTIGEN RECEPTOR; HUMAN
   HEMATOPOIETIC NICHE; HUMAN IMMUNE-SYSTEM; MEMORY T-CELLS
AB Immunotherapy is one of the most exciting recent breakthroughs in the field of cancer treatment. Many different approaches are being developed and a number have already gained regulatory approval or are under investigation in clinical trials. However, learning from the past, preclinical animal models often insufficiently reflect the physiological situation in humans, which subsequently causes treatment failures in clinical trials. Due to species-specific differences in most parts of the immune system, the transfer of knowledge from preclinical studies to clinical trials is eminently challenging. Human tumor cell line-based or patient-derived xenografts in immunocompromised mice have been successfully applied in the preclinical testing of cytotoxic or molecularly targeted agents, but naturally these systems lack the human immune system counterpart. The co-transplantation of human peripheral blood mononuclear cells or hematopoietic stem cells is employed to overcome this limitation. This review summarizes some important aspects of the different available tumor xenograft mouse models, their history, and their implementation in drug development and personalized therapy. Moreover, recent progress, opportunities and limitations of different humanized mouse models will be discussed.
C1 [Wege, Anja Kathrin] Univ Med Ctr Regensburg, Dept Gynecol & Obstet, Landshuter Str 65, D-93053 Regensburg, Germany.
RP Wege, AK (corresponding author), Univ Med Ctr Regensburg, Dept Gynecol & Obstet, Landshuter Str 65, D-93053 Regensburg, Germany.
EM anja.wege@ukr.de
CR Abate-Daga D, 2014, HUM GENE THER, V25, P1003, DOI 10.1089/hum.2013.209
   Adusumilli PS, 2014, SCI TRANSL MED, V6, DOI 10.1126/scitranslmed.3010162
   Agliano A, 2008, INT J CANCER, V123, P2222, DOI 10.1002/ijc.23772
   Al-Hajj M, 2003, P NATL ACAD SCI USA, V100, P3983, DOI 10.1073/pnas.0530291100
   Alvarez R, 2013, BRIT J CANCER, V109, P926, DOI 10.1038/bjc.2013.415
   Ames E, 2015, J IMMUNOL, V195, P4010, DOI 10.4049/jimmunol.1500447
   Antonelli A, 2016, BLOOD, V128, P2949, DOI 10.1182/blood-2016-05-719021
   Aparicio S, 2015, NAT REV CANCER, V15, P311, DOI 10.1038/nrc3944
   Attarwala H, 2010, J Young Pharm, V2, P332, DOI 10.4103/0975-1483.66810
   Bacac M, 2016, CLIN CANCER RES, V22, P3286, DOI 10.1158/1078-0432.CCR-15-1696
   Baccelli I, 2013, NAT BIOTECHNOL, V31, P539, DOI 10.1038/nbt.2576
   Bagnara D, 2011, BLOOD, V117, P5463, DOI 10.1182/blood-2010-12-324210
   Barbosa-Morais NL, 2012, SCIENCE, V338, P1587, DOI 10.1126/science.1230612
   Bertotti A, 2011, CANCER DISCOV, V1, P508, DOI 10.1158/2159-8290.CD-11-0109
   Beyer AI, 2017, STEM CELLS DEV, V26, P102, DOI 10.1089/scd.2016.0083
   Billerbeck E, 2011, BLOOD, V117, P3076, DOI 10.1182/blood-2010-08-301507
   Bonnet D, 1997, NAT MED, V3, P730, DOI 10.1038/nm0797-730
   BOSMA GC, 1983, NATURE, V301, P527, DOI 10.1038/301527a0
   Brehm MA, 2012, BLOOD, V119, P2778, DOI 10.1182/blood-2011-05-353243
   Brehm MA, 2010, CLIN IMMUNOL, V135, P84, DOI 10.1016/j.clim.2009.12.008
   Brown CE, 2012, CLIN CANCER RES, V18, P2199, DOI 10.1158/1078-0432.CCR-11-1669
   Cany J, 2013, PLOS ONE, V8, DOI 10.1371/journal.pone.0064384
   CAO XQ, 1993, P NATL ACAD SCI USA, V90, P8464, DOI 10.1073/pnas.90.18.8464
   Carreno BM, 2009, CLIN CANCER RES, V15, P3277, DOI 10.1158/1078-0432.CCR-08-2502
   Carretta M, 2017, EXP HEMATOL, V51, P36, DOI [10.1016/j.exphem.2017.04.008, 10.1016/j.exPhem.2017.04.008]
   Casucci M, 2013, BLOOD, V122, P3461, DOI 10.1182/blood-2013-04-493361
   Chang DK, 2015, MOL CANCER, V14, DOI 10.1186/s12943-015-0384-3
   Chao MP, 2011, CANCER RES, V71, P1374, DOI 10.1158/0008-5472.CAN-10-2238
   Chen K, 2012, PLOS ONE, V7, DOI 10.1371/journal.pone.0039294
   Chen QF, 2012, J IMMUNOL, V189, P5223, DOI 10.4049/jimmunol.1201789
   Chen QF, 2009, P NATL ACAD SCI USA, V106, P21783, DOI 10.1073/pnas.0912274106
   Cherkassky L, 2016, J CLIN INVEST, V126, P3130, DOI 10.1172/JCI83092
   Chu YY, 2015, CANCER IMMUNOL RES, V3, P333, DOI 10.1158/2326-6066.CIR-14-0114
   Clarke R, 1996, BREAST CANCER RES TR, V39, P69, DOI 10.1007/BF01806079
   Covassin L, 2011, CLIN EXP IMMUNOL, V166, P269, DOI 10.1111/j.1365-2249.2011.04462.x
   Cutz JC, 2006, CLIN CANCER RES, V12, P4043, DOI 10.1158/1078-0432.CCR-06-0252
   Daniel VC, 2009, CANCER RES, V69, P3364, DOI 10.1158/0008-5472.CAN-08-4210
   Danner R, 2011, PLOS ONE, V6, DOI 10.1371/journal.pone.0019826
   Das R, 2016, NAT MED, V22, P1351, DOI 10.1038/nm.4202
   DeRose YS, 2011, NAT MED, V17, P1514, DOI 10.1038/nm.2454
   Ding L, 2010, NATURE, V464, P999, DOI 10.1038/nature08989
   DISANTO JP, 1995, P NATL ACAD SCI USA, V92, P377, DOI 10.1073/pnas.92.2.377
   Dong X, PATIENT DERIVED 1 GE, DOI [10.1158/1078-0432.CCR-09-2878, DOI 10.1158/1078-0432.CCR-09-2878]
   Eirew P, 2015, NATURE, V518, P422, DOI 10.1038/nature13952
   England CG, 2018, EUR J NUCL MED MOL I, V45, P110, DOI 10.1007/s00259-017-3803-4
   Feuerer M, 2001, NAT MED, V7, P452, DOI 10.1038/86523
   Fichtner I, 2008, CLIN CANCER RES, V14, P6456, DOI 10.1158/1078-0432.CCR-08-0138
   Fiebig Heinz-Herbert, 2007, Cancer Genomics & Proteomics, V4, P197
   Fisher TS, 2012, CANCER IMMUNOL IMMUN, V61, P1721, DOI 10.1007/s00262-012-1237-1
   FLANAGAN SP, 1966, GENET RES, V8, P295, DOI 10.1017/S0016672300010168
   Fleming JM, 2010, J CELL PHYSIOL, V224, P795, DOI 10.1002/jcp.22190
   FOGH J, 1977, JNCI-J NATL CANCER I, V59, P221, DOI 10.1093/jnci/59.1.221
   Francia G, 2011, NAT REV CANCER, V11, P135, DOI 10.1038/nrc3001
   FURUKAWA T, 1993, CANCER RES, V53, P3070
   Gao H, 2015, NAT MED, V21, P1318, DOI 10.1038/nm.3954
   Garrido-Laguna I, 2010, BRIT J CANCER, V103, P649, DOI 10.1038/sj.bjc.6605819
   Garrido-Laguna I, 2011, CLIN CANCER RES, V17, P5793, DOI 10.1158/1078-0432.CCR-11-0341
   Geller MA, 2013, CYTOTHERAPY, V15, P1297, DOI 10.1016/j.jcyt.2013.05.022
   Girotti MR, 2015, CANCER CELL, V27, P85, DOI 10.1016/j.ccell.2014.11.006
   Groen RWJ, 2012, BLOOD, V120, pE9, DOI 10.1182/blood-2012-03-414920
   Guenot D, 2006, J PATHOL, V208, P643, DOI 10.1002/path.1936
   Guo S, 2016, ONCOTARGET, V7, P50575, DOI 10.18632/oncotarget.10499
   Haley PJ, 2003, TOXICOLOGY, V188, P49, DOI 10.1016/S0300-483X(03)00043-X
   Hammer S, 2010, CLIN CANCER RES, V16, P1452, DOI 10.1158/1078-0432.CCR-09-2455
   Han JF, 2015, SCI REP-UK, V5, DOI 10.1038/srep11483
   Herr W, 2017, LEUKEMIA, V31, P434, DOI 10.1038/leu.2016.210
   Herrero A, 2015, CANCER CELL, V28, P170, DOI 10.1016/j.ccell.2015.07.001
   Hidalgo M, 2011, MOL CANCER THER, V10, P1311, DOI 10.1158/1535-7163.MCT-11-0233
   Ho KS, 2012, BMC CANCER, V12, DOI 10.1186/1471-2407-12-579
   Hoffmann J, 2009, NEURO-ONCOLOGY, V11, P158, DOI 10.1215/15228517-2008-072
   Hu Z, 2016, ONCOTARGET, V7, P6448, DOI 10.18632/oncotarget.7044
   Hudson WA, 1998, LEUKEMIA, V12, P2029, DOI 10.1038/sj.leu.2401236
   Huntington ND, 2011, P NATL ACAD SCI USA, V108, P6217, DOI 10.1073/pnas.1019167108
   Huynh H, 2006, CLIN CANCER RES, V12, P4306, DOI 10.1158/1078-0432.CCR-05-2568
   Ilie M, 2015, CANCER MED-US, V4, P201, DOI 10.1002/cam4.357
   Ishikawa F, 2005, BLOOD, V106, P1565, DOI 10.1182/blood-2005-02-0516
   Ito A, 2009, J IMMUNOL, V183, P4782, DOI 10.4049/jimmunol.0900699
   Ito M, 2002, BLOOD, V100, P3175, DOI 10.1182/blood-2001-12-0207
   Jimeno A, 2008, CANCER RES, V68, P2841, DOI 10.1158/0008-5472.CAN-07-5200
   John T, 2011, CLIN CANCER RES, V17, P134, DOI 10.1158/1078-0432.CCR-10-2224
   Johnson JI, 2001, BRIT J CANCER, V84, P1424, DOI 10.1054/bjoc.2001.1796
   Julien S, 2012, CLIN CANCER RES, V18, P5314, DOI 10.1158/1078-0432.CCR-12-0372
   Kabos P, 2012, BREAST CANCER RES TR, V135, P415, DOI 10.1007/s10549-012-2164-8
   KAMELREID S, 1989, SCIENCE, V246, P1597, DOI 10.1126/science.2595371
   Kametani Y, 2017, PLOS ONE, V12, DOI 10.1371/journal.pone.0179239
   Kaur K, 2017, FRONT IMMUNOL, V8, DOI 10.3389/fimmu.2017.00297
   Keunen O, 2011, P NATL ACAD SCI USA, V108, P3749, DOI 10.1073/pnas.1014480108
   Keysar SB, 2013, MOL ONCOL, V7, P776, DOI 10.1016/j.molonc.2013.03.004
   Kiguchi K, 1998, CLIN EXP METASTAS, V16, P751, DOI 10.1023/A:1006537013317
   Kim J, 2012, P NATL ACAD SCI USA, V109, P6124, DOI 10.1073/pnas.1203203109
   Kimple RJ, 2013, CLIN CANCER RES, V19, P855, DOI 10.1158/1078-0432.CCR-12-2746
   King MA, 2009, CLIN EXP IMMUNOL, V157, P104, DOI 10.1111/j.1365-2249.2009.03933.x
   Klco JM, 2014, CANCER CELL, V25, P379, DOI 10.1016/j.ccr.2014.01.031
   Kloss CC, 2013, NAT BIOTECHNOL, V31, P71, DOI 10.1038/nbt.2459
   Koehne G, 2003, NAT BIOTECHNOL, V21, P405, DOI 10.1038/nbt805
   Kolfschoten GM, 2000, GYNECOL ONCOL, V76, P362, DOI 10.1006/gyno.1999.5689
   Kortmann U, 2011, CLIN CANCER RES, V17, P783, DOI 10.1158/1078-0432.CCR-10-1382
   Krepler C, 2017, CELL REP, V21, P1953, DOI 10.1016/j.celrep.2017.10.021
   Kreso A, 2013, SCIENCE, V339, P543, DOI 10.1126/science.1227670
   KUMAR V, 1989, CURR TOP MICROBIOL, V152, P47
   Kuperwasser C, 2004, P NATL ACAD SCI USA, V101, P4966, DOI 10.1073/pnas.0401064101
   Lai YX, 2017, J HEMATOL ONCOL, V10, DOI 10.1186/s13045-017-0470-7
   Laing ST, 2015, J COMP PATHOL, V152, P238, DOI 10.1016/j.jcpa.2014.12.010
   Lan P, 2006, BLOOD, V108, P487, DOI 10.1182/blood-2005-11-4388
   LANGDON SP, 1994, ANN ONCOL, V5, P415, DOI 10.1093/oxfordjournals.annonc.a058872
   LAPIDOT T, 1992, SCIENCE, V255, P1137, DOI 10.1126/science.1372131
   Lee CH, 2005, GYNECOL ONCOL, V96, P48, DOI 10.1016/j.ygyno.2004.09.025
   Lee J, 2017, J CLIN INVEST, V127, P2433, DOI 10.1172/JCI92030
   Lee SJ, 2015, BMC CANCER, V15, DOI 10.1186/s12885-015-2034-y
   Liu DF, 2012, J CLIN INVEST, V122, P2221, DOI 10.1172/JCI59535
   Liu E, 2018, LEUKEMIA, V32, P520, DOI 10.1038/leu.2017.226
   Loukopoulos P, 2004, PANCREAS, V29, P193, DOI 10.1097/00006676-200410000-00004
   Ma SD, 2016, PLOS PATHOG, V12, DOI 10.1371/journal.ppat.1005642
   Majeti R, 2009, CELL, V138, P286, DOI 10.1016/j.cell.2009.05.045
   Mak IWY, 2014, AM J TRANSL RES, V6, P114
   Marangoni E, 2007, CLIN CANCER RES, V13, P3989, DOI 10.1158/1078-0432.CCR-07-0078
   Martin-Padura I, 2012, LAB INVEST, V92, P952, DOI 10.1038/labinvest.2012.65
   MATTERN J, 1988, CANCER METAST REV, V7, P263, DOI 10.1007/BF00047755
   MCCUNE JM, 1988, SCIENCE, V241, P1632, DOI 10.1126/science.2971269
   Melkus MW, 2006, NAT MED, V12, P1316, DOI 10.1038/nm1431
   Merkin J, 2012, SCIENCE, V338, P1593, DOI 10.1126/science.1228186
   Mestas J, 2004, J IMMUNOL, V172, P2731, DOI 10.4049/jimmunol.172.5.2731
   MOMBAERTS P, 1992, CELL, V68, P869, DOI 10.1016/0092-8674(92)90030-G
   Moon EK, 2011, CLIN CANCER RES, V17, P4719, DOI 10.1158/1078-0432.CCR-11-0351
   Morton JJ, 2016, ONCOGENE, V35, P290, DOI 10.1038/onc.2015.94
   MOSIER DE, 1988, NATURE, V335, P256, DOI 10.1038/335256a0
   Murphy W J, 1996, Semin Immunol, V8, P233, DOI 10.1006/smim.1996.0029
   NAITO S, 1989, CLIN EXP METASTAS, V7, P381, DOI 10.1007/BF01753659
   Najima Y, 2016, BLOOD, V127, P722, DOI 10.1182/blood-2014-10-604777
   NAMIKAWA R, 1990, J EXP MED, V172, P1055, DOI 10.1084/jem.172.4.1055
   Nemati F, 2010, CLIN CANCER RES, V16, P2352, DOI 10.1158/1078-0432.CCR-09-3066
   Nicolini FE, 2004, LEUKEMIA, V18, P341, DOI 10.1038/sj.leu.2403222
   O'Bleness M, 2012, NAT REV GENET, V13, P853, DOI 10.1038/nrg3336
   O'Brien CA, 2007, NATURE, V445, P106, DOI 10.1038/nature05372
   Oakes SR, 2012, P NATL ACAD SCI USA, V109, P2766, DOI 10.1073/pnas.1104778108
   Pajot A, 2004, EUR J IMMUNOL, V34, P3060, DOI 10.1002/eji.200425463
   Pearson T, 2008, CLIN EXP IMMUNOL, V154, P270, DOI 10.1111/j.1365-2249.2008.03753.x
   Perrin S, 2014, NATURE, V507, P423, DOI 10.1038/507423a
   Peterson JK, 2004, EUR J CANCER, V40, P837, DOI 10.1016/j.ejca.2004.01.003
   Poirier N, 2012, AM J TRANSPLANT, V12, P2630, DOI 10.1111/j.1600-6143.2012.04164.x
   Press JZ, 2008, GYNECOL ONCOL, V110, P256, DOI 10.1016/j.ygyno.2008.03.011
   Provasi E, 2012, NAT MED, V18, P807, DOI 10.1038/nm.2700
   Puchalapalli M, 2016, PLOS ONE, V11, DOI 10.1371/journal.pone.0163521
   Quintana E, 2008, NATURE, V456, P593, DOI 10.1038/nature07567
   Rathinam C, 2011, BLOOD, V118, P3119, DOI 10.1182/blood-2010-12-326926
   Reinisch A, 2015, BLOOD, V125, P249, DOI 10.1182/blood-2014-04-572255
   Rongvaux A, 2014, NAT BIOTECHNOL, V32, P364, DOI 10.1038/nbt.2858
   Rongvaux A, 2011, P NATL ACAD SCI USA, V108, P2378, DOI 10.1073/pnas.1019524108
   Rosfjord E, 2014, BIOCHEM PHARMACOL, V91, P135, DOI 10.1016/j.bcp.2014.06.008
   Roth MD, 2015, J IMMUNOTHER CANCER, V3, DOI 10.1186/s40425-015-0056-2
   Rubio-Viqueira B, 2006, CLIN CANCER RES, V12, P4652, DOI 10.1158/1078-0432.CCR-06-0113
   Salguero G, 2014, J IMMUNOL, V192, P4636, DOI 10.4049/jimmunol.1302887
   Sanchez PV, 2009, LEUKEMIA, V23, P2109, DOI 10.1038/leu.2009.143
   Sanmamed MF, 2015, CANCER RES, V75, P3466, DOI 10.1158/0008-5472.CAN-14-3510
   Schilbach K, 2015, ONCOIMMUNOLOGY, V4, DOI 10.1080/2162402X.2015.1014760
   Schmieder R, 2014, INT J CANCER, V135, P1487, DOI 10.1002/ijc.28669
   Scotti C, 2013, P NATL ACAD SCI USA, V110, P3997, DOI 10.1073/pnas.1220108110
   Scotti C, 2010, P NATL ACAD SCI USA, V107, P7251, DOI 10.1073/pnas.1000302107
   Seitz G, 2010, ONCOL REP, V24, P1067, DOI 10.3892/or_00000956
   Seok J, 2013, P NATL ACAD SCI USA, V110, P3507, DOI 10.1073/pnas.1222878110
   Shankavaram UT, 2012, J CELL MOL MED, V16, P545, DOI 10.1111/j.1582-4934.2011.01345.x
   SHINKAI Y, 1992, CELL, V68, P855, DOI 10.1016/0092-8674(92)90029-C
   Shirakura Y, 2012, CANCER SCI, V103, P17, DOI 10.1111/j.1349-7006.2011.02111.x
   Shultz LD, 2005, J IMMUNOL, V174, P6477, DOI 10.4049/jimmunol.174.10.6477
   SHULTZ LD, 1995, J IMMUNOL, V154, P180
   Shultz LD, 2000, J IMMUNOL, V164, P2496, DOI 10.4049/jimmunol.164.5.2496
   Shultz Leonard D, 2014, Cold Spring Harb Protoc, V2014, P694, DOI 10.1101/pdb.top073585
   Shultz LD, 2010, P NATL ACAD SCI USA, V107, P13022, DOI 10.1073/pnas.1000475107
   Simpson-Abelson MR, 2008, J IMMUNOL, V180, P7009, DOI 10.4049/jimmunol.180.10.7009
   Sivanand S, 2012, SCI TRANSL MED, V4, DOI 10.1126/scitranslmed.3003643
   Stebbing J, 2014, CANCER-AM CANCER SOC, V120, P2006, DOI 10.1002/cncr.28696
   Stewart JM, 2011, P NATL ACAD SCI USA, V108, P6468, DOI 10.1073/pnas.1005529108
   Sugamura K, 1996, ANNU REV IMMUNOL, V14, P179, DOI 10.1146/annurev.immunol.14.1.179
   Takahama Y, 2010, SEMIN IMMUNOL, V22, P287, DOI 10.1016/j.smim.2010.04.012
   Takenaka K, 2007, NAT IMMUNOL, V8, P1313, DOI 10.1038/ni1527
   Tentler JJ, 2010, MOL CANCER THER, V9, P3351, DOI 10.1158/1535-7163.MCT-10-0376
   Townsend EC, 2016, CANCER CELL, V29, P574, DOI 10.1016/j.ccell.2016.03.008
   Traggiai E, 2004, SCIENCE, V304, P104, DOI 10.1126/science.1093933
   Tsoneva D, 2017, MOL THER-ONCOLYTICS, V5, P41, DOI 10.1016/j.omto.2017.03.001
   Urbanska K, 2012, CANCER RES, V72, P1844, DOI 10.1158/0008-5472.CAN-11-3890
   Vaillant F, 2013, CANCER CELL, V24, P120, DOI 10.1016/j.ccr.2013.06.002
   Valdez KE, 2011, J PATHOL, V225, P565, DOI 10.1002/path.2969
   Vallera DA, 2016, CLIN CANCER RES, V22, P3440, DOI 10.1158/1078-0432.CCR-15-2710
   Vatakis DN, 2011, P NATL ACAD SCI USA, V108, pE1408, DOI 10.1073/pnas.1115050108
   Veluchamy JP, 2017, FRONT IMMUNOL, V8, DOI 10.3389/fimmu.2017.00087
   Von Hoff DD, 2011, J CLIN ONCOL, V29, P4548, DOI 10.1200/JCO.2011.36.5742
   Wang CJ, 2016, CLIN TRANSL ONCOL, V18, P507, DOI 10.1007/s12094-015-1397-5
   Wang MA, 2018, FASEB J, V32, P1537, DOI 10.1096/fj.201700740R
   Wang YZ, 2005, PROSTATE, V64, P149, DOI 10.1002/pros.20225
   Wege AK, 2017, ONCOTARGET, V8, P2731, DOI 10.18632/oncotarget.13159
   Wege AK, 2014, MABS-AUSTIN, V6, P968, DOI 10.4161/mabs.29111
   Wege AK, 2011, INT J CANCER, V129, P2194, DOI 10.1002/ijc.26159
   Weijer K, 2002, BLOOD, V99, P2752, DOI 10.1182/blood.V99.8.2752
   Weissmuller S, 2016, PLOS ONE, V11, DOI 10.1371/journal.pone.0149093
   Werner-Klein M, 2014, PLOS ONE, V9, DOI 10.1371/journal.pone.0097860
   Williams SS, 1996, J IMMUNOL, V156, P1908
   Willingham SB, 2012, P NATL ACAD SCI USA, V109, P6662, DOI 10.1073/pnas.1121623109
   Wulf-Goldenberg A, 2011, CYTOTHERAPY, V13, P108, DOI 10.3109/14653249.2010.515577
   Wunderlich M, 2010, LEUKEMIA, V24, P1785, DOI 10.1038/leu.2010.158
   Xue SA, 2005, BLOOD, V106, P3062, DOI 10.1182/blood-2005-01-0146
   Yajima M, 2008, J INFECT DIS, V198, P673, DOI 10.1086/590502
   Yao LC, 2016, EUR J CANCER, V69, pS113, DOI 10.1016/S0959-8049(16)32936-7
   Yao LC, 2016, J CLIN ONCOL, V34, DOI 10.1200/JCO.2016.34.15_suppl.3074
   Yu H, 2017, BLOOD, V129, P959, DOI 10.1182/blood-2016-04-709584
   Zeng Y, 2017, PLOS ONE, V12, DOI 10.1371/journal.pone.0173754
   Zhang LH, 2013, SCI REP-UK, V3, DOI 10.1038/srep02992
   Zhang XM, 2013, CANCER RES, V73, P4885, DOI 10.1158/0008-5472.CAN-12-4081
   Zhao YB, 2010, CANCER RES, V70, P9053, DOI 10.1158/0008-5472.CAN-10-2880
   Zschaler J, 2014, CRIT REV IMMUNOL, V34, P433
NR 209
TC 27
Z9 29
U1 1
U2 15
PU ADIS INT LTD
PI NORTHCOTE
PA 5 THE WAREHOUSE WAY, NORTHCOTE 0627, AUCKLAND, NEW ZEALAND
SN 1173-8804
EI 1179-190X
J9 BIODRUGS
JI Biodrugs
PD JUN
PY 2018
VL 32
IS 3
BP 245
EP 266
DI 10.1007/s40259-018-0275-4
PG 22
WC Oncology; Immunology; Pharmacology & Pharmacy
SC Oncology; Immunology; Pharmacology & Pharmacy
GA GI6XY
UT WOS:000434647800006
PM 29589229
DA 2021-10-28
ER

PT J
AU Wagner, AK
   Alici, E
   Lowdell, MW
AF Wagner, Arnika K.
   Alici, Evren
   Lowdell, Mark W.
TI Characterization of human natural killer cells for therapeutic use mas
SO CYTOTHERAPY
LA English
DT Article
DE human; natural killer; immunotherapy
ID MOLONEY LEUKEMIA-CELLS; MOUSE LYMPHOID-CELLS; NK-CELLS;
   CYTOMEGALOVIRUS-INFECTION; NKG2D RECEPTOR; T-CELLS; UNRELATED
   TRANSPLANTATION; MEDIATED CYTOTOXICITY; INHIBITORY RECEPTORS; ALLOGENEIC
   TUMORS
AB As a part of the innate immune system, natural killer (NK) cells are cytotoxic lymphocytes that can exert cytotoxic activity against infected or transformed cells. Furthermore, due to their expression of a functional Fc receptor, they have also been eluded as a major effector fraction in antibody-dependent cellular cytotoxicity. These characteristics have led to multiple efforts to use them for adoptive immunotherapy against various malignancies. There are now at least 70 clinical trials testing the safety and efficacy of NK cell products around the world in early-phase clinical trials. NK cells are also being tested in the context of tumor retargeting via chimeric antigen receptors, other genetic modification strategies, as well as tumorspecific activation strategies such as bispecific engagers with or without cytokine stimulations. One advantage of the use of NK cells for adoptive immunotherapy is their potential to overcome HLA barriers. This has led to a plethora of sources, such as cord blood hematopoietic stem cells and induced pluripotent stem cells, which can generate comparatively high cytotoxic NK cells to peripheral blood counterparts. However, the variety of the sources has led to a heterogeneity in the characterization of the final infusion product. Therefore, in this review, we will discuss a comparative assessment strategy, from characterization of NK cells at collection to final product release by various phenotypic and functional assays, in an effort to predict potency of the cellular product.
C1 [Wagner, Arnika K.; Alici, Evren] Karolinska Inst, Dept Med Huddinge, Ctr Hematol & Regenerat Med, Stockholm, Sweden.
   [Lowdell, Mark W.] UCL, Canc Inst, Dept Haematol, London, England.
RP Lowdell, MW (corresponding author), UCL, Dept Haematol, Rowland Hill St, London NW3 2QG, England.
EM m.lowdell@ucl.ac.uk
OI Wagner, Arnika/0000-0002-0339-8259
CR Addison EG, 2005, IMMUNOLOGY, V116, P354, DOI 10.1111/j.1365-2567.2005.02235.x
   Alici E, 2008, BLOOD, V111, P3155, DOI 10.1182/blood-2007-09-110312
   Alter G, 2004, J IMMUNOL METHODS, V294, P15, DOI 10.1016/j.jim.2004.08.008
   Anfossi N, 2006, IMMUNITY, V25, P331, DOI 10.1016/j.immuni.2006.06.013
   Arnon TI, 2001, EUR J IMMUNOL, V31, P2680, DOI 10.1002/1521-4141(200109)31:9<2680::AID-IMMU2680>3.0.CO;2-A
   Barber DF, 2004, J IMMUNOL, V173, P3653, DOI 10.4049/jimmunol.173.6.3653
   BENYUNES MC, 1993, BONE MARROW TRANSPL, V12, P159
   Beziat V, 2013, BLOOD, V121, P2678, DOI 10.1182/blood-2012-10-459545
   Bibeau F, 2009, J CLIN ONCOL, V27, P1122, DOI 10.1200/JCO.2008.18.0463
   Biburger M, 2014, ADV IMMUNOL, V124, P67, DOI 10.1016/B978-0-12-800147-9.00003-0
   Biron CA, 1997, CURR OPIN IMMUNOL, V9, P24, DOI 10.1016/S0952-7915(97)80155-0
   Bjorklund AT, 2018, CLIN CANCER RES, V24, P1834, DOI 10.1158/1078-0432.CCR-17-3196
   Borrego F, 1998, J EXP MED, V187, P813, DOI 10.1084/jem.187.5.813
   Braud VM, 1998, NATURE, V391, P795, DOI 10.1038/35869
   Brodin P, 2009, TRENDS IMMUNOL, V30, P143, DOI 10.1016/j.it.2009.01.006
   Caligiuri MA, 2008, BLOOD, V112, P461, DOI 10.1182/blood-2007-09-077438
   Cartron G, 2002, BLOOD, V99, P754, DOI 10.1182/blood.V99.3.754
   Cerwenka A, 2000, IMMUNITY, V12, P721, DOI 10.1016/S1074-7613(00)80222-8
   Chang H, 2006, LEUKEMIA LYMPHOMA, V47, P43, DOI 10.1080/10428190500272549
   Cichocki F., 2015, CURR TOP MICROBIOL I
   Cichocki F, 2016, CURR TOP MICROBIOL, V395, P63, DOI 10.1007/82_2015_487
   Cichocki F, 2016, CURR TOP MICROBIOL, V395, P225, DOI 10.1007/82_2015_445
   Clausen J, 2003, IMMUNOBIOLOGY, V207, P85, DOI 10.1078/0171-2985-00219
   COLONNA M, 1995, SCIENCE, V268, P405, DOI 10.1126/science.7716543
   Cooley S, 2014, J IMMUNOL, V192, P4592, DOI 10.4049/jimmunol.1302517
   Cooley S, 2010, BLOOD, V116, P2411, DOI 10.1182/blood-2010-05-283051
   Cooley S, 2009, BLOOD, V113, P726, DOI 10.1182/blood-2008-07-171926
   Cooper MA, 2001, TRENDS IMMUNOL, V22, P633, DOI 10.1016/S1471-4906(01)02060-9
   Cooper MA, 2009, P NATL ACAD SCI USA, V106, P1915, DOI 10.1073/pnas.0813192106
   Dahlberg CIM, 2015, FRONT IMMUNOL, V6, DOI 10.3389/fimmu.2015.00605
   Diefenbach A, 2001, NATURE, V413, P165, DOI 10.1038/35093109
   Enqvist M, 2015, J IMMUNOL, V194, P4518, DOI 10.4049/jimmunol.1401972
   Ferlazzo G, 2002, J EXP MED, V195, P343, DOI 10.1084/jem.20011149
   Fernandez NC, 2005, BLOOD, V105, P4416, DOI 10.1182/blood-2004-08-3156
   Foley B, 2012, J IMMUNOL, V189, P5082, DOI 10.4049/jimmunol.1201964
   Frey M, 1998, J IMMUNOL, V161, P400
   Garg A, 2006, J IMMUNOL, V177, P6192, DOI 10.4049/jimmunol.177.9.6192
   Gasser S, 2005, NATURE, V436, P1186, DOI 10.1038/nature03884
   Guma M, 2004, BLOOD, V104, P3664, DOI 10.1182/blood-2004-05-2058
   Hanke T, 1998, EUR J IMMUNOL, V28, P4409, DOI 10.1002/(SICI)1521-4141(199812)28:12<4409::AID-IMMU4409>3.0.CO;2-3
   HARRISON D, 1991, J IMMUNOL, V147, P3459
   Hendricks DW, 2016, CURR TOP MICROBIOL, V395, P147, DOI 10.1007/82_2015_447
   HERBERMAN RB, 1975, INT J CANCER, V16, P216, DOI 10.1002/ijc.2910160204
   HERBERMAN RB, 1975, INT J CANCER, V16, P230, DOI 10.1002/ijc.2910160205
   HERCEND T, 1986, BLOOD, V67, P722
   HOROWITZ MM, 1990, BLOOD, V75, P555
   Horton NC, 2015, FRONT IMMUNOL, V6, DOI 10.3389/fimmu.2015.00031
   Hsu KC, 2005, BLOOD, V105, P4878, DOI 10.1182/blood-2004-12-4825
   Jing YW, 2015, PLOS ONE, V10, DOI 10.1371/journal.pone.0121788
   Jochems C, 2016, ONCOTARGET, V7, P86359, DOI 10.18632/oncotarget.13411
   Juelke K, 2010, BLOOD, V116, P1299, DOI 10.1182/blood-2009-11-253286
   Kadri N, 2016, CURR TOP MICROBIOL, V395, P95, DOI 10.1007/82_2015_485
   KAGI D, 1994, NATURE, V369, P31, DOI 10.1038/369031a0
   KARRE K, 1986, NATURE, V319, P675, DOI 10.1038/319675a0
   Katodritou E, 2011, AM J HEMATOL, V86, P967, DOI 10.1002/ajh.22163
   KIESSLING R, 1975, EUR J IMMUNOL, V5, P117, DOI 10.1002/eji.1830050209
   KIESSLING R, 1975, EUR J IMMUNOL, V5, P112, DOI 10.1002/eji.1830050208
   Kim S, 2005, NATURE, V436, P709, DOI 10.1038/nature03847
   Koehl U, 2005, KLIN PADIATR, V217, P345, DOI 10.1055/s-2005-872520
   Koehl U, 2016, ONCOIMMUNOLOGY, V5, DOI 10.1080/2162402X.2015.1115178
   KOLB HJ, 1995, BLOOD, V86, P2041, DOI 10.1182/blood.V86.5.2041.bloodjournal8652041
   Kottaridis PD, 2015, PLOS ONE, V10, DOI 10.1371/journal.pone.0123416
   Kruse PH, 2014, IMMUNOL CELL BIOL, V92, P221, DOI 10.1038/icb.2013.98
   Lanier LL, 2015, CANCER IMMUNOL RES, V3, P575, DOI 10.1158/2326-6066.CIR-15-0098
   LANIER LL, 1988, J IMMUNOL, V141, P3478
   Lanier LL, 2005, ANNU REV IMMUNOL, V23, P225, DOI 10.1146/annurev.immunol.23.021704.115526
   Lee DA, 2016, METHODS MOL BIOL, V1441, P347, DOI 10.1007/978-1-4939-3684-7_29
   Lee-MacAry AE, 2001, J IMMUNOL METHODS, V252, P83, DOI 10.1016/S0022-1759(01)00336-2
   LJUNGGREN HG, 1990, IMMUNOL TODAY, V11, P237, DOI 10.1016/0167-5699(90)90097-S
   Long EO, 2013, ANNU REV IMMUNOL, V31, P227, DOI 10.1146/annurev-immunol-020711-075005
   Mace EM, 2016, NAT COMMUN, V7, DOI 10.1038/ncomms12171
   Mace EM, 2010, BLOOD, V116, P1272, DOI 10.1182/blood-2009-12-261487
   MAENPAA A, 1993, INT J CANCER, V53, P850, DOI 10.1002/ijc.2910530524
   Malmberg KJ, 2008, CANCER IMMUNOL IMMUN, V57, P1541, DOI 10.1007/s00262-008-0492-7
   Malmberg KJ, 2005, MOL IMMUNOL, V42, P531, DOI 10.1016/j.molimm.2004.07.037
   Mandelboim O, 2001, NATURE, V409, P1055, DOI 10.1038/35059110
   Martinet L, 2015, CELL REP, V11, P85, DOI 10.1016/j.celrep.2015.03.006
   Michel T, 2016, J IMMUNOL, V196, P2923, DOI 10.4049/jimmunol.1502570
   Miller JS, 2005, BLOOD, V105, P3051, DOI 10.1182/blood-2004-07-2974
   Moretta L, 2000, IMMUNOL TODAY, V21, P420, DOI 10.1016/S0167-5699(00)01673-X
   Musolino A, 2008, J CLIN ONCOL, V26, P1789, DOI 10.1200/JCO.2007.14.8957
   Nabekura T, 2014, IMMUNITY
   North J, 2007, J IMMUNOL, V178, P85, DOI 10.4049/jimmunol.178.1.85
   O'Leary JG, 2006, NAT IMMUNOL, V7, P507, DOI 10.1038/ni1332
   Paust S, 2010, NAT IMMUNOL, V11, P1127, DOI 10.1038/ni.1953
   PerezVillar JJ, 1996, IMMUNOLOGY, V89, P96, DOI 10.1046/j.1365-2567.1996.d01-706.x
   PHILLIPS JH, 1986, J EXP MED, V164, P814, DOI 10.1084/jem.164.3.814
   Pittari G, 2013, J IMMUNOL, V190, P4650, DOI 10.4049/jimmunol.1202120
   Raulet DH, 2001, ANNU REV IMMUNOL, V19, P291, DOI 10.1146/annurev.immunol.19.1.291
   Robertson MJ, 2002, J LEUKOCYTE BIOL, V71, P173
   Romee R, 2011, BLOOD, V118, P954, DOI 10.1182/blood.V118.21.2184.2184
   ROSENBERG SA, 1985, NEW ENGL J MED, V313, P1485, DOI 10.1056/NEJM198512053132327
   Ruggeri L, 2002, SCIENCE, V295, P2097, DOI 10.1126/science.1068440
   Ruggeri L, 1999, BLOOD, V94, P333, DOI 10.1182/blood.V94.1.333.413a31_333_339
   Sabry M, 2013, FRONT IMMUNOL, V4, DOI 10.3389/fimmu.2013.00408
   Sabry M, 2011, J IMMUNOL, V187, P6227, DOI 10.4049/jimmunol.1101640
   Schlums H, 2015, IMMUNITY, V42, P443, DOI 10.1016/j.immuni.2015.02.008
   Scquizzato E, 2011, PEDIATR TRANSPLANT, V15, P198, DOI 10.1111/j.1399-3046.2010.01447.x
   Seth S, 2009, J LEUKOCYTE BIOL, V86, P91, DOI [10.1189/JLB.1208745, 10.1189/jlb.1208745]
   Seya T, 2011, J INNATE IMMUN, V3, P264, DOI 10.1159/000326891
   Shibuya K, 1999, IMMUNITY, V11, P615, DOI 10.1016/S1074-7613(00)80136-3
   Shibuya K, 2003, J EXP MED, V198, P1829, DOI 10.1084/jem.20030958
   Smyth MJ, 2005, MOL IMMUNOL, V42, P501, DOI 10.1016/j.molimm.2004.07.034
   Smyth MJ, 1999, J IMMUNOL, V162, P6658
   Srpan K, 2018, J CELL BIOL, V217, P3267, DOI 10.1083/jcb.201712085
   Stanietsky N, 2009, P NATL ACAD SCI USA, V106, P17858, DOI 10.1073/pnas.0903474106
   Stetson DB, 2003, J EXP MED, V198, P1069, DOI 10.1084/jem.20030630
   Suck G, 2007, CLIN CANC RES, V13
   Sun JC, 2009, NATURE, V457, P557, DOI 10.1038/nature07665
   Susek KH, 2018, FRONT IMMUNOL, V9, DOI 10.3389/fimmu.2018.02159
   Sutlu T, 2009, J INTERN MED, V266, P154, DOI 10.1111/j.1365-2796.2009.02121.x
   Vance RE, 1998, J EXP MED, V188, P1841, DOI 10.1084/jem.188.10.1841
   Venstrom JM, 2009, CLIN CANCER RES, V15, P7330, DOI 10.1158/1078-0432.CCR-09-1720
   Vidal SM, 2011, CURR OPIN VIROL, V1, P497, DOI 10.1016/j.coviro.2011.10.017
   Vivier E, 2008, NAT IMMUNOL, V9, P503, DOI 10.1038/ni1582
   Vivier E, 2011, SCIENCE, V331, DOI 10.1126/science.1198687
   Wagner AK, 2017, NAT COMMUN, V8, DOI 10.1038/ncomms15627
   Warren HS, 1996, J IMMUNOL, V156, P2866
   Wendt K, 2006, J LEUKOCYTE BIOL, V80, P1529, DOI 10.1189/jlb.0306191
   YOKOYAMA WM, 1990, J IMMUNOL, V145, P2353
   Zamai L, 1998, J EXP MED, V188, P2375, DOI 10.1084/jem.188.12.2375
   Zhang W, 2007, J CLIN ONCOL, V25, P3712, DOI 10.1200/JCO.2006.08.8021
   Ziegler S, 2017, SCI REP-UK, V7, DOI 10.1038/s41598-017-06238-4
NR 123
TC 2
Z9 2
U1 0
U2 7
PU ELSEVIER SCI LTD
PI OXFORD
PA THE BOULEVARD, LANGFORD LANE, KIDLINGTON, OXFORD OX5 1GB, OXON, ENGLAND
SN 1465-3249
EI 1477-2566
J9 CYTOTHERAPY
JI Cytotherapy
PD MAR
PY 2019
VL 21
IS 3
BP 315
EP 326
DI 10.1016/j.jcyt.2018.11.001
PG 12
WC Cell & Tissue Engineering; Biotechnology & Applied Microbiology; Cell
   Biology; Hematology; Medicine, Research & Experimental
SC Cell Biology; Biotechnology & Applied Microbiology; Hematology; Research
   & Experimental Medicine
GA HR7OM
UT WOS:000463344200005
PM 30910383
OA Green Submitted
DA 2021-10-28
ER

PT J
AU Accordino, G
   Lettieri, S
   Bortolotto, C
   Benvenuti, S
   Gallotti, A
   Gattoni, E
   Agustoni, F
   Pozzi, E
   Rinaldi, P
   Primiceri, C
   Morbini, P
   Lancia, A
   Stella, GM
AF Accordino, Giulia
   Lettieri, Sara
   Bortolotto, Chandra
   Benvenuti, Silvia
   Gallotti, Anna
   Gattoni, Elisabetta
   Agustoni, Francesco
   Pozzi, Emma
   Rinaldi, Pietro
   Primiceri, Cristiano
   Morbini, Patrizia
   Lancia, Andrea
   Stella, Giulia Maria
TI From Interconnection between Genes and Microenvironment to Novel
   Immunotherapeutic Approaches in Upper Gastro-Intestinal Cancers-A
   Multidisciplinary Perspective
SO CANCERS
LA English
DT Review
DE immunotherapy; genetics; gastric cancer; esophageal cancer;
   multidisciplinary
ID ADVANCED GASTRIC-CANCER; SQUAMOUS-CELL CARCINOMA; CYTOTOXIC
   T-LYMPHOCYTES; PHASE-II TRIAL; NF-KAPPA-B; ESOPHAGEAL CANCER;
   BARRETTS-ESOPHAGUS; DOUBLE-BLIND; OPEN-LABEL; ADJUVANT IMMUNOTHERAPY
AB Despite the progress during the last decade, patients with advanced gastric and esophageal cancers still have poor prognosis. Finding optimal therapeutic strategies represents an unmet need in this field. Several prognostic and predictive factors have been evaluated and may guide clinicians in choosing a tailored treatment. Data from large studies investigating the role of immunotherapy in gastrointestinal cancers are promising but further investigations are necessary to better select those patients who can mostly benefit from these novel therapies. This review will focus on the treatment of metastatic esophageal and gastric cancer. We will review the standard of care and the role of novel therapies such as immunotherapies and CAR-T. Moreover, we will focus on the analysis of potential predictive biomarkers such as Modify as: Microsatellite Instability (MSI) and PD-L1, which may lead to treatment personalization and improved treatment outcomes. A multidisciplinary point of view is mandatory to generate an integrated approach to properly exploit these novel antiproliferative agents.
C1 [Accordino, Giulia; Lettieri, Sara; Stella, Giulia Maria] IRCCS Policlin San Matteo Fdn, Unit Resp Dis, Dept Med Sci & Infect Dis, I-27000 Pavia, Italy.
   [Accordino, Giulia; Lettieri, Sara; Bortolotto, Chandra; Gallotti, Anna; Agustoni, Francesco; Pozzi, Emma; Rinaldi, Pietro; Primiceri, Cristiano; Morbini, Patrizia; Lancia, Andrea; Stella, Giulia Maria] Univ Pavia, Med Sch, I-27000 Pavia, Italy.
   [Bortolotto, Chandra; Gallotti, Anna] IRCCS Policlin San Matteo Fdn, Radiol Unit, Dept Intens Med, I-27000 Pavia, Italy.
   [Benvenuti, Silvia] IRCCS, Fdn Piemonte Oncol FPO, Candiolo Canc Inst, Str Provle 142,Km 3,95, I-10060 Candiolo, TO, Italy.
   [Gattoni, Elisabetta] Azienda Sanitaria Locale ASL AL, Dept Oncol, I-27000 Casale Monferrato, AL, Italy.
   [Agustoni, Francesco; Pozzi, Emma] IRCCS Policlin San Matteo Fdn, Unit Oncol, Dept Med Sci & Infect Dis, I-27000 Pavia, Italy.
   [Rinaldi, Pietro; Primiceri, Cristiano] IRCCS Policlin San Matteo Fdn, Unit Thorac Surg, Dept Intens Med, I-27000 Pavia, Italy.
   [Morbini, Patrizia] IRCCS Policlin San Matteo Fdn, Unit Pathol, Dept Diagnost Med, I-27000 Pavia, Italy.
   [Lancia, Andrea] IRCCS Policlin San Matteo Fdn, Unit Radiat Therapy, Dept Med Sci & Infect Dis, I-27000 Pavia, Italy.
RP Stella, GM (corresponding author), IRCCS Policlin San Matteo Fdn, Unit Resp Dis, Dept Med Sci & Infect Dis, I-27000 Pavia, Italy.; Stella, GM (corresponding author), Univ Pavia, Med Sch, I-27000 Pavia, Italy.
EM accordino@gmail.com; sara.lettieri01@universitadipavia.it;
   c.bortolotto@smatteo.pv.it; silvia.benvenuti@ircc.it;
   a.gallotti@smatteo.pv.it; bettygattoni@gmail.com;
   f.agustoni@smatteo.pv.it; e.pozzi@smatteo.pv.it;
   p.rinaldi@smatteo.pv.it; c.primiceri@smatteo.pv.it;
   p.morbini@smatteo.pv.it; a.lancia@smatteo.pv.it; g.stella@smatteo.pv.it
RI Agustoni, Francesco/AAR-7472-2021; Stella, Giulia/AAC-8121-2019
OI Bortolotto, Chandra/0000-0002-9193-9309; lancia,
   andrea/0000-0001-6106-7725; Agustoni, Francesco/0000-0002-4334-1230;
   Stella, Giulia/0000-0003-0929-4394; Benvenuti,
   Silvia/0000-0002-3041-4429
FU Ricerca Corrente-IRCCS Fondazione Policlinico San Matteo
FX Ricerca Corrente-IRCCS Fondazione Policlinico San Matteo to G.M.S.
CR Abdel-Latif MMM, 2009, J SURG RES, V153, P172, DOI 10.1016/j.jss.2007.12.755
   Abidali H, 2018, AM J GASTROENTEROL, V113, P1733, DOI 10.1038/s41395-018-0275-5
   Abnet CC, 2018, GASTROENTEROLOGY, V154, P360, DOI 10.1053/j.gastro.2017.08.023
   Agalliu I, 2018, CANCER EPIDEM BIOMAR, V27, P1168, DOI [10.1158/1055-9965.EPI-18-0287, 10.1158/1055-9965.epi-18-0287]
   Agrawal N, 2012, CANCER DISCOV, V2, P899, DOI 10.1158/2159-8290.CD-12-0189
   Ajani JA, 2006, CANCER-AM CANCER SOC, V106, P1908, DOI 10.1002/cncr.21814
   ALBATRAN SE, 2019, J CLIN ONCOL S, V37
   Anaparthy R, 2014, NAT REV GASTRO HEPAT, V11, P525, DOI 10.1038/nrgastro.2014.69
   Ossa CA, 2016, BIOMEDICA, V36, P182, DOI 10.7705/biomedica.v36i3.2793
   Ang YLE, 2016, CRIT REV ONCOL HEMAT, V100, P141, DOI 10.1016/j.critrevonc.2016.02.007
   Apicella M, 2017, ONCOGENE, V36, P1200, DOI 10.1038/onc.2016.283
   Apicella M, 2017, ONCOTARGET, V8, P57654, DOI 10.18632/oncotarget.14825
   Arai H, 2020, CANCERS, V12, DOI 10.3390/cancers12051100
   Bang YJ, 2018, ANN ONCOL, V29, P2052, DOI 10.1093/annonc/mdy264
   Bang YJ, 2010, LANCET, V376, P1302
   BANG YJ, 2018, J CLIN ONCOL S, V36
   Bang YJ, 2019, FUTURE ONCOL, V15, P943, DOI 10.2217/fon-2018-0581
   Bang YJ, 2017, LANCET ONCOL, V18, P1637, DOI 10.1016/S1470-2045(17)30682-4
   Bass AJ, 2014, NATURE, V513, P202, DOI 10.1038/nature13480
   Beeharry MK, 2020, WORLD J SURG ONCOL, V18, DOI 10.1186/s12957-020-01819-6
   Bilici A, 2014, WORLD J GASTROENTERO, V20, P3905, DOI 10.3748/wjg.v20.i14.3905
   Birla R, 2018, CHIRURGIA-BUCHAREST, V113, P747, DOI 10.21614/chirurgia.113.6.747
   Bleaney CW, 2018, J CLIN PATHOL, V71, P201, DOI 10.1136/jclinpath-2017-204863
   Bloomston M, 2007, JAMA-J AM MED ASSOC, V297, P1901, DOI 10.1001/jama.297.17.1901
   Boku N, 2019, ANN ONCOL, V30, P250, DOI 10.1093/annonc/mdy540
   Bornschein J, 2010, DIGEST DIS SCI, V55, P3124, DOI 10.1007/s10620-010-1351-x
   Briquez PS, 2020, FRONT BIOENG BIOTECH, V8, DOI 10.3389/fbioe.2020.00019
   Brusselaers N, 2015, ACTA ONCOL, V54, P903, DOI 10.3109/0284186X.2015.1020968
   Bucchi D, 2016, WORLD J GASTROENTERO, V22, P7415, DOI 10.3748/wjg.v22.i33.7415
   Catenacci DVT, 2017, CANCER-AM CANCER SOC, V123, P1061, DOI 10.1002/cncr.30437
   CHAO Y, 2019, J CLIN ONCOL S, V37
   Chen FY, 2018, PATHOL RES PRACT, V214, P2081, DOI 10.1016/j.prp.2018.10.009
   Chen MF, 2012, J MOL MED, V90, P89, DOI 10.1007/s00109-011-0809-4
   Chen WJ, 2013, MED ONCOL, V30, DOI 10.1007/s12032-012-0423-5
   Chen YC, 2016, PATHOL ONCOL RES, V22, P197, DOI 10.1007/s12253-015-9996-6
   Chmelo J, 2020, ANN SURG ONCOL, V27, P3305, DOI 10.1245/s10434-020-08438-1
   Chuang J, 2019, TRANSL GASTROENT HEP, V4, DOI 10.21037/tgh.2019.08.04
   Coleman HG, 2018, GASTROENTEROLOGY, V154, P390, DOI 10.1053/j.gastro.2017.07.046
   Colvin H, 2015, SURG ONCOL CLIN N AM, V24, P765, DOI 10.1016/j.soc.2015.06.002
   Comoglio PM, 2018, NAT REV CANCER, V18, P341, DOI 10.1038/s41568-018-0002-y
   Curiel TJ, 2004, NAT MED, V10, P942, DOI 10.1038/nm1093
   Dittrich C, 2016, ESMO OPEN, V1, DOI 10.1136/esmoopen-2016-000097
   Donner I, 2017, GENE CHROMOSOME CANC, V56, P453, DOI 10.1002/gcc.22448
   Dulak AM, 2013, NAT GENET, V45, P478, DOI 10.1038/ng.2591
   Etemadi A, 2020, LANCET GASTROENTEROL, V5, P42, DOI 10.1016/S2468-1253(19)30328-0
   Farran B, 2017, CLIN EXP PHARMACOL P, V44, P613, DOI 10.1111/1440-1681.12743
   Fotin-Mleczek M, 2011, J IMMUNOTHER, V34, P1, DOI 10.1097/CJI.0b013e3181f7dbe8
   Fu M, 2019, MOL CANCER, V18, DOI 10.1186/s12943-019-1001-7
   Fuchs CS, 2019, LANCET ONCOL, V20, P420, DOI 10.1016/S1470-2045(18)30791-5
   Fuchs CS, 2018, JAMA ONCOL, V4, DOI 10.1001/jamaoncol.2018.0013
   Fuchs CS, 2014, LANCET, V383, P31, DOI 10.1016/S0140-6736(13)61719-5
   Galipeau PC, 1999, J NATL CANCER I, V91, P2087, DOI 10.1093/jnci/91.24.2087
   Gang Y, 2012, BIOCHEM CELL BIOL, V90, P701, DOI [10.1139/O2012-028, 10.1139/o2012-028]
   Gao HQ, 2019, GASTROENT RES PRACT, V2019, DOI 10.1155/2019/1953497
   Giampieri R, 2017, GASTRIC CANCER, V20, P156, DOI 10.1007/s10120-016-0594-4
   Gillies CL, 2019, JGH OPEN, V3, P196, DOI 10.1002/jgh3.12132
   Gomez-Rodriguez J, 2014, J EXP MED, V211, P529, DOI 10.1084/jem.20131459
   Gu JA, 2010, CANCER PREV RES, V3, P1176, DOI 10.1158/1940-6207.CAPR-09-0265
   Gu LH, 2017, PLOS ONE, V12, DOI 10.1371/journal.pone.0182692
   Ha SY, 2015, INT J CANCER, V136, P1629, DOI 10.1002/ijc.29159
   Ha Tai-You, 2009, Immune Netw, V9, P209, DOI 10.4110/in.2009.9.6.209
   Hayakawa Y, 2016, NAT REV CANCER, V16, P305, DOI 10.1038/nrc.2016.24
   Higashihara Y, 2014, INT J ONCOL, V44, P662, DOI 10.3892/ijo.2013.2242
   Higashino N, 2019, LAB INVEST, V99, P777, DOI 10.1038/s41374-018-0185-6
   Hirota S, 2018, TRANSL GASTROENT HEP, V3, DOI 10.21037/tgh.2018.04.01
   Hodge DR, 2005, EUR J CANCER, V41, P2502, DOI 10.1016/j.ejca.2005.08.016
   Hosur V, 2018, FRONT GENET, V9, DOI 10.3389/fgene.2018.00233
   Huang TX, 2019, CANCER COMMUN, V39, DOI 10.1186/s40880-019-0427-z
   Im HS, 2019, J CLIN ONCOL, V37, DOI 10.1200/JCO.2019.37.15_suppl.e15582
   Ishigami S, 2000, CANCER LETT, V159, P103, DOI 10.1016/S0304-3835(00)00542-5
   Jacome AA, 2016, WORLD J GASTROENTERO, V22, P1160, DOI 10.3748/wjg.v22.i3.1160
   Jain S, 2017, ANN CARDIOTHORAC SUR, V6, P99, DOI 10.21037/acs.2017.03.06
   Janjigian YY, 2018, J CLIN ONCOL, V36, P2836, DOI 10.1200/JCO.2017.76.6212
   Jou E, 2016, WORLD J GASTROENTERO, V22, P4812, DOI 10.3748/wjg.v22.i20.4812
   Joyce JA, 2009, NAT REV CANCER, V9, P239, DOI 10.1038/nrc2618
   Kanat O, 2015, WORLD J GASTRO ONCOL, V7, P401, DOI 10.4251/wjgo.v7.i12.401
   Kang YK, 2017, LANCET, V390, P2461, DOI 10.1016/S0140-6736(17)31827-5
   Kato K, 2019, LANCET ONCOL, V20, P1506, DOI 10.1016/S1470-2045(19)30626-6
   Keller S, 2017, BMC CANCER, V17, DOI 10.1186/s12885-017-3822-3
   Kelly RJ, 2020, CLIN CANCER RES, V26, P846, DOI 10.1158/1078-0432.CCR-19-2443
   KGCA, 2019, J GASTRIC CANCER, V19, P1, DOI 10.5230/jgc.2019.19.e8
   Kim HS, 2018, J SURG ONCOL, V117, P1679, DOI 10.1002/jso.25097
   Kim J, 2017, NATURE, V541, P169, DOI 10.1038/nature20805
   Kim J, 2020, FRONT ONCOL, V10, DOI 10.3389/fonc.2020.00314
   Kim JG, 2013, KOREAN J INTERN MED, V28, P149, DOI 10.3904/kjim.2013.28.2.149
   Kim M, 2018, PLOS ONE, V13, DOI 10.1371/journal.pone.0198347
   Kitagawa Y, 2019, ESOPHAGUS-TOKYO, V16, P1, DOI 10.1007/s10388-018-0641-9
   Kitagawa Y, 2019, ESOPHAGUS-TOKYO, V16, P25, DOI 10.1007/s10388-018-0642-8
   Klaunig JE, 2010, TOXICOL PATHOL, V38, P96, DOI 10.1177/0192623309356453
   Koide N, 2004, AM J GASTROENTEROL, V99, P1667, DOI 10.1111/j.1572-0241.2004.30733.x
   Kono K, 1998, INT J CANCER, V78, P202, DOI 10.1002/(SICI)1097-0215(19981005)78:2<202::AID-IJC14>3.3.CO;2-R
   Kono K, 2013, CELL DEATH DIS, V4, DOI 10.1038/cddis.2013.207
   Kreiter S, 2010, CANCER RES, V70, P9031, DOI 10.1158/0008-5472.CAN-10-0699
   Kubo N, 2014, DIS ESOPHAGUS, V27, P285, DOI 10.1111/dote.12107
   Kudo T, 2017, LANCET ONCOL, V18, P631, DOI 10.1016/S1470-2045(17)30181-X
   LAUREN P, 1965, ACTA PATHOL MIC SC, V64, P31, DOI 10.1111/apm.1965.64.1.31
   Lazar DC, 2018, WORLD J GASTROENTERO, V24, P3583, DOI 10.3748/wjg.v24.i32.3583
   Le DT, 2015, NEW ENGL J MED, V372, P2509, DOI 10.1056/NEJMoa1500596
   Leblond MM, 2017, ONCOTARGET, V8, P72597, DOI 10.18632/oncotarget.19994
   Lee Y, 2003, NATURE, V425, P415, DOI 10.1038/nature01957
   Li DP, 2019, AGING-US, V11, P11640, DOI 10.18632/aging.102569
   Li J, 2017, CELL PHYSIOL BIOCHEM, V41, P907, DOI [10.1159/000460504, 10.1159/00460504]
   Li XH, 2011, ONCOL REP, V26, P1431, DOI 10.3892/or.2011.1437
   Li ZY, 2020, CANCER MANAG RES, V12, P2047, DOI 10.2147/CMAR.S236696
   Liu S, 2018, J INT MED RES, V46, P5155, DOI 10.1177/0300060518792785
   Liu X, 2017, CELL MOL GASTROENTER, V3, P348, DOI 10.1016/j.jcmgh.2017.02.003
   Liu XQ, 2020, PATHOL RES PRACT, V216, DOI 10.1016/j.prp.2020.152881
   Liu X, 2019, J TRANSL MED, V17, DOI 10.1186/s12967-019-1929-9
   Loffler D, 2007, BLOOD, V110, P1330, DOI 10.1182/blood-2007-03-081133
   Lord CJ, 2016, NAT REV CANCER, V16, P110, DOI 10.1038/nrc.2015.21
   Lordick F, 2013, LANCET ONCOL, V14, P490, DOI 10.1016/S1470-2045(13)70102-5
   Low PS, 2009, CURR OPIN CHEM BIOL, V13, P256, DOI 10.1016/j.cbpa.2009.03.022
   Lu WW, 2017, WORLD J GASTROENTERO, V23, P4390, DOI 10.3748/wjg.v23.i24.4390
   Lukaszewicz-Zajac M, 2019, CLIN EXP MED, V19, P191, DOI 10.1007/s10238-019-00548-9
   Luo FF, 2016, CELL RES, V26, P850, DOI 10.1038/cr.2016.81
   Luo HS, 2019, PATHOL RES PRACT, V215, P512, DOI 10.1016/j.prp.2019.01.009
   Luo HC, 2009, J EXP CLIN CANC RES, V28, DOI 10.1186/1756-9966-28-82
   Lv J, 2019, J HEMATOL ONCOL, V12, DOI 10.1186/s13045-019-0704-y
   Martinez M, 2019, FRONT IMMUNOL, V10, DOI 10.3389/fimmu.2019.00128
   Masuzawa T, 2012, INT J ONCOL, V41, P1297, DOI 10.3892/ijo.2012.1573
   Maus MV, 2014, ANNU REV IMMUNOL, V32, P189, DOI 10.1146/annurev-immunol-032713-120136
   McGee HM, 2019, CLIN CANCER RES, V25, P2969, DOI 10.1158/1078-0432.CCR-18-3781
   Meric-Bernstam F, 2019, CLIN CANCER RES, V25, P2033, DOI 10.1158/1078-0432.CCR-18-2275
   Michael MZ, 2003, MOL CANCER RES, V1, P882
   Migliore C, 2008, EUR J CANCER, V44, P641, DOI 10.1016/j.ejca.2008.01.022
   Morita M, 2010, INT J CLIN ONCOL, V15, P126, DOI 10.1007/s10147-010-0056-7
   Muro K, 2016, LANCET ONCOL, V17, P717, DOI 10.1016/S1470-2045(16)00175-3
   Nolan E, 2017, SCI TRANSL MED, V9, DOI 10.1126/scitranslmed.aal4922
   Noma K, 2008, GASTROENTEROLOGY, V134, P1981, DOI 10.1053/j.gastro.2008.02.061
   O' Sullivan KE, 2018, INT J MOL SCI, V19, DOI 10.3390/ijms19061720
   OCHIAI T, 1983, CANCER IMMUNOL IMMUN, V14, P167, DOI 10.1007/BF00205355
   Ohigashi Y, 2005, CLIN CANCER RES, V11, P2947, DOI 10.1158/1078-0432.CCR-04-1469
   Ohshima K, 2010, PLOS ONE, V5, DOI 10.1371/journal.pone.0013247
   Ohtsu A, 2011, J CLIN ONCOL, V29, P3968, DOI 10.1200/JCO.2011.36.2236
   Oliveira C, 2015, LANCET ONCOL, V16, pE60, DOI 10.1016/S1470-2045(14)71016-2
   Ono Pharmaceutical Co Ltd, OPD NIV INTR INF APP
   Ono Pharmaceutical Co Ltd Opdivo (Nivolumab), INTR INF APPR SUPPL
   Ostrand-Rosenberg S, 2009, J IMMUNOL, V182, P4499, DOI 10.4049/jimmunol.0802740
   Oue N, 2019, INT J CLIN ONCOL, V24, P771, DOI 10.1007/s10147-019-01443-9
   Pan L, 2017, J CANCER RES CLIN, V143, P991, DOI 10.1007/s00432-017-2361-2
   Pardi N, 2018, NAT REV DRUG DISCOV, V17, P261, DOI 10.1038/nrd.2017.243
   Pfirschke C, 2016, IMMUNITY, V44, P343, DOI 10.1016/j.immuni.2015.11.024
   Piazuelo E, 2003, CURR PHARM DESIGN, V9, P2267, DOI 10.2174/1381612033454009
   Polom K, 2018, UPDATES SURG, V70, P161, DOI 10.1007/s13304-018-0545-1
   Power DG, 2010, CANCER TREAT REV, V36, P384, DOI 10.1016/j.ctrv.2010.01.005
   Qu XF, 2020, ANN TRANSL MED, V8, DOI 10.21037/atm.2020.03.54
   Radojicic J, 2012, INT J BIOL MARKER, V27, P1, DOI 10.5301/JBM.2011.8737
   Rawla P, 2019, GASTROENTEROL REV, V14, P26, DOI 10.5114/pg.2018.80001
   Ross-Innes CS, 2015, NAT GENET, V47, P1038, DOI 10.1038/ng.3357
   Ruan K, 2009, CANCER LETT, V285, P116, DOI 10.1016/j.canlet.2009.04.031
   Rutkowska A, 2019, J ONCOL, V2019, DOI 10.1155/2019/1092587
   Sahin U, 2018, SCIENCE, V359, P1355, DOI 10.1126/science.aar7112
   Saisana M, 2016, ONCOTARGET, V7, P54445, DOI 10.18632/oncotarget.10642
   Sawas T., 2019, CLIN GASTROENTEROL H, DOI [10.1016/j.cgh.2019.11.01431712077, DOI 10.1016/J.CGH.2019.11.01431712077]
   Schuchter LM, 2000, CURR OPIN ONCOL, V12, P181, DOI 10.1097/00001622-200003000-00014
   SEER, 2019, CANC STAT FACTS ES
   Shah MA, 2019, JAMA ONCOL, V5, P546, DOI 10.1001/jamaoncol.2018.5441
   Shi H, 2018, J THORAC DIS, V10, P2779, DOI 10.21037/jtd.2018.04.91
   Shin VY, 2011, CARCINOGENESIS, V32, P240, DOI 10.1093/carcin/bgq240
   Shin VY, 2014, WORLD J GASTROENTERO, V20, P10432, DOI 10.3748/wjg.v20.i30.10432
   Shitara K, 2018, LANCET, V392, P123, DOI 10.1016/S0140-6736(18)31257-1
   Siegel RL, 2019, CA-CANCER J CLIN, V69, P7, DOI 10.3322/caac.21551
   Simonsen KL, 2018, EUR J CANCER, V103, P259, DOI 10.1016/j.ejca.2018.07.127
   Sinning C, 2007, EJSO-EUR J SURG ONC, V33, P133, DOI 10.1016/j.ejso.2006.09.006
   Sitarz R, 2018, CANCER MANAG RES, V10, P239, DOI 10.2147/CMAR.S149619
   Smolen GA, 2006, P NATL ACAD SCI USA, V103, P2316, DOI 10.1073/pnas.0508776103
   Smyth E, 2020, FRONT ONCOL, V9, DOI 10.3389/fonc.2019.01320
   Smyth MJ, 2016, NAT REV CLIN ONCOL, V13, P143, DOI 10.1038/nrclinonc.2015.209
   SONS HU, 1987, INT SURG, V72, P222
   Stachler MD, 2015, NAT GENET, V47, P1047, DOI 10.1038/ng.3343
   Stella GM, 2012, J TRANSL MED, V10, DOI 10.1186/1479-5876-10-12
   Svec J, 2014, INT J CLIN EXP PATHO, V7, P5196
   Syngal S, 2015, AM J GASTROENTEROL, V110, P223, DOI 10.1038/ajg.2014.435
   TABERNERO J, 2019, J CLIN ONCOL S, V37
   Taieb J, 2018, CANCER TREAT REV, V66, P104, DOI 10.1016/j.ctrv.2018.04.004
   Takagi T, 2009, ONCOLOGY-BASEL, V77, P12, DOI 10.1159/000218166
   Tanaka F, 1997, CANCER RES, V57, P4465
   Testa Ugo, 2017, Medicines (Basel), V4, DOI 10.3390/medicines4030067
   Thompson ED, 2017, GUT, V66, P794, DOI 10.1136/gutjnl-2015-310839
   Thorban S, 2000, ANN SURG, V231, P188, DOI 10.1097/00000658-200002000-00006
   Tomizawa K, 2011, LUNG CANCER, V74, P139, DOI 10.1016/j.lungcan.2011.01.014
   Urabe M, 2018, CANCER MED-US, V7, P5145, DOI 10.1002/cam4.1763
   van den Engel NK, 2011, J TRANSL MED, V9, DOI 10.1186/1479-5876-9-140
   van der Post RS, 2019, FAM CANCER, V18, P363, DOI 10.1007/s10689-019-00127-7
   Van Roosbroeck K, 2017, ADV CANCER RES, V135, P119, DOI 10.1016/bs.acr.2017.06.002
   Vrana D, 2019, INT J MOL SCI, V20, DOI 10.3390/ijms20010013
   Waddell T, 2013, LANCET ONCOL, V14, P481, DOI 10.1016/S1470-2045(13)70096-2
   Walker MM, 2014, ALIMENT PHARM THER, V39, P767, DOI 10.1111/apt.12666
   Wang F, 2019, ANN ONCOL, V30, P1479, DOI 10.1093/annonc/mdz197
   Wang FH, 2019, CANCER COMMUN, V39, DOI 10.1186/s40880-019-0349-9
   Wang HB, 2017, MEDICINE, V96, DOI 10.1097/MD.0000000000008437
   Wang JF, 2016, J TRANSL MED, V14, DOI 10.1186/s12967-016-0788-x
   Wang RH, 2015, WORLD J GASTROENTERO, V21, P5210, DOI 10.3748/wjg.v21.i17.5210
   Weide B, 2008, J IMMUNOTHER, V31, P180, DOI 10.1097/CJI.0b013e31815ce501
   Weide B, 2009, J IMMUNOTHER, V32, P498, DOI 10.1097/CJI.0b013e3181a00068
   Weston AP, 1999, AM J GASTROENTEROL, V94, P3413, DOI 10.1111/j.1572-0241.1999.01602.x
   Wild CP, 2003, NAT REV CANCER, V3, P676, DOI 10.1038/nrc1166
   Wilke H, 2014, LANCET ONCOL, V15, P1224, DOI 10.1016/S1470-2045(14)70420-6
   Wittekind C, 2015, PATHOL INT, V65, P399, DOI 10.1111/pin.12306
   Wong HH, 2012, J GASTROINTEST ONCOL, V3, P262, DOI 10.3978/j.issn.2078-6891.2012.019
   Wu D, 2020, BIOMARK RES, V8, DOI 10.1186/s40364-020-0183-x
   Wu M., 2020, PEUTZ JEGHERS SYNDRO
   Xie FJ, 2013, WORLD J GASTROENTERO, V19, P6098, DOI 10.3748/wjg.v19.i36.6098
   Yang BW, 2020, INT IMMUNOPHARMACOL, V84, DOI 10.1016/j.intimp.2020.106532
   Yoshioka T, 2018, CANCER SCI, V109, P1166, DOI 10.1111/cas.13546
   Zang B, 2015, INT J CLIN EXP PATHO, V8, P13687
   Zhang HY, 2017, NAT COMMUN, V8, DOI 10.1038/ncomms15016
   Zhang HC, 2017, CANCER MED-US, V6, P1893, DOI 10.1002/cam4.1129
   Zhang KC, 2017, J CANCER, V8, P1826, DOI 10.7150/jca.18946
   Zhang YG, 2018, J THORAC DIS, V10, P4023, DOI 10.21037/jtd.2018.06.26
   Zhang ZY, 2008, LAB INVEST, V88, P1358, DOI 10.1038/labinvest.2008.94
   Zhao W, 2019, AM J CANCER RES, V9, P1846
   zur Hausen A, 2004, J CLIN PATHOL, V57, P487, DOI 10.1136/jcp.2003.014068
NR 213
TC 1
Z9 1
U1 1
U2 5
PU MDPI
PI BASEL
PA ST ALBAN-ANLAGE 66, CH-4052 BASEL, SWITZERLAND
EI 2072-6694
J9 CANCERS
JI Cancers
PD AUG
PY 2020
VL 12
IS 8
AR 2105
DI 10.3390/cancers12082105
PG 29
WC Oncology
SC Oncology
GA OD1JO
UT WOS:000579611400001
PM 32751137
OA Green Published, gold
DA 2021-10-28
ER

PT J
AU Alexander, J
   Oseroff, C
   Sidney, J
   Sette, A
AF Alexander, J
   Oseroff, C
   Sidney, J
   Sette, A
TI Derivation of HLA-B*0702 transgenic mice: Functional CTL repertoire and
   recognition of human B*0702-restricted CTL epitopes
SO HUMAN IMMUNOLOGY
LA English
DT Article
DE HLA transgenic mice; immunogenicity; antigen processing and presentation
ID T-CELL EPITOPES; PEPTIDE-BINDING; HLA-A2.1-TRANSGENIC MICE;
   A2-RESTRICTED EPITOPES; PLASMODIUM-FALCIPARUM; DNA VACCINES;
   HEPATITIS-C; HLA; MOLECULES; ANTIGEN
AB Transgenic mice expressing chimeric human leukocyte antigen (HLA)-B*0702 and murine H-2K(b) class I molecules were evaluated as a model system to study the immunogenicity of human cytotoxic T lymphocyte epitopes. Immunization of these mice with six known HLA-B*0702-restricted cytotoxic T lymphocyte epitopes emulsified in incomplete Freund's adjuvant induced significant immune responses specific for all six epitopes. A comparison of the immune responses between HLA-B*0702/K-b and HLA-A*0201/K-b transgenic mice demonstrated that the HLA-B*0702/K-b mice possess a T-cell receptor repertoire capable of recognizing human B*0702 epitopes. However, the magnitude of B*0702-specific responses induced in B*0702/K-b mice were approximately tenfold lower than A*0201-specific responses induced in HLA-A*0201/K-b transgenic mice. A panel of 24 B*0702 motif-bearing peptides was used to examine the relationship between immunogenicity and HLA-B*0702 binding capacity. All seven, peptides with high binding affinities of 50% inhibitory concentration less than or equal to50 NM (IC50 50 nM or less) were immunogenic. Similarly, 75% (9 of 12) of the intermediate binders (IC50 nM of 50-500) were also immunogenic. Finally, only two of five peptides with binding capacity > 500 nM were found to have marginal immunogenicity, whereas the other three were completely negative. HLA-B*0702/K-b transgenic mice were found to induce B*0702-specific responses after immunization with whole DNA genes or minigenes, suggesting that, at least to some degree, B*0702 epitopes were generated as a result of natural in vivo processing and presentation. (C) American Society for Histocompatibility and Immunogenetics, 2003. Published by Elsevier Science Inc.
C1 Epimmune Inc, San Diego, CA 92121 USA.
RP Alexander, J (corresponding author), Epimmune Inc, 5820 Nancy Ridge Dr, San Diego, CA 92121 USA.
FU NIAID NIH HHSUnited States Department of Health & Human ServicesNational
   Institutes of Health (NIH) - USANIH National Institute of Allergy &
   Infectious Diseases (NIAID) [N01-AI-45241] Funding Source: Medline; PHS
   HHSUnited States Department of Health & Human ServicesUnited States
   Public Health Service [N01-A1-95362] Funding Source: Medline; NATIONAL
   INSTITUTE OF ALLERGY AND INFECTIOUS DISEASESUnited States Department of
   Health & Human ServicesNational Institutes of Health (NIH) - USANIH
   National Institute of Allergy & Infectious Diseases (NIAID)
   [N01AI045241] Funding Source: NIH RePORTER
CR Alexander J, 1997, J IMMUNOL, V159, P4753
   Alexander J, 2002, J IMMUNOL, V168, P6189, DOI 10.4049/jimmunol.168.12.6189
   BARRA C, 1993, J IMMUNOL, V150, P3681
   BARRA C, 1989, J IMMUNOL, V143, P3117
   BERTOLETTI A, 1991, P NATL ACAD SCI USA, V88, P10445, DOI 10.1073/pnas.88.23.10445
   Bharadwaj M, 2001, VACCINE, V19, P3769, DOI 10.1016/S0264-410X(01)00085-8
   BLUMTIROUVANZIAM U, 1995, J IMMUNOL, V154, P3922
   Borenstein SH, 2000, J IMMUNOL, V165, P2341, DOI 10.4049/jimmunol.165.5.2341
   CHAMBERLAIN JW, 1988, J IMMUNOL, V140, P1285
   Chang KM, 1999, J IMMUNOL, V162, P1156
   Doolan DL, 1997, IMMUNITY, V7, P97, DOI 10.1016/S1074-7613(00)80513-0
   DUPUIS M, 1995, J IMMUNOL, V155, P2232
   FERNANDEZVINA MA, 1992, HUM IMMUNOL, V33, P163, DOI 10.1016/0198-8859(92)90068-X
   Firat H, 1999, EUR J IMMUNOL, V29, P3112, DOI 10.1002/(SICI)1521-4141(199910)29:10<3112::AID-IMMU3112>3.0.CO;2-Q
   Geluk A, 2000, J IMMUNOL, V165, P6463, DOI 10.4049/jimmunol.165.11.6463
   HILL A, 1995, EUR J IMMUNOL, V25, P18, DOI 10.1002/eji.1830250105
   Hogan G., 1986, MANIPULATING MOUSE E
   HUCZKO EL, 1993, J IMMUNOL, V151, P2572
   Imanishi T., 1992, HLA 1991 P 11 INT HI, P1065
   Ishioka GY, 1999, J IMMUNOL, V162, P3915
   KRAUSA P, 1995, TISSUE ANTIGENS, V45, P223, DOI 10.1111/j.1399-0039.1995.tb02444.x
   KRIEGLER M, 1991, GENE TRANSFER EXPRES
   Kung SKP, 1998, J IMMUNOL, V160, P674
   Liu CP, 1997, J EXP MED, V186, P1441, DOI 10.1084/jem.186.9.1441
   Livingston BD, 2001, VACCINE, V19, P4652, DOI 10.1016/S0264-410X(01)00233-X
   MAIER R, 1994, IMMUNOGENETICS, V40, P306, DOI 10.1007/BF00189978
   MAN S, 1995, INT IMMUNOL, V7, P597, DOI 10.1093/intimm/7.4.597
   Maranon C, 2001, MOL IMMUNOL, V38, P279, DOI 10.1016/S0161-5890(01)00059-1
   McKinney DM, 2000, J IMMUNOL METHODS, V237, P105, DOI 10.1016/S0022-1759(00)00138-1
   MILICH DR, 1988, P NATL ACAD SCI USA, V85, P1610, DOI 10.1073/pnas.85.5.1610
   OZATO K, 1981, J IMMUNOL, V126, P317
   Palmowski MJ, 2002, J IMMUNOL, V168, P4391, DOI 10.4049/jimmunol.168.9.4391
   REBAI N, 1983, TISSUE ANTIGENS, V22, P107
   RHERMANN B, 1995, J EXP MED, V181, P1047
   RUPPERT J, 1993, CELL, V74, P929, DOI 10.1016/0092-8674(93)90472-3
   Schonbach C, 1996, VIROLOGY, V226, P102, DOI 10.1006/viro.1996.0632
   SETTE A, 1994, J IMMUNOL, V153, P5586
   Shiga H, 1996, AIDS, V10, P1075, DOI 10.1097/00002030-199609000-00004
   SHIRAI M, 1995, J IMMUNOL, V154, P2733
   Sidney J, 1996, HUM IMMUNOL, V45, P79, DOI 10.1016/0198-8859(95)00173-5
   Sidney J, 1996, IMMUNOL TODAY, V17, P261, DOI 10.1016/0167-5699(96)80542-1
   Sidney J, 1996, J IMMUNOL, V157, P3480
   SIDNEY J, 1998, CURR PROTOCOLS IMMUN, V18
   Smith C, 1996, COMPUT CONTROL ENG J, V7, P27, DOI 10.1049/cce:19960106
   Tangri S, 2001, J EXP MED, V194, P833, DOI 10.1084/jem.194.6.833
   Theobald M, 1995, P NATL ACAD SCI USA, V92, P11993, DOI 10.1073/pnas.92.26.11993
   Tishon A, 2000, VIROLOGY, V275, P286, DOI 10.1006/viro.2000.0517
   Turnquist HR, 2000, EUR J IMMUNOL, V30, P3021, DOI 10.1002/1521-4141(200010)30:10<3021::AID-IMMU3021>3.0.CO;2-U
   VITIELLO A, 1991, J EXP MED, V173, P1007, DOI 10.1084/jem.173.4.1007
   Vitiello A, 1997, EUR J IMMUNOL, V27, P671, DOI 10.1002/eji.1830270315
   Wentworth PA, 1996, EUR J IMMUNOL, V26, P97, DOI 10.1002/eji.1830260115
   Wilson JDK, 1998, J EXP MED, V188, P785, DOI 10.1084/jem.188.4.785
NR 52
TC 15
Z9 15
U1 0
U2 1
PU ELSEVIER SCIENCE INC
PI NEW YORK
PA 360 PARK AVE SOUTH, NEW YORK, NY 10010-1710 USA
SN 0198-8859
J9 HUM IMMUNOL
JI Hum. Immunol.
PD FEB
PY 2003
VL 64
IS 2
BP 211
EP 223
DI 10.1016/S0198-8859(02)00786-3
PG 13
WC Immunology
SC Immunology
GA 643ZR
UT WOS:000180893900003
PM 12559623
DA 2021-10-28
ER

PT J
AU Yuki, Y
   Kiyono, H
AF Yuki, Y
   Kiyono, H
TI New generation of mucosal adjuvants for the induction of protective
   immunity
SO REVIEWS IN MEDICAL VIROLOGY
LA English
DT Review
ID CHOLERA-TOXIN ELICITS; HEAT-LABILE TOXIN; IMMUNODEFICIENCY VIRUS
   P55(GAG); ADAPTED INFLUENZA VACCINE; ANTIGEN-PRESENTING CELLS; NONTOXIC
   AB COMPLEX; TOLL-LIKE RECEPTORS; IN-VIVO UPTAKE; ESCHERICHIA-COLI;
   T-CELLS
AB Invasion of infectious agents through mucosal surfaces can be prevented by use of the common mucosal immune system (CMIS), which interconnects inductive tissues, including Peyer's patches (PPs) and nasopharyngeal-associated lymphoreticular tissue (NALT), and effector tissues of the intestinal and respiratory tracts. In order for the CMIS to induce maximal protective mucosal immunity, co-administration of mucosal adjuvant has been shown to be essential. When vaccine antigen is administered together with mucosal adjuvant, antigen-specific T-helper (Th) 1 and Th2 cells, cytotoxic T lymphocytes (CTLs) and IgA B cell responses are effectively induced by oral or nasal routes via the CMIS. In the early stages of induction of mucosal immune response, the uptake of orally or nasally administered antigens is achieved through a unique set of antigen-sampling cells, M cells located in follicle-associated epithelium (FAE) of inductive sites. After successful uptake, the antigens are immediately processed and presented by the underlying dendritic cells (DCs). Elucidation of the molecular/cellular characteristics of M cells and mucosal DCs will greatly facilitate the design of a new generation of effective mucosal adjuvants and of a vaccine delivery vehicle that maximises the use of the CMIS. Our recent efforts at mucosal vaccine development have focused on nasal administration of vaccine antigen together with nontoxic mutant-based or cytokine-/chemokine-based adjuvant for the induction of the protective immunity. To this end, a chimeric form of a nontoxic adjuvant combining the merits of mutant cholera toxin A subunit (mCT-A) and heat labile toxin B subunit (LT-B) was created as the second generation of detoxified toxin-based mucosal adjuvant. When a vaccine antigen was coexpressed together with an immune stimulatory/delivery molecule in crop seed, this edible vaccine is not only effective but also extremely practical in that it can be produced in huge quantities and preserved and shipped over long distances at room temperature without altering the quality of the vaccine. Because such qualities would greatly facilitate global vaccination, this new generation edible vaccines with a built-in adjuvant and/or M cell-targeted edible vaccine promises to be a powerful weapon for combating infectious diseases and bioterrorism. Copyright (C) 200 3 John Wiley Sons, Ltd.
C1 Univ Tokyo, Inst Med Sci, Dept Microbiol & Immunol, Div Mucosal Immunol,Minatu Ku, Tokyo 1088639, Japan.
   Osaka Univ, Inst Microbiol Dis, Dept Mucusal Immunol, Suita, Osaka 5650871, Japan.
   Univ Alabama Birmingham, Immunobiol Vaccine Ctr, Birmingham, AL 35294 USA.
RP Kiyono, H (corresponding author), Univ Tokyo, Inst Med Sci, Dept Microbiol & Immunol, Div Mucosal Immunol,Minatu Ku, 4-6-1 Shirokanedai, Tokyo 1088639, Japan.
EM kiyono@ims.u-tokyo.ac.jp
CR Akira S, 2001, NAT IMMUNOL, V2, P675, DOI 10.1038/90609
   Arakawa T, 1998, NAT BIOTECHNOL, V16, P292, DOI 10.1038/4381
   Baca-Estrada ME, 2000, VACCINE, V18, P2203, DOI 10.1016/S0264-410X(00)00019-0
   Bacon A, 2000, INFECT IMMUN, V68, P5764, DOI 10.1128/IAI.68.10.5764-5770.2000
   Banchereau J, 2000, ANNU REV IMMUNOL, V18, P767, DOI 10.1146/annurev.immunol.18.1.767
   Boyaka PN, 2003, J IMMUNOL, V170, P454, DOI 10.4049/jimmunol.170.1.454
   Boyaka PN, 1999, J IMMUNOL, V162, P122
   Boyaka PN, 1999, AM J TROP MED HYG, V60, P35, DOI 10.4269/ajtmh.1999.60.35
   Boyaka PN, 2001, J IMMUNOL, V166, P2283, DOI 10.4049/jimmunol.166.4.2283
   Byun Y, 2001, VACCINE, V19, P2061, DOI 10.1016/S0264-410X(00)00411-4
   CLEMENTS JD, 1988, VACCINE, V6, P269, DOI 10.1016/0264-410X(88)90223-X
   COFFMAN RL, 1991, IMMUNOL REV, V123, P189, DOI 10.1111/j.1600-065X.1991.tb00611.x
   COFFMAN RL, 1988, IMMUNOL REV, V102, P5, DOI 10.1111/j.1600-065X.1988.tb00739.x
   Czerkinsky C, 1999, IMMUNOL REV, V170, P197, DOI 10.1111/j.1600-065X.1999.tb01339.x
   d'Ostiani CF, 2000, J EXP MED, V191, P1661, DOI 10.1084/jem.191.10.1661
   Daniell H, 2001, TRENDS PLANT SCI, V6, P219, DOI 10.1016/S1360-1385(01)01922-7
   Darmoul D, 1997, AM J PHYSIOL-GASTR L, V272, pG197, DOI 10.1152/ajpgi.1997.272.1.G197
   Davis HL, 1998, J IMMUNOL, V160, P870
   Douce G, 1999, INFECT IMMUN, V67, P4400, DOI 10.1128/IAI.67.9.4400-4406.1999
   ELSON CO, 1984, J IMMUNOL, V132, P2736
   ELSON CO, 1999, MUCOSAL IMMUNOLOGY, P817
   Fooks AR, 2000, CURR OPIN MOL THER, V2, P80
   Freytag LC, 1999, CURR TOP MICROBIOL, V236, P215
   Fujihashi K, 2002, VACCINE, V20, P2431, DOI 10.1016/S0264-410X(02)00155-X
   Groux H, 1997, NATURE, V389, P737, DOI 10.1038/39614
   Guerin N, 1999, VACCINE, V17, P105, DOI 10.1016/S0264-410X(98)00186-8
   Hagiwara Y, 2001, VACCINE, V19, P1652, DOI 10.1016/S0264-410X(00)00412-6
   Hamada H, 2002, J IMMUNOL, V168, P57, DOI 10.4049/jimmunol.168.1.57
   Hantman M.J., 1999, MUCOSAL IMMUNOLOGY, P779
   HAQ TA, 1995, SCIENCE, V268, P714, DOI 10.1126/science.7732379
   Hemmi H, 2000, NATURE, V408, P740, DOI 10.1038/35047123
   Hess J, 1996, J IMMUNOL, V156, P3321
   Hiroi T, 2001, J IMMUNOL, V167, P5862, DOI 10.4049/jimmunol.167.10.5862
   Hu KF, 1998, CLIN EXP IMMUNOL, V113, P235
   Iijima H, 2001, REV MED VIROL, V11, P117, DOI 10.1002/rmv.307
   Imaoka K, 1998, J IMMUNOL, V161, P5952
   Imler JL, 2001, TRENDS CELL BIOL, V11, P304, DOI 10.1016/S0962-8924(01)02004-9
   Iwasaki A, 2000, J EXP MED, V191, P1381, DOI 10.1084/jem.191.8.1381
   Iwasaki A, 2001, J IMMUNOL, V166, P4884, DOI 10.4049/jimmunol.166.8.4884
   Kaisho T, 2002, BBA-MOL CELL RES, V1589, P1, DOI 10.1016/S0167-4889(01)00182-3
   Kaneko H, 2000, VIROLOGY, V267, P8, DOI 10.1006/viro.1999.0093
   KELNER GS, 1994, SCIENCE, V266, P1395, DOI 10.1126/science.7973732
   Kelsall BL, 1996, J EXP MED, V183, P237, DOI 10.1084/jem.183.1.237
   KENSIL CR, 1991, J IMMUNOL, V146, P431
   King JC, 1998, J INFECT DIS, V177, P1394, DOI 10.1086/517822
   Kubota M, 1997, J IMMUNOL, V158, P5321
   Kunisawa J, 2001, J IMMUNOL, V167, P1406, DOI 10.4049/jimmunol.167.3.1406
   Kweon MN, 2002, J INFECT DIS, V186, P1261, DOI 10.1086/344526
   Levine MM, 1996, J BIOTECHNOL, V44, P193, DOI 10.1016/0168-1656(95)00094-1
   Lillard JW, 1999, P NATL ACAD SCI USA, V96, P651, DOI 10.1073/pnas.96.2.651
   Lillard JW, 1999, J IMMUNOL, V162, P1959
   Lillard JW, 2001, J IMMUNOL, V166, P162, DOI 10.4049/jimmunol.166.1.162
   LONDON SD, 1987, J EXP MED, V165, P830, DOI 10.1084/jem.165.3.830
   LOVGREN K, 1991, MOL IMMUNOL, V28, P285, DOI 10.1016/0161-5890(91)90075-U
   Luft T, 1998, J IMMUNOL, V161, P1947
   Marrack P, 1999, J EXP MED, V189, P521, DOI 10.1084/jem.189.3.521
   McCluskie M J, 2001, Curr Opin Investig Drugs, V2, P35
   McCluskie MJ, 1998, J IMMUNOL, V161, P4463
   McCluskie MJ, 2001, VACCINE, V19, P2657, DOI 10.1016/S0264-410X(00)00496-5
   MCGHEE JR, 1989, J CLIN IMMUNOL, V9, P175, DOI 10.1007/BF00916814
   MCINTYRE TM, 1999, MUCOSAL IMMUNOLOGY, P319
   MOSTOV KE, 1980, P NATL ACAD SCI-BIOL, V77, P7257, DOI 10.1073/pnas.77.12.7257
   Mowat AM, 1999, IMMUNOL LETT, V65, P133
   Neutra MR, 1996, CELL, V86, P345, DOI 10.1016/S0092-8674(00)80106-3
   Neutra MR, 2001, NAT IMMUNOL, V2, P1004, DOI 10.1038/ni1101-1004
   NEWMAN MJ, 1992, J IMMUNOL, V148, P2357
   O'Hagan DT, 2001, BIOMOL ENG, V18, P69, DOI 10.1016/S1389-0344(01)00101-0
   OBRIEN AD, 1983, INFECT IMMUN, V40, P675, DOI 10.1128/IAI.40.2.675-683.1983
   Ogra PL, 2001, CLIN MICROBIOL REV, V14, P430, DOI 10.1128/CMR.14.2.430-445.2001
   Okada E, 1997, J IMMUNOL, V159, P3638
   Owen R L, 1988, Adv Exp Med Biol, V237, P705
   OWEN RL, 1983, AM J ANAT, V168, P199, DOI 10.1002/aja.1001680207
   OWEN RL, 1974, GASTROENTEROLOGY, V66, P189, DOI 10.1016/s0016-5085(74)80102-2
   Pasetti MF, 1999, CLIN IMMUNOL, V92, P76, DOI 10.1006/clim.1999.4733
   Piedra PA, 2002, PEDIATRICS, V110, P662, DOI 10.1542/peds.110.4.662
   PODDA A, 1990, J EXP MED, V172, P861, DOI 10.1084/jem.172.3.861
   Proietti E, 2002, J IMMUNOL, V169, P375, DOI 10.4049/jimmunol.169.1.375
   Rincon M, 1997, J EXP MED, V185, P461, DOI 10.1084/jem.185.3.461
   ROBERTS M, 1995, INFECT IMMUN, V63, P2100, DOI 10.1128/IAI.63.6.2100-2108.1995
   ROUSSET F, 1991, J EXP MED, V173, P705, DOI 10.1084/jem.173.3.705
   Ryan EJ, 2000, J IMMUNOL, V165, P5750, DOI 10.4049/jimmunol.165.10.5750
   Ryan EJ, 1999, INFECT IMMUN, V67, P6270
   Sakaue G, 2003, J IMMUNOL, V170, P495, DOI 10.4049/jimmunol.170.1.495
   SCHALL TJ, 1990, NATURE, V347, P669, DOI 10.1038/347669a0
   SEDER RA, 1994, ANNU REV IMMUNOL, V12, P635, DOI 10.1146/annurev.immunol.12.1.635
   Singh M, 1999, NAT BIOTECHNOL, V17, P1075, DOI 10.1038/15058
   SNAPPER CM, 1987, SCIENCE, V236, P944, DOI 10.1126/science.3107127
   SONODA E, 1989, J EXP MED, V170, P1415, DOI 10.1084/jem.170.4.1415
   Sousa CRE, 1999, CURR OPIN IMMUNOL, V11, P392, DOI 10.1016/S0952-7915(99)80066-1
   Staats HF, 1999, J IMMUNOL, V162, P6141
   STEIN PE, 1994, NAT STRUCT BIOL, V1, P591, DOI 10.1038/nsb0994-591
   Stolzenberg ED, 1997, P NATL ACAD SCI USA, V94, P8686, DOI 10.1073/pnas.94.16.8686
   Streatfield SJ, 2001, VACCINE, V19, P2742, DOI 10.1016/S0264-410X(00)00512-0
   TANG DC, 1992, NATURE, V356, P152, DOI 10.1038/356152a0
   VAJDY M, 1995, J EXP MED, V181, P41, DOI 10.1084/jem.181.1.41
   van der Lubben IM, 2001, EUR J PHARM SCI, V14, P201, DOI 10.1016/S0928-0987(01)00172-5
   van der Lubben IM, 2001, BIOMATERIALS, V22, P687, DOI 10.1016/S0142-9612(00)00231-3
   Van der Lubben IM, 2001, J DRUG TARGET, V9, P39, DOI 10.3109/10611860108995631
   van Ginkel FW, 2000, J IMMUNOL, V165, P4778, DOI 10.4049/jimmunol.165.9.4778
   VanCott JL, 1998, NAT MED, V4, P1247, DOI 10.1038/3227
   Walmsley AM, 2000, CURR OPIN BIOTECH, V11, P126, DOI 10.1016/S0958-1669(00)00070-7
   WARDLAW AC, 1982, PHARMACOL THERAPEUT, V19, P1, DOI 10.1016/0163-7258(82)90041-9
   Weiner HL, 2001, IMMUNOL REV, V182, P207, DOI 10.1034/j.1600-065X.2001.1820117.x
   Weinstein DL, 1998, INFECT IMMUN, V66, P2310, DOI 10.1128/IAI.66.5.2310-2318.1998
   WOLF JL, 1981, SCIENCE, V212, P471, DOI 10.1126/science.6259737
   Wu YP, 2001, P NATL ACAD SCI USA, V98, P9318, DOI 10.1073/pnas.161204098
   XUAMANO JC, 1993, J EXP MED, V178, P1309, DOI 10.1084/jem.178.4.1309
   Yamamoto M, 1999, J IMMUNOL, V162, P7015
   Yamamoto M, 2000, J INFECT DIS, V182, P180, DOI 10.1086/315694
   Yamamoto M, 1998, J IMMUNOL, V161, P4115
   Yamamoto M, 2001, SCAND J IMMUNOL, V53, P211, DOI 10.1046/j.1365-3083.2001.00883.x
   Yamamoto S, 1997, J EXP MED, V185, P1203, DOI 10.1084/jem.185.7.1203
   Yamamoto S, 1997, P NATL ACAD SCI USA, V94, P5267, DOI 10.1073/pnas.94.10.5267
   YOSHIMOTO T, 1995, SCIENCE, V270, P1845, DOI 10.1126/science.270.5243.1845
   Yu J, 2001, NAT BIOTECHNOL, V19, P548, DOI 10.1038/89297
NR 115
TC 148
Z9 158
U1 1
U2 13
PU WILEY
PI HOBOKEN
PA 111 RIVER ST, HOBOKEN 07030-5774, NJ USA
SN 1052-9276
EI 1099-1654
J9 REV MED VIROL
JI Rev. Med. Virol.
PD SEP-OCT
PY 2003
VL 13
IS 5
BP 293
EP 310
DI 10.1002/rmv.398
PG 18
WC Virology
SC Virology
GA 719LY
UT WOS:000185205600003
PM 12931340
DA 2021-10-28
ER

PT J
AU Liang, TJ
   Block, TM
   McMahon, BJ
   Ghany, MG
   Urban, S
   Guo, JT
   Locarnini, S
   Zoulim, F
   Chang, KM
   Lok, AS
AF Liang, T. Jake
   Block, Timothy M.
   McMahon, Brian J.
   Ghany, Marc G.
   Urban, Stephan
   Guo, Ju-Tao
   Locarnini, Stephen
   Zoulim, Fabien
   Chang, Kyong-Mi
   Lok, Anna S.
TI Present and Future Therapies of Hepatitis B: From Discovery to Cure
SO HEPATOLOGY
LA English
DT Review
ID CLOSED CIRCULAR DNA; TENOFOVIR DISOPROXIL FUMARATE; COMPLEX THERAPEUTIC
   VACCINE; CHIMERIC ANTIGEN RECEPTOR; ANTIVIRAL IMMUNE-RESPONSE; LARGE
   SURFACE PROTEIN; D VIRUS ENTRY; T-CELLS; COMBINATION THERAPY; IN-VIVO
AB Hepatitis B virus (HBV) is a significant global pathogen, infecting more than 240 million people worldwide. While treatment for HBV has improved, HBV patients often require lifelong therapies and cure is still a challenging goal. Recent advances in technologies and pharmaceutical sciences have heralded a new horizon of innovative therapeutic approaches that are bringing us closer to the possibility of a functional cure of chronic HBV infection. In this article, we review the current state of science in HBV therapy and highlight new and exciting therapeutic strategies spurred by recent scientific advances. Some of these therapies have already entered into clinical phase, and we will likely see more of them moving along the development pipeline. Conclusion: With growing interest in developing and efforts to develop more effective therapies for HBV, the challenging goal of a cure may be well within reach in the near future.
C1 [Liang, T. Jake; Ghany, Marc G.] NIDDK, LDB, NIH, Bethesda, MD 20892 USA.
   [Block, Timothy M.] Baruch S Blumberg Inst, Doylestown, PA USA.
   [McMahon, Brian J.] Ctr Dis Control & Prevent, Natl Ctr Emerging & Zoonot Infect Dis, Anchorage, AK USA.
   [Urban, Stephan] Univ Heidelberg Hosp, Mol Virol, Dept Infect Dis, Heidelberg, Germany.
   [Urban, Stephan] Univ Heidelberg Hosp, German Ctr Infect Dis, Heidelberg, Germany.
   [Locarnini, Stephen] Lyon Univ, Hepatol Dept, Lyon, France.
   [Locarnini, Stephen] Canc Res Ctr Lyon, INSERM, U1052, Lyon, France.
   [Zoulim, Fabien] Doherty Inst, Victorian Infect Dis Reference Lab, Melbourne, Vic, Australia.
   [Chang, Kyong-Mi] Philadelphia Vet Affairs Med Ctr, Dept Med, Philadelphia, PA USA.
   [Chang, Kyong-Mi] Univ Penn, Perelman Sch Med, Philadelphia, PA 19104 USA.
   [Lok, Anna S.] Univ Michigan, Div Gastroenterol & Hepatol, Ann Arbor, MI 48109 USA.
RP Liang, TJ (corresponding author), NIDDK, LDB, NIH, Bldg 10-9B16,10 Ctr Dr, Bethesda, MD 20892 USA.
EM jliang@nih.gov
RI Ghany, Marc G./AAU-4238-2021
OI Ghany, Marc/0000-0003-2837-0188; Zoulim, Fabien/0000-0002-2245-0083;
   Chang, Kyong-Mi/0000-0001-6811-9364
FU JanssenJohnson & JohnsonJohnson & Johnson USAJanssen Biotech Inc;
   Oncore-Tekmira; GileadGilead Sciences; Bristol-Myers SquibbBristol-Myers
   Squibb; RocheRoche Holding; Novira; Arrowhead; NATIONAL INSTITUTE OF
   ALLERGY AND INFECTIOUS DISEASESUnited States Department of Health &
   Human ServicesNational Institutes of Health (NIH) - USANIH National
   Institute of Allergy & Infectious Diseases (NIAID) [R01AI104636,
   R01AI113267] Funding Source: NIH RePORTER; NATIONAL INSTITUTE OF
   DIABETES AND DIGESTIVE AND KIDNEY DISEASESUnited States Department of
   Health & Human ServicesNational Institutes of Health (NIH) - USANIH
   National Institute of Diabetes & Digestive & Kidney Diseases (NIDDK)
   [ZIADK054517, ZIADK054500] Funding Source: NIH RePORTER
FX Dr. Guo received grants from Janssen. Dr. Block is on the Board of and
   owns stock in Contravir. He received grants and holds intellectual
   property rights with Oncore-Tekmira. Dr. Lok consults and received
   grants from Gilead. She consults from GlaxoSmithKline, Merck, MYR, and
   Tekmira. She received grants from Bristol-Myers Squibb. Dr. Chang
   advises Genentech, Arbutus, and Alnylam. Dr. Zoulim consults and
   received grants from Roche, Gilead, and Novira. He consults for Janssen.
   Dr. Locarnini received royalties and holds intellectual property rights
   with Melbourne Health. He consults and received fees from Arrowhead. He
   consults for Gilead.
CR Abdulhaqq SA, 2008, IMMUNOL RES, V42, P219, DOI 10.1007/s12026-008-8076-3
   Anzenbacherova E, 2008, PHYSIOL RES, V57, P761, DOI 10.33549/physiolres.931319
   Aspinall EJ, 2011, OCCUP MED-OXFORD, V61, P531, DOI 10.1093/occmed/kqr136
   Baxevanis CN, 2013, IMMUNOTHERAPY-UK, V5, P497, DOI [10.2217/imt.13.24, 10.2217/IMT.13.24]
   Belloni L, 2012, J CLIN INVEST, V122, P529, DOI 10.1172/JCI58847
   Belloni L, 2009, P NATL ACAD SCI USA, V106, P19975, DOI 10.1073/pnas.0908365106
   Bengsch B, 2014, J HEPATOL, V61, P1212, DOI 10.1016/j.jhep.2014.07.005
   Bertoletti A, 2013, PLOS PATHOG, V9, DOI 10.1371/journal.ppat.1003784
   Bertoletti A, 2012, GUT, V61, P1754, DOI 10.1136/gutjnl-2011-301073
   Bertoletti A, 2010, ANTIVIR THER, V15, P15, DOI 10.3851/IMP1620
   Billioud G, 2011, ANTIVIR RES, V92, P271, DOI 10.1016/j.antiviral.2011.08.012
   Blanchet M, 2007, J VIROL, V81, P5841, DOI 10.1128/JVI.00096-07
   Blank A, J HEPATOL UNPUB
   Blazquez L, 2014, APPLIED RNAI: FROM FUNDAMENTAL RESEARCH TO THERAPEUTIC APPLICATIONS, P151
   Bock CT, 2001, J MOL BIOL, V307, P183, DOI 10.1006/jmbi.2000.4481
   Bogomolov P, 2014, HEPATOLOGY, V60, p1279A
   Bohne F, 2008, GASTROENTEROLOGY, V134, P239, DOI 10.1053/j.gastro.2007.11.002
   Boni C, 2007, J VIROL, V81, P4215, DOI 10.1128/JVI.02844-06
   Bourliere M, 2014, HEPATOLOGY, V60, p1094A
   Brouwer WP, 2015, HEPATOLOGY, V61, P1512, DOI 10.1002/hep.27586
   Cai DW, 2012, ANTIMICROB AGENTS CH, V56, P4277, DOI 10.1128/AAC.00473-12
   Campagna MR, 2013, J VIROL, V87, P6931, DOI 10.1128/JVI.00582-13
   Chan HLY, 2014, GASTROENTEROLOGY, V146, P1240, DOI 10.1053/j.gastro.2014.01.044
   Chan HLY, 2005, ANN INTERN MED, V142, P240, DOI 10.7326/0003-4819-142-4-200502150-00006
   Chang KM, 2010, CLIN LIVER DIS, V14, P409, DOI 10.1016/j.cld.2010.05.012
   Chen JL, 2014, MOL THER, V22, P303, DOI 10.1038/mt.2013.212
   Chen Y, 2008, PHARM RES-DORDR, V25, P72, DOI 10.1007/s11095-007-9504-0
   Chotiyaputta W, 2011, J HEPATOL, V54, P12, DOI 10.1016/j.jhep.2010.06.016
   Craxi A, 2011, J HEPATOL, V55, P245, DOI 10.1016/j.jhep.2011.02.023
   Cunningham ME, 2013, HEPATOLOGY, V58, p435A
   Das A, 2008, J EXP MED, V205, P2111, DOI 10.1084/jem.20072076
   Delaney WE, 2002, ANTIMICROB AGENTS CH, V46, P3057, DOI 10.1128/AAC.46.9.3057-3060.2002
   Deres K, 2003, SCIENCE, V299, P893, DOI 10.1126/science.1077215
   DIENSTAG JL, 1982, ANN INTERN MED, V96, P575, DOI 10.7326/0003-4819-96-5-575
   Doring B, 2012, CURR TOP MEMBR, V70, P105, DOI 10.1016/B978-0-12-394316-3.00004-1
   Feld JJ, 2007, ANTIVIR RES, V76, P168, DOI 10.1016/j.antiviral.2007.06.014
   Fontaine H, 2015, GUT, V64, P139, DOI 10.1136/gutjnl-2013-305707
   Gaggar A, 2014, VACCINE, V32, P4925, DOI 10.1016/j.vaccine.2014.07.027
   Galun E, 2002, HEPATOLOGY, V35, P673, DOI 10.1053/jhep.2002.31867
   Gane EJ, 2015, J HEPATOL, V63, P320, DOI 10.1016/j.jhep.2015.02.037
   Gant E, 2014, HEPATOLOGY, V60, p1267A
   Gehring AJ, 2015, CELL MOL IMMUNOL, V12, P283, DOI 10.1038/cmi.2014.95
   Gehring AJ, 2013, J CLIN INVEST, V123, P3766, DOI 10.1172/JCI66043
   Gill S, 2015, IMMUNOL REV, V263, P68, DOI 10.1111/imr.12243
   Gripon P, 2002, P NATL ACAD SCI USA, V99, P15655, DOI 10.1073/pnas.232137699
   GRIPON P, 1995, VIROLOGY, V213, P292, DOI 10.1006/viro.1995.0002
   Guidotti LG, 2006, ANNU REV PATHOL-MECH, V1, P23, DOI 10.1146/annurev.pathol.1.110304.100230
   Guo F, 2015, ANTIMICROB AGENTS CH, V59, P1273, DOI 10.1128/AAC.04321-14
   Halperin SA, 2006, VACCINE, V24, P20, DOI 10.1016/j.vaccine.2005.08.095
   Hao JL, 2013, J VIROL, V87, P137, DOI 10.1128/JVI.01710-12
   Haqqani AA, 2013, ANTIVIR RES, V98, P158, DOI 10.1016/j.antiviral.2013.03.017
   Heathcote J, 1999, HEPATOLOGY, V30, P531, DOI 10.1002/hep.510300208
   HEERMANN KH, 1984, J VIROL, V52, P396, DOI 10.1128/JVI.52.2.396-402.1984
   Hirsch I, 2010, TRENDS IMMUNOL, V31, P391, DOI 10.1016/j.it.2010.07.004
   Horiike N, 2005, J CLIN VIROL, V32, P156, DOI 10.1016/j.jcv.2004.07.004
   Huang HC, 2012, J VIROL, V86, P9443, DOI 10.1128/JVI.00873-12
   Kapoor R, 2014, FUTURE VIROL, V9, P565, DOI 10.2217/FVL.14.36
   Katen SP, 2013, STRUCTURE, V21, P1406, DOI 10.1016/j.str.2013.06.013
   Kennedy PTF, 2012, GASTROENTEROLOGY, V143, P637, DOI 10.1053/j.gastro.2012.06.009
   King RW, 1998, ANTIMICROB AGENTS CH, V42, P3179, DOI 10.1128/AAC.42.12.3179
   Klein C, 2003, GASTROENTEROLOGY, V125, P9, DOI 10.1016/S0016-5085(03)00720-0
   Koniger C, 2014, P NATL ACAD SCI USA, V111, pE4244, DOI 10.1073/pnas.1409986111
   Koh S, 2013, MOL THER-NUCL ACIDS, V2, DOI 10.1038/mtna.2013.43
   Kosinska AD, 2013, PLOS PATHOG, V9, DOI 10.1371/journal.ppat.1003391
   Krebs K, 2013, GASTROENTEROLOGY, V145, P456, DOI 10.1053/j.gastro.2013.04.047
   Lanford RE, 2013, HEPATOLOGY, V58, p707A
   Lanford RE, 2013, GASTROENTEROLOGY, V144, P1508, DOI 10.1053/j.gastro.2013.02.003
   Lau GKK, 2005, NEW ENGL J MED, V352, P2682, DOI 10.1056/NEJMoa043470
   LAU JYN, 1993, CLIN INVEST MED, V16, P226
   Lentz TB, 2011, J VIROL, V85, P11916, DOI 10.1128/JVI.05373-11
   Liang GX, 2013, P NATL ACAD SCI USA, V110, P2246, DOI 10.1073/pnas.1221921110
   Liaw YF, 2004, NEW ENGL J MED, V351, P1521, DOI 10.1056/NEJMoa033364
   Liaw YF, 2008, HEPATOL INT, V2, P263, DOI 10.1007/s12072-008-9080-3
   Liu F, 2013, PLOS PATHOG, V9
   Lobaina Y, 2015, MOL IMMUNOL, V63, P320, DOI 10.1016/j.molimm.2014.08.003
   Lok AS, 2012, GASTROENTEROLOGY, V143, P619, DOI 10.1053/j.gastro.2012.05.037
   Lok ASF, 2009, HEPATOLOGY, V50, P661, DOI 10.1002/hep.23190
   Lopes AR, 2008, J CLIN INVEST, V118, P1835, DOI 10.1172/JCI33402
   Lucifora J, 2014, SCIENCE, V343, P1221, DOI 10.1126/science.1243462
   Lucifora J, 2013, ANTIVIR RES, V97, P195, DOI 10.1016/j.antiviral.2012.12.008
   Lucifora J, 2011, J HEPATOL, V55, P996, DOI 10.1016/j.jhep.2011.02.015
   MACDONALD R, 1961, ARCH INTERN MED, V107, P335, DOI 10.1001/archinte.1961.03620030023003
   Macovei A, 2010, J VIROL, V84, P243, DOI 10.1128/JVI.01207-09
   Magami Y, 2002, LIVER, V22, P419, DOI 10.1034/j.1600-0676.2002.01702.x
   Mancini-Bourgine M, 2006, VACCINE, V24, P4482, DOI 10.1016/j.vaccine.2005.08.013
   Marcellin P, 2004, NEW ENGL J MED, V351, P1206, DOI 10.1056/NEJMoa040431
   Marcellin P, 2014, HEPATOLOGY, V60, p294A
   Marcellin P, 2013, LANCET, V381, P468, DOI 10.1016/S0140-6736(12)61425-1
   Martin P, 2014, GUT, DOI [10.1136/gutjnl-0000-0000, DOI 10.1136/GUTJNL-0000-0000]
   Mason WS, 2009, J VIROL, V83, P1778, DOI 10.1128/JVI.01587-08
   McCaffrey AP, 2003, NAT BIOTECHNOL, V21, P639, DOI 10.1038/nbt824
   McMahon BJ, 2009, HEPATOLOGY, V49, pS45, DOI 10.1002/hep.22898
   Menendez-Arias L, 2014, CURR OPIN VIROL, V8, P1, DOI 10.1016/j.coviro.2014.04.005
   Micco L, 2013, J HEPATOL, V58, P225, DOI 10.1016/j.jhep.2012.09.029
   Moraleda G, 1997, J VIROL, V71, P9392, DOI 10.1128/JVI.71.12.9392-9399.1997
   Nakamoto N, 2009, PLOS PATHOG, V5, DOI 10.1371/journal.ppat.1000313
   Ni Y, 2014, GASTROENTEROLOGY, V146, P1070, DOI 10.1053/j.gastro.2013.12.024
   Ning Q, 2014, J HEPATOL, V61, P777, DOI 10.1016/j.jhep.2014.05.044
   Nkongolo S, 2014, J HEPATOL, V60, P723, DOI 10.1016/j.jhep.2013.11.022
   Noguchi C, 2007, J GEN VIROL, V88, P432, DOI 10.1099/vir.0.82319-0
   Norton PA, 2010, HEPATOLOGY, V52, P1242, DOI 10.1002/hep.23806
   Ott JJ, 2012, VACCINE, V30, P2212, DOI 10.1016/j.vaccine.2011.12.116
   Petersen J, 2008, NAT BIOTECHNOL, V26, P335, DOI 10.1038/nbt1389
   POL S, 1994, LANCET, V344, P342, DOI 10.1016/S0140-6736(94)91384-6
   Pollicino T, 2006, GASTROENTEROLOGY, V130, P823, DOI 10.1053/j.gastro.2006.01.001
   Prange R, 2012, MED MICROBIOL IMMUN, V201, P449, DOI 10.1007/s00430-012-0267-9
   Prati D, 2002, ANN INTERN MED, V137, P1, DOI 10.7326/0003-4819-137-1-200207020-00006
   Protzer U, 2012, NAT REV IMMUNOL, V12, P201, DOI 10.1038/nri3169
   Qasim W, 2015, J HEPATOL, V62, P486, DOI 10.1016/j.jhep.2014.10.001
   Renard M, 2010, J MOL BIOL, V400, P323, DOI 10.1016/j.jmb.2010.05.029
   Sadler AJ, 2008, NAT REV IMMUNOL, V8, P559, DOI 10.1038/nri2314
   Salisse J, 2009, J VIROL, V83, P9321, DOI 10.1128/JVI.00678-09
   Schieck A, 2013, HEPATOLOGY, V58, P43, DOI 10.1002/hep.26211
   Schmitz A, 2010, PLOS PATHOG, V6, DOI 10.1371/journal.ppat.1000741
   Schulze A, 2007, HEPATOLOGY, V46, P1759, DOI 10.1002/hep.21896
   Seto WK, 2014, J CLIN ONCOL, V32, P3736, DOI 10.1200/JCO.2014.56.7081
   Slijepcevic D, 2015, HEPATOLOGY, V62, P207, DOI 10.1002/hep.27694
   Stenglein MD, 2010, NAT STRUCT MOL BIOL, V17, P222, DOI 10.1038/nsmb.1744
   Stray SJ, 2005, P NATL ACAD SCI USA, V102, P8138, DOI 10.1073/pnas.0409732102
   Stray SJ, 2006, J MOL RECOGNIT, V19, P542, DOI 10.1002/jmr.801
   Su WW, 2014, J HEPATOL, V60, pS47, DOI 10.1016/S0168-8278(14)60115-X
   Sung JJY, 2005, GASTROENTEROLOGY, V128, P1890, DOI 10.1053/j.gastro.2005.03.009
   Tavis JE, 2013, PLOS PATHOG, V9, DOI 10.1371/journal.ppat.1003125
   ter Borg MJ, 2007, ANTIVIR THER, V12, P1285
   Thimme R, 2013, J HEPATOL, V58, P205, DOI 10.1016/j.jhep.2012.11.007
   Topalian SL, 2012, NEW ENGL J MED, V366, P2443, DOI 10.1056/NEJMoa1200690
   Turelli P, 2004, SCIENCE, V303, P1829, DOI 10.1126/science.1092066
   Tzeng HT, 2012, PLOS ONE, V7, DOI 10.1371/journal.pone.0039179
   Urban S, 2014, GASTROENTEROLOGY, V147, P48, DOI 10.1053/j.gastro.2014.04.030
   Vandepapeliere P, 2007, VACCINE, V25, P8585, DOI 10.1016/j.vaccine.2007.09.072
   Vanderlinden E, 2014, MED RES REV, V34, P301, DOI 10.1002/med.21289
   Vanwolleghem T, 2015, HEPATOLOGY, V62, P87, DOI 10.1002/hep.27805
   Vaz FM, 2015, HEPATOLOGY, V61, P260, DOI 10.1002/hep.27240
   Watanabe T, 2007, P NATL ACAD SCI USA, V104, P10205, DOI 10.1073/pnas.0704000104
   Watashi K, 2014, HEPATOLOGY, V59, P1726, DOI 10.1002/hep.26982
   Weber ND, 2014, PLOS ONE, V9, DOI 10.1371/journal.pone.0097579
   Werle-Lapostolle B, 2004, GASTROENTEROLOGY, V126, P1750, DOI 10.1053/j.gastro.2004.03.018
   Wu GY, 2013, ANTIMICROB AGENTS CH, V57, P5344, DOI 10.1128/AAC.01091-13
   Xie Q, 2014, CLIN INFECT DIS, V59, P1714, DOI 10.1093/cid/ciu702
   Xu CX, 2010, J VIROL, V84, P9332, DOI 10.1128/JVI.00918-10
   Xu DZ, 2013, J HEPATOL, V59, P450, DOI 10.1016/j.jhep.2013.05.003
   Xu DZ, 2008, PLOS ONE, V3, DOI 10.1371/journal.pone.0002565
   Xu DP, 2006, J IMMUNOL, V177, P739, DOI 10.4049/jimmunol.177.1.739
   Xu Y, 2009, MOL IMMUNOL, V46, P2640, DOI 10.1016/j.molimm.2009.04.031
   Yan H, 2013, J VIROL, V87, P7977, DOI 10.1128/JVI.03540-12
   Yan H, 2012, ELIFE, V1, DOI 10.7554/eLife.00049
   Yang SH, 2006, GENE THER, V13, P1110, DOI 10.1038/sj.gt.3302751
   Yapali S, 2014, CLIN GASTROENTEROL H, V12, P16, DOI 10.1016/j.cgh.2013.04.036
   Yoon SK, 2015, LIVER INT, V35, P805, DOI 10.1111/liv.12530
   Yuen MF, 2014, HEPATOLOGY, V60, p1280A
   Zhu Y, 2001, J VIROL, V75, P311, DOI 10.1128/JVI.75.1.311-322.2001
   Zoulim F, 2009, LIVER INT, V29, P108, DOI 10.1111/j.1478-3231.2008.01939.x
   Zoulim F, 2013, GASTROENTEROLOGY, V144, P1342, DOI 10.1053/j.gastro.2013.04.028
   Zoulim F, 2012, GUT, V61, P333, DOI 10.1136/gutjnl-2011-300937
NR 154
TC 188
Z9 201
U1 1
U2 52
PU WILEY
PI HOBOKEN
PA 111 RIVER ST, HOBOKEN 07030-5774, NJ USA
SN 0270-9139
EI 1527-3350
J9 HEPATOLOGY
JI Hepatology
PD DEC
PY 2015
VL 62
IS 6
BP 1893
EP 1908
DI 10.1002/hep.28025
PG 16
WC Gastroenterology & Hepatology
SC Gastroenterology & Hepatology
GA CZ3OF
UT WOS:000367013200059
PM 26239691
OA Bronze, Green Accepted
HC Y
HP N
DA 2021-10-28
ER

PT J
AU Yin, HH
   Guo, W
   Sun, XL
   Li, RL
   Feng, CH
   Tan, YJ
AF Yin, Huanhuan
   Guo, Wei
   Sun, Xiangling
   Li, Ruili
   Feng, Cuihua
   Tan, Yujie
TI TILs and Anti-PD1 Therapy: An Alternative Combination Therapy for PDL1
   Negative Metastatic Cervical Cancer
SO JOURNAL OF IMMUNOLOGY RESEARCH
LA English
DT Article
ID REGULATORY T-CELLS; CHIMERIC ANTIGEN RECEPTOR; UNITED-STATES; PHASE-III;
   IMMUNOTHERAPY; BLOCKADE; PD-1; MORTALITY; CARCINOMA; CISPLATIN
AB Background. We investigated the efficacy of TILs and anti-PD1 combination therapy in patients with metastatic cervical cancer with low MSI expression and PDL1-negative.Methods. A total of 80 patients were put on TILs and anti-PD1 combination therapy, and the progression-free survival time (PFS) and overall survival time (OS) were assessed by Kaplan-Meier analysis. Univariate and multivariate analyses were performed to identify factors that could predict the prognosis of metastatic cervical cancer in the previously described patients.Results. The objective response rate was 25%, whereas the mPFS and mOS were 6.1 and 11.3 months, respectively. The therapeutic efficacy was influenced by the characteristics of TILs, infection with HPV, and development of fever just after the therapy.Conclusion. Overall, our results show that the combination therapy of TILs and anti-PD1 significantly improves the prognosis of metastatic cervical cancer.
C1 [Yin, Huanhuan; Guo, Wei; Sun, Xiangling; Li, Ruili; Feng, Cuihua; Tan, Yujie] Zhengzhou Univ, Luoyang Cent Hosp, Dept Obstet, Luoyang 471009, Peoples R China.
RP Tan, YJ (corresponding author), Zhengzhou Univ, Luoyang Cent Hosp, Dept Obstet, Luoyang 471009, Peoples R China.
EM yinhuanhuan168@163.com; guowei90@126.com; 280571228@qq.com;
   1432940763@qq.com; 1059437556@qq.com; zq.7800@163.com
CR Ahmadzadeh M, 2009, BLOOD, V114, P1537, DOI 10.1182/blood-2008-12-195792
   Baettig F, 2019, J IMMUNOTHER CANCER, V7, DOI 10.1186/s40425-019-0742-6
   Barnholtz-Sloan J, 2009, CANCER CAUSE CONTROL, V20, P1129, DOI 10.1007/s10552-009-9317-z
   Chong EA, 2017, BLOOD, V129, P1039, DOI 10.1182/blood-2016-09-738245
   Chung HC, 2019, J CLIN ONCOL, V37, P1470, DOI 10.1200/JCO.18.01265
   Frenel JS, 2017, J CLIN ONCOL, V35, P4035, DOI 10.1200/JCO.2017.74.5471
   Goodman AM, 2017, MOL CANCER THER, V16, P2598, DOI 10.1158/1535-7163.MCT-17-0386
   Gupta S, 2018, J CLIN ONCOL, V36, P1548, DOI 10.1200/JCO.2017.75.9985
   Heong V, 2017, J GYNECOL ONCOL, V28, DOI 10.3802/jgo.2017.28.e20
   Hinrichs CS, 2016, CLIN CANCER RES, V22, P1559, DOI 10.1158/1078-0432.CCR-15-1294
   Howe HL, 2006, CANCER-AM CANCER SOC, V107, P1711, DOI 10.1002/cncr.22193
   Jemal A, 2011, CA-CANCER J CLIN, V61, P134, DOI [10.3322/caac.20115, 10.3322/caac.20107]
   Jun GT, 2010, ERGONOMICS, V53, P829, DOI 10.1080/00140139.2010.489653
   Kamangar F, 2006, J CLIN ONCOL, V24, P2137, DOI 10.1200/JCO.2005.05.2308
   Li W, 2019, BLOOD, V134, P480, DOI 10.1182/blood.2019000430
   Li W, 2017, J IMMUNOL RES, V2017, DOI 10.1155/2017/1092507
   Liu YC, 2019, FRONT PHARMACOL, V10, DOI 10.3389/fphar.2019.00065
   Long HJ, 2005, J CLIN ONCOL, V23, P4626, DOI 10.1200/JCO.2005.10.021
   Mandai M, 2016, CLIN CANCER RES, V22, P2329, DOI 10.1158/1078-0432.CCR-16-0224
   Minion LE, 2018, GYNECOL ONCOL, V148, P609, DOI 10.1016/j.ygyno.2018.01.009
   Monk BJ, 2009, J CLIN ONCOL, V27, P4649, DOI 10.1200/JCO.2009.21.8909
   Moore DH, 2004, J CLIN ONCOL, V22, P3113, DOI 10.1200/JCO.2004.04.170
   Saint-Jean M, 2018, J IMMUNOL RES, V2018, DOI 10.1155/2018/3530148
   Sakaguchi S, 2010, NAT REV IMMUNOL, V10, P490, DOI 10.1038/nri2785
   Schwartz LH, 2016, EUR J CANCER, V62, P132, DOI 10.1016/j.ejca.2016.03.081
   Sherman ME, 2005, CANCER-AM CANCER SOC, V103, P1258, DOI 10.1002/cncr.20877
   Shevach EM, 2009, IMMUNITY, V30, P636, DOI 10.1016/j.immuni.2009.04.010
   Shi J, 2020, IMMUNOTHERAPY-UK, V12, P641, DOI 10.2217/imt-2020-0107
   Siegel RL, 2020, CA-CANCER J CLIN, V70, P7, DOI 10.3322/caac.21590
   Stevanovic S, 2019, CLIN CANCER RES, V25, P1486, DOI 10.1158/1078-0432.CCR-18-2722
   Stevanovic S, 2015, J CLIN ONCOL, V33, P1543, DOI 10.1200/JCO.2014.58.9093
   Tewari KS, 2017, LANCET, V390, P1654, DOI 10.1016/S0140-6736(17)31607-0
   Trimble CL, 2009, LANCET ONCOL, V10, P975, DOI 10.1016/S1470-2045(09)70227-X
   Tumeh PC, 2014, NATURE, V515, P568, DOI 10.1038/nature13954
   Wang SS, 2010, CANCER-AM CANCER SOC, V116, P949, DOI 10.1002/cncr.24843
   Wing K, 2010, NAT IMMUNOL, V11, P7, DOI 10.1038/ni.1818
   Yao X, 2012, BLOOD, V119, P5688, DOI 10.1182/blood-2011-10-386482
NR 37
TC 4
Z9 4
U1 0
U2 0
PU HINDAWI LTD
PI LONDON
PA ADAM HOUSE, 3RD FLR, 1 FITZROY SQ, LONDON, W1T 5HF, ENGLAND
SN 2314-8861
EI 2314-7156
J9 J IMMUNOL RES
JI J Immunol. Res.
PD SEP 7
PY 2020
VL 2020
AR 8345235
DI 10.1155/2020/8345235
PG 11
WC Immunology
SC Immunology
GA NW0JY
UT WOS:000574697000002
PM 32964058
OA gold, Green Published
DA 2021-10-28
ER

PT J
AU Yi, L
   An, ZH
   Jia, HY
   Wang, XJ
   Zhao, YL
   Zhang, HT
AF Yi, Ling
   An, Zhuohong
   Jia, Hongyan
   Wang, Xiaojue
   Zhao, Yanlin
   Zhang, Hongtao
TI CD137-CRDI is not necessary in the role of contacting its natural ligand
SO IMMUNOLOGY AND CELL BIOLOGY
LA English
DT Article
ID CHIMERIC ANTIGEN RECEPTOR; T-CELL-ACTIVATION; CANCER-IMMUNOTHERAPY;
   CRYSTAL-STRUCTURE; CO-STIMULATION; 4-1BB LIGAND; ANTI-CD137; ANTIBODY;
   MECHANISMS; DOCETAXEL
AB Immune checkpoint inhibitors result in impressive clinical responses and are expanding to treat a wide variety of tumors. One common problem is low responses from current clinical trials that only benefit a fraction of patients. One key promising direction is combination therapy to increase clinical benefit. CD137, a well-defined antitumor target, can cause strong co-stimulating activity and break immune tolerance. In this study, the role of CD137-CRDI (cysteine rich domain I) in the binding of CD137-CD137L was further investigated based on our previous work. The results revealed that CRDI-mediated limited CD137 assembly without relying on CD137L. Furthermore, CRDI was not involved in direct contact with CD137L in either mice or humans. Isolated mouse CRDII and human CRDII+CRDIII were proven to be the minimum unit for interface with their respective ligands. Fine-tuning of this signaling may improve CD137-targeting strategy.
C1 [Yi, Ling; An, Zhuohong; Wang, Xiaojue; Zhang, Hongtao] Capital Med Univ, Beijing Chest Hosp, Dept Cent Lab, Machang 97, Beijing 101149, Peoples R China.
   [Yi, Ling; An, Zhuohong; Jia, Hongyan; Wang, Xiaojue; Zhang, Hongtao] Beijing TB & Thorac Tumor Res Inst, Machang 97, Beijing 101149, Peoples R China.
   [Jia, Hongyan] Capital Med Univ, Beijing Chest Hosp, Beijing Key Lab Drug Resistant TB Res, Beijing, Peoples R China.
   [Zhao, Yanlin] Chinese Ctr Dis Control & Prevent, Beijing, Peoples R China.
RP Zhang, HT (corresponding author), Capital Med Univ, Beijing Chest Hosp, Dept Cent Lab, Machang 97, Beijing 101149, Peoples R China.; Zhang, HT (corresponding author), Beijing TB & Thorac Tumor Res Inst, Machang 97, Beijing 101149, Peoples R China.
EM zhtbeijing@163.com
FU National Natural Science Foundation of ChinaNational Natural Science
   Foundation of China (NSFC) [81273209, 30572123]; National Basic Research
   Program of China (the '973' Program)National Basic Research Program of
   China [2014CB744403]; Beijing Science and Technology Foundation of China
   [Z121107001012146]; National 12.5 grant [2013ZX100 03003]
FX This work was supported by the National Natural Science Foundation of
   China (grant numbers 81273209 and 30572123), National Basic Research
   Program of China (the '973' Program, No. 2014CB744403), Beijing Science
   and Technology Foundation of China (grant number Z121107001012146), and
   supported in part by National 12.5 grant (2013ZX100 03003). Thanks for
   the advice and stimulating discussions of Professor Karl Erik Hellstrom
   and Professor Ingegerd Hellstrom from Department of Pathology,
   Harborview Medical Center, University of Washington, Seattle, WA, USA.
CR Ahmadzadeh M, 2009, BLOOD, V114, P1537, DOI 10.1182/blood-2008-12-195792
   ALDERSON MR, 1994, EUR J IMMUNOL, V24, P2219, DOI 10.1002/eji.1830240943
   Ascierto PA, 2010, SEMIN ONCOL, V37, P508, DOI 10.1053/j.seminoncol.2010.09.008
   BANNER DW, 1993, CELL, V73, P431, DOI 10.1016/0092-8674(93)90132-A
   Barrett DM, 2015, J IMMUNOL, V195, P755, DOI 10.4049/jimmunol.1500751
   Bartkowiak T, 2015, P NATL ACAD SCI USA, V112, pE5290, DOI 10.1073/pnas.1514418112
   Borghaei H, 2015, NEW ENGL J MED, V373, P1627, DOI 10.1056/NEJMoa1507643
   Brahmer J, 2015, NEW ENGL J MED, V373, P123, DOI 10.1056/NEJMoa1504627
   Branschadel M, 2010, CELL SIGNAL, V22, P404, DOI 10.1016/j.cellsig.2009.10.011
   Cai GF, 2008, NAT IMMUNOL, V9, P176, DOI 10.1038/ni1554
   Chan FKM, 2007, CYTOKINE, V37, P101, DOI 10.1016/j.cyto.2007.03.005
   Chen LP, 2015, J CLIN INVEST, V125, P3384, DOI 10.1172/JCI80011
   Chen LP, 2013, NAT REV IMMUNOL, V13, P227, DOI 10.1038/nri3405
   Cheung TC, 2005, P NATL ACAD SCI USA, V102, P13218, DOI 10.1073/pnas.0506172102
   Clancy L, 2005, P NATL ACAD SCI USA, V102, P18099, DOI 10.1073/pnas.0507329102
   Compaan DM, 2006, STRUCTURE, V14, P1321, DOI 10.1016/j.str.2006.06.015
   Dai M, 2015, CLIN CANCER RES, V21, P1127, DOI 10.1158/1078-0432.CCR-14-1339
   Eun SY, 2015, J IMMUNOL, V194, P134, DOI 10.4049/jimmunol.1401383
   Hellstrom KE, 2015, CLIN CANCER RES, V21, P3581, DOI 10.1158/1078-0432.CCR-15-0531
   Hymowitz SG, 2005, J BIOL CHEM, V280, P7218, DOI 10.1074/jbc.M411714200
   Kwon B, 2015, IMMUNE NETW, V15, P121, DOI 10.4110/in.2015.15.3.121
   Liu CZ, 2010, J IMMUNOL, V184, P6910, DOI 10.4049/jimmunol.0904033
   Madireddi S, 2014, J EXP MED, V211, P1425, DOI 10.1084/jem.20132687
   Magis C, 2012, TRENDS BIOCHEM SCI, V37, P353, DOI 10.1016/j.tibs.2012.06.002
   Makkouk A, 2016, EUR J CANCER, V54, P112, DOI 10.1016/j.ejca.2015.09.026
   Maude SL, 2014, NEW ENGL J MED, V371, P1507, DOI 10.1056/NEJMoa1407222
   Melero I, 1997, NAT MED, V3, P682, DOI 10.1038/nm0697-682
   Ribas A, 2015, LANCET ONCOL, V16, P908, DOI 10.1016/S1470-2045(15)00083-2
   Robert C, 2011, NEW ENGL J MED, V364, P2517, DOI 10.1056/NEJMoa1104621
   Sanchez-Paulete AR, 2016, EUR J IMMUNOL, V46, P513, DOI 10.1002/eji.201445388
   Sanmamed MF, 2015, SEMIN ONCOL, V42, P640, DOI 10.1053/j.seminoncol.2015.05.014
   Segal NH, 2014, J CLIN ONCOL, V32
   Seo SK, 2004, NAT MED, V10, P1088, DOI 10.1038/nm1107
   Sharma P, 2015, CELL, V161, P205, DOI 10.1016/j.cell.2015.03.030
   Sharma P, 2015, SCIENCE, V348, P56, DOI 10.1126/science.aaa8172
   Topalian SL, 2015, CELL, V161, P185
   Wei HF, 2014, ONCOIMMUNOLOGY, V3, DOI 10.4161/onci.28248
   Won EY, 2010, J BIOL CHEM, V285, P9202, DOI 10.1074/jbc.M109.084442
   Wyzgol A, 2009, J IMMUNOL, V183, P1851, DOI 10.4049/jimmunol.0802597
   Ye QR, 2014, CLIN CANCER RES, V20, P44, DOI 10.1158/1078-0432.CCR-13-0945
   Yi L, 2014, PLOS ONE, V9, DOI 10.1371/journal.pone.0086337
   Yonezawa A, 2015, CLIN CANCER RES, V21, P3113, DOI 10.1158/1078-0432.CCR-15-0263
   Zhang Y., 2013, J NANOMATER, V2013, P7, DOI DOI 10.1371/J0URNAL.P0NE.0069715
NR 43
TC 2
Z9 2
U1 0
U2 5
PU WILEY
PI HOBOKEN
PA 111 RIVER ST, HOBOKEN 07030-5774, NJ USA
SN 0818-9641
EI 1440-1711
J9 IMMUNOL CELL BIOL
JI Immunol. Cell Biol.
PD JAN
PY 2017
VL 95
IS 1
BP 24
EP 32
DI 10.1038/icb.2016.64
PG 9
WC Cell Biology; Immunology
SC Cell Biology; Immunology
GA EI8WG
UT WOS:000392788300006
PM 27430526
DA 2021-10-28
ER

PT J
AU Benslimane, N
   Hassan, GS
   Yacoub, D
   Mourad, W
AF Benslimane, Nadir
   Hassan, Ghada S.
   Yacoub, Daniel
   Mourad, Walid
TI Requirement of Transmembrane Domain for CD154 Association to Lipid Rafts
   and Subsequent Biological Events
SO PLOS ONE
LA English
DT Article
ID CELL ANTIGEN RECEPTOR; CD4(+) T-LYMPHOCYTES; CD40 LIGAND; SIGNALING
   PATHWAYS; ACTIVATION; CHOLESTEROL; TRIGGERS; PHOSPHORYLATION; INTEGRIN
AB Interaction of CD40 with CD154 leads to recruitment of both molecules into lipid rafts, resulting in bi-directional cell activation. The precise mechanism by which CD154 is translocated into lipid rafts and its impact on CD154 signaling remain largely unknown. Our aim is to identify the domain of CD154 facilitating its association to lipid rafts and the impact of such association on signaling events and cytokine production. Thus, we generated Jurkat cell lines expressing truncated CD154 lacking the cytoplasmic domain or chimeric CD154 in which the transmembrane domain was replaced by that of transferrin receptor I, known to be excluded from lipid rafts. Our results show that cell stimulation with soluble CD40 leads to the association of CD154 wild-type and CD154-truncated, but not CD154-chimera, with lipid rafts. This is correlated with failure of CD154-chimera to activate Akt and p38 MAP kinases, known effectors of CD154 signaling. We also found that CD154-chimera lost the ability to promote IL-2 production upon T cell stimulation with anti-CD3/CD28 and soluble CD40. These results demonstrate the implication of the transmembrane domain of CD154 in lipid raft association, and that this association is necessary for CD154-mediated Akt and p38 activation with consequent enhancement of IL-2 production.
C1 [Benslimane, Nadir; Hassan, Ghada S.; Yacoub, Daniel; Mourad, Walid] CHU Montreal, Hop St Luc, Lab Immunol Cellulaire & Mol, Montreal, PQ, Canada.
RP Benslimane, N (corresponding author), CHU Montreal, Hop St Luc, Lab Immunol Cellulaire & Mol, Montreal, PQ, Canada.
EM mw.mourad@umontreal.ca
OI Hassan, Ghada S./0000-0002-1391-5248; Mourad, Walid/0000-0002-1859-9387
FU Canadian Institutes of Health ResearchCanadian Institutes of Health
   Research (CIHR); Canadian Arthritis Network
FX This work was supported by the Canadian Institutes of Health Research
   (www.cihr.ca) and the Canadian Arthritis Network
   (www.arthritisnetwork.ca). The funders had no role in study design, data
   collection and analysis, decision to publish, or preparation of the
   manuscript.
CR Andre P, 2002, NAT MED, V8, P247, DOI 10.1038/nm0302-247
   Blair PJ, 2000, J EXP MED, V191, P651, DOI 10.1084/jem.191.4.651
   Blotta MH, 1996, J IMMUNOL, V156, P3133
   Bock J, 2003, FEBS LETT, V534, P169, DOI 10.1016/S0014-5793(02)03784-5
   Bouillon M, 2003, J BIOL CHEM, V278, P7099, DOI 10.1074/jbc.M211566200
   Brenner B, 1997, BIOCHEM BIOPH RES CO, V239, P11, DOI 10.1006/bbrc.1997.7415
   Brenner B, 1997, FEBS LETT, V417, P301, DOI 10.1016/S0014-5793(97)01306-9
   Brown DA, 2006, PHYSIOLOGY, V21, P430, DOI 10.1152/physiol.00032.2006
   CAYABYAB M, 1994, J IMMUNOL, V152, P1523
   Cheng PC, 1999, J EXP MED, V190, P1549, DOI 10.1084/jem.190.11.1549
   Di Paolo G, 2006, NATURE, V443, P651, DOI 10.1038/nature05185
   El Fakhry Y, 2010, EUR J IMMUNOL, V40, P770, DOI 10.1002/eji.200939646
   Grassme H, 2002, J BIOL CHEM, V277, P30289, DOI 10.1074/jbc.M200494200
   Hassan Ghada S., 2009, Current Immunology Reviews, V5, P285
   Hassan GS, 2009, TRENDS IMMUNOL, V30, P165, DOI 10.1016/j.it.2009.01.004
   Hassan GS, 2011, IMMUNOBIOLOGY
   Janes PW, 1999, J CELL BIOL, V147, P447, DOI 10.1083/jcb.147.2.447
   Kabouridis PS, 2008, FEBS LETT, V582, P3711, DOI 10.1016/j.febslet.2008.10.006
   Kabouridis PS, 2000, EUR J IMMUNOL, V30, P954, DOI 10.1002/1521-4141(200003)30:3<954::AID-IMMU954>3.0.CO;2-Y
   Kiani-Alikhan S, 2011, J CLIN IMMUNOL
   Langlet C, 2000, CURR OPIN IMMUNOL, V12, P250, DOI 10.1016/S0952-7915(00)00084-4
   Leveille C, 2007, J BIOL CHEM, V282, P5143, DOI 10.1074/jbc.M608342200
   Mahammad S, 2008, BBA-BIOMEMBRANES, V1778, P1251, DOI 10.1016/j.bbamem.2008.02.010
   Matsuda S, 1998, J BIOL CHEM, V273, P12378, DOI 10.1074/jbc.273.20.12378
   Mikolajczak SA, 2004, J EXP MED, V199, P1025, DOI 10.1084/jem.20031705
   Montixi C, 1998, EMBO J, V17, P5334, DOI 10.1093/emboj/17.18.5334
   Nadiri A, 2011, EUR J IMMUNOL, V41, P2358, DOI 10.1002/eji.201041143
   Pei Y, 2008, J IMMUNOL, V180, P222, DOI 10.4049/jimmunol.180.1.222
   PERSCHL A, 1995, J CELL SCI, V108, P1033
   Pike LJ, 1998, J BIOL CHEM, V273, P22298, DOI 10.1074/jbc.273.35.22298
   Reyes-Moreno C, 2007, J BIOL CHEM, V282, P19473, DOI 10.1074/jbc.M701076200
   Schonbeck U, 2001, CELL MOL LIFE SCI, V58, P4, DOI 10.1007/PL00000776
   Simons K, 2000, NAT REV MOL CELL BIO, V1, P31, DOI 10.1038/35036052
   van Kooten C, 2000, J LEUKOCYTE BIOL, V67, P2, DOI 10.1002/jlb.67.1.2
   Xavier R, 1998, IMMUNITY, V8, P723, DOI 10.1016/S1074-7613(00)80577-4
   Yu TC, 2004, ACTA BIOCH BIOPH SIN, V36, P741, DOI 10.1093/abbs/36.11.741
   Zirlik A, 2007, CIRCULATION, V115, P1571, DOI 10.1161/CIRCULATIONAHA.106.683201
NR 37
TC 16
Z9 16
U1 0
U2 3
PU PUBLIC LIBRARY SCIENCE
PI SAN FRANCISCO
PA 1160 BATTERY STREET, STE 100, SAN FRANCISCO, CA 94111 USA
SN 1932-6203
J9 PLOS ONE
JI PLoS One
PD AUG 14
PY 2012
VL 7
IS 8
AR e43070
DI 10.1371/journal.pone.0043070
PG 11
WC Multidisciplinary Sciences
SC Science & Technology - Other Topics
GA 988OQ
UT WOS:000307500800042
PM 22905203
OA Green Published, gold, Green Submitted
DA 2021-10-28
ER

PT J
AU LANKFORD, SP
   COSSON, P
   BONIFACINO, JS
   KLAUSNER, RD
AF LANKFORD, SP
   COSSON, P
   BONIFACINO, JS
   KLAUSNER, RD
TI TRANSMEMBRANE DOMAIN LENGTH AFFECTS CHARGE-MEDIATED RETENTION AND
   DEGRADATION OF PROTEINS WITHIN THE ENDOPLASMIC-RETICULUM
SO JOURNAL OF BIOLOGICAL CHEMISTRY
LA English
DT Article
ID CELL ANTIGEN RECEPTOR; MEMBRANE-SPANNING DOMAIN; PRE-GOLGI DEGRADATION;
   AMINO-ACID; COMPLEX; CHAINS; GLYCOPROTEIN; EXPRESSION; TRANSPORT; ER
AB Previous studies have shown that the presence of potentially charged amino acid residues within the transmembrane domains of type I integral membrane proteins can result in protein retention and, in some eases, degradation within the endoplasmic reticulum (ER). An apparent exception to this observation is the CD3-epsilon chain of the T-cell antigen receptor complex, which is relatively stable in spite of having a transmembrane aspartic acid residue. A chimeric protein (TepsilonT) made by replacing the transmembrane domain of the Tac antigen with that of CD3-epsilon was normally transported to the cell surface, indicating that the transmembrane domain of CD3-epsilon was essentially unable to confer the phenotype of ER retention and degradation to another protein. Progressive shortening of the TepsilonT transmembrane domain, however, resulted in increasing retention and degradation of the mutant proteins in the ER. Conversely, a mutant Tac protein containing a single aspartic acid residue in its transmembrane domain was found to be retained and degraded in the ER, but when the transmembrane domain was lengthened, ER retention and degradation of the protein were abrogated. The aspartic acid residue in the transmembrane domain of all of these mutant proteins could mediate assembly with another protein having an arginine residue in its transmembrane domain, independent of the length of the transmembrane sequence. These findings demonstrate that the length of the hydrophobic transmembrane sequence has a critical influence on the ability of potentially charged transmembrane residues to cause protein retention and degradation in the ER.
C1 NICHHD,CELL BIOL & METAB BRANCH,BETHESDA,MD 20892.
OI Bonifacino, Juan S./0000-0002-5673-6370
CR ADAMS GA, 1985, MOL CELL BIOL, V5, P1442, DOI 10.1128/MCB.5.6.1442
   AOKI D, 1992, P NATL ACAD SCI USA, V89, P4319, DOI 10.1073/pnas.89.10.4319
   BARGMANN CI, 1986, CELL, V45, P649, DOI 10.1016/0092-8674(86)90779-8
   BONIFACINO JS, 1991, EMBO J, V10, P2783, DOI 10.1002/j.1460-2075.1991.tb07827.x
   BONIFACINO JS, 1990, SCIENCE, V247, P79, DOI 10.1126/science.2294595
   BONIFACINO JS, 1989, J CELL BIOL, V109, P73, DOI 10.1083/jcb.109.1.73
   BONIFACINO JS, 1990, CELL, V63, P503, DOI 10.1016/0092-8674(90)90447-M
   CHEN C, 1988, J CELL BIOL, V107, P2149, DOI 10.1083/jcb.107.6.2149
   CLEVERS H, 1988, ANNU REV IMMUNOL, V6, P629, DOI 10.1146/annurev.iy.06.040188.003213
   COSSON P, 1991, NATURE, V351, P414, DOI 10.1038/351414a0
   DAVIS GL, 1987, J CELL BIOL, V105, P1191, DOI 10.1083/jcb.105.3.1191
   GOLD DP, 1986, NATURE, V321, P431, DOI 10.1038/321431a0
   GRAHAM FL, 1973, VIROLOGY, V52, P456, DOI 10.1016/0042-6822(73)90341-3
   HURTLEY SM, 1989, ANNU REV CELL BIOL, V5, P277, DOI 10.1146/annurev.cb.05.110189.001425
   KLAUSNER R D, 1989, New Biologist, V1, P3
   KLAUSNER RD, 1990, ANNU REV CELL BIOL, V6, P403, DOI 10.1146/annurev.cellbio.6.1.403
   KLAUSNER RD, 1990, CELL, V62, P611, DOI 10.1016/0092-8674(90)90104-M
   KUROSAKI T, 1991, P NATL ACAD SCI USA, V88, P3837, DOI 10.1073/pnas.88.9.3837
   LEONARD WJ, 1984, NATURE, V311, P626, DOI 10.1038/311626a0
   LIPPINCOTTSCHWARTZ J, 1989, CELL, V56, P801, DOI 10.1016/0092-8674(89)90685-5
   LIPPINCOTTSCHWARTZ J, 1988, CELL, V54, P209, DOI 10.1016/0092-8674(88)90553-3
   NILSSON T, 1991, EMBO J, V10, P3567, DOI 10.1002/j.1460-2075.1991.tb04923.x
   ROSE JK, 1988, ANNU REV CELL BIOL, V4, P257, DOI 10.1146/annurev.cellbio.4.1.257
   RUBIN LA, 1985, HYBRIDOMA, V4, P91, DOI 10.1089/hyb.1985.4.91
   SEED B, 1987, NATURE, V329, P840, DOI 10.1038/329840a0
   WILEMAN T, 1990, J CELL BIOL, V110, P973, DOI 10.1083/jcb.110.4.973
NR 26
TC 36
Z9 36
U1 0
U2 1
PU AMER SOC BIOCHEMISTRY MOLECULAR BIOLOGY INC
PI BETHESDA
PA 9650 ROCKVILLE PIKE, BETHESDA, MD 20814
SN 0021-9258
J9 J BIOL CHEM
JI J. Biol. Chem.
PD MAR 5
PY 1993
VL 268
IS 7
BP 4814
EP 4820
PG 7
WC Biochemistry & Molecular Biology
SC Biochemistry & Molecular Biology
GA KP884
UT WOS:A1993KP88400041
PM 8444858
DA 2021-10-28
ER

PT J
AU Smiley, KL
   McNeal, MM
   Basu, M
   Choi, AHC
   Clements, JD
   Ward, RL
AF Smiley, Kristi L.
   McNeal, Monica M.
   Basu, Mitali
   Choi, Anthony H. -C.
   Clements, John D.
   Ward, Richard L.
TI Association of gamma interferon and interleukin-17 production in
   intestinal CD4(+) T cells with protection against rotavirus shedding in
   mice intranasally immunized with VP6 and the adjuvant LT (R192G)
SO JOURNAL OF VIROLOGY
LA English
DT Article
ID EPITHELIAL-CELLS; PEYERS-PATCHES; STROMAL CELLS; LYMPHOCYTES; INFECTION;
   PROTEIN; IL-17; CYTOKINE; ANTIBODY; VIRUS
AB Mucosal immunization of mice with chimeric, Escherichia coli-expressed VP6, the protein that comprises the intermediate capsid layer of the rotavirus particle, together with attenuated E. coli heat-labile toxin LT(R192G) as an adjuvant, reduces fecal shedding of rotavirus antigen by >95% after murine rotavirus challenge, and the only lymphocytes required for protection are CD4(+) T cells. Because these cells produce cytokines with antiviral properties, the cytokines whose expression is upregulated in intestinal memory CD4(+) T cells immediately after rotavirus challenge of VP6/LT (R192G)-immunized mice may be directly or indirectly responsible for the rapid suppression of rotavirus shedding. This study was designed to identify which cytokines are significantly upregulated in intestinal effector sites and secondary lymphoid tissues of intranasally immunized BALB/c mice after challenge with murine rotavirus strain EDIM. Initially, this was done by using microarray analysis to quantify mRNAs for 96 murine common cytokines. With this procedure, the synthesis of mRNAs for gamma interferon (IFN-gamma) and interleukin-17 (IL-17) was found to be temporarily upregulated in intestinal lymphoid cells of VP6/LT(R192G) -immunized mice at 12 h after rotavirus challenge. These cytokines were also produced in CD4(+) T cells obtained from intestinal sites specific to VP6/LT(R192G) -immunized mice after in vitro exposure to VP6 as determined by intracellular cytokine staining and secretion of cytokines. Although genetically modified mice that lack receptors for either IFN-gamma or IL-17 remained protected after immunization, these results provide suggestive evidence that these cytokines may play direct or indirect roles in protection against rotavirus after mucosal immunization of mice with VP6/LT(R192G).
C1 Cincinnati Childrens Hosp, Med Ctr, Div Infect Dis, Cincinnati, OH 45229 USA.
   Tulane Univ, Med Ctr, New Orleans, LA 70112 USA.
RP Ward, RL (corresponding author), Cincinnati Childrens Hosp, Med Ctr, Div Infect Dis, 3333 Burnet Ave, Cincinnati, OH 45229 USA.
EM dick.ward@cchmc.org
OI McNeal, Monica/0000-0002-3784-9062
CR Aggarwal S, 2003, J BIOL CHEM, V278, P1910, DOI 10.1074/jbc.M207577200
   Andoh A, 2001, CLIN EXP IMMUNOL, V125, P56, DOI 10.1046/j.1365-2249.2001.01588.x
   Awane M, 1999, J IMMUNOL, V162, P5337
   Bass DM, 1997, GASTROENTEROLOGY, V113, P81, DOI 10.1016/S0016-5085(97)70083-0
   BIRON CA, 2001, FIELDS VIROLOGY, P321
   Brown IWM, 2004, CURR APPL PHYS, V4, P171, DOI 10.1016/j.cap.2003.11.001
   Burns JW, 1996, SCIENCE, V272, P104, DOI 10.1126/science.272.5258.104
   Choi AH, 2002, VACCINE, V20, P3310, DOI 10.1016/S0264-410X(02)00315-8
   Choi AHC, 2004, PROTEIN EXPRES PURIF, V38, P205, DOI 10.1016/j.pep.2004.08.009
   Choi YH, 1999, IEEE SIGNAL PROC LET, V6, P73, DOI 10.1109/97.752057
   Christensen JP, 1999, P NATL ACAD SCI USA, V96, P5135, DOI 10.1073/pnas.96.9.5135
   Clark HF, 2004, J PEDIATR-US, V144, P184, DOI 10.1016/j.jpeds.2003.10.054
   CRAIG SW, 1971, J EXP MED, V134, P188, DOI 10.1084/jem.134.1.188
   Dennehy PH, 2005, CURR OPIN PEDIATR, V17, P88, DOI 10.1097/01.mop.0000147907.30720.04
   DICKINSON BL, 1995, INFECT IMMUN, V63, P1617, DOI 10.1128/IAI.63.5.1617-1623.1995
   Esser MT, 2003, VACCINE, V21, P419, DOI 10.1016/S0264-410X(02)00407-3
   Feng NG, 2002, J CLIN INVEST, V109, P1203, DOI 10.1172/JCI200214397
   Fossiez F, 1996, J EXP MED, V183, P2593, DOI 10.1084/jem.183.6.2593
   Franco MA, 1999, J INFECT DIS, V179, pS466, DOI 10.1086/314805
   Franco MA, 1997, J VIROL, V71, P479, DOI 10.1128/JVI.71.1.479-486.1997
   FRANCO MA, 1995, J VIROL, V69, P7800, DOI 10.1128/JVI.69.12.7800-7806.1995
   Hasenkrug KJ, 1998, J VIROL, V72, P6559, DOI 10.1128/JVI.72.8.6559-6564.1998
   Hogan RJ, 2001, J EXP MED, V193, P981, DOI 10.1084/jem.193.8.981
   INABA K, 1992, J EXP MED, V176, P1693, DOI 10.1084/jem.176.6.1693
   Kang HS, 2002, NAT IMMUNOL, V3, P576, DOI 10.1038/ni795
   Kennedy J, 1996, J INTERF CYTOK RES, V16, P611, DOI 10.1089/jir.1996.16.611
   Kramarz P, 2001, PEDIATR INFECT DIS J, V20, P410, DOI 10.1097/00006454-200104000-00008
   Lamm ME, 2002, J EXP MED, V195, pF5, DOI 10.1084/jem.20011910
   Langrish CL, 2004, IMMUNOL REV, V202, P96, DOI 10.1111/j.0105-2896.2004.00214.x
   Liu F, 2005, J IMMUNOL, V174, P5936, DOI 10.4049/jimmunol.174.10.5936
   McNeal MM, 1997, J VIROL, V71, P8735, DOI 10.1128/JVI.71.11.8735-8742.1997
   McNeal MM, 1995, VIROLOGY, V214, P387, DOI 10.1006/viro.1995.0048
   McNeal MM, 1999, J VIROL, V73, P7565, DOI 10.1128/JVI.73.9.7565-7573.1999
   McNeal MM, 2002, J VIROL, V76, P560, DOI 10.1128/JVI.76.2.560-568.2002
   Milligan GN, 1998, J IMMUNOL, V160, P6093
   Murphy TV, 2001, NEW ENGL J MED, V344, P564, DOI 10.1056/NEJM200102223440804
   NEAL ZC, 1995, J VIROL, V69, P4914, DOI 10.1128/JVI.69.8.4914-4923.1995
   Oppmann B, 2000, IMMUNITY, V13, P715, DOI 10.1016/S1074-7613(00)00070-4
   Parashar UD, 2006, SCIENCE, V312, P851, DOI 10.1126/science.1128827
   Parashar UD, 2006, EMERG INFECT DIS, V12, P304
   Plotnicky-Gilquin H, 2000, J VIROL, V74, P3455, DOI 10.1128/JVI.74.8.3455-3463.2000
   Rollo EE, 1999, J IMMUNOL, V163, P4442
   ROUVIER E, 1993, J IMMUNOL, V150, P5445
   Sheth R, 1996, VIROLOGY, V221, P251, DOI 10.1006/viro.1996.0374
   Shin HCK, 1999, CYTOKINE, V11, P257, DOI 10.1006/cyto.1998.0433
   Van Kooten C, 1998, J AM SOC NEPHROL, V9, P1526
   Vancott JL, 2003, J INTERF CYTOK RES, V23, P163, DOI 10.1089/107999003321532501
   VanCott JL, 2006, J VIROL, V80, P4949, DOI 10.1128/JVI.80.10.4949-4961.2006
   VANDENEERTWEGH AJM, 1993, J EXP MED, V178, P1555, DOI 10.1084/jem.178.5.1555
   Witowski J, 2000, J IMMUNOL, V165, P5814, DOI 10.4049/jimmunol.165.10.5814
   Yamamoto M, 2000, J IMMUNOL, V164, P5184, DOI 10.4049/jimmunol.164.10.5184
   Yao ZB, 1995, IMMUNITY, V3, P811, DOI 10.1016/1074-7613(95)90070-5
   Yao ZB, 1997, CYTOKINE, V9, P794, DOI 10.1006/cyto.1997.0240
   Zhong WM, 2000, J IMMUNOL, V164, P3274, DOI 10.4049/jimmunol.164.6.3274
NR 54
TC 46
Z9 50
U1 0
U2 1
PU AMER SOC MICROBIOLOGY
PI WASHINGTON
PA 1752 N ST NW, WASHINGTON, DC 20036-2904 USA
SN 0022-538X
J9 J VIROL
JI J. Virol.
PD APR
PY 2007
VL 81
IS 8
BP 3740
EP 3748
DI 10.1128/JVI.01877-06
PG 9
WC Virology
SC Virology
GA 157BF
UT WOS:000245692900008
PM 17251301
OA Green Published, Bronze
DA 2021-10-28
ER

PT J
AU Braun, J
   Sieper, J
AF Braun, J
   Sieper, J
TI Role of novel biological therapies in psoriatic arthritis - Effects on
   joints and skin
SO BIODRUGS
LA English
DT Review
ID TUMOR-NECROSIS-FACTOR; CHIMERIC MONOCLONAL-ANTIBODY; ACTIVE
   ANKYLOSING-SPONDYLITIS; FACTOR-ALPHA INFLIXIMAB; RHEUMATOID-ARTHRITIS;
   DOUBLE-BLIND; INTERLEUKIN-1 RECEPTOR; RECALCITRANT PSORIASIS; CYTOKINE
   PRODUCTION; SYNOVIAL-MEMBRANE
AB Psoriatic arthritis (PsA) is a partly debilitating disease that may affect small and large joints and the spine. Patients with PsA are divided into different subgroups according to joint involvement and their disease may be classified as part of the spectrum of spondyloarthritides or seronegative rheumatoid arthritis. Traditional treatment comprises nonsteroidal anti-inflammatory drugs, systemic and intra-articular corticosteroids and disease-modifying antirheumatic drugs such as sulfasalazine, methotrexate and cyclosporin. On the basis of the very recent studies performed in the US and Germany, patients with severe disease can be treated with anti-tumour necrosis factor (TNF) therapy. Biologicals such as etanercept and infliximab have been used successfully to treat PsA. While etanercept is a 75kD TNF receptor fusion protein that binds to TNFalpha and TNFbeta, infliximab is a chimeric monoclonal antibody that binds to TNFalpha both in its soluble form in the serum and on the cell membrane. Adalimumab is a fully humanised antibody recognising TNFalpha that has not been tested in PsA to date. Another biological agent, alefacept, is directed against the adhesion molecule lymphocyte function-associated antigen (LFA)-2, which is known to interfere with T-cell activation. Alefacept has been shown to be efficacious in a limited number of patients with PsA. Taken together, there has been definite recent progress in the treatment of PsA. Severely affected patients may especially have substantial benefit from therapy with biologicals directed against TNFalpha and other targets.
C1 Rheumazentrum Ruhrgebiet, D-44652 Herne, Germany.
   Univ Hosp Benjamin Franklin, Dept Med 1, Berlin, Germany.
RP Braun, J (corresponding author), Rheumazentrum Ruhrgebiet, Landgrafenstr 15, D-44652 Herne, Germany.
EM braun@rheumazentrum-ruhrgebiet.de
CR Aboulafia DM, 2000, MAYO CLIN PROC, V75, P1093, DOI 10.4065/75.10.1093
   ALONSO JCT, 1991, BRIT J RHEUMATOL, V30, P245
   Antoni C, 2002, ARTHRIT RHEUM-ARTHR, V47, P506, DOI 10.1002/art.10671
   Antoni C., 2000, Journal of Rheumatology, V27, P24
   Baert F, 2003, NEW ENGL J MED, V348, P601, DOI 10.1056/NEJMoa020888
   Baghai M, 2001, MAYO CLIN PROC, V76, P653
   Barone D, 1999, ARTHRITIS RHEUM, V42, pS90
   Bathon JM, 2000, NEW ENGL J MED, V343, P1586, DOI 10.1056/NEJM200011303432201
   Bean AGD, 1999, J IMMUNOL, V162, P3504
   BERTOLINI DR, 1986, NATURE, V319, P516, DOI 10.1038/319516a0
   Bloom BJ, 2000, ARTHRITIS RHEUM, V43, P2606, DOI 10.1002/1529-0131(200011)43:11<2606::AID-ANR31>3.0.CO;2-X
   Brandt J, 2000, ARTHRITIS RHEUM-US, V43, P1346, DOI 10.1002/1529-0131(200006)43:6<1346::AID-ANR18>3.0.CO;2-E
   Brandt J, 2002, J RHEUMATOL, V29, P118
   Brandt J, 2001, ARTHRITIS RHEUM, V44, P2936, DOI 10.1002/1529-0131(200112)44:12<2936::AID-ART483>3.0.CO;2-M
   Braun J, 2002, LANCET, V359, P1187, DOI 10.1016/S0140-6736(02)08215-6
   BRAUN J, 1995, ARTHRITIS RHEUM, V38, P499, DOI 10.1002/art.1780380407
   BRENNAN FM, 1989, LANCET, V2, P244
   Butler DM, 1995, EUR CYTOKINE NETW, V6, P225
   Chaudhari U, 2001, LANCET, V357, P1842, DOI 10.1016/S0140-6736(00)04954-0
   Clegg DO, 1996, ARTHRITIS RHEUM, V39, P2013, DOI 10.1002/art.1780391210
   COPE AP, 1992, ARTHRITIS RHEUM, V35, P1160, DOI 10.1002/art.1780351008
   da Silva AJ, 2002, J IMMUNOL, V168, P4462, DOI 10.4049/jimmunol.168.9.4462
   DAYER JM, 1985, J EXP MED, V162, P2163, DOI 10.1084/jem.162.6.2163
   De Rosa FG, 2002, NEW ENGL J MED, V346, P624
   DELEURAN BW, 1992, BRIT J RHEUMATOL, V31, P801
   Dinant HJ, 2001, ARTHRITIS RHEUM, V44, pS91
   Elkayam O, 2000, ANN RHEUM DIS, V59, P839, DOI 10.1136/ard.59.10.839
   ELLIOTT MJ, 1994, LANCET, V344, P1105, DOI 10.1016/S0140-6736(94)90628-9
   ELLIOTT MJ, 1993, ARTHRITIS RHEUM, V36, P1681, DOI 10.1002/art.23362
   ELLIOTT MJ, 1994, LANCET, V344, P1125, DOI 10.1016/S0140-6736(94)90632-7
   Ellis CN, 2001, NEW ENGL J MED, V345, P248, DOI 10.1056/NEJM200107263450403
   FELSON DT, 1995, ARTHRITIS RHEUM, V38, P727, DOI 10.1002/art.1780380602
   Galaria NA, 2000, J RHEUMATOL, V27, P2041
   GLADMAN DD, 1990, J RHEUMATOL, V17, P809
   Gorman JD, 2002, NEW ENGL J MED, V346, P1349, DOI 10.1056/NEJMoa012664
   Gottlieb AB, 2002, ARCH DERMATOL, V138, P591, DOI 10.1001/archderm.138.5.591
   GOTTLIEB AB, 2002, AM AC DERM 2002 FEB
   HAWORTH C, 1991, EUR J IMMUNOL, V21, P2575, DOI 10.1002/eji.1830211039
   HUSBY G, 1988, J AUTOIMMUN, V1, P363, DOI 10.1016/0896-8411(88)90006-6
   Iyer S, 2002, BRIT J DERMATOL, V146, P118, DOI 10.1046/j.0007-0963.2001.04529.x
   JONES G, 2001, COCHRANE REV
   KAVANAUGH A, 2001, ARTHRITIS RHEUM, V46, pS173
   Keane J, 2002, NEW ENGL J MED, V346, P625
   Keane J, 2001, NEW ENGL J MED, V345, P1098, DOI 10.1056/NEJMoa011110
   Kirby B, 2001, CLIN EXP DERMATOL, V26, P27, DOI 10.1046/j.1365-2230.2001.00753.x
   Krueger GG, 2002, EXPERT OPIN BIOL TH, V2, P431, DOI 10.1517/14712598.2.4.431
   Krueger GG, 2002, AM J MANAG CARE, V8, pS160
   Krueger JG, 2000, J AM ACAD DERMATOL, V43, P448, DOI 10.1067/mjd.2000.106515
   Kruithof E, 2002, ANN RHEUM DIS, V61, P207, DOI 10.1136/ard.61.3.207
   Kurschat P, 2001, J AM ACAD DERMATOL, V44, P1052, DOI 10.1067/mjd.2001.112353
   Lebwohl M, 2001, J AM ACAD DERMATOL, V45, P649, DOI 10.1067/mjd.2001.117047
   Lebwohl M, 2001, J AM ACAD DERMATOL, V45, P487, DOI 10.1067/mjd.2001.117046
   Lichtenstein GR, 2001, INFLAMM BOWEL DIS, V7, P89, DOI 10.1097/00054725-200105000-00002
   Lim WS, 2002, NEW ENGL J MED, V346, P623
   Lipsky PE, 2000, NEW ENGL J MED, V343, P1594, DOI 10.1056/NEJM200011303432202
   MAINI RN, 1995, IMMUNOL REV, V144, P195, DOI 10.1111/j.1600-065X.1995.tb00070.x
   Maksymowych WP, 2002, J RHEUMATOL, V29, P959
   Marotte H, 2001, LANCET, V358, P1784, DOI 10.1016/S0140-6736(01)06810-6
   Marzo-Ortega H, 2001, ARTHRITIS RHEUM-US, V44, P2112, DOI 10.1002/1529-0131(200109)44:9<2112::AID-ART363>3.0.CO;2-H
   McCain ME, 2002, RHEUMATOLOGY, V41, P116, DOI 10.1093/rheumatology/41.1.116
   Mease P, 2001, ARTHRITIS RHEUM, V44, pS90
   Mease PJ, 2000, LANCET, V356, P385, DOI 10.1016/S0140-6736(00)02530-7
   Mease PJ, 2002, ANN RHEUM DIS, V61, P298, DOI 10.1136/ard.61.4.298
   Mease PJ, 2001, ANN RHEUM DIS, V60, pIII37
   MEASE PJ, 2001, ANN RHEUM DIS S1, V60, P146
   MIELANTS H, 1993, J RHEUMATOL, V20, P1353
   Mohan N, 2001, ARTHRITIS RHEUM-US, V44, P2862, DOI 10.1002/1529-0131(200112)44:12<2862::AID-ART474>3.0.CO;2-W
   MOHLER KM, 1993, J IMMUNOL, V151, P1548
   Moreland LW, 1997, NEW ENGL J MED, V337, P141, DOI 10.1056/NEJM199707173370301
   Moreland LW, 2001, J RHEUMATOL, V28, P1238
   Myers A, 2002, NEW ENGL J MED, V346, P625
   NAWROTH PP, 1986, J EXP MED, V163, P1363, DOI 10.1084/jem.163.6.1363
   O'Quinn RP, 2002, ARCH DERMATOL, V138, P644, DOI 10.1001/archderm.138.5.644
   Ogilvie ALJ, 2001, BRIT J DERMATOL, V144, P587, DOI 10.1046/j.1365-2133.2001.04089.x
   Oh CJ, 2000, J AM ACAD DERMATOL, V42, P829, DOI 10.1067/mjd.2000.105948
   Olivieri I, 2002, ANN RHEUM DIS, V61, P375, DOI 10.1136/ard.61.4.375
   Partsch G, 1998, J RHEUMATOL, V25, P105
   Partsch G, 1997, J RHEUMATOL, V24, P518
   Phillips K, 2002, ARTHRIT RHEUM-ARTHR, V47, P17, DOI 10.1002/art1.10243
   Riminton S, 2002, NEW ENGL J MED, V346, P625
   Ritchlin C, 1998, J RHEUMATOL, V25, P1544
   Ritz MA, 2001, INFLAMM BOWEL DIS, V7, P327, DOI 10.1097/00054725-200111000-00009
   Robert C, 1999, NEW ENGL J MED, V341, P1817, DOI 10.1056/NEJM199912093412407
   Robinson WH, 2001, ARTHRITIS RHEUM-US, V44, P1977, DOI 10.1002/1529-0131(200109)44:9<1977::AID-ART345>3.0.CO;2-6
   ROUXLOMBARD P, 1993, ARTHRITIS RHEUM-US, V36, P485, DOI 10.1002/art.1780360408
   Ruddle NH, 1999, IMMUNOL RES, V19, P119, DOI 10.1007/BF02786481
   SAKLATVALA J, 1986, NATURE, V322, P547, DOI 10.1038/322547a0
   SALVARANI C, 2003, IN PRESS ARTHRITIS C
   Sandborn WJ, 1999, INFLAMM BOWEL DIS, V5, P119, DOI 10.1097/00054725-199905000-00008
   Sandborn WJ, 2001, GASTROENTEROLOGY, V121, P1088, DOI 10.1053/gast.2001.28674
   Sands BE, 2001, INFLAMM BOWEL DIS, V7, P83, DOI 10.1097/00054725-200105000-00001
   Schopf RE, 2002, J AM ACAD DERMATOL, V46, P886, DOI 10.1067/mjd.2002.120472
   Shakoor N, 2002, LANCET, V359, P579, DOI 10.1016/S0140-6736(02)07714-0
   Shergy WJ, 2002, J RHEUMATOL, V29, P667
   SHINMEI M, 1989, J RHEUMATOL, V16, P32
   Smith D, 2002, ANN INTERN MED, V136, P174, DOI 10.7326/0003-4819-136-2-200201150-00020
   Smith KJ, 2001, J AM ACAD DERMATOL, V45, P953, DOI 10.1067/mjd.2001.117725
   Stone M, 2001, J RHEUMATOL, V28, P1605
   Van den Bosch F, 2000, ANN RHEUM DIS, V59, P428, DOI 10.1136/ard.59.6.428
   Van den Bosch F, 2000, LANCET, V356, P1821, DOI 10.1016/S0140-6736(00)03239-6
   Van den Bosch F, 2002, ARTHRITIS RHEUM, V46, P755, DOI 10.1002/art.511
   vanOosten BW, 1996, NEUROLOGY, V47, P1531, DOI 10.1212/WNL.47.6.1531
   Warris A, 2001, NEW ENGL J MED, V344, P1099, DOI 10.1056/NEJM200104053441415
   WEBER RE, 1984, MOL PHYSIOL, V6, P1
   Westendorp RGJ, 1997, LANCET, V349, P170, DOI 10.1016/S0140-6736(96)06413-6
   Yazici Y, 2000, CLIN EXP RHEUMATOL, V18, P732
   Yazici Y, 2002, CLIN EXP RHEUMATOL, V20, P115
   Zhang ZL, 2002, NEW ENGL J MED, V346, P624
NR 108
TC 29
Z9 30
U1 0
U2 6
PU ADIS INT LTD
PI NORTHCOTE
PA 5 THE WAREHOUSE WAY, NORTHCOTE 0627, AUCKLAND, NEW ZEALAND
SN 1173-8804
EI 1179-190X
J9 BIODRUGS
JI Biodrugs
PY 2003
VL 17
IS 3
BP 187
EP 199
DI 10.2165/00063030-200317030-00005
PG 13
WC Oncology; Immunology; Pharmacology & Pharmacy
SC Oncology; Immunology; Pharmacology & Pharmacy
GA 687ZL
UT WOS:000183407200005
PM 12749755
DA 2021-10-28
ER

PT J
AU Eyquem, S
   Chemin, K
   Fasseu, M
   Chopin, M
   Sigaux, F
   Cumano, A
   Bories, JC
AF Eyquem, S
   Chemin, K
   Fasseu, M
   Chopin, M
   Sigaux, F
   Cumano, A
   Bories, JC
TI The development of early and mature B cells is impaired in mice
   deficient for the Ets-1 transcription factor
SO EUROPEAN JOURNAL OF IMMUNOLOGY
LA English
DT Article
DE B cell; cellular differentiation; Ets-1; knockout mice; transcription
ID LYMPHOCYTE DEVELOPMENT; B-1 CELLS; PHOSPHOINOSITIDE 3-KINASE; MEDIATED
   PHOSPHORYLATION; CHAIN GENE; PRO-B; PROTEIN; ANTIGEN; ACTIVATION; FAMILY
AB The Ets-1 transcription factor is essential for normal development of the natural killer and T cell lineages; however, its role in B cell development remains poorly understood. To address this issue, we used gene targeting to inactivate Ets-1 in mice (Ets-1(-/-)). We show here that the development of B cell precursors, particularly steps requiring pre-B cell receptor function, is defective in Ets-1(-/-) mice. Peripheral B cell subsets were analyzed in RAG2-deficient mice reconstituted with Ets-1(-/-) fetal liver cells. In such Ets-1(-/-)chimeric mice, B cell precursors develop into IgM/IgD-bearing cells, but B-1a cells as well as transitional-2 and marginal zone B cell subsets of the spleen are absent. In response to B cell receptor stimulation, Ets-1(-/-) splenic B cells fail to express the CD69 and CD25 activation markers. Furthermore, despite activation of ERK and JNK signaling pathways, Ets-1-deficient B cells do not proliferate and die following BCR engagement. These findings demonstrate that the effect of Ets-1 inactivation is not restricted to the terminal 8 cell differentiation stage, but also affects the development and function of earlier B cell subsets.
C1 INSERM Unite 462, Paris, France.
   Inst Pasteur, Unite Dev Lymphocytes, Paris, France.
RP Bories, JC (corresponding author), INSERM Unite 462, Paris, France.
EM jcbories@infobiogen.fr
RI Bories, Jean-Christophe/L-6952-2017
OI Chemin, Karine/0000-0002-2597-7809; Cumano, Ana/0000-0002-4578-959X
CR Anderson MK, 1999, DEVELOPMENT, V126, P3131
   Barton K, 1998, IMMUNITY, V9, P555, DOI 10.1016/S1074-7613(00)80638-X
   Bassuk AG, 1997, ADV IMMUNOL, V64, P65, DOI 10.1016/S0065-2776(08)60887-1
   BORIES JC, 1995, NATURE, V377, P635, DOI 10.1038/377635a0
   Dittmer Jurgen, 2003, Mol Cancer, V2, P29, DOI 10.1186/1476-4598-2-29
   FISHER CL, 1991, J IMMUNOL, V146, P1743
   Fruman DA, 1999, SCIENCE, V283, P393, DOI 10.1126/science.283.5400.393
   Glimcher LH, 1999, CELL, V96, P13, DOI 10.1016/S0092-8674(00)80955-1
   Gugasyan R, 2000, IMMUNOL REV, V176, P134
   Hardy RR, 2000, IMMUNOL REV, V175, P23, DOI 10.1034/j.1600-065X.2000.017517.x
   Hardy RR, 2001, ANNU REV IMMUNOL, V19, P595, DOI 10.1146/annurev.immunol.19.1.595
   HARDY RR, 1991, J EXP MED, V173, P1213, DOI 10.1084/jem.173.5.1213
   Hayakawa K, 2000, CURR OPIN IMMUNOL, V12, P346, DOI 10.1016/S0952-7915(00)00098-4
   HAYAKAWA K, 1986, EUR J IMMUNOL, V16, P450, DOI 10.1002/eji.1830160423
   Herzenberg LA, 2000, IMMUNOL REV, V175, P9, DOI 10.1111/j.1600-065X.2000.imr017520.x
   Hu CJ, 2001, IMMUNITY, V15, P545, DOI 10.1016/S1074-7613(01)00219-9
   Jumaa H, 1999, IMMUNITY, V11, P547, DOI 10.1016/S1074-7613(00)80130-2
   KITAMURA D, 1991, NATURE, V350, P423, DOI 10.1038/350423a0
   Leitges M, 1996, SCIENCE, V273, P788, DOI 10.1126/science.273.5276.788
   LEPRINCE D, 1983, NATURE, V306, P395, DOI 10.1038/306395a0
   Loder F, 1999, J EXP MED, V190, P75, DOI 10.1084/jem.190.1.75
   Martin F, 2002, NAT REV IMMUNOL, V2, P323, DOI 10.1038/nri799
   MOMBAERTS P, 1992, CELL, V68, P869, DOI 10.1016/0092-8674(92)90030-G
   Muljo SA, 2000, IMMUNOL REV, V175, P80, DOI 10.1111/j.1600-065X.2000.imr017509.x
   MUTHUSAMY N, 1995, NATURE, V377, P639, DOI 10.1038/377639a0
   NELSEN B, 1993, SCIENCE, V261, P82, DOI 10.1126/science.8316859
   Nikolajczyk BS, 1999, IMMUNITY, V11, P11, DOI 10.1016/S1074-7613(00)80077-1
   NUNN MF, 1983, NATURE, V306, P391, DOI 10.1038/306391a0
   Oikawa T, 2003, GENE, V303, P11, DOI 10.1016/S0378-1119(02)01156-3
   RABAULT B, 1994, J BIOL CHEM, V269, P28143
   Richards JD, 2001, J IMMUNOL, V166, P3855, DOI 10.4049/jimmunol.166.6.3855
   Rolink A, 1996, IMMUNOL LETT, V54, P157, DOI 10.1016/S0165-2478(96)02666-1
   Rolink AG, 2001, CURR OPIN IMMUNOL, V13, P202, DOI 10.1016/S0952-7915(00)00205-3
[truncated: 3,869,794 more chars]
