# Supplementary material for: A Bibliometric and Knowledge-Map Analysis of CAR-T Cells From 2009 to 2021
Source: Front Immunol. 2022 Mar 18;13:840956. doi: 10.3389/fimmu.2022.840956 (PMC8971369; doi:10.3389/fimmu.2022.840956)
Supplement: Supplementary file 1 [file DataSheet_1.zip › Annexes 1/download_7501-7806.txt]

FN Clarivate Analytics Web of Science
VR 1.0
PT J
AU Loyola, L
   Achuthan, V
   Gilroy, K
   Borland, G
   Kilbey, A
   Mackay, N
   Bell, M
   Hay, J
   Aiyer, S
   Fingerman, D
   Villanueva, RA
   Cameron, E
   Kozak, CA
   Engelman, AN
   Neil, J
   Roth, MJ
AF Loyola, Lorenz
   Achuthan, Vasudevan
   Gilroy, Kathryn
   Borland, Gillian
   Kilbey, Anna
   Mackay, Nancy
   Bell, Margaret
   Hay, Jodie
   Aiyer, Sriram
   Fingerman, Dylan
   Villanueva, Rodrigo A.
   Cameron, Ewan
   Kozak, Christine A.
   Engelman, Alan N.
   Neil, James
   Roth, Monica J.
TI Disrupting MLV integrase:BET protein interaction biases integration into
   quiescent chromatin and delays but does not eliminate tumor activation
   in a MYC/Runx2 mouse model
SO PLOS PATHOGENS
LA English
DT Article
ID MURINE LEUKEMIA-VIRUS; TARGET DNA RECOGNITION; GENE-THERAPY; INSERTIONAL
   MUTAGENESIS; RETROVIRAL INTEGRATION; MUTATIONAL ANALYSIS; STRUCTURAL
   BASIS; SEQUENCE; VECTORS; INSIGHTS
AB Author summary Many different retroviruses, including murine leukemia virus (MLV), are used as vectors for human gene therapy and cancer immunotherapies (CAR-T) because of their stable and efficient delivery of genetic material into the host DNA. However, this process can result in activation and/or disruption of cellular genes, which has resulted in the outgrowth of tumors in previous clinical trials. Of critical importance is the preferred location within the host genome at which the retrovirus integrates. Our study presents a modified MLV virus that has lost the ability to bind to the host BET proteins, the drivers of insertion at promoter/enhancer regions of highly activated genes. This is the first direct study within an animal model to examine whether infection with this type of modified MLV virus affects tumor progression. We found that the modified virus improved the survival of the well-characterized MYC/Runx2 mouse compared to infections with the wild-type MLV. Most modified viral integrants mapped into less active regions of the genome, but some integration events still occurred near cancer-related genes. Thus, while the modified MLV virus can be a safer vector than the wildtype virus, it still maintains the potential to activate oncogenes. This study provides new insights on how to improve the safety of MLV retroviral vectors.
   Murine leukemia virus (MLV) integrase (IN) lacking the C-terminal tail peptide (TP) loses its interaction with the host bromodomain and extraterminal (BET) proteins and displays decreased integration at promoter/enhancers and transcriptional start sites/CpG islands. MLV lacking the IN TP via an altered open reading frame was used to infect tumorigenesis mouse model (MYC/Runx2) animals to observe integration patterns and phenotypic effects, but viral passage resulted in the restoration of the IN TP through small deletions. Mice subsequently infected with an MLV IN lacking the TP coding sequence (TP-) showed an improved median survival by 15 days compared to wild type (WT) MLV infection. Recombination with polytropic endogenous retrovirus (ERV), Pmv20, was identified in seven mice displaying both fast and slow tumorigenesis, highlighting the strong selection within the mouse to maintain the full-length IN protein. Mapping the genomic locations of MLV in tumors from an infected mouse with no observed recombination with ERVs, TP(-)16, showed fewer integrations at TSS and CpG islands, compared to integrations observed in WT tumors. However, this mouse succumbed to the tumor in relatively rapid fashion (34 days). Analysis of the top copy number integrants in the TP(-)16 tumor revealed their proximity to known MLV common insertion sites genes while maintaining the MLV IN TP- genotype. Furthermore, integration mapping in K562 cells revealed an insertion preference of MLV IN TP- within chromatin profile states associated with weakly transcribed heterochromatin with fewer integrations at histone marks associated with BET proteins (H3K4me1/2/3, and H3K27Ac). While MLV IN TP- showed a decreased overall rate of tumorigenesis compared to WT virus in the MYC/Runx2 model, MLV integration still occurred at regions associated with oncogenic driver genes independently from the influence of BET proteins, either stochastically or through trans-complementation by functional endogenous Gag-Pol protein.
C1 [Loyola, Lorenz; Aiyer, Sriram; Fingerman, Dylan; Villanueva, Rodrigo A.; Roth, Monica J.] Rutgers Robert Wood Johnson Med Sch, Dept Pharmacol, Piscataway, NJ 08901 USA.
   [Achuthan, Vasudevan; Engelman, Alan N.] Dana Farber Canc Inst, Dept Canc Immunol & Virol, Boston, MA 02115 USA.
   [Gilroy, Kathryn] Univ Glasgow, Inst Canc Sci, Beatson Inst Canc Res, Glasgow, Lanark, Scotland.
   [Borland, Gillian; Kilbey, Anna; Mackay, Nancy; Hay, Jodie; Neil, James] Univ Glasgow, Coll Med Vet Med & Life Sci, MRC, Ctr Virus Res, Glasgow, Lanark, Scotland.
   [Bell, Margaret; Cameron, Ewan] Univ Glasgow, Dept Vet Pathol Bearsden, Sch Vet Med, Glasgow, Lanark, Scotland.
   [Kozak, Christine A.] NIAID, NIH, 9000 Rockville Pike, Bethesda, MD 20892 USA.
   [Engelman, Alan N.] Harvard Med Sch, Dept Med, Boston, MA 02115 USA.
RP Roth, MJ (corresponding author), Rutgers Robert Wood Johnson Med Sch, Dept Pharmacol, Piscataway, NJ 08901 USA.
EM roth@rwjms.rutgers.edu
RI Achuthan, Vasudevan/AAN-2006-2021; Roth, Monica/AAN-8742-2020
OI Hay, Jodie/0000-0002-2000-2578
FU National Institutes of Health (NIH)United States Department of Health &
   Human ServicesNational Institutes of Health (NIH) - USA [R35GM122518,
   RO1GM110639, P50GM082251, R37AI039394]; Rutgers Office of Research &
   Economic Development/New Jersey Health Foundation Translational Research
   Mini-grant; Bloodwise [13046]; Cancer Research UKCancer Research UK
   [A11951]; Intramural Research Program of the National Institute of
   Allergy and Infectious DiseasesUnited States Department of Health &
   Human ServicesNational Institutes of Health (NIH) - USANIH National
   Institute of Allergy & Infectious Diseases (NIAID) [AI000300]; NATIONAL
   INSTITUTE OF ALLERGY AND INFECTIOUS DISEASESUnited States Department of
   Health & Human ServicesNational Institutes of Health (NIH) - USANIH
   National Institute of Allergy & Infectious Diseases (NIAID)
   [R37AI039394] Funding Source: NIH RePORTER; NATIONAL INSTITUTE OF
   GENERAL MEDICAL SCIENCESUnited States Department of Health & Human
   ServicesNational Institutes of Health (NIH) - USANIH National Institute
   of General Medical Sciences (NIGMS) [R01GM110639, P50GM082251,
   R35GM122518] Funding Source: NIH RePORTER
FX This work was supported by National Institutes of Health (NIH) Grants
   R35GM122518 and RO1GM110639 (to M.J.R.), P50GM082251 and R37AI039394 (to
   A.N.E.), and the Rutgers Office of Research & Economic Development/New
   Jersey Health Foundation Translational Research Mini-grant. A.K., G.B.,
   M.B., J.H., and N.M. were supported by programme grants from Bloodwise
   (No. 13046) and Cancer Research UK (No. A11951) to E.C. and J.N. C.A.K
   was supported by the Intramural Research Program of the National
   Institute of Allergy and Infectious Diseases (AI000300). The funders had
   no role in study design, data collection and analysis, decision to
   publish, or preparation of the manuscript.
CR Achuthan V, 2018, CELL HOST MICROBE, V24, P392, DOI 10.1016/j.chom.2018.08.002
   Achuthan V, 2015, BMC BIOCHEM, V16, DOI 10.1186/s12858-015-0041-x
   Aiyer S, 2015, NUCLEIC ACIDS RES, V43, P5647, DOI 10.1093/nar/gkv410
   Aiyer S, 2014, NUCLEIC ACIDS RES, V42, P5917, DOI 10.1093/nar/gku175
   [Anonymous], 1997, NOISE NEWS INT   JUN, V5, P74
   Arita K, 2013, EXP HEMATOL, V41, P731, DOI 10.1016/j.exphem.2013.04.001
   Bamunusinghe D, 2017, J VIROL, V91, DOI 10.1128/JVI.00855-17
   Biasco L, 2018, MOL THER-METH CLIN D, V8, P21, DOI 10.1016/j.omtm.2017.10.002
   Blyth K, 2006, CANCER RES, V66, P2195, DOI 10.1158/0008-5472.CAN-05-3558
   Braun CJ, 2014, SCI TRANSL MED, V6, DOI 10.1126/scitranslmed.3007280
   Cavazza A, 2013, GENE THER, V20, P949, DOI 10.1038/gt.2013.18
   Chapuy B, 2013, CANCER CELL, V24, P777, DOI 10.1016/j.ccr.2013.11.003
   CRAIGIE R, 1990, CELL, V62, P829, DOI 10.1016/0092-8674(90)90126-Y
   De Ravin SS, 2014, J VIROL, V88, P4504, DOI 10.1128/JVI.00011-14
   De Rijck J, 2013, CELL REP, V5, P886, DOI 10.1016/j.celrep.2013.09.040
   El Ashkar S, 2017, MOL THER-NUCL ACIDS, V7, P231, DOI 10.1016/j.omtn.2017.04.002
   El Ashkar S, 2014, MOL THER-NUCL ACIDS, V3, DOI 10.1038/mtna.2014.33
   Engelman A, 2014, MICROBIOLOGY SPECTRU, V2, P1011
   Ernst J, 2015, NAT BIOTECHNOL, V33, P364, DOI 10.1038/nbt.3157
   Ernst J, 2011, NATURE, V473, P43, DOI 10.1038/nature09906
   Ey PL, 1997, ARCH VIROL, V142, P1757, DOI 10.1007/s007050050195
   Fan H, 2011, VIRUSES-BASEL, V3, P398, DOI 10.3390/v3040398
   FELKNER RH, 1992, J VIROL, V66, P4258, DOI 10.1128/JVI.66.7.4258-4264.1992
   Gilroy KL, 2016, PLOS ONE, V11, DOI 10.1371/journal.pone.0154070
   Giovannini D, 2013, CELL REP, V3, P1866, DOI 10.1016/j.celrep.2013.05.035
   Greenwood AD, 2018, MICROBIOL MOL BIOL R, V82, DOI 10.1128/MMBR.00044-17
   Guan RJ, 2017, PROTEINS, V85, P647, DOI 10.1002/prot.25245
   Gupta SS, 2013, J VIROL, V87, P12721, DOI 10.1128/JVI.01942-13
   Hacein-Bey-Abina S, 2014, NEW ENGL J MED, V371, P1407, DOI 10.1056/NEJMoa1404588
   Hacein-Bey-Abina S, 2003, SCIENCE, V302, P415, DOI 10.1126/science.1088547
   Hacein-Bey-Abina S, 2008, J CLIN INVEST, V118, P3132, DOI 10.1172/JCI35700
   Hacein-Bey-Abina S, 2010, NEW ENGL J MED, V363, P355, DOI 10.1056/NEJMoa1000164
   Hay J, 2019, J CELL BIOCHEM, V120, P18332, DOI 10.1002/jcb.29143
   Hoffman MM, 2013, NUCLEIC ACIDS RES, V41, P827, DOI 10.1093/nar/gks1284
   Hsu SC, 2017, COLD SH Q B, V82, P37, DOI 10.1101/sqb.2017.82.033829
   Huser CA, 2014, PLOS GENET, V10, DOI 10.1371/journal.pgen.1004167
   Jern P, 2007, PLOS GENET, V3, P2014, DOI 10.1371/journal.pgen.0030183
   Jia XB, 2017, AMB EXPRESS, V7, DOI 10.1186/s13568-017-0495-x
   Junk DJ, 2013, PLOS ONE, V8, DOI 10.1371/journal.pone.0053776
   Kim D, 2015, NAT METHODS, V12, P357, DOI [10.1038/NMETH.3317, 10.1038/nmeth.3317]
   KING SR, 1988, VIROLOGY, V162, P1, DOI 10.1016/0042-6822(88)90388-1
   Kohn DB, 2017, HEMATOL ONCOL CLIN N, V31, P721, DOI 10.1016/j.hoc.2017.06.006
   KOZAK C, 1978, SCIENCE, V199, P1448, DOI 10.1126/science.204014
   Kozak CA, 2015, VIRUSES-BASEL, V7, P1, DOI 10.3390/v7010001
   Kvaratskhelia M, 2014, NUCLEIC ACIDS RES, V42, P10209, DOI 10.1093/nar/gku769
   LaFave MC, 2014, NUCLEIC ACIDS RES, V42, P4257, DOI 10.1093/nar/gkt1399
   Leroy G, 2012, GENOME BIOL, V13, DOI 10.1186/gb-2012-13-8-r68
   Lesbats P, 2017, P NATL ACAD SCI USA, V114, P5509, DOI 10.1073/pnas.1621159114
   Li H, 2009, BIOINFORMATICS, V25, P1754, DOI 10.1093/bioinformatics/btp324
   Maetzig T, 2011, VIRUSES-BASEL, V3, P677, DOI 10.3390/v3060677
   Maldarelli F, 2014, SCIENCE, V345, P179, DOI 10.1126/science.1254194
   Maskell DP, 2015, NATURE, V523, P366, DOI 10.1038/nature14495
   MCCUTCHAN JH, 1968, JNCI-J NATL CANCER I, V41, P351
   McGinty RK, 2016, CURR OPIN STRUC BIOL, V37, P54, DOI 10.1016/j.sbi.2015.11.014
   Melamed A, 2018, ELIFE, V7, DOI 10.7554/eLife.36245
   Milone MC, 2018, MOL THER-METH CLIN D, V8, P210, DOI 10.1016/j.omtm.2018.01.010
   Moiani A, 2013, PLOS ONE, V8, DOI 10.1371/journal.pone.0055721
   Nakagawa M, 2011, HAEMATOL-HEMATOL J, V96, P1318, DOI 10.3324/haematol.2011.041053
   Nam JS, 2019, MOL THER-METH CLIN D, V12, P58, DOI 10.1016/j.omtm.2018.11.001
   Neil JC, 2017, ADV EXP MED BIOL, V962, P247, DOI 10.1007/978-981-10-3233-2_16
   O'Reilly L, 2000, J VIROL, V74, P899, DOI 10.1128/JVI.74.2.899-913.2000
   Ong CT, 2014, NAT REV GENET, V15, P234, DOI 10.1038/nrg3663
   Ong CT, 2011, NAT REV GENET, V12, P283, DOI 10.1038/nrg2957
   OTT D, 1990, J VIROL, V64, P757, DOI 10.1128/JVI.64.2.757-766.1990
   Ozaki T, 2013, CELL DEATH DIS, V4, DOI 10.1038/cddis.2013.127
   Pattison JM, 2015, PLOS ONE, V10, DOI 10.1371/journal.pone.0120256
   Pei JM, 2008, NUCLEIC ACIDS RES, V36, P2295, DOI 10.1093/nar/gkn072
   Peredo C, 1996, J VIROL, V70, P3142, DOI 10.1128/JVI.70.5.3142-3152.1996
   Pettersen EF, 2004, J COMPUT CHEM, V25, P1605, DOI 10.1002/jcc.20084
   Poletti V, 2018, MOL THER-METH CLIN D, V8, P31, DOI 10.1016/j.omtm.2017.10.001
   Puglia J, 2006, J VIROL, V80, P9497, DOI 10.1128/JVI.00856-06
   Quinlan AR, 2010, BIOINFORMATICS, V26, P841, DOI 10.1093/bioinformatics/btq033
   Ranzani M, 2013, MOL CANCER RES, V11, P1141, DOI 10.1158/1541-7786.MCR-13-0244
   Robert X, 2014, NUCLEIC ACIDS RES, V42, pW320, DOI 10.1093/nar/gku316
   ROTH MJ, 1991, J VIROL, V65, P2141, DOI 10.1128/JVI.65.4.2141-2145.1991
   ROTH MJ, 1989, CELL, V58, P47, DOI 10.1016/0092-8674(89)90401-7
   Rothe M, 2014, CURR GENE THER, V14, P429, DOI 10.2174/1566523214666140918110905
   Santoni FA, 2010, PLOS COMPUT BIOL, V6, DOI 10.1371/journal.pcbi.1001008
   Satou Y, 2016, P NATL ACAD SCI USA, V113, P3054, DOI 10.1073/pnas.1423199113
   Schneider WM, 2013, P NATL ACAD SCI USA, V110, P9487, DOI 10.1073/pnas.1221736110
   Schneider WM, 2012, VIROLOGY, V426, P188, DOI 10.1016/j.virol.2012.01.034
   Serrao E, 2016, JOVE-J VIS EXP, DOI 10.3791/53840
   Serrao E, 2015, RETROVIROLOGY, V12, DOI 10.1186/s12977-015-0167-3
   Shaytan AK, 2015, CURR OPIN STRUC BIOL, V32, P48, DOI 10.1016/j.sbi.2015.02.004
   STEFFEN D, 1984, P NATL ACAD SCI-BIOL, V81, P2097, DOI 10.1073/pnas.81.7.2097
   Stein S, 2010, NAT MED, V16, P198, DOI 10.1038/nm.2088
   Stewart M, 2007, CANCER RES, V67, P5126, DOI 10.1158/0008-5472.CAN-07-0433
   STOYE JP, 1987, J VIROL, V61, P2659, DOI 10.1128/JVI.61.9.2659-2669.1987
   STOYE JP, 1991, J VIROL, V65, P1273, DOI 10.1128/JVI.65.3.1273-1285.1991
   STOYE JP, 1988, J VIROL, V62, P168, DOI 10.1128/JVI.62.1.168-175.1988
   TANESE N, 1986, J VIROL, V59, P328, DOI 10.1128/JVI.59.2.328-340.1986
   Tang ZH, 2015, CELL, V163, P1611, DOI 10.1016/j.cell.2015.11.024
   Ting YT, 1998, J VIROL, V72, P9453, DOI 10.1128/JVI.72.12.9453-9458.1998
   Touw IP, 2007, MOL THER, V15, P13, DOI 10.1038/sj.mt.6300040
   Uphoff CC, 2015, PLOS ONE, V10, DOI 10.1371/journal.pone.0125622
   Uren AG, 2005, ONCOGENE, V24, P7656, DOI 10.1038/sj.onc.1209043
   Valdivieso-Torres L, 2016, J VIROL, V90, P2971, DOI 10.1128/JVI.02544-15
   Valenzuela-Fernandez A, 2008, TRENDS CELL BIOL, V18, P291, DOI 10.1016/j.tcb.2008.04.003
   Wang GG, 2006, NAT METHODS, V3, P287, DOI 10.1038/NMETH865
   Westendorf JJ, 2002, MOL CELL BIOL, V22, P7982, DOI 10.1128/MCB.22.22.7982-7992.2002
   Wickham H., 2016, GGPLOT2
   Wilson MD, 2019, NAT COMMUN, V10, DOI 10.1038/s41467-019-12007-w
   Wu Chuanfeng, 2011, Front Med, V5, P356, DOI 10.1007/s11684-011-0159-1
   Wu DT, 2013, J VIROL METHODS, V193, P332, DOI 10.1016/j.jviromet.2013.06.020
   Zheng HQ, 2011, PLOS ONE, V6, DOI 10.1371/journal.pone.0029050
NR 105
TC 3
Z9 3
U1 0
U2 1
PU PUBLIC LIBRARY SCIENCE
PI SAN FRANCISCO
PA 1160 BATTERY STREET, STE 100, SAN FRANCISCO, CA 94111 USA
SN 1553-7366
EI 1553-7374
J9 PLOS PATHOG
JI PLoS Pathog.
PD DEC
PY 2019
VL 15
IS 12
AR e1008154
DI 10.1371/journal.ppat.1008154
PG 32
WC Microbiology; Parasitology; Virology
SC Microbiology; Parasitology; Virology
GA KC7BG
UT WOS:000507327900038
PM 31815961
OA gold, Green Published, Green Accepted
DA 2021-10-28
ER

PT J
AU Narayanan, P
   Lapteva, N
   Seethammagari, M
   Levitt, JM
   Slawin, KM
   Spencer, DM
AF Narayanan, Priyadharshini
   Lapteva, Natalia
   Seethammagari, Mamatha
   Levitt, Jonathan M.
   Slawin, Kevin M.
   Spencer, David M.
TI A composite MyD88/CD40 switch synergistically activates mouse and human
   dendritic cells for enhanced antitumor efficacy
SO JOURNAL OF CLINICAL INVESTIGATION
LA English
DT Article
ID MONOPHOSPHORYL-LIPID-A; TOLL-LIKE RECEPTORS; IL-12 PRODUCTION;
   LYMPH-NODE; CD40; INTERLEUKIN-12; ANTIGEN; LIPOPOLYSACCHARIDE; TRIF;
   GENERATION
AB The in vivo therapeutic efficacy of DC-based cancer vaccines is limited by suboptimal DC maturation protocols. Although delivery of TLR adjuvants systemically boosts DC-based cancer vaccine efficacy, it could also increase toxicity. Here, we have engineered a drug-inducible, composite activation receptor for DCs (referred to herein as DC-CAR) comprising the TLR adaptor MyD88, the CD40 cytoplasmic region, and 2 ligand-binding FKBP12 domains. Administration of a lipid-permeant dimerizing ligand (AP1903) induced oligomerization and activation of this fusion protein, which we termed iMyD88/CD40. AP1903 administration to vaccinated mice enabled prolonged and targeted activation of iMyD88/CD40-modified DCs. Compared with conventionally matured DCs, AP1903-activated iMyD88/CD40-DCs had increased activation of proinflammatory MAPKs. AP1903-activated iMyD88/CD40-transduced human or mouse DCs also produced higher levels of Th1 cytokines, showed improved migration in vivo, and enhanced both antigen-specific CD8(+) T cell responses and innate NK cell responses. Furthermore, treatment with AP1903 in vaccinated mice led to robust antitumor immunity against preestablished E.G7-OVA lymphomas and aggressive B16.F10 tumors. Thus, the iMyD88/CD40 unified "switch" effectively and safely replaced exogenous adjuvant cocktails, allowing remote and sustained DC activation in vivo. DC "licensing" through iMyD88/CD40 may represent a mechanism by which to exploit the natural synergy between the TLR and CD40 signaling pathways in DCs using a single small molecule drug and could augment the efficacy of antitumor DC-based vaccines.
C1 [Narayanan, Priyadharshini; Lapteva, Natalia; Seethammagari, Mamatha; Levitt, Jonathan M.; Spencer, David M.] Baylor Coll Med, Dept Pathol & Immunol, Houston, TX 77030 USA.
   [Seethammagari, Mamatha] Diana Helis Henry Med Res Fdn, New Orleans, LA USA.
   [Levitt, Jonathan M.; Slawin, Kevin M.] Baylor Coll Med, Scott Dept Urol, Houston, TX 77030 USA.
   [Slawin, Kevin M.] Univ Texas Hlth Sci Ctr Houston, Vanguard Urol Inst, Houston, TX USA.
   [Slawin, Kevin M.] Univ Texas Hlth Sci Ctr Houston, Ctr Clin & Translat Sci, Houston, TX USA.
RP Spencer, DM (corresponding author), Baylor Coll Med, Dept Pathol & Immunol, 1 Baylor Plaza, Houston, TX 77030 USA.
EM dspencer@bcm.edu
FU NIHUnited States Department of Health & Human ServicesNational
   Institutes of Health (NIH) - USA [R01-CA120411]; Vanguard Urologic
   Research Foundation; NATIONAL CANCER INSTITUTEUnited States Department
   of Health & Human ServicesNational Institutes of Health (NIH) - USANIH
   National Cancer Institute (NCI) [R01CA120411] Funding Source: NIH
   RePORTER
FX We are grateful to R. Gangula and C.R. Cruz for technical assistance;
   J.H. Bayle, C.M. Bollard, and D.B. Corry for insightful discussions; and
   J.R. Rodgers and T. Farrell for critical reading of the manuscript. The
   authors acknowledge the joint participation by Diana Helis Henry Medical
   Research Foundation through its direct engagement in the continuous
   active conduct of medical research in conjunction with Baylor College of
   Medicine and the Dendritic Cell Immunotherapy for Cancer Program. This
   work was also supported by grants from the NIH (R01-CA120411) and
   Vanguard Urologic Research Foundation.
CR Ahonen CL, 2004, J EXP MED, V199, P775, DOI 10.1084/jem.20031591
   Allan RS, 2006, IMMUNITY, V25, P153, DOI 10.1016/j.immuni.2006.04.017
   Allenspach EJ, 2008, IMMUNITY, V29, P795, DOI 10.1016/j.immuni.2008.08.013
   Berzofsky JA, 2004, J CLIN INVEST, V113, P1515, DOI 10.1172/JCI200421926
   Beutler BA, 2009, BLOOD, V113, P1399, DOI 10.1182/blood-2008-07-019307
   Biswas SK, 2007, J IMMUNOL, V179, P4083, DOI 10.4049/jimmunol.179.6.4083
   Biswas SK, 2009, TRENDS IMMUNOL, V30, P475, DOI 10.1016/j.it.2009.07.009
   Burns K, 2003, J EXP MED, V197, P263, DOI 10.1084/jem.20021790
   Burns K, 1998, J BIOL CHEM, V273, P12203, DOI 10.1074/jbc.273.20.12203
   Choe J, 2005, SCIENCE, V309, P581, DOI 10.1126/science.1115253
   Clackson T, 1998, P NATL ACAD SCI USA, V95, P10437, DOI 10.1073/pnas.95.18.10437
   Clark GJ, 1999, IMMUNOLOGY, V98, P189
   Contin C, 2003, J BIOL CHEM, V278, P32801, DOI 10.1074/jbc.M209993200
   De Trez C, 2005, J IMMUNOL, V175, P839, DOI 10.4049/jimmunol.175.2.839
   Divanovic S, 2005, NAT IMMUNOL, V6, P571, DOI 10.1038/ni1198
   Dohnal AM, 2009, J CELL MOL MED, V13, P1741, DOI 10.1111/j.1582-4934.2008.00584.x
   Evel-Kabler K, 2006, J CLIN INVEST, V116, P90, DOI 10.1172/JCI26169
   Fujita M, 2009, CANCER RES, V69, P1587, DOI 10.1158/0008-5472.CAN-08-2915
   Gabrilovich DI, 2002, CURR OPIN MOL THER, V4, P452
   Gallo P, 2005, GENE THER, V12, pS84, DOI 10.1038/sj.gt.3302619
   Gilboa E, 2007, J CLIN INVEST, V117, P1195, DOI 10.1172/JCI31205
   Gomez CR, 2007, CRIT CARE MED, V35, P246, DOI 10.1097/01.CCM.0000251639.05135.E0
   Hanks BA, 2005, NAT MED, V11, P130, DOI 10.1038/nm1183
   Hasan UA, 2007, P NATL ACAD SCI USA, V104, P8047, DOI 10.1073/pnas.0700664104
   Hofer S, 2001, MICROBES INFECT, V3, P259, DOI 10.1016/S1286-4579(01)01378-8
   Huang B, 2005, CANCER RES, V65, P5009, DOI 10.1158/0008-5472.CAN-05-0784
   Janssens S, 2002, TRENDS BIOCHEM SCI, V27, P474, DOI 10.1016/S0968-0004(02)02145-X
   Kaisho T, 2002, INT IMMUNOL, V14, P695, DOI 10.1093/intimm/dxf039
   Kim YM, 2007, NAT IMMUNOL, V8, P674, DOI 10.1038/nio707-675
   Krug A, 2001, EUR J IMMUNOL, V31, P3026, DOI 10.1002/1521-4141(2001010)31:10<3026::AID-IMMU3026>3.0.CO;2-H
   Lapointe R, 2000, EUR J IMMUNOL, V30, P3291, DOI 10.1002/1521-4141(200011)30:11<3291::AID-IMMU3291>3.0.CO;2-2
   Lapteva N, 2007, CANCER RES, V67, P10528, DOI 10.1158/0008-5472.CAN-07-0833
   Lasaro MO, 2009, MOL THER, V17, P1333, DOI 10.1038/mt.2009.130
   Macagno A, 2007, TRENDS IMMUNOL, V28, P227, DOI 10.1016/j.it.2007.03.008
   Marrack P, 1999, J EXP MED, V189, P521, DOI 10.1084/jem.189.3.521
   Martin-Fontecha A, 2003, J EXP MED, V198, P615, DOI 10.1084/jem.20030448
   Mata-Haro V, 2007, SCIENCE, V316, P1628, DOI 10.1126/science.1138963
   Medzhitov R, 1997, NATURE, V388, P394, DOI 10.1038/41131
   Miller CP, 2008, GENE THER, V15, P759, DOI 10.1038/gt.2008.43
   Morelli AE, 2001, BLOOD, V98, P1512, DOI 10.1182/blood.V98.5.1512
   Nayak S, 2010, GENE THER, V17, P295, DOI 10.1038/gt.2009.148
   O'Sullivan BJ, 2002, J IMMUNOL, V168, P5491, DOI 10.4049/jimmunol.168.11.5491
   Pardoll DM, 2002, NAT REV IMMUNOL, V2, P227, DOI 10.1038/nri774
   Park D, 2006, NAT BIOTECHNOL, V24, P1581, DOI 10.1038/nbt1262
   Pettit AR, 1997, J IMMUNOL, V159, P3681
   Salkowski CA, 1997, INFECT IMMUN, V65, P3239, DOI 10.1128/IAI.65.8.3239-3247.1997
   Sancho D, 2009, NATURE, V458, P899, DOI 10.1038/nature07750
   Scarlett UK, 2009, CANCER RES, V69, P7329, DOI 10.1158/0008-5472.CAN-09-0835
   Schmidt C, 2007, NAT BIOTECHNOL, V25, P825, DOI 10.1038/nbt0807-825
   SCHREIBER SL, 1991, SCIENCE, V251, P283, DOI 10.1126/science.1702904
   Schulz O, 2000, IMMUNITY, V13, P453, DOI 10.1016/S1074-7613(00)00045-5
   Shen H, 2008, J IMMUNOL, V181, P1849, DOI 10.4049/jimmunol.181.3.1849
   Snijders A, 1998, INT IMMUNOL, V10, P1593, DOI 10.1093/intimm/10.11.1593
   Sporri R, 2005, NAT IMMUNOL, V6, P163, DOI 10.1038/ni1162
   Steinman RM, 2007, NATURE, V449, P419, DOI 10.1038/nature06175
   Trinchieri G, 2003, NAT REV IMMUNOL, V3, P133, DOI 10.1038/nri1001
   Tuyaerts S, 2007, CANCER IMMUNOL IMMUN, V56, P1513, DOI 10.1007/s00262-007-0334-z
   Yanagawa Y, 2006, IMMUNOLOGY, V117, P526, DOI 10.1111/j.1365-2567.2006.02329.x
NR 58
TC 44
Z9 44
U1 0
U2 8
PU AMER SOC CLINICAL INVESTIGATION INC
PI ANN ARBOR
PA 2015 MANCHESTER RD, ANN ARBOR, MI 48104 USA
SN 0021-9738
EI 1558-8238
J9 J CLIN INVEST
JI J. Clin. Invest.
PD APR
PY 2011
VL 121
IS 4
BP 1524
EP 1534
DI 10.1172/JCI44327
PG 11
WC Medicine, Research & Experimental
SC Research & Experimental Medicine
GA 745OK
UT WOS:000289174600035
PM 21383499
OA Green Published, Bronze
DA 2021-10-28
ER

PT J
AU Yan, JY
   Xie, GX
   Liang, CG
   Hu, YY
   Zhao, AH
   Huang, FJ
   Hu, P
   Liu, P
   Jia, W
   Wang, XN
AF Yan, Jingyu
   Xie, Guoxiang
   Liang, Chungeng
   Hu, Yiyang
   Zhao, Aihua
   Huang, Fengjie
   Hu, Ping
   Liu, Ping
   Jia, Wei
   Wang, Xiaoning
TI Herbal medicine Yinchenhaotang protects against
   alpha-naphthylisothiocyanate-induced cholestasis in rats
SO SCIENTIFIC REPORTS
LA English
DT Article
ID CHEN-HAO-TANG; FLIGHT MASS-SPECTROMETRY; HYDROPHOBIC BILE-ACIDS;
   HEPATOCYTE APOPTOSIS; LIVER-INJURY; PERMEABILITY TRANSITION; HEPATIC
   MITOCHONDRIA; IN-VITRO; T-CELLS; ACTIVATION
AB Cholestasis is a clinical disorder defined as an impairment of bile flow, and that leads to toxic bile acid (BA) accumulation in hepatocytes. Here, we investigated the hepatoprotective effect of Yinchenhaotang (YCHT), a well-known formulae for the treatment of jaundice and liver disorders, against the cholestasis using the alpha-naphthylisothiocyanate (ANIT)-induced cholestasis in male Wistar rats. ANIT feeding induced significant cholestasis with substantially increased intrahepatic retention of hydrophobic BAs. The dynamic changes of serum and liver BAs indicated that YCHT was able to attenuate ANIT-induced BA perturbation, which is consistent with the histopathological findings that YCHT significantly decreased the liver damage. YCHT treatment substantially reduced serum alanine aminotransferase (ALT), alkaline phosphatase (AST), total bilirubin (TBIL) and direct bilirubin (DBIL) with minimal bile duct damage in the ANIT treated rats. Elevated mRNA expression of liver IL-6, IL-17A, IL-17F, TGF-beta 1, alpha-SMA, TGR5, NTCP, OATP1a1, and ileum ASBT and decreased liver IL-10, FXR, CAR, VDR, BSEP, MRP2, MRP3, MRP4 was also observed in ANIT-induced cholestasis but were attenuated or normalized by YCHT. Our results demonstrated that the BA profiles were significantly altered with ANIT intervention and YCHT possesses the hepatoprotective potential against cholestatic liver injury induced by hepatotoxin such as ANIT.
C1 [Yan, Jingyu; Hu, Yiyang; Liu, Ping; Wang, Xiaoning] Shanghai Univ Tradit Chinese Med, E Inst Shanghai Municipal Educ Commiss, Shanghai 201203, Peoples R China.
   [Yan, Jingyu; Liang, Chungeng; Hu, Yiyang; Liu, Ping; Wang, Xiaoning] Shanghai Univ Tradit Chinese Med, Shuguang Hosp, Inst Liver Dis, Shanghai 201203, Peoples R China.
   [Xie, Guoxiang; Jia, Wei] Univ Hawaii, Ctr Canc, Honolulu, HI 96813 USA.
   [Xie, Guoxiang; Zhao, Aihua; Huang, Fengjie; Jia, Wei] Shanghai Jiao Tong Univ, Affiliated Peoples Hosp 6, Ctr Translat Med, Shanghai 200233, Peoples R China.
   [Hu, Ping] East China Univ Sci & Technol, Sch Chem & Mol Engn, Lab Funct Mat Chem, Shanghai 200237, Peoples R China.
RP Liu, P; Wang, XN (corresponding author), Shanghai Univ Tradit Chinese Med, E Inst Shanghai Municipal Educ Commiss, Shanghai 201203, Peoples R China.; Liu, P; Wang, XN (corresponding author), Shanghai Univ Tradit Chinese Med, Shuguang Hosp, Inst Liver Dis, Shanghai 201203, Peoples R China.; Jia, W (corresponding author), Univ Hawaii, Ctr Canc, Honolulu, HI 96813 USA.; Jia, W (corresponding author), Shanghai Jiao Tong Univ, Affiliated Peoples Hosp 6, Ctr Translat Med, Shanghai 200233, Peoples R China.
EM liuliver@vip.sina.com; wjia@cc.hawaii.edu; wxntcm@126.com
RI Jia, Wei/AAN-5102-2020; Xie, Guoxiang/F-3022-2016; Wang,
   Xiaoning/A-2645-2013
OI Jia, Wei/0000-0002-3739-8994; Xie, Guoxiang/0000-0002-0951-4150; Wang,
   Xiaoning/0000-0002-9806-9537
FU National Natural Science Foundation of ChinaNational Natural Science
   Foundation of China (NSFC) [81573873, 8153000502, 81273728]; Natural
   Science Foundation of Shanghai, ChinaNatural Science Foundation of
   Shanghai [14ZR1441400]; China Postdoctoral Science Foundation,
   ChinaChina Postdoctoral Science Foundation [2016T90381, 2015M581652];
   National Science and Technology [2015ZX09101043]; E-institutes of
   Shanghai Municipal Education Commission, China [E03008]
FX This study was financially supported by the National Natural Science
   Foundation of China (Nos. 81573873, 8153000502 and 81273728), the
   Natural Science Foundation of Shanghai, China (14ZR1441400), China
   Postdoctoral Science Foundation funded project, China (2016T90381,
   2015M581652), the National Science and Technology Major Project (No.
   2015ZX09101043), and the E-institutes of Shanghai Municipal Education
   Commission, China (E03008).
CR Asakawa T, 2012, PEDIATR SURG INT, V28, P379, DOI 10.1007/s00383-011-2974-5
   Chen Q., 1993, EXPT METHODOLOGY PHA
   Chiang JYL, 2002, ENDOCR REV, V23, P443, DOI 10.1210/er.2000-0035
   Chiang JYL, 2004, J HEPATOL, V40, P539, DOI 10.1016/j.jhep.2003.11.006
   Dietrich CG, 2001, TOXICOLOGY, V167, P73, DOI 10.1016/S0300-483X(01)00459-0
   DUPONT J, 1974, LIPIDS, V9, P294, DOI 10.1007/BF02532210
   Feng B, 2013, BMC GASTROENTEROL, V13, DOI [10.1186/1471-230X-13-73, 10.1186/1471-230X-13-79]
   Fuentes-Broto L, 2009, FREE RADICAL RES, V43, P1080, DOI 10.1080/10715760903176927
   GREIM H, 1972, GASTROENTEROLOGY, V63, P846
   Guicciardi ME, 2005, GUT, V54, P1024, DOI 10.1136/gut.2004.053850
   Hill DA, 1999, TOXICOL SCI, V47, P118, DOI 10.1093/toxsci/47.1.118
   Hofmann A F, 1976, Adv Intern Med, V21, P501
   Huff MW, 2002, ARTERIOSCL THROM VAS, V22, P1884, DOI 10.1161/01.ATV.0000035390.87288.26
   Ichikawa M, 2010, PEDIATRICS, V126, pE247, DOI 10.1542/peds.2009-3053
   Queipo-Ortuno MI, 2012, AM J CLIN NUTR, V95, P1323, DOI 10.3945/ajcn.111.027847
   JAMALL IS, 1981, ANAL BIOCHEM, V112, P70, DOI 10.1016/0003-2697(81)90261-X
   JEAN PA, 1995, BIOCHEM PHARMACOL, V50, P1469, DOI 10.1016/0006-2952(95)02051-9
   Kouzuki H, 2000, PHARMACEUT RES, V17, P432, DOI 10.1023/A:1007576903935
   Kullak-Ublick G A, 2000, Clin Liver Dis, V4, P357, DOI 10.1016/S1089-3261(05)70114-8
   Lefebvre P, 2009, PHYSIOL REV, V89, P147, DOI 10.1152/physrev.00010.2008
   Liu C, 2008, HEPATOL RES, V38, P919, DOI 10.1111/j.1872-034X.2008.00346.x
   Liu Cheng, 2008, Chin Med, V3, P1, DOI 10.1186/1749-8546-3-1
   Luo G. A., 2013, China patent ZL, Patent No. [201010501560.7, 201010501560]
   Ma YH, 2013, PLOS ONE, V8, DOI 10.1371/journal.pone.0072804
   MAHER JJ, 1993, SEMIN LIVER DIS, V13, P13, DOI 10.1055/s-2007-1007334
   Miyoshi H, 1999, GASTROENTEROLOGY, V117, P669, DOI 10.1016/S0016-5085(99)70461-0
   Moran M, 2009, EUR SURG RES, V43, P228, DOI 10.1159/000226113
   Mutlu EA, 2012, AM J PHYSIOL-GASTR L, V302, pG966, DOI 10.1152/ajpgi.00380.2011
   Nelson DR, 2003, HEPATOLOGY, V38, P859, DOI 10.1053/jhep.2003.50427
   Niemela O, 2007, CLIN CHIM ACTA, V377, P39, DOI 10.1016/j.cca.2006.08.035
   Okada K, 2007, AM J PHYSIOL-GASTR L, V292, pG1450, DOI 10.1152/ajpgi.00302.2006
   Arab JP, 2009, ANN HEPATOL, V8, P228
   Patel T, 1998, SEMIN LIVER DIS, V18, P105, DOI 10.1055/s-2007-1007147
   POPPER H, 1968, ANNU REV MED, V19, P39, DOI 10.1146/annurev.me.19.020168.000351
   Rodrigues CMP, 1998, J CLIN INVEST, V101, P2790, DOI 10.1172/JCI1325
   Roma MG, 2008, CLIN SCI, V114, P567, DOI 10.1042/CS20070227
   Sodeman T, 2000, AM J PHYSIOL-GASTR L, V278, pG992, DOI 10.1152/ajpgi.2000.278.6.G992
   SOKOL RJ, 1995, GASTROENTEROLOGY, V109, P1249, DOI 10.1016/0016-5085(95)90585-5
   Sokol RJ, 2001, PEDIATR RES, V49, P519, DOI 10.1203/00006450-200104000-00014
   STOSIEK P, 1990, LIVER, V10, P59
   Strautnieks SS, 1998, NAT GENET, V20, P233, DOI 10.1038/3034
   Sullivan BP, 2010, AM J PATHOL, V177, P2837, DOI 10.2353/ajpath.2010.100425
   SUMMERFIELD JA, 1981, HEPATO-GASTROENTEROL, V28, P139
   Swann JR, 2011, P NATL ACAD SCI USA, V108, P4523, DOI 10.1073/pnas.1006734107
   Takahashi Y, 2014, PATHOL INT, V64, P490, DOI 10.1111/pin.12199
   Thompson KC, 1998, HEPATOLOGY, V28, P1518, DOI 10.1002/hep.510280611
   Trinchieri G, 2007, J EXP MED, V204, P239, DOI 10.1084/jem.20070104
   Wang B, 2015, PHARMACOGN MAG, V11, P417, DOI 10.4103/0973-1296.153098
   Wang XJ, 2008, J PHARMACEUT BIOMED, V46, P477, DOI 10.1016/j.jpba.2007.11.014
   Wang XJ, 2011, ANALYST, V136, P5068, DOI 10.1039/c1an15752c
   Wang XJ, 2008, J PHARMACEUT BIOMED, V48, P1161, DOI 10.1016/j.jpba.2008.07.028
   Watanabe M, 2006, NATURE, V439, P484, DOI 10.1038/nature04330
   Xie GX, 2015, J PROTEOME RES, V14, P850, DOI 10.1021/pr500920q
   Xie GX, 2013, FASEB J, V27, P3583, DOI 10.1096/fj.13-231860
   Xu JQ, 2004, AM J PHYSIOL-GASTR L, V287, pG734, DOI 10.1152/ajpgi.00300.2003
   Xu LL, 2007, J IMMUNOL, V178, P6725, DOI 10.4049/jimmunol.178.11.6725
   Yang YX, 2007, J PROTEOME RES, V6, P2605, DOI 10.1021/pr070063h
   Yerushalmi B, 2001, HEPATOLOGY, V33, P616, DOI 10.1053/jhep.2001.22702
   Yumoto E, 2002, J GASTROEN HEPATOL, V17, P285, DOI 10.1046/j.1440-1746.2002.02690.x
   Zandieh A, 2011, HUM EXP TOXICOL, V30, P1804, DOI 10.1177/0960327111400106
   Zhang AH, 2011, FITOTERAPIA, V82, P1160, DOI 10.1016/j.fitote.2011.07.014
   Zhang MG, 2011, HEPATOLOGY, V53, P306, DOI 10.1002/hep.24029
   Zhou J. Y., 1997, CHINA J CHINESE MED, V225, P314
   Zhou YP, 2016, J ETHNOPHARMACOL, V190, P83, DOI 10.1016/j.jep.2016.06.011
   刘益华, 2012, [中国药学杂志, Chinese Pharmaceutical Journal], V47, P406
NR 65
TC 22
Z9 26
U1 0
U2 12
PU NATURE PUBLISHING GROUP
PI LONDON
PA MACMILLAN BUILDING, 4 CRINAN ST, LONDON N1 9XW, ENGLAND
SN 2045-2322
J9 SCI REP-UK
JI Sci Rep
PD JUN 23
PY 2017
VL 7
AR 4211
DI 10.1038/s41598-017-04536-5
PG 13
WC Multidisciplinary Sciences
SC Science & Technology - Other Topics
GA EY6UL
UT WOS:000404118700101
PM 28646179
OA Green Published, gold
DA 2021-10-28
ER

PT J
AU TWAMLEY, GM
   KYPTA, RM
   HALL, B
   COURTNEIDGE, SA
AF TWAMLEY, GM
   KYPTA, RM
   HALL, B
   COURTNEIDGE, SA
TI ASSOCIATION OF FYN WITH THE ACTIVATED PLATELET-DERIVED GROWTH-FACTOR
   RECEPTOR - REQUIREMENTS FOR BINDING AND PHOSPHORYLATION
SO ONCOGENE
LA English
DT Article
ID MIDDLE T-ANTIGEN; PROTEIN-TYROSINE KINASE; PHOSPHATIDYLINOSITOL-3
   KINASE; SIGNAL TRANSDUCTION; PDGF RECEPTOR; PHOSPHOLIPASE-C; SRC FAMILY;
   DOMAINS; PRODUCT; IDENTIFICATION
AB Three members of the Src family of tyrosine kinases [pp60c-src (Src), p59fyn (Fyn) and pp62c-yes (Yes)] are ubiquitously expressed, and are thus likely to have general roles in growth control. We have previously shown that, after addition of platelet-derived growth factor (PDGF) to quiescent cells, all three kinases become activated and associated with the PDGF receptor. We have now addressed the requirements for this association. First, we have used a baculovirus expression system to show that Fyn associates with the activated PDGF receptor in vitro in the absence of other proteins, demonstrating that the association between the two molecules is direct. Second, by generating cell lines expressing chimeric molecules consisting of Fyn sequences fused to a portion of beta-galactosidase, we found that the SH2 domain of Fyn is necessary for ligand-stimulated association with the PDGF receptor in vivo. Third, those fusion proteins that associated with the PDGF receptor also became phosphorylated in vivo following PDGF treatment, and in in vitro kinase assays, suggesting that the amino-terminal half of Fyn contains the sites of PDGF-stimulated phosphorylation. Partially purified, kinase-negative Fyn also became phosphorylated in the activated PDGF receptor complex in vitro, demonstrating that the PDGF receptor phosphorylates Fyn, rather than the novel phosphorylations occurring by autophosphorylation.
C1 EUROPEAN MOLEC BIOL LAB,DIFFERENTIAT PROGRAMME,W-6900 HEIDELBERG,GERMANY.
RI Kypta, Robert/F-7699-2011
OI Kypta, Robert/0000-0002-2389-310X; Hall, Belinda/0000-0002-3753-1978
CR ANDERSON D, 1990, SCIENCE, V250, P979, DOI 10.1126/science.2173144
   AUGER KR, 1989, CELL, V57, P167, DOI 10.1016/0092-8674(89)90182-7
   BROTT BK, 1991, P NATL ACAD SCI USA, V88, P755, DOI 10.1073/pnas.88.3.755
   CANTLEY LC, 1991, CELL, V64, P281, DOI 10.1016/0092-8674(91)90639-G
   COURTNEIDGE SA, 1987, CELL, V50, P1031, DOI 10.1016/0092-8674(87)90169-3
   COURTNEIDGE SA, 1991, CELL GROWTH DIFFER, V2, P483
   COURTNEIDGE SA, 1991, J VIROL, V65, P3301, DOI 10.1128/JVI.65.6.3301-3308.1991
   FANTL WJ, 1992, CELL, V69, P413, DOI 10.1016/0092-8674(92)90444-H
   FUKUI Y, 1991, ONCOGENE, V6, P407
   FUKUI Y, 1991, MOL CELL BIOL, V11, P1972, DOI 10.1128/MCB.11.4.1972
   FUKUI Y, 1989, ONCOGENE RES, V4, P283
   GOULD KL, 1988, MOL CELL BIOL, V8, P3345, DOI 10.1128/MCB.8.8.3345
   KAMPS MP, 1989, ANAL BIOCHEM, V176, P22, DOI 10.1016/0003-2697(89)90266-2
   KAPLAN DR, 1987, CELL, V50, P1021, DOI 10.1016/0092-8674(87)90168-1
   KASHISHIAN A, 1992, EMBO J, V11, P1373, DOI 10.1002/j.1460-2075.1992.tb05182.x
   KAZLAUSKAS A, 1990, EMBO J, V9, P3279, DOI 10.1002/j.1460-2075.1990.tb07527.x
   KIM HK, 1991, CELL, V65, P435, DOI 10.1016/0092-8674(91)90461-7
   KOCH CA, 1991, SCIENCE, V252, P668, DOI 10.1126/science.1708916
   KORNBLUTH S, 1990, J VIROL, V64, P1584, DOI 10.1128/JVI.64.4.1584-1589.1990
   KUMJIAN DA, 1989, P NATL ACAD SCI USA, V86, P8232, DOI 10.1073/pnas.86.21.8232
   KYPTA RM, 1990, CELL, V62, P481, DOI 10.1016/0092-8674(90)90013-5
   LUO K, 1990, ONCOGENE, V5, P921
   MATSUDA M, 1991, MOL CELL BIOL, V11, P1607, DOI 10.1128/MCB.11.3.1607
   MAYER BJ, 1991, P NATL ACAD SCI USA, V88, P627, DOI 10.1073/pnas.88.2.627
   MEISENHELDER J, 1989, CELL, V57, P1109, DOI 10.1016/0092-8674(89)90048-2
   MORAN MF, 1990, P NATL ACAD SCI USA, V87, P8622, DOI 10.1073/pnas.87.21.8622
   NADA S, 1991, NATURE, V351, P69, DOI 10.1038/351069a0
   RALSTON R, 1985, P NATL ACAD SCI USA, V82, P7845, DOI 10.1073/pnas.82.23.7845
   SCHAGGER H, 1987, ANAL BIOCHEM, V166, P368, DOI 10.1016/0003-2697(87)90587-2
   SUGIMOTO Y, 1984, P NATL ACAD SCI-BIOL, V81, P2117, DOI 10.1073/pnas.81.7.2117
   SULTZMAN L, 1991, MOL CELL BIOL, V11, P2018, DOI 10.1128/MCB.11.4.2018
   SUMMERS MD, 1987, TEXAS AGR EXP STATIO, V1555
   WHITMAN M, 1985, NATURE, V315, P239, DOI 10.1038/315239a0
   WILLIAMS LT, 1989, SCIENCE, V243, P1564, DOI 10.1126/science.2538922
NR 34
TC 89
Z9 89
U1 0
U2 0
PU STOCKTON PRESS
PI BASINGSTOKE
PA HOUNDMILLS, BASINGSTOKE, HAMPSHIRE, ENGLAND RG21 6XS
SN 0950-9232
J9 ONCOGENE
JI Oncogene
PD OCT
PY 1992
VL 7
IS 10
BP 1893
EP 1901
PG 9
WC Biochemistry & Molecular Biology; Oncology; Cell Biology; Genetics &
   Heredity
SC Biochemistry & Molecular Biology; Oncology; Cell Biology; Genetics &
   Heredity
GA JP424
UT WOS:A1992JP42400001
PM 1408131
DA 2021-10-28
ER

PT J
AU Al-Ayadhi, LY
   Mostafa, GA
AF AL-Ayadhi, Laila Yousef
   Mostafa, Gehan Ahmed
TI Elevated serum levels of macrophage-derived chemokine and thymus and
   activation-regulated chemokine in autistic children
SO JOURNAL OF NEUROINFLAMMATION
LA English
DT Article
DE Autism; Autoimmunity; Childhood Autism Rating Scale; CCR4 ligands;
   Macrophage-derived chemokine; Thymus and activation-regulated chemokine
ID T-CELLS; INCREASED FREQUENCY; ATOPIC-DERMATITIS; CC-CHEMOKINE;
   EXPRESSION; ANTIBODIES; PROTEIN; MDC; AUTOANTIBODIES; AUTOIMMUNITY
AB Background: In some autistic children, there is an imbalance of T helper (Th) 1/Th2 lymphocytes toward Th2, which may be responsible for the induction of the production of autoantibodies in these children. Th2 lymphocytes express CCR4 receptors. CCR4 ligands include macrophage-derived chemokine (MDC) and thymus and activation-regulated chemokine (TARC). They direct trafficking and recruitment of Th2 cells. We are the first to measure serum levels of CCR4 ligands in relation to the degree of the severity of autism.
   Methods: Serum concentrations of MDC and TARC were measured, by quantitative sandwich enzyme immunoassay technique, in 56 autistic children and 32 healthy matched children.
   Results: Autistic children had significantly higher serum levels of MDC and TARC than healthy controls (P < 0.001 and P < 0.001, respectively). Children with severe autism had significantly higher serum levels of MDC and TARC than patients with mild to moderate autism (P < 0.001 and P = 0.01, respectively). In addition, there were significant positive correlations between CARS and serum levels of both MDC (P < 0.001) and TARC (P < 0.001) in children with autism. There were significant positive correlations between serum levels of MDC and TARC in autistic children (P < 0.001).
   Conclusions: Serum levels of CCR4 ligands were elevated in autistic children and they were significantly correlated to the degree of the severity of autism. However, further research is warranted to determine the pathogenic role of CCR4 ligands in autism and to shed light on the therapeutic role of CCR4-ligand antagonism in autistic children.
C1 [AL-Ayadhi, Laila Yousef; Mostafa, Gehan Ahmed] King Saud Univ, Autism Res & Treatment Ctr, AL Amodi Autism Res Chair, Dept Physiol,Fac Med, Riyadh, Saudi Arabia.
   [Mostafa, Gehan Ahmed] Ain Shams Univ, Fac Med, Dept Pediat, Cairo 11511, Egypt.
RP Mostafa, GA (corresponding author), King Saud Univ, Autism Res & Treatment Ctr, AL Amodi Autism Res Chair, Dept Physiol,Fac Med, Riyadh, Saudi Arabia.
EM hafezg@softhome.net
RI mostafa, gamal/AAX-4458-2021
OI AL-Ayadhi, Laila/0000-0003-3269-0416
FU King Abdulaziz City for Science and Technology, Riyadh, Saudi Arabia;
   NPST, Health Research and Studies program at Kind Saud University
FX This work was financially supported by the King Abdulaziz City for
   Science and Technology, Riyadh, Saudi Arabia. It was also supported by
   NPST, Health Research and Studies program at Kind Saud University.
CR Abdallah MW, 2012, BRAIN BEHAV IMMUN, V26, P170, DOI 10.1016/j.bbi.2011.09.003
   Abelius MS, 2011, PEDIATR RES, V70, P495, DOI 10.1203/PDR.0b013e31822f2411
   Abrahamsson TR, 2011, CLIN EXP ALLERGY, V41, P1729, DOI 10.1111/j.1365-2222.2011.03827.x
   AL-Ayadhi LY, 2012, J NEUROINFLAMM, V9, DOI 10.1186/1742-2094-9-158
   Al-Ayadhi LY, 2012, J NEUROINFLAMM, V9, DOI 10.1186/1742-2094-9-54
   Alam R, 2004, J ALLERGY CLIN IMMUN, V113, P38, DOI 10.1016/j.jaci.2003.10.054
   American Psychiatric Association, 1994, DIAGN STAT MAN MENT
   Ashwood P, 2011, J NEUROIMMUNOL, V232, P196, DOI 10.1016/j.jneuroim.2010.10.025
   Bhowmick S, 2012, INT J BIOCHEM CELL B, V44, P1779, DOI 10.1016/j.biocel.2012.06.030
   Cohly HHP, 2005, INT REV NEUROBIOL, V71, P317, DOI 10.1016/S0074-7742(05)71013-8
   Fujii H, 2004, J DERMATOL SCI, V35, P43, DOI 10.1016/j.jdermsci.2004.03.001
   Galimberti D, 2008, MULT SCLER, V14, P547, DOI 10.1177/1352458507084268
   Galimberti D, 2008, J NEUROL SCI, V267, P86, DOI 10.1016/j.jns.2007.10.001
   Heiseke AF, 2012, GASTROENTEROLOGY, V142, P335, DOI 10.1053/j.gastro.2011.10.027
   Hirata H, 2003, J CLIN IMMUNOL, V23, P34, DOI 10.1023/A:1021948214742
   Hueber W, 2010, SCI TRANSL MED, V2, DOI 10.1126/scitranslmed.3001107
   IMAI T, 1997, J BIOL CHEM
   Jadidi-Niaragh F, 2011, SCAND J IMMUNOL, V74, P1, DOI 10.1111/j.1365-3083.2011.02536.x
   Kakinuma T, 2002, CLIN EXP IMMUNOL, V127, P270, DOI 10.1046/j.1365-2249.2002.01727.x
   Karpus WJ, 2003, METHODS, V29, P362, DOI 10.1016/S1046-2023(02)00360-2
   Karpus WJ, 1998, J IMMUNOL, V161, P2667
   Kunkel EJ, 2002, AM J PATHOL, V160, P347, DOI 10.1016/S0002-9440(10)64378-7
   Lira SA, 2012, IMMUNOL RES, V54, P111, DOI 10.1007/s12026-012-8313-7
   Machura E, 2012, PEDIAT ALLERG IMM-UK, V23, P278, DOI 10.1111/j.1399-3038.2011.01225.x
   Mantovani A, 2000, J LEUKOCYTE BIOL, V68, P400
   Manzardo AM, 2012, INT J DEV NEUROSCI, V30, P121, DOI 10.1016/j.ijdevneu.2011.12.003
   Minshall EM, 1997, AM J RESP CELL MOL, V17, P683, DOI 10.1165/ajrcmb.17.6.2865
   Mostafa GA, 2011, J NEUROINFLAMM, V8, DOI 10.1186/1742-2094-8-180
   Mostafa GA, 2011, J NEUROINFLAMM, V8, DOI 10.1186/1742-2094-8-39
   Mostafa GA, 2010, J NEUROIMMUNOL, V223, P115, DOI 10.1016/j.jneuroim.2010.03.025
   Mostafa GA, 2010, J NEUROIMMUNOL, V219, P114, DOI 10.1016/j.jneuroim.2009.12.003
   Mostafa GA, 2010, J CHILD NEUROL, V25, P328, DOI 10.1177/0883073809339393
   Mostafa GA, 2009, PEDIATR NEUROL, V40, P107, DOI 10.1016/j.pediatrneurol.2008.10.017
   Mostafa GA, 2012, EUR J PAEDIATR NEURO, V16, P464, DOI 10.1016/j.ejpn.2011.12.010
   Mostafa GA, 2011, J NEUROINFLAMM, V8, DOI 10.1186/1742-2094-8-71
   Mostafa GA, 2008, J CHILD NEUROL, V23, P1413, DOI 10.1177/0883073808319321
   Okamoto H, 2003, J RHEUMATOL, V30, P2369
   Oliphant CJ, 2011, IMMUNOLOGY, V134, P378, DOI 10.1111/j.1365-2567.2011.03499.x
   Ono SJ, 2003, J ALLERGY CLIN IMMUN, V111, P1185, DOI 10.1067/mai.2003.1594
   Pinho V, 2003, J LEUKOCYTE BIOL, V73, P356, DOI 10.1189/jlb.0502243
   Proost P, 1996, J LEUKOCYTE BIOL, V59, P67, DOI 10.1002/jlb.59.1.67
   Reiss Y, 2001, J EXP MED, V194, P1541, DOI 10.1084/jem.194.10.1541
   Sanz MJ, 2012, EUR J IMMUNOL, V42, P278, DOI 10.1002/eji.201142231
   Schopler E., 1986, CHILDHOOD AUTISM RAT
   Sebastiani S, 2005, EUR J IMMUNOL, V35, P746, DOI 10.1002/eji.200525800
   Singh VK, 1997, PEDIATR NEUROL, V17, P88, DOI 10.1016/S0887-8994(97)00045-3
   Smit JJ, 2006, EUR J PHARMACOL, V533, P277, DOI 10.1016/j.ejphar.2005.12.064
   Suzuki K, 2011, PLOS ONE, V6, DOI 10.1371/journal.pone.0020470
   Sweeten TL, 2003, PEDIATRICS, V112, pE420, DOI 10.1542/peds.112.5.e420
   Vargas DL, 2005, ANN NEUROL, V57, P67, DOI 10.1002/ana.20315
   Vestergaard C, 2003, BRIT J DERMATOL, V149, P457, DOI 10.1046/j.1365-2133.2003.05505.x
   Vignali DAA, 2008, NAT REV IMMUNOL, V8, P523, DOI 10.1038/nri2343
   Zlotnik A, 2000, IMMUNITY, V12, P121, DOI 10.1016/S1074-7613(00)80165-X
NR 53
TC 38
Z9 38
U1 2
U2 15
PU BMC
PI LONDON
PA CAMPUS, 4 CRINAN ST, LONDON N1 9XW, ENGLAND
EI 1742-2094
J9 J NEUROINFLAMM
JI J. Neuroinflamm.
PD JUN 19
PY 2013
VL 10
AR 72
DI 10.1186/1742-2094-10-72
PG 7
WC Immunology; Neurosciences
SC Immunology; Neurosciences & Neurology
GA 180HB
UT WOS:000321583500001
PM 23782855
OA gold, Green Published
DA 2021-10-28
ER

PT J
AU Chan, CK
   Jans, DA
AF Chan, CK
   Jans, DA
TI Enhancement of MSH receptor- and GAL4-mediated gene transfer by
   switching the nuclear import pathway
SO GENE THERAPY
LA English
DT Article
DE receptor-mediated gene transfer; GAL4 DNA-binding domain; melanocyte
   stimulating hormone (MSH); nuclear localization signals; importin
   subunits
ID MELANOCYTE-STIMULATING HORMONE; LOCALIZATION SIGNAL; PROTEIN IMPORT; DNA
   COMPLEXES; IN-VIVO; DELIVERY; CELLS; POLYLYSINE; POLYETHYLENIMINE; GAL4
AB Efficient nuclear delivery of plasmid DNA represents a major barrier in nonviral gene transfer. One approach has been to use DNA-binding proteins such as GAL4 from yeast as DNA carriers with nuclear targeting properties. We recently showed, however, that GAL4 is inefficient in targeting DNA to the nucleus because its DNA-binding and nuclear targeting activities are mutually exclusive, which relates to the fact that GAL4 nuclear import occurs via a novel pathway. Here, we 'switch' this pathway to a more conventional one by adding a modified poly-lysine to which an optimized nuclear targeting signal, based on that of the SV40 large T-antigen, is linked. We also use a chimeric GAL4-alpha -melano-cyte stimulating hormone (MSH) fusion protein to enable gene transfer to cells expressing the MSH receptor. Switching the nuclear import pathway of the transfecting complex significantly enhances receptor-mediated gene transfer through enabling interaction with desired components of the cellular nuclear import machinery. The present study represents the first demonstration that nuclear targeting signals can enhance receptor-mediated gene delivery, the approaches having important relevance to research and clinical applications, such as in generating transgenic or knock-out animals, or in gene therapy.
C1 Australian Natl Univ, John Curtin Sch Med Res, Div Biochem & Mol Biol, Nucl Signalling Lab, Canberra, ACT 2601, Australia.
RP Jans, DA (corresponding author), Australian Natl Univ, John Curtin Sch Med Res, Div Biochem & Mol Biol, Nucl Signalling Lab, POB 334, Canberra, ACT 2601, Australia.
RI Chan, Chee Kai/C-1504-2011
OI Chan, Chee Kai/0000-0002-2436-3282; Jans, David/0000-0001-5115-4745
CR Baker A, 1997, GENE THER, V4, P773, DOI 10.1038/sj.gt.3300471
   Chan CK, 2000, GENE THER, V7, P1690, DOI 10.1038/sj.gt.3301275
   Chan CK, 1998, GENE THER, V5, P1204, DOI 10.1038/sj.gt.3300708
   Chan CK, 1999, HUM GENE THER, V10, P1695, DOI 10.1089/10430349950017699
   Diebold SS, 1999, HUM GENE THER, V10, P775, DOI 10.1089/10430349950018535
   EBERLE AN, 1993, ANN NY ACAD SCI, V680, P320, DOI 10.1111/j.1749-6632.1993.tb19693.x
   Efthymiadis A, 1997, J BIOL CHEM, V272, P22134, DOI 10.1074/jbc.272.35.22134
   Ferkol T, 1996, P NATL ACAD SCI USA, V93, P101, DOI 10.1073/pnas.93.1.101
   Fominaya J, 1996, J BIOL CHEM, V271, P10560, DOI 10.1074/jbc.271.18.10560
   GORLICH D, 1995, NATURE, V377, P246, DOI 10.1038/377246a0
   Huebner Stefan, 1997, Journal of Biological Chemistry, V272, P17191
   IMAMOTO N, 1995, EMBO J, V14, P3617, DOI 10.1002/j.1460-2075.1995.tb00031.x
   Jakel S, 1998, EMBO J, V17, P4491, DOI 10.1093/emboj/17.15.4491
   Kircheis R, 1999, J GENE MED, V1, P111
   Kollen WJW, 1999, HUM GENE THER, V10, P615, DOI 10.1089/10430349950018689
   Ludtke JJ, 1999, J CELL SCI, V112, P2033
   MELLMAN I, 1986, ANNU REV BIOCHEM, V55, P663, DOI 10.1146/annurev.bi.55.070186.003311
   Midoux P, 1999, BIOCONJUGATE CHEM, V10, P406, DOI 10.1021/bc9801070
   MORANDINI R, 1994, INT J CANCER, V56, P129
   MURPHY JR, 1986, P NATL ACAD SCI USA, V83, P8258, DOI 10.1073/pnas.83.21.8258
   PAUL RW, 1997, HUM GENE THER, V8, P1053
   REXACH M, 1995, CELL, V83, P683, DOI 10.1016/0092-8674(95)90181-7
   SCHMITZ ML, 1994, BIOTECHNIQUES, V17, P714
   SILVER PA, 1984, P NATL ACAD SCI-BIOL, V81, P5951, DOI 10.1073/pnas.81.19.5951
   Sosnowski BA, 1996, J BIOL CHEM, V271, P33647, DOI 10.1074/jbc.271.52.33647
   WAGNER E, 1991, P NATL ACAD SCI USA, V88, P4255, DOI 10.1073/pnas.88.10.4255
   WAGNER E, 1992, P NATL ACAD SCI USA, V89, P7934, DOI 10.1073/pnas.89.17.7934
   Zanta MA, 1997, BIOCONJUGATE CHEM, V8, P839, DOI 10.1021/bc970098f
   Zanta MA, 1999, P NATL ACAD SCI USA, V96, P91, DOI 10.1073/pnas.96.1.91
   Zauner W, 1997, EXP CELL RES, V232, P137, DOI 10.1006/excr.1997.3486
NR 30
TC 39
Z9 40
U1 0
U2 7
PU NATURE PUBLISHING GROUP
PI BASINGSTOKE
PA HOUNDMILLS, BASINGSTOKE RG21 6XS, HAMPSHIRE, ENGLAND
SN 0969-7128
J9 GENE THER
JI Gene Ther.
PD JAN
PY 2001
VL 8
IS 2
BP 166
EP 171
DI 10.1038/sj.gt.3301366
PG 6
WC Biochemistry & Molecular Biology; Biotechnology & Applied Microbiology;
   Genetics & Heredity; Medicine, Research & Experimental
SC Biochemistry & Molecular Biology; Biotechnology & Applied Microbiology;
   Genetics & Heredity; Research & Experimental Medicine
GA 399AW
UT WOS:000166789500009
PM 11313786
OA Bronze
DA 2021-10-28
ER

PT J
AU Yuan, XY
   Liu, W
   Zhang, P
   Wang, RY
   Guo, JY
AF Yuan, Xiao-Ying
   Liu, Wei
   Zhang, Ping
   Wang, Rui-Yan
   Guo, Jian-You
TI Effects and mechanisms of aloperine on 2, 4-dinitrofluorobenzene-induced
   allergic contact dermatitis in BALB/c mice
SO EUROPEAN JOURNAL OF PHARMACOLOGY
LA English
DT Article
DE Aloperine; Allergic contact dermatitis; Tumor necrosis factor-alpha;
   Interleukin-1 beta; Interleukin-6
ID TUMOR-NECROSIS-FACTOR; FACTOR-ALPHA; SCRATCHING BEHAVIOR; SIGNALING
   PATHWAYS; LANGERHANS CELLS; DENDRITIC CELLS; SKIN; HYPERSENSITIVITY;
   EXPRESSION; CYTOKINES
AB Allergic contact dermatitis is a prototypic T-cell-mediated cutaneous inflammatory response. Multiple cell types, inflammatory mediators and cytokines are involved in the regulation of immunologic and inflammatory processes in allergic contact dermatitis. Aloperine is an isolated alkaloid found in the plant of Sophora alopecuroides L. It has been clinically proved effective in China for a long time for skin inflammatory diseases such as allergic contact dermatitis. However, the mechanism of aloperine on allergic contact dermatitis is largely unknown. Therefore, the aim of this study was to investigate the effect of aloperine on 2, 4-dinitrofluorobenzene (DNFB)-induced allergic contact dermatitis in BALB/c mice and the possible underlying mechanisms. The results showed that topical application of DNFB on the car provoked typical allergic contact dermatitis with ear swelling and ear erythema in BALB/c mice. Treatments with 1% aloperine suppressed DNFB-induced increase in ear thickness and ear erythema. Moreover, 1% aloperine treatment significantly decreased the up-regulated mRNA and protein levels of tumor necrosis factor-alpha (TNF-alpha), interleukin-1 beta (IL-1 beta) and interleukin-6 (IL-6) induced by DNFB in ear biopsy homogenates. Our findings suggest that aloperine greatly improves the DNFB-induced allergic contact dermatitis in mice. The therapeutic mechanism might be related to the reduction of TNF-alpha, IL-1 beta and IL-6 production induced by DNFB. (C) 2009 Elsevier B.V. All rights reserved.
C1 [Yuan, Xiao-Ying; Liu, Wei; Zhang, Ping; Wang, Rui-Yan] Gen Hosp Air Force, Dept Dermatol, Beijing 1000142, Peoples R China.
   [Yuan, Xiao-Ying; Liu, Wei] China Med Univ, Hosp 1, Dept Dermatol, Shenyang 110001, Peoples R China.
   [Guo, Jian-You] Chinese Acad Sci, Inst Psychol, Key Lab Mental Hlth, Beijing 100101, Peoples R China.
RP Yuan, XY (corresponding author), Gen Hosp Air Force, Dept Dermatol, Beijing 1000142, Peoples R China.
EM tata1hao@yahoo.com.cn; guojy@psych.ac.cn
FU Air Force General Hospital and Xinjiang Hope Pharmaceutical Company;
   Institute of Psychology of Chinese Academy of SciencesChinese Academy of
   Sciences [08CX043004]; National Natural Science Foundation of
   ChinaNational Natural Science Foundation of China (NSFC) [30800301];
   Chinese Academy of SciencesChinese Academy of Sciences [KSCX2-YW-R-254]
FX This work was supported by grants from the Air Force General Hospital
   and Xinjiang Hope Pharmaceutical Company, the Young Scientist project
   from the Institute of Psychology of Chinese Academy of Sciences
   (08CX043004), National Natural Science Foundation of China (30800301)
   and the Knowledge Innovation Program of the Chinese Academy of Sciences
   (KSCX2-YW-R-254). We thank Ru-Song Meng and Guang-Jin Guo for their
   technical assistant.
CR Ade N, 2007, TOXICOL SCI, V99, P488, DOI 10.1093/toxsci/kfm178
   Ade N, 2009, TOXICOL SCI, V107, P451, DOI 10.1093/toxsci/kfn243
   Atarashi K, 2008, BRIT J DERMATOL, V159, P306, DOI 10.1111/j.1365-2133.2008.08683.x
   Bhol KC, 2005, BRIT J DERMATOL, V152, P1235, DOI 10.1111/j.1365-2133.2005.06575.x
   Blauvelt Andrew, 2003, Journal of Allergy and Clinical Immunology, V111, pS560
   Bonneville M, 2007, J INVEST DERMATOL, V127, P1430, DOI 10.1038/sj.jid.5700726
   Cruz MT, 2004, EXP DERMATOL, V13, P18, DOI 10.1111/j.0906-6705.2004.00105.x
   Cruz R, 2008, BRIT J OPHTHALMOL, V92, P120, DOI 10.1136/bjo.2007.125179
   De Vry CG, 2005, J INVEST DERMATOL, V125, P473, DOI 10.1111/j.0022-202X.2005.23831.x
   Enk AH, 1997, MOL MED TODAY, V3, P423, DOI 10.1016/S1357-4310(97)01087-3
   ENK AH, 1992, P NATL ACAD SCI USA, V89, P1398, DOI 10.1073/pnas.89.4.1398
   FISHER DA, 1995, WESTERN J MED, V162, P123
   Gober Michael D., 2008, V10, P1, DOI 10.1159/000131410
   Griffiths CEM, 2005, CYTOKINE, V32, P67, DOI 10.1016/j.cyto.2005.07.011
   GROVES RW, 1995, BRIT J DERMATOL, V132, P345, DOI 10.1111/j.1365-2133.1995.tb08666.x
   He DG, 2006, J IMMUNOL, V177, P6852, DOI 10.4049/jimmunol.177.10.6852
   HEINRICH PC, 1990, BIOCHEM J, V265, P621, DOI 10.1042/bj2650621
   Inagaki N, 2006, EUR J PHARMACOL, V546, P189, DOI 10.1016/j.ejphar.2006.07.019
   Ingber A, 2002, ISRAEL MED ASSOC J, V4, P867
   Johansson SGO, 2004, J ALLERGY CLIN IMMUN, V113, P832, DOI 10.1016/j.jaci.2003.12.591
   KIMBER I, 1990, INT ARCH ALLER A IMM, V92, P97, DOI 10.1159/000235232
   KOCK A, 1990, J EXP MED, V172, P1609, DOI 10.1084/jem.172.6.1609
   Koeper LM, 2007, TOXICOLOGY, V242, P144, DOI 10.1016/j.tox.2007.09.019
   KONDO S, 1995, J INVEST DERMATOL, V105, P334, DOI 10.1111/1523-1747.ep12320329
   KONDO S, 1995, J AM ACAD DERMATOL, V33, P786, DOI 10.1016/0190-9622(95)91817-5
   LARRICK JW, 1989, J LEUKOCYTE BIOL, V45, P429, DOI 10.1002/jlb.45.5.429
   Larsen JM, 2009, J ALLERGY CLIN IMMUN, V123, P486, DOI 10.1016/j.jaci.2008.09.036
   Letko E, 1999, ANN ALLERG ASTHMA IM, V83, P179, DOI 10.1016/S1081-1206(10)62636-1
   Olmos A, 2007, BRIT J PHARMACOL, V152, P366, DOI 10.1038/sj.bjp.0707402
   OXHOLM A, 1991, ACTA DERM-VENEREOL, V71, P93
   PIGUET PF, 1991, J EXP MED, V173, P673, DOI 10.1084/jem.173.3.673
   Qavi HB, 2002, PHYTOTHER RES, V16, P154, DOI 10.1002/ptr.949
   Reitamo Sakari, 2002, Am J Clin Dermatol, V3, P381, DOI 10.2165/00128071-200203060-00002
   Schnuch A, 2002, CONTACT DERMATITIS, V47, P32, DOI 10.1034/j.1600-0536.2002.470107.x
   Trompezinski S, 2008, TOXICOL APPL PHARM, V230, P397, DOI 10.1016/j.taap.2008.03.012
   Watanabe H, 2007, J INVEST DERMATOL, V127, P1956, DOI 10.1038/sj.jid.5700819
   Wolff K, 2004, EXPERT OPIN PHARMACO, V5, P643, DOI 10.1517/14656566.5.3.643
   Worm Margitta, 2002, Curr Opin Investig Drugs, V3, P1596
   Yamashita H, 2009, EUR J PHARMACOL, V605, P153, DOI 10.1016/j.ejphar.2009.01.006
   ZHOU CC, 1989, ACTA PHARM SINIC, V10, P360
NR 40
TC 62
Z9 63
U1 0
U2 14
PU ELSEVIER SCIENCE BV
PI AMSTERDAM
PA PO BOX 211, 1000 AE AMSTERDAM, NETHERLANDS
SN 0014-2999
EI 1879-0712
J9 EUR J PHARMACOL
JI Eur. J. Pharmacol.
PD MAR 10
PY 2010
VL 629
IS 1-3
BP 147
EP 152
DI 10.1016/j.ejphar.2009.12.007
PG 6
WC Pharmacology & Pharmacy
SC Pharmacology & Pharmacy
GA 561UN
UT WOS:000275004900023
PM 20006963
OA Green Published
DA 2021-10-28
ER

PT J
AU Shimizu, I
   Kawahara, T
   Haspot, F
   Bardwell, PD
   Carroll, MC
   Sykes, M
AF Shimizu, Ichiro
   Kawahara, Toshiyasu
   Haspot, Fabienne
   Bardwell, Philip D.
   Carroll, Michael C.
   Sykes, Megan
TI B-cell extrinsic CR1/CR2 promotes natural antibody production and
   tolerance induction of anti-alpha GAL-producing B-1 cells
SO BLOOD
LA English
DT Article
ID FOLLICULAR DENDRITIC CELLS; SYSTEMIC-LUPUS-ERYTHEMATOSUS;
   BONE-MARROW-TRANSPLANTATION; COMPLEMENT RECEPTORS 1; T-DEPENDENT
   ANTIGEN; GENE-KNOCKOUT PIGS; MIXED CHIMERISM;
   ALPHA-1,3-GALACTOSYLTRANSFERASE-DEFICIENT MICE; MARGINAL ZONE;
   GAL-ALPHA-1,3GAL EPITOPES
AB B-1b cells produce IgM natural antibodies against alpha 1-3Gal beta 1-4GlcNAc (alpha Gal). These can be tolerized by nonmyeloablative induction of mixed chimerism using alpha Gal-positive (alpha Gal+) donor marrow. We assessed the role of CR1/2 in this model for induction of tolerance of B-1b cells. Mixed hematopoietic chimerism was induced in alpha 1-3galactosyltransferase (GalT(-/-)) and GalT(-/-)Cr2(-/-) mice with alpha Gal+ BALB/c marrow donors. Anti-alpha Gal Ab and anti-alpha Gal Ab-producing B cells became undetectable in GalT(-/-) chimeras, whereas they persisted in chimeric GalT(-/-)Cr2(-/-) mice. To determine whether CR1/2 expression on stromal cells and/or hematopoietic cells was critical for B-1-cell tolerance, we generated GalT(-/-) radiation chimeras in which CR1/CR2 was expressed on either stromal cells, hematopoietic cells, neither, or both. After induction of mixed chimerism from alpha Gal(+) allogeneic bone marrow (BM) donors, anti-alpha Gal-producing B cells were rendered tolerant in reconstituted recipients expressing only stromal CR1/CR2. Our results suggest a possible role for follicular dendritic cells that pick up immune complexes via CR1/CR2 receptors in the tolerization of B-1b cells. (Blood. 2007;109:1773-1781). (c) 2007 by The American Society of Hematology.
C1 Harvard Univ, Massachusetts Gen Hosp, Sch Med, Transplantat Biol Res Ctr,Bone Marrow Transplanta, Boston, MA USA.
   Harvard Univ, Sch Med, Ctr Blood Res, Boston, MA 02115 USA.
RP Sykes, M (corresponding author), Harvard Univ, Massachusetts Gen Hosp, Sch Med, Transplantat Biol Res Ctr,Bone Marrow Transplanta, MGH E,Bldg 149-5102,13th St, Boston, MA USA.
EM megan.sykes@tbrc.mgh.harvard.edu
RI Bardwell, Philip D./K-8442-2013; HASPOT, Fabienne/AAD-5698-2021;
   Bardwell, Philip/H-2219-2014
OI Bardwell, Philip D./0000-0002-3835-255X; Bardwell,
   Philip/0000-0002-3835-255X; Haspot, Fabienne/0000-0003-0513-1387
FU NATIONAL HEART, LUNG, AND BLOOD INSTITUTEUnited States Department of
   Health & Human ServicesNational Institutes of Health (NIH) - USANIH
   National Heart Lung & Blood Institute (NHLBI) [P01HL018646] Funding
   Source: NIH RePORTER; NHLBI NIH HHSUnited States Department of Health &
   Human ServicesNational Institutes of Health (NIH) - USANIH National
   Heart Lung & Blood Institute (NHLBI) [P01 HL018646, P01 HL 018646]
   Funding Source: Medline
CR AGNELLO V, 1978, ARTHRITIS RHEUM, V21, P146
   Ahearn JM, 1996, IMMUNITY, V4, P251, DOI 10.1016/S1074-7613(00)80433-1
   AKSENTIJEVICH I, 1991, TRANSPLANT P, V23, P880
   Barrington RA, 2002, J EXP MED, V196, P1189, DOI 10.1084/jem.20021110
   Berland R, 2002, ANNU REV IMMUNOL, V20, P253, DOI 10.1146/annurev.immunol.20.100301.064833
   Boackle SA, 2001, IMMUNITY, V15, P775, DOI 10.1016/S1074-7613(01)00228-X
   BURASTERO SE, 1988, J EXP MED, V168, P1979, DOI 10.1084/jem.168.6.1979
   Carroll MC, 2004, NAT IMMUNOL, V5, P981, DOI 10.1038/ni1113
   Carroll MC, 1998, ANNU REV IMMUNOL, V16, P545, DOI 10.1146/annurev.immunol.16.1.545
   Cretin N, 2002, J IMMUNOL, V168, P1479, DOI 10.4049/jimmunol.168.3.1479
   Croix DA, 1996, J EXP MED, V183, P1857, DOI 10.1084/jem.183.4.1857
   CYSTER JG, 1994, NATURE, V371, P389, DOI 10.1038/371389a0
   de Stahl TD, 2003, J EXP MED, V197, P1183, DOI 10.1084/jem.20022232
   DIALYNAS DP, 1983, J IMMUNOL, V131, P2445
   Fang YF, 1998, J IMMUNOL, V160, P5273
   Fearon DT, 2000, ANNU REV IMMUNOL, V18, P393, DOI 10.1146/annurev.immunol.18.1.393
   Ferguson AR, 2004, INT IMMUNOL, V16, P1411, DOI 10.1093/intimm/dxh142
   FINGEROTH JD, 1989, P NATL ACAD SCI USA, V86, P242, DOI 10.1073/pnas.86.1.242
   Fleming SD, 2002, J IMMUNOL, V169, P2126, DOI 10.4049/jimmunol.169.4.2126
   FULCHER DA, 1994, J EXP MED, V179, P125, DOI 10.1084/jem.179.1.125
   Fulcher DA, 1996, J EXP MED, V183, P2313, DOI 10.1084/jem.183.5.2313
   Gatto D, 2005, J EXP MED, V201, P993, DOI 10.1084/jem.20042239
   GOOD AH, 1992, TRANSPL P, V24, P559
   Guinamard R, 2000, NAT IMMUNOL, V1, P31, DOI 10.1038/76882
   GUSTAVSSON S, 1995, J IMMUNOL, V154, P6524
   Haas KM, 2002, IMMUNITY, V17, P713, DOI 10.1016/S1074-7613(02)00483-1
   HEYMAN B, 1990, J EXP MED, V172, P665, DOI 10.1084/jem.172.2.665
   HUANG NH, 1995, BLOOD, V85, P3704, DOI 10.1182/blood.V85.12.3704.bloodjournal85123704
   Jozsi M, 2002, J IMMUNOL, V168, P2782, DOI 10.4049/jimmunol.168.6.2782
   Kawahara T, 2005, AM J TRANSPLANT, V5, P2821, DOI 10.1111/j.1600-6143.2005.01121.x
   Kawahara T, 2003, J IMMUNOL, V171, P5406, DOI 10.4049/jimmunol.171.10.5406
   Kaye J, 2004, TRANSPLANTATION, V77, P314, DOI 10.1097/01.TP.0000101008.13282.FD
   KROESE FGM, 1986, IMMUNOLOGY, V57, P99
   KURTZ CB, 1990, J IMMUNOL, V144, P3581
   Kuwaki K, 2005, NAT MED, V11, P29, DOI 10.1038/nm1171
   MARTIN BK, 1993, EUR J IMMUNOL, V23, P3037, DOI 10.1002/eji.1830231146
   Martin F, 2001, IMMUNITY, V14, P617, DOI 10.1016/S1074-7613(01)00129-7
   MOLINA H, 1990, J IMMUNOL, V145, P2974
   Molina H, 1996, P NATL ACAD SCI USA, V93, P3357, DOI 10.1073/pnas.93.8.3357
   MORGAN BP, 1991, IMMUNOL TODAY, V12, P301, DOI 10.1016/0167-5699(91)90003-C
   MURAKAMI M, 1992, NATURE, V357, P77, DOI 10.1038/357077a0
   Ohdan H, 2000, J IMMUNOL, V165, P5518, DOI 10.4049/jimmunol.165.10.5518
   Ohdan H, 1999, J CLIN INVEST, V104, P281, DOI 10.1172/JCI6656
   Ohdan H, 2000, TRANSPLANTATION, V69, P910
   Ohdan H, 2001, TRANSPLANTATION, V71, P1532, DOI 10.1097/00007890-200106150-00009
   Ohdan H, 2001, XENOTRANSPLANTATION, V8, P227, DOI 10.1034/j.1399-3089.2001.00006.x
   Pearse MJ, 1998, TRANSPLANTATION, V66, P748, DOI 10.1097/00007890-199809270-00009
   Pozdnyakova O, 2003, J IMMUNOL, V170, P84, DOI 10.4049/jimmunol.170.1.84
   Prodeus AP, 1998, IMMUNITY, V9, P721, DOI 10.1016/S1074-7613(00)80669-X
   Qian Y, 2004, J IMMUNOL, V172, P625, DOI 10.4049/jimmunol.172.1.625
   Reid RR, 2002, J IMMUNOL, V169, P5433, DOI 10.4049/jimmunol.169.10.5433
   Rodriguez-Barbosa JI, 2003, XENOTRANSPLANTATION, V10, P24, DOI 10.1034/j.1399-3089.2003.01104.x
   Sachs DH, 2001, ADV IMMUNOL, V79, P129, DOI 10.1016/S0065-2776(01)79004-9
   SARMIENTO M, 1980, J IMMUNOL, V125, P2665
   SHARABI Y, 1989, J EXP MED, V169, P493, DOI 10.1084/jem.169.2.493
   SIDMAN CL, 1986, SCIENCE, V232, P1423, DOI 10.1126/science.3487115
   THALL AD, 1995, J BIOL CHEM, V270, P21437, DOI 10.1074/jbc.270.37.21437
   TOMITA Y, 1994, J IMMUNOL, V153, P1087
   Tseng YL, 2004, XENOTRANSPLANTATION, V11, P361, DOI 10.1111/j.1399-3089.2004.00151.x
   Wen LJ, 2005, J IMMUNOL, V174, P6918, DOI 10.4049/jimmunol.174.11.6918
   WILSON JG, 1986, ARTHRITIS RHEUM, V29, P739, DOI 10.1002/art.1780290606
   Wu XB, 2002, J IMMUNOL, V169, P1587, DOI 10.4049/jimmunol.169.3.1587
   Xu H, 2001, TRANSPLANTATION, V72, P1817, DOI 10.1097/00007890-200112150-00018
   Yamada K, 2005, NAT MED, V11, P32, DOI 10.1038/nm1172
   Yang YG, 1998, J EXP MED, V187, P1335, DOI 10.1084/jem.187.8.1335
   YOSHIDA K, 1993, IMMUNOLOGY, V80, P34
   Youd ME, 2002, EUR J IMMUNOL, V32, P2328, DOI 10.1002/1521-4141(200208)32:8<2328::AID-IMMU2328>3.0.CO;2-T
NR 67
TC 13
Z9 14
U1 0
U2 3
PU AMER SOC HEMATOLOGY
PI WASHINGTON
PA 1900 M STREET. NW SUITE 200, WASHINGTON, DC 20036 USA
SN 0006-4971
J9 BLOOD
JI Blood
PD FEB 15
PY 2007
VL 109
IS 4
BP 1773
EP 1781
DI 10.1182/blood-2006-02-002386
PG 9
WC Hematology
SC Hematology
GA 136JW
UT WOS:000244219400060
PM 17023586
OA Green Published
DA 2021-10-28
ER

PT J
AU Kommareddi, PK
   Nair, TS
   Raphael, Y
   Telian, SA
   Kim, AH
   Arts, HA
   El-Kashlan, HK
   Carey, TE
AF Kommareddi, P. K.
   Nair, T. S.
   Raphael, Y.
   Telian, S. A.
   Kim, A. H.
   Arts, H. A.
   El-Kashlan, H. K.
   Carey, T. E.
TI Cochlin isoforms and their interaction with CTL2 (SLC44A2) in the inner
   ear
SO JARO-JOURNAL OF THE ASSOCIATION FOR RESEARCH IN OTOLARYNGOLOGY
LA English
DT Article
DE inner ear epithelium; proteins co-immunoprecipitation; choline
   transporter like-protein; Coch5b2; solute carrier protein SLC44A2;
   DFNA9; guinea pig; human; supporting cells; alternative splicing;
   isoforms
ID SENSORINEURAL HEARING-LOSS; TRANSPORTER-LIKE PROTEINS; CHOLINE
   TRANSPORTER; VESTIBULAR DYSFUNCTION; DEAFNESS DISORDER; DFNA9 DEAFNESS;
   LCCL DOMAIN; T-CELLS; MUTATION; GENE
AB Choline transporter-like protein 2 (CTL2) is a multitransmembrane protein expressed on inner ear supporting cells that was discovered as a target of antibody-nduced hearing loss. Its function is unknown. A 64 kDa band that consistently co-precipitates with CTL2 from inner ear extracts was identified by mass spectroscopy as cochlin. Cochlin is an abundant inner ear protein expressed as multiple isoforms. Its function is also unknown, but it is suspected to be an extracellular matrix component. Cochlin is mutated in individuals with DFNA9 hearing loss. To investigate the CTL2-cochlin interaction, antibodies were raised to a cochlin-specific peptidc. The antibodies identify several cochlin polypepticles on western blots and are specific for cochlin. We show that the heterogeneity of the cochlin isoforms is caused, in part, by in vivo post-translational modification by 11 glycosylation and, in part, caused by alternative splicing. We verified that antibody to CTL2 co-immunoprecipitates cochlin from the inner car and antibody to cochlin coimmunoprecipitates CTL2. Using cochlear cross-sections, we show that CTL2 is more widely distributed than previously described, and its prominent expression on cells facing the scala media suggests a possible role in homeostasis. A prominent but previously unreported ribbon-like pattern of cochlin in the basilar membrane was demonstrated, suggesting an important role for cochlin in the structure of the basilar membrane. CTL2 and cochlin are expressed in close proximity in the inner sulcus, the spiral prominence, vessels, limbus, and spiral ligament. The possible functional significance of CTL2-cochlin interactions remains unknown.
C1 Univ Michigan, Kresge Hearing Res Inst 6020, Immunol & Cell Biol Lab, Dept Otolaryngol Head & Neck Surg, Ann Arbor, MI 48109 USA.
RP Carey, TE (corresponding author), Univ Michigan, Kresge Hearing Res Inst 6020, Immunol & Cell Biol Lab, Dept Otolaryngol Head & Neck Surg, 1301 E Ann St, Ann Arbor, MI 48109 USA.
EM careyte@umich.edu
OI Carey, Thomas/0000-0002-5202-7518
FU NIAMS NIH HHSUnited States Department of Health & Human ServicesNational
   Institutes of Health (NIH) - USANIH National Institute of Arthritis &
   Musculoskeletal & Skin Diseases (NIAMS) [P30 AR048310, 1P30 AR048310]
   Funding Source: Medline; NIDCD NIH HHSUnited States Department of Health
   & Human ServicesNational Institutes of Health (NIH) - USANIH National
   Institute on Deafness & Other Communication Disorders (NIDCD) [P30
   DC005188, T32 DC000011, R01 DC003686, P30 DC05188, T32 DC00011, R01
   DC03686] Funding Source: Medline; NATIONAL INSTITUTE OF ARTHRITIS AND
   MUSCULOSKELETAL AND SKIN DISEASESUnited States Department of Health &
   Human ServicesNational Institutes of Health (NIH) - USANIH National
   Institute of Arthritis & Musculoskeletal & Skin Diseases (NIAMS)
   [P30AR048310] Funding Source: NIH RePORTER; NATIONAL INSTITUTE ON
   DEAFNESS AND OTHER COMMUNICATION DISORDERSUnited States Department of
   Health & Human ServicesNational Institutes of Health (NIH) - USANIH
   National Institute on Deafness & Other Communication Disorders (NIDCD)
   [R01DC003686, T32DC000011, P30DC005188] Funding Source: NIH RePORTER
CR Baek MJ, 2006, J IMMUNOL, V177, P4203, DOI 10.4049/jimmunol.177.6.4203
   Bom SJH, 1999, LARYNGOSCOPE, V109, P1525, DOI 10.1097/00005537-199909000-00031
   Boulassel MR, 2001, OTOL NEUROTOL, V22, P614, DOI 10.1097/00129492-200109000-00009
   de Kok YJM, 1999, HUM MOL GENET, V8, P361, DOI 10.1093/hmg/8.2.361
   Fransen E, 2001, J MED GENET, V38, P61, DOI 10.1136/jmg.38.1.61
   Fullerton MD, 2006, AM J PHYSIOL-CELL PH, V290, pC1230, DOI 10.1152/ajpcell.00255.2005
   Grabacki JK, 2003, LN APP C M, V9, P113
   Harris JP, 1997, ANN NY ACAD SCI, V830, P166, DOI 10.1111/j.1749-6632.1997.tb51888.x
   Ikezono T, 2005, ORL-J OTO-RHIN-LARYN, V67, P252, DOI 10.1159/000089404
   Ikezono T, 2004, BIOCHEM BIOPH RES CO, V314, P440, DOI 10.1016/j.bbrc.2003.12.106
   Ikezono T, 2001, BBA-MOL BASIS DIS, V1535, P258, DOI 10.1016/S0925-4439(00)00101-0
   Inazu M, 2005, J NEUROCHEM, V94, P1427, DOI 10.1111/j.1471-4159.2005.03299.x
   Kamarinos M, 2001, Hum Mutat, V17, P351, DOI 10.1002/humu.37
   Li LS, 2005, AURIS NASUS LARYNX, V32, P219, DOI 10.1016/j.anl.2005.03.012
   Liepinsh E, 2001, EMBO J, V20, P5347, DOI 10.1093/emboj/20.19.5347
   Makishima T, 2005, HUM GENET, V118, P29, DOI 10.1007/s00439-005-0001-4
   Manolis EN, 1996, HUM MOL GENET, V5, P1047, DOI 10.1093/hmg/5.7.1047
   Michel V, 2006, EXP BIOL MED, V231, P490
   MOUNT SM, 1982, NUCLEIC ACIDS RES, V10, P459, DOI 10.1093/nar/10.2.459
   Nagy I, 2004, J MED GENET, V41, DOI 10.1136/jmg.2003.012286
   Nair TS, 2004, J NEUROSCI, V24, P1772, DOI 10.1523/JNEUROSCI.5063-03.2004
   Nair TS, 1999, HEARING RES, V129, P50, DOI 10.1016/S0378-5955(98)00220-2
   Nair TS, 1997, HEARING RES, V107, P93, DOI 10.1016/S0378-5955(97)00024-5
   O'Regan S, 2000, P NATL ACAD SCI USA, V97, P1835, DOI 10.1073/pnas.030339697
   PTOK M, 1993, HEARING RES, V66, P245, DOI 10.1016/0378-5955(93)90144-P
   Robertson NG, 2006, HUM MOL GENET, V15, P1071, DOI 10.1093/hmg/ddl022
   Robertson NG, 2003, J MED GENET, V40, P479, DOI 10.1136/jmg.40.7.479
   Robertson NG, 1997, GENOMICS, V46, P345, DOI 10.1006/geno.1997.5067
   ROBERTSON NG, 1994, GENOMICS, V23, P42, DOI 10.1006/geno.1994.1457
   Robertson NG, 1998, NAT GENET, V20, P299, DOI 10.1038/3118
   Robertson NG, 2001, HUM MOL GENET, V10, P2493, DOI 10.1093/hmg/10.22.2493
   Solares CA, 2004, J CLIN INVEST, V113, P1210, DOI 10.1172/JCI200418195
   Street VA, 2005, AM J MED GENET A, V139A, P86, DOI 10.1002/ajmg.a.30980
   Traiffort E, 2005, J NEUROCHEM, V92, P1116, DOI 10.1111/j.1471-4159.2004.02962.x
   Verhagen WIM, 2000, ARCH NEUROL-CHICAGO, V57, P1045, DOI 10.1001/archneur.57.7.1045
   ZAJIC G, 1991, HEARING RES, V52, P59, DOI 10.1016/0378-5955(91)90187-E
   Zeitoun H, 2005, ARCH OTOLARYNGOL, V131, P665, DOI 10.1001/archotol.131.8.665
   Zufferey R, 2004, NEUROCHEM RES, V29, P461, DOI 10.1023/B:NERE.0000013752.43906.e5
NR 38
TC 26
Z9 29
U1 0
U2 4
PU SPRINGER
PI NEW YORK
PA 233 SPRING STREET, NEW YORK, NY 10013 USA
SN 1525-3961
J9 JARO-J ASSOC RES OTO
JI JARO
PD DEC
PY 2007
VL 8
IS 4
BP 435
EP 446
DI 10.1007/s10162-007-0099-2
PG 12
WC Neurosciences; Otorhinolaryngology
SC Neurosciences & Neurology; Otorhinolaryngology
GA 232MP
UT WOS:000251024100003
PM 17926100
OA Bronze, Green Published
DA 2021-10-28
ER

PT J
AU Sorensen, B
AF Sorensen, Bent
TI On the road performance simulation of hydrogen and hybrid cars
SO INTERNATIONAL JOURNAL OF HYDROGEN ENERGY
LA English
DT Article; Proceedings Paper
CT 1st World Hydrogen Technologies Convention
CY OCT 03-05, 2005
CL Singapore, SINGAPORE
DE vehicle simulation; hybrid car; fuel cell car
AB An assessment is made of on-the-road performance, for a pure hydrogen fuel cell car, a pure battery operated car, and a hydrogen fuel cell-battery hybrid car. The tool used for this study is the modular software-package ADVISOR [Markel T, et al. ADVISOR. J Power Sources 2002; 110:255-66], which is well tested and offers a range of simple, parametrized sub-models or more detailed physical models for the fuel cell stack, the batteries, the electric motor, the exhaust control, the transmission and entire power train including controls and control strategies. The basis configurations of the cars modelled is characterized by high energy efficiency, before adding a fuel cell and electric motor also of high conversion efficiencies. Preceding the presentation of results, the best way to characterize energy efficiency is discussed. (C) 2006 International Association for Hydrogen Energy. Published by Elsevier Ltd. All rights reserved.
C1 Roskilde Univ Ctr, Inst Math & Phys, Energy & Environm Grp, DK-4000 Roskilde, Denmark.
RP Sorensen, B (corresponding author), Roskilde Univ Ctr, Inst Math & Phys, Energy & Environm Grp, Univ Vej 1,Bld 27-2, DK-4000 Roskilde, Denmark.
EM boson@ruc.dk
OI Sorensen, Bent Erik/0000-0002-6724-7396
CR *DAN TRAFF AG, 2005, NYE PERS EN
   Markel T, 2002, J POWER SOURCES, V110, P255, DOI 10.1016/S0378-7753(02)00189-1
   Sorensen B., 2005, HYDROGEN FUEL CELLS
   2005, CAR DEALER INFORMATI
NR 4
TC 7
Z9 8
U1 8
U2 15
PU PERGAMON-ELSEVIER SCIENCE LTD
PI OXFORD
PA THE BOULEVARD, LANGFORD LANE, KIDLINGTON, OXFORD OX5 1GB, ENGLAND
SN 0360-3199
EI 1879-3487
J9 INT J HYDROGEN ENERG
JI Int. J. Hydrog. Energy
PD MAY
PY 2007
VL 32
IS 6
BP 683
EP 686
DI 10.1016/j.ijhydene.2006.06.069
PG 4
WC Chemistry, Physical; Electrochemistry; Energy & Fuels
SC Chemistry; Electrochemistry; Energy & Fuels
GA 162MS
UT WOS:000246092500004
OA Green Submitted
DA 2021-10-28
ER

PT J
AU Perri, F
   Scarpati, GD
   Giuliano, M
   D'Aniello, C
   Gnoni, A
   Cavaliere, C
   Licchetta, A
   Pisconti, S
AF Perri, Francesco
   Scarpati, Giuseppina Della Vittoria
   Giuliano, Mario
   D'Aniello, Carmine
   Gnoni, Antonio
   Cavaliere, Carla
   Licchetta, Antonella
   Pisconti, Salvatore
TI Epstein-Barr virus infection and nasopharyngeal carcinoma: the other
   side of the coin
SO ANTI-CANCER DRUGS
LA English
DT Review
DE cancerogenesis; Epstein-Barr virus; immunotherapy; latent membrane
   protein type 1; nasopharyngeal carcinoma; targeted therapy
ID CHIMERIC ANTIGEN RECEPTOR; INTENSITY-MODULATED RADIOTHERAPY; ENCODED
   SMALL RNA; NF-KAPPA-B; PHASE-II; ADOPTIVE IMMUNOTHERAPY;
   DEOXYRIBONUCLEIC-ACID; SIGNALING PATHWAY; MICRORNA TARGETS;
   T-LYMPHOCYTES
AB Oncogenic viruses may have a significant impact on the therapeutic management of several malignancies besides their well-known role in tumor pathogenesis. Epstein-Barr virus (EBV) induces neoplastic transformation of epithelial cells of the nasopharynx by various molecular mechanisms mostly involving activation of oncogenes and inactivation of tumor-suppressor genes. EBV infection can also induce the expression of several immunogenic peptides on the plasma membrane of the infected cells. Importantly, these virus-related antigens may be used as targets for antitumor immunotherapy-based treatment strategies. Two different immunotherapy strategies, namely adoptive and active immunotherapy, have been developed and strongly improved in the recent years. Furthermore, EBV infection may influence the use of targeted therapies for nasopharyngeal carcinoma (NPC) considering that the presence of EBV can induce important modifications in cell signaling. As an example, latent membrane protein type 1 is a viral transmembrane protein mainly involved in the cancerogenesis process, which can also mediate overexpression of the epidermal growth factor receptor (EGFR) in NPC cells, rendering them more sensitive to anti-EGFR therapy. Finally, EBV may induce epigenetic changes in the infected cells, such as DNA hypermethylation and histone deacetylation, that can sustain tumor growth and can thus be considered potential targets for novel therapies. In conclusion, EBV infection can modify important biological features of NPC cells, rendering them more vulnerable to both immunotherapy and targeted therapy. Copyright (C) 2015 Wolters Kluwer Health, Inc. All rights reserved.
C1 [Perri, Francesco; D'Aniello, Carmine; Gnoni, Antonio; Cavaliere, Carla; Licchetta, Antonella; Pisconti, Salvatore] POC SS Annunziata, Med Oncol Unit, I-74100 Taranto, Italy.
   [Scarpati, Giuseppina Della Vittoria] Univ Naples Federico II, Dept Adv Biomed Sci, Naples, Italy.
   [Giuliano, Mario] Univ Naples Federico II, Dept Clin Med & Surg, Naples, Italy.
   [Giuliano, Mario] Baylor Coll Med, Lester & Sue Smith Breast Ctr, Houston, TX 77030 USA.
RP Perri, F (corresponding author), POC SS Annunziata, Med Oncol Unit, I-74100 Taranto, Italy.
EM francesco.perri80@alice.it
OI Perri, Francesco/0000-0001-8158-7509; CAVALIERE,
   CARLA/0000-0002-2048-7819; Pisconti, Salvatore/0000-0002-1658-523X
CR Al-Mozaini M, 2009, J GEN VIROL, V90, P307, DOI 10.1099/vir.0.006551-0
   Alemany R, 2013, CLIN TRANSL ONCOL, V15, P182, DOI 10.1007/s12094-012-0951-7
   Ang KK, 2010, NEW ENGL J MED, V363, P24, DOI 10.1056/NEJMoa0912217
   Anurathapan U, 2014, CYTOTHERAPY, V16, P713, DOI 10.1016/j.jcyt.2013.10.002
   Ben Ari Z, 2015, CLIN LIVER DIS, V19, P341, DOI 10.1016/j.cld.2015.01.006
   Bhutani M, 2015, SEMIN ONCOL, V42, P223, DOI 10.1053/j.seminoncol.2014.12.027
   BUSSON P, 1992, J VIROL, V66, P3257, DOI 10.1128/JVI.66.5.3257-3262.1992
   Cai Xuezhong, 2006, PLoS Pathogens, V2, P236, DOI 10.1371/journal.ppat.0020023
   Caponigro F, 2010, ANTI-CANCER DRUG, V21, P471, DOI 10.1097/CAD.0b013e328337160e
   Chan ATC, 2004, J CLIN ONCOL, V22, P1373, DOI 10.1200/JCO.2004.04.185
   Chan ATC, 2005, J CLIN ONCOL, V23, P3568, DOI 10.1200/JCO.2005.02.147
   Chan KCA, 2003, CANCER RES, V63, P2028
   Chia WK, 2012, ANN ONCOL, V23, P997, DOI 10.1093/annonc/mdr341
   Chia WK, 2014, MOL THER, V22, P132, DOI 10.1038/mt.2013.242
   Choy EYW, 2008, J EXP MED, V205, P2551, DOI 10.1084/jem.20072581
   Chua DTT, 2008, HEAD NECK-J SCI SPEC, V30, P863, DOI 10.1002/hed.20792
   Chung GTY, 2013, J PATHOL, V231, P311, DOI 10.1002/path.4239
   Comoli P, 2005, J CLIN ONCOL, V23, P8942, DOI 10.1200/JCO.2005.02.6195
   Curado M-P, 2007, CANC INCIDENCE 5 CON, VIX
   Dawson CW, 2012, SEMIN CANCER BIOL, V22, P144, DOI 10.1016/j.semcancer.2012.01.004
   Dolken L, 2010, CELL HOST MICROBE, V7, P324, DOI 10.1016/j.chom.2010.03.008
   Eliopoulos AG, 2001, SEMIN CANCER BIOL, V11, P435, DOI 10.1006/scbi.2001.0410
   Fan HX, 2004, INT J CANCER, V112, P1036, DOI 10.1002/ijc.20520
   Feng HX, 2014, MED ONCOL, V31, DOI 10.1007/s12032-014-0170-x
   Fernandez AF, 2009, GENOME RES, V19, P438, DOI 10.1101/gr.083550.108
   He D, 2015, MED ONCOL, V32, DOI 10.1007/s12032-015-0525-y
   He J, 2012, CHIN J CANCER, V31, P287, DOI 10.5732/cjc.011.10376
   Heussinger N, 2004, J PATHOL, V203, P696, DOI 10.1002/path.1569
   Hombach A, 2001, J IMMUNOL, V167, P6123, DOI 10.4049/jimmunol.167.11.6123
   Hsu CH, 2005, ONCOLOGY-BASEL, V68, P538, DOI 10.1159/000086998
   Hui EP, 2013, CANCER RES, V73, P1676, DOI 10.1158/0008-5472.CAN-12-2448
   Zheng H, 2007, CELL MOL IMMUNOL, V4, P185
   IARC (International Agency for Research on Cancer), 2007, IARC MONOGRAPHS EVAL, V89
   Iwakiri D, 2005, ONCOGENE, V24, P1767, DOI 10.1038/sj.onc.1208357
   Iwakiri D, 2003, CANCER RES, V63, P7062
   June CH, 2007, J CLIN INVEST, V117, P1466, DOI 10.1172/JCI32446
   Kaneda A, 2012, CANCER RES, V72, P3445, DOI 10.1158/0008-5472.CAN-11-3919
   Kenney SC, 2014, SEMIN CANCER BIOL, V26, P60, DOI 10.1016/j.semcancer.2014.01.002
   Kim H, 2015, CANCER LETT, V356, P733, DOI 10.1016/j.canlet.2014.10.023
   Lee AWM, 2012, SEMIN RADIAT ONCOL, V22, P233, DOI 10.1016/j.semradonc.2012.03.008
   Leung SF, 2006, J CLIN ONCOL, V24, P5414, DOI 10.1200/JCO.2006.07.7982
   Li HP, 2003, J BIOMED SCI, V10, P490, DOI 10.1159/000072376
   Li J, 2011, INT J BIOL SCI, V7, P607, DOI 10.7150/ijbs.7.607
   LIAO W, 2000, CHINESE J VIROL, V16, P198
   Lin CL, 2002, CANCER RES, V62, P6952
   Lin Z, 2014, J VIROL, V88, P11872, DOI 10.1128/JVI.01867-14
   LO KW, 1995, CANCER RES, V55, P2039
   Ma BBY, 2012, ANN ONCOL, V23, P1287, DOI 10.1093/annonc/mdr401
   Ma BBY, 2008, ORAL ONCOL, V44, P1067, DOI 10.1016/j.oraloncology.2008.02.001
   Macsween KF, 2003, LANCET INFECT DIS, V3, P131, DOI 10.1016/S1473-3099(03)00543-7
   Maher J, 2002, NAT BIOTECHNOL, V20, P70, DOI 10.1038/nbt0102-70
   Marquitz AR, 2011, VIROLOGY, V412, P392, DOI 10.1016/j.virol.2011.01.028
   Masmoudi A, 2007, CANCER TREAT REV, V33, P499, DOI 10.1016/j.ctrv.2007.04.007
   Niu XS, 2013, J CANCER RES CLIN, V139, P1063, DOI 10.1007/s00432-013-1419-z
   Pal AD, 2014, CARCINOGENESIS, V35, P1592, DOI 10.1093/carcin/bgu069
   Pan JQ, 2009, MOL CANCER THER, V8, P2754, DOI 10.1158/1535-7163.MCT-08-1176
   Pegtel DM, 2010, P NATL ACAD SCI USA, V107, P6328, DOI 10.1073/pnas.0914843107
   Pegtel DM, 2005, J VIROL, V79, P15430, DOI 10.1128/JVI.79.24.15430-15442.2005
   Pfister DG, 2011, J NATL COMPR CANC NE, V9, P596, DOI 10.6004/jnccn.2011.0053
   Port RJ, 2013, J PATHOL, V231, P367, DOI 10.1002/path.4245
   Ramos CA, 2011, EXPERT OPIN BIOL TH, V11, P855, DOI 10.1517/14712598.2011.573476
   Raposo G, 2013, J CELL BIOL, V200, P373, DOI 10.1083/jcb.201211138
   Rickinson AB, 2014, SEMIN CANCER BIOL, V26, P99, DOI 10.1016/j.semcancer.2014.04.004
   Rosenberg SA, 2009, CURR OPIN IMMUNOL, V21, P233, DOI 10.1016/j.coi.2009.03.002
   Shi H, 2014, MOL CANCER, V13, DOI 10.1186/1476-4598-13-219
   Smith C, 2012, ONCOIMMUNOLOGY, V1, P1440, DOI 10.4161/onci.21286
   Stein GS, 2006, J CELL PHYSIOL, V209, P706, DOI 10.1002/jcp.20843
   Tang FQ, 2005, EXP ONCOL, V27, P96
   Tsao SW, 2002, SEMIN CANCER BIOL, V12, P473, DOI 10.1016/S1044579X02000901
   Twu CW, 2014, INT J RADIAT ONCOL, V89, P21, DOI 10.1016/j.ijrobp.2014.01.052
   van Schalkwyk MCI, 2013, HUM GENE THER CL DEV, V24, P134, DOI 10.1089/humc.2013.144
   Vockerodt M, 2015, J PATHOL, V235, P312, DOI 10.1002/path.4459
   Vockerodt M, 2014, CHIN J CANCER, V33, P591, DOI 10.5732/cjc.014.10193
   Yang Jing, 2003, Shi Yan Sheng Wu Xue Bao, V36, P215
   Yin LQ, 2001, CHINESE MED J-PEKING, V114, P718
   Zhang P, 2015, ONCOL LETT, V9, P113, DOI 10.3892/ol.2014.2631
   Zhao YB, 2009, J IMMUNOL, V183, P5563, DOI 10.4049/jimmunol.0900447
NR 77
TC 9
Z9 9
U1 0
U2 13
PU LIPPINCOTT WILLIAMS & WILKINS
PI PHILADELPHIA
PA TWO COMMERCE SQ, 2001 MARKET ST, PHILADELPHIA, PA 19103 USA
SN 0959-4973
EI 1473-5741
J9 ANTI-CANCER DRUG
JI Anti-Cancer Drugs
PD NOV
PY 2015
VL 26
IS 10
BP 1017
EP 1025
DI 10.1097/CAD.0000000000000276
PG 9
WC Oncology; Pharmacology & Pharmacy
SC Oncology; Pharmacology & Pharmacy
GA DD5DJ
UT WOS:000369942500002
PM 26241803
DA 2021-10-28
ER

PT J
AU Al Ustwani, O
   Gupta, N
   Bakhribah, H
   Griffiths, E
   Wang, E
   Wetzler, M
AF Al Ustwani, Omar
   Gupta, Neha
   Bakhribah, Hatoon
   Griffiths, Elizabeth
   Wang, Eunice
   Wetzler, Meir
TI Clinical updates in adult acute lymphoblastic leukemia
SO CRITICAL REVIEWS IN ONCOLOGY HEMATOLOGY
LA English
DT Review
DE Acute lymphoblastic leukemia; Adolescents and young adults; Chimeric
   antigen receptors; Minimal residual disease; Monoclonal antibodies;
   Philadelphia chromosome; Tyrosine kinase inhibitors
ID MINIMAL RESIDUAL DISEASE; STEM-CELL TRANSPLANTATION; TERM-FOLLOW-UP;
   BONE-MARROW-TRANSPLANTATION; ACUTE LYMPHOCYTIC-LEUKEMIA; 1ST COMPLETE
   REMISSION; HYPER-CVAD; PROGNOSTIC-FACTORS; STANDARD-RISK; GROUP-B
AB Acute lymphoblastic leukemia (ALL) is a clonal disease characterized by B or T lineage. Here we cover the clinical manifestations, pathophysiology and therapy for ALL. Additionally, we will discuss the evidence for minimal residual disease assessment, novel molecular targets and newly developed targeted therapies. The separation of ALL into Philadelphia chromosome positive and recently into Philadelphia like disease represents the most exciting developments in this disease. Finally, the advent of new immunotherapeutic approaches led us to predict that in few years, ALL therapy might be based heavily on non-chemotherapeutic approaches. (C) 2015 Elsevier Ireland Ltd. All rights reserved.
C1 [Al Ustwani, Omar; Bakhribah, Hatoon; Griffiths, Elizabeth; Wang, Eunice; Wetzler, Meir] Roswell Pk Canc Inst, Dept Med, Leukemia Sect, Buffalo, NY 14263 USA.
   [Gupta, Neha] SUNY Buffalo, Dept Med, Buffalo, NY 14260 USA.
RP Al Ustwani, O (corresponding author), Southern Oncol & Hematol Associates, Vineland, NJ 08360 USA.
EM Omarustwani@hotmail.com
OI Wang, Eunice/0000-0002-8644-0968
CR Annino L, 2002, BLOOD, V99, P863, DOI 10.1182/blood.V99.3.863
   Bachanova V, 2009, BLOOD, V113, P2902, DOI 10.1182/blood-2008-10-184093
   Bassan R, 2004, CRIT REV ONCOL HEMAT, V50, P223, DOI 10.1016/j.critrevonc.2003.11.003
   Bassan R, 2014, BLOOD CANCER J, V4, DOI 10.1038/bcj.2014.48
   Belkov VM, 1999, BLOOD, V93, P1643, DOI 10.1182/blood.V93.5.1643.405k06_1643_1650
   Bene MC, 2011, LEUKEMIA, V25, P567, DOI 10.1038/leu.2010.312
   Bishop MR, 2008, BONE MARROW TRANSPL, V41, P635, DOI 10.1038/sj.bmt.1705952
   Bleyer A., 2014, PEDIAT BLOOD CANC
   Bleyer A, 2006, CANCER-AM CANCER SOC, V107, P1645, DOI 10.1002/cncr.22102
   Brentjens RJ, 2013, SCI TRANSL MED, V5, DOI 10.1126/scitranslmed.3005930
   Bruggemann M, 2006, BLOOD, V107, P1116, DOI 10.1182/blood-2005-07-2708
   Burke MJ, 2014, AM J HEMATOL, V89, P889, DOI 10.1002/ajh.23778
   Carnahan J, 2007, MOL IMMUNOL, V44, P1331, DOI 10.1016/j.molimm.2006.05.007
   Chalandon Y, 2015, BLOOD, V125, P3711, DOI 10.1182/blood-2015-02-627935
   Cornelissen JJ, 2009, BLOOD, V113, P1375, DOI 10.1182/blood-2008-07-168625
   CORTES J, 1995, BLOOD, V86, P2091, DOI 10.1182/blood.V86.6.2091.bloodjournal8662091
   Coustan-Smith E, 2000, BLOOD, V96, P2691, DOI 10.1182/blood.V96.8.2691
   Dail M, 2014, NATURE, V513, P512, DOI 10.1038/nature13495
   Daver N, 2015, HAEMATOLOGICA, V100, P653, DOI 10.3324/haematol.2014.118588
   Davila ML, 2014, SCI TRANSL MED, V6, DOI 10.1126/scitranslmed.3008226
   Deangelo D., 2006, J CLIN ONCOL, V24, P6585
   DeAngelo DJ, 2015, LEUKEMIA, V29, P526, DOI 10.1038/leu.2014.229
   Dinndorf PA, 2007, ONCOLOGIST, V12, P991, DOI 10.1634/theoncologist.12-8-991
   Dombret H, 2002, BLOOD, V100, P2357, DOI 10.1182/blood-2002-03-0704
   Domenech C, 2011, BRIT J HAEMATOL, V153, P58, DOI 10.1111/j.1365-2141.2011.08588.x
   Douer D, 2007, BLOOD, V109, P2744, DOI 10.1182/blood-2006-07-035006
   Duell J, 2014, BLOOD, V124, DOI 10.1182/blood.V124.21.2291.2291
   Dufour E., 2008, ASH ANN M, V112, P907
   Dunsmore KP, 2012, J CLIN ONCOL, V30, P2753, DOI 10.1200/JCO.2011.40.8724
   Faderl S, 2010, CANCER-AM CANCER SOC, V116, P1165, DOI 10.1002/cncr.24862
   Fayad L, 2013, J CLIN ONCOL, V31, P573, DOI 10.1200/JCO.2012.42.7211
   Fielding AK, 2014, BLOOD, V123, P843, DOI 10.1182/blood-2013-09-529008
   Foa R, 2011, BLOOD, V118, P6521, DOI 10.1182/blood-2011-05-351403
   Francis J, 2013, LEUKEMIA LYMPHOMA, V54, P1517, DOI 10.3109/10428194.2012.754096
   Gajjar A, 2000, BLOOD, V96, P3381
   Garand R, 2013, LEUKEMIA, V27, P370, DOI 10.1038/leu.2012.234
   Garcia-Manero G, 2010, ASH ANN M ABSTRACTS, V116, P867
   Garcia-Manero G, 2009, SEMIN HEMATOL, V46, P24, DOI 10.1053/j.seminhematol.2008.09.008
   Giebel S., 2012, ASH ANN M, V120, P233
   Goekbuget N, 2010, BLOOD, V116, P494
   Gokbuget N, 2012, BLOOD, V120, P1868, DOI 10.1182/blood-2011-09-377713
   Gokbuget Nicola, 2006, Hematology Am Soc Hematol Educ Program, P133
   Goldstone AH, 2008, BLOOD, V111, P1827, DOI 10.1182/blood-2007-10-116582
   Hagop K., 2013, BLOOD, V122, P2664
   Hallbook H, 2002, BRIT J HAEMATOL, V118, P748, DOI 10.1046/j.1365-2141.2002.03685.x
   Haso W, 2013, BLOOD, V121, P1165, DOI 10.1182/blood-2012-06-438002
   Hertzberg L, 2010, BLOOD, V115, P1006, DOI 10.1182/blood-2009-08-235408
   HOELZER D, 1988, BLOOD, V71, P123, DOI 10.1182/blood.V71.1.123.123
   Hoelzer D, 2010, BLOOD, V116, P77, DOI 10.1182/blood.V116.21.170.170
   HOROWITZ MM, 1991, ANN INTERN MED, V115, P13, DOI 10.7326/0003-4819-115-1-13
   Inaba H, 2010, LANCET ONCOL, V11, P1096, DOI 10.1016/S1470-2045(10)70114-5
   Jabbour E, 2014, ASH ANN M, V124, P2289
   Jabbour E., 2014, BLOOD, V794
   Jabbour EJ, 2005, MAYO CLIN PROC, V80, P1517, DOI 10.4065/80.11.1517
   Kamps WA, 2002, LEUKEMIA, V16, P1099, DOI 10.1038/sj.leu.2402489
   Kantarjian H, 2004, CANCER-AM CANCER SOC, V101, P2788, DOI 10.1002/cncr.20668
   Kantarjian H, 2013, CANCER-AM CANCER SOC, V119, P2728, DOI 10.1002/cncr.28136
   Kantarjian H, 2012, LANCET ONCOL, V13, P403, DOI 10.1016/S1470-2045(11)70386-2
   Kawedia JD, 2012, BLOOD, V119, P1658, DOI 10.1182/blood-2011-09-381731
   Kim D.-Y., 2013, BLOOD, V122, P1517
   Klinger M, 2012, BLOOD, V119, P6226, DOI 10.1182/blood-2012-01-400515
   Knoechel B, 2014, NAT GENET, V46, P364, DOI 10.1038/ng.2913
   Kwon YM, 2009, J CONTROL RELEASE, V139, P182, DOI 10.1016/j.jconrel.2009.06.027
   Laport GG, 2008, BLOOD, V112, P903, DOI 10.1182/blood-2008-03-143115
   LARSON RA, 1995, BLOOD, V85, P2025, DOI 10.1182/blood.V85.8.2025.bloodjournal8582025
   Lazarus HM, 2006, BLOOD, V108, P465, DOI 10.1182/blood-2005-11-4666
   Le QH, 2006, EUR J HAEMATOL, V77, P471, DOI 10.1111/j.1600-0609.2006.00753.x
   Lee DW, 2014, LANCET
   Lee HJ, 2011, CANCER-AM CANCER SOC, V117, P1583, DOI 10.1002/cncr.25690
   Lee S, 2005, BLOOD, V105, P3449, DOI 10.1182/blood-2004-09-3785
   Liu C, 2012, LEUKEMIA, V26, P2303, DOI 10.1038/leu.2012.102
   Maude SL, 2014, NEW ENGL J MED, V371, P1507, DOI 10.1056/NEJMoa1407222
   Maude SL, 2012, BLOOD, V120, P3510, DOI 10.1182/blood-2012-03-415448
   Maury S, 2010, HAEMATOL-HEMATOL J, V95, P324, DOI 10.3324/haematol.2009.010306
   McCullough KB, 2013, BLOOD, V122, DOI 10.1182/blood.V122.21.1732.1732
   Mizuta S, 2012, BLOOD CANCER J, V2, DOI 10.1038/bcj.2012.18
   Moorman A.V., 2010, BLOOD, V206-214, P115
   Moorman AV, 2007, BLOOD, V109, P3189, DOI 10.1182/blood-2006-10-051912
   Mortuza FY, 2002, J CLIN ONCOL, V20, P1094, DOI 10.1200/JCO.20.4.1094
   Neale GAM, 2004, LEUKEMIA, V18, P934, DOI 10.1038/sj.leu.2403348
   Neumann M, 2013, PLOS ONE, V8, DOI 10.1371/journal.pone.0053190
   Nijmeijer BA, 2010, BLOOD, V116, P5930, DOI 10.1182/blood-2010-01-262006
   Nishiwaki S, 2010, BLOOD, V116, P4368, DOI 10.1182/blood-2010-02-269571
   Oliansky DM, 2007, BIOL BLOOD MARROW TR, V13, P1, DOI 10.1016/j.bbmt.2006.10.024
   Ottmann O, 2007, BLOOD, V110, P2309, DOI 10.1182/blood-2007-02-073528
   Patel B, 2010, BRIT J HAEMATOL, V148, P80, DOI 10.1111/j.1365-2141.2009.07941.x
   Piccaluga PP, 2011, LEUKEMIA LYMPHOMA, V52, P325, DOI 10.3109/10428194.2010.529206
   Pieters R, 2011, CANCER-AM CANCER SOC, V117, P238, DOI 10.1002/cncr.25489
   Porkka K, 2008, BLOOD, V112, P1005, DOI 10.1182/blood-2008-02-140665
   Pui CH, 2006, NEW ENGL J MED, V354, P166, DOI 10.1056/NEJMra052603
   Pui CH, 2008, LANCET, V371, P1030, DOI 10.1016/S0140-6736(08)60457-2
   Pullarkat V, 2008, BLOOD, V111, P2563, DOI 10.1182/blood-2007-10-116186
   Pulte D, 2009, BLOOD, V113, P1408, DOI 10.1182/blood-2008-06-164863
   Rabin K.R., 2012, ASH ANN M, V120, P289
   Raetz EA, 2008, J CLIN ONCOL, V26, P3756, DOI 10.1200/JCO.2007.15.3528
   Raff T, 2007, BLOOD, V109, P910, DOI 10.1182/blood-2006-07-037093
   Ram R, 2010, CANCER-AM CANCER SOC, V116, P3447, DOI 10.1002/cncr.25136
   Ravandi F, 2013, BLOOD, V122, P1214, DOI 10.1182/blood-2012-11-466482
   Ravandi F, 2010, BLOOD, V116, P2070, DOI 10.1182/blood-2009-12-261586
   Ribera JM, 2005, HAEMATOLOGICA, V90, P1346
   Ribera JM, 2014, MEDITERR J HEMATOL I, V6, DOI 10.4084/MJHID.2014.052
   Roberts KG, 2014, NEW ENGL J MED, V371, P1005, DOI 10.1056/NEJMoa1403088
   Rocha JCC, 2005, BLOOD, V105, P4752, DOI 10.1182/blood-2004-11-4544
   Roman-Gomez J, 2007, LEUKEMIA LYMPHOMA, V48, P1269, DOI 10.1080/10428190701344899
   Rowe JM, 2010, BRIT J HAEMATOL, V150, P389, DOI 10.1111/j.1365-2141.2010.08246.x
   Rowe JM, 2005, BLOOD, V106, P3760, DOI 10.1182/blood-2005-04-1623
   Ruella M., 2014, BLOOD, V966
   Schmiegelow K, 2014, J PEDIAT HEMATOL ONC, V36, P503, DOI 10.1097/MPH.0000000000000206
   Schmiegelow K, 2013, J CLIN ONCOL, V31, P2469, DOI 10.1200/JCO.2012.47.0500
   Schnapp LM, 2009, BLOOD, V113, P1615, DOI 10.1182/blood-2008-12-192815
   Schultz KR, 2014, LEUKEMIA, V28, P1467, DOI 10.1038/leu.2014.30
   Siegel AB, 2003, SEMIN ONCOL, V30, P457, DOI 10.1016/S0093-7754(03)00240-9
   Siegel R, 2014, CA-CANCER J CLIN, V64, P9, DOI [10.3322/caac.21254, 10.3322/caac.21208, 10.1136/bmj.g1502, 10.1001/jamaoto.2014.2530]
   Spinelli O, 2007, HAEMATOL-HEMATOL J, V92, P612, DOI 10.3324/haematol.10965
   Stock W.S.B., 2009, BLOOD
   Stock W, 2014, BLOOD, V124, DOI 10.1182/blood.V124.21.796.796
   Stock W, 2013, CANCER-AM CANCER SOC, V119, P90, DOI 10.1002/cncr.27617
   Stock W, 2010, HEMATOL-AM SOC HEMAT, P21, DOI 10.1182/asheducation-2010.1.21
   Sureda A, 2015, BONE MARROW TRANSPL, V50, P1037, DOI 10.1038/bmt.2015.6
   Tanguy-Schmidt A, 2013, BIOL BLOOD MARROW TR, V19, P150, DOI 10.1016/j.bbmt.2012.08.021
   Tanguy-Schmidt A, 2009, BLOOD, V114, P1198, DOI 10.1182/blood.V114.22.3080.3080
   Thomas DA, 2006, CANCER-AM CANCER SOC, V106, P1569, DOI 10.1002/cncr.21776
   Thomas DA, 2004, BLOOD, V103, P4396, DOI 10.1182/blood-2003-08-2958
   Thomas DA, 2009, BLOOD, V113, P6330, DOI 10.1182/blood-2008-04-151860
   Thomas X, 2004, J CLIN ONCOL, V22, P4075, DOI 10.1200/JCO.2004.10.050
   Topp MS, 2012, BLOOD, V120, P5185, DOI 10.1182/blood-2012-07-441030
   Topp MS, 2014, J CLIN ONCOL
   Uckun FM, 1997, J CLIN ONCOL, V15, P2214, DOI 10.1200/JCO.1997.15.6.2214
   van der Veer A, 2013, BLOOD, V122, P2622, DOI 10.1182/blood-2012-10-462358
   Vardiman JW, 2009, BLOOD, V114, P937, DOI 10.1182/blood-2009-03-209262
   Vidriales MB, 2003, BLOOD, V101, P4695, DOI 10.1182/blood-2002-08-2613
   Vilimas T, 2007, NAT MED, V13, P70, DOI 10.1038/nm1524
   Wetzler M, 1999, BLOOD, V93, P3983
   Wetzler M, 2007, BLOOD, V109, P4164, DOI 10.1182/blood-2006-09-045351
   Wetzler M, 2014, HAEMATOLOGICA, V99, P111, DOI 10.3324/haematol.2013.085811
   Yanada M, 2006, J CLIN ONCOL, V24, P460, DOI 10.1200/JCO.2005.03.2177
   Zalewska-Szewczyk B, 2009, CLIN EXP MED, V9, P113, DOI 10.1007/s10238-008-0026-9
   Zeidan A, 2009, EXPERT OPIN BIOL TH, V9, P111, DOI [10.1517/14712590802586058, 10.1517/14712590802586058 ]
   Zenger M., 2013, BLOOD, V122, P615
NR 139
TC 18
Z9 19
U1 1
U2 13
PU ELSEVIER SCIENCE INC
PI NEW YORK
PA STE 800, 230 PARK AVE, NEW YORK, NY 10169 USA
SN 1040-8428
EI 1879-0461
J9 CRIT REV ONCOL HEMAT
JI Crit. Rev. Oncol./Hematol.
PD MAR
PY 2016
VL 99
BP 189
EP 199
DI 10.1016/j.critrevonc.2015.12.007
PG 11
WC Oncology; Hematology
SC Oncology; Hematology
GA DG2YW
UT WOS:000371937700020
PM 26777876
DA 2021-10-28
ER

PT J
AU Hansen, JB
   Riele, HT
   Kristiansen, K
AF Hansen, JB
   Riele, HT
   Kristiansen, K
TI Novel function of the retinoblastoma protein in fat - Regulation of
   white versus brown adipocyte differentiation
SO CELL CYCLE
LA English
DT Review
DE retinoblastoma; adipocyte differentiation; white fat; brown fat; UCP-1
ID ACTIVATED RECEPTOR-GAMMA; CONTROLLING MITOCHONDRIAL BIOGENESIS;
   LARGE-T-ANTIGEN; TRANSGENIC MICE; ADIPOSE-TISSUE; CELL-LINES; CHIMERIC
   MICE; PPAR-GAMMA; GENE; RB
AB The differentiation of white and brown fat cells is controlled by a similar set of transcription factors, including PPARgamma and C/EBPalpha. However, despite many similarities between the two types of fat cells, they carry out essentially opposite functions in vivo, with white adipocytes being the major energy store and brown adipocytes being potent energy-dissipaters through thermogenesis. Yet, little is known about factors differentially regulating the formation of white and brown fat cells. Members of the retinoblastoma protein family (pRB, p107, p130) have been implicated in the regulation of adipocyte differentiation, and expression and phosphorylation of the three retinoblastoma family proteins oscillate in a characteristic manner during differentiation of the white preadipocyte cell line 3T3-L1. We have recently demonstrated a surprising function of the retinoblastoma protein in the regulation of white versus brown adipocyte differentiation in vitro and possibly in vivo. Here we summarize the current knowledge on the retinoblastoma protein in fat cells, with particular emphasis on its potential role in adipocyte lineage commitment and differentiation.
C1 Univ So Denmark, Dept Biochem & Mol Biol, DK-5230 Odense M, Denmark.
   Netherlands Canc Inst, Div Mol Biol, NL-1066 CX Amsterdam, Netherlands.
RP Kristiansen, K (corresponding author), Univ So Denmark, Dept Biochem & Mol Biol, Campusvej 55, DK-5230 Odense M, Denmark.
EM kak@bmb.sdu.dk
RI Hansen, Jacob B/F-3775-2010; Kristiansen, Karsten/J-5148-2014
OI Hansen, Jacob B/0000-0001-5249-2586; Kristiansen,
   Karsten/0000-0002-6024-0917
CR Bachman ES, 2002, SCIENCE, V297, P843, DOI 10.1126/science.1073160
   Barlow C, 1997, NUCLEIC ACIDS RES, V25, P2543, DOI 10.1093/nar/25.12.2543
   BENITO M, 1993, EXP CELL RES, V209, P248, DOI 10.1006/excr.1993.1308
   Cannon B, 2004, PHYSIOL REV, V84, P277, DOI 10.1152/physrev.00015.2003
   Cederberg A, 2001, CELL, V106, P563, DOI 10.1016/S0092-8674(01)00474-3
   Chen PL, 1996, P NATL ACAD SCI USA, V93, P465, DOI 10.1073/pnas.93.1.465
   Chen PL, 1996, GENE DEV, V10, P2794, DOI 10.1101/gad.10.21.2794
   CHERINGTON V, 1988, MOL CELL BIOL, V8, P1380, DOI 10.1128/MCB.8.3.1380
   CHERINGTON V, 1986, P NATL ACAD SCI USA, V83, P4307, DOI 10.1073/pnas.83.12.4307
   CLARKE AR, 1992, NATURE, V359, P328, DOI 10.1038/359328a0
   Classon M, 2000, P NATL ACAD SCI USA, V97, P10826, DOI 10.1073/pnas.190343597
   Fajas L, 2002, DEV CELL, V3, P903, DOI 10.1016/S1534-5807(02)00360-X
   Fajas L, 2002, DEV CELL, V3, P39, DOI 10.1016/S1534-5807(02)00190-9
   GREEN H, 1976, CELL, V7, P105, DOI 10.1016/0092-8674(76)90260-9
   GREEN H, 1974, CELL, V1, P113, DOI 10.1016/0092-8674(74)90126-3
   Hansen JB, 2004, P NATL ACAD SCI USA, V101, P4112, DOI 10.1073/pnas.0301964101
   Hansen JB, 2002, J BIOL CHEM, V277, P26335, DOI 10.1074/jbc.M203870200
   Hansen JB, 1999, J BIOL CHEM, V274, P2386, DOI 10.1074/jbc.274.4.2386
   Higgins C, 1996, J VIROL, V70, P745, DOI 10.1128/JVI.70.2.745-752.1996
   Himms-Hagen J, 2000, AM J PHYSIOL-CELL PH, V279, pC670, DOI 10.1152/ajpcell.2000.279.3.C670
   JACKS T, 1992, NATURE, V359, P295, DOI 10.1038/359295a0
   Kelly DP, 2004, GENE DEV, V18, P357, DOI 10.1101/gad.1177604
   Klein J, 1999, J BIOL CHEM, V274, P34795, DOI 10.1074/jbc.274.49.34795
   KOZAK UC, 1994, ENDOCRINOLOGY, V134, P906, DOI 10.1210/en.134.2.906
   KOZAK UC, 1992, MOL ENDOCRINOL, V6, P763, DOI 10.1210/me.6.5.763
   Landsberg RL, 2003, P NATL ACAD SCI USA, V100, P2456, DOI 10.1073/pnas.0138064100
   LEE EYHP, 1992, NATURE, V359, P288, DOI 10.1038/359288a0
   Lipinski MM, 1999, ONCOGENE, V18, P7873, DOI 10.1038/sj.onc.1203244
   LOWELL BB, 1993, NATURE, V366, P740, DOI 10.1038/366740a0
   MAANDAG ECR, 1994, EMBO J, V13, P4260, DOI 10.1002/j.1460-2075.1994.tb06746.x
   MacPherson D, 2003, MOL CELL BIOL, V23, P1044, DOI 10.1128/MCB.23.3.1044-1053.2003
   Marino S, 2000, GENE DEV, V14, P994
   Morrison RF, 1999, J BIOL CHEM, V274, P17088, DOI 10.1074/jbc.274.24.17088
   Phelps DE, 1998, CELL GROWTH DIFFER, V9, P595
   Picard F, 2002, CELL, V111, P931, DOI 10.1016/S0092-8674(02)01169-8
   Puigserver P, 1998, EUR J CELL BIOL, V77, P117, DOI 10.1016/S0171-9335(98)80079-4
   Puigserver P, 1998, CELL, V92, P829, DOI 10.1016/S0092-8674(00)81410-5
   Puigserver P, 2003, ENDOCR REV, V24, P78, DOI 10.1210/er.2002-0012
   Reichert M, 1999, ONCOGENE, V18, P459, DOI 10.1038/sj.onc.1202308
   Richon VM, 1997, J BIOL CHEM, V272, P10117, DOI 10.1074/jbc.272.15.10117
   ROHLFS EM, 1995, J BIOL CHEM, V270, P10723, DOI 10.1074/jbc.270.18.10723
   Rosen ED, 2000, GENE DEV, V14, P1293
   ROSS SR, 1992, P NATL ACAD SCI USA, V89, P7561, DOI 10.1073/pnas.89.16.7561
   Sage J, 2003, NATURE, V424, P223, DOI 10.1038/nature01764
   Shao DL, 1997, J BIOL CHEM, V272, P21473, DOI 10.1074/jbc.272.34.21473
   Tang QQ, 2003, P NATL ACAD SCI USA, V100, P44, DOI 10.1073/pnas.0137044100
   Thomas DM, 2003, CANCER BIOL THER, V2, P124, DOI 10.4161/cbt.2.2.235
   Wang YX, 2003, CELL, V113, P159, DOI 10.1016/S0092-8674(03)00269-1
   WEINBERG RA, 1995, CELL, V81, P323, DOI 10.1016/0092-8674(95)90385-2
   WILLIAMS BO, 1994, EMBO J, V13, P4251, DOI 10.1002/j.1460-2075.1994.tb06745.x
   Wu LZ, 2003, NATURE, V421, P942, DOI 10.1038/nature01417
   Wu ZD, 1999, CELL, V98, P115, DOI 10.1016/S0092-8674(00)80611-X
NR 52
TC 17
Z9 17
U1 0
U2 2
PU TAYLOR & FRANCIS INC
PI PHILADELPHIA
PA 530 WALNUT STREET, STE 850, PHILADELPHIA, PA 19106 USA
SN 1538-4101
EI 1551-4005
J9 CELL CYCLE
JI Cell Cycle
PD JUN
PY 2004
VL 3
IS 6
BP 774
EP 778
PG 5
WC Cell Biology
SC Cell Biology
GA 846ZB
UT WOS:000223357200023
PM 15197340
DA 2021-10-28
ER

PT J
AU Cassard, S
   Salamero, J
   Hanau, D
   Spehner, D
   Davoust, J
   Fridman, WH
   Bonnerot, C
AF Cassard, S
   Salamero, J
   Hanau, D
   Spehner, D
   Davoust, J
   Fridman, WH
   Bonnerot, C
TI A tyrosine-based signal present in Ig alpha mediates B cell receptor
   constitutive internalization
SO JOURNAL OF IMMUNOLOGY
LA English
DT Article
ID CLASS-II MOLECULES; ANTIGEN RECEPTOR; CYTOPLASMIC DOMAIN; LYMPHOCYTES-B;
   ENDOCYTOSIS; IMMUNOGLOBULIN; SURFACE; BETA; PROTEIN; COMPARTMENTS
AB B lymphocytes express Ag receptors (BCR) that are composed of ligand binding subunits, the membrane Igs, associated with Ig alpha/Ig beta heterodimers. One main BCR function is to bind and to internalize Ags, Peptides generated from these internalized Ags may be presented to T lymphocytes, Here, we have analyzed the involvement of BCR Ig alpha/Ig beta components in BCR constitutive endocytosis. The role of Ig alpha subunit in BCR constitutive endocytosis was first determined in the context of an IgM-based BCR, In contrast with BCR that contain wild-type Ig alpha, surface BCR lacking Ig alpha cytoplasmic domain were not constitutively internalized. The respective roles of Ig alpha and Ig beta subunits were then analyzed by expressing chimeric molecules containing the cytoplasmic domains of either subunits in a B cell line. Only the Ig alpha cytoplasmic domain contained an internalization signal that allowed constitutive endocytosis of Ig alpha chimeras via coated pits and accumulation in sorting-recycling endosomes, This internalization signal is contained in its immunoreceptor tyrosine-based activation motif, These results indicate that Ig alpha, through its immunoreceptor tyrosine-based activation motif, may account for the ability of IgM/IgD BCR to constitutively internalize monovalent Ags.
C1 Inst Curie, INSERM, CJF 9501, F-75248 Paris 05, France.
   Inst Curie, INSERM, U255, Paris 05, France.
   Inst Curie, CNRS, UMR 144, Mol Mech Intracellular Trafficking Lab, Paris 05, France.
   Fac Med Strasbourg, Inst Virol, INSERM, U74, Strasbourg, France.
   CNRS Marseille Luminy, INSERM, Ctr Immunol, Marseille, France.
RP Bonnerot, C (corresponding author), Inst Curie, INSERM, CJF 9501, 26 Rue Ulm, F-75248 Paris 05, France.
OI Davoust, Jean/0000-0002-3098-7665; fridman, wolf
   herman/0000-0002-1332-0973; salamero, jean/0000-0002-2610-5826
CR AMIGORENA S, 1992, NATURE, V358, P337, DOI 10.1038/358337a0
   AMIGORENA S, 1994, NATURE, V369, P113, DOI 10.1038/369113a0
   Boll W, 1996, EMBO J, V15, P5789, DOI 10.1002/j.1460-2075.1996.tb00965.x
   BONNEROT C, 1995, IMMUNITY, V3, P335, DOI 10.1016/1074-7613(95)90118-3
   CAMBIER JC, 1993, IMMUNOL REV, V132, P85, DOI 10.1111/j.1600-065X.1993.tb00838.x
   Cassard S, 1996, J BIOL CHEM, V271, P23786, DOI 10.1074/jbc.271.39.23786
   CHESNUT RW, 1981, J IMMUNOL, V126, P1075
   CHOQUET D, 1994, J BIOL CHEM, V269, P6491
   CLARK MR, 1992, SCIENCE, V258, P123, DOI 10.1126/science.1439759
   DAVIDSON HW, 1990, J IMMUNOL, V144, P4101
   FLASWINKEL H, 1994, EMBO J, V13, P83, DOI 10.1002/j.1460-2075.1994.tb06237.x
   GACHET C, 1993, J CELL BIOL, V120, P1021, DOI 10.1083/jcb.120.4.1021
   GOLDSTEIN JL, 1985, ANNU REV CELL BIOL, V1, P1, DOI 10.1146/annurev.cb.01.110185.000245
   HANAU D, 1987, J INVEST DERMATOL, V89, P172, DOI 10.1111/1523-1747.ep12470555
   HOMBACH J, 1988, J EXP MED, V167, P652, DOI 10.1084/jem.167.2.652
   HUMBERT M, 1993, EUR J IMMUNOL, V23, P3158, DOI 10.1002/eji.1830231218
   JING SQ, 1990, J CELL BIOL, V110, P283, DOI 10.1083/jcb.110.2.283
   LANZAVECCHIA A, 1990, ANNU REV IMMUNOL, V8, P773, DOI 10.1146/annurev.iy.08.040190.004013
   LANZAVECCHIA A, 1985, NATURE, V314, P537, DOI 10.1038/314537a0
   LETOURNEUR F, 1992, CELL, V69, P1143, DOI 10.1016/0092-8674(92)90636-Q
   LOUIE RR, 1988, J VIROL, V62, P4673, DOI 10.1128/JVI.62.12.4673-4679.1988
   METEZEAU P, 1984, EMBO J, V3, P2235, DOI 10.1002/j.1460-2075.1984.tb02121.x
   MITCHELL RN, 1995, J EXP MED, V181, P1705, DOI 10.1084/jem.181.5.1705
   MOSTOV KE, 1986, CELL, V47, P359, DOI 10.1016/0092-8674(86)90592-1
   OHNO H, 1995, SCIENCE, V269, P1872, DOI 10.1126/science.7569928
   PATEL KJ, 1993, CELL, V74, P939, DOI 10.1016/0092-8674(93)90473-4
   PELCHENMATTHEWS A, 1992, J CELL BIOL, V117, P279, DOI 10.1083/jcb.117.2.279
   PETERS PJ, 1991, NATURE, V349, P669, DOI 10.1038/349669a0
   RETH M, 1989, NATURE, V338, P383, DOI 10.1038/338383b0
   ROCK KL, 1984, J EXP MED, V160, P1102, DOI 10.1084/jem.160.4.1102
   ROTHENBERGER S, 1987, CELL, V49, P423, DOI 10.1016/0092-8674(87)90295-9
   TISCH R, 1987, P NATL ACAD SCI USA, V84, P3831, DOI 10.1073/pnas.84.11.3831
   TONY HP, 1985, J EXP MED, V161, P223, DOI 10.1084/jem.161.1.223
   TULP A, 1994, NATURE, V369, P120, DOI 10.1038/369120a0
   UNKELESS JC, 1979, J EXP MED, V150, P580, DOI 10.1084/jem.150.3.580
   VENKITARAMAN AR, 1991, NATURE, V352, P777, DOI 10.1038/352777a0
   WATTS C, 1988, EMBO J, V7, P1937, DOI 10.1002/j.1460-2075.1988.tb03031.x
   WEISER P, 1994, EUR J IMMUNOL, V24, P665, DOI 10.1002/eji.1830240327
   Weiser P, 1997, SCIENCE, V276, P407, DOI 10.1126/science.276.5311.407
   WEST MA, 1994, NATURE, V369, P147, DOI 10.1038/369147a0
NR 40
TC 33
Z9 34
U1 0
U2 1
PU AMER ASSOC IMMUNOLOGISTS
PI BETHESDA
PA 9650 ROCKVILLE PIKE, BETHESDA, MD 20814 USA
SN 0022-1767
J9 J IMMUNOL
JI J. Immunol.
PD FEB 15
PY 1998
VL 160
IS 4
BP 1767
EP 1773
PG 7
WC Immunology
SC Immunology
GA ZN995
UT WOS:000073704800028
PM 9469435
DA 2021-10-28
ER

PT J
AU Gerald, WL
   Ladanyi, M
   de Alava, E
   Cuatrecasas, M
   Kushner, BH
   LaQuaglia, MP
   Rosai, J
AF Gerald, WL
   Ladanyi, M
   de Alava, E
   Cuatrecasas, M
   Kushner, BH
   LaQuaglia, MP
   Rosai, J
TI Clinical, pathologic, and molecular spectrum of tumors associated with
   t(11;22)(p13;q12): Desmoplastic small round-cell tumor and its variants
SO JOURNAL OF CLINICAL ONCOLOGY
LA English
DT Article
ID WILMS-TUMOR; CHROMOSOME-TRANSLOCATION; EWINGS-SARCOMA; GENE FUSION;
   DNA-BINDING; CHIMERIC TRANSCRIPTS; GENOMIC STRUCTURE; EWS GENE; WT1
   GENE; RECEPTOR
AB Purpose: Intense investigation has reshaped concepts about undifferentiated tumors occurring in young people (small round-cell tumors). Tumors associated with t(11;22)(p13;q12) and descriptively designated desmoplastic small round-cell tumor (DSRCT) are a distinctive, ra re, poorly understood member of this family We reviewed 109 eases of DSRCT to further characterize this entity better.
   Methods: Clinical information and histology were reviewed. Immunohistochemistry and immunoblotting were performed using standard techniques. Chimeric EWS-WT1 RNA and DNA were detected by polymerase chain reaction (PCR) and genomic translocation breakpoints mapped in a subset of cases.
   Results: There were 90 males and 19 females from 6 to 49 years of age (mean, 22 years). A total of 103 held tumor in the abdominal cavity, four in the thoracic region, one in the posterior cranial fossa, and one in the hand. Typical histologic and immunohistochemical features were usually evident in well-sampled tumors, but variations in cellularity, stromal components, cytology, architecture, and immunoreactivity occurred. Tumor cells were usually reactive with antibodies to keratin (67 of 78 cases, 86%), epithelial membrane antigen (50 of 54, 93%), vimentin (64 of 66, 97%), desmin (70 of 78, 90%), neuron-specific enolase (60 of 74, 81%), and the EWS-WT1 chimeric protein (25 of 27, 93%); typically nonreactive for muscle common actin (one of 58, 2%), myogenin (zero of eight 0%), and chromogranin (one of 46, 2%); and variably reactive for MIC2 (nine of 47, 20%) and p53 (five of 17 with >20% tumor cells reactive). Functional EWS-WT1 gene fusion was evident in 25 of 26 cases with genomic breakpoints in WT1 intron 7, and EWS introns 7, 8, and 9. Prognosis in general is poor, but tumors are responsive to aggressive therapy.
   Conclusion: This large review identifies a greater degree of clinical, pathologic, and molecular variation than originally appreciated for tumors associated with t(11;22)(p13;q12). Translocation and functional fusion of the EWS and WT1 genes appears to be a consistent feature of this unique tumor. J Clin Oncol 16:3028-3036. (C) 1998 by American Society of Clinical Oncology.
C1 Mem Sloan Kettering Canc Ctr, Dept Pathol, New York, NY 10021 USA.
   Mem Sloan Kettering Canc Ctr, Dept Human Genet, New York, NY 10021 USA.
   Mem Sloan Kettering Canc Ctr, Dept Pediat, New York, NY 10021 USA.
   Mem Sloan Kettering Canc Ctr, Dept Surg, New York, NY 10021 USA.
   Univ Navarra Clin, Dept Pathol, Pamplona, Spain.
   Hosp St Jaume, Dept Pathol, Calella, Spain.
RP Gerald, WL (corresponding author), Mem Sloan Kettering Canc Ctr, Dept Pathol, 1275 York Ave, New York, NY 10021 USA.
EM geraldw@mskcc.org
RI Ladanyi, Marc/AAG-8585-2019; Cuatrecasas, Miriam/C-9156-2019; IBIS,
   SARCOMAS/O-1893-2015
OI Cuatrecasas, Miriam/0000-0003-3063-0110; de Alava,
   Enrique/0000-0001-8400-046X
FU NATIONAL CANCER INSTITUTEUnited States Department of Health & Human
   ServicesNational Institutes of Health (NIH) - USANIH National Cancer
   Institute (NCI) [R01CA068273] Funding Source: NIH RePORTER; NCI NIH
   HHSUnited States Department of Health & Human ServicesNational
   Institutes of Health (NIH) - USANIH National Cancer Institute (NCI)
   [CA68273] Funding Source: Medline
CR AURIAS A, 1983, NEW ENGL J MED, V309, P496
   BARR FG, 1995, JAMA-J AM MED ASSOC, V273, P553, DOI 10.1001/jama.273.7.553
   BERLOTTI A, 1996, EMBO J, V15, P5022
   BIEGEL JA, 1993, GENE CHROMOSOME CANC, V7, P119, DOI 10.1002/gcc.2870070210
   BONETTA L, 1990, SCIENCE, V250, P994, DOI 10.1126/science.2173146
   CALL KM, 1990, CELL, V60, P509, DOI 10.1016/0092-8674(90)90601-A
   Clark J, 1996, ONCOGENE, V12, P229
   DEALAVA E, 1995, AM J PATHOL, V147, P1584
   DELATTRE O, 1992, NATURE, V359, P162, DOI 10.1038/359162a0
   DOUGLASS EC, 1987, CYTOGENET CELL GENET, V45, P148, DOI 10.1159/000132446
   ENGLERT C, 1995, EMBO J, V14, P4662, DOI 10.1002/j.1460-2075.1995.tb00148.x
   GERALD W L, 1989, Pediatric Pathology, V9, P177
   Gerald William L., 1993, Zentralblatt fuer Pathologie, V139, P141
   GERALD WL, 1991, AM J SURG PATHOL, V15, P499, DOI 10.1097/00000478-199106000-00001
   GERALD WL, 1995, P NATL ACAD SCI USA, V92, P1028, DOI 10.1073/pnas.92.4.1028
   GESSLER M, 1990, NATURE, V343, P774, DOI 10.1038/343774a0
   HABER DA, 1992, CANCER SURV, V12, P105
   HABER DA, 1993, SCIENCE, V262, P2057, DOI 10.1126/science.8266105
   HABER DA, 1991, P NATL ACAD SCI USA, V88, P9618, DOI 10.1073/pnas.88.21.9618
   HABER DA, 1992, NEW BIOL, V4, P97
   HSU SM, 1981, J HISTOCHEM CYTOCHEM, V29, P577, DOI 10.1177/29.4.6166661
   KREIDBERG JA, 1993, CELL, V74, P679, DOI 10.1016/0092-8674(93)90515-R
   Kretschmar CS, 1996, J PEDIAT HEMATOL ONC, V18, P293, DOI 10.1097/00043426-199608000-00012
   Kushner BH, 1996, J CLIN ONCOL, V14, P1526, DOI 10.1200/JCO.1996.14.5.1526
   LABELLE Y, 1995, HUM MOL GENET, V4, P2219, DOI 10.1093/hmg/4.12.2219
   LADANYI M, 1994, CANCER RES, V54, P2837
   MAHESWARAN S, 1993, P NATL ACAD SCI USA, V90, P5100, DOI 10.1073/pnas.90.11.5100
   MAY WA, 1993, MOL CELL BIOL, V13, P7393, DOI 10.1128/MCB.13.12.7393
   MAY WA, 1993, P NATL ACAD SCI USA, V90, P5752, DOI 10.1073/pnas.90.12.5752
   OHNO T, 1993, CANCER RES, V53, P5859
   ORDONEZ NG, 1993, HUM PATHOL, V24, P850, DOI 10.1016/0046-8177(93)90135-4
   Panagopoulos I, 1996, ONCOGENE, V12, P489
   PARK S, 1993, CANCER RES, V53, P4757
   PARK S, 1993, NAT GENET, V4, P415, DOI 10.1038/ng0893-415
   PARKASH V, 1995, AM J SURG PATHOL, V19, P659, DOI 10.1097/00000478-199506000-00006
   PLOUGASTEL B, 1993, GENOMICS, V18, P609, DOI 10.1016/S0888-7543(05)80363-5
   PRITCHARDJONES K, 1991, ONCOGENE, V6, P2211
   PRITCHARDJONES K, 1990, NATURE, V346, P194, DOI 10.1038/346194a0
   Ramani P, 1996, J PATHOL, V179, P162, DOI 10.1002/(SICI)1096-9896(199606)179:2<162::AID-PATH545>3.0.CO;2-0
   RODRIGUEZ E, 1993, CANCER GENET CYTOGEN, V69, P17, DOI 10.1016/0165-4608(93)90105-U
   SAWYER JR, 1992, AM J SURG PATHOL, V16, P411, DOI 10.1097/00000478-199204000-00010
   SCHWARZ R, IN PRESS ANN SURG ON
   SHARMA PM, 1992, CANCER RES, V52, P6407
   SHEN WPV, 1992, CANCER GENET CYTOGEN, V64, P189
   Tison V, 1996, AM J SURG PATHOL, V20, P112, DOI 10.1097/00000478-199601000-00013
   TRICHE TJ, 1993, PRINCIPLES PRACTICE, P115
   TURCCAREL C, 1983, NEW ENGL J MED, V309, P497
   TURCCAREL C, 1988, CANCER GENET CYTOGEN, V32, P229, DOI 10.1016/0165-4608(88)90285-3
   TURCCAREL C, 1986, CANCER GENET CYTOGEN, V19, P361, DOI 10.1016/0165-4608(86)90069-5
   Wang-Wuu S, 1988, Cancer Res, V48, P983
   WHANGPENG J, 1984, NEW ENGL J MED, V311, P584, DOI 10.1056/NEJM198408303110907
   Ye Y, 1996, EMBO J, V15, P5606, DOI 10.1002/j.1460-2075.1996.tb00945.x
   ZUCMAN J, 1993, NAT GENET, V4, P341, DOI 10.1038/ng0893-341
   ZUCMAN J, 1993, EMBO J, V12, P4481, DOI 10.1002/j.1460-2075.1993.tb06137.x
NR 54
TC 258
Z9 276
U1 0
U2 3
PU W B SAUNDERS CO
PI PHILADELPHIA
PA INDEPENDENCE SQUARE WEST CURTIS CENTER, STE 300, PHILADELPHIA, PA
   19106-3399 USA
SN 0732-183X
J9 J CLIN ONCOL
JI J. Clin. Oncol.
PD SEP
PY 1998
VL 16
IS 9
BP 3028
EP 3036
DI 10.1200/JCO.1998.16.9.3028
PG 9
WC Oncology
SC Oncology
GA 116PY
UT WOS:000075734800018
PM 9738572
DA 2021-10-28
ER

PT J
AU VANDERMERWE, PA
   MCPHERSON, DC
   BROWN, MH
   BARCLAY, AN
   CYSTER, JG
   WILLIAMS, AF
   DAVIS, SJ
AF VANDERMERWE, PA
   MCPHERSON, DC
   BROWN, MH
   BARCLAY, AN
   CYSTER, JG
   WILLIAMS, AF
   DAVIS, SJ
TI THE NH2-TERMINAL DOMAIN OF RAT CD2 BINDS RAT CD48 WITH A LOW-AFFINITY
   AND BINDING DOES NOT REQUIRE GLYCOSYLATION OF CD2
SO EUROPEAN JOURNAL OF IMMUNOLOGY
LA English
DT Article
DE CD2; CD48; OX45; RAT; ADHESION RECEPTOR
ID MRC OX-45 ANTIGEN; ERYTHROCYTE RECEPTOR; ADHESION RECEPTORS;
   LYMPHOCYTES-T; MONOCLONAL-ANTIBODIES; IMMUNE-SYSTEM; LIGAND LFA-3;
   SURFACE; GLYCOPROTEIN; CELLS
AB CD2, CD48 and CD58 are structurally similar cell adhesion-molecules forming a subset of the immunoglobulin superfamily (IgSF). In humans CD58 is a ligand for CD2 while in mice CD2 binds CD48.We constructed a soluble chimeric molecule comprising the extracellular portion of rat CD48 and domains 3 and 4 of rat CD4 (sCD48-CD4) and used it to examine whether CD2 is a ligand for CD48 in rats. sCD48-CD4-coated polystyrene Dynabeads(TM) formed rosettes on rat CD2-transfected COS-7 cells, and this rosetting was blocked by anti-CD2 (OX34) and anti-CD48 (OX45) monoclonal antibodies.We used sucrose-gradient ultracentrifugation to show that sCD48-CD4 binds, in solution, to soluble forms of rat CD2 including the single NH2-terminal IgSF domain of rat CD2 expressed in bacteria. The upper limit of the affinity of the rat CD48-CD2 interaction is 4 x 10(5) M-1, lower than the published affinity of human CD2 for CD58. These results show that rat CD48 binds CD2 on its NH2-terminal IgSF domain with a low affinity and that binding is independent of glycosylation.
RP VANDERMERWE, PA (corresponding author), UNIV OXFORD,SIR WILLIAM DUNN SCH PATHOL,MRC,CELLULAR IMMUNOL UNIT,S PARKS RD,OXFORD OX1 3RE,ENGLAND.
RI van der Merwe, P. Anton/F-8539-2011
CR ARVIEUX J, 1986, MOL IMMUNOL, V23, P983, DOI 10.1016/0161-5890(86)90129-X
   ARVIEUX J, 1986, IMMUNOLOGY, V58, P337
   BEBBINGTON C R, 1991, Methods (Orlando), V2, P136, DOI 10.1016/S1046-2023(05)80214-2
   CLARK SJ, 1988, J EXP MED, V167, P1861, DOI 10.1084/jem.167.6.1861
   DAVIS SJ, 1992, NATURE, V358, P76, DOI 10.1038/358076a0
   DAVIS SJ, 1990, J BIOL CHEM, V265, P10410
   DRISCOLL PC, 1991, NATURE, V353, P762, DOI 10.1038/353762a0
   DUSTIN ML, 1987, NATURE, V329, P846, DOI 10.1038/329846a0
   DUSTIN ML, 1991, ANNU REV IMMUNOL, V9, P27, DOI 10.1146/annurev.iy.09.040191.000331
   GLUZMAN Y, 1981, CELL, V23, P175, DOI 10.1016/0092-8674(81)90282-8
   HAHN WC, 1992, SCIENCE, V256, P1805, DOI 10.1126/science.1377404
   HE Q, 1988, CELL, V54, P979, DOI 10.1016/0092-8674(88)90112-2
   HUNIG T, 1985, J EXP MED, V162, P890, DOI 10.1084/jem.162.3.890
   JEFFERIES WA, 1985, J EXP MED, V162, P117, DOI 10.1084/jem.162.1.117
   JONES EY, 1992, NATURE, V360, P232, DOI 10.1038/360232a0
   KATO K, 1992, J EXP MED, V176, P1241, DOI 10.1084/jem.176.5.1241
   KENNEY JS, 1990, LABORATORY METHODS I, V1, P235
   KILLEEN N, 1988, EMBO J, V7, P3087, DOI 10.1002/j.1460-2075.1988.tb03174.x
   KINGSMORE SF, 1989, IMMUNOGENETICS, V30, P123, DOI 10.1007/BF02421541
   KRENSKY AM, 1983, J IMMUNOL, V131, P611
   LE PT, 1990, J IMMUNOL, V144, P4541
   MEUER SC, 1984, CELL, V36, P897, DOI 10.1016/0092-8674(84)90039-4
   NAKAMURA T, 1990, J IMMUNOL, V145, P3628
   RECNY MA, 1992, J BIOL CHEM, V267, P22428
   RICHARDSON NE, 1988, P NATL ACAD SCI USA, V85, P5176, DOI 10.1073/pnas.85.14.5176
   RUTSCHMANN R, 1991, EUR J IMMUNOL, V21, P1379, DOI 10.1002/eji.1830210608
   SANDERS ME, 1988, J IMMUNOL, V140, P1401
   SAYRE PH, 1989, J EXP MED, V169, P995, DOI 10.1084/jem.169.3.995
   SEED B, 1987, P NATL ACAD SCI USA, V84, P3365, DOI 10.1073/pnas.84.10.3365
   SEED B, 1987, NATURE, V329, P840, DOI 10.1038/329840a0
   SELVARAJ P, 1987, NATURE, V326, P400, DOI 10.1038/326400a0
   SEWELL WA, 1988, IMMUNOGENETICS, V28, P278, DOI 10.1007/BF00345506
   SPRINGER TA, 1990, NATURE, V346, P425, DOI 10.1038/346425a0
   SPRINGER TA, 1987, ANNU REV IMMUNOL, V5, P223, DOI 10.1146/annurev.iy.05.040187.001255
   STAUNTON DE, 1989, J EXP MED, V169, P1087, DOI 10.1084/jem.169.3.1087
   STEFANOVA I, 1991, SCIENCE, V254, P1016, DOI 10.1126/science.1719635
   SUNDERLAND CA, 1979, EUR J IMMUNOL, V9, P155, DOI 10.1002/eji.1830090212
   WEBB DSA, 1990, SCIENCE, V249, P1295, DOI 10.1126/science.1697984
   WILLIAMS AF, 1987, J EXP MED, V165, P368, DOI 10.1084/jem.165.2.368
   WONG YW, 1990, J EXP MED, V171, P2115, DOI 10.1084/jem.171.6.2115
   WONG YW, 1990, THESIS OXFORD U
NR 41
TC 78
Z9 79
U1 0
U2 0
PU VCH PUBLISHERS INC
PI DEERFIELD BEACH
PA 303 NW 12TH AVE, DEERFIELD BEACH, FL 33442-1788
SN 0014-2980
J9 EUR J IMMUNOL
JI Eur. J. Immunol.
PD JUN
PY 1993
VL 23
IS 6
BP 1373
EP 1377
DI 10.1002/eji.1830230628
PG 5
WC Immunology
SC Immunology
GA LG517
UT WOS:A1993LG51700027
PM 8099016
DA 2021-10-28
ER

PT J
AU Pipino, C
   Di Tomo, P
   Mandatori, D
   Cianci, E
   Lanuti, P
   Cutrona, MB
   Penolazzi, L
   Pierdomenico, L
   Lambertini, E
   Antonucci, I
   Sirolli, V
   Bonomini, M
   Romano, M
   Piva, R
   Marchisio, M
   Pandolfi, A
AF Pipino, Caterina
   Di Tomo, Pamela
   Mandatori, Domitilla
   Cianci, Eleonora
   Lanuti, Paola
   Cutrona, Meritxell B.
   Penolazzi, Letizia
   Pierdomenico, Laura
   Lambertini, Elisabetta
   Antonucci, Ivana
   Sirolli, Vittorio
   Bonomini, Mario
   Romano, Mario
   Piva, Roberta
   Marchisio, Marco
   Pandolfi, Assunta
TI Calcium Sensing Receptor Activation by Calcimimetic R-568 in Human
   Amniotic Fluid Mesenchymal Stem Cells: Correlation with Osteogenic
   Differentiation
SO STEM CELLS AND DEVELOPMENT
LA English
DT Article
ID OSTEOBLAST DIFFERENTIATION; CA2+-SENSING RECEPTOR; FUNCTIONAL
   EXPRESSION; MINERALIZATION; MECHANISMS; CULTURE; CLONING; CAR
AB Human amniotic fluid mesenchymal stem cells (hAFMSCs) are promising for therapeutic applications in bone damage. Calcium sensing receptor (CaSR), a G protein-coupled receptor, plays a physiological role in the regulation of bone metabolism. Thus, the bone CaSR could be targeted by calcimimetic agonists, which may be potentially helpful in treating bone diseases. The aim of our study was to characterize CaSR expression in hAFMSCs and to assess the activity of calcimimetic R-568 during in vitro osteogenesis. Using western blotting, immunofluorescence, and flow cytometry, we consistently observed constitutive CaSR in osteo-differentiating hAFMSCs. Notably, both R-568 and calcium significantly enhanced hAFMSC osteogenic differentiation after exposure to osteogenic medium. To provide further evidence of the involvement of CaSR in osteogenesis, we correlated its expression with that of established osteogenic markers, that is, alkaline phosphatase (ALP), runt-related transcription factor 2 (Runx2), and osteopontin (OPN), and novel, not yet completely defined regulators of osteogenesis. Among these are beta-catenin and Slug, which are mediators of Wnt signaling, and nuclear factor of activated T cells c1 (NFATc1), which plays a critical role in calcium/calcineurin signaling. Taken together, our results demonstrate that CaSR is expressed in hAFMSCs, positively correlates with osteogenic markers, and is activated by R-568. Notably, downregulation of CaSR by RNA interference supports the conclusion that CaSR activation plays a central role in hAFMSC osteogenesis. Thus, this study provides significant information on the mechanisms of hAFMSC osteogenesis, which could provide additional molecular basis for the use of calcimimetics in bone regenerative medicine.
C1 [Pipino, Caterina; Di Tomo, Pamela; Mandatori, Domitilla; Cianci, Eleonora; Cutrona, Meritxell B.; Romano, Mario; Pandolfi, Assunta] G dAnnunzio Univ Chieti Pescara, Sch Med & Hlth Sci, Dept Expt & Clin Sci, Chieti, Italy.
   [Pipino, Caterina; Di Tomo, Pamela; Mandatori, Domitilla; Cianci, Eleonora; Lanuti, Paola; Cutrona, Meritxell B.; Pierdomenico, Laura; Antonucci, Ivana; Romano, Mario; Marchisio, Marco; Pandolfi, Assunta] Univ G dAnnunzio Fdn, Aging Res Ctr, CeSI, I-66013 Chieti, Italy.
   [Pipino, Caterina; Di Tomo, Pamela; Mandatori, Domitilla; Cianci, Eleonora; Lanuti, Paola; Cutrona, Meritxell B.; Pierdomenico, Laura; Antonucci, Ivana; Romano, Mario; Marchisio, Marco; Pandolfi, Assunta] StemTeCh Grp, Chieti, Italy.
   [Lanuti, Paola; Pierdomenico, Laura; Sirolli, Vittorio; Bonomini, Mario; Marchisio, Marco] G dAnnunzio Univ Chieti Pescara, Sch Med & Hlth Sci, Dept Med & Aging Sci, Chieti, Italy.
   [Penolazzi, Letizia; Lambertini, Elisabetta; Piva, Roberta] Univ Ferrara, Dept Biomed & Specialty Surg Sci, I-44100 Ferrara, Italy.
   [Antonucci, Ivana] G dAnnunzio Univ Chieti Pescara, Sch Med & Hlth Sci, Dept Psychol Sci Humanities & Terr, Chieti, Italy.
RP Pandolfi, A (corresponding author), Univ G dAnnunzio Fdn, Aging Res Ctr, CeSI, Room 421,Via Colle dellAra, I-66013 Chieti, Italy.
EM pandolfi@unich.it
RI Romano, Mario/I-7986-2012; pandolfi, assunta/K-4595-2016; Pipino,
   Caterina/N-2078-2019; Sirolli, Vittorio/AAB-2290-2019
OI Romano, Mario/0000-0001-8512-1458; pandolfi,
   assunta/0000-0003-4135-7631; Pipino, Caterina/0000-0002-4350-8686;
   Marchisio, Marco/0000-0003-3058-3422; B. Cutrona,
   Meritxell/0000-0003-0403-7735; Piva, Roberta/0000-0003-2663-6210
FU ERA-AMGEN (USA); StemTeCh Group from CARICHIETI Foundation
FX This study was partially supported by a grant to AP from ERA-AMGEN (USA)
   and to StemTeCh Group from CARICHIETI Foundation. We thank Dr. Romuald
   Mentaverri for kindly providing us with siRNA sequences.
CR Ahlstrom M, 2008, BONE, V42, P483, DOI 10.1016/j.bone.2007.10.025
   Antonucci I, 2012, CURR PHARM DESIGN, V18, P1846, DOI 10.2174/138161212799859602
   Antonucci I, 2009, BMC BIOTECHNOL, V9, DOI 10.1186/1472-6750-9-9
   Aparicio S, 2002, CALCIFIED TISSUE INT, V70, P422, DOI 10.1007/s00223-001-1016-z
   Bai M, 1998, J BIOL CHEM, V273, P23605, DOI 10.1074/jbc.273.36.23605
   Barker Nick, 2008, V468, P5, DOI 10.1007/978-1-59745-249-6_1
   Barradas AMC, 2012, BIOMATERIALS, V33, P3205, DOI 10.1016/j.biomaterials.2012.01.020
   Bonomini M, 2012, PLOS ONE, V7, DOI 10.1371/journal.pone.0030682
   Brown E. M., 2007, V45, P139
   Brown E. M., 2004, Journal of Musculoskeletal & Neuronal Interactions, V4, P412
   Chang WH, 1999, ENDOCRINOLOGY, V140, P1911, DOI 10.1210/en.140.4.1911
   Chattopadhyay N, 2004, ENDOCRINOLOGY, V145, P3451, DOI 10.1210/en.2003-1127
   Cutrona MB, 2013, TRAFFIC, V14, P691, DOI 10.1111/tra.12060
   D'Alimonte I, 2013, STEM CELL REV REP, V9, P642, DOI 10.1007/s12015-013-9436-5
   D'Alimonte I, 2013, STEM CELL RES, V11, P611, DOI 10.1016/j.scr.2013.04.002
   De Coppi P, 2007, NAT BIOTECHNOL, V25, P100, DOI 10.1038/nbt1274
   Di Tomo P, 2013, PLOS ONE, V8, DOI 10.1371/journal.pone.0073816
   Dvorak MM, 2004, P NATL ACAD SCI USA, V101, P5140, DOI 10.1073/pnas.0306141101
   Fromigue O, 2010, J BIOL CHEM, V285, P25251, DOI 10.1074/jbc.M110.110502
   Gabusi E, 2012, J CELL PHYSIOL, V227, P3151, DOI 10.1002/jcp.24001
   GARRETT JE, 1995, J BIOL CHEM, V270, P12919, DOI 10.1074/jbc.270.21.12919
   Gregory CA, 2004, ANAL BIOCHEM, V329, P77, DOI 10.1016/j.ab.2004.02.002
   Hebert SC, 2004, CELL CALCIUM, V35, P239, DOI 10.1016/j.ceca.2003.10.015
   Henaut L, 2014, CARDIOVASC RES, V101, P256, DOI 10.1093/cvr/cvt249
   Higuchi A, 2011, TISSUE ENG PT A, V17, P2593, DOI 10.1089/ten.tea.2011.0080
   House MG, 1997, J BONE MINER RES, V12, P1959, DOI 10.1359/jbmr.1997.12.12.1959
   Kameda T, 1998, BIOCHEM BIOPH RES CO, V245, P419, DOI 10.1006/bbrc.1998.8448
   Lam BS, 2011, BLOOD, V117, P1167, DOI 10.1182/blood-2010-05-286294
   Lambertini E, 2009, CELL MOL LIFE SCI, V66, P3641, DOI 10.1007/s00018-009-0149-5
   Lanuti P, 2009, INT J IMMUNOPATH PH, V22, P689, DOI 10.1177/039463200902200314
   Lanuti P, 2012, J IMMUNOL METHODS, V380, P16, DOI 10.1016/j.jim.2012.03.007
   Maraldi T, 2011, TISSUE ENG PT A, V17, P2833, DOI 10.1089/ten.tea.2011.0062
   Marie PJ, 2010, BONE, V46, P571, DOI 10.1016/j.bone.2009.07.082
   Martino NA, 2011, PLOS ONE, V6, DOI 10.1371/journal.pone.0017714
   McCullen SD, 2010, TISSUE ENG PT A, V16, P1971, DOI [10.1089/ten.tea.2009.0691, 10.1089/ten.TEA.2009.0691]
   Peister A, 2009, TISSUE ENG PT A, V15, P3129, DOI [10.1089/ten.tea.2008.0536, 10.1089/ten.TEA.2008.0536]
   Penolazzi L, 2011, INT J MOL MED, V28, P199, DOI 10.3892/ijmm.2011.701
   Quinn SJ, 1997, AM J PHYSIOL-CELL PH, V273, pC1315, DOI 10.1152/ajpcell.1997.273.4.C1315
   RICCARDI D, 1995, P NATL ACAD SCI USA, V92, P131, DOI 10.1073/pnas.92.1.131
   Ritchie MF, 2011, CELL CALCIUM, V49, P314, DOI 10.1016/j.ceca.2010.10.001
   Roberts SJ, 2011, BIOMATERIALS, V32, P4393, DOI 10.1016/j.biomaterials.2011.02.047
   Rodrigues MT, 2012, BIOMATERIALS, V33, P6069, DOI 10.1016/j.biomaterials.2012.05.016
   Shaw SWS, 2011, CURR OPIN OBSTET GYN, V23, P109, DOI 10.1097/GCO.0b013e32834457b1
   Trohatou O, 2013, CURR STEM CELL RES T, V8, P125, DOI 10.2174/1574888X11308020003
   Yamaguchi T, 1998, BIOCHEM BIOPH RES CO, V246, P501, DOI 10.1006/bbrc.1998.8648
   Yamaguchi T, 2001, AM J PHYSIOL-CELL PH, V280, pC382, DOI 10.1152/ajpcell.2001.280.2.C382
   Yamaguchi T, 2008, J BONE MINER METAB, V26, P301, DOI 10.1007/s00774-008-0843-7
   Zayzafoon M, 2006, J CELL BIOCHEM, V97, P56, DOI 10.1002/jcb.20675
NR 48
TC 17
Z9 18
U1 0
U2 12
PU MARY ANN LIEBERT, INC
PI NEW ROCHELLE
PA 140 HUGUENOT STREET, 3RD FL, NEW ROCHELLE, NY 10801 USA
SN 1547-3287
EI 1557-8534
J9 STEM CELLS DEV
JI Stem Cells Dev.
PD DEC 15
PY 2014
VL 23
IS 24
BP 2959
EP 2971
DI 10.1089/scd.2013.0627
PG 13
WC Cell & Tissue Engineering; Hematology; Medicine, Research &
   Experimental; Transplantation
SC Cell Biology; Hematology; Research & Experimental Medicine;
   Transplantation
GA AU9FX
UT WOS:000345898200003
PM 25036254
DA 2021-10-28
ER

PT J
AU Lankester, AC
   Locatelli, F
   Bader, P
   Rettinger, E
   Egeler, M
   Katewa, S
   Pulsipher, MA
   Nierkens, S
   Schultz, K
   Handgretinger, R
   Grupp, SA
   Boelens, JJ
   Bollard, CM
AF Lankester, Arjan C.
   Locatelli, Franco
   Bader, Peter
   Rettinger, Eva
   Egeler, Maarten
   Katewa, Satyendra
   Pulsipher, Michael A.
   Nierkens, Stefan
   Schultz, Kirk
   Handgretinger, Rupert
   Grupp, Stephan A.
   Boelens, Jaap Jan
   Bollard, Catherine M.
CA Westhafen Intercontinental Grp
TI Will Post-Transplantation Cell Therapies for Pediatric Patients Become
   Standard of Care?
SO BIOLOGY OF BLOOD AND MARROW TRANSPLANTATION
LA English
DT Review
DE Adoptive cellular therapy; Pediatrics; Stem cell transplantation;
   Chimeric antigen receptor
ID INDUCED KILLER-CELLS; VERSUS-HOST-DISEASE; T-REGULATORY CELLS; ACUTE
   MYELOID-LEUKEMIA; ALLOGENEIC-DENDRITIC CELLS; MESENCHYMAL STROMAL CELLS;
   HAPLOIDENTICAL NK CELLS; ADOPTIVE TRANSFER; BONE-MARROW;
   LYMPHOPROLIFERATIVE DISEASE
AB Although allogeneic hematopoietic stem cell transplantation (HSCT) is a curative approach for many pediatric patients with hematologic malignancies and some nonmalignant disorders, some critical obstacles remain to be overcome, including relapse, engraftment failure, graft-versus-host disease (GVHD), and infection. Harnessing the immune system to induce a graft-versus-tumor effect or rapidly restore antiviral immunity through the use of donor lymphocyte infusion (DLI) has been remarkably successful in some settings. Unfortunately, however, the responses to DLI can be variable, and GVHD is common. Thus, manipulations to minimize GVHD while restoring antiviral immunity and enhancing the graft-versus-tumor effect are needed to improve outcomes after allogeneic HSCT. Cellular therapies, defined as treatment modalities in which hematopoietic or nonhematopoietic cells are used as therapeutic agents, offer this promise for improving outcomes post-HSCT. This review presents an overview of the field for pediatric cell therapies in the transplant setting and discusses how we can broaden applicability beyond phase I. (C) 2015 American Society for Blood and Marrow Transplantation.
C1 [Lankester, Arjan C.] Leiden Univ, Med Ctr, Dept Pediat, Div Stem Cell Transplantat, NL-2300 RC Leiden, Netherlands.
   [Locatelli, Franco] Bambino Gesu, Dept Pediat Hematol & Oncol, IRCCS Ist Ricovero Cura Carattere Sci Ospedale Pe, Rome, Italy.
   [Bader, Peter; Rettinger, Eva] Hosp Children & Adolescents, Dept Stem Cell Transplantat & Immunol, Frankfurt, Germany.
   [Egeler, Maarten; Katewa, Satyendra] Univ Toronto, Hosp Sick Children, Div Haematol Oncol, Toronto, ON M5G 1X8, Canada.
   [Pulsipher, Michael A.] Univ Utah, Primcny Childrens Hosp, Div Hematol & Hematol Malignancies, Huntsman Canc Inst,Sch Med, Salt Lake City, UT USA.
   [Nierkens, Stefan] Univ Med Ctr Utrecht, Lab Translat Immunol, Utrecht Ctr Diagnost Adv Immunol Res U DAIR, UtrechtDendrit Cells Canc UDANCE,Lab Translat Imm, Utrecht, Netherlands.
   [Schultz, Kirk] Univ British Columbia, Div Oncol, BC Childrens Hosp, Vancouver, BC V5Z 1M9, Canada.
   [Handgretinger, Rupert] Univ Tubingen, Childrens Univ Hosp, Dept Pediat Hematol Oncol, Tubingen, Germany.
   [Grupp, Stephan A.] Univ Pennsylvania, Div Oncol, Childrens Hosp Philadelphia & Perelman, Sch Med, Philadelphia, PA USA.
   [Boelens, Jaap Jan] Univ Med Ctr Utrecht, Lab Translat Immunol, Utrecht Dendrit Cells Canc UDANCE, Dept Pediat,Blood & Marrow Transplantat Program, Utrecht, Netherlands.
   [Bollard, Catherine M.] George Washington Univ, Dept Pediat & Microbiol Immunol & Trop Med, Childrens Natl Hlth Syst, Washington, DC USA.
   [Bollard, Catherine M.] Leiden Univ, Div Pediat Hematol Oncol, NL-2300 RC Leiden, Netherlands.
RP Lankester, AC (corresponding author), Leiden Univ, Med Ctr, Dept Pediat, Div Stem Cell Transplantat, Albinusdreef 2, NL-2300 RC Leiden, Netherlands.
EM a.lankester@lumc.nl
RI Nierkens, Stefan/AAQ-5564-2021
OI Nierkens, Stefan/0000-0003-3406-817X; Boelens, Jaap
   Jan/0000-0003-2232-6952
FU National Cancer InstituteUnited States Department of Health & Human
   ServicesNational Institutes of Health (NIH) - USANIH National Cancer
   Institute (NCI) [N01 HC-45220/HHSN268200425220C]; National Cancer
   Institute Grant/National Heart Lung and Blood Institute [2U01HL069254];
   St. Baldrick's Foundation; DIVISION OF EPIDEMIOLOGY AND CLINICAL
   APPLICATIONSUnited States Department of Health & Human ServicesNational
   Institutes of Health (NIH) - USANIH National Eye Institute (NEI)
   [N01HC045220] Funding Source: NIH RePORTER; NATIONAL HEART, LUNG, AND
   BLOOD INSTITUTEUnited States Department of Health & Human
   ServicesNational Institutes of Health (NIH) - USANIH National Heart Lung
   & Blood Institute (NHLBI) [U01HL069254] Funding Source: NIH RePORTER
FX Financial disclosure: M.A.P. and S.A.G. are supported in part by
   National Cancer Institute Grant N01 HC-45220/HHSN268200425220C, National
   Cancer Institute Grant/National Heart Lung and Blood Institute Grant
   2U01HL069254, and the St. Baldrick's Foundation.
CR Allison M, 2009, NAT BIOTECHNOL, V27, P966, DOI 10.1038/nbt1109-966
   Altvater B, 2009, CLIN CANCER RES, V15, P4857, DOI 10.1158/1078-0432.CCR-08-2810
   Amir AL, 2010, BLOOD, V115, P3146, DOI 10.1182/blood-2009-07-234906
   Ball LM, 2013, BRIT J HAEMATOL, V163, P501, DOI 10.1111/bjh.12545
   Barbaric D, 2008, BRIT J HAEMATOL, V141, P271, DOI 10.1111/j.1365-2141.2008.07001.x
   Barrett DM, 2014, CYTOTHERAPY, V16, P619, DOI 10.1016/j.jcyt.2013.10.013
   Battaglia M, 2005, BLOOD, V105, P4743, DOI 10.1182/blood-2004-10-3932
   Bendandi M, 2006, LEUKEMIA LYMPHOMA, V47, P29, DOI 10.1080/10428190500272473
   Berghuis D, 2011, J PATHOL, V223, P347, DOI 10.1002/path.2819
   Bleakley M, 2011, IMMUNOL CELL BIOL, V89, P396, DOI 10.1038/icb.2010.124
   Bluestone JA, 2008, J CLIN IMMUNOL, V28, P677, DOI 10.1007/s10875-008-9242-z
   Bollard CM, 2014, J CLIN ONCOL, V32, P798, DOI 10.1200/JCO.2013.51.5304
   Boon T, 2003, NEW ENGL J MED, V348, P252, DOI 10.1056/NEJMe020165
   Brehm C, 2011, PLOS ONE, V6, DOI 10.1371/journal.pone.0027351
   Brentjens RJ, 2012, HEMATOL-AM SOC HEMAT, P143, DOI 10.1182/asheducation-2012.1.143
   Brentjens RJ, 2013, SCI TRANSL MED, V5, DOI 10.1126/scitranslmed.3005930
   Brunstein CG, 2011, BLOOD, V117, P1061, DOI 10.1182/blood-2010-07-293795
   Chang YH, 2013, CANCER RES, V73, P1777, DOI 10.1158/0008-5472.CAN-12-3558
   Cobbold M, 2005, J EXP MED, V202, P379, DOI 10.1084/jem.20040613
   Comoli P, 2007, AM J TRANSPLANT, V7, P1648, DOI 10.1111/j.1600-6143.2007.01823.x
   Cruz CRY, 2013, BLOOD, V122, P2965, DOI 10.1182/blood-2013-06-506741
   de Visser KE, 2008, CANCER IMMUNOL IMMUN, V57, P1531, DOI 10.1007/s00262-008-0501-x
   Di Ianni M, 2011, BLOOD, V117, P3921, DOI 10.1182/blood-2010-10-311894
   Doubrovina E, 2012, BLOOD, V119, P2644, DOI 10.1182/blood-2011-08-371971
   Dunn GP, 2004, IMMUNITY, V21, P137, DOI 10.1016/j.immuni.2004.07.017
   Edinger M, 2003, NAT MED, V9, P1144, DOI 10.1038/nm915
   Einsele H, 2002, BLOOD, V99, P3916, DOI 10.1182/blood.V99.11.3916
   Esser R, 2012, J CELL MOL MED, V16, P569, DOI 10.1111/j.1582-4934.2011.01343.x
   Eyrich M, 2013, FRONT PEDIATR, V1, DOI 10.3389/fped.2013.00012
   Feuchtinger T, 2006, BRIT J HAEMATOL, V134, P64, DOI 10.1111/j.1365-2141.2006.06108.x
   Feuchtinger T, 2010, BLOOD, V116, P4360, DOI 10.1182/blood-2010-01-262089
   FRIEDENSTEIN AJ, 1968, TRANSPLANTATION, V6, P230, DOI 10.1097/00007890-196803000-00009
   Fujii S, 2001, LEUKEMIA LYMPHOMA, V42, P357, DOI 10.3109/10428190109064592
   Fujisaki H, 2009, CANCER RES, V69, P4010, DOI 10.1158/0008-5472.CAN-08-3712
   Geiger JD, 2001, CANCER RES, V61, P8513
   Gerdemann U, 2013, MOL THER, V21, P2113, DOI 10.1038/mt.2013.151
   Gerdemann U, 2012, MOL THER, V20, P1622, DOI 10.1038/mt.2012.130
   Grigoleit GU, 2007, J INFECT DIS, V196, P699, DOI 10.1086/520538
   Grupp SA, 2013, NEW ENGL J MED, V368, P1509, DOI 10.1056/NEJMoa1215134
   Hackett PB, 2013, TRANSL RES, V161, P265, DOI 10.1016/j.trsl.2012.12.005
   Hambach L, 2005, CURR OPIN IMMUNOL, V17, P202, DOI 10.1016/j.coi.2005.01.010
   Hanley PJ, 2009, BLOOD, V114, P1958, DOI 10.1182/blood-2009-03-213256
   HESLOP HE, 1994, NEW ENGL J MED, V331, P679
   Heslop HE, 1996, NAT MED, V2, P551, DOI 10.1038/nm0596-551
   Heslop HE, 2010, MOL THER, V18, P661, DOI 10.1038/mt.2010.42
   Heslop HE, 2010, BLOOD, V115, P925, DOI 10.1182/blood-2009-08-239186
   Hoyos V, 2010, LEUKEMIA, V24, P1160, DOI 10.1038/leu.2010.75
   HROMAS R, 1994, BLOOD, V84, P1689, DOI 10.1182/blood.V84.5.1689.bloodjournal8451689
   Icheva V, 2013, J CLIN ONCOL, V31, P39, DOI 10.1200/JCO.2011.39.8495
   Imai C, 2005, BLOOD, V106, P376, DOI 10.1182/blood-2004-12-4797
   Imai C, 2004, LEUKEMIA, V18, P676, DOI 10.1038/sj.leu.2403302
   Introna M, 2007, HAEMATOLOGICA, V92, P952, DOI 10.3324/haematol.11132
   Introna M, 2014, BIOL BLOOD MARROW TR, V20, P375, DOI 10.1016/j.bbmt.2013.11.033
   Jena B, 2010, BLOOD, V116, P1035, DOI 10.1182/blood-2010-01-043737
   Johnson LA, 2009, BLOOD, V114, P535, DOI 10.1182/blood-2009-03-211714
   Jonuleit H, 2001, J EXP MED, V193, P1285, DOI 10.1084/jem.193.11.1285
   Kitawaki T, 2008, AM J HEMATOL, V83, P315, DOI 10.1002/ajh.21127
   Kloess S, 2010, EUR J IMMUNOL, V40, P3255, DOI 10.1002/eji.201040568
   Kuci S, 2010, HAEMATOL-HEMATOL J, V95, P1579, DOI 10.3324/haematol.2009.019885
   Lamers CH, 2006, J CLIN ONCOL, V24, P20, DOI DOI 10.1200/JCO.2006.05.9964
   Laport GG, 2011, BIOL BLOOD MARROW TR, V17, P1679, DOI 10.1016/j.bbmt.2011.05.012
   Le Blanc K, 2004, LANCET, V363, P1439, DOI 10.1016/S0140-6736(04)16104-7
   LeBlanc K, 2008, LANCET, V371, P1579, DOI 10.1016/S0140-6736(08)60690-X
   Lee DW, 2013, BLOOD, V122, DOI 10.1182/blood.V122.21.68.68
   Leen AM, 2013, BLOOD, V121, P5113, DOI 10.1182/blood-2013-02-486324
   Leen AM, 2009, BLOOD, V114, P4283, DOI 10.1182/blood-2009-07-232454
   Levenga H, 2010, BIOL BLOOD MARROW TR, V16, P320, DOI 10.1016/j.bbmt.2009.10.006
   Levings MK, 2001, J EXP MED, V193, P1295, DOI 10.1084/jem.193.11.1295
   Linette GP, 2013, BLOOD, V122, P863, DOI 10.1182/blood-2013-03-490565
   Linn YC, 2012, BONE MARROW TRANSPL, V47, P957, DOI 10.1038/bmt.2011.202
   Linn YC, 2009, IMMUNOLOGY, V126, P423, DOI 10.1111/j.1365-2567.2008.02910.x
   Lipowska-Bhalla G, 2012, CANCER IMMUNOL IMMUN, V61, P953, DOI 10.1007/s00262-012-1254-0
   Locatelli F, 2013, FRONT IMMUNOL, V4, DOI 10.3389/fimmu.2013.00015
   Long SA, 2008, J AUTOIMMUN, V30, P293, DOI 10.1016/j.jaut.2007.12.012
   Lowdell MW, 2002, BRIT J HAEMATOL, V117, P821, DOI 10.1046/j.1365-2141.2002.03495.x
   Lucas KG, 1998, BLOOD, V91, P3654
   Lucchini G, 2010, BIOL BLOOD MARROW TR, V16, P1293, DOI 10.1016/j.bbmt.2010.03.017
   Meij P, 2012, J IMMUNOTHER, V35, P621, DOI 10.1097/CJI.0b013e31826e35f6
   Melenhorst JJ, 2010, BLOOD, V116, P4700, DOI 10.1182/blood-2010-06-289991
   Micklethwaite K, 2007, BIOL BLOOD MARROW TR, V13, P707, DOI 10.1016/j.bbmt.2007.02.004
   Miller JS, 2005, BLOOD, V105, P3051, DOI 10.1182/blood-2004-07-2974
   Montagna D, 2006, BLOOD, V108, P3843, DOI 10.1182/blood-2006-05-021535
   Moosmann A, 2010, BLOOD, V115, P2960, DOI 10.1182/blood-2009-08-236356
   Moretta L, 2011, BLOOD, V117, P764, DOI 10.1182/blood-2010-08-264085
   Morgan RA, 2006, SCIENCE, V314, P126, DOI 10.1126/science.1129003
   Morgan RA, 2010, MOL THER, V18, P843, DOI 10.1038/mt.2010.24
   Muller T, 2008, CANCER IMMUNOL IMMUN, V57, P411, DOI 10.1007/s00262-007-0383-3
   Nauta AJ, 2007, BLOOD, V110, P3499, DOI 10.1182/blood-2007-02-069716
   Olson JA, 2010, BLOOD, V115, P4293, DOI 10.1182/blood-2009-05-222190
   PAPADOPOULOS EB, 1994, NEW ENGL J MED, V330, P1185, DOI 10.1056/NEJM199404283301703
   Papadopoulou A, 2014, SCI TRANSL MED, V6, DOI 10.1126/scitranslmed.3008825
   Park JR, 2007, MOL THER, V15, P825, DOI 10.1038/sj.mt.6300104
   Peggs KS, 2011, CLIN INFECT DIS, V52, P49, DOI 10.1093/cid/ciq042
   Pende D, 2009, BLOOD, V113, P3119, DOI 10.1182/blood-2008-06-164103
   Perruccio K, 2005, BLOOD, V106, P4397, DOI 10.1182/blood-2005-05-1775
   Pizzitola I, 2014, LEUKEMIA, V28, P1596, DOI 10.1038/leu.2014.62
   Porter DL, 2013, BLOOD, V122, DOI 10.1182/blood.V122.21.873.873
   Prasad VK, 2011, BIOL BLOOD MARROW TR, V17, P534, DOI 10.1016/j.bbmt.2010.04.014
   Pule MA, 2008, NAT MED, V14, P1264, DOI 10.1038/nm.1882
   Reid GSD, 2009, CLIN CANCER RES, V15, P6602, DOI 10.1158/1078-0432.CCR-09-0829
   Restifo NP, 2012, NAT REV IMMUNOL, V12, P269, DOI 10.1038/nri3191
   Rettinger E, 2013, BONE MARROW TRANSPL, V48, P1141, DOI 10.1038/bmt.2013.19
   RIDDELL SR, 1992, SCIENCE, V257, P238
   Rooney CM, 1998, BLOOD, V92, P1549, DOI 10.1182/blood.V92.5.1549.417k32_1549_1555
   ROONEY CM, 1995, LANCET, V345, P9, DOI 10.1016/S0140-6736(95)91150-2
   Rossig C, 2002, BLOOD, V99, P2009, DOI 10.1182/blood.V99.6.2009
   Rubnitz JE, 2010, J CLIN ONCOL, V28, P955, DOI 10.1200/JCO.2009.24.4590
   Ruggeri L, 2002, SCIENCE, V295, P2097, DOI 10.1126/science.1068440
   Ruggeri L, 2007, BLOOD, V110, P433, DOI 10.1182/blood-2006-07-038687
   Sadelain M, 2013, CANCER DISCOV, V3, P388, DOI 10.1158/2159-8290.CD-12-0548
   Saglio F, 2014, CYTOTHERAPY, V16, P149, DOI 10.1016/j.jcyt.2013.11.010
   Sahm C, 2012, CANCER IMMUNOL IMMUN, V61, P1451, DOI 10.1007/s00262-012-1212-x
   Sangiolo D, 2009, EXPERT OPIN BIOL TH, V9, P831, DOI 10.1517/14712590903005552
   Sangiolo D, 2008, INT IMMUNOL, V20, P841, DOI 10.1093/intimm/dxn042
   Savoldo B, 2011, J CLIN INVEST, V121, P1822, DOI 10.1172/JCI46110
   SCHMIDTWOLF IGH, 1991, J EXP MED, V174, P139, DOI 10.1084/jem.174.1.139
   Shlomchik WD, 1999, SCIENCE, V285, P412, DOI 10.1126/science.285.5426.412
   Stern M, 2013, BONE MARROW TRANSPL, V48, P433, DOI 10.1038/bmt.2012.162
   Tang QZ, 2004, J EXP MED, V199, P1455, DOI 10.1084/jem.20040139
   Tassev DV, 2012, CANCER GENE THER, V19, P84, DOI 10.1038/cgt.2011.66
   Taylor PA, 2004, BLOOD, V104, P3804, DOI 10.1182/blood-2004-05-1850
   Teachey DT, 2013, BLOOD, V121, P5154, DOI 10.1182/blood-2013-02-485623
   Tresoldi E, 2011, HAEMATOL-HEMATOL J, V96, P1357, DOI 10.3324/haematol.2011.041483
   Trivedi D, 2005, BLOOD, V105, P2793, DOI 10.1182/blood-2003-05-1433
   Ueno H, 2010, IMMUNOL REV, V234, P199, DOI 10.1111/j.0105-2896.2009.00884.x
   Uherek C, 2002, BLOOD, V100, P1265, DOI 10.1182/blood.V100.4.1265.h81602001265_1265_1273
   Uhlin M, 2010, CANCER IMMUNOL IMMUN, V59, P473, DOI 10.1007/s00262-009-0789-1
   Vivier E, 2011, SCIENCE, V331, DOI 10.1126/science.1198687
   WALTER EA, 1995, NEW ENGL J MED, V333, P1038, DOI 10.1056/NEJM199510193331603
   Yoon SR, 2010, BONE MARROW TRANSPL, V45, P1038, DOI 10.1038/bmt.2009.304
NR 130
TC 5
Z9 5
U1 0
U2 5
PU ELSEVIER SCIENCE INC
PI NEW YORK
PA STE 800, 230 PARK AVE, NEW YORK, NY 10169 USA
SN 1083-8791
EI 1523-6536
J9 BIOL BLOOD MARROW TR
JI Biol. Blood Marrow Transplant.
PD MAR
PY 2015
VL 21
IS 3
BP 402
EP 411
DI 10.1016/j.bbmt.2014.07.018
PG 10
WC Hematology; Immunology; Transplantation
SC Hematology; Immunology; Transplantation
GA CC0EV
UT WOS:000350009500005
PM 25064748
OA hybrid
DA 2021-10-28
ER

PT J
AU Rey-Ladino, JA
   Pyszniak, AM
   Takei, F
AF Rey-Ladino, JA
   Pyszniak, AM
   Takei, F
TI Dominant-negative effect of the lymphocyte function-associated antigen-1
   beta (CD18) cytoplasmic domain on leukocyte adhesion to ICAM-1 and
   fibronectin
SO JOURNAL OF IMMUNOLOGY
LA English
DT Article
ID CELL-SURFACE DISTRIBUTION; OUT SIGNAL-TRANSDUCTION; INTEGRIN; LFA-1;
   BINDING; MOLECULE; RECEPTOR; SUBUNIT; PROTEIN; CHAIN
AB The cytoplasmic domains of LFA-1 (CD11a/CD18) are thought to play an important role in the regulation of LFA-1 function, To further elucidate the role of the LFA-1 cytoplasmic domains, we transfected chimeric proteins consisting of the extracellular domain of CD4 fused with the transmembrane and cytoplasmic domains of LFA-1 into T and B cell lines, EL-4 and A20, respectively, and examined their effects on LFA-1-mediated cell adhesion, The CD4/18, but not CD4/11a, chimera profoundly inhibited LFA-1-mediated cell adhesion to ICAM-1, as well as cell spreading following cell adhesion, Unexpectedly, cell adhesion to fibronectin was also inhibited by the CD4/18 chimera. The CD4/18 chimera did not affect the expression of endogenous LFA-1 or the association of CD11a and CD18, Truncation of the carboxyl-terminal 13 amino acid residues of the CD18 cytoplasmic domain of the chimera completely abrogated the inhibitory effect on LFA-1, Among these amino acid residues, the carboxyl-terminal six residues were dispensable for the inhibitory effect in EL-4 cells, whereas it significantly reduced the inhibitory activity of CD4/18 in A20 cells, A larger truncation of the CD18 cytoplasmic domain was needed to fully abrogate the inhibitory effects of CD4/18 on the adhesion to fibronectin, These results show that 1) the CD4/18 chimera has dominant-negative effects on cell adhesion mediated by LFA-1 as well as fibronectin receptors, and 2) amino acid residues of the CD18 cytoplasmic domain involved in the inhibition of LFA-1 seem to be different from those for fibronectin receptors.
C1 British Columbia Canc Agcy, Terry Fox Lab, Vancouver, BC V5Z 1L3, Canada.
   Univ British Columbia, Dept Pathol, Vancouver, BC, Canada.
RP Takei, F (corresponding author), British Columbia Canc Res Ctr, Terry Fox Lab, 601 W 10th Ave, Vancouver, BC V5Z 1L3, Canada.
EM fumio@terryfox.ubc.ca
OI Takei, Fumio/0000-0002-3620-5046
CR ALON R, 1995, J CELL BIOL, V128, P1243, DOI 10.1083/jcb.128.6.1243
   ALTEVOGT P, 1995, J EXP MED, V182, P345, DOI 10.1084/jem.182.2.345
   BERLIN C, 1995, CELL, V80, P413, DOI 10.1016/0092-8674(95)90491-3
   BURN P, 1988, P NATL ACAD SCI USA, V85, P497, DOI 10.1073/pnas.85.2.497
   CHAFEN L, 1977, J IMMUNOL, V159, P268
   CHEN YP, 1994, J BIOL CHEM, V269, P18307
   DEFOUGEROLLES AR, 1991, J EXP MED, V174, P253, DOI 10.1084/jem.174.1.253
   DIAMOND MS, 1993, J CELL BIOL, V120, P545, DOI 10.1083/jcb.120.2.545
   DIAMOND MS, 1994, CURR BIOL, V4, P506, DOI 10.1016/S0960-9822(00)00111-1
   DiazGonzalez F, 1996, MOL BIOL CELL, V7, P1939, DOI 10.1091/mbc.7.12.1939
   DRANSFIELD I, 1989, EMBO J, V8, P3759, DOI 10.1002/j.1460-2075.1989.tb08552.x
   DUSTIN ML, 1989, NATURE, V341, P619, DOI 10.1038/341619a0
   FAWCETT J, 1992, NATURE, V360, P481, DOI 10.1038/360481a0
   FOOD MR, 1994, J BIOL CHEM, V269, P3034
   Hannigan GE, 1996, NATURE, V379, P91, DOI 10.1038/379091a0
   HARA T, 1986, LEUKOCYTE TYPING 2, V3, P77
   HIBBS ML, 1991, J EXP MED, V174, P1227, DOI 10.1084/jem.174.5.1227
   HIBBS ML, 1991, SCIENCE, V251, P1611, DOI 10.1126/science.1672776
   HONG X, 1992, J IMMUNOL, V149, P2650
   KARASUYAMA H, 1990, J EXP MED, V172, P969, DOI 10.1084/jem.172.3.969
   KEIZER GD, 1988, J IMMUNOL, V140, P1393
   KISHIMOTO TK, 1989, ADV IMMUNOL, V46, P149, DOI 10.1016/S0065-2776(08)60653-7
   Kolanus W, 1996, CELL, V86, P233, DOI 10.1016/S0092-8674(00)80095-1
   KUPFER A, 1990, J MOL CELL IMMUNOL, V4, P317
   Lub M, 1997, MOL BIOL CELL, V8, P341, DOI 10.1091/mbc.8.2.341
   NOTO K, 1995, INT IMMUNOL, V7, P835, DOI 10.1093/intimm/7.5.835
   OTOOLE TE, 1994, J CELL BIOL, V124, P1047, DOI 10.1083/jcb.124.6.1047
   PAVALKO FM, 1993, J IMMUNOL, V151, P3795
   PETER K, 1995, J EXP MED, V181, P315, DOI 10.1084/jem.181.1.315
   PYSZNIAK AM, 1994, J IMMUNOL, V152, P5241
   Pyszniak AM, 1997, EXP CELL RES, V233, P78, DOI 10.1006/excr.1997.3547
   RUEGG C, 1992, J CELL BIOL, V117, P179, DOI 10.1083/jcb.117.1.179
   SHARMA CP, 1995, J IMMUNOL, V154, P3461
   SPRINGER TA, 1990, NATURE, V346, P425, DOI 10.1038/346425a0
   SPRINGER TA, 1994, CELL, V76, P301, DOI 10.1016/0092-8674(94)90337-9
   STAUNTON DE, 1989, CELL, V56, P849, DOI 10.1016/0092-8674(89)90689-2
   STAUNTON DE, 1988, CELL, V52, P925, DOI 10.1016/0092-8674(88)90434-5
   TAKEI F, 1983, J IMMUNOL, V130, P2794
   VANKOOYK Y, 1994, J CELL BIOL, V124, P1061, DOI 10.1083/jcb.124.6.1061
   VANKOOYK Y, 1989, NATURE, V342, P811, DOI 10.1038/342811a0
   VAZEUX R, 1992, NATURE, V360, P485, DOI 10.1038/360485a0
   WELDER CA, 1993, J IMMUNOL, V150, P2203
NR 42
TC 7
Z9 7
U1 0
U2 0
PU AMER ASSOC IMMUNOLOGISTS
PI BETHESDA
PA 9650 ROCKVILLE PIKE, BETHESDA, MD 20814 USA
SN 0022-1767
EI 1550-6606
J9 J IMMUNOL
JI J. Immunol.
PD APR 1
PY 1998
VL 160
IS 7
BP 3494
EP 3501
PG 8
WC Immunology
SC Immunology
GA ZD573
UT WOS:000072700100052
PM 9531311
DA 2021-10-28
ER

PT J
AU SHIOTA, M
   NAKAMURA, S
   ICHINOHASAMA, R
   ABE, M
   AKAGI, T
   TAKESHITA, M
   MORI, N
   FUJIMOTO, J
   MIYAUCHI, J
   MIKATA, A
   NANBA, K
   TAKAMI, T
   YAMABE, H
   TAKANO, Y
   IZUMO, T
   NAGATANI, T
   MOHRI, N
   NASU, K
   SATOH, H
   KATANO, H
   FUJIMOTO, J
   YAMAMOTO, T
   MORI, S
AF SHIOTA, M
   NAKAMURA, S
   ICHINOHASAMA, R
   ABE, M
   AKAGI, T
   TAKESHITA, M
   MORI, N
   FUJIMOTO, J
   MIYAUCHI, J
   MIKATA, A
   NANBA, K
   TAKAMI, T
   YAMABE, H
   TAKANO, Y
   IZUMO, T
   NAGATANI, T
   MOHRI, N
   NASU, K
   SATOH, H
   KATANO, H
   FUJIMOTO, J
   YAMAMOTO, T
   MORI, S
TI ANAPLASTIC LARGE-CELL LYMPHOMAS EXPRESSING THE NOVEL CHIMERIC PROTEIN
   P80(NPM/ALK) - A DISTINCT CLINICOPATHOLOGICAL ENTITY
SO BLOOD
LA English
DT Article
ID NON-HODGKINS-LYMPHOMA; MALIGNANT HISTIOCYTOSIS; CLINICAL-FEATURES;
   ANTIGEN RETRIEVAL; KI-1 LYMPHOMA; TRANSLOCATION; T(2-5)(P23-Q35);
   BREAKPOINT; RECEPTOR; SECTIONS
AB Anaplastic large cell lymphoma (ALCL) is a subtype of non-Hodgkin's lymphoma characterized by the CD30(+) large neoplastic cells and sometimes carries a t(2;5)(p23;q35). Recently, we found a novel hyperphosphorylated 80-kD protein tyrosine kinase, p80, in ALCLs with t(2;5). Subsequent cDNA cloning showed p80 to be a fusion protein of two genes, the novel tyrosine kinase gene and the nucleophosmin gene, in accordance with the sequence of the NPM/ALK gene (Morris et al, Science 263:1281, 1994). Meanwhile, the clinicopathologic features of p80-carrying ALCLs have remained unclear. Paraffin sections of 105 cases of ALCL were immunostained using anti-p80 antibody, and 30 of them were shown to express p80. Clinicopathologic comparison between p80-positive and -negative ALCLs showed that p80-positive cases occurred in a far younger patient age group (16.2 +/- 12.9 years; p80-negative cases, 51.0 +/- 22.3 years; P < .0001) and the patients showed a far better 5-year survival rate (79.8%; p80-negative group, 32.9%; P < .01). These data showed that p80-positive ALCL is a distinct entity both clinically and pathogenetically and should be differentiated from p80-negative ALCL. (C) 1995 by The American Society of Hematology.
C1 UNIV TOKYO, INST MED SCI, DEPT ONCOL, TOKYO 108, JAPAN.
   AICHI CANC CTR HOSP, DEPT PATHOL & CLIN LABS, NAGOYA, AICHI, JAPAN.
   TOHOKU UNIV, SCH MED, DEPT PATHOL, SENDAI, MIYAGI, JAPAN.
   FUKUSHIMA MED COLL, DEPT PATHOL, FUKUSHIMA, JAPAN.
   OKAYAMA UNIV, SCH MED, DEPT PATHOL, OKAYAMA, JAPAN.
   FUKUOKA UNIV, SCH MED, DEPT PATHOL, FUKUOKA, JAPAN.
   NAGOYA UNIV, SCH MED, DEPT PATHOL, NAGOYA, AICHI, JAPAN.
   NATL CHILDRENS HOSP, CLIN LAB, TOKYO, JAPAN.
   NATL CHILDRENS MED RES CTR, TOKYO, JAPAN.
   CHIBA UNIV, SCH MED, DEPT PATHOL, CHIBA, JAPAN.
   HIROSHIMA UNIV, DEPT GEN SCI, HIROSHIMA, JAPAN.
   GIFU UNIV, SCH MED, DEPT PATHOL, GIFU, JAPAN.
   KYOTO UNIV, FAC MED, DEPT PATHOL, KYOTO, JAPAN.
   KITASATO UNIV, SCH MED, DEPT PATHOL, TOKYO, JAPAN.
   SAITAMA CANC CTR, DEPT PATHOL, INA, SAITAMA, JAPAN.
   YOKOHAMA CITY UNIV, SCH MED, DEPT DERMATOL, YOKOHAMA, KANAGAWA, JAPAN.
   KYORIN UNIV, SCH MED, DEPT PATHOL, MITAKA, TOKYO, JAPAN.
   OSAKA RED CROSS HOSP, DEPT INTERNAL MED, OSAKA, JAPAN.
RP SHIOTA, M (corresponding author), UNIV TOKYO, INST MED SCI, DEPT PATHOL, MINATO KU, 40601 SHIROKANEDAI, TOKYO 108, JAPAN.
RI Nakamura, Shigeo/I-1571-2012; Izumo, Tsuyoshi/A-2129-2017
CR AGNARSSON BA, 1988, AM J SURG PATHOL, V12, P264, DOI 10.1097/00000478-198804000-00002
   BENZLEMOINE E, 1988, BLOOD, V72, P1045
   BITTER MA, 1990, AM J SURG PATHOL, V14, P305, DOI 10.1097/00000478-199004000-00001
   BULLRICH F, 1994, CANCER RES, V54, P2873
   EBRAHIM SAD, 1990, GENE CHROMOSOME CANC, V2, P27, DOI 10.1002/gcc.2870020106
   FISCHER P, 1988, BLOOD, V72, P234
   GERARDMA.R, 1974, LANCET, V2, P406
   GREER JP, 1991, J CLIN ONCOL, V9, P539, DOI 10.1200/JCO.1991.9.4.539
   GRIZZLE JE, 1967, AM STAT, V21, P28, DOI 10.2307/2682103
   HARRIS NL, 1994, BLOOD, V84, P1361
   KADIN ME, 1986, BLOOD, V68, P1042
   KADIN ME, 1987, IMMUNOCYTOLOGY CYTOG, P189
   KANEKO Y, 1989, BLOOD, V73, P806
   KRISTOFFERSSON U, 1985, HEREDITAS, V103, P77, DOI 10.1111/j.1601-5223.1985.tb00485.x
   LADANYI M, 1994, AM J PATHOL, V145, P1296
   LUKES RJ, 1974, CANCER, V34, P1488, DOI 10.1002/1097-0142(197410)34:8+<1488::AID-CNCR2820340822>3.0.CO;2-C
   MANTEL NATHAN, 1966, CANCERCHEMOTHERAP REP, V50, P163
   MASON DY, 1990, BRIT J HAEMATOL, V161, P74
   MCKEITHAN TW, 1990, SEMIN ONCOL, V17, P30
   MORGAN R, 1986, NEW ENGL J MED, V314, P1322
   MORRIS SW, 1994, SCIENCE, V263, P1281, DOI 10.1126/science.8122112
   NAKAMURA S, 1991, CANCER, V68, P118, DOI 10.1002/1097-0142(19910701)68:1<118::AID-CNCR2820680123>3.0.CO;2-R
   OFFIT K, 1990, LEUKEMIA, V4, P625
   OFFIT K, 1994, NEW ENGL J MED, V331, P74, DOI 10.1056/NEJM199407143310202
   ORSCHESCHEK K, 1995, LANCET, V345, P87, DOI 10.1016/S0140-6736(95)90061-6
   PENNY RJ, 1991, CANCER, V68, P362, DOI 10.1002/1097-0142(19910715)68:2<362::AID-CNCR2820680226>3.0.CO;2-C
   RIMOKH R, 1989, BRIT J HAEMATOL, V71, P31, DOI 10.1111/j.1365-2141.1989.tb06270.x
   ROSENBERG CL, 1991, P NATL ACAD SCI USA, V88, P9638, DOI 10.1073/pnas.88.21.9638
   ROSENBERG SA, 1982, CANCER, V49, P2112
   SHI SR, 1991, J HISTOCHEM CYTOCHEM, V39, P741, DOI 10.1177/39.6.1709656
   SHI SR, 1993, J HISTOCHEM CYTOCHEM, V41, P1599, DOI 10.1177/41.11.7691930
   SHIOTA M, 1994, ONCOGENE, V9, P1567
   SHIOTA M, 1994, BLOOD, V84, P3648, DOI 10.1182/blood.V84.11.3648.bloodjournal84113648
   STANSFELD AG, 1988, LANCET, V1, P292
   STEIN H, 1985, BLOOD, V66, P848
   TAVARES DCJ, 1988, MALIGNANT LYMPHOMAS, P169
   TSUJIMOTO Y, 1984, SCIENCE, V226, P1097, DOI 10.1126/science.6093263
   VANNIER JP, 1987, PEDIATR HEMAT ONCOL, V4, P177, DOI 10.3109/08880018709141268
   WALKER SH, 1967, BIOMETRIKA, V54, P167, DOI 10.1093/biomet/54.1-2.167
NR 39
TC 291
Z9 303
U1 0
U2 1
PU AMER SOC HEMATOLOGY
PI WASHINGTON
PA 2021 L ST NW, SUITE 900, WASHINGTON, DC 20036 USA
SN 0006-4971
EI 1528-0020
J9 BLOOD
JI Blood
PD SEP 1
PY 1995
VL 86
IS 5
BP 1954
EP 1960
DI 10.1182/blood.V86.5.1954.bloodjournal8651954
PG 7
WC Hematology
SC Hematology
GA RT386
UT WOS:A1995RT38600037
PM 7655022
OA Bronze
DA 2021-10-28
ER

PT J
AU SunderPlassmann, R
   Lialios, F
   Madsen, M
   Koyasu, S
   Reinherz, EL
AF SunderPlassmann, R
   Lialios, F
   Madsen, M
   Koyasu, S
   Reinherz, EL
TI Functional analysis of immunoreceptor tyrosine-based activation motif
   (ITAM)-mediated signal transduction: the two YxxL segments within a
   single CD3 xi-ITAM are functionally distinct
SO EUROPEAN JOURNAL OF IMMUNOLOGY
LA English
DT Article
DE CD3 xi-immunoreceptor tyrosine-based activation motif; ZAP70; p56(lck);
   JCaM1.6; interleukin-2; CA(2+)
ID CELL ANTIGEN RECEPTOR; TANDEM SH2 DOMAINS; ZETA-CHAIN; ZAP-70 KINASE;
   LYMPHOCYTES-T; PROTEIN; PHOSPHORYLATION; BINDING; SYK; INVOLVEMENT
AB Functional analysis of the immunoreceptor tyrosine-based activation motif (ITAM) derived from the membrane-proximal ITAM of CD3 zeta demonstrates that mutations at either the tyrosine or leucine residues in the N-terminal YxxL segment of the ITAM abolish all signal transduction functions of this ITAM. In contrast, mutations at the tyrosine or leucine residues in the C-terminal YxxL segment abrogate signals for interleukin (IL)-2 production but do not prevent tyrosine phosphorylation of the N-terminal tyrosine of the ITAM, lck association with the ITAM, activation of phospholipase C-gamma l or calcium mobilization. Cross-linking of chimeric receptors containing a C-terminal YxxL leucine mutation induces tyrosine phosphorylation of ZAP70 but without stable binding to the phosphorylated ITAM. These results indicate that the two YxxL segments in an ITAM are functionally distinct and that both are essential for ZAP70 binding and IL-2 production. Furthermore, tyrosine phosphorylation of ZAP70 per se is not sufficient to trigger the downstream events leading to IL-2 production. Substitution of an alanine for the bulky side chain at the Y+1 position of the N-terminal YxxL segment reduces the receptor cross-linking requirement necessary to achieve cellular activation and the absolute dependence on lck in this process. Our results reveal that both the number of ITAM as well as the specific amino acid residues within a single ITAM determine the extent of chimeric receptor cross-linking required to trigger tyrosine phosphorylation-dependent signaling events.
C1 HARVARD UNIV, SCH MED, DEPT MED, BOSTON, MA USA.
RP SunderPlassmann, R (corresponding author), DANA FARBER CANC INST, IMMUNOBIOL LAB, 44 BINNEY ST, BOSTON, MA 02115 USA.
RI Koyasu, Shigeo/J-5583-2015
OI Koyasu, Shigeo/0000-0001-9585-3038; Sunder-Plassmann,
   Raute/0000-0002-8297-118X
FU NATIONAL INSTITUTE OF ALLERGY AND INFECTIOUS DISEASESUnited States
   Department of Health & Human ServicesNational Institutes of Health (NIH)
   - USANIH National Institute of Allergy & Infectious Diseases (NIAID)
   [R01AI019807, R56AI019807, R37AI019807] Funding Source: NIH RePORTER;
   NIAID NIH HHSUnited States Department of Health & Human ServicesNational
   Institutes of Health (NIH) - USANIH National Institute of Allergy &
   Infectious Diseases (NIAID) [AI19807] Funding Source: Medline
CR ALCOVER A, 1988, EMBO J, V7, P1973, DOI 10.1002/j.1460-2075.1988.tb03035.x
   ALCOVER A, 1986, P NATL ACAD SCI USA, V83, P2614, DOI 10.1073/pnas.83.8.2614
   ANDERSON SJ, 1994, ADV IMMUNOL, V56, P151, DOI 10.1016/S0065-2776(08)60451-4
   ASHWELL JD, 1990, ANNU REV IMMUNOL, V8, P139, DOI 10.1146/annurev.iy.08.040190.001035
   BEAUFILS P, 1993, EMBO J, V12, P5105, DOI 10.1002/j.1460-2075.1993.tb06205.x
   BONNEROT C, 1992, EMBO J, V11, P2747, DOI 10.1002/j.1460-2075.1992.tb05340.x
   BU JY, 1995, P NATL ACAD SCI USA, V92, P5106, DOI 10.1073/pnas.92.11.5106
   BURKHARDT AL, 1994, J BIOL CHEM, V269, P23642
   CAMBIER JC, 1995, IMMUNOL TODAY, V16, P110, DOI 10.1016/0167-5699(95)80105-7
   CHAN AC, 1994, ANNU REV IMMUNOL, V12, P555, DOI 10.1146/annurev.iy.12.040194.003011
   CHAN AC, 1995, EMBO J, V14, P2499, DOI 10.1002/j.1460-2075.1995.tb07247.x
   CHAN AC, 1991, P NATL ACAD SCI USA, V88, P9166, DOI 10.1073/pnas.88.20.9166
   CHAN AC, 1994, J IMMUNOL, V152, P4758
   COOKE MP, 1991, CELL, V65, P281, DOI 10.1016/0092-8674(91)90162-R
   DUPLAY P, 1994, J EXP MED, V179, P1163, DOI 10.1084/jem.179.4.1163
   FLASWINKEL H, 1994, EMBO J, V13, P83, DOI 10.1002/j.1460-2075.1994.tb06237.x
   FLIER JS, 1989, NEW ENGL J MED, V321, P1383, DOI 10.1056/NEJM198911163212007
   FUSAKI N, 1994, INT IMMUNOL, V6, P1245, DOI 10.1093/intimm/6.8.1245
   GOLD MR, 1991, P NATL ACAD SCI USA, V88, P3436, DOI 10.1073/pnas.88.8.3436
   GOLDSMITH MA, 1987, P NATL ACAD SCI USA, V84, P6879, DOI 10.1073/pnas.84.19.6879
   HATADA MH, 1995, NATURE, V377, P32, DOI 10.1038/377032a0
   HOWARD FD, 1992, J EXP MED, V176, P139, DOI 10.1084/jem.176.1.139
   HOWE LR, 1995, TRENDS BIOCHEM SCI, V20, P59, DOI 10.1016/S0968-0004(00)88958-6
   IRVING BA, 1993, J EXP MED, V177, P1093, DOI 10.1084/jem.177.4.1093
   ISAKOV N, 1995, J EXP MED, V181, P375, DOI 10.1084/jem.181.1.375
   IWASHIMA M, 1994, SCIENCE, V263, P1136, DOI 10.1126/science.7509083
   KARNITZ L, 1992, MOL CELL BIOL, V12, P4521, DOI 10.1128/MCB.12.10.4521
   KOYASU S, 1994, P NATL ACAD SCI USA, V91, P6693, DOI 10.1073/pnas.91.14.6693
   KOYASU S, 1992, J BIOL CHEM, V267, P3375
   Labadia ME, 1996, J LEUKOCYTE BIOL, V59, P740
   MEUER SC, 1982, P NATL ACAD SCI-BIOL, V79, P4395, DOI 10.1073/pnas.79.14.4395
   MEUER SC, 1984, ANNU REV IMMUNOL, V2, P23, DOI 10.1146/annurev.iy.02.040184.000323
   OSMAN N, 1995, EUR J IMMUNOL, V25, P2863, DOI 10.1002/eji.1830251023
   Qian DP, 1996, J EXP MED, V183, P611, DOI 10.1084/jem.183.2.611
   RAVETCH JV, 1991, ANNU REV IMMUNOL, V9, P457, DOI 10.1146/annurev.iy.09.040191.002325
   RETH M, 1989, NATURE, V338, P383, DOI 10.1038/338383b0
   ROMEO C, 1992, CELL, V68, P889, DOI 10.1016/0092-8674(92)90032-8
   SAMELSON LE, 1992, J BIOL CHEM, V267, P24913
   SAMELSON LE, 1990, P NATL ACAD SCI USA, V87, P4358, DOI 10.1073/pnas.87.11.4358
   SILICIANO RF, 1986, CELL, V47, P161, DOI 10.1016/0092-8674(86)90439-3
   STRAUS DB, 1992, CELL, V70, P585, DOI 10.1016/0092-8674(92)90428-F
   THOME M, 1995, J EXP MED, V181, P1997, DOI 10.1084/jem.181.6.1997
   TIMSONGAUEN LK, 1994, MOL CELL BIOL, V14, P3729
   vanOers NSC, 1996, J EXP MED, V183, P1053, DOI 10.1084/jem.183.3.1053
   VEILLETTE A, 1988, MOL CELL BIOL, V8, P4353, DOI 10.1128/MCB.8.10.4353
   WANGE RL, 1993, J BIOL CHEM, V268, P19797
   WEISS A, 1994, CELL, V76, P263, DOI 10.1016/0092-8674(94)90334-4
   ZHOU SY, 1993, CELL, V72, P767, DOI 10.1016/0092-8674(93)90404-E
NR 48
TC 35
Z9 36
U1 0
U2 8
PU WILEY
PI HOBOKEN
PA 111 RIVER ST, HOBOKEN 07030-5774, NJ USA
SN 0014-2980
EI 1521-4141
J9 EUR J IMMUNOL
JI Eur. J. Immunol.
PD AUG
PY 1997
VL 27
IS 8
BP 2001
EP 2009
DI 10.1002/eji.1830270826
PG 9
WC Immunology
SC Immunology
GA XQ080
UT WOS:A1997XQ08000025
PM 9295038
DA 2021-10-28
ER

PT J
AU CHANG, E
   GOLDBERG, H
AF CHANG, E
   GOLDBERG, H
TI REQUIREMENTS FOR TRANSFORMING GROWTH-FACTOR-BETA REGULATION OF THE
   PRO-ALPHA-2(I) COLLAGEN AND PLASMINOGEN-ACTIVATOR INHIBITOR-1 PROMOTERS
SO JOURNAL OF BIOLOGICAL CHEMISTRY
LA English
DT Article
ID TGF-BETA; GENE-EXPRESSION; MESSENGER-RNA; II RECEPTOR; TRANSCRIPTIONAL
   ACTIVATION; METALLOPROTEINASE GENE; RESPONSIVE ELEMENT; LUNG
   FIBROBLASTS; TISSUE INHIBITOR; TRANSGENIC MICE
AB Experiments were designed to clarify the role of several proteins, junB, retinoblastoma protein (RB), and the transforming growth factor-beta (TGF-beta) receptors that are potential intermediates in TGF-beta activation of the alpha 2(I) collagen promoter, Treatment of NIH-3T3 cells with TGF-alpha increased the activity of a transiently transfected murine alpha 2(I) collagen promoter (nucleotides -350 to +54) fused to a luciferase reporter gene 9-fold. Cotransfection of a junB stimulated the basal activity of the alpha 2(I) collagen promoter 93-fold, respectively. Expression of antisense junB RNA attenuated the effect of TGF-beta. Simian virus 40 large T antigen, an inhibitor RE function, did not prevent TGF-beta effects on the alpha 2(I) collagen promoter, A chimeric receptor containing the extracellular domain of the colony-stimulating factor-1 receptor and the intracellular domain of the type I TGF-beta receptor enhanced alpha 2(I) collagen promoter activity 4.8-fold, whereas a similar chimera containing the type II receptor intracellular domain had much weaker effects, Similar results were obtained with a plasminogen activator inhibitor-1 promoter, previously shown to be activated by TGF-beta through AP-1 elements. We conclude that TGF-beta activates the alpha 2(I) collagen and plasminogen activator inhibitor-1 promoters in NIH-3T3 cells through junB and the type I TGF-beta receptor kinase domain.
C1 UNIV TORONTO,HOSP SICK CHILDREN,DEPT PEDIAT,DIV NEPHROL,TORONTO,ON M5G 1X8,CANADA.
CR ANGEL P, 1988, NATURE, V332, P166, DOI 10.1038/332166a0
   ARMENDARIZBORUN.J, 1992, J BIOL CHEM, V267, P14313
   BASSING CH, 1994, SCIENCE, V263, P87, DOI 10.1126/science.8272871
   BORDER WA, 1992, J CLIN INVEST, V90, P1, DOI 10.1172/JCI115821
   BOYLE WJ, 1994, CELL, V64, P573
   CAMPBELL CE, 1991, J BIOL CHEM, V266, P7199
   CHEN LI, 1994, MOL CELL BIOL, V14, P4380, DOI 10.1128/MCB.14.7.4380
   CURRAN T, 1987, ONCOGENE, V2, P79
   DEGROOT RP, 1990, BIOCHEM BIOPH RES CO, V168, P1074, DOI 10.1016/0006-291X(90)91139-J
   DENG TL, 1993, GENE DEV, V7, P479, DOI 10.1101/gad.7.3.479
   DENNIS PA, 1991, P NATL ACAD SCI USA, V88, P580, DOI 10.1073/pnas.88.2.580
   ECKERT KA, 1990, NUCLEIC ACIDS RES, V18, P3739, DOI 10.1093/nar/18.13.3739
   EGHBALI M, 1991, CIRC RES, V69, P483, DOI 10.1161/01.RES.69.2.483
   FINE A, 1989, J BIOL CHEM, V264, P16988
   FRANZEN P, 1993, CELL, V75, P681, DOI 10.1016/0092-8674(93)90489-D
   FREEDMAN SL, 1993, NEW ENGL J MED, V328, P1828
   GOLDBERG H, 1992, J BIOL CHEM, V267, P19622
   GOLDSTEIN RH, 1990, J BIOL CHEM, V265, P13623
   HEINO J, 1990, J BIOL CHEM, V265, P10181
   HSU JC, 1993, CANCER RES, V53, P3789
   IGNOTZ RA, 1987, J BIOL CHEM, V262, P6443
   INAGAKI Y, 1994, J BIOL CHEM, V269, P14828
   JIMENEZ SA, 1994, J BIOL CHEM, V269, P12684
   JONES CL, 1991, KIDNEY INT, V40, P1020, DOI 10.1038/ki.1991.310
   KEETON MR, 1991, J BIOL CHEM, V266, P23048
   KIM SJ, 1990, MOL CELL BIOL, V10, P1492, DOI 10.1128/MCB.10.4.1492
   KINGSLEY DM, 1994, GENE DEV, V8, P133, DOI 10.1101/gad.8.2.133
   Koskinen PJ, 1991, GROWTH FACTORS, V5, DOI 10.3109/08977199109000292
   KURATA S, 1991, J BIOL CHEM, V266, P9997
   LAIHO M, 1991, MOL CELL BIOL, V11, P972, DOI 10.1128/MCB.11.2.972
   LAIHO M, 1990, CELL, V62, P175, DOI 10.1016/0092-8674(90)90251-9
   LI L, 1990, J BIOL CHEM, V265, P1556
   LIBOI E, 1988, BIOCHEM BIOPH RES CO, V151, P298, DOI 10.1016/0006-291X(88)90593-1
   LIN HY, 1992, CELL, V68, P775, DOI 10.1016/0092-8674(92)90152-3
   LIN LL, 1993, CELL, V72, P269, DOI 10.1016/0092-8674(93)90666-E
   LOPEZCASILLAS F, 1993, CELL, V73, P1435, DOI 10.1016/0092-8674(93)90368-Z
   MOXHAM CM, 1993, SCIENCE, V260, P991, DOI 10.1126/science.8493537
   NIEDERREITHER K, 1992, J CELL BIOL, V119, P1361, DOI 10.1083/jcb.119.5.1361
   OVERALL CM, 1991, J BIOL CHEM, V266, P14064
   PENTTINEN RP, 1988, P NATL ACAD SCI USA, V85, P1105, DOI 10.1073/pnas.85.4.1105
   PEREZALBUERNE ED, 1993, P NATL ACAD SCI USA, V90, P11960, DOI 10.1073/pnas.90.24.11960
   PERONIN M, 1992, INT J CANCER, V51, P980
   PERTOVAARA L, 1989, MOL CELL BIOL, V9, P1255, DOI 10.1128/MCB.9.3.1255
   RITZENTHALER JD, 1993, J BIOL CHEM, V268, P13625
   ROSSI P, 1988, CELL, V52, P405, DOI 10.1016/S0092-8674(88)80033-3
   ROTHWELL VM, 1987, ONCOGENE RES, V1, P311
   RYDER K, 1988, P NATL ACAD SCI USA, V85, P8464, DOI 10.1073/pnas.85.22.8464
   RYDER K, 1988, P NATL ACAD SCI USA, V85, P1487, DOI 10.1073/pnas.85.5.1487
   SAWDEY M, 1989, J BIOL CHEM, V264, P10396
   VANZONNEVELD AJ, 1988, P NATL ACAD SCI USA, V85, P5525
   VIARD I, 1993, FEBS LETT, V328, P94, DOI 10.1016/0014-5793(93)80972-W
   WEINTRAUB SJ, 1992, NATURE, V358, P259, DOI 10.1038/358259a0
   WESTERGRENTHORS.G, 1993, J CLIN INVEST, V92, P632
   WOOD WM, 1989, J BIOL CHEM, V264, P14840
   WRANA JL, 1992, CELL, V71, P1003, DOI 10.1016/0092-8674(92)90395-S
   WRANA JL, 1994, NATURE, V370, P341, DOI 10.1038/370341a0
   ZENTELLA A, 1991, MOL CELL BIOL, V11, P4952, DOI 10.1128/MCB.11.10.4952
   ZHU JY, 1992, J VIROL, V66, P2780, DOI 10.1128/JVI.66.5.2780-2791.1992
NR 58
TC 46
Z9 47
U1 0
U2 0
PU AMER SOC BIOCHEMISTRY MOLECULAR BIOLOGY INC
PI BETHESDA
PA 9650 ROCKVILLE PIKE, BETHESDA, MD 20814
SN 0021-9258
J9 J BIOL CHEM
JI J. Biol. Chem.
PD MAR 3
PY 1995
VL 270
IS 9
BP 4473
EP 4477
DI 10.1074/jbc.270.9.4473
PG 5
WC Biochemistry & Molecular Biology
SC Biochemistry & Molecular Biology
GA QK084
UT WOS:A1995QK08400046
PM 7876214
OA hybrid
DA 2021-10-28
ER

PT J
AU Goutet, M
   Pepin, E
   Langonne, I
   Huguet, N
   Ban, M
AF Goutet, M
   Pepin, E
   Langonne, I
   Huguet, N
   Ban, M
TI Identification of contact and respiratory sensitizers using flow
   cytometry
SO TOXICOLOGY AND APPLIED PHARMACOLOGY
LA English
DT Article
DE contact and respiratory sensitizers; trimellitic anhydride;
   dinitrochlorobenzene; flow cytometry; cytokines; Th subsets; IgE
ID LYMPH-NODE ASSAY; CYTOKINE SECRETION PROFILES; MOLECULAR-WEIGHT
   CHEMICALS; MESSENGER-RNA EXPRESSION; CD8(+) T-CELLS; TRIMELLITIC
   ANHYDRIDE; INTERFERON-GAMMA; ACID ANHYDRIDES; RISK-ASSESSMENT; BALB/C
   MICE
AB identification of the chemicals responsible for respiratory and contact allergies in the industrial area is an important occupational safety issue. This study was conducted in mice to determine whether flow cytometry is an appropriate method to analyze and differentiate the specific immune responses to the respiratory sensitizer trimellitic anhydride (TMA) and to the contact sensitizer dinitrochlorobenzene (DNCB) used at concentrations with comparable immunogenic potential. Mice were exposed twice on the flanks (days 0, 5) to 10% TMA or 1% DNCB and challenged three times on the cars (days 10, 11, 12) with 2.5% TMA or 0.25% DNCB. Flow cytometry analyses were conducted on draining lymph node cells harvested on days 13 and 18. Comparing TMA and DNCB immune responses on day 13, we found obvious differences that persisted for most of them on day 18. An increased proportion of IgE+ cells correlated to total serum IgE level and an enhancement of MHC II molecule expression were observed in the lymph node B lymphocytes from TMA-treated mice. The percentage of IL-4-producing CD4+ lymphocytes and the IL-4 receptor expression were clearly higher following TMA exposure. In contrast, higher proportions of IL-2-producing cells were detected in CD4+ and CD8+ cells from DNCB-treated mice. Both chemicals induced a significant increase in the percentage of IFN-gamma-producing cells among CD8+ lymphocytes but to a greater proportion following TMA treatment. In conclusion, this study encourages the use of flow cytometry to discriminate between contact and respiratory sensitizers by identifying divergent expression of immune response parameters. (c) 2004 Elsevier Inc. All rights reserved.
C1 Inst Natl Rech & Secur, Dept Polluants & Sante, F-54501 Vandoeuvre Les Nancy, France.
RP Goutet, M (corresponding author), Inst Natl Rech & Secur, Dept Polluants & Sante, Ave Bourgogne,BP 27, F-54501 Vandoeuvre Les Nancy, France.
EM michele.goutet@inrs.fr
CR Ashby J, 1995, TOXICOLOGY, V103, P177, DOI 10.1016/0300-483X(95)03132-Y
   Ban M, 2001, TOXICOL LETT, V118, P129, DOI 10.1016/S0378-4274(00)00280-0
   Bardana Emil J., 2003, Journal of Allergy and Clinical Immunology, V111, pS530
   Basketter DA, 2002, FOOD CHEM TOXICOL, V40, P593, DOI 10.1016/S0278-6915(01)00130-2
   BRIATICOVANGOSA G, 1994, FUND APPL TOXICOL, V23, P145, DOI 10.1006/faat.1994.1093
   BUEHLER EV, 1965, ARCH DERMATOL, V91, P171, DOI 10.1001/archderm.1965.01600080079017
   Dearman RJ, 1997, J APPL TOXICOL, V17, P53, DOI 10.1002/(SICI)1099-1263(199701)17:1<53::AID-JAT393>3.0.CO;2-W
   Dearman RJ, 1996, IMMUNOLOGY, V89, P502, DOI 10.1046/j.1365-2567.1996.d01-778.x
   Dearman RJ, 1996, TOXICOL APPL PHARM, V138, P308, DOI 10.1006/taap.1996.0129
   Dearman RJ, 2002, FOOD CHEM TOXICOL, V40, P1881, DOI 10.1016/S0278-6915(02)00179-5
   Dearman RJ, 2002, J APPL TOXICOL, V22, P317, DOI 10.1002/jat.865
   Dearman RJ, 1999, J APPL TOXICOL, V19, P299, DOI 10.1002/(SICI)1099-1263(199909/10)19:5<299::AID-JAT591>3.0.CO;2-C
   Dearman RJ, 2000, J APPL TOXICOL, V20, P221, DOI 10.1002/(SICI)1099-1263(200005/06)20:3<221::AID-JAT651>3.0.CO;2-#
   Diepgen TL, 2003, INT ARCH OCC ENV HEA, V76, P331, DOI 10.1007/s00420-002-0418-1
   Gerberick G F, 2000, Am J Contact Dermat, V11, P3
   Gerberick GF, 2002, TOXICOL SCI, V68, P420, DOI 10.1093/toxsci/68.2.420
   Gerberick GF, 1999, TOXICOL APPL PHARM, V159, P142, DOI 10.1006/taap.1999.8734
   Grammer LC, 1997, ALLERGY ASTHMA PROC, V18, P235, DOI 10.2500/108854197778594070
   Guo TL, 1996, CELL IMMUNOL, V171, P1, DOI 10.1006/cimm.1996.0166
   Guo TL, 2002, J APPL TOXICOL, V22, P397, DOI 10.1002/jat.876
   Hayashi M, 2001, TOXICOL APPL PHARM, V177, P38, DOI 10.1006/taap.2001.9286
   Hilton J, 1996, J APPL TOXICOL, V16, P165, DOI 10.1002/(SICI)1099-1263(199603)16:2<165::AID-JAT325>3.0.CO;2-M
   KATONA IM, 1983, J IMMUNOL, V130, P350
   Krug N, 1996, AM J RESP CELL MOL, V14, P319, DOI 10.1165/ajrcmb.14.4.8600935
   Liu Q, 2003, ANN ALLERG ASTHMA IM, V90, P35, DOI 10.1016/S1081-1206(10)61647-X
   Magnan AO, 2000, AM J RESP CRIT CARE, V161, P1790, DOI 10.1164/ajrccm.161.6.9906130
   MAGNUSSON B, 1969, J INVEST DERMATOL, V52, P268, DOI 10.1038/jid.1969.42
   Manetz TS, 1999, TOXICOL SCI, V48, P206, DOI 10.1093/toxsci/48.2.206
   Manetz TS, 2001, TOXICOL APPL PHARM, V171, P174, DOI 10.1006/taap.2000.9123
   Mosmann TR, 1996, IMMUNOL TODAY, V17, P138, DOI 10.1016/0167-5699(96)80606-2
   MOSMANN TR, 1986, J IMMUNOL, V136, P2348
   Moussavi A, 1998, INT ARCH ALLERGY IMM, V116, P116, DOI 10.1159/000023934
   Murray JS, 1998, IMMUNOL TODAY, V19, P157, DOI 10.1016/S0167-5699(97)01237-1
   National Institutes of Health, 1999, NIH PUBL, V99-3674
   OECD (Organisation for Economic Co-operation and Development), 2001, 429 OECD
   Organisation for Economic Co-operation and Development (OECD), 1992, 406 OECD
   Pai RK, 2002, J IMMUNOL, V169, P1326, DOI 10.4049/jimmunol.169.3.1326
   Pala A, 2000, IMMUNOLOGY, V100, P209, DOI 10.1046/j.1365-2567.2000.00036.x
   Plitnick LM, 2002, TOXICOL APPL PHARM, V179, P145, DOI 10.1006/taap.2002.9370
   POTTER DW, 1995, FUND APPL TOXICOL, V26, P127, DOI 10.1006/faat.1995.1082
   Prussin C, 1995, J IMMUNOL METHODS, V188, P117, DOI 10.1016/0022-1759(95)00209-X
   SAD S, 1995, IMMUNITY, V2, P271, DOI 10.1016/1074-7613(95)90051-9
   Schountz T, 1996, J IMMUNOL, V157, P3893
   Ulrich P, 2001, ARCH TOXICOL, V75, P470
   van Och FMM, 2000, TOXICOLOGY, V146, P49, DOI 10.1016/S0300-483X(00)00165-7
   Van Och FMM, 2002, TOXICOL APPL PHARM, V184, P46, DOI 10.1006/taap.2002.9473
   Vandebriel RJ, 2003, TOXICOLOGY, V188, P1, DOI 10.1016/S0300-483X(02)00742-4
   Vanoirbeek JAJ, 2003, TOXICOL SCI, V76, P338, DOI 10.1093/toxsci/kfg235
   Warbrick EV, 1998, J APPL TOXICOL, V18, P205, DOI 10.1002/(SICI)1099-1263(199805/06)18:3<205::AID-JAT502>3.0.CO;2-N
   Wisnewski AV, 2001, CURR OPIN ALLERGY CL, V1, P169, DOI 10.1097/01.all.0000011003.36723.d8
   Zeiss CR, 2002, CURR OPIN ALLERGY CL, V2, P89, DOI 10.1097/00130832-200204000-00001
NR 51
TC 23
Z9 23
U1 0
U2 0
PU ACADEMIC PRESS INC ELSEVIER SCIENCE
PI SAN DIEGO
PA 525 B ST, STE 1900, SAN DIEGO, CA 92101-4495 USA
SN 0041-008X
J9 TOXICOL APPL PHARM
JI Toxicol. Appl. Pharmacol.
PD JUN 15
PY 2005
VL 205
IS 3
BP 259
EP 270
DI 10.1016/j.taap.2004.10.011
PG 12
WC Pharmacology & Pharmacy; Toxicology
SC Pharmacology & Pharmacy; Toxicology
GA 933HC
UT WOS:000229618500006
PM 15922011
DA 2021-10-28
ER

PT J
AU Kumar, D
   Jahan, S
   Khan, A
   Siddiqui, AJ
   Redhu, NS
   Wahajuddin
   Khan, J
   Banwas, S
   Alshehri, B
   Alaidarous, M
AF Kumar, Dipak
   Jahan, Sadaf
   Khan, Andleeb
   Siddiqui, Arif Jamal
   Redhu, Neeru Singh
   Wahajuddin
   Khan, Johra
   Banwas, Saeed
   Alshehri, Bader
   Alaidarous, Mohammed
TI Neurological Manifestation of SARS-CoV-2 Induced Inflammation and
   Possible Therapeutic Strategies Against COVID-19
SO MOLECULAR NEUROBIOLOGY
LA English
DT Article
DE COVID-19; Neuropathophysiology; Cytokine storm; Neurodegenerative
   disorders; Vaccine; Pandemic
ID CENTRAL-NERVOUS-SYSTEM; SARS CORONAVIRUS; T-CELLS; VIRUS;
   NEUROINFLAMMATION; DISEASE; STRESS; CAR; DEPRESSION; INFECTION
AB There are regular reports of extrapulmonary infections and manifestations related to the ongoing COVID-19 pandemic. Coronaviruses are potentially neurotropic, which renders neuronal tissue vulnerable to infection, especially in elderly individuals or in those with neuro-comorbid conditions. Complaints of ageusia, anosmia, myalgia, and headache; reports of diseases such as stroke, encephalopathy, seizure, and encephalitis; and loss of consciousness in patients with COVID-19 confirm the neuropathophysiological aspect of this disease. The brain is linked to pulmonary organs, physiologically through blood circulation, and functionally through the nervous system. The interdependence of these vital organs may further aggravate the pathophysiological aspects of COVID-19. The induction of a cytokine storm in systemic circulation can trigger a neuroinflammatory cascade, which can subsequently compromise the blood-brain barrier and activate microglia- and astrocyte-borne Toll-like receptors, thereby leading to neuronal tissue damage. Hence, a holistic approach should be adopted by healthcare professionals while treating COVID-19 patients with a history of neurodegenerative disorders, neuropsychological complications, or any other neuro-compromised conditions. Imperatively, vaccines are being developed at top priority to contain the spread of the severe acute respiratory syndrome coronavirus 2, and different vaccines are at different stages of development globally. This review discusses the concerns regarding the neuronal complications of COVID-19 and the possible mechanisms of amelioration.
C1 [Kumar, Dipak] Munger Univ, KKM Coll, Zool Dept, Munger, India.
   [Jahan, Sadaf; Khan, Johra; Banwas, Saeed; Alshehri, Bader; Alaidarous, Mohammed] Majmaah Univ, Coll Appl Med Sci, Dept Med Labs, Majmaah 11952, Saudi Arabia.
   [Khan, Andleeb] Jazan Univ, Coll Pharm, Dept Pharmacol & Toxicol, Jazan 45142, Saudi Arabia.
   [Siddiqui, Arif Jamal] Univ Hail, Coll Sci, Dept Biol, POB 2440, Hail, Saudi Arabia.
   [Redhu, Neeru Singh] Chaudhary Charan Singh Haryana Agr Univ, Dept Mol Biol Biotechnol & Bioinformat, Hisar 125004, Haryana, India.
   [Wahajuddin] Cent Drug Res Inst, CSIR, Div Pharmaceut & Pharmacokinet, Lucknow, UP, India.
   [Banwas, Saeed; Alshehri, Bader; Alaidarous, Mohammed] Majmaah Univ, Hlth & Basic Sci Res Ctr, Majmaah 11952, Saudi Arabia.
   [Banwas, Saeed] Oregon State Univ, Dept Biomed Sci, Corvallis, OR 97331 USA.
RP Jahan, S (corresponding author), Majmaah Univ, Coll Appl Med Sci, Dept Med Labs, Majmaah 11952, Saudi Arabia.
EM jahan149@gmail.com
RI Siddiqui, Arif Jamal/Z-5214-2019; --, Wahajuddin/B-4413-2010; Jahan,
   Sadaf/AAY-5713-2020; Khan, Andleeb/AAE-4252-2020
OI Siddiqui, Arif Jamal/0000-0002-6236-0920; --,
   Wahajuddin/0000-0003-3362-7558; Jahan, Sadaf/0000-0002-6976-5672; Khan,
   Andleeb/0000-0001-6125-3309; Kumar, Dr Dipak/0000-0001-6104-9447
FU Deanship of Scientific Research at Majmaah University
FX The author would like to thank Deanship of Scientific Research at
   Majmaah University for supporting this work.
CR Ahmed MU, 2020, FRONT NEUROL, V11, DOI 10.3389/fneur.2020.00518
   Algahtani H, 2016, CASE REP NEUROL MED, V2016, DOI 10.1155/2016/3502683
   Aljanabi NM, 2020, CUREUS, V12, DOI 10.7759/cureus.6885
   Alzahrani FA, 2020, STEM CELLS INT, V2020, DOI 10.1155/2020/8835986
   Angulo MC, 2011, GLIA, V59, pS8
   [Anonymous], 2020, PEDIATR MED RODZ, V16, P9, DOI 10.15557/PiMR.2020.0003
   Arabi YM, 2015, INFECTION, V43, P495, DOI 10.1007/s15010-015-0720-y
   Arachchillage DRJ, 2020, J THROMB HAEMOST, V18, P1233, DOI 10.1111/jth.14820
   Arima H, 2012, STROKE, V43, P2236, DOI 10.1161/STROKEAHA.112.651422
   Aronson J.K, 2020, CHLOROQUINE HYDROXYC
   Baldari S, 2017, INT J MOL SCI, V18, DOI 10.3390/ijms18102087
   Banerjee S, 2007, ANNU REV NEUROSCI, V30, P235, DOI 10.1146/annurev.neuro.30.051606.094345
   Bartlam M, 2005, CURR OPIN STRUC BIOL, V15, P664, DOI 10.1016/j.sbi.2005.10.004
   Bauer K, 2014, BMC GERIATR, V14, DOI 10.1186/1471-2318-14-10
   Benveniste H, 2019, GERONTOLOGY, V65, P106, DOI 10.1159/000490349
   Bertoletti A, 2020, CURR OPIN IMMUNOL, V66, P35, DOI 10.1016/j.coi.2020.04.003
   Bhidayasiri R, 2020, J MOV DISORD, V13, P105, DOI 10.14802/jmd.20042
   Bianchetti A, 2020, J NUTR HEALTH AGING, V24, P560, DOI 10.1007/s12603-020-1389-1
   Bishokarma S, 2020, J LUMBINI MED COLL, V8, P3
   Block ML, 2007, NAT REV NEUROSCI, V8, P57, DOI 10.1038/nrn2038
   Bouthors C, 2020, J NEUROSURG-SPINE, V33, P373, DOI 10.3171/2020.2.SPINE191308
   Bridwell R, 2020, AM J EMERG MED, V38
   Brown EE, 2020, AM J GERIAT PSYCHIAT, V28, P712, DOI 10.1016/j.jagp.2020.04.010
   Brugger F., 2015, PARKINSONS DIS-US, V1, P1
   Caruso HG, 2019, ONCOIMMUNOLOGY, V8, DOI 10.1080/2162402X.2016.1271857
   Chen XL, 2016, ONCOTARGET, V7, P27764, DOI 10.18632/oncotarget.8526
   Chen Y, 2020, J MED VIROL, V92, P418, DOI 10.1002/jmv.25681
   Chiu IM, 2013, NATURE, V501, P52, DOI 10.1038/nature12479
   Cohen J, 2020, VACCINE DESIGNERS TA
   Costantini E, 2018, MEDIAT INFLAMM, V2018, DOI 10.1155/2018/6039171
   Curtis JA, 2020, DYSPHAGIA, V35, P220, DOI 10.1007/s00455-019-10014-z
   Dahlen S-E, 2020, AIRWAY EXPRESSION SA, DOI DOI 10.1101/2020.06.29.201420912020.2006.2029.20142091
   Danielski LG, 2018, MOL NEUROBIOL, V55, P1045, DOI 10.1007/s12035-016-0356-7
   Davydow DS, 2013, AM J MED, V126, P615, DOI 10.1016/j.amjmed.2012.12.006
   Desforges M, 2020, VIRUSES-BASEL, V12, DOI 10.3390/v12010014
   Dimachkie MM, 2013, NEUROL CLIN, V31, P533, DOI 10.1016/j.ncl.2013.01.001
   DROPULIC B, 1990, J INFECT DIS, V161, P685, DOI 10.1093/infdis/161.4.685
   Dube M, 2018, J VIROL, V92, DOI 10.1128/JVI.00404-18
   Elkind MSV, 2007, CURR OPIN NEUROL, V20, P51, DOI 10.1097/WCO.0b013e328012da75
   Elsayegh D, 1920, J PREPROOFS
   Farrer LA, 1997, JAMA-J AM MED ASSOC, V278, P1349, DOI 10.1001/jama.278.16.1349
   Foley NC, 2015, DEMENT GERIATR COGN, V39, P52, DOI 10.1159/000367783
   Fueyo-Casado A, 2012, DERMATOLOGICAL TREATMENTS, P403
   Gilden D, 2009, LANCET NEUROL, V8, P731, DOI 10.1016/S1474-4422(09)70134-6
   Grasselli G, 2020, JAMA-J AM MED ASSOC, V323, P1545, DOI 10.1001/jama.2020.4031
   Grau AJ, 1998, NEUROLOGY, V50, P196, DOI 10.1212/WNL.50.1.196
   Guidon AC, 2020, NEUROLOGY, V94, P959, DOI 10.1212/WNL.0000000000009566
   Gupta A, 2020, NAT MED, V26, P1017, DOI 10.1038/s41591-020-0968-3
   Hagberg H, 2015, NAT REV NEUROL, V11, P192, DOI 10.1038/nrneurol.2015.13
   Hamming I, 2004, J PATHOL, V203, P631, DOI 10.1002/path.1570
   Harrison RP, 2019, CYTOTHERAPY, V21, P224, DOI 10.1016/j.jcyt.2019.01.003
   Helmich RC, 2020, J PARKINSON DIS, V10, P351, DOI 10.3233/JPD-202038
   Hemmerle AM, 2012, EXP NEUROL, V233, P79, DOI 10.1016/j.expneurol.2011.09.035
   Herrmann LK, 2018, AM J GERIAT PSYCHIAT, V26, P316, DOI 10.1016/j.jagp.2017.09.006
   Hodson G, 2020, SOCIAL LIVES DEMENTI
   Hoffmann M, 2020, CELL, V181, P271, DOI 10.1016/j.cell.2020.02.052
   Hombach A, 2010, GENE THER, V17, P1206, DOI 10.1038/gt.2010.91
   Hong CT, 2018, CLIN EPIDEMIOL, V10, P1147, DOI 10.2147/CLEP.S163493
   Hu BY, 2021, J MED VIROL, V93, P250, DOI 10.1002/jmv.26232
   Hu TY, 2020, NAT NANOTECHNOL, V15, P247, DOI 10.1038/s41565-020-0674-9
   Huang CZ, 2020, LIMIT ANALYSIS THEORY OF THE SOIL MASS AND ITS APPLICATION, P1, DOI [10.1016/S0140-6736(20)30183-5, 10.1007/978-981-15-1572-9_1]
   Huber G, 2017, PHARMACOL RES, V125, P72, DOI 10.1016/j.phrs.2017.06.016
   Illei GG, 2010, ARTHRITIS RHEUM-US, V62, P542, DOI 10.1002/art.27221
   Jacoby E, 2019, IMMUNOL REV, V290, P39, DOI 10.1111/imr.12774
   Jang HM, 2009, P NATL ACAD SCI USA, V106, P14063, DOI 10.1073/pnas.0900096106
   Johnson ME, 2019, TRENDS NEUROSCI, V42, P4, DOI 10.1016/j.tins.2018.09.007
   Kaushik P, 2020, MOL NEUROBIOL, V57, P4921, DOI 10.1007/s12035-020-02072-4
   Kempuraj D, 2020, NEUROSCIENTIST, V26, P402, DOI 10.1177/1073858420941476
   Klimiec E, 2016, COGN BEHAV NEUROL, V29, P174, DOI 10.1097/WNN.0000000000000110
   Korczyn AD, 2020, J ALZHEIMERS DIS, V75, P1071, DOI 10.3233/JAD-200609
   Kremer S, 2020, RADIOLOGY, V297, pE242, DOI [10.1148/radiol.202020222, 10.1148/radiol.2020202222]
   Kundu CN, 2015, ACTA TROP, V149, P113, DOI 10.1016/j.actatropica.2015.03.028
   Kuo CL, 2020, J GERONTOL A-BIOL, V75, P2231, DOI 10.1093/gerona/glaa131
   Lang AE, 2018, MOVEMENT DISORD, V33, P660, DOI 10.1002/mds.27360
   Leopold NA, 1997, NEUROLOGY, V48, P373, DOI 10.1212/WNL.48.2.373
   Li K, 2016, J INFECT DIS, V213, P712, DOI 10.1093/infdis/jiv499
   Li Y, 2020, IMPACT COVID 19 ISCH
   Li YC, 2020, J MED VIROL, V92, P552, DOI [10.1002/jmv.25728, 10.1002/jmv.25973]
   Liu BF, 2019, CURR OPIN VIROL, V38, P21, DOI 10.1016/j.coviro.2019.04.004
   Liu RY, 2020, CNS NEUROSCI THER, V26, P1103, DOI 10.1111/cns.13442
   Liu ZX, 2020, J MED VIROL, V92, P595, DOI 10.1002/jmv.25726
   Livingston Edward, 2020, JAMA, V323, P1335, DOI 10.1001/jama.2020.4344
   Lurie N, 2020, NEW ENGL J MED, V382, P1969, DOI 10.1056/NEJMp2005630
   Mao L, 2020, JAMA NEUROL, V77, P683, DOI 10.1001/jamaneurol.2020.1127
   Margeta M, 2020, AUTOPHAGY DEFECTS SK
   Markus HS, 2020, INT J STROKE, V15, P361, DOI 10.1177/1747493020923472
   Maulik U, 2020, VACCINES TREATMENT S
   McEwen BS, 2016, NEUROPSYCHOPHARMACOL, V41, P3, DOI 10.1038/npp.2015.171
   McManus RM, 2017, ALZHEIMERS RES THER, V9, DOI 10.1186/s13195-017-0241-2
   Mehta P, 2020, LANCET, V395, P1033, DOI 10.1016/S0140-6736(20)30628-0
   Meng L, 2019, J NEUROVIROL, V25, P221, DOI 10.1007/s13365-018-0707-4
   Mesquita M, 2020, EUR J CASE REP INT M, V7
   Metcalfe AD, 2007, J R SOC INTERFACE, V4, P413, DOI 10.1098/rsif.2006.0179
   Miranda-Saksena M, 2018, VIRUSES-BASEL, V10, DOI 10.3390/v10020092
   Mirza J, 2020, PSYCHOSOMATICS, V61, P561, DOI 10.1016/j.psym.2020.05.022
   Mok VCT, 2020, ALZHEIMERS DEMENT, V16, P1571, DOI 10.1002/alz.12143
   Monteil V, 2020, CELL, V181, P905, DOI 10.1016/j.cell.2020.04.004
   Moriguchi T, 2020, INT J INFECT DIS, V94, P55, DOI 10.1016/j.ijid.2020.03.062
   Mubagwa K, 2020, INT J ANTIMICROB AG, V56, DOI 10.1016/j.ijantimicag.2020.106057
   Muraca M, 2020, J CONTROL RELEASE, V325, P135, DOI 10.1016/j.jconrel.2020.06.036
   Naughton SX, 2020, J ALZHEIMERS DIS, V76, P21, DOI 10.3233/JAD-200537
   Netland J, 2008, J VIROL, V82, P7264, DOI 10.1128/JVI.00737-08
   Nicholls JM, 2003, LANCET, V361, P1773, DOI 10.1016/S0140-6736(03)13413-7
   Nikoletseas M.M, 2020, COVID 19 LOCI INFECT
   Omambia OA, 2020, RES PROPOSAL DIAGNOS
   Oxley TJ, 2020, NEW ENGL J MED, V382, DOI 10.1056/NEJMc2009787
   Paniz-Mondolfi A, 2020, J MED VIROL, V92, P699, DOI 10.1002/jmv.25915
   Pavel A, 2020, LANCET NEUROL, V19, P719, DOI 10.1016/S1474-4422(20)30269-6
   Peiris JSM, 2003, LANCET, V361, P1319, DOI 10.1016/S0140-6736(03)13077-2
   Pennington S, 2010, PARKINSONISM RELAT D, V16, P434, DOI 10.1016/j.parkreldis.2010.04.010
   Pennisi M, 2020, INT J MOL SCI, V21, DOI 10.3390/ijms21155475
   Prasad S, 2020, MOVEMENT DISORD, V35, P912, DOI 10.1002/mds.28088
   Presen DM, 2019, FRONT BIOENG BIOTECH, V7, DOI 10.3389/fbioe.2019.00352
   Ramos AJ, 2020, SARS COV 2 IMPACT CE
   Ranney ML, 2020, NEW ENGL J MED, V382, DOI 10.1056/NEJMp2006141
   Raoult D, 2020, EUR J NUCL MED MOL I, P1
   Raza S.S., 2020, CYTOTHERAPY, V12, P25
   Rea IM, 2018, FRONT IMMUNOL, V9, DOI 10.3389/fimmu.2018.00586
   Rele, 2020, POLYMORPHISM, V4, P45
   Rockx B, 2009, J VIROL, V83, P7062, DOI 10.1128/JVI.00127-09
   Rogers CJ, 2020, J TRANSL MED, V18, DOI 10.1186/s12967-020-02380-2
   Saavedra JM, 2020, CELL MOL NEUROBIOL, V40, P667, DOI 10.1007/s10571-020-00861-y
   Sahu KK, 2021, LAB MED, V52, P24, DOI 10.1093/labmed/lmaa049
   Santhanam J, 2020, INT J HOMOEOPATHIC S, V4, P85, DOI [10.33545/26164485.2020.v4.i2b.152, DOI 10.33545/26164485.2020.V4.I2B.152]
   Scarpa R, 2020, PEDIATR NEONATOL, V61, P364, DOI 10.1016/j.pedneo.2020.04.001
   Shrimp Jonathan H, 2020, bioRxiv, DOI 10.1101/2020.06.23.167544
   Siddiqi A, 2020, J INTERPROF CARE, DOI 10.1080/13561820.2020.1825354
   Siddiqui AJ, 2020, PLANTS-BASEL, V9, DOI 10.3390/plants9091244
   Singh VK, 2020, PATHOGENS, V9, DOI 10.3390/pathogens9060501
   Subhramanyam CS, 2019, SEMIN CELL DEV BIOL, V94, P112, DOI 10.1016/j.semcdb.2019.05.004
   SUN R, 2009, J MED VIROL, V27, P4412, DOI DOI 10.1016/J.VACCINE.2009.05.048
   Sun XJ, 2020, CYTOKINE GROWTH F R, V53, P38, DOI 10.1016/j.cytogfr.2020.04.002
   Sylaja PN, 2020, ANN NY ACAD SCI, V1473, P3, DOI 10.1111/nyas.14379
   Thanunchai M, 2015, STEM CELLS INT, V2015, DOI 10.1155/2015/860950
   Trejo-Gabriel-Galan JM, 2020, NEUROLOGIA, V35, P318, DOI 10.1016/j.nrl.2020.04.015
   Tunc A, 2020, J CLIN NEUROSCI, V77, P227, DOI 10.1016/j.jocn.2020.05.018
   Varghese PM, 2020, IMMUNOBIOLOGY, V225, DOI 10.1016/j.imbio.2020.152008
   Vijayan V, 2020, T IND NAT ACAD ENG, P1
   Vlachoyiannopoulos PG, 2018, RHEUMATOLOGY QUESTIO, P153
   Voet S, 2019, EMBO MOL MED, V11, DOI 10.15252/emmm.201810248
   Wang DW, 2020, JAMA-J AM MED ASSOC, V323, P1061, DOI 10.1001/jama.2020.1585
   Weyand CM, 2016, ANN AM THORAC SOC, V13, pS422, DOI 10.1513/AnnalsATS.201602-095AW
   Wood JM, 2004, NAT REV MICROBIOL, V2, P842, DOI 10.1038/nrmicro979
   World Health Organization, 2020, WHO2019NCOVHCWRISKFA
   World Health Organization, 2020, WHO2019NCOVFFXPROTOC
   Wu YS, 2020, BRAIN BEHAV IMMUN, V87, P18, DOI 10.1016/j.bbi.2020.03.031
   Yan QS., 2020, ARXIV200410987
   Yin YD, 2018, RESPIROLOGY, V23, P130, DOI 10.1111/resp.13196
   Yue XJ, 2016, MEDICINE, V95, DOI 10.1097/MD.0000000000003549
   Zach H, 2017, CNS NEUROSCI THER, V23, P209, DOI 10.1111/cns.12670
   Zavascki AP, 2020, NEW ENGL J MED, V382, P1859, DOI [10.1056/NEJMc2005203, 10.1056/NEJMoa2002032]
   Zhai XF, 2020, J VIROL, V94, DOI 10.1128/JVI.00831-20
   Zhang GM, 2020, RESP RES, V21, DOI 10.1186/s12931-020-01338-8
   Zhang LB, 2020, AGING-US, V12, P6536, DOI 10.18632/aging.103102
   Zheng KI, 2021, J MED VIROL, V93, P323, DOI 10.1002/jmv.26294
   Zhou F, 2020, LANCET, V395, P1054, DOI 10.1016/S0140-6736(20)30566-3
   Zubair AS, 2020, JAMA NEUROL, V77, P1018, DOI 10.1001/jamaneurol.2020.2065
NR 157
TC 2
Z9 2
U1 3
U2 6
PU SPRINGER
PI NEW YORK
PA ONE NEW YORK PLAZA, SUITE 4600, NEW YORK, NY, UNITED STATES
SN 0893-7648
EI 1559-1182
J9 MOL NEUROBIOL
JI Mol. Neurobiol.
PD JUL
PY 2021
VL 58
IS 7
BP 3417
EP 3434
DI 10.1007/s12035-021-02318-9
EA MAR 2021
PG 18
WC Neurosciences
SC Neurosciences & Neurology
GA TE3YU
UT WOS:000628471600001
PM 33715108
OA Bronze, Green Published
DA 2021-10-28
ER

PT J
AU Anisa, A
   Sutrisno, S
AF Anisa, Anisa
   Sutrisno, Sutrisno
TI Capital Buffer and Determinant Factors of Conventional Banks in
   Indonesia
SO JOURNAL OF ASIAN FINANCE ECONOMICS AND BUSINESS
LA English
DT Article
DE Capital Buffer; Non-Performing Loan; Deposit Ratio; Net Interest Margin;
   Capital Adequacy Ratio
ID MARKET
AB Banking is very regulated by the government and even has to follow regulations issued by the Basel Committee on Banking Supervision, which regulates banking in the world. According to Basel III, banks must provide capital reserves called capital buffers. The purpose of this study is to examine the factors that determine capital buffer. Factors thought to affect the capital buffer studied consisted of profitability (ROA), credit risk (NPL), liquidity risk (LDR), capital adequacy in the previous period (CAR(t-1)), management risk (NIM), and ratio of operating risk (OER). The population in this study is conventional banks listed on the Indonesia Stock Exchange, as many as 42 banks, with a sample of 40 banks taken by purposive sampling method with an observation period of four years with quarterly data (2016-2019). To test the hypotheses, regression panel data is used. After being tested, it turns out that the fixed effect model is better than the common effect and random effect. The results of the study with fixed effect models show that ROA, NPL, and OER significantly and negatively affect capital buffer. CAR(t-1) has a positive and significant effect on capital buffer, while LDR and NIM do not affect capital buffer.
C1 [Anisa, Anisa; Sutrisno, Sutrisno] Univ Islam Indonesia, Dept Management, Fac Business & Econ, Kampus Condong Catur, Yogyakarta 55283, Indonesia.
RP Sutrisno, S (corresponding author), Univ Islam Indonesia, Dept Management, Fac Business & Econ, Kampus Condong Catur, Yogyakarta 55283, Indonesia.
EM sutrisno@uii.ac.id
FU Ministry of Education and Culture of the Republic of IndonesiaMinistry
   of Research and Technology of the Republic of Indonesia (RISTEK)
   [081/SP2H/LT/DRPM/2020]
FX This paper is a research output funded by the Ministry of Education and
   Culture of the Republic of Indonesia in a postgraduate grant scheme No.
   081/SP2H/LT/DRPM/2020. We would like to thank you very much for giving
   high appreciation for the grants given to this research.
CR Banna H, 2017, J ASIAN FINANC ECON, V4, P19, DOI 10.13106/jafeb.2017.vol4.no3.19
   Belém Vinícius Cintra, 2016, Rev. contab. finanç., V27, P113, DOI 10.1590/1808-057x201612300
   Dao BTT, 2020, J ASIAN FINANC ECON, V7, P39, DOI 10.13106/jafeb.2020.vol7.no6.039
   Braslins G, 2014, PROCD SOC BEHV, V110, P986, DOI 10.1016/j.sbspro.2013.12.945
   Distinguin I, 2013, J BANK FINANC, V37, P3295, DOI 10.1016/j.jbankfin.2013.04.027
   Eliskovski M., 2014, J CONT EC BUSINESS I, V1, P19
   Ghosh S, 2017, INT J ISLAMIC MIDDLE, V10, P208, DOI 10.1108/IMEFM-08-2016-0101
   Haryanto S., 2015, MODERNISASI, V11, P108
   [贺灿飞 HE Canfei], 2009, [地理学报, Acta Geographica Sinica], V64, P701
   Hewaidy A. M., 2018, EUROPEAN J EC FINANC, V99, P5
   Jiang H, 2020, CHINA ECON REV, V60, DOI 10.1016/j.chieco.2019.04.008
   Masood Usman, 2013, INT J EC COMMERCE MA, VIV, P149
   Maurin L., 2012, 1499 ECB
   Mili M, 2017, RES INT BUS FINANC, V42, P442, DOI 10.1016/j.ribaf.2016.02.002
   Noreen U., 2016, INT J EC FINANCIAL I, V6, P1798
   Raharjo P. G, 2014, B MONETARY EC BANKIN, V16, P369
   Suputra O., 2013, J CHEM INF MODEL, V53, P1689, DOI [10.1017/CBO9781107415324.004, DOI 10.1017/CBO9781107415324.004]
   Sutrisno, 2018, ADV SOC SCI EDUC HUM, V186, P84
   Tamimi D. K. A. M. A., 2013, INT J ACAD RES EC MA, V2, P44, DOI 10.6007/ijarems/v2-i4/53
   Tangngisalu J, 2020, J ASIAN FINANC ECON, V7, P9, DOI 10.13106/jafeb.2020.vol7.no6.009
   Widarjono A, 2020, J ASIAN FINANC ECON, V7, P305, DOI 10.13106/jafeb.2020.vol7.no9.305
   Wong J., 2008, BANKING SECTOR HONG, P159, DOI 10.1057/9780230227378_8
NR 22
TC 1
Z9 1
U1 4
U2 5
PU KOREA DISTRIBUTION SCIENCE ASSOC
PI GYEONGGI
PA HANSHIN OFFICETEL STE 1030, 2463-4, SHINHEUNG-DONG SUJEONG-GU, SEONGNAM,
   GYEONGGI, 461-713, SOUTH KOREA
SN 2288-4637
EI 2288-4645
J9 J ASIAN FINANC ECON
JI J. Asian Financ. Econ. Bus.
PD DEC
PY 2020
VL 7
IS 12
BP 377
EP 384
DI 10.13106/jafeb.2020.vol7.no12.377
PG 8
WC Business
SC Business & Economics
GA PA6OE
UT WOS:000595751600058
OA gold
DA 2021-10-28
ER

PT J
AU Boczkowski, D
   Nair, SK
AF Boczkowski, David
   Nair, Smita K.
TI The RNAissance Period
SO DISCOVERY MEDICINE
LA English
DT Article
ID MESSENGER-RNA ELECTROPORATION; TRANSFECTED DENDRITIC CELLS; CHIMERIC
   ANTIGEN RECEPTOR; CYTOTOXIC T-LYMPHOCYTES; CANCER-IMMUNOTHERAPY;
   IN-VIVO; ANTITUMOR IMMUNITY; STEM-CELLS; DELIVERY; INDUCTION
AB The concept that RNA has played a major role in the evolution of life stems from the "RNA World" hypothesis. This role of RNA was not immediately appreciated. Similarly, the scientific community has just recently begun to recognize the true potential of RNA as the drug of choice for gene therapy, cellular reprogramming and vaccination. While it is perhaps the most unstable of the three most commonly used biotherapeutics, the others being DNA and protein, the advantages that using RNA presents are now being realized at a high rate. The development of methods to protect it from degradation and deliver it in vivo has fueled more research into uses that were once considered heretical. In this age of enlightenment we are seeing significant investments in the 'RNA approach' both in academia and industry. Thus, along with developing RNA encoding antigens for vaccine development for cancer and infectious diseases, RNA is now used to program cells in vivo or ex vivo. In the following review we have chosen to highlight a few of the most recent studies that use RNA as a means to alter a disease state. These papers were chosen to indicate the breadth of research that is ongoing and hopefully to inspire others to consider new ways to treat cancer, infectious disease, or genetic disorders with RNA-based approaches.
C1 [Boczkowski, David; Nair, Smita K.] Duke Univ, Sch Med, Dept Surg, Durham, NC 27710 USA.
RP Nair, SK (corresponding author), Duke Univ, Sch Med, Dept Surg, Durham, NC 27710 USA.
EM smita.nair@duke.edu
CR Anguille S, 2015, PHARMACOL REV, V67, P731, DOI 10.1124/pr.114.009456
   AURUP H, 1994, NUCLEIC ACIDS RES, V22, P4963, DOI 10.1093/nar/22.23.4963
   Balmayor ER, 2016, BIOMATERIALS, V87, P131, DOI 10.1016/j.biomaterials.2016.02.018
   Barrett DM, 2015, J IMMUNOL, V195, P755, DOI 10.4049/jimmunol.1500751
   Boczkowski D, 2009, CANCER GENE THER, V16, P900, DOI 10.1038/cgt.2009.39
   Boczkowski D, 1996, J EXP MED, V184, P465, DOI 10.1084/jem.184.2.465
   Boczkowski D, 2010, EXPERT OPIN BIOL TH, V10, P563, DOI 10.1517/14712591003614749
   Bringmann A, 2010, J BIOMED BIOTECHNOL, DOI 10.1155/2010/623687
   Elangovan S, 2015, J CONTROL RELEASE, V218, P22, DOI 10.1016/j.jconrel.2015.09.050
   GILBERT W, 1986, NATURE, V319, P618, DOI 10.1038/319618a0
   Gilboa E, 2004, IMMUNOL REV, V199, P251, DOI 10.1111/j.0105-2896.2004.00139.x
   Granstein RD, 2000, J INVEST DERMATOL, V114, P632, DOI 10.1046/j.1523-1747.2000.00929.x
   Hausburg F, 2015, CELL PHYSIOL BIOCHEM, V35, P1360, DOI 10.1159/000373957
   Hoerr I, 2000, EUR J IMMUNOL, V30, P1
   JIRIKOWSKI GF, 1992, SCIENCE, V255, P996, DOI 10.1126/science.1546298
   Kallen Karl-Josef, 2014, Ther Adv Vaccines, V2, P10, DOI 10.1177/2051013613508729
   Kariko K, 2005, IMMUNITY, V23, P165, DOI 10.1016/j.immuni.2005.06.008
   Kariko K, 2012, MOL THER, V20, P948, DOI 10.1038/mt.2012.7
   Kormann MSD, 2011, NAT BIOTECHNOL, V29, P154, DOI 10.1038/nbt.1733
   Kranz LM, 2016, NATURE, V534, P396, DOI 10.1038/nature18300
   Kreiter S, 2015, NATURE, V520, P692, DOI 10.1038/nature14426
   Krug C, 2015, CANCER IMMUNOL IMMUN, V64, P1623, DOI 10.1007/s00262-015-1767-4
   Kubler H, 2015, J IMMUNOTHER CANCER, V3, DOI 10.1186/s40425-015-0068-y
   Li M, 2016, J CONTROL RELEASE, V228, P9, DOI 10.1016/j.jconrel.2016.02.043
   MALONE RW, 1989, P NATL ACAD SCI USA, V86, P6077, DOI 10.1073/pnas.86.16.6077
   MARTINON F, 1993, EUR J IMMUNOL, V23, P1719, DOI 10.1002/eji.1830230749
   Mitchell DA, 2000, J CLIN INVEST, V106, P1065, DOI 10.1172/JCI11405
   Mitchell DA, 2015, NATURE, V519, P366, DOI 10.1038/nature14320
   Nabhan JF, 2016, SCI REP-UK, V6, DOI 10.1038/srep20019
   Phua KKL, 2014, ADV HEALTHC MATER, V3, P837, DOI 10.1002/adhm.201300512
   Phua KKL, 2014, SCI REP-UK, V4, DOI 10.1038/srep05128
   Sahin U, 2014, NAT REV DRUG DISCOV, V13, P759, DOI 10.1038/nrd4278
   Thess A, 2015, MOL THER, V23, P1456, DOI 10.1038/mt.2015.103
   Van den Bergh J, 2015, ONCOTARGET, V6, P44123, DOI 10.18632/oncotarget.6536
   Van Lint S, 2014, CANCER IMMUNOL IMMUN, V63, P959, DOI 10.1007/s00262-014-1558-3
   Van Lint S, 2013, HUM VACC IMMUNOTHER, V9, P265, DOI 10.4161/hv.22661
   Van Tendeloo VFI, 2001, BLOOD, V98, P49, DOI 10.1182/blood.V98.1.49
   Vormehr M, 2016, CURR OPIN IMMUNOL, V39, P14, DOI 10.1016/j.coi.2015.12.001
   Weide B, 2008, J IMMUNOTHER, V31, P180, DOI 10.1097/CJI.0b013e31815ce501
   Weinstein-Marom H, 2016, J IMMUNOTHER, V39, P60, DOI 10.1097/CJI.0000000000000109
   Willemen Y, 2015, CANCER IMMUNOL IMMUN, V64, P831, DOI 10.1007/s00262-015-1688-2
   Zhao YB, 2010, CANCER RES, V70, P9053, DOI 10.1158/0008-5472.CAN-10-2880
   Zhou WZ, 1999, HUM GENE THER, V10, P2719, DOI 10.1089/10430349950016762
NR 43
TC 2
Z9 2
U1 0
U2 5
PU DISCOVERY MEDICINE
PI TIMONIUM
PA 10 GERARD AVE, STE 201, TIMONIUM, MD 21093 USA
SN 1539-6509
EI 1944-7930
J9 DISCOV MED
JI Discov. Med.
PD AUG
PY 2016
VL 22
IS 119
BP 67
EP 72
PG 6
WC Medicine, Research & Experimental
SC Research & Experimental Medicine
GA DX2KE
UT WOS:000384197100007
PM 27585232
DA 2021-10-28
ER

PT J
AU Linetsky, M
   Guo, J
   Udeigwe, E
   Ma, D
   Chamberlain, AS
   Yu, AO
   Solovyova, K
   Edgar, E
   Salomon, RG
AF Linetsky, Mikhail
   Guo, Junhong
   Udeigwe, Emeka
   Ma, Duoming
   Chamberlain, Amanda S.
   Yu, Annabelle O.
   Solovyova, Kseniya
   Edgar, Elise
   Salomon, Robert G.
TI 4-Hydroxy-7-oxo-5-heptenoic acid (HOHA) lactone induces apoptosis in
   retinal pigment epithelial cells
SO FREE RADICAL BIOLOGY AND MEDICINE
LA English
DT Article
DE Apoptosis; Free radical-induced lipid oxidation;
   4-Hydroxy-7-oxo-5-heptenoic acid lactone; Oxidative stress; Retinal
   pigment epithelial cells; Age-related macular degeneration
ID POLYUNSATURATED FATTY-ACIDS; OXIDATIVE STRESS; PATHOGENESIS; SENESCENCE;
   EXPRESSION; PROTEINS; ARPE-19; PHOSPHOLIPIDS; INFLAMMATION; METABOLISM
AB Retinal pigment epithelial (RPE) cell dysfunction and death play vital roles in age -related macular degeneration (AMD) pathogenesis. Previously we showed that oxidative cleavage of docosahexenoate (DHA) phospholipids generates an ?,?-unsaturated aldehyde, 4-hydroxy-7-oxohept-4-enoic acid (HOHA) lactone, that forms ?-car- boxyethylpyrrole (CEP) derivatives through adduction to proteins and ethanolamine phospholipids. CEP deri- vatives and autoantibodies accumulate in the retinas and blood plasma of individuals with AMD and are a biomarker of AMD. They promote the choroidal neovascularization of ?wet AMD?. Immunization of mice with CEP -modified mouse serum albumin induces ?dry AMD?-like lesions in their retinas as well as interferon -gamma and interleukin-17 production by CEP -specific T cells that promote inflammatory M1 polarization of macro- phages. The present study confirms that oxidative stress or inflammatory stimulus produces CEP in both the primary human ARPE-19 cell line and hRPE cells. Exposure of these cells to HOHA lactone fosters production of reactive oxygen species. Thus, HOHA lactone participates in a vicious cycle, promoting intracellular oxidative stress leading to oxidative cleavage of DHA to produce more HOHA lactone. We now show that HOHA lactone is cytotoxic, inducing apoptotic cell death through activation of the intrinsic pathway. This suggests that ther- apeutic interventions targeting HOHA lactone-induced apoptosis may prevent the loss of RPE cells during the early phase of AMD. We also discovered that ARPE-19 cells are more susceptible than hRPE cells to HOHA lactone cytotoxicity. This is consistent with the view that, compared to normal RPE cells, ARPE-19 cells exhibit a diseased RPE phenotype that also includes elevated expression of the mesenchymal indicator vimentin, ele- vated integrin a5 promotor strength and deficient secretion of the anti -VEGF molecule pigment -epithelium - derived factor fostering weaker tight junctions.
C1 [Linetsky, Mikhail; Guo, Junhong; Udeigwe, Emeka; Ma, Duoming; Edgar, Elise; Salomon, Robert G.] Case Western Reserve Univ, Dept Chem, Cleveland, OH 44106 USA.
   [Chamberlain, Amanda S.] Case Western Reserve Univ, Dept Biochem, Cleveland, OH 44106 USA.
   [Yu, Annabelle O.] Case Western Reserve Univ, Dept Biol, Cleveland, OH 44106 USA.
   [Linetsky, Mikhail; Salomon, Robert G.] Case Western Reserve Univ, Dept Ophthalmol & Visual Sci, Cleveland, OH 44106 USA.
   [Solovyova, Kseniya] Cleveland State Univ, Dept Chem, Cleveland, OH 44115 USA.
RP Salomon, RG (corresponding author), Case Western Reserve Univ, Dept Chem, Cleveland, OH 44106 USA.
EM rgs@case.edu
FU NIHUnited States Department of Health & Human ServicesNational
   Institutes of Health (NIH) - USA [R01-EY016813, P30 EY011373]
FX This work was supported by NIH Grant R01-EY016813 (to R.G.S.) and Core
   Grant P30 EY011373 (to Case Visual Sciences Research Center).
CR Ablonczy Z, 2011, INVEST OPHTH VIS SCI, V52, P8614, DOI 10.1167/iovs.11-8021
   Aldini G, 2003, J MASS SPECTROM, V38, P1160, DOI 10.1002/jms.533
   Antczak C, 2009, J BIOMOL SCREEN, V14, P956, DOI 10.1177/1087057109343207
   Baghirova S, 2015, METHODSX, V2, P440, DOI 10.1016/j.mex.2015.11.001
   Beatty S, 2000, SURV OPHTHALMOL, V45, P115, DOI 10.1016/S0039-6257(00)00140-5
   Bhattacharya S, 2012, INVEST OPHTH VIS SCI, V53, P8350, DOI 10.1167/iovs.12-10495
   Campisi J, 2007, NAT REV MOL CELL BIO, V8, P729, DOI 10.1038/nrm2233
   Cheng YS, 2019, EXP EYE RES, V181, P325, DOI 10.1016/j.exer.2018.09.012
   Choi J, 2011, CHEM RES TOXICOL, V24, P111, DOI 10.1021/tx100305b
   Crabb JW, 2002, P NATL ACAD SCI USA, V99, P14682, DOI 10.1073/pnas.222551899
   Cruz-Guilloty F, 2014, PLOS ONE, V9, DOI 10.1371/journal.pone.0088201
   de Jong PTVM, 2006, NEW ENGL J MED, V355, P1474, DOI 10.1056/NEJMra062326
   Dunn KC, 1996, EXP EYE RES, V62, P155, DOI 10.1006/exer.1996.0020
   Ebrahem Q, 2006, P NATL ACAD SCI USA, V103, P13480, DOI 10.1073/pnas.0601552103
   Flores-Bellver M, 2014, CELL DEATH DIS, V5, DOI 10.1038/cddis.2014.288
   Gautam J, 2018, BRIT J PHARMACOL, V175, P2581, DOI 10.1111/bph.14174
   Goping IS, 1998, J CELL BIOL, V143, P207, DOI 10.1083/jcb.143.1.207
   Gu XR, 2003, J BIOL CHEM, V278, P42027, DOI 10.1074/jbc.M305460200
   Gu XR, 2003, J ORG CHEM, V68, P3749, DOI 10.1021/jo026721t
   Harris SL, 2005, ONCOGENE, V24, P2899, DOI 10.1038/sj.onc.1208615
   Hidalgo FJ, 2001, CHEM RES TOXICOL, V14, P582, DOI 10.1021/tx000215m
   Hollyfield JG, 2008, NAT MED, V14, P194, DOI 10.1038/nm1709
   Kalluri R, 2009, J CLIN INVEST, V119, P1420, DOI 10.1172/JCI39104
   Kanda A, 2008, BRIT J OPHTHALMOL, V92, P448, DOI 10.1136/bjo.2007.131581
   Kristal BS, 1996, J BIOL CHEM, V271, P6033, DOI 10.1074/jbc.271.11.6033
   Levine AJ, 1997, CELL, V88, P323, DOI 10.1016/S0092-8674(00)81871-1
   Liang FQ, 2003, EXP EYE RES, V76, P397, DOI 10.1016/S0014-4835(03)00023-X
   Linetsky M., 2018, CHEM RES TOXICOL
   Liu J, 2005, CELL RES, V15, P36, DOI 10.1038/sj.cr.7290262
   Marazita MC, 2016, REDOX BIOL, V7, P78, DOI 10.1016/j.redox.2015.11.011
   Marchette LD, 2012, INVEST OPHTH VIS SCI, V53, P3572, DOI 10.1167/iovs.11-9042
   Nowak JZ, 2013, PHARMACOL REP, V65, P288, DOI 10.1016/S1734-1140(13)71005-3
   Proulx S, 2004, EXP EYE RES, V79, P157, DOI 10.1016/j.exer.2004.03.004
   Rahman I, 2006, NAT PROTOC, V1, P3159, DOI 10.1038/nprot.2006.378
   Rasola A, 2011, CELL CALCIUM, V50, P222, DOI 10.1016/j.ceca.2011.04.007
   Reichard JF, 2000, BBA-MOL CELL BIOL L, V1487, P222, DOI 10.1016/S1388-1981(00)00095-0
   Samuel W, 2017, MOL VIS, V23, P60
   SanGiovanni JP, 2005, PROG RETIN EYE RES, V24, P87, DOI 10.1016/j.preteyeres.2004.06.002
   Sharma A, 2008, ARCH BIOCHEM BIOPHYS, V480, P85, DOI 10.1016/j.abb.2008.09.016
   Strasser A, 2000, ANNU REV BIOCHEM, V69, P217, DOI 10.1146/annurev.biochem.69.1.217
   THOMPSON CB, 1995, SCIENCE, V267, P1456, DOI 10.1126/science.7878464
   Uttara B, 2009, CURR NEUROPHARMACOL, V7, P65, DOI 10.2174/157015909787602823
   van Meerloo J, 2011, METHODS MOL BIOL, V731, P237, DOI 10.1007/978-1-61779-080-5_20
   Vatsyayan R, 2011, EXP EYE RES, V92, P147, DOI 10.1016/j.exer.2010.11.010
   Wang H, 1999, FREE RADICAL BIO MED, V27, P612, DOI 10.1016/S0891-5849(99)00107-0
   Wang H, 2016, CHEM RES TOXICOL, V29, P1198, DOI 10.1021/acs.chemrestox.6b00153
   Wang H, 2015, CHEM RES TOXICOL, V28, P967, DOI 10.1021/acs.chemrestox.5b00001
   Wang H, 2014, CHEM RES TOXICOL, V27, P2015, DOI 10.1021/tx500216a
   Wang YJ, 2012, APOPTOSIS, V17, P1144, DOI 10.1007/s10495-012-0750-1
   West XZ, 2010, NATURE, V467, P972, DOI 10.1038/nature09421
   Wolter KG, 1997, J CELL BIOL, V139, P1281, DOI 10.1083/jcb.139.5.1281
   Yang DL, 2011, INVEST OPHTH VIS SCI, V52, P1522, DOI 10.1167/iovs.10-6172
   Zhu DH, 2009, J BIOL CHEM, V284, P9529, DOI 10.1074/jbc.M809393200
   2005, INDIAN J PEDIATR, V72, P239
NR 54
TC 2
Z9 2
U1 1
U2 3
PU ELSEVIER SCIENCE INC
PI NEW YORK
PA STE 800, 230 PARK AVE, NEW YORK, NY 10169 USA
SN 0891-5849
EI 1873-4596
J9 FREE RADICAL BIO MED
JI Free Radic. Biol. Med.
PD MAY 20
PY 2020
VL 152
BP 280
EP 294
DI 10.1016/j.freeradbiomed.2020.03.017
PG 15
WC Biochemistry & Molecular Biology; Endocrinology & Metabolism
SC Biochemistry & Molecular Biology; Endocrinology & Metabolism
GA MB9WV
UT WOS:000542949100007
PM 32222470
OA Green Accepted
DA 2021-10-28
ER

PT J
AU Sheu, SY
   Chen, TY
   Chen, WM
AF Sheu, Shih-Yi
   Chen, Tzu-Ying
   Chen, Wen-Ming
TI Aquirufa rosea sp. nov., isolated from a freshwater lake
SO INTERNATIONAL JOURNAL OF SYSTEMATIC AND EVOLUTIONARY MICROBIOLOGY
LA English
DT Article
DE novel species; freshwater; Aquirufa
ID DNA; ALGORITHM; SEQUENCES
AB A bacterial strain designated CAR-16(T) was isolated from a freshwater lake in Taiwan and characterized using the polyphasic taxonomic approach. Cells were Gram-stain-negative, aerobic, motile by gliding, rod-shaped and formed rose-colored colonies. Optimal growth occurred at 30 degrees C, pH 7 and with 0% NaCl. Phylogenetic analyses based on 165 rRNA gene sequences and coding sequences of 92 protein clusters indicated that CAR-16(T) represented a member of the family Cytophagaceae and formed a phylogenetic lineage in the genus Aquirufa. CAR-16(T) was most closely related to Aquirufa nivalisilvae 59G-WUEMPEL(T )with a 99.7% 165 rRNA gene sequence similarity. CAR-16(T) showed 71.2-79.5% average nucleotide identity and 17.8-21.7% digital DNA-DNA hybridization identity with the strains of other species of the genus Aquirufa. The major fatty acids of strain CAR-16(T) were iso-C-15:0, iso-C-15(:0) 3-OH, C-16:1 omega 5c and summed feature 3 (C-16:1 omega 7c/C-16(:1)omega 6c and/or iso-C-15:0 2-OH). The polar lipid profile consisted of a mixture of phosphatidylethanolamine and several uncharacterized aminophospholipids, phospholipids and lipids. The major isoprenoid quinone was MK-7. The genomic DNA G+C content of CAR-16(T) was 38.8 mol%. On the basis of phenotypic and genotypic properties and phylogenetic inference, CAR-16(T) should be classified as representing a novel species of the genus Aquirufa, for which the name Aquirufa rosea sp. nov. is proposed. The type strain is CAR-16(T) (=BCRC 81153(T)=LMG 30923(T)=KCTC 62869(T)).
C1 [Sheu, Shih-Yi; Chen, Wen-Ming] Natl Kaohsiung Univ Sci & Technol, Dept Marine Biotechnol, Kaohsiung, Taiwan.
   [Chen, Tzu-Ying] Natl Kaohsiung Univ Sci & Technol, Dept Seafood Sci, Lab Microbiol, Kaohsiung 811, Taiwan.
RP Chen, WM (corresponding author), Natl Kaohsiung Univ Sci & Technol, Dept Marine Biotechnol, Kaohsiung, Taiwan.
EM p62365@ms28.hinet.net
CR Anzai Y, 1997, INT J SYST BACTERIOL, V47, P249, DOI 10.1099/00207713-47-2-249
   Aziz RK, 2008, BMC GENOMICS, V9, DOI 10.1186/1471-2164-9-75
   Bankevich A, 2012, J COMPUT BIOL, V19, P455, DOI 10.1089/cmb.2012.0021
   Beveridge T. J., 2007, METHODS GEN MOL MICR, P19
   Bowman JP, 2000, INT J SYST EVOL MICR, V50, P1861, DOI 10.1099/00207713-50-5-1861
   Breznak J. A., 2007, METHODS GEN MOL BACT, P309, DOI DOI 10.1128/9781555817497
   Chang SC, 2004, SYST APPL MICROBIOL, V27, P43, DOI 10.1078/0723-2020-00252
   Chen WM, 2001, INT J SYST EVOL MICR, V51, P1729, DOI 10.1099/00207713-51-5-1729
   Collins MD, 1994, CHEM METHODS PROKARY, P265
   Embley TM, 1994, MODERN MICROBIAL MET, P121
   Ewels P, 2016, BIOINFORMATICS, V32, P3047, DOI 10.1093/bioinformatics/btw354
   FELSENSTEIN J, 1981, J MOL EVOL, V17, P368, DOI 10.1007/BF01734359
   Goris J, 2007, INT J SYST EVOL MICR, V57, P81, DOI 10.1099/ijs.0.64483-0
   Hall T.A., 1999, NUCL ACIDS S SERIES, V41, P95
   Kimura M., 1983, NEUTRAL THEORY MOL E, V54
   KLUGE AG, 1969, SYST ZOOL, V18, P1, DOI 10.2307/2412407
   Kumar S, 2018, MOL BIOL EVOL, V35, P1547, DOI 10.1093/molbev/msy096
   Lee I, 2016, INT J SYST EVOL MICR, V66, P1100, DOI 10.1099/ijsem.0.000760
   Meier-Kolthoff JP, 2013, BMC BIOINFORMATICS, V14, DOI 10.1186/1471-2105-14-60
   Na SI, 2018, J MICROBIOL, V56, P280, DOI 10.1007/s12275-018-8014-6
   Nawrocki EP, 2007, PLOS COMPUT BIOL, V3, P540, DOI 10.1371/journal.pcbi.0030056
   Nei M., 2000, MOL EVOLUTION PHYLOG
   NOKHAL TH, 1983, INT J SYST BACTERIOL, V33, P26, DOI 10.1099/00207713-33-1-26
   O'Donnell, 1994, CHEM METHODS PROKARY, P403
   Overbeek R, 2014, NUCLEIC ACIDS RES, V42, pD206, DOI 10.1093/nar/gkt1226
   Pitt A, 2019, INT J SYST EVOL MICR, V69, P2739, DOI 10.1099/ijsem.0.003554
   Reichenbach H, 1992, PROKARYOTES, P3631, DOI DOI 10.1007/978-1-4757-2191-1_37
   Richter M, 2009, P NATL ACAD SCI USA, V106, P19126, DOI 10.1073/pnas.0906412106
   SAITOU N, 1987, MOL BIOL EVOL, V4, P406, DOI 10.1093/oxfordjournals.molbev.a040454
   Sasser, 1990, 101 MIDI, V20, P1
   SCHLEGEL HG, 1970, ARCH MIKROBIOL, V71, P283, DOI 10.1007/BF00410161
   Seemann T, 2014, BIOINFORMATICS, V30, P2068, DOI 10.1093/bioinformatics/btu153
   Spiekermann P, 1999, ARCH MICROBIOL, V171, P73, DOI 10.1007/s002030050681
   Tamura K, 2013, MOL BIOL EVOL, V30, P2725, DOI [10.1093/molbev/mst197, 10.1093/oxfordjournals.molbev.a040023]
   Tindall B. J., 2007, METHODS GEN MOL MICR, P330, DOI DOI 10.1128/9781555817497.CH15
   WEISBURG WG, 1991, J BACTERIOL, V173, P697, DOI 10.1128/JB.173.2.697-703.1991
   Wen CM, 2002, BIOTECHNOL APPL BIOC, V35, P213, DOI 10.1042/BA20020001
   Yoon SH, 2017, INT J SYST EVOL MICR, V67, P1613, DOI 10.1099/ijsem.0.001755
NR 38
TC 1
Z9 1
U1 0
U2 0
PU MICROBIOLOGY SOC
PI LONDON
PA CHARLES DARWIN HOUSE, 12 ROGER ST, LONDON WC1N 2JU, ERKS, ENGLAND
SN 1466-5026
EI 1466-5034
J9 INT J SYST EVOL MICR
JI Int. J. Syst. Evol. Microbiol.
PY 2020
VL 70
IS 5
BP 3145
EP 3153
DI 10.1099/ijsem.0.004147
PG 9
WC Microbiology
SC Microbiology
GA LT9NI
UT WOS:000537392000024
PM 32267219
OA Bronze
DA 2021-10-28
ER

PT J
AU Qatanani, M
   Zhang, J
   Moore, DD
AF Qatanani, M
   Zhang, J
   Moore, DD
TI Role of the constitutive androstane receptor in xenobiotic-induced
   thyroid hormone metabolism
SO ENDOCRINOLOGY
LA English
DT Article
ID MICROSOMAL-ENZYME INDUCERS; UDP-GLUCURONOSYLTRANSFERASE INDUCERS;
   FOLLICULAR CELL-PROLIFERATION; RAT-LIVER; NUCLEAR RECEPTORS;
   IODOTHYRONINE SULFOTRANSFERASES; TRANSCRIPTIONAL REGULATION;
   POLYCHLORINATED-BIPHENYLS; NONPREGNANT WOMEN; THYROXINE-BINDING
AB The induction of hepatic drug metabolizing enzymes alters not only the metabolism of the xenobiotic substances that induce them but also the metabolism of various endogenous hormones. The xenobiotic receptor constitutive androstane receptor ( CAR) (NR1I3) mediates the well-studied induction of CYP2B genes and other drug-metabolizing enzymes by phenobarbital (PB), an antiepileptic drug that has been shown to alter thyroid hormone (TH) levels. Here we show that CAR is required for PB-mediated disruption of TH homeostasis and the induction of thyroid follicular cell proliferation. Treatment with PB or the more potent and more effective CAR ligand 1, 4-bis-[2-(3,5,-dichloropyridyloxy)] benzene resulted in universal induction of thyroid hormone glucuronidation and sulfation pathways in a CAR-dependent manner. This resulted in a decrease in serum T-4 concentration and a concomitant increase in serum TSH levels. CAR activation also decreased serum T-3 levels in mice in which T-3 production was blocked. The increase in serum TSH levels resulted in the stimulation of thyroid-follicular cell proliferation. These results highlight the central role of the xenosensor CAR in drug-hormone interactions.
C1 Baylor Coll Med, Dept Mol & Cellular Biol, Houston, TX 77030 USA.
RP Moore, DD (corresponding author), Baylor Coll Med, Dept Mol & Cellular Biol, 1 Baylor Plaza, Houston, TX 77030 USA.
EM moore@bcm.tmc.edu
FU NATIONAL INSTITUTE OF DIABETES AND DIGESTIVE AND KIDNEY DISEASESUnited
   States Department of Health & Human ServicesNational Institutes of
   Health (NIH) - USANIH National Institute of Diabetes & Digestive &
   Kidney Diseases (NIDDK) [R01DK046546] Funding Source: NIH RePORTER;
   NIDDK NIH HHSUnited States Department of Health & Human ServicesNational
   Institutes of Health (NIH) - USANIH National Institute of Diabetes &
   Digestive & Kidney Diseases (NIDDK) [DK 46546] Funding Source: Medline
CR ABERNETHY DR, 1982, OBSTET GYNECOL, V60, P338
   Alexander EK, 2004, NEW ENGL J MED, V351, P241, DOI 10.1056/NEJMoa040079
   Arafah BM, 2001, NEW ENGL J MED, V344, P1743, DOI 10.1056/NEJM200106073442302
   Assem M, 2004, J BIOL CHEM, V279, P22250, DOI 10.1074/jbc.M314111200
   BARTER RA, 1994, TOXICOL APPL PHARM, V128, P9, DOI 10.1006/taap.1994.1174
   BEETSTRA JB, 1991, ENDOCRINOLOGY, V128, P741, DOI 10.1210/endo-128-2-741
   Bianco AC, 2002, ENDOCR REV, V23, P38, DOI 10.1210/er.23.1.38
   BLACKSHEAR JL, 1983, ANN INTERN MED, V99, P341, DOI 10.7326/0003-4819-99-3-341
   BURCHELL B, 1989, PHARMACOL THERAPEUT, V43, P261, DOI 10.1016/0163-7258(89)90122-8
   BURROW GN, 1994, NEW ENGL J MED, V331, P1072
   Chakova L, 1998, Folia Med (Plovdiv), V40, P80
   Cools F, 2000, EUR J ENDOCRINOL, V143, P733, DOI 10.1530/eje.0.1430733
   CURRAN PG, 1991, ENDOCR REV, V12, P135, DOI 10.1210/edrv-12-2-135
   Dean CE, 2002, TOXICOL SCI, V66, P54, DOI 10.1093/toxsci/66.1.54
   DEHERDER WW, 1988, ENDOCRINOLOGY, V122, P153, DOI 10.1210/endo-122-1-153
   Eiris-Punal J, 1999, EPILEPSIA, V40, P1761, DOI 10.1111/j.1528-1157.1999.tb01595.x
   ENGLER H, 1982, ENDOCRINOLOGY, V110, P190, DOI 10.1210/endo-110-1-190
   EVANS PJ, 1987, CLIN ENDOCRINOL, V26, P717, DOI 10.1111/j.1365-2265.1987.tb00831.x
   Fantz CR, 1999, CLIN CHEM, V45, P2250
   Gocmen A, 1989, Biomed Environ Sci, V2, P36
   Goodwin B, 2002, MOL PHARMACOL, V62, P359, DOI 10.1124/mol.62.2.359
   Hagmar L, 2001, INT ARCH OCC ENV HEA, V74, P184, DOI 10.1007/s004200000213
   HAIDUKEWYCH D, 1987, THER DRUG MONIT, V9, P392, DOI 10.1097/00007691-198712000-00006
   HEGEDUS L, 1985, CLIN ENDOCRINOL, V23, P423, DOI 10.1111/j.1365-2265.1985.tb01100.x
   HEIKKILA A, 1992, BRIT J CLIN PHARMACO, V33, P629, DOI 10.1111/j.1365-2125.1992.tb04092.x
   HERVAS F, 1975, ENDOCRINOLOGY, V97, P91, DOI 10.1210/endo-97-1-91
   HIASA Y, 1982, CARCINOGENESIS, V3, P1187, DOI 10.1093/carcin/3.10.1187
   Honkakoski P, 2003, ANN MED, V35, P172, DOI 10.1080/07853890310008224
   Hood A, 1999, TOXICOL APPL PHARM, V160, P163, DOI 10.1006/taap.1999.8752
   Hood A, 2000, TOXICOL APPL PHARM, V163, P240, DOI 10.1006/taap.1999.8883
   Huang WD, 2003, P NATL ACAD SCI USA, V100, P4156, DOI 10.1073/pnas.0630614100
   HUGENTOBLER G, 1986, AM J PHYSIOL, V251, pG656, DOI 10.1152/ajpgi.1986.251.5.G656
   Jackson JP, 2004, MOL PHARMACOL, V65, P1397, DOI 10.1124/mol.65.6.1397
   Kaptein E, 1997, ENDOCRINOLOGY, V138, P5136, DOI 10.1210/en.138.12.5136
   Kawamoto T, 2000, MOL ENDOCRINOL, V14, P1897, DOI 10.1210/me.14.11.1897
   Kelly G S, 2000, Altern Med Rev, V5, P306
   Kester MHA, 1999, J CLIN ENDOCR METAB, V84, P1357, DOI 10.1210/jc.84.4.1357
   Kester MHA, 1999, J CLIN ENDOCR METAB, V84, P2577, DOI 10.1210/jc.84.7.2577
   Kester MHA, 2003, AM J PHYSIOL-ENDOC M, V285, pE592, DOI 10.1152/ajpendo.00046.2003
   Klaassen CD, 1997, FASEB J, V11, P404, DOI 10.1096/fasebj.11.6.9194521
   Klaassen CD, 2001, TOXICOL PATHOL, V29, P34, DOI 10.1080/019262301301418838
   KOOPMANESSEBOOM C, 1994, PEDIATR RES, V36, P468, DOI 10.1203/00006450-199410000-00009
   Lamba V, 2003, J PHARMACOL EXP THER, V307, P906, DOI 10.1124/jpet.103.054866
   Lee A, 2003, DNA CELL BIOL, V22, P19, DOI 10.1089/104454903321112460
   LEWIS JR, 1979, JAMA-J AM MED ASSOC, V241, P2743
   Li XY, 1999, BIOCHEM BIOPH RES CO, V263, P632, DOI 10.1006/bbrc.1999.1419
   Li XY, 2000, BIOCHEM PHARMACOL, V60, P1713, DOI 10.1016/S0006-2952(00)00475-5
   Liddle C, 2003, PHARMACOGENOMICS, V4, P141, DOI 10.1517/phgs.4.2.141.22639
   LIU J, 1995, J PHARMACOL EXP THER, V273, P977
   Maglich JM, 2004, J BIOL CHEM, V279, P19832, DOI 10.1074/jbc.M313601200
   Maglich JM, 2002, MOL PHARMACOL, V62, P638, DOI 10.1124/mol.62.3.638
   MAIA AL, 1995, ENDOCRINOLOGY, V136, P4842, DOI 10.1210/en.136.11.4842
   MANDEL SJ, 1990, NEW ENGL J MED, V323, P91, DOI 10.1056/NEJM199007123230204
   MCCLAIN RM, 1988, TOXICOL APPL PHARM, V94, P254
   MCCLAIN RM, 1989, TOXICOL APPL PHARM, V99, P216, DOI 10.1016/0041-008X(89)90004-5
   MCCLAIN RM, 1992, TOXICOL LETT, V64-5, P397
   MCCLAIN RM, 1989, TOXICOL PATHOL, V17, P294, DOI 10.1177/019262338901700206
   MINERS JO, 1986, BRIT J CLIN PHARMACO, V22, P359, DOI 10.1111/j.1365-2125.1986.tb02901.x
   Moore LB, 2000, J BIOL CHEM, V275, P15122, DOI 10.1074/jbc.M001215200
   NAGASAKA A, 1976, J CLIN ENDOCR METAB, V43, P152, DOI 10.1210/jcem-43-1-152
   Pennell PB, 2003, NEUROLOGY, V61, pS35, DOI 10.1212/WNL.61.6_suppl_2.S35
   PHILIPSON A, 1987, CLIN PHARMACOKINET, V12, P136, DOI 10.2165/00003088-198712020-00004
   Sabers A, 2001, EPILEPSY RES, V47, P151, DOI 10.1016/S0920-1211(01)00305-9
   Saini SPS, 2004, MOL PHARMACOL, V65, P292, DOI 10.1124/mol.65.2.292
   Schantz SL, 2001, ENVIRON HEALTH PERSP, V109, P1197, DOI 10.2307/3454741
   SCHIPPER HM, 1988, SEMIN NEUROL, V8, P181, DOI 10.1055/s-2008-1041375
   Sonoda J, 2003, CURR DRUG METAB, V4, P59, DOI 10.2174/1389200033336739
   Stoehr G P, 1983, JOGN Nurs, V12, P327, DOI 10.1111/j.1552-6909.1983.tb01082.x
   Sugatani J, 2001, HEPATOLOGY, V33, P1232, DOI 10.1053/jhep.2001.24172
   SYPNIEWSKI E, 1993, ANN THORAC SURG, V56, P2
   TANAKA K, 1987, PEDIATR NEUROSCI, V13, P90, DOI 10.1159/000120309
   TAUROG A, 1976, ENDOCRINOLOGY, V98, P1031, DOI 10.1210/endo-98-4-1031
   Tukey RH, 2000, ANNU REV PHARMACOL, V40, P581, DOI 10.1146/annurev.pharmtox.40.1.581
   Utiger RD, 2001, NEW ENGL J MED, V344, P1784, DOI 10.1056/NEJM200106073442310
   VANRAAIJ JAGM, 1993, BIOCHEM PHARMACOL, V45, P627, DOI 10.1016/0006-2952(93)90136-K
   Vansell NR, 2002, TOXICOL SCI, V65, P184, DOI 10.1093/toxsci/65.2.184
   Vansell NR, 2001, TOXICOL APPL PHARM, V176, P187, DOI 10.1006/taap.2001.9278
   VISSER TJ, 1993, FEBS LETT, V315, P65, DOI 10.1016/0014-5793(93)81134-L
   VISSER TJ, 1993, ENDOCRINOLOGY, V133, P2177, DOI 10.1210/en.133.5.2177
   VISSER TJ, 1994, CHEM-BIOL INTERACT, V92, P293, DOI 10.1016/0009-2797(94)90071-X
   Visser TJ, 1998, CHEM-BIOL INTERACT, V109, P279, DOI 10.1016/S0009-2797(97)00139-7
   Visser TJ, 1996, ACTA MED AUST, V23, P10
   Wang HB, 2004, J BIOL CHEM, V279, P29295, DOI 10.1074/jbc.M400580200
   Wang HB, 2003, CLIN PHARMACOKINET, V42, P1331, DOI 10.2165/00003088-200342150-00003
   Wei P., 2002, Pharmacogenomics Journal, V2, P117, DOI 10.1038/sj.tpj.6500087
   Wei P, 2000, NATURE, V407, P920, DOI 10.1038/35038112
   WILLIAMS ED, 1994, HORM RES, V42, P31, DOI 10.1159/000184141
   WU SY, 1985, ENDOCRINOLOGY, V116, P901, DOI 10.1210/endo-116-3-901
   Xie W, 2000, GENE DEV, V14, P3014, DOI 10.1101/gad.846800
   Xiong H, 2002, DRUG METAB DISPOS, V30, P918, DOI 10.1124/dmd.30.8.918
   Yuksel Adnan, 1993, Acta Paediatrica Japonica, V35, P108
   Zigman JM, 2003, THYROID, V13, P1169, DOI 10.1089/10507250360731587
NR 92
TC 129
Z9 132
U1 1
U2 14
PU ENDOCRINE SOC
PI WASHINGTON
PA 2055 L ST NW, SUITE 600, WASHINGTON, DC 20036 USA
SN 0013-7227
EI 1945-7170
J9 ENDOCRINOLOGY
JI Endocrinology
PD MAR
PY 2005
VL 146
IS 3
BP 995
EP 1002
DI 10.1210/en.2004-1350
PG 8
WC Endocrinology & Metabolism
SC Endocrinology & Metabolism
GA 897WC
UT WOS:000227035400006
PM 15564320
OA Bronze
DA 2021-10-28
ER

PT J
AU Rosenkranz, AA
   Lunin, VG
   Sergienko, OV
   Gilyazova, DG
   Voronina, OL
   Jans, DE
   Kofner, AA
   Shumiantseva, MA
   Mironov, AF
   Sobolev, AS
AF Rosenkranz, AA
   Lunin, VG
   Sergienko, OV
   Gilyazova, DG
   Voronina, OL
   Jans, DE
   Kofner, AA
   Shumiantseva, MA
   Mironov, AF
   Sobolev, AS
TI Targeted intracellular site-specific drug delivery: Photosensitizer
   targeting to melanoma cell nuclei
SO RUSSIAN JOURNAL OF GENETICS
LA English
DT Article
ID CHLORIN E(6); PHOTODYNAMIC ACTIVITY; GENE-TRANSFER; RECEPTOR; PEPTIDES;
   THERAPY; IMPORT; FUSION; TOXIN
AB A number of drugs are regarded as possessing local activity because their effects take place at an extremely short distance from their location site in the cell. The response of different cellular compartments to these effects is different. Such substances as photosensitizers (PSs), which are used in photodynamic cancer therapy, should be targeted to the cell compartments where their effect is the most pronounced. This study describes the construction and properties of the chimeric modular recombinant transporters (MRTs) expressed in Escherichia coli and used for PS targeting. These constructs include (1) the alpha-melanocyte-stimulating hormone as a ligand module, which is internalized by the target cells (mouse melanoma); (2) the optimized SV40 large T-antigen nuclear localization signal; (3) the hemoglobin-like protein from E. coli as a carrier module; (4) the endosomolytic module, the translocation domain of the diphtheria toxin. These MRTs were used for PS targeting to the mouse melanoma cell nuclei, the most PS-damaged intracellular compartment, which resulted in a PS photocytotoxic effect increase of several orders of magnitude. In our opinion, MRTs, which target locally active drugs into the desired cell compartment and thereby enhance the drug response, represent a new generation of the pharmacological agents.
C1 Russian Acad Sci, Inst Gene Biol, Moscow 119334, Russia.
   Moscow MV Lomonosov State Univ, Fac Biol, Dept Biophys, Moscow 119899, Russia.
   Russian Acad Agr Sci, All Russia Inst Agr Biotechnol, Moscow 127550, Russia.
   Russian Acad Sci, Bach Inst Biochem, Moscow 119071, Russia.
   Australian Natl Univ, Curtin Higher Sch Med Res, Canberra, ACT, Australia.
   Lomonosov Moscow Acad Fine Chem Technol, Dept Chem & Technol Fine Chem, Moscow 117571, Russia.
RP Rosenkranz, AA (corresponding author), Russian Acad Sci, Inst Gene Biol, Moscow 119334, Russia.
RI Sobolev, Alexander S./P-6302-2015; Mironov, Andrey/ABB-3245-2021;
   Rosenkranz, Andrey A/J-3514-2015; Voronina, Olga/F-4959-2018
OI Sobolev, Alexander S./0000-0001-8315-7764; Rosenkranz, Andrey
   A/0000-0001-9941-6118; Mironov, Andrey F./0000-0001-8353-1904; Voronina,
   Olga/0000-0001-7206-3594
CR AKHLYNINA TV, 1995, CANCER RES, V55, P1014
   Akhlynina TV, 1997, J BIOL CHEM, V272, P20328, DOI 10.1074/jbc.272.33.20328
   Akhlynina TV, 1999, INT J CANCER, V81, P734, DOI 10.1002/(SICI)1097-0215(19990531)81:5<734::AID-IJC12>3.0.CO;2-J
   Bisland SK, 1999, BIOCONJUGATE CHEM, V10, P982, DOI 10.1021/bc990020u
   Ceresa BP, 2000, CURR OPIN CELL BIOL, V12, P204, DOI 10.1016/S0955-0674(99)00077-0
   Chan CK, 2001, GENE THER, V8, P166, DOI 10.1038/sj.gt.3301366
   Chen JQ, 2002, CANCER, V94, P1196, DOI 10.1002/cncr.10284
   de Jong M, 2002, SEMIN NUCL MED, V32, P133, DOI 10.1053/snuc.2002.31027
   FINLAY GJ, 1984, ANAL BIOCHEM, V139, P272, DOI 10.1016/0003-2697(84)90002-2
   Funasaka Y, 1999, J INVEST DERM SYMP P, V4, P105, DOI 10.1038/sj.jidsp.5640192
   Hubner S, 1997, J BIOL CHEM, V272, P17191, DOI 10.1074/jbc.272.27.17191
   JANS DA, 1991, J CELL BIOL, V115, P1203, DOI 10.1083/jcb.115.5.1203
   Jiang J, 1996, Exp Dermatol, V5, P325, DOI 10.1111/j.1600-0625.1996.tb00136.x
   Mendelsohn J, 2000, ONCOGENE, V19, P6550, DOI 10.1038/sj.onc.1204082
   Mironov A. F., 1992, P SOC PHOTO-OPT INS, V1922, P204
   Nir S, 2000, PROG LIPID RES, V39, P181, DOI 10.1016/S0163-7827(00)00004-7
   O'Hare KB, 1993, J DRUG TARGET, V1, P217, DOI 10.3109/10611869308996079
   PLANK C, 1994, J BIOL CHEM, V269, P12918
   *QIAGEN, 2001, QIAEXPR HDB HIGH LEV
   Rosenkranz AA, 1997, BIOCHEM BIOPH RES CO, V236, P750, DOI 10.1006/bbrc.1997.7040
   Rosenkranz AA, 2000, IMMUNOL CELL BIOL, V78, P452, DOI 10.1046/j.1440-1711.2000.00925.x
   SAHM UG, 1994, PEPTIDES, V15, P441, DOI 10.1016/0196-9781(94)90202-X
   SIEGRIST W, 1986, ANAL BIOCHEM, V159, P191, DOI 10.1016/0003-2697(86)90327-1
   Sobolev AS, 2000, PROG BIOPHYS MOL BIO, V73, P51, DOI 10.1016/S0079-6107(00)00002-X
   Uherek C, 1998, J BIOL CHEM, V273, P8835, DOI 10.1074/jbc.273.15.8835
   van Eijck CHJ, 1999, ANN ONCOL, V10, P177, DOI 10.1023/A:1008302617988
   WEN ZL, 1991, J BIOL CHEM, V266, P12289
NR 27
TC 7
Z9 9
U1 1
U2 8
PU KLUWER ACADEMIC/PLENUM PUBL
PI NEW YORK
PA 233 SPRING ST, NEW YORK, NY 10013 USA
SN 1022-7954
J9 RUSS J GENET+
JI Russ. J. Genet.
PD FEB
PY 2003
VL 39
IS 2
BP 198
EP 206
DI 10.1023/A:1022488027391
PG 9
WC Genetics & Heredity
SC Genetics & Heredity
GA 647BC
UT WOS:000181070500016
DA 2021-10-28
ER

PT J
AU Pedersen, IM
   Buhl, AM
   Klausen, P
   Geisler, CH
   Jurlander, J
AF Pedersen, IM
   Buhl, AM
   Klausen, P
   Geisler, CH
   Jurlander, J
TI The chimeric anti-CD20 antibody rituximab induces apoptosis in B-cell
   chronic lymphocytic leukemia cells through a p38 mitogen activated
   protein-kinase-dependent mechanism
SO BLOOD
LA English
DT Article
ID MONOCLONAL-ANTIBODY; LOW-LEVEL; IN-VIVO; CD20; EXPRESSION; RECEPTOR;
   ANTIGEN; PHOSPHORYLATION; INHIBITOR; IDEC-C2B8
AB Antibodies against CD20 can activate complement and induce antibody-dependent cellular cytotoxicity (ADCC) in B lymphocytes. In B-cell lines, such antibodies also induce apoptosis. In this study, the expression and function of CD20 on B-cell chronic lymphocytic leukemia (B-CLL) cells were analyzed. Flow cytometric analysis demonstrated that B-CLL cells express CD20 with a fluorescence intensity that is significantly weaker than that of normal CD5(+) and CD5(-) B cells and that of malignant CD5- low-grade non-Hodgkin lymphoma cells. A small population of cells from healthy donors that have an expression pattern of CD5 and CD20 identical to that of B-CLL cells were identified, and this population was confirmed to be of T lineage, not B lineage. Culture of freshly isolated B-CLL cells In the presence of the chimeric anti-CD20 antibody rituximab and a cross-linking F(ab)(2) fragment, resulted in dose- and time-dependent induction of apoptosis. The induction of apoptosis occurred under conditions in which the influence of complement activation and ADCC was negligible. Cross-linking of rituximab induced strong and sustained phosphorylation of the 3 mitogen activated protein (MAP) kinases c-Jun NH2-terminal protein kinase, extracellular signal-regulated kinase, and p38. Introduction of the p38 inhibitor SB203580 Into the system completely blocked signaling downstream of p38, as evidenced by the absence of MAPKAP K2 activity, and significantly reduced the degree of anti-CD20-induced apoptosis. These results demonstrate that cross-linking of rituximab bound to CD20 on freshly Isolated B-CLL cells induces apoptosis through a signaling pathway that Is dependent on p38 MAP-kinase activation. (C) 2002 by The American Society of Hematology.
C1 Rigshosp, Finsen Ctr, Dept Hematol L4041, Leukemia Lab, DK-2100 Copenhagen, Denmark.
RP Jurlander, J (corresponding author), Rigshosp, Finsen Ctr, Dept Hematol L4041, Leukemia Lab, Blegdamsvej 9, DK-2100 Copenhagen, Denmark.
OI Klausen, Pia/0000-0001-9386-9167
CR ALMASRI NM, 1992, AM J HEMATOL, V40, P259, DOI 10.1002/ajh.2830400404
   CaligarisCappio F, 1996, BLOOD, V87, P2615, DOI 10.1182/blood.V87.7.2615.bloodjournal8772615
   Clynes RA, 2000, NAT MED, V6, P443, DOI 10.1038/74704
   DIGHIERO G, 1991, BLOOD, V78, P1901
   EINFELD DA, 1988, EMBO J, V7, P711, DOI 10.1002/j.1460-2075.1988.tb02867.x
   FREID J, 1978, J HISTOCHEM CYTOCHEM, V26, P921
   GEISLER CH, 1991, BLOOD, V78, P1795
   Golay J, 2000, BLOOD, V95, P3900
   Graves JD, 1998, J IMMUNOL, V161, P168
   Hofmeister JK, 2000, BLOOD CELL MOL DIS, V26, P133, DOI 10.1006/bcmd.2000.0287
   HULTIN LE, 1993, CYTOMETRY, V14, P196, DOI 10.1002/cyto.990140212
   Jurlander J, 1998, CRIT REV ONCOL HEMAT, V27, P29, DOI 10.1016/S1040-8428(97)10008-7
   Jurlander J, 1997, BLOOD, V89, P4146, DOI 10.1182/blood.V89.11.4146
   KOOPMAN G, 1994, BLOOD, V84, P1415, DOI 10.1182/blood.V84.5.1415.1415
   Lali FV, 2000, J BIOL CHEM, V275, P7395, DOI 10.1074/jbc.275.10.7395
   LIU AY, 1987, J IMMUNOL, V139, P3521
   MALONEY DG, 1994, BLOOD, V84, P2457
   MARSHALL CJ, 1995, CELL, V80, P179, DOI 10.1016/0092-8674(95)90401-8
   Mathas S, 2000, CANCER RES, V60, P7170
   MATUTES E, 1994, LEUKEMIA, V8, P1640
   NICOLETTI I, 1991, J IMMUNOL METHODS, V139, P271, DOI 10.1016/0022-1759(91)90198-O
   REFF ME, 1994, BLOOD, V83, P435
   ROSENTHAL P, 1983, J IMMUNOL, V131, P232
   Shan D, 1998, BLOOD, V91, P1644, DOI 10.1182/blood.V91.5.1644.1644_1644_1652
   Shan DM, 2000, CANCER IMMUNOL IMMUN, V48, P673, DOI 10.1007/s002620050016
   Shaw M, 1998, BIOCHEM J, V336, P241, DOI 10.1042/bj3360241
   STASHENKO P, 1980, J IMMUNOL, V125, P1678
   Sweeney G, 1999, J BIOL CHEM, V274, P10071, DOI 10.1074/jbc.274.15.10071
   TEDDER TF, 1988, MOL IMMUNOL, V25, P1321, DOI 10.1016/0161-5890(88)90047-8
   WARZYNSKI MJ, 1994, CYTOMETRY, V18, P88, DOI 10.1002/cyto.990180206
   Winkler U, 1999, BLOOD, V94, P2217, DOI 10.1182/blood.V94.7.2217.419k02_2217_2224
   XIA ZG, 1995, SCIENCE, V270, P1326, DOI 10.1126/science.270.5240.1326
NR 32
TC 181
Z9 191
U1 0
U2 8
PU AMER SOC HEMATOLOGY
PI WASHINGTON
PA 1900 M STREET. NW SUITE 200, WASHINGTON, DC 20036 USA
SN 0006-4971
J9 BLOOD
JI Blood
PD FEB 15
PY 2002
VL 99
IS 4
BP 1314
EP 1319
DI 10.1182/blood.V99.4.1314
PG 6
WC Hematology
SC Hematology
GA 520NH
UT WOS:000173787600032
PM 11830481
DA 2021-10-28
ER

PT J
AU Bair, SM
   Mato, A
   Svoboda, J
AF Bair, Steven M.
   Mato, Anthony
   Svoboda, Jakub
TI Immunotherapy for the Treatment of Hodgkin Lymphoma: An Evolving
   Paradigm
SO CLINICAL LYMPHOMA MYELOMA & LEUKEMIA
LA English
DT Review
DE Cellular therapy; Checkpoint; Chimeric antigen receptor;
   Microenvironment; PD-1 inhibitors
ID REED-STERNBERG CELLS; CYTOTOXIC T-LYMPHOCYTES; VERSUS-HOST-DISEASE; PD-1
   BLOCKADE; BRENTUXIMAB VEDOTIN; PHASE-II; B-CELLS; GENE REARRANGEMENTS;
   ANTI-CD30 MAB; EXPRESSION
AB Classical Hodgkin lymphoma (cHL) is one of the most common lymphomas in the Western world. Although most patients are cured with standard first-line therapy, up to 20% of patients will have relapsed or refractory disease. Although the conventional approach to treatment has consisted of chemotherapy, radiation, and for those who relapse, autologous or allogeneic transplantation, newer approaches have become available in recent years, including immunoconjugates and checkpoint inhibitors. These approaches have shown significant efficacy in clinical trials and might be associated with fewer long-term toxicities compared with conventional therapies. In this review we discuss the biology of cHL as it pertains to the immunosuppressive tumor microenvironment and then review the existing clinical trial results of several emerging immunotherapies in this context, including immune checkpoint inhibitors and adoptive cellular therapy. Finally, several clinical practice issues pertaining to the use of immunotherapies are discussed. (C) 2018 Elsevier Inc. All rights reserved.
C1 [Bair, Steven M.; Svoboda, Jakub] Univ Penn, Abramson Canc Ctr, 3400 Civ Ctr Blvd, Philadelphia, PA 19104 USA.
   [Mato, Anthony] Mem Sloan Kettering Canc Ctr, 1275 York Ave, New York, NY 10021 USA.
RP Svoboda, J (corresponding author), Univ Penn, Abramson Canc Ctr, 3400 Civ Ctr Blvd, Philadelphia, PA 19104 USA.
EM Jakub.svoboda@uphs.upenn.edu
OI Bair, Steven/0000-0002-0094-0014
CR Angenendt L, 2016, BONE MARROW TRANSPL, V51, P443, DOI 10.1038/bmt.2015.266
   Ansell SM, 2007, J CLIN ONCOL, V25, P2764, DOI 10.1200/JCO.2006.07.8972
   Ansell SM, 2015, NEW ENGL J MED, V372, P311, DOI 10.1056/NEJMoa1411087
   Argnani L, 2017, HEMATOL ONCOL, V35, P909, DOI 10.1002/hon.2284
   Armand P, 2016, BLOOD, V128
   Armand P, 2016, J CLIN ONCOL, V34, P3733, DOI 10.1200/JCO.2016.67.3467
   Bair SM, 2017, AM J HEMATOL, V92, P879, DOI 10.1002/ajh.24792
   Bartlett NL, 2008, BLOOD, V111, P1848, DOI 10.1182/blood-2007-07-099317
   Bashey A, 2009, BLOOD, V113, P1581, DOI 10.1182/blood-2008-07-168468
   Blazar BR, 2003, J IMMUNOL, V171, P1272, DOI 10.4049/jimmunol.171.3.1272
   Bollard CM, 2014, J CLIN ONCOL, V32, P798, DOI 10.1200/JCO.2013.51.5304
   Bollard CM, 2004, J EXP MED, V200, P1623, DOI 10.1084/jem.20040890
   Bollard CM, 2004, J IMMUNOTHER, V27, P317, DOI 10.1097/00002371-200407000-00008
   Browning AL, 2017, BIOL BLOOD MARROW TR, V23, pS263, DOI 10.1016/j.bbmt.2016.12.161
   CARBONE A, 1995, BLOOD, V85, P780, DOI 10.1182/blood.V85.3.780.bloodjournal853780
   Cattaruzza L, 2009, INT J CANCER, V125, P1092, DOI 10.1002/ijc.24389
   Cerveny CG, 2005, LEUKEMIA, V19, P1648, DOI 10.1038/sj.leu.2403884
   Chen R., 2017, HEMATOL ONCOL, V35, P67, DOI [10.1002/hon.2437_54, DOI 10.1002/hon.2437_54]
   Chen R, 2017, J CLIN ONCOL, V35, P2125, DOI 10.1200/JCO.2016.72.1316
   Cheson BD, 2016, BLOOD, V128, P325, DOI 10.1182/blood-2016-04-709477
   Cheson BD, 2014, J CLIN ONCOL, V32, P3059, DOI 10.1200/JCO.2013.54.8800
   Cohen JB, 2017, BLOOD, V130
   Diefenbach CS, 2017, HEMATOL ONCOL, V35, P84, DOI DOI 10.1002/HON.2437_72
   Diepstra A, 2007, J CLIN ONCOL, V25, P3101, DOI 10.1200/JCO.2006.10.0917
   DURKOP H, 1992, CELL, V68, P421, DOI 10.1016/0092-8674(92)90180-K
   Fanale M, 2017, HEMATOL ONCOL, V35, P135
   FAROOQ U, 2015, BLOOD, V0126
   Fevery S, 2007, LEUKEMIA, V21, P1451, DOI 10.1038/sj.leu.2404720
   Forero-Torres A, 2009, BRIT J HAEMATOL, V146, P171, DOI 10.1111/j.1365-2141.2009.07740.x
   Gandhi MK, 2006, BLOOD, V108, P2280, DOI 10.1182/blood-2006-04-015164
   Glaser SL, 1997, INT J CANCER, V70, P375, DOI 10.1002/(SICI)1097-0215(19970207)70:4&lt;375::AID-IJC1&gt;3.0.CO;2-T
   Godfrey J, 2017, J IMMUNOTHER CANCER, V5, DOI 10.1186/s40425-017-0211-z
   Greaves P, 2013, BLOOD, V122, P2856, DOI 10.1182/blood-2013-06-508044
   Green MR, 2012, CLIN CANCER RES, V18, P1611, DOI 10.1158/1078-0432.CCR-11-1942
   Green MR, 2010, BLOOD, V116, P3268, DOI 10.1182/blood-2010-05-282780
   Haverkos BM, 2017, BLOOD, V130, P221, DOI 10.1182/blood-2017-01-761346
   Herbaux C, 2017, BLOOD, V129, P2471, DOI 10.1182/blood-2016-11-749556
   Herrera AF, 2017, HEMATOL ONCOL, V35, P85
   Horie R, 1998, SEMIN IMMUNOL, V10, P457, DOI 10.1006/smim.1998.0156
   Ishida T, 2006, CANCER RES, V66, P5716, DOI 10.1158/0008-5472.CAN-06-0261
   Jones RJ, 2009, BLOOD, V113, P5920, DOI 10.1182/blood-2008-11-189688
   Kantarjian H, 2017, NEW ENGL J MED, V376, P836, DOI 10.1056/NEJMoa1609783
   Kasamon YL, 2012, BLOOD, V119, P4129, DOI 10.1182/blood-2012-01-402792
   Katz J, 2011, CLIN CANCER RES, V17, P6428, DOI 10.1158/1078-0432.CCR-11-0488
   Kennedy MK, 2006, IMMUNOLOGY, V118, P143, DOI 10.1111/j.1365-2567.2006.02354.x
   Kuppers R, 2012, J CLIN INVEST, V122, P3439, DOI [10.1172/JCI61245, 10.1172/JCI6124.5]
   KUPPERS R, 1994, P NATL ACAD SCI USA, V91, P10962, DOI 10.1073/pnas.91.23.10962
   Lamprecht B, 2008, BLOOD, V112, P3339, DOI 10.1182/blood-2008-01-134783
   Lucas KG, 2004, CANCER, V100, P1892, DOI 10.1002/cncr.20188
   Ma Y, 2008, LAB INVEST, V88, P482, DOI 10.1038/labinvest.2008.24
   Marshall NA, 2004, BLOOD, V103, P1755, DOI 10.1182/blood-2003-07-2594
   McDuffee E, 2017, BONE MARROW TRANSPL, V52, P759, DOI 10.1038/bmt.2016.346
   Merryman RW, 2017, BLOOD, V129, P1380, DOI 10.1182/blood-2016-09-738385
   Michot JM, 2016, EUR J CANCER, V54, P139, DOI 10.1016/j.ejca.2015.11.016
   Moskowitz AJ, 2009, BRIT J HAEMATOL, V146, P158, DOI 10.1111/j.1365-2141.2009.07727.x
   Moskowitz CH, 2016, BLOOD, V128
   Onizuka M, 2017, INT J HEMATOL, V106, P141, DOI 10.1007/s12185-017-2181-9
   Ramchandren R, 2017, BLOOD, V130
   Ramos CA, 2017, J CLIN INVEST, V127, P3468, DOI 10.1172/JCI94306
   Rashidi A, 2015, J NATL COMPR CANC NE, V13, P587, DOI 10.6004/jnccn.2015.0076
   Reichel J, 2015, BLOOD, V125, P1061, DOI 10.1182/blood-2014-11-610436
   Roemer MGM, 2016, J CLIN ONCOL, V34, P2690, DOI 10.1200/JCO.2016.66.4482
   Roers A, 1998, EUR J IMMUNOL, V28, P2424
   Roskrow MA, 1998, BLOOD, V91, P2925, DOI 10.1182/blood.V91.8.2925.2925_2925_2934
   Rothe A, 2015, BLOOD, V125, P4024, DOI 10.1182/blood-2014-12-614636
   Saha A, 2013, BLOOD, V122, P3062, DOI 10.1182/blood-2013-05-500801
   Savoldo B, 2007, BLOOD, V110, P2620, DOI 10.1182/blood-2006-11-059139
   Singh AK, 2016, BONE MARROW TRANSPL, V51, P1268, DOI 10.1038/bmt.2016.111
   Skinnider BF, 2002, BLOOD, V99, P4283, DOI 10.1182/blood-2002-01-0099
   Svoboda J, 2017, BLOOD, V130
   Vardhana S, 2016, HAEMATOLOGICA, V101, P794, DOI 10.3324/haematol.2015.132761
   Villasboas JC, 2016, ONCOTARGET, V7, P13260, DOI 10.18632/oncotarget.7177
   Wahl AF, 2002, CANCER RES, V62, P3736
   Wang C., 2017, MATH PROBL ENG, V2017, P1, DOI [DOI 10.HTTPS://D0I.0RG/10.1155/2017/3405619, 10.1155/2017/3405619, DOI 10.1155/2017/3405619]
   Weber JS, 2015, J CLIN ONCOL, V33, P2092, DOI 10.1200/JCO.2014.60.0379
   Wu R, 2016, BLOOD CANCER J, V6, DOI 10.1038/bcj.2016.26
   Xerri L, 1997, J PATHOL, V183, P182, DOI 10.1002/(SICI)1096-9896(199710)183:2<182::AID-PATH918>3.0.CO;2-I
   Yamamoto R, 2008, BLOOD, V111, P3220, DOI 10.1182/blood-2007-05-085159
   Yared JA, 2016, BONE MARROW TRANSPL, V1, P1
   Younes A, 2003, CANCER, V98, P310, DOI 10.1002/cncr.11511
   Younes A, 2016, LANCET ONCOL, V17, P1283, DOI 10.1016/S1470-2045(16)30167-X
   Younes A, 2012, J CLIN ONCOL, V30, P2183, DOI 10.1200/JCO.2011.38.0410
   Zinzani PL, 1998, J CLIN ONCOL, V16, P1532, DOI 10.1200/JCO.1998.16.4.1532
NR 83
TC 8
Z9 8
U1 1
U2 5
PU CIG MEDIA GROUP, LP
PI DALLAS
PA 3500 MAPLE AVENUE, STE 750, DALLAS, TX 75219-3931 USA
SN 2152-2650
EI 2152-2669
J9 CL LYMPH MYELOM LEUK
JI Clin. Lymphoma Myeloma Leuk.
PD JUN
PY 2018
VL 18
IS 6
BP 380
EP 391
DI 10.1016/j.clml.2018.03.012
PG 12
WC Oncology; Hematology
SC Oncology; Hematology
GA GG9BQ
UT WOS:000432995800008
PM 29685424
DA 2021-10-28
ER

PT J
AU LARSEN, JN
   CASALS, AB
   FROM, NB
   STROMAN, P
   IPSEN, H
AF LARSEN, JN
   CASALS, AB
   FROM, NB
   STROMAN, P
   IPSEN, H
TI CHARACTERIZATION OF RECOMBINANT BET-V-I, THE MAJOR POLLEN ALLERGEN OF
   BETULA-VERRUCOSA (WHITE BIRCH), PRODUCED BY FED-BATCH FERMENTATION
SO INTERNATIONAL ARCHIVES OF ALLERGY AND IMMUNOLOGY
LA English
DT Article
DE BETULA-VERRUCOSA; ESCHERICHIA-COLI; FED-BATCH FERMENTATION; POLLEN
   ALLERGEN; RECOMBINANT BET-NU-I, CHARACTERIZATION
ID AMINO-ACID-SEQUENCE; CAR-B-I; ALN G-I; ESCHERICHIA-COLI; ELECTROPHORETIC
   TRANSFER; CARPINUS-BETULUS; IGE RESPONSE; ALDER; HAZEL; EXTRACTS
AB The gene encoding the major allergen, Bet v I, from Betula verrucosa (white birch) pollen was cloned by application of the polymerase chain reaction with double-stranded cDNA as template and specific primers based on the published nucleotide sequence of the gene. The gene was inserted into plasmid pKK223-3 and expressed in Escherichia coli K-12 strain JM105 grown to high cell density in a fermenter using a fed-batch procedure. Ample material was provided for a thorough characterization of the epitope structure of recombinant Bet v I contained in an unpurified soluble lysate. The antibody-binding characteristics of recombinant Bet v I was compared with that of the natural allergen using polyclonal rabbit antibodies raised against Bet v I in crossed immunoelectrophoresis, tandem crossed immunoelectrophoresis, and Western blotting. IgE from a pool of 16 allergic patients' serum was applied in crossed radioimmunoelectrophoresis, Western blotting, and a quantitative luminescence inhibition immunoassay. Well-defined epitopes were assayed by the application of a panel of six murine monoclonal antibodies in a quantitative radio inhibition immunoassay. In all assays the activity of recombinant Bet v I was comparable to that of natural Bet v I, and it is concluded that the epitope structure of recombinant Bet v I closely resembles that of natural Bet v I. This result has important implications for the future use of recombinant tree pollen allergens as a model system for the study of allergenic B and T cell epitopes aiming at improvements in reagents used for the management of allergic disease.
C1 CHL RES,HORSHOLM,DENMARK.
RP LARSEN, JN (corresponding author), ALK RES,BOGE ALLE 10-12,DK-2970 HORSHOLM,DENMARK.
RI Larsen, Jorgen Nedergaard/AAI-3423-2020
CR AMANN E, 1985, GENE, V40, P183, DOI 10.1016/0378-1119(85)90041-1
   Ausubel F. M., 1987, CURRENT PROTOCOLS MO
   AXELSEN NH, 1983, SCAND J IMMUNOL S10, V17, P103
   BORCH SM, 1979, THESIS U OSLO
   BREITENEDER H, 1992, J ALLERGY CLIN IMMUN, V90, P909, DOI 10.1016/0091-6749(92)90463-C
   BREITENEDER H, 1993, EUR J BIOCHEM, V212, P355, DOI 10.1111/j.1432-1033.1993.tb17669.x
   BREITENEDER H, 1989, EMBO J, V8, P1935, DOI 10.1002/j.1460-2075.1989.tb03597.x
   BROSIUS J, 1984, P NATL ACAD SCI-BIOL, V81, P6929, DOI 10.1073/pnas.81.22.6929
   CHOTHIA C, 1990, ANNU REV BIOCHEM, V59, P1007, DOI 10.1146/annurev.biochem.59.1.1007
   D' Amato G, 1991, ALLERGENIC POLLEN PO
   DAVIES DR, 1990, ANNU REV BIOCHEM, V59, P439, DOI 10.1146/annurev.biochem.59.1.439
   DIRKSEN A, 1978, ALLERGY, V33, P299
   ELSAYED S, 1990, INT ARCH ALLER A IMM, V93, P378, DOI 10.1159/000235269
   FINNEY DJ, 1978, STATISTICAL METHOD B
   FLORVAAG E, 1986, INT ARCH ALLER A IMM, V80, P26, DOI 10.1159/000234021
   FLORVAAG E, 1988, ANN ALLERGY, V61, P392
   IPSEN H, 1988, ALLERGY, V43, P370, DOI 10.1111/j.1398-9995.1988.tb00431.x
   IPSEN H, 1991, MOL IMMUNOL, V28, P1279, DOI 10.1016/0161-5890(91)90015-C
   IPSEN H, 1983, J ALLERGY CLIN IMMUN, V72, P150, DOI 10.1016/0091-6749(83)90523-7
   IPSEN H, 1992, CLIN EXP ALLERGY, V22, P391, DOI 10.1111/j.1365-2222.1992.tb03101.x
   IPSEN H, 1993, UNPUB INT ARCH ALLER
   IPSEN H, 1988, HDB IMMUNOBLOTTING P, V2, P159
   JAROLIM E, 1989, INT ARCH ALLER A IMM, V88, P180, DOI 10.1159/000234778
   JENSEN EB, 1990, BIOTECHNOL BIOENG, V36, P1, DOI 10.1002/bit.260360102
   LARSEN JN, 1992, MOL IMMUNOL, V29, P703, DOI 10.1016/0161-5890(92)90180-6
   LULI GW, 1990, APPL ENVIRON MICROB, V56, P1004, DOI 10.1128/AEM.56.4.1004-1011.1990
   MANIATIS T, 1982, MOL CLONING
   MATTHIESEN F, 1991, J ALLERGY CLIN IMMUN, V88, P763, DOI 10.1016/0091-6749(91)90184-P
   MAYNE L, 1992, BIOCHEMISTRY-US, V31, P10678, DOI 10.1021/bi00159a006
   McNeil B., 1990, FERMENTATION PRACTIC
   PETERSEN BN, 1988, ALLERGY, V43, P353, DOI 10.1111/j.1398-9995.1988.tb00429.x
   ROHAC M, 1991, MOL IMMUNOL, V28, P897, DOI 10.1016/0161-5890(91)90054-N
   SANGER F, 1977, P NATL ACAD SCI USA, V74, P5463, DOI 10.1073/pnas.74.12.5463
   VALENTA R, 1991, J ALLERGY CLIN IMMUN, V87, P677, DOI 10.1016/0091-6749(91)90388-5
   VIEIRA J, 1982, GENE, V19, P259, DOI 10.1016/0378-1119(82)90015-4
   WIHL JA, 1988, ALLERGY, V43, P3630
   YANISCHPERRON C, 1985, GENE, V33, P103, DOI 10.1016/0378-1119(85)90120-9
NR 37
TC 19
Z9 19
U1 0
U2 3
PU KARGER
PI BASEL
PA ALLSCHWILERSTRASSE 10, CH-4009 BASEL, SWITZERLAND
SN 1018-2438
J9 INT ARCH ALLERGY IMM
JI Int. Arch. Allergy Immunol.
PY 1993
VL 102
IS 3
BP 249
EP 258
DI 10.1159/000236533
PG 10
WC Allergy; Immunology
SC Allergy; Immunology
GA MF487
UT WOS:A1993MF48700006
PM 8219778
DA 2021-10-28
ER

PT J
AU Hubner, MP
   Layland, LE
   Hoerauf, A
AF Huebner, Marc P.
   Layland, Laura E.
   Hoerauf, Achim
TI Helminths and their implication in sepsis - a new branch of their
   immunomodulatory behaviour?
SO PATHOGENS AND DISEASE
LA English
DT Review
DE helminth; sepsis; hygiene hypothesis; immunomodulation; CARS; SIRS
ID REGULATORY T-CELLS; FACTOR PATHWAY INHIBITOR; GROWTH-FACTOR-BETA;
   ALTERNATIVELY ACTIVATED MACROPHAGES; TISSUE FACTOR/FACTOR-VIIA;
   ANTICOAGULANT PROTEIN C2; MYCOBACTERIUM-BOVIS BCG; NONOBESE DIABETIC
   MICE; HOST-DEFENSE PEPTIDES; HUMAN DENDRITIC CELLS
AB The prevalence of autoimmune and allergic disorders has dramatically increased in developed countries, and it is believed that our cleaner living' reduces exposure to certain microorganisms and leads to deviated and/or reduced regulation of the immune system. In substantiation of this health hygiene hypothesis, multiple epidemiological studies and animal models have characterized the protective immune responses induced by helminths during auto-inflammatory disorders. The beneficial effects of such helminths, like schistosomes and filariae, are thought to lie in their immunomodulatory capacity, which can be induced by different life-cycle stages or components thereof. In addition to suppressing autoimmunity recent evidence indicates that concurrent helminth infections also counterbalance exacerbated pro-inflammatory immune responses that occur during sepsis, improving survival. As with allergy, epidemiological studies have observed a steady rise in severe sepsis cases and although this may have resulted from several factors (immunosuppressive drugs, chemotherapy, transplantation, increased awareness and increased surgical procedures), it is tempting to hypothesize that the lack of helminth infections in Western countries may have contributed to this phenomenon. This review summarizes how helminths modulate host immunity during sepsis, such as manipulating macrophage activation and provides an overview about the possible implications that may arise during overwhelming bacterial co-infections.
   This well written review gives a comprehensive overview on the immunopathology of sepsis and the modulation of immune responses by helminths. It provides evidence that helminths or components thereof may improve the outcome of severe infections. This will allow the development of therapeutic strategies to fight infections and sepsis.
C1 [Huebner, Marc P.; Layland, Laura E.; Hoerauf, Achim] Univ Hosp Bonn, IMMIP, D-53105 Bonn, Germany.
RP Hoerauf, A (corresponding author), Univ Hosp Bonn, Sigmund Freud Str 25, D-53105 Bonn, Germany.
EM hoerauf@microbiology-bonn.de
RI Hubner, Marc P/W-9529-2018; Hubner, Marc P/O-1684-2019
OI Hubner, Marc P/0000-0001-8885-418X; Hubner, Marc P/0000-0001-8885-418X
FU German Research FoundationGerman Research Foundation (DFG) [HU
   2144/1-1]; University Hospital Bonn (BONFOR) [2010-1-16, 2011-1-10];
   European Union under Research Executive Agency [GA 276704]
FX This work was supported by the German Research Foundation (HU 2144/1-1),
   intramural funding by the University Hospital Bonn (BONFOR, 2010-1-16
   and 2011-1-10) and the People Programme (Marie Curie Actions) of the
   European Union's Seventh Framework Programme FP7/2007-2013 under
   Research Executive Agency Grant GA 276704. AH is a member of the
   Excellence Cluster Immunosensation (DFG, EXC 1023).
CR Abdelrahman MZ, 2012, PARASITOL INT, V61, P508, DOI 10.1016/j.parint.2012.04.005
   Abraham E, 2001, CRIT CARE MED, V29, P2081, DOI 10.1097/00003246-200111000-00007
   Abraham E, 2003, JAMA-J AM MED ASSOC, V290, P238, DOI 10.1001/jama.290.2.238
   Abraham E, 2001, CRIT CARE MED, V29, P503, DOI 10.1097/00003246-200103000-00006
   Adjobimey T, 2010, ANN TROP MED PARASIT, V104, P455, DOI 10.1179/136485910X12786389891407
   Adjobimey T, 2013, INNATE IMMUN
   Al-Riyami Lamyaa, 2012, Endocrine Metabolic & Immune Disorders-Drug Targets, V12, P45
   Allen JE, 2011, NAT REV IMMUNOL, V11, P375, DOI 10.1038/nri2992
   AMIRI P, 1992, NATURE, V356, P604, DOI 10.1038/356604a0
   Angus D C, 2001, Crit Care Med, V29, P1303, DOI 10.1097/00003246-200107000-00002
   Arndts K, 2012, PLOS NEGLECT TROP D, V6, DOI 10.1371/journal.pntd.0001611
   Auvynet C, 2009, FEBS J, V276, P6497, DOI 10.1111/j.1742-4658.2009.07360.x
   Babu S, 2005, J IMMUNOL, V175, P1170, DOI 10.4049/jimmunol.175.2.1170
   Babu S, 2009, PLOS NEGLECT TROP D, V3, DOI 10.1371/journal.pntd.0000489
   Babu S, 2009, J INFECT DIS, V200, P288, DOI 10.1086/599797
   Beale R, 2009, INFECTION, V37, P222, DOI 10.1007/s15010-008-8203-z
   BERG DJ, 1995, J CLIN INVEST, V96, P2339, DOI 10.1172/JCI118290
   Bethony J, 2006, LANCET, V367, P1521, DOI 10.1016/S0140-6736(06)68653-4
   Buras JA, 2005, NAT REV DRUG DISCOV, V4, P854, DOI 10.1038/nrd1854
   Burgler S, 2010, J IMMUNOL, V184, P6161, DOI 10.4049/jimmunol.0903243
   Cailhier JF, 2005, J IMMUNOL, V174, P2336, DOI 10.4049/jimmunol.174.4.2336
   Chen CC, 2006, J IMMUNOL, V176, P472, DOI 10.4049/jimmunol.176.1.472
   Chen CC, 2005, INFECT IMMUN, V73, P5468, DOI 10.1128/IAI.73.9.5468-5481.2005
   Choi BS, 2009, J LEUKOCYTE BIOL, V85, P268, DOI 10.1189/jlb.0508310
   Cohen J, 2002, NATURE, V420, P885, DOI 10.1038/nature01326
   CREASEY AA, 1993, J CLIN INVEST, V91, P2850, DOI 10.1172/JCI116529
   Daubeuf B, 2007, J IMMUNOL, V179, P6107, DOI 10.4049/jimmunol.179.9.6107
   De Pont ACJM, 2004, J THROMB HAEMOST, V2, P65, DOI 10.1111/j.1538-7836.2004.00526.x
   Dellinger RP, 2004, CRIT CARE MED, V32, P282, DOI 10.1097/01.CCM.0000105423.06091.8E
   Dias AT, 2011, MEM I OSWALDO CRUZ, V106, P617, DOI 10.1590/S0074-02762011000500015
   Dittrich AM, 2008, J IMMUNOL, V180, P1792, DOI 10.4049/jimmunol.180.3.1792
   Docke WD, 1997, NAT MED, V3, P678, DOI 10.1038/nm0697-678
   Dowling JJ, 2002, ANN TROP MED PARASIT, V96, P203, DOI 10.1179/000349802125000277
   Elias D, 2006, TROP MED INT HEALTH, V11, P551, DOI 10.1111/j.1365-3156.2006.01578.x
   Elias D, 2005, CLIN EXP IMMUNOL, V139, P398, DOI 10.1111/j.1365-2249.2004.02719.x
   Elias D, 2007, EXPERT REV ANTI-INFE, V5, P475, DOI 10.1586/14787210.5.3.475
   Elliott DE, 2007, INT J PARASITOL, V37, P457, DOI 10.1016/j.ijpara.2006.12.009
   Elliott DE, 2012, ANN NY ACAD SCI, V1247, P83, DOI 10.1111/j.1749-6632.2011.06292.x
   Erb KJ, 2002, CLIN DIAGN LAB IMMUN, V9, P727, DOI 10.1128/CDLI.9.3.727-730.2002
   Farid AS, 2008, SHOCK, V29, P709, DOI 10.1097/SHK.0b013e31815c3f36
   Ferraz Alvaro Antonio Bandeira, 2005, Surg Infect (Larchmt), V6, P197, DOI 10.1089/sur.2005.6.197
   FINK MP, 1990, J SURG RES, V49, P186, DOI 10.1016/0022-4804(90)90260-9
   FISHER CJ, 1994, JAMA-J AM MED ASSOC, V271, P1836, DOI 10.1001/jama.271.23.1836
   Frantz FG, 2007, AM J TROP MED HYG, V77, P691, DOI 10.4269/ajtmh.2007.77.691
   Gaieski DF, 2010, CRIT CARE MED, V38, P1045, DOI 10.1097/CCM.0b013e3181cc4824
   George PJ, 2012, PLOS NEGLECT TROP D, V6, DOI 10.1371/journal.pntd.0001830
   Gomez-Escobar N, 2000, INFECT IMMUN, V68, P6402, DOI 10.1128/IAI.68.11.6402-6410.2000
   Goodridge HS, 2005, J IMMUNOL, V174, P284, DOI 10.4049/jimmunol.174.1.284
   Gordon MA, 2003, CLIN INFECT DIS, V37, pE177, DOI 10.1086/379828
   Gorman SR, 2008, NEW ENGL J MED, V359, pE12, DOI 10.1056/NEJMicm066791
   Grainger JR, 2010, J EXP MED, V207, P2331, DOI 10.1084/jem.20101074
   Guignant C, 2011, CRIT CARE, V15, DOI 10.1186/cc10112
   Hamilton CM, 2009, INFECT IMMUN, V77, P2488, DOI 10.1128/IAI.00919-08
   Hancock REW, 2006, NAT BIOTECHNOL, V24, P1551, DOI 10.1038/nbt1267
   Hardison SE, 2012, NAT IMMUNOL, V13, P817, DOI 10.1038/ni.2369
   Hayes KS, 2010, SCIENCE, V328, P1391, DOI 10.1126/science.1187703
   Heimesaat MM, 2006, J IMMUNOL, V177, P8785, DOI 10.4049/jimmunol.177.12.8785
   Herbert DR, 2004, IMMUNITY, V20, P623, DOI 10.1016/S1074-7613(04)00107-4
   Hewitson JP, 2009, MOL BIOCHEM PARASIT, V167, P1, DOI 10.1016/j.molbiopara.2009.04.008
   Hiraki S, 2012, SURGERY, V151, P313, DOI 10.1016/j.surg.2011.07.019
   Hoerauf A, 2010, NEW ENGL J MED, V363, P1476, DOI 10.1056/NEJMcibr1007689
   Hotchkiss RS, 2010, NEW ENGL J MED, V363, P87, DOI 10.1056/NEJMcibr1004371
   Hotchkiss RS, 2009, NAT MED, V15, P496, DOI 10.1038/nm0509-496
   HOWARD M, 1993, J EXP MED, V177, P1205, DOI 10.1084/jem.177.4.1205
   Huang X, 2009, P NATL ACAD SCI USA, V106, P6303, DOI 10.1073/pnas.0809422106
   Hubner MP, 2009, IMMUNOLOGY, V127, P512, DOI 10.1111/j.1365-2567.2008.02958.x
   Hubner MP, 2008, INFECT IMMUN, V76, P1668, DOI 10.1128/IAI.01042-07
   Hubner MP, 2012, PLOS NEGLECT TROP D, V6, DOI 10.1371/journal.pntd.0001970
   Hubner MP, 2012, J IMMUNOL, V188, P559, DOI 10.4049/jimmunol.1100335
   HUSSAIN R, 1988, NEW ENGL REG ALLERGY, V9, P51
   Huston JM, 2009, TRANSPL INFECT DIS, V11, P277, DOI 10.1111/j.1399-3062.2009.00386.x
   Inoue S, 2010, J IMMUNOL, V184, P1401, DOI 10.4049/jimmunol.0902307
   Jenkins SJ, 2011, SCIENCE, V332, P1284, DOI 10.1126/science.1204351
   Jenkins SJ, 2010, J BIOMED BIOTECHNOL, DOI 10.1155/2010/262609
   Kalil AC, 2011, SHOCK, V36, P327, DOI 10.1097/SHK.0b013e318227980e
   Kane CM, 2004, J IMMUNOL, V173, P7454, DOI 10.4049/jimmunol.173.12.7454
   Kollef MH, 1999, CHEST, V115, P462, DOI 10.1378/chest.115.2.462
   Korten S, 2011, PARASITOLOGY, V138, P35, DOI 10.1017/S0031182010000922
   Korten S, 2008, MICROBES INFECT, V10, P313, DOI 10.1016/j.micinf.2007.12.004
   Larson D, 2012, J ALLERGY CLIN IMMUN, V130, P270, DOI 10.1016/j.jaci.2012.04.017
   Larson D, 2012, J IMMUNOL, V188, P4188, DOI 10.4049/jimmunol.1101859
   Layland LE, 2007, EUR J IMMUNOL, V37, P2174, DOI 10.1002/eji.200737063
   Layland LE, 2010, J IMMUNOL, V184, P713, DOI 10.4049/jimmunol.0901435
   Layland LE, 2005, EUR J IMMUNOL, V35, P3248, DOI 10.1002/eji.200526273
   Lehuen A, 2010, NAT REV IMMUNOL, V10, P501, DOI 10.1038/nri2787
   Leonardi-Bee J, 2006, AM J RESP CRIT CARE, V174, P514, DOI 10.1164/rccm.200603-331OC
   Loke P, 2000, EUR J IMMUNOL, V30, P1127, DOI 10.1002/(SICI)1521-4141(200004)30:4&lt;1127::AID-IMMU1127&gt;3.0.CO;2-#
   Ludwig-Portugall I, 2012, FRONT IMMUNOL, V3, DOI 10.3389/fimmu.2012.00008
   Maizels RM, 2004, IMMUNOL REV, V201, P89, DOI 10.1111/j.0105-2896.2004.00191.x
   Manoury B, 2001, CURR BIOL, V11, P447, DOI 10.1016/S0960-9822(01)00118-X
   Martin GS, 2003, NEW ENGL J MED, V348, P1546, DOI 10.1056/NEJMoa022139
   Martinez FO, 2009, ANNU REV IMMUNOL, V27, P451, DOI 10.1146/annurev.immunol.021908.132532
   Matisz Chelsea E., 2011, Journal of Parasitology Research, P942616, DOI 10.1155/2011/942616
   Meisel C, 2009, AM J RESP CRIT CARE, V180, P640, DOI 10.1164/rccm.200903-0363OC
   Melendez AJ, 2007, NAT MED, V13, P1375, DOI 10.1038/nm1654
   Meng GX, 2004, J CLIN INVEST, V113, P1473, DOI 10.1172/JCI200420762
   MIKHAIL IA, 1982, AM J TROP MED HYG, V31, P328, DOI 10.4269/ajtmh.1982.31.328
   Miles K, 2009, J IMMUNOL, V183, P2122, DOI 10.4049/jimmunol.0804187
   Moons AHM, 2002, THROMB HAEMOSTASIS, V88, P627, DOI 10.1055/s-0037-1613266
   Morrell M, 2005, ANTIMICROB AGENTS CH, V49, P3640, DOI 10.1128/AAC.49.9.3640-3645.2005
   Morrell MR, 2009, INFECT DIS CLIN N AM, V23, P485, DOI 10.1016/j.idc.2009.04.002
   Munder M, 1998, J IMMUNOL, V160, P5347
   Mylonas KJ, 2009, J IMMUNOL, V182, P3084, DOI 10.4049/jimmunol.0803463
   Nair MG, 2009, J EXP MED, V206, P937, DOI 10.1084/jem.20082048
   Newberry AM, 2005, CHEST, V128, P3681, DOI 10.1378/chest.128.5.3681
   Nobre V, 2004, MEM I OSWALDO CRUZ, V99, P717, DOI 10.1590/S0074-02762004000700009
   Okeke EB, 2013, SHOCK, V40, P65, DOI 10.1097/SHK.0b013e318296e65b
   Onguru D, 2011, AM J TROP MED HYG, V84, P321, DOI 10.4269/ajtmh.2011.10-0397
   Opal SM, 2013, JAMA-J AM MED ASSOC, V309, P1154, DOI 10.1001/jama.2013.2194
   Panda M, 2013, PARASITE VECTOR, V6, DOI 10.1186/1756-3305-6-203
   Panda SK, 2012, PLOS PATHOG, V8, DOI 10.1371/journal.ppat.1002717
   Pearce EJ, 2002, NAT REV IMMUNOL, V2, P499, DOI 10.1038/nri843
   Pena OM, 2011, J IMMUNOL, V186, P7243, DOI 10.4049/jimmunol.1001952
   Pesce JT, 2009, PLOS PATHOG, V5
   Phillipson M, 2011, NAT MED, V17, P1381, DOI 10.1038/nm.2514
   Porta C, 2009, P NATL ACAD SCI USA, V106, P14978, DOI 10.1073/pnas.0809784106
   Potian JA, 2011, J EXP MED, V208, P1863, DOI 10.1084/jem.20091473
   Reynolds LA, 2012, J IMMUNOL, V189, P1113, DOI 10.4049/jimmunol.1200991
   Ritter M, 2010, P NATL ACAD SCI USA, V107, P20459, DOI 10.1073/pnas.1010337107
   Robinson MW, 2011, PLOS PATHOG, V7, DOI 10.1371/journal.ppat.1002042
   Roger T, 2009, P NATL ACAD SCI USA, V106, P2348, DOI 10.1073/pnas.0808146106
   Rook GAW, 2009, IMMUNOLOGY, V126, P3, DOI 10.1111/j.1365-2567.2008.03007.x
   Salgame P, 2005, CURR OPIN IMMUNOL, V17, P374, DOI 10.1016/j.coi.2005.06.006
   Sasisekhar B, 2005, INFECT IMMUN, V73, P3385, DOI 10.1128/IAI.73.6.3385-3393.2005
   Satoguina J, 2002, MICROBES INFECT, V4, P1291, DOI 10.1016/S1286-4579(02)00014-X
   Satoguina JS, 2008, EUR J IMMUNOL, V38, P3101, DOI 10.1002/eji.200838193
   Savioli L, 2002, T ROY SOC TROP MED H, V96, P577, DOI 10.1016/S0035-9203(02)90316-0
   Schierack P, 2003, INFECT IMMUN, V71, P2422, DOI 10.1128/IAI.71.5.2422-2429.2003
   Schonemeyer A, 2001, J IMMUNOL, V167, P3207, DOI 10.4049/jimmunol.167.6.3207
   Schwandt T, 2012, EMBO J, V31, P201, DOI 10.1038/emboj.2011.380
   Semnani RT, 2008, BLOOD, V112, P1290, DOI 10.1182/blood-2008-04-149856
   Semnani RT, 2006, INFECT IMMUN, V74, P4409, DOI 10.1128/IAI.01106-05
   Semnani RT, 2011, INFECT IMMUN, V79, P3957, DOI 10.1128/IAI.05191-11
   Semnani RT, 2004, IMMUNOL REV, V201, P127, DOI 10.1111/j.0105-2896.2004.00196.x
   Semnani RT, 2003, J IMMUNOL, V171, P1950, DOI 10.4049/jimmunol.171.4.1950
   Sprung CL, 2008, NEW ENGL J MED, V358, P111, DOI 10.1056/NEJMoa071366
   Stanssens P, 1996, P NATL ACAD SCI USA, V93, P2149, DOI 10.1073/pnas.93.5.2149
   Stearns-Kurosawa DJ, 2011, ANNU REV PATHOL-MECH, V6, P19, DOI 10.1146/annurev-pathol-011110-130327
   Su CW, 2012, J IMMUNOL, V189, P1459, DOI 10.4049/jimmunol.1200484
   Sutherland RE, 2011, PLOS ONE, V6, DOI 10.1371/journal.pone.0027564
   Taylor MJ, 2010, LANCET, V376, P1175, DOI 10.1016/S0140-6736(10)60586-7
   TJORNEHOJ K, 1992, PARASITOL RES, V78, P525, DOI 10.1007/BF00931575
   TUAZON CU, 1985, J INFECT DIS, V151, P1166, DOI 10.1093/infdis/151.6.1166
   Turner JD, 2006, J IMMUNOL, V177, P1240, DOI 10.4049/jimmunol.177.2.1240
   Unsinger J, 2010, J IMMUNOL, V184, P3768, DOI 10.4049/jimmunol.0903151
   Valero MA, 2006, ACTA TROP, V100, P17, DOI 10.1016/j.actatropica.2006.09.002
   Van Amersfoort ES, 2003, CLIN MICROBIOL REV, V16, P379, DOI 10.1128/CMR.16.3.379-414.2003
   van der Vlugt LEPM, 2012, PLOS ONE, V7, DOI 10.1371/journal.pone.0030883
   van Riet E, 2007, IMMUNOBIOLOGY, V212, P475, DOI 10.1016/j.imbio.2007.03.009
   Venet F, 2009, INTENS CARE MED, V35, P678, DOI 10.1007/s00134-008-1337-8
   von Bernuth H, 2008, SCIENCE, V321, P691, DOI 10.1126/science.1158298
   Watanabe K, 2009, PARASITE IMMUNOL, V31, P440, DOI 10.1111/j.1365-3024.2009.01127.x
   Weighardt H, 2002, J IMMUNOL, V169, P2823, DOI 10.4049/jimmunol.169.6.2823
   Weijer S, 2004, J INFECT DIS, V189, P2308, DOI 10.1086/421031
   Weng MQ, 2007, J IMMUNOL, V179, P4721, DOI 10.4049/jimmunol.179.7.4721
   Xu N, 2002, AM J PHYSIOL-LUNG C, V282, pL796, DOI 10.1152/ajplung.00298.2001
   Zhang Y, 2010, CRIT CARE, V14, DOI 10.1186/cc9354
NR 157
TC 31
Z9 32
U1 0
U2 22
PU OXFORD UNIV PRESS
PI OXFORD
PA GREAT CLARENDON ST, OXFORD OX2 6DP, ENGLAND
SN 2049-632X
J9 PATHOG DIS
JI Pathog. Dis.
PD NOV
PY 2013
VL 69
IS 2
SI SI
BP 127
EP 141
DI 10.1111/2049-632X.12080
PG 15
WC Immunology; Infectious Diseases; Microbiology
SC Immunology; Infectious Diseases; Microbiology
GA 242HB
UT WOS:000326228400006
PM 23929557
OA hybrid, Green Published
DA 2021-10-28
ER

PT J
AU Son, CV
   Loan, NTH
   Trang, TH
   Thinh, LX
   Khanh, NB
   Nhung, LTH
   Hung, NV
   Que, TN
   Lieu, NV
   Tung, PD
   Anh, NTV
   Thang, ND
AF Chu Van Son
   Nguyen Thi Hong Loan
   Tran Huyen Trang
   Le Xuan Thinh
   Nguyen Ba Khanh
   Le Thi Hong Nhung
   Nguyen Van Hung
   Tran Ngoc Que
   Nguyen Van Lieu
   Pham Dinh Tung
   Nguyen Thi Van Anh
   Nguyen Dinh Thang
TI Predominant HLA Alleles and Haplotypes in Mild Adverse Drug Reactions
   Caused by Allopurinol in Vietnamese Patients with Gout
SO DIAGNOSTICS
LA English
DT Article
DE gout; allopurinol; mild cutaneous adverse drug reactions (MCARs); HLA-B*
   58:01 allele; one-locus haplotypes; HLA-A*02:01/HLA-A* 24:02; HLA-A*
   02:01/HLA-A*29:01
ID STEVENS-JOHNSON-SYNDROME; TOXIC EPIDERMAL NECROLYSIS; T-CELLS; RISK;
   HLA-B-ASTERISK-5801; ASSOCIATION
AB Allopurinol (ALP) is commonly used as a drug for gout treatment. However, ALP is known to cause cutaneous adverse reactions (CARs) in patients. The HLA-B*58:01 allele is considered a biomarker of severe CAR (SCAR) in patients with gout, with symptoms of Stevens Johnson syndrome, and with toxic epidermal necrolysis. However, in patients with gout and mild cutaneous adverse drug reactions (MCARs), the role of HLA-allele polymorphisms has not been thoroughly investigated. In this study, 50 samples from ALP-tolerant patients and ALP-induced MCARs patients were genotyped in order to examine the polymorphisms of their HLA-A and HLA-B alleles. Our results showed that the frequencies of HLA-A*02:01/HLA-A*24:02 and HLA-A*02:01/HLA-A*29:01, the dual haplotypes in HLA-A, in patients with ALP-induced MCARs were relatively high, at 33.3% (7/21), which was HLA-B*58:01-independent, while the frequency of these dual haplotypes in the HLA-A locus in ALP-tolerant patients was only 3.45% (1/29). The HLA-B*58:01 allele was detected in 38% (8/21) of patients with ALP-induced MCARs, and in 3.45% (1/29) of ALP-tolerant patients. Notably, although HLA-B*58:01 may be a cause for the occurrence of MCARs in patients with gout, this correlation was not as strong as that previously reported in patients with SCAR. In conclusion, in addition to the HLA-B*58:01 allele, the presence of the dual haplotypes of HLA-A*02:01/HLA-A*24:02 and/or HLA-A*02:01/HLA-A*29:01 in the HLA-A locus may also play an important role in the appearance of ALP-induced MCARs in the Vietnamese population. The obtained primary data may contribute to the development of suitable treatments for patients with gout not only in Vietnam but also in other Asian countries.
C1 [Chu Van Son; Nguyen Thi Hong Loan; Le Thi Hong Nhung; Nguyen Thi Van Anh; Nguyen Dinh Thang] Vietnam Natl Univ Hanoi, VNU Univ Sci, Key Lab Enzyme & Prot Technol, 334 Nguyen Trai, Hanoi 120017, Vietnam.
   [Tran Huyen Trang; Nguyen Van Hung] Hanoi Med Univ, Dept Internal Med, 1 Ton Tung, Hanoi 116001, Vietnam.
   [Tran Huyen Trang; Le Xuan Thinh; Nguyen Ba Khanh; Nguyen Van Hung] Bach Mai Hosp, Dept Rheumatol, 78 Giai Phong, Hanoi 116305, Vietnam.
   [Tran Ngoc Que] Natl Inst Hematol & Blood Transfus, Stem Cell Bank, Hanoi 122000, Vietnam.
   [Nguyen Van Lieu] Tam Anh Gen Hosp, Dept Neurosci, 108 Hoang Nhu Tiep, Hanoi 125300, Vietnam.
   [Pham Dinh Tung] Vietnam Natl Univ, VNU Univ Sci, Fac Math Mech Informat, Dept Probabil & Stat, 334 Nguyen Trai, Hanoi 120017, Vietnam.
RP Anh, NTV; Thang, ND (corresponding author), Vietnam Natl Univ Hanoi, VNU Univ Sci, Key Lab Enzyme & Prot Technol, 334 Nguyen Trai, Hanoi 120017, Vietnam.
EM sonssc238@gmail.com; loannguyen@hus.edu.vn; tranhuyentrang@hmu.edu.vn;
   thinhhuyethoc@gmail.com; khanhhhtm@gmail.com; nhungle@hus.edu.vn;
   hungnguyen@hmu.edu.vn; drque72@gmail.com; lieutk@gmail.com;
   tungphd85@gmail.com; vananhbiolab@gmail.com; ndthang@hus.edu.vn
OI Nguyen, Anh Thi Van/0000-0003-1215-6910
FU Ministry of Science and Technology, Vietnam [63/19-DTDL]
FX This study was supported by a national research grant code
   63/19-DTDL.CN-XNT, from the Ministry of Science and Technology, Vietnam.
CR Cao ZH, 2012, PHARMACOGENOMICS, V13, P1193, DOI [10.2217/PGS.12.89, 10.2217/pgs.12.89]
   Chen Y.T., 2005, Intenational Patent, Patent No. [WO2005047544A, 2005047544]
   Esmaeilzadeh H, 2019, IRAN J PHARM RES, V18, P506
   Genin E, 2011, ORPHANET J RARE DIS, V6, DOI 10.1186/1750-1172-6-52
   Grubic Z, 2014, TRANSPL IMMUNOL, V31, P119, DOI 10.1016/j.trim.2014.06.007
   Hershfield MS, 2013, CLIN PHARMACOL THER, V93, P153, DOI 10.1038/clpt.2012.209
   Hoa BK, 2008, TISSUE ANTIGENS, V71, P127, DOI 10.1111/j.1399-0039.2007.00982.x
   Hung SL, 2005, P NATL ACAD SCI USA, V102, P4134, DOI 10.1073/pnas.0409500102
   Kang HR, 2011, PHARMACOGENET GENOM, V21, P303, DOI 10.1097/FPC.0b013e32834282b8
   Kaniwa N, 2008, PHARMACOGENOMICS, V9, P1617, DOI 10.2217/14622416.9.11.1617
   Keller SF, 2018, ANN RHEUM DIS, V77, P1188, DOI 10.1136/annrheumdis-2017-212905
   Ko TM, 2015, BMJ-BRIT MED J, V351, DOI 10.1136/bmj.h4848
   Lawson R, 2004, COMMUN STAT-SIMUL C, V33, P1095, DOI 10.1081/SAC-200040691
   Lin CH, 2015, J ALLERGY CLIN IMMUN, V135, P1063, DOI 10.1016/j.jaci.2014.09.041
   Lonjou C, 2008, PHARMACOGENET GENOM, V18, P99, DOI 10.1097/FPC.0b013e3282f3ef9c
   McDonald J. H, 2014, HDB BIOL STAT, V3rd
   Duc M, 2020, ARTHRITIS RES THER, V22, DOI 10.1186/s13075-020-02273-1
   Nguyen DV, 2020, PHARMACOGENOMICS, V21, P985, DOI 10.2217/pgs-2020-0014
   Park DJ, 2015, ARTHRIT CARE RES, V67, P280, DOI 10.1002/acr.22409
   Park HJ, 2016, YONSEI MED J, V57, P118, DOI 10.3349/ymj.2016.57.1.118
   Pavlos R, 2015, ANNU REV MED, V66, P439, DOI 10.1146/annurev-med-050913-022745
   Pichler Werner J, 2006, Allergol Int, V55, P17, DOI 10.2332/allergolint.55.17
   ROUJEAU JC, 1995, NEW ENGL J MED, V333, P1600, DOI 10.1056/NEJM199512143332404
   Saito Y, 2016, CLIN PHARMACOL THER, V99, P36, DOI 10.1002/cpt.161
   Stamp LK, 2016, NAT REV RHEUMATOL, V12, P235, DOI 10.1038/nrrheum.2015.132
   Stamp LK, 2012, ARTHRITIS RHEUM-US, V64, P2529, DOI 10.1002/art.34488
   Tassaneeyakul W, 2009, PHARMACOGENET GENOM, V19, P704, DOI 10.1097/FPC.0b013e328330a3b8
   Terkeltaub RA, 2003, NEW ENGL J MED, V349, P1647, DOI 10.1056/NEJMcp030733
   Tohkin M, 2013, PHARMACOGENOMICS J, V13, P60, DOI 10.1038/tpj.2011.41
   Yun J, 2012, ALLERGY, V67, P1338, DOI 10.1111/all.12008
   Yun J, 2014, J IMMUNOL, V192, P2984, DOI 10.4049/jimmunol.1302306
   Zineh I, 2011, PHARMACOGENOMICS, V12, P1741, DOI [10.2217/PGS.11.131, 10.2217/pgs.11.131]
NR 32
TC 0
Z9 0
U1 0
U2 0
PU MDPI
PI BASEL
PA ST ALBAN-ANLAGE 66, CH-4052 BASEL, SWITZERLAND
EI 2075-4418
J9 DIAGNOSTICS
JI Diagnostics
PD SEP
PY 2021
VL 11
IS 9
AR 1611
DI 10.3390/diagnostics11091611
PG 12
WC Medicine, General & Internal
SC General & Internal Medicine
GA UV0LF
UT WOS:000699181000001
PM 34573954
OA gold, Green Published
DA 2021-10-28
ER

PT J
AU Waidmann, O
AF Waidmann, Oliver
TI Recent developments with immunotherapy for hepatocellular carcinoma
SO EXPERT OPINION ON BIOLOGICAL THERAPY
LA English
DT Review
DE Hepatocellular carcinoma; receptor tyrosine kinase inhibitor; sorafenib;
   immunotherapy; anti-CTLA-4; anti-PD1; anti-PD-L1; oncolytic virus;
   bispecific antibody; chimeric antigen receptor
ID IMMUNE CHECKPOINT BLOCKADE; HEPATITIS-B REACTIVATION; TGF-BETA;
   CANCER-IMMUNOTHERAPY; UNTREATED MELANOMA; COMBINED NIVOLUMAB;
   CLINICAL-TRIAL; DOUBLE-BLIND; SORAFENIB; ANTIBODY
AB Introduction: Immunotherapy is on the way to become the new standard of care for advanced hepatocellular carcinoma (HCC) worldwide. With higher rates of objective responses, and overall less side effects compared to tyrosine-kinase inhibitors (TKIs) immunotherapeutics will probably replace sorafenib from standard first-line treatment.
   Areas covered: This review covers recent clinical data on systemic agents and ongoing trials in patients with advanced HCC focusing on immunotherapy.
   Expert opinion: In unselected patients with advanced HCC immunotherapeutics, namely the programmed cell death-1 (PD-1) antibodies, nivolumab and pembrolizumab have shown promising efficacy in therapy-naive, as well as pre-treated patients with advanced HCC. However, only 10-20 percent of treated patients show an objective and durable response to the indicated therapeutics. Therefore, combination therapies including different immunotherapeutics, e.g. PD-1/programmed cell death 1 ligand 1 (PD-L1) and cytotoxic T-lymphocyte-associated protein 4 (CTLA-4) antibodies, or combinations of immunotherapeutics and small molecules, or bifunctional antibodies will be needed to improve response rates.
C1 [Waidmann, Oliver] Univ Klinikum Frankfurt, Med Klin 1, Theodor Stern Kai 7, D-60590 Frankfurt, Germany.
RP Waidmann, O (corresponding author), Univ Klinikum Frankfurt, Med Klin 1, Theodor Stern Kai 7, D-60590 Frankfurt, Germany.
EM waidmann@biochem2.uni-frankfurt.de
CR Abou-Alfa GK, 2018, NEW ENGL J MED, V379, P54, DOI 10.1056/NEJMoa1717002
   Bendell JC, 2016, J CLIN ONCOL, V34, DOI 10.1200/JCO.2016.34.15_suppl.3502
   Bruix J, 2017, LANCET, V389, P56, DOI 10.1016/S0140-6736(16)32453-9
   Bruix J, 2015, LANCET ONCOL, V16, P1344, DOI 10.1016/S1470-2045(15)00198-9
   Carter PJ, 2018, NAT REV DRUG DISCOV, V17, P197, DOI 10.1038/nrd.2017.227
   D'Aloia MM, 2018, CELL DEATH DIS, V9, DOI 10.1038/s41419-018-0278-6
   Duffy AG, 2017, J HEPATOL, V66, P545, DOI 10.1016/j.jhep.2016.10.029
   El-Khoueiry AB, 2017, LANCET, V389, P2492, DOI 10.1016/S0140-6736(17)31046-2
   ESHHAR Z, 1993, P NATL ACAD SCI USA, V90, P720, DOI 10.1073/pnas.90.2.720
   European Assoc Study Liver, 2012, EUR J CANCER, V48, P599, DOI [10.1016/j.jhep.2011.12.001, 10.1016/j.ejca.2011.12.021]
   Habib NA, 2002, CANCER GENE THER, V9, P414, DOI 10.1038/sj.cgt.7700455
   Hellmann MD, 2018, NEW ENGL J MED, V378, P2093, DOI 10.1056/NEJMoa1801946
   Heo J, 2013, NAT MED, V19, P329, DOI 10.1038/nm.3089
   Heo J, 2011, MOL THER, V19, P1170, DOI 10.1038/mt.2011.39
   Hodi FS, 2010, NEW ENGL J MED, V363, P711, DOI 10.1056/NEJMoa1003466
   Hoseini SS, 2017, CANCER LETT, V399, P44, DOI 10.1016/j.canlet.2017.04.013
   Hsu HC, 1997, CANCER RES, V57, P5179
   Ishiguro T, 2017, SCI TRANSL MED, V9, DOI 10.1126/scitranslmed.aal4291
   Jebar AH, 2015, J GEN VIROL, V96, P1533, DOI 10.1099/vir.0.000098
   Johnson DB, 2016, NEW ENGL J MED, V375, P1749, DOI 10.1056/NEJMoa1609214
   Kudo M, 2018, LANCET, V391, P1163, DOI 10.1016/S0140-6736(18)30207-1
   Lake AC, 2017, AIDS, V31, P2115, DOI 10.1097/QAD.0000000000001599
   Lan Y, 2018, SCI TRANSL MED, V10, DOI 10.1126/scitranslmed.aan5488
   Larkin J, 2015, NEW ENGL J MED, V373, P23, DOI [10.1056/NEJMoa1504030, 10.1056/NEJMc1509660]
   Lee CH, 2018, TRENDS IMMUNOL, V39, P536, DOI 10.1016/j.it.2018.04.005
   Llovet JM, 2008, NEW ENGL J MED, V359, P378, DOI 10.1056/NEJMoa0708857
   Loomba R, 2017, GASTROENTEROLOGY, V152, P1297, DOI 10.1053/j.gastro.2017.02.009
   Mariathasan S, 2018, NATURE, V554, P544, DOI 10.1038/nature25501
   Melcher A, 2011, MOL THER, V19, P1008, DOI 10.1038/mt.2011.65
   Motzer RJ, 2018, NEW ENGL J MED, V378, P1277, DOI 10.1056/NEJMoa1712126
   Postow MA, 2018, NEW ENGL J MED, V378, P158, DOI [10.1056/NEJMra1703481, 10.1056/NEJMc1801663]
   Prieto J, 2015, NAT REV GASTRO HEPAT, V12, P681, DOI 10.1038/nrgastro.2015.173
   Ravi R, 2018, NAT COMMUN, V9, DOI 10.1038/s41467-017-02696-6
   Ribas A, 2018, SCIENCE, V359, P1350, DOI 10.1126/science.aar4060
   Robert C, 2015, NEW ENGL J MED, V372, P2521, DOI 10.1056/NEJMoa1503093
   Robert C, 2015, NEW ENGL J MED, V372, P320, DOI 10.1056/NEJMoa1412082
   Sangro B, 2017, HEPATOLOGY, V66, p82A
   Sangro B, 2013, J HEPATOL, V59, P81, DOI 10.1016/j.jhep.2013.02.022
   Schuster SJ, 2017, NEW ENGL J MED, V377, P2545, DOI 10.1056/NEJMoa1708566
   Strauss J, 2018, CLIN CANCER RES, V24, P1287, DOI 10.1158/1078-0432.CCR-17-2653
   Tauriello DVF, 2018, NATURE, V554, P538, DOI 10.1038/nature25492
   Topalian SL, 2012, NEW ENGL J MED, V366, P2443, DOI 10.1056/NEJMoa1200690
   Topp MS, 2014, J CLIN ONCOL, V32, P4134, DOI 10.1200/JCO.2014.56.3247
   Torres HA, 2018, HEPATOLOGY, V67, P36, DOI 10.1002/hep.29344
   Trojan J, 2016, J HEPATOCELL CARCINO, V3, P31, DOI 10.2147/JHC.S112537
   Waidmann O, 2015, EXPERT OPIN INV DRUG, V24, P1075, DOI 10.1517/13543784.2015.1058776
   Wolchok JD, 2017, NEW ENGL J MED, V377, P1345, DOI 10.1056/NEJMoa1709684
   Zhu AX, 2018, LANCET ONCOL
NR 48
TC 49
Z9 52
U1 0
U2 17
PU TAYLOR & FRANCIS LTD
PI ABINGDON
PA 2-4 PARK SQUARE, MILTON PARK, ABINGDON OR14 4RN, OXON, ENGLAND
SN 1471-2598
EI 1744-7682
J9 EXPERT OPIN BIOL TH
JI Expert Opin. Biol. Ther.
PY 2018
VL 18
IS 8
BP 905
EP 910
DI 10.1080/14712598.2018.1499722
PG 6
WC Biotechnology & Applied Microbiology; Medicine, Research & Experimental
SC Biotechnology & Applied Microbiology; Research & Experimental Medicine
GA GU3RD
UT WOS:000445196000007
PM 29995439
DA 2021-10-28
ER

PT J
AU Gra, OA
   Glotov, AS
   Nikitin, EA
   Glotov, OS
   Kuznetsova, VE
   Chudinov, AV
   Sudarikov, AB
   Nasedkina, TV
AF Gra, Olga A.
   Glotov, Andrey S.
   Nikitin, Eugene A.
   Glotov, Oleg S.
   Kuznetsova, Viktoria E.
   Chudinov, Alexander V.
   Sudarikov, Andrey B.
   Nasedkina, Tatyana V.
TI Polymorphisms in xenobiotic-metabolizing genes and the risk of chronic
   lymphocytic leukemia and non-Hodgkin's lymphoma in adult Russian
   patients
SO AMERICAN JOURNAL OF HEMATOLOGY
LA English
DT Article
ID GLUTATHIONE-S-TRANSFERASE; ACUTE LYMPHOBLASTIC-LEUKEMIA; NUCLEAR
   RECEPTORS CAR; MTHFR POLYMORPHISMS; DNA-ADDUCTS; SUSCEPTIBILITY; CYP1A1;
   GSTM1; ENZYMES; CYP2D6
AB Polymorphisms in genes coding xenobiotic-metabolizing enzymes are considered as risk factors modifying susceptibility to cancer. We developed a blochip for the analysis of 18 mutations in 10 genes of metabolizing system: CYP1A1, CYP2D6, GSTT1, GSTM1, MTHFR, MTRR, NQO1, CYP2C9, CYP2C19, and NAT2. Using allele-specific hybridization on the blochip 76 T-cell non-Hodgkin's lymphoma (NHL) patients, 83 B-cell chronic lymphocytic leukemia (B-CLL) patients, and 177 healthy donors were tested. Polymorphic CYP1A1 alleles were more frequent in B-CLL patients relative to normal controls, for example, a combination of polymorphic variants 4887C > A, 4889A > G, and 6235T > C (OR = 1.76, 95% CI = 1.0-3.1). The GSTM1 null genotype was more frequent in NHL patients relative to controls (OR = 1.82, 95% CI = 1.1-3.1). The combination of unfavorable polymorphic CYP1A1 variants and GSTM1 null genotype was found more frequently in B-CLL patients relative to controls (OR = 2.52, 95% Cl = 1.3-4.9). In addition, male B-CLL patients demonstrated a significantly increased occurrence of heterozygous and homozygous allele *2 of CYP2C9 gene (OR = 2.38, 95% CI = 1.1-5.2) as well as a combination of alleles *2 and *3 of the gene (OR = 2.09, 95% CI = 1.1-3.9). Thus, our findings show the association between polymorphic alleles of CYP1A1, GSTM1, and CYP2C9 genes and the risk to develop NHL or B-CLL. The developed biochip can be considered as a convenient analytical tool for research studies and predictive analysis in oncohematology.
C1 [Gra, Olga A.; Glotov, Andrey S.; Kuznetsova, Viktoria E.; Chudinov, Alexander V.; Nasedkina, Tatyana V.] Russian Acad Sci, EIMB, Moscow 119991, Russia.
   [Glotov, Andrey S.; Glotov, Oleg S.] Russian Acad Med Sci, Ott Res Inst Obstet & Gynecol, St Petersburg, Russia.
   [Nikitin, Eugene A.; Sudarikov, Andrey B.] Russian Acad Med Sci, Natl Hematol Res Ctr, Moscow, Russia.
RP Nasedkina, TV (corresponding author), Russian Acad Sci, EIMB, Moscow 119991, Russia.
EM nased@eimb.ru
RI Sudarikov, Andrey/E-7528-2013; Glotov, Oleg S/H-2516-2017; Glotov,
   Andrey S./E-8525-2015
OI Sudarikov, Andrey/0000-0001-9463-9187; Glotov, Oleg
   S/0000-0002-0091-2224; Glotov, Andrey S./0000-0002-7465-4504; Nikitin,
   Eugene/0000-0002-2490-1263
CR Ansell PJ, 2004, ENDOCRINOLOGY, V145, P311, DOI 10.1210/en.2003-0817
   Aydin-Sayitoglu M, 2006, AM J HEMATOL, V81, P162, DOI 10.1002/ajh.20434
   Balta G, 2003, AM J HEMATOL, V73, P154, DOI 10.1002/ajh.10339
   Baranov VS, 2004, CURR PEDIAT, V3, P57
   Bartsch H, 1999, CANCER DETECT PREV, V23, P445, DOI 10.1046/j.1525-1500.1999.99055.x
   Botto N, 2003, EUR J HUM GENET, V11, P671, DOI 10.1038/sj.ejhg.5201024
   Chan AT, 2004, CLIN GASTROENTEROL H, V2, P704, DOI 10.1016/S1542-3565(04)00294-0
   Chang ET, 2005, J NATL CANCER I, V97, P1466, DOI 10.1093/jnci/dji293
   Chiu BCH, 2005, BRIT J HAEMATOL, V128, P610, DOI 10.1111/j.1365-2141.2004.05358.x
   D'Alo F, 2004, HAEMATOLOGICA, V89, P664
   Engels EA, 2007, CANCER EPIDEM BIOMAR, V16, P401, DOI 10.1158/1055-9965.EPI-06-1056
   Forman BM, 1998, NATURE, V395, P612, DOI 10.1038/26996
   Georgiadis P, 2005, CARCINOGENESIS, V26, P93, DOI 10.1093/carcin/bgh294
   Glotov a S, 2005, Mol Biol (Mosk), V39, P403
   Goldin LR, 2004, BLOOD, V104, P1850, DOI 10.1182/blood-2004-01-0341
   Goldin LR, 2005, CANCER EPIDEM BIOMAR, V14, P2402, DOI 10.1158/1055-9965.EPI-05-0346
   Grulich AE, 2005, PATHOLOGY, V37, P409, DOI 10.1080/00313020500370192
   Harris N L, 2000, Hematol J, V1, P53, DOI 10.1038/sj.thj.6200013
   Hohaus S, 2003, CLIN CANCER RES, V9, P3435
   Honkakoski P, 2003, ANN MED, V35, P172, DOI 10.1080/07853890310008224
   Houlston RS, 2003, LEUKEMIA RES, V27, P871, DOI 10.1016/S0145-2126(03)00023-7
   Joseph T, 2004, PEDIATR BLOOD CANCER, V43, P560, DOI 10.1002/pbc.20074
   Kerridge I, 2002, BRIT J HAEMATOL, V118, P477, DOI 10.1046/j.1365-2141.2002.03606.x
   Krajinovic M, 2002, CLIN CANCER RES, V8, P802
   Krajinovic M, 1999, BLOOD, V93, P1496, DOI 10.1182/blood.V93.5.1496.405a36_1496_1501
   Kuil CW, 1998, J BIOL CHEM, V273, P8829, DOI 10.1074/jbc.273.15.8829
   Lemos MC, 1999, CARCINOGENESIS, V20, P1225, DOI 10.1093/carcin/20.7.1225
   Lin PP, 2004, BIOCHEM PHARMACOL, V67, P1523, DOI 10.1016/j.bcp.2003.12.018
   Lin TS, 2004, CONT HEMATOL, P269
   MAIOROVA OA, 2003, PEDIATRICS, V2, P45
   Matsuo K, 2004, AM J HEMATOL, V77, P351, DOI 10.1002/ajh.20215
   Nasedkina TV, 2006, EUR J HUM GENET, V14, P991, DOI 10.1038/sj.ejhg.5201647
   Ng D, 2007, BLOOD, V109, P916, DOI 10.1182/blood-2006-03-011825
   Niclot S, 2006, BLOOD, V108, P278, DOI 10.1182/blood-2005-04-1567
   Pakakasama S, 2005, AM J HEMATOL, V79, P202, DOI 10.1002/ajh.20404
   Roddam PL, 2000, PHARMACOGENETICS, V10, P605, DOI 10.1097/00008571-200010000-00004
   Rothman N, 2006, LANCET ONCOL, V7, P27, DOI 10.1016/S1470-2045(05)70434-4
   Rubina AY, 2004, ANAL BIOCHEM, V325, P92, DOI 10.1016/j.ab.2003.10.010
   Rudd MF, 2006, BLOOD, V108, P638, DOI 10.1182/blood-2005-12-5022
   Rudd MF, 2004, CANCER EPIDEM BIOMAR, V13, P2268
   Sarmanova J, 2001, HUM MOL GENET, V10, P1265, DOI 10.1093/hmg/10.12.1265
   Schwarz D, 2001, CARCINOGENESIS, V22, P453, DOI 10.1093/carcin/22.3.453
   Sellick GS, 2005, AM J HUM GENET, V77, P420, DOI 10.1086/444472
   Shimada T, 2006, DRUG METAB PHARMACOK, V21, P257, DOI 10.2133/dmpk.21.257
   Skibola CF, 2004, BLOOD, V104, P2155, DOI 10.1182/blood-2004-02-0557
   Skibola CF, 2007, HAEMATOLOGICA, V92, P960, DOI 10.3324/haematol.11011
   Sterling KM, 2004, J CELL BIOCHEM, V91, P423, DOI 10.1002/jcb.10753
   Tsabouri S, 2004, HEMATOL J, V5, P500, DOI 10.1038/sj.thj.6200555
   Wasserman WW, 1997, P NATL ACAD SCI USA, V94, P5361, DOI 10.1073/pnas.94.10.5361
   Waxman DJ, 1999, ARCH BIOCHEM BIOPHYS, V369, P11, DOI 10.1006/abbi.1999.1351
   WOOD ME, 1994, HEMATOL ONCOL, P175
   Yuille M, 2002, BLOOD, V99, P4216, DOI 10.1182/blood.V99.11.4216
NR 52
TC 44
Z9 58
U1 0
U2 3
PU WILEY
PI HOBOKEN
PA 111 RIVER ST, HOBOKEN 07030-5774, NJ USA
SN 0361-8609
EI 1096-8652
J9 AM J HEMATOL
JI Am. J. Hematol.
PD APR
PY 2008
VL 83
IS 4
BP 279
EP 287
DI 10.1002/ajh.21113
PG 9
WC Hematology
SC Hematology
GA 282UH
UT WOS:000254592200005
PM 18061941
OA Bronze
DA 2021-10-28
ER

PT J
AU Pierres, A
   Benoliel, AM
   Bongrand, P
   VanderMerwe, PA
AF Pierres, A
   Benoliel, AM
   Bongrand, P
   VanderMerwe, PA
TI Determination of the lifetime and force dependence of interactions of
   single bonds between surface-attached CD2 and CD48 adhesion molecules
SO PROCEEDINGS OF THE NATIONAL ACADEMY OF SCIENCES OF THE UNITED STATES OF
   AMERICA
LA English
DT Article
DE flow chamber; dissociation rate
ID CELL-ADHESION; RAT CD2; ANTIBODY; SELECTIN; FLOW; EXPRESSION;
   MICROSCOPY; INTEGRINS; RECEPTORS; DOMAINS
AB We studied single molecular interactions between surface-attached rat CD2, a T-lymphocyte adhesion receptor, and CD48, a CD2 ligand found on antigen-presenting cells, Spherical particles were coated with decreasing densities of CD48-CD4 chimeric molecules then driven along CD2-derivatized glass surfaces under a low hydrodynamic shear rate, Particles exhibited multiple arrests of varying duration, By analyzing the dependence of arrest frequency and duration on the surface density of CD48 sites, it was concluded that (i) arrests were generated by single molecular bonds and (ii) the initial bond dissociation rate was about 7.8 s(-1). The force exerted on bonds was increased from about 11 to 22 pN; the detachment rate exhibited a twofold increase. These results agree with and extend studies on the CD2-CD48 interaction by surface plasmon resonance technology, which yielded an affinity constant of approximate to 10(4) M(-1) and a dissociation rate of greater than or equal to 6 s(-1). It is concluded that the flow chamber technology can be an useful complement to atomic force microscopy for studying interactions between isolated biomolecules, with a resolution of about 20 ms and sensitivity of a few piconewtons. Further, this technology might be extended to actual cells.
C1 HOP ST MARGUERITE,IMMUNOL LAB,INSERM,U387,F-13274 MARSEILLE 09,FRANCE.
   UNIV OXFORD,SIR WILLIAM DUNN SCH PATHOL,MRC,CELL IMMUNOL UNIT,OXFORD OX1 3RE,ENGLAND.
RI van der Merwe, P. Anton/F-8539-2011; PIERRES, anne/F-6695-2013;
   Bongrand, Pierre/C-4456-2013
OI Bongrand, Pierre/0000-0001-6185-6572
CR Alam SM, 1996, NATURE, V381, P616, DOI 10.1038/381616a0
   ALON R, 1995, NATURE, V374, P539, DOI 10.1038/374539a0
   BELL GI, 1978, SCIENCE, V200, P618, DOI 10.1126/science.347575
   BOLAND T, 1995, P NATL ACAD SCI USA, V92, P5297, DOI 10.1073/pnas.92.12.5297
   BROWN MH, 1994, PROTEIN ENG, V7, P515, DOI 10.1093/protein/7.4.515
   CAPO C, 1982, J CELL SCI, V56, P21
   DANMER U, 1995, SCIENCE, V267, P1173
   Davis SJ, 1996, IMMUNOL TODAY, V17, P177, DOI 10.1016/0167-5699(96)80617-7
   EVANS E, 1995, BIOPHYS J, V68, P2580, DOI 10.1016/S0006-3495(95)80441-8
   EVANS E, 1991, BIOPHYS J, V59, P838, DOI 10.1016/S0006-3495(91)82296-2
   GRAY F, 1993, PROTEIN ENG, V6, P965, DOI 10.1093/protein/6.8.965
   Hinterdorfer P, 1996, P NATL ACAD SCI USA, V93, P3477, DOI 10.1073/pnas.93.8.3477
   KAPLANSKI G, 1993, BIOPHYS J, V64, P1922, DOI 10.1016/S0006-3495(93)81563-7
   LAWRENCE MB, 1991, CELL, V65, P859, DOI 10.1016/0092-8674(91)90393-D
   LEE GU, 1994, LANGMUIR, V10, P354, DOI 10.1021/la00014a003
   LIEBERT RB, 1995, BIOPHYS J, V69, P66, DOI 10.1016/S0006-3495(95)79876-9
   MOY VT, 1994, SCIENCE, V266, P257, DOI 10.1126/science.7939660
   Pierres A, 1995, CR ACAD SCI III-VIE, V318, P1191
   PIERRES A, 1995, J BIOL CHEM, V270, P26586, DOI 10.1074/jbc.270.44.26586
   PIERRES A, 1994, CELL MECHANICS AND CELLULAR ENGINEERING, P145
   PIERRES A, 1994, J CELL BIOL, V125, P945, DOI 10.1083/jcb.125.4.945
   Pierres A, 1996, J PHYS III, V6, P807, DOI 10.1051/jp3:1996156
   SNEDECOR GW, 1980, STATISTICAL METHODS, P398
   TEES DFJ, 1993, BIOPHYS J, V65, P1318, DOI 10.1016/S0006-3495(93)81180-9
   THA SP, 1986, BIOPHYS J, V50, P1117, DOI 10.1016/S0006-3495(86)83556-1
   VALITUTTI S, 1995, NATURE, V375, P148, DOI 10.1038/375148a0
   VALITUTTI S, 1995, J EXP MED, V181, P577, DOI 10.1084/jem.181.2.577
   VANDERMERWE PA, 1993, EMBO J, V12, P4945, DOI 10.1002/j.1460-2075.1993.tb06188.x
   VANDERMERWE PA, 1993, BIOCHEM SOC T, V21, P340
   VONANDRIAN UH, 1991, P NATL ACAD SCI USA, V88, P7538, DOI 10.1073/pnas.88.17.7538
   WILLIAMS AF, 1987, J EXP MED, V165, P368, DOI 10.1084/jem.165.2.368
NR 31
TC 79
Z9 80
U1 0
U2 3
PU NATL ACAD SCIENCES
PI WASHINGTON
PA 2101 CONSTITUTION AVE NW, WASHINGTON, DC 20418
SN 0027-8424
J9 P NATL ACAD SCI USA
JI Proc. Natl. Acad. Sci. U. S. A.
PD DEC 24
PY 1996
VL 93
IS 26
BP 15114
EP 15118
DI 10.1073/pnas.93.26.15114
PG 5
WC Multidisciplinary Sciences
SC Science & Technology - Other Topics
GA WC204
UT WOS:A1996WC20400024
PM 8986773
OA Bronze, Green Published
DA 2021-10-28
ER

PT J
AU Benharroch, D
   Meguerian-Bedoyan, Z
   Lamant, L
   Amin, C
   Brugieres, L
   Terrier-Lacombe, MJ
   Haralambieva, E
   Pulford, K
   Pileri, S
   Morris, SW
   Mason, DY
   Delsol, G
AF Benharroch, D
   Meguerian-Bedoyan, Z
   Lamant, L
   Amin, C
   Brugieres, L
   Terrier-Lacombe, MJ
   Haralambieva, E
   Pulford, K
   Pileri, S
   Morris, SW
   Mason, DY
   Delsol, G
TI ALK-positive lymphoma: A single disease with a broad spectrum of
   morphology
SO BLOOD
LA English
DT Article
ID LARGE-CELL LYMPHOMA; NON-HODGKINS-LYMPHOMA; POLYMERASE CHAIN-REACTION;
   EPITHELIAL MEMBRANE ANTIGEN; KI-1 LYMPHOMA; T(2-5)(P23-Q35)
   TRANSLOCATION; CHROMOSOMAL TRANSLOCATION; MALIGNANT HISTIOCYTOSIS;
   GENE-PRODUCTS; RECEPTOR
AB The t(2;5)(p23;q35) translocation, associated with anaplastic large-cell lymphoma (ALCL), results in the expression of a chimeric NPM-ALK protein that can be detected by the ALK1 monoclonal antibody. This report describes the morphologic and phenotypic spectrum of 123 cases of lymphoma that all express ALK protein. The results provide strong evidence that the morphologic patterns of ALCL described in previous reports as representing possible subtypes of ALCL, eg, common type, lymphohistiocytic, or small cell patterns, are morphologic variants of the same disease entity. All of these morphologic patterns could be found within this series, and in some patients different subtypes coexisted in a single biopsy or were found in successive biopsies from a single patient. The link between these morphologic subtypes is further reinforced by the presence in all cases of a highly characteristic large cell, with an eccentric nucleus and an eosinophilic paranuclear region. We suggest that this cell can be considered as a major distinguishing feature of ALK-positive lymphomas. Another characteristic of these tumors was the perivascular pattern of neoplastic cell infiltration seen in a significant number of cases. In addition to ALK protein, all tumors expressed epithelial membrane antigen and lacked CD15, features that may be of value in differentiating ALCL from Hodgkin's disease. In the majority of cases (84%), malignant cells showed both a cytoplasmic and nuclear staining for ALK1 and thus presumably carried the 2;5 translocation, but staining was restricted to the cytoplasm in a few cases, suggesting that translocations other than t(2;5) may induce expression of ALK protein. We conclude from this study that ALK-positive neoplasms represent a distinct entity. Because their morphology is often neither anaplastic nor large cell, we suggest that they should henceforward he referred to as ALK lymphomas. (C) 1998 by The American Society of Hematology.
C1 CHU Purpan, Anat Pathol Lab, Dept Pathol, F-31059 Toulouse, France.
   CHU Purpan, CNRS, CIGH, Toulouse, France.
   Inst Gustave Roussy, Dept Pediat Oncol, Villejuif, France.
   John Radcliffe Hosp, Dept Cellular Sci, LRF Immunodiagnost Unit, Oxford OX3 9DU, England.
   Univ Bologna, Serv Anat Pathol, Bologna, Italy.
   Univ Bologna, Hematopathol Sect, Bologna, Italy.
   St Jude Childrens Res Hosp, Dept Expt Oncol, Memphis, TN 38105 USA.
RP Delsol, G (corresponding author), CHU Purpan, Anat Pathol Lab, Dept Pathol, Pl Dr Baylac, F-31059 Toulouse, France.
RI Pulford, Karen/B-3609-2009
OI Pulford, Karen/0000-0002-2989-789X
FU NCI NIH HHSUnited States Department of Health & Human ServicesNational
   Institutes of Health (NIH) - USANIH National Cancer Institute (NCI) [CA
   69129, CA 21765, CA 01702] Funding Source: Medline; NATIONAL CANCER
   INSTITUTEUnited States Department of Health & Human ServicesNational
   Institutes of Health (NIH) - USANIH National Cancer Institute (NCI)
   [P30CA021765, R01CA069129, K08CA001702] Funding Source: NIH RePORTER
CR ALSAATI T, 1993, INT J CANCER, V55, P651
   ALSAATI T, 1995, BLOOD, V86, P2741
   Arber DA, 1996, HUM PATHOL, V27, P590, DOI 10.1016/S0046-8177(96)90167-7
   BITTER MA, 1990, AM J SURG PATHOL, V14, P305, DOI 10.1097/00000478-199004000-00001
   BROUSSET P, 1993, HISTOPATHOLOGY, V23, P189
   BROUSSET P, 1993, LAB INVEST, V69, P483
   CHAN JKC, 1990, AM J SURG PATHOL, V14, P983, DOI 10.1097/00000478-199010000-00013
   CHAN WC, 1996, ADV ANAT PATHOL, V3, P396
   Chittal SM, 1997, CANCER SURV, V30, P87
   DELSOL G, 1991, BRIT J CANCER, V64, P321, DOI 10.1038/bjc.1991.299
   DELSOL G, 1984, LANCET, V2, P1124
   DELSOL G, 1988, AM J PATHOL, V130, P59
   Delsol G, 1997, BLOOD, V89, P1483, DOI 10.1182/blood.V89.5.1483.1483_1483_1490
   DOWNING JR, 1995, BLOOD, V85, P3416, DOI 10.1182/blood.V85.12.3416.bloodjournal85123416
   Falini B, 1997, HISTOPATHOLOGY, V30, P90, DOI 10.1046/j.1365-2559.1997.d01-565.x
   FALINI B, 1995, BLOOD, V85, P1
   FRAGA M, 1995, AM J CLIN PATHOL, V103, P82, DOI 10.1093/ajcp/103.1.82
   HARRIS NL, 1994, BLOOD, V84, P1361
   HERBST H, 1995, BLOOD, V86, P1694, DOI 10.1182/blood.V86.5.1694.bloodjournal8651694
   HILKENS J, 1992, TRENDS BIOCHEM SCI, V17, P359, DOI 10.1016/0968-0004(92)90315-Z
   KANEKO Y, 1989, BLOOD, V73, P806
   KINNEY MC, 1993, AM J SURG PATHOL, V17, P859, DOI 10.1097/00000478-199309000-00001
   Kuefer M. U., 1996, Blood, V88, p450A
   Lamant L, 1996, BLOOD, V87, P284
   MANN KP, 1995, AM J SURG PATHOL, V19, P407, DOI 10.1097/00000478-199504000-00002
   MASON DY, 1990, BRIT J HAEMATOL, V74, P161
   MASON DY, IN PRESS CANC RES
   MORRIS SW, 1994, SCIENCE, V263, P1281, DOI 10.1126/science.8122112
   PILERI S, 1990, HISTOPATHOLOGY, V16, P383, DOI 10.1111/j.1365-2559.1990.tb01143.x
   Pulford K, 1997, BLOOD, V89, P1394, DOI 10.1182/blood.V89.4.1394
   RIMOKH R, 1989, BRIT J HAEMATOL, V71, P31, DOI 10.1111/j.1365-2141.1989.tb06270.x
   SHI SR, 1991, J HISTOCHEM CYTOCHEM, V39, P741, DOI 10.1177/39.6.1709656
   SHIOTA M, 1995, BLOOD, V86, P1954, DOI 10.1182/blood.V86.5.1954.bloodjournal8651954
   STANSFELD AG, 1988, LANCET, V1, P292
   STEIN H, 1985, BLOOD, V66, P848
   STEIN H, 1992, NEOPLASTIC HEMATOPAT, P675
   SWALLOW DM, 1987, ANN HUM GENET, V51, P289, DOI 10.1111/j.1469-1809.1987.tb01063.x
   Weisenburger DD, 1996, BLOOD, V87, P3860, DOI 10.1182/blood.V87.9.3860.bloodjournal8793860
   WELLMANN A, 1995, BLOOD, V86, P2321, DOI 10.1182/blood.V86.6.2321.bloodjournal8662321
NR 39
TC 374
Z9 390
U1 0
U2 6
PU W B SAUNDERS CO
PI PHILADELPHIA
PA INDEPENDENCE SQUARE WEST CURTIS CENTER, STE 300, PHILADELPHIA, PA
   19106-3399 USA
SN 0006-4971
J9 BLOOD
JI Blood
PD MAR 15
PY 1998
VL 91
IS 6
BP 2076
EP 2084
DI 10.1182/blood.V91.6.2076
PG 9
WC Hematology
SC Hematology
GA ZB156
UT WOS:000072442000030
PM 9490693
OA Bronze
DA 2021-10-28
ER

PT J
AU Buters, JTM
   Schober, W
   Gutermuth, J
   Jakob, T
   Aguilar-Pimentel, A
   Huss-Marp, J
   Traidl-Hoffmann, C
   Mair, S
   Mair, S
   Mayer, F
   Breuer, K
   Behrendt, H
AF Buters, Jeroen T. M.
   Schober, Wolfgang
   Gutermuth, Jan
   Jakob, Thilo
   Aguilar-Pimentel, Antonio
   Huss-Marp, Johannes
   Traidl-Hoffmann, Claudia
   Mair, Sabine
   Mair, Stefan
   Mayer, Florian
   Breuer, Klaus
   Behrendt, Heidrun
TI Toxicity of parked motor vehicle indoor air
SO ENVIRONMENTAL SCIENCE & TECHNOLOGY
LA English
DT Article
ID VOLATILE ORGANIC-COMPOUNDS; MAXIMUM EXPOSURE LEVELS; CELL LINE;
   KERATINOCYTES; EXPRESSION; ASSAY; CAR; PROLIFERATION; INDIVIDUALS;
   AUTOMOBILES
AB The interior of motor vehicles is made of a wide variety of synthetic materials, which emit volatile organic compounds (VOC). We tested the health effects of emissions from vehicles exposed to "parked in sunshine" conditions. A new and a 3 year old vehicle with identical interior were exposed to 14 000 W of light. Indoor air was analyzed by GC-MS. Toxicity of extracts of indoor air was assayed in human primary keratinocytes, human lung epithelial A549 cell line, and Chinese hamster V79 lung fibroblasts. In addition, toxicity after metabolic activation by CYP1A1, CYP1A2, CYP1B1, CYP2A6, CYP2B6, and CYP2E1 was assayed. The effect on type I allergic reaction (IgE-mediated immune response), type IV allergic reaction (T-cell mediated immune response), and irritative potential was evaluated also. A total of 10.9 and 1.2 mg/m(3) VOC were found in new and used motor vehicle indoor air, respectively. The major compounds in the new vehicle were o,m,p-xylenes, C-3 and C-4-alkylbenzenes, dodecane, tridecane, and methylpyrrolidinone. In the used vehicle they were acetone, methylpyrrolidinone, methylcyclohexane, acetaldehyde, o,m,p-xylenes, ethylhexanol, and toluene. No toxicity was observed in any cell line with or without metabolic activation. Neither did we find an effect on type IV sensitization or an irritative potential. A slight but statistically significant aggravating effect on IgE-mediated immune response of only the new vehicle indoor air was determined (p < 0.05). The IgE-response modulating effect of indoor air might be relevant for atopic individuals. Else no direct toxicity, no toxicity after metabolic activation by cytochrome P450, and no irritative or type IV sensitizing potential of motor vehicle indoor air were found, neither from the new nor used vehicle. Our investigations indicated no apparent health hazard of parked motor vehicle indoor air.
C1 Tech Univ Munich, ZAUM, Ctr Allergy & Environm, Div Environm Dermatol & Allergy,GSF,TUM, D-80802 Munich, Germany.
   Univ Freiburg, Dept Dermatol, Clin Res Grp Allergol, D-7800 Freiburg, Germany.
   Tech Univ Munich, Dept Dermatol & Allergy, Div Mol & Clin Allergotoxicol, D-8000 Munich, Germany.
   Fraunhofer Inst Bldg Phys IBP, Branch Inst Holzkirchen, Valley, Germany.
RP Buters, JTM (corresponding author), Tech Univ Munich, ZAUM, Ctr Allergy & Environm, Div Environm Dermatol & Allergy,GSF,TUM, Buedersteiner Str 29, D-80802 Munich, Germany.
EM buters@lrz.tum.de
RI Gutermuth, Jan/D-9487-2011; BUTERS, JEROEN/AAF-6949-2020
OI Buters, Jeroen/0000-0003-3581-5472; Traidl-Hoffmann,
   Claudia/0000-0001-5085-5179
CR AHMED SA, 1994, J IMMUNOL METHODS, V170, P211, DOI 10.1016/0022-1759(94)90396-4
   Baron JM, 2001, J INVEST DERMATOL, V116, P541, DOI 10.1046/j.1523-1747.2001.01298.x
   BUTERS J, 2007, INTRO TOXICOLOGY RIS
   Castell JV, 2005, EXP TOXICOL PATHOL, V57, P189, DOI 10.1016/j.etp.2005.05.008
   CROUCH SPM, 1993, J IMMUNOL METHODS, V160, P81, DOI 10.1016/0022-1759(93)90011-U
   *DFG, 2006, COMM INV HLTH HAZ CH
   Ehling G, 2005, TOXICOLOGY, V212, P60, DOI 10.1016/j.tox.2005.04.010
   Evans WE, 1999, SCIENCE, V286, P487, DOI 10.1126/science.286.5439.487
   Fedoruk MJ, 2003, J EXPO ANAL ENV EPID, V13, P31, DOI 10.1038/sj.jea.7500250
   FORD DK, 1958, J NATL CANCER I, V21, P393
   Fromme H, 1998, SCI TOTAL ENVIRON, V217, P165, DOI 10.1016/S0048-9697(98)00189-2
   Gonzalez MC, 2001, BRIT J DERMATOL, V145, P749, DOI 10.1046/j.1365-2133.2001.04490.x
   He SH, 2004, WORLD J GASTROENTERO, V10, P323, DOI 10.3748/wjg.v10.i3.326
   Homey B, 1998, TOXICOL APPL PHARM, V153, P83, DOI 10.1006/taap.1998.8535
   HULTNER L, 1990, EXP HEMATOL, V18, P873
   Huss-Marp J, 2006, CLIN EXP ALLERGY, V36, P338, DOI 10.1111/j.1365-2222.2006.02448.x
   Jo WK, 2001, ENVIRON RES, V86, P66, DOI 10.1006/enrs.2001.4257
   Jo WK, 1998, J EXPO ANAL ENV EPID, V8, P159
   LIEBER M, 1976, INT J CANCER, V17, P62, DOI 10.1002/ijc.2910170110
   Lorenz R.J., 1989, BIOMETRIE GRUNDBEGRI
   Moriske Helnz-Jorn, 2002, Bundesgesundheitsblatt Gesundheitsforschung Gesundheitsschutz, V45, P722, DOI 10.1007/s00103-002-0464-6
   Park JH, 1998, J EXPO ANAL ENV EPID, V8, P65
   Riediker M, 2003, ENVIRON SCI TECHNOL, V37, P2084, DOI 10.1021/es026264y
   Saeki M, 2002, INT ARCH ALLERGY IMM, V127, P333, DOI 10.1159/000057751
   Salthammer T., 1999, ORGANIC INDOOR AIR P, P105
   Schober W, 2006, TOXICOL SCI, V90, P377, DOI 10.1093/toxsci/kfj092
   Schupp T, 2006, TOXICOL LETT, V160, P93, DOI 10.1016/j.toxlet.2005.06.012
   Schupp T, 2005, TOXICOLOGY, V206, P461, DOI 10.1016/j.tox.2004.08.022
   SCHUPP T, 2004, EXCLI J, V3, P29
   Seifert B., 1999, BUNDESGESUNDHEITSBLA, V42, P270, DOI DOI 10.1007/S001030050091
   Traidl C, 2000, J IMMUNOL, V165, P3058, DOI 10.4049/jimmunol.165.6.3058
   VANWIJNEN JH, 1995, INT ARCH OCC ENV HEA, V67, P187, DOI 10.1007/BF00626351
   Voigt W, 2005, METH MOLEC MED, V110, P39
   WENSING M, 1999, HDB BIOKLIMA LUFTHYG
   Woolhiser MR, 2004, CLIN IMMUNOL, V110, P172, DOI 10.1016/j.clim.2003.11.007
   Yoshida T, 2006, ENVIRON INT, V32, P58, DOI 10.1016/j.envint.2005.04.009
NR 36
TC 19
Z9 19
U1 2
U2 27
PU AMER CHEMICAL SOC
PI WASHINGTON
PA 1155 16TH ST, NW, WASHINGTON, DC 20036 USA
SN 0013-936X
J9 ENVIRON SCI TECHNOL
JI Environ. Sci. Technol.
PD APR 1
PY 2007
VL 41
IS 7
BP 2622
EP 2629
DI 10.1021/es0617901
PG 8
WC Engineering, Environmental; Environmental Sciences
SC Engineering; Environmental Sciences & Ecology
GA 150ZU
UT WOS:000245258900089
PM 17438825
DA 2021-10-28
ER

PT J
AU Wang, PJ
   Bayram, B
   Sertel, E
AF Wang, Peijuan
   Bayram, Bulent
   Sertel, Elif
TI Super-resolution of remotely sensed data using channel attention based
   deep learning approach
SO INTERNATIONAL JOURNAL OF REMOTE SENSING
LA English
DT Article
ID SUPER RESOLUTION; SENSING IMAGES; NETWORK
AB Remote Sensing image super-resolution aims to improve the spectral and/or spatial resolution of the satellite imageries. In order to improve the performance of the CNN-based super-resolution methods, increasing the depth of the network is commonly used. However, this increases computational complexity and training difficulties only with small improvement of the performance. Meanwhile, the CNN kernels treat all the channels equally and cannot take the advantage of the abundant high-frequency information contained in the low-resolution images. To address these problems, Channel attention is one of the mechanisms and has been proven to be useful in many tasks. In this research, we proposed a channel attention-based framework for Remote Sensing Image Super-resolution (CARS) by constructing a novel residual channel attention block (RCAB) to further extract the features. In addition, a densely residual channel attention block (RCAB+) and densely residual spatial attention block (RSAB) were proposed to improve the performance. We adopted a post-upsampling architecture to reduce the computational complexity and time cost. Moreover, transfer learning strategy (CARS+T) was introduced to further improve the SR performance and proved to generate finer edge details. Experimentally, our proposed CARS, CARS_SA and CARS+T achieved competitive quantitative and qualitative results both on Data Fusion Contest Dataset and Pleiades Dataset that we created.
C1 [Wang, Peijuan] Istanbul Tech Univ, Informat Inst, Istanbul, Turkey.
   [Bayram, Bulent] Yildiz Tech Univ, Dept Geomat Engn, Istanbul, Turkey.
   [Sertel, Elif] Istanbul Tech Univ, Geomat Engn Dept, Istanbul, Turkey.
RP Sertel, E (corresponding author), Istanbul Tech Univ, Fac Civil Engn, Geomat Engn Dept, Ayazaga Campus, TR-34469 Istanbul, Turkey.
EM sertele@itu.edu.tr
RI Sertel, Elif/C-1558-2014
OI Sertel, Elif/0000-0003-4854-494X; Bayram, Bulent/0000-0002-4248-116X
FU Istanbul Technical University - Application and Research Center for
   Satellite Communication and Remote Sensing (ITU - CSCRS)
FX Authors acknowledge the support of Istanbul Technical University -
   Application and Research Center for Satellite Communication and Remote
   Sensing (ITU - CSCRS) by providing the Pleiades satellite images free of
   charge for this research.
CR Chang YP, 2019, REMOTE SENS-BASEL, V11, DOI 10.3390/rs11202333
   Chen A.A., 2017, P INT JOINT C NEUR N, P1, DOI [10.1109/IJCNN.2018.8489564, DOI 10.1109/IJCNN.2018.8489564]
   Cheng X, 2018, INT C PATT RECOG, P147, DOI 10.1109/ICPR.2018.8546130
   Dong C, 2016, LECT NOTES COMPUT SC, V9906, P391, DOI 10.1007/978-3-319-46475-6_25
   Dong C, 2014, LECT NOTES COMPUT SC, V8692, P184, DOI 10.1007/978-3-319-10593-2_13
   Dong XY, 2019, REMOTE SENS-BASEL, V11, DOI 10.3390/rs11232857
   Ferenc Huszar C.L., 2017, CVPR 2017, P19
   Hara M., 2016, NIHON KOSHU EISEI ZA, V60, P444, DOI [10.1109/TPAMI.2015.2439281, DOI 10.1109/TPAMI.2015.2439281]
   Haut JM, 2019, IEEE T GEOSCI REMOTE, V57, P9277, DOI 10.1109/TGRS.2019.2924818
   He KM, 2016, LECT NOTES COMPUT SC, V9908, P630, DOI 10.1007/978-3-319-46493-0_38
   He KM, 2016, PROC CVPR IEEE, P770, DOI 10.1109/CVPR.2016.90
   Huang G, 2017, PROC CVPR IEEE, P2261, DOI 10.1109/CVPR.2017.243
   Huang NB, 2017, LECT NOTES COMPUT SC, V10635, P622, DOI 10.1007/978-3-319-70096-0_64
   Jiang K, 2019, IEEE T GEOSCI REMOTE, V57, P5799, DOI 10.1109/TGRS.2019.2902431
   Jiang K, 2018, IEEE SIGNAL PROC LET, V25, P1630, DOI 10.1109/LSP.2018.2870536
   Kim J, 2016, PROC CVPR IEEE, P1637, DOI [10.1109/CVPR.2015.7299136, 10.1109/CVPR.2016.181]
   Lai WS, 2017, PROC CVPR IEEE, P5835, DOI 10.1109/CVPR.2017.618
   Lei S, 2017, IEEE GEOSCI REMOTE S, V14, P1243, DOI 10.1109/LGRS.2017.2704122
   Liebel L, 2016, INT ARCH PHOTOGRAMM, V41, P883, DOI 10.5194/isprsarchives-XLI-B3-883-2016
   Lim B, 2017, IEEE COMPUT SOC CONF, P1132, DOI 10.1109/CVPRW.2017.151
   Lu T, 2019, REMOTE SENS-BASEL, V11, DOI 10.3390/rs11131588
   Ma W, 2019, IEEE T GEOSCI REMOTE, V57, P3512, DOI 10.1109/TGRS.2018.2885506
   Ma W, 2018, INT GEOSCI REMOTE SE, P1148, DOI 10.1109/IGARSS.2018.8517442
   Mittal A, 2013, IEEE SIGNAL PROC LET, V20, P209, DOI 10.1109/LSP.2012.2227726
   Pan S.J, 2014, DATA CLASSIFICATION, DOI [10.1201/b17320, DOI 10.1201/B17320]
   Pan ZX, 2019, IEEE T GEOSCI REMOTE, V57, P7918, DOI 10.1109/TGRS.2019.2917427
   Sheikh HR, 2006, IEEE T IMAGE PROCESS, V15, P430, DOI 10.1109/TIP.2005.859378
   Shi WZ, 2016, PROC CVPR IEEE, P1874, DOI 10.1109/CVPR.2016.207
   Tai Y, 2017, PROC CVPR IEEE, P2790, DOI 10.1109/CVPR.2017.298
   Tong T, 2017, IEEE I CONF COMP VIS, P4809, DOI 10.1109/ICCV.2017.514
   Tsagkatakis G, 2019, SENSORS-BASEL, V19, DOI 10.3390/s19183929
   Tuna C, 2018, INT J REMOTE SENS, V39, P2463, DOI 10.1080/01431161.2018.1425561
   Vaswani Ashish, 2017, P NIPS
   Wang TW, 2018, IEEE GEOSCI REMOTE S, V15, P769, DOI 10.1109/LGRS.2018.2810893
   Wang XP, 2018, IDEAS HIST MOD CHINA, V19, P1, DOI 10.1163/9789004385580_002
   Wang Z, 2004, IEEE T IMAGE PROCESS, V13, P600, DOI 10.1109/TIP.2003.819861
   Wang ZH, 2021, IEEE T PATTERN ANAL, V43, P3365, DOI 10.1109/TPAMI.2020.2982166
   Woo SH, 2018, LECT NOTES COMPUT SC, V11211, P3, DOI 10.1007/978-3-030-01234-2_1
   Xu WJ, 2018, INT GEOSCI REMOTE SE, P8889, DOI 10.1109/IGARSS.2018.8518855
   Zeiler MD, 2010, PROC CVPR IEEE, P2528, DOI 10.1109/CVPR.2010.5539957
   Zhang L, 2011, IEEE T IMAGE PROCESS, V20, P2378, DOI 10.1109/TIP.2011.2109730
   Zhang YL, 2018, LECT NOTES COMPUT SC, V11211, P294, DOI 10.1007/978-3-030-01234-2_18
NR 42
TC 1
Z9 1
U1 6
U2 6
PU TAYLOR & FRANCIS LTD
PI ABINGDON
PA 2-4 PARK SQUARE, MILTON PARK, ABINGDON OR14 4RN, OXON, ENGLAND
SN 0143-1161
EI 1366-5901
J9 INT J REMOTE SENS
JI Int. J. Remote Sens.
PD JUN 16
PY 2021
VL 42
IS 16
BP 6050
EP 6067
DI 10.1080/01431161.2021.1934598
PG 18
WC Remote Sensing; Imaging Science & Photographic Technology
SC Remote Sensing; Imaging Science & Photographic Technology
GA ST1ZE
UT WOS:000662248700001
DA 2021-10-28
ER

PT J
AU Outani, H
   Tanaka, T
   Wakamatsu, T
   Imura, Y
   Hamada, K
   Araki, N
   Itoh, K
   Yoshikawa, H
   Naka, N
AF Outani, Hidetatsu
   Tanaka, Takaaki
   Wakamatsu, Toru
   Imura, Yoshinori
   Hamada, Kenichiro
   Araki, Nobuhito
   Itoh, Kazuyuki
   Yoshikawa, Hideki
   Naka, Norifumi
TI Establishment of a novel clear cell sarcoma cell line (Hewga-CCS), and
   investigation of the antitumor effects of pazopanib on Hewga-CCS
SO BMC CANCER
LA English
DT Article
DE Clear cell sarcoma; Cell line; Xenograft; Pazopanib; HGF; cMET
ID TYROSINE KINASE INHIBITORS; MALIGNANT-MELANOMA; SOFT-PARTS;
   GROWTH-FACTOR; SYNOVIAL SARCOMA; C-MET; TENDONS; APONEUROSES;
   EXPRESSION; PATHWAY
AB Background: Clear cell sarcoma (CCS) is a therapeutically unresolved, aggressive, soft tissue sarcoma (STS) that predominantly affects young adults. This sarcoma is defined by t(12;22)(q13;q12) translocation, which leads to the fusion of Ewing sarcoma gene (EWS) to activating transcription factor 1 (ATF1) gene, producing a chimeric EWS-ATF1 fusion gene. We established a novel CCS cell line called Hewga-CCS and developed an orthotopic tumor xenograft model to enable comprehensive bench-side investigation for intensive basic and preclinical research in CCS with a paucity of experimental cell lines.
   Methods: Hewga-CCS was derived from skin metastatic lesions of a CCS developed in a 34-year-old female. The karyotype and chimeric transcript were analyzed. Xenografts were established and characterized by morphology and immunohistochemical reactivity. Subsequently, the antitumor effects of pazopanib, a recently approved, novel, multitargeted, tyrosine kinase inhibitor (TKI) used for the treatment of advanced soft tissue sarcoma, on Hewga-CCS were assessed in vitro and in vivo.
   Results: Hewga-CCS harbored the type 2 EWS-ATF1 transcript. Xenografts morphologically mimicked the primary tumor and expressed S-100 protein and antigens associated with melanin synthesis (Melan-A, HMB45). Pazopanib suppressed the growth of Hewga-CCS both in vivo and in vitro. A phospho-receptor tyrosine kinase array revealed phosphorylation of c-MET, but not of VEGFR, in Hewga-CCS. Subsequent experiments showed that pazopanib exerted antitumor effects through the inhibition of HGF/c-MET signaling.
   Conclusions: CCS is a rare, devastating disease, and our established CCS cell line and xenograft model may be a useful tool for further in-depth investigation and understanding of the drug-sensitivity mechanism.
C1 [Outani, Hidetatsu; Tanaka, Takaaki; Wakamatsu, Toru; Imura, Yoshinori; Hamada, Kenichiro; Yoshikawa, Hideki; Naka, Norifumi] Osaka Univ, Grad Sch Med, Dept Orthopaed Surg, Suita, Osaka 5650871, Japan.
   [Araki, Nobuhito] Osaka Med Ctr Canc & Cardiovasc Dis, Musculoskeletal Oncol Serv, Higashinari Ku, Osaka 5378511, Japan.
   [Itoh, Kazuyuki; Naka, Norifumi] Osaka Med Ctr Canc & Cardiovasc Dis, Dept Biol, Higashinari Ku, Osaka 5378511, Japan.
RP Naka, N (corresponding author), Osaka Univ, Grad Sch Med, Dept Orthopaed Surg, 2-2 Yamadaoka, Suita, Osaka 5650871, Japan.
EM nnaka@ort.med.osaka-u.ac.jp
OI Itoh, Kazuyuki/0000-0002-0761-0499
FU Japan Society for the Promotion of Science, JSPS KAKENHIMinistry of
   Education, Culture, Sports, Science and Technology, Japan (MEXT)Japan
   Society for the Promotion of ScienceGrants-in-Aid for Scientific
   Research (KAKENHI) [24592233]; Grants-in-Aid for Scientific
   ResearchMinistry of Education, Culture, Sports, Science and Technology,
   Japan (MEXT)Japan Society for the Promotion of ScienceGrants-in-Aid for
   Scientific Research (KAKENHI) [25670661] Funding Source: KAKEN
FX We thank Asa Tada and Mari Shinkawa for technical support. We also thank
   Dr. Ozaki and Dr. Kunisada Okayama University, Japan for SYO-1 cells.
   This work was supported by the Japan Society for the Promotion of
   Science, JSPS KAKENHI Grant Number 24592233.
CR BRIDGE JA, 1991, CANCER GENET CYTOGEN, V52, P101, DOI 10.1016/0165-4608(91)90059-4
   BROWN AD, 1995, ONCOGENE, V10, P1749
   CHUNG EB, 1983, AM J SURG PATHOL, V7, P405, DOI 10.1097/00000478-198307000-00003
   Crnalic S, 2002, INT J CANCER, V101, P505, DOI 10.1002/ijc.10588
   Davis IJ, 2006, CANCER CELL, V9, P473, DOI 10.1016/j.ccr.2006.04.021
   Davis IJ, 2010, CANCER RES, V70, P639, DOI 10.1158/0008-5472.CAN-09-1121
   Deenik W, 1999, CANCER, V86, P969, DOI 10.1002/(SICI)1097-0142(19990915)86:6<969::AID-CNCR11>3.3.CO;2-Q
   EA M, 1993, INT J SURG PATHOL, V1, P89, DOI 10.1177/106689699300100201
   ELNAGGAR AK, 1991, CANCER, V67, P2173, DOI 10.1002/1097-0142(19910415)67:8<2173::AID-CNCR2820670828>3.0.CO;2-O
   ENZINGER FM, 1965, CANCER, V18, P1163, DOI 10.1002/1097-0142(196509)18:9<1163::AID-CNCR2820180916>3.0.CO;2-0
   EPSTEIN AL, 1984, CANCER RES, V44, P1265
   Ferrari A, 2002, CANCER, V94, P3269, DOI 10.1002/cncr.10597
   Finley JW, 2001, J SURG ONCOL, V77, P16, DOI 10.1002/jso.1057
   Goldblum JR, 2013, ENZINGER WEISSS SOFT, P886
   Gotink KJ, 2010, ANGIOGENESIS, V13, P1, DOI 10.1007/s10456-009-9160-6
   Gril B, 2011, CLIN CANCER RES, V17, P142, DOI 10.1158/1078-0432.CCR-10-1603
   Hiraga H, 1997, VIRCHOWS ARCH, V431, P45, DOI 10.1007/s004280050068
   Hosaka S, 2012, J ORTHOP RES, V30, P1493, DOI 10.1002/jor.22091
   Hurwitz HI, 2009, CLIN CANCER RES, V15, P4220, DOI 10.1158/1078-0432.CCR-08-2740
   Imura Yoshinori, 2013, BMC Res Notes, V6, P305, DOI 10.1186/1756-0500-6-305
   Kawai A, 2007, CANCER-AM CANCER SOC, V109, P109, DOI 10.1002/cncr.22380
   Kumar R, 2007, MOL CANCER THER, V6, P2012, DOI 10.1158/1535-7163.MCT-07-0193
   Liao SK, 1996, EUR J CANCER, V32A, P346, DOI 10.1016/0959-8049(95)00583-8
   LUCAS DR, 1992, AM J SURG PATHOL, V16, P1197, DOI 10.1097/00000478-199212000-00006
   McGill GG, 2006, J BIOL CHEM, V281, P10365, DOI 10.1074/jbc.M513094200
   Moritake H, 2002, CANCER GENET CYTOGEN, V135, P48, DOI 10.1016/S0165-4608(01)00641-0
   Naka N, 2010, STEM CELLS, V28, P1119, DOI 10.1002/stem.452
   Negri T, 2012, GENE CHROMOSOME CANC, V51, P111, DOI 10.1002/gcc.20933
   Olaussen KA, 2009, ONCOGENE, V28, P4249, DOI 10.1038/onc.2009.277
   Paesler J, 2010, CLIN CANCER RES, V16, P3390, DOI 10.1158/1078-0432.CCR-10-0232
   Panagopoulos I, 2002, INT J CANCER, V99, P560, DOI 10.1002/ijc.10404
   Podar K, 2006, P NATL ACAD SCI USA, V103, P19478, DOI 10.1073/pnas.0609329103
   Presta LG, 1997, CANCER RES, V57, P4593
   SARA AS, 1990, CANCER-AM CANCER SOC, V65, P367, DOI 10.1002/1097-0142(19900115)65:2<367::AID-CNCR2820650232>3.0.CO;2-X
   Schaefer KL, 2004, CANCER RES, V64, P3395, DOI 10.1158/0008-5472.CAN-03-0809
   Schaefer KL, 2002, VIRCHOWS ARCH, V440, P476, DOI 10.1007/s00428-001-0558-9
   SONOBE H, 1993, J PATHOL, V169, P317, DOI 10.1002/path.1711690307
   Sternberg CN, 2010, J CLIN ONCOL, V28, P1061, DOI 10.1200/JCO.2009.23.9764
   Takahira T, 2004, CANCER SCI, V95, P651, DOI 10.1111/j.1349-7006.2004.tb03324.x
   TAKENOUCHI T, 1994, ARCH DERMATOL RES, V286, P254, DOI 10.1007/BF00387597
   van der Graaf WTA, 2012, LANCET, V379, P1879, DOI 10.1016/S0140-6736(12)60651-5
   ZUCMAN J, 1993, NAT GENET, V4, P341, DOI 10.1038/ng0893-341
NR 42
TC 15
Z9 17
U1 0
U2 3
PU BMC
PI LONDON
PA CAMPUS, 4 CRINAN ST, LONDON N1 9XW, ENGLAND
EI 1471-2407
J9 BMC CANCER
JI BMC Cancer
PD JUN 19
PY 2014
VL 14
AR 455
DI 10.1186/1471-2407-14-455
PG 12
WC Oncology
SC Oncology
GA AK1HQ
UT WOS:000338166600001
PM 24946937
OA Green Published, gold
DA 2021-10-28
ER

PT J
AU Okegawa, T
   Li, YM
   Pong, RC
   Bergelson, JM
   Zhou, J
   Hsieh, JT
AF Okegawa, T
   Li, YM
   Pong, RC
   Bergelson, JM
   Zhou, J
   Hsieh, JT
TI The dual impact of coxsackie and adenovirus receptor expression on human
   prostate cancer gene therapy
SO CANCER RESEARCH
LA English
DT Article
ID RECOMBINANT ADENOVIRUS; B VIRUSES; C-CAM; CELLS; INFECTION; SUPPRESSION;
   RESISTANCE; MOLECULE
AB In a recent paper, we reported a significant difference in coxsackie and adenovirus receptor (CAR) from several human bladder cancer cell lines that correlated with their sensitivities to adenoviral infection (Y. Li, R-C. Pong, J. M. Bergelson, M, C. Hall, A. I. Sagalowsky, C-P. Tseng, Z. Wang, and J. T. Hsieh, Cancer Res., 59: 325-330, 1999). In human prostate cancer, CAR protein is down-regulated in the highly tumorigenic PC3 cell line, which suggests that, in addition to its function as a viral receptor, CAR may have a pathophysiological role in prostate cancer progression. In this paper, we document that CAR does not merely enhance the viral sensitivity of prostate cancer cells but also acts as a tumor inhibitor for androgen-independent prostate cancer cells. Our data indicate that CAR is a potential therapeutic agent for increasing the efficacy of prostate cancer therapy.
C1 Univ Texas, SW Med Ctr, Dept Urol, Dallas, TX 75390 USA.
   Childrens Hosp Philadelphia, Div Immunol & Infect Dis, Philadelphia, PA 19100 USA.
RP Hsieh, JT (corresponding author), Univ Texas, SW Med Ctr, Dept Urol, 5323 Harry Hines Blvd, Dallas, TX 75390 USA.
FU NCI NIH HHSUnited States Department of Health & Human ServicesNational
   Institutes of Health (NIH) - USANIH National Cancer Institute (NCI) [CA
   73017] Funding Source: Medline; NHLBI NIH HHSUnited States Department of
   Health & Human ServicesNational Institutes of Health (NIH) - USANIH
   National Heart Lung & Blood Institute (NHLBI) [HL 54734] Funding Source:
   Medline; NIAID NIH HHSUnited States Department of Health & Human
   ServicesNational Institutes of Health (NIH) - USANIH National Institute
   of Allergy & Infectious Diseases (NIAID) [AI35667] Funding Source:
   Medline; NATIONAL CANCER INSTITUTEUnited States Department of Health &
   Human ServicesNational Institutes of Health (NIH) - USANIH National
   Cancer Institute (NCI) [R01CA073017] Funding Source: NIH RePORTER;
   NATIONAL HEART, LUNG, AND BLOOD INSTITUTEUnited States Department of
   Health & Human ServicesNational Institutes of Health (NIH) - USANIH
   National Heart Lung & Blood Institute (NHLBI) [R01HL054734] Funding
   Source: NIH RePORTER; NATIONAL INSTITUTE OF ALLERGY AND INFECTIOUS
   DISEASESUnited States Department of Health & Human ServicesNational
   Institutes of Health (NIH) - USANIH National Institute of Allergy &
   Infectious Diseases (NIAID) [R01AI035667] Funding Source: NIH RePORTER
CR BASS C, 1995, CANCER GENE THER, V2, P97
   Bergelson JM, 1997, SCIENCE, V275, P1320, DOI 10.1126/science.275.5304.1320
   Bergelson JM, 1998, J VIROL, V72, P415, DOI 10.1128/JVI.72.1.415-419.1998
   Blagosklonny MV, 1997, CANCER RES, V57, P320
   CAMPS JL, 1990, P NATL ACAD SCI USA, V87, P75, DOI 10.1073/pnas.87.1.75
   GLEAVE M, 1991, CANCER RES, V51, P3753
   Gotoh A, 1998, J UROLOGY, V160, P220, DOI 10.1016/S0022-5347(01)63094-5
   GRUNHAUS A, 1992, SEMIN VIROL, V3, P237
   Hall MC, 2000, J UROLOGY, V163, P1033, DOI 10.1016/S0022-5347(05)67877-9
   Harrison G S, 1997, Oncology (Williston Park), V11, P845
   Hemmi S, 1998, HUM GENE THER, V9, P2363, DOI 10.1089/hum.1998.9.16-2363
   Hrouda D, 1999, SEMIN ONCOL, V26, P455
   Hsieh JT, 1999, PROSTATE, V41, P31
   HSIEH JT, 1995, CANCER RES, V55, P190
   KLEINERMAN DI, 1995, CANCER RES, V55, P2831
   Lalani EN, 1997, CANCER METAST REV, V16, P29, DOI 10.1023/A:1005792206377
   Li YM, 1999, CANCER RES, V59, P325
   Miller CR, 1998, CANCER RES, V58, P5738
   PHILIPSON L, 1968, J VIROL, V2, P1064, DOI 10.1128/JVI.2.10.1064-1075.1968
   Sambrook J., 1989, MOL CLONING, P1666
   STRATFORDPERRIC.L, 1991, HUMAN GENE TRANSFER, V219, P51
   Tomko RP, 1997, P NATL ACAD SCI USA, V94, P3352, DOI 10.1073/pnas.94.7.3352
   Wang XH, 1999, J VIROL, V73, P2559, DOI 10.1128/JVI.73.3.2559-2562.1999
   YANG YP, 1994, P NATL ACAD SCI USA, V91, P4407, DOI 10.1073/pnas.91.10.4407
   Yeung K, 1999, NATURE, V401, P173, DOI 10.1038/43686
   Zabner J, 1997, J CLIN INVEST, V100, P1144, DOI 10.1172/JCI119625
   Zhao X, 1997, J BIOL CHEM, V272, P22751, DOI 10.1074/jbc.272.36.22751
NR 27
TC 188
Z9 208
U1 0
U2 2
PU AMER ASSOC CANCER RESEARCH
PI BIRMINGHAM
PA PO BOX 11806, BIRMINGHAM, AL 35202 USA
SN 0008-5472
J9 CANCER RES
JI Cancer Res.
PD SEP 15
PY 2000
VL 60
IS 18
BP 5031
EP 5036
PG 6
WC Oncology
SC Oncology
GA 358GQ
UT WOS:000089550600009
PM 11016624
DA 2021-10-28
ER

PT J
AU Serrano-Lujan, L
   Espinosa, N
   Larsen-Olsen, TT
   Abad, J
   Urbina, A
   Krebs, FC
AF Serrano-Lujan, Lucia
   Espinosa, Nieves
   Larsen-Olsen, Thue Trofod
   Abad, Jose
   Urbina, Antonio
   Krebs, Frederik C.
TI Tin- and Lead-Based Perovskite Solar Cells under Scrutiny: An
   Environmental Perspective
SO ADVANCED ENERGY MATERIALS
LA English
DT Article
DE environmental impact; lead; perovskite solar cells; tin
ID RECYCLED CAR BATTERIES; ANGELA M. BELCHER; PAULA T. HAMMOND; PO-YEN
   CHEN; RESPONSIBLE FABRICATION; XIANGNAN DANG; JIFA QI; PERFORMANCE;
   DEPOSITION; STABILITY
C1 [Serrano-Lujan, Lucia; Abad, Jose; Urbina, Antonio] Tech Univ Cartagena, Dept Elect, Cartagena 30202, Spain.
   [Espinosa, Nieves; Larsen-Olsen, Thue Trofod; Krebs, Frederik C.] Tech Univ Denmark, Dept Energy Convers & Storage, DK-4000 Roskilde, Denmark.
   [Urbina, Antonio] Univ London Imperial Coll Sci Technol & Med, Dept Phys, London SW7 2AZ, England.
RP Krebs, FC (corresponding author), Tech Univ Denmark, Dept Energy Convers & Storage, Frederiksborgvej 399, DK-4000 Roskilde, Denmark.
EM frkr@dtu.dk
RI Serrano-Lujan, Lucia/AAU-6169-2021; Serrano-Lujan, Lucia/V-7871-2017;
   Urbina, Antonio/G-1690-2016; Abad, Jose/Q-4759-2019
OI Serrano-Lujan, Lucia/0000-0001-7859-7992; Urbina,
   Antonio/0000-0002-3961-1007; Espinosa, Nieves/0000-0003-3330-8397;
   Trofod, Thue/0000-0001-5373-898X; Krebs, Frederik C/0000-0003-1148-4314
FU Spanish GovernmentSpanish GovernmentEuropean Commission
   [ENE2013-48816-C5-3-R]; FEDER fundsEuropean Commission; EU COST
   ActionEuropean Cooperation in Science and Technology (COST)European
   Commission [MP1307]; Danish Ministry of Science, Innovation and Higher
   Education [DFF - 1335-00037A]; Elite Scientist grant [11-116028]
FX L.S.-L. and A.U. acknowledge financial support from the Spanish
   Government, Grant ENE2013-48816-C5-3-R, including FEDER funds. N.E.,
   T.T.L.-O., and F.C.K. acknowledge funding from EU COST Action MP1307,
   and the Danish Ministry of Science, Innovation and Higher Education
   under a Sapere Aude Top Scientist grant (Grant no. DFF - 1335-00037A)
   and an Elite Scientist grant (Grant no. 11-116028).
CR Burschka J, 2013, NATURE, V499, P316, DOI 10.1038/nature12340
   Chen PY, 2015, ENERG ENVIRON SCI, V8, P1618, DOI 10.1039/c5ee00400d
   Chen PY, 2014, ENERG ENVIRON SCI, V7, P3659, DOI 10.1039/c4ee00965g
   Espinosa N, 2015, SOL ENERG MAT SOL C, V137, P303, DOI 10.1016/j.solmat.2015.02.013
   Green MA, 2014, NAT PHOTONICS, V8, P506, DOI [10.1038/nphoton.2014.134, 10.1038/NPHOTON.2014.134]
   Gunther M., 2015, CHEM WORLD, V12, P7
   Hailegnaw B, 2015, J PHYS CHEM LETT, V6, P1543, DOI 10.1021/acs.jpclett.5b00504
   Hao F, 2014, J AM CHEM SOC, V136, P8094, DOI 10.1021/ja5033259
   Hao F, 2014, NAT PHOTONICS, V8, P489, DOI 10.1038/nphoton.2014.82
   Hauschild MZ, 2013, INT J LIFE CYCLE ASS, V18, P683, DOI 10.1007/s11367-012-0489-5
   Hwang K, 2015, ADV MATER, V27, P1241, DOI 10.1002/adma.201404598
   ISO International Organization for Standardization 2006b, 14044 ISO
   Ke WJ, 2015, NAT COMMUN, V6, DOI 10.1038/ncomms7700
   Kim HS, 2012, SCI REP-UK, V2, DOI 10.1038/srep00591
   Kumar MH, 2014, ADV MATER, V26, P7122, DOI 10.1002/adma.201401991
   Lee MM, 2012, SCIENCE, V338, P643, DOI 10.1126/science.1228604
   Leijtens T, 2013, NAT COMMUN, V4, DOI 10.1038/ncomms3885
   Li L, 2015, ENERG ENVIRON SCI, V8, P1616, DOI 10.1039/c4ee02977a
   Li X, 2015, ENERGY TECHNOL-GER, V3, P551, DOI 10.1002/ente.201500045
   Liu C, 2015, ADV ENERGY MATER, V5, DOI 10.1002/aenm.201402024
   Liu DY, 2014, J AM CHEM SOC, V136, P17116, DOI 10.1021/ja508758k
   Liu DY, 2014, NAT PHOTONICS, V8, P133, DOI 10.1038/nphoton.2013.342
   Liu MZ, 2013, NATURE, V501, P395, DOI 10.1038/nature12509
   Mei AY, 2014, SCIENCE, V345, P295, DOI 10.1126/science.1254763
   Moss R., 2011, CRITICAL METALS STRA
   Nagib S, 2000, HYDROMETALLURGY, V56, P269, DOI 10.1016/S0304-386X(00)00073-6
   Noel NK, 2014, ENERG ENVIRON SCI, V7, P3061, DOI 10.1039/c4ee01076k
   Ogomi Y, 2014, J PHYS CHEM LETT, V5, P1004, DOI 10.1021/jz5002117
   Schmidt TM, 2015, ADV ENERGY MATER, V5, DOI 10.1002/aenm.201500569
   Spalvins E, 2008, ENVIRON SCI TECHNOL, V42, P7452, DOI 10.1021/es8009277
   Tripathi N, 2015, J MATER CHEM A, V3, P12081, DOI 10.1039/c5ta01668a
   Voet E., 2013, ENV RISKS CHALLENGES
   Weidema C. B. B. P., 2013, OVERVIEW METHODOLOGY
   Yang WS, 2015, SCIENCE, V348, P1234, DOI 10.1126/science.aaa9272
   You JB, 2014, ACS NANO, V8, P1674, DOI 10.1021/nn406020d
NR 35
TC 121
Z9 121
U1 4
U2 149
PU WILEY-V C H VERLAG GMBH
PI WEINHEIM
PA POSTFACH 101161, 69451 WEINHEIM, GERMANY
SN 1614-6832
EI 1614-6840
J9 ADV ENERGY MATER
JI Adv. Energy Mater.
PD OCT 21
PY 2015
VL 5
IS 20
SI SI
AR 1501119
DI 10.1002/aenm.201501119
PG 5
WC Chemistry, Physical; Energy & Fuels; Materials Science,
   Multidisciplinary; Physics, Applied; Physics, Condensed Matter
SC Chemistry; Energy & Fuels; Materials Science; Physics
GA CU3XK
UT WOS:000363459400008
DA 2021-10-28
ER

PT J
AU Maeda, A
   Ohguro, H
   Nabeta, Y
   Hirohashi, Y
   Sahara, H
   Maeda, T
   Wada, Y
   Sato, T
   Yun, C
   Nishimura, Y
   Torigoe, T
   Kuroki, Y
   Sato, N
AF Maeda, A
   Ohguro, H
   Nabeta, Y
   Hirohashi, Y
   Sahara, H
   Maeda, T
   Wada, Y
   Sato, T
   Yun, C
   Nishimura, Y
   Torigoe, T
   Kuroki, Y
   Sato, N
TI Identification of human antitumor cytotoxic T lymphocytes epitopes of
   recoverin, a cancer-associated retinopathy antigen, possibly related
   with a better prognosis in a paraneoplastic syndrome
SO EUROPEAN JOURNAL OF IMMUNOLOGY
LA English
DT Article
DE cancer-associated retinopathy; recoverin; paraneoplastic syndrome; CTL;
   HLA-A24
ID CELL-LUNG-CARCINOMA; LIMITING DILUTION ANALYSIS; CALCIUM-BINDING
   PROTEIN; RHODOPSIN PHOSPHORYLATION; CEREBELLAR DEGENERATION; TUMOR;
   AUTOANTIBODIES; ANTIBODIES; INDUCTION; MECHANISM
AB Cancer-associated retinopathy (CAR) is a rare paraneoplastic syndrome, and the recoverin-specific autoantibody is suggested to contribute to the pathogenesis of retinopathy, including apoptosis of retinal cells. Because it is known that CAR(+) cancer patients have a preferable prognosis, we hypothesized that aberrantly expressed recoverin in cancer cells can become a target of cytotoxic T lymphocytes (CTL). Here we tested nine recoverin-derived HLA-A24-binding peptides for their capacity to elicit antitumor CTL. We observed recoverin specific CTL responses in two HLA-A24(+) CAR(+) cancer patients. In addition, the CTL responses were obtained from three of ten CAR(-) cancer patients and two of six healthy individuals. The CTL precursor frequency of CAR(+) cancer patients and that of CAR- cancer patients was higher than that of healthy individuals. Of nine recoverin peptides, R49 (QFQSIYAKF), R49.2 (QFQSIYAKFF), and R64 (AYAQHVFRSF) were discovered to induce the peptide-specific CTL. Taken together, our present data suggest that peripheral activation of recoverin-specific antitumor CTL is likely to contribute to the preferable prognosis of CAR(+) cancer patients. Moreover, in cases other than CAR(+) cancer patients, recoverin may offer the opportunity to design epitope-based immunotherapeutic approaches for treating HLA-A24(+) cancer patients with a recoverin-expressing tumor.
C1 Sapporo Med Univ, Sch Med, Dept Pathol, Chuo Ku, Sapporo, Hokkaido 0608558, Japan.
   Sapporo Med Univ, Sch Med, Dept Ophthalmol, Sapporo, Hokkaido, Japan.
   Kumamoto Univ, Grad Sch Med Sci, Dept Neurosci & Immunol, Div Immunogenet, Kumamoto, Japan.
   Sapporo Med Univ, Sch Med, Dept Biochem, Sapporo, Hokkaido, Japan.
RP Sato, T (corresponding author), Sapporo Med Univ, Sch Med, Dept Pathol, Chuo Ku, South 1 West 17, Sapporo, Hokkaido 0608558, Japan.
CR ADAMUS G, 1994, EXP EYE RES, V59, P447, DOI 10.1006/exer.1994.1130
   Adamus G, 1996, J NEUROSCI RES, V45, P863, DOI 10.1002/(SICI)1097-4547(19960915)45:6<863::AID-JNR23>3.0.CO;2-V
   Adamus G, 1997, INVEST OPHTH VIS SCI, V38, P283
   Albert ML, 1998, NAT MED, V4, P1321, DOI 10.1038/3315
   Corradi JP, 1997, J NEUROSCI, V17, P1406
   DARNELL RB, 1993, LANCET, V341, P21, DOI 10.1016/0140-6736(93)92485-C
   GRUNWALD GB, 1985, LANCET, V1, P658
   Hu XY, 1996, CANCER RES, V56, P2479
   KAWAMURA S, 1993, NATURE, V362, P855, DOI 10.1038/362855a0
   Klopfer M, 1997, OPHTHALMOLOGE, V94, P563, DOI 10.1007/s003470050159
   KONDO A, 1995, J IMMUNOL, V155, P4307
   KORNGUTH SE, 1982, CANCER, V50, P1289, DOI 10.1002/1097-0142(19821001)50:7<1289::AID-CNCR2820500711>3.0.CO;2-9
   KOUP RA, 1991, J EXP MED, V174, P1593, DOI 10.1084/jem.174.6.1593
   KUBO RT, 1994, J IMMUNOL, V152, P3913
   LEFKOVITS I, 1984, IMMUNOL TODAY, V5, P265, DOI 10.1016/0167-5699(84)90137-3
   LIVERSIDGE J, 1990, IMMUNOLOGY, V71, P390
   Maddison P, 1999, LANCET, V353, P117, DOI 10.1016/S0140-6736(05)76153-5
   Maeda A, 2000, CANCER RES, V60, P1914
   MURAKAMI A, 1992, BIOCHEM BIOPH RES CO, V187, P234, DOI 10.1016/S0006-291X(05)81483-4
   Nabeta Y, 2000, JPN J CANCER RES, V91, P616, DOI 10.1111/j.1349-7006.2000.tb00990.x
   Nukaya I, 1999, INT J CANCER, V80, P92, DOI 10.1002/(SICI)1097-0215(19990105)80:1<92::AID-IJC18>3.3.CO;2-D
   Ohguro H, 1999, INVEST OPHTH VIS SCI, V40, P3160
   Ohguro H, 1996, J BIOL CHEM, V271, P5215
   PERRY MC, 1987, NEW ENGL J MED, V316, P912, DOI 10.1056/NEJM198704093161504
   POLANS AS, 1995, P NATL ACAD SCI USA, V92, P9176, DOI 10.1073/pnas.92.20.9176
   POLANS AS, 1991, J CELL BIOL, V112, P981, DOI 10.1083/jcb.112.5.981
   ROSAI J, 1996, ACKERMANNS SURG PATH
   Sun B, 1997, J IMMUNOL, V159, P1004
   Suzuki K, 1999, J IMMUNOL, V163, P2783
   Takashima S, 1996, J IMMUNOL, V157, P3391
   Tanaka F, 1997, CANCER RES, V57, P4465
   Yamaji Y, 1996, INT J CANCER, V65, P671, DOI 10.1002/(SICI)1097-0215(19960301)65:5<671::AID-IJC18>3.0.CO;2-A
NR 32
TC 38
Z9 40
U1 0
U2 3
PU WILEY-V C H VERLAG GMBH
PI BERLIN
PA PO BOX 10 11 61, D-69451 BERLIN, GERMANY
SN 0014-2980
J9 EUR J IMMUNOL
JI Eur. J. Immunol.
PD FEB
PY 2001
VL 31
IS 2
BP 563
EP 572
DI 10.1002/1521-4141(200102)31:2<563::AID-IMMU563>3.0.CO;2-D
PG 10
WC Immunology
SC Immunology
GA 403EF
UT WOS:000167029100027
PM 11180121
DA 2021-10-28
ER

PT J
AU Li, JX
   Guo, HP
   Galon, EM
   Gao, Y
   Lee, SH
   Liu, MM
   Li, YC
   Ji, SW
   Jia, HL
   Xuan, XN
AF Li, Jixu
   Guo, Huanping
   Galon, Eloiza May
   Gao, Yang
   Lee, Seung-Hun
   Liu, Mingming
   Li, Yongchang
   Ji, Shengwei
   Jia, Honglin
   Xuan, Xuenan
TI Hydroxylamine and Carboxymethoxylamine Can Inhibit Toxoplasma gondii
   Growth through an Aspartate Aminotransferase-Independent Pathway
SO ANTIMICROBIAL AGENTS AND CHEMOTHERAPY
LA English
DT Article
DE Toxoplasma gondii; toxoplasmosis; hydroxylamine; carboxymethoxylamine;
   aspartate aminotransferase
ID ENERGY-METABOLISM; IN-VITRO; RESISTANCE; CARBOHYDRATE; LOCALIZATION;
   MUTATIONS; INFECTION; GLUTAMINE; GLUCOSE; CYCLE
AB Toxoplasma gondii is an obligate intracellular protozoan parasite and a successful parasitic pathogen in diverse organisms and host cell types. Hydroxylamine (HYD) and carboxymethoxylamine (CAR) have been reported as inhibitors of aspartate aminotransferases (AATs) and interfere with the proliferation in Plasmodium falciparum. Therefore, AATs are suggested as drug targets against Plasmodium. The T. gondii genome encodes only one predicted AAT in both T. gondii type I strain RH and type II strain PLK. However, the effects of HYD and CAR, as well as their relationship with AAT, on T. gondii remain unclear. In this study, we found that HYD and CAR impaired the lytic cycle of T. gondii in vitro, including the inhibition of invasion or reinvasion, intracellular replication, and egress. Importantly, HYD and CAR could control acute toxoplasmosis in vivo. Further studies showed that HYD and CAR could inhibit the transamination activity of rTgAAT in vitro. However, our results confirmed that deficiency of AAT in both RH and PLK did not reduce the virulence in mice, although the growth ability of the parasites was affected in vitro. HYD and CAR could still inhibit the growth of AAT-deficient parasites. These findings indicated that HYD and CAR inhibition of T. gondii growth and control of toxoplasmosis can occur in an AAT-independent pathway. Overall, further studies focusing on the elucidation of the mechanism of inhibition are warranted. Our study hints at new substrates of HYD and CAR as potential drug targets to inhibit T. gondii growth.
C1 [Li, Jixu; Guo, Huanping; Galon, Eloiza May; Gao, Yang; Lee, Seung-Hun; Liu, Mingming; Li, Yongchang; Ji, Shengwei; Xuan, Xuenan] Obihiro Univ Agr & Vet Med, Natl Res Ctr Protozoan Dis, Obihiro, Hokkaido, Japan.
   [Lee, Seung-Hun] Chungbuk Natl Univ, Coll Vet Med, Cheongju, South Korea.
   [Jia, Honglin] Chinese Acad Agr Sci, Harbin Vet Res Inst, State Key Lab Vet Biotechnol, Harbin, Peoples R China.
RP Xuan, XN (corresponding author), Obihiro Univ Agr & Vet Med, Natl Res Ctr Protozoan Dis, Obihiro, Hokkaido, Japan.; Jia, HL (corresponding author), Chinese Acad Agr Sci, Harbin Vet Res Inst, State Key Lab Vet Biotechnol, Harbin, Peoples R China.
EM jiahonglin@caas.cn; gen@obihiro.ac.jp
RI 洪林, 贾/AAN-3442-2020; Li, Jixu/AAL-6405-2020; Shengwei, Ji/AAM-5282-2021
OI 洪林, 贾/0000-0001-7458-9565; 
FU Japan Society for the Promotion of Science Core-to-Core ProgramMinistry
   of Education, Culture, Sports, Science and Technology, Japan (MEXT)Japan
   Society for the Promotion of Science
FX This study was supported by grants from Japan Society for the Promotion
   of Science Core-to-Core Program.
CR Abugri DA, 2018, CHEM BIOL DRUG DES, V91, P194, DOI 10.1111/cbdd.13070
   Berger LC, 2001, J BACTERIOL, V183, P4421, DOI 10.1128/JB.183.15.4421-4434.2001
   Blume M, 2015, CELL HOST MICROBE, V18, P210, DOI 10.1016/j.chom.2015.07.008
   de Oliveira TC, 2009, EXP PARASITOL, V122, P233, DOI 10.1016/j.exppara.2009.04.010
   Donald RGK, 1998, MOL BIOCHEM PARASIT, V91, P295, DOI 10.1016/S0166-6851(97)00210-7
   Fleige T, 2008, INT J PARASITOL, V38, P1121, DOI 10.1016/j.ijpara.2008.01.007
   Fleige T, 2007, EUKARYOT CELL, V6, P984, DOI 10.1128/EC.00061-07
   GROSS P, 1985, CRC CR REV TOXICOL, V14, P87, DOI 10.3109/10408448509023765
   Guo HP, 2019, MOL BIOCHEM PARASIT, V229, P53, DOI 10.1016/j.molbiopara.2019.01.003
   Halonen Sandra K, 2013, Handb Clin Neurol, V114, P125, DOI 10.1016/B978-0-444-53490-3.00008-X
   HOWE DK, 1995, J INFECT DIS, V172, P1561, DOI 10.1093/infdis/172.6.1561
   Jacot D, 2016, TRENDS PARASITOL, V32, P56, DOI 10.1016/j.pt.2015.09.001
   Jain R, 2010, ACTA CRYSTALLOGR F, V66, P409, DOI 10.1107/S1744309110003933
   Kimbita EN, 2001, VET PARASITOL, V102, P35, DOI 10.1016/S0304-4017(01)00522-2
   Korsinczky M, 2000, ANTIMICROB AGENTS CH, V44, P2100, DOI 10.1128/AAC.44.8.2100-2108.2000
   Leesombun A, 2020, J INFECT DIS, V221, P766, DOI 10.1093/infdis/jiz501
   Leesombun A, 2016, PLOS ONE, V11, DOI 10.1371/journal.pone.0156116
   Lourido S, 2012, EMBO J, V31, P4524, DOI 10.1038/emboj.2012.299
   MacRae JI, 2012, CELL HOST MICROBE, V12, P682, DOI 10.1016/j.chom.2012.09.013
   Mahmoud ME, 2015, CELL MICROBIOL, V17, P1069, DOI 10.1111/cmi.12423
   MarkovicHousley Z, 1996, EUR J BIOCHEM, V236, P1025, DOI 10.1111/j.1432-1033.1996.01025.x
   Masatani T, 2013, PARASITOL INT, V62, P372, DOI 10.1016/j.parint.2013.04.003
   Mordue DG, 2001, J IMMUNOL, V167, P4574, DOI 10.4049/jimmunol.167.8.4574
   Nishikawa Y, 2003, INT J PARASITOL, V33, P1525, DOI 10.1016/S0020-7519(03)00204-2
   Nishikawa Y, 2008, PARASITOL INT, V57, P219, DOI 10.1016/j.parint.2007.10.004
   Nitzsche R, 2016, J BIOL CHEM, V291, P126, DOI 10.1074/jbc.M114.624619
   Oppenheim RD, 2014, PLOS PATHOG, V10, DOI 10.1371/journal.ppat.1004263
   Reynolds MG, 2001, ANTIMICROB AGENTS CH, V45, P1271, DOI 10.1128/AAC.45.4.1271-1277.2001
   SAROJINI G, 1985, PLANT PHYSIOL, V77, P786, DOI 10.1104/pp.77.3.786
   Scheele S, 2018, ANTIMICROB AGENTS CH, V62, DOI [10.1128/AAC.00051-18, 10.1128/aac.00051-18]
   Shen B, 2014, P NATL ACAD SCI USA, V111, P3567, DOI 10.1073/pnas.1315156111
   Sibley LD, 2008, ANNU REV MICROBIOL, V62, P329, DOI 10.1146/annurev.micro.62.081307.162925
   SOLDATI D, 1993, SCIENCE, V260, P349, DOI 10.1126/science.8469986
   SUZUKI Y, 1988, SCIENCE, V240, P516, DOI 10.1126/science.3128869
   Uddin T, 2018, ANTIMICROB AGENTS CH, V62, DOI 10.1128/AAC.01161-17
   Wang M, 2017, PARASITOLOGY, V144, P1490, DOI 10.1017/S0031182017000968
   Wei HX, 2015, PLOS ONE, V10, DOI 10.1371/journal.pone.0138204
   Weiss LM, 2009, INT J PARASITOL, V39, P895, DOI 10.1016/j.ijpara.2009.02.004
   Wrenger C, 2012, CURR DRUG METAB, V13, P332, DOI 10.2174/138920012799320400
   Wrenger C, 2011, J MOL BIOL, V405, P956, DOI 10.1016/j.jmb.2010.11.018
   Xia NB, 2019, MBIO, V10, DOI 10.1128/mBio.00898-19
   Xia NB, 2018, CELL MICROBIOL, V20, DOI 10.1111/cmi.12794
   Zheng J, 2015, INT J PARASITOL, V45, P141, DOI 10.1016/j.ijpara.2014.09.003
NR 43
TC 3
Z9 3
U1 0
U2 2
PU AMER SOC MICROBIOLOGY
PI WASHINGTON
PA 1752 N ST NW, WASHINGTON, DC 20036-2904 USA
SN 0066-4804
EI 1098-6596
J9 ANTIMICROB AGENTS CH
JI Antimicrob. Agents Chemother.
PD MAR
PY 2020
VL 64
IS 3
AR e01889-19
DI 10.1128/AAC.01889-19
PG 17
WC Microbiology; Pharmacology & Pharmacy
SC Microbiology; Pharmacology & Pharmacy
GA KQ2MQ
UT WOS:000516763200039
PM 31907178
OA Green Published
DA 2021-10-28
ER

PT J
AU Pizzato, N
   Derrien, M
   Lenfant, F
AF Pizzato, N
   Derrien, M
   Lenfant, F
TI The short cytoplasmic tail of HLA-G determines its resistance to HIV-1
   Nef-mediated cell surface downregulation
SO HUMAN IMMUNOLOGY
LA English
DT Article
DE HLA-G; HIV-1; Nef; MHC class I; pregnancy
ID HUMAN-IMMUNODEFICIENCY-VIRUS; CLASS-I MOLECULES; TYPE-1 NEF; EXPRESSION;
   RECEPTOR; MODULATION; TRANSMISSION; ENDOCYTOSIS; TRAFFICKING; COMPLEXES
AB During infection with the human immunodeficiency virus type 1 (HIV-1), selective downregulation of major histocompatibility complex (MHC) class I molecules by Nef protein allows infected cells to be protected from natural killer (NK) cell lysis and to escape the HIV-specific cytotoxic T-lymphocyte response. The nonclassical MHC class I molecule human leukocyte antigen (HLA)-G is mainly expressed in placental tissues and in thymic epithelial cells. Using chimeric molecules and flow cytometry, we show that in contrast with HLA-A2, the non classical MHC class I molecule HLA-G is resistant to Nef-induced cell surface downregulation solely because of the length of its intracytoplasmic domain. Moreover, confocal microscopy analysis indicates that Nef does not delocalize HLA-G molecules from the cell surface, whereas HLA-G molecules extended with the cytoplasmic tail of HLA-A2 accumulate intracellularly with Nef. Together, these data demonstrate that the short cytoplasmic tail of HLA-G confers resistance to Nef-induced downregulation and intracellular accumulation. This resistance may have functional consequences during the Course of HIV infection. Human Immunology 65, (C) American Society for Histocompatibility and Immunogenetics, 2004. Published by Elsevier Inc.
C1 Hop Purpan, INSERM, CPTP, U563, F-31024 Toulouse 03, France.
   Inst Pasteur, Unite Biol Retrovirus, Dept Virol, Paris, France.
RP Lenfant, F (corresponding author), Hop Purpan, INSERM, CPTP, U563, Batiment A,BP 3028, F-31024 Toulouse 03, France.
EM lenfant@toulouse.inserm.fr
OI LENFANT, Francoise/0000-0003-0024-7241
CR Allan DSJ, 1999, J EXP MED, V189, P1149, DOI 10.1084/jem.189.7.1149
   Arias RA, 2003, VIROLOGY, V307, P266, DOI 10.1016/S0042-6822(02)00040-5
   Barel MT, 2003, EUR J IMMUNOL, V33, P1707, DOI 10.1002/eji.200323912
   BERGER KW, 1982, MONOGRAPHS CONT AUDI, V3, P1
   Blagoveshchenskaya AD, 2002, CELL, V111, P853, DOI 10.1016/S0092-8674(02)01162-5
   Blaschitz A, 1997, EUR J IMMUNOL, V27, P3380, DOI 10.1002/eji.1830271237
   Borrego F, 2002, MOL IMMUNOL, V38, P637, DOI 10.1016/S0161-5890(01)00107-9
   BOURINBAIAR AS, 1993, ACTA VIROL, V37, P21
   Braud VM, 1998, NATURE, V391, P795, DOI 10.1038/35869
   Cohen GB, 1999, IMMUNITY, V10, P661, DOI 10.1016/S1074-7613(00)80065-5
   Collins KL, 1998, NATURE, V391, P397, DOI 10.1038/34929
   Davis DM, 1997, EUR J IMMUNOL, V27, P2714, DOI 10.1002/eji.1830271035
   Derrien M, 2004, J GEN VIROL, V85, P1945, DOI 10.1099/vir.0.79867-0
   DOUGLAS GC, 1992, CLIN INFECT DIS, V15, P678, DOI 10.1093/clind/15.4.678
   FRAHM N, 2002, HIV MOL IMMUNOLOGY 2
   Greenberg ME, 1998, EMBO J, V17, P2777, DOI 10.1093/emboj/17.10.2777
   Hofmeister V, 2003, SEMIN CANCER BIOL, V13, P317, DOI 10.1016/S1044-579X(03)00022-1
   ISHITANI A, 1992, P NATL ACAD SCI USA, V89, P3947, DOI 10.1073/pnas.89.9.3947
   Kasper MR, 2003, J VIROL, V77, P3041, DOI 10.1128/JVI.77.5.3041-3049.2003
   Kerkau T, 1997, J EXP MED, V185, P1295, DOI 10.1084/jem.185.7.1295
   Kikkert M, 2001, BIOCHEM J, V358, P369, DOI 10.1042/0264-6021:3580369
   Kikuchi-Maki A, 2003, J IMMUNOL, V171, P3415, DOI 10.4049/jimmunol.171.7.3415
   Larsen JE, 2004, MOL BIOL CELL, V15, P323, DOI 10.1091/mbc.e03-08-0578
   Le Bouteiller P, 1999, IMMUNOL REV, V167, P233
   Le Bouteiller P, 2003, J REPROD IMMUNOL, V59, P219, DOI 10.1016/S0165-0378(03)00049-4
   Le Gall S, 2000, J VIROL, V74, P9256, DOI 10.1128/JVI.74.19.9256-9266.2000
   Le Gall S, 1998, IMMUNITY, V8, P483, DOI 10.1016/S1074-7613(00)80553-1
   LEE N, 1995, IMMUNITY, V3, P591, DOI 10.1016/1074-7613(95)90130-2
   Lenfant F, 2003, J GEN VIROL, V84, P307, DOI 10.1099/vir.0.18735-0
   Liu XX, 2001, J BIOL CHEM, V276, P32763, DOI 10.1074/jbc.M101025200
   Lozano JM, 2002, AIDS, V16, P347, DOI 10.1097/00002030-200202150-00005
   Menu E, 1999, J INFECT DIS, V179, P44, DOI 10.1086/314542
   Moffett-King A, 2002, NAT REV IMMUNOL, V2, P656, DOI 10.1038/nri886
   Onno M, 2000, HUM IMMUNOL, V61, P1086, DOI 10.1016/S0198-8859(00)00191-9
   Park B, 2001, IMMUNITY, V15, P213, DOI 10.1016/S1074-7613(01)00179-0
   Piguet V, 2000, NAT CELL BIOL, V2, P163, DOI 10.1038/35004038
   Pizzato N, 2004, J REPROD IMMUNOL, V62, P3, DOI 10.1016/j.jri.2003.11.005
   Rajagopalan S, 2001, J IMMUNOL, V167, P1877, DOI 10.4049/jimmunol.167.4.1877
   Rouas-Freiss N, 2003, SEMIN CANCER BIOL, V13, P325, DOI 10.1016/S1044-579X(03)00023-3
   RouasFreiss N, 1997, P NATL ACAD SCI USA, V94, P11520, DOI 10.1073/pnas.94.21.11520
   Schwartz O, 1996, NAT MED, V2, P338, DOI 10.1038/nm0396-338
   SUTHERLAND R, 1981, P NATL ACAD SCI-BIOL, V78, P4515, DOI 10.1073/pnas.78.7.4515
   Walk SF, 2001, J VIROL, V75, P834, DOI 10.1128/JVI.75.2.834-843.2001
   Williams M, 2002, J VIROL, V76, P12173, DOI 10.1128/JVI.76.23.12173-12184.2002
NR 44
TC 16
Z9 21
U1 0
U2 4
PU ELSEVIER SCIENCE INC
PI NEW YORK
PA STE 800, 230 PARK AVE, NEW YORK, NY 10169 USA
SN 0198-8859
EI 1879-1166
J9 HUM IMMUNOL
JI Hum. Immunol.
PD NOV
PY 2004
VL 65
IS 11
BP 1389
EP 1396
DI 10.1016/j.humimm.2004.07.239
PG 8
WC Immunology
SC Immunology
GA 879PD
UT WOS:000225728800013
PM 15556689
DA 2021-10-28
ER

PT J
AU D'Errico, G
   Machado, HL
   Sainz, B
AF D'Errico, Gabriele
   Machado, Heather L.
   Sainz, Bruno, Jr.
TI A current perspective on cancer immune therapy: step-by-step approach to
   constructing the magic bullet
SO CLINICAL AND TRANSLATIONAL MEDICINE
LA English
DT Review
DE CTLA-4; PD-1; PD-L1; Immunotherapy; Coley's toxin
ID T-CELL PROLIFERATION; DENDRITIC CELLS; TUMOR-ANTIGENS; CD80 B7-1;
   TOLERANCE; MECHANISMS; IMMUNOTHERAPY; MACROPHAGES; ACTIVATION;
   EXPRESSION
AB Immunotherapy is the new trend in cancer treatment due to the selectivity, long lasting effects, and demonstrated improved overall survival and tolerance, when compared to patients treated with conventional chemotherapy. Despite these positive results, immunotherapy is still far from becoming the perfect magic bullet to fight cancer, largely due to the facts that immunotherapy is not effective in all patients nor in all cancer types. How and when will immunotherapy overcome these hurdles? In this review we take a step back to walk side by side with the pioneers of immunotherapy in order to understand what steps need to be taken today to make immunotherapy effective across all cancers. While early scientists, such as Coley, elicited an unselective but effective response against cancer, the search for selectivity pushed immunotherapy to the side in favor of drugs focused on targeting cancer cells. Fortunately, the modern era would revive the importance of the immune system in battling cancer by releasing the brakes or checkpoints (anti-CTLA-4 and anti-PD-1/PD-L1) that have been holding the immune system at bay. However, there are still many hurdles to overcome before immunotherapy becomes a universal cancer therapy. For example, we discuss how the redundant and complex nature of the immune system can impede tumor elimination by teeter tottering between different polarization states: one eliciting anti-cancer effects while the other promoting cancer growth and invasion. In addition, we highlight the incapacity of the immune system to choose between a fight or repair action with respect to tumor growth. Finally we combine these concepts to present a new way to think about the immune system and immune tolerance, by introducing two new metaphors, the "push the accelerator" and "repair the car" metaphors, to explain the current limitations associated with cancer immunotherapy.
C1 [D'Errico, Gabriele; Sainz, Bruno, Jr.] Univ Autonoma Madrid, Sch Med, Dept Biochem, Calle Arzobispo Morcillo 4, Madrid 28029, Spain.
   [Machado, Heather L.] Tulane Univ, Sch Med, Dept Biochem & Mol Biol, 1430 Tulane Ave,8543, New Orleans, LA 70112 USA.
   [Sainz, Bruno, Jr.] Inst Invest Biomed Alberto Sols CSIC UAM, Dept Canc Biol, Madrid, Spain.
   [Sainz, Bruno, Jr.] IRYCIS, Enfermedades Cron & Canc Area, Madrid, Spain.
RP Sainz, B (corresponding author), Univ Autonoma Madrid, Sch Med, Dept Biochem, Calle Arzobispo Morcillo 4, Madrid 28029, Spain.; Machado, HL (corresponding author), Tulane Univ, Sch Med, Dept Biochem & Mol Biol, 1430 Tulane Ave,8543, New Orleans, LA 70112 USA.
EM hmachado@tulane.edu; bruno.sainz@uam.es
RI Anding, Bruno Sainz/ABH-5365-2020
OI Anding, Bruno Sainz/0000-0003-4829-7651; Machado,
   Heather/0000-0001-6889-6139
FU NIHUnited States Department of Health & Human ServicesNational
   Institutes of Health (NIH) - USA [R00 CA154605]; Louisiana Board of
   Regents [LEQSF(2016-17)-RD-C-14]; Ramon y Cajal Merit Award from the
   Ministerio de Economia y Competitividad, Spain; Clinic and Laboratory
   Integration Program (CLIP) grant from the Cancer Research Institute, NY;
   NATIONAL CANCER INSTITUTEUnited States Department of Health & Human
   ServicesNational Institutes of Health (NIH) - USANIH National Cancer
   Institute (NCI) [R00CA154605] Funding Source: NIH RePORTER
FX This work was supported by NIH R00 CA154605 and Louisiana Board of
   Regents LEQSF(2016-17)-RD-C-14 (H.L.M.), a Ramon y Cajal Merit Award
   from the Ministerio de Economia y Competitividad, Spain (B.S.Jr) and a
   Clinic and Laboratory Integration Program (CLIP) grant from the Cancer
   Research Institute, NY (B.S.Jr).
CR Agata Y, 1996, INT IMMUNOL, V8, P765, DOI 10.1093/intimm/8.5.765
   Agrawal S, 2016, AM J PHYSIOL-CELL PH, V00141, P02016
   Alloatti A, 2016, IMMUNOL REV, V272, P97, DOI 10.1111/imr.12432
   Attarwala Husain, 2010, J Nat Sci Biol Med, V1, P53, DOI 10.4103/0976-9668.71675
   Barber DL, 2006, NATURE, V439, P682, DOI 10.1038/nature04444
   Beaman KD, 2016, AM J REPROD IMMUNOL, V76, P3, DOI 10.1111/aji.12524
   BILLINGHAM RE, 1953, NATURE, V172, P603, DOI 10.1038/172603a0
   Bonavita E, 2015, ADV CANCER RES, V128, P141, DOI 10.1016/bs.acr.2015.04.013
   BOON T, 1994, ANNU REV IMMUNOL, V12, P337, DOI 10.1146/annurev.immunol.12.1.337
   Bronte V, 2013, IMMUNITY, V39, P806, DOI 10.1016/j.immuni.2013.10.010
   BRUNET JF, 1987, NATURE, V328, P267, DOI 10.1038/328267a0
   Bui JD, 2006, CANCER RES, V66, P7301, DOI 10.1158/0008-5472.CAN-06-0556
   Burnet Frank MacFarlane, 1949, PRODUCTION ANTIBODIE, V2nd
   Campisi L, 2014, AM J TRANSPLANT, V14, P1488, DOI 10.1111/ajt.12736
   Casares N, 2005, J EXP MED, V202, P1691, DOI 10.1084/jem.20050915
   Chen JT, 2015, J HEMATOL ONCOL, V8, DOI 10.1186/s13045-015-0131-7
   Coussens LM, 2013, SCIENCE, V339, P286, DOI 10.1126/science.1232227
   DELEO AB, 1979, P NATL ACAD SCI USA, V76, P2420, DOI 10.1073/pnas.76.5.2420
   DeVita VT, 2008, CANCER RES, V68, P8643, DOI 10.1158/0008-5472.CAN-07-6611
   Diller ML, 2016, MEDIAT INFLAMM, V2016, DOI 10.1155/2016/6309219
   Dong HD, 1999, NAT MED, V5, P1365
   Dong HD, 2002, NAT MED, V8, P793, DOI 10.1038/nm730
   DuPage M, 2016, NAT REV IMMUNOL, V16, P149, DOI 10.1038/nri.2015.18
   Ferguson TA, 2002, J IMMUNOL, V168, P5589, DOI 10.4049/jimmunol.168.11.5589
   FOLEY EJ, 1953, CANCER RES, V13, P835
   Francisco LM, 2009, J EXP MED, V206, P3015, DOI 10.1084/jem.20090847
   Fujii SI, 2004, J EXP MED, V199, P1607, DOI 10.1084/jem.20040317
   Geissler K, 2015, ONCOIMMUNOLOGY, V4, DOI 10.4161/2162402X.2014.985082
   Ghiotto M, 2010, INT IMMUNOL, V22, P651, DOI 10.1093/intimm/dxq049
   Golpon HA, 2004, FASEB J, V18, P1716, DOI 10.1096/fj.04-1853fje
   GOODNOW CC, 1990, SCIENCE, V248, P1373, DOI 10.1126/science.2356469
   Gordon S, 2010, IMMUNITY, V32, P593, DOI 10.1016/j.immuni.2010.05.007
   Griffith TS, 2007, J IMMUNOL, V178, P2679, DOI 10.4049/jimmunol.178.5.2679
   HARGRAVES MM, 1969, MAYO CLIN PROC, V44, P579
   HARRIS CC, 1976, CANCER-AM CANCER SOC, V37, P1014, DOI 10.1002/1097-0142(197602)37:2+<1014::AID-CNCR2820370805>3.0.CO;2-Z
   Huber S, 2010, BLOOD, V116, P3311, DOI 10.1182/blood-2010-02-271981
   ISHIDA Y, 1992, EMBO J, V11, P3887, DOI 10.1002/j.1460-2075.1992.tb05481.x
   Iyer SS, 2009, P NATL ACAD SCI USA, V106, P20388, DOI 10.1073/pnas.0908698106
   Jakubowska K, 2016, DIS MARKERS, V2016, P1, DOI 10.1155/2016/9895721
   Jin HT, 2011, CURR TOP MICROBIOL, V350, P17, DOI 10.1007/82_2010_116
   Kantoff PW, 2010, NEW ENGL J MED, V363, P411, DOI 10.1056/NEJMoa1001294
   Keating GM, 2016, DRUGS, V76, P969, DOI 10.1007/s40265-016-0589-9
   Keler T, 2003, J IMMUNOL, V171, P6251, DOI 10.4049/jimmunol.171.11.6251
   Kidd JF, 2002, J BIOL CHEM, V277, P6504, DOI 10.1074/jbc.M106802200
   Kleinclauss F, 2006, CELL DEATH DIFFER, V13, P41, DOI 10.1038/sj.cdd.4401699
   Larkin J, 2015, NEW ENGL J MED, V373, P23, DOI [10.1056/NEJMoa1504030, 10.1056/NEJMc1509660]
   Latchman Y, 2001, NAT IMMUNOL, V2, P261, DOI 10.1038/85330
   Leach DR, 1996, SCIENCE, V271, P1734, DOI 10.1126/science.271.5256.1734
   LEDERBERG J, 1959, SCIENCE, V129, P1649, DOI 10.1126/science.129.3364.1649
   LeDouarin N, 1996, IMMUNOL REV, V149, P35
   Lee JI, 1999, TRANSPLANTATION, V68, P1255, DOI 10.1097/00007890-199911150-00007
   Li XR, 2010, EUR J IMMUNOL, V40, P3325, DOI 10.1002/eji.201041093
   Liang XJ, 2010, METHODS MOL BIOL, V596, P467, DOI 10.1007/978-1-60761-416-6_21
   Lipson EJ, 2011, CLIN CANCER RES, V17, P6958, DOI 10.1158/1078-0432.CCR-11-1595
   Liston A, 2011, IMMUNOL CELL BIOL, V89, P14, DOI 10.1038/icb.2010.138
   Luqmani YA, 2005, MED PRIN PRACT, V14, P35, DOI 10.1159/000086183
   Lute KD, 2005, BLOOD, V106, P3127, DOI 10.1182/blood-2005-06-2298
   Lutz ER, 2014, CANCER IMMUNOL RES, V2, P616, DOI 10.1158/2326-6066.CIR-14-0027
   Maldonado RA, 2010, ADV IMMUNOL, V108, P111, DOI 10.1016/S0065-2776(10)08004_1
   Mantovani A, 2011, NAT REV IMMUNOL, V11, P519, DOI 10.1038/nri3024
   Marrack P, 1990, Semin Immunol, V2, P45
   Martinez FO, 2014, F1000PRIME REP, V6, P13, DOI 10.12703/P6-13
   McCarthy Edward F, 2006, Iowa Orthop J, V26, P154
   Morelli AE, 2000, TRANSPLANTATION, V69, P2647, DOI 10.1097/00007890-200006270-00027
   MUELLER DL, 1989, ANNU REV IMMUNOL, V7, P445, DOI 10.1146/annurev.iy.07.040189.002305
   Nakahashi-Oda C, 2016, NAT IMMUNOL, V17, P441, DOI 10.1038/ni.3345
   Nathan C, 2002, NATURE, V420, P846, DOI 10.1038/nature01320
   NATHRATH WBJ, 1978, J ROY SOC MED, V71, P755
   Niezgoda A, 2015, BIOMED RES INT, V2015, DOI 10.1155/2015/851387
   NOSSAL GJV, 1978, J EXP MED, V148, P1161, DOI 10.1084/jem.148.5.1161
   Nummer D, 2007, J NATL CANCER I, V99, P1188, DOI 10.1093/jnci/djm064
   Okada M, 2004, BLOOD, V103, P2299, DOI 10.1182/blood-2003-05-1605
   Palucka K, 2012, NAT REV CANCER, V12, P265, DOI 10.1038/nrc3258
   Penna G, 2000, J IMMUNOL, V164, P2405, DOI 10.4049/jimmunol.164.5.2405
   Rath M, 2014, FRONT IMMUNOL, V5, DOI 10.3389/fimmu.2014.00532
   Reslan L, 2009, MABS-AUSTIN, V1, P222, DOI 10.4161/mabs.1.3.8292
   Romagnani S, 2000, ANN ALLERG ASTHMA IM, V85, P9, DOI 10.1016/S1081-1206(10)62426-X
   Sainz B, 2016, MEDIAT INFLAMM, V2016, DOI 10.1155/2016/9012369
   Salmi M, 1998, J IMMUNOL, V160, P5629
   Sato E, 2005, P NATL ACAD SCI USA, V102, P18538, DOI 10.1073/pnas.0509182102
   Schietinger A, 2014, TRENDS IMMUNOL, V35, P51, DOI 10.1016/j.it.2013.10.001
   SCHWARTZ RH, 1990, SCIENCE, V248, P1349, DOI 10.1126/science.2113314
   Shaw TJ, 2016, CURR OPIN CELL BIOL, V42, P29, DOI 10.1016/j.ceb.2016.04.001
   Sheppard KA, 2004, FEBS LETT, V574, P37, DOI 10.1016/j.febslet.2004.07.083
   Sica A, 2006, EUR J CANCER, V42, P717, DOI 10.1016/j.ejca.2006.01.003
   SPRENT J, 1994, CELL, V76, P315, DOI 10.1016/0092-8674(94)90338-7
   Sprent J, 2001, PHILOS T R SOC B, V356, P609, DOI 10.1098/rstb.2001.0846
   Steen Shawn, 2008, Proc (Bayl Univ Med Cent), V21, P392
   Steinman RM, 2007, EUR J IMMUNOL, V37, pS53, DOI 10.1002/eji.200737400
   Steinman RM, 2007, NAT MED, V13, P1155, DOI 10.1038/nm1643
   THOMPSON CB, 1995, SCIENCE, V267, P1456, DOI 10.1126/science.7878464
   Tomimori Y, 2000, IMMUNOL LETT, V71, P49, DOI 10.1016/S0165-2478(99)00163-7
   Vakkila J, 2004, NAT REV IMMUNOL, V4, P641, DOI 10.1038/nri1415
   van Elsas A, 1999, J EXP MED, V190, P355, DOI 10.1084/jem.190.3.355
   van Elsas A, 2001, J EXP MED, V194, P481, DOI 10.1084/jem.194.4.481
   vanderMerwe PA, 1997, J EXP MED, V185, P393, DOI 10.1084/jem.185.3.393
   Vasilevko V, 2002, DNA CELL BIOL, V21, P137, DOI 10.1089/10445490252925404
   WATERHOUSE P, 1995, SCIENCE, V270, P985, DOI 10.1126/science.270.5238.985
   Weigert A, 2007, MOL BIOL CELL, V18, P3810, DOI 10.1091/mbc.E06-12-1096
   Williams CA, 2008, IMMUNOLOGY, V124, P89, DOI 10.1111/j.1365-2567.2007.02743.x
   Wu C, 2013, CELL MOL IMMUNOL, V10, P393, DOI 10.1038/cmi.2013.16
   Zhang L, 2003, NEW ENGL J MED, V348, P203, DOI 10.1056/NEJMoa020177
   Zhao Y, 2016, MOL MED REP, V14, P1901, DOI 10.3892/mmr.2016.5518
   Zhu JF, 2010, ANNU REV IMMUNOL, V28, P445, DOI 10.1146/annurev-immunol-030409-101212
NR 104
TC 43
Z9 43
U1 0
U2 34
PU JOHN WILEY & SONS LTD
PI CHICHESTER
PA THE ATRIUM, SOUTHERN GATE, CHICHESTER PO19 8SQ, W SUSSEX, ENGLAND
SN 2001-1326
J9 CLIN TRANSL MED
JI Clin. Transl. Med.
PD JAN 3
PY 2017
VL 6
AR 3
DI 10.1186/s40169-016-0130-5
PG 10
WC Oncology; Medicine, Research & Experimental
SC Oncology; Research & Experimental Medicine
GA EH7KX
UT WOS:000391952900002
PM 28050779
OA Green Published, gold
DA 2021-10-28
ER

PT J
AU Stockwin, LH
   Matzow, T
   Georgopoulos, NT
   Stanbridge, LJ
   Jones, SV
   Martin, IG
   Blair-Zajdel, ME
   Blair, GE
AF Stockwin, LH
   Matzow, T
   Georgopoulos, NT
   Stanbridge, LJ
   Jones, SV
   Martin, IG
   Blair-Zajdel, ME
   Blair, GE
TI Engineered expression of the Coxsackie B and adenovirus receptor (CAR)
   in human dendritic cells enhances recombinant adenovirus-mediated gene
   transfer
SO JOURNAL OF IMMUNOLOGICAL METHODS
LA English
DT Article
DE dendritic cell; CAR; adenovirus; viral receptor; viral uptake
ID CYTOTOXIC T-LYMPHOCYTES; IN-VITRO; VECTOR; MATURATION; INDUCTION;
   EFFICIENT; SURVIVAL; DELIVERY
AB Dendritic cells (DCs) are key antigen-presenting cells (APCs) that act as central modulators of cellular immune responses. Genetic modification of DCs has considerable therapeutic potential in the treatment of a wide spectrum of diseases, including cancer and persistent viral infection. In this report, we show that pre-treatment of DCs with a recombinant adenovirus encoding the major adenovirus receptor, Coxsackie B and adenovirus receptor (CAR), significantly increased the uptake of recombinant adenoviruses (Ads) by primary immature monocyte-derived DCs. This could be correlated with CAR mRNA and surface protein expression. Transduction of DCs by recombinant adenoviruses did not significantly alter cellular viability. Therefore, we propose that pre-treatment of DCs with Ad5-CAR is one strategy to increase the susceptibility of DCs to transduction by recombinant Ads. (C) 2002 Elsevier Science B.V. All rights reserved.
C1 Univ Leeds, Sch Biochem & Mol Biol, Leeds LS2 9JT, W Yorkshire, England.
   Daresbury Lab, Cent Labs Res Councils, Warrington WA4 4AD, Cheshire, England.
   Univ Leeds, Div Surg, Leeds LS2 9JT, W Yorkshire, England.
   Sheffield Hallam Univ, Biomed Res Ctr, Sch Sci & Math, Sheffield S1 1WB, S Yorkshire, England.
RP Blair, GE (corresponding author), Univ Leeds, Sch Biochem & Mol Biol, Mt Preston St, Leeds LS2 9JT, W Yorkshire, England.
EM g.e.blair@leeds.ac.uk
RI Blair, George Eric/A-5906-2008
OI Blair, George Eric/0000-0003-0440-1795; Georgopoulos,
   Nik/0000-0002-6330-4947
CR Arthur JF, 1997, CANCER GENE THER, V4, P17
   Banchereau J, 1998, NATURE, V392, P245, DOI 10.1038/32588
   Bergelson JM, 1997, SCIENCE, V275, P1320, DOI 10.1126/science.275.5304.1320
   Butterfield LH, 1998, J IMMUNOL, V161, P5607
   Di Nicola M, 2000, BRIT J HAEMATOL, V111, P344, DOI 10.1046/j.1365-2141.2000.02258.x
   Dietz AB, 1998, BLOOD, V91, P392, DOI 10.1182/blood.V91.2.392.392_392_398
   Hidaka C, 1999, J CLIN INVEST, V103, P579, DOI 10.1172/JCI5309
   Huang S, 1996, J VIROL, V70, P4502, DOI 10.1128/JVI.70.7.4502-4508.1996
   Jabbar IA, 2000, VACCINE, V18, P2444, DOI 10.1016/S0264-410X(99)00550-2
   Jonuleit H, 1997, EUR J IMMUNOL, V27, P3135, DOI 10.1002/eji.1830271209
   Kaner RJ, 1999, AM J RESP CELL MOL, V20, P361, DOI 10.1165/ajrcmb.20.3.3398
   Kimura E, 2001, GENE THER, V8, P20, DOI 10.1038/sj.gt.3301359
   Lee WC, 1998, TRANSPLANTATION, V66, P1810, DOI 10.1097/00007890-199812270-00040
   Markees TG, 1999, TRANSPLANT P, V31, P884, DOI 10.1016/S0041-1345(98)01817-X
   Matsue H, 1999, NAT MED, V5, P930, DOI 10.1038/11375
   McDonald D, 1999, GENE THER, V6, P1512, DOI 10.1038/sj.gt.3301006
   MITTAL SK, 1993, VIRUS RES, V28, P67, DOI 10.1016/0168-1702(93)90090-A
   Mittereder N, 1996, J VIROL, V70, P7498, DOI 10.1128/JVI.70.11.7498-7509.1996
   Nair SK, 1998, NAT BIOTECHNOL, V16, P364, DOI 10.1038/nbt0498-364
   Rea D, 1999, J VIROL, V73, P10245, DOI 10.1128/JVI.73.12.10245-10253.1999
   Rebel VI, 2000, STEM CELLS, V18, P176, DOI 10.1634/stemcells.18-3-176
   Roberts ML, 2000, MOL CELL NEUROSCI, V16, P97, DOI 10.1006/mcne.2000.0867
   SMITH AE, 1995, ANNU REV MICROBIOL, V49, P807
   STEINMAN RM, 1978, P NATL ACAD SCI USA, V75, P5132, DOI 10.1073/pnas.75.10.5132
   Stockwin LH, 2000, IMMUNOL CELL BIOL, V78, P91, DOI 10.1046/j.1440-1711.2000.00888.x
   Tillman BW, 1999, J IMMUNOL, V162, P6378
   TOLLEFSON AE, 1999, METH MOLEC MED, V21, P1
   WICKHAM TJ, 1993, CELL, V73, P309, DOI 10.1016/0092-8674(93)90231-E
   Zhong L, 1999, EUR J IMMUNOL, V29, P964, DOI 10.1002/(SICI)1521-4141(199903)29:03<964::AID-IMMU964>3.0.CO;2-P
NR 29
TC 17
Z9 17
U1 0
U2 0
PU ELSEVIER
PI AMSTERDAM
PA RADARWEG 29, 1043 NX AMSTERDAM, NETHERLANDS
SN 0022-1759
EI 1872-7905
J9 J IMMUNOL METHODS
JI J. Immunol. Methods
PD JAN 1
PY 2002
VL 259
IS 1-2
BP 205
EP 215
DI 10.1016/S0022-1759(01)00510-5
PG 11
WC Biochemical Research Methods; Immunology
SC Biochemistry & Molecular Biology; Immunology
GA 507XT
UT WOS:000173057100020
PM 11730855
DA 2021-10-28
ER

PT J
AU Legein, B
   Janssen, EM
   Theelen, TL
   Gijbels, MJ
   Walraven, J
   Klarquist, JS
   Hennies, CM
   Wouters, K
   Seijkens, TTP
   Wijnands, E
   Sluimer, JC
   Lutgens, E
   Zenke, M
   Hildner, K
   Biessen, EAL
   Temmerman, L
AF Legein, Bart
   Janssen, Edith M.
   Theelen, Thomas L.
   Gijbels, Marion J.
   Walraven, Joep
   Klarquist, Jared S.
   Hennies, Cassandra M.
   Wouters, Kristiaan
   Seijkens, Tom T. P.
   Wijnands, Erwin
   Sluimer, Judith C.
   Lutgens, Esther
   Zenke, Martin
   Hildner, Kai
   Biessen, Erik A. L.
   Temmerman, Lieve
TI Ablation of CD8 alpha(+) dendritic cell mediated cross-presentation does
   not impact atherosclerosis in hyperlipidemic mice
SO SCIENTIFIC REPORTS
LA English
DT Article
ID MHC CLASS-I; T-LYMPHOCYTES; REDUCES ATHEROSCLEROSIS; IMMUNE-RESPONSE;
   RECEPTOR; ANTIGEN; MOUSE; DENSITY; LESIONS; TOLERANCE
AB Clinical complications of atherosclerosis are almost exclusively linked to destabilization of the atherosclerotic plaque. Batf3-dependent dendritic cells specialize in cross-presentation of necrotic tissue-derived epitopes to directly activate cytolytic CD8 Tcells. The mature plaque (necrotic, containing dendritic cells and CD8 Tcells) could offer the ideal environment for cross-presentation, resulting in cytotoxic immunity and plaque destabilization. Ldlr(-/-) mice were transplanted with batf3(-/-) or wt bone marrow and put on a western type diet. Hematopoietic batf3 deficiency sharply decreased CD8 alpha(+) DC numbers in spleen and lymph nodes (>80%; P < 0,001). Concordantly, batf3(-/-) chimeras had a 75% reduction in OT-I cross-priming capacity in vivo. Batf3(-/-) chimeric mice did not show lower Tcell or other leukocyte subset numbers. Despite dampened cross-presentation capacity, batf3(-/-) chimeras had equal atherosclerosis burden in aortic arch and root. Likewise, batf3(-/-) chimeras and wt mice revealed no differences in parameters of plaque stability: plaque Tcell infiltration, cell death, collagen composition, and macrophage and vascular smooth muscle cell content were unchanged. These results show that CD8 alpha(+) DC loss in hyperlipidemic mice profoundly reduces cross-priming ability, nevertheless it does not influence lesion development. Taken together, we clearly demonstrate that CD8 alpha(+) DC-mediated cross-presentation does not significantly contribute to atherosclerotic plaque formation and stability.
C1 [Legein, Bart; Theelen, Thomas L.; Gijbels, Marion J.; Walraven, Joep; Wijnands, Erwin; Sluimer, Judith C.; Biessen, Erik A. L.; Temmerman, Lieve] Maastricht Univ, Cardiovasc Res Inst Maastricht CARIM, Expt Vasc Pathol, NL-6200 MD Maastricht, Netherlands.
   [Janssen, Edith M.; Klarquist, Jared S.; Hennies, Cassandra M.] Cincinnati Childrens Hosp Res Fdn, Div Immunobiol, Cincinnati, OH USA.
   [Janssen, Edith M.; Klarquist, Jared S.; Hennies, Cassandra M.] Univ Cincinnati, Coll Med, Cincinnati, OH USA.
   [Wouters, Kristiaan] Maastricht Univ, Cardiovasc Res Inst Maastricht CARIM, Dept Internal Med, NL-6200 MD Maastricht, Netherlands.
   [Seijkens, Tom T. P.; Lutgens, Esther] Univ Amsterdam, Acad Med Ctr, Dept Med Biochem, Expt Vasc Biol, NL-1105 AZ Amsterdam, Netherlands.
   [Lutgens, Esther] Univ Munich, Inst Cardiovasc Prevent IPEK, Munich, Germany.
   [Zenke, Martin] Rhein Westfal TH Aachen, Inst Biomed Engn, Dept Cell Biol, Sch Med, Aachen, Germany.
   [Hildner, Kai] Univ Klinikum Erlangen, Med Immunol, Erlangen, Germany.
RP Temmerman, L (corresponding author), Maastricht Univ, Cardiovasc Res Inst Maastricht CARIM, Expt Vasc Pathol, NL-6200 MD Maastricht, Netherlands.
EM lieve.temmerman@mumc.nl
RI Wouters, Kristiaan/A-8536-2013; Sluimer, Judith c/D-5277-2012
OI Wouters, Kristiaan/0000-0001-7127-6950; Sluimer, Judith
   c/0000-0002-0269-4582; Seijkens, Tom/0000-0001-6370-1267; Biessen,
   Erik/0000-0002-6454-8548
FU National Institutes of Health via National Cancer Institute [CA138617];
   Charlotte Schmidlapp Award; Boehringer Ingelheim Travel GrantBoehringer
   Ingelheim; NATIONAL CANCER INSTITUTEUnited States Department of Health &
   Human ServicesNational Institutes of Health (NIH) - USANIH National
   Cancer Institute (NCI) [R01CA138617] Funding Source: NIH RePORTER
FX This study was cofunded by the National Institutes of Health via
   National Cancer Institute grant CA138617 (E.M.J.) and by a Charlotte
   Schmidlapp Award (E.M.J.). B.L. received a Boehringer Ingelheim Travel
   Grant to perform experiments in Cincinnati.
CR Ahrens S, 2012, IMMUNITY, V36, P635, DOI 10.1016/j.immuni.2012.03.008
   ARAUJO JA, 1995, ARTERIOSCL THROM VAS, V15, P1172, DOI 10.1161/01.ATV.15.8.1172
   Asano K, 2011, IMMUNITY, V34, P85, DOI 10.1016/j.immuni.2010.12.011
   Bachem A, 2010, J EXP MED, V207, P1273, DOI 10.1084/jem.20100348
   BEVAN MJ, 1976, J EXP MED, V143, P1283, DOI 10.1084/jem.143.5.1283
   Bougneres L, 2009, IMMUNITY, V31, P232, DOI 10.1016/j.immuni.2009.06.022
   Buckwalter Matthew R, 2013, Cancer Immun, V13, P2
   Buono C, 2005, P NATL ACAD SCI USA, V102, P1596, DOI 10.1073/pnas.0409015102
   Choi JH, 2011, IMMUNITY, V35, P819, DOI 10.1016/j.immuni.2011.09.014
   Crozat K, 2010, J EXP MED, V207, P1283, DOI 10.1084/jem.20100223
   Daissormont ITMN, 2011, CIRC RES, V109, P1387, DOI 10.1161/CIRCRESAHA.111.256529
   Di Pucchio T, 2008, NAT IMMUNOL, V9, P551, DOI 10.1038/ni.1602
   Doring Y, 2012, CIRCULATION, V125, P1673, DOI 10.1161/CIRCULATIONAHA.111.046755
   Edelson BT, 2010, J EXP MED, V207, P823, DOI 10.1084/jem.20091627
   Ehst BD, 2003, AM J TRANSPLANT, V3, P1355, DOI 10.1046/j.1600-6135.2003.00246.x
   Elhage R, 2004, AM J PATHOL, V165, P2013, DOI 10.1016/S0002-9440(10)63252-X
   Poulin LF, 2010, J EXP MED, V207, P1261, DOI 10.1084/jem.20092618
   FYFE AI, 1994, J CLIN INVEST, V94, P2516, DOI 10.1172/JCI117622
   Galkina E, 2009, ANNU REV IMMUNOL, V27, P165, DOI 10.1146/annurev.immunol.021908.132620
   Gewaltig J, 2008, HUM PATHOL, V39, P1756, DOI 10.1016/j.humpath.2008.04.018
   Grivel JC, 2011, ARTERIOSCL THROM VAS, V31, P2929, DOI 10.1161/ATVBAHA.111.237081
   Habets KLL, 2010, CARDIOVASC RES, V85, P622, DOI 10.1093/cvr/cvp338
   Hansson GK, 2006, NAT REV IMMUNOL, V6, P508, DOI 10.1038/nri1882
   Hermansson A, 2011, CIRCULATION, V123, P1083, DOI 10.1161/CIRCULATIONAHA.110.973222
   Hildner K, 2008, SCIENCE, V322, P1097, DOI 10.1126/science.1164206
   Jongbloed SL, 2010, J EXP MED, V207, P1247, DOI 10.1084/jem.20092140
   Katz JD, 2010, J IMMUNOL, V185, P1999, DOI 10.4049/jimmunol.1001398
   Kolbus D, 2012, PLOS ONE, V7, DOI 10.1371/journal.pone.0033932
   Koltsova EK, 2012, J CLIN INVEST, V122, P3114, DOI 10.1172/JCI61758
   Kyaw T, 2013, CIRCULATION, V127, P1028, DOI 10.1161/CIRCULATIONAHA.112.001347
   Ljunggren HG, 1996, IMMUNOL REV, V151, P123, DOI 10.1111/j.1600-065X.1996.tb00706.x
   Luckashenak N, 2008, IMMUNITY, V28, P521, DOI 10.1016/j.immuni.2008.02.018
   Lutgens E, 1999, NAT MED, V5, P1313, DOI 10.1038/15271
   MACKAREHTSCHIAN K, 1995, IMMUNITY, V3, P147, DOI 10.1016/1074-7613(95)90167-1
   Marsch E, 2014, ARTERIOSCL THROM VAS, V34, P2545, DOI 10.1161/ATVBAHA.114.304023
   McKenna HJ, 2000, BLOOD, V95, P3489, DOI 10.1182/blood.V95.11.3489
   Miyake Y, 2007, J CLIN INVEST, V117, P2268, DOI 10.1172/JCI31990
   Neuenhahn M, 2007, IMMUNOL LETT, V114, P66, DOI 10.1016/j.imlet.2007.09.007
   Niessner A, 2010, CLIN IMMUNOL, V134, P25, DOI 10.1016/j.clim.2009.05.006
   Packard RRS, 2008, CIRC RES, V103, P965, DOI 10.1161/CIRCRESAHA.108.185793
   Poulin LF, 2012, BLOOD, V119, P6052, DOI 10.1182/blood-2012-01-406967
   Profumo E, 2013, MEDIAT INFLAMM, V2013, DOI 10.1155/2013/261054
   Raghavan M, 2008, TRENDS IMMUNOL, V29, P436, DOI 10.1016/j.it.2008.06.004
   Roselaar SE, 1996, ARTERIOSCL THROM VAS, V16, P1013, DOI 10.1161/01.ATV.16.8.1013
   Sambrook J., 1989, MOL CLONING LAB MANU, V2
   Sancho D, 2008, J CLIN INVEST, V118, P2098, DOI 10.1172/JCI34584
   Sancho D, 2009, NATURE, V458, P899, DOI 10.1038/nature07750
   Schaible UE, 2002, J EXP MED, V196, P1507, DOI 10.1084/jem.20020897
   Seillet C, 2013, BLOOD, V121, P1574, DOI 10.1182/blood-2012-07-445650
   Shortman K, 2010, IMMUNOL REV, V234, P18, DOI 10.1111/j.0105-2896.2009.00870.x
   Steinman RM, 2003, ANNU REV IMMUNOL, V21, P685, DOI 10.1146/annurev.immunol.21.120601.141040
   STEMME S, 1995, P NATL ACAD SCI USA, V92, P3893, DOI 10.1073/pnas.92.9.3893
   Torti N, 2011, EUR J IMMUNOL, V41, P2612, DOI 10.1002/eji.201041075
   Tussiwand R, 2012, NATURE, V490, P502, DOI 10.1038/nature11531
   van der Aa E, 2015, SEMIN CELL DEV BIOL, V41, P39, DOI 10.1016/j.semcdb.2014.05.016
   Villadangos JA, 2010, J EXP MED, V207, P1131, DOI 10.1084/jem.20100985
   Virmani R, 2000, ARTERIOSCL THROM VAS, V20, P1262, DOI 10.1161/01.ATV.20.5.1262
   Yilmaz A, 2004, ATHEROSCLEROSIS, V176, P101, DOI 10.1016/j.atherosclerosis.2004.04.027
   Zelenay S, 2012, J CLIN INVEST, V122, P1615, DOI 10.1172/JCI60644
   Zhou XH, 1996, AM J PATHOL, V149, P359
NR 60
TC 18
Z9 18
U1 0
U2 5
PU NATURE PUBLISHING GROUP
PI LONDON
PA MACMILLAN BUILDING, 4 CRINAN ST, LONDON N1 9XW, ENGLAND
SN 2045-2322
J9 SCI REP-UK
JI Sci Rep
PD OCT 21
PY 2015
VL 5
AR 15414
DI 10.1038/srep15414
PG 14
WC Multidisciplinary Sciences
SC Science & Technology - Other Topics
GA CU1MY
UT WOS:000363287200001
PM 26486587
OA Green Submitted, gold, Green Published
DA 2021-10-28
ER

PT J
AU Pfeffer, CP
   Olsen, BR
   Ganikhanov, F
   Legare, F
AF Pfeffer, Christian P.
   Olsen, Bjorn R.
   Ganikhanov, Feruz
   Legare, Francois
TI Imaging skeletal muscle using second harmonic generation and coherent
   anti-Stokes Raman scattering microscopy
SO BIOMEDICAL OPTICS EXPRESS
LA English
DT Article
ID CARS MICROSCOPY; QUANTUM DOTS; IN-VIVO; TISSUES; ARRAYS; FLUORESCENCE;
   ORIENTATION; IMAGES; PHASE; CELLS
AB We describe experimental results on label free imaging of striated skeletal muscle using second harmonic generation (SHG) and coherent anti-Stokes Raman scattering (CARS) microscopy. The complementarity of the SHG and CARS data makes it possible to clearly identify the main sarcomere sub-structures such as actin, myosin, acto-myosin, and the intact T-tubular system as it emanates from the sarcolemma. Owing to sub-micron spatial resolution and the high sensitivity of the CARS microscopy technique we were able to resolve individual myofibrils. In addition, key organelles such as mitochondria, cell nuclei and their structural constituents were observed revealing the entire structure of the muscle functional units. There is a noticeable difference in the CARS response of the muscle structure within actin, myosin and t-tubule areas with respect to laser polarization. We attribute this to a preferential alignment of the probed molecular bonds along certain directions. The combined CARS and SHG microscopy approach yields more extensive and complementary information and has a potential to become an indispensable method for live skeletal muscle characterization. (C) 2011 Optical Society of America
C1 [Pfeffer, Christian P.; Olsen, Bjorn R.] Harvard Univ, Sch Dent Med, Boston, MA 02115 USA.
   [Ganikhanov, Feruz] W Virginia Univ, Dept Phys, Morgantown, WV USA.
   [Legare, Francois] Ctr Energie Mat & Telecommun, Inst Natl Rech Sci, Varennes, PQ J3X 1S2, Canada.
RP Pfeffer, CP (corresponding author), Harvard Univ, Sch Dent Med, 188 Longwood Ave, Boston, MA 02115 USA.
EM legare@emt.inrs.ca
FU NSFNational Science Foundation (NSF) [DBI-0952532]; NSF-ECCSNational
   Science Foundation (NSF) [EPDT-0925437]; National Institutes of
   HealthUnited States Department of Health & Human ServicesNational
   Institutes of Health (NIH) - USA [AR36819]; Canada Foundation for
   InnovationCanada Foundation for InnovationCGIAR; Canadian Institute for
   Photonic Innovations; Natural Sciences and Engineering Research Council
   of CanadaNatural Sciences and Engineering Research Council of Canada
   (NSERC)CGIAR; Fonds Quebecois de la Recherche sur la Nature et les
   TechnologiesFQRNT
FX F. Ganikhanov thanks West Virginia Nano, NSF-CAREER (DBI-0952532), and
   NSF-ECCS (EPDT-0925437) for financial support. Authors thank Joe Rowley
   of WVU for his help. B. R. Olsen acknowledges support from National
   Institutes of Health grant AR36819. F. Legare acknowledges the support
   of the Canada Foundation for Innovation, the Canadian Institute for
   Photonic Innovations, The Natural Sciences and Engineering Research
   Council of Canada, and the Fonds Quebecois de la Recherche sur la Nature
   et les Technologies.
CR Abramoff M, 2004, BIOPHOTON INT, V11, P36
   Burghardt TP, 2007, BIOPHYS J, V93, P2226, DOI 10.1529/biophysj.107.107433
   Burrows SM, 2007, ANAL CHIM ACTA, V598, P135, DOI 10.1016/j.aca.2007.07.026
   Campagnola PJ, 2003, NAT BIOTECHNOL, V21, P1356, DOI 10.1038/nbt894
   Chu SW, 2004, BIOPHYS J, V86, P3914, DOI 10.1529/biophysj.103.034595
   Debarre D, 2006, NAT METHODS, V3, P47, DOI 10.1038/NMETH813
   Dominguez R, 2011, ANNU REV BIOPHYS, V40, P169, DOI 10.1146/annurev-biophys-042910-155359
   DUNCAN MD, 1982, OPT LETT, V7, P350, DOI 10.1364/OL.7.000350
   Evans CL, 2005, P NATL ACAD SCI USA, V102, P16807, DOI 10.1073/pnas.0508282102
   Ganikhanov F, 2006, OPT LETT, V31, P1292, DOI 10.1364/OL.31.001292
   Hellerer T, 2007, P NATL ACAD SCI USA, V104, P14658, DOI 10.1073/pnas.0703594104
   Helmchen F, 2005, NAT METHODS, V2, P932, DOI 10.1038/NMETH818
   HIDALGO C, 1985, BIOPHYS J, V47, P757, DOI 10.1016/S0006-3495(85)83978-3
   Kim JH, 2009, TISSUE ENG REGEN MED, V6, P307
   Kwan AC, 2008, P NATL ACAD SCI USA, V105, P11370, DOI 10.1073/pnas.0805199105
   LEVENSON MD, 1972, PHYS REV B-SOLID ST, V6, P3962, DOI 10.1103/PhysRevB.6.3962
   Murphy RM, 2009, EXP CELL RES, V315, P1015, DOI 10.1016/j.yexcr.2008.11.022
   OKANO G, 1980, BIOCHIM BIOPHYS ACTA, V619, P167
   Oron D, 2004, J STRUCT BIOL, V147, P3, DOI 10.1016/S1047-8477(03)00125-4
   Pfeffer CP, 2008, J STRUCT BIOL, V164, P140, DOI 10.1016/j.jsb.2008.07.002
   Plotnikov SV, 2006, BIOPHYS J, V90, P693, DOI 10.1529/biophysj.105.071555
   Popov KI, 2011, OPT EXPRESS, V19, P5902, DOI 10.1364/OE.19.005902
   Quinlan ME, 2005, BIOPHYS J, V89, P1132, DOI 10.1529/hiophysj.104.053496
   Ralston E, 2008, J STRUCT BIOL, V162, P500, DOI 10.1016/j.jsb.2008.03.010
   Resch-Genger U, 2008, NAT METHODS, V5, P763, DOI 10.1038/NMETH.1248
   Savio-Galimberti E, 2008, BIOPHYS J, V95, P2053, DOI 10.1529/biophysj.108.130617
   Schaffer CB, 2006, PLOS BIOL, V4, P258, DOI 10.1371/journal.pbio.0040022
   Shiohara A, 2004, MICROBIOL IMMUNOL, V48, P669, DOI 10.1111/j.1348-0421.2004.tb03478.x
   Wang HF, 2005, BIOPHYS J, V89, P581, DOI 10.1529/biophysj.105.061911
   WARRICK HM, 1987, ANNU REV CELL BIOL, V3, P379, DOI 10.1146/annurev.cellbio.3.1.379
   Williams RM, 2005, BIOPHYS J, V88, P1377, DOI 10.1529/biophysj.104.047308
   Zumbusch A, 1999, PHYS REV LETT, V82, P4142, DOI 10.1103/PhysRevLett.82.4142
NR 32
TC 19
Z9 19
U1 0
U2 23
PU OPTICAL SOC AMER
PI WASHINGTON
PA 2010 MASSACHUSETTS AVE NW, WASHINGTON, DC 20036 USA
SN 2156-7085
J9 BIOMED OPT EXPRESS
JI Biomed. Opt. Express
PD MAY 1
PY 2011
VL 2
IS 5
BP 1366
EP 1376
DI 10.1364/BOE.2.001366
PG 11
WC Biochemical Research Methods; Optics; Radiology, Nuclear Medicine &
   Medical Imaging
SC Biochemistry & Molecular Biology; Optics; Radiology, Nuclear Medicine &
   Medical Imaging
GA 886TY
UT WOS:000299878000032
PM 21559148
OA gold, Green Submitted, Green Published
DA 2021-10-28
ER

PT J
AU Zofkova, I
   Zajickova, K
   Hill, M
   Vankova, M
AF Zofkova, I
   Zajickova, K
   Hill, M
   Vankova, M
TI Role of intron 5 C/T polymorphism of the calcium sensing receptor gene
   in the regulation of the serum FSH and LH in post-menopausal women
SO JOURNAL OF ENDOCRINOLOGICAL INVESTIGATION
LA English
DT Article
DE calcium sensing receptor gene; intron 5 C/T polymorphism; A986S
   polymorphism; follicle stimulating hormone; luteinizing hormone; bone
   density
ID BONE-MINERAL DENSITY; PRIMARY HYPERPARATHYROIDISM/; EXTRACELLULAR
   CALCIUM; A986S POLYMORPHISM; HORMONE-SECRETION; ASSOCIATION; CELLS;
   EXPRESSION; FREQUENCY; ALLELES
AB Objective: High extracellular calcium concentration (Ca-o(2+)) acts to inhibit calcium sensing receptor (CaR) signalling on cellular surfaces in parathyroid glands. This receptor is, however, also expressed on the membranes of some non-calciotropic endocrine cells, including pituitary-derived cells. The aim of our study was to analyse relationships between the CaR gene and the circulating FSH and LH in normal postmenopausal women. Methods: A total of 95 untreated euparathyroid post-menopausal women were investigated in the study. The serum FSH and LH levels were evaluated in relationship to allele combinations of the CaR gene (C/T polymorphism in the intron 5 and A986S polymorphism in exon 7), using an analysis of co-variance (ANCOVA) model. Results: Distribution of TT, TC and CC allele combinations (intron 5 C/T polymorphism) was 51, 43 and 6 %, respectively. Higher serum FSH and LH levels were found in carriers of C allele than in women without this allele (p<0.002 and p<0.03, respectively). No correlations were found between A986S polymorphism and serum FSH and LH levels. Conclusions: Serum FSH and LH levels are associated with intron 5 C/T (but not A986S) polymorphism of the CaR gene in untreated post-menopausal women. The physiological role of the CaR gene in the regulation of the gonadotropic function needs to be further investigated.
C1 Inst Endocrinol, Prague 11694 1, Czech Republic.
RP Zofkova, I (corresponding author), Inst Endocrinol, Narodni 8, Prague 11694 1, Czech Republic.
EM izofkova@endo.cz
RI Hill, Martin/G-7699-2019
OI Hill, Martin/0000-0002-1705-0835
CR Bai M, 1996, J BIOL CHEM, V271, P19537, DOI 10.1074/jbc.271.32.19537
   BATES MD, 1984, ENDOCRINOLOGY, V115, P1380, DOI 10.1210/endo-115-4-1380
   Brown EM, 2001, PHYSIOL REV, V81, P239, DOI 10.1152/physrev.2001.81.1.239
   Cetani F, 2003, EUR J ENDOCRINOL, V148, P603, DOI 10.1530/eje.0.1480603
   Cetani F, 2002, J ENDOCRINOL INVEST, V25, P614, DOI 10.1007/BF03345085
   Cole DEC, 1999, LANCET, V353, P112, DOI 10.1016/S0140-6736(98)06434-4
   Emanuel RL, 1996, MOL ENDOCRINOL, V10, P555, DOI 10.1210/me.10.5.555
   Ferry S, 1997, BIOCHEM BIOPH RES CO, V238, P866, DOI 10.1006/bbrc.1997.7401
   Jarvinen TL, 2003, J BONE MINER RES, V18, P1921, DOI 10.1359/jbmr.2003.18.11.1921
   Koishi S, 1996, HORM METAB RES, V28, P541, DOI 10.1055/s-2007-979848
   Lorentzon M, 2001, EUR J ENDOCRINOL, V144, P257, DOI 10.1530/eje.0.1440257
   MALMED S, 2002, WILLIAMS TXB ENDOCRI, P177
   Miedlich S, 2001, EUR J ENDOCRINOL, V145, P421, DOI 10.1530/eje.0.1450421
   MILLER SA, 1988, NUCLEIC ACIDS RES, V16, P1215, DOI 10.1093/nar/16.3.1215
   NISSENSON RA, 2003, ENCY HORMONES, P146
   Rubin LA, 1997, SCAND J CLIN LAB INV, V57, P122
   Sedej S, 2004, J PHYSIOL-LONDON, V555, P769, DOI 10.1113/jphysiol.2003.058271
   Shorte SL, 1996, CELL CALCIUM, V19, P43, DOI 10.1016/S0143-4160(96)90012-3
   Takacs I, 2002, BONE, V30, P849, DOI 10.1016/S8756-3282(02)00741-X
   VELDHUIS JD, 1984, J CLIN ENDOCR METAB, V59, P56, DOI 10.1210/jcem-59-1-56
   Yamauchi M, 2001, CLIN ENDOCRINOL, V55, P373, DOI 10.1046/j.1365-2265.2001.01318.x
   Yano S, 2000, NEPHRON, V85, P317, DOI 10.1159/000045681
   Zofkova I, 2004, J ENDOCRINOL INVEST, V27, P442, DOI 10.1007/BF03345288
   Zofkova I, 2002, HORM METAB RES, V34, P127
NR 24
TC 1
Z9 1
U1 0
U2 3
PU EDITRICE KURTIS S R L
PI MILAN
PA VIA LUIGI ZOJA 30, 20153 MILAN, ITALY
SN 0391-4097
J9 J ENDOCRINOL INVEST
JI J. Endocrinol. Invest.
PD JUL-AUG
PY 2005
VL 28
IS 7
BP 638
EP 642
PG 5
WC Endocrinology & Metabolism
SC Endocrinology & Metabolism
GA 967BT
UT WOS:000232067200010
PM 16218047
DA 2021-10-28
ER

PT J
AU Johnson, PWM
   Leek, J
   Swinbank, K
   Angus, B
   Roberts, P
   Markham, AF
   Selby, PJ
   MacLennan, KA
AF Johnson, PWM
   Leek, J
   Swinbank, K
   Angus, B
   Roberts, P
   Markham, AF
   Selby, PJ
   MacLennan, KA
TI The use of fluorescent in situ hybridization for detection of the
   t(2;5)(p23;q35) translocation in anaplastic large-cell lymphoma
SO ANNALS OF ONCOLOGY
LA English
DT Article; Proceedings Paper
CT 6th International Conference on Malignant Lymphoma
CY JUN 05-08, 1996
CL LUGANO, SWITZERLAND
DE anaplastic large-cell lymphoma; fluorescent in situ hybridization;
   Hodgkin's disease; Ki-1 lymphoma; PCR
ID NON-HODGKINS-LYMPHOMA; POLYMERASE CHAIN-REACTION; CLINICAL-FEATURES;
   ANTIGEN EXPRESSION; 2-5 TRANSLOCATION; DISEASE; GENE; NPM; MORPHOLOGY;
   CHILDHOOD
AB Background: Anaplastic large-cell lymphoma (ALCL) is a recently recognized, distinctive type of non-Hodgkin's lymphoma characterized by anaplastic large-cell cytology and expression of a member of the TNF-receptor family CD30. A characteristic chromosomal translocation has been identified in ALCL of Tor null-cell lineage which juxtaposes a novel tyrosine kinase (anaplastic lymphoma kinase, ALK) located at 2p23 with the nucleophosmin gene (NPM) at 5q35. A chimeric mRNA transcript is produced, and the translocation results in constitutive expression of a truncated form of the ALK protein, p80. There is controversy concerning whether or not the translocation occurs in Hodgkin's disease. The aim of this study was to develop a methodology for fluorescent in situ hybridization (FISH) to detect the t(2;5)(p23;q35), and to compare the results with conventional cytogenetics, reverse-transcriptase PCR and immunostaining for the p80 protein.
   Patients and methods: Twenty-five cases of malignant lymphoma (II ALCL and 14 HD) were studied. Immunohistochemistry was performed to confirm the diagnosis and for analysis of p80 expression. Conventional cytogenetics were analyzed on C-banded metaphase spreads. FISH was performed using whole chromosome paints for chromosomes 2 and 5 on metaphase spreads and YAC probes for interphase nuclei. Reverse-transcriptase PCR using primers for ALK and NPM was used to amplify the translocation breakpoint in extracted mRNA.
   Results: Among 11 cases of ALCL examined by FISH, the translocation was detected in 4. Two of these cases also had RT-PCR and p80 staining performed, with positive results. Among 7 cases where the t(2;5) was not detected by FISH, 3 cases were examined by RT-PCR with negative results and 4 cases by p80 staining, also negative. The RT-PCR was negative in all 14 cases of Hodgkin's disease, 4 of which were also examined by FISH and found to be negative.
   Conclusion: Fluorescent in sib hybridization is a useful method for detection of the t(2;5)(p23;q35) in anaplastic large-cell lymphoma. The results concur with those of RT-PCR for the chimeric transcript and immunostaining for the p80 protein. The frequency with which the translocation was found was 36% in this small series, and no evidence of the translocation was found in cases of Hodgkin's disease.
C1 ST JAMES UNIV HOSP,IMPERIAL CANC RES FUND,CANC MED RES UNIT,LEEDS LS9 7TF,W YORKSHIRE,ENGLAND.
   ST JAMES UNIV HOSP,MOL MED LABS,LEEDS LS9 7TF,W YORKSHIRE,ENGLAND.
   ST JAMES UNIV HOSP,REG CYTOGENET LAB,LEEDS LS9 7TF,W YORKSHIRE,ENGLAND.
   ROYAL VICTORIA INFIRM,DEPT HISTOPATHOL,NEWCASTLE TYNE NE1 4LP,TYNE & WEAR,ENGLAND.
RI Angus, Brian/L-9246-2019; Johnson, Peter/L-2403-2018
OI Angus, Brian/0000-0003-3598-7784; Johnson, Peter/0000-0003-2306-4974
CR ANAND R, 1990, NUCLEIC ACIDS RES, V18, P1951, DOI 10.1093/nar/18.8.1951
   BITTER MA, 1990, AM J SURG PATHOL, V14, P305, DOI 10.1097/00000478-199004000-00001
   BULLRICH F, 1994, CANCER RES, V54, P2873
   CHOTT A, 1990, AM J SURG PATHOL, V14, P439, DOI 10.1097/00000478-199005000-00003
   DOWNING JR, 1995, BLOOD, V85, P3416, DOI 10.1182/blood.V85.12.3416.bloodjournal85123416
   ELMBERGER PG, 1995, BLOOD, V86, P3517, DOI 10.1182/blood.V86.9.3517.bloodjournal8693517
   ELMSLIE EA, 1994, HUMAN GENET, V93, P513
   Filippa DA, 1996, BLOOD, V87, P2905, DOI 10.1182/blood.V87.7.2905.bloodjournal8772905
   FISCHER P, 1988, BLOOD, V72, P234
   GREER JP, 1991, J CLIN ONCOL, V9, P539, DOI 10.1200/JCO.1991.9.4.539
   KADIN ME, 1986, BLOOD, V68, P1042
   LADANYI M, 1994, AM J PATHOL, V145, P1296
   Lamant L, 1996, BLOOD, V87, P284
   LANDEGENT JE, 1987, HUM GENET, V77, P366, DOI 10.1007/BF00291428
   MORRIS SW, 1994, SCIENCE, V263, P1281, DOI 10.1126/science.8122112
   NAKAMURA S, 1991, CANCER, V68, P118, DOI 10.1002/1097-0142(19910701)68:1<118::AID-CNCR2820680123>3.0.CO;2-R
   OFFIT K, 1990, LEUKEMIA, V4, P625
   ORSCHESCHEK K, 1995, LANCET, V345, P87, DOI 10.1016/S0140-6736(95)90061-6
   PINKEL D, 1986, P NATL ACAD SCI USA, V83, P2934, DOI 10.1073/pnas.83.9.2934
   REITER A, 1994, J CLIN ONCOL, V12, P899, DOI 10.1200/JCO.1994.12.5.899
   ROMAGUERA JE, 1994, ANN ONCOL, V5, P317, DOI 10.1093/oxfordjournals.annonc.a058833
   SANDLUND JT, 1994, J CLIN ONCOL, V12, P895, DOI 10.1200/JCO.1994.12.5.895
   SHIOTA M, 1995, BLOOD, V86, P1954, DOI 10.1182/blood.V86.5.1954.bloodjournal8651954
   SHIOTA M, 1994, BLOOD, V84, P3678
   STEIN H, 1985, BLOOD, V66, P848
   WEISS LM, 1995, BLOOD, V85, P2845, DOI 10.1182/blood.V85.10.2845.bloodjournal85102845
   WELLMANN A, 1995, BLOOD, V86, P2321, DOI 10.1182/blood.V86.6.2321.bloodjournal8662321
   Yee HT, 1996, BLOOD, V87, P1081, DOI 10.1182/blood.V87.3.1081.bloodjournal8731081
NR 28
TC 10
Z9 10
U1 0
U2 2
PU KLUWER ACADEMIC PUBL
PI DORDRECHT
PA SPUIBOULEVARD 50, PO BOX 17, 3300 AA DORDRECHT, NETHERLANDS
SN 0923-7534
J9 ANN ONCOL
JI Ann. Oncol.
PY 1997
VL 8
SU 2
BP 65
EP 69
DI 10.1023/A:1008234301024
PG 5
WC Oncology
SC Oncology
GA XH399
UT WOS:A1997XH39900014
PM 9209644
DA 2021-10-28
ER

PT J
AU Wu, ZZ
   Tandon, R
   Ziembicki, J
   Nagano, J
   Hujer, KM
   Miller, RT
   Huang, CF
AF Wu, ZZ
   Tandon, R
   Ziembicki, J
   Nagano, J
   Hujer, KM
   Miller, RT
   Huang, CF
TI Role of ceramide in Ca2+-sensing receptor-induced apoptosis
SO JOURNAL OF LIPID RESEARCH
LA English
DT Article
DE stress-activated protein kinase/c-Jun N-terminal kinase; HEK 293 cell; G
   protein coupled receptor
ID CALCIUM-SENSING RECEPTOR; AUTOSOMAL-DOMINANT HYPOCALCEMIA;
   ACUTE-RENAL-FAILURE; N-TERMINAL KINASE; EXTRACELLULAR CALCIUM; C-JUN;
   CELL-PROLIFERATION; HUMAN FIBROBLASTS; PROTEIN-KINASE; ACTIVATION
AB Increased extracellular Ca2+ ([Ca2+](O)) can damage tissues, but the molecular mechanisms by which this occurs are poorly defined. Using HEK 293 cell lines that stably overexpress the Ca2+-sensing receptor (CaR), a G protein-coupled receptor, we demonstrate that activation of the CaR leads to apoptosis, which was determined by nuclear condensation, DNA fragmentation, caspase-3 activation, and increased cytosolic cytochrome c. This CaR-induced apoptotic pathway is initiated by CaR-induced accumulation of ceramide which plays an important role in inducing cell death signals by distinct G protein-independent signaling pathways. Pretreatment of wild-type CaR-expressing cells with pertussis toxin inhibited CaR-induced [H-3] ceramide formation, c-Jun phosphorylation, and caspase-3 activation. The ceramide accumulation, c-Jun phosphorylation, and caspase-3 activation by the CaR can be abolished by sphingomyelinase and ceramide synthase inhibitors in different time frames. Cells that express a nonfunctional mutant CaR that were exposed to the same levels of [Ca2+](O) showed no evidence of activation of the apoptotic pathway. In conclusion, we report the involvement of the CaR in stimulating programmed cell death via a pathway involving GTP binding protein alpha subunit (G alpha(i))-dependent ceramide accumulation, activation of stress-activated protein kinase/c-Jun N-terminal kinase, c-Jun phosphorylation, caspase-3 activation, and DNA cleavage. - Wu, Z., R. Tandon, J. Ziembicki, J. Nagano, K. M. Hujer, R. T. Miller, and C. Huang. Role of ceramide in Ca2+-sensing receptor-induced apoptosis.
C1 Case Western Reserve Univ, Dept Med, Cleveland, OH 44106 USA.
   Case Western Reserve Univ, Dept Surg, Cleveland, OH 44106 USA.
   Louis Stokes VA Med Ctr, Cleveland, OH USA.
RP Huang, CF (corresponding author), Case Western Reserve Univ, Dept Med, Cleveland, OH 44106 USA.
EM cxh87@po.cwru.edu
FU NATIONAL INSTITUTE OF DIABETES AND DIGESTIVE AND KIDNEY DISEASESUnited
   States Department of Health & Human ServicesNational Institutes of
   Health (NIH) - USANIH National Institute of Diabetes & Digestive &
   Kidney Diseases (NIDDK) [R29DK041726, R01DK041726, R01DK059985] Funding
   Source: NIH RePORTER; NIDDK NIH HHSUnited States Department of Health &
   Human ServicesNational Institutes of Health (NIH) - USANIH National
   Institute of Diabetes & Digestive & Kidney Diseases (NIDDK) [DK-41726,
   DK-59985] Funding Source: Medline
CR Arthur JM, 2000, BIOCHEM BIOPH RES CO, V275, P538, DOI 10.1006/bbrc.2000.3226
   Brown EM, 2001, PHYSIOL REV, V81, P239, DOI 10.1152/physrev.2001.81.1.239
   Chakrabarty S, 2003, CANCER RES, V63, P67
   Chen YR, 1996, J BIOL CHEM, V271, P631, DOI 10.1074/jbc.271.2.631
   DAI TN, 1995, ONCOGENE, V10, P849
   DERIJARD B, 1994, CELL, V76, P1025, DOI 10.1016/0092-8674(94)90380-8
   Doering T, 2002, J LIPID RES, V43, P1727, DOI 10.1194/jlr.M200208-JLR200
   Gallo KA, 2002, NAT REV MOL CELL BIO, V3, P663, DOI 10.1038/nrm906
   Garcia-Ruiz C, 2000, HEPATOLOGY, V32, P56, DOI 10.1053/jhep.2000.8267
   Gu CH, 2000, J BIOL CHEM, V275, P20726, DOI 10.1074/jbc.M000152200
   Handlogten ME, 2000, AM J PHYSIOL-RENAL, V279, pF1083, DOI 10.1152/ajprenal.2000.279.6.F1083
   HANDLY N, 2001, MED J, V2, P2
   Huang CF, 2002, J BIOL CHEM, V277, P20293, DOI 10.1074/jbc.M200831200
   Huang CS, 1997, J BIOL CHEM, V272, P27753, DOI 10.1074/jbc.272.44.27753
   Huang SC, 2004, J FOOD DRUG ANAL, V12, P13
   HUANG SX, 1995, BIOCHEM J, V310, P881, DOI 10.1042/bj3100881
   Ichijo H, 1997, SCIENCE, V275, P90, DOI 10.1126/science.275.5296.90
   Kolesnick RN, 1998, ANNU REV PHYSIOL, V60, P643, DOI 10.1146/annurev.physiol.60.1.643
   Komatsuzaki K, 2001, BIOCHEM BIOPH RES CO, V289, P1211, DOI 10.1006/bbrc.2001.6085
   Levade T, 1999, BBA-MOL CELL BIOL L, V1438, P1, DOI 10.1016/S1388-1981(99)00038-4
   Lewin E, 2002, J AM SOC NEPHROL, V13, DOI 10.1097/01.ASN.0000024439.38838.03
   Lin JL, 2003, NEW ENGL J MED, V348, P277, DOI 10.1056/NEJMoa021672
   Lin KI, 1998, BIOCHEM BIOPH RES CO, V249, P325, DOI 10.1006/bbrc.1998.9124
   Liu GL, 2002, J BIOL CHEM, V277, P48427, DOI 10.1074/jbc.M202130200
   Liu KP, 2003, J NEUROSCI, V23, P2049
   Lovat PE, 2004, JNCI-J NATL CANCER I, V96, P1288, DOI 10.1093/jnci/djh254
   Luo YQ, 1998, J BIOL CHEM, V273, P3756, DOI 10.1074/jbc.273.6.3756
   Malik RK, 2001, AM J PHYSIOL-RENAL, V281, pF56
   Martin-Salvago MD, 2003, ENDOCR PATHOL, V14, P61, DOI 10.1385/EP:14:1:61
   Meacci E, 1996, BIOCHEM BIOPH RES CO, V221, P1, DOI 10.1006/bbrc.1996.0534
   Pettus BJ, 2002, BBA-MOL CELL BIOL L, V1585, P114, DOI 10.1016/S1388-1981(02)00331-1
   Pilane CM, 2004, J CELL PHYSIOL, V199, P310, DOI 10.1002/jcp.10464
   POLLAK MR, 1994, NAT GENET, V8, P303, DOI 10.1038/ng1194-303
   POLLAK MR, 1993, CELL, V75, P1297, DOI 10.1016/0092-8674(93)90617-Y
   ROBINSON MJ, 1998, CURR OPIN CELL BIOL, V9, P1839
   Sanchenkov A, 2001, JNCI-J NATL CANCER I, V93, P347, DOI 10.1093/jnci/93.5.347
   SASAKI T, 1995, BIOCHEM J, V311, P829, DOI 10.1042/bj3110829
   Sawada N, 2000, CELL DEATH DIFFER, V7, P761, DOI 10.1038/sj.cdd.4400711
   Szabo E, 1998, INT J ONCOL, V12, P403
   TAIT L, 1990, CANCER RES, V50, P6087
   Tian W, 2000, AM J PHYSIOL-RENAL, V279, pF593, DOI 10.1152/ajprenal.2000.279.4.F593
   Tu CL, 2001, J BIOL CHEM, V276, P41079, DOI 10.1074/jbc.M107122200
   van der Luit AH, 2002, J BIOL CHEM, V277, P39541, DOI 10.1074/jbc.M203176200
   Vargas-Poussou R, 2002, J AM SOC NEPHROL, V13, DOI 10.1097/01.ASN.0000025781.16723.68
   Verheij M, 1996, NATURE, V380, P75, DOI 10.1038/380075a0
   XIA ZG, 1995, SCIENCE, V270, P1326, DOI 10.1126/science.270.5240.1326
   Yamaguchi T, 1998, J BONE MINER RES, V13, P1530, DOI 10.1359/jbmr.1998.13.10.1530
   Yamaguchi T, 2002, BIOCHEM BIOPH RES CO, V299, P532, DOI 10.1016/S0006-291X(02)02690-6
   Ye CP, 2004, J NEUROSCI RES, V75, P491, DOI 10.1002/jnr.10875
   Zager RA, 1998, KIDNEY INT, V53, P573, DOI 10.1046/j.1523-1755.1998.00772.x
   Zager RA, 1997, KIDNEY INT, V52, P60, DOI 10.1038/ki.1997.304
NR 51
TC 12
Z9 12
U1 0
U2 0
PU AMER SOC BIOCHEMISTRY MOLECULAR BIOLOGY INC
PI BETHESDA
PA 9650 ROCKVILLE PIKE, BETHESDA, MD 20814-3996 USA
SN 0022-2275
EI 1539-7262
J9 J LIPID RES
JI J. Lipid Res.
PD JUL
PY 2005
VL 46
IS 7
BP 1396
EP 1404
DI 10.1194/jlr.M500071-JLR200
PG 9
WC Biochemistry & Molecular Biology
SC Biochemistry & Molecular Biology
GA 934XA
UT WOS:000229741700006
PM 15805541
OA hybrid
DA 2021-10-28
ER

PT J
AU Murphey, ED
   Lin, CY
   McGuire, RW
   Toliver-Kinsky, T
   Herndon, DN
   Sherwood, ER
AF Murphey, ED
   Lin, CY
   McGuire, RW
   Toliver-Kinsky, T
   Herndon, DN
   Sherwood, ER
TI Diminished bacterial clearance is associated with decreased IL-12 and
   interferon-gamma production but a sustained proinflammatory response in
   a murine model of postseptic immunosuppression
SO SHOCK
LA English
DT Article
DE mice; IL-10; innate immunity; SIRS; CARS; MARS
ID IFN-GAMMA; TRYPANOSOMA-CRUZI; SEVERE SEPSIS; WHOLE-BLOOD;
   INTERLEUKIN-12; MICE; PERITONITIS; LYMPHOCYTE; SURVIVAL; INJURY
AB After a major illness or injury, immune status in critically ill patients may fluctuate between a marked proinflammatory response and an immunosuppressed state. Postinflammatory immunosuppression can result in increased susceptibility to infection. Alterations of cytokine production, such as suppression of IFNgamma and elevation of the anti-inflammatory cytokine IL-10, are believed to contribute to postinflammatory immunosuppression. We examined antimicrobial immunity in mice that had previously been subjected to a sublethal cecal ligation and puncture (CLP) as a model of major injury. Mice were challenged with Pseudomonas aeruginosa (5 x 10(7) CFU i.v.) on day 5 after CLP or sham surgery. Bacterial clearance in mice after CLP was impaired and associated with decreased production of IFNgamma and increased production of IL-10 in the early response to the Pseudomonas challenge. Pseudomonas-induced production of the IFNgamma-inducing factor IL-12 was also decreased in post-CLP mice. However, splenocytes from post-CLP mice remained responsive to exogenous stimulation with the IFNgamma-inducing cytokines IL-12, IL-15, and IL-18 as well as T-cell receptor activation. Furthermore, production of the proinflammatory cytokines TNF-alpha, IL-1beta, and IL-6 were as high, or higher, in the post-CLP group compared with sham mice after P. aeruginosa challenge. Blockade of IL-10 did not reverse IL-12 and IFNgamma suppression in splenocytes from post-CLP mice. These studies show that suppressed bacterial clearance in post-CLP mice is associated with decreased production of IFNgamma and IL-12 and with increased production of IL-10 and proinflammatory cytokines.
C1 Univ Texas, Med Branch, Dept Anesthesiol, Galveston, TX 77555 USA.
   Univ Texas, Med Branch, Dept Surg, Galveston, TX 77555 USA.
   Shriners Hosp Children, Galveston, TX 77555 USA.
RP Murphey, ED (corresponding author), Univ Texas, Med Branch, Dept Anesthesiol, 301 Univ Blvd Galveston, Galveston, TX 77555 USA.
EM edmurphe@utmb.edu
RI Toliver-Kinsky, Tracy/ABE-2048-2020
CR Angus D C, 2001, Crit Care Med, V29, P1303, DOI 10.1097/00003246-200107000-00002
   Boehm U, 1997, ANNU REV IMMUNOL, V15, P749, DOI 10.1146/annurev.immunol.15.1.749
   Bone-Larson CL, 2000, AM J PATHOL, V157, P1177, DOI 10.1016/S0002-9440(10)64633-0
   Bronte Vincenzo, 2000, Blood, V96, P3838
   BRUNBUISSON C, 1995, JAMA-J AM MED ASSOC, V274, P968, DOI 10.1001/jama.274.12.968
   Car BD, 1999, TOXICOL PATHOL, V27, P58, DOI 10.1177/019262339902700112
   Cuff CA, 1998, J IMMUNOL, V161, P6853
   Da Silva APG, 2003, IMMUNOLOGY, V108, P230, DOI 10.1046/j.1365-2567.2003.01571.x
   Dai WJ, 1997, J IMMUNOL, V158, P5297
   Docke WD, 1997, NAT MED, V3, P678, DOI 10.1038/nm0697-678
   Ebong S, 1999, INFECT IMMUN, V67, P6603
   Ethuin F, 2003, LAB INVEST, V83, P1353, DOI 10.1097/01.LAB.0000087589.37269.FC
   Ferguson NR, 1999, INTENS CARE MED, V25, P106, DOI 10.1007/s001340050795
   Foey AD, 2001, CYTOKINE, V16, P131, DOI 10.1006/cyto.2001.0954
   GENNARI R, 1994, J SURG RES, V56, P530, DOI 10.1006/jsre.1994.1085
   Gjertsson I, 2003, MICROB PATHOGENESIS, V35, P119, DOI 10.1016/S0882-4010(03)00114-1
   Graefe SEB, 2003, MICROBES INFECT, V5, P833, DOI 10.1016/S1286-4579(03)00176-X
   Heagy W, 2000, SHOCK, V14, P271, DOI 10.1097/00024382-200014030-00005
   Kalechman Y, 2002, J IMMUNOL, V169, P384, DOI 10.4049/jimmunol.169.1.384
   KATSIKIS PD, 1995, INT IMMUNOL, V7, P1287, DOI 10.1093/intimm/7.8.1287
   Lederer JA, 1999, SHOCK, V11, P153, DOI 10.1097/00024382-199903000-00001
   LIVINGSTON DH, 1994, ARCH SURG-CHICAGO, V129, P172
   MEAKINS JL, 1977, ANN SURG, V186, P241, DOI 10.1097/00000658-197709000-00002
   Michalkiewicz J, 1999, IMMUNOL LETT, V69, P359, DOI 10.1016/S0165-2478(99)00121-2
   OSULLIVAN ST, 1995, ANN SURG, V222, P482
   Paludan SR, 1998, SCAND J IMMUNOL, V48, P459
   POLK HC, 1992, AM J SURG, V163, P191, DOI 10.1016/0002-9610(92)90099-D
   Qi H, 2003, INFECT IMMUN, V71, P3337, DOI 10.1128/IAI.71.6.3337-3342.2003
   Rigato O, 2003, SHOCK, V19, P113, DOI 10.1097/00024382-200302000-00004
   Romagnani S, 1997, IMMUNOL TODAY, V18, P263, DOI 10.1016/S0167-5699(97)80019-9
   Sander M, 2002, INTENS CARE MED, V28, P285, DOI 10.1007/s00134-001-1199-9
   Sewnath ME, 2001, J IMMUNOL, V166, P6323, DOI 10.4049/jimmunol.166.10.6323
   SKOSKIEWICZ MJ, 1985, J EXP, V5, P1664
   Spolarics Z, 2003, CRIT CARE MED, V31, P1722, DOI 10.1097/01.CCM.0000063579.43470.AA
   Steinhauser ME, 1999, J IMMUNOL, V162, P392
   Toliver-Kinsky TE, 2002, SHOCK, V18, P322, DOI 10.1097/00024382-200210000-00006
   Wasserman D, 1998, CRIT CARE MED, V26, P434, DOI 10.1097/00003246-199803000-00010
   Wilkinson RA, 1999, J TRAUMA, V47, P912, DOI 10.1097/00005373-199911000-00016
   Yamaguchi T, 2000, J MED MICROBIOL, V49, P701, DOI 10.1099/0022-1317-49-8-701
   Young L S, 1982, Scand J Infect Dis Suppl, V31, P78
   Zantl N, 1998, INFECT IMMUN, V66, P2300, DOI 10.1128/IAI.66.5.2300-2309.1998
NR 41
TC 61
Z9 63
U1 0
U2 3
PU LIPPINCOTT WILLIAMS & WILKINS
PI PHILADELPHIA
PA TWO COMMERCE SQ, 2001 MARKET ST, PHILADELPHIA, PA 19103 USA
SN 1073-2322
EI 1540-0514
J9 SHOCK
JI Shock
PD MAY
PY 2004
VL 21
IS 5
BP 415
EP 425
DI 10.1097/00024382-200405000-00004
PG 11
WC Critical Care Medicine; Hematology; Surgery; Peripheral Vascular Disease
SC General & Internal Medicine; Hematology; Surgery; Cardiovascular System
   & Cardiology
GA 815LS
UT WOS:000221044400004
PM 15087817
DA 2021-10-28
ER

PT J
AU Avouac, J
   Palumbo-Zerr, K
   Ruzehaji, N
   Tomcik, M
   Zerr, P
   Dees, C
   Distler, A
   Beyer, C
   Schneider, H
   Distler, O
   Schett, G
   Allanore, Y
   Distler, JHW
AF Avouac, Jerome
   Palumbo-Zerr, Katrin
   Ruzehaji, Nadira
   Tomcik, Michal
   Zerr, Pawel
   Dees, Clara
   Distler, Alfiya
   Beyer, Christian
   Schneider, Holm
   Distler, Oliver
   Schett, Georg
   Allanore, Yannick
   Distler, Joerg H. W.
TI The Nuclear Receptor Constitutive Androstane Receptor/NR1I3 Enhances the
   Profibrotic Effects of Transforming Growth Factor beta and Contributes
   to the Development of Experimental Dermal Fibrosis
SO ARTHRITIS & RHEUMATOLOGY
LA English
DT Article
ID SYSTEMIC-SCLEROSIS; FIBROBLAST ACTIVATION; EXTRACELLULAR-MATRIX;
   THERAPEUTIC TARGET; CAR; DISEASE; CELLS; PATHOGENESIS; SCLERODERMA;
   AGONIST
AB Objective. Nuclear receptors regulate cell growth, differentiation, and homeostasis. Selective nuclear receptors promote fibroblast activation, which leads to tissue fibrosis, the hallmark of systemic sclerosis (SSc). This study was undertaken to investigate the effects of constitutive androstane receptor (CAR)/NR1I3, an orphan nuclear receptor, on fibroblast activation and experimental dermal fibrosis.
   Methods. CAR expression was quantified by quantitative polymerase chain reaction, Western blotting, immunohistochemistry, and immunofluorescence. CAR expression was modulated by small molecules, small interfering RNA, forced overexpression, and site-directed mutagenesis. The effects of CAR activation were analyzed in cultured fibroblasts, in bleomycin-induced dermal fibrosis, and in mice overexpressing a constitutively active transforming growth factor beta (TGF beta) receptor type I (T beta RI-CA).
   Results. Up-regulation of CAR was detected in the skin and in dermal fibroblasts in SSc patients. Stimulation of healthy fibroblasts with TGF beta induced the expression of CAR messenger RNA and protein in a Smad-dependent manner. Pharmacologic activation or overexpression of CAR in healthy fibroblasts significantly increased the stimulatory effects of TGF beta on collagen synthesis and myofibroblast differentiation, and amplified the stimulatory effects of TGF beta on COL1A2 transcription activity. Treatment with CAR agonist increased the activation of canonical TGF beta signaling in murine models of SSc and exacerbated bleomycin-induced and T beta RI-CA-induced fibrosis with increased dermal thickening, myofibroblast counts, and collagen accumulation.
   Conclusion. Our findings indicate that CAR is up-regulated in SSc and regulates TGF beta signaling.
C1 [Avouac, Jerome; Palumbo-Zerr, Katrin; Tomcik, Michal; Zerr, Pawel; Dees, Clara; Distler, Alfiya; Beyer, Christian; Schneider, Holm; Schett, Georg; Distler, Joerg H. W.] Univ Erlangen Nurnberg, D-91054 Erlangen, Germany.
   [Avouac, Jerome; Ruzehaji, Nadira; Allanore, Yannick] Paris Descartes Univ, INSERM, U1016, Paris, France.
   [Avouac, Jerome; Ruzehaji, Nadira; Allanore, Yannick] Cochin Hosp, AP HP, Paris, France.
   [Tomcik, Michal] Charles Univ Prague, Prague, Czech Republic.
   [Distler, Oliver] Zurich Ctr Integrat Human Physiol, Ctr Expt Rheumatol, Zurich, Switzerland.
   [Distler, Oliver] Univ Zurich Hosp, CH-8091 Zurich, Switzerland.
RP Avouac, J (corresponding author), Univ Erlangen Nurnberg, Dept Internal Med 3, Univ Str 29, D-91054 Erlangen, Germany.
EM javouac@me.com; Joerg.Distler@uk-erlangen.de
RI Tomcik, Michal/P-1510-2017; Frescaline, Nadira/Q-4083-2018; Frescaline,
   Nadira/AAS-5700-2021; Distler, Oliver/AAE-6225-2019; avouac,
   Jerome/AAD-2101-2020
OI Tomcik, Michal/0000-0002-8616-7850; Frescaline,
[truncated: 1,755,055 more chars]
