# Supplementary material for: A Bibliometric and Knowledge-Map Analysis of CAR-T Cells From 2009 to 2021
Source: Front Immunol. 2022 Mar 18;13:840956. doi: 10.3389/fimmu.2022.840956 (PMC8971369; doi:10.3389/fimmu.2022.840956)
Supplement: Supplementary file 2 [file DataSheet_2.zip]

Archive with 16 entries (15 files):
- Annexes 2/
- Annexes 2/download_1-500.txt
- Annexes 2/download_1001-1500.txt
- Annexes 2/download_1501-2000.txt
- Annexes 2/download_2001-2500.txt
- Annexes 2/download_2501-3000.txt
- Annexes 2/download_3001-3500.txt
- Annexes 2/download_3501-4000.txt
- Annexes 2/download_4001-4500.txt
- Annexes 2/download_4501-5000.txt
- Annexes 2/download_5001-5500.txt
- Annexes 2/download_501-1000.txt
- Annexes 2/download_5501-6000.txt
- Annexes 2/download_6001-6500.txt
- Annexes 2/download_6501-6867.txt
- Annexes 2/errors.log.txt
