# Supplementary material for: A Bibliometric and Knowledge-Map Analysis of CAR-T Cells From 2009 to 2021
Source: Front Immunol. 2022 Mar 18;13:840956. doi: 10.3389/fimmu.2022.840956 (PMC8971369; doi:10.3389/fimmu.2022.840956)
Supplement: Supplementary file 2 [file DataSheet_2.zip › Annexes 2/download_1-500.txt]

FN Clarivate Analytics Web of Science
VR 1.0
PT J
AU Lipe, DN
   Rajha, E
   Wechsler, AH
   Gaeta, S
   Palaskas, NL
   Alhajji, Z
   Viets-Upchurch, J
   Chaftari, P
AF Lipe, Demis N.
   Rajha, Eva
   Wechsler, Adriana H.
   Gaeta, Susan
   Palaskas, Nicolas L.
   Alhajji, Zahra
   Viets-Upchurch, Jayne
   Chaftari, Patrick
TI Cardiotoxicity associated with immune checkpoint inhibitors and CAR
   T-cell therapy
SO AMERICAN JOURNAL OF EMERGENCY MEDICINE
LA English
DT Article
DE Cardiotoxicity; Immune checkpoint inhibitors; CAR-T; irAEs, immune
   related adverse events; emergency deparnnent
ID ACUTE CORONARY SYNDROME; HEART-FAILURE; CANCER; MYOCARDITIS; MANAGEMENT;
   TOXICITY; ONCOLOGY
AB Introduction: The expanding use of immunotherapy and the growing population of patients with cancer has led to an increase in the reporting of immune related adverse events (irAEs). The emergency clinician should be aware of these emerging toxicities, some of which can be fatal. In this review we discuss the cardiotoxic side effects of immune checkpoint inhibitors (ICIs) and chimeric antigen remptor T-cell (CAR T-cell) therapy.
   Discussion: Recognizing the possible presentations of cardiotoxic irAEs is of utmost important as the diagnosis of cardiotoxicity associated with ICI and CAR T-cell can be difficult to make in the emergency department. The emergency clinician will have to presume the diagnosis and treat it without final confirmation in most cases. For this reason, if the diagnosis is suspected, early involvement of the cardiologist and oncologist is important to help guide management. Most irAEs will be treated with glucocorticoids, but in the case of CAR T-cell cardiotoxicity, Tocilizumab should be used as first line.
   Conclusion: Although cardiotoxicity is rare, it is often life-threatening. Treatment should be initiated as soon as the diagnosis is suspected, and early involvement of the cardiologist and oncologist is imperative for optimal treatment. (C) 2021 Elsevier Inc. All rights reserved.
C1 [Lipe, Demis N.; Wechsler, Adriana H.; Gaeta, Susan; Alhajji, Zahra; Viets-Upchurch, Jayne; Chaftari, Patrick] Univ Texas MD Anderson Canc Ctr, Dept Emergency Med, Unit 1468, 1400 Pressler St, Houston, TX 77030 USA.
   [Rajha, Eva] Baylor Coll Med, Dept Emergency Med, One Baylor Plaza, Houston, TX 77030 USA.
   [Palaskas, Nicolas L.] Univ Texas MD Anderson Canc Ctr, Dept Cardiol, Unit 1451, 1515 Holcombe Blvd, Houston, TX 77030 USA.
RP Lipe, DN (corresponding author), Univ Texas MD Anderson Canc Ctr, Dept Emergency Med, Unit 1468, 1400 Pressler St, Houston, TX 77030 USA.
EM DNLipe@mdanderson.org
OI Palaskas, Nicolas/0000-0001-7565-1797
CR Al-Kindi SG, 2018, LANCET, V392, P382, DOI 10.1016/S0140-6736(18)31542-3
   Aldrich J, 2021, ARTHRITIS RHEUMATOL, V73, P885, DOI 10.1002/art.41604
   Alhumaid W, 2020, CAN J CARDIOL, V36, P455, DOI 10.1016/j.cjca.2020.02.001
   Altan M, 2019, J THORAC ONCOL, V14, P1102, DOI 10.1016/j.jtho.2019.02.026
   Alvi RM, 2019, J AM COLL CARDIOL, V74, P3099, DOI 10.1016/j.jacc.2019.10.038
   [Anonymous], 2018, Cancer Discov, V8, pOF2, DOI 10.1158/2159-8290.CD-NB2018-140
   [Anonymous], 2021, TECARTUS BREXUCABTAG
   Asnani A, 2018, CURR ONCOL REP, V20, DOI 10.1007/s11912-018-0690-1
   Balanescu D, 2019, EMERGING CONCERNS CA
   Bonaca MP, 2019, CIRCULATION, V140, P80, DOI 10.1161/CIRCULATIONAHA.118.034497
   Boyiadzis MM, 2018, J IMMUNOTHER CANCER, V6, DOI 10.1186/s40425-018-0460-5
   Brahmer JR, 2018, J CLIN ONCOL, V36, P1714, DOI 10.1200/JCO.2017.77.6385
   Brudno JN, 2016, BLOOD, V127, P3321, DOI 10.1182/blood-2016-04-703751
   Burstein DS, 2018, BIOL BLOOD MARROW TR, V24, P1590, DOI 10.1016/j.bbmt.2018.05.014
   Cancela-Diez B, 2020, J ONCOL PHARM PRACT, V26, P252, DOI 10.1177/1078155219865596
   Cautela J, 2020, CAN J CARDIOL, V36, P476, DOI 10.1016/j.cjca.2019.11.035
   Davila ML, 2014, SCI TRANSL MED, V6, DOI 10.1126/scitranslmed.3008226
   de Almeida DVP, 2018, J IMMUNOTHER, V41, P329, DOI 10.1097/CJI.0000000000000217
   Delgobo M, 2018, J THORAC DIS, V10, pS4323, DOI 10.21037/jtd.2018.10.07
   Dolladille C, 2020, J IMMUNOTHER CANCER, V8, DOI 10.1136/jitc-2019-000261
   Drobni ZD, 2020, CIRCULATION, V142, P2299, DOI 10.1161/CIRCULATIONAHA.120.049981
   Ederhy S, 2019, EUR J HEART FAIL, V21, P945, DOI 10.1002/ejhf.1497
   Ederhy S, 2018, JACC-CARDIOVASC IMAG, V11, P1187, DOI 10.1016/j.jcmg.2017.11.036
   Ederhy S, 2017, NEW ENGL J MED, V376, P290, DOI 10.1056/NEJMc1615251
   Escudier M, 2017, CIRCULATION, V136, P2085, DOI 10.1161/CIRCULATIONAHA.117.030571
   Feins S, 2019, AM J HEMATOL, V94, pS3, DOI 10.1002/ajh.25418
   Fitzgerald JC, 2017, CRIT CARE MED, V45, pE124, DOI 10.1097/CCM.0000000000002053
   Frey Noelle, 2019, Biol Blood Marrow Transplant, V25, pe123, DOI 10.1016/j.bbmt.2018.12.756
   Ganatra S, 2019, J AM COLL CARDIOL, V74, P3153, DOI 10.1016/j.jacc.2019.10.049
   Ganatra S, 2019, CARDIOL CLIN, V37, P385, DOI 10.1016/j.ccl.2019.07.008
   Ganatra S, 2018, ONCOLOGIST, V23, P879, DOI 10.1634/theoncologist.2018-0130
   Gardner RA, 2019, BLOOD, V134, P2149, DOI 10.1182/blood.2019001463
   Gardner RA, 2017, BLOOD, V129, P3322, DOI 10.1182/blood-2017-02-769208
   Haanen JBAG, 2017, ANN ONCOL, V28, P119, DOI 10.1093/annonc/mdx225
   Heinzerling L, 2016, J IMMUNOTHER CANCER, V4, DOI 10.1186/s40425-016-0152-y
   Hryniewicki AT, 2018, J EMERG MED, V55, P489, DOI 10.1016/j.jemermed.2018.07.005
   Hu JR, 2019, CARDIOVASC RES, V115, P854, DOI 10.1093/cvr/cvz026
   Johnson DB, 2018, JAMA-J AM MED ASSOC, V320, P1702, DOI 10.1001/jama.2018.13995
   Johnson DB, 2016, NEW ENGL J MED, V375, P1749, DOI 10.1056/NEJMoa1609214
   Kotch C, 2019, EXPERT REV CLIN IMMU, V15, P813, DOI 10.1080/1744666X.2019.1629904
   Kushnir I, 2017, CARDIOLOGY, V136, P49, DOI 10.1159/000447053
   Laubli H, 2015, J IMMUNOTHER CANCER, V3, DOI 10.1186/s40425-015-0057-1
   Lee DW, 2019, BIOL BLOOD MARROW TR, V25, P625, DOI 10.1016/j.bbmt.2018.12.758
   Lee DW, 2014, BLOOD, V124, P188, DOI 10.1182/blood-2014-05-552729
   Linette GP, 2013, BLOOD, V122, P863, DOI 10.1182/blood-2013-03-490565
   Lipe DN, 2021, AM J EMERG MED, V46, P51, DOI 10.1016/j.ajem.2021.03.005
   Lipe DN, 2021, CLIN TOXICOL, V59, P376, DOI 10.1080/15563650.2021.1880008
   Long B, 2020, WEST J EMERG MED, V21, P566, DOI 10.5811/westjem.2020.1.45898
   Lyon AR, 2018, LANCET ONCOL, V19, pE447, DOI 10.1016/S1470-2045(18)30457-1
   Mahmood SS, 2018, J AM COLL CARDIOL, V71, P1755, DOI 10.1016/j.jacc.2018.02.037
   Masson Rajeev, 2020, Perm J, V24, P1, DOI 10.7812/TPP/20.037
   Matson DR, 2018, J FORENSIC SCI, V63, P954, DOI 10.1111/1556-4029.13633
   Maus MV, 2020, J IMMUNOTHER CANCER, V8, DOI 10.1136/jitc-2020-001511
   Mir H, 2018, CAN J CARDIOL, V34, P1059, DOI 10.1016/j.cjca.2018.03.012
   Monge C, 2018, J IMMUNOTHER CANCER, V6, DOI 10.1186/s40425-018-0473-0
   Moriyama S, 2021, EUR HEART J-CASE REP, V5, DOI 10.1093/ehjcr/ytab002
   Moslehi JJ, 2018, LANCET, V391, P933, DOI 10.1016/S0140-6736(18)30533-6
   Myers G, 2018, CURR ONCOL, V25, P342, DOI 10.3747/co.25.4235
   Neelapu SS, 2017, NEW ENGL J MED, V377, P2531, DOI 10.1056/NEJMoa1707447
   Nishimura H, 2001, SCIENCE, V291, P319, DOI 10.1126/science.291.5502.319
   Norwood TG, 2017, J IMMUNOTHER CANCER, V5, DOI 10.1186/s40425-017-0296-4
   Oldfield K, 2021, BMJ CASE REP, V14, DOI 10.1136/bcr-2020-237217
   Palaskas N, 2020, J AM HEART ASSOC, V9, DOI 10.1161/JAHA.119.013757
   Palaskas N, 2019, AM J CARDIOL, V123, P1351, DOI 10.1016/j.amjcard.2019.01.013
   Pathan N, 2004, LANCET, V363, P203, DOI 10.1016/S0140-6736(03)15326-3
   Robert C, 2020, NAT COMMUN, V11, DOI 10.1038/s41467-020-17670-y
   Salem JE, 2018, LANCET ONCOL, V19, P1579, DOI 10.1016/S1470-2045(18)30608-9
   Samejima Y, 2020, INTERNAL MED, V59, P2003, DOI 10.2169/internalmedicine.4550-20
   Shah M, 2020, ANN EMERG MED, V75, P264, DOI 10.1016/j.annemergmed.2019.07.015
   Shaheen S, 2018, EXP HEMATOL ONCOL, V7, DOI 10.1186/s40164-018-0104-y
   Sharma M, 2019, CARDIOL RES, V10, P120, DOI 10.14740/cr838
   Shimabukuro-Vornhagen A, 2018, J IMMUNOTHER CANCER, V6, DOI 10.1186/s40425-018-0343-9
   Simbaqueba CCPAM, 2020, J IMMUNOTHER PRESCIS, V3, P113
   Tan NYL, 2020, BMJ CASE REP, V13, DOI 10.1136/bcr-2020-235265
   Tang J, 2018, ANN ONCOL, V29, P84, DOI 10.1093/annonc/mdx755
   Tarrio ML, 2012, J IMMUNOL, V188, P4876, DOI 10.4049/jimmunol.1200389
   Thompson JA, 2019, J NATL COMPR CANC NE, V17, P255, DOI 10.6004/jnccn.2019.0013
   Tocchetti CG, 2018, J AM COLL CARDIOL, V71, P1765, DOI 10.1016/j.jacc.2018.02.038
   Tomita Y, 2017, ANN ONCOL, V28, P2893, DOI 10.1093/annonc/mdx326
   Trachtenberg Barry, 2018, Methodist Debakey Cardiovasc J, V14, pe1, DOI 10.14797/mdcj-14-3-e1
   Varricchi G, 2017, ESMO OPEN, V2, DOI 10.1136/esmoopen-2017-000247
   Varricchi G, 2017, CIRCULATION, V136, P1989, DOI 10.1161/CIRCULATIONAHA.117.029626
   Verma V, 2018, J IMMUNOTHER CANCER, V6, DOI 10.1186/s40425-018-0442-7
   Yang S, 2018, CURR PROB CANCER, V42, P422, DOI 10.1016/j.currproblcancer.2018.07.002
   Yeung SCJ, 2020, JACEP OPEN, V1, P1637, DOI 10.1002/emp2.12209
   Yun S, 2015, CASE REP ONCOL MED, V2015, DOI 10.1155/2015/794842
   Zhang LL, 2020, EUR HEART J, V41, P1733, DOI 10.1093/eurheartj/ehaa051
NR 87
TC 0
Z9 0
U1 0
U2 0
PU W B SAUNDERS CO-ELSEVIER INC
PI PHILADELPHIA
PA 1600 JOHN F KENNEDY BOULEVARD, STE 1800, PHILADELPHIA, PA 19103-2899 USA
SN 0735-6757
EI 1532-8171
J9 AM J EMERG MED
JI Am. J. Emerg. Med.
PD DEC
PY 2021
VL 50
BP 51
EP 58
DI 10.1016/j.ajem.2021.07.014
PG 8
WC Emergency Medicine
SC Emergency Medicine
GA WE1SM
UT WOS:000705407400010
PM 34274878
DA 2021-10-29
ER

PT J
AU Long, B
   Yoo, MJ
   Brady, WJ
   Holian, A
   Sudhir, A
   Gottlieb, M
AF Long, Brit
   Yoo, Michael J.
   Brady, William J.
   Holian, Angela
   Sudhir, Amita
   Gottlieb, Michael
TI Chimeric antigen receptor T-cell therapy: An emergency medicine focused
   review
SO AMERICAN JOURNAL OF EMERGENCY MEDICINE
LA English
DT Review
DE CAR T-cell; Chimeric antigen receptor; Cytokine release syndrome; Immune
   effector cell-associated neurotoxicity syndrome
ID CYTOKINE-RELEASE SYNDROME; CAR-T; ADOPTIVE IMMUNOTHERAPY; CD19;
   NEUROTOXICITY; MANAGEMENT; EVENTS; TISAGENLECLEUCEL; MULTICENTER;
   ACTIVATION
AB Introduction: Several novel cancer therapies have been recently introduced, each with complications that differ from chemotherapy and radiation.
   Objective: This narrative review discusses complications associated with chimeric antigen receptor (CAR) T-cell therapy for emergency clinicians.
   Discussion: Novel immune-based cancer therapies including CAR T-cell therapy have improved the care of patients with malignancy, primarily lymphoma and leukemia. However, severe complications may arise, including cytokine release syndrome (CRS) and immune effector cell-associated neurotoxidty syndrome (ICANS). CRS is associated with excessive cytokine release that results in severe end organ injury. Patients present with fever and a range of symptoms based on the affected organs. Grading is determined by the need for cardiopulmonary intervention, while management focuses on resuscitation, evaluation for other concomitant conditions, and treatment with tocilizumab or steroids. ICANS is also associated with cytokine release, causing patients to present with a variety of neurologic features. A grading system is available for ICANS based on feature severity. Management is supportive with steroids. Other complications of CAR T-cell therapy include infusion reactions, hypogammaglobulinemia, tumor lysis syndrome, cytopenias, cardiac toxicity, and graft-versus-host disease.
   Conclusions: Knowledge of this novel cancer therapy class and the potential complications can improve the care of these patients in the emergency department setting. Published by Elsevier Inc.
C1 [Long, Brit; Yoo, Michael J.] Brooke Army Med Ctr, Dept Emergency Med, Ft Sam Houston, TX 78234 USA.
   [Brady, William J.] Univ Virginia, Sch Med, Dept Emergency Med, Charlottesville, VA 22908 USA.
   [Holian, Angela] VCU Coll Pharm, Emergency Med, Charlottesville, VA USA.
   [Sudhir, Amita] Univ Virginia Hlth Syst, Dept Emergency Med, Charlottesville, VA USA.
   [Gottlieb, Michael] Rush Univ, Dept Emergency Med, Med Ctr, Chicago, IL 60612 USA.
RP Long, B (corresponding author), 3841 Roger Brooke Dr, Ft Sam Houston, TX 78234 USA.
EM Brit.long@yahoo.com; WB4Z@hscmail.mcc.virginia.edu;
   ARH6j@hscmail.mcc.virginia.edu; AS2CD@hscmail.mcc.virginia.edu
OI Gottlieb, Michael/0000-0003-3276-8375
CR Abboud R, 2016, BIOL BLOOD MARROW TR, V22, P1851, DOI 10.1016/j.bbmt.2016.06.010
   Abramson JS, 2020, LANCET, V396, P839, DOI 10.1016/S0140-6736(20)31366-0
   ACTEMRA, TOC INJ INTR SUBC US
   Alvi RM, 2019, J AM COLL CARDIOL, V74, P3099, DOI 10.1016/j.jacc.2019.10.038
   Anwer F, 2017, IMMUNOTHERAPY-UK, V9, P123, DOI 10.2217/imt-2016-0127
   BLINCYTO, 2021, BLINATUMOMAB INJECTI
   Brown CE, 2016, NEW ENGL J MED, V375, P2561, DOI 10.1056/NEJMoa1610497
   Brudno JN, 2016, BLOOD, V127, P3321, DOI 10.1182/blood-2016-04-703751
   CHATENOUD L, 1990, TRANSPLANTATION, V49, P697, DOI 10.1097/00007890-199004000-00009
   Chen F, 2016, J IMMUNOL METHODS, V434, P1, DOI 10.1016/j.jim.2016.03.005
   Chou CK, 2019, BONE MARROW TRANSPL, V54, P780, DOI 10.1038/s41409-019-0602-5
   Cruz CR, 2010, CYTOTHERAPY, V12, P743, DOI 10.3109/14653241003709686
   Davila ML, 2014, SCI TRANSL MED, V6, DOI 10.1126/scitranslmed.3008226
   Farkona S, 2016, BMC MED, V14, DOI 10.1186/s12916-016-0623-5
   Feins S, 2019, AM J HEMATOL, V94, pS3, DOI 10.1002/ajh.25418
   Fraietta JA, 2018, NAT MED, V24, P563, DOI 10.1038/s41591-018-0010-1
   Fraietta JA, 2016, BLOOD, V127, P1117, DOI 10.1182/blood-2015-11-679134
   Frey Noelle, 2019, Biol Blood Marrow Transplant, V25, pe123, DOI 10.1016/j.bbmt.2018.12.756
   Frey NV, 2016, HEMATOL-AM SOC HEMAT, P567, DOI 10.1182/asheducation-2016.1.567
   Frigault MJ, 2020, J CLIN INVEST, V130, P1586, DOI 10.1172/JCI129208
   Ganatra S, 2020, CIRCULATION, V142, P1687, DOI 10.1161/CIRCULATIONAHA.120.048100
   Giavridis T, 2018, NAT MED, V24, P731, DOI 10.1038/s41591-018-0041-7
   Guha-Thakurta N, 2018, NEUROLOGY, V91, P843, DOI 10.1212/WNL.0000000000006436
   Gupta S, 2020, AM J KIDNEY DIS, V76, P63, DOI 10.1053/j.ajkd.2019.10.011
   Gust J, 2019, AM J NEURORADIOL, V40, pE50, DOI 10.3174/ajnr.A6184
   Gust J, 2019, ANN NEUROL, V86, P42, DOI 10.1002/ana.25502
   Gust J, 2017, CANCER DISCOV, V7, P1404, DOI 10.1158/2159-8290.CD-17-0698
   Harris K, 2021, CURR TREAT OPTION ON, V22, DOI 10.1007/s11864-021-00859-8
   Hay KA, 2017, BLOOD, V130, P2295, DOI 10.1182/blood-2017-06-793141
   Herlopian A, 2018, NEUROLOGY, V91, P227, DOI 10.1212/WNL.0000000000005910
   Holtzman NG, 2021, NEURO-ONCOLOGY, V23, P112, DOI 10.1093/neuonc/noaa183
   Hu YX, 2017, CLIN CANCER RES, V23, P3297, DOI 10.1158/1078-0432.CCR-16-1799
   Jacobson CA, 2020, J CLIN ONCOL, V38, P3095, DOI 10.1200/JCO.19.02103
   June CH, 2018, NEW ENGL J MED, V379, P64, DOI 10.1056/NEJMra1706169
   Karschnia P, 2019, BLOOD, V133, P2212, DOI 10.1182/blood-2018-12-893396
   Kawalekar OU, 2016, IMMUNITY, V44, P380, DOI 10.1016/j.immuni.2016.01.021
   Kochenderfer JN, 2010, BLOOD, V116, P4099, DOI 10.1182/blood-2010-04-281931
   Lee DW, 2019, BIOL BLOOD MARROW TR, V25, P625, DOI 10.1016/j.bbmt.2018.12.758
   Lee DW, 2014, BLOOD, V124, P188, DOI 10.1182/blood-2014-05-552729
   Lefebvre B, 2020, JACC-CARDIOONCOL, V2, P193, DOI 10.1016/j.jaccao.2020.04.012
   Liu BS, 2017, J HEMATOL ONCOL, V10, DOI 10.1186/s13045-017-0535-7
   Liu DL, 2018, J HEMATOL ONCOL, V11, DOI 10.1186/s13045-018-0653-x
   Locke FL, 2017, BLOOD, V130
   Locke FL, 2017, MOL THER, V25, P285, DOI 10.1016/j.ymthe.2016.10.020
   Maude SL, 2018, NEW ENGL J MED, V378, P439, DOI 10.1056/NEJMoa1709866
   Maude SL, 2015, BLOOD, V125, P4017, DOI 10.1182/blood-2014-12-580068
   Maude SL, 2014, NEW ENGL J MED, V371, P1507, DOI 10.1056/NEJMoa1407222
   Mohanty R, 2019, ONCOL REP, V42, P2183, DOI 10.3892/or.2019.7335
   Namendys-Silva SA, 2015, OPEN ACCESS EMERG M, V7, P39, DOI 10.2147/OAEM.S73684
   Neelapu SS, 2017, NEW ENGL J MED, V377, P2531, DOI 10.1056/NEJMoa1707447
   Neelapu SS, 2018, NAT REV CLIN ONCOL, V15, P47, DOI 10.1038/nrclinonc.2017.148
   Neelapu SS, 2016, BLOOD, V128, DOI [10.1182/blood.V128.22.LBA-6.LBA-6, DOI 10.1182/BLOOD.V128.22.LBA-6.LBA-6]
   Obstfeld AE, 2017, BLOOD, V130, P2569, DOI 10.1182/blood-2017-08-802413
   Park JH, 2018, NEW ENGL J MED, V378, P449, DOI 10.1056/NEJMoa1709919
   Porter D, 2018, J HEMATOL ONCOL, V11, DOI 10.1186/s13045-018-0571-y
   Porter DL, 2015, SCI TRANSL MED, V7, DOI 10.1126/scitranslmed.aac5415
   Porter DL, 2011, NEW ENGL J MED, V365, P725, DOI 10.1056/NEJMoa1103849
   Pulsipher MA, 2018, PEDIATR BLOOD CANCER, V65, DOI 10.1002/pbc.26914
   Puri I, 2020, J COMMUNITY HOSP INT, V10, P269, DOI 10.1080/20009666.2020.1761185
   Qin L, 2017, EXP HEMATOL ONCOL, V6, DOI 10.1186/s40164-017-0088-z
   Qin L, 2017, J HEMATOL ONCOL, V10, DOI 10.1186/s13045-017-0437-8
   Ribas A, 2015, NEW ENGL J MED, V373, P1490, DOI 10.1056/NEJMp1510079
   Rice J, 2019, CURR TREAT OPTION NE, V21, DOI 10.1007/s11940-019-0580-3
   Rosenbaum L, 2017, NEW ENGL J MED, V377, P1313, DOI 10.1056/NEJMp1711886
   ROSENBERG SA, 1990, SCI AM, V262, P62, DOI 10.1038/scientificamerican0590-62
   Rubin DB, 2020, JAMA NEUROL, V77, P1536, DOI 10.1001/jamaneurol.2020.2703
   Rubin DB, 2019, BRAIN, V142, P1334, DOI 10.1093/brain/awz053
   Salem JE, 2020, J AM COLL CARDIOL, V75, P2521, DOI 10.1016/j.jacc.2020.02.070
   Sanber K, 2021, BRIT J HAEMATOL, DOI 10.1111/bjh.17544
   Santomasso BD, 2018, CANCER DISCOV, V8, P958, DOI 10.1158/2159-8290.CD-17-1319
   Schuster SJ, 2019, NEW ENGL J MED, V380, P1586, DOI 10.1056/NEJMc1901464
   Shimabukuro-Vornhagen A, 2018, J IMMUNOTHER CANCER, V6, DOI 10.1186/s40425-018-0343-9
   Siddiqui RS, 2021, CUREUS, V13, DOI 10.7759/cureus.14494
   Sokolov E, 2020, BMJ NEUROL OPEN, V2, DOI 10.1136/bmjno-2020-000054
   Song DG, 2016, J HEMATOL ONCOL, V9, DOI 10.1186/s13045-016-0285-y
   Sterner RM, 2019, BLOOD, V133, P697, DOI 10.1182/blood-2018-10-881722
   Suntharalingam G, 2006, NEW ENGL J MED, V355, P1018, DOI 10.1056/NEJMoa063842
   Wang MH, 2020, NEW ENGL J MED, V382, P1331, DOI 10.1056/NEJMoa1914347
   Wang ZG, 2018, BIOMARK RES, V6, DOI 10.1186/s40364-018-0116-0
   Wang ZG, 2017, J HEMATOL ONCOL, V10, DOI 10.1186/s13045-017-0423-1
   Wei GQ, 2017, EXP HEMATOL ONCOL, V6, DOI 10.1186/s40164-017-0070-9
   Winkler U, 1999, BLOOD, V94, P2217, DOI 10.1182/blood.V94.7.2217.419k02_2217_2224
   Ying ZT, 2019, MOL THER-ONCOLYTICS, V15, P60, DOI 10.1016/j.omto.2019.08.002
   Yu SN, 2017, J HEMATOL ONCOL, V10, DOI 10.1186/s13045-017-0444-9
NR 84
TC 0
Z9 0
U1 0
U2 0
PU W B SAUNDERS CO-ELSEVIER INC
PI PHILADELPHIA
PA 1600 JOHN F KENNEDY BOULEVARD, STE 1800, PHILADELPHIA, PA 19103-2899 USA
SN 0735-6757
EI 1532-8171
J9 AM J EMERG MED
JI Am. J. Emerg. Med.
PD DEC
PY 2021
VL 50
BP 369
EP 375
DI 10.1016/j.ajem.2021.08.042
PG 7
WC Emergency Medicine
SC Emergency Medicine
GA WE1SM
UT WOS:000705407400066
PM 34461398
DA 2021-10-29
ER

PT J
AU Kumari, R
   Ouyang, XS
   Wang, JJ
   Xu, XX
   Zheng, ML
   An, XY
   Li, QX
AF Kumari, Rajendra
   Ouyang, Xuesong
   Wang, Jingjing
   Xu, Xiaoxi
   Zheng, Meiling
   An, Xiaoyu
   Li, Qi-Xiang
TI Preclinical pharmacology modeling of chimeric antigen receptor T
   therapies
SO CURRENT OPINION IN PHARMACOLOGY
LA English
DT Article
ID PATIENT-DERIVED XENOGRAFTS; TUMOR MICROENVIRONMENT; TARGET SAFETY;
   CELLS; CANCER; IMMUNOTHERAPY; EXPRESSION; ERADICATION; RESISTANCE;
   CETUXIMAB
AB Chimeric antigen receptor (CAR) T cells have largely been successful in treating hematological malignancies in the clinic but have not been as effective in treating solid tumors, in part, owing to poor access and the immunosuppressive tumor microenvironment. In addition, CAR-T therapy can cause potentially life-threatening side effects, including cytokine release syndrome and neurotoxicity. Current preclinical testing of CAR-T therapy efficacy is typically performed in mouse tumor models, which often fails to predict toxicity. Recent developments in humanized models and transgenic mice as well as in vitro three-dimensional organoids in early development and nonhuman primate models are being adopted for CAR-T cell efficacy and toxicity assessment. However, because no single model perfectly recapitulates the human immune system and tumor microenvironment, careful model selection based on their respective pros and cons is crucial for adequate evaluation of different CAR-T treatments, so that their clinical development can be better supported.
C1 [Kumari, Rajendra; Ouyang, Xuesong; Xu, Xiaoxi; Zheng, Meiling; An, Xiaoyu; Li, Qi-Xiang] Crown Biosci Inc, 16550 Bernardo Dr Bldg 5, San Diego, CA 92127 USA.
   [Wang, Jingjing] Crown Biosci Inc, 6 Beijing West Rd, Suzhou 215400, Jiangsu, Peoples R China.
RP Kumari, R (corresponding author), Crown Biosci Inc, 16550 Bernardo Dr Bldg 5, San Diego, CA 92127 USA.
EM Rajendra.kumari@crown-bio.com
CR Addissie S, 2018, VET SCI, V5, DOI 10.3390/vetsci5040100
   Albini A, 2007, NAT REV CANCER, V7, P139, DOI 10.1038/nrc2067
   Bar-Ephraim YE, 2020, NAT REV IMMUNOL, V20, P279, DOI 10.1038/s41577-019-0248-y
   Barrena S, 2005, LEUKEMIA, V19, P1376, DOI 10.1038/sj.leu.2403822
   Berger C, 2015, CANCER IMMUNOL RES, V3, P206, DOI 10.1158/2326-6066.CIR-14-0163
   Bugelski PJ, 2009, EXPERT REV CLIN IMMU, V5, P499, DOI [10.1586/eci.09.31, 10.1586/ECI.09.31]
   Buque A, 2016, ONCOIMMUNOLOGY, V5, DOI 10.1080/2162402X.2016.1149674
   Cheadle EJ, 2014, J IMMUNOL, V192, P3654, DOI 10.4049/jimmunol.1302148
   Cheadle EJ, 2010, J IMMUNOL, V184, P1885, DOI 10.4049/jimmunol.0901440
   Chen DW, 2015, ONCOTARGET, V6, P40815, DOI 10.18632/oncotarget.5886
   Chmielewski M, 2012, GASTROENTEROLOGY, V143, P1095, DOI 10.1053/j.gastro.2012.06.037
   Dagogo-Jack I, 2018, NAT REV CLIN ONCOL, V15, P81, DOI 10.1038/nrclinonc.2017.166
   Davila ML, 2013, PLOS ONE, V8, DOI 10.1371/journal.pone.0061338
   Dijkstra KK, 2018, CELL, V174, P1586, DOI 10.1016/j.cell.2018.07.009
   Ding L, 2010, NATURE, V464, P999, DOI 10.1038/nature08989
   Dolcetti R, 2018, INT J MOL SCI, V19, DOI 10.3390/ijms19061602
   Feig C, 2013, P NATL ACAD SCI USA, V110, P20212, DOI 10.1073/pnas.1320318110
   Ganesh K, 2019, NAT MED, V25, P1607, DOI 10.1038/s41591-019-0584-2
   Gao H, 2015, NAT MED, V21, P1318, DOI 10.1038/nm.3954
   Globerson-Levin A, 2014, MOL THER, V22, P1029, DOI 10.1038/mt.2014.28
   Gordon I, 2009, PLOS MED, V6, DOI 10.1371/journal.pmed.1000161
   Guo S, 2016, CANCER RES, V76, P4619, DOI 10.1158/0008-5472.CAN-15-3245
   Hacein-Bey-Abina S, 2003, SCIENCE, V302, P415, DOI 10.1126/science.1088547
   Holzapfel BM, 2015, STEM CELLS, V33, P1696, DOI 10.1002/stem.1978
   Hu YF, 2020, FRONT IMMUNOL, V11, DOI 10.3389/fimmu.2020.01770
   Jiang H, 2019, JNCI-J NATL CANCER I, V111, P409, DOI 10.1093/jnci/djy134
   Jiang H, 2017, PROTEIN CELL, V8, P926, DOI 10.1007/s13238-017-0472-9
   Jiang ZW, 2017, FRONT IMMUNOL, V7, DOI 10.3389/fimmu.2016.00690
   John LB, 2013, CLIN CANCER RES, V19, P5636, DOI 10.1158/1078-0432.CCR-13-0458
   Kakarla S, 2013, MOL THER, V21, P1611, DOI 10.1038/mt.2013.110
   Klebanoff CA, 2016, NAT MED, V22, P26, DOI 10.1038/nm.4015
   Kochenderfer JN, 2010, BLOOD, V116, P3875, DOI 10.1182/blood-2010-01-265041
   Koksal H, 2019, BLOOD ADV, V3, P1230, DOI 10.1182/bloodadvances.2018029678
   Kunkele A, 2017, CLIN CANCER RES, V23, P466, DOI 10.1158/1078-0432.CCR-16-0354
   Li QX, 2017, PHARMACOL THERAPEUT, V173, P34, DOI 10.1016/j.pharmthera.2017.02.002
   Li YH, 2019, ENGINEERING, V5, P122, DOI 10.1016/j.eng.2018.12.003
   Maude SL, 2018, NEW ENGL J MED, V378, P439, DOI 10.1056/NEJMoa1709866
   Moreno V, 2021, CURR OPIN PHARMACOL, V59, P70, DOI 10.1016/j.coph.2021.05.004
   Neelapu SS, 2017, NEW ENGL J MED, V377, P2531, DOI 10.1056/NEJMoa1707447
   Norelli M, 2018, NAT MED, V24, P739, DOI 10.1038/s41591-018-0036-4
   Ooft SN, 2019, SCI TRANSL MED, V11, DOI 10.1126/scitranslmed.aay2574
   Panjwani MK, 2020, ONCOIMMUNOLOGY, V9, DOI 10.1080/2162402X.2019.1676615
   Pegram HJ, 2012, BLOOD, V119, P4133, DOI 10.1182/blood-2011-12-400044
   Pimentel H, 2019, J CLIN ONCOL, V37, DOI 10.1200/JCO.2019.37.8_suppl.112
   Pitt JM, 2016, CANCER RES, V76, P4602, DOI 10.1158/0008-5472.CAN-16-0448
   Plenker D, 2017, SCI TRANSL MED, V9, DOI 10.1126/scitranslmed.aah6144
   Puchalapalli M, 2016, PLOS ONE, V11, DOI 10.1371/journal.pone.0163521
   Qin HY, 2015, BLOOD, V126, P629, DOI 10.1182/blood-2014-11-612903
   Ruella M, 2018, MOL THER, V26, P1401, DOI 10.1016/j.ymthe.2018.05.005
   Sakai O, 2020, VET COMP ONCOL, V18, P739, DOI 10.1111/vco.12602
   Sanmamed MF, 2016, ANN ONCOL, V27, P1190, DOI 10.1093/annonc/mdw041
   Schnalzger TE, 2019, EMBO J, V38, DOI 10.15252/embj.2018100928
   Scholler J, 2012, SCI TRANSL MED, V4, DOI 10.1126/scitranslmed.3003761
   Shah NN, 2019, NAT REV CLIN ONCOL, V16, P372, DOI 10.1038/s41571-019-0184-6
   Siegler EL, 2018, HUM GENE THER, V29, P534, DOI 10.1089/hum.2017.243
   Sta Maria NS., SCI REP-UK, V11, P15077
   Taraseviciute A, 2018, CANCER DISCOV, V8, P750, DOI 10.1158/2159-8290.CD-17-1368
   Teng RD, 2019, J IMMUNOTHER, V42, P33, DOI 10.1097/CJI.0000000000000251
   Tentler JJ, 2012, NAT REV CLIN ONCOL, V9, P338, DOI 10.1038/nrclinonc.2012.61
   Vlachogiannis G, 2018, SCIENCE, V359, P920, DOI 10.1126/science.aao2774
   Walsh NC, 2017, ANNU REV PATHOL-MECH, V12, P187, DOI 10.1146/annurev-pathol-052016-100332
   Wang DR, 2019, JOVE-J VIS EXP, DOI 10.3791/59275
   Wang LXJ, 2010, CANCER RES, V70, P9591, DOI 10.1158/0008-5472.CAN-10-2884
   Wei JS, 2021, CELL MOL IMMUNOL, V18, P792, DOI 10.1038/s41423-020-00555-x
   Wen HR, 2019, ANN TRANSL MED, V7, DOI 10.21037/atm.2019.12.03
   Yagyu S, 2021, CLIN TRANSL IMMUNOL, V10, DOI 10.1002/cti2.1291
   Yang MM, 2016, INT J CANCER, V139, P171, DOI 10.1002/ijc.30047
   Yang MM, 2013, INT J CANCER, V132, pE74, DOI 10.1002/ijc.27813
   Yao LC, 2019, METHODS MOL BIOL, V1954, P241, DOI 10.1007/978-1-4939-9145-7_15
   Yao Y, 2020, CELL STEM CELL, V26, P17, DOI 10.1016/j.stem.2019.10.010
   Yen K, 2017, CANCER DISCOV, V7, P478, DOI 10.1158/2159-8290.CD-16-1034
   Zah E, 2016, CANCER IMMUNOL RES, V4, P498, DOI 10.1158/2326-6066.CIR-15-0231
   Zhang C, 2017, FRONT IMMUNOL, V8, DOI 10.3389/fimmu.2017.00533
   Zhang LH, 2013, SCI REP-UK, V3, DOI 10.1038/srep02992
   Zhang SH, 2020, J IMMUNOTHER CANCER, V8, pA84, DOI 10.1136/jitc-2020-SITC2020.0139
   Zhao YB, 2010, CANCER RES, V70, P9053, DOI 10.1158/0008-5472.CAN-10-2880
   Zhao Y, 2018, GUT, V67, P1845, DOI 10.1136/gutjnl-2017-315201
   Zhu HT, 2018, J THORAC DIS, V10, P5328, DOI 10.21037/jtd.2018.09.18
NR 78
TC 0
Z9 0
U1 0
U2 0
PU ELSEVIER SCI LTD
PI OXFORD
PA THE BOULEVARD, LANGFORD LANE, KIDLINGTON, OXFORD OX5 1GB, OXON, ENGLAND
SN 1471-4892
EI 1471-4973
J9 CURR OPIN PHARMACOL
JI Curr. Opin. Pharmacol.
PD DEC
PY 2021
VL 61
BP 49
EP 61
DI 10.1016/j.coph.2021.08.008
PG 13
WC Pharmacology & Pharmacy
SC Pharmacology & Pharmacy
GA WH3QR
UT WOS:000707597300005
PM 34619442
DA 2021-10-29
ER

PT J
AU Comisel, RM
   Kara, B
   Fiesser, FH
   Farid, SS
AF Comisel, Ruxandra-Maria
   Kara, Bo
   Fiesser, Frederick H.
   Farid, Suzanne S.
TI Gene therapy process change evaluation framework: Transient transfection
   and stable producer cell line comparison
SO BIOCHEMICAL ENGINEERING JOURNAL
LA English
DT Article
DE Transient transfection and stable producer cell line; Lentiviral and
   adeno-associated virus vectors; Plasmid DNA; Autologous CAR T-cell and
   haematopoietic stem cell gene therapy; ex vivo and in vivo gene therapy;
   Cost of goods
ID RECOMBINANT ADENOASSOCIATED VIRUS; PERFUSION CULTURE PROCESSES;
   DECISION-SUPPORT TOOL; LENTIVIRAL VECTOR; T-CELLS; BIOPROCESS ECONOMICS;
   CLINICAL DEVELOPMENT; STRATEGIES; IMMUNODEFICIENCY; PURIFICATION
AB As the gene therapy sector grows, decisions related to the best time to switch from the typical transient transfection expression system to more reproducible and scalable stable producer cell line (SPCL) systems have garnered much interest. This paper describes the application of a decisional tool to identify the most attractive expression system and optimal timing for the process change for four hypothetical gene therapy products based on either lentiviral (LV) or adeno-associated virus (AAV) vectors using suspension culture processes. The tool comprised models to analyse the cost of goods, cost of drug development, project lifecycle cost and profitability to evaluate the major trade-offs such as the reliance on costly plasmid DNA supply with transient transfection versus the longer cell line development times with SPCL. The tool predicted that switching to SPCL early in development, with no delay to market, was the most attractive strategy from cost of drug development and project lifecycle cost perspectives for products requiring larger quantities of viral vector. If this scenario resulted in a 10-month delay to market, then the optimal solution from a profitability perspective changed to switching to SPCL post-approval or sticking with transient transfection. Scenario analyses were performed to identify critical thresholds for the plasmid DNA costs, delays to market and SPCL harvest titre values that affect the rankings of the strategies.
C1 [Comisel, Ruxandra-Maria; Farid, Suzanne S.] UCL, Dept Biochem Engn, Gower St, London WC1E 6BT, England.
   [Kara, Bo] Evox Therapeut Ltd, Medawar Ctr, Oxford Sci Pk, Oxford OX4 4HG, England.
   [Fiesser, Frederick H.] GlaxoSmithKline, Gunnels Wood Rd, Stevenage SG1 2NY, Herts, England.
RP Farid, SS (corresponding author), UCL, Dept Biochem Engn, Gower St, London WC1E 6BT, England.
EM s.farid@ucl.ac.uk
FU UK Engineering and Physical Sciences Research Council (EPSRC)UK Research
   & Innovation (UKRI)Engineering & Physical Sciences Research Council
   (EPSRC); GSKGlaxoSmithKline [EP/L01520X/1]; EPSRCUK Research &
   Innovation (UKRI)Engineering & Physical Sciences Research Council
   (EPSRC)
FX Financial support from the UK Engineering and Physical Sciences Research
   Council (EPSRC) and GSK is gratefully acknowledged (Grant Code:
   EP/L01520X/1). The Advanced Centre for Biochemical Engineering at UCL
   hosts the Future Targeted Healthcare Manufacturing Hub in collaboration
   with UK universities and with funding from the EPSRC and a consortium of
   industry and government users. Feedback from a number of industry
   experts is gratefully acknowledged.
CR Adams B, 2020, BIOTECHNOL BIOENG, V117, P3199, DOI 10.1002/bit.27472
   Aiuti A, 2013, SCIENCE, V341, P865, DOI 10.1126/science.1233151
   Aiuti A, 2009, IMMUNOL RES, V44, P150, DOI 10.1007/s12026-009-8107-8
   Aiuti A, 2009, NEW ENGL J MED, V360, P447, DOI 10.1056/NEJMoa0805817
   Allen ES, 2017, TRANSFUSION, V57, P1133, DOI 10.1111/trf.14003
   Alliance for Regenerative Medicine, 2020 GROWTH RES REG
   Alton EWFW, 2017, THORAX, V72, P137, DOI 10.1136/thoraxjnl-2016-208406
   [Anonymous], 2019, NAT BIOTECHNOL, V37, P697, DOI 10.1038/s41587-019-0194-z
   [Anonymous], ARM ANN REPORT SECTO
   Ansorge S, 2010, ECOLE POLYTECH MONTR
   Ansorge S, 2010, BIOCHEM ENG J, V48, P362, DOI 10.1016/j.bej.2009.10.017
   Aponte-Ubillus JJ, 2018, APPL MICROBIOL BIOT, V102, P1045, DOI 10.1007/s00253-017-8670-1
   Biffi A, 2013, SCIENCE, V341, P864, DOI 10.1126/science.1233158
   Blaeschke F, 2018, CANCER IMMUNOL IMMUN, V67, P1053, DOI 10.1007/s00262-018-2155-7
   Bogdan B, 2010, VALUATION IN LIFE SCIENCES: A PRACTICAL GUIDE, THIRD EDITION, P67, DOI 10.1007/978-3-642-10820-4_3
   Booth C, 2016, TRENDS MOL MED, V22, P317, DOI 10.1016/j.molmed.2016.02.002
   Bryant LM, 2013, HUM GENE THER CL DEV, V24, P55, DOI 10.1089/humc.2013.087
   Bussow K, 2015, CURR OPIN STRUC BIOL, V32, P81, DOI 10.1016/j.sbi.2015.03.002
   Campochiaro PA, 2017, HUM GENE THER, V28, P99, DOI 10.1089/hum.2016.117
   Carmo M, 2008, J GENE MED, V10, P383, DOI 10.1002/jgm.1163
   Cartier N, 2009, SCIENCE, V326, P818, DOI 10.1126/science.1171242
   Casucci M, 2011, J CANCER, V2, P378, DOI 10.7150/jca.2.378
   Cavazzana-Calvo M, 2010, NATURE, V467, P318, DOI 10.1038/nature09328
   Chen YH, 2020, MOL THER-METH CLIN D, V19, P47, DOI 10.1016/j.omtm.2020.08.011
   Chilima TDP, 2020, BIOCHEM ENG J, V155, DOI 10.1016/j.bej.2019.107439
   Chilima TDP, 2018, BIOCHEM ENG J, V137, P132, DOI 10.1016/j.bej.2018.04.017
   Comisel RM, 2021, BIOCHEM ENG J, V167, DOI 10.1016/j.bej.2020.107868
   Dull T, 1998, J VIROL, V72, P8463, DOI 10.1128/JVI.72.11.8463-8471.1998
   Farid S.S., 2020, BENCHMARKING BIOPHAR
   Farid SS, 2000, BIOTECHNOL PROGR, V16, P829, DOI 10.1021/bp0001056
   Farid SS, 2005, BIOTECHNOL PROGR, V21, P486, DOI 10.1021/bp049692b
   FDA, ZOLG PACK INS
   FDA, KYMR PACK INS
   FDA, LUXT PACK INS
   Ferreira MV, 2021, BIOTECHNOL J, V16, DOI 10.1002/biot.202000017
   Fesnak AD, 2017, CURR HEMATOL MALIG R, V12, P335, DOI 10.1007/s11899-017-0395-9
   Fischer S, 2012, BIOTECHNOL BIOENG, V109, P2250, DOI 10.1002/bit.24514
   Forsberg N., 2018, CELL CULT DISH
   Garfall AL, 2015, NEW ENGL J MED, V373, P1040, DOI 10.1056/NEJMoa1504542
   Gill S, 2015, IMMUNOL REV, V263, P68, DOI 10.1111/imr.12243
   Grimm D, 1998, HUM GENE THER, V9, P2745, DOI 10.1089/hum.1998.9.18-2745
   Gruntman AM, 2015, HUM GENE THER METHOD, V26, P71, DOI 10.1089/hgtb.2015.040
   Gutierrez-Guerrero A, 2020, VIRUSES-BASEL, V12, DOI 10.3390/v12091016
   Harrison C, 2019, NAT BIOTECHNOL, V37, P1102, DOI 10.1038/d41587-019-00026-3
   Hartmann J, 2017, EMBO MOL MED, V9, P1183, DOI 10.15252/emmm.201607485
   Hassan S, 2016, REGEN MED, V11, P287, DOI 10.2217/rme-2015-0034
   Hassan S, 2015, REGEN MED, V10, P591, DOI 10.2217/rme.15.29
   Hein K., 2020, GOOGLE PAT
   Hein K., 2018, ECI DIGIT ARCH
   Higashikawa F, 2001, VIROLOGY, V280, P124, DOI 10.1006/viro.2000.0743
   Holzinger A, 2016, CANCER IMMUNOL IMMUN, V65, P1433, DOI 10.1007/s00262-016-1895-5
   Jaklevic MC, 2021, JAMA-J AM MED ASSOC, V325, P1032, DOI 10.1001/jama.2021.3004
   Jenkins M, 2016, BIOCHEM ENG J, V108, P84, DOI 10.1016/j.bej.2015.09.024
   Jenkins MJ, 2015, BIOTECHNOL J, V10, P83, DOI 10.1002/biot.201400348
   Jorgensen Jesper, 2020, J Mark Access Health Policy, V8, P1715536, DOI 10.1080/20016689.2020.1715536
   Katz MG, 2019, J CARDIOVASC DEV DIS, V6, DOI 10.3390/jcdd6010008
   Keeler AM, 2019, ANNU REV VIROL, V6, P601, DOI 10.1146/annurev-virology-092818-015530
   Kohl S., EUR J HOSP PHARM SCI, V28, P54
   Kolata G., 2017, NEW YORK TIMES
   Kong J, 2008, GENE THER, V15, P1311, DOI 10.1038/gt.2008.78
   Kumar SRP, 2016, MOL THER-METH CLIN D, V3, DOI 10.1038/mtm.2016.34
   Lim AC, 2005, BIOTECHNOL PROGR, V21, P1231, DOI 10.1021/bp049578t
   Mamcarz E, 2019, NEW ENGL J MED, V380, P1525, DOI 10.1056/NEJMoa1815408
   Manceur AP, 2017, HUM GENE THER METHOD, V28, P330, DOI 10.1089/hgtb.2017.086
   Marceau N., 2014, GOOGLE PAT
   Masri F., 2019, CELL GENE THER INSIG, V5, P949
   McCarron A, 2016, J BIOTECHNOL, V240, P23, DOI 10.1016/j.jbiotec.2016.10.016
   Mclachlan G., 2020, GOOGLE PAT
   Merten OW, 2016, MOL THER-METH CLIN D, V3, DOI 10.1038/mtm.2016.17
   Merten OW, 2014, PHARM BIOPROCESS, V2, P183, DOI 10.4155/pbp.14.16
   Milani M, 2019, SCI TRANSL MED, V11, DOI 10.1126/scitranslmed.aav7325
   Munshi NC, 2021, NEW ENGL J MED, V384, P705, DOI 10.1056/NEJMoa2024850
   Orphanet, PORT RAR DIS ORPH DR
   Pagliarulo N, NOVARTIS STILL HASNT
   Palfi S, 2018, HUM GENE THER CL DEV, V29, P148, DOI 10.1089/humc.2018.081
   Pasi KJ, 2020, NEW ENGL J MED, V382, P29, DOI 10.1056/NEJMoa1908490
   Pedregal A., 2019, CELL GENE THER INSIG, V5, P1663
   Penaud-Budloo M, 2018, MOL THER-METH CLIN D, V8, P166, DOI 10.1016/j.omtm.2018.01.002
   Pollock J, 2013, BIOTECHNOL BIOENG, V110, P206, DOI 10.1002/bit.24608
   Porter DL, 2015, SCI TRANSL MED, V7, DOI 10.1126/scitranslmed.aac5415
   Rafiq S, 2020, NAT REV CLIN ONCOL, V17, P147, DOI 10.1038/s41571-019-0297-y
   Rapoport AP, 2015, NAT MED, V21, P914, DOI 10.1038/nm.3910
   Ribeil JA, 2017, NEW ENGL J MED, V376, P848, DOI 10.1056/NEJMoa1609677
   Ruscic J, 2019, MOL THER-METH CLIN D, V15, P52, DOI 10.1016/j.omtm.2019.08.007
   Sanber KS, 2015, SCI REP-UK, V5, DOI 10.1038/srep09021
   Stamatis C., 2019, INTEGRATING HIGH THR
   Stevens D, 2020, ANN PHARMACOTHER, V54, P1001, DOI 10.1177/1060028020914274
   Stonier A, 2013, BIOTECHNOL PROGR, V29, P368, DOI 10.1002/btpr.1678
   Wright JF, 2021, BIOTECHNOL J, V16, DOI 10.1002/biot.202000022
   Zallocchi M, 2014, PLOS ONE, V9, DOI 10.1371/journal.pone.0094272
   Zeh N, 2019, PLOS ONE, V14, DOI 10.1371/journal.pone.0221679
NR 91
TC 0
Z9 0
U1 1
U2 1
PU ELSEVIER
PI AMSTERDAM
PA RADARWEG 29, 1043 NX AMSTERDAM, NETHERLANDS
SN 1369-703X
EI 1873-295X
J9 BIOCHEM ENG J
JI Biochem. Eng. J.
PD DEC
PY 2021
VL 176
AR 108202
DI 10.1016/j.bej.2021.108202
PG 20
WC Biotechnology & Applied Microbiology; Engineering, Chemical
SC Biotechnology & Applied Microbiology; Engineering
GA WB3IM
UT WOS:000703469300009
DA 2021-10-29
ER

PT J
AU Jenei, K
   Burgess, M
   Peacock, S
   Raymakers, AJN
AF Jenei, Kristina
   Burgess, Michael
   Peacock, Stuart
   Raymakers, Adam J. N.
TI Experiences and perspectives of individuals accessing CAR-T cell
   therapy: A qualitative analysis of online Reddit discussions
SO JOURNAL OF CANCER POLICY
LA English
DT Article
DE Cancer care; Patient experiences; Immuno-oncology; car-t; Adoptive cell
   therapy; Cancer policy; Patient-centred care; Health technology
   assessment; Reimbursement recommendations
AB Introduction: Several chimeric antigen receptor (CAR-T) T-cell therapies have been approved for use for haematological malignancies. Despite known safety, access, and cost issues, little is known about how patients and caregivers understand novel treatments such as CAR-T and their associated uncertainties.
   Methods: We gathered data from Reddit, an online public social media site. We performed a keyword search in three relevant subreddit threads: r/cancer, r/lymphoma, r/leukemia. We systematically extracted threads and associated comments and reviewed against our inclusion criteria.
   Results: We identified a total of 186 posts and 87 were included in the qualitative analysis from March 1, 2013, to April 15, 2021. Qualitative content analysis was used to identify themes. Of those excluded, 88 contained discussions of other immunotherapies and 11 were scientific profiles. We identified four themes: 1) navigating uncertainty with community, 2) finding a cure, 3) managing treatment-related uncertainties, and 4) overcoming uncertainties related to access. We found patients experience numerous barriers when seeking access to novel therapeutics, such as CAR-T therapies.
   Conclusions: The perceptions and struggles of patients and their families are relevant for developing technology assessments that are sensitive to patient experiences, as well as to inform policies for equitable resource allocation.
   Policy summary: Our study underscores the importance of balanced decision making between patients and physicians to ensure patients understand the risk and benefits of cancer treatments. Study investigators might evaluate trial participants based on patient demographics to ensure equitable access to studies for individuals in settings where internet access is less common.
C1 [Jenei, Kristina] Univ British Columbia, Sch Populat & Publ Hlth, 2206 East Mall, Vancouver, BC V6T 1Z3, Canada.
   [Burgess, Michael] Univ British Columbia, W Maurice Young Ctr Appl Eth, Sch Populat & Publ Hlth, Provosts Off, Vancouver, BC, Canada.
   [Burgess, Michael] Univ British Columbia, W Maurice Young Ctr Appl Eth, Sch Populat & Publ Hlth, Provosts Off, Kelowna, BC, Canada.
   [Peacock, Stuart; Raymakers, Adam J. N.] Canadian Ctr Appl Res Canc Control CC ARCC, Vancouver, BC, Canada.
   [Peacock, Stuart; Raymakers, Adam J. N.] BC Canc, Canc Control Res, Vancouver, BC, Canada.
   [Peacock, Stuart; Raymakers, Adam J. N.] Simon Fraser Univ, Fac Hlth Sci, Burnaby, BC, Canada.
RP Jenei, K (corresponding author), Univ British Columbia, Sch Populat & Publ Hlth, 2206 East Mall, Vancouver, BC V6T 1Z3, Canada.
EM kjenei@mail.ubc.ca
FU Michael Smith Foundation for Health Research Research Trainee Award
FX Adam Raymakers is supported by a Michael Smith Foundation for Health
   Research Research Trainee Award. This research did not receive any
   specific grant from funding agencies in the public, commercial, or
   not-for-profit sectors.
CR Abelson J., 2015, RESOURCE GUIDE RES T
   Abola MV, 2016, JAMA ONCOL, V2, P139, DOI 10.1001/jamaoncol.2015.3931
   [Anonymous], FDA approves lisocabtagene maraleucel for relapsed or refractory large B-cell lymphoma
   Brownstein JS, 2009, NEW ENGL J MED, V360, P2153, DOI 10.1056/NEJMp0904012
   Chew C., 2019, ACR OPEN RHEUMATOL, P1
   Ho L.D., 2019, MED CROWDFUNDING ACC
   Kuehn BM, 2017, JAMA-J AM MED ASSOC, V318, P2167, DOI 10.1001/jama.2017.15605
   Lin JK, 2018, J CLIN ONCOL, V36, P3192, DOI 10.1200/JCO.2018.79.0642
   Mitton C, 2009, HEALTH POLICY, V91, P219, DOI 10.1016/j.healthpol.2009.01.005
   Park Albert, 2017, AMIA Annu Symp Proc, V2017, P1362
   Sandelowski M, 2000, RES NURS HEALTH, V23, P334, DOI 10.1002/1098-240X(200008)23:4<334::AID-NUR9>3.0.CO;2-G
   Simpson C., 2015, HEALTHC MANAG, V28
   Whittington M.D., 2019, VALUING CHIMERIC ANT, P1
NR 13
TC 0
Z9 0
U1 1
U2 1
PU ELSEVIER SCI LTD
PI OXFORD
PA THE BOULEVARD, LANGFORD LANE, KIDLINGTON, OXFORD OX5 1GB, OXON, ENGLAND
EI 2213-5383
J9 J CANC POLICY
JI J. CANCER POLICY
PD DEC
PY 2021
VL 30
AR 100303
DI 10.1016/j.jcpo.2021.100303
PG 4
WC Health Policy & Services
SC Health Care Sciences & Services
GA UY1AU
UT WOS:000701265000004
DA 2021-10-29
ER

PT J
AU Raymakers, AJN
   Regier, DA
   Peacock, SJ
   Freeman, CL
AF Raymakers, Adam J. N.
   Regier, Dean A.
   Peacock, Stuart J.
   Freeman, Ciara L.
TI Health-related quality of life data collected in chimeric antigen
   receptor T-cell (CAR-T) therapy clinical trials
SO JOURNAL OF CANCER POLICY
LA English
DT Article
DE Health technology assessment; Quality of life; Economic evaluation; Drug
   policy; Clinical trials; Cost-effectiveness analysis; Drug reimbursement
AB Introduction: Chimeric antigen receptor T-cell (CAR-T) therapy represents a novel approach to cancer treatment, particularly advanced cancer. Much of the current evidence for the effectiveness of these therapies is associated with considerable uncertainty. This uncertainty poses a challenge for decision-makers and health systems responsible for granting patients access to these therapies. While the stage of development of the technology is a component of this uncertainty, it can be reduced with relevant data collection alongside clinical trials that is meaningful to patients and decision-makers. The objective of this research was to investigate the frequency with which HRQoL data is collected in currently registered clinical trials investigating CAR-T cancer treatment.
   Methods: We searched for current CAR-T clinical trials at a registry compiled at United States National Institutes of Health National Library of Medicine (NLM) database. Trials were required to be active, recruiting, or completed. Trials were required to be phase I-IV, listed as 'interventional', and specific to cancer treatment.
   Results: There were 424 clinical trials that were included in our analysis. The majority of these trials (76 %) were investigating CAR-T therapy in haematological malignancies. Of the included studies, only 29 (6.8 %) included HRQoL as a primary or secondary outcome measure. Only 25 (5.9 %) trials reported collecting data on overall survival.
   Conclusions: This investigation into clinical trials for CAR-T therapies has shown a failure to collect valuable HRQoL data. Sponsors of clinical trials need to appreciate that clinical trials for novel therapies need to collect relevant data that is paramount to informing decision-making and providing access to patients.
   Policy statement: The effectiveness of innovative cancer therapies, such as CAR-T, remains associated with considerable uncertainty. This uncertainty can be reduced for decision-makers via the collection of critical HRQoL data. Sponsors of clinical trials should be incentivized to collect these data, particularly where the intention is to use that trial for a reimbursement submission and decision..
C1 [Raymakers, Adam J. N.; Regier, Dean A.; Peacock, Stuart J.] BC Canc, Canadian Ctr Appl Res Canc Control CC ARCC, Vancouver, BC, Canada.
   [Raymakers, Adam J. N.; Peacock, Stuart J.] Simon Fraser Univ, Fac Hlth Sci, Burnaby, BC, Canada.
   [Regier, Dean A.] Univ British Columbia, Sch Populat & Publ Hlth, Vancouver, BC, Canada.
   [Freeman, Ciara L.] BC Canc, Ctr Lymphoid Canc, Vancouver, BC, Canada.
   [Freeman, Ciara L.] Univ British Columbia, Div Med Oncol, Vancouver, BC, Canada.
RP Raymakers, AJN (corresponding author), 601 West Broadway, Vancouver, BC V5Z 4C2, Canada.
EM araymakers@bccrc.ca
CR [Anonymous], 2019, EQ 5D 5L USER GUIDE
   Claxton K, 1999, J HEALTH ECON, V18, P341, DOI 10.1016/S0167-6296(98)00039-3
   Feins S, 2019, AM J HEMATOL, V94, pS3, DOI 10.1002/ajh.25418
   Hilal T, 2020, JAMA INTERN MED, V180, P1108, DOI 10.1001/jamainternmed.2020.2250
   King A., 2020, NATURE, V585, pS4, DOI DOI 10.1038/d41586-020-02675-w
   Neumann PJ, 2018, JAMA-J AM MED ASSOC, V319, P2473, DOI 10.1001/jama.2018.6072
   Prasad V, 2018, NAT REV CLIN ONCOL, V15, P399, DOI 10.1038/s41571-018-0030-2
   Ran T, 2020, INT J CANCER, V147, P3438, DOI 10.1002/ijc.33156
   Raymakers AJN, 2021, PHARMACOECONOMICS, V39, P373, DOI 10.1007/s40273-020-00995-3
   Raymakers AJN, 2020, CANCER-AM CANCER SOC, V126, P148, DOI 10.1002/cncr.32455
   Roddie C, 2019, CYTOTHERAPY, V21, P327, DOI 10.1016/j.jcyt.2018.11.009
NR 11
TC 0
Z9 0
U1 0
U2 0
PU ELSEVIER SCI LTD
PI OXFORD
PA THE BOULEVARD, LANGFORD LANE, KIDLINGTON, OXFORD OX5 1GB, OXON, ENGLAND
EI 2213-5383
J9 J CANC POLICY
JI J. CANCER POLICY
PD DEC
PY 2021
VL 30
AR 100304
DI 10.1016/j.jcpo.2021.100304
PG 3
WC Health Policy & Services
SC Health Care Sciences & Services
GA UY1AU
UT WOS:000701265000005
DA 2021-10-29
ER

PT J
AU Tang, F
   Tie, Y
   Wei, YQ
   Tu, CQ
   Wei, XW
AF Tang, Fan
   Tie, Yan
   Wei, Yu-Quan
   Tu, Chong-Qi
   Wei, Xia-Wei
TI Targeted and immuno-based therapies in sarcoma: mechanisms and advances
   in clinical trials
SO BIOCHIMICA ET BIOPHYSICA ACTA-REVIEWS ON CANCER
LA English
DT Review
DE Sarcoma; Targeted therapy; Immunotherapy; Adoptive cell transfer
ID SOFT-TISSUE SARCOMA; INFLAMMATORY MYOFIBROBLASTIC TUMOR; GIANT-CELL
   TUMOR; PHASE-II TRIAL; GASTROINTESTINAL STROMAL TUMORS; CHILDRENS
   ONCOLOGY GROUP; ADVANCED EWING SARCOMA; OF-THE-ART; OPEN-LABEL; T-CELLS
AB Sarcomas represent a distinct group of rare malignant tumors with high heterogeneity. Limited options with clinical efficacy for the metastatic or local advanced sarcoma existed despite standard therapy. Recently, targeted therapy according to the molecular and genetic phenotype of individual sarcoma is a promising option. Among these drugs, anti-angiogenesis therapy achieved favorable efficacy in sarcomas. Inhibitors targeting cyclindependent kinase 4/6, poly-ADP-ribose polymerase, insulin-like growth factor-1 receptor, mTOR, NTRK, metabolisms, and epigenetic drugs are under clinical evaluation for sarcomas bearing the corresponding signals. Immunotherapy represents a promising and favorable method in advanced solid tumors. However, most sarcomas are immune "cold" tumors, with only alveolar soft part sarcoma and undifferentiated pleomorphic sarcoma respond to immune checkpoint inhibitors. Cellular therapies with TCR-engineered T cells, chimeric antigen receptor T cells, tumor infiltrating lymphocytes, and nature killer cells transfer show therapeutic potential. Identifying tumor-specific antigens and exploring immune modulation factors arguing the efficacy of these immunotherapies are the current challenges. This review focuses on the mechanisms, advances, and potential strategies of targeted and immune-based therapies in sarcomas.
C1 [Tang, Fan; Tie, Yan; Wei, Yu-Quan; Wei, Xia-Wei] Sichuan Univ, West China Hosp, Natl Clin Res Ctr Geriatr, Lab Aging Res & Canc Drug Target,State Key Lab Bi, 37 Guo Xue Xiang, Chengdu 610041, Peoples R China.
   [Tang, Fan; Tu, Chong-Qi] Sichuan Univ, West China Hosp, Orthoped Res Inst, Dept Orthopead, 37 Guo Xue Xiang, Chengdu 610041, Peoples R China.
RP Wei, XW (corresponding author), Sichuan Univ, West China Hosp, Natl Clin Res Ctr Geriatr, Lab Aging Res & Canc Drug Target,State Key Lab Bi, 37 Guo Xue Xiang, Chengdu 610041, Peoples R China.; Tu, CQ (corresponding author), Sichuan Univ, West China Hosp, Orthoped Res Inst, Dept Orthopead, 37 Guo Xue Xiang, Chengdu 610041, Peoples R China.
EM Tucq@scu.edu.cn; xiaweiwei@scu.edu.cn
FU National Natural Science Foundation Regional Innovation and Development
   [U19A2003]; National Major Scientific and Technological Special Project
   for "Significant New Drugs Development" [2018ZX09733001]; Excellent
   Youth Foundation of Sichuan Scientific Committee Grant in China
   [2019JDJQ008]; Key Programs of Sichuan Scientific Committee Grant in
   China [2020YFS0144]; Special Program of China Postdoctoral Science
   FoundationChina Postdoctoral Science Foundation [2020T130447]; National
   Natural Science Foundation of ChinaNational Natural Science Foundation
   of China (NSFC) [82002847]
FX This work is supported by the National Natural Science Foundation
   Regional Innovation and Development (U19A2003), National Major
   Scientific and Technological Special Project for "Significant New Drugs
   Development" (No. 2018ZX09733001), the Excellent Youth Foundation of
   Sichuan Scientific Committee Grant in China (No. 2019JDJQ008), the Key
   Programs of Sichuan Scientific Committee Grant in China
   (No.2020YFS0144), the Special Program of China Postdoctoral Science
   Foundation (No. 2020T130447), and by the National Natural Science
   Foundation of China (No. 82002847).
CR Albert CM., 2019, J CLIN ONCOL, V37, P513, DOI [10.1200/JCO.18.00573, DOI 10.1200/JCO.18.00573]
   Amin HM, 2020, CANCERS, V12, DOI 10.3390/cancers12071768
   Ando T, 2020, CANCERS, V12, DOI 10.3390/cancers12113097
   Andtbacka RHI, 2015, J CLIN ONCOL, V33, P2780, DOI 10.1200/JCO.2014.58.3377
   [Anonymous], 2018, Cancer Discov, V8, pOF5, DOI 10.1158/2159-8290.CD-NB2017-152
   Anwar MA, 2020, SEMIN CANCER BIOL, V64, P83, DOI 10.1016/j.semcancer.2019.05.018
   Arora S, 2021, ONCOLOGIST, V26, pE164, DOI 10.1002/onco.13551
   Assi T, 2020, CRIT REV ONCOL HEMAT, V153, DOI 10.1016/j.critrevonc.2020.103029
   Assi T, 2020, SEMIN ONCOL, V47, P73, DOI 10.1053/j.seminoncol.2020.02.009
   Balkwill FR, 2020, NEW ENGL J MED, V383, P491, DOI 10.1056/NEJMcibr2005538
   Banito A, 2018, CANCER CELL, V33, P527, DOI 10.1016/j.ccell.2018.01.018
   Barone A, 2017, CLIN CANCER RES, V23, P7448, DOI 10.1158/1078-0432.CCR-17-0898
   Behjati S, 2013, NAT GENET, V45, P1479, DOI 10.1038/ng.2814
   Beltran PJ, 2011, J PHARMACOL EXP THER, V337, P644, DOI 10.1124/jpet.110.178400
   Ben-Ami E, 2017, CANCER-AM CANCER SOC, V123, P3285, DOI 10.1002/cncr.30738
   Bertucci F, 2018, ANN ONCOL, V29, P459, DOI 10.1093/annonc/mdx699
   Bertucci F, 2019, MOL ONCOL, V13, P1577, DOI 10.1002/1878-0261.12522
   Bhat KP, 2021, NAT REV DRUG DISCOV, V20, P265, DOI 10.1038/s41573-020-00108-x
   Bielack SS, 2019, ANN ONCOL, V30, pVIII31, DOI 10.1093/annonc/mdz382
   Bill KLJ, 2016, CLIN CANCER RES, V22, P1150, DOI 10.1158/1078-0432.CCR-15-1522
   Birdi H.K., J IMMUNOTHE CANC, V9
   Blay JY, 2021, NAT REV DIS PRIMERS, V7, DOI 10.1038/s41572-021-00254-5
   Blay JY, 2020, LANCET ONCOL, V21, P923, DOI 10.1016/S1470-2045(20)30168-6
   Bohm M, 2016, J CLIN INVEST, V126, P4237, DOI 10.1172/JCI85057
   Boichard A, 2020, GENOME MED, V12, DOI 10.1186/s13073-020-00753-2
   Bompas E, 2015, ANN ONCOL, V26, P2168, DOI 10.1093/annonc/mdv300
   Borch TH, 2020, J IMMUNOTHER CANCER, V8, DOI 10.1136/jitc-2020-000668
   Bourcier K, 2018, PHARMACOL THERAPEUT, V188, P118, DOI 10.1016/j.pharmthera.2018.02.014
   Boyd N, 2016, LANCET ONCOL, V17, pE52, DOI 10.1016/S1470-2045(15)00386-1
   Brashears CB, 2020, CELL DEATH DIS, V11, DOI 10.1038/s41419-020-02899-8
   Bryant HE, 2005, NATURE, V434, P913, DOI 10.1038/nature03443
   Butch ER, 2019, CANCER RES, V79, P3112, DOI 10.1158/0008-5472.CAN-18-3340
   Cairns RA, 2011, NAT REV CANCER, V11, P85, DOI 10.1038/nrc2981
   Campbell BB, 2017, CELL, V171, P1042, DOI 10.1016/j.cell.2017.09.048
   Canter RJ, 2017, J IMMUNOTHER CANCER, V5, DOI 10.1186/s40425-017-0305-7
   Cao J, 2019, AM J CANCER RES, V9, P2303
   Casadei L, 2019, CANCER RES, V79, P4911, DOI 10.1158/0008-5472.CAN-19-0203
   Chalishazar MD, 2019, CLIN CANCER RES, V25, P5107, DOI 10.1158/1078-0432.CCR-18-4140
   Chang JC, 2019, J THORAC ONCOL, V14, P825, DOI 10.1016/j.jtho.2018.12.003
   Charan M, 2020, INT J CANCER, V146, P3184, DOI 10.1002/ijc.32743
   Chawla S, 2019, LANCET ONCOL, V20, P1719, DOI 10.1016/S1470-2045(19)30663-1
   Chen H, 2017, CLIN CANCER RES, V23, P5176, DOI 10.1158/1078-0432.CCR-17-0177
   Chen LL, 2020, CLIN CANCER RES, V26, P4018, DOI 10.1158/1078-0432.CCR-19-3416
   Choi B, 2020, CANCER LETT, V478, P56, DOI 10.1016/j.canlet.2020.02.042
   Choy E, 2014, BMC CANCER, V14, DOI 10.1186/1471-2407-14-813
   Chugh R, 2021, CANCER-AM CANCER SOC, V127, P1301, DOI 10.1002/cncr.33349
   Chulanetra M, 2020, AM J CANCER RES, V10, P674
   Conley AP, 2019, CANCERS, V11, DOI 10.3390/cancers11050677
   Corbellari R, 2020, ANTI-CANCER DRUG, V31, P799, DOI 10.1097/CAD.0000000000000938
   Cornillie J, 2016, EXPERT REV ANTICANC, V16, P839, DOI 10.1080/14737140.2016.1197122
   Cornwell AC, 2020, TRENDS PHARMACOL SCI, V41, P1006, DOI 10.1016/j.tips.2020.10.001
   Cren PY, 2020, FRONT ONCOL, V10, DOI 10.3389/fonc.2020.594445
   Cuppens T, 2017, CLIN CANCER RES, V23, P1274, DOI 10.1158/1078-0432.CCR-16-2149
   Currier AW, 2019, SCI REP-UK, V9, DOI 10.1038/s41598-019-42450-0
   Czarnecka AM, 2020, CANCERS, V12, DOI 10.3390/cancers12082130
   Czarnecka AM, 2020, CANCERS, V12, DOI 10.3390/cancers12082112
   D'Angelo SP, 2018, CANCER DISCOV, V8, P944, DOI 10.1158/2159-8290.CD-17-1417
   D'Angelo SP, 2018, LANCET ONCOL, V19, P416, DOI 10.1016/S1470-2045(18)30006-8
   D'Incalci M, 2014, BRIT J CANCER, V111, P646, DOI 10.1038/bjc.2014.149
   Dancsok AR, 2019, MODERN PATHOL, V32, P1772, DOI 10.1038/s41379-019-0312-y
   Davis IJ, 2010, CANCER RES, V70, P639, DOI 10.1158/0008-5472.CAN-09-1121
   Davis JC, 2018, J NUCL MED, V59, P25, DOI 10.2967/jnumed.117.190595
   Davis LE, 2019, J CLIN ONCOL, V37, P1424, DOI 10.1200/JCO.18.02374
   de Baere T, 2018, EUR J CANCER, V94, P148, DOI 10.1016/j.ejca.2018.02.017
   de Nigris F, 2021, BONE, V143, DOI 10.1016/j.bone.2020.115605
   Delyon J, 2021, J INVEST DERMATOL, V141, P761, DOI 10.1016/j.jid.2020.06.039
   Demetri GD, 2020, ANN ONCOL, V31, P1506, DOI 10.1016/j.annonc.2020.08.2232
   Demetri GD, 2021, CLIN CANCER RES, V27, P3556, DOI 10.1158/1078-0432.CCR-20-4513
   Demetri GD, 2017, J CLIN ONCOL, V35, P3433, DOI 10.1200/JCO.2016.71.6605
   Deng CZ, 2020, CANCER SCI, V111, P1899, DOI 10.1111/cas.14398
   Devalaraja S, 2020, CELL, V180, P1098, DOI 10.1016/j.cell.2020.02.042
   Di Giorgio E, 2020, NUCLEIC ACIDS RES, V48, P646, DOI 10.1093/nar/gkz1120
   Dickson MA, 2016, ANN ONCOL, V27, P1855, DOI 10.1093/annonc/mdw281
   Dickson MA, 2016, JAMA ONCOL, V2, P937, DOI 10.1001/jamaoncol.2016.0264
   Doebele RC, 2015, CANCER DISCOV, V5, P1049, DOI 10.1158/2159-8290.CD-15-0443
   DuBois SG, 2018, CANCER-AM CANCER SOC, V124, P4241, DOI 10.1002/cncr.31701
   Duffaud F, 2019, LANCET ONCOL, V20, P120, DOI 10.1016/S1470-2045(18)30742-3
   Dufresne A, 2020, ONCOIMMUNOLOGY, V9, DOI 10.1080/2162402X.2020.1792036
   Dufresne A, 2018, NAT REV CLIN ONCOL, V15, P443, DOI 10.1038/s41571-018-0012-4
   Dyson KA, 2019, J HEMATOL ONCOL, V12, DOI 10.1186/s13045-019-0756-z
   Eich ML, 2020, CANCER RES, V80, P5449, DOI 10.1158/0008-5472.CAN-20-2147
   El Hassouni B, 2020, SEMIN CANCER BIOL, V60, P238, DOI 10.1016/j.semcancer.2019.08.025
   El-Naggar AM, 2019, EMBO REP, V20, DOI 10.15252/embr.201948375
   Fabbroni C, 2020, CURR OPIN ONCOL, V32, P301, DOI 10.1097/CCO.0000000000000649
   Farmer H, 2005, NATURE, V434, P917, DOI 10.1038/nature03445
   Federico SM, 2020, EUR J CANCER, V137, P204, DOI 10.1016/j.ejca.2020.06.014
   Fellenberg J, 2019, CANCER LETT, V448, P61, DOI 10.1016/j.canlet.2019.02.001
   Fenichel MP, 2015, JNCI-J NATL CANCER I, V107, DOI 10.1093/jnci/djv165
   Fernandez L, 2017, CLIN CANCER RES, V23, P5824, DOI 10.1158/1078-0432.CCR-17-0075
   Florou Vaia, 2019, J Immunother Cancer, V7, P213, DOI 10.1186/s40425-019-0689-7
   Fornaciari G, 2018, INT J PALEOPATHOL, V21, P64, DOI 10.1016/j.ijpp.2017.02.007
   Frapolli R, 2019, CLIN CANCER RES, V25, P7565, DOI 10.1158/1078-0432.CCR-19-0976
   Gao LX, 2020, J EXP CLIN CANC RES, V39, DOI 10.1186/s13046-020-01579-x
   Gao YL, 2017, NAT IMMUNOL, V18, P1004, DOI 10.1038/ni.3800
   Gasparri AM., 2019, SMALL, V15, P1903462, DOI DOI 10.1002/smll.201903462
   George S, 2017, IMMUNITY, V46, P197, DOI 10.1016/j.immuni.2017.02.001
   Ghisoli M, 2016, MOL THER, V24, P1478, DOI 10.1038/mt.2016.86
   Gordon M., Switch control inhibition of KIT and PDGFRA in patients with advanced gastrointestinal stromal tumor: a phase I study of ripretinib
   Gounder M, 2020, LANCET ONCOL, V21, P1423, DOI 10.1016/S1470-2045(20)30451-4
   Gounder MM, 2019, CLIN CANCER RES, V25, P2064, DOI 10.1158/1078-0432.CCR-18-3133
   Gounder MM, 2018, J CLIN ONCOL, V36, P202, DOI 10.1200/JCO.2017.75.8482
   Gounder MM, 2016, J CLIN ONCOL, V34, P3166, DOI 10.1200/JCO.2016.67.6346
   Grignani G, 2015, LANCET ONCOL, V16, P98, DOI 10.1016/S1470-2045(14)71136-2
   Grosche S, 2019, NAT COMMUN, V10, DOI 10.1038/s41467-019-09633-9
   Groisberg R, 2020, MOL CANCER THER, V19, P1165, DOI 10.1158/1535-7163.MCT-19-0579
   Groisberg R, 2017, J IMMUNOTHER CANCER, V5, DOI 10.1186/s40425-017-0301-y
   Gronchi A, 2020, J CLIN ONCOL, V38, P2178, DOI 10.1200/JCO.19.03289
   Gronchi A, 2017, LANCET ONCOL, V18, P812, DOI 10.1016/S1470-2045(17)30334-0
   Grunewald TGP, 2018, NAT REV DIS PRIMERS, V4, DOI 10.1038/s41572-018-0003-x
   Grunewald TG., 2020, EMBO MOL MED, V12, P11131, DOI [10.15252/emmm.201911131, DOI 10.15252/emmm.201911131]
   Guenther LM, 2019, CLIN CANCER RES, V25, P1343, DOI 10.1158/1078-0432.CCR-18-0372
   Gundle KR, 2020, CLIN CANCER RES, V26, P3958, DOI 10.1158/1078-0432.CCR-20-0614
   Guram K, 2018, FRONT ONCOL, V8, DOI 10.3389/fonc.2018.00435
   Haeger A, 2020, J EXP MED, V217, DOI 10.1084/jem.20181184
   Hall PE, 2020, CLIN LUNG CANCER, V21, P527, DOI 10.1016/j.cllc.2020.07.012
   Hanahan D, 2011, CELL, V144, P646, DOI 10.1016/j.cell.2011.02.013
   Hanna NH, 2021, J CLIN ONCOL, V39, DOI 10.1200/JCO.20.03570
   Hao XP, 2020, J CLIN MED, V9, DOI 10.3390/jcm9061752
   Harlow ML, 2019, CLIN CANCER RES, V25, P3417, DOI 10.1158/1078-0432.CCR-18-3511
   Haydn T, 2020, INT J CANCER, V146, P3435, DOI 10.1002/ijc.32806
   Haydn T, 2017, CELL DEATH DIS, V8, DOI 10.1038/cddis.2017.239
   Healey JH, 2019, LANCET ONCOL, V20, P1627, DOI 10.1016/S1470-2045(19)30660-6
   Hegde M, 2020, NAT COMMUN, V11, DOI 10.1038/s41467-020-17175-8
   Heinrich MC, 2006, J CLIN ONCOL, V24, P4764, DOI 10.1200/JCO.2006.06.2265
   Heinrich MC, 2020, LANCET ONCOL, V21, P935, DOI 10.1016/S1470-2045(20)30269-2
   Heitzeneder S, 2019, JNCI-J NATL CANCER I, V111, P970, DOI 10.1093/jnci/djy209
   Hemming ML, 2018, ANN ONCOL, V29, P2037, DOI 10.1093/annonc/mdy309
   Hemminki O, 2020, J HEMATOL ONCOL, V13, DOI 10.1186/s13045-020-00922-1
   Hensley ML, 2020, CLIN CANCER RES, V26, P3881, DOI 10.1158/1078-0432.CCR-19-3959
   Heske CM, 2017, CLIN CANCER RES, V23, P7301, DOI 10.1158/1078-0432.CCR-17-1121
   Heymann MF, 2021, BRIT J PHARMACOL, V178, P1955, DOI 10.1111/bph.14999
   Hindi N, 2020, CANCERS, V12, DOI 10.3390/cancers12123740
   Hindi N, 2015, EUR J CANCER, V51, P2609, DOI 10.1016/j.ejca.2015.07.038
   Hirbe AC, 2020, EUR J CANCER, V137, P1, DOI 10.1016/j.ejca.2020.06.016
   Hohenberger P, 2018, LANCET ONCOL, V19, P283, DOI 10.1016/S1470-2045(18)30039-1
   Hong AL, 2016, NAT COMMUN, V7, DOI 10.1038/ncomms11987
   Hontecillas Prieto L., 2020, SCI ADV, V6
   Hosseini A, 2017, EPIGENOMICS-UK, V9, P1123, DOI 10.2217/epi-2017-0022
   Hou S, 2019, CANCER RES, V79, DOI 10.1158/1538-7445.AM2019-348
   Hsing M, 2020, MED RES REV, V40, P413, DOI 10.1002/med.21575
   Hsu K, 2021, CANCER GENE THER, V28, P321, DOI 10.1038/s41417-020-00221-4
   Huang SC, 2016, AM J SURG PATHOL, V40, P645, DOI 10.1097/PAS.0000000000000582
   Huangyang PW, 2020, CELL METAB, V31, P174, DOI 10.1016/j.cmet.2019.10.012
   Hutmacher C, 2019, ADV DRUG DELIVER REV, V141, P67, DOI 10.1016/j.addr.2018.09.002
   Hyun OJ, 2016, J NUCL MED, V57, P735, DOI 10.2967/jnumed.115.162412
   Iida K, 2021, CANCER DISCOV, V11, P1508, DOI 10.1158/2159-8290.CD-20-1434
   Iida K, 2020, CANCER RES, V80, DOI 10.1158/1538-7445.AM2020-5181
   Isfort I, 2019, CLIN CANCER RES, V25, P3718, DOI 10.1158/1078-0432.CCR-17-3553
   Italiano A, 2020, J HEMATOL ONCOL, V13, DOI 10.1186/s13045-020-00891-5
   Italiano A, 2020, J HEMATOL ONCOL, V13, DOI 10.1186/s13045-020-00868-4
   Italiano A, 2020, LANCET ONCOL, V21, P446, DOI [10.1016/S1470-2045(19)30825-3, 10.1016/51470-2045(19)30825-3]
   Italiano A, 2016, PHARMACOL THERAPEUT, V165, P26, DOI 10.1016/j.pharmthera.2016.05.003
   Italiano A, 2016, LANCET ONCOL, V17, P532, DOI 10.1016/S1470-2045(15)00583-5
   Ito K, 2021, EUR J CANCER, V145, P183, DOI 10.1016/j.ejca.2020.12.026
   Jerby-Arnon L, 2021, NAT MED, V27, P289, DOI 10.1038/s41591-020-01212-6
   Ji JX, 2020, CLIN CANCER RES, V26, P4402, DOI 10.1158/1078-0432.CCR-19-1905
   Jiang YY, 2015, CANCER TREAT REV, V41, P391, DOI 10.1016/j.ctrv.2015.03.008
   Jones DTW, 2019, NAT REV CANCER, V19, P420, DOI 10.1038/s41568-019-0169-x
   Joseph J, 2019, J IMMUNOTHER CANCER, V7, DOI 10.1186/s40425-019-0759-x
   Judge SJ, 2020, J IMMUNOTHER CANCER, V8, DOI 10.1136/jitc-2020-001355
   Judson I, 2019, LANCET ONCOL, V20, P1023, DOI 10.1016/S1470-2045(19)30215-3
   Jung J, 2016, NAT COMMUN, V7, DOI 10.1038/ncomms12609
   Kailayangiri S, 2019, MOL THER, V27, P933, DOI 10.1016/j.ymthe.2019.02.014
   Kailayangiri S, 2017, ONCOIMMUNOLOGY, V6, DOI 10.1080/2162402X.2016.1250050
   Kapoor R, 2018, LANCET NEUROL, V17, P405, DOI 10.1016/S1474-4422(18)30069-3
   Kaufman HL, 2015, NAT REV DRUG DISCOV, V14, P642, DOI 10.1038/nrd4663
   Kawai A, 2015, LANCET ONCOL, V16, P406, DOI 10.1016/S1470-2045(15)70098-7
   Kelly CM, 2021, J HEMATOL ONCOL, V14, DOI 10.1186/s13045-020-01026-6
   Kelly CM, 2020, JAMA ONCOL, V6, P402, DOI 10.1001/jamaoncol.2019.6152
   Kendsersky NM, 2021, CLIN CANCER RES, V27, P2938, DOI 10.1158/1078-0432.CCR-20-4221
   Keung EZ, 2020, CLIN CANCER RES, V26, P1258, DOI 10.1158/1078-0432.CCR-19-1824
   Keung EZ, 2018, BMC CANCER, V18, DOI 10.1186/s12885-018-4829-0
   Keung EZ, 2018, ONCOIMMUNOLOGY, V7, DOI 10.1080/2162402X.2017.1385689
   Khan JA, 2018, J CLIN ONCOL, V36, P194, DOI 10.1200/JCO.2017.74.9812
   Kim YJ, 2019, LAB INVEST, V99, P1309, DOI 10.1038/s41374-019-0263-4
   Klein S, 2019, CANCER IMMUNOL IMMUN, V68, P973, DOI 10.1007/s00262-019-02339-3
   Klose C, 2019, BMC CANCER, V19, DOI 10.1186/s12885-019-6387-5
   Knott MML, 2019, CANCER METAST REV, V38, P625, DOI 10.1007/s10555-019-09839-9
   Kohlmeyer JL, 2020, CLIN CANCER RES, V26, P2997, DOI 10.1158/1078-0432.CCR-19-2706
   Kontos F, 2021, CLIN CANCER RES, V27, P1227, DOI 10.1158/1078-0432.CCR-20-2584
   Koumarianou A., CANCERS, V13
   Lamb YN, 2019, DRUGS, V79, P1805, DOI 10.1007/s40265-019-01210-0
   Lamhamedi-Cherradi SE, 2016, JNCI-J NATL CANCER I, V108, DOI 10.1093/jnci/djw182
   Laroche-Clary A, 2017, J HEMATOL ONCOL, V10, DOI 10.1186/s13045-017-0482-3
   Larson RC, 2021, NAT REV CANCER, V21, P145, DOI 10.1038/s41568-020-00323-z
   Lazar AJ, 2017, CELL, V171, P950, DOI 10.1016/j.cell.2017.10.014
   Le Cesne A, 2019, EUR J CANCER, V119, P151, DOI 10.1016/j.ejca.2019.07.018
   Le Cesne A, 2015, LANCET ONCOL, V16, P312, DOI 10.1016/S1470-2045(15)70031-8
   Lee ATJ, 2019, SIGNAL TRANSDUCT TAR, V4, DOI 10.1038/s41392-019-0049-6
   Lee M.Y., J IMMUNOTHE CANC, V9
   Lee P, 2020, NAT COMMUN, V11, DOI 10.1038/s41467-020-14374-1
   Lee S.G., 2020, EMBO REP, V21, DOI DOI 10.15252/embr.201948676
   Leslie M, 2020, CANCER DISCOV, V10, P333, DOI 10.1158/2159-8290.CD-NB2020-006
   Lessnick S.L., 2020, EPIGENETICS-US, P1, DOI [DOI 10.1080/15592294.2020.1805678, 10.1080/15592294.2020.1805678]
   Leuci V, 2020, CLIN CANCER RES, V26, P6321, DOI 10.1158/1078-0432.CCR-20-0357
   Levi J, 2019, CANCER RES, V79, P3455, DOI 10.1158/0008-5472.CAN-19-0267
   Li BH, 2018, CANCER RES, V78, P3938, DOI 10.1158/0008-5472.CAN-17-3801
   Li HY, 2020, FRONT ONCOL, V10, DOI 10.3389/fonc.2020.580605
   Li HY, 2020, THERANOSTICS, V10, P9477, DOI 10.7150/thno.45763
   Li J, 2020, J CLIN ONCOL, V38
   Liang W.S., 2018, COLD SPRING HARBOR M, V4
   Lichtman EI, 2021, CLIN CANCER RES, V27, P3141, DOI 10.1158/1078-0432.CCR-20-2540
   Liu C, 2020, LANCET ONCOL, V21, P1244, DOI 10.1016/S1470-2045(20)30466-6
   Long AH, 2016, CANCER IMMUNOL RES, V4, P869, DOI 10.1158/2326-6066.CIR-15-0230
   Longo V, 2019, CANCERS, V11, DOI 10.3390/cancers11040539
   Luk SJ, 2018, ONCOIMMUNOLOGY, V7, DOI 10.1080/2162402X.2018.1507600
   Lyden E.R., 2019, J CLIN ONCOL, V37, P2866, DOI [DOI 10.1200/JCO.19.00576, 10.1200/JCO.19.00576]
   Mahvi DA, 2018, CA-CANCER J CLIN, V68, P488, DOI 10.3322/caac.21498
   Majzner RG, 2019, CLIN CANCER RES, V25, P2560, DOI 10.1158/1078-0432.CCR-18-0432
   Malik AT, 2020, CLIN ORTHOP RELAT R, V478, P2284, DOI 10.1097/CORR.0000000000001361
   Mancarella C, 2018, CLIN CANCER RES, V24, P3704, DOI 10.1158/1078-0432.CCR-17-2602
   Mann BS, 2007, ONCOLOGIST, V12, P1247, DOI 10.1634/theoncologist.12-10-1247
   Mansfield AS, 2016, ANN ONCOL, V27, P2111, DOI 10.1093/annonc/mdw405
   Mao LL, 2016, J PINEAL RES, V60, P167, DOI 10.1111/jpi.12298
   Marchetto A, 2020, NAT COMMUN, V11, DOI 10.1038/s41467-020-16244-2
   Mardiana S, 2017, CANCER RES, V77, P1296, DOI 10.1158/0008-5472.CAN-16-1831
   Martin-Broto J, 2017, ANN ONCOL, V28, P2994, DOI 10.1093/annonc/mdx536
   Martin-Broto J, 2020, J IMMUNOTHER CANCER, V8, DOI 10.1136/jitc-2020-001561
   Martin-Broto J, 2020, CLIN CANCER RES, V26, P5801, DOI 10.1158/1078-0432.CCR-19-3335
   Martin-Broto J, 2020, JAMA ONCOL, V6, P535, DOI 10.1001/jamaoncol.2019.6584
   Matsuoka M., CLIN TRANSLAT ONCOL, DOI [10.1007/s12094-021-02646-1.Online, DOI 10.1007/S12094-021-02646-1.ONLINE]
   McCaughan GJB, 2016, J HEMATOL ONCOL, V9, DOI 10.1186/s13045-016-0278-x
   McGuire JJ, 2020, INT J CANCER, V147, P2811, DOI 10.1002/ijc.33046
   McKenzie JA, 2018, JNCI-J NATL CANCER I, V110, P777, DOI 10.1093/jnci/djx257
   Mehta CR, 2019, ANN ONCOL, V30, P103, DOI 10.1093/annonc/mdy464
   Mei L, 2018, TRENDS CANCER, V4, P74, DOI 10.1016/j.trecan.2017.11.006
   Menger L, 2016, CANCER RES, V76, P2087, DOI 10.1158/0008-5472.CAN-15-3352
   Menssen HD, 2018, J CANCER RES CLIN, V144, P499, DOI 10.1007/s00432-017-2564-6
   Merchant MS, 2016, CLIN CANCER RES, V22, P3182, DOI 10.1158/1078-0432.CCR-15-2550
   Merchant MS, 2016, CLIN CANCER RES, V22, P1364, DOI 10.1158/1078-0432.CCR-15-0491
   Mohammad N, 2018, AM J SURG PATHOL, V42, P1353, DOI 10.1097/PAS.0000000000001120
   Molgora M, 2020, CELL, V182, P886, DOI 10.1016/j.cell.2020.07.013
   Molist C, 2020, CANCER LETT, V477, P49, DOI 10.1016/j.canlet.2020.02.035
   Morrow JJ, 2016, CLIN CANCER RES, V22, P6129, DOI 10.1158/1078-0432.CCR-16-0326
   Mosse YP, 2017, J CLIN ONCOL, V35, P3215, DOI 10.1200/JCO.2017.73.4830
   Mullinax JE, 2021, J IMMUNOTHER, V44, P63, DOI 10.1097/CJI.0000000000000355
   Mutka SC, 2009, CANCER RES, V69, P510, DOI 10.1158/0008-5472.CAN-08-0858
   Myers JA, 2021, NAT REV CLIN ONCOL, V18, P85, DOI 10.1038/s41571-020-0426-7
   Nacev BA, 2020, NAT REV CANCER, V20, P608, DOI 10.1038/s41568-020-0288-4
   Nair JS, 2017, CLIN CANCER RES, V23, P4301, DOI 10.1158/1078-0432.CCR-16-2632
   Nakagawa M, 2019, ONCOGENE, V38, P6835, DOI 10.1038/s41388-019-0929-9
   Nakazawa MS, 2016, NAT COMMUN, V7, DOI 10.1038/ncomms10539
   Napolitano A, 2020, CANCERS, V12, DOI 10.3390/cancers12082135
   Nathenson MJ, 2018, ONCOLOGIST, V23, P71, DOI 10.1634/theoncologist.2016-0025
   Nazha B, 2020, FRONT ONCOL, V10, DOI 10.3389/fonc.2020.01000
   Neri D, 2019, CANCER IMMUNOL RES, V7, P348, DOI 10.1158/2326-6066.CIR-18-0622
   Newton JM, 2019, J IMMUNOTHER CANCER, V7, DOI 10.1186/s40425-019-0698-6
   Nielsen M, 2020, CANCER IMMUNOL IMMUN, V69, P2179, DOI 10.1007/s00262-020-02568-x
   Noujaim J, 2015, CANCER BIOL MED, V12, P375, DOI 10.7497/j.issn.2095-3941.2015.0067
   Nowicki TS, 2019, CLIN CANCER RES, V25, P2096, DOI 10.1158/1078-0432.CCR-18-3496
   Nowicki TS, 2017, CANCER IMMUNOL RES, V5, P118, DOI 10.1158/2326-6066.CIR-16-0148
   Nuti M, 2018, CANCER TREAT REV, V70, P41, DOI 10.1016/j.ctrv.2018.07.016
   Okada T, 2016, CANCER DISCOV, V6, P1148, DOI 10.1158/2159-8290.CD-15-1481
   Osgood CL, 2016, CLIN CANCER RES, V22, P4105, DOI 10.1158/1078-0432.CCR-15-2624
   Ottaiano A, 2004, CLIN CANCER RES, V10, P2824, DOI 10.1158/1078-0432.CCR-0139-03
   Ouyang ZX, 2019, CELL COMMUN SIGNAL, V17, DOI 10.1186/s12964-019-0327-5
   Painter CA, 2020, NAT MED, V26, P181, DOI 10.1038/s41591-019-0749-z
   Palmerini E, 2017, EUR J NUCL MED MOL I, V44, P215, DOI 10.1007/s00259-016-3509-z
   Pandey N., TRENDS BIOCHEM SCI
   Paoluzzi L, 2019, JAMA ONCOL, V5, P254, DOI 10.1001/jamaoncol.2018.4490
   Pasquali S, 2019, EUR J CANCER, V109, P51, DOI 10.1016/j.ejca.2018.12.009
   Patel KR, 2018, ONCOIMMUNOLOGY, V7, DOI 10.1080/2162402X.2018.1442168
   Pattenden SG, 2016, P NATL ACAD SCI USA, V113, P3018, DOI 10.1073/pnas.1521827113
   Pautier P, 2015, LANCET ONCOL, V16, P457, DOI 10.1016/S1470-2045(15)70070-7
   Pecora A, 2020, J IMMUNOTHER, V43, P286, DOI 10.1097/CJI.0000000000000332
   Perrin DL, 2021, BONE JOINT J, V103B, P184, DOI 10.1302/0301-620X.103B1.BJJ-2020-0274.R1
   Pestana R.C., 2019, JCO PRECIS ONCOL, P1, DOI DOI 10.1200/PO.18.00247
   Petitprez F, 2020, NATURE, V577, P556, DOI 10.1038/s41586-019-1906-8
   Peyraud F, 2020, CANCERS, V12, DOI 10.3390/cancers12061502
   Pham TQ, 2021, ONCOGENE, V40, P578, DOI 10.1038/s41388-020-01550-2
   Phelps MP, 2016, P NATL ACAD SCI USA, V113, P15090, DOI 10.1073/pnas.1610270114
   Piechutta M, 2019, ESMO OPEN, V4, DOI 10.1136/esmoopen-2019-000510
   Pignochino Y, 2017, MOL CANCER, V16, DOI 10.1186/s12943-017-0652-5
   Pishas KI, 2018, MOL CANCER THER, V17, P1902, DOI 10.1158/1535-7163.MCT-18-0373
   Pollack SM, 2018, J CLIN ONCOL, V36, P125, DOI 10.1200/JCO.2017.75.1610
   Pollack SM, 2017, J IMMUNOTHER, V40, P302, DOI 10.1097/CJI.0000000000000183
   Pollack SM, 2017, CANCER-AM CANCER SOC, V123, P3291, DOI 10.1002/cncr.30726
   Prabakaran PJ, 2017, CLIN CANCER RES, V23, P6044, DOI 10.1158/1078-0432.CCR-17-0969
   Prudner BC, 2019, CLIN CANCER RES, V25, P5122, DOI 10.1158/1078-0432.CCR-19-0206
   Pu Q., 2019, MABS-AUSTIN, V11, P1139, DOI [10.1080/19420862.2019.1629239, DOI 10.1080/19420862.2019.1629239]
   Puerto-Camacho P, 2019, CLIN CANCER RES, V25, P2228, DOI 10.1158/1078-0432.CCR-18-0936
   Purcell JW, 2018, CANCER RES, V78, P4059, DOI 10.1158/0008-5472.CAN-18-0327
   Puri A, 2018, BONE JOINT J, V100B, P262, DOI 10.1302/0301-620X.100B2.BJJ-2017-0789.R1
   Que Y, 2021, J IMMUNOTHER CANCER, V9, DOI 10.1136/jitc-2020-001696
   Que Y, 2019, CANCER BIOL MED, V16, P331, DOI 10.20892/j.issn.2095-3941.2018.0306
   Ramachandran I, 2019, J IMMUNOTHER CANCER, V7, DOI 10.1186/s40425-019-0762-2
   Ramjiawan RR, 2017, ANGIOGENESIS, V20, P185, DOI 10.1007/s10456-017-9552-y
   Rao N, 2018, J NATL COMPR CANC NE, V16, P115, DOI 10.6004/jnccn.2017.7031
   Ratan R, 2016, CANCER-AM CANCER SOC, V122, P2952, DOI 10.1002/cncr.30191
   Ratti C, 2017, CLIN CANCER RES, V23, P5149, DOI 10.1158/1078-0432.CCR-16-3186
   Ravi V, 2016, J NATL COMPR CANC NE, V14, P499, DOI 10.6004/jnccn.2016.0058
   Riggi N, 2021, NEW ENGL J MED, V384, P154, DOI 10.1056/NEJMra2028910
   Rohaan MW, 2019, VIRCHOWS ARCH, V474, P449, DOI 10.1007/s00428-018-2484-0
   Ronellenfitsch U, 2019, ANN SURG ONCOL, V26, P1332, DOI 10.1245/s10434-019-07183-4
   Rosenberg SA, 2015, SCIENCE, V348, P62, DOI 10.1126/science.aaa4967
   Rossig C., 2020, PEDIATR BLOOD CANCER, V67, DOI DOI 10.1002/pbc.28313
   Rothbart SB, 2020, CELL, V181, P211, DOI 10.1016/j.cell.2020.03.042
   Rubin DB, 2019, BRAIN, V142, P1334, DOI 10.1093/brain/awz053
   Saada-Bouzid E, 2015, MODERN PATHOL, V28, P1404, DOI 10.1038/modpathol.2015.96
   Samstein RM, 2019, NAT GENET, V51, P202, DOI 10.1038/s41588-018-0312-8
   Sankar S, 2013, ONCOGENE, V32, P5089, DOI 10.1038/onc.2012.525
   Sankar S, 2014, CLIN CANCER RES, V20, P4584, DOI 10.1158/1078-0432.CCR-14-0072
   Sayitoglu EC, 2020, FRONT IMMUNOL, V11, DOI 10.3389/fimmu.2020.00040
   Schmoll HJ, 2021, JAMA ONCOL, V7, P255, DOI 10.1001/jamaoncol.2020.6564
   Schoffski P, 2019, ANN ONCOL, V30, P344, DOI 10.1093/annonc/mdx823
   Schoffski P, 2017, ANN ONCOL, V28, P3000, DOI 10.1093/annonc/mdx527
   Schoffski P, 2018, LANCET RESP MED, V6, P431, DOI 10.1016/S2213-2600(18)30116-4
   Seddon B, 2017, LANCET ONCOL, V18, P1397, DOI 10.1016/S1470-2045(17)30622-8
   Sellner J, 2019, AUTOIMMUN REV, V18, P255, DOI 10.1016/j.autrev.2018.09.012
   Serrano C, 2020, CLIN CANCER RES, V26, P5078, DOI 10.1158/1078-0432.CCR-20-1706
   Sharifnia T, 2019, NAT MED, V25, P292, DOI 10.1038/s41591-018-0312-3
   Sharifnia T, 2017, CELL CHEM BIOL, V24, P1075, DOI 10.1016/j.chembiol.2017.08.002
   Shen GS, 2018, J HEMATOL ONCOL, V11, DOI 10.1186/s13045-018-0664-7
   Shi XP, 2020, NUCLEIC ACIDS RES, V48, P11434, DOI 10.1093/nar/gkaa901
   Shirley M, 2017, DRUGS, V77, P107, DOI 10.1007/s40265-016-0680-2
   Siegel RL, 2017, CA-CANCER J CLIN, V67, P7, DOI 10.3322/caac.21387
   Sindhu S, 2017, J IMMUNOTHER CANCER, V5, DOI 10.1186/s40425-017-0263-0
   Smith HG, 2016, EJSO-EUR J SURG ONC, V42, P7, DOI 10.1016/j.ejso.2015.08.165
   Smith HG, 2019, CLIN CANCER RES, V25, P3443, DOI 10.1158/1078-0432.CCR-18-3767
   Somaiah N, 2019, CLIN CANCER RES, V25, P5808, DOI 10.1158/1078-0432.CCR-19-1025
   Somarelli JA, 2020, CANCERS, V12, DOI 10.3390/cancers12113335
   Sourrouille I, 2018, ANN SURG ONCOL, V25, P2201, DOI 10.1245/s10434-018-6529-z
   Spriano F, 2019, CLIN CANCER RES, V25, P5167, DOI 10.1158/1078-0432.CCR-18-2718
   Spunt SL, 2019, EUR J CANCER, V112, P98, DOI 10.1016/j.ejca.2019.02.001
   Stacchiotti S, 2019, CANCERS, V11, DOI 10.3390/cancers11071015
   Stacchiotti S, 2016, CLIN CANCER RES, V22, P837, DOI 10.1158/1078-0432.CCR-15-1243
   Stacchiotti S, 2015, LANCET ONCOL, V16, pE71, DOI 10.1016/S1470-2045(14)71190-8
   Stacchiotti S, 2012, J CLIN ONCOL, V30, P914, DOI 10.1200/JCO.2011.35.3656
   Steffin DHM, 2019, MOL THER, V27, P900, DOI 10.1016/j.ymthe.2019.04.007
   Stolte B, 2018, J EXP MED, V215, P2137, DOI 10.1084/jem.20171066
   Suehara Y, 2021, CLIN ORTHOP RELAT R, V479, P838, DOI 10.1097/CORR.0000000000001548
   Suehara Y, 2019, CLIN CANCER RES, V25, P6346, DOI 10.1158/1078-0432.CCR-18-4032
   Sun HB, 2016, CANCER RES, V76, P2687, DOI 10.1158/0008-5472.CAN-15-1572
   Sun Q, 2019, CELL DEATH DIS, V10, DOI 10.1038/s41419-019-1717-8
   Sun QX, 2016, SIGNAL TRANSDUCT TAR, V1, DOI 10.1038/sigtrans.2016.10
   Sun Z, 2018, CANCER RES, V78, P950, DOI 10.1158/0008-5472.CAN-17-1597
   Sundahl N, 2019, EUR UROL, V75, P707, DOI 10.1016/j.eururo.2019.01.009
   Taddei ML, 2020, CELLS-BASEL, V9, DOI 10.3390/cells9020510
   Tan QY, 2020, THERANOSTICS, V10, P6399, DOI 10.7150/thno.45816
   Tang F., ANN SURG ONCOL, DOI [10.1245/s10434-021-09836, DOI 10.1245/S10434-021-09836]
   Tang F, 2021, ANN SURG ONCOL, V28, P6464, DOI 10.1245/s10434-021-09840-z
   Tang F, 2017, CANCER TREAT REV, V59, P33, DOI 10.1016/j.ctrv.2017.06.006
   Tap WD, 2015, NEW ENGL J MED, V373, P428, DOI 10.1056/NEJMoa1411366
   Tap W.D., 2019, J CLIN ONCOL, V37, P11004
   Tap WD, 2020, JAMA-J AM MED ASSOC, V323, P1266, DOI 10.1001/jama.2020.1707
   Tap WD, 2019, LANCET, V394, P478, DOI 10.1016/S0140-6736(19)30764-0
   Tap WD, 2012, J CLIN ONCOL, V30, P1849, DOI 10.1200/JCO.2011.37.2359
   Tawbi HA, 2017, LANCET ONCOL, V18, P1493, DOI 10.1016/S1470-2045(17)30624-1
   Taylor BS, 2011, NAT REV CANCER, V11, P541, DOI 10.1038/nrc3087
   Tazzari M, 2017, J INVEST DERMATOL, V137, P484, DOI 10.1016/j.jid.2016.06.634
   Thanindratarn P, 2020, CANCER TREAT REV, V82, DOI 10.1016/j.ctrv.2019.101934
   Theocharopoulos C, 2020, THER ADV MED ONCOL, V12, DOI 10.1177/1758835920962997
   Thoenen E, 2019, PHARMACOL THERAPEUT, V202, P149, DOI 10.1016/j.pharmthera.2019.06.010
   Thompson TW, 2018, ELIFE, V7, DOI 10.7554/eLife.32919
   Tian L, 2017, NATURE, V544, P250, DOI 10.1038/nature21724
   Timbergen MJM, 2019, FRONT ONCOL, V9, DOI 10.3389/fonc.2019.00397
   Tirado O.M., 2019, EXPERT OPIN THER TAR, V23, P651, DOI [DOI 10.1080/14728222.2019.1628219, 10.1080/14728222.2019.1628219]
   Tong AA, 2017, ONCOIMMUNOLOGY, V6, DOI 10.1080/2162402X.2017.1303586
   Toulmonde M, 2019, LANCET ONCOL, V20, P1263, DOI 10.1016/S1470-2045(19)30276-1
   Toulmonde M, 2018, JAMA ONCOL, V4, P93, DOI 10.1001/jamaoncol.2017.1617
   Trautmann M, 2017, CLIN CANCER RES, V23, P6227, DOI 10.1158/1078-0432.CCR-17-0130
   Trent J.C., 2020, J CLIN ONCOL, V38, P1693, DOI DOI 10.1200/JCO.19.02492
   Treps L, 2021, PHARMACOL THERAPEUT, V223, DOI 10.1016/j.pharmthera.2021.107805
   Tu MM, 2019, SCI ADV, V5, DOI 10.1126/sciadv.aav2437
   Tumino N., 2020, MOL ASPECTS MED, DOI DOI 10.1016/j.mam.2020.100870
   Tyler R, 2020, CANCER TREAT REV, V86, DOI 10.1016/j.ctrv.2020.102013
   Uher O, 2019, SEMIN ONCOL, V46, P385, DOI 10.1053/j.seminoncol.2019.10.004
   Uzilov AV, 2016, GENOME MED, V8, DOI 10.1186/s13073-016-0313-0
   van den Berg JH, 2020, J IMMUNOTHER CANCER, V8, DOI 10.1136/jitc-2020-000848
   van Maldegem AM, 2016, EUR J CANCER, V53, P171, DOI 10.1016/j.ejca.2015.09.009
   VanArsdale T, 2015, CLIN CANCER RES, V21, P2905, DOI 10.1158/1078-0432.CCR-14-0816
   Vasan K, 2020, CELL METAB, V32, P341, DOI 10.1016/j.cmet.2020.06.019
   Vela M, 2019, FRONT IMMUNOL, V10, DOI 10.3389/fimmu.2019.01814
   Venneker S, 2019, CANCERS, V11, DOI 10.3390/cancers11121918
   Vitiello GA, 2019, J CLIN INVEST, V129, P1863, DOI 10.1172/JCI124108
   Vo KT, 2016, CLIN CANCER RES, V22, P3643, DOI 10.1158/1078-0432.CCR-15-2516
   von Scheidt B, 2014, CANCER RES, V74, P2412, DOI 10.1158/0008-5472.CAN-13-1646
   von Witzleben A, 2015, CANCER RES, V75, P3823, DOI 10.1158/0008-5472.CAN-14-3270
   Wachtel M, 2018, SEMIN CANCER BIOL, V50, P115, DOI 10.1016/j.semcancer.2017.11.006
   Wagner A.J., 2019, J CLIN ONCOL, V37, DOI [10.1200/JCO.2019.37.15_suppl.11005, DOI 10.1200/JCO.2019.37.15_SUPPL.11005]
   Wagner MJ, 2018, J IMMUNOTHER CANCER, V6, DOI 10.1186/s40425-018-0413-z
   Wang GY, 2019, INT J CANCER, V145, P979, DOI 10.1002/ijc.32180
   Weidema ME, 2019, CRIT REV ONCOL HEMAT, V138, P120, DOI 10.1016/j.critrevonc.2019.04.010
   Weiss AR, 2020, LANCET ONCOL, V21, P1110, DOI 10.1016/S1470-2045(20)30325-9
   Weiss T, 2020, SCI TRANSL MED, V12, DOI 10.1126/scitranslmed.abb2311
   Widemann BC, 2018, J CLIN ONCOL, V36, P160, DOI 10.1200/JCO.2017.75.3467
   Wilky BA, 2019, IMMUNOL REV, V290, P6, DOI 10.1111/imr.12766
   Wilky BA, 2019, LANCET ONCOL, V20, P837, DOI 10.1016/S1470-2045(19)30153-6
   Wingerter A, 2021, CANCERS, V13, DOI 10.3390/cancers13030520
   Wong V, 2016, JNCI-J NATL CANCER I, V108, DOI 10.1093/jnci/djv307
   Wortman JR, 2016, RADIOGRAPHICS, V36, P554, DOI 10.1148/rg.2016150083
   Wu XH, 2021, ANN ONCOL, V32, P512, DOI 10.1016/j.annonc.2020.12.018
   Xiang XN, 2021, SIGNAL TRANSDUCT TAR, V6, DOI 10.1038/s41392-021-00484-9
   Xiao W, 2020, CANCER-AM CANCER SOC, V126, P2093, DOI 10.1002/cncr.32764
   Xing T, 2021, TRANSL LUNG CANCER R, V10, P483, DOI 10.21037/tlcr-19-644
   Xu J, 2021, ONCOLOGIST, V26, pE1256, DOI 10.1002/onco.13726
   Xu J, 2020, J HEMATOL ONCOL, V13, DOI 10.1186/s13045-020-00996-x
   Yamamoto H, 2021, ANN SURG ONCOL, V28, P3891, DOI 10.1245/s10434-020-09299-4
   Yang JL, 2020, EUR J CANCER, V130, P182, DOI 10.1016/j.ejca.2020.01.028
   Yao Y, 2009, ONCOL REP, V21, P229, DOI 10.3892/or_00000213
   Yi M, 2019, MOL CANCER, V18, DOI 10.1186/s12943-019-0974-6
   Young A, 2020, REDOX BIOL, V28, DOI 10.1016/j.redox.2019.101339
   Yu W, 2019, BIOMATERIALS, V192, P128, DOI 10.1016/j.biomaterials.2018.11.019
   Zhang B, 2020, MOL CANCER, V19, DOI 10.1186/s12943-020-01275-6
   Zhang SH, 2019, CANCER IMMUNOL RES, V7, P1237, DOI 10.1158/2326-6066.CIR-18-0940
   Zhu GG, 2020, CLIN CANCER RES, V26, P419, DOI 10.1158/1078-0432.CCR-18-4212
   Zhu MMT, 2020, CANCER TREAT REV, V91, DOI 10.1016/j.ctrv.2020.102115
NR 407
TC 0
Z9 0
U1 6
U2 6
PU ELSEVIER
PI AMSTERDAM
PA RADARWEG 29, 1043 NX AMSTERDAM, NETHERLANDS
SN 0304-419X
EI 1879-2561
J9 BBA-REV CANCER
JI Biochim. Biophys. Acta-Rev. Cancer
PD DEC
PY 2021
VL 1876
IS 2
AR 188606
DI 10.1016/j.bbcan.2021.188606
PG 31
WC Biochemistry & Molecular Biology; Biophysics; Oncology
SC Biochemistry & Molecular Biology; Biophysics; Oncology
GA US0WQ
UT WOS:000697158300015
PM 34371128
OA hybrid
DA 2021-10-29
ER

PT J
AU Zhu, YX
   Zhu, XD
   Tang, CJ
   Guan, XX
   Zhang, WW
AF Zhu, Yinxing
   Zhu, Xuedan
   Tang, Cuiju
   Guan, Xiaoxiang
   Zhang, Wenwen
TI Progress and challenges of immunotherapy in triple-negative breast
   cancer
SO BIOCHIMICA ET BIOPHYSICA ACTA-REVIEWS ON CANCER
LA English
DT Review
DE Triple-negative breast cancer; Immunotherapy; PD-1/PD-L1; CTLA-4;
   Vaccine; CAR-T; TMB; TILs; MSI/MMR
ID TUMOR-INFILTRATING LYMPHOCYTES; PEMBROLIZUMAB PLUS CHEMOTHERAPY;
   PHASE-III; OPEN-LABEL; PD-L1 EXPRESSION; PREDICTIVE-VALUE; NEOADJUVANT
   TREATMENT; PEPTIDE VACCINATION; MUTATIONAL BURDEN; RANDOMIZED-TRIAL
AB Triple-negative breast cancer (TNBC), a subtype of breast cancer, is defined as lacking estrogen receptor (ER), progesterone receptor (PR), and human epidermal growth factor receptor-2 (HER2) expression. Compared with other subtypes in breast cancer, TNBC is more likely to recur and metastasize, with a lower survival rate. Due to the absence of definitive targets, there was limited novel therapeutic interventions and chemotherapy remained the primary treatment in the past decades. Following the development of immune checkpoint inhibition (ICI) in solid tumors and validation of the immunogenicity in TNBC, immunotherapy has attracted more and more attentions. On basis of accumulating clinical studies, we reviewed the current progress targeting different immune checkpoints in several-lines treatment for TNBC, including programmed death-1 (PD-1)/programmed death ligand-1 (PD-L1) inhibitors, cytotoxic T-lymphocyte associated antigen-4 (CTLA-4) inhibitor, and other novel immunotherapeutic approaches (e.g., individualized peptide vaccine, cancer-testis antigen (CTA), new antigen vaccine, RNA vaccine and chimeric antigen receptor modified T cells (CAR-T)). In order to improve the survival outcome of TNBC populations, we further discussed potential predictive biomarkers for immunotherapy (e.g., PD-L1 expression, tumor mutational burden (TMB), tumor-infiltrating lymphocytes (TILs), microsatellite instability (MSI)/mismatch repair (MMR) deficiency) and challenges in the future treatment of TNBC.
C1 [Zhu, Yinxing; Zhu, Xuedan; Tang, Cuiju; Zhang, Wenwen] Nanjing Med Univ, Nanjing Hosp 1, Dept Oncol, 68 Changle Rd, Nanjing 210006, Peoples R China.
   [Guan, Xiaoxiang] Nanjing Med Univ, Dept Oncol, Affiliated Hosp 1, 300 Guangzhou Rd, Nanjing 210029, Peoples R China.
   [Guan, Xiaoxiang] Nanjing Med Univ, Collaborat Innovat Ctr Personalized Canc Med, Jiangsu Key Lab Canc Biomarkers Prevent & Treatme, Nanjing 211166, Peoples R China.
RP Tang, CJ; Zhang, WW (corresponding author), Nanjing Med Univ, Nanjing Hosp 1, Dept Oncol, 68 Changle Rd, Nanjing 210006, Peoples R China.; Guan, XX (corresponding author), Nanjing Med Univ, Dept Oncol, Affiliated Hosp 1, 300 Guangzhou Rd, Nanjing 210029, Peoples R China.
EM tangcuiju2020@163.com; xguan@njmu.edu.cn; wwzhang1022@hotmail.com
OI Zhang, Wenwen/0000-0003-1285-3118
FU National Natural Science Foundation of ChinaNational Natural Science
   Foundation of China (NSFC) [81773102, 81802667]; Natural Science
   Foundation of Jiangsu ProvinceNatural Science Foundation of Jiangsu
   Province [BK20180133]; Nanjing Outstanding Youth Fund [JQX20009]; Key
   International Cooperation of the National Natural Science Foundation of
   China [81920108029]
FX This work was supported by National Natural Science Foundation of China
   (No. 81773102, 81802667), Natural Science Foundation of Jiangsu Province
   (BK20180133), Nanjing Outstanding Youth Fund (No. JQX20009) and Key
   International Cooperation of the National Natural Science Foundation of
   China (No. 81920108029).
CR Adams S, 2020, ANN ONCOL, V31, P582, DOI 10.1016/j.annonc.2020.02.003
   Adams S, 2019, ANN ONCOL, V30, P405, DOI 10.1093/annonc/mdy518
   Adams S, 2019, ANN ONCOL, V30, P397, DOI 10.1093/annonc/mdy517
   Allen E, 2017, SCI TRANSL MED, V9, DOI 10.1126/scitranslmed.aak9679
   Alva A.S., 2021, J CLIN ONCOL
   Bachelot T, 2020, ANN ONCOL, V31, pS58, DOI 10.1016/j.annonc.2020.03.231
   Bachelot T, 2021, NAT MED, V27, P250, DOI 10.1038/s41591-020-01189-2
   Bardhan K, 2016, FRONT IMMUNOL, V7, DOI 10.3389/fimmu.2016.00550
   Bareche Y, 2018, ANN ONCOL, V29, P895, DOI 10.1093/annonc/mdy024
   Barroso-Sousa R, 2020, CLIN CANCER RES, V26, P2565, DOI 10.1158/1078-0432.CCR-19-3507
   Bense RD, 2017, JNCI-J NATL CANCER I, V109, DOI 10.1093/jnci/djw192
   Bianchini G, 2020, ANN ONCOL, V31, pS1145, DOI 10.1016/j.annonc.2020.08.2241
   Bianchini G, 2016, NAT REV CLIN ONCOL, V13, P674, DOI 10.1038/nrclinonc.2016.66
   Blum JS, 2013, ANNU REV IMMUNOL, V31, P443, DOI 10.1146/annurev-immunol-032712-095910
   Boni V., 2019, ANN ONCOL, V30, pIII63
   Brufsky A, 2021, ANN ONCOL, V32, P652, DOI 10.1016/j.annonc.2021.01.065
   Budczies J, 2015, J PATHOL CLIN RES, V1, P225, DOI 10.1002/cjp2.25
   Butterfield LH, 2017, CLIN CANCER RES, V23, P5034, DOI 10.1158/1078-0432.CCR-16-3016
   Buttner R, 2017, J CLIN ONCOL, V35, P3867, DOI 10.1200/JCO.2017.74.7642
   Carreno BM, 2000, J IMMUNOL, V165, P1352, DOI 10.4049/jimmunol.165.3.1352
   Chien AJ, 2020, J CLIN ONCOL, V38
   Conte PF, 2020, J CLIN ONCOL, V38
   Cortes J, 2020, LANCET, V396, P1817, DOI 10.1016/S0140-6736(20)32531-9
   Cortes J, 2020, J CLIN ONCOL, V38
   Cortes J, 2019, FUTURE ONCOL, V15, P1951, DOI 10.2217/fon-2019-0059
   Criscitiello C, 2016, CANCER TREAT REV, V50, P205, DOI 10.1016/j.ctrv.2016.09.019
   Denkert C, 2017, LANCET, V389, P2430, DOI 10.1016/S0140-6736(16)32454-0
   Dirix LY, 2018, BREAST CANCER RES TR, V167, P671, DOI 10.1007/s10549-017-4537-5
   Domchek SM, 2020, LANCET ONCOL, V21, P1155, DOI 10.1016/S1470-2045(20)30324-7
   Eisenhauer EA, 2009, EUR J CANCER, V45, P228, DOI 10.1016/j.ejca.2008.10.026
   Emens LA, 2020, ANN ONCOL, V31, pS1148, DOI 10.1016/j.annonc.2020.08.2244
   Emens LA, 2019, CANCER RES, V79, DOI 10.1158/1538-7445.SABCS18-GS1-04
   Foulkes WD, 2010, NEW ENGL J MED, V363, P1938, DOI 10.1056/NEJMra1001389
   Fusco N, 2018, JNCI CANCER SPECT, V2, DOI 10.1093/jncics/pky056
   Garrido-Castro AC, 2019, CANCER DISCOV, V9, P176, DOI 10.1158/2159-8290.CD-18-1177
   Gianni L, 2020, CANCER RES, V80, DOI 10.1158/1538-7445.SABCS19-GS3-04
   Gibney GT, 2016, LANCET ONCOL, V17, pE542, DOI 10.1016/S1470-2045(16)30406-5
   Goodman AM, 2017, MOL CANCER THER, V16, P2598, DOI 10.1158/1535-7163.MCT-17-0386
   Haricharan S, 2014, BREAST CANCER RES TR, V146, P211, DOI 10.1007/s10549-014-2991-x
   Hasegawa K, 2018, J IMMUNOTHER, V41, P201, DOI 10.1097/CJI.0000000000000214
   Hellmann MD, 2018, NEW ENGL J MED, V378, P2093, DOI 10.1056/NEJMoa1801946
   Hernandez-Aya LF, 2019, J CLIN ONCOL, V37, DOI 10.1200/JCO.2019.37.15_suppl.TPS1114
   Hodi FS, 2010, NEW ENGL J MED, V363, P711, DOI 10.1056/NEJMoa1003466
   Ignatiadis M, 2019, ANN ONCOL, V30, P97
   Jelinek T, 2017, IMMUNOLOGY, V152, P357, DOI 10.1111/imm.12788
   Jiang YZ, 2019, CANCER CELL, V35, P428, DOI 10.1016/j.ccell.2019.02.001
   Kaufman HL, 2016, LANCET ONCOL, V17, P1374, DOI 10.1016/S1470-2045(16)30364-3
   Kautto EA., 2017, JCO PRECIS ONCOL, V1, DOI [DOI 10.1200/PO.17.00073, 10.1200/PO.17.00073]
   Keir ME, 2008, ANNU REV IMMUNOL, V26, P677, DOI 10.1146/annurev.immunol.26.021607.090331
   Keir ME, 2007, CURR OPIN IMMUNOL, V19, P309, DOI 10.1016/j.coi.2007.04.012
   Koboldt DC, 2012, NATURE, V490, P61, DOI 10.1038/nature11412
   Le DT, 2015, NEW ENGL J MED, V372, P2509, DOI 10.1056/NEJMoa1500596
   Le DT, 2017, SCIENCE, V357, P409, DOI 10.1126/science.aan6733
   Lipson EJ, 2015, SEMIN ONCOL, V42, P587, DOI 10.1053/j.seminoncol.2015.05.013
   Litton JK, 2018, NEW ENGL J MED, V379, P753, DOI 10.1056/NEJMoa1802905
   Liu JQ, 2020, J IMMUNOTHER CANCER, V8, DOI 10.1136/jitc-2020-000696
   Liu ZX, 2019, J ONCOL, V2019, DOI 10.1155/2019/5952836
   Loi S, 2020, CANCER RES, V80, DOI 10.1158/1538-7445.SABCS19-PD5-03
   Loi S, 2013, J CLIN ONCOL, V31, P860, DOI 10.1200/JCO.2011.41.0902
   Loibl S, 2019, ANN ONCOL, V30, P1279, DOI 10.1093/annonc/mdz158
   LoRusso P, 2020, J CLIN ONCOL, V38
   Marcus L, 2019, CLIN CANCER RES, V25, P3753, DOI 10.1158/1078-0432.CCR-18-4070
   McGrail DJ, 2021, ANN ONCOL, V32, P661, DOI 10.1016/j.annonc.2021.02.006
   Miles D, 2021, ANN ONCOL, V32, P994, DOI 10.1016/j.annonc.2021.05.801
   Mittendorf EA, 2016, ANN ONCOL, V27, P1241, DOI 10.1093/annonc/mdw150
   Mittendorf EA, 2020, LANCET, V396, P1090, DOI 10.1016/S0140-6736(20)31953-X
   Mittendorf EA, 2014, CANCER IMMUNOL RES, V2, P361, DOI 10.1158/2326-6066.CIR-13-0127
   Mullard A, 2017, NAT REV DRUG DISCOV, V16, P669, DOI 10.1038/nrd.2017.196
   Nanda R, 2017, EUR J CANCER, V72, pS38, DOI 10.1016/S0959-8049(17)30206-X
   Nanda R, 2020, JAMA ONCOL, V6, P676, DOI 10.1001/jamaoncol.2019.6650
   Nanda R, 2016, J CLIN ONCOL, V34, P2460, DOI 10.1200/JCO.2015.64.8931
   Narayan P, 2020, CLIN CANCER RES, V26, P2284, DOI 10.1158/1078-0432.CCR-19-3545
   Ozaki Y, 2020, CANCER RES, V80, DOI 10.1158/1538-7445.SABCS19-PD1-03
   Ozaki Y, 2018, J CLIN ONCOL, V36, DOI 10.1200/JCO.2018.36.15_suppl.TPS1110
   Park IH, 2020, J CLIN ONCOL, V38
   Patel SP, 2015, MOL CANCER THER, V14, P847, DOI 10.1158/1535-7163.MCT-14-0983
   Pusztai L, 2020, CANCER RES, V80, DOI 10.1158/1538-7445.AM2020-CT011
   Pusztai L, 2016, CLIN CANCER RES, V22, P2105, DOI 10.1158/1078-0432.CCR-15-1315
   Raghavendra A, 2018, HISTOPATHOLOGY, V73, P68, DOI 10.1111/his.13498
   Ribas A, 2016, J EXP MED, V213, P2835, DOI 10.1084/jem.20161462
   Richman S, 2015, INT J ONCOL, V47, P1189, DOI 10.3892/ijo.2015.3119
   Rizvi NA, 2015, SCIENCE, V348, P124, DOI 10.1126/science.aaa1348
   Robson M, 2017, NEW ENGL J MED, V377, P523, DOI 10.1056/NEJMoa1706450
   Rosenberg JE, 2016, LANCET, V387, P1909, DOI 10.1016/S0140-6736(16)00561-4
   Rugo H.S., 2021, J NATL CANC I
   Saji S, 2020, ANN ONCOL, V31, pS1243, DOI 10.1016/j.annonc.2020.10.024
   Saji S, 2020, ANN ONCOL, V31, pS1268, DOI 10.1016/j.annonc.2020.10.088
   Sammons S, 2019, J CLIN ONCOL, V37, DOI 10.1200/JCO.2019.37.15_suppl.TPS1113
   Santa-Maria CA, 2017, J CLIN ONCOL, V35, DOI 10.1200/JCO.2017.35.15_suppl.3052
   Schmid P, 2020, GEBURTSH FRAUENHEILK, V80, pE44, DOI 10.1055/s-0040-1714585
   Schmid P, 2020, ANN ONCOL, V31, P569, DOI 10.1016/j.annonc.2020.01.072
   Schmid P, 2019, ANN ONCOL, V30, P853
   Schmid P, 2018, NEW ENGL J MED, V379, P2108, DOI 10.1056/NEJMoa1809615
   Schmid P., 2017, ANN ONCOL, V28, pV72
   Schmid P, 2020, LANCET ONCOL, V21, P44, DOI 10.1016/S1470-2045(19)30689-8
   Schmid P, 2017, CANCER RES, V77, DOI 10.1158/1538-7445.AM2017-2986
   Schmittnaegel M, 2017, SCI TRANSL MED, V9, DOI 10.1126/scitranslmed.aak9670
   Schreiber RD, 2011, SCIENCE, V331, P1565, DOI 10.1126/science.1203486
   Schumacher TN, 2015, SCIENCE, V348, P69, DOI 10.1126/science.aaa4971
   Seymour L, 2017, LANCET ONCOL, V18, pE143, DOI 10.1016/S1470-2045(17)30074-8
   Shah SP, 2012, NATURE, V486, P395, DOI 10.1038/nature10933
   Shi H, 2014, MOL CANCER, V13, DOI 10.1186/1476-4598-13-219
   Specht JM, 2019, CANCER RES, V79, DOI 10.1158/1538-7445.SABCS18-P2-09-13
   Stanton SE, 2016, JAMA ONCOL, V2, P1354, DOI 10.1001/jamaoncol.2016.1061
   Subbiah V, 2020, ANN ONCOL, V31, P1115, DOI 10.1016/j.annonc.2020.07.002
   Takahashi R, 2014, BREAST CANCER RES, V16, DOI 10.1186/bcr3685
   Takeda K, 2018, CANCER IMMUNOL IMMUN, V67, P949, DOI 10.1007/s00262-018-2152-x
   Thomas A, 2018, ONCOIMMUNOLOGY, V7, DOI 10.1080/2162402X.2018.1490854
   Tolaney SM, 2021, CLIN CANCER RES, V27, P3061, DOI 10.1158/1078-0432.CCR-20-4726
   Tozbikian G, 2014, PLOS ONE, V9, DOI 10.1371/journal.pone.0114900
   Tutt A, 2018, NAT MED, V24, P628, DOI 10.1038/s41591-018-0009-7
   Uhlik MT, 2020, CANCER RES, V80, DOI 10.1158/1538-7445.SABCS19-PD1-02
   Van Allen EM, 2015, SCIENCE, V350, P207, DOI 10.1126/science.aad0095
   Vinayak S, 2019, JAMA ONCOL, V5, P1132, DOI 10.1001/jamaoncol.2019.1029
   Voorwerk L, 2019, NAT MED, V25, P920, DOI 10.1038/s41591-019-0432-4
   Winer EP, 2021, LANCET ONCOL, V22, P499, DOI 10.1016/S1470-2045(20)30754-3
   Wolchok JD, 2017, NEW ENGL J MED, V377, P1345, DOI 10.1056/NEJMoa1709684
   Wolchok JD, 2013, NEW ENGL J MED, V369, P122, DOI 10.1056/NEJMoa1302369
   Wolchok JD, 2008, ONCOLOGIST, V13, P2, DOI 10.1634/theoncologist.13-S4-2
   Wolff AC., 2018, J CLIN ONCOL, V36, P2105, DOI [DOI 10.1200/JCO.2018.77.8738, 10.1200/jco.2018.77.8738]
   Yang Y., 2019, CANCER RES, V79, P2322
   Yu X, 2016, CLIN TRANSL ONCOL, V18, P497, DOI 10.1007/s12094-015-1391-y
   Yuan Y, 2021, ONCOLOGIST, V26, DOI 10.1002/onco.13583
   Yutani S, 2013, ONCOL REP, V30, P1094, DOI 10.3892/or.2013.2556
NR 124
TC 0
Z9 0
U1 11
U2 11
PU ELSEVIER
PI AMSTERDAM
PA RADARWEG 29, 1043 NX AMSTERDAM, NETHERLANDS
SN 0304-419X
EI 1879-2561
J9 BBA-REV CANCER
JI Biochim. Biophys. Acta-Rev. Cancer
PD DEC
PY 2021
VL 1876
IS 2
AR 188593
DI 10.1016/j.bbcan.2021.188593
PG 14
WC Biochemistry & Molecular Biology; Biophysics; Oncology
SC Biochemistry & Molecular Biology; Biophysics; Oncology
GA US0WQ
UT WOS:000697158300008
PM 34280474
DA 2021-10-29
ER

PT J
AU Zhang, T
   Larson, R
   Dave, K
   Polson, N
   Zhang, H
AF Zhang, Taylor
   Larson, Ryan
   Dave, Kedar
   Polson, Nolan
   Zhang, Heidi
TI Developing patient-centric specifications for autologous chimeric
   antigen receptor T cell therapies
SO CURRENT OPINION IN BIOMEDICAL ENGINEERING
LA English
DT Article
DE CAR-T; Patient-centric; Specification; Correlative analysis; Variance
   components analysis
ID PRODUCTS; OUTCOMES; VECTORS
AB With an increasing number of clinical developments and commercial launches of autologous chimeric antigen receptor T-cell therapies, appropriate specification strategies throughout the development lifecycle are critical to ensuring product safety, quality, and patient access on commercialization. A unique aspect of autologous chimeric antigen receptor T-cell therapies is the individualized nature of this class of drug. The heterogeneity in patient leukapheresis material and its impact on drug product quality must be considered in developing a risk-based product specification. This review describes a framework for establishing a patient-centric specification based on correlative analysis linking product attributes with clinical outcomes, variance component analysis deciphering the sources of variability, and appropriate statistical analysis of clinical lot release data.
C1 [Zhang, Taylor; Larson, Ryan; Zhang, Heidi] Cell Therapy Dev & Operat, Prod & Analyt Dept, Seattle, WA 98109 USA.
   [Dave, Kedar] Clin Quantitat Sci, Biostat, Seattle, WA USA.
   [Polson, Nolan] Bristol Myers Squibb, Global Cell Therapy Prod Qual, 400 Dexter Ave North, Seattle, WA 98109 USA.
RP Zhang, T (corresponding author), Cell Therapy Dev & Operat, Prod & Analyt Dept, Seattle, WA 98109 USA.
EM zhangtaylor@yahoo.com
CR Adriana Lopes, 2020, CELL GENE THERAP INS, V6, P487, DOI [10.18609/cgti.2020.058, DOI 10.18609/CGTI.2020.058]
   [Anonymous], 1999, ICH Q6B SPEC TEST PR
   [Anonymous], 2013, EBE CONC PAP CONS SE
   Ashton R., 2019, VARIANCE COMPONENTS
   Bachanova V, 2019, ASH IMPACT TISAGENLE, DOI [10.1182/blood-2019-128302, DOI 10.1182/BLOOD-2019-128302]
   Bercu J, 2019, J PHARM INNOV, V14, P76, DOI 10.1007/s12247-018-9366-5
   Bersenev A., 2018, CELL GENE THER INSIG, V4, P1051, DOI DOI 10.18609/CGTI.2018.105
   Bhat P, 2017, CELL DEATH DIS, V8, DOI 10.1038/cddis.2017.67
   Boulch M, 2021, SCI IMMUNOL, V6, DOI 10.1126/sciimmunol.abd4344
   Burdick RK., 2017, STAT APPL CHEM MANUF, V1st, P227
   Chong EA, 2019, BLOOD, V134, P1873, DOI 10.1182/blood.2019002258
   Das RK, 2019, CANCER DISCOV, V9, P492, DOI 10.1158/2159-8290.CD-18-1314
   Dong XY, 2015, J BIOPHARM STAT, V25, P317, DOI [10.1080/10543406.2014.972512, 10.1080/10543406.2016.1265546]
   Finn T, 2020, CELL GEN THER PROD C
   Finn T, 2018, EARLY STAGE MANUFACT
   Finney OC, 2019, J CLIN INVEST, V129, P2123, DOI 10.1172/JCI125423
   Fraietta JA, 2018, NAT MED, V24, P563, DOI 10.1038/s41591-018-0010-1
   Jiang JL, 2021, J PHARM SCI-US, V110, P1871, DOI 10.1016/j.xphs.2020.12.015
   Jiang Y, 2019, BLOOD, V134, DOI 10.1182/blood-2019-125801
   Johnstone TG, 2018, DIRECTED UNBIASED MA, DOI [10.1158/1538-7445.AM2018-1541, DOI 10.1158/1538-7445.AM2018-1541]
   Larson R, 2020, CELL GEN THER PROD C, P10
   Locke FL, 2020, BLOOD ADV, V4, P4898, DOI 10.1182/bloodadvances.2020002394
   Lyon D, 2018, MOL THER, V26, P6, DOI 10.1016/j.ymthe.2017.12.003
   Marcucci KT, 2018, MOL THER, V26, P269, DOI 10.1016/j.ymthe.2017.10.012
   Mendicino M, 2019, CYTOTHERAPY, V21, P699, DOI 10.1016/j.jcyt.2019.04.002
   Milone MC, 2018, LEUKEMIA, V32, P1529, DOI 10.1038/s41375-018-0106-0
   Mohr F, 2018, SCI REP-UK, V8, DOI 10.1038/s41598-018-34589-z
   Montini E, 2009, J CLIN INVEST, V119, P964, DOI 10.1172/JCI37630
   Nobles CL, 2020, J CLIN INVEST, V130, P673, DOI 10.1172/JCI130144
   Pagliarulo N, BIOPHARMA DIVE
   Panch SR, 2019, MOL THER, V27, P1275, DOI 10.1016/j.ymthe.2019.05.015
   Pasquini MC, 2020, BLOOD ADV, V4, P5414, DOI 10.1182/bloodadvances.2020003092
   Paugh BS, 2021, SCI REP-UK, V11, DOI 10.1038/s41598-020-79698-w
   Piscopo NJ, 2018, BIOTECHNOL J, V13, DOI 10.1002/biot.201700095
   Ruella M, 2018, NAT MED, V24, P1499, DOI 10.1038/s41591-018-0201-9
   Ruesch MN, 2021, J PHARM SCI-US, V110, P771, DOI 10.1016/j.xphs.2020.09.048
   Sadelain M, 2017, NATURE, V545, P423, DOI 10.1038/nature22395
   Teoh J, 2019, BLOOD, V134, DOI 10.1182/blood-2019-127150
   Tsong Y, 2016, P 39 ANN MIDW BIOPH
   Tyagarajan S, 2020, MOL THER-METH CLIN D, V16, P136, DOI 10.1016/j.omtm.2019.11.018
   Vitale C, 2020, FRONT ONCOL, V10, DOI 10.3389/fonc.2020.00849
   Wang XN, 2021, ONCOIMMUNOLOGY, V10, DOI 10.1080/2162402X.2020.1866287
   Wudhikarn K, 2020, LEUKEMIA LYMPHOMA, V61, P2324, DOI 10.1080/10428194.2020.1761967
   Zhao Y, 2017, HUM GENE THER METHOD, V28, P205, DOI 10.1089/hgtb.2017.078
NR 44
TC 0
Z9 0
U1 2
U2 2
PU ELSEVIER
PI AMSTERDAM
PA RADARWEG 29, 1043 NX AMSTERDAM, NETHERLANDS
SN 2468-4511
J9 CURR OPIN BIOMED ENG
JI Curr. Opin. Biomed. Eng.
PD DEC
PY 2021
VL 20
AR 100328
DI 10.1016/j.cobme.2021.100328
PG 7
WC Engineering, Biomedical
SC Engineering
GA UO6KU
UT WOS:000694803000008
DA 2021-10-29
ER

PT J
AU Rajabzadeh, A
   Rahbarizadeh, F
   Ahmadvand, D
   Salmani, MK
   Hamidieh, AA
AF Rajabzadeh, Alireza
   Rahbarizadeh, Fatemeh
   Ahmadvand, Davoud
   Salmani, Maryam Kabir
   Hamidieh, Amir Ali
TI A VHH-Based Anti-MUC1 Chimeric Antigen Receptor for Specific Retargeting
   of Human Primary T Cells to MUC1-Positive Cancer Cells
SO CELL JOURNAL
LA English
DT Article
DE Immunotherapy; Single-Chain Antibodies; T-Lymphocytes
ID SINGLE-DOMAIN ANTIBODIES; 4-1BB COSTIMULATION; VECTOR; IMMUNOTHERAPY;
   EXPRESSION; BLOCKS; DESIGN
AB Objective: Immunotherapy with redirected T cells that express a chimeric antigen receptor (CAR) is a promising prospect in cancer treatment. Most CARs use murine-derived single-chain variable fragments (scFvs) as an antigen targeting moiety, which may lead to host immunogenic responses and engineered T cell disappearance. It seems that development of less immunogenic CARs, such as CARs composed of the camelid variable domain of heavy chain antibodies (VHHs) may likely overcome this obstacle. Here, we improved the expression of the VHH-based anti-MUC1 CAR gene construct using a third generation lentiviral vector in primary human T cells and assessed its effect on antigen specific targeting, activation and cytotoxicity of redirected human T cells.
   Materials and Methods: In this experimental study, we established a second generation novel CAR (VHH-based anti-MUC1 CAR) that contained a camelid-derived anti-MUC1 VHH followed by an IgG3 hinge, a CD28 transmembrane domain and signalling endodomains of CD28 and CD3 zeta Next, we constructed lentiviral vectors that contained this CAR gene construct using an optimized transiently virus production method and transduced it into human T cells. Cell surface expression of CAR, cytokine secretion and cytotoxic activity were assessed in the transduced CD3(+) T cells.
   Results: The transduced T cells had high levels of surface expression of CAR. T cells that expressed anti-MUC1 CAR showed significantly increased secretion of Th1 cytokines, including IL-2, TNF alpha and IFN-gamma, as well as cytotoxic activity upon recognition of MUC1 on tumour cells after co-incubation with T47D or MCF-7 (MUC1-positive) compared with A431 (MUC1-negative) or untransduced T cells.
   Conclusion: Our results suggested that, given the unique properties of VHHs to prevent immunogenic responses and tonic signalling, our novel VHH-based anti-MUC1 CAR might be effective for clinical purposes in cancer immunotherapy.
C1 [Rajabzadeh, Alireza; Hamidieh, Amir Ali] Univ Tehran Med Sci, Sch Adv Technol Med, Dept Tissue Engn & Appl Cell Sci, Tehran, Iran.
   [Rahbarizadeh, Fatemeh] Tarbiat Modares Univ, Fac Med Sci, Dept Med Biotechnol, POB 14115, Tehran, Iran.
   [Ahmadvand, Davoud] Iran Univ Med Sci, Sch Allied Med Sci, Dept Biochem, Tehran, Iran.
   [Salmani, Maryam Kabir] Natl Inst Genet Engn & Biotechnol NIGEB, Dept Stem Cell & Regenerat Med, Tehran, Iran.
   [Hamidieh, Amir Ali] Univ Tehran Med Sci, Pediat Cell Therapy Res Ctr, POB 1419733151, Tehran, Iran.
RP Rahbarizadeh, F (corresponding author), Tarbiat Modares Univ, Fac Med Sci, Dept Med Biotechnol, POB 14115, Tehran, Iran.; Hamidieh, AA (corresponding author), Univ Tehran Med Sci, Pediat Cell Therapy Res Ctr, POB 1419733151, Tehran, Iran.
EM rahbarif@modares.ac.ir; aahamidieh@sina.tums.ac.ir
RI WAN, JIE/AAK-1127-2021
OI Rahbarizadeh, Fatemeh/0000-0003-0890-8366
FU Council of Stem Cell Sciences and Technologies of Iran [Rep393]; Tehran
   University of Medical SciencesTehran University of Medical Sciences;
   Tarbiat Modares University
FX This study financially supported by the Council of Stem Cell Sciences
   and Technologies of Iran (Rep393) and in part by Tehran University of
   Medical Sciences and Tarbiat Modares University. There is no conflict of
   interest in this study.
CR Ahmed N, 2015, J CLIN ONCOL, V33, P1688, DOI 10.1200/JCO.2014.58.0225
   Ajina A, 2018, MOL CANCER THER, V17, P1795, DOI 10.1158/1535-7163.MCT-17-1097
   Bakhtiari SHA, 2009, HYBRIDOMA, V28, P85, DOI 10.1089/hyb.2008.0079
   D'Aloia MM, 2018, CELL DEATH DIS, V9, DOI 10.1038/s41419-018-0278-6
   Delenda C, 2005, GENE THER, V12, pS36, DOI 10.1038/sj.gt.3302614
   Dotti G, 2014, IMMUNOL REV, V257, P107, DOI 10.1111/imr.12131
   Eshhar Z., 2008, V181, P329
   Frigault MJ, 2015, CANCER IMMUNOL RES, V3, P356, DOI 10.1158/2326-6066.CIR-14-0186
   Gomes-Silva D, 2017, CELL REP, V21, P17, DOI 10.1016/j.celrep.2017.09.015
   Hege KM, 2017, J IMMUNOTHER CANCER, V5, DOI 10.1186/s40425-017-0222-9
   Huang L, 2005, CANCER RES, V65, P10413, DOI 10.1158/0008-5472.CAN-05-2474
   Jamnani FR, 2014, BBA-GEN SUBJECTS, V1840, P378, DOI 10.1016/j.bbagen.2013.09.029
   Johnson LA, 2015, SCI TRANSL MED, V7, DOI 10.1126/scitranslmed.aaa4963
   Kershaw MH, 2006, CLIN CANCER RES, V12, P6106, DOI 10.1158/1078-0432.CCR-06-1183
   Kitamoto S, 2013, ONCOGENE, V32, P4614, DOI 10.1038/onc.2012.478
   Lamers CHJ, 2013, MOL THER, V21, P904, DOI 10.1038/mt.2013.17
   Lamers CHJ, 2011, BLOOD, V117, P72, DOI 10.1182/blood-2010-07-294520
   Lanitis E, 2012, MOL THER, V20, P633, DOI 10.1038/mt.2011.256
   Long AH, 2015, NAT MED, V21, P581, DOI 10.1038/nm.3838
   Maus MV, 2013, CANCER IMMUNOL RES, V1, P26, DOI 10.1158/2326-6066.CIR-13-0006
   Morgan RA, 2010, MOL THER, V18, P843, DOI 10.1038/mt.2010.24
   Morita D, 2018, MOL THER-METH CLIN D, V8, P131, DOI 10.1016/j.omtm.2017.12.003
   Mullard A, 2017, NAT REV DRUG DISCOV, V16, P669, DOI 10.1038/nrd.2017.196
   Newick K, 2016, MOL THER-ONCOLYTICS, V3, DOI 10.1038/mto.2016.6
   Pang YY, 2018, MOL CANCER, V17, DOI 10.1186/s12943-018-0840-y
   Rahbarizadeh F, 2011, IMMUNOL INVEST, V40, P299, DOI 10.3109/08820139.2010.542228
   Saerens D, 2008, CURR OPIN PHARMACOL, V8, P600, DOI 10.1016/j.coph.2008.07.006
   Sahraei M, 2012, ONCOGENE, V31, P4935, DOI 10.1038/onc.2011.651
   Sharifzadeh Z, 2013, CANCER LETT, V334, P237, DOI 10.1016/j.canlet.2012.08.010
   Sommermeyer D, 2017, LEUKEMIA, V31, P2191, DOI 10.1038/leu.2017.57
   Song DG, 2015, ONCOTARGET, V6, P21533, DOI 10.18632/oncotarget.4071
   Sun ML, 2014, BREAST CANCER RES, V16, DOI 10.1186/bcr3674
   Taylor-Papadimitriou J, 2018, BIOCHEM SOC T, V46, P659, DOI 10.1042/BST20170400
   Turtle CJ, 2016, J CLIN INVEST, V126, P2123, DOI 10.1172/JCI85309
   Van Bockstaele F, 2009, CURR OPIN INVEST DR, V10, P1212
   Worn A, 2001, J MOL BIOL, V305, P989, DOI 10.1006/jmbi.2000.4265
   Xie QL, 2013, CYTOTECHNOLOGY, V65, P263, DOI 10.1007/s10616-012-9483-9
   Yang Shaozhe, 2017, Curr Protoc Chem Biol, V9, P147, DOI 10.1002/cpch.25
   Zheng PP, 2018, DRUG DISCOV TODAY, V23, P1175, DOI 10.1016/j.drudis.2018.02.012
   Zhong XS, 2010, MOL THER, V18, P413, DOI 10.1038/mt.2009.210
NR 40
TC 7
Z9 7
U1 36
U2 854
PU ROYAN INST
PI TEHRAN
PA PO BOX 19395-4644, TEHRAN, 00000, IRAN
SN 2228-5806
EI 2228-5814
J9 CELL J
JI Cell J.
PD WIN
PY 2021
VL 22
IS 4
BP 502
EP 513
DI 10.22074/cellj.2021.6917
PG 12
WC Cell Biology
SC Cell Biology
GA LL9LG
UT WOS:000531874900012
PM 32347044
DA 2021-10-29
ER

PT J
AU Stolarski, AE
   Kim, J
   Zhang, QY
   Remick, DG
AF Stolarski, Allan E.
   Kim, Jiyoun
   Zhang, Qiuyang
   Remick, Daniel G.
TI Cytokine Drizzle-The Rationale for Abandoning "Cytokine Storm"
SO SHOCK
LA English
DT Review
DE Atrial myxoma; coronavirus; COVID-19; interleukin 6; lipopolysaccharide;
   sepsis; tumor necrosis factor
ID TUMOR-NECROSIS-FACTOR; JARISCH-HERXHEIMER REACTION; RECEPTOR FUSION
   PROTEIN; SEVERE SEPSIS; SEPTIC SHOCK; RHEUMATOID-ARTHRITIS; SERUM
   INTERLEUKIN-6; CROHNS-DISEASE; DOUBLE-BLIND; PHASE-III
AB Background: "Cytokine storm" has been used to implicate increased cytokine levels in the pathogenesis of serious clinical conditions. Similarities with Severe Acute Respiratory Syndrome Coronoavirus-2 (SARS CoV-2) and the 2012 Middle Eastern Respiratory Syndrome led early investigators to suspect a "cytokine storm" resulting in an unregulated inflammatory response associated with the significant morbidity and mortality induced by SARS CoV-2. The threshold of blood cytokines necessary to qualify as a "cytokine storm" has yet to be defined. Methods: A literature review was conducted to identify cytokine levels released during 11 assorted clinical conditions or diseases. Weighted averages for various cytokines were calculated by multiplying the number of patients in the paper by the average concentration of each cytokine. Correlation between cytokine levels for individual conditions or diseases were assessed using Pearson correlation coefficient. Results: The literature was reviewed to determine blood levels of cytokines in a wide variety of clinical conditions. These conditions ranged from exercise and autoimmune disease to septic shock and therapy with chimeric antigen receptor T cells. The most frequently measured cytokine was IL-6 which ranged from 24,123 pg/mL in septic shock to 11 pg/mL after exercise. In patients with severe SARS CoV-2 infections, blood levels of IL-6 were only 43 pg/mL, nearly three magnitudes lower than IL-6 levels in patients with septic shock. The clinical presentations of these different diseases do not correlate with blood levels of cytokines. Additionally, there is poor correlation between the concentrations of different cytokines among the different diseases. Specifically, blood levels of IL-6 did not correlate with levels of IL-8, IL-10, or TNF. Septic shock had the highest concentrations of cytokines, yet multiple cytokine inhibitors have failed to demonstrate improved outcomes in multiple clinical trials. Patients with autoimmune diseases have very low blood levels of cytokines (rheumatoid arthritis, IL-6 = 34 pg/mL; Crohn's disease, IL-6 = 5 pg/mL), yet respond dramatically to cytokine inhibitors. Conclusion: The misleading term "cytokine storm" implies increased blood levels of cytokines are responsible for a grave clinical condition. Not all inflammatory conditions resulting in worsened disease states are correlated with significantly elevated cytokine levels, despite an association with the term "cytokine storm". "Cytokine storm" should be removed from the medical lexicon since it does not reflect the mediators driving the disease nor does it predict which diseases will respond to cytokine inhibitors.
C1 [Stolarski, Allan E.] Boston Univ, Boston Med Ctr, Dept Surg, Boston, MA 02118 USA.
   [Stolarski, Allan E.; Kim, Jiyoun; Zhang, Qiuyang; Remick, Daniel G.] Boston Univ, Dept Pathol & Lab Med, Boston, MA 02118 USA.
RP Stolarski, AE (corresponding author), Boston Univ, Boston Med Ctr, 72 Gast Concord St Collamore Bldg,C515, Boston, MA 02118 USA.
EM Allan.Stolarski@bmc.org
FU NIHUnited States Department of Health & Human ServicesNational
   Institutes of Health (NIH) - USA [T32GM86308, R01GM117519, R01HL141513,
   R21AI147168]
FX This work is supported in part by NIH grants T32GM86308, R01GM117519,
   R01HL141513, and R21AI147168.
CR Abraham E, 1997, JAMA-J AM MED ASSOC, V277, P1531, DOI 10.1001/jama.277.19.1531
   Abraham E, 2001, CRIT CARE MED, V29, P503, DOI 10.1097/00003246-200103000-00006
   Andreasen AS, 2010, INTENS CARE MED, V36, P1548, DOI 10.1007/s00134-010-1845-1
   Aziz M, 2021, J MED VIROL, V93, P1620, DOI [10.1002/jmv.26509, 10.1002/jmv.25948]
   Bao LN, 2020, NATURE, V583, P830, DOI 10.1038/s41586-020-2312-y
   Barry JC, 2018, CYTOKINE, V111, P460, DOI 10.1016/j.cyto.2018.05.035
   Behnes M, 2014, CRIT CARE, V18, DOI 10.1186/s13054-014-0507-z
   Berardicurti O, 2020, CLIN EXP RHEUMATOL, V38, P1247
   Billiet T, 2017, SCAND J GASTROENTERO, V52, P1086, DOI 10.1080/00365521.2017.1339825
   Boregowda U, 2020, FRONT MED-LAUSANNE, V7, DOI 10.3389/fmed.2020.586221
   Boyapati A, 2020, ARTHRITIS RHEUMATOL, V72, P1456, DOI 10.1002/art.41299
   Bruunsgaard H, 1997, J PHYSIOL-LONDON, V499, P833, DOI 10.1113/jphysiol.1997.sp021972
   Catoire M, 2015, FASEB J, V29, P1615, DOI 10.1096/fj.14-263699
   Catoire M, 2014, PHYSIOL GENOMICS, V46, P256, DOI 10.1152/physiolgenomics.00174.2013
   Channappanavar R, 2017, SEMIN IMMUNOPATHOL, V39, P529, DOI 10.1007/s00281-017-0629-x
   Chen G, 2020, J CLIN INVEST, V130, P2620, DOI 10.1172/JCI137244
   Chen XH, 2020, CLIN INFECT DIS, V71, P1937, DOI 10.1093/cid/ciaa449
   Chung SJ, 2011, YONSEI MED J, V52, P113, DOI 10.3349/ymj.2011.52.1.113
   Cooper PJ, 2000, J INFECT DIS, V181, P203, DOI 10.1086/315183
   CUEVAS LE, 1995, ANN TROP MED PARASIT, V89, P49, DOI 10.1080/00034983.1995.11812928
   Daisley H., 2020, AUTOPS CASE REP, V10
   Damas P, 1997, CRIT CARE MED, V25, P405, DOI 10.1097/00003246-199703000-00006
   Ezerioha N, 2015, CASE REP NEUROL, V7, P152, DOI 10.1159/000437256
   Fajgenbaum DC, 2020, NEW ENGL J MED, V383, P2255, DOI 10.1056/NEJMra2026131
   FAN ST, 1989, J IMMUNOL, V143, P4287
   Febbraio MA, 2003, METABOLISM, V52, P939, DOI 10.1016/S0026-0495(03)00105-7
   Fekade D, 1996, NEW ENGL J MED, V335, P311, DOI 10.1056/NEJM199608013350503
   Feng MC, 2016, J CLIN LAB ANAL, V30, P1037, DOI 10.1002/jcla.21977
   FERRARA JLM, 1993, TRANSPLANT P, V25, P1216
   Gordon AC, 2021, NEW ENGL J MED, V384, P1491, DOI 10.1056/NEJMoa2100433
   Grasselli G, 2020, LANCET RESP MED, V8, P1201, DOI 10.1016/S2213-2600(20)30370-2
   Grigoleit JS, 2011, PLOS ONE, V6, DOI 10.1371/journal.pone.0028330
   Han H, 2020, EMERG MICROBES INFEC, V9, P1123, DOI 10.1080/22221751.2020.1770129
   Hay KA, 2017, BLOOD, V130, P2295, DOI 10.1182/blood-2017-06-793141
   Hu B, 2021, NAT REV MICROBIOL, V19, P141, DOI 10.1038/s41579-020-00459-7
   Kasama T, 2016, INT IMMUNOPHARMACOL, V35, P301, DOI 10.1016/j.intimp.2016.03.016
   Kassirian S, 2020, DIAGNOSTICS, V10, DOI 10.3390/diagnostics10121053
   Kotak S, 2020, CUREUS, V12, DOI 10.7759/cureus.10869
   Kotulla S, 2018, FRONT BEHAV NEUROSCI, V12, DOI 10.3389/fnbeh.2018.00183
   Lacruz-Guzman D, 2013, EUR J CLIN PHARMACOL, V69, P431, DOI 10.1007/s00228-012-1389-0
   Lan SH, 2020, INT J ANTIMICROB AG, V56, DOI 10.1016/j.ijantimicag.2020.106103
   Lauritzen ES, 2017, ENDOCR CONNECT, V6, P39, DOI 10.1530/EC-16-0103
   Leisman DE, 2020, LANCET RESP MED, V8, P1233, DOI 10.1016/S2213-2600(20)30404-5
   Li YX, 2019, MEDIAT INFLAMM, V2019, DOI 10.1155/2019/5617431
   Malgie J, 2021, CLIN INFECT DIS, V72, pE742, DOI 10.1093/cid/ciaa1445
   Mendoza CE, 2001, TEX HEART I J, V28, P3
   Neelapu SS, 2017, NEW ENGL J MED, V377, P2531, DOI 10.1056/NEJMoa1707447
   NEGUSSIE Y, 1992, J EXP MED, V175, P1207, DOI 10.1084/jem.175.5.1207
   Nishimoto N, 2008, BLOOD, V112, P3959, DOI 10.1182/blood-2008-05-155846
   Oberholzer A, 2005, SHOCK, V23, P488, DOI 10.1097/01.shk.0000163802.46355.59
   Opal SM, 1997, CRIT CARE MED, V25, P1115, DOI 10.1097/00003246-199707000-00010
   Ouyang YB, 2020, CLIN INFECT DIS, V71, P2052, DOI 10.1093/cid/ciaa462
   Patschan S, 2020, ODONTOLOGY, V108, P441, DOI 10.1007/s10266-020-00517-9
   Peregud-Pogorzelska M, 2019, POSTEP DERM ALERGOL, V36, P354, DOI 10.5114/ada.2018.79439
   PINSKY MR, 1993, CHEST, V103, P565, DOI 10.1378/chest.103.2.565
   Reinisch W, 1999, AM J GASTROENTEROL, V94, P2156
   Remick DG, 1996, J INFECT DIS, V174, P627, DOI 10.1093/infdis/174.3.627
   Remick DG, 2003, CURR PHARM DESIGN, V9, P75, DOI 10.2174/1381612033392567
   Sanofi, 2020, SAN REG PROV UPD KEV
   Santos SA, 2019, CLIN RESPIR J, V13, P583, DOI 10.1111/crj.13061
   Scoville EA, 2019, SCI REP-UK, V9, DOI 10.1038/s41598-019-39232-z
   Shimamoto K, 2013, J RHEUMATOL, V40, P1074, DOI 10.3899/jrheum.121389
   Azevedo APS, 2020, CYTOKINE, V133, DOI 10.1016/j.cyto.2020.155150
   Singer M, 2016, JAMA-J AM MED ASSOC, V315, P801, DOI 10.1001/jama.2016.0287
   Steensberg A, 2002, AM J PHYSIOL-ENDOC M, V283, pE1272, DOI 10.1152/ajpendo.00255.2002
   Straathof K, 2020, SCI TRANSL MED, V12, DOI 10.1126/scitranslmed.abd6169
   Suntharalingam G, 2006, NEW ENGL J MED, V355, P1018, DOI 10.1056/NEJMoa063842
   Suzuki Y, 2015, INFLAMM BOWEL DIS, V21, P2114, DOI 10.1097/MIB.0000000000000475
   Tleyjeh IM, 2021, CLIN MICROBIOL INFEC, V27, P215, DOI 10.1016/j.cmi.2020.10.036
   Turtle CJ, 2016, SCI TRANSL MED, V8, DOI 10.1126/scitranslmed.aaf8621
   Vincent JL, 2002, CLIN INFECT DIS, V34, P1084, DOI 10.1086/339549
   Wang ZL, 2020, CLIN INFECT DIS, V71, P769, DOI 10.1093/cid/ciaa272
   Xu Z, 2020, LANCET RESP MED, V8, P420, DOI 10.1016/S2213-2600(20)30076-X
   Yokomuro H, 2007, SURG TODAY, V37, P750, DOI 10.1007/s00595-006-3448-6
   Zhang BC, 2020, PLOS ONE, V15, DOI 10.1371/journal.pone.0235458
   Zhang C, 2020, INT J ANTIMICROB AG, V55, DOI 10.1016/j.ijantimicag.2020.105954
   Zhang Y, 2019, J INT MED RES, V47, P44, DOI 10.1177/0300060518793791
   Zhao Y, 2020, JCI INSIGHT, V5, DOI 10.1172/jci.insight.139834
   Zhou F, 2020, LANCET, V395, P1054, DOI 10.1016/S0140-6736(20)30566-3
NR 79
TC 3
Z9 3
U1 0
U2 0
PU LIPPINCOTT WILLIAMS & WILKINS
PI PHILADELPHIA
PA TWO COMMERCE SQ, 2001 MARKET ST, PHILADELPHIA, PA 19103 USA
SN 1073-2322
EI 1540-0514
J9 SHOCK
JI Shock
PD NOV
PY 2021
VL 56
IS 5
BP 667
EP 672
DI 10.1097/SHK.0000000000001769
PG 6
WC Critical Care Medicine; Hematology; Surgery; Peripheral Vascular Disease
SC General & Internal Medicine; Hematology; Surgery; Cardiovascular System
   & Cardiology
GA WH1AU
UT WOS:000707420800006
PM 34652339
DA 2021-10-29
ER

PT J
AU Liu, CY
   Yu, CF
   Yang, YL
   Huang, J
   Yu, XJ
   Duan, MQ
   Wang, L
   Wang, JZ
AF Liu, Chunyu
   Yu, Chuanfei
   Yang, Yalan
   Huang, Jing
   Yu, Xiaojuan
   Duan, Maoqin
   Wang, Lang
   Wang, Junzhi
TI Development of a novel reporter gene assay to evaluate
   antibody-dependent cellular phagocytosis for anti-CD20 therapeutic
   antibodies
SO INTERNATIONAL IMMUNOPHARMACOLOGY
LA English
DT Article
DE Monoclonal antibody; CD20; Antibody-dependent cellular phagocytosis;
   Bioactivity; Reporter gene assay
ID SIGNAL-TRANSDUCTION; CYTOTOXICITY ADCC; IN-VITRO; FC; MACROPHAGES;
   CELLS; POLYMORPHISMS; ACTIVATION; MECHANISMS; LYMPHOMA
AB ABSTR A C T More than 100 monoclonal antibodies (mAbs) have been approved by FDA. The mechanism of action (MoA) involves in neutralization of a specific target via the Fab region and Fc effector functions through Fc region, while the latter include complement-dependent cytotoxicity (CDC), antibody-dependent cell-mediated cytotoxicity (ADCC) and antibody-dependent cellular phagocytosis (ADCP). ADCP has been recognized one of the most important MoAs, especially for anti-cancer mAbs in recent years. However, traditional bioassays measuring ADCP always introduced primary macrophages and flow cytometry, which are difficult to handle and highly variable. In this study, we engineered a monoclonal Jurkat/NFAT/CD32a-Fc epsilon RI gamma effector cell line that stably expresses CD32a-Fc epsilon RI gamma chimeric receptor and NFAT-controlled luciferase. The corresponding mAb could bind with the membrane antigens on the target cells with its Fab fragment and CD32a-Fc epsilon RI gamma on the effector cells with its Fc fragment, leading to the crosslinking of CD32a-Fc epsilon RI gamma and the resultant expression of subsequent NFAT-controlled luciferase, which represents the bioactivity of ADCP based on the MoA of the mAb. With rituximab as the model mAb, Raji cells as the target cells, and Jurkat/NFAT/CD32a-Fc epsilon RI gamma cells as the effector cells, we adopted the strategy of Design of Experiment (DoE) to optimize the bioassay. Then we fully validated the established bioassay according to ICH-Q2(R1), which proved the good assay performance characteristics of the bioassay, including specificity, accuracy, precision, linearity, stability and robustness. This RGA can be applied to evaluate the-ADCP bioactivity for anti-CD20 mAbs in lot release, stability testing as well as biosimilar comparability. The engineered cells may also potentially be used to evaluate the ADCP bioactivity of mAbs with other targets.
C1 [Liu, Chunyu; Yu, Chuanfei; Yang, Yalan; Huang, Jing; Yu, Xiaojuan; Duan, Maoqin; Wang, Lang; Wang, Junzhi] Minist Hlth Res Qual & Standardizat Biotech Prod, Natl Inst Food & Drug Control, Div Monoclonal Antibody Prod, Key Lab, Beijing 102629, Peoples R China.
RP Wang, L (corresponding author), Minist Hlth Res Qual & Standardizat Biotech Prod, Natl Inst Food & Drug Control, Div Monoclonal Antibody Prod, Key Lab, Beijing 102629, Peoples R China.
EM wanglan@nifdc.org.cn
FU National Key R&D Program of China [2020YFC0860700]
FX This work was supported by the National Key R&D Program of China under
   the grant of No. 2020YFC0860700.
CR Ben Mkaddem S, 2019, FRONT IMMUNOL, V10, DOI 10.3389/fimmu.2019.00811
   Bercusson A, 2018, BLOOD, V132, P1985, DOI 10.1182/blood-2017-12-823393
   Blank U, 2021, CURR OPIN IMMUNOL, V72, P83, DOI 10.1016/j.coi.2021.03.015
   Brandsma AM, 2016, IMMUNITY, V45, P225, DOI 10.1016/j.immuni.2016.07.006
   BREDIUS RGM, 1994, IMMUNOLOGY, V83, P624
   CLARK MR, 1991, EUR J IMMUNOL, V21, P1911, DOI 10.1002/eji.1830210820
   Clemenceau B, 2006, BLOOD, V107, P4669, DOI 10.1182/blood-2005-09-3775
   Cymer F, 2017, BIOLOGICALS, V50, P125, DOI 10.1016/j.biologicals.2017.09.006
   Dai XL, 2009, BLOOD, V114, P318, DOI 10.1182/blood-2008-10-184457
   Diebolder CA, 2014, SCIENCE, V343, P1260, DOI 10.1126/science.1248943
   Domingo P, 2002, AM J MED, V112, P19, DOI 10.1016/S0002-9343(01)01047-6
   Duhan V, 2019, PLOS PATHOG, V15, DOI 10.1371/journal.ppat.1007797
   Endeman H, 2009, CLIN VACCINE IMMUNOL, V16, P1087, DOI 10.1128/CVI.00037-09
   Gul N, 2015, CANCER RES, V75, P5008, DOI 10.1158/0008-5472.CAN-15-1330
   Herter S, 2014, J IMMUNOL, V192, P2252, DOI 10.4049/jimmunol.1301249
   INDIK Z, 1991, J CLIN INVEST, V88, P1766, DOI 10.1172/JCI115496
   Jansen WTM, 1999, J INFECT DIS, V180, P888, DOI 10.1086/314920
   Kamen L, 2019, J IMMUNOL METHODS, V468, P55, DOI 10.1016/j.jim.2019.03.001
   Kuhns S, 2020, J BIOTECHNOL, V317, P5, DOI 10.1016/j.jbiotec.2020.04.017
   Kurdi AT, 2018, MOL CANCER THER, V17, P1454, DOI 10.1158/1535-7163.MCT-17-0998
   KUSTER H, 1990, J BIOL CHEM, V265, P6448
   Kwiatkowski A, 2020, MABS-AUSTIN, V12, DOI 10.1080/19420862.2020.1803645
   Leidi M, 2009, J IMMUNOL, V182, P4415, DOI 10.4049/jimmunol.0713732
   Lo Nigro C, 2019, ANN TRANSL MED, V7, DOI 10.21037/atm.2019.01.42
   Mellor JD, 2013, J HEMATOL ONCOL, V6, DOI 10.1186/1756-8722-6-1
   Meyer S, 2018, BRIT J HAEMATOL, V180, P808, DOI 10.1111/bjh.15132
   Muller MR, 2010, NAT REV IMMUNOL, V10, P645, DOI 10.1038/nri2818
   Mullard A, 2021, NAT REV DRUG DISCOV, V20, P491, DOI 10.1038/d41573-021-00079-7
   Offidani M, 2021, FRONT ONCOL, V10, DOI 10.3389/fonc.2020.624661
   Oflazoglu E, 2010, MABS-AUSTIN, V2, P14, DOI 10.4161/mabs.2.1.10789
   Paek K, 2019, BIODRUGS, V33, P661, DOI 10.1007/s40259-019-00381-2
   Politis SN, 2017, DRUG DEV IND PHARM, V43, P889, DOI 10.1080/03639045.2017.1291672
   Ravetch JV, 2001, ANNU REV IMMUNOL, V19, P275, DOI 10.1146/annurev.immunol.19.1.275
   Redman JM, 2015, MOL IMMUNOL, V67, P28, DOI 10.1016/j.molimm.2015.04.002
   Renaudineau Y, 2009, JOINT BONE SPINE, V76, P458, DOI 10.1016/j.jbspin.2009.03.010
   Richards JO, 2008, MOL CANCER THER, V7, P2517, DOI 10.1158/1535-7163.MCT-08-0201
   Rojanathammanee L, 2015, J NEUROINFLAMM, V12, DOI 10.1186/s12974-015-0255-2
   Rosales C, 2017, FRONT IMMUNOL, V8, DOI 10.3389/fimmu.2017.00280
   Salles G, 2021, EXPERT OPIN BIOL TH, V21, P455, DOI 10.1080/14712598.2021.1884677
   Shi Y, 2015, J IMMUNOL, V194, P4379, DOI 10.4049/jimmunol.1402891
   Sim J, 2019, MABS-AUSTIN, V11, P1036, DOI 10.1080/19420862.2019.1624123
   Su SC, 2018, CELL, V175, P442, DOI 10.1016/j.cell.2018.09.007
   Sugata K, 2016, SCI REP-UK, V6, DOI 10.1038/srep27150
   Swanson JA, 2004, J LEUKOCYTE BIOL, V76, P1093, DOI 10.1189/jlb.0804439
   Swisher JFA, 2015, IMMUNOL REV, V268, P160, DOI 10.1111/imr.12334
   Tada M, 2014, PLOS ONE, V9, DOI 10.1371/journal.pone.0095787
   Tai YT, 2012, BLOOD, V119, P2074, DOI 10.1182/blood-2011-06-364521
   Tsao L.C., CANCER RES
   Tye H, 2004, DRUG DISCOV TODAY, V9, P485, DOI 10.1016/S1359-6446(04)03086-7
   VANDENHERIKOUDIJK IE, 1995, BLOOD, V86, P3302, DOI 10.1182/blood.V86.9.3302.bloodjournal8693302
   VanDerMeid KR, 2018, CANCER IMMUNOL RES, V6, P1150, DOI 10.1158/2326-6066.CIR-18-0319
   Vandewalle A, 2014, CELL COMMUN SIGNAL, V12, DOI 10.1186/1478-811X-12-8
   Vermi W, 2018, CANCER RES, V78, P3544, DOI 10.1158/0008-5472.CAN-17-2344
   VIVIER E, 1992, INT IMMUNOL, V4, P1313, DOI 10.1093/intimm/4.11.1313
   Wang XH, 2018, PROTEIN CELL, V9, P63, DOI 10.1007/s13238-017-0473-8
   Watanabe M, 1999, BREAST CANCER RES TR, V53, P199, DOI 10.1023/A:1006145507567
   Weiskopf K, 2015, MABS-AUSTIN, V7, P303, DOI 10.1080/19420862.2015.1011450
   WIRTHMUELLER U, 1992, J EXP MED, V175, P1381, DOI 10.1084/jem.175.5.1381
   Yamaguchi R, 2011, BRAIN RES, V1397, P55, DOI 10.1016/j.brainres.2011.03.036
   Yin J., 2018, IMMUNOTHERAPY CII, V67, P1239
   Zhu C, 2020, FRONT IMMUNOL, V11, DOI 10.3389/fimmu.2020.01771
   Ziakas PD, 2016, J BUON, V21, P1454
NR 62
TC 0
Z9 0
U1 0
U2 0
PU ELSEVIER
PI AMSTERDAM
PA RADARWEG 29, 1043 NX AMSTERDAM, NETHERLANDS
SN 1567-5769
EI 1878-1705
J9 INT IMMUNOPHARMACOL
JI Int. Immunopharmacol.
PD NOV
PY 2021
VL 100
AR 108112
DI 10.1016/j.intimp.2021.108112
PG 9
WC Immunology; Pharmacology & Pharmacy
SC Immunology; Pharmacology & Pharmacy
GA WE4ND
UT WOS:000705603500001
PM 34521023
DA 2021-10-29
ER

PT J
AU Mandriani, B
   Pelle', E
   Pezzicoli, G
   Strosberg, J
   Abate-Daga, D
   Guarini, A
   Cives, M
   Porta, C
AF Mandriani, Barbara
   Pelle', Eleonora
   Pezzicoli, Gaetano
   Strosberg, Jonathan
   Abate-Daga, Daniel
   Guarini, Attilio
   Cives, Mauro
   Porta, Camillo
TI Adoptive T-cell immunotherapy in digestive tract malignancies: Current
   challenges and future perspectives
SO CANCER TREATMENT REVIEWS
LA English
DT Review
DE TILs; TCR-engineered T cells; CAR-T cells; LAK cells; CIK cells;
   Adoptive immunotherapy
ID INDUCED KILLER-CELLS; TUMOR-INFILTRATING LYMPHOCYTES; ADVANCED
   GASTRIC-CANCER; PHASE-I; METASTATIC MELANOMA; HEPATOCELLULAR-CARCINOMA;
   ADJUVANT THERAPY; COLORECTAL-CANCER; PANCREATIC-CANCER; LIVER METASTASES
AB Multiple systemic treatments are currently available for advanced cancers of the digestive tract, but none of them is curative. Adoptive T-cell immunotherapy refers to the extraction, modification and re-infusion of autologous or allogenic T lymphocytes for therapeutic purposes. A number of clinical trials have investigated either non engineered T cells (i.e., lymphokine-activated killer cells, cytokine induced killer cells, or tumor-infiltrating lymphocytes) or engineered T cells (T cell receptor-redirected T cells or chimeric antigen receptor T cells) in patients with digestive tract malignancies over the past two decades, with variable degrees of success. While the majority of completed trials have been primarily aimed at assessing the safety of T-cell transfer strategies, a new generation of studies is being designed to formally evaluate the antitumor potential of adoptive T-cell immunotherapy in both the metastatic and adjuvant settings. In this review, we provide an overview of completed and ongoing clinical trials of passive T-cell immunotherapy in patients with cancers of the digestive tract, focusing on present obstacles and future strategies for achieving potential success.
C1 [Mandriani, Barbara; Pelle', Eleonora; Pezzicoli, Gaetano; Cives, Mauro; Porta, Camillo] Univ Bari Aldo Moro, Dept Biomed Sci & Human Oncol, I-70124 Bari, Italy.
   [Strosberg, Jonathan; Abate-Daga, Daniel] H Lee Moffitt Canc Ctr & Res Inst, Dept Gastrointestinal Oncol, Tampa, FL 33612 USA.
   [Abate-Daga, Daniel] H Lee Moffitt Canc Ctr & Res Inst, Dept Immunol, Tampa, FL 33612 USA.
   [Abate-Daga, Daniel] H Lee Moffitt Canc Ctr & Res Inst, Dept Cutaneous Oncol, Tampa, FL 33612 USA.
   [Guarini, Attilio; Cives, Mauro] IRCCS, Ist Tumori Giovanni Paolo II, I-70124 Bari, Italy.
RP Cives, M (corresponding author), Univ Bari Aldo Moro, Dept Biomed Sci & Human Oncol, I-70124 Bari, Italy.; Cives, M (corresponding author), IRCCS, Ist Tumori Giovanni Paolo II, I-70124 Bari, Italy.
EM mauro.cives@uniba.it
FU Associazione Italiana per la Ricerca sul Cancro[MFAG]Fondazione AIRC per
   la ricerca sul cancro [23583]; Italian Ministry of HealthMinistry of
   Health, Italy; Associazione per la Ricerca Bio-molecolare Onlus,
   Acquaviva, Italy [2020]
FX This work was supported by the Associazione Italiana per la Ricerca sul
   Cancro [MFAG #23583] , the Italian Ministry of Health (Alleanza Contro
   il Cancro 2019) and Associazione per la Ricerca Bio-molecolare Onlus,
   Acquaviva, Italy [2020] .
CR Abate-Daga D, 2016, MOL THER-ONCOLYTICS, V3, DOI 10.1038/mto.2016.14
   Abate-Daga D, 2014, PLOS ONE, V9, DOI 10.1371/journal.pone.0093321
   Abdul-Latif M, 2020, CANCER TREAT REV, V88, DOI 10.1016/j.ctrv.2020.102030
   Abramson JS, 2020, LANCET, V396, P839, DOI 10.1016/S0140-6736(20)31366-0
   Ahmadzadeh M, 2009, BLOOD, V114, P1537, DOI 10.1182/blood-2008-12-195792
   Alnaggar M, 2019, J IMMUNOTHER CANCER, V7, DOI 10.1186/s40425-019-0501-8
   Aoki T, 2017, CYTOTHERAPY, V19, P473, DOI 10.1016/j.jcyt.2017.01.002
   Beatty GL, 2018, GASTROENTEROLOGY, V155, P29, DOI 10.1053/j.gastro.2018.03.029
   Bebnowska D, 2020, J CLIN MED, V9, DOI 10.3390/jcm9061894
   Becerra CR, 2019, J CLIN ONCOL, V37, DOI 10.1200/JCO.2019.37.15_suppl.2536
   Bertoletti A, 2015, ONCOIMMUNOLOGY, V4, DOI 10.1080/2162402X.2015.1008354
   BROCKER T, 1995, J EXP MED, V181, P1653, DOI 10.1084/jem.181.5.1653
   Cai XR, 2017, ONCOTARGET, V8, P31318, DOI 10.18632/oncotarget.15454
   Chen Y, 2016, IMMUNOL RES, V64, P251, DOI 10.1007/s12026-015-8743-0
   Chen Y, 2015, AM J CANCER RES, V5, P3221
   Chmielewski M, 2011, CANCER RES, V71, P5697, DOI 10.1158/0008-5472.CAN-11-0103
   Cui JW, 2015, CYTOTHERAPY, V17, P979, DOI 10.1016/j.jcyt.2015.03.605
   D'Angelo SP, 2018, CANCER DISCOV, V8, P944, DOI 10.1158/2159-8290.CD-17-1417
   Dai HR, 2020, ONCOIMMUNOLOGY, V9, DOI 10.1080/2162402X.2020.1846926
   Fan JQ, 2020, MOL CANCER, V19, DOI 10.1186/s12943-020-01151-3
   Feng KC, 2018, PROTEIN CELL, V9, P838, DOI 10.1007/s13238-017-0440-4
   Flecken T, 2014, HEPATOLOGY, V59, P1415, DOI 10.1002/hep.26731
   Fraietta JA, 2018, NATURE, V558, P307, DOI 10.1038/s41586-018-0178-z
   Gao DQ, 2014, PLOS ONE, V9, DOI 10.1371/journal.pone.0093886
   Gardini A, 2004, J SURG ONCOL, V87, P46, DOI 10.1002/jso.20066
   Goff SL, 2010, J IMMUNOTHER, V33, P840, DOI 10.1097/CJI.0b013e3181f05b91
   Guo YL, 2018, CLIN CANCER RES, V24, P1277, DOI 10.1158/1078-0432.CCR-17-0432
   Haas AR, 2019, MOL THER, V27, P1919, DOI 10.1016/j.ymthe.2019.07.015
   Hazama S, 2018, ANN GASTROENT SURG, V2, P289, DOI 10.1002/ags3.12180
   Hege KM, 2017, J IMMUNOTHER CANCER, V5, DOI 10.1186/s40425-017-0222-9
   Hirooka Y, 2018, ONCOTARGET, V9, P2838, DOI 10.18632/oncotarget.22974
   Hu GM, 2020, INT J CLIN ONCOL, V25, P1747, DOI 10.1007/s10147-020-01750-6
   Ishikawa T, 2013, INT J CANCER, V133, P1119, DOI 10.1002/ijc.28117
   Jiang JT, 2006, ANTICANCER RES, V26, P2237
   Jiang SS, 2015, ONCOTARGET, V6, P41339, DOI 10.18632/oncotarget.5463
   Jiang Y, 2015, CELL DEATH DIS, V6, DOI 10.1038/cddis.2015.162
   Jing Z, 2018, J CLIN ONCOL, V36, DOI 10.1200/JCO.2018.36.15_suppl.3054
   Kageyama S, 2015, CLIN CANCER RES, V21, P2268, DOI 10.1158/1078-0432.CCR-14-1559
   Kagoya Y, 2018, NAT MED, V24, P352, DOI 10.1038/nm.4478
   Katz SC, 2020, J IMMUNOTHER CANCER, V8, DOI 10.1136/jitc-2020-001097
   Katz SC, 2015, CLIN CANCER RES, V21, P3149, DOI 10.1158/1078-0432.CCR-14-1421
   Katz SC, 2013, J TRANSL MED, V11, DOI 10.1186/1479-5876-11-46
   Kawaoka T, 2008, ONCOL REP, V20, P155
   Kirtane K, 2021, J IMMUNOTHER CANCER, V9, DOI 10.1136/jitc-2021-002723
   Kobari M, 2000, BRIT J SURG, V87, P43, DOI 10.1046/j.1365-2168.2000.01336.x
   Kono K, 2002, CLIN CANCER RES, V8, P1767
   Kumai T, 2021, CYTOTHERAPY, V23, P137, DOI 10.1016/j.jcyt.2020.08.001
   Lee JH, 2019, CANCER IMMUNOL IMMUN, V68, P23, DOI 10.1007/s00262-018-2247-4
   Lee JH, 2015, GASTROENTEROLOGY, V148, P1383, DOI 10.1053/j.gastro.2015.02.055
   Linette GP, 2013, BLOOD, V122, P863, DOI 10.1182/blood-2013-03-490565
   Liu YL, 2019, CYTOTHERAPY, V21, P1064, DOI 10.1016/j.jcyt.2019.07.006
   Liu Y, 2017, ONCOTARGETS THER, V10, P2621, DOI 10.2147/OTT.S138011
   Liu Y, 2020, CYTOTHERAPY, V22, P573, DOI 10.1016/j.jcyt.2020.04.088
   Lu YC, 2019, CANCER IMMUNOL RES, V7, P1824, DOI 10.1158/2326-6066.CIR-19-0299
   Lu YC, 2017, J CLIN ONCOL, V35, P3322, DOI 10.1200/JCO.2017.74.5463
   Lum LG, 2020, ONCOIMMUNOLOGY, V9, DOI 10.1080/2162402X.2020.1773201
   Magee MS, 2018, CANCER IMMUNOL RES, V6, P509, DOI 10.1158/2326-6066.CIR-16-0362
   Maher J, 2002, NAT BIOTECHNOL, V20, P70, DOI 10.1038/nbt0102-70
   Mandriani B, NANETS 2019 BOST MA
   Manfredi F, 2020, FRONT IMMUNOL, V11, DOI 10.3389/fimmu.2020.01689
   Martinez M, 2019, FRONT IMMUNOL, V10, DOI 10.3389/fimmu.2019.00128
   Matsui H, 2017, PANCREAS, V46, P994, DOI 10.1097/MPA.0000000000000880
   Maus MV, 2020, J IMMUNOTHER CANCER, V8, DOI 10.1136/jitc-2020-001511
   Morgan MA, 2020, FRONT IMMUNOL, V11, DOI 10.3389/fimmu.2020.01965
   Morgan RA, 2013, J IMMUNOTHER, V36, P133, DOI 10.1097/CJI.0b013e3182829903
   Morgan RA, 2010, MOL THER, V18, P843, DOI 10.1038/mt.2010.24
   Mu Y, 2016, ONCOTARGETS THER, V9, P4617, DOI 10.2147/OTT.S107745
   Neelapu SS, 2017, NEW ENGL J MED, V377, P2531, DOI 10.1056/NEJMoa1707447
   Neelapu SS, 2018, NAT REV CLIN ONCOL, V15, P47, DOI 10.1038/nrclinonc.2017.148
   Pan K, 2013, ANN SURG ONCOL, V20, P4305, DOI 10.1245/s10434-013-3144-x
   Pan QZ, 2020, CLIN TRANSL IMMUNOL, V9, DOI 10.1002/cti2.1113
   Parkhurst MR, 2019, CANCER DISCOV, V9, P1022, DOI 10.1158/2159-8290.CD-18-1494
   Parkhurst MR, 2011, MOL THER, V19, P620, DOI 10.1038/mt.2010.272
   Qiao GL, 2019, CLIN CANCER RES, V25, P1494, DOI 10.1158/1078-0432.CCR-18-2360
   Rafiq S, 2020, NAT REV CLIN ONCOL, V17, P147, DOI 10.1038/s41571-019-0297-y
   Robbins PF, 2015, CLIN CANCER RES, V21, P1019, DOI 10.1158/1078-0432.CCR-14-2708
   Robbins PF, 2013, NAT MED, V19, P747, DOI 10.1038/nm.3161
   Rochigneux P, 2021, CANCERS, V13, DOI 10.3390/cancers13020271
   Rohaan MW, 2019, VIRCHOWS ARCH, V474, P449, DOI 10.1007/s00428-018-2484-0
   Roselli E, 2021, J CLIN INVEST, V131, DOI 10.1172/JCI142030
   ROSENBERG SA, 1994, J NATL CANCER I, V86, P1159, DOI 10.1093/jnci/86.15.1159
   ROSENBERG SA, 1988, NEW ENGL J MED, V319, P1676, DOI 10.1056/NEJM198812223192527
   Rosenberg SA, 2015, SCIENCE, V348, P62, DOI 10.1126/science.aaa4967
   Rosenberg SA, 2011, CLIN CANCER RES, V17, P4550, DOI 10.1158/1078-0432.CCR-11-0116
   Sangro B, 2021, NAT REV GASTRO HEPAT, V18, P525, DOI 10.1038/s41575-021-00438-0
   Schuster SJ, 2019, NEW ENGL J MED, V380, P45, DOI 10.1056/NEJMoa1804980
   Shi DH, 2020, CLIN CANCER RES, V26, P3979, DOI 10.1158/1078-0432.CCR-19-3259
   Shi H, 2018, J THORAC DIS, V10, P2779, DOI 10.21037/jtd.2018.04.91
   Shi LR, 2012, CANCER IMMUNOL IMMUN, V61, P2251, DOI 10.1007/s00262-012-1289-2
   Shimizu K, 2014, HUM VACC IMMUNOTHER, V10, P970, DOI 10.4161/hv.27678
   Shimizu K, 2012, J HEPATO-BIL-PAN SCI, V19, P171, DOI 10.1007/s00534-011-0437-y
   Shindo Y, 2014, J TRANSL MED, V12, DOI 10.1186/1479-5876-12-175
   Shirakura Y, 2012, CANCER SCI, V103, P17, DOI 10.1111/j.1349-7006.2011.02111.x
   Smyth EC, 2021, ANN ONCOL, V32, P590, DOI 10.1016/j.annonc.2021.02.004
   Takayama T, 2000, LANCET, V356, P802, DOI 10.1016/S0140-6736(00)02654-4
   Tammana S, 2010, HUM GENE THER, V21, P75, DOI 10.1089/hum.2009.122
   Tan AT, 2019, GASTROENTEROLOGY, V156, P1862, DOI 10.1053/j.gastro.2019.01.251
   Thistlethwaite FC, 2017, CANCER IMMUNOL IMMUN, V66, P1425, DOI 10.1007/s00262-017-2034-7
   Toh U, 2006, CANCER IMMUNOL IMMUN, V55, P1219, DOI 10.1007/s00262-005-0112-8
   Toh U, 2000, CLIN CANCER RES, V6, P4663
   Tran E, 2016, NEW ENGL J MED, V375, P2255, DOI 10.1056/NEJMoa1609279
   Tran E, 2015, SCIENCE, V350, P1387, DOI 10.1126/science.aad1253
   Tran E, 2014, SCIENCE, V344, P641, DOI 10.1126/science.1251102
   Ueda Y, 1999, HEPATO-GASTROENTEROL, V46, P1274
   Van Cutsem E, 2019, ANN ONCOL, V30
   Waldman AD, 2020, NAT REV IMMUNOL, V20, P651, DOI 10.1038/s41577-020-0306-5
   Wang Y, 2018, ONCOIMMUNOLOGY, V7, DOI 10.1080/2162402X.2018.1440169
   WEIDEN PL, 1979, NEW ENGL J MED, V300, P1068, DOI 10.1056/NEJM197905103001902
   Wolf B, 2019, DRUG SAFETY, V42, P315, DOI 10.1007/s40264-018-0779-3
   Yamaguchi Y, 2016, ANTICANCER RES, V36, P2307
   Yamamoto TN, 2019, NAT MED, V25, P1488, DOI 10.1038/s41591-019-0596-y
   Yossef R, 2018, JCI INSIGHT, V3, DOI 10.1172/jci.insight.122467
   Yu F, 2021, TUMORI J, V107, P341, DOI 10.1177/0300891620960223
   Yu XZ, 2014, J CLIN IMMUNOL, V34, P194, DOI 10.1007/s10875-013-9976-0
   Zhan XB, 2019, J CLIN ONCOL, V37, DOI 10.1200/JCO.2019.37.15_suppl.2509
   Zhang CC, 2017, MOL THER, V25, P1248, DOI 10.1016/j.ymthe.2017.03.010
   Zhang GQ, 2015, WORLD J GASTROENTERO, V21, P2777, DOI 10.3748/wjg.v21.i9.2777
   Zhang L, 2020, BBA-REV CANCER, V1874, DOI 10.1016/j.bbcan.2020.188441
   Zhang YC, 2017, ONCOTARGETS THER, V10, DOI [10.2147/OTT.S143382, 10.2147/OTT.S110918]
   Zhao H, 2016, CLIN COLORECTAL CANC, V15, P228, DOI 10.1016/j.clcc.2016.02.005
   Zhao H, 2018, J CANCER RES THER, V14, P807, DOI 10.4103/jcrt.JCRT_858_17
   Zhao Q, 2019, CANCER MED-US, V8, P4519, DOI 10.1002/cam4.2336
   Zhou XL, 2018, CANCER MANAG RES, V10, P5363, DOI 10.2147/CMAR.S173201
NR 123
TC 0
Z9 0
U1 3
U2 3
PU ELSEVIER SCI LTD
PI OXFORD
PA THE BOULEVARD, LANGFORD LANE, KIDLINGTON, OXFORD OX5 1GB, OXON, ENGLAND
SN 0305-7372
EI 1532-1967
J9 CANCER TREAT REV
JI Cancer Treat. Rev.
PD NOV
PY 2021
VL 100
AR 102288
DI 10.1016/j.ctrv.2021.102288
PG 14
WC Oncology
SC Oncology
GA WB9SQ
UT WOS:000703905800014
PM 34525422
DA 2021-10-29
ER

PT J
AU Jafarzadeh, L
   Masoumi, E
   Mirzaei, HR
   Alishah, K
   Fallah-Mehrjardi, K
   Khakpoor-Koosheh, M
   Rostamian, H
   Noorbakhsh, F
   Hadjati, J
AF Jafarzadeh, Leila
   Masoumi, Elham
   Mirzaei, Hamid Reza
   Alishah, Khadijeh
   Fallah-Mehrjardi, Keyvan
   Khakpoor-Koosheh, Mohammad
   Rostamian, Hosein
   Noorbakhsh, Farshid
   Hadjati, Jamshid
TI Targeted knockdown of Tim3 by short hairpin RNAs improves the function
   of anti-mesothelin CAR T cells
SO MOLECULAR IMMUNOLOGY
LA English
DT Article
DE Mesothelin; Chimeric antigen receptor; Tim3; Targeted knockdown; Tumor
   microenvironment
ID ANTITUMOR IMMUNITY; LIGAND GALECTIN-9; IFN-GAMMA; PHASE-I; EXPRESSION;
   PD-1; EXHAUSTION; THERAPY; INFLAMMATION; DYSFUNCTION
AB T-cell immunoglobulin mucin 3 (Tim3) is an immune checkpoint receptor that plays a central role in chimeric antigen receptor (CAR) T cell exhaustion within the tumor microenvironment. This study was aimed to evaluate the effects of targeted-knockdown of Tim3 on the antitumor function of anti-mesothelin (MSLN)-CAR T cells. To knockdown Tim3 expression, three different shRNA sequences specific to different segments of the human Tim3 gene were designed and co-inserted with an anti-MSLN-CAR transgene into lentiviral vectors. To investigate the efficacy of Tim3 targeting in T cells, expression of Tim3 was assessed before and after antigen stimulation. Af-terwards, cytotoxic effects, proliferative response and cytokine production of MSLN-CAR T cells and Tim3-targeted MSLN-CAR T cells were analyzed. Our results showed that activation of T cells and MSLN-CAR T cells led to up-regulation of Tim3. Tim3 knockdown significantly decreased its expression in different groups of MSLN-CAR T cells. Tim3 knockdown significantly improved cytotoxic function, cytokine production and pro-liferation capacity of MSLN-CAR T cells. Our findings indicate that targeted knockdown of Tim3 allows tumor-infiltrating CAR T cells that would otherwise be inactivated to continue to expand and carry out effector func-tions, thereby altering the tumor microenvironment from immunosuppressive to immunosupportive via miti-gated Tim3 signaling.
C1 [Jafarzadeh, Leila; Mirzaei, Hamid Reza; Fallah-Mehrjardi, Keyvan; Khakpoor-Koosheh, Mohammad; Rostamian, Hosein; Noorbakhsh, Farshid; Hadjati, Jamshid] Univ Tehran Med Sci, Sch Med, Dept Med Immunol, Tehran, Iran.
   [Masoumi, Elham] Ilam Univ Med Sci, Fac Med, Dept Immunol, Ilam, Iran.
   [Alishah, Khadijeh] Univ Tehran, Coll Sci, Dept Biotechnol, Tehran, Iran.
RP Hadjati, J (corresponding author), Univ Tehran Med Sci, Sch Med, Dept Med Immunol, Tehran, Iran.
EM hajatij@tums.ac.ir
OI Hadjati, Jamshid/0000-0002-8747-123X; Rostamian,
   Hosein/0000-0001-6740-5836; Khakpoor-Koosheh,
   Mohammad/0000-0002-4774-1012
FU National Institute for Medical Research Development (NIMAD) of Iran
   [942554]; Tehran University of Medical SciencesTehran University of
   Medical Sciences [36174]
FX This study was supported by grants from the National Institute for
   Medical Research Development (NIMAD) of Iran (grant no. 942554) and
   Tehran University of Medical Sciences (grant no. 36174) .
CR Anderson AC, 2007, SCIENCE, V318, P1141, DOI 10.1126/science.1148536
   Armenta-Castro E, 2020, FEBS OPEN BIO, V10, P2305, DOI 10.1002/2211-5463.12973
   Aspalter RM, 2003, J LEUKOCYTE BIOL, V74, P572, DOI 10.1189/jlb.0303112
   Bao SQ, 2014, MOL NUTR FOOD RES, V58, P677, DOI 10.1002/mnfr.201300335
   Barjon C, 2012, INFECT AGENTS CANCER, V7, DOI 10.1186/1750-9378-7-16
   Cai C, 2016, WORLD J UROL, V34, P561, DOI 10.1007/s00345-015-1656-7
   Cherkassky L, 2016, J CLIN INVEST, V126, P3130, DOI 10.1172/JCI83092
   Das M, 2017, IMMUNOL REV, V276, P97, DOI 10.1111/imr.12520
   Davila ML, 2016, INT J HEMATOL, V104, P6, DOI 10.1007/s12185-016-2039-6
   Durham NM, 2014, PLOS ONE, V9, DOI 10.1371/journal.pone.0109080
   Fourcade J, 2010, J EXP MED, V207, P2175, DOI 10.1084/jem.20100637
   Gao X, 2012, PLOS ONE, V7, DOI 10.1371/journal.pone.0030676
   Green AM, 2013, J IMMUNOL, V190, P270, DOI 10.4049/jimmunol.1200061
   GROSS G, 1989, P NATL ACAD SCI USA, V86, P10024, DOI 10.1073/pnas.86.24.10024
   Hassan R, 2007, CLIN CANCER RES, V13, P5144, DOI 10.1158/1078-0432.CCR-07-0869
   Hastings WD, 2009, EUR J IMMUNOL, V39, P2492, DOI 10.1002/eji.200939274
   Hay KA, 2017, DRUGS, V77, P237, DOI 10.1007/s40265-017-0690-8
   Heusschen R, 2014, BBA-MOL BASIS DIS, V1842, P284, DOI 10.1016/j.bbadis.2013.12.003
   Huang YH, 2015, NATURE, V517, P386, DOI 10.1038/nature13848
   Isshiki T, 2017, J IMMUNOL, V199, P3733, DOI 10.4049/jimmunol.1700059
   Jafarzadeh L, 2020, IRAN J ALLERGY ASTHM, V19, P264, DOI 10.18502/ijaai.v19i3.3454
   Japp AS, 2015, CANCER IMMUNOL IMMUN, V64, P1487, DOI 10.1007/s00262-015-1752-y
   Jin HT, 2010, P NATL ACAD SCI USA, V107, P14733, DOI 10.1073/pnas.1009731107
   Kang CW, 2015, SCI REP-UK, V5, DOI 10.1038/srep15659
   Kenderian S.S., 2015, IDENTIFICATION PD1 T
   Kenderian SS, 2016, BIOL BLOOD MARROW TR, V22, pS19, DOI 10.1016/j.bbmt.2015.11.291
   Kim JE, 2017, CLIN CANCER RES, V23, P124, DOI 10.1158/1078-0432.CCR-15-1535
   Koyama S, 2016, NAT COMMUN, V7, DOI 10.1038/ncomms10501
   Lamers CHJ, 2014, HUM GENE THER METHOD, V25, P345, DOI 10.1089/hgtb.2014.051
   Le DT, 2015, J CLIN ONCOL, V33, P1325, DOI 10.1200/JCO.2014.57.4244
   Le DT, 2012, CLIN CANCER RES, V18, P858, DOI 10.1158/1078-0432.CCR-11-2121
   Li CX, 2020, MOL CANCER, V19, DOI 10.1186/s12943-020-01234-1
   Liu JF, 2018, J EXP CLIN CANC RES, V37, DOI 10.1186/s13046-018-0713-7
   Long AH, 2015, NAT MED, V21, P581, DOI 10.1038/nm.3838
   Masoumi E, 2020, J EXP CLIN CANC RES, V39, DOI 10.1186/s13046-020-01546-6
   McMahan RH, 2010, J CLIN INVEST, V120, P4546, DOI 10.1172/JCI43127
   Mirzaei HR, 2017, FRONT IMMUNOL, V8, DOI 10.3389/fimmu.2017.01850
   Mirzaei HR, 2019, J CELL PHYSIOL, V234, P9207, DOI 10.1002/jcp.27599
   Morello A, 2016, CANCER DISCOV, V6, P133, DOI 10.1158/2159-8290.CD-15-0583
   Newick K, 2017, ANNU REV MED, V68, P139, DOI 10.1146/annurev-med-062315-120245
   Ngiow SF, 2011, CANCER RES, V71, P3540, DOI 10.1158/0008-5472.CAN-11-0096
   Ramos CA, 2014, CANCER J, V20, P112, DOI 10.1097/PPO.0000000000000031
   Romagnani S, 2000, ANN ALLERG ASTHMA IM, V85, P9, DOI 10.1016/S1081-1206(10)62426-X
   Sabatos-Peyton CA, 2018, ONCOIMMUNOLOGY, V7, DOI 10.1080/2162402X.2017.1385690
   Sakuishi K, 2010, J EXP MED, V207, P2187, DOI 10.1084/jem.20100643
   Scholler N, 2007, CLIN IMMUNOL, V123, pS107, DOI 10.1016/j.clim.2007.03.484
   Suk K, 1999, J CLIN IMMUNOL, V19, P158, DOI 10.1023/A:1020599526249
   Sun T, 2017, INT J MOL SCI, V18, DOI [10.3390/ijms18040745, 10.3390/ijms18030645]
   Xia AL, 2017, ONCOTARGET, V8, P90521, DOI 10.18632/oncotarget.19361
   Yang RY, 2017, SCI CHINA LIFE SCI, V60, P1058, DOI 10.1007/s11427-017-9176-7
   Yu MM, 2017, MOL MED REP, V15, P689, DOI 10.3892/mmr.2016.6065
   Zhang L, 2020, CANCER CELL INT, V20, DOI 10.1186/s12935-020-01380-y
   Zhou GY, 2017, GASTROENTEROLOGY, V153, P1107, DOI 10.1053/j.gastro.2017.06.017
   Zhu C, 2005, NAT IMMUNOL, V6, P1245, DOI 10.1038/ni1271
   Zou F, 2019, NAT COMMUN, V10, DOI 10.1038/s41467-019-11893-4
NR 55
TC 0
Z9 0
U1 6
U2 6
PU PERGAMON-ELSEVIER SCIENCE LTD
PI OXFORD
PA THE BOULEVARD, LANGFORD LANE, KIDLINGTON, OXFORD OX5 1GB, ENGLAND
SN 0161-5890
EI 1872-9142
J9 MOL IMMUNOL
JI Mol. Immunol.
PD NOV
PY 2021
VL 139
BP 1
EP 9
DI 10.1016/j.molimm.2021.06.007
PG 9
WC Biochemistry & Molecular Biology; Immunology
SC Biochemistry & Molecular Biology; Immunology
GA WC1OC
UT WOS:000704032400001
PM 34450537
OA Green Submitted
DA 2021-10-29
ER

PT J
AU Qayed, M
   Bleakley, M
   Shah, NN
AF Qayed, Muna
   Bleakley, Marie
   Shah, Nirali N.
TI Role of chimeric antigen receptor T-cell therapy: bridge to
   transplantation or stand-alone therapy in pediatric acute lymphoblastic
   leukemia
SO CURRENT OPINION IN HEMATOLOGY
LA English
DT Review
DE chimeric antigen receptor T-cell; hematopoietic stem cell
   transplantation; leukemia
ID MINIMAL RESIDUAL DISEASE; HIGH-RISK; FREE SURVIVAL; YOUNG-ADULTS; B-ALL;
   CHILDREN; CD19; BLINATUMOMAB; CHEMOTHERAPY; ADOLESCENTS
AB Purpose of review To discuss the curative potential for chimeric antigen receptor T-cell (CAR-T) therapy, with or without consolidative hematopoietic stem cell transplantation (HCT) in the treatment of children and young adults with B lineage acute lymphoblastic leukemia (B-ALL). Recent findings CAR-T targeting CD19 can induce durable remissions and prolong life in patients with relapsed/refractory B-ALL. Whether HCT is needed to consolidate remission and cure relapse/refractory B-ALL following a CD19 CAR-T induced remission remains controversial. Preliminary evidence suggests that consolidative HCT following CAR-T in HCT-naive children improves leukemia-free survival. However, avoiding HCT-related late effects is a desirable goal, so identification of patients at high risk of relapse is needed to appropriately direct those patients to HCT when necessary, while avoiding HCT in others. High disease burden prior to CAR-T infusion, loss of B-cell aplasia and detection of measurable residual disease by flow cytometry or next-generation sequencing following CAR-T therapy associate with a higher relapse risk and may identify patients requiring consolidative HCT for relapse prevention. There is a pressing need to determine when CD19 CAR-T alone is likely to be curative and when a consolidative HCT will be required. We discuss the current state of knowledge and future directions.
C1 [Qayed, Muna] Childrens Healthcare Atlanta, Aflac Canc & Blood Disorders Ctr, Atlanta, GA USA.
   [Qayed, Muna] Emory Univ, Atlanta, GA 30322 USA.
   [Bleakley, Marie] Fred Hutchinson Canc Res Ctr, Clin Res Div, 1124 Columbia St, Seattle, WA 98104 USA.
   [Bleakley, Marie] Fred Hutchinson Canc Res Ctr, Clin Res Div, Dept Pediat, 1124 Columbia St, Seattle, WA 98104 USA.
   [Shah, Nirali N.] NCI, Pediat Oncol Branch, Ctr Canc Res, NIH, Bethesda, MD 20892 USA.
RP Shah, NN (corresponding author), NCI, Pediat Oncol Branch, Ctr Canc Res, NIH, Bethesda, MD 20892 USA.
EM Nirali.Shah@nih.gov
FU NIHUnited States Department of Health & Human ServicesNational
   Institutes of Health (NIH) - USA [CA18029-43, CA015704-45]; Intramural
   Research Program, Center of Cancer Research, National Cancer Institute;
   NIH Clinical Center, National Institutes of HealthUnited States
   Department of Health & Human ServicesNational Institutes of Health (NIH)
   - USA [ZIA BC 011823]
FX This work was supported in part by the Intramural Research Program,
   Center of Cancer Research, National Cancer Institute and NIH Clinical
   Center, National Institutes of Health (ZIA BC 011823, N.N.S), and in
   part by NIH CA18029-43 and CA015704-45 (M.B). Disclaimer: The content of
   this publication does not necessarily reflect the views of policies of
   the Department of Health and Human Services, nor does mention of trade
   names, commercial products, or organizations imply endorsement by the
   U.S. Government.
CR Annesley C, 2019, BLOOD, V134, DOI 10.1182/blood-2019-131346
   [Anonymous], 2020, BRIT J HAEMATOL, V190, P45, DOI 10.1111/bjh.16541
   [Anonymous], 2021, CELEBRATING 9 YEARS
   Bader P, 2019, BLOOD ADV, V3, P3393, DOI 10.1182/bloodadvances.2019000449
   Bader P, 2009, J CLIN ONCOL, V27, P377, DOI 10.1200/JCO.2008.17.6065
   Borowitz MJ, 2015, BLOOD, V126, P964, DOI 10.1182/blood-2015-03-633685
   Brentjens RJ, 2013, SCI TRANSL MED, V5, DOI 10.1126/scitranslmed.3005930
   Britten O, 2019, CELLS-BASEL, V8, DOI 10.3390/cells8111341
   Brown PA, 2021, JAMA-J AM MED ASSOC, V325, P833, DOI 10.1001/jama.2021.0669
   Curran KJ, 2019, BLOOD, V134, P2361, DOI 10.1182/blood.2019001641
   Das RK, 2019, CANCER DISCOV, V9, P492, DOI 10.1158/2159-8290.CD-18-1314
   Dourthe ME, 2021, LEUKEMIA, DOI 10.1038/s41375-021-01281-7
   Esteve J, 2021, LEUKEMIA, V35, P2232, DOI 10.1038/s41375-021-01135-2
   Faham M, 2012, BLOOD, V120, P5173, DOI 10.1182/blood-2012-07-444042
   Faude S, 2021, BLOOD ADV, V5, P2128, DOI 10.1182/bloodadvances.2020004038
   Finney OC, 2019, J CLIN INVEST, V129, P2123, DOI 10.1172/JCI125423
   Frey NV, 2020, J CLIN ONCOL, V38, DOI 10.1200/JCO.19.01892
   Frey NV, 2019, AM J HEMATOL, V94, pS24, DOI 10.1002/ajh.25442
   Gardner R, 2016, BLOOD, V127, P2406, DOI 10.1182/blood-2015-08-665547
   Gardner RA, 2017, BLOOD, V129, P3322, DOI 10.1182/blood-2017-02-769208
   Gauthier J, 2021, BLOOD, V137, P323, DOI 10.1182/blood.2020006770
   Giebel S, 2019, BONE MARROW TRANSPL, V54, P798, DOI 10.1038/s41409-018-0373-4
   Hay KA, 2019, BLOOD, V133, P1652, DOI 10.1182/blood-2018-11-883710
   Hu LH, 2021, ANN HEMATOL, V100, P1003, DOI 10.1007/s00277-021-04451-w
   Hunger SP, 2020, BLOOD, V136, P1803, DOI 10.1182/blood.2019004043
   Hunger SP, 2012, J CLIN ONCOL, V30, P1663, DOI 10.1200/JCO.2011.37.8018
   Jiang HW, 2019, AM J HEMATOL, V94, P1113, DOI 10.1002/ajh.25582
   Kadauke S, 2021, J CLIN ONCOL, V39, P920, DOI 10.1200/JCO.20.02477
   Lee DW, 2015, LANCET, V385, P517, DOI 10.1016/S0140-6736(14)61403-3
   Liu SY, 2021, AM J HEMATOL, V96, P671, DOI 10.1002/ajh.26160
   Locatelli F, 2021, JAMA-J AM MED ASSOC, V325, P843, DOI 10.1001/jama.2021.0987
   Lucero OM, 2019, BRIT J HAEMATOL, V186, P333, DOI 10.1111/bjh.15812
   Marple AH, 2020, SEMIN HEMATOL, V57, P115, DOI 10.1053/j.seminhematol.2020.07.002
   Maude SL, 2018, NEW ENGL J MED, V378, P439, DOI 10.1056/NEJMoa1709866
   Maude SL, 2014, NEW ENGL J MED, V371, P1507, DOI 10.1056/NEJMoa1407222
   Merli P, 2019, CURR HEMATOL MALIG R, V14, P94, DOI 10.1007/s11899-019-00502-2
   Pan J, 2020, BLOOD, V135, P387, DOI 10.1182/blood.2019003293
   Park JH, 2018, NEW ENGL J MED, V378, P449, DOI 10.1056/NEJMoa1709919
   Pasquini MC, 2020, BLOOD ADV, V4, P5414, DOI 10.1182/bloodadvances.2020003092
   Peters C, 2021, J CLIN ONCOL, V39, P295, DOI 10.1200/JCO.20.02529
   Pillai V, 2019, BLOOD ADV, V3, P3539, DOI 10.1182/bloodadvances.2019000692
   Pulsipher MA, 2019, CANCER RES, V79, DOI 10.1158/1538-7445.AM2019-CT077
   Pulsipher MA, 2015, BLOOD, V125, P3501, DOI 10.1182/blood-2014-12-615757
   Pulsipher MA, 2014, BLOOD, V123, P2017, DOI 10.1182/blood-2013-10-534297
   Qin HY, 2018, MOL THER-ONCOLYTICS, V11, P127, DOI 10.1016/j.omto.2018.10.006
   Rheingold SR, 2019, J CLIN ONCOL, V37, DOI 10.1200/JCO.2019.37.15_suppl.10008
   Schneidawind C, 2018, ANN HEMATOL, V97, P2491, DOI 10.1007/s00277-018-3454-y
   Shadman M, 2019, BLOOD ADV, V3, P3062, DOI 10.1182/bloodadvances.2019000593
   Shah NN, 2021, J CLIN ONCOL, V39, P1650, DOI 10.1200/JCO.20.02262
   Shah NN, 2014, BIOL BLOOD MARROW TR, V20, P1000, DOI 10.1016/j.bbmt.2014.03.021
   Shah NN., 2020, J CLIN ONCOL, V38, P1938, DOI [DOI 10.1200/JCO.19.03279, 10.1200/JCO.19.03279]
   Shalabi H., 2019, RELAPSE MANAGEMENT R
   Steinberg SM., 2020, BLOOD, V136, P13
   Summers C, 2018, BLOOD, V132, DOI 10.1182/blood-2018-99-115599
   Sun WL, 2018, LEUKEMIA, V32, P2316, DOI 10.1038/s41375-018-0094-0
   Taraseviciute A, 2019, J PEDIAT HEMATOL ONC, V41, P337, DOI 10.1097/MPH.0000000000001479
   von Stackelberg A, 2011, EUR J CANCER, V47, P90, DOI 10.1016/j.ejca.2010.09.020
   Wieduwilt MJ, 2021, LEUKEMIA, V35, P2076, DOI 10.1038/s41375-021-01213-5
   Willasch AM, 2020, BONE MARROW TRANSPL, V55, P1540, DOI 10.1038/s41409-020-0854-0
   Wudhikarn K, 2021, BLOOD, V138, P531, DOI 10.1182/blood.2020009515
   Zhang X, 2020, BLOOD ADV, V4, P2325, DOI 10.1182/bloodadvances.2020001466
NR 61
TC 0
Z9 0
U1 1
U2 1
PU LIPPINCOTT WILLIAMS & WILKINS
PI PHILADELPHIA
PA TWO COMMERCE SQ, 2001 MARKET ST, PHILADELPHIA, PA 19103 USA
SN 1065-6251
EI 1531-7048
J9 CURR OPIN HEMATOL
JI Curr. Opin. Hematol.
PD NOV
PY 2021
VL 28
IS 6
BP 373
EP 379
DI 10.1097/MOH.0000000000000685
PG 7
WC Hematology
SC Hematology
GA UX1KN
UT WOS:000700607000002
PM 34508031
DA 2021-10-29
ER

PT J
AU Sharma, A
   Bhatt, NS
   Hijano, DR
AF Sharma, Akshay
   Bhatt, Neel S.
   Hijano, Diego R.
TI Clinical experience of coronavirus disease 2019 in hematopoietic cell
   transplant and chimeric antigen receptor T-cell recipients
SO CURRENT OPINION IN HEMATOLOGY
LA English
DT Review
DE chimeric antigen receptor therapy; coronavirus disease 2019;
   hematopoietic cell transplant; severe acute respiratory syndrome
   coronavirus 2
ID COVID-19; SARS-COV-2; MANAGEMENT; CHILDREN
AB Purpose of review To discuss the clinical experience of coronavirus disease 2019 (COVID-19) in hematopoietic cell transplant and chimeric antigen receptor T-cell therapy recipients over the past year and to identify key knowledge gaps for future research. Recent findings Immunocompromised individuals and those with chronic health conditions are especially susceptible to infections, which have had a disproportionate impact on health outcomes during the COVID-19 pandemic. Several studies have evaluated the clinical characteristics and outcomes of transplant and cellular therapy (TCT) recipients who developed COVID-19. Age, sex, comorbid conditions, and social determinants of health are important predictors of the risk of severe acute respiratory syndrome coronavirus 2 infection and of the eventual severity of the disease. Various treatment approaches have been investigated over the last year. The paradigm of management strategies continues to evolve as more experience is accumulated. In this review, we summarize some important findings as they relate to the clinical characteristics of TCT recipients who develop COVID-19. We also discuss some treatment approaches that are currently recommended and opine on vaccination in this population.
C1 [Sharma, Akshay] St Jude Childrens Res Hosp, Dept Bone Marrow Transplantat & Cellular Therapy, 262 Danny Thomas Pl,MS1130, Memphis, TN 38105 USA.
   [Bhatt, Neel S.] Fred Hutchinson Canc Res Ctr, Clin Res Div, 1124 Columbia St, Seattle, WA 98104 USA.
   [Hijano, Diego R.] St Jude Childrens Res Hosp, Dept Infect Dis, Memphis, TN 38105 USA.
RP Sharma, A (corresponding author), St Jude Childrens Res Hosp, Dept Bone Marrow Transplantat & Cellular Therapy, 262 Danny Thomas Pl,MS1130, Memphis, TN 38105 USA.
EM Akshay.Sharma@STJUDE.ORG
FU American Society of Hematology; American Lebanese Syrian Associated
   Charities (ALSAC)American Lebanese Syrian Associated Charities (ALSAC)
FX This work was supported by the American Society of Hematology (Scholar
   Award to AS) and by the American Lebanese Syrian Associated Charities
   (ALSAC).
CR Ackermann M, 2020, NEW ENGL J MED, V383, P120, DOI 10.1056/NEJMoa2015432
   Acuna-Villaorduna A., 2020, CANCER DISCOV, V10, P935, DOI [10.1158/2159-8290.CD-20-0516, DOI 10.1158/2159-8290.CD-20-0516]
   Algwaiz G, 2020, BIOL BLOOD MARROW TR, V26, P2181, DOI 10.1016/j.bbmt.2020.07.021
   Alhazzani W, 2020, CRIT CARE MED, V48, pE440, DOI [10.1097/CCM.0000000000004363, 10.1007/s00134-020-06022-5]
   Baker KS, 2009, BIOL BLOOD MARROW TR, V15, P1543, DOI 10.1016/j.bbmt.2009.07.023
   Beigel JH, 2020, NEW ENGL J MED, V383, P1813, DOI 10.1056/NEJMoa2007764
   Belsky JA, 2021, J INFECTION, V82, P329, DOI 10.1016/j.jinf.2021.01.022
   Bhimraj A, IDSA GUIDELINES TREA
   Blood and Marrow Transplant Clinical Trials Network, CIBMTR SC21 07BMT CT
   Bona K, 2021, BLOOD, V137, P556, DOI 10.1182/blood.2020006252
   Boulad F, 2020, JAMA ONCOL, V6, P1459, DOI 10.1001/jamaoncol.2020.2028
   Bowden Raleigh A., 1997, American Journal of Medicine, V102, P27, DOI 10.1016/S0002-9343(97)00007-7
   Boyarsky BJ, 2021, JAMA-J AM MED ASSOC, V325, P2204, DOI 10.1001/jama.2021.7489
   Bunders MJ, 2020, IMMUNITY, V53, P487, DOI 10.1016/j.immuni.2020.08.003
   Carfi A, 2020, JAMA-J AM MED ASSOC, V324, P603, DOI 10.1001/jama.2020.12603
   Centers for Disease Control and Prevention, COVID DAT TRACK
   Centers for Disease Control and Prevention, 2021, VACC IMM INT CLIN CO
   Chen G, 2020, J CLIN INVEST, V130, P2620, DOI 10.1172/JCI137244
   Cooper RS, 2021, FRONT IMMUNOL, V11, DOI 10.3389/fimmu.2020.598402
   Dai M., 2020, CANCER DISCOV, V10, P783, DOI DOI 10.1158/2159-8290.CD-20-0422
   de Rojas T, 2020, PEDIATR BLOOD CANCER, V67, DOI 10.1002/pbc.28397
   Diao B, 2020, FRONT IMMUNOL, V11, DOI 10.3389/fimmu.2020.00827
   Diorio C, 2020, BLOOD ADV, V4, P6051, DOI 10.1182/bloodadvances.2020003471
   Diotallevi D., 2021, PEDIATR BLOOD CANCER, V68, DOI [10.1002/pbc.28857, DOI 10.1002/pbc.28857]
   Faura A., 2020, PEDIATR BLOOD CANCER, V67, P28557, DOI DOI 10.1002/pbc.28557
   Garg S, 2020, MMWR-MORBID MORTAL W, V69, P458, DOI 10.15585/mmwr.mm6915e3
   Gu T, 2020, JAMA NETW OPEN, V3, DOI 10.1001/jamanetworkopen.2020.25197
   Hall VG, 2021, NEW ENGL J MED, V385, P1244, DOI 10.1056/NEJMc2111462
   Helms J, 2020, INTENS CARE MED, V46, P1089, DOI 10.1007/s00134-020-06062-x
   Herishanu Y, 2021, BLOOD, V137, P3165, DOI 10.1182/blood.2021011568
   Horby P, 2021, NEW ENGL J MED, V384, P693, DOI 10.1056/NEJMoa2021436
   Kamar N, 2021, NEW ENGL J MED, V385, P661, DOI 10.1056/NEJMc2108861
   Keller MD, 2020, BLOOD, V136, P2905, DOI 10.1182/blood.2020008488
   Li L, 2020, JAMA-J AM MED ASSOC, V324, P460, DOI [10.1001/jama.2020.10044, 10.1001/jama.2020.13216]
   Li YC, 2020, CRIT CARE, V24, DOI 10.1186/s13054-020-03118-8
   Ljungman P, 2020, BONE MARROW TRANSPL, V55, P2071, DOI 10.1038/s41409-020-0919-0
   Llitjos JF, 2020, J THROMB HAEMOST, V18, P1743, DOI 10.1111/jth.14869
   Merrill JT, 2020, NAT REV RHEUMATOL, V16, P581, DOI 10.1038/s41584-020-0474-5
   Monin L, 2021, LANCET ONCOL, V22, P765, DOI 10.1016/S1470-2045(21)00213-8
   Morris SB, 2020, MMWR-MORBID MORTAL W, V69, P1450, DOI 10.15585/mmwr.mm6940e1
   Mueller AL, 2020, AGING-US, V12, P9959, DOI 10.18632/aging.103344
   Mulchandani R., 2020, EUR J CLIN INVEST, V51, P13429, DOI [10.1111/eci.13429, DOI 10.1111/eci.13429]
   Nalbandian A, 2021, NAT MED, V27, P601, DOI 10.1038/s41591-021-01283-z
   National Institutes of Health, 2021, COVID 19 TREATM GUID
   Nawas MT, 2021, TRANSPL CELL THER, V27, DOI 10.1016/j.jtct.2021.02.011
   Passamonti F, 2020, LANCET HAEMATOL, V7, pE737, DOI 10.1016/S2352-3026(20)30251-9
   Peckham H, 2020, NAT COMMUN, V11, DOI 10.1038/s41467-020-19741-6
   Pinana JL, 2020, EXP HEMATOL ONCOL, V9, DOI 10.1186/s40164-020-00177-z
   Riphagen S, 2020, LANCET, V395, P1607, DOI [10.1016/50140-6736(20)31094-1, 10.1016/S0140-6736(20)31094-1]
   Rosas IO, 2021, NEW ENGL J MED, V384, P1503, DOI 10.1056/NEJMoa2028700
   Royce TJ, 2020, JAMA ONCOL, V6, P1698, DOI 10.1001/jamaoncol.2020.2684
   Salama C, 2021, NEW ENGL J MED, V384, P20, DOI 10.1056/NEJMoa2030340
   Scully EP, 2020, NAT REV IMMUNOL, V20, P442, DOI 10.1038/s41577-020-0348-8
   Shah GL, 2020, J CLIN INVEST, V130, P6656, DOI 10.1172/JCI141777
   Sharma A, 2021, LANCET HAEMATOL, V8, pE185, DOI 10.1016/S2352-3026(20)30429-4
   Shi SB, 2020, JAMA CARDIOL, V5, P802, DOI 10.1001/jamacardio.2020.0950
   Stokes EK, 2020, MMWR-MORBID MORTAL W, V69, P759, DOI 10.15585/mmwr.mm6924e2
   Thachil J, 2020, J THROMB HAEMOST, V18, P1023, DOI 10.1111/jth.14810
   The American Society of Transplantation and Cellular Therapy (ASTCT) and the American Society of Hematology (ASH), 2021, ASH ASTCT COVID 19 V
   U.S Food and Drug Administration, 2021, PFIZ BIONTECH COVID
   U.S. Food and Drug Administration, 2021, MOD COVID 19 VACC
   U.S. Food and Drug Administration, 2021, JANSS COVID 19 VACC
   Varma A, 2020, LEUKEMIA, V34, P2809, DOI 10.1038/s41375-020-01019-x
   Waghmare A, 2020, BIOL BLOOD MARROW TR, V26, P1983, DOI 10.1016/j.bbmt.2020.07.027
   Weinreich DM, 2021, NEW ENGL J MED, V384, P238, DOI 10.1056/NEJMoa2035002
   WHO, COMMUNICATION 0311
   World Health Organization, 2021, UPD TWIC WEEKL
   World Health Organization, 2021, COVID 19 CLIN MAN LI
   Yu J, 2020, JAMA ONCOL, V6, P1108, DOI 10.1001/jamaoncol.2020.0980
NR 69
TC 0
Z9 0
U1 0
U2 0
PU LIPPINCOTT WILLIAMS & WILKINS
PI PHILADELPHIA
PA TWO COMMERCE SQ, 2001 MARKET ST, PHILADELPHIA, PA 19103 USA
SN 1065-6251
EI 1531-7048
J9 CURR OPIN HEMATOL
JI Curr. Opin. Hematol.
PD NOV
PY 2021
VL 28
IS 6
BP 394
EP 400
DI 10.1097/MOH.0000000000000683
PG 7
WC Hematology
SC Hematology
GA UX1KN
UT WOS:000700607000005
PM 34456224
DA 2021-10-29
ER

PT J
AU Li, X
   Liu, MJ
   Mou, N
   Yang, ZX
   Wang, J
   Mu, J
   Zhu, HB
   Deng, Q
AF Li, Xin
   Liu, Mei-Jing
   Mou, Nan
   Yang, Zhen-Xing
   Wang, Jia
   Mu, Juan
   Zhu, Hai-Bo
   Deng, Qi
TI Efficacy and safety of humanized CD19 CAR-T as a salvage therapy for
   recurrent CNSL of B-ALL following murine CD19 CAR-T cell therapy
SO ONCOLOGY LETTERS
LA English
DT Article
DE chimeric antigen receptor-T cells; murine; humanized; central nervous
   system leukemia; cytokine release syndrome
ID CHIMERIC ANTIGEN RECEPTOR; CENTRAL-NERVOUS-SYSTEM; LEUKEMIA; REMISSIONS;
   MANAGEMENT; RISK
AB The present study aimed to compare the differences between the humanized CD19 chimeric antigen receptor (CAR)-T cell therapy and the murine CD19 CAR-T therapy in recurrent B-acute lymphoblastic leukemia (B-ALL). A 62-year-old male patient who had B-ALL (BCR/ABL(+)) for 4 years was diagnosed with relapsed central nervous system leukemia (CNSL). After several courses of high dose methotrexate combined with intrathecal chemotherapy, the patient received murine CD19 CAR-T therapy and achieved complete response (CR). The patient was diagnosed with relapsed CNSL again 15 months after his murine CD19 CAR-T therapy, and was therefore enrolled in the humanized CD19 CAR-T therapy. Subsequently, the present study aimed to compare murine and humanized CD19 CAR-T cells against Nalm-6 cells in vitro and in mice. The patient initially achieved CR from his murine CD19 CAR-T therapy with Grade 1 cytokine-release syndrome (CRS) and Grade 1 CAR-T cell-related encephalopathy syndrome (CRES). The patient then achieved CR again from his humanized CD19 CAR-T therapy with Grade 1 CRS and Grade 2 CRES. Peak levels of CD19 CAR-T cells were higher in humanized CD19 CAR-T therapy than those in murine CD19 CAR-T therapy 7 days after infusion in the peripheral blood, in bone marrow and in cerebrospinal fluid (CSF). The cytokine levels were higher in humanized CD19 CAR-T therapy than those in murine CD19 CAR-T therapy in the peripheral blood and in CSF. The cytotoxicity to Nalm-6 cells was higher in humanized CD19 CAR-T cells than that in murine CD19 CAR-T cells in vitro. In Nalm-6 BALB/c mice, the median survival time of mice in the murine CD19 CAR-T group was 35 days, while it was 43 days in the humanized CD19 CAR-T group. In conclusion, humanized CD19 CAR-T cell therapy had a better curative effect than that of murine CD19 CAR-T therapy, and may be used as a salvage treatment for recurrent B-ALL after treatment with murine CD19 CAR-T therapy.
C1 [Li, Xin; Liu, Mei-Jing; Wang, Jia; Mu, Juan; Zhu, Hai-Bo; Deng, Qi] Tianjin First Cent Hosp, Dept Hematol, 24 Fukang Rd, Tianjin 300192, Peoples R China.
   [Liu, Mei-Jing] Tianjin Med Univ, Cent Clin Coll 1, Dept Hematol, Tianjin 300192, Peoples R China.
   [Mou, Nan; Yang, Zhen-Xing] Shanghai Genbase Biotechnol Co Ltd, Tianjin 201210, Peoples R China.
RP Deng, Q (corresponding author), Tianjin First Cent Hosp, Dept Hematol, 24 Fukang Rd, Tianjin 300192, Peoples R China.
EM kachydeng@126.com
CR Alonso-Camino V, 2013, MOL THER-NUCL ACIDS, V2, DOI 10.1038/mtna.2013.19
   Aoki J, 2014, BIOL BLOOD MARROW TR, V20, P2029, DOI 10.1016/j.bbmt.2014.09.001
   Brentjens RJ, 2011, BLOOD, V118, P4817, DOI 10.1182/blood-2011-04-348540
   Brudno JN, 2016, BLOOD, V127, P3321, DOI 10.1182/blood-2016-04-703751
   Davila ML, 2014, SCI TRANSL MED, V6, DOI 10.1126/scitranslmed.3008226
   Demehri S, 2006, EXP HEMATOL, V34, P284, DOI 10.1016/j.exphem.2005.11.015
   Gardner RA, 2017, BLOOD, V129, P3322, DOI 10.1182/blood-2017-02-769208
   Grupp SA, 2013, NEW ENGL J MED, V368, P1509, DOI 10.1056/NEJMoa1215134
   Gust J, 2017, CANCER DISCOV, V7, P1404, DOI 10.1158/2159-8290.CD-17-0698
   Hu YX, 2016, J HEMATOL ONCOL, V9, DOI 10.1186/s13045-016-0299-5
   IRVING BA, 1991, CELL, V64, P891, DOI 10.1016/0092-8674(91)90314-O
   Jain MD, 2018, THER CLIN RISK MANAG, V14, P1007, DOI 10.2147/TCRM.S145039
   Jin MW, 2018, EUR REV MED PHARMACO, V22, P6015, DOI 10.26355/eurrev_201809_15937
   Johnson LA, 2017, CELL RES, V27, P38, DOI 10.1038/cr.2016.154
   Johnson LA, 2015, SCI TRANSL MED, V7, DOI 10.1126/scitranslmed.aaa4963
   Kochenderfer JN, 2013, BLOOD, V122, P4129, DOI 10.1182/blood-2013-08-519413
   Krishnan S, 2010, LEUKEMIA, V24, P450, DOI 10.1038/leu.2009.264
   Lamers CHJ, 2011, BLOOD, V117, P72, DOI 10.1182/blood-2010-07-294520
   Lee DW, 2015, LANCET, V385, P517, DOI 10.1016/S0140-6736(14)61403-3
   Lee DW, 2014, BLOOD, V124, P188, DOI 10.1182/blood-2014-05-552729
   Liu DL, 2018, J HEMATOL ONCOL, V11, DOI 10.1186/s13045-018-0653-x
   Lowe KL, 2018, GENE THER, V25, P176, DOI 10.1038/s41434-018-0019-6
   Maude SL, 2014, NEW ENGL J MED, V371, P1507, DOI 10.1056/NEJMoa1407222
   Maude SL, 2014, CANCER J, V20, P119, DOI 10.1097/PPO.0000000000000035
   Mirzaei HR, 2018, CANCER LETT, V423, P95, DOI 10.1016/j.canlet.2018.03.010
   Mulazzani M, 2019, P NATL ACAD SCI USA, V116, P24275, DOI 10.1073/pnas.1903854116
   Neelapu SS, 2018, NAT REV CLIN ONCOL, V15, P47, DOI 10.1038/nrclinonc.2017.148
   Rozovski U, 2015, LEUKEMIA LYMPHOMA, V56, P1392, DOI 10.3109/10428194.2014.953148
   Sommermeyer D, 2017, LEUKEMIA, V31, P2191, DOI 10.1038/leu.2017.57
   Song DG, 2015, ONCOTARGET, V6, P21533, DOI 10.18632/oncotarget.4071
   Tsukahara T, 2013, BIOCHEM BIOPH RES CO, V438, P84, DOI 10.1016/j.bbrc.2013.07.030
   Turtle CJ, 2017, J CLIN ONCOL, V35, P3010, DOI 10.1200/JCO.2017.72.8519
   Turtle CJ, 2016, J CLIN INVEST, V126, P2123, DOI 10.1172/JCI85309
   Zhao YB, 2009, J IMMUNOL, V183, P5563, DOI 10.4049/jimmunol.0900447
   Zhao Y, 2019, CLIN CANCER RES, V25, P5595, DOI 10.1158/1078-0432.CCR-19-0916
NR 35
TC 0
Z9 0
U1 7
U2 7
PU SPANDIDOS PUBL LTD
PI ATHENS
PA POB 18179, ATHENS, 116 10, GREECE
SN 1792-1074
EI 1792-1082
J9 ONCOL LETT
JI Oncol. Lett.
PD NOV
PY 2021
VL 22
IS 5
AR 788
DI 10.3892/ol.2021.13049
PG 10
WC Oncology
SC Oncology
GA UW2RH
UT WOS:000700009300001
PM 34584566
OA gold, Green Published
DA 2021-10-29
ER

PT J
AU Taromi, S
   Firat, E
   Simonis, A
   Braun, LM
   Apostolova, P
   Elze, M
   Passlick, B
   Schumacher, A
   Lagies, S
   Frey, A
   Schmitt-Graeff, A
   Burger, M
   Schmittlutz, K
   Follo, M
   von Elverfeldt, D
   Zhu, XK
   Kammerer, B
   Diederichs, S
   Duyster, J
   Manz, MG
   Niedermann, G
   Zeiser, R
AF Taromi, Sanaz
   Firat, Elke
   Simonis, Alexander
   Braun, Lukas M.
   Apostolova, Petya
   Elze, Mirjam
   Passlick, Bernward
   Schumacher, Alicia
   Lagies, Simon
   Frey, Anna
   Schmitt-Graeff, Annette
   Burger, Meike
   Schmittlutz, Katrin
   Follo, Marie
   von Elverfeldt, Dominik
   Zhu, Xuekai
   Kammerer, Bernd
   Diederichs, Sven
   Duyster, Justus
   Manz, Markus G.
   Niedermann, Gabriele
   Zeiser, Robert
TI Enhanced AC133-specific CAR T cell therapy induces durable remissions in
   mice with metastatic small cell lung cancer
SO CANCER LETTERS
LA English
DT Article
DE SCLC; CAR T cells; CD73; PD-1; CD133
ID VERSUS-HOST-DISEASE; GLIOBLASTOMA STEM-CELLS; CD73; MULTICENTER;
   EXPRESSION; MARKER; MODEL
AB Metastatic small cell lung cancer (SCLC) is not curable. While SCLC is initially sensitive to chemotherapy, remissions are short-lived. The relapse is induced by chemotherapy-selected tumor stem cells, which express the AC133 epitope of the CD133 stem cell marker. We studied the effectiveness of AC133-specific CART cells post-chemotherapy using human primary SCLC and an orthotopic xenograft mouse model. AC133-specific CAR T cells migrated to SCLC tumor lesions, reduced the tumor burden, and prolonged survival in a humanized orthotopic SCLC model, but were not able to entirely eliminate tumors. We identified CD73 and PD-L1 as immune-escape mechanisms and combined PD-1-inhibition and CD73-inhibition with CAR T cell treatment. This triple-immunotherapy induced cures in 25% of the mice, without signs of graft-versus-host disease or bone marrow failure. AC133(+) cancer stem cells and PD-L1(+)CD73(+) myeloid cells were detectable in primary human SCLC tissues, suggesting that patients may benefit from the triple-immunotherapy. We conclude that the combination of AC133-specific CAR T cells, anti-PD-1-antibody and CD73-inhibitor specifically eliminates chemo-resistant tumor stem cells, overcomes SCLC-mediated T cell inhibition, and might induce long-term complete remission in an otherwise incurable disease.
C1 [Taromi, Sanaz; Braun, Lukas M.; Apostolova, Petya; Schumacher, Alicia; Burger, Meike; Schmittlutz, Katrin; Follo, Marie; Duyster, Justus; Zeiser, Robert] Univ Freiburg, Dept Med 1, Med Ctr, Fac Med, Freiburg, Germany.
   [Taromi, Sanaz; Burger, Meike] Univ Furtwangen, Fac Med & Life Sci, Campus VS Schwenningen, Furtwangen, Germany.
   [Firat, Elke; Niedermann, Gabriele] Univ Freiburg, Dept Radiat Oncol, Fac Med, Freiburg, Germany.
   [Simonis, Alexander; Manz, Markus G.] Zurich Univ, Dept Med Oncol & Hematol & Oncol, Zurich, Switzerland.
   [Simonis, Alexander; Manz, Markus G.] Univ Hosp Med Ctr Zurich, Zurich, Switzerland.
   [Elze, Mirjam; Passlick, Bernward; Diederichs, Sven] Univ Freiburg, Dept Thorac Surg, Med Ctr, Fac Med, Freiburg, Germany.
   [Lagies, Simon; Kammerer, Bernd] Univ Freiburg, Ctr Biol Syst Anal ZBSA, Freiburg, Germany.
   [Lagies, Simon; Kammerer, Bernd] Albert Ludwigs Univ Freiburg, Inst Biol 2, Freiburg, Germany.
   [Lagies, Simon; Kammerer, Bernd] Albert Ludwigs Univ Freiburg, Spemann Grad Sch Biol & Med, Freiburg, Germany.
   [Frey, Anna; Schmitt-Graeff, Annette] Albert Ludwigs Univ ALU Freiburg, Freiburg Univ, Dept Pathol, Med Ctr, Freiburg, Germany.
   [von Elverfeldt, Dominik] Albert Ludwigs Univ ALU Freiburg, Freiburg Univ, Med Phys, Fac Med,Med Ctr, Freiburg, Germany.
   [Zhu, Xuekai] ShanghaiTech Univ, Shanghai Inst Adv Immunochem Studies SIAIS, Shanghai, Peoples R China.
   [Zeiser, Robert] Univ Freiburg, BIOSS Ctr Biol Signalling Studies, Freiburg, Germany.
   [Diederichs, Sven; Duyster, Justus; Niedermann, Gabriele] German Canc Consortium DKTK, Freiburg, Germany.
   [Diederichs, Sven; Duyster, Justus; Niedermann, Gabriele] German Canc Res Ctr, Heidelberg, Germany.
   [Zeiser, Robert] Univ Freiburg, Signalling Res Ctr BIOSS, Freiburg, Germany.
   [Zeiser, Robert] Univ Freiburg, CIBSS Ctr Integrat Biol Signalling Studies, Freiburg, Germany.
RP Taromi, S (corresponding author), Univ Med Ctr Freiburg, Dept Hematol Oncol & Stem Cell Transplantat, D-79106 Freiburg, Germany.
EM sanaz.taromi@uniklinik-freiburg.de
OI Apostolova, Petya/0000-0002-3856-5109; Lagies,
   Simon/0000-0002-5245-1781; Braun, Lukas Michael/0000-0003-0770-4994;
   Simonis, Alexander/0000-0003-2945-9897
FU "the Clinical Research Priority Pro-gram "ImmunoCure" of the University
   of Zurich"; Hanne Liebermann Foundation, Zurich
FX This work was supported by "the Clinical Research Priority Pro-gram
   "ImmunoCure" of the University of Zurich" to MGM. A.S. was supported by
   a fellowship of the Hanne Liebermann Foundation, Zurich.
CR Abramson JS, 2020, LANCET, V396, P839, DOI 10.1016/S0140-6736(20)31366-0
   Allard B, 2013, CLIN CANCER RES, V19, P5626, DOI 10.1158/1078-0432.CCR-13-0545
   Andrlova H, 2017, ONCOTARGET, V8, P42901, DOI 10.18632/oncotarget.17160
   Antonia SJ, 2016, LANCET ONCOL, V17, P883, DOI 10.1016/S1470-2045(16)30098-5
   Beavis PA, 2017, J CLIN INVEST, V127, P929, DOI 10.1172/JCI89455
   Deaglio S, 2007, J EXP MED, V204, P1257, DOI 10.1084/jem.20062512
   Demedts IK, 2010, EUR RESPIR J, V35, P202, DOI 10.1183/09031936.00105009
   Gardner RA, 2017, BLOOD, V129, P3322, DOI 10.1182/blood-2017-02-769208
   Giuffrida L, 2021, NAT COMMUN, V12, DOI 10.1038/s41467-021-23331-5
   Horn L, 2018, NEW ENGL J MED, V379, P2220, DOI 10.1056/NEJMoa1809064
   Hu B, 2019, HUM GENE THER, V30, P446, DOI 10.1089/hum.2017.234
   Jin DC, 2010, CANCER RES, V70, P2245, DOI 10.1158/0008-5472.CAN-09-3109
   Kontogianni K, 2005, J CLIN PATHOL, V58, P978, DOI 10.1136/jcp.2004.023044
   Martinez M, 2019, FRONT IMMUNOL, V10, DOI 10.3389/fimmu.2019.00128
   Mathew NR, 2018, NAT MED, V24, P282, DOI 10.1038/nm.4484
   Maude SL, 2014, NEW ENGL J MED, V371, P1507, DOI 10.1056/NEJMoa1407222
   Moon EK, 2016, CLIN CANCER RES, V22, P436, DOI 10.1158/1078-0432.CCR-15-1070
   Nadal R, 2013, INT J CANCER, V133, P2398, DOI 10.1002/ijc.28263
   Ott PA, 2017, J CLIN ONCOL, V35, P3823, DOI 10.1200/JCO.2017.72.5069
   Park JH, 2018, NEW ENGL J MED, V378, P449, DOI 10.1056/NEJMoa1709919
   Prasad S, 2015, CANCER RES, V75, P2166, DOI 10.1158/0008-5472.CAN-14-2415
   Prestipino A, 2018, SCI TRANSL MED, V10, DOI 10.1126/scitranslmed.aam7729
   Rongvaux A, 2014, NAT BIOTECHNOL, V32, P364, DOI 10.1038/nbt.2858
   Saito Y, 2016, BLOOD, V128, P1829, DOI 10.1182/blood-2015-10-676452
   Sarvi S, 2014, CANCER RES, V74, P1554, DOI 10.1158/0008-5472.CAN-13-1541
   Schlimpert M, 2018, SCI REP-UK, V8, DOI 10.1038/s41598-018-27389-y
   Schuster SJ, 2017, NEW ENGL J MED, V377, P2545, DOI 10.1056/NEJMoa1708566
   Schwab L, 2014, NAT MED, V20, P648, DOI 10.1038/nm.3517
   Sprenger T, 2013, CANCER-AM CANCER SOC, V119, P26, DOI 10.1002/cncr.27703
   Taromi S, 2017, ONCOTARGET, V8, P97061, DOI 10.18632/oncotarget.21221
   Taromi S, 2016, ONCOTARGET, V7, P85185, DOI 10.18632/oncotarget.13238
   Taromi S, 2016, CLIN EXP METASTAS, V33, P651, DOI 10.1007/s10585-016-9808-8
   Tsukamoto H, 2012, BLOOD, V119, P4554, DOI 10.1182/blood-2011-09-375899
   van Rijn RS, 2003, BLOOD, V102, P2522, DOI 10.1182/blood-2002-10-3241
   Vora P, 2020, CELL STEM CELL, V26, P832, DOI 10.1016/j.stem.2020.04.008
   Wang MH, 2020, NEW ENGL J MED, V382, P1331, DOI 10.1056/NEJMoa1914347
   Young A, 2016, CANCER CELL, V30, P391, DOI 10.1016/j.ccell.2016.06.025
   Zeiser R, 2017, NEW ENGL J MED, V377, P2167, DOI 10.1056/NEJMra1609337
   Zhu XK, 2015, ONCOTARGET, V6, P171, DOI 10.18632/oncotarget.2767
NR 39
TC 0
Z9 0
U1 4
U2 4
PU ELSEVIER IRELAND LTD
PI CLARE
PA ELSEVIER HOUSE, BROOKVALE PLAZA, EAST PARK SHANNON, CO, CLARE, 00000,
   IRELAND
SN 0304-3835
EI 1872-7980
J9 CANCER LETT
JI Cancer Lett.
PD NOV 1
PY 2021
VL 520
BP 385
EP 399
DI 10.1016/j.canlet.2021.08.012
PG 15
WC Oncology
SC Oncology
GA UR7JL
UT WOS:000696920800001
PM 34407431
DA 2021-10-29
ER

PT J
AU Raskov, H
   Orhan, A
   Salanti, A
   Gaggar, S
   Gogenur, I
AF Raskov, Hans
   Orhan, Adile
   Salanti, Ali
   Gaggar, Shruti
   Gogenur, Ismail
TI Natural Killer Cells in Cancer and Cancer Immunotherapy
SO CANCER LETTERS
LA English
DT Article
DE Natural killer cells; Cancer; Immunotherapy
ID INFILTRATING IMMUNE CELLS; NK CELLS; T-CELLS; CHECKPOINT; EXPRESSION;
   RESISTANCE; ANTITUMOR; BREAST
AB The detection and killing of neoplastic cells require coordination of a variety of antitumor effector cells. Natural killer (NK) cells of the innate immune system are at the forefront of the body's defense systems and evidence suggests that the infiltration and cytotoxicity of NK cells in the cancer tissue influence treatment efficacy and survival. As powerful effectors in the anticancer immune response, NK cells rapidly recognize and kill transformed cells with little reactivity against healthy self-tissues, which highlights their potential role in cancer immunotherapy. Modern immunotherapeutic approaches include immune checkpoint inhibitors to revitalize dysfunctional T cells and adoptive cell transfer using CD8+ T cells with chimeric antigen receptors to enhance their functionality. However, treatment responses may be short-lived and risk of discontinuation due to adverse effects necessitates the development of safer immuno-oncologic therapies with improved outcomes. To this end, novel combinatorial interventions using T cells and NK cells and strategies for overcoming associated challenges are currently being investigated. This review summarizes the advances in the research on NK cells in cancer and cancer immunotherapy and discusses the possible implications for future cancer treatment.
C1 [Raskov, Hans; Orhan, Adile; Gaggar, Shruti; Gogenur, Ismail] Zealand Univ Hosp, Surg Sci Ctr, Lykkebaekvej 1, DK-4600 Koge, Denmark.
   [Orhan, Adile] Univ Copenhagen, Dept Biomed Sci, Blegdamsvej 3B, DK-2200 Copenhagen, Denmark.
   [Salanti, Ali] Univ Copenhagen, Dept Immunol & Microbiol, Ctr Med Parasitol, Blegdamsvej 3B, DK-2200 Copenhagen, Denmark.
   [Salanti, Ali] Copenhagen Univ Hosp, Dept Infect Dis, Rigshosp, Blegdamsvej 9, DK-2200 Copenhagen, Denmark.
   [Gogenur, Ismail] Univ Copenhagen, Dept Clin Med, Blegdamsvej 3B, DK-2200 Copenhagen, Denmark.
RP Raskov, H (corresponding author), Lundevangsvej 23, DK-2900 Hellerup, Denmark.
EM hansr@regionsjaelland.dk; Adile_94@hotmail.com; salanti@sund.ku.dk;
   sgag@regionsjaelland.dk; igo@regionsjaelland.dk
RI ; Orhan, Adile/Q-1918-2018
OI Salanti, Ali/0000-0003-2207-5575; Gaggar, Shruti/0000-0002-8351-8096;
   Orhan, Adile/0000-0003-4291-2174
CR Andersson E, 2016, ONCOIMMUNOLOGY, V5, DOI 10.1080/2162402X.2015.1052213
   Andre P, 2018, CELL, V175, P1731, DOI 10.1016/j.cell.2018.10.014
   Barnes TA, 2017, BRIT J CANCER, V117, P451, DOI 10.1038/bjc.2017.220
   Barrow AD, 2018, CELL, V172, P534, DOI 10.1016/j.cell.2017.11.037
   Barry KC, 2018, NAT MED, V24, P1178, DOI 10.1038/s41591-018-0085-8
   Blackburn SD, 2008, P NATL ACAD SCI USA, V105, P15016, DOI 10.1073/pnas.0801497105
   Borna S, 2020, J BIOL CHEM, V295, P12935, DOI 10.1074/jbc.RA120.013552
   Brentjens RJ, 2007, CLIN CANCER RES, V13, P5426, DOI 10.1158/1078-0432.CCR-07-0674
   Brillantes M, 2019, IMMUNOLOGY, V156, P111, DOI 10.1111/imm.13017
   Chauvin JM, 2015, J CLIN INVEST, V125, P2046, DOI 10.1172/JCI80445
   Chen ZQ, 2019, CANCERS, V11, DOI 10.3390/cancers11071040
   Cohen RBBJ, 2020, J CLIN ONCOL, V38, DOI [10.1200/JCO.2020.38.15_suppl.6516, DOI 10.1200/JCO.2020.38.15_SUPPL.6516, 10.1200/JCO.2020.38.15_suppl.6516.6516-6516, DOI 10.1200/JCO.2020.38.15_SUPPL.6516.6516-6516]
   Colangelo NW, 2020, CELL COMMUN SIGNAL, V18, DOI 10.1186/s12964-019-0494-4
   Cursons J, 2019, CANCER IMMUNOL RES, V7, P1162, DOI 10.1158/2326-6066.CIR-18-0500
   Dolstra H, 2017, CLIN CANCER RES, V23, P4107, DOI 10.1158/1078-0432.CCR-16-2981
   Duan QQ, 2020, TRENDS CANCER, V6, P605, DOI 10.1016/j.trecan.2020.02.022
   Elliott JM, 2011, TRENDS IMMUNOL, V32, P364, DOI 10.1016/j.it.2011.06.001
   Fields GB, 2019, CELLS-BASEL, V8, DOI 10.3390/cells8090984
   Flemming A, 2019, NAT REV IMMUNOL, V19, P411, DOI 10.1038/s41577-019-0188-6
   Freeman AJ, 2019, CELL REP, V28, P2784, DOI 10.1016/j.celrep.2019.08.017
   Freud AG, 2017, IMMUNITY, V47, P820, DOI 10.1016/j.immuni.2017.10.008
   Fujisaki H, 2009, BRIT J HAEMATOL, V145, P606, DOI 10.1111/j.1365-2141.2009.07667.x
   Gentles AJ, 2015, NAT MED, V21, P938, DOI 10.1038/nm.3909
   Gotthardt D, 2017, FRONT IMMUNOL, V7, DOI 10.3389/fimmu.2016.00694
   Hadad U, 2015, FRONT IMMUNOL, V6, DOI 10.3389/fimmu.2015.00495
   Hammer Q, 2018, NAT IMMUNOL, V19, P800, DOI 10.1038/s41590-018-0163-6
   Hermanson DL, 2015, FRONT IMMUNOL, V6, DOI 10.3389/fimmu.2015.00195
   Horton NC, 2015, FRONT IMMUNOL, V6, DOI 10.3389/fimmu.2015.00031
   Hsu J, 2018, J CLIN INVEST, V128, P4654, DOI 10.1172/JCI99317
   Hu WL, 2019, FRONT IMMUNOL, V10, DOI 10.3389/fimmu.2019.01205
   Huntington ND, 2020, NAT REV CANCER, V20, P437, DOI 10.1038/s41568-020-0272-z
   Ichim G, 2015, MOL CELL, V57, P860, DOI 10.1016/j.molcel.2015.01.018
   Imai K, 2000, LANCET, V356, P1795, DOI 10.1016/S0140-6736(00)03231-1
   Joyce JA, 2015, SCIENCE, V348, P74, DOI 10.1126/science.aaa6204
   Judge SJ, 2020, FRONT CELL INFECT MI, V10, DOI 10.3389/fcimb.2020.00049
   Jung AR, 2020, SCI REP-UK, V10, DOI 10.1038/s41598-020-60707-x
   Kaiser BK, 2007, NATURE, V447, P482, DOI 10.1038/nature05768
   Kakarla S, 2012, IMMUNOTHERAPY-UK, V4, P1129, DOI [10.2217/IMT.12.112, 10.2217/imt.12.112]
   Kamiya T, 2019, J CLIN INVEST, V129, P2094, DOI 10.1172/JCI123955
   Katsuta E, 2018, J AM COLL SURGEONS, V227, pS34
   Khan M, 2020, FRONT IMMUNOL, V11, DOI 10.3389/fimmu.2020.00167
   Knorr DA, 2014, SEMIN IMMUNOL, V26, P161, DOI 10.1016/j.smim.2014.02.002
   Kokowski K, 2019, STRAHLENTHER ONKOL, V195, P352, DOI 10.1007/s00066-019-01434-9
   Kwon HJ, 2017, EXP MOL MED, V49, DOI 10.1038/emm.2017.42
   Labrijn AF, 2019, NAT REV DRUG DISCOV, V18, P585, DOI 10.1038/s41573-019-0028-1
   Lafitte M, 2012, MOL CANCER, V11, DOI 10.1186/1476-4598-11-81
   Leone K, 2018, DIAGNOSTICS, V8, DOI 10.3390/diagnostics8030059
   Lin M, 2020, J CLIN INVEST, V130, P2560, DOI 10.1172/JCI132712
   Liu EL, 2020, NEW ENGL J MED, V382, P545, DOI 10.1056/NEJMoa1910607
   Lorenzo-Herrero S, 2019, CANCERS, V11, DOI 10.3390/cancers11010029
   Lowe E, 2016, METHODS MOL BIOL, V1441, P241, DOI 10.1007/978-1-4939-3684-7_20
   Marcus A, 2018, IMMUNITY, V49, P754, DOI 10.1016/j.immuni.2018.09.016
   Mazzaschi G, 2019, LUNG CANCER, V127, P153, DOI 10.1016/j.lungcan.2018.11.038
   Melaiu O, 2020, FRONT IMMUNOL, V10, DOI 10.3389/fimmu.2019.03038
   Michelet X, 2018, NAT IMMUNOL, V19, P1330, DOI 10.1038/s41590-018-0251-7
   Molgora M, 2017, NATURE, V551, P110, DOI 10.1038/nature24293
   Monteran L, 2019, FRONT IMMUNOL, V10, DOI 10.3389/fimmu.2019.01835
   Muntasell A, 2019, CLIN CANCER RES, V25, P1535, DOI 10.1158/1078-0432.CCR-18-2365
   Nasman A, 2013, PLOS ONE, V8, DOI 10.1371/journal.pone.0077025
   Navarrete-Galvan LT, 2020, J IMMUNOL, V204
   Nayyar G, 2019, FRONT ONCOL, V9, DOI 10.3389/fonc.2019.00051
   Niehrs A, 2019, NAT IMMUNOL, V20, P1129, DOI 10.1038/s41590-019-0448-4
   Ohs I, 2017, CANCER RES, V77, P7059, DOI 10.1158/0008-5472.CAN-17-1032
   Othman N, 2019, FRONT IMMUNOL, V10, DOI 10.3389/fimmu.2019.02103
   Patel S, 2018, NAT IMMUNOL, V19, P1236, DOI 10.1038/s41590-018-0229-5
   Pehlivan KC, 2018, CURR HEMATOL MALIG R, V13, P396, DOI 10.1007/s11899-018-0470-x
   Peng H, 2017, FRONT IMMUNOL, V8, DOI 10.3389/fimmu.2017.01143
   Pfefferle A, 2020, CANCERS, V12, DOI 10.3390/cancers12030706
   Prager I, 2019, J LEUKOCYTE BIOL, V105, P1319, DOI 10.1002/JLB.MR0718-269R
   Prat A, 2017, CANCER RES, V77, P3540, DOI 10.1158/0008-5472.CAN-16-3556
   Qin S, 2019, MOL CANCER, V18, DOI 10.1186/s12943-019-1091-2
   Rajagopal C, 2018, FRONT ONCOL, V8, DOI 10.3389/fonc.2018.00066
   Raskov H, 2020, INT J CANCER, V146, P3244, DOI 10.1002/ijc.32820
   Raulet DH, 2006, NAT REV IMMUNOL, V6, P520, DOI 10.1038/nri1863
   Reusch U, 2014, MABS-AUSTIN, V6, P727, DOI 10.4161/mabs.28591
   Rezvani K, 2017, MOL THER, V25, P1769, DOI 10.1016/j.ymthe.2017.06.012
   Roma-Rodrigues C, 2019, INT J MOL SCI, V20, DOI 10.3390/ijms20040840
   Rothe A, 2015, BLOOD, V125, P4024, DOI 10.1182/blood-2014-12-614636
   Santos MF, 2014, EXP MOL PATHOL, V96, P367, DOI 10.1016/j.yexmp.2014.04.001
   Scoville SD, 2017, FRONT IMMUNOL, V8, DOI 10.3389/fimmu.2017.00360
   Segal NH, 2018, J CLIN ONCOL, V36, DOI 10.1200/JCO.2018.36.15_suppl.3540
   Sharma P, 2017, CELL, V168, P707, DOI 10.1016/j.cell.2017.01.017
   Shimasaki N, 2020, NAT REV DRUG DISCOV, V19, P200, DOI 10.1038/s41573-019-0052-1
   Shimasaki N, 2016, CYTOTHERAPY, V18, P1422, DOI 10.1016/j.jcyt.2016.06.013
   Skorepa O, 2020, CANCERS, V12, DOI 10.3390/cancers12071998
   Smahel M, 2017, INT J MOL SCI, V18, DOI 10.3390/ijms18061331
   Sottile R, 2019, INT J CANCER, V145, P2238, DOI 10.1002/ijc.32363
   Srpan K, 2018, J CELL BIOL, V217, P3267, DOI 10.1083/jcb.201712085
   Stadtmauer EA, 2020, SCIENCE, V367, P1001, DOI 10.1126/science.aba7365
   Subklewe M, 2019, TRANSFUS MED HEMOTH, V46, P15, DOI 10.1159/000496870
   Thompson TW, 2017, ELIFE, V6, DOI 10.7554/eLife.30881
   Thorburn J, 2014, CELL REP, V7, P45, DOI 10.1016/j.celrep.2014.02.036
   Vivier E, 2011, SCIENCE, V331, DOI 10.1126/science.1198687
   Wang J, 2020, CELL ONCOL, V43, P577, DOI 10.1007/s13402-020-00523-7
   Williams RL, 2018, BIOL BLOOD MARROW TR, V24, P618, DOI 10.1016/j.bbmt.2017.11.022
   Woan KV, 2019, CANCER IMMUNOL RES, V7, P1742, DOI 10.1158/2326-6066.CIR-19-0404
   Wu L, 2020, NAT CANCER, V1, P86, DOI 10.1038/s43018-019-0004-z
   Wu ZF, 2020, BMC NEUROL, V20, DOI 10.1186/s12883-020-01640-4
   Yamanegi K, 2012, ONCOL REP, V28, P1585, DOI 10.3892/or.2012.1981
   Zeng ZC, 2018, NAT COMMUN, V9, DOI 10.1038/s41467-018-07810-w
   Zhang Q, 2018, NAT IMMUNOL, V19, P723, DOI 10.1038/s41590-018-0132-0
   Zhang RS, 2019, CELL DEATH DIS, V10, DOI 10.1038/s41419-019-1435-2
   Zhang Y., 2018, J TRANSL RES, V2, P12
NR 103
TC 0
Z9 0
U1 5
U2 5
PU ELSEVIER IRELAND LTD
PI CLARE
PA ELSEVIER HOUSE, BROOKVALE PLAZA, EAST PARK SHANNON, CO, CLARE, 00000,
   IRELAND
SN 0304-3835
EI 1872-7980
J9 CANCER LETT
JI Cancer Lett.
PD NOV 1
PY 2021
VL 520
BP 233
EP 242
DI 10.1016/j.canlet.2021.07.032
PG 10
WC Oncology
SC Oncology
GA UR7MJ
UT WOS:000696928400003
PM 34302920
DA 2021-10-29
ER

PT J
AU Feldman, L
   Brown, C
   Badie, B
AF Feldman, Lisa
   Brown, Christine
   Badie, Behnam
TI Chimeric Antigen Receptor (CAR) T Cell Therapy for Glioblastoma
SO NEUROMOLECULAR MEDICINE
LA English
DT Review; Early Access
DE Adoptive therapy; Chimeric antigen receptor (CAR) T cell; Clinical
   trials; Immunotherapy; Glioblastoma
ID GROWTH-FACTOR RECEPTOR; ADOPTIVE IMMUNOTHERAPY; STEM-CELLS; GLIOMA;
   EXPRESSION; NEUROTOXICITY; EPIDEMIOLOGY; ACTIVATION; REGRESSION;
   CYTOKINE
AB Glioblastoma (GBM) are the most common and aggressive primary brain tumors in adults. Current mainstay treatments include surgery, chemotherapy, and radiation; however, these are ineffective. As a result, immunotherapy treatment strategies are being developed to harness the body's natural defense mechanisms against gliomas. Adoptive cell therapy with chimeric antigen receptor (CAR) T cells uses patients' own T cells that are genetically modified to target tumor-associated antigens. These cells are harvested from patients, engineered to target specific proteins expressed by the tumor and re-injected into the patient with the goal of destroying tumor cells. In this mini review, we outline the history of CAR T cell therapy, describe current antigen targets, and review challenges this treatment faces specifically in targeting GBM.
C1 [Feldman, Lisa; Badie, Behnam] City Hope Natl Med Ctr, Div Neurosurg, Duarte, CA 91010 USA.
   [Brown, Christine] City Hope Natl Med Ctr, Dept Canc Immunotherapy & Tumor Immunol, Duarte, CA 91010 USA.
   [Feldman, Lisa] City Hope Natl Med Ctr, Dept Hematol & Hematopoiet Call Transplantat, Duarte, CA 91010 USA.
   City Hope Natl Med Ctr, Div Neurosurg, MOB 2001,1500 East Duarte Rd, Duarte, CA 91010 USA.
RP Feldman, L (corresponding author), City Hope Natl Med Ctr, Div Neurosurg, Duarte, CA 91010 USA.; Feldman, L (corresponding author), City Hope Natl Med Ctr, Dept Hematol & Hematopoiet Call Transplantat, Duarte, CA 91010 USA.
EM lfeldman@coh.org
FU Mustang Biol, Inc.
FX Funding for COH clinical trial by Mustang Biol, Inc.
CR Abramson JS, 2017, NEW ENGL J MED, V377, P783, DOI 10.1056/NEJMc1704610
   Ahmed N, 2017, JAMA ONCOL, V3, P1094, DOI 10.1001/jamaoncol.2017.0184
   Ahmed N, 2010, CLIN CANCER RES, V16, P474, DOI 10.1158/1078-0432.CCR-09-1322
   Almasbak H, 2016, J IMMUNOL RES, V2016, DOI 10.1155/2016/5474602
   Bielamowicz K, 2018, NEURO-ONCOLOGY, V20, P506, DOI 10.1093/neuonc/nox182
   Brown CE, 2016, NEW ENGL J MED, V375, P2561, DOI 10.1056/NEJMoa1610497
   Brown CE, 2015, CLIN CANCER RES, V21, P4062, DOI 10.1158/1078-0432.CCR-15-0428
   Brown CE, 2013, PLOS ONE, V8, DOI 10.1371/journal.pone.0077769
   Brown DV, 2019, ADV EXP MED BIOL, V1139, P1, DOI 10.1007/978-3-030-14366-4_1
   Chmielewski M., 2020, ADV CELL GENE THER, V3, pE84, DOI [10.1002/acg2.84, DOI 10.1002/ACG2.84]
   Choi BD, 2019, CLIN CANCER RES, V25, P2042, DOI 10.1158/1078-0432.CCR-18-1625
   Chong EA, 2017, BLOOD, V129, P1039, DOI 10.1182/blood-2016-09-738245
   Curran KJ, 2015, MOL THER, V23, P769, DOI 10.1038/mt.2015.4
   Dubinski D, 2016, NEURO-ONCOLOGY, V18, P807, DOI 10.1093/neuonc/nov280
   EKSTRAND AJ, 1992, P NATL ACAD SCI USA, V89, P4309, DOI 10.1073/pnas.89.10.4309
   Firor AE, 2015, EXP BIOL MED, V240, P1087, DOI 10.1177/1535370215584936
   Gauthier J, 2018, CURR RES TRANSL MED, V66, P50, DOI 10.1016/j.retram.2018.03.003
   Genssler S, 2016, ONCOIMMUNOLOGY, V5, DOI 10.1080/2162402X.2015.1119354
   Goff SL, 2019, J IMMUNOTHER, V42, P126, DOI 10.1097/CJI.0000000000000260
   Gousias K, 2009, NEUROEPIDEMIOLOGY, V33, P89, DOI 10.1159/000222090
   GROSS G, 1989, P NATL ACAD SCI USA, V86, P10024, DOI 10.1073/pnas.86.24.10024
   Gust J, 2017, CANCER DISCOV, V7, P1404, DOI 10.1158/2159-8290.CD-17-0698
   Hao CH, 2002, ACTA NEUROPATHOL, V103, P171
   HART DNJ, 1981, J EXP MED, V154, P347, DOI 10.1084/jem.154.2.347
   Hegde M, 2013, MOL THER, V21, P2087, DOI 10.1038/mt.2013.185
   Hombach A, 2001, J IMMUNOL, V167, P6123, DOI 10.4049/jimmunol.167.11.6123
   Hong JJ, 2010, CLIN CANCER RES, V16, P4892, DOI 10.1158/1078-0432.CCR-10-1507
   Hussain SF, 2006, NEURO-ONCOLOGY, V8, P261, DOI 10.1215/15228517-2006-008
   Iorgulescu JB, 2021, CLIN CANCER RES, V27, P276, DOI 10.1158/1078-0432.CCR-20-2291
   Jensen MC, 2010, BIOL BLOOD MARROW TR, V16, P1245, DOI 10.1016/j.bbmt.2010.03.014
   Joshi BH, 2000, CANCER RES, V60, P1168
   Kershaw MH, 2006, CLIN CANCER RES, V12, P6106, DOI 10.1158/1078-0432.CCR-06-1183
   Koka V, 2003, AM J CLIN ONCOL-CANC, V26, P332, DOI 10.1097/00000421-200308000-00004
   Lamers Cor H J, 2006, J Clin Oncol, V24, pe20, DOI 10.1200/JCO.2006.05.9964
   Larjavaara S, 2007, NEURO-ONCOLOGY, V9, P319, DOI 10.1215/15228517-2007-016
   Lee DW, 2014, BLOOD, V124, P188, DOI 10.1182/blood-2014-05-552729
   Liu G, 2004, CANCER RES, V64, P4980, DOI 10.1158/0008-5472.CAN-03-3504
   Liu HY, 2000, CANCER IMMUNOL IMMUN, V49, P319, DOI 10.1007/s002620000110
   LUPU R, 1992, P NATL ACAD SCI USA, V89, P2287, DOI 10.1073/pnas.89.6.2287
   Maude SL, 2018, NEW ENGL J MED, V378, P439, DOI 10.1056/NEJMoa1709866
   Migliorini D, 2018, CLIN CANCER RES, V24, P535, DOI 10.1158/1078-0432.CCR-17-2871
   Neelapu SS, 2017, NEW ENGL J MED, V377, P2531, DOI 10.1056/NEJMoa1707447
   Neftel C, 2019, CELL, V178, P835, DOI 10.1016/j.cell.2019.06.024
   O'Rourke DM, 2017, SCI TRANSL MED, V9, DOI 10.1126/scitranslmed.aaa0984
   Ostrom QT, 2014, NEURO-ONCOLOGY, V16, P896, DOI 10.1093/neuonc/nou087
   Park JH, 2018, NEW ENGL J MED, V378, P449, DOI 10.1056/NEJMoa1709919
   Pegram HJ, 2012, BLOOD, V119, P4133, DOI 10.1182/blood-2011-12-400044
   Petersen CT, 2019, FRONT ONCOL, V9, DOI 10.3389/fonc.2019.00069
   PRESS MF, 1990, ONCOGENE, V5, P953
   Rapoport AP, 2015, NAT MED, V21, P914, DOI 10.1038/nm.3910
   Ricklefs FL, 2018, SCI ADV, V4, DOI 10.1126/sciadv.aar2766
   Sampson JH, 2010, J CLIN ONCOL, V28, P4722, DOI 10.1200/JCO.2010.28.6963
   Santomasso BD, 2018, CANCER DISCOV, V8, P958, DOI 10.1158/2159-8290.CD-17-1319
   Sims JS, 2016, P NATL ACAD SCI USA, V113, pE3529, DOI 10.1073/pnas.1601012113
   SUGAWA N, 1990, P NATL ACAD SCI USA, V87, P8602, DOI 10.1073/pnas.87.21.8602
   Thaci B, 2014, NEURO-ONCOLOGY, V16, P1304, DOI 10.1093/neuonc/nou045
   Tu M, 2016, TUMOR BIOL, V37, P14701, DOI 10.1007/s13277-016-5346-x
   Verhaak RGW, 2010, CANCER CELL, V17, P98, DOI 10.1016/j.ccr.2009.12.020
   Wang DR, 2020, SCI TRANSL MED, V12, DOI 10.1126/scitranslmed.aaw2672
   Wikstrand CJ, 1997, CANCER RES, V57, P4130
NR 60
TC 0
Z9 0
U1 0
U2 0
PU HUMANA PRESS INC
PI TOTOWA
PA 999 RIVERVIEW DRIVE SUITE 208, TOTOWA, NJ 07512 USA
SN 1535-1084
EI 1559-1174
J9 NEUROMOL MED
JI Neuromol. Med.
DI 10.1007/s12017-021-08689-5
EA OCT 2021
PG 6
WC Neurosciences
SC Neurosciences & Neurology
GA WJ0VQ
UT WOS:000708768900001
PM 34665390
DA 2021-10-29
ER

PT J
AU Lang, KV
   Matys, K
   Bennett, P
   Kakkanaiah, VN
AF Lang, Kevin
   Matys, Katie
   Bennett, Patrick
   Kakkanaiah, Vellalore N.
TI Flow cytometry and pharmacokinetics
SO BIOANALYSIS
LA English
DT Review; Early Access
DE CAR-T cells; cell-based pharmacokinetics; cellular kinetics; flow
   cytometry
ID CELLULAR KINETICS; VALIDATION; CELLS
AB Multiparametric flow cytometry is a powerful cellular analysis tool used in various stages of drug development. In adoptive cell therapies, the flow cytometry methods are used for the evaluation of advanced cellular products during manufacturing and to monitor cellular kinetics after infusion. In this report, we discussed the bioanalytical method development challenges to monitor cellular kinetics in CAR-T cell therapies. These method development challenges include procuring positive control samples for the development of the method, flow cytometry panel design, LLOQ, prestain sample stability, staining reagents and data analysis.
C1 [Lang, Kevin; Matys, Katie; Bennett, Patrick; Kakkanaiah, Vellalore N.] PPD, Biomarker Labs, Richmond, VA 23230 USA.
RP Kakkanaiah, VN (corresponding author), PPD, Biomarker Labs, Richmond, VA 23230 USA.
EM Vellalore.Kakkanaiah@ppd.com
CR Aijaz A, 2019, STEM CELL TRANSL MED, V8, P874, DOI 10.1002/sctm.19-0019
   Albinger N, 2021, GENE THER, V28, P513, DOI 10.1038/s41434-021-00246-w
   Arnold M, 2017, AAPS ADV PHARM SCI, V26, P15, DOI 10.1007/978-3-319-54802-9_2
   CLSI,, 2021, H62 CLSI
   Cohen AD, 2019, J CLIN INVEST, V129, P2210, DOI 10.1172/JCI126397
   de Graaf MT, 2011, CYTOM PART B-CLIN CY, V80B, P271, DOI 10.1002/cyto.b.20603
   Fraietta JA, 2018, NAT MED, V24, P563, DOI 10.1038/s41591-018-0010-1
   Golubovskaya V, 2016, CANCERS, V8, DOI 10.3390/cancers8030036
   Jones EA, 2006, CYTOM PART B-CLIN CY, V70B, P391, DOI 10.1002/cyto.b.20118
   Kakkanaiah VN, 2019, BIOANALYSIS, V11, P1881, DOI 10.4155/bio-2019-0170
   Litwin V., 2011, FLOW CYTOMETRY DRUG, P69
   Liu C, 2021, CLIN PHARMACOL THER, V109, P716, DOI 10.1002/cpt.2040
   Mahnke YD, 2007, CLIN LAB MED, V27, P469, DOI 10.1016/j.cII.2007.05.002
   Mair F, 2019, METHODS MOL BIOL, V2032, P1, DOI 10.1007/978-1-4939-9650-6_1
   Maryamchik E, 2020, CYTOM PART B-CLIN CY, V98, P299, DOI 10.1002/cyto.b.21880
   Maude SL, 2014, NEW ENGL J MED, V371, P1507, DOI 10.1056/NEJMoa1407222
   McKinnon Katherine M, 2018, Curr Protoc Immunol, V120, DOI 10.1002/cpim.40
   Mfarrej B, 2021, CYTOTHERAPY, V23, P77, DOI 10.1016/j.jcyt.2020.06.005
   Mueller KT, 2017, BLOOD, V130, P2317, DOI 10.1182/blood-2017-06-786129
   Ng AAP, 2012, J IMMUNOL METHODS, V385, P79, DOI 10.1016/j.jim.2012.08.010
   O'Hara DM, 2011, J IMMUNOL METHODS, V363, P120, DOI 10.1016/j.jim.2010.09.036
   Piccoli S, 2019, BIOANALYSIS, V11, P2207, DOI 10.4155/bio-2019-0271
   Rawstron AC, 2013, LEUKEMIA, V27, P142, DOI 10.1038/leu.2012.216
   Rohaan MW, 2019, VIRCHOWS ARCH, V474, P449, DOI 10.1007/s00428-018-2484-0
   Sarikonda G, 2021, CYTOM PART B-CLIN CY, V100, P79, DOI 10.1002/cyto.b.21985
   Sarikonda G, 2021, CYTOM PART B-CLIN CY, V100, P72, DOI 10.1002/cyto.b.21891
   Selliah Nithianandan, 2019, Curr Protoc Cytom, V87, pe53, DOI 10.1002/cpcy.53
   Sommer U, 2021, CYTOM PART B-CLIN CY, V100, P42, DOI 10.1002/cyto.b.21949
NR 28
TC 0
Z9 0
U1 0
U2 0
PU FUTURE SCI LTD
PI LONDON
PA UNITED HOUSE, 2 ALBERT PL, LONDON, N3 1QB, ENGLAND
SN 1757-6180
EI 1757-6199
J9 BIOANALYSIS
JI Bioanalysis
DI 10.4155/bio-2021-0140
EA OCT 2021
PG 7
WC Biochemical Research Methods; Chemistry, Analytical
SC Biochemistry & Molecular Biology; Chemistry
GA WH9TN
UT WOS:000708012200001
PM 34657485
DA 2021-10-29
ER

PT J
AU DePriest, BP
   Vieira, N
   Bidgoli, A
   Paczesny, S
AF DePriest, Brittany Paige
   Vieira, Noah
   Bidgoli, Alan
   Paczesny, Sophie
TI An overview of multiplexed analyses of CAR T-cell therapies: insights
   and potential
SO EXPERT REVIEW OF PROTEOMICS
LA English
DT Review; Early Access
DE Adaptive transfer; biomarker; cancer; CAR-T cell therapy; immunotherapy;
   T-cell therapy; multiplexed analysis; precision medicine
ID CYTOKINE RELEASE SYNDROME; ACUTE LYMPHOBLASTIC-LEUKEMIA; MINIMAL
   RESIDUAL DISEASE; MEMORY STEM-CELLS; B-CELL; FLOW-CYTOMETRY; MASS
   CYTOMETRY; FUNCTIONAL-HETEROGENEITY; IMMUNOTHERAPY; BIOMARKERS
AB Introduction Cancer immunotherapy is a rapidly growing field with exponential advancement in engineered immune cell-based therapies. For instance, an engineered chimeric antigen receptor (CAR) can be introduced in T-cells or other immune cells and adoptively transferred to target and kill cancer cells in hematologic malignancies or solid tumors. The first CAR-T-cell (CAR-T) therapy has been developed against CD19, a B-cell marker expressed on lymphoma and lymphoblastic leukemia. To allow for personalized treatment, proteomics approaches could provide insights into biomarkers for CAR-T therapy efficacy and toxicity. Areas Covered We researched the most recent technology methods of biomarker evaluation used in the laboratory and clinical setting. Publications of CAR-T biomarkers were then systematically reviewed to provide a narrative of the most validated biomarkers of CAR-T efficacy and toxicity. Examples of biomarkers include CAR-T functionality and phenotype as well as interleukin-6 and other cytokines. Expert Commentary Biomarkers of CAR-T efficacy and toxicity have been identified, but still need to be validated and standardized across institutions. Moreover, few are used in the clinical setting due to limitations in real-time technology. Expansion of biomarker research could provide better understanding of patient response and risk of life-threatening side effects with potential for improved precision medicine.
C1 [DePriest, Brittany Paige; Vieira, Noah; Bidgoli, Alan; Paczesny, Sophie] Med Univ South Carolina, Dept Microbiol & Immunol & Pediat, Charleston, SC 29425 USA.
RP Paczesny, S (corresponding author), Med Univ South Carolina, Basic Sci Bldg,Ste 203,173 Ashley Ave,MSC 504, Charleston, SC 29425 USA.
EM paczesns@musc.edu
FU U.S. Department of Health and Human Services, National Institutes of
   Health, National Cancer InstituteUnited States Department of Health &
   Human ServicesNational Institutes of Health (NIH) - USANIH National
   Cancer Institute (NCI) [R01CA168814]; U.S. Department of Health and
   Human Services, National Institutes of Health, National Heart, Lung, and
   Blood Institute [R21HL139934]; National Institute of HealthUnited States
   Department of Health & Human ServicesNational Institutes of Health (NIH)
   - USA [T32AI132164]
FX This paper was funded by the U.S. Department of Health and Human
   Services, National Institutes of Health, National Cancer Institute,
   grant: R01CA168814; and the U.S. Department of Health and Human
   Services, National Institutes of Health, National Heart, Lung, and Blood
   Institute, grant: R21HL139934; National Institute of Health, grant:
   T32AI132164.
CR Abramson JS, 2020, LANCET, V396, P839, DOI 10.1016/S0140-6736(20)31366-0
   Albinger N, 2021, GENE THER, V28, P513, DOI 10.1038/s41434-021-00246-w
   Allam M, 2020, NPJ PRECIS ONCOL, V4, DOI 10.1038/s41698-020-0114-1
   Angelo M, 2014, NAT MED, V20, P436, DOI 10.1038/nm.3488
   Axelrod ML, 2020, CLIN CANCER RES, V26, P5668, DOI 10.1158/1078-0432.CCR-19-3685
   Bai ZL, 2021, J IMMUNOTHER CANCER, V9, DOI 10.1136/jitc-2020-002328
   Batth IS, 2020, BMC CANCER, V20, DOI 10.1186/s12885-020-07203-7
   Bendall SC, 2011, SCIENCE, V332, P687, DOI 10.1126/science.1198704
   Berger C, 2008, J CLIN INVEST, V118, P294, DOI 10.1172/JCI32103
   Brentjens RJ, 2013, SCI TRANSL MED, V5, DOI 10.1126/scitranslmed.3005930
   Brentjens RJ, 2011, BLOOD, V118, P4817, DOI 10.1182/blood-2011-04-348540
   Chang Q, 2017, CYTOM PART A, V91A, P160, DOI 10.1002/cyto.a.23053
   Chen GM, 2021, CANCER DISCOV, V11, P2186, DOI 10.1158/2159-8290.CD-20-1677
   Chen J, 2019, NATURE, V567, P530, DOI 10.1038/s41586-019-0985-x
   Chen YP, 2019, BLOOD CANCER J, V9, DOI 10.1038/s41408-019-0246-0
   Chow VA, 2018, BLOOD, V132, P777, DOI 10.1182/blood-2018-04-839217
   Chuah S, 2020, J IMMUNOTHER CANCER, V8, DOI 10.1136/jitc-2019-000363
   Cohen AD, 2019, J CLIN INVEST, V129, P2210, DOI 10.1172/JCI126397
   Corneau A, 2021, BRIT J HAEMATOL, V194, P788, DOI 10.1111/bjh.17551
   Daher M., 2020, CANCER DISCOV
   Dai HR, 2016, JNCI-J NATL CANCER I, V108, DOI 10.1093/jnci/djv439
   Davila ML, 2014, SCI TRANSL MED, V6, DOI 10.1126/scitranslmed.3008226
   De Smet F, 2021, TRENDS BIOCHEM SCI, V46, P80, DOI 10.1016/j.tibs.2020.09.009
   Ding M, 2017, DRUG DISCOV TODAY, V22, P1844, DOI 10.1016/j.drudis.2017.09.005
   Eng CHL, 2019, NATURE, V568, P235, DOI 10.1038/s41586-019-1049-y
   Feins S, 2019, AM J HEMATOL, V94, pS3, DOI 10.1002/ajh.25418
   Finney OC, 2019, J CLIN INVEST, V129, P2123, DOI 10.1172/JCI125423
   Fischer SK, 2019, BIOANALYSIS, V11, P1777, DOI 10.4155/bio-2019-0192
   Fitzgerald JC, 2017, CRIT CARE MED, V45, pE124, DOI 10.1097/CCM.0000000000002053
   Fraietta JA, 2018, NAT MED, V24, P563, DOI 10.1038/s41591-018-0010-1
   Garbers C, 2018, NAT REV DRUG DISCOV, V17, P395, DOI 10.1038/nrd.2018.45
   Gattinoni L, 2011, NAT MED, V17, P1290, DOI 10.1038/nm.2446
   Gauthier J, 2021, BLOOD, V137, P323, DOI 10.1182/blood.2020006770
   Gedye CA, 2014, PLOS ONE, V9, DOI 10.1371/journal.pone.0105602
   Giavridis T, 2018, NAT MED, V24, P731, DOI 10.1038/s41591-018-0041-7
   Good Z, 2019, BLOOD, V134, DOI 10.1182/blood-2019-130815
   Grupp SA, 2013, NEW ENGL J MED, V368, P1509, DOI 10.1056/NEJMoa1215134
   Gust J, 2017, CANCER DISCOV, V7, P1404, DOI 10.1158/2159-8290.CD-17-0698
   Hamieh M, 2019, NATURE, V568, P112, DOI 10.1038/s41586-019-1054-1
   Hay KA, 2017, BLOOD, V130, P2295, DOI 10.1182/blood-2017-06-793141
   Hou JZ, 2021, J HEMATOL ONCOL, V14, DOI 10.1186/s13045-021-01077-3
   Houot R, 2015, CANCER IMMUNOL RES, V3, P1115, DOI 10.1158/2326-6066.CIR-15-0190
   Hu YF, 2020, FRONT IMMUNOL, V11, DOI 10.3389/fimmu.2020.01770
   Hu YX, 2019, BLOOD, V134, DOI 10.1182/blood-2019-130341
   Huang DZ, 2020, ANAL BIOCHEM, V588, DOI 10.1016/j.ab.2019.113468
   Irving J, 2009, HAEMATOL-HEMATOL J, V94, P870, DOI 10.3324/haematol.2008.000414
   Jackson HW, 2020, NATURE, V578, P615, DOI 10.1038/s41586-019-1876-x
   Jayatilaka H, 2017, NAT COMMUN, V8, DOI 10.1038/ncomms15584
   John LB, 2013, CLIN CANCER RES, V19, P5636, DOI 10.1158/1078-0432.CCR-13-0458
   June CH, 2018, NEW ENGL J MED, V379, P64, DOI 10.1056/NEJMra1706169
   June CH, 2018, SCIENCE, V359, P1361, DOI 10.1126/science.aar6711
   Kadauke S, 2021, J CLIN ONCOL, V39, P920, DOI 10.1200/JCO.20.02477
   Kaufmann JK, 2019, CANCER RES, V79, DOI 10.1158/1538-7445.SABCS18-3242
   Kay AW, 2016, METHODS MOL BIOL, V1441, P13, DOI 10.1007/978-1-4939-3684-7_2
   Keren L, 2019, SCI ADV, V5, DOI 10.1126/sciadv.aax5851
   Khan O, 2019, NATURE, V571, P211, DOI 10.1038/s41586-019-1325-x
   Kim MY, 2018, CELL, V173, P1439, DOI 10.1016/j.cell.2018.05.013
   Klichinsky M, 2020, NAT BIOTECHNOL, V38, P947, DOI 10.1038/s41587-020-0462-y
   Kochenderfer JN, 2017, J CLIN ONCOL, V35, DOI 10.1200/JCO.2016.71.3024
   Le RQ, 2018, ONCOLOGIST, V23, P943, DOI 10.1634/theoncologist.2018-0028
   Lee CW, 2020, J IMMUNOL METHODS, V478, DOI 10.1016/j.jim.2019.112714
   Lee DW, 2019, BIOL BLOOD MARROW TR, V25, P625, DOI 10.1016/j.bbmt.2018.12.758
   Lee DW, 2015, LANCET, V385, P517, DOI 10.1016/S0140-6736(14)61403-3
   Lee DW, 2014, BLOOD, V124, P188, DOI 10.1182/blood-2014-05-552729
   Lin Jia-Ren, 2016, Curr Protoc Chem Biol, V8, P251, DOI 10.1002/cpch.14
   Lin JR, 2015, NAT COMMUN, V6, DOI 10.1038/ncomms9390
   Liu D, 2020, METHODS MOL BIOL, V2055, P413, DOI 10.1007/978-1-4939-9773-2_19
   Liu LX, 2020, CELLS-BASEL, V9, DOI 10.3390/cells9051271
   Liu XD, 2019, NATURE, V567, P525, DOI 10.1038/s41586-019-0979-8
   Locke FL, 2019, LANCET ONCOL, V20, P31, DOI 10.1016/S1470-2045(18)30864-7
   Lombard-Banek C, 2020, MOLECULES, V25, DOI 10.3390/molecules25061396
   Lu Y, 2015, P NATL ACAD SCI USA, V112, pE607, DOI 10.1073/pnas.1416756112
   Lynn RC, 2019, NATURE, V576, P293, DOI 10.1038/s41586-019-1805-z
   Ma C, 2013, CANCER DISCOV, V3, P418, DOI 10.1158/2159-8290.CD-12-0383
   Ma C, 2011, NAT MED, V17, P738, DOI 10.1038/nm.2375
   Maryamchik E, 2020, CYTOM PART B-CLIN CY, V98, P299, DOI 10.1002/cyto.b.21880
   Maude SL, 2018, NEW ENGL J MED, V378, P439, DOI 10.1056/NEJMoa1709866
   Maude SL, 2014, NEW ENGL J MED, V371, P1507, DOI 10.1056/NEJMoa1407222
   Michalski A, 2012, MOL CELL PROTEOMICS, V11, DOI 10.1074/mcp.O111.013698
   Tran M, 2020, J IMMUNOTHER CANCER, V8, pA399, DOI 10.1136/jitc-2020-SITC2020.0665
   Mistry S, 2019, J IMMUNOL, V202
   Munshi NC, 2021, NEW ENGL J MED, V384, P705, DOI 10.1056/NEJMoa2024850
   Neale GAM, 2004, LEUKEMIA, V18, P934, DOI 10.1038/sj.leu.2403348
   Neelapu SS, 2017, NEW ENGL J MED, V377, P2531, DOI 10.1056/NEJMoa1707447
   Neelapu SS, 2020, BLOOD, V135, P2106, DOI 10.1182/blood.2019004162
   Neelapu SS, 2018, NAT REV CLIN ONCOL, V15, P47, DOI 10.1038/nrclinonc.2017.148
   O'Donnell Erika A, 2013, Immune Netw, V13, P43, DOI 10.4110/in.2013.13.2.43
   Paczesny S, 2021, BLOOD ADV, V5, P2519, DOI 10.1182/bloodadvances.2021004604
   Paczesny S, 2019, PROTEOM CLIN APPL, V13, DOI 10.1002/prca.201800145
   Paczesny S, 2018, BLOOD, V131, P2617, DOI 10.1182/blood-2018-04-840793
   Park LM, 2020, CYTOM PART A, V97, P1044, DOI 10.1002/cyto.a.24213
   Patnaik MM, 2021, LEUKEMIA LYMPHOMA, DOI 10.1080/10428194.2021.1927021
   Peran I, 2021, GASTROENTEROLOGY, V160, P1359, DOI 10.1053/j.gastro.2020.11.044
   Porter DL, 2015, SCI TRANSL MED, V7, DOI 10.1126/scitranslmed.aac5415
   Pouliliou S, 2020, CANCER IMMUNOL IMMUN, V69, P2425, DOI 10.1007/s00262-020-02630-8
   Ptacek J, 2020, LAB INVEST, V100, P1111, DOI 10.1038/s41374-020-0417-4
   Rafiq S, 2018, NAT BIOTECHNOL, V36, P847, DOI 10.1038/nbt.4195
   Ramello MC, 2019, SCI SIGNAL, V12, DOI 10.1126/scisignal.aap9777
   Rossi J, 2018, BLOOD, V132, P804, DOI 10.1182/blood-2018-01-828343
   Rost S, 2017, LAB INVEST, V97, P992, DOI 10.1038/labinvest.2017.50
   Rupp LJ, 2017, SCI REP-UK, V7, DOI 10.1038/s41598-017-00462-8
   Sabatino M, 2016, BLOOD, V128, P519, DOI 10.1182/blood-2015-11-683847
   Sahaf B, 2020, METHODS MOL BIOL, V2055, P351, DOI 10.1007/978-1-4939-9773-2_16
   Saka SK, 2019, NAT BIOTECHNOL, V37, P1080, DOI 10.1038/s41587-019-0207-y
   Santomasso Bianca, 2019, Am Soc Clin Oncol Educ Book, V39, P433, DOI 10.1200/EDBK_238691
   Santomasso BD, 2018, CANCER DISCOV, V8, P958, DOI 10.1158/2159-8290.CD-17-1319
   Schefold JC, 2008, CLIN BIOCHEM, V41, P893, DOI 10.1016/j.clinbiochem.2008.03.008
   Schuster SJ, 2019, NEW ENGL J MED, V380, P45, DOI 10.1056/NEJMoa1804980
   Seder RA, 2008, NAT REV IMMUNOL, V8, P247, DOI 10.1038/nri2274
   Sesques P, 2020, AM J HEMATOL, V95, P1324, DOI 10.1002/ajh.25951
   Sewell WA, 2011, PATHOLOGY, V43, P580, DOI 10.1097/PAT.0b013e32834a69ae
   Sheih A, 2020, NAT COMMUN, V11, DOI 10.1038/s41467-019-13880-1
   Shimabukuro-Vornhagen A, 2018, J IMMUNOTHER CANCER, V6, DOI 10.1186/s40425-018-0343-9
   Silver Spring (MD) F.D.A. National Institutes of Health, 2016, BEST BIOMARKERS ENDP
   Song YJ, 2021, BLOOD, V137, P1591, DOI 10.1182/blood.2019004399
   Spooren A, 2011, BRAIN RES REV, V67, P157, DOI 10.1016/j.brainresrev.2011.01.002
   staff T.S, 2020, 2020 TOP 10 INN
   Stemberger C, 2009, SEMIN IMMUNOL, V21, P62, DOI 10.1016/j.smim.2009.02.004
   Stephen L, 2017, METHODS MOL BIOL, V1546, P169, DOI 10.1007/978-1-4939-6730-8_13
   Stoeckius M, 2017, NAT METHODS, V14, P865, DOI [10.1038/NMETH.4380, 10.1038/nmeth.4380]
   Stroncek DF, 2012, J TRANSL MED, V10, DOI 10.1186/1479-5876-10-48
   Tanaka T, 2016, IMMUNOTHERAPY-UK, V8, P959, DOI 10.2217/imt-2016-0020
   Teachey DT, 2016, CANCER DISCOV, V6, P664, DOI 10.1158/2159-8290.CD-16-0040
   Thistlethwaite FC, 2017, CANCER IMMUNOL IMMUN, V66, P1425, DOI 10.1007/s00262-017-2034-7
   Townsend MH, 2018, J EXP CLIN CANC RES, V37, DOI 10.1186/s13046-018-0817-0
   Turtle CJ, 2016, SCI TRANSL MED, V8, DOI 10.1126/scitranslmed.aaf8621
   Turtle CJ, 2016, J CLIN INVEST, V126, P2123, DOI 10.1172/JCI85309
   Waldman AD, 2020, NAT REV IMMUNOL, V20, P651, DOI 10.1038/s41577-020-0306-5
   Wang J, 2020, BRIT J HAEMATOL, V191, P212, DOI 10.1111/bjh.16623
   Weber EW, 2021, SCIENCE, V372, P49, DOI 10.1126/science.aba1786
   Wei W, 2016, CANCER CELL, V29, P563, DOI 10.1016/j.ccell.2016.03.012
   Wherry EJ, 2011, NAT IMMUNOL, V12, P492, DOI 10.1038/ni.2035
   Xie S, 2020, ANN TRANSL MED, V8, DOI 10.21037/atm-20-7194
   Xu Y, 2014, BLOOD, V123, P3750, DOI 10.1182/blood-2014-01-552174
   Yang YM, 2017, SCI TRANSL MED, V9, DOI 10.1126/scitranslmed.aag1209
   Zhang H, 2020, EXP HEMATOL ONCOL, V9, DOI 10.1186/s40164-020-00190-2
   Zou F, 2019, NAT COMMUN, V10, DOI 10.1038/s41467-019-11893-4
NR 137
TC 0
Z9 0
U1 0
U2 0
PU TAYLOR & FRANCIS LTD
PI ABINGDON
PA 2-4 PARK SQUARE, MILTON PARK, ABINGDON OR14 4RN, OXON, ENGLAND
SN 1478-9450
EI 1744-8387
J9 EXPERT REV PROTEOMIC
JI Expert Rev. Proteomics
DI 10.1080/14789450.2021.1992276
EA OCT 2021
PG 14
WC Biochemical Research Methods
SC Biochemistry & Molecular Biology
GA WH8JH
UT WOS:000707916300001
PM 34628995
DA 2021-10-29
ER

PT J
AU Fonseca, M
   Cheng, E
   Do, D
   Haldar, S
   Kutty, S
   Yang, EH
   Ghosh, AK
   Guha, A
AF Fonseca, Marta
   Cheng, Evaline
   Do, Duc
   Haldar, Shouvik
   Kutty, Shelby
   Yang, Eric H.
   Ghosh, Arjun K.
   Guha, Avirup
TI Bradyarrhythmias in Cardio-Oncology
SO SOUTH ASIAN JOURNAL OF CANCER
LA English
DT Review; Early Access
DE bradyarrhythmia; cardio-oncology; checkpoint inhibitors; drug-drug
   interaction; radiation therapy
ID COMPLETE ATRIOVENTRICULAR-BLOCK; DRUG-DRUG INTERACTIONS; IMMUNE
   CHECKPOINT INHIBITORS; HIGH-DOSE CHEMOTHERAPY; DILATED CARDIOMYOPATHY;
   INTERACTION SOFTWARE; INDUCED BRADYCARDIA; SINUS BRADYCARDIA;
   HODGKINS-DISEASE; CANCER-PATIENTS
AB The relationship between bradyarrhythmias and cancer therapies has not been well described but is increasingly recognized. There have been extensive advances in oncological pharmacotherapy, with several new classes of drugs available including targeted agents, immune checkpoint inhibitors and CAR T cell therapy. This increasing repertoire of available drugs has revolutionized overall prognosis and survival of cancer patients but the true extent of their cardiovascular toxicity is only beginning to be understood. Previous studies and published reviews have traditionally focused on conventional chemotherapies and in arrhythmias in general, particularly tachyarrhythmias. The number of patients with both cancer and cardiovascular problems is increasing globally and oncologists and cardiologists need to be adept at managing arrythmia based scenarios. Greater collaboration between the two specialties including studies with prospective data collection in Cardio-Oncology are much needed to fill in knowledge gaps in this arena. This case-based review summarizes current available evidence of cancer treatment-related bradyarrhythmia incidence (including its different subtypes), possible mechanisms and outcomes. Furthermore, we propose a stepwise surveillance and management protocol for patients with suspected bradyarrhythmia related to cancer treatment.
C1 [Fonseca, Marta; Ghosh, Arjun K.] St Bartholomews Hosp West Smithfield, Div Cardiol Cardiac Oncol Serv, Barts Heart Ctr, London, England.
   [Fonseca, Marta; Ghosh, Arjun K.] Univ Coll London Hosp, Hatter Cardiovasc Inst, Inst Cardiovasc Sci UCL, London, England.
   [Cheng, Evaline; Do, Duc; Yang, Eric H.] Univ Calif Los Angeles, Dept Med, Div Cardiol, UCLA Cardiooncol Program, Los Angeles, CA 90024 USA.
   [Haldar, Shouvik] Guys & St Thomas NHS Fdn Trust, Div Cardiol, Heart Rhythm Ctr, Royal Brompton & Harefield Hosp, London, England.
   [Haldar, Shouvik] Imperial Coll, Natl Heart & Lung Inst, London, England.
   [Kutty, Shelby] Johns Hopkins Univ Hosp, Helen B Taussig Heart Ctr, Baltimore, MD 21287 USA.
   [Kutty, Shelby] Johns Hopkins Univ, Baltimore, MD USA.
   [Guha, Avirup] Case Western Reserve Univ, Harrington Heart & Vasc Inst, 11100 Euclid Ave, Cleveland, OH 44106 USA.
   [Guha, Avirup] Augusta Univ, Dept Med, Div Cardiol, Augusta, GA USA.
   [Guha, Avirup] Ohio State Univ, Div Cardiol, Oncol Program, Columbus, OH 43210 USA.
RP Guha, A (corresponding author), Case Western Reserve Univ, Harrington Heart & Vasc Inst, 11100 Euclid Ave, Cleveland, OH 44106 USA.
EM avirup.guha@case.edu
CR AbbVie Inc. and Genentech USA I, 2021, MAN POT VENCLEXTA DR
   Adams MJ, 2004, J CLIN ONCOL, V22, P3139, DOI 10.1200/JCO.2004.09.109
   Adams MJ, 2003, SEMIN RADIAT ONCOL, V13, P346, DOI 10.1016/S1053-4296(03)00026-2
   Agarwal N, 2013, TEX HEART I J, V40, P626
   Agrawal N, 2019, CASE REP ONCOL, V12, P260, DOI 10.1159/000498985
   Altundag O, 2001, ANN PHARMACOTHER, V35, P641, DOI 10.1345/aph.10180
   Ando M, 2000, BONE MARROW TRANSPL, V25, P185, DOI 10.1038/sj.bmt.1702106
   [Anonymous], 2011, IPILIMUMAB LABEL FDA
   [Anonymous], 2014, NIVOLUMAB LABEL FDA
   [Anonymous], 2014, PEMBROLIZUMAB LABEL
   Atallah-Yunes SA, 2019, J CANCER RES CLIN, V145, P1527, DOI 10.1007/s00432-019-02927-x
   Ball S, 2019, J AM COLL CARDIOL, V74, P1714, DOI 10.1016/j.jacc.2019.07.079
   Behling J, 2017, MELANOMA RES, V27, P155, DOI 10.1097/CMR.0000000000000314
   Berenson JR, 2005, CANCER, V104, P2141, DOI 10.1002/cncr.21427
   Boerma M, 2016, MUTAT RES-REV MUTAT, V770, P319, DOI 10.1016/j.mrrev.2016.07.003
   Brahmer JR, 2018, J CLIN ONCOL, V36, P1714, DOI 10.1200/JCO.2017.77.6385
   Brignole M, 2013, EUR HEART J, V34, P2281, DOI 10.1093/eurheartj/eht150
   Bukamur HS, 2019, CUREUS, V11, DOI 10.7759/cureus.4869
   Buza V, 2017, CIRC-ARRHYTHMIA ELEC, V10, DOI 10.1161/CIRCEP.117.005443
   Campen Christopher J, 2017, J Adv Pract Oncol, V8, P609
   Grau JMC, 2008, CLIN TRANSL ONCOL, V10, P298, DOI 10.1007/s12094-008-0201-1
   Cil T, 2007, LEUKEMIA LYMPHOMA, V48, P1247, DOI 10.1080/10428190701332456
   COHEN SI, 1981, ARCH INTERN MED, V141, P676, DOI 10.1001/archinte.141.5.676
   Corporation IBM, 2021, MICR
   Darling HS, 2015, INT J CARDIOL, V182, P304, DOI 10.1016/j.ijcard.2015.01.013
   Desai MY, 2019, J AM COLL CARDIOL, V74, P905, DOI 10.1016/j.jacc.2019.07.006
   Desai MY, 2018, JACC-CARDIOVASC IMAG, V11, P1132, DOI 10.1016/j.jcmg.2018.04.028
   Donnellan Eoin, 2019, Curr Treat Options Cardiovasc Med, V21, P22, DOI 10.1007/s11936-019-0726-3
   Elazhary Salwa, 2020, Hematol Transfus Cell Ther, DOI 10.1016/j.htct.2020.08.018
   Escudier M, 2017, CIRCULATION, V136, P2085, DOI 10.1161/CIRCULATIONAHA.117.030571
   Fahdi IE, 2004, AM J CARDIOL, V93, P1052, DOI 10.1016/j.amjcard.2003.12.061
   Foran JM, 2000, J CLIN ONCOL, V18, P317, DOI 10.1200/JCO.2000.18.2.317
   Giancaterino Shaun, 2020, HeartRhythm Case Rep, V6, P761, DOI 10.1016/j.hrcr.2020.07.015
   Grabie N, 2007, CIRCULATION, V116, P2062, DOI 10.1161/CIRCULATIONAHA.107.709360
   Guglin M, 2009, EUROPACE, V11, P1579, DOI 10.1093/europace/eup300
   Haddad D., 2018, ENCY CARDIOVASCULAR, V1, P162
   Haouala A, 2011, BLOOD, V117, pE75, DOI 10.1182/blood-2010-07-294330
   Hardy T, 2020, CARDIOVASC PATHOL, V46, DOI 10.1016/j.carpath.2020.107202
   Heidenreich PA, 2009, HEART, V95, P252, DOI 10.1136/hrt.2008.149088
   Herrmann J, 2020, NAT REV CARDIOL, V17, P474, DOI 10.1038/s41569-020-0348-1
   Hinterseer M, 2006, CLIN RES CARDIOL, V95, P474, DOI 10.1007/s00392-006-0401-z
   Huang CH, 1999, PACE, V22, P965, DOI 10.1111/j.1540-8159.1999.tb06826.x
   Johnson DB, 2016, NEW ENGL J MED, V375, P1749, DOI 10.1056/NEJMoa1609214
   Katsume Y, 2018, INTERNAL MED, V57, P3157, DOI 10.2169/internalmedicine.0255-17
   Kaur A, 2003, ANN PHARMACOTHER, V37, P1040, DOI 10.1345/aph.1D003
   Kennedy C., 2016, MED UK, V44, P422, DOI DOI 10.1016/j.mpmed.2016.04.015
   Khan A, 2020, CASE REP CARDIOL, V2020, DOI 10.1155/2020/8428210
   Khan MA, 2012, J PAK MED ASSOC, V62, P430
   Kheshti R, 2016, J RES PHARM PRACT, V5, P257, DOI 10.4103/2279-042X.192461
   Kilickap S, 2007, SOUTH MED J, V100, P262, DOI 10.1097/01.smj.0000257382.89910.fe
   Kluwer Wolters, 2021, LEXI INTERACT
   Ko NLK, 2020, CARDIO-ONCOLOGY, V6, DOI 10.1186/s40959-020-00077-5
   Kosmas C, 2008, J CANCER RES CLIN, V134, P75, DOI 10.1007/s00432-007-0250-9
   Kucharz J, 2016, ONCOL LETT, V11, P2297, DOI 10.3892/ol.2016.4195
   Kusumoto FM, 2019, CIRCULATION, V140, pE382, DOI 10.1161/CIR.0000000000000628
   Lam MSH., 2003, J ONCOL PHARM PRACT, V9, P45, DOI DOI 10.1191/1078155203JP1070A
   Lee DH, 2020, J ONCOL PHARM PRACT, V26, P1544, DOI 10.1177/1078155220904152
   Lorlatinib, 2018, FDA PACK INS
   Love VA, 2007, CIRC RES, V101, P248, DOI 10.1161/CIRCRESAHA.106.147124
   Lyon AR, 2018, LANCET ONCOL, V19, pE447, DOI 10.1016/S1470-2045(18)30457-1
   Mahmood SS, 2018, GYNECOL ONCOL REP, V25, P74, DOI 10.1016/j.gore.2018.05.014
   Marcath LA, 2018, J ONCOL PRACT, V14, P376, DOI [10.1200/JOP.18.00086, 10.1200/JOP.17.00086]
   McGuire W., 1990, INT J GYNAECOL OBSTE, V31, P298
   Mir H, 2018, CAN J CARDIOL, V34, P1059, DOI 10.1016/j.cjca.2018.03.012
   Morcos PN, 2017, CANCER CHEMOTH PHARM, V79, P559, DOI 10.1007/s00280-017-3253-5
   Nilotinib, FDA PACK INS
   Nishimura H, 2001, SCIENCE, V291, P319, DOI 10.1126/science.291.5502.319
   Okazaki T, 2003, NAT MED, V9, P1477, DOI 10.1038/nm955
   Orciuolo E, 2007, BRIT J HAEMATOL, V138, P396, DOI 10.1111/j.1365-2141.2007.06659.x
   ORZAN F, 1993, INT J CARDIOL, V39, P151, DOI 10.1016/0167-5273(93)90027-E
   Ou SHI, 2016, CANCER MED-US, V5, P617, DOI 10.1002/cam4.622
   Ponatinib, 2012, FDA PACK INS
   Prevel R, 2020, REV MED INTERNE, V41, P284, DOI 10.1016/j.revmed.2019.12.023
   Rajkumar SV, 2003, LEUKEMIA, V17, P775, DOI 10.1038/sj.leu.2402866
   RAMIREDDY K, 1994, AM HEART J, V127, P701, DOI 10.1016/0002-8703(94)90686-6
   Reddy N, 2017, CAN J CARDIOL, V33, DOI 10.1016/j.cjca.2017.05.026
   Roblek T, 2015, EUR J CLIN PHARMACOL, V71, P131, DOI 10.1007/s00228-014-1786-7
   Rogala BG, 2019, J ONCOL PRACT, V15, P81, DOI 10.1200/JOP.18.00483
   Safi M, 2021, J ADV RES, V29, P45, DOI 10.1016/j.jare.2020.09.006
   Salem JE, 2018, LANCET ONCOL, V19, P1579, DOI 10.1016/S1470-2045(18)30608-9
   Samara Y, 2019, J ONCOL PHARM PRACT, V25, P966, DOI 10.1177/1078155218755868
   Schlumbrecht MP, 2015, J ONCOL PHARM PRACT, V21, P157, DOI 10.1177/1078155214522314
   Scripture CD, 2006, NAT REV CANCER, V6, P546, DOI 10.1038/nrc1887
   Shen WK, 2017, J AM COLL CARDIOL, V70, pE39, DOI 10.1016/j.jacc.2017.03.003
   Shridhar P, 2016, INT J COLLAB RES INT, V8, P510
   SLAMA MS, 1991, PACE, V14, P1112, DOI 10.1111/j.1540-8159.1991.tb02842.x
   Stewart T, 2010, INTERN MED J, V40, P303, DOI 10.1111/j.1445-5994.2009.02144.x
   Stoll P, 2015, INT J CLIN PHARM-NET, V37, P475, DOI 10.1007/s11096-015-0083-6
   Szuchan C, 2020, EUR HEART J-CASE REP, V4, DOI 10.1093/ehjcr/ytaa051
   Talapatra K, 2007, J Cancer Res Ther, V3, P169
   Tamargo J, 2015, DRUG SAFETY, V38, P129, DOI 10.1007/s40264-014-0258-4
   Tan JL, 2019, BMJ CASE REP, V12, DOI 10.1136/bcr-2019-229963
   Tapio S, 2016, J RADIAT RES, V57, P439, DOI 10.1093/jrr/rrw064
   Thompson JA, 2020, J NATL COMPR CANC NE, V18, P230, DOI 10.6004/jnccn.2020.0012
   Tshuma N, 2018, EUR J CANCER, V104, P247, DOI 10.1016/j.ejca.2018.09.016
   TZIVONI D, 1977, CHEST, V71, P231, DOI 10.1378/chest.71.2.231
   van Leeuwen RWF, 2013, BRIT J CANCER, V108, P1071, DOI 10.1038/bjc.2013.48
   Yamaguchi T, 2008, PHARMACOEPIDEM DR S, V17, P1033, DOI 10.1002/pds.1624
   Yanase T., 2020, UROL CASE REP, V34
   Zlotoff DA, 2021, J IMMUNOTHER CANCER, V9, DOI 10.1136/jitc-2020-002007
NR 100
TC 0
Z9 0
U1 0
U2 0
PU GEORG THIEME VERLAG KG
PI STUTTGART
PA RUDIGERSTR 14, D-70469 STUTTGART, GERMANY
SN 2278-330X
EI 2278-4306
J9 SOUTH ASIAN J CANCER
JI South Asian J. Cancer
DI 10.1055/s-0041-1731907
EA OCT 2021
PG 16
WC Oncology
SC Oncology
GA WH1LR
UT WOS:000707449100001
OA gold
DA 2021-10-29
ER

PT J
AU Al-Utaibi, KA
   Nutini, A
   Sohail, A
   Arif, R
   Tunc, S
   Sait, SM
AF Al-Utaibi, Khaled A.
   Nutini, Alessandro
   Sohail, Ayesha
   Arif, Robia
   Tunc, Sumeyye
   Sait, Sadiq M.
TI Forecasting the action of CAR-T cells against SARS-corona virus-II
   infection with branching process
SO MODELING EARTH SYSTEMS AND ENVIRONMENT
LA English
DT Article; Early Access
DE CAR-T; SARS-CoV2; Mathematical model; Reproductive number; Moran process
ID CANCER; GROWTH
AB The CAR-T cells are the genetically engineered T cells, designed to work specifically for the virus antigens (or other antigens, such as tumour specific antigens). The CAR-T cells work as the living drug and thus provides an adoptive immunotherapy strategy. The novel corona virus treatment and control designs are still under clinical trials. One of such techniques is the injection of CAR-T cells to fight against the COVID-19 infection. In this manuscript, the hypothesis is based on the CAR-T cells, that are suitably engineered towards SARS-2 viral antigen, by the N protein. The N protein binds to the SARS-2 viral RNA and is found in abundance in this virus, thus for the engineered cell research, this protein sequence is chosen as a potential target. The use of the sub-population of T-reg cells is also outlined. Mathematical modeling of such complex line of action can help to understand the dynamics. The modeling approach is inspired from the probabilistic rules, including the branching process, the Moran process and kinetic models. The Moran processes are well recognized in the fields of artificial intelligence and data science. The model depicts the infectious axis "virus-CAR-T cells-memory cells". The theoretical analysis provides a positive therapeutic action; the delay in viral production may have a significant impact on the early stages of infection. Although it is necessary to carefully evaluate the possible side effects of therapy. This work introduces the possibility of hypothesizing an antiviral use by CAR-T cells.
C1 [Al-Utaibi, Khaled A.] Univ Hail, Comp Sci & Software Engn Dept, Hail, Saudi Arabia.
   [Nutini, Alessandro] Ctr Studi Attivita Motorie, Dept Biol & Biomech, 94 Via Di Tiglio, I-55100 Lucca, Italy.
   [Sohail, Ayesha; Arif, Robia] Comsats Univ Islamabad, Dept Math, Lahore 54000, Pakistan.
   [Tunc, Sumeyye] Medipol Univ, Vocat Sch Sci, Physiotherapy Programme, 27 Halic Campus, TR-34083 Istanbul, Turkey.
   [Sait, Sadiq M.] King Fahd Univ Petr & Minerals, Ctr Communicat & IT Res, Res Inst, Dhahran 31261, Saudi Arabia.
RP Nutini, A (corresponding author), Ctr Studi Attivita Motorie, Dept Biol & Biomech, 94 Via Di Tiglio, I-55100 Lucca, Italy.
EM alutaibi@uoh.edu.sa; nutini@centrostudiattivitamotorie.it
RI sohail, ayesha/N-3101-2017
OI sohail, ayesha/0000-0001-6835-6212
CR Altrock PM, 2015, NAT REV CANCER, V15, P730, DOI 10.1038/nrc4029
   Bozic I, 2010, P NATL ACAD SCI USA, V107, P18545, DOI 10.1073/pnas.1010978107
   Che JW, 2015, J VIROL, V89, P2112, DOI 10.1128/JVI.02245-14
   Cheng Y, 2016, J IMMUNOL, V196, P924, DOI 10.4049/jimmunol.1501928
   Elinav E, 2008, GASTROENTEROLOGY, V134, P2014, DOI 10.1053/j.gastro.2008.02.060
   Fiasconaro A, 2008, EUR PHYS J B, V65, P435, DOI 10.1140/epjb/e2008-00246-2
   Gammaitoni L, 1998, REV MOD PHYS, V70, P223, DOI 10.1103/RevModPhys.70.223
   GARAY RP, 1978, J THEOR BIOL, V73, P417, DOI 10.1016/0022-5193(78)90150-9
   Ghanem MH, 2018, CYTOTHERAPY, V20, P407, DOI 10.1016/j.jcyt.2017.11.001
   Horsthemke W, 1984, NONEQUILIBRIUM DYNAM, P150
   Idrees M, 2021, BIO-ALGORITHMS MED-S, V17, P55, DOI 10.1515/bams-2020-0054
   Kasakovski D, 2018, J HEMATOL ONCOL, V11, DOI 10.1186/s13045-018-0629-x
   Komarova N, 2006, J THEOR BIOL, V239, P351, DOI 10.1016/j.jtbi.2005.08.003
   Kramers HA, 1940, PHYSICA, V7, P284, DOI 10.1016/S0031-8914(40)90098-2
   Leibman RS, 2017, PLOS PATHOG, V13, DOI 10.1371/journal.ppat.1006613
   Ochab-Marcinek A, 2004, PHYSICA A, V343, P557, DOI 10.1016/j.physa.2004.06.071
   Ren JT, 2017, ONCOTARGET, V8, P17002, DOI 10.18632/oncotarget.15218
   ROBERTS MR, 1994, BLOOD, V84, P2878
   Rochman ND, 2021, P NATL ACAD SCI USA, V118, DOI 10.1073/pnas.2104241118
   Scholler J, 2012, SCI TRANSL MED, V4, DOI 10.1126/scitranslmed.3003761
   Sherin L, 2018, INT J NANOMED, V13, P6429, DOI 10.2147/IJN.S168780
   Shi BJ, 2017, JAIDS-J ACQ IMM DEF, V74, P229, DOI [10.1097/QAI.0000000000001190, 10.1097/qai.0000000000001190]
   Sohail A, 2021, MODEL EARTH SYST ENV, DOI 10.1007/s40808-021-01260-y
   Sohail A, 2020, PROG BIOPHYS MOL BIO, V155, P29, DOI 10.1016/j.pbiomolbio.2020.04.002
   Veiga-Parga T, 2013, IMMUNOL REV, V255, P182, DOI 10.1111/imr.12085
   Yu Z., 2020, FRONT MOL BIOSCI, V7, P386, DOI [10.3389/fmolb.2020.587677, DOI 10.3389/FMOLB.2020.587677]
   Yu ZH, 2021, J MOL LIQ, V327, DOI 10.1016/j.molliq.2020.114863
   Zhen Anjie, 2017, PLoS Pathog, V13, pe1006753, DOI 10.1371/journal.ppat.1006753
NR 28
TC 0
Z9 0
U1 0
U2 0
PU SPRINGER HEIDELBERG
PI HEIDELBERG
PA TIERGARTENSTRASSE 17, D-69121 HEIDELBERG, GERMANY
SN 2363-6203
EI 2363-6211
J9 MODEL EARTH SYST ENV
JI Model. Earth Syst. Environ.
DI 10.1007/s40808-021-01312-3
EA OCT 2021
PG 9
WC Environmental Sciences
SC Environmental Sciences & Ecology
GA WG9IG
UT WOS:000707303600004
PM 34667828
OA Green Published, Bronze
DA 2021-10-29
ER

PT J
AU Kiraga, L
   Kucharzewska, P
   Paisey, S
   Cheda, L
   Domanska, A
   Rogulski, Z
   Rygiel, TP
   Boffi, A
   Krol, M
AF Kiraga, Lukasz
   Kucharzewska, Paulina
   Paisey, Stephen
   Cheda, Lukasz
   Domanska, Anita
   Rogulski, Zbigniew
   Rygiel, Tomasz P.
   Boffi, Alberto
   Krol, Magdalena
TI Nuclear imaging for immune cell tracking in vivo - Comparison of various
   cell labeling methods and their application
SO COORDINATION CHEMISTRY REVIEWS
LA English
DT Review
DE Nuclear imaging; SPECT; PET; Radiotracers; Immune cell tracking; Cell
   labeling
ID REPORTER GENE-EXPRESSION; TYPE-1 THYMIDINE KINASE;
   INFLAMMATORY-BOWEL-DISEASE; WHITE BLOOD-CELLS; ANTI-CEA ANTIBODY;
   OF-THE-ART; T-CELLS; MONOCLONAL-ANTIBODY; PHASE-I; EMISSION-TOMOGRAPHY
AB There is currently great interest in the development of cell-based therapies, particularly those focused on the idea of exploiting systemically administered immune cells for therapeutic purposes in cancer (e.g., CAR-T and CAR-NK cells). The ability to monitor the fate of cells in vivo after administration is vital for the assessment of therapeutic outcomes of immune cell-based therapies both in preclinical research and clinical practice. In this context, imaging techniques, which allow for noninvasive and real-time monitoring of the distribution and long-term viability of the adoptively transferred immune cells in the tissue of interest, are of paramount importance. Among clinically relevant in vivo imaging modalities, the nuclear imaging techniques, comprising planar scintigraphy, SPECT, and PET, are considered to be of pivotal importance to in vivo cell tracking and designing optimal treatment strategies for cell-based therapies. This review paper focuses on nuclear imaging and its role in the evaluation of immune cell-based therapies' effectiveness - tracking cells and their ability to home to the target tissue. We compare different types of radiotracers, outline various ways of immune cell labeling, and provide the latest examples for the use of nuclear imaging techniques both in preclinical studies and clinical settings. (C) 2021 The Author(s). Published by Elsevier B.V.
C1 [Kiraga, Lukasz; Kucharzewska, Paulina; Krol, Magdalena] Warsaw Univ Life Sci, Inst Biol, Dept Canc Biol, Nowoursynowska 166, PL-02787 Warsaw, Poland.
   [Kiraga, Lukasz; Kucharzewska, Paulina; Rygiel, Tomasz P.; Krol, Magdalena] Cellis AG, Bleicherweg 45, CH-8002 Zurich, Switzerland.
   [Paisey, Stephen] Cardiff Univ, Wales Res & Diagnost PET Imaging Ctr Pet, Sch Med, Heath Pk, Cardiff CF14 4XN, Wales.
   [Cheda, Lukasz; Rogulski, Zbigniew] Univ Warsaw, Fac Chem, Biol & Chem Res Ctr, PL-02089 Warsaw, Poland.
   [Domanska, Anita] Ctr Postgrad Med Educ, Dept Clin Neuroendocrinol, PL-01813 Warsaw, Poland.
   [Rygiel, Tomasz P.] Med Univ Warsaw, Dept Immunol, PL-02097 Warsaw, Poland.
   [Boffi, Alberto] Sapienza Univ Rome, Dept Biochem Sci Alessandro Rossi Fanelli, I-00185 Rome, Italy.
RP Krol, M (corresponding author), Warsaw Univ Life Sci, Inst Biol, Dept Canc Biol, Nowoursynowska 166, PL-02787 Warsaw, Poland.
EM magdalena_krol@sggw.edu.pl
RI Cheda, Lukasz/AAT-5453-2020
OI Cheda, Lukasz/0000-0003-3701-7917; Paisey, Stephen/0000-0002-2274-3708
FU European Research CouncilEuropean Research Council (ERC)European
   Commission [McHAP: 715048]; Operational Project Knowledge Education
   Development [POWR.03.02.00-00-I009/17-00]; European Social FundEuropean
   Social Fund (ESF); National Science Centre, PRELUDIUM 18 Grant
   [UMO-2019/35/N/ST4/01987]; NCN SONATA BIS from the National Science
   Centre (Poland) [UMO-2015/18/E/N26/00642]
FX This paper and research cited in this article are founded by the
   European Research Council Starting Grant McHAP: 715048 (MK). The
   contribution of Lukasz Cheda was realized within Project No
   POWR.03.02.00-00-I009/17-00 (Operational Project Knowledge Education
   Development 2014-2020 co-financed by European Social Fund) (LCh) and the
   National Science Centre, PRELUDIUM 18 Grant: contract no.
   UMO-2019/35/N/ST4/01987 (LCh). The research described in this paper has
   been founded by the NCN SONATA BIS: UMO-2015/18/E/N26/00642 grant given
   to MK from the National Science Centre (Poland).
CR Abedin S, 2019, BLOOD, V134, DOI 10.1182/blood-2019-122487
   Adonai N, 2002, P NATL ACAD SCI USA, V99, P3030, DOI 10.1073/pnas.052709599
   Afzelius P, 2016, AM J NUCL MED MOLEC, V6, P286
   Ahmed FZ, 2016, CARDIOL CLIN, V34, P149, DOI 10.1016/j.ccl.2015.06.004
   Ahn SB, 2017, TRANSL ONCOL, V10, P262, DOI 10.1016/j.tranon.2017.01.003
   Alnahwi AH, 2020, ACS OMEGA, V5, P10731, DOI 10.1021/acsomega.0c00207
   Ashmore-Harris C, 2020, MOL THER, V28, P1392, DOI 10.1016/j.ymthe.2020.03.016
   Bailey DL, 2014, EUR J NUCL MED MOL I, V41, pS17, DOI 10.1007/s00259-013-2542-4
   Bailey DL, 2013, J NUCL MED, V54, P83, DOI 10.2967/jnumed.112.111476
   Bailly C, 2019, INT J MOL SCI, V20, DOI 10.3390/ijms20102564
   Bander NH, 2003, SEMIN ONCOL, V30, P667, DOI 10.1016/S0093-7754(03)00358-0
   Bansal A, 2020, NUCL MED BIOL, V90-91, P23, DOI 10.1016/j.nucmedbio.2020.09.001
   Bansal A, 2015, EJNMMI RES, V5, DOI 10.1186/s13550-015-0098-y
   Barbet Jacques, 2012, Methods Mol Biol, V907, P681, DOI 10.1007/978-1-61779-974-7_38
   Beck BH, 2010, BREAST CANCER RES TR, V122, P135, DOI 10.1007/s10549-009-0527-6
   Bennink RJ, 2008, J NUCL MED, V49, P1380, DOI 10.2967/jnumed.108.051755
   Bhargava KK, 2009, NUCL MED BIOL, V36, P545, DOI 10.1016/j.nucmedbio.2009.03.001
   Bhatt NB, 2018, MOLECULES, V23, DOI 10.3390/molecules23030638
   Bhattacharya A, 2014, J NUCL MED, V55, P1267, DOI 10.2967/jnumed.114.137232
   Bombardieri E, 2010, EUR J NUCL MED MOL I, V37, P2436, DOI 10.1007/s00259-010-1545-7
   Bombardieri E, 2010, EUR J NUCL MED MOL I, V37, P1441, DOI 10.1007/s00259-010-1473-6
   Bondue B, 2015, J NUCL MED, V56, P127, DOI 10.2967/jnumed.114.147421
   Bulte JWM, 2018, RADIOLOGY, V289, P604, DOI 10.1148/radiol.2018180449
   Burke JM, 2003, BONE MARROW TRANSPL, V32, P549, DOI 10.1038/sj.bmt.1704201
   Burley TA, 2019, J NUCL MED, V60, P353, DOI 10.2967/jnumed.118.216069
   Cai ZX, 2014, J LABELLED COMPD RAD, V57, P224, DOI 10.1002/jlcr.3165
   Calais Phillipe J, 2012, World J Nucl Med, V11, P110, DOI 10.4103/1450-1147.103409
   Campbell DO, 2012, J BIOL CHEM, V287, P446, DOI 10.1074/jbc.M111.314666
   Cany J, 2013, PLOS ONE, V8, DOI 10.1371/journal.pone.0064384
   Carter NJ, 2002, NUCL MED COMMUN, V23, P153, DOI 10.1097/00006231-200202000-00007
   Casey JL, 1999, BRIT J CANCER, V81, P972, DOI 10.1038/sj.bjc.6690795
   Charoenphun P, 2015, EUR J NUCL MED MOL I, V42, P278, DOI 10.1007/s00259-014-2945-x
   Cherel M, 2013, J NUCL MED, V54, P1597, DOI 10.2967/jnumed.112.111997
   Choi JS, 2012, FUTURE MED CHEM, V4, P1461, DOI [10.4155/FMC.12.79, 10.4155/fmc.12.79]
   Chroustova D, 2019, NUCL MED REV, V22, P69, DOI 10.5603/NMR.2019.0017
   Cohen JE, 2017, IMMUNOTHERAPY-UK, V9, P183, DOI 10.2217/imt-2016-0112
   Compalati E, 2009, ANN ALLERG ASTHMA IM, V102, P22, DOI 10.1016/S1081-1206(10)60103-2
   Connolly CM, 2017, SEMIN ROENTGENOL, V52, P114, DOI 10.1053/j.ro.2016.07.001
   Conti M, 2016, EJNMMI PHYS, V3, DOI 10.1186/s40658-016-0144-5
   D'Huyvetter M, 2017, CLIN CANCER RES, V23, P6616, DOI 10.1158/1078-0432.CCR-17-0310
   De A, 2003, MOL THER, V7, P681, DOI 10.1016/S1525-0016(03)00070-4
   de Vries EFJ, 2010, EUR J NUCL MED MOL I, V37, P842, DOI 10.1007/s00259-010-1394-4
   Deleye S, 2013, EUR J NUCL MED MOL I, V40, P744, DOI 10.1007/s00259-012-2326-2
   DeNardo G L, 2000, Clin Lymphoma, V1, P118, DOI 10.3816/CLM.2000.n.010
   DeNardo GL, 1999, CLIN CANCER RES, V5, P533
   Deng WP, 2004, EUR J NUCL MED MOL I, V31, P99, DOI 10.1007/s00259-003-1269-z
   Diaz LA, 2007, PLOS ONE, V2, DOI 10.1371/journal.pone.0001007
   Dilworth JR, 2018, CHEM SOC REV, V47, P2554, DOI [10.1039/c7cs00014f, 10.1039/C7CS00014F]
   Doubrovin MM, 2007, CANCER RES, V67, P11959, DOI 10.1158/0008-5472.CAN-07-1250
   Doyle B, 2007, J NUCL MED, V48, P1708, DOI 10.2967/jnumed.107.042838
   Ebbe S, 1996, RADIAT RES, V146, P216, DOI 10.2307/3579593
   Ellis J, 2005, HUM GENE THER, V16, P1241, DOI 10.1089/hum.2005.16.1241
   Emami-Shahri N, 2018, NAT COMMUN, V9, DOI 10.1038/s41467-018-03524-1
   Esfahani SA, 2017, AM J NUCL MED MOLEC, V7, P53
   Fairclough M, 2016, J LABELLED COMPD RAD, V59, P270, DOI 10.1002/jlcr.3392
   Farahi N, 2018, J ALLERGY CLIN IMMUN, V142, P1659, DOI 10.1016/j.jaci.2018.07.011
   Farahi N, 2018, BRIT MED BULL, V127, P69, DOI 10.1093/bmb/ldy022
   FDA, 2021, 21870 FDA NDA 21870 FDA NDA
   Ferreira G, 2019, CANCER IMAGING, V19, DOI 10.1186/s40644-019-0211-y
   Ferris TJ, 2014, DALTON T, V43, P14851, DOI 10.1039/c4dt01928h
   Forstrom LA, 2000, NUCL MED COMMUN, V21, P691
   Frey EC, 2012, SEMIN NUCL MED, V42, P208, DOI 10.1053/j.semnuclmed.2011.11.003
   Fung EK, 2016, EJNMMI RES, V6, P1, DOI 10.1186/s13550-016-0164-0
   Galassi R., 2004, J TRANSL MED, DOI [10.1186/1479-5876-2-27, DOI 10.1186/1479-5876-2-27]
   Galli F, 2020, J EXP CLIN CANC RES, V39, DOI 10.1186/s13046-020-01586-y
   Gaykema SBM, 2014, MOL IMAGING, V13, DOI 10.2310/7290.2014.00011
   GE Healthcare Medi-Physics Inc, ARL HEIGHTS 2 60004 ARL HEIGHTS 2 60004
   Gnanasegaran G, 2014, EUR J NUCL MED MOL I, V41, pS26, DOI 10.1007/s00259-013-2643-0
   Gold DV, 2001, CRIT REV ONCOL HEMAT, V39, P147, DOI 10.1016/S1040-8428(01)00114-7
   Goldenberg DM, 2007, ONCOGENE, V26, P3734, DOI 10.1038/sj.onc.1210373
   Goldenberg DM, 2002, J NUCL MED, V43, P693
   Grabner A, 2013, J NUCL MED, V54, P1147, DOI 10.2967/jnumed.112.109231
   Graham MC, 1997, MED PHYS, V24, P317, DOI 10.1118/1.597924
   GREEN MA, 1987, NUCL MED BIOL, V14, P59, DOI 10.1016/0883-2897(87)90162-0
   GREEN MA, 1988, J NUCL MED, V29, P417
   Griessinger CM, 2014, J NUCL MED, V55, P301, DOI 10.2967/jnumed.113.126318
   Griffiths GL, 2003, J NUCL MED, V44, P77
   Grigor'eva EY, 2018, PHARM CHEM J+, V52, P681, DOI 10.1007/s11094-018-1880-8
   Guenther I, 1998, NUCL MED BIOL, V25, P359, DOI 10.1016/S0969-8051(97)00220-5
   Gutfilen B, 2018, DRUG DES DEV THER, V12, P3235, DOI 10.2147/DDDT.S170879
   Guy MS, 2015, CLIN NUCL MED, V40, P542, DOI 10.1097/RLU.0000000000000771
   Hamilton AM, 2018, HUM GENE THER, V29, P1213, DOI 10.1089/hum.2018.111
   Hawkins E., 1990, ANTIBODY IMMUNOCONJ, V3, P17
   HENDERSHOTT L, 1982, EUR J NUCL MED, V7, P234
   Hendriks B., 2016, RADIOLABELED ANTIBOD, P431, DOI [10.1002/9781119060727.ch17, DOI 10.1002/9781119060727.CH17]
   Heskamp S, 2017, BIOCONJUGATE CHEM, V28, P2211, DOI 10.1021/acs.bioconjchem.7b00325
   Hoffmann SHL, 2019, THERANOSTICS, V9, P5869, DOI 10.7150/thno.33275
   Hoffmann SHL, 2017, JOVE-J VIS EXP, DOI 10.3791/55270
   Hokland M., 2004, JCO, V22, DOI [10.1200/jco.2004.22.90140.2571 2571, DOI 10.1200/JCO.2004.22.90140.25712571]
   Holloway CMB, 2013, NUCL MED BIOL, V40, P630, DOI 10.1016/j.nucmedbio.2013.03.005
   Illidge TM, 2009, BLOOD, V113, P1412, DOI 10.1182/blood-2008-08-175653
   INTERNATIONAL ATOMIC ENERGY AGENCY, 2015, HUM HLTH SER HUM HLTH SER, V5
   Israel O, 2019, EUR J NUCL MED MOL I, V46, P1990, DOI 10.1007/s00259-019-04404-6
   Ivashchenko O, 2015, MOL IMAGING, V14, DOI 10.2310/7290.2014.00053
   Jacobs A, 2001, J NUCL MED, V42, P467
   Jamar F, 2013, J NUCL MED, V54, P647, DOI 10.2967/jnumed.112.112524
   Jiang HL, 2017, EJNMMI RES, V7, DOI 10.1186/s13550-017-0337-5
   Jodal L, 2012, PHYS MED BIOL, V57, P3931, DOI 10.1088/0031-9155/57/12/3931
   JORGENSEN C, 1995, ANN RHEUM DIS, V54, P39, DOI 10.1136/ard.54.1.39
   Vaquero JJ, 2015, ANNU REV BIOMED ENG, V17, P385, DOI 10.1146/annurev-bioeng-071114-040723
   Jung KO, 2020, NAT BIOMED ENG, V4, P835, DOI 10.1038/s41551-020-0570-5
   Jurcic Joseph G, 2014, Am Soc Clin Oncol Educ Book, pe126, DOI 10.14694/EdBook_AM.2014.34.e126
   Kang GW, 2013, NUCL MED MOLEC IMAG, V47, P281, DOI 10.1007/s13139-013-0229-1
   Kathirgamanathan P, 2011, J MATER CHEM, V21, P1762, DOI 10.1039/c0jm02644a
   Kawashima Hidekazu, 2014, ScientificWorldJournal, V2014, P492061, DOI 10.1155/2014/492061
   Keliher EJ, 2011, BIOCONJUGATE CHEM, V22, P2383, DOI 10.1021/bc200405d
   Keu KV, 2017, SCI TRANSL MED, V9, DOI 10.1126/scitranslmed.aag2196
   Kim MH, 2016, NUCL MED MOLEC IMAG, V50, P275, DOI 10.1007/s13139-015-0380-y
   Kiraga L, 2020, INT J MOL SCI, V21, DOI 10.3390/ijms21144991
   Kiraga L, 2018, PLOS ONE, V13, DOI 10.1371/journal.pone.0206706
   Kircher MF, 2003, CANCER RES, V63, P6838
   Kiru L, 2018, MOL IMAGING BIOL, V20, P378, DOI 10.1007/s11307-017-1144-0
   Kobayashi H, 1999, BIOCONJUGATE CHEM, V10, P103, DOI 10.1021/bc980091d
   Koehne G, 2003, NAT BIOTECHNOL, V21, P405, DOI 10.1038/nbt805
   Kramer-Marek G, 2008, EUR J NUCL MED MOL I, V35, P1008, DOI 10.1007/s00259-007-0658-0
   Krebs S, 2020, FRONT ONCOL, V10, DOI 10.3389/fonc.2020.577773
   Krebs S, 2018, J NUCL MED, V59, P1894, DOI 10.2967/jnumed.118.208041
   Krecisz P, 2021, BIOCONJUGATE CHEM, V32, P25, DOI 10.1021/acs.bioconjchem.0c00617
   Krekorian M, 2019, THERANOSTICS, V9, P7924, DOI 10.7150/thno.37924
   Krishnan M, 2005, FASEB J, V19, P106, DOI 10.1096/fj.05-4551fje
   Kurebayashi Yutaka, 2021, Nanotheranostics, V5, P27, DOI 10.7150/ntno.51391
   Lacroix S, 2013, CONTRAST MEDIA MOL I, V8, P409, DOI 10.1002/cmmi.1540
   Lam AP, 2010, GENE THER, V17, P439, DOI 10.1038/gt.2010.31
   Leahy MF, 2011, BLOOD, V117, P45, DOI 10.1182/blood-2010-02-269753
   Lee CL, 2010, MED PHYS, V37, P4861, DOI 10.1118/1.3480965
   Lee JT, 2017, MOL IMAGING BIOL, V19, P100, DOI 10.1007/s11307-016-0981-6
   Lee SB, 2017, EJNMMI RES, V7, DOI 10.1186/s13550-017-0280-5
   Lee SH, 2020, PLOS ONE, V15, DOI 10.1371/journal.pone.0223814
   Leung K., 2010, MOL IMAGING CONTRAST
   Li MT, 2018, THERANOSTICS, V8, P2954, DOI 10.7150/thno.24108
   Li Z., 2008, J NUCL MED, V49, P415, DOI [10.1007/s11307-009-0228-x, DOI 10.1007/S11307-009-0228-X]
   Li ZB, 2009, MOL IMAGING BIOL, V11, P415, DOI 10.1007/s11307-009-0228-x
   Liang Q, 2001, GENE THER, V8, P1490, DOI 10.1038/sj.gt.3301542
   Likar Y, 2010, J NUCL MED, V51, P1395, DOI 10.2967/jnumed.109.074344
   Lim K, 2018, APPL RADIAT ISOTOPES, V140, P294, DOI 10.1016/j.apradiso.2018.07.033
   Liu S, 2004, CHEM SOC REV, V33, P445, DOI 10.1039/b309961j
   Lukas M, 2020, J NUCL MED, V61, P152, DOI 10.2967/jnumed.119.226027
   Lukawska JJ, 2014, EBIOMEDICINE, V1, P173, DOI 10.1016/j.ebiom.2014.10.014
   Lukawska JJ, 2014, J ALLERGY CLIN IMMUN, V133, P233, DOI 10.1016/j.jaci.2013.06.031
   Ma B, 2005, NUCL MED BIOL, V32, P701, DOI 10.1016/j.nucmedbio.2005.04.018
   MacPherson DS, 2019, DALTON T, V48, P14547, DOI 10.1039/c9dt03039e
   Malviya G, 2009, J NUCL MED, V50, P1683, DOI 10.2967/jnumed.108.059485
   Man F, 2020, NUCL MED BIOL, V90-91, P31, DOI 10.1016/j.nucmedbio.2020.09.002
   Man F, 2019, MOL THER, V27, P219, DOI 10.1016/j.ymthe.2018.10.006
   Manohar A, 2015, IMMUNOL INVEST, V44, P731, DOI 10.3109/08820139.2015.1093914
   MANSFIELD JC, 1995, GUT, V37, P679, DOI 10.1136/gut.37.5.679
   MARTELL AE, 1994, COORDIN CHEM REV, V133, P39, DOI 10.1016/0010-8545(94)80056-1
   Martelli C, 2012, MOL IMAGING BIOL, V14, P183, DOI 10.1007/s11307-011-0496-0
   Martins CD, 2018, CLIN CANCER RES, V24, P1853, DOI 10.1158/1078-0432.CCR-17-2754
   Massicano AVF, 2021, J LABELLED COMPD RAD, V64, P209, DOI 10.1002/jlcr.3901
   Matera L, 2006, J TRANSL MED, V4, DOI 10.1186/1479-5876-4-49
   MCAFEE JG, 1976, J NUCL MED, V17, P480
   MCAFEE JG, 1984, SEMIN NUCL MED, V14, P83, DOI 10.1016/S0001-2998(84)80023-9
   McCarthy CE, 2020, FRONT IMMUNOL, V11, DOI 10.3389/fimmu.2020.01067
   McCracken MN, 2016, ADV IMMUNOL, V131, P187, DOI 10.1016/bs.ai.2016.02.004
   McCracken MN, 2015, J CLIN INVEST, V125, P1815, DOI 10.1172/JCI77326
   McInnes LE, 2017, COORDIN CHEM REV, V352, P499, DOI 10.1016/j.ccr.2017.05.011
   Meidenbauer N, 2003, J IMMUNOL, V170, P2161, DOI 10.4049/jimmunol.170.4.2161
   Meier R, 2008, NUCL MED BIOL, V35, P579, DOI 10.1016/j.nucmedbio.2008.02.006
   Meller B, 2004, EUR J NUCL MED MOL I, V31, P403, DOI 10.1007/s00259-003-1398-4
   Meyer M, 2019, DIAGNOSTICS, V9, DOI 10.3390/diagnostics9020060
   Meyer T, 2009, CLIN CANCER RES, V15, P4484, DOI 10.1158/1078-0432.CCR-09-0035
   Migliari Silvia, 2018, Acta Biomed, V89, P355, DOI 10.23750/abm.v89i3.7064
   Min Jung-Joon, 2008, V185, P277, DOI 10.1007/978-3-540-77496-9_12
   Minn I, 2019, SCI ADV, V5, DOI 10.1126/sciadv.aaw5096
   Mochizuki TA, 2001, J NUCL MED, V42, P1551
   Mohammadnejad Javad, 2010, Human Antibodies, V19, P15, DOI 10.3233/HAB-2010-0216
   Mondello P, 2016, ONCOTARGET, V7, P7597, DOI 10.18632/oncotarget.6531
   Moroz MA, 2007, J NUCL MED, V48, P827, DOI 10.2967/jnumed.106.037812
   Moroz MA, 2015, J NUCL MED, V56, P1055, DOI 10.2967/jnumed.115.159855
   MORTELMANS L, 1988, EUR J NUCL MED, V14, P159, DOI 10.1007/BF00293542
   MULLER C, 1989, J NUCL MED, V30, P1005
   National Research Council, 1996, MATH PHYS EM BIOM IM MATH PHYS EM BIOM IM
   Nguyen PK, 2014, CELL STEM CELL, V14, P431, DOI 10.1016/j.stem.2014.03.009
   Nordberg E, 2008, ONCOL REP, V19, P853
   Orlova A, 2007, CANCER RES, V67, P2178, DOI 10.1158/0008-5472.CAN-06-2887
   PAIK CH, 1985, INT J NUCL MED BIOL, V12, P3, DOI 10.1016/0047-0740(85)90004-X
   Paisey SJ, 2016, EUR J NUCL MED MOL I, V43, pS71
   Pandit-Taskar N, 2020, SEMIN NUCL MED, V50, P584, DOI 10.1053/j.semnuclmed.2020.06.005
   Pandit-Taskar N, 2018, J NUCL MED, V59, P147, DOI 10.2967/jnumed.117.193169
   Parente-Pereira AC, 2011, J CLIN IMMUNOL, V31, P710, DOI 10.1007/s10875-011-9532-8
   Park JJ, 2012, CANCER BIOTHER RADIO, V27, P719, DOI 10.1089/cbr.2012.1225
   PEARSON RG, 1963, J AM CHEM SOC, V85, P3533, DOI 10.1021/ja00905a001
   Pellegrino D, 2005, J NUCL MED, V46, P1522
   Peltek OO, 2019, J NANOBIOTECHNOL, V17, DOI 10.1186/s12951-019-0524-9
   Penheiter AR, 2012, CURR GENE THER, V12, P33
   Pentlow, 2000, Clin Positron Imaging, V3, P85, DOI 10.1016/S1095-0397(00)00046-7
   Perik PJ, 2006, J CLIN ONCOL, V24, P2276, DOI 10.1200/JCO.2005.03.8448
   Perk LR, 2005, J NUCL MED, V46, P1898
   Perrin J, 2020, FRONT MED-LAUSANNE, V7, DOI 10.3389/fmed.2020.00034
   PETERS AM, 1994, SEMIN NUCL MED, V24, P110, DOI 10.1016/S0001-2998(05)80226-0
   Pillay J, 2020, J LEUKOCYTE BIOL, V107, P1175, DOI 10.1002/JLB.1MA0420-571RR
   Pimlott SL, 2011, CHEM SOC REV, V40, P149, DOI 10.1039/b922628c
   Pio Betty S, 2003, Mol Imaging Biol, V5, P271, DOI 10.1016/S1536-1632(03)00103-3
   Pittet MJ, 2007, P NATL ACAD SCI USA, V104, P12457, DOI 10.1073/pnas.0704460104
   Price EW, 2014, CHEM SOC REV, V43, P260, DOI 10.1039/c3cs60304k
   Prince HM, 2008, J IMMUNOTHER, V31, P166, DOI 10.1097/CJI.0b013e31815c5153
   PUNCHER MRB, 1994, EUR J NUCL MED, V21, P1175
   Rahmim A, 2008, NUCL MED COMMUN, V29, P193, DOI 10.1097/MNM.0b013e3282f3a515
   Rajkumar V, 2015, BRIT J CANCER, V112, P1882, DOI 10.1038/bjc.2015.166
   REYNOLDS JH, 1990, CLIN RADIOL, V42, P195, DOI 10.1016/S0009-9260(05)81933-6
   RHODES BA, 1986, J NUCL MED, V27, P685
   RHODES BA, 1991, NUCL MED BIOL, V18, P667
   RICHARDS RG, 1984, ADV ENZYME REGUL, V22, P157, DOI 10.1016/0065-2571(84)90013-X
   Roca M, 2010, EUR J NUCL MED MOL I, V37, P835, DOI 10.1007/s00259-010-1393-5
   Rohaan MW, 2019, VIRCHOWS ARCH, V474, P449, DOI 10.1007/s00428-018-2484-0
   Rosenblat TL, 2010, CLIN CANCER RES, V16, P5303, DOI 10.1158/1078-0432.CCR-10-0382
   Rousseau C, 2012, TUMOR BIOL, V33, P679, DOI 10.1007/s13277-012-0362-y
   Ruggiero A, 2010, MOL IMAGING, V9, P47, DOI 10.2310/7290.2010.00006
   Ruparelia P, 2011, EUR J NUCL MED MOL I, V38, P911, DOI 10.1007/s00259-010-1715-7
   Salmanoglu E, 2018, SEMIN NUCL MED, V48, P86, DOI 10.1053/j.semnuclmed.2017.10.003
   Salouti Mojtaba, 2006, DARU-Journal of Pharmaceutical Sciences, V14, P51
   Sandstrom M, 2013, J NUCL MED, V54, P1755, DOI 10.2967/jnumed.113.120600
   Sato N, 2020, CLIN CANCER RES, V26, P2573, DOI 10.1158/1078-0432.CCR-19-2897
   Sato N, 2015, RADIOLOGY, V275, P490, DOI 10.1148/radiol.15142849
   SCHAUWECKER DS, 1986, J NUCL MED, V27, P1675
   SCHROTH HJ, 1981, EUR J NUCL MED, V6, P469
   SEGAL AW, 1976, LANCET, V2, P1056
   Selivanova SV, 2017, J NUCL MED, V58, P791, DOI 10.2967/jnumed.116.178509
   Sgouros G, 1999, J NUCL MED, V40, P1935
   Shapovalova M, 2018, MOL IMAGING, V17, DOI 10.1177/1536012118794816
   Sharif-Paghaleh E, 2014, EUR J IMMUNOL, V44, P2188, DOI 10.1002/eji.201344337
   Sharif-Paghaleh E, 2011, PLOS ONE, V6, DOI 10.1371/journal.pone.0025857
   Sharkey RM, 2003, J NUCL MED, V44, P2000
   Shibata S, 2009, CLIN CANCER RES, V15, P2935, DOI 10.1158/1078-0432.CCR-08-2213
   Shokeen M, 2009, ACCOUNTS CHEM RES, V42, P832, DOI 10.1021/ar800255q
   Socan A, 2019, NUCL MED BIOL, V71, P23, DOI 10.1016/j.nucmedbio.2019.04.001
   Sorensen J, 2014, J NUCL MED, V55, P730, DOI 10.2967/jnumed.113.131243
   Stabin MG, 1997, J NUCL MED, V38, P1919
   Stabin MG, 2008, SEMIN NUCL MED, V38, P306, DOI 10.1053/j.semnuclmed.2008.05.009
   Szabo Z, 2015, MOL IMAGING BIOL, V17, P565, DOI 10.1007/s11307-015-0850-8
   Taciak B, 2020, CANCER IMMUNOL RES, V8, P94
   TAUBE H, 1952, CHEM REV, V50, P69, DOI 10.1021/cr60155a003
   TENBERGE RJM, 1983, J NUCL MED, V24, P615
   THAKUR ML, 1977, J NUCL MED, V18, P1022
   Thompson S, 2017, J NUCL MED, V58
   Thunemann M, 2017, NAT COMMUN, V8, DOI 10.1038/s41467-017-00482-y
   Thurlings RM, 2009, PLOS ONE, V4, DOI 10.1371/journal.pone.0007865
   Tolmachev V, 2006, J NUCL MED, V47, P846
   Tran T, 2007, BIOCONJUGATE CHEM, V18, P1956, DOI 10.1021/bc7002617
   Pham TT, 2020, BIOCONJUGATE CHEM, V31, P1107, DOI 10.1021/acs.bioconjchem.9b00799
   Tsopelas C, 2003, J LABELLED COMPD RAD, V46, P751, DOI 10.1002/jlcr.715
   Ullman H, 2021, CLIN NUCL MED, V46, P159, DOI 10.1097/RLU.0000000000003446
   Uno K, 1991, Ann Nucl Med, V5, P77
   Vallabhajosula S, 2011, SEMIN NUCL MED, V41, P324, DOI 10.1053/j.semnuclmed.2011.05.003
   Van Audenhaege K, 2015, MED PHYS, V42, P4796, DOI 10.1118/1.4927061
   van der Have F, 2016, NUCL MED BIOL, V43, P506, DOI 10.1016/j.nucmedbio.2016.05.015
   van Dongen GAMS, 2020, NAT BIOMED ENG, V4, P765, DOI 10.1038/s41551-020-0598-6
   Van Hemert FJ, 2007, NUCL MED BIOL, V34, P933, DOI 10.1016/j.nucmedbio.2007.07.008
   Vedvyas Y, 2016, JCI INSIGHT, V1, DOI 10.1172/jci.insight.90064
   Vermeulen K, 2019, SEMIN NUCL MED, V49, P339, DOI 10.1053/j.semnuclmed.2019.07.001
   Volpe A, 2020, MOL THER, V28, P2271, DOI 10.1016/j.ymthe.2020.06.028
   Vosjan MJWD, 2010, NAT PROTOC, V5, P739, DOI 10.1038/nprot.2010.13
   Wadas TJ, 2010, CHEM REV, V110, P2858, DOI 10.1021/cr900325h
   Wang J. -T. -W., 2020, ORGAN BIODISTRIBUTIO, V4, P12
   Wang XY, 2021, ACTA PHARMACOL SIN, V42, P824, DOI 10.1038/s41401-020-00511-5
   Wang ZT, 2016, ACS NANO, V10, P3453, DOI 10.1021/acsnano.5b07521
   Watson HA, 2019, FRONT IMMUNOL, V10, DOI 10.3389/fimmu.2019.01321
   Wei WJ, 2020, CHEM REV, V120, P3787, DOI 10.1021/acs.chemrev.9b00738
   Wei WJ, 2018, TRENDS CANCER, V4, P359, DOI 10.1016/j.trecan.2018.03.009
   Weist MR, 2018, J NUCL MED, V59, P1531, DOI 10.2967/jnumed.117.206714
   Wilks M, 2020, J NUCL MED, V61
   Wilks M, 2018, J NUCL MED, V59
   Wilks M, 2017, J NUCL MED, V58
   Williams H, 2007, EUR J NUCL MED MOL I, V34, P301, DOI 10.1007/s00259-006-0107-5
   Witzig TE, 2014, HAEMATOLOGICA, V99, P1738, DOI 10.3324/haematol.2014.112110
   Wolfs E, 2015, STEM CELL REV REP, V11, P254, DOI 10.1007/s12015-014-9575-3
   Wong JYC, 2006, CANCER BIOTHER RADIO, V21, P88, DOI 10.1089/cbr.2006.21.88
   Wong JYC, 2003, CLIN CANCER RES, V9, P5842
   Wong JYC, 1997, J NUCL MED, V38, P1951
   Yaghoubi S, 2001, J NUCL MED, V42, P1225
   Yaghoubi SS, 2006, NAT PROTOC, V1, P3069, DOI 10.1038/nprot.2006.459
   Yaghoubi SS, 2009, NAT CLIN PRACT ONCOL, V6, P53, DOI 10.1038/ncponc1278
   YAMAMOTO T, 1995, CLIN EXP IMMUNOL, V100, P13
   Yilmaz S, 2015, NUKLEARMED-NUCL MED, V54, P262, DOI 10.3413/Nukmed-0724-15-02
   Yoon JK, 2020, INT J MOL SCI, V21, DOI 10.3390/ijms21124309
   Yuan ZX, 2011, J DRUG TARGET, V19, P540, DOI 10.3109/1061186X.2010.521158
   Zanzonico P, 2012, RADIAT RES, V177, P349, DOI 10.1667/RR2577.1
   Zeelen C, 2018, Q J NUCL MED MOL IM, V62, P56, DOI 10.23736/S1824-4785.17.03052-7
   Zhang HW, 2011, J NUCL MED, V52, P123, DOI 10.2967/jnumed.110.079004
   Zhang XYM, 2016, NUCL MED BIOL, V43, P273, DOI 10.1016/j.nucmedbio.2016.01.004
   Zhang Y, 2012, CELL TRANSPLANT, V21, P1821, DOI 10.3727/096368911X637416
   Zhao AY, 2020, ACS MED CHEM LETT, V11, P2325, DOI 10.1021/acsmedchemlett.0c00479
   Zhao TS, 2016, NANOSCALE, V8, P233, DOI 10.1039/c5nr04472c
   Zhou YY, 2019, TECHNOL CANCER RES T, V18, DOI 10.1177/1533033819830758
NR 285
TC 0
Z9 0
U1 16
U2 16
PU ELSEVIER SCIENCE SA
PI LAUSANNE
PA PO BOX 564, 1001 LAUSANNE, SWITZERLAND
SN 0010-8545
EI 1873-3840
J9 COORDIN CHEM REV
JI Coord. Chem. Rev.
PD OCT 15
PY 2021
VL 445
AR 214008
DI 10.1016/j.ccr.2021.214008
PG 34
WC Chemistry, Inorganic & Nuclear
SC Chemistry
GA TP4XF
UT WOS:000677599700005
OA hybrid, Green Published
DA 2021-10-29
ER

PT J
AU Beyar-Katz, O
   Kikozashvili, N
   Bar On, Y
   Amit, O
   Perry, C
   Avivi, I
   Gold, R
   Herishanu, Y
   Benyamini, N
   Duek, A
   Ben-Ami, R
   Shasha, D
   Ram, R
AF Beyar-Katz, Ofrat
   Kikozashvili, Nino
   Bar On, Yael
   Amit, Odelia
   Perry, Chava
   Avivi, Irit
   Gold, Ronit
   Herishanu, Yair
   Benyamini, Noam
   Duek, Adrian
   Ben-Ami, Ronen
   Shasha, David
   Ram, Ron
TI Characteristics and recognition of early infections in patients treated
   with commercial anti-CD19 CAR-T cells
SO EUROPEAN JOURNAL OF HAEMATOLOGY
LA English
DT Article; Early Access
DE CAR-T cells; infection; lymphoma
ID RISK-FACTORS; COMPLICATIONS; THERAPY; HODGKIN
AB The characteristics of infections following chimeric antigen receptor T (CAR-T) cells targeting CD19 in real-word population are obscure. We analyzed infections' characteristics in the first month among consecutive patients with diffuse large B-cell lymphoma (DLBCL) (n = 60, median age, 69.3 years), treated with commercial CAR-T cells. ECOG performance status (PS) was 2-3 in most patients (58%). Infections were observed in 45% of patients (16, 27%, bacterial infections, and 14, 23%, viral infections). Bacterial infection included clinically documented infection in 7 (Pneumonia, n = 5; periodontal infection, n = 1; and cellulitis, n = 1) and microbiology documented infection (MDI) in 9 patients (Gram-negative rod, n = 5; Gram-positive cocci, n = 3, bacteremia; polymicrobial, n = 1). The most common viral infection was cytomegalovirus (CMV) reactivation (n = 10, 17%) leading to initiation of anti-CMV treatment in 6 (60%) among these patients. None had CMV disease. In univariate analysis, immune effector cell-associated neurotoxicity syndrome (ICANS) was associated with higher incidence of bacterial infection (OR=4.5, P = .018), while there was a trend for lower incidence of bacterial infections in patients with chemosensitive disease to bridging therapy (OR=0.375, P = .074). Age or PS was not associated with increased risk of bacterial infection. Increase in C-reactive protein (CRP) prior to fever onset was associated with microbiologically documented infections. We conclude that infections are common in the first month following CAR-T-cell administration, however, were not increased in elderly patients or those presenting with poorer PS. Increase in CRP prior to fever onset could support infection over cytokine release syndrome.
C1 [Beyar-Katz, Ofrat; Kikozashvili, Nino; Bar On, Yael; Amit, Odelia; Gold, Ronit; Ram, Ron] Tel Aviv Sourasky Med Ctr, BMT Unit, Tel Aviv, Israel.
   [Beyar-Katz, Ofrat; Kikozashvili, Nino; Bar On, Yael; Amit, Odelia; Perry, Chava; Avivi, Irit; Herishanu, Yair; Benyamini, Noam; Ben-Ami, Ronen; Shasha, David; Ram, Ron] Tel Aviv Univ, Sackler Fac Med, Tel Aviv, Israel.
   [Perry, Chava; Avivi, Irit; Herishanu, Yair; Benyamini, Noam] Tel Aviv Sourasky Med Ctr, Dept Hematol, Tel Aviv, Israel.
   [Duek, Adrian] Univ Hosp Assuta Ashdod, Hematol Inst, Ashdod, Israel.
   [Ben-Ami, Ronen; Shasha, David] Tel Aviv Sourasky Med Ctr, Infect Dis Unit, Tel Aviv, Israel.
RP Beyar-Katz, O (corresponding author), Tel Aviv Sourasky Med Ctr, Bone Marrow Transplant Unit, Tel Aviv, Israel.
EM ofratbk@tlvmc.gov.il
CR Abramson JS, 2020, LANCET, V396, P839, DOI 10.1016/S0140-6736(20)31366-0
   Cheson BD, 2014, J CLIN ONCOL, V32, P3059, DOI 10.1200/JCO.2013.54.8800
   Cohen L, 2015, TRANSPL INFECT DIS, V17, P510, DOI 10.1111/tid.12398
   Hill JA, 2018, BLOOD, V131, P121, DOI 10.1182/blood-2017-07-793760
   Huang CT, 2017, BMC INFECT DIS, V17, DOI 10.1186/s12879-016-2155-1
   Korell Felix, 2021, Cancers, V13, P1684, DOI 10.3390/cancers13071684
   Lee DW, 2019, BIOL BLOOD MARROW TR, V25, P625, DOI 10.1016/j.bbmt.2018.12.758
   Mikkilineni L, 2019, BLOOD, V134, DOI 10.1182/blood-2019-131170
   Neelapu SS, 2017, NEW ENGL J MED, V377, P2531, DOI 10.1056/NEJMoa1707447
   Neelapu SS, 2020, BLOOD, V135, P2106, DOI 10.1182/blood.2019004162
   Ram R, 2013, J INFECTION, V67, P194, DOI 10.1016/j.jinf.2013.05.005
   Schuster SJ, 2019, NEW ENGL J MED, V380, P45, DOI 10.1056/NEJMoa1804980
   Sesques P, 2020, AM J HEMATOL, V95, P1324, DOI 10.1002/ajh.25951
   Vora SB, 2020, OPEN FORUM INFECT DI, V7, DOI 10.1093/ofid/ofaa121
   Wudhikarn K, 2020, BLOOD CANCER J, V10, DOI 10.1038/s41408-020-00346-7
   Zhu F, 2021, CELL TRANSPLANT, V30, DOI 10.1177/09636897211025503
NR 16
TC 0
Z9 0
U1 0
U2 0
PU WILEY
PI HOBOKEN
PA 111 RIVER ST, HOBOKEN 07030-5774, NJ USA
SN 0902-4441
EI 1600-0609
J9 EUR J HAEMATOL
JI Eur. J. Haematol.
DI 10.1111/ejh.13712
EA OCT 2021
PG 9
WC Hematology
SC Hematology
GA WG0VS
UT WOS:000706718100001
PM 34564876
DA 2021-10-29
ER

PT J
AU Zebley, CC
   Abdelsamed, HA
   Ghoneim, HE
   Alli, S
   Brown, C
   Haydar, D
   Mi, T
   Harris, T
   McGargill, MA
   Krenciute, G
   Youngblood, B
AF Zebley, Caitlin C.
   Abdelsamed, Hossam A.
   Ghoneim, Hazem E.
   Alli, Shanta
   Brown, Charmaine
   Haydar, Dalia
   Mi, Tian
   Harris, Tarsha
   McGargill, Maureen A.
   Krenciute, Giedre
   Youngblood, Ben
TI Proinflammatory cytokines promote TET2-mediated DNA demethylation during
   CD8 T cell effector differentiation
SO CELL REPORTS
LA English
DT Article
ID SIGNAL TRANSDUCER; FOLLOW-UP; MEMORY; INTERLEUKIN-12; TRANSCRIPTION;
   IL-12; ACTIVATOR; NAIVE; CD19
AB To gain insight into the signaling determinants of effector-associated DNA methylation programming among CD8 T cells, we explore the role of interleukin (IL)-12 in the imprinting of IFNg expression during CD8 T cell priming. We observe that anti-CD3/CD28-mediated stimulation of human naive CD8 T cells is not sufficient to induce substantial demethylation of the IFNg promoter. However, anti-CD3/CD28 stimulation in the presence of the inflammatory cytokine, IL-12, results in stable demethylation of the IFNg locus that is commensurate with IFNg expression. IL-12-associated demethylation of the IFNg locus is coupled to cell division through TET2-dependent demethylation in an ex vivo human chimeric antigen receptor T cell model system and an in vivo immunologically competent murine system. Collectively, these data illustrate that IL-12 signaling promotes TET2-mediated effector DNA demethylation programming in CD8 T cells and serve as proof of concept that cytokines can guide induction of epigenetically regulated traits for T cell-based immunotherapies.
C1 [Zebley, Caitlin C.; Abdelsamed, Hossam A.; Ghoneim, Hazem E.; Alli, Shanta; Brown, Charmaine; Mi, Tian; Harris, Tarsha; McGargill, Maureen A.; Youngblood, Ben] St Jude Childrens Res Hosp, Dept Immunol, Memphis, TN 38105 USA.
   [Zebley, Caitlin C.; Haydar, Dalia; Krenciute, Giedre] St Jude Childrens Res Hosp, Dept Bone Marrow Transplantat & Cellular Therapy, Memphis, TN 38105 USA.
   [Zebley, Caitlin C.] St Jude Childrens Res Hosp, 5t Jude Grad Sch Biomed Sci, Memphis, TN 38105 USA.
   [Abdelsamed, Hossam A.] Univ Pittsburgh, Dept Surg, Thomas E Starzl Transplantat Inst, Pittsburgh, PA 15213 USA.
   [Abdelsamed, Hossam A.] Univ Pittsburgh, Pittsburgh Liver Res Ctr, Sch Med, Pittsburgh, PA 15213 USA.
   [Ghoneim, Hazem E.] Ohio State Univ, Coll Med, Dept Microbial Infect & Immun, Columbus, OH 43210 USA.
RP Youngblood, B (corresponding author), St Jude Childrens Res Hosp, Dept Immunol, Memphis, TN 38105 USA.
EM benjamin.youngblood@stjude.org
OI Mi, Tian/0000-0002-6446-1995
FU National Institutes of HealthUnited States Department of Health & Human
   ServicesNational Institutes of Health (NIH) - USA [R01AI114442,
   R01CA237311, R01NS121249]; American Lebanese Syrian Associated Charities
   (ALSAC)American Lebanese Syrian Associated Charities (ALSAC); St.
   JudeSt. Jude Medical
FX We thank Drs. Yiping Fan and Jeremy Crawford for bioinformatic analysis
   of methylation profiling. This work was supported by grants from the
   National Institutes of Health (R01AI114442 and R01CA237311 to B.Y.,
   R01NS121249 to G.K., and a loan repayment program to C.C.Z.) and the
   American Lebanese Syrian Associated Charities (ALSAC; to B.Y.). Part of
   the laboratory studies were performed by the Center for Translational
   Immunology (CeTI2), which is supported by St. Jude. Some figures were
   generated with BioRender. The content is solely the responsibility of
   the authors and does not necessarily represent the official views of the
   NIH.
CR Abdelsamed HA, 2020, NAT IMMUNOL, V21, P578, DOI 10.1038/s41590-020-0633-5
   Abdelsamed HA, 2018, FRONT IMMUNOL, V9, DOI 10.3389/fimmu.2018.00006
   Abdelsamed HA, 2017, J EXP MED, V214, P1593, DOI 10.1084/jem.20161760
   Akondy RS, 2017, NATURE, V552, P362, DOI 10.1038/nature24633
   An J, 2017, EXP MOL MED, V49, DOI 10.1038/emm.2017.5
   Bauler M, 2020, MOL THER-METH CLIN D, V17, P58, DOI 10.1016/j.omtm.2019.11.011
   Becskei A, 2007, FEBS LETT, V581, P5199, DOI 10.1016/j.febslet.2007.10.007
   Carty SA, 2018, J IMMUNOL, V200, P82, DOI 10.4049/jimmunol.1700559
   Cornetta K, 2018, MOL THER, V26, P280, DOI 10.1016/j.ymthe.2017.09.008
   Curtsinger JM, 2010, CURR OPIN IMMUNOL, V22, P333, DOI 10.1016/j.coi.2010.02.013
   Fraietta JA, 2018, NATURE, V558, P307, DOI 10.1038/s41586-018-0178-z
   Garfall AL, 2015, NEW ENGL J MED, V373, P1040, DOI 10.1056/NEJMoa1504542
   Garris CS, 2018, IMMUNITY, V49, P1148, DOI 10.1016/j.immuni.2018.09.024
   Gattinoni L, 2011, NAT MED, V17, P1290, DOI 10.1038/nm.2446
   Gerner MY, 2013, J IMMUNOL, V191, P1011, DOI 10.4049/jimmunol.1300652
   Ghoneim HE, 2017, CELL, V170, DOI 10.1016/j.cell.2017.06.007
   Goldrath AW, 2002, J EXP MED, V195, P1515, DOI 10.1084/jem.20020033
   Haydar D, 2021, NEURO-ONCOLOGY, V23, P999, DOI 10.1093/neuonc/noaa278
   JACOBSON NG, 1995, J EXP MED, V181, P1755, DOI 10.1084/jem.181.5.1755
   Kersh EN, 2006, J IMMUNOL, V176, P4083, DOI 10.4049/jimmunol.176.7.4083
   Kumaki Y, 2008, NUCLEIC ACIDS RES, V36, pW170, DOI 10.1093/nar/gkn294
   Li YX, 2009, BMC BIOINFORMATICS, V10, DOI 10.1186/1471-2105-10-232
   Liu Y, 2019, J IMMUNOL, V203, P198, DOI 10.4049/jimmunol.1800033
   Lugli E, 2013, NAT PROTOC, V8, P33, DOI 10.1038/nprot.2012.143
   McGarrity GJ, 2013, J GENE MED, V15, P78, DOI 10.1002/jgm.2691
   Nomura T, 2002, INFECT IMMUN, V70, P1049, DOI 10.1128/IAI.70.3.1049-1055.2002
   Northrop JK, 2006, J IMMUNOL, V177, P1062, DOI 10.4049/jimmunol.177.2.1062
   Park JH, 2018, NEW ENGL J MED, V378, P449, DOI 10.1056/NEJMoa1709919
   Park JH, 2016, BLOOD, V127, P3312, DOI 10.1182/blood-2016-02-629063
   Nguyen P, 2020, MOL THER-ONCOLYTICS, V18, P202, DOI 10.1016/j.omto.2020.06.018
   Schoenborn JR, 2007, NAT IMMUNOL, V8, P732, DOI 10.1038/ni1474
   Seaman S, 2017, CANCER CELL, V31, P501, DOI 10.1016/j.ccell.2017.03.005
   Thieu VT, 2008, IMMUNITY, V29, P679, DOI 10.1016/j.immuni.2008.08.017
   Trinchieri G, 2003, NAT REV IMMUNOL, V3, P133, DOI 10.1038/nri1001
   van Herpen CM, 2004, CLIN CANCER RES, V10, P2626, DOI 10.1158/1078-0432.CCR-03-0304
   Wu H, 2015, NUCLEIC ACIDS RES, V43, DOI 10.1093/nar/gkv715
   Xiao ZG, 2009, J IMMUNOL, V182, P2786, DOI 10.4049/jimmunol.0803484
   Yeku OO, 2017, SCI REP-UK, V7, DOI 10.1038/s41598-017-10940-8
   Youngblood B, 2017, NATURE, V552, P404, DOI 10.1038/nature25144
   Youngblood B, 2012, CURR OPIN HIV AIDS, V7, P50, DOI 10.1097/COH.0b013e32834ddcf2
   Yu WG, 1997, J LEUKOCYTE BIOL, V62, P450, DOI 10.1002/jlb.62.4.450
   Zhang L, 2015, CLIN CANCER RES, V21, P2278, DOI 10.1158/1078-0432.CCR-14-2085
   Zhao X, 2011, MOL THER, V19, P805, DOI 10.1038/mt.2010.295
   Zundler S, 2015, CYTOKINE GROWTH F R, V26, P559, DOI 10.1016/j.cytogfr.2015.07.003
NR 44
TC 0
Z9 0
U1 0
U2 0
PU CELL PRESS
PI CAMBRIDGE
PA 50 HAMPSHIRE ST, FLOOR 5, CAMBRIDGE, MA 02139 USA
SN 2211-1247
J9 CELL REP
JI Cell Reports
PD OCT 12
PY 2021
VL 37
IS 2
AR 109796
DI 10.1016/j.celrep.2021.109796
PG 15
WC Cell Biology
SC Cell Biology
GA WG5EK
UT WOS:000707017600001
PM 34644568
OA gold
DA 2021-10-29
ER

PT J
AU Jung, S
   Greiner, J
   Von Harsdorf, S
   Popovic, P
   Moll, R
   Schittenhelm, J
   Kandilaris, K
   Daniel, V
   Kunz, A
   Schmitt, M
   Dreger, P
AF Jung, Susanne
   Greiner, Jochen
   von Harsdorf, Stephanie
   Popovic, Pavle
   Moll, Roland
   Schittenhelm, Jens
   Kandilaris, Kosmas
   Daniel, Volker
   Kunz, Alexander
   Schmitt, Michael
   Dreger, Peter
TI Fatal late-onset CAR T-cell-mediated encephalitis after
   axicabtagene-ciloleucel in a patient with large B-cell lymphoma
SO BLOOD ADVANCES
LA English
DT Article
ID CENTRAL-NERVOUS-SYSTEM; HOST DISEASE; SAFETY; CD19; NEUROTOXICITY;
   MANAGEMENT; EFFICACY
AB Treatment with CD19-directed chimeric antigen receptor (CAR) T cells has evolved as a standard of care for multiply relapsed or refractory large B-cell lymphoma (r/r LBCL). A common side effect of this treatment is the immune effector cell-associated neurotoxicity syndrome (ICANS). Severe ICANS can occur in up to 30% to 40% of patients treated with axicabtagene-ciloleucel (axi-cel), usually within the first 4 weeks after administration of the dose and usually responding well to steroids. We describe a case of progressive central neurotoxicity occurring 9 months after axi-cel infusion in a patient with r/r LBCL who had undergone a prior allogeneic hematopoietic cell transplant. Despite extensive systemic and intrathecal immunosuppression, neurological deterioration was inexorable and eventually fatal within 5months. High CAR T-cell DNA copy numbers and elevated levels of interleukin-1 (IL-1) and IL-6 were found in the cerebral spinal fluid as clinical symptoms emerged, and CAR T-cell brain infiltration was observed on autopsy, suggesting that CAR T cells played a major pathogenetic role. This case of unexpected, devastating, late neurotoxicity warrants intensified investigation of neurological off-target effects of CD19-directed CAR T cells and highlights the need for continuous monitoring for late toxicities in this vulnerable patient population.
C1 [Jung, Susanne; Greiner, Jochen; von Harsdorf, Stephanie; Popovic, Pavle; Moll, Roland] Diakonie Hosp, Dept Med, Stuttgart, Germany.
   [Schittenhelm, Jens; Kandilaris, Kosmas] Univ Tubingen, Dept Neuropathol, Tubingen, Germany.
   [Daniel, Volker] Heidelberg Univ, Transplantat Immunol, Inst Immunol, Heidelberg, Germany.
   [Kunz, Alexander; Schmitt, Michael; Dreger, Peter] Heidelberg Univ, Dept Internal Med 5, Heidelberg, Germany.
RP Jung, S (corresponding author), Diakonie Klinikum, Rosenbergstr 38, D-70176 Stuttgart, Germany.
EM jung@diak-stuttgart.de
OI Daniel, Volker/0000-0001-8345-1031
CR Abramson JS, 2020, LANCET, V396, P839, DOI 10.1016/S0140-6736(20)31366-0
   Alsawah F, 2019, BLOOD ADV, V3, P3333, DOI 10.1182/bloodadvances.2019000289
   Armstrong D, 1997, AM J CLIN PATHOL, V107, P379, DOI 10.1093/ajcp/107.3.379
   Bishop RJ, 2010, RETINA-J RET VIT DIS, V30, P1272, DOI 10.1097/IAE.0b013e3181d20589
   CHUN HG, 1986, CANCER TREAT REP, V70, P1225
   Gust J, 2017, CANCER DISCOV, V7, P1404, DOI 10.1158/2159-8290.CD-17-0698
   Jacobson CA, 2020, J CLIN ONCOL, V38, P3095, DOI 10.1200/JCO.19.02103
   Kunz A, 2020, MOL THER-METH CLIN D, V17, P448, DOI 10.1016/j.omtm.2020.02.003
   Logue JM, 2021, HAEMATOLOGICA, V106, P978, DOI 10.3324/haematol.2019.238634
   Nastoupil LJ, 2020, J CLIN ONCOL, V38, P3119, DOI 10.1200/JCO.19.02104
   Oluwole OO, 2020, BIOL BLOOD MARROW TR, V26, P1581, DOI 10.1016/j.bbmt.2020.06.008
   Parker KR, 2020, CELL, V183, P126, DOI 10.1016/j.cell.2020.08.022
   Pasquini MC, 2020, BLOOD ADV, V4, P5414, DOI 10.1182/bloodadvances.2020003092
   ROUAH E, 1988, AM J CLIN PATHOL, V89, P543, DOI 10.1093/ajcp/89.4.543
   Ruggiu M, 2017, MEDICINE, V96, DOI 10.1097/MD.0000000000008303
   Schubert ML, 2021, ANN ONCOL, V32, P34, DOI 10.1016/j.annonc.2020.10.478
   Schubert ML, 2020, CANCERS, V12, DOI 10.3390/cancers12102820
   Schubert ML, 2020, BIOL BLOOD MARROW TR, V26, P1575, DOI 10.1016/j.bbmt.2020.04.025
   Shah NN, 2020, BLOOD ADV, V4, P2119, DOI 10.1182/bloodadvances.2020001626
   WARRELL RP, 1986, J CLIN ONCOL, V4, P74, DOI 10.1200/JCO.1986.4.1.74
   Wudhikarn K, 2020, BLOOD ADV, V4, P3024, DOI 10.1182/bloodadvances.2020001972
NR 21
TC 0
Z9 0
U1 0
U2 0
PU ELSEVIER
PI AMSTERDAM
PA RADARWEG 29, 1043 NX AMSTERDAM, NETHERLANDS
SN 2473-9529
EI 2473-9537
J9 BLOOD ADV
JI Blood Adv.
PD OCT 12
PY 2021
VL 5
IS 19
BP 3789
EP 3793
DI 10.1182/bloodadvances.2021004889
PG 5
WC Hematology
SC Hematology
GA WH3KM
UT WOS:000707581200005
PM 34496024
OA gold
DA 2021-10-29
ER

PT J
AU Aldoss, I
   Otoukesh, S
   Zhang, JY
   Mokhtari, S
   Ngo, D
   Mojtahedzadeh, M
   Al Malki, MM
   Salhotra, A
   Ali, H
   Aribi, A
   Sandhu, KS
   Arslan, S
   Koller, P
   Ball, B
   Stewart, F
   Curtin, P
   Artz, A
   Nakamura, R
   Marcucci, G
   Forman, SJ
   Stein, AS
   Pullarkat, V
AF Aldoss, Ibrahim
   Otoukesh, Salman
   Zhang, Jianying
   Mokhtari, Sally
   Ngo, Dat
   Mojtahedzadeh, Mona
   Al Malki, Monzr M.
   Salhotra, Amandeep
   Ali, Haris
   Aribi, Ahmed
   Sandhu, Karamjeet S.
   Arslan, Shukaib
   Koller, Paul
   Ball, Brian
   Stewart, Forrest
   Curtin, Peter
   Artz, Andrew
   Nakamura, Ryotaro
   Marcucci, Guido
   Forman, Stephen J.
   Stein, Anthony S.
   Pullarkat, Vinod
TI Extramedullary disease relapse and progression after blinatumomab
   therapy for treatment of acute lymphoblastic leukemia
SO CANCER
LA English
DT Article; Early Access
DE acute lymphoblastic leukemia (ALL); blinatumomab; extramedullary;
   refractory; relapse
ID MINIMAL RESIDUAL DISEASE; TERM-FOLLOW-UP; ADULT B-CELL; CAR-T-CELLS;
   CHEMOTHERAPY; CHILDREN
AB Background Blinatumomab has demonstrated encouraging activity in relapsed/refractory (r/r) and minimal residual disease-positive (MRD+) acute lymphoblastic leukemia (ALL). Extramedullary disease (EMD) relapse or relapse with CD19- disease has been observed after blinatumomab therapy in patients with r/r or MRD+ ALL. However, the pathophysiology and risk factors of treatment failure are not fully understood. Methods This study retrospectively reviewed the outcomes of adult patients with B-cell ALL treated with blinatumomab (n = 132) for either r/r (n = 103) or MRD+ disease (n = 29) at the authors' center (2013-2021) and analyzed factors associated with treatment response and EMD failure. Results The overall response rate was 64%. A lower marrow blast burden before blinatumomab (P = .049) and no history of previous EMD (P = .019) were significantly associated with a higher response. Among the patients who responded to blinatumomab, 56% underwent consolidation with allogeneic transplantation. Blinatumomab failure was observed in 89 patients; 43% of these patients (n = 38) either progressed or relapsed at extramedullary sites. A history of extramedullary involvement (53% vs 24%; P = .005) and retention of CD19 expression at the time of relapse/progression (97% vs 74%; P = .012) were associated with a higher risk for extramedullary failure. Central nervous system (CNS) failure after blinatumomab was encountered in 39% of the patients with EMD. Conclusions A history of EMD predicted an inferior response to blinatumomab therapy with a higher risk for relapse/progression at extramedullary sites (particularly CNS). Consolidation with allogenic transplantation in patients who primarily responded to blinatumomab did not abrogate the risk of extramedullary relapse. The incorporation of extramedullary assessment and the intensification of CNS prophylaxis may help in addressing extramedullary failure. Lay Summary Extramedullary failure is common during blinatumomab therapy for relapsed/refractory acute lymphoblastic leukemia. A history of extramedullary disease predicts an inferior response to blinatumomab therapy and a higher risk for relapse/progression at extramedullary sites. Most extramedullary failure cases retain CD19 expression.
C1 [Aldoss, Ibrahim; Otoukesh, Salman; Al Malki, Monzr M.; Salhotra, Amandeep; Ali, Haris; Aribi, Ahmed; Sandhu, Karamjeet S.; Arslan, Shukaib; Koller, Paul; Ball, Brian; Stewart, Forrest; Curtin, Peter; Artz, Andrew; Nakamura, Ryotaro; Marcucci, Guido; Forman, Stephen J.; Stein, Anthony S.; Pullarkat, Vinod] City Hope Natl Med Ctr, Dept Hematol & Hematopoiet Cell Transplantat, 1500 E Duarte Rd, Duarte, CA 91010 USA.
   [Zhang, Jianying] City Hope Natl Med Ctr, Dept Computat & Quantitat Med, 1500 E Duarte Rd, Duarte, CA 91010 USA.
   [Mokhtari, Sally] City Hope Natl Med Ctr, Dept Clin & Translat Project Dev, 1500 E Duarte Rd, Duarte, CA 91010 USA.
   [Ngo, Dat] City Hope Natl Med Ctr, Dept Pharm, 1500 E Duarte Rd, Duarte, CA 91010 USA.
   [Mojtahedzadeh, Mona] City Hope Natl Med Ctr, Dept Clin Support Care, 1500 E Duarte Rd, Duarte, CA 91010 USA.
RP Aldoss, I (corresponding author), City Hope Natl Med Ctr, Dept Hematol & Hematopoiet Cell Transplantat, 1500 E Duarte Rd, Duarte, CA 91010 USA.
EM ialdoss@coh.org
OI Aldoss, Ibrahim/0000-0001-9564-4498
FU National Institutes of HealthUnited States Department of Health & Human
   ServicesNational Institutes of Health (NIH) - USA [P30 CA033572]
FX This study was partially funded by the National Institutes of Health
   (P30 CA033572; Biostatistics Core).
CR Advani AS, 2018, BLOOD, V132, DOI 10.1182/blood-2018-99-111992
   Aldoss I, 2017, AM J HEMATOL, V92, P858, DOI 10.1002/ajh.24783
   Badar T, 2020, BLOOD ADV, V4, P2308, DOI 10.1182/bloodadvances.2019001381
   Gardner RA, 2017, BLOOD, V129, P3322, DOI 10.1182/blood-2017-02-769208
   Goebeler ME, 2016, J CLIN ONCOL, V34, P1104, DOI 10.1200/JCO.2014.59.1586
   Gokbuget N, 2020, LEUKEMIA LYMPHOMA, V61, P2665, DOI 10.1080/10428194.2020.1780583
   Gokbuget N, 2018, BLOOD, V131, P1522, DOI 10.1182/blood-2017-08-798322
   Hay KA, 2019, BLOOD, V133, P1652, DOI 10.1182/blood-2018-11-883710
   Jacoby E, 2018, AM J HEMATOL, V93, P1485, DOI 10.1002/ajh.25274
   Kantarjian H, 2017, NEW ENGL J MED, V376, P836, DOI 10.1056/NEJMoa1609783
   Martinelli G, 2021, EUR J CANCER, V146, P107, DOI 10.1016/j.ejca.2020.12.022
   Maude SL, 2018, NEW ENGL J MED, V378, P439, DOI 10.1056/NEJMoa1709866
   Park JH, 2018, NEW ENGL J MED, V378, P449, DOI 10.1056/NEJMoa1709919
   Short NJ, 2019, BLOOD, V134, DOI 10.1182/blood-2019-125136
   Topp MS, 2021, CANCER-AM CANCER SOC, V127, P554, DOI 10.1002/cncr.33298
   Topp MS, 2015, LANCET ONCOL, V16, P57, DOI 10.1016/S1470-2045(14)71170-2
   Topp MS, 2014, J CLIN ONCOL, V32, P4134, DOI 10.1200/JCO.2014.56.3247
   Topp MS, 2011, J CLIN ONCOL, V29, P2493, DOI 10.1200/JCO.2010.32.7270
   Turtle CJ, 2016, J CLIN INVEST, V126, P2123, DOI 10.1172/JCI85309
   von Stackelberg A, 2016, J CLIN ONCOL, V34, P4381, DOI 10.1200/JCO.2016.67.3301
   Weng JY, 2018, J HEMATOL ONCOL, V11, DOI 10.1186/s13045-018-0572-x
   Zoghbi A, 2017, PEDIATR BLOOD CANCER, V64, DOI 10.1002/pbc.26594
NR 22
TC 0
Z9 0
U1 0
U2 0
PU WILEY
PI HOBOKEN
PA 111 RIVER ST, HOBOKEN 07030-5774, NJ USA
SN 0008-543X
EI 1097-0142
J9 CANCER-AM CANCER SOC
JI Cancer
DI 10.1002/cncr.33967
EA OCT 2021
PG 7
WC Oncology
SC Oncology
GA WE4QP
UT WOS:000705612500001
PM 34633671
DA 2021-10-29
ER

PT J
AU Mei, H
   Li, CG
   Jiang, HW
   Zhao, XY
   Huang, ZP
   Jin, D
   Guo, T
   Kou, HM
   Liu, L
   Tang, L
   Yin, P
   Wang, ZH
   Ai, LS
   Ke, S
   Xia, YM
   Deng, J
   Chen, L
   Cai, L
   Sun, CY
   Xia, LH
   Hua, GQ
   Hu, Y
AF Mei, Heng
   Li, Chenggong
   Jiang, Huiwen
   Zhao, Xinying
   Huang, Zhiping
   Jin, Dan
   Guo, Tao
   Kou, Haiming
   Liu, Lin
   Tang, Lu
   Yin, Ping
   Wang, Zhihui
   Ai, Lisha
   Ke, Sha
   Xia, Yimeng
   Deng, Jun
   Chen, Lei
   Cai, Li
   Sun, Chunyan
   Xia, Linghui
   Hua, Gaoquan
   Hu, Yu
TI A bispecific CAR-T cell therapy targeting BCMA and CD38 in relapsed or
   refractory multiple myeloma
SO JOURNAL OF HEMATOLOGY & ONCOLOGY
LA English
DT Article
DE Chimeric antigen receptor-T cells; Multiple myeloma; BCMA; CD38;
   Bispecific CAR
ID DARATUMUMAB MONOTHERAPY; MATURATION ANTIGEN; OPEN-LABEL; RECEPTOR;
   DIAGNOSIS; RESPONSES; STRATEGY; SURVIVAL; CRITERIA; ERA
AB Background BCMA-specific chimeric antigen receptor-T cells (CAR-Ts) have exhibited remarkable efficacy in refractory or relapsed multiple myeloma (RRMM); however, primary resistance and relapse exist with single-target immunotherapy. Bispecific CARs are proposed to mitigate these limitations. Methods We constructed a humanized bispecific BM38 CAR targeting BCMA and CD38 and tested the antimyeloma activity of BM38 CAR-Ts in vitro and in vivo. Twenty-three patients with RRMM received infusions of BM38 CAR-Ts in a phase I trial. Results BM38 CAR-Ts showed stronger in vitro cytotoxicity to heterogeneous MM cells than did T cells expressing an individual BCMA or CD38 CAR. BM38 CAR-Ts also exhibited potent antimyeloma activity in xenograft mouse models. In the phase I trial, cytokine release syndrome occurred in 20 patients (87%) and was mostly grade 1-2 (65%). Neurotoxicity was not observed. Hematologic toxicities were common, including neutropenia in 96% of the patients, leukopenia in 87%, anemia in 43% and thrombocytopenia in 61%. At a median follow-up of 9.0 months (range 0.5 to 18.5), 20 patients (87%) attained a clinical response and minimal residual disease-negativity (<= 10(-4) nucleated cells), with 12 (52%) achieving a stringent complete response. Extramedullary plasmacytoma was eliminated completely in 56% and partially in 33% and of 9 patients. The median progression-free survival was 17.2 months. Two relapsed patients maintained BCMA and CD38 expression on MM cells. Notably, BM38 CAR-Ts cells were detectable in 77.8% of evaluable patients at 9 months and 62.2% at 12 months. Conclusion Bispecific BM38 CAR-Ts were feasible, safe and significantly effective in patient with RRMM. Trial registration: Chictr.org.cn ChiCTR1800018143.
C1 [Mei, Heng; Li, Chenggong; Jiang, Huiwen; Guo, Tao; Kou, Haiming; Liu, Lin; Tang, Lu; Ai, Lisha; Ke, Sha; Deng, Jun; Chen, Lei; Cai, Li; Sun, Chunyan; Xia, Linghui; Hu, Yu] Huazhong Univ Sci & Technol, Tongji Med Coll, Union Hosp, Inst Hematol, Wuhan 430030, Peoples R China.
   [Mei, Heng; Li, Chenggong; Jiang, Huiwen; Jin, Dan; Guo, Tao; Kou, Haiming; Liu, Lin; Tang, Lu; Ai, Lisha; Ke, Sha; Xia, Yimeng; Deng, Jun; Xia, Linghui; Hu, Yu] Hubei Clin Med Ctr Cell Therapy Neoplast Dis, Wuhan 430022, Peoples R China.
   [Zhao, Xinying; Huang, Zhiping] Yangtze Univ, Clin Med Coll 2, Jingzhou Cent Hosp, Inst Hematol, Jingzhou 434020, Peoples R China.
   [Jin, Dan; Hua, Gaoquan] Zhejiang Cellyan Biotechnol Co Ltd, Jiaxin 314001, Peoples R China.
   [Yin, Ping] Huazhong Univ Sci & Technol, Tongji Med Coll, Sch Publ Hlth, Dept Epidemiol & Biostat, Wuhan 430030, Peoples R China.
   [Wang, Zhihui] Huazhong Univ Sci & Technol, Tongji Med Coll, Union Hosp, Drug Clin Trial Inst, Wuhan 430022, Peoples R China.
RP Mei, H; Hu, Y (corresponding author), Huazhong Univ Sci & Technol, Tongji Med Coll, Union Hosp, Inst Hematol, Wuhan 430030, Peoples R China.; Mei, H; Hu, Y (corresponding author), Hubei Clin Med Ctr Cell Therapy Neoplast Dis, Wuhan 430022, Peoples R China.
EM hmei@hust.edu.cn; dr_huyu@126.com
FU Key Special Project of "Research on Prevention and Control of Major
   Chronic Non-infectious Diseases" [2019YFC1316203, 2019YFC1316204];
   National Natural Science Foundation of ChinaNational Natural Science
   Foundation of China (NSFC) [81873434, 81770132]
FX This work was supported by grants from the Key Special Project of
   "Research on Prevention and Control of Major Chronic Non-infectious
   Diseases" (No. 2019YFC1316203, No. 2019YFC1316204) and the National
   Natural Science Foundation of China (No. 81873434, No. 81770132).
CR Ali SA, 2016, BLOOD, V128, P1688, DOI 10.1182/blood-2016-04-711903
   An N, 2018, MOL PHARMACEUT, V15, P4577, DOI 10.1021/acs.molpharmaceut.8b00584
   Arroz M, 2016, CYTOM PART B-CLIN CY, V90, P31, DOI 10.1002/cyto.b.21228
   Attal M, 2019, LANCET, V394, P2096, DOI 10.1016/S0140-6736(19)32556-5
   Avet-Loiseau H, 2012, J CLIN ONCOL, V30, P1949, DOI 10.1200/JCO.2011.36.5726
   Barber A, 2011, GENE THER, V18, P509, DOI 10.1038/gt.2010.174
   Berdeja JG, LANCET, V2021
   Bolli N, 2014, NAT COMMUN, V5, DOI 10.1038/ncomms3997
   Bray F, 2018, CA-CANCER J CLIN, V68, P394, DOI 10.3322/caac.21492
   Brudno JN, 2018, J CLIN ONCOL, V36, P2267, DOI 10.1200/JCO.2018.77.8084
   Carpenter RO, 2013, CLIN CANCER RES, V19, P2048, DOI 10.1158/1078-0432.CCR-12-2422
   Chen KH, 2018, LEUKEMIA, V32, P402, DOI 10.1038/leu.2017.302
   Cohen AD, 2019, J CLIN INVEST, V129, P2210, DOI 10.1172/JCI126397
   Costa F, 2019, CELLS-BASEL, V8, DOI 10.3390/cells8121632
   Cowan AJ, 2018, JAMA ONCOL, V4, P1221, DOI 10.1001/jamaoncol.2018.2128
   Da Via MC, 2021, NAT MED, V27, DOI 10.1038/s41591-021-01245-5
   Drent E, 2017, MOL THER, V25, P1946, DOI 10.1016/j.ymthe.2017.04.024
   Drent E, 2016, HAEMATOLOGICA, V101, P616, DOI 10.3324/haematol.2015.137620
   Flores-Borja F, 2013, SCI TRANSL MED, V5, DOI 10.1126/scitranslmed.3005407
   Gagelmann N, 2019, BLOOD, V134, DOI 10.1182/blood-2019-121967
   Garfall AL, 2019, JCI INSIGHT, V4, DOI 10.1172/jci.insight.127684
   Garfall AL, 2015, NEW ENGL J MED, V373, P1040, DOI 10.1056/NEJMoa1504542
   Gargett T, 2016, MOL THER, V24, P1135, DOI 10.1038/mt.2016.63
   Grada Z, 2013, MOL THER-NUCL ACIDS, V2, DOI 10.1038/mtna.2013.32
   Hegde M, 2016, J CLIN INVEST, V126, P3036, DOI 10.1172/JCI83416
   Jiang HW, 2019, AM J HEMATOL, V94, P1113, DOI 10.1002/ajh.25582
   Karakasheva TA, 2015, CANCER RES, V75, P4074, DOI 10.1158/0008-5472.CAN-14-3639
   Kim D, 2012, LEUKEMIA, V26, P2530, DOI 10.1038/leu.2012.140
   Kozakov D, 2017, NAT PROTOC, V12, P255, DOI 10.1038/nprot.2016.169
   Kumar S, 2016, LANCET ONCOL, V17, pE328, DOI 10.1016/S1470-2045(16)30206-6
   Kumar SK, 2008, BLOOD, V111, P2516, DOI 10.1182/blood-2007-10-116129
   Kumar SK, 2017, NAT REV DIS PRIMERS, V3, DOI 10.1038/nrdp.2017.46
   Lamers CHJ, 2011, BLOOD, V117, P72, DOI 10.1182/blood-2010-07-294520
   Lee DW, 2019, BIOL BLOOD MARROW TR, V25, P625, DOI 10.1016/j.bbmt.2018.12.758
   Lee DW, 2014, BLOOD, V124, P188, DOI 10.1182/blood-2014-05-552729
   Lokhorst HM, 2015, NEW ENGL J MED, V373, P1207, DOI 10.1056/NEJMoa1506348
   Long MX, 2017, J CLIN INVEST, V127, P3052, DOI 10.1172/JCI89756
   Lonial S, 2020, LANCET ONCOL, V21, P207, DOI 10.1016/S1470-2045(19)30788-0
   Lonial S, 2016, LANCET, V387, P1551, DOI 10.1016/S0140-6736(15)01120-4
   Malavasi F, 2008, PHYSIOL REV, V88, P841, DOI 10.1152/physrev.00035.2007
   Melchor L, 2014, LEUKEMIA, V28, P1705, DOI 10.1038/leu.2014.13
   Mihara K, 2012, LEUKEMIA, V26, P365, DOI 10.1038/leu.2011.205
   Mikkilineni L, 2019, BLOOD, V134, DOI 10.1182/blood-2019-129088
   Munshi NC, 2021, NEW ENGL J MED, V384, P705, DOI 10.1056/NEJMoa2024850
   Ozaki S, 2014, ACTA HAEMATOL-BASEL, V132, P211, DOI 10.1159/000357394
   Paino T, 2015, LEUKEMIA, V29, P1186, DOI 10.1038/leu.2014.321
   Palumbo A, 2016, NEW ENGL J MED, V375, P754, DOI 10.1056/NEJMoa1606038
   Qin HY, 2017, BLOOD, V130
   Raje N, 2019, NEW ENGL J MED, V380, P1726, DOI 10.1056/NEJMoa1817226
   Rajkumar SV, 2014, LANCET ONCOL, V15, pE538, DOI 10.1016/S1470-2045(14)70442-5
   Ramos CA, 2016, J CLIN INVEST, V126, P2588, DOI 10.1172/JCI86000
   Rawstron AC, 2008, HAEMATOLOGICA, V93, P431, DOI 10.3324/haematol.11080
   Salem DA, 2018, LEUKEMIA RES, V71, P106, DOI 10.1016/j.leukres.2018.07.015
   Shah NN, 2020, NAT MED, V26, P1569, DOI 10.1038/s41591-020-1081-3
   Smith EL, 2019, SCI TRANSL MED, V11, DOI 10.1126/scitranslmed.aau7746
   Spiegel JY, 2021, NAT MED, V27, P1419, DOI 10.1038/s41591-021-01436-0
   Tong C, 2020, BLOOD, V136, P1632, DOI 10.1182/blood.2020005278
   Turesson I, 2010, J CLIN ONCOL, V28, P830, DOI 10.1200/JCO.2009.25.4177
   Turtle CJ, 2016, SCI TRANSL MED, V8, DOI 10.1126/scitranslmed.aaf8621
   Usmani SZ, 2016, BLOOD, V128, P37, DOI 10.1182/blood-2016-03-705210
   Usmani SZ, 2012, HAEMATOL-HEMATOL J, V97, P1761, DOI 10.3324/haematol.2012.065698
   Wang XL, 2018, CLIN CANCER RES, V24, P106, DOI 10.1158/1078-0432.CCR-17-0344
   Waterhouse A, 2018, NUCLEIC ACIDS RES, V46, pW296, DOI 10.1093/nar/gky427
   Xu J, 2019, P NATL ACAD SCI USA, V116, P9543, DOI 10.1073/pnas.1819745116
   Yan ZL, 2019, LANCET HAEMATOL, V6, pE521, DOI 10.1016/S2352-3026(19)30115-2
   Zah E, 2020, NAT COMMUN, V11, DOI 10.1038/s41467-020-16160-5
   Zah E, 2016, CANCER IMMUNOL RES, V4, P498, DOI 10.1158/2326-6066.CIR-15-0231
   Zhao WH, 2018, J HEMATOL ONCOL, V11, DOI 10.1186/s13045-018-0681-6
NR 68
TC 0
Z9 0
U1 6
U2 6
PU BMC
PI LONDON
PA CAMPUS, 4 CRINAN ST, LONDON N1 9XW, ENGLAND
EI 1756-8722
J9 J HEMATOL ONCOL
JI J. Hematol. Oncol.
PD OCT 9
PY 2021
VL 14
IS 1
AR 161
DI 10.1186/s13045-021-01170-7
PG 17
WC Oncology; Hematology
SC Oncology; Hematology
GA WE0FE
UT WOS:000705305100002
PM 34627333
OA gold, Green Published
DA 2021-10-29
ER

PT J
AU Arcari, A
   Morello, L
   Vallisa, D
   Marcheselli, L
   Tecchio, C
   Quaglia, FM
   Tisi, MC
   Zilioli, VR
   Di Rocco, A
   Perrone, T
   Gini, G
   Dogliotti, I
   Bianchetti, N
   Bozzoli, V
   De Philippis, C
   De Celis, MIA
   Chiappella, A
   Fabbri, A
   Pelosini, M
   Merli, M
   Molinari, AL
   Sciarra, R
   Volpetti, S
   Hohaus, S
   Nassi, L
   Visco, C
AF Arcari, Annalisa
   Morello, Lucia
   Vallisa, Daniele
   Marcheselli, Luigi
   Tecchio, Cristina
   Quaglia, Francesca Maria
   Tisi, Maria Chiara
   Zilioli, Vittorio Ruggero
   Di Rocco, Alice
   Perrone, Tommasina
   Gini, Guido
   Dogliotti, Irene
   Bianchetti, Nicola
   Bozzoli, Valentina
   De Philippis, Chiara
   De Celis, Maria Isabel Alvarez
   Chiappella, Annalisa
   Fabbri, Alberto
   Pelosini, Matteo
   Merli, Michele
   Molinari, Anna Lia
   Sciarra, Roberta
   Volpetti, Stefano
   Hohaus, Stefan
   Nassi, Luca
   Visco, Carlo
TI Allogeneic stem cell transplantation in patients with mantle cell
   lymphoma: results from the MANTLE-FIRST study on behalf of Fondazione
   Italiana Linfomi
SO LEUKEMIA & LYMPHOMA
LA English
DT Article; Early Access
DE Mantle cell lymphoma; allogeneic stem cell transplantation; ibrutinib
ID MARROW-TRANSPLANTATION; RITUXIMAB; OUTCOMES; DISEASE; BLOOD; REGIMEN;
   TRIALS; INDEX; MCL
AB The role of allogeneic stem cell transplantation (allo-SCT) in mantle cell lymphoma (MCL) is uncertain, even more in the era of bruton's tyrosine kinase inhibitors (BTKi) and chimeric antigen receptor T-cells. We retrospectively analyzed 55 patients who underwent allo-SCT for MCL relapsed or refractory (r/r) after rituximab and high-dose cytarabine within the MANTLE-FIRST project. With a median follow-up of 3.7 years, non-relapse mortality (NRM), progression-free survival, and overall survival were 23%, 53%, and 56%, respectively. NRM was significantly higher in the case of acute graft-versus-host disease, > 2 prior lines of therapy, age > 60 years. The outcome was similar for patients with early (<= 24 months) and late progression of disease. The use of BTKi as a bridge to allo-SCT did not increase the toxicity and allowed a good control of disease. Our real-life experience confirms that allo-SCT still represents an option in MCL patients, especially if young and early-relapsed.
C1 [Arcari, Annalisa; Vallisa, Daniele] Guglielmo da Saliceto Hosp, Unit Hematol & Bone Marrow Transplantat, Piacenza, Italy.
   [Morello, Lucia; De Philippis, Chiara] IRCCS Humanitas Res Hosp, Humanitas Canc Ctr, Dept Med Oncol & Hematol, Rozzano, Italy.
   [Marcheselli, Luigi] Fdn Italiana Linf ONLUS, Modena, Italy.
   [Tecchio, Cristina; Quaglia, Francesca Maria; Visco, Carlo] Univ Verona, Dept Med, Sect Hematol, Verona, Italy.
   [Tisi, Maria Chiara] San Bortolo Hosp, Cell Therapy & Hematol, Vicenza, Italy.
   [Zilioli, Vittorio Ruggero] ASST Grande Osped Metropolitano Niguarda, Hematol, Milan, Italy.
   [Di Rocco, Alice] Sapienza Univ, Dept Translat & Precis Med, Rome, Italy.
   [Perrone, Tommasina] Univ Bari, Hematol, Bari, Italy.
   [Gini, Guido] Marche Polytech Univ, Dept Clin & Mol Sci, Hematol, Ancona, Italy.
   [Dogliotti, Irene] AOU Citta Salute & Sci Torino, Stem Cell Transplant Unit, Turin, Italy.
   [Bianchetti, Nicola] Spedali Civil Brescia, Hematol, Brescia, Italy.
   [Bozzoli, Valentina] POV Fazzi, Hematol, Lecce, Italy.
   [De Celis, Maria Isabel Alvarez] IRCCS Santa Maria Nuova Hosp, Hematol, Reggio Emilia, Italy.
   [Chiappella, Annalisa] IRCCS Ist Nazl Tumori, Hematol & Bone Marrow Transplantat, Milan, Italy.
   [Chiappella, Annalisa] Citta Salute & Sci Torino Univ Hosp, Hematol, Turin, Italy.
   [Fabbri, Alberto] Azienda Osped Univ Senese, Hematol, Siena, Italy.
   [Fabbri, Alberto] Univ Siena, Siena, Italy.
   [Pelosini, Matteo] Pisa Univ Hosp, Hematol Div, Pisa, Italy.
   [Merli, Michele] Univ Insubria, Univ Hosp Osped Circolo, Hematol, Varese, Italy.
   [Merli, Michele] Univ Insubria, Fdn Macchi ASST Sette Laghi, Varese, Italy.
   [Molinari, Anna Lia] Osped Infermi, Hematol, Rimini, Italy.
   [Sciarra, Roberta] Fdn IRCCS Policlin San Matteo, Hematol, Pavia, Italy.
   [Volpetti, Stefano] Azienda Sanitaria Univ Integrata, Dept Hematol, Udine, Italy.
   [Hohaus, Stefan] Univ Cattolica Sacro Cuore, Fdn Policlin Univ A Gemelli, IRCCS, Hematol, Rome, Italy.
   [Nassi, Luca] Azienda Osped Univ Maggiore Carita, Hematol, Novara, Italy.
RP Arcari, A (corresponding author), Guglielmo da Saliceto Hosp, Unit Hematol & Bone Marrow Transplantat, Piacenza, Italy.
EM a.arcari@ausl.pc.it
CR Bacigalupo A, 2009, BIOL BLOOD MARROW TR, V15, P1628, DOI 10.1016/j.bbmt.2009.07.004
   Cook G, 2010, BIOL BLOOD MARROW TR, V16, P1419, DOI 10.1016/j.bbmt.2010.04.006
   Corradini P, 2007, LEUKEMIA, V21, P2316, DOI 10.1038/sj.leu.2404822
   Dietrich S, 2014, ANN ONCOL, V25, P1053, DOI 10.1093/annonc/mdu097
   Dreger P, 2019, BONE MARROW TRANSPL, V54, P44, DOI 10.1038/s41409-018-0207-4
   Dreyling M, 2005, BLOOD, V105, P2677, DOI 10.1182/blood-2004-10-3883
   Dreyling M, 2017, ANN ONCOL, V28, P62, DOI [10.1093/annonc/mdx223, 10.1093/annonc/mdx289]
   Dreyling M, 2018, BLOOD, V132, P2722, DOI 10.1182/blood-2017-08-737502
   Eskelund CW, 2017, BLOOD, V130, P1903, DOI 10.1182/blood-2017-04-779736
   Filipovich AH, 2005, BIOL BLOOD MARROW TR, V11, P945, DOI 10.1016/j.bbmt.2005.09.004
   Gayoso J, 2011, THER ADV HEMATOL, V2, P5, DOI 10.1177/2040620710396752
   Hamadani M, 2013, BIOL BLOOD MARROW TR, V19, P625, DOI 10.1016/j.bbmt.2013.01.009
   Hermine O, 2012, BLOOD, V120, DOI 10.1182/blood.V120.21.151.151
   Hoster E, 2016, J CLIN ONCOL, V34, P1386, DOI 10.1200/JCO.2015.63.8387
   Jain P, 2018, BRIT J HAEMATOL, V183, P578, DOI 10.1111/bjh.15567
   Kumar A, 2019, BLOOD CANCER J, V9, DOI 10.1038/s41408-019-0209-5
   Le Gouill S, 2017, NEW ENGL J MED, V377, P1250, DOI 10.1056/NEJMoa1701769
   Le Gouill S, 2012, ANN ONCOL, V23, P2695, DOI 10.1093/annonc/mds054
   Lin RJ, 2019, BRIT J HAEMATOL, V184, P1006, DOI 10.1111/bjh.15721
   Luznik L, 2008, BIOL BLOOD MARROW TR, V14, P641, DOI 10.1016/j.bbmt.2008.03.005
   Marangon M, 2021, CANCERS, V13, DOI 10.3390/cancers13020291
   Martin P, 2016, BLOOD, V127, P1559, DOI 10.1182/blood-2015-10-673145
   Morris E, 2004, BLOOD, V104, P3865, DOI 10.1182/blood-2004-03-1105
   Mussetti A, 2015, BONE MARROW TRANSPL, V50, P1293, DOI 10.1038/bmt.2015.156
   Palomba ML., 62 ASH ANN M EXP
   PRZEPIORKA D, 1995, BONE MARROW TRANSPL, V15, P825
   Robinson SP, 2018, BONE MARROW TRANSPL, V53, P617, DOI 10.1038/s41409-017-0067-3
   Romaguera JE, 2010, BRIT J HAEMATOL, V150, P200, DOI 10.1111/j.1365-2141.2010.08228.x
   Shah NN, 2021, J CLIN ONCOL, V39, P487, DOI 10.1200/JCO.20.01447
   Smith A, 2011, BRIT J CANCER, V105, P1684, DOI 10.1038/bjc.2011.450
   Song YQ, 2020, CLIN CANCER RES, V26, P4216, DOI 10.1158/1078-0432.CCR-19-3703
   Sorror ML, 2005, BLOOD, V106, P2912, DOI 10.1182/blood-2005-05-2004
   Tam CS, 2009, BLOOD, V113, P4144, DOI 10.1182/blood-2008-10-184200
   Tessoulin B, 2016, BONE MARROW TRANSPL, V51, P1184, DOI 10.1038/bmt.2016.102
   Vaughn JE, 2015, CANCER-AM CANCER SOC, V121, P3709, DOI 10.1002/cncr.29498
   Visco C, 2021, LEUKEMIA, V35, P787, DOI 10.1038/s41375-020-01013-3
   Visco C, 2019, BRIT J HAEMATOL, V185, P940, DOI 10.1111/bjh.15643
   Wang MH, 2020, NEW ENGL J MED, V382, P1331, DOI 10.1056/NEJMoa1914347
   Wang M, 2019, LEUKEMIA, V33, P2762, DOI 10.1038/s41375-019-0575-9
   Wang ML, 2013, NEW ENGL J MED, V369, P507, DOI 10.1056/NEJMoa1306220
NR 40
TC 0
Z9 0
U1 0
U2 0
PU TAYLOR & FRANCIS LTD
PI ABINGDON
PA 2-4 PARK SQUARE, MILTON PARK, ABINGDON OR14 4RN, OXON, ENGLAND
SN 1042-8194
EI 1029-2403
J9 LEUKEMIA LYMPHOMA
JI Leuk. Lymphoma
DI 10.1080/10428194.2021.1961238
EA OCT 2021
PG 10
WC Oncology; Hematology
SC Oncology; Hematology
GA WD7LP
UT WOS:000705118900001
PM 34625013
DA 2021-10-29
ER

PT J
AU Mazzarella, L
   Enblad, G
   Olweus, J
   Malmberg, KJ
   Jerkeman, M
AF Mazzarella, Luca
   Enblad, Gunilla
   Olweus, Johanna
   Malmberg, Karl-Johan
   Jerkeman, Mats
TI Advances in immune therapies in hematological malignancies
SO JOURNAL OF INTERNAL MEDICINE
LA English
DT Review; Early Access
DE chimeric antigen receptor T cell; immune checkpoint inhibition; killer
   cell immunoglobulin-like receptors; NK-cell therapy; T-cell receptor;
   TriKEs
ID NATURAL-KILLER-CELLS; CYTOTOXIC T-CELLS; NK CELLS; CHECKPOINT
   INHIBITORS; PD-1 BLOCKADE; ALLOGENEIC TRANSPLANTATION; CANCER
   REGRESSION; FOLLOW-UP; PHASE-II; LYMPHOMA
AB Immunotherapy in cancer takes advantage of the exquisite specificity, potency, and flexibility of the immune system to eliminate alien tumor cells. It involves strategies to activate the entire immune defense, by unlocking mechanisms developed by tumor cells to escape from surrounding immune cells, as well as engineered antibody and cellular therapies. What is important to note is that these are therapeutics with curative potential. The earliest example of immune therapy is allogeneic stem cell transplantation, introduced in 1957, which is still an important modality in hematology, most notably in myeloid malignancies. In this review, we discuss developmental trends of immunotherapy in hematological malignancies, focusing on some of the strategies that we believe will have the most impact on future clinical practice in this field. In particular, we delineate novel developments for therapies that have already been introduced into the clinic, such as immune checkpoint inhibition and chimeric antigen receptor T-cell therapies. Finally, we discuss the therapeutic potential of emerging strategies based on T-cell receptors and adoptive transfer of allogeneic natural killer cells.
C1 [Mazzarella, Luca] European Inst Oncol, Dept Expt Oncol, Milan, Italy.
   [Enblad, Gunilla] Uppsala Univ, Dept Immunol Genet & Pathol Expt & Clin Oncol, Uppsala, Sweden.
   [Olweus, Johanna; Malmberg, Karl-Johan] Oslo Univ Hosp, Radiumhosp, Inst Canc Res, Dept Canc Immunol, Oslo, Norway.
   [Olweus, Johanna; Malmberg, Karl-Johan] Univ Oslo, Inst Clin Med, Oslo, Norway.
   [Malmberg, Karl-Johan] Karolinska Inst, Karolinska Univ Hosp, Dept Med Huddinge, Ctr Infect Med, Stockholm, Sweden.
   [Jerkeman, Mats] Lund Univ, Skane Univ Hosp, Dept Oncol, Lund, Sweden.
RP Jerkeman, M (corresponding author), Lund Univ, Dept Oncol, SE-22185 Lund, Sweden.
EM mats.jerkeman@med.lu.se
OI Jerkeman, Mats/0000-0003-4509-6707
FU Swedish Research CouncilSwedish Research CouncilEuropean Commission;
   Swedish Children's Cancer Society; Swedish Cancer SocietySwedish Cancer
   Society; Karolinska InstituteKarolinska Institutet; South-Eastern
   Regional Health Authority Norway; Research Council of NorwayResearch
   Council of Norway; Norwegian Cancer SocietyNorwegian Cancer Society;
   University of Oslo and Oslo University Hospital; Italian Ministry of
   Health, GR program; European Research Council (ERC) under the European
   Union's Horizon 2020 research and innovation programeEuropean Research
   Council (ERC) [865805]
FX This work was supported by grants from the Swedish Research Council, the
   Swedish Children's Cancer Society, the Swedish Cancer Society, the
   Karolinska Institute, the South-Eastern Regional Health Authority
   Norway, the Research Council of Norway, the Norwegian Cancer Society,
   the University of Oslo and Oslo University Hospital, the Italian
   Ministry of Health, GR program, and the European Research Council (ERC)
   under the European Union's Horizon 2020 research and innovation programe
   (grant agreement No. 865805).
CR Abrahamsen IW, 2010, LEUKEMIA, V24, P1901, DOI 10.1038/leu.2010.186
   Abrahamsen IW, 2012, INT J CANCER, V130, P1821, DOI 10.1002/ijc.26209
   Abramson JS, 2020, LANCET, V396, P839, DOI 10.1016/S0140-6736(20)31366-0
   Advani R, 2018, NEW ENGL J MED, V379, P1711, DOI 10.1056/NEJMoa1807315
   Ali M, 2019, NAT PROTOC, V14, P1926, DOI 10.1038/s41596-019-0170-6
   Amir AL, 2011, CLIN CANCER RES, V17, P5615, DOI 10.1158/1078-0432.CCR-11-1066
   Ansell SM, 2021, J CLIN ONCOL, V39, P525, DOI 10.1200/JCO.20.01522
   Armand P, 2018, J CLIN ONCOL, V36, P1428, DOI 10.1200/JCO.2017.76.0793
   Armand P, 2014, BLOOD, V123, P3664, DOI 10.1182/blood-2014-01-552984
   Bartok O, 2020, NATURE, DOI 10.1038/s41586-020-03054-1
   Bertamini L, 2020, ANN TRANSL MED, V8, DOI 10.21037/atm.2020.02.65
   Bewersdorf JP, 2019, EXPERT REV ANTICANC, V19, P393, DOI 10.1080/14737140.2019.1589374
   Beziat V, 2013, BLOOD, V121, P2678, DOI 10.1182/blood-2012-10-459545
   Biernacki MA, 2020, J CLIN INVEST, V130, P5127, DOI 10.1172/JCI137723
   Borate U, 2019, BLOOD, V134, DOI 10.1182/blood-2019-128178
   Bryceson YT, 2006, BLOOD, V107, P159, DOI 10.1182/blood-2005-04-1351
   Cao YQ, 2019, FRONT ONCOL, V9, DOI 10.3389/fonc.2019.00767
   Carey CD, 2017, BLOOD, V130, P2420, DOI 10.1182/blood-2017-03-770719
   Chapuis AG, 2019, NAT MED, V25, P1064, DOI 10.1038/s41591-019-0472-9
   Chen R, 2017, J CLIN ONCOL, V35, P2125, DOI 10.1200/JCO.2016.72.1316
   Chou CK, 2019, BONE MARROW TRANSPL, V54, P780, DOI 10.1038/s41409-019-0602-5
   Cichocki F, 2020, SCI TRANSL MED, V12, DOI 10.1126/scitranslmed.aaz5618
   CUDKOWICZ G, 1964, NATURE, V204, P450, DOI 10.1038/204450a0
   D'Angelo SP, 2018, CANCER DISCOV, V8, P944, DOI 10.1158/2159-8290.CD-17-1417
   Daver N, 2021, BEST PRACT RES CL HA, V34, DOI 10.1016/j.beha.2021.101247
   Daver N, 2019, CANCER DISCOV, V9, P370, DOI 10.1158/2159-8290.CD-18-0774
   Davids MS, 2020, BLOOD, V135, P2182, DOI 10.1182/blood.2019004710
   Davids MS, 2016, NEW ENGL J MED, V375, P143, DOI 10.1056/NEJMoa1601202
   Davis ZB, 2017, SEMIN IMMUNOL, V31, P64, DOI 10.1016/j.smim.2017.07.011
   De Philippis C, 2020, BLOOD ADV, V4, P1242, DOI 10.1182/bloodadvances.2019001336
   Dean EA, 2020, BLOOD ADV, V4, P3268, DOI 10.1182/bloodadvances.2020001900
   Diefenbach CS, 2020, LANCET HAEMATOL, V7, pE660, DOI 10.1016/S2352-3026(20)30221-0
   Ding W, 2017, BLOOD, V129, P3419, DOI 10.1182/blood-2017-02-765685
   Enblad G, 2018, CLIN CANCER RES, V24, P6185, DOI 10.1158/1078-0432.CCR-18-0426
   Fang PQ, 2021, FRONT ONCOL, V11, DOI 10.3389/fonc.2021.648655
   Fesnak AD, 2016, NAT REV CANCER, V16, P566, DOI 10.1038/nrc.2016.97
   Fry TJ, 2018, NAT MED, V24, P20, DOI 10.1038/nm.4441
   Fuji S, 2016, J CLIN ONCOL, V34, P3426, DOI 10.1200/JCO.2016.67.8250
   Gauthier M, 2021, CRIT REV ONCOL HEMAT, V160, DOI 10.1016/j.critrevonc.2021.103261
   Geoerger B, 2020, LANCET ONCOL, V21, P134, DOI 10.1016/S1470-2045(19)30693-X
   Gooden M, 2011, P NATL ACAD SCI USA, V108, P10656, DOI 10.1073/pnas.1100354108
   Gopal AK, 2020, CLIN CANCER RES, V26, P2524, DOI 10.1158/1078-0432.CCR-19-2973
   Haverkos BM, 2017, BLOOD, V130, P221, DOI 10.1182/blood-2017-01-761346
   Herbaux C, 2018, BLOOD, V132, P9, DOI 10.1182/blood-2018-02-811174
   Herbaux C, 2017, BLOOD, V129, P2471, DOI 10.1182/blood-2016-11-749556
   Hirayama AV, 2019, BLOOD, V133, P1876, DOI 10.1182/blood-2018-11-887067
   Ishida T, 2012, J CLIN ONCOL, V30, P837, DOI 10.1200/JCO.2011.37.3472
   Johnson LA, 2009, BLOOD, V114, P535, DOI 10.1182/blood-2009-03-211714
   Johnson WE, 2019, NAT REV MICROBIOL, V17, P355, DOI 10.1038/s41579-019-0189-2
   Kararoudi MN, 2020, SEMIN HEMATOL, V57, P201, DOI 10.1053/j.seminhematol.2020.11.006
   Karpanen T, 2017, FRONT IMMUNOL, V8, DOI 10.3389/fimmu.2017.01718
   KARRE K, 1986, NATURE, V319, P675, DOI 10.1038/319675a0
   KIESSLING R, 1975, EUR J IMMUNOL, V5, P112, DOI 10.1002/eji.1830050208
   KIESSLING R, 1977, EUR J IMMUNOL, V7, P655, DOI 10.1002/eji.1830070915
   Kikushige Y, 2010, CELL STEM CELL, V7, P708, DOI 10.1016/j.stem.2010.11.014
   Kim DW, 2020, BIOMOLECULES, V10, DOI 10.3390/biom10020263
   Kim Seok Jin, 2020, Blood, V136, P2754, DOI 10.1182/blood.2020007247
   Kim YH, 2018, LANCET ONCOL, V19, P1192, DOI 10.1016/S1470-2045(18)30379-6
   Kumari S, 2014, P NATL ACAD SCI USA, V111, P403, DOI 10.1073/pnas.1306549111
   Kuruvilla John, 2021, Lancet Oncol, V22, P512, DOI 10.1016/S1470-2045(21)00005-X
   Lee DW, 2019, BIOL BLOOD MARROW TR, V25, P625, DOI 10.1016/j.bbmt.2018.12.758
   Leisegang M, 2016, J CLIN INVEST, V126, P854, DOI 10.1172/JCI83465
   Li Y, 2018, CELL STEM CELL, V23, P181, DOI 10.1016/j.stem.2018.06.002
   Linette GP, 2013, BLOOD, V122, P863, DOI 10.1182/blood-2013-03-490565
   Liu EL, 2020, NEW ENGL J MED, V382, P545, DOI 10.1056/NEJMoa1910607
   Liu LL, 2017, CANCER IMMUNOL RES, V5, P654, DOI 10.1158/2326-6066.CIR-16-0296
   Liu LL, 2015, MOL ONCOL, V9, P1904, DOI 10.1016/j.molonc.2015.10.001
   Ljunggren HG, 2007, NAT REV IMMUNOL, V7, P329, DOI 10.1038/nri2073
   Mazzarella L, 2020, J IMMUNOTHER CANCER, V8, DOI 10.1136/jitc-2019-000475
   Mazzarella L, 2019, EUR J CANCER, V117, P14, DOI 10.1016/j.ejca.2019.04.035
   Melani C, 2017, NEW ENGL J MED, V377, P89, DOI 10.1056/NEJMc1704767
   Mensali N, 2016, ONCOIMMUNOLOGY, V5, DOI 10.1080/2162402X.2016.1138199
   Min-Oo G, 2013, TRENDS IMMUNOL, V34, P251, DOI 10.1016/j.it.2013.02.005
   Morgan RA, 2013, J IMMUNOTHER, V36, P133, DOI 10.1097/CJI.0b013e3182829903
   Munshi NC, 2021, NEW ENGL J MED, V384, P705, DOI 10.1056/NEJMoa2024850
   Myers JA, 2021, NAT REV CLIN ONCOL, V18, P85, DOI 10.1038/s41571-020-0426-7
   Neelapu SS, 2019, HEMATOL ONCOL, V37, P48, DOI 10.1002/hon.2595
   Parkhurst MR, 2011, MOL THER, V19, P620, DOI 10.1038/mt.2010.272
   Pradeu T, 2013, NAT REV IMMUNOL, V13, P764, DOI 10.1038/nri3521
   Quintas-Cardama A, 2018, NEW ENGL J MED, V378, P1065, DOI 10.1056/NEJMc1800913
   Robbins PF, 2015, CLIN CANCER RES, V21, P1019, DOI 10.1158/1078-0432.CCR-14-2708
   Ruggeri L, 1999, BLOOD, V94, P333, DOI 10.1182/blood.V94.1.333.413a31_333_339
   Saberian C, 2021, J IMMUNOTHER CANCER, V9, DOI 10.1136/jitc-2020-001818
   Sadovnikova E, 1998, EUR J IMMUNOL, V28, P193, DOI 10.1002/(SICI)1521-4141(199801)28:01<193::AID-IMMU193>3.3.CO;2-B
   Saetersmoen ML, 2019, SEMIN IMMUNOPATHOL, V41, P59, DOI 10.1007/s00281-018-0721-x
   Sallman DA, 2019, J CLIN ONCOL, V37
   Schlums H, 2015, IMMUNITY, V42, P443, DOI 10.1016/j.immuni.2015.02.008
   Schoch LK, 2018, BLOOD ADV, V2, P2226, DOI 10.1182/bloodadvances.2018019208
   Schuster SJ, 2019, NEW ENGL J MED, V380, P45, DOI 10.1056/NEJMoa1804980
   Sesques P, 2020, AM J HEMATOL, V95, P1324, DOI 10.1002/ajh.25951
   Shah NN, 2020, NAT MED, V26, P1569, DOI 10.1038/s41591-020-1081-3
   Sigalotti L, 2004, CANCER RES, V64, P9167, DOI 10.1158/0008-5472.CAN-04-1442
   Smith SD, 2020, BRIT J HAEMATOL, V189, P1119, DOI 10.1111/bjh.16494
   Stronen E, 2016, SCIENCE, V352, P1337, DOI 10.1126/science.aaf2288
   Takahashi Y, 2008, J CLIN INVEST, V118, P1099, DOI 10.1172/JCI34409
   Timmerman J, 2020, AM J HEMATOL, V95, P510, DOI 10.1002/ajh.25757
   Tseng D, 2013, P NATL ACAD SCI USA, V110, P11103, DOI 10.1073/pnas.1305569110
   Tumeh PC, 2014, NATURE, V515, P568, DOI 10.1038/nature13954
   Tuscano JM, 2019, CLIN CANCER RES, V25, P7004, DOI 10.1158/1078-0432.CCR-19-0438
   Valiante NM, 1997, IMMUNITY, V7, P739, DOI 10.1016/S1074-7613(00)80393-3
   van der Lee DI, 2019, J CLIN INVEST, V129, P774, DOI 10.1172/JCI97482
   Wang MH, 2020, NEW ENGL J MED, V382, P1331, DOI 10.1056/NEJMoa1914347
   Weber EW, 2021, SCIENCE, V372, P49, DOI 10.1126/science.aba1786
   Yan ZX, 2019, CLIN CANCER RES, V25, P6995, DOI 10.1158/1078-0432.CCR-19-0101
   Yawata M, 2008, BLOOD, V112, P2369, DOI 10.1182/blood-2008-03-143727
   Younes A, 2016, LANCET ONCOL, V17, P1283, DOI 10.1016/S1470-2045(16)30167-X
   Yu SN, 2019, MOL CANCER, V18, DOI 10.1186/s12943-019-1057-4
   Zinzani PL, 2017, BLOOD, V130, P267, DOI 10.1182/blood-2016-12-758383
NR 108
TC 0
Z9 0
U1 2
U2 2
PU WILEY
PI HOBOKEN
PA 111 RIVER ST, HOBOKEN 07030-5774, NJ USA
SN 0954-6820
EI 1365-2796
J9 J INTERN MED
JI J. Intern. Med.
DI 10.1111/joim.13395
EA OCT 2021
PG 16
WC Medicine, General & Internal
SC General & Internal Medicine
GA WD2XH
UT WOS:000704809700001
PM 34624160
OA hybrid
DA 2021-10-29
ER

PT J
AU Dhakal, B
   Abedin, S
   Fenske, T
   Chhabra, S
   Ledeboer, N
   Hari, P
   Hamadani, M
AF Dhakal, Binod
   Abedin, Sameem
   Fenske, Timothy
   Chhabra, Saurabh
   Ledeboer, Nathan
   Hari, Parameswaran
   Hamadani, Mehdi
TI Response to SARS-CoV-2 vaccination in patients after hematopoietic cell
   transplantation and CAR T-cell therapy
SO BLOOD
LA English
DT Article
C1 [Dhakal, Binod; Abedin, Sameem; Fenske, Timothy; Chhabra, Saurabh; Hari, Parameswaran; Hamadani, Mehdi] Med Coll Wisconsin, Dept Med, Blood & Marrow Transplant & Cellular Therapy Prog, Milwaukee, WI 53226 USA.
   [Ledeboer, Nathan] Med Coll Wisconsin, Dept Pathol & Lab Med, Milwaukee, WI 53226 USA.
RP Hamadani, M (corresponding author), Med Coll Wisconsin, Div Blood & Marrow Transplant & Cellular Therapy, 9200 W Wisconsin Ave, Milwaukee, WI 53226 USA.
EM mhamadani@mcw.edu
OI Chhabra, Saurabh/0000-0001-9117-8696; Hari,
   Parameswaran/0000-0002-8800-297X; Hamadani, Mehdi/0000-0001-5372-510X
CR American Society of Hematology, COVID 19 RES ASH AST
   Baden LR, 2021, NEW ENGL J MED, V384, P403, DOI 10.1056/NEJMoa2035389
   Bird S, 2021, LANCET HAEMATOL, V8, pE389, DOI 10.1016/S2352-3026(21)00110-1
   Boyarsky BJ, 2021, JAMA-J AM MED ASSOC, V325, P1784, DOI 10.1001/jama.2021.4385
   Cucchiari D, 2021, AM J TRANSPLANT, V21, P2727, DOI 10.1111/ajt.16701
   Herishanu Y, 2021, BLOOD, V137, P3165, DOI 10.1182/blood.2021011568
   Higgins V, 2021, J CLIN MICROBIOL, V59, DOI 10.1128/JCM.03149-20
   Ljungman P, 2005, BONE MARROW TRANSPL, V35, P737, DOI 10.1038/sj.bmt.1704870
   Logunov DY, 2021, LANCET, V397, P671, DOI 10.1016/S0140-6736(21)00234-8
   Patel EU, 2021, J CLIN MICROBIOL, V59, DOI 10.1128/JCM.02257-20
   Pimpinelli F, 2021, J HEMATOL ONCOL, V14, DOI 10.1186/s13045-021-01090-6
   Polack FP, 2020, NEW ENGL J MED, V383, P2603, DOI 10.1056/NEJMoa2034577
   Roeker LE, LEUKEMIA
   Rubin LG, 2014, CLIN INFECT DIS, V58, P309, DOI [10.1093/cid/cit816, 10.1093/cid/cit684]
   Sadoff J, 2021, NEW ENGL J MED, V384, P1824, DOI 10.1056/NEJMoa2034201
   Terpos E, 2021, BLOOD, V137, P3674, DOI 10.1182/blood.2021011904
   Zhu N, 2020, NEW ENGL J MED, V382, P727, DOI 10.1056/NEJMoa2001017
NR 17
TC 1
Z9 1
U1 0
U2 0
PU AMER SOC HEMATOLOGY
PI WASHINGTON
PA 2021 L ST NW, SUITE 900, WASHINGTON, DC 20036 USA
SN 0006-4971
EI 1528-0020
J9 BLOOD
JI Blood
PD OCT 7
PY 2021
VL 138
IS 14
BP 1278
EP 1281
DI 10.1182/blood.2021012769
PG 4
WC Hematology
SC Hematology
GA WD5BG
UT WOS:000704955300009
PM 34339501
OA Bronze, Green Published
DA 2021-10-29
ER

PT J
AU Kozani, PS
   Kozani, PS
   Rahbarizadeh, F
AF Safarzadeh Kozani, Pouya
   Safarzadeh Kozani, Pooria
   Rahbarizadeh, Fatemeh
TI CAR-T cell therapy in T-cell malignancies: Is success a low-hanging
   fruit?
SO STEM CELL RESEARCH & THERAPY
LA English
DT Review
DE Chimeric antigen receptor; T-cell malignancies; Fratricide; T-cell
   aplasia; Natural killer cells; Cancer immunotherapy
ID CHIMERIC-ANTIGEN-RECEPTOR; ACUTE LYMPHOBLASTIC-LEUKEMIA; B-CELL;
   MONOCLONAL-ANTIBODY; ADOPTIVE IMMUNOTHERAPY; ZANOLIMUMAB HUMAX-CD4;
   MARKER EXPRESSION; PHASE-II; LYMPHOMA; TRANSDUCTION
AB Chimeric antigen receptor T-cell (CAR-T) therapy has been prosperous in the treatment of patients with various types of relapsed/refractory (R/R) B-cell malignancies including diffuse large B-cell lymphoma (DLBCL), B-cell acute lymphoblastic leukemia (B-ALL), follicular lymphoma (FL), mantle cell lymphoma (MCL), and multiple myeloma (MM). However, this type of therapy has faced serious hindrances in combating T-cell neoplasms. R/R T-cell malignancies are generally associated with poor clinical outcomes, and the available effective treatment approaches are very limited. CAR-T therapy of T-cell malignancies has unique impediments in comparison with that of B-cell malignancies. Fratricide, T-cell aplasia, and product contamination with malignant T cells when producing autologous CAR-Ts are the most important challenges of CAR-T therapy in T-cell malignancies necessitating in-depth investigations. Herein, we highlight the preclinical and clinical efforts made for addressing these drawbacks and also review additional potent stratagems that could improve CAR-T therapy in T-cell malignancies.
C1 [Safarzadeh Kozani, Pouya] Guilan Univ Med Sci, Fac Paramed, Dept Med Biotechnol, Rasht, Iran.
   [Safarzadeh Kozani, Pouya] Guilan Univ Med Sci, Sch Nursing Midwifery & Paramed, Med Biotechnol Res Ctr, Student Res Comm, Rasht, Iran.
   [Safarzadeh Kozani, Pooria; Rahbarizadeh, Fatemeh] Tarbiat Modares Univ, Fac Med Sci, Dept Med Biotechnol, POB 14115-111, Tehran, Iran.
   [Rahbarizadeh, Fatemeh] Tarbiat Modares Univ, Res & Dev Ctr Biotechnol, Tehran, Iran.
RP Rahbarizadeh, F (corresponding author), Tarbiat Modares Univ, Fac Med Sci, Dept Med Biotechnol, POB 14115-111, Tehran, Iran.
EM rahbarif@modares.ac.ir
CR Alcantara M, 2018, LEUKEMIA, V32, P2307, DOI 10.1038/s41375-018-0285-8
   Allan DSJ, 2021, MOL THER-METH CLIN D, V20, P559, DOI 10.1016/j.omtm.2021.01.008
   Arnold DE, 2020, PEDIATR BLOOD CANCER, V67, DOI 10.1002/pbc.28092
   Barrena S, 2005, LEUKEMIA, V19, P1376, DOI 10.1038/sj.leu.2403822
   Barrett DM, 2011, HUM GENE THER, V22, P1575, DOI 10.1089/hum.2011.070
   Berland R, 2002, ANNU REV IMMUNOL, V20, P253, DOI 10.1146/annurev.immunol.20.100301.064833
   BERTRAM JH, 1986, BLOOD, V68, P752
   Birkholz K, 2009, GENE THER, V16, P596, DOI 10.1038/gt.2008.189
   Birnbaum ME, 2014, P NATL ACAD SCI USA, V111, P17576, DOI 10.1073/pnas.1420936111
   Buckley RH, 1999, NEW ENGL J MED, V340, P508, DOI 10.1056/NEJM199902183400703
   Burger R, 1999, LEUKEMIA RES, V23, P19, DOI 10.1016/S0145-2126(98)00133-7
   Calmes-Miller J, 2018, CANCER DISCOV, V8, P5, DOI 10.1158/2159-8290.CD-NB2017-155
   CAMPANA D, 1991, BLOOD, V77, P1546
   Capsomidis A, 2018, MOL THER, V26, P354, DOI 10.1016/j.ymthe.2017.12.001
   Chen JF, 2021, CRIT REV IMMUNOL, V41, P1, DOI 10.1615/CritRevImmunol.2020036178
   Chen KH, 2017, LEUKEMIA, V31, P2151, DOI 10.1038/leu.2017.8
   Chen KH, 2016, ONCOTARGET, V7, P56219, DOI 10.18632/oncotarget.11019
   COIFFIER B, 1990, ANN ONCOL, V1, P45, DOI 10.1093/oxfordjournals.annonc.a057673
   Cooper ML, 2018, LEUKEMIA, V32, P1970, DOI 10.1038/s41375-018-0065-5
   d'Amore F, 2010, BRIT J HAEMATOL, V150, P565, DOI 10.1111/j.1365-2141.2010.08298.x
   Depil S, 2020, NAT REV DRUG DISCOV, V19, P185, DOI 10.1038/s41573-019-0051-2
   Di Stasi A, 2011, NEW ENGL J MED, V365, P1673, DOI 10.1056/NEJMoa1106152
   Duell J, 2010, BLOOD, V116, P866
   FALINI B, 1995, BLOOD, V85, P1
   Fathi E, 2020, BLOOD RES, V55, P10, DOI 10.5045/br.2020.55.1.10
   Ferenczi K, 2002, J INVEST DERMATOL, V119, P1405, DOI 10.1046/j.1523-1747.2002.19610.x
   Foster JB, 2019, HUM GENE THER, V30, P168, DOI 10.1089/hum.2018.145
   Frankel AE, 2009, CURR DRUG TARGETS, V10, P104, DOI 10.2174/138945009787354539
   Frankel AE, 1997, LEUKEMIA LYMPHOMA, V26, P287, DOI 10.3109/10428199709051778
   Frankel AE, 2015, HAEMATOLOGICA, V100, P794, DOI 10.3324/haematol.2015.123711
   Gary-Gouy H, 2002, BLOOD, V100, P4537, DOI 10.1182/blood-2002-05-1525
   Gary-Gouy H, 2007, J IMMUNOL, V179, P4335, DOI 10.4049/jimmunol.179.7.4335
   Glienke W, 2015, FRONT PHARMACOL, V6, DOI 10.3389/fphar.2015.00021
   Gomes-Silva D, 2017, BLOOD, V130, P285, DOI 10.1182/blood-2017-01-761320
   Hagberg H, 2005, MED ONCOL, V22, P191, DOI 10.1385/MO:22:2:191
   Harrer DC, 2017, BMC CANCER, V17, DOI 10.1186/s12885-017-3539-3
   Boroojerdi MH, 2020, MED ONCOL, V37, DOI 10.1007/s12032-020-01416-3
   Hombach A, 1998, CANCER RES, V58, P1116
   Hombach A, 1999, J IMMUNOTHER, V22, P473, DOI 10.1097/00002371-199911000-00001
   Houghtelin A, 2017, FRONT IMMUNOL, V8, DOI 10.3389/fimmu.2017.01272
   Hunger SP, 2015, NEW ENGL J MED, V373, P1541, DOI 10.1056/NEJMra1400972
   Ishida T., 2003, ITS CLOSE ASS SKIN I, V9, P3625
   Ishida T, 2013, CANCER SCI, V104, P647, DOI 10.1111/cas.12116
   Ishida T, 2012, J CLIN ONCOL, V30, P837, DOI 10.1200/JCO.2011.37.3472
   Jamal S, 2001, AM J CLIN PATHOL, V116, P512
   Jamnani FR, 2014, BBA-GEN SUBJECTS, V1840, P378, DOI 10.1016/j.bbagen.2013.09.029
   JONES NH, 1986, NATURE, V323, P346, DOI 10.1038/323346a0
   Kagoya Y, 2018, NAT MED, V24, P352, DOI 10.1038/nm.4478
   Khaleghi S, 2012, INT J HEMATOL, V95, P434, DOI 10.1007/s12185-012-1037-6
   Kim YH, 2007, BLOOD, V109, P4655, DOI 10.1182/blood-2006-12-062877
   Knox S, 1996, BLOOD, V87, P893, DOI 10.1182/blood.V87.3.893.bloodjournal873893
   Kozani PS, 2021, TRANSL ONCOL, V14, DOI 10.1016/j.tranon.2021.101079
   Kozani PS, 2021, MOL CANCER THER, V20, P1223, DOI 10.1158/1535-7163.MCT-20-1089
   Lana MG, 2020, METHODS MOL BIOL, V2086, P61, DOI 10.1007/978-1-0716-0146-4_4
   Lanca T, 2010, BLOOD, V115, P2407, DOI 10.1182/blood-2009-08-237123
   Lapalombella R, 2012, CANCER CELL, V21, P694, DOI 10.1016/j.ccr.2012.03.040
   LEMAISTRE CF, 1991, BLOOD, V78, P1173
   Leonard WJ, 2001, NAT REV IMMUNOL, V1, P200, DOI 10.1038/35105066
   Li JQ, 2009, J IMMUNOL, V182, P8118, DOI 10.4049/jimmunol.0900101
   Litzow MR, 2015, BLOOD, V126, P833, DOI 10.1182/blood-2014-10-551895
   Liu Q, 2020, CYTOTHERAPY, V22, P552, DOI 10.1016/j.jcyt.2020.06.003
   Ma GN, 2019, STEM CELL REV REP, V15, P443, DOI 10.1007/s12015-019-09876-5
   Maciocia PM, 2017, NAT MED, V23, P1416, DOI 10.1038/nm.4444
   Mamonkin M, 2018, CANCER IMMUNOL RES, V6, P47, DOI 10.1158/2326-6066.CIR-17-0126
   Mamonkin M, 2015, BLOOD, V126, P983, DOI 10.1182/blood-2015-02-629527
   Marks DI, 2017, BLOOD, V129, P1134, DOI 10.1182/blood-2016-07-692608
   Marks DI, 2009, BLOOD, V114, P5136, DOI 10.1182/blood-2009-08-231217
   McCarthy NE, 2018, FRONT IMMUNOL, V9, DOI 10.3389/fimmu.2018.00985
   Melenhorst JJ, 2010, BLOOD, V116, P4700, DOI 10.1182/blood-2010-06-289991
   Misbah SA, 2020, LANCET ONCOL, V21, pE6, DOI 10.1016/S1470-2045(19)30782-X
   Moore DC, 2020, ANN PHARMACOTHER, V54, P371, DOI 10.1177/1060028019884863
   Morgan MA, 2020, FRONT IMMUNOL, V11, DOI 10.3389/fimmu.2020.01965
   Morton LT, 2020, MOL THER, V28, P64, DOI 10.1016/j.ymthe.2019.10.001
   Mullard A, 2021, NAT REV DRUG DISCOV, V20, P332, DOI 10.1038/d41573-021-00063-1
   Mullard A, 2021, NAT REV DRUG DISCOV, V20, P166, DOI 10.1038/d41573-021-00031-9
   Mullard A, 2017, NAT REV DRUG DISCOV, V16, P669, DOI 10.1038/nrd.2017.196
   Nagamine Ichiro, 2009, Hiroshima Journal of Medical Sciences, V58, P37
   Niehues T, 1999, LEUKEMIA, V13, P614, DOI 10.1038/sj.leu.2401382
   Nielsen MM, 2017, NAT REV IMMUNOL, V17, P733, DOI 10.1038/nri.2017.101
   Ogura M, 2014, J CLIN ONCOL, V32, P1157, DOI 10.1200/JCO.2013.52.0924
   Palomero T, 2014, NAT GENET, V46, P166, DOI 10.1038/ng.2873
   Papadopoulou A, 2014, SCI TRANSL MED, V6, DOI 10.1126/scitranslmed.3008825
   Park SI, 2017, J CLIN ONCOL, V35, DOI 10.1200/JCO.2017.35.15_suppl.TPS3095
   Patel JL, 2012, BRIT J HAEMATOL, V159, P454, DOI 10.1111/bjh.12042
   Pereira DS, 2015, MOL CANCER THER, V14, P1650, DOI 10.1158/1535-7163.MCT-15-0067
   Perera LP, 2017, AM J HEMATOL, V92, P892, DOI 10.1002/ajh.24794
   Perez-Villar JJ, 1999, MOL CELL BIOL, V19, P2903
   Pinz K, 2016, LEUKEMIA, V30, P701, DOI 10.1038/leu.2015.311
   Pinz KG, 2017, ONCOTARGET, V8, P112783, DOI 10.18632/oncotarget.22626
   Png YT, 2017, BLOOD ADV, V1, P2348, DOI 10.1182/bloodadvances.2017009928
   PUI CH, 1990, BLOOD, V75, P174, DOI 10.1182/blood.V75.1.174.174
   PUI CH, 1993, BLOOD, V82, P343
   Rahbarizadeh F, 2019, ADV DRUG DELIVER REV, V141, P41, DOI 10.1016/j.addr.2019.04.006
   Raikar SS, 2018, ONCOIMMUNOLOGY, V7, DOI 10.1080/2162402X.2017.1407898
   Rajabzadeh A, 2021, CELL J, V22, P502, DOI 10.22074/cellj.2021.6917
   Ramos CA, 2020, J CLIN ONCOL, V38, P3794, DOI 10.1200/JCO.20.01342
   Ramos CA, 2017, J CLIN INVEST, V127, P3468, DOI 10.1172/JCI94306
   Rasaiyaah J, 2018, JCI INSIGHT, V3, DOI 10.1172/jci.insight.99442
   Rischer M, 2004, BRIT J HAEMATOL, V126, P583, DOI 10.1111/j.1365-2141.2004.05077.x
   Ruella M, 2018, NAT MED, V24, P1499, DOI 10.1038/s41591-018-0201-9
   Kozani PS, 2021, FRONT ONCOL, V11, DOI 10.3389/fonc.2021.627549
   Sanchez-Martinez D, 2019, BLOOD, V133, P2291, DOI 10.1182/blood-2018-10-882944
   Sawas A, 2017, HEMATOL ONCOL, V35, P49, DOI DOI 10.1002/H0N.2437_
   Scarfo I, 2018, BLOOD, V132, P1495, DOI 10.1182/blood-2018-04-842708
   Sehn LH, 2017, BLOOD, V129, P1059, DOI 10.1182/blood-2017-01-741389
   Sempowski GD, 1999, CRIT REV IMMUNOL, V19, P331
   Sharifzadeh Z, 2013, CANCER LETT, V334, P237, DOI 10.1016/j.canlet.2012.08.010
   Simonetta F, 2017, FRONT IMMUNOL, V8, DOI 10.3389/fimmu.2017.00465
   Sugaya M, 2015, J DERMATOL, V42, P613, DOI 10.1111/1346-8138.12852
   Suggs JL, 2007, EXP MOL PATHOL, V83, P471, DOI 10.1016/j.yexmp.2007.08.012
   Sun SJ, 2018, J IMMUNOL RES, V2018, DOI 10.1155/2018/2386187
   Svoboda J, 2018, BLOOD, V132, P1022, DOI 10.1182/blood-2018-03-837609
   Thompson K, 2010, ADV EXP MED BIOL, V658, P11, DOI 10.1007/978-1-4419-1050-9_2
   Tobinai K, 2012, CURR HEMATOL MALIG R, V7, P235, DOI 10.1007/s11899-012-0124-3
   Tokarew N, 2019, BRIT J CANCER, V120, P26, DOI 10.1038/s41416-018-0325-1
   Torikai H, 2012, BLOOD, V119, P5697, DOI 10.1182/blood-2012-01-405365
   Traversari C, 2007, BLOOD, V109, P4708, DOI 10.1182/blood-2006-04-015230
   TUNNACLIFFE A, 1985, P NATL ACAD SCI USA, V82, P5068, DOI 10.1073/pnas.82.15.5068
   Uchida R, 2007, BIOCHEM BIOPH RES CO, V354, P613, DOI 10.1016/j.bbrc.2007.01.031
   van der Stegen SJC, 2015, NAT REV DRUG DISCOV, V14, P499, DOI 10.1038/nrd4597
   Van der Weyden C, 2019, EXPERT REV HEMATOL, V12, P5, DOI 10.1080/17474086.2019.1558399
   van Grotel M, 2008, LEUKEMIA, V22, P124, DOI 10.1038/sj.leu.2404957
   van Spriel AB, 2004, J IMMUNOL, V172, P2953, DOI 10.4049/jimmunol.172.5.2953
   Voelker R, 2020, JAMA-J AM MED ASSOC, V324, P832, DOI 10.1001/jama.2020.15456
   Vose JM, 2008, J CLIN ONCOL, V26, P4124, DOI 10.1200/JCO.2008.16.4558
   Wang CM, 2017, CLIN CANCER RES, V23, P1156, DOI 10.1158/1078-0432.CCR-16-1365
   Wang DR, 2020, SCI TRANSL MED, V12, DOI 10.1126/scitranslmed.aaw2672
   Went P, 2006, J CLIN ONCOL, V24, P2472, DOI 10.1200/JCO.2005.03.6327
   Xie YJ, 2019, P NATL ACAD SCI USA, V116, P7624, DOI 10.1073/pnas.1817147116
   Xu YX, 2019, J HEMATOL ONCOL, V12, DOI 10.1186/s13045-019-0732-7
   Yeku OO, 2016, BIOCHEM SOC T, V44, P412, DOI 10.1042/BST20150291
   Yoon SH, 2009, CANCER GENE THER, V16, P489, DOI 10.1038/cgt.2008.98
   You FT, 2019, AM J CANCER RES, V9, P64
   Yu SN, 2019, MOL CANCER, V18, DOI 10.1186/s12943-019-1057-4
   Yu Y, 2017, INT J NANOMED, V12, P1969, DOI 10.2147/IJN.S127575
   Zhang C, 2017, FRONT IMMUNOL, V8, DOI 10.3389/fimmu.2017.00533
   Zhang MZ, 2020, J CLIN ONCOL, V38
   Zhao JJ, 2018, J HEMATOL ONCOL, V11, DOI 10.1186/s13045-018-0677-2
   Zheng WL, 2014, LEUKEMIA LYMPHOMA, V55, P624, DOI 10.3109/10428194.2013.820293
   Zhong XS, 2010, MOL THER, V18, P413, DOI 10.1038/mt.2009.210
NR 140
TC 0
Z9 0
U1 1
U2 1
PU BMC
PI LONDON
PA CAMPUS, 4 CRINAN ST, LONDON N1 9XW, ENGLAND
EI 1757-6512
J9 STEM CELL RES THER
JI Stem Cell Res. Ther.
PD OCT 7
PY 2021
VL 12
IS 1
AR 527
DI 10.1186/s13287-021-02595-0
PG 17
WC Cell & Tissue Engineering; Cell Biology; Medicine, Research &
   Experimental
SC Cell Biology; Research & Experimental Medicine
GA WE8CA
UT WOS:000705845800002
PM 34620233
OA Green Published, gold
DA 2021-10-29
ER

PT J
AU Xia, L
   Liu, JY
   Zheng, ZZ
   Chen, YJ
   Ding, JC
   Hu, YH
   Hu, GS
   Xia, NS
   Liu, W
AF Xia, Lin
   Liu, Jun-yi
   Zheng, Zao-zao
   Chen, Yu-jie
   Ding, Jian-cheng
   Hu, Ya-hong
   Hu, Guo-sheng
   Xia, Ning-shao
   Liu, Wen
TI BRD4 inhibition boosts the therapeutic effects of epidermal growth
   factor receptor-targeted chimeric antigen receptor T cells in
   glioblastoma
SO MOLECULAR THERAPY
LA English
DT Article
ID BET-BROMODOMAIN INHIBITORS; SELECTIVE-INHIBITION; B-CELL; IMMUNOTHERAPY;
   DEPENDENCIES; ACETYLATION; ACTIVATION; REGRESSION; PROTEINS; GAMMA
AB Glioblastoma (GBM) is the deadliest brain malignancy without effective treatments. Here, we reported that epidermal growth factor receptor-targeted chimeric antigen receptor T cells (EGFR CAR-T) were effective in suppressing the growth of GBM cells in vitro and xenografts derived from GBM cell lines and patients in mice. However, mice soon acquired resistance to EGFR CAR-T cell treatment, limiting its potential use in the clinic. To find ways to improve the efficacy of EGFR CAR-T cells, we performed genomics and transcriptomics analysis for GBM cells incubated with EGFR CAR-T cells and found that a large cohort of genes, including immunosuppressive genes, as well as enhancers in vicinity are activated. BRD4, an epigenetic modulator functioning on both promoters and enhancers, was required for the activation of these immunosuppressive genes. Accordingly, inhibition of BRD4 by JQ1 blocked the activation of these immunosuppressive genes. Combination therapy with EGFR CAR-T cells and JQ1 suppressed the growth and metastasis of GBM cells and prolonged survival in mice. We demonstrated that transcriptional modulation by targeting epigenetic regulators could improve the efficacy of immunotherapy including CAR-T, providing a therapeutic avenue for treating GBM in the clinic.
C1 [Xia, Lin; Zheng, Zao-zao; Chen, Yu-jie; Ding, Jian-cheng; Hu, Ya-hong; Hu, Guo-sheng; Liu, Wen] Xiamen Univ, Sch Pharmaceut Sci, Fujian Prov Key Lab Innovat Drug Target Res, Xiangan South Rd, Xiamen 361102, Fujian, Peoples R China.
   [Xia, Lin; Liu, Jun-yi; Xia, Ning-shao; Liu, Wen] Xiamen Univ, Natl Inst Diagnost & Vaccine Dev Infect Dis, State Key Lab Mol Vaccinol & Mol Diagnost, Xiangan South Rd, Xiamen 361102, Fujian, Peoples R China.
   [Liu, Wen] Xiamen Univ, Sch Pharmaceut Sci, State Key Lab Cellular Stress Biol, Xiangan South Rd, Xiamen 361102, Fujian, Peoples R China.
RP Liu, W (corresponding author), Xiamen Univ, Sch Pharmaceut Sci, Fujian Prov Key Lab Innovat Drug Target Res, Xiangan South Rd, Xiamen 361102, Fujian, Peoples R China.
EM w2liu@xmu.edu.cn
FU Natural Science Foundation of Fujian Province of ChinaNatural Science
   Foundation of Fujian Province [2020J05018, 2020J02004]; Fundamental
   Research Funds for the Central UniversitiesFundamental Research Funds
   for the Central Universities [20720200104]; Ministry of Science and
   Technology of the Peo-ple's Republic of ChinaMinistry of Science and
   Technology, China [2020YFA0112300]; National Natural Sci-ence Foundation
   of ChinaNational Natural Science Foundation of China (NSFC) [91953114,
   81761128015, 81861130370, 31871319]; Fundamental Research Funds for the
   Central University [20720190145]
FX This work was supported by the Natural Science Foundation of Fujian
   Province of China (2020J05018) and Fundamental Research Funds for the
   Central Universities (20720200104) to L.X. This work was also supported
   by the Ministry of Science and Technology of the Peo-ple's Republic of
   China (2020YFA0112300) , the National Natural Sci-ence Foundation of
   China (91953114, 81761128015, 81861130370, and 31871319) , the Natural
   Science Foundation of Fujian Province of China (2020J02004) , and the
   Fundamental Research Funds for the Central University (20720190145) to
   W.L. We would like to acknowledge Dr. Cheng-hao Huang for providing the
   GBM-PDX cells. The authors also like to thank Dr. Chi-Meng Tzeng for
   helpful discussions.
CR Ahmed N, 2010, CLIN CANCER RES, V16, P474, DOI 10.1158/1078-0432.CCR-09-1322
   Akhavan D, 2019, IMMUNOL REV, V290, P60, DOI 10.1111/imr.12773
   Brown CE, 2016, NEW ENGL J MED, V375, P2561, DOI 10.1056/NEJMoa1610497
   Brown JD, 2014, MOL CELL, V56, P219, DOI 10.1016/j.molcel.2014.08.024
   Chapuy B, 2013, CANCER CELL, V24, P777, DOI 10.1016/j.ccr.2013.11.003
   Cheng ZX, 2013, CLIN CANCER RES, V19, P1748, DOI 10.1158/1078-0432.CCR-12-3066
   Cherkassky L, 2016, J CLIN INVEST, V126, P3130, DOI 10.1172/JCI83092
   Chiappinelli KB, 2016, CANCER RES, V76, P1683, DOI 10.1158/0008-5472.CAN-15-2125
   Desjardins A, 2018, NEW ENGL J MED, V379, P150, DOI 10.1056/NEJMoa1716435
   Filippakopoulos P, 2010, NATURE, V468, P1067, DOI 10.1038/nature09504
   Gao WW, 2018, MOL CELL, V70, P340, DOI 10.1016/j.molcel.2018.03.006
   Ghizzoni M, 2012, EUR J MED CHEM, V47, P337, DOI 10.1016/j.ejmech.2011.11.001
   Heninger E, 2015, FRONT IMMUNOL, V6, DOI 10.3389/fimmu.2015.00029
   Hnisz D, 2013, CELL, V155, P934, DOI 10.1016/j.cell.2013.09.053
   Hogg SJ, 2017, CELL REP, V18, P2162, DOI 10.1016/j.celrep.2017.02.011
   Huang Q, 2018, J HEMATOL ONCOL, V11, DOI 10.1186/s13045-018-0600-x
   Jackson CM, 2019, NAT IMMUNOL, V20, P1100, DOI 10.1038/s41590-019-0433-y
   Jain MD, 2019, BLOOD, V134, DOI 10.1182/blood-2019-131041
   Johnson LA, 2015, SCI TRANSL MED, V7, DOI 10.1126/scitranslmed.aaa4963
   Kagoya Y, 2016, J CLIN INVEST, V126, P3479, DOI 10.1172/JCI86437
   Keskin DB, 2019, NATURE, V565, P234, DOI 10.1038/s41586-018-0792-9
   Kulaeva OI, 2012, MOL CELL BIOL, V32, P4892, DOI 10.1128/MCB.01127-12
   Kurimchak AM, 2016, CELL REP, V16, P1273, DOI 10.1016/j.celrep.2016.06.091
   Lamano JB, 2019, CLIN CANCER RES, V25, P3643, DOI 10.1158/1078-0432.CCR-18-2402
   Leroy G, 2008, MOL CELL, V30, P51, DOI 10.1016/j.molcel.2008.01.018
   Lim M, 2018, NAT REV CLIN ONCOL, V15, P422, DOI 10.1038/s41571-018-0003-5
   Liu Y, 2019, AGING-US, V11, P11054, DOI 10.18632/aging.102510
   Loven J, 2013, CELL, V153, P320, DOI 10.1016/j.cell.2013.03.036
   Mandai M, 2016, CLIN CANCER RES, V22, P2329, DOI 10.1158/1078-0432.CCR-16-0224
   Neyns B, 2009, ANN ONCOL, V20, P1596, DOI 10.1093/annonc/mdp032
   O'Rourke DM, 2017, SCI TRANSL MED, V9, DOI 10.1126/scitranslmed.aaa0984
   Oike T, 2014, RADIOTHER ONCOL, V111, P222, DOI 10.1016/j.radonc.2014.03.015
   Omuro A, 2018, NEURO-ONCOLOGY, V20, P674, DOI 10.1093/neuonc/nox208
   Rahman S, 2011, MOL CELL BIOL, V31, P2641, DOI 10.1128/MCB.01341-10
   Reardon DA, 2020, JAMA ONCOL, V6, P1003, DOI 10.1001/jamaoncol.2020.1024
   Rusan M, 2018, CANCER DISCOV, V8, P59, DOI 10.1158/2159-8290.CD-17-0461
   Sengupta S, 2017, TRENDS CANCER, V3, P269, DOI 10.1016/j.trecan.2017.03.006
   Simonelli M, 2018, CANCER TREAT REV, V69, P121, DOI 10.1016/j.ctrv.2018.06.016
   Stupp R, 2005, NEW ENGL J MED, V352, P987, DOI 10.1056/NEJMoa043330
   Thandapani P, 2019, PHARMACOL THERAPEUT, V199, P129, DOI 10.1016/j.pharmthera.2019.02.014
   Turtle CJ, 2016, J CLIN INVEST, V126, P2123, DOI 10.1172/JCI85309
   Uhm JH, 2011, INT J RADIAT ONCOL, V80, P347, DOI 10.1016/j.ijrobp.2010.01.070
   Westphal M, 2017, CNS DRUGS, V31, P723, DOI 10.1007/s40263-017-0456-6
   Woroniecka K, 2018, CLIN CANCER RES, V24, P4175, DOI 10.1158/1078-0432.CCR-17-1846
   Wu LZ, 2018, PLOS BIOL, V16, DOI 10.1371/journal.pbio.2006134
   Wu T, 2018, CELL REP, V25, P1756, DOI 10.1016/j.celrep.2018.10.003
   Xia L, 2020, CLIN TRANSL IMMUNOL, V9, DOI 10.1002/cti2.1135
   Ying ZT, 2019, NAT MED, V25, P947, DOI 10.1038/s41591-019-0421-7
   Zaidi MR, 2011, CLIN CANCER RES, V17, P6118, DOI 10.1158/1078-0432.CCR-11-0482
   Zhu HR, 2016, CELL REP, V16, P2829, DOI 10.1016/j.celrep.2016.08.032
NR 50
TC 1
Z9 1
U1 0
U2 0
PU CELL PRESS
PI CAMBRIDGE
PA 50 HAMPSHIRE ST, FLOOR 5, CAMBRIDGE, MA 02139 USA
SN 1525-0016
EI 1525-0024
J9 MOL THER
JI Mol. Ther.
PD OCT 6
PY 2021
VL 29
IS 10
BP 3011
EP 3026
DI 10.1016/j.ymthe.2021.05.019
PG 16
WC Biotechnology & Applied Microbiology; Genetics & Heredity; Medicine,
   Research & Experimental
SC Biotechnology & Applied Microbiology; Genetics & Heredity; Research &
   Experimental Medicine
GA WI5PG
UT WOS:000708411300004
PM 34058385
OA hybrid
DA 2021-10-29
ER

PT J
AU Cubillos-Ruiz, A
   Guo, TX
   Sokolovska, A
   Miller, PF
   Collins, JJ
   Lu, TK
   Lora, JM
AF Cubillos-Ruiz, Andres
   Guo, Tingxi
   Sokolovska, Anna
   Miller, Paul F.
   Collins, James J.
   Lu, Timothy K.
   Lora, Jose M.
TI Engineering living therapeutics with synthetic biology
SO NATURE REVIEWS DRUG DISCOVERY
LA English
DT Review; Early Access
ID CAR-T-CELLS; EXPRESSING MESOTHELIN CRS-207; FOREIGN-BODY RESPONSE;
   GENE-EXPRESSION; LISTERIA-MONOCYTOGENES; SALMONELLA-TYPHIMURIUM;
   DOSE-ESCALATION; ANTIGEN ESCAPE; IMMUNE CELLS; CLINICAL-USE
AB The design of cell-based therapeutics with synthetic biology is a rapidly growing strategy in medicine for the development of effective treatments for a variety of diseases. This article discusses advances in synthetic biology approaches to programme living cells with therapeutic functions as well as challenges for their development.
   The steadfast advance of the synthetic biology field has enabled scientists to use genetically engineered cells, instead of small molecules or biologics, as the basis for the development of novel therapeutics. Cells endowed with synthetic gene circuits can control the localization, timing and dosage of therapeutic activities in response to specific disease biomarkers and thus represent a powerful new weapon in the fight against disease. Here, we conceptualize how synthetic biology approaches can be applied to programme living cells with therapeutic functions and discuss the advantages that they offer over conventional therapies in terms of flexibility, specificity and predictability, as well as challenges for their development. We present notable advances in the creation of engineered cells that harbour synthetic gene circuits capable of biological sensing and computation of signals derived from intracellular or extracellular biomarkers. We categorize and describe these developments based on the cell scaffold (human or microbial) and the site at which the engineered cell exerts its therapeutic function within its human host. The design of cell-based therapeutics with synthetic biology is a rapidly growing strategy in medicine that holds great promise for the development of effective treatments for a wide variety of human diseases.
C1 [Cubillos-Ruiz, Andres; Collins, James J.] MIT, Dept Biol Engn, Synthet Biol Ctr, Inst Med Engn Sci, 77 Massachusetts Ave, Cambridge, MA 02139 USA.
   [Cubillos-Ruiz, Andres; Collins, James J.] Harvard Univ, Wyss Inst Biol Inspired Engn, Boston, MA 02115 USA.
   [Guo, Tingxi; Lu, Timothy K.] MIT, MIT Synthet Biol Ctr, 77 Massachusetts Ave, Cambridge, MA 02139 USA.
   [Guo, Tingxi; Lu, Timothy K.] MIT, Dept Elect Engn & Comp Sci, Elect Res Lab, Cambridge, MA 02139 USA.
   [Sokolovska, Anna] Synlogic Inc, Cambridge, MA USA.
   [Miller, Paul F.] Artizan Biosci, New Haven, CT USA.
   [Lora, Jose M.] Intergalact Therapeut, Boston, MA 02135 USA.
RP Lora, JM (corresponding author), Intergalact Therapeut, Boston, MA 02135 USA.
EM jlora@intergalactic-tx.com
FU US Department of DefenseUnited States Department of Defense
   [W81XWH-17-1-0159, W81XWH-16-1-0565]; National Institutes of
   HealthUnited States Department of Health & Human ServicesNational
   Institutes of Health (NIH) - USA [1RC2DK120535-01A1, 5-R33-AI121669-04];
   Natural Sciences and Engineering Research Council of CanadaNatural
   Sciences and Engineering Research Council of Canada (NSERC)CGIAR;
   Defense Threat Reduction AgencyUnited States Department of
   DefenseDefense Threat Reduction Agency [HDTRA1-14-1-0006]
FX T.K.L. was supported by the US Department of Defense (W81XWH-17-1-0159,
   W81XWH-16-1-0565) and National Institutes of Health (5-R33-AI121669-04).
   T.G. was supported by a postdoctoral fellowship from the Natural
   Sciences and Engineering Research Council of Canada. J.J.C. was
   supported by the National Institutes of Health grant 1RC2DK120535-01A1
   and the Defense Threat Reduction Agency grant HDTRA1-14-1-0006. The
   authors apologize to those authors whose work was not cited directly
   owing to space limitations.
CR Abedi MH, 2020, ACS SYNTH BIOL, V9, P1941, DOI 10.1021/acssynbio.0c00238
   Aldridge DR, 2015, J CLIN EXP HEPATOL, V5, pS7, DOI 10.1016/j.jceh.2014.06.004
   Amarelle V, 2019, ACS SYNTH BIOL, V8, P647, DOI 10.1021/acssynbio.8b00507
   AMES BN, 1981, P NATL ACAD SCI-BIOL, V78, P6858, DOI 10.1073/pnas.78.11.6858
   Anderson JC, 2006, J MOL BIOL, V355, P619, DOI 10.1016/j.jmb.2005.10.076
   Angelakopoulos H, 2002, INFECT IMMUN, V70, P3592, DOI 10.1128/IAI.70.7.3592-3601.2002
   Ashcroft FM, 2013, NAT REV ENDOCRINOL, V9, P660, DOI 10.1038/nrendo.2013.166
   Bai P, 2016, J HEPATOL, V65, P84, DOI 10.1016/j.jhep.2016.03.020
   Banaszynski LA, 2008, NAT MED, V14, P1123, DOI 10.1038/nm.1754
   Banaszynski LA, 2006, CELL, V126, P995, DOI 10.1016/j.cell.2006.07.025
   Barber GN, 2015, NAT REV IMMUNOL, V15, P760, DOI 10.1038/nri3921
   Bochenek MA, 2018, NAT BIOMED ENG, V2, P810, DOI 10.1038/s41551-018-0275-1
   Bojar D, 2020, SMALL, V16, DOI 10.1002/smll.201903093
   Bokulich NA, 2016, SCI TRANSL MED, V8, DOI 10.1126/scitranslmed.aad7121
   Bonaventura P, 2019, FRONT IMMUNOL, V10, DOI 10.3389/fimmu.2019.00168
   Braat H, 2006, CLIN GASTROENTEROL H, V4, P754, DOI 10.1016/j.cgh.2006.03.028
   Brockstedt DG, 2004, P NATL ACAD SCI USA, V101, P13832, DOI 10.1073/pnas.0406035101
   Brophy JAN, 2014, NAT METHODS, V11, P508, DOI [10.1038/nmeth.2926, 10.1038/NMETH.2926]
   Cameron DE, 2014, NAT REV MICROBIOL, V12, P381, DOI 10.1038/nrmicro3239
   Campos KR, 2019, SCIENCE, V363, P244, DOI 10.1126/science.aat0805
   Cartellieri M, 2016, BLOOD CANCER J, V6, DOI 10.1038/bcj.2016.61
   Chamcha V, 2015, J IMMUNOL, V195, P5025, DOI 10.4049/jimmunol.1501243
   Chang ZL, 2017, TRENDS MOL MED, V23, P430, DOI 10.1016/j.molmed.2017.03.002
   Charbonneau MR, 2020, NAT COMMUN, V11, DOI 10.1038/s41467-020-15508-1
   Cheever MA, 2009, CLIN CANCER RES, V15, P5323, DOI 10.1158/1078-0432.CCR-09-0737
   Chen DS, 2013, IMMUNITY, V39, P1, DOI 10.1016/j.immuni.2013.07.012
   Chmielewski M, 2015, EXPERT OPIN BIOL TH, V15, P1145, DOI 10.1517/14712598.2015.1046430
   Cho JH, 2018, CELL, V173, P1426, DOI 10.1016/j.cell.2018.03.038
   Cho U, 2013, PLOS ONE, V8, DOI 10.1371/journal.pone.0072393
   Chowdhury S, 2019, NAT MED, V25, P1057, DOI 10.1038/s41591-019-0498-z
   Chung HK, 2019, SCIENCE, V364, P451, DOI 10.1126/science.aat6982
   COLEY WB, 1991, CLIN ORTHOP RELAT R, P3
   Cooper DS, 2005, NEW ENGL J MED, V352, P905, DOI 10.1056/NEJMra042972
   Courbet A, 2015, SCI TRANSL MED, V7, DOI 10.1126/scitranslmed.aaa3601
   Cryer PE, 2008, DIABETES, V57, P3169, DOI 10.2337/db08-1084
   Culler SJ, 2010, SCIENCE, V330, P1251, DOI 10.1126/science.1192128
   CURTISS R, 1987, INFECT IMMUN, V55, P3035, DOI 10.1128/IAI.55.12.3035-3043.1987
   Daeffler KNM, 2017, MOL SYST BIOL, V13, DOI 10.15252/msb.20167416
   Danino T, 2015, SCI TRANSL MED, V7, DOI 10.1126/scitranslmed.aaa3519
   Danino T, 2012, ACS SYNTH BIOL, V1, P465, DOI 10.1021/sb3000639
   Dannenfelser R, 2020, CELL SYST, V11, P215, DOI 10.1016/j.cels.2020.08.002
   de Groot MJ, 2010, MOL GENET METAB, V99, pS86, DOI 10.1016/j.ymgme.2009.10.016
   Deriu E, 2013, CELL HOST MICROBE, V14, P26, DOI 10.1016/j.chom.2013.06.007
   Di Stasi A, 2011, NEW ENGL J MED, V365, P1673, DOI 10.1056/NEJMoa1106152
   Din MO, 2016, NATURE, V536, P81, DOI 10.1038/nature18930
   Doloff JC, 2017, NAT MATER, V16, P671, DOI [10.1038/nmat4866, 10.1038/NMAT4866]
   Dondossola E, 2017, NAT BIOMED ENG, V1, DOI 10.1038/s41551-016-0007
   Duan FP, 2010, P NATL ACAD SCI USA, V107, P11260, DOI 10.1073/pnas.1001294107
   Ebert LM, 2018, BIOCHEM SOC T, V46, P391, DOI 10.1042/BST20170178
   Ede C, 2016, ACS SYNTH BIOL, V5, P395, DOI 10.1021/acssynbio.5b00266
   Ellis T, 2009, NAT BIOTECHNOL, V27, P465, DOI 10.1038/nbt.1536
   Elowitz MB, 2000, NATURE, V403, P335, DOI 10.1038/35002125
   Eyerich S, 2011, EUR J IMMUNOL, V41, P1894, DOI 10.1002/eji.201041197
   Fabrega MJ, 2017, FRONT MICROBIOL, V8, DOI 10.3389/fmicb.2017.01274
   Fan LF, 1999, HUM GENE THER, V10, P2273, DOI 10.1089/10430349950016924
   Farasat I, 2014, MOL SYST BIOL, V10, DOI 10.15252/msb.20134955
   Fedorov VD, 2013, SCI TRANSL MED, V5, DOI 10.1126/scitranslmed.3006597
   Fink T, 2019, NAT CHEM BIOL, V15, P115, DOI 10.1038/s41589-018-0181-6
   Fischbach MA, 2013, SCI TRANSL MED, V5, DOI 10.1126/scitranslmed.3005568
   Forbes NS, 2010, NAT REV CANCER, V10, P784, DOI 10.1038/nrc2934
   Forkus B, 2017, SCI REP-UK, V7, DOI 10.1038/srep40695
   Frigault MJ, 2020, J CLIN INVEST, V130, P1586, DOI 10.1172/JCI129208
   Gao XJ, 2018, SCIENCE, V361, P1252, DOI 10.1126/science.aat5062
   Garcia-Bayona L, 2019, MBIO, V10, DOI 10.1128/mBio.01762-19
   Gardner TS, 2000, NATURE, V403, P339, DOI 10.1038/35002131
   Gordley RM, 2016, CURR OPIN STRUC BIOL, V39, P106, DOI 10.1016/j.sbi.2016.06.012
   Graveel CR, 2013, CSH PERSPECT BIOL, V5, DOI 10.1101/cshperspect.a009209
   Guilloteau K, 2010, J IMMUNOL, V184, P5263, DOI 10.4049/jimmunol.0902464
   Gunn GR, 2001, J IMMUNOL, V167, P6471, DOI 10.4049/jimmunol.167.11.6471
   Guo SG, 2015, VACCINE, V33, P1586, DOI 10.1016/j.vaccine.2015.02.006
   Gurbatri CR, 2020, SCI TRANSL MED, V12, DOI 10.1126/scitranslmed.aax0876
   Han X, 2019, J HEMATOL ONCOL, V12, DOI 10.1186/s13045-019-0813-7
   Hegde M, 2016, J CLIN INVEST, V126, P3036, DOI 10.1172/JCI83416
   Hegde M, 2013, MOL THER, V21, P2087, DOI 10.1038/mt.2013.185
   Heng BC, 2015, CURR OPIN BIOTECH, V35, P37, DOI 10.1016/j.copbio.2015.01.010
   Hogan PG, 2003, GENE DEV, V17, P2205, DOI 10.1101/gad.1102703
   Hossain A, 2020, NAT BIOTECHNOL, V38, DOI 10.1038/s41587-020-0584-2
   Huang ZL, 2020, SCI ADV, V6, DOI 10.1126/sciadv.aay9209
   Isabella VM, 2018, NAT BIOTECHNOL, V36, P857, DOI 10.1038/nbt.4222
   Johns NI, 2018, NAT METHODS, V15, P323, DOI 10.1038/nmeth.4633
   Johnson PV, 2011, MICROBIOL IMMUNOL, V55, P304, DOI 10.1111/j.1348-0421.2011.00322.x
   Juillerat A, 2019, BMC BIOTECHNOL, V19, DOI 10.1186/s12896-019-0537-3
   Juillerat A, 2017, SCI REP-UK, V7, DOI 10.1038/srep39833
   Kaser A, 2010, ANNU REV IMMUNOL, V28, P573, DOI 10.1146/annurev-immunol-030409-101225
   Kemmer C, 2010, NAT BIOTECHNOL, V28, P355, DOI 10.1038/nbt.1617
   Khalil AS, 2012, CELL, V150, P647, DOI 10.1016/j.cell.2012.05.045
   Kim HJ, 2016, P NATL ACAD SCI USA, V113, pE7, DOI 10.1073/pnas.1522193112
   Kitada T, 2018, SCIENCE, V359, P651, DOI 10.1126/science.aad1067
   Kloss CC, 2013, NAT BIOTECHNOL, V31, P71, DOI 10.1038/nbt.2459
   Kobayashi H, 2004, P NATL ACAD SCI USA, V101, P8414, DOI 10.1073/pnas.0402940101
   Kotterman MA, 2014, NAT REV GENET, V15, P445, DOI 10.1038/nrg3742
   Kotula JW, 2014, P NATL ACAD SCI USA, V111, P4838, DOI 10.1073/pnas.1321321111
   Krautkramer KA, 2021, NAT REV MICROBIOL, V19, P77, DOI 10.1038/s41579-020-0438-4
   Kudo K, 2014, CANCER RES, V74, P93, DOI 10.1158/0008-5472.CAN-13-1365
   Kurtz CB, 2019, SCI TRANSL MED, V11, DOI 10.1126/scitranslmed.aau7975
   Lamers CHJ, 2013, MOL THER, V21, P904, DOI 10.1038/mt.2013.17
   Landgraf KE, 2020, COMMUN BIOL, V3, DOI 10.1038/s42003-020-1021-2
   Lanitis E, 2013, CANCER IMMUNOL RES, V1, P43, DOI 10.1158/2326-6066.CIR-13-0008
   Le DT, 2015, J CLIN ONCOL, V33, P1325, DOI 10.1200/JCO.2014.57.4244
   Le DT, 2012, CLIN CANCER RES, V18, P858, DOI 10.1158/1078-0432.CCR-11-2121
   Leonard J V, 2002, Semin Neonatol, V7, P27, DOI 10.1053/siny.2001.0085
   Leung WH, 2019, JCI INSIGHT, V4, DOI 10.1172/jci.insight.124430
   Leventhal DS, 2020, NAT COMMUN, V11, DOI 10.1038/s41467-020-16602-0
   Lim B, 2017, CELL, V169, P547, DOI 10.1016/j.cell.2017.03.045
   Lim WA, 2017, CELL, V168, P724, DOI 10.1016/j.cell.2017.01.016
   Limaye SA, 2013, CANCER-AM CANCER SOC, V119, P4268, DOI 10.1002/cncr.28365
   MacKay M, 2020, NAT BIOTECHNOL, V38, P233, DOI 10.1038/s41587-019-0329-2
   Mannan AA, 2017, ACS SYNTH BIOL, V6, P1851, DOI 10.1021/acssynbio.7b00172
   Mao N, 2018, SCI TRANSL MED, V10, DOI 10.1126/scitranslmed.aao2586
   Landete JM, 2017, CRIT REV BIOTECHNOL, V37, P296, DOI 10.3109/07388551.2016.1144044
   Martinez M, 2019, FRONT IMMUNOL, V10, DOI 10.3389/fimmu.2019.00128
   Maze A, 2020, NAT CHEM BIOL, V16, P179, DOI 10.1038/s41589-019-0429-9
   McAdams HH, 2000, CURR BIOL, V10, pR318, DOI 10.1016/S0960-9822(00)00440-1
   Milone MC, 2018, LEUKEMIA, V32, P1529, DOI 10.1038/s41375-018-0106-0
   Mimee M, 2018, SCIENCE, V360, P915, DOI 10.1126/science.aas9315
   Mimee M, 2015, CELL SYST, V1, P62, DOI 10.1016/j.cels.2015.06.001
   Minutolo NG, 2020, J AM CHEM SOC, V142, P6554, DOI 10.1021/jacs.9b11622
   Mishra R, 2017, ONCOTARGET, V8, P114371, DOI 10.18632/oncotarget.22825
   Mohammadi P, 2017, CELL SYST, V4, P207, DOI 10.1016/j.cels.2017.01.003
   Morgan RA, 2010, MOL THER, V18, P843, DOI 10.1038/mt.2010.24
   Nandagopal N, 2011, SCIENCE, V333, P1244, DOI 10.1126/science.1207084
   Nejman D, 2020, SCIENCE, V368, P973, DOI 10.1126/science.aay9189
   Nielsen AAK, 2016, SCIENCE, V352, DOI 10.1126/science.aac7341
   Nissim L, 2017, CELL, V171, P1138, DOI 10.1016/j.cell.2017.09.049
   Nissim L, 2010, MOL SYST BIOL, V6, DOI 10.1038/msb.2010.99
   Pan YJ, 2018, P NATL ACAD SCI USA, V115, P992, DOI 10.1073/pnas.1714900115
   Parkhurst MR, 2011, MOL THER, V19, P620, DOI 10.1038/mt.2010.272
   Pawelek JM, 1997, CANCER RES, V57, P4537
   PEDERSEN B, 1987, Ugeskrift for Laeger, V149, P162
   Pedrolli DB, 2019, TRENDS BIOTECHNOL, V37, P100, DOI 10.1016/j.tibtech.2018.09.005
   Perna F, 2017, CANCER CELL, V32, P506, DOI 10.1016/j.ccell.2017.09.004
   Pinero-Lambea C, 2015, ACS SYNTH BIOL, V4, P463, DOI 10.1021/sb500252a
   Plavec TV, 2020, MICROORGANISMS, V8, DOI 10.3390/microorganisms8020297
   Plavec TV, 2019, APPL MICROBIOL BIOT, V103, P2053, DOI 10.1007/s00253-019-09628-y
   Praveschotinunt P, 2019, NAT COMMUN, V10, DOI 10.1038/s41467-019-13336-6
   Prindle A, 2012, ACS SYNTH BIOL, V1, P458, DOI 10.1021/sb300060e
   Qin HY, 2018, MOL THER-ONCOLYTICS, V11, P127, DOI 10.1016/j.omto.2018.10.006
   Raffin C, 2020, NAT REV IMMUNOL, V20, P158, DOI 10.1038/s41577-019-0232-6
   Reis AC, 2020, ACS SYNTH BIOL, V9, P3145, DOI 10.1021/acssynbio.0c00394
   Richman SA, 2020, MOL THER, V28, P1600, DOI 10.1016/j.ymthe.2020.06.004
   Riglar DT, 2017, NAT BIOTECHNOL, V35, P653, DOI 10.1038/nbt.3879
   Rodgers DT, 2016, P NATL ACAD SCI USA, V113, pE459, DOI 10.1073/pnas.1524155113
   Roybal KT, 2017, ANNU REV IMMUNOL, V35, P229, DOI 10.1146/annurev-immunol-051116-052302
   Roybal KT, 2016, CELL, V164, P770, DOI 10.1016/j.cell.2016.01.011
   Ruella M, 2016, J CLIN INVEST, V126, P3814, DOI 10.1172/JCI87366
   Rugbjerg P, 2019, NAT BIOTECHNOL, V37, P869, DOI 10.1038/s41587-019-0171-6
   Sadelain M, 2017, NATURE, V545, P423, DOI 10.1038/nature22395
   Sando R, 2013, NAT METHODS, V10, P1085, DOI [10.1038/nmeth.2640, 10.1038/NMETH.2640]
   Saxena P, 2016, P NATL ACAD SCI USA, V113, P1244, DOI 10.1073/pnas.1514383113
   Schukur L, 2015, SCI TRANSL MED, V7, DOI 10.1126/scitranslmed.aac4964
   Schultz M, 2008, INFLAMM BOWEL DIS, V14, P1012, DOI 10.1002/ibd.20377
   Shaw DM, 2000, IMMUNOLOGY, V100, P510, DOI 10.1046/j.1365-2567.2000.00069.x
   Shaywitz AJ, 1999, ANNU REV BIOCHEM, V68, P821, DOI 10.1146/annurev.biochem.68.1.821
   Slusarczyk AL, 2012, NAT REV GENET, V13, P406, DOI 10.1038/nrg3227
   Sommer MOA, 2010, MOL SYST BIOL, V6, DOI 10.1038/msb.2010.16
   Sonnenborn U, 2016, FEMS MICROBIOL LETT, V363, DOI 10.1093/femsle/fnw212
   Srivastava S, 2019, CANCER CELL, V35, P489, DOI 10.1016/j.ccell.2019.02.003
   Stewart CJ, 2018, NATURE, V562, P583, DOI 10.1038/s41586-018-0617-x
   Stricker J, 2008, NATURE, V456, P516, DOI 10.1038/nature07389
   Sukumaran S, 2018, CANCER DISCOV, V8, P972, DOI 10.1158/2159-8290.CD-17-1298
   Taketani M, 2020, NAT BIOTECHNOL, V38, P962, DOI 10.1038/s41587-020-0468-5
   Tamada K, 2012, CLIN CANCER RES, V18, P6436, DOI 10.1158/1078-0432.CCR-12-1449
   Tamburini S, 2016, NAT MED, V22, P713, DOI 10.1038/nm.4142
   Tamsir A, 2011, NATURE, V469, P212, DOI 10.1038/nature09565
   Taupin D, 2003, NAT REV MOL CELL BIO, V4, P721, DOI 10.1038/nrm1203
   Teixeira AP, 2019, CURR OPIN BIOTECH, V55, P87, DOI 10.1016/j.copbio.2018.08.008
   Terkeltaub RA, 2003, NEW ENGL J MED, V349, P1647, DOI 10.1056/NEJMcp030733
   US Food and Drug Administration, 2016, EARL CLIN TRIALS LIV
   van der Stegen SJC, 2015, NAT REV DRUG DISCOV, V14, P499, DOI 10.1038/nrd4597
   Vandenbroucke K, 2010, MUCOSAL IMMUNOL, V3, P49, DOI 10.1038/mi.2009.116
   Vegas AJ, 2016, NAT BIOTECHNOL, V34, P345, DOI 10.1038/nbt.3462
   Veiseh O, 2015, NAT MATER, V14, P643, DOI [10.1038/NMAT4290, 10.1038/nmat4290]
   Venema K, 2013, BEST PRACT RES CL GA, V27, P115, DOI 10.1016/j.bpg.2013.03.002
   Wallecha A, 2009, CLIN VACCINE IMMUNOL, V16, P96, DOI 10.1128/CVI.00274-08
   Wilkie S, 2012, J CLIN IMMUNOL, V32, P1059, DOI 10.1007/s10875-012-9689-9
   Williams JZ, 2020, SCIENCE, V370, P1099, DOI 10.1126/science.abc6270
   Wu CY, 2015, SCIENCE, V350, DOI 10.1126/science.aab4077
   Wu G, 2016, TRENDS BIOTECHNOL, V34, P652, DOI 10.1016/j.tibtech.2016.02.010
   Wu MR, 2019, NAT COMMUN, V10, DOI 10.1038/s41467-019-10912-8
   Xie MQ, 2018, NAT REV MOL CELL BIO, V19, P507, DOI 10.1038/s41580-018-0024-z
   Xie M, 2016, SCIENCE, V354, P1296, DOI 10.1126/science.aaf4006
   Xie Z, 2011, SCIENCE, V333, P1307, DOI 10.1126/science.1205527
   Yamamoto S, 2010, VACCINE, V28, P6684, DOI 10.1016/j.vaccine.2010.08.007
   Yeku OO, 2016, BIOCHEM SOC T, V44, P412, DOI 10.1042/BST20150291
   Yin H, 2017, NAT REV DRUG DISCOV, V16, P387, DOI 10.1038/nrd.2016.280
   Yu YA, 2004, NAT BIOTECHNOL, V22, P313, DOI 10.1038/nbt937
   Zah E, 2020, NAT COMMUN, V11, DOI 10.1038/s41467-020-16160-5
   Zah E, 2016, CANCER IMMUNOL RES, V4, P498, DOI 10.1158/2326-6066.CIR-15-0231
   Zhang RG, 2016, BIOTECHNOL LETT, V38, P2169, DOI 10.1007/s10529-016-2209-x
   Zou WP, 2016, SCI TRANSL MED, V8, DOI 10.1126/scitranslmed.aad7118
NR 190
TC 0
Z9 0
U1 8
U2 8
PU NATURE PORTFOLIO
PI BERLIN
PA HEIDELBERGER PLATZ 3, BERLIN, 14197, GERMANY
SN 1474-1776
EI 1474-1784
J9 NAT REV DRUG DISCOV
JI Nat. Rev. Drug Discov.
DI 10.1038/s41573-021-00285-3
EA OCT 2021
PG 20
WC Biotechnology & Applied Microbiology; Pharmacology & Pharmacy
SC Biotechnology & Applied Microbiology; Pharmacology & Pharmacy
GA WE6EX
UT WOS:000705717500001
PM 34616030
DA 2021-10-29
ER

PT J
AU Messmer, AS
   Que, YA
   Schankin, C
   Banz, Y
   Bacher, U
   Novak, U
   Pabst, T
AF Messmer, Anna S.
   Que, Yok-Ai
   Schankin, Christoph
   Banz, Yara
   Bacher, Ulrike
   Novak, Urban
   Pabst, Thomas
TI CAR T-cell therapy and critical care A survival guide for medical
   emergency teams
SO WIENER KLINISCHE WOCHENSCHRIFT
LA English
DT Review; Early Access
DE Lymphoma; Chimeric antigen receptor T-cells; Cytokine release syndrome;
   Immune effector cell associated neurotoxicity; Medical emergency team
ID CYTOKINE-RELEASE SYNDROME; MANAGEMENT; TISAGENLECLEUCEL; NEUROTOXICITY;
   TOXICITIES; ACTIVATION; CANCER; IL-6
AB Chimeric antigen receptor (CAR) T-cells are genetically engineered to give T-cells the ability to attack specific cancer cells, and to improve outcome of patients with refractory/relapsed aggressive B-cell malignancies. To date, several CAR T-cell products are approved and additional products with similar indication or extended to other malignancies are currently being evaluated. Side effects of CAR T-cell treatment are potentially severe or even life-threatening immune-related toxicities, specifically cytokine release syndrome (CRS) and immune effector cell-associated neurotoxicity syndrome (ICANS). Consequently, medical emergency teams (MET) are increasingly involved in the assessment and management of CAR T-cell recipients. This article describes the principles of CAR T-cell therapy and summarizes the main complications and subsequent therapeutic interventions aiming to provide a survival guide for METs with a proposed management algorithm.
C1 [Messmer, Anna S.; Que, Yok-Ai] Univ Bern, Bern Univ Hosp, Inselspital, Dept Intens Care Med, Freiburgstr 10, CH-3010 Bern, Switzerland.
   [Novak, Urban; Pabst, Thomas] Univ Bern, Bern Univ Hosp, Inselspital, Dept Med Oncol, Bern, Switzerland.
   [Schankin, Christoph] Univ Bern, Bern Univ Hosp, Inselspital, Dept Neurol, Bern, Switzerland.
   [Banz, Yara] Univ Bern, Inst Pathol, Bern, Switzerland.
   [Bacher, Ulrike] Univ Bern, Bern Univ Hosp, Inselspital, Dept Haematol, Bern, Switzerland.
   [Bacher, Ulrike] Univ Bern, Bern Univ Hosp, Inselspital, Cent Haematol Lab, Bern, Switzerland.
RP Messmer, AS (corresponding author), Univ Bern, Bern Univ Hosp, Inselspital, Dept Intens Care Med, Freiburgstr 10, CH-3010 Bern, Switzerland.
EM anna.messmer@insel.ch
OI Que, Yok-Ai/0000-0001-9443-6101
FU University of Bern
FX Open access funding provided by University of Bern
CR Abramson JS, 2018, J CLIN ONCOL, V36, DOI 10.1200/JCO.2018.36.15_suppl.7505
   Azoulay Elie, 2021, Lancet Haematol, V8, pe355, DOI 10.1016/S2352-3026(21)00060-0
   Bonifant CL, 2016, MOL THER-ONCOLYTICS, V3, DOI 10.1038/mto.2016.11
   Borrega JG, 2019, HEMASPHERE, V3, DOI 10.1097/HS9.0000000000000191
   Brentjens RJ, 2013, SCI TRANSL MED, V5, DOI 10.1126/scitranslmed.3005930
   Brudno JN, 2018, NAT REV CLIN ONCOL, V15, P31, DOI 10.1038/nrclinonc.2017.128
   Brudno JN, 2016, BLOOD, V127, P3321, DOI 10.1182/blood-2016-04-703751
   Demaria O, 2019, NATURE, V574, P45, DOI 10.1038/s41586-019-1593-5
   Eloseily EM., 2018, MICROBIOME RHEUM DIS, DOI [10.1007/978-3-319-79026-8_14, DOI 10.1007/978-3-319-79026-8_14]
   Gardner RA, 2019, BLOOD, V134, P2149, DOI 10.1182/blood.2019001463
   Godel P, 2018, INTENS CARE MED, V44, P371, DOI 10.1007/s00134-017-4943-5
   Grupp SA, 2013, NEW ENGL J MED, V368, P1509, DOI 10.1056/NEJMoa1215134
   Gust J, 2017, CANCER DISCOV, V7, P1404, DOI 10.1158/2159-8290.CD-17-0698
   Gutierrez C, 2020, J CRIT CARE, V58, P58, DOI 10.1016/j.jcrc.2020.04.008
   Gutierrez C, 2020, CRIT CARE MED, V48, P10, DOI 10.1097/CCM.0000000000004087
   Hashmi H, 2019, BRIT J HAEMATOL, V187, pE35, DOI 10.1111/bjh.16155
   Hay KA, 2017, BLOOD, V130, P2295, DOI 10.1182/blood-2017-06-793141
   Hill JA, 2018, BLOOD, V131, P121, DOI 10.1182/blood-2017-07-793760
   Howard SC, 2016, ANN HEMATOL, V95, P563, DOI 10.1007/s00277-015-2585-7
   Howard SC, 2011, NEW ENGL J MED, V364, P1844, DOI 10.1056/NEJMra0904569
   Hu YX, 2016, J HEMATOL ONCOL, V9, DOI 10.1186/s13045-016-0299-5
   Karschnia P, 2019, BLOOD, V133, P2212, DOI 10.1182/blood-2018-12-893396
   Kennedy LB, 2020, CA-CANCER J CLIN, V70, P86, DOI 10.3322/caac.21596
   Kochenderfer JN, 2013, NAT REV CLIN ONCOL, V10, P267, DOI 10.1038/nrclinonc.2013.46
   Lee DW, 2019, BIOL BLOOD MARROW TR, V25, P625, DOI 10.1016/j.bbmt.2018.12.758
   Lee DW, 2014, BLOOD, V124, P188, DOI 10.1182/blood-2014-05-552729
   Liu SY, 2020, BLOOD CANCER J, V10, DOI 10.1038/s41408-020-0280-y
   Locke FL, 2019, LANCET ONCOL, V20, P31, DOI 10.1016/S1470-2045(18)30864-7
   Maude SL, 2018, NEW ENGL J MED, V378, P439, DOI 10.1056/NEJMoa1709866
   Maude SL, 2014, CANCER J, V20, P119, DOI 10.1097/PPO.0000000000000035
   Maus MV, 2020, J IMMUNOTHER CANCER, V8, DOI 10.1136/jitc-2020-001511
   MD Anderson Cancer Center, CARTOX APP VERS 2 3
   Munshi NC, 2021, NEW ENGL J MED, V384, P705, DOI 10.1056/NEJMoa2024850
   Nastoupil LJ, 2020, J CLIN ONCOL, V38, P3119, DOI 10.1200/JCO.19.02104
   Neelapu SS, 2017, NEW ENGL J MED, V377, P2531, DOI 10.1056/NEJMoa1707447
   Neelapu SS, 2019, HEMATOL ONCOL, V37, P48, DOI 10.1002/hon.2595
   Neelapu SS, 2018, NAT REV CLIN ONCOL, V15, P47, DOI 10.1038/nrclinonc.2017.148
   Norelli M, 2018, NAT MED, V24, P739, DOI 10.1038/s41591-018-0036-4
   Park JH, 2018, NEW ENGL J MED, V378, P449, DOI 10.1056/NEJMoa1709919
   Perrinjaquet C, 2019, CURR OPIN NEUROL, V32, P500, DOI 10.1097/WCO.0000000000000686
   Rubin DB, 2019, BRAIN, V142, P1334, DOI 10.1093/brain/awz053
   Santomasso BD, 2018, CANCER DISCOV, V8, P958, DOI 10.1158/2159-8290.CD-17-1319
   Schuster SJ, 2020, BLOOD ADV, V4, P1432, DOI 10.1182/bloodadvances.2019001304
   Schuster SJ, 2019, NEW ENGL J MED, V380, P45, DOI 10.1056/NEJMoa1804980
   Shah BD, 2019, J CLIN ONCOL, V37
   Shimabukuro-Vornhagen A, 2018, J IMMUNOTHER CANCER, V6, DOI 10.1186/s40425-018-0343-9
   Singh N, 2017, CYTOTHERAPY, V19, P867, DOI 10.1016/j.jcyt.2017.04.001
   Strati P, 2020, BLOOD ADV, V4, P3123, DOI 10.1182/bloodadvances.2020002328
   Tanaka T, 2016, IMMUNOTHERAPY-UK, V8, P959, DOI 10.2217/imt-2016-0020
   Teachey DT, 2013, BLOOD, V121, P5154, DOI 10.1182/blood-2013-02-485623
   Tyagarajan S, 2020, MOL THER-METH CLIN D, V16, P136, DOI 10.1016/j.omtm.2019.11.018
   Wang MH, 2020, NEW ENGL J MED, V382, P1331, DOI 10.1056/NEJMoa1914347
   Winkler U, 1999, BLOOD, V94, P2217, DOI 10.1182/blood.V94.7.2217.419k02_2217_2224
   Zytoun TM, 2014, INTENS CARE MED, V40, pS111
NR 54
TC 0
Z9 0
U1 0
U2 0
PU SPRINGER WIEN
PI WIEN
PA SACHSENPLATZ 4-6, PO BOX 89, A-1201 WIEN, AUSTRIA
SN 0043-5325
EI 1613-7671
J9 WIEN KLIN WOCHENSCHR
JI Wien. Klin. Wochen.
DI 10.1007/s00508-021-01948-2
EA OCT 2021
PG 8
WC Medicine, General & Internal
SC General & Internal Medicine
GA WC4FQ
UT WOS:000704214200001
PM 34613477
OA hybrid
DA 2021-10-29
ER

PT J
AU Shimabukuro-Vornhagen, A
   Boll, B
   Schellongowski, P
   Valade, S
   Metaxa, V
   Azoulay, E
   von Bergwelt-Baildon, M
AF Shimabukuro-Vornhagen, Alexander
   Boll, Boris
   Schellongowski, Peter
   Valade, Sandrine
   Metaxa, Victoria
   Azoulay, Elie
   von Bergwelt-Baildon, Michael
TI Critical care management of chimeric antigen receptor T-cell therapy
   recipients
SO CA-A CANCER JOURNAL FOR CLINICIANS
LA English
DT Article; Early Access
DE chimeric antigen receptor (CAR) T cells; critical care; immune-oncology;
   lymphoblastic leukemia-lymphoma; non-Hodgkin lymphoma
ID CYTOKINE RELEASE SYNDROME; TERM-FOLLOW-UP; CD19; NEUROTOXICITY;
   TOXICITY; CYTOTOXICITY; TOCILIZUMAB; BIOMARKERS; CANCER; TRIAL
AB Chimeric antigen receptor (CAR) T-cell therapy is a promising immunotherapeutic treatment concept that is changing the treatment approach to hematologic malignancies. The development of CAR T-cell therapy represents a prime example for the successful bench-to-bedside translation of advances in immunology and cellular therapy into clinical practice. The currently available CAR T-cell products have shown high response rates and long-term remissions in patients with relapsed/refractory acute lymphoblastic leukemia and relapsed/refractory lymphoma. However, CAR T-cell therapy can induce severe life-threatening toxicities such as cytokine release syndrome, neurotoxicity, or infection, which require rapid and aggressive medical treatment in the intensive care unit setting. In this review, the authors provide an overview of the state-of-the-art in the clinical management of severe life-threatening events in CAR T-cell recipients. Furthermore, key challenges that have to be overcome to maximize the safety of CAR T cells are discussed.
C1 [Shimabukuro-Vornhagen, Alexander; Boll, Boris] Univ Cologne, Fac Med, Dept Internal Med 1, Cologne, Germany.
   [Shimabukuro-Vornhagen, Alexander; Boll, Boris] Univ Hosp Cologne, Cologne, Germany.
   [Shimabukuro-Vornhagen, Alexander; Boll, Boris; Schellongowski, Peter; von Bergwelt-Baildon, Michael] Intens Care Hematol & Oncol Patients iCHOP, Cologne, Germany.
   [Schellongowski, Peter] Med Univ Vienna, Ctr Excellence Med Intens Care CEMIC, Comprehens Canc Ctr, Dept Med 1,Intens Care Unit 13i2, Vienna, Austria.
   [Valade, Sandrine; Azoulay, Elie] St Louis Teaching Hosp, AP HP, Med Intens Care Unit, Paris, France.
   [Metaxa, Victoria] Kings Coll Hosp Natl Hlth Serv Fdn Trust, Dept Crit Care, London, England.
   [von Bergwelt-Baildon, Michael] Ludwig Maximilians Univ Munchen, Univ Hosp, Dept Med 3, Munich, Germany.
   [von Bergwelt-Baildon, Michael] Ludwig Maximilians Univ Munchen, Univ Hosp, Munich Comprehens Canc Ctr, Munich, Germany.
   [von Bergwelt-Baildon, Michael] Bavarian Ctr Canc Res, Munich, Germany.
   [von Bergwelt-Baildon, Michael] Hop St Louis, Serv Med Intens & Reanimaton Med, Nine I Multinat Res Network, Paris, France.
   [von Bergwelt-Baildon, Michael] German Canc Consortium, Partner Site Munich, Munich, Germany.
RP Shimabukuro-Vornhagen, A (corresponding author), Univ Cologne, Dept Internal Med 1, Kerpener Str 62, D-50937 Cologne, Germany.
EM shima@uk-koeln.de
OI Shimabukuro-Vornhagen, Alexander/0000-0002-2351-7294
CR Abramson JS, 2021, BLOOD ADV, V5, P1695, DOI 10.1182/bloodadvances.2020003531
   Abu-Sbeih H, 2019, AM J CLIN ONCOL-CANC, V42, P789, DOI 10.1097/COC.0000000000000596
   Azoulay Elie, 2021, Lancet Haematol, V8, pe355, DOI 10.1016/S2352-3026(21)00060-0
   Azoulay E, 2019, AM J RESP CRIT CARE, V200, P20, DOI 10.1164/rccm.201810-1945ED
   Bach PB, 2018, NEW ENGL J MED, V379, P1396, DOI 10.1056/NEJMp1807382
   Banerjee R., 2021, LEUKEMIA LYMPHOMA, DOI [10.1080/10428194.2021.1924370, DOI 10.1080/10428194.2021.1924370]
   Barrett DM, 2016, BLOOD, V128, DOI 10.1182/blood.V128.22.654.654
   Borrega JG, 2019, HEMASPHERE, V3, DOI 10.1097/HS9.0000000000000191
   Boyiadzis MM, 2018, J IMMUNOTHER CANCER, V6, DOI 10.1186/s40425-018-0460-5
   Brentjens RJ, 2013, SCI TRANSL MED, V5, DOI 10.1126/scitranslmed.3005930
   Broder MS, 2020, AM HEALTH DRUG BENEF, V13, P192
   Brown ART, 2020, AM J RESP CRIT CARE, V202, P1184, DOI 10.1164/rccm.202002-0286LE
   Brudno JN, 2019, BLOOD REV, V34, P45, DOI 10.1016/j.blre.2018.11.002
   Budde LE, 2018, BLOOD, V131, P7, DOI 10.1182/blood-2017-11-812982
   Cappell KM, 2020, J CLIN ONCOL, V38, P3805, DOI 10.1200/JCO.20.01467
   Cardoso LTQ, 2011, CRIT CARE, V15, DOI 10.1186/cc9975
   Ceppi F, 2018, BLOOD, V132, DOI 10.1182/blood-2018-99-110164
   Chong EA, 2021, NEW ENGL J MED, V384, P673, DOI 10.1056/NEJMc2030164
   Cordeiro A, 2020, BIOL BLOOD MARROW TR, V26, P26, DOI 10.1016/j.bbmt.2019.08.003
   Deng Q, 2020, NAT MED, V26, DOI 10.1038/s41591-020-1061-7
   Diorio C, 2020, BLOOD ADV, V4, P5174, DOI 10.1182/bloodadvances.2020002592
   Fitzgerald JC, 2017, CRIT CARE MED, V45, pE124, DOI 10.1097/CCM.0000000000002053
   Fraietta JA, 2018, NAT MED, V24, P563, DOI 10.1038/s41591-018-0010-1
   Freyer CW, 2020, J ALLERGY CLIN IMMUN, V146, P940, DOI 10.1016/j.jaci.2020.07.025
   Fried S, 2019, BONE MARROW TRANSPL, V54, P1643, DOI 10.1038/s41409-019-0487-3
   Ganatra S, 2020, CIRCULATION, V142, P1687, DOI 10.1161/CIRCULATIONAHA.120.048100
   Ganatra S, 2019, J AM COLL CARDIOL, V74, P3153, DOI 10.1016/j.jacc.2019.10.049
   Giavridis T, 2018, NAT MED, V24, P731, DOI 10.1038/s41591-018-0041-7
   Greenbaum U, 2020, BIOL BLOOD MARROW TR, V26, P1759, DOI 10.1016/j.bbmt.2020.06.020
   GROSS G, 1989, P NATL ACAD SCI USA, V86, P10024, DOI 10.1073/pnas.86.24.10024
   Guedan S, 2019, ANNU REV IMMUNOL, V37, P145, DOI 10.1146/annurev-immunol-042718-041407
   Gupta S, 2020, AM J KIDNEY DIS, V76, P63, DOI 10.1053/j.ajkd.2019.10.011
   Gust J, 2017, CANCER DISCOV, V7, P1404, DOI 10.1158/2159-8290.CD-17-0698
   Gutgarts V, 2020, BIOL BLOOD MARROW TR, V26, P1071, DOI 10.1016/j.bbmt.2020.02.012
   Gutierrez C, 2020, J CRIT CARE, V58, P58, DOI 10.1016/j.jcrc.2020.04.008
   Hay KA, 2017, BLOOD, V130, P2295, DOI 10.1182/blood-2017-06-793141
   Hayden PJ, 2019, CURR RES TRANSL MED, V67, P79, DOI 10.1016/j.retram.2019.05.002
   Hill JA, 2020, BLOOD, V136, P925, DOI 10.1182/blood.2019004000
   Hill JA, 2019, BLOOD ADV, V3, P3590, DOI 10.1182/bloodadvances.2019000717
   Hill JA, 2019, BLOOD REV, V38, DOI 10.1016/j.blre.2019.100596
   Hill JA, 2018, BLOOD, V131, P121, DOI 10.1182/blood-2017-07-793760
   Huang MJ, 2020, AM J CANCER RES, V10, P1979
   Imai C, 2004, LEUKEMIA, V18, P676, DOI 10.1038/sj.leu.2403302
   Jatiani SS, 2020, CL LYMPH MYELOM LEUK, V20, P632, DOI 10.1016/j.clml.2020.04.020
   Jhaveri KD, 2018, CLIN J AM SOC NEPHRO, V13, P796, DOI 10.2215/CJN.12871117
   Jiang ZW, 2021, LEUKEMIA, V35, P1380, DOI 10.1038/s41375-020-01085-1
   Kadauke S, 2021, J CLIN ONCOL, V39, P920, DOI 10.1200/JCO.20.02477
   Kalos M, 2011, SCI TRANSL MED, V3, DOI 10.1126/scitranslmed.3002842
   Kennedy LB, 2020, CA-CANCER J CLIN, V70, P86, DOI 10.3322/caac.21596
   Knochelmann HM, 2020, CANCER RES, V80, P3920, DOI 10.1158/0008-5472.CAN-19-3685
   Kochenderfer JN, 2010, BLOOD, V116, P4099, DOI 10.1182/blood-2010-04-281931
   Le RQ, 2018, ONCOLOGIST, V23, P943, DOI 10.1634/theoncologist.2018-0028
   Lecuyer L, 2007, CRIT CARE MED, V35, P808, DOI 10.1097/01.CCM.0000256846.27192.7A
   Lee DW, 2019, BIOL BLOOD MARROW TR, V25, P625, DOI 10.1016/j.bbmt.2018.12.758
   Lee DW, 2014, BLOOD, V124, P188, DOI 10.1182/blood-2014-05-552729
   Levine BL, 2006, P NATL ACAD SCI USA, V103, P17372, DOI 10.1073/pnas.0608138103
   Li SQ, 2021, CLIN CANCER RES, V27, P1242, DOI 10.1158/1078-0432.CCR-20-1271
   Lim WA, 2017, CELL, V168, P724, DOI 10.1016/j.cell.2017.01.016
   Lin JK., 2019, J CLIN ONCOL, V37, P2105, DOI [10.1200/JCO.18.02079., DOI 10.1200/JCO.18.02079]
   Lin RJ, 2021, HAEMATOLOGICA, V106, P255, DOI 10.3324/haematol.2019.243246
   Lindner SE, 2020, SCI ADV, V6, DOI 10.1126/sciadv.aaz3223
   Liu HP, 2020, CLIN TRANSL IMMUNOL, V9, DOI 10.1002/cti2.1154
   Locke FL, 2017, BLOOD, V130
   Logue JM, 2021, HAEMATOLOGICA, V106, P978, DOI 10.3324/haematol.2019.238634
   MacKay M, 2020, NAT BIOTECHNOL, V38, P233, DOI 10.1038/s41587-019-0329-2
   Maher J, 2002, NAT BIOTECHNOL, V20, P70, DOI 10.1038/nbt0102-70
   Maldini CR, 2018, NAT REV IMMUNOL, V18, P605, DOI 10.1038/s41577-018-0042-2
   Massion PB, 2002, CRIT CARE MED, V30, P2260, DOI 10.1097/00003246-200210000-00014
   Maude SL, 2014, NEW ENGL J MED, V371, P1507, DOI 10.1056/NEJMoa1407222
   Maude SL, 2014, CANCER J, V20, P119, DOI 10.1097/PPO.0000000000000035
   Mestermann K, 2019, SCI TRANSL MED, V11, DOI 10.1126/scitranslmed.aau5907
   Morgan RA, 2010, MOL THER, V18, P843, DOI 10.1038/mt.2010.24
   Myers RM, 2021, J CLIN ONCOL, V39, P3044, DOI 10.1200/JCO.20.03458
   Nagle SJ, 2021, AM J HEMATOL, V96, P455, DOI 10.1002/ajh.26113
   Neelapu SS, 2017, NEW ENGL J MED, V377, P2531, DOI 10.1056/NEJMoa1707447
   Neelapu SS, 2018, NAT REV CLIN ONCOL, V15, P47, DOI 10.1038/nrclinonc.2017.148
   Neill Lorna, 2020, Pract Neurol, V20, P285, DOI 10.1136/practneurol-2020-002550
   Norelli M, 2018, NAT MED, V24, P739, DOI 10.1038/s41591-018-0036-4
   O'Rourke DM, 2017, SCI TRANSL MED, V9, DOI 10.1126/scitranslmed.aaa0984
   Ogba N, 2018, J NATL COMPR CANC NE, V16, P1093, DOI 10.6004/jnccn.2018.0073
   Park JH, 2018, NEW ENGL J MED, V378, P449, DOI 10.1056/NEJMoa1709919
   Parker KR, 2020, CELL, V183, P126, DOI 10.1016/j.cell.2020.08.022
   Pennisi M, 2020, BLOOD ADV, V4, P676, DOI 10.1182/bloodadvances.2019000952
   Pinnix CC, 2020, BLOOD ADV, V4, P2871, DOI 10.1182/bloodadvances.2020001837
   Porter D, 2018, J HEMATOL ONCOL, V11, DOI 10.1186/s13045-018-0571-y
   Prudent V, 2017, PALLIAT SUPPORT CARE, V15, P499, DOI 10.1017/S147895151600095X
   Raje N, 2019, NEW ENGL J MED, V380, P1726, DOI 10.1056/NEJMoa1817226
   Rejeski Kai, 2021, Blood, DOI 10.1182/blood.2020010543
   Robbins PF, 2015, CLIN CANCER RES, V21, P1019, DOI 10.1158/1078-0432.CCR-14-2708
   Ruark J, 2020, BIOL BLOOD MARROW TR, V26, P34, DOI 10.1016/j.bbmt.2019.09.037
   Rubin DB, 2019, BRAIN, V142, P1334, DOI 10.1093/brain/awz053
   Sandler RD, 2020, FRONT IMMUNOL, V11, DOI 10.3389/fimmu.2020.00524
   Santomasso Bianca, 2019, Am Soc Clin Oncol Educ Book, V39, P433, DOI 10.1200/EDBK_238691
   Santomasso BD, 2018, CANCER DISCOV, V8, P958, DOI 10.1158/2159-8290.CD-17-1319
   Schuster SJ., 2019, BIOL BLOOD MARROW TR, V25, pS20, DOI [10.1016/j.bbmt.2018.12.089, DOI 10.1016/J.BBMT.2018.12.089]
   Schuster SJ, 2017, NEW ENGL J MED, V377, P2545, DOI 10.1056/NEJMoa1708566
   Seif M, 2019, FRONT IMMUNOL, V10, DOI 10.3389/fimmu.2019.02711
   Shah NN., 2020, J CLIN ONCOL, V38, P1938, DOI [DOI 10.1200/JCO.19.03279, 10.1200/JCO.19.03279]
   Shalabi H, 2020, J IMMUNOTHER CANCER, V8, DOI 10.1136/jitc-2020-001159
   Shimabukuro-Vornhagen A, 2018, J IMMUNOTHER CANCER, V6, DOI 10.1186/s40425-018-0343-9
   Shimabukuro-Vornhagen A, 2016, CA-CANCER J CLIN, V66, P497, DOI 10.3322/caac.21351
   Si S, 2020, THER CLIN RISK MANAG, V16, P705, DOI 10.2147/TCRM.S223468
   Siddiqi T, 2017, BLOOD, V130
   Sim AJ, 2019, INT J RADIAT ONCOL, V105, P1012, DOI 10.1016/j.ijrobp.2019.05.065
   Singh N, 2017, CYTOTHERAPY, V19, P867, DOI 10.1016/j.jcyt.2017.04.001
   Stahl K, 2020, J CRIT CARE, V57, P124, DOI 10.1016/j.jcrc.2020.02.010
   Strati P, 2021, BLOOD, V137, P3272, DOI 10.1182/blood.2020008865
   Taraseviciute A, 2018, CANCER DISCOV, V8, P750, DOI 10.1158/2159-8290.CD-17-1368
   Teachey DT, 2016, CANCER DISCOV, V6, P664, DOI 10.1158/2159-8290.CD-16-0040
   Topp MS, 2020, BIOL BLOOD MARROW TR, V26, pS101
   van der Stegen SJC, 2015, NAT REV DRUG DISCOV, V14, P499, DOI 10.1038/nrd4597
   van Vliet M, 2014, PLOS ONE, V9, DOI 10.1371/journal.pone.0087779
   Vora SB, 2020, OPEN FORUM INFECT DI, V7, DOI 10.1093/ofid/ofaa121
   Walker A, 2016, BIOCHEM SOC T, V44, P329, DOI 10.1042/BST20150240
   Wang MH, 2020, NEW ENGL J MED, V382, P1331, DOI 10.1056/NEJMoa1914347
   Weber EW, 2019, BLOOD ADV, V3, P711, DOI 10.1182/bloodadvances.2018028720
   Wei SN, 2020, IMMUNOTHERAPY-UK, V12, P1047, DOI 10.2217/imt-2020-0116
   Whittington MD, 2019, JAMA NETW OPEN, V2, DOI 10.1001/jamanetworkopen.2019.0035
   Wudhikarn K, 2020, BLOOD ADV, V4, P3024, DOI 10.1182/bloodadvances.2020001972
   Yang H., 2020, J MED ECON, V23, P1016, DOI [10.1080/13696998.2020.1769109, DOI 10.1080/13696998.2020.1769109]
   Yu JX, 2020, NAT REV DRUG DISCOV, V19, P583, DOI 10.1038/d41573-020-00099-9
NR 121
TC 0
Z9 0
U1 1
U2 1
PU WILEY
PI HOBOKEN
PA 111 RIVER ST, HOBOKEN 07030-5774, NJ USA
SN 0007-9235
EI 1542-4863
J9 CA-CANCER J CLIN
JI CA-Cancer J. Clin.
DI 10.3322/caac.21702
EA OCT 2021
PG 16
WC Oncology
SC Oncology
GA WC1KW
UT WOS:000704023900001
PM 34613616
OA gold
DA 2021-10-29
ER

PT J
AU Dong, R
   Aksel, T
   Chan, WP
   Germain, RN
   Vale, RD
   Douglas, SM
AF Dong, Rui
   Aksel, Tural
   Chan, Waipan
   Germain, Ronald N.
   Vale, Ronald D.
   Douglas, Shawn M.
TI DNA origami patterning of synthetic T cell receptors reveals spatial
   control of the sensitivity and kinetics of activation
SO PROCEEDINGS OF THE NATIONAL ACADEMY OF SCIENCES OF THE UNITED STATES OF
   AMERICA
LA English
DT Article
DE DNA origami; T cell signaling; chimeric antigen receptor T cell;
   immunotherapy; MAP kinase signaling
ID SIGNALING MOLECULES; DYNAMICS; ANTIGEN; PEPTIDE; PROTEIN; SHAPES;
   NUMBER; SHP-1
AB Receptor clustering plays a key role in triggering cellular activation, but the relationship between the spatial configuration of clusters and the elicitation of downstream intracellular signals remains poorly understood. We developed a DNA-origami-based system that is easily adaptable to other cellular systems and enables rich interrogation of responses to a variety of spatially defined inputs. Using a chimeric antigen receptor (CAR) T cell model system with relevance to cancer therapy, we studied signaling dynamics at single-cell resolution. We found that the spatial arrangement of receptors determines the ligand density threshold for triggering and encodes the temporal kinetics of signaling activities. We also showed that signaling sensitivity of a small cluster of high-affinity ligands is enhanced when surrounded by nonstimulating low-affinity ligands. Our results suggest that cells measure spatial arrangements of ligands, translate that information into distinct signaling dynamics, and provide insights into engineering immunotherapies.
C1 [Dong, Rui; Aksel, Tural; Vale, Ronald D.; Douglas, Shawn M.] Univ Calif San Francisco, Dept Cellular & Mol Pharmacol, San Francisco, CA 94143 USA.
   [Chan, Waipan; Germain, Ronald N.] NIAID, Lymphocyte Biol Sect, Lab Immune Syst Biol, NIH, Bethesda, MD 20892 USA.
   [Vale, Ronald D.] Univ Calif San Francisco, HHMI, San Francisco, CA 94143 USA.
RP Vale, RD; Douglas, SM (corresponding author), Univ Calif San Francisco, Dept Cellular & Mol Pharmacol, San Francisco, CA 94143 USA.
EM valer@hhmi.org; shawn.douglas@gmail.com
OI Dong, Rui/0000-0002-9118-3636; Aksel, Tural/0000-0002-8477-557X;
   Douglas, Shawn/0000-0001-5398-9041
FU Jane Coffin Childs postdoctoral fellowship; Ruth L. Kirschstein NRSA
   postdoctoral fellowshipUnited States Department of Health & Human
   ServicesNational Institutes of Health (NIH) - USA [F32GM119322];
   NSFNational Science Foundation (NSF) [OAC-1740212]; Intramural Research
   Program of the National Institute of Allergy and Infectious Diseases,
   NIHUnited States Department of Health & Human ServicesNational
   Institutes of Health (NIH) - USANIH National Institute of Allergy &
   Infectious Diseases (NIAID); Army Research Office [W911NF-14-1-0507];
   Office of Naval ResearchOffice of Naval Research [N00014-17-1-2627]
FX We thank Xiaolei Su, Meghan Morrisey, Nadja Kern, and Chaim Gingold for
   constructive suggestions on this manuscript. R.D. was supported by a
   Jane Coffin Childs postdoctoral fellowship. T.A. was supported by a Ruth
   L. Kirschstein NRSA postdoctoral fellowship (F32GM119322) and the NSF
   (OAC-1740212) . W.C. and R.N.G. were supported by the Intramural
   Research Program of the National Institute of Allergy and Infectious
   Diseases, NIH. R.D.V. is an investigator of the Howard Hughes Medical
   Institute. S.M.D. was supported by the Army Research Office
   (W911NF-14-1-0507) and Office of Naval Research (N00014-17-1-2627).
CR Altan-Bonnet G, 2005, PLOS BIOL, V3, P1925, DOI 10.1371/journal.pbio.0030356
   Ben-Sasson AJ, 2021, NATURE, V589, P468, DOI 10.1038/s41586-020-03120-8
   Brameshuber M, 2018, NAT IMMUNOL, V19, P487, DOI 10.1038/s41590-018-0092-4
   Cai HG, 2018, NAT NANOTECHNOL, V13, P610, DOI 10.1038/s41565-018-0113-3
   Cochran JR, 2001, J BIOL CHEM, V276, P28068, DOI 10.1074/jbc.M103280200
   de la Cova C, 2017, DEV CELL, V42, P542, DOI 10.1016/j.devcel.2017.07.014
   Deeg J, 2013, NANO LETT, V13, P5619, DOI 10.1021/nl403266t
   Delcassian D, 2013, NANO LETT, V13, P5608, DOI 10.1021/nl403252x
   Dittel BN, 1999, IMMUNITY, V11, P289, DOI 10.1016/S1074-7613(00)80104-1
   Dong D, 2019, NATURE, V573, P546, DOI 10.1038/s41586-019-1537-0
   Douglas SM, 2009, NUCLEIC ACIDS RES, V37, P5001, DOI 10.1093/nar/gkp436
   Douglass AD, 2005, CELL, V121, P937, DOI 10.1016/j.cell.2005.04.009
   Ge Q, 2002, P NATL ACAD SCI USA, V99, P13729, DOI 10.1073/pnas.212515299
   Gerling T, 2018, SCI ADV, V4, DOI 10.1126/sciadv.aau1157
   Germain RN, 2012, SCIENCE, V336, P1676, DOI 10.1126/science.1221063
   Goglia AG, 2020, CELL SYST, V10, P240, DOI 10.1016/j.cels.2020.02.005
   Hellmeier J, 2021, P NATL ACAD SCI USA, V118, DOI 10.1073/pnas.2016857118
   Hiratsuka T, 2015, ELIFE, V4, DOI 10.7554/eLife.05178
   Hui EF, 2014, NAT STRUCT MOL BIOL, V21, P133, DOI 10.1038/nsmb.2762
   Jayaraman J, 2020, EBIOMEDICINE, V58, DOI 10.1016/j.ebiom.2020.102931
   Krogsgaard M, 2005, NATURE, V434, P238, DOI 10.1038/nature03391
   Kuzuya Akinori, 2008, Nucleic Acids Symp Ser (Oxf), P681, DOI 10.1093/nass/nrn344
   Lillemeier BF, 2010, NAT IMMUNOL, V11, P90, DOI 10.1038/ni.1832
   Lim B, 2015, CURR BIOL, V25, P1784, DOI 10.1016/j.cub.2015.05.039
   Lin JJY, 2019, SCI SIGNAL, V12, DOI 10.1126/scisignal.aat8715
   Manza BN, 2011, P NATL ACAD SCI USA, V108, P9089, DOI 10.1073/pnas.1018771108
   Martinez-Espinosa R, 2015, FRONT MICROBIOL, V6, DOI [10.3389/fmicb.2015.00800, 10.3389/fimmu.2015.00468]
   McNeil LK, 2005, P NATL ACAD SCI USA, V102, P13574, DOI 10.1073/pnas.0505110102
   Murphy LO, 2006, TRENDS BIOCHEM SCI, V31, P268, DOI 10.1016/j.tibs.2006.03.009
   Murugesan S, 2016, J CELL BIOL, V215, P383, DOI 10.1083/jcb.201603080
   Naramura M, 2002, NAT IMMUNOL, V3, P1192, DOI 10.1038/ni855
   O'Donoghue GP, 2013, ELIFE, V2, DOI 10.7554/eLife.00778
   Pageon SV, 2016, P NATL ACAD SCI USA, V113, pE5454, DOI 10.1073/pnas.1607436113
   Pettmann J, 2018, FRONT IMMUNOL, V9, DOI 10.3389/fimmu.2018.02152
   Plas DR, 1996, SCIENCE, V272, P1173, DOI 10.1126/science.272.5265.1173
   Purbhoo MA, 2006, J IMMUNOL, V176, P7308, DOI 10.4049/jimmunol.176.12.7308
   Regot S, 2014, CELL, V157, P1724, DOI 10.1016/j.cell.2014.04.039
   Rothemund PWK, 2006, NATURE, V440, P297, DOI 10.1038/nature04586
   Ryu H, 2016, MOL SYST BIOL, V12, DOI 10.15252/msb.20166982
   Shaw A, 2019, NAT NANOTECHNOL, V14, P184, DOI 10.1038/s41565-018-0336-3
   Sherman E, 2011, IMMUNITY, V35, P705, DOI 10.1016/j.immuni.2011.10.004
   Simoncelli S, 2020, CELL REP, V33, DOI 10.1016/j.celrep.2020.108523
   Sporri R, 2002, EUR J IMMUNOL, V32, P3161, DOI 10.1002/1521-4141(200211)32:11<3161::AID-IMMU3161>3.0.CO;2-6
   SQUIRE PG, 1968, BIOCHEMISTRY-US, V7, P4261, DOI 10.1021/bi00852a018
   Stefanova I, 2003, NAT IMMUNOL, V4, P248, DOI 10.1038/ni895
   Taylor MJ, 2017, CELL, V169, P108, DOI 10.1016/j.cell.2017.03.006
   Vardhana S, 2010, IMMUNITY, V32, P531, DOI 10.1016/j.immuni.2010.04.005
   Wang XQ, 2008, J IMMUNOL, V180, P6703, DOI 10.4049/jimmunol.180.10.6703
   Wu H, 2013, CELL, V153, P287, DOI 10.1016/j.cell.2013.03.013
   Wulfing C, 2002, NAT IMMUNOL, V3, P42, DOI 10.1038/ni741
   Yao LF, 2021, FRONT CHEM, V9, DOI 10.3389/fchem.2021.640519
   Zadegan RM, 2017, SCI REP-UK, V7, DOI 10.1038/s41598-017-07796-3
NR 52
TC 0
Z9 0
U1 0
U2 0
PU NATL ACAD SCIENCES
PI WASHINGTON
PA 2101 CONSTITUTION AVE NW, WASHINGTON, DC 20418 USA
SN 0027-8424
J9 P NATL ACAD SCI USA
JI Proc. Natl. Acad. Sci. U. S. A.
PD OCT 5
PY 2021
VL 118
IS 40
AR e2109057118
DI 10.1073/pnas.2109057118
PG 10
WC Multidisciplinary Sciences
SC Science & Technology - Other Topics
GA WE9HG
UT WOS:000705928000008
PM 34588308
OA Green Submitted
DA 2021-10-29
ER

PT J
AU Bohn, JP
AF Bohn, Jan-Paul
TI New actionable targets and investigational drugs in chronic lymphocytic
   leukemia
SO MEMO-MAGAZINE OF EUROPEAN MEDICAL ONCOLOGY
LA English
DT Review; Early Access
DE Pirtobrutinib; Umbralisib; Tafasitamab; CAR-T cell immunotherapy;
   Lisocabtagene maraleucel
ID BRUTONS TYROSINE KINASE; B-CELL MALIGNANCIES; PHASE-1 TRIAL; OPEN-LABEL;
   IBRUTINIB; INHIBITOR; RITUXIMAB; ACALABRUTINIB; OBINUTUZUMAB; LYMPHOMA
AB The treatment landscape of chronic lymphocytic leukemia (CLL) has shifted from chemotherapy-based approaches to targeted agents in the last decade. However, evolving drug resistance and accumulating toxicity remain challenges that still limit patients' clinical outcomes. Furthermore, currently licensed targeted agents such as inhibitors of Bruton's tyrosine kinase (BTK) and anti-apoptotic protein B-cell lymphoma 2 (BCL2) do not adequately compensate for the poor clinical outcomes associated with high-risk genetics such as TP53 alterations. New insights into disease biology facilitated design and investigation of several new targeted agents with encouraging results in early clinical trials. This short review focuses on novel actionable targets and investigational drugs aimed at circumventing acquired resistance and avoiding accumulating toxicity.
C1 [Bohn, Jan-Paul] Med Univ Innsbruck, Dept Internal Med 5, Anichstr 35, A-6020 Innsbruck, Austria.
RP Bohn, JP (corresponding author), Med Univ Innsbruck, Dept Internal Med 5, Anichstr 35, A-6020 Innsbruck, Austria.
EM jan-paul.bohn@i-med.ac.at
FU University of Innsbruck; Medical University of Innsbruck
FX Open access funding provided by University of Innsbruck and Medical
   University of Innsbruck.
CR Allan JN, 2019, BLOOD, V134, DOI 10.1182/blood-2019-126286
   Bhat SA, 2020, BLOOD, V136, DOI 10.1182/blood-2020-138612
   Burger JA, 2015, NEW ENGL J MED, V373, P2425, DOI 10.1056/NEJMoa1509388
   Burger JA, 2020, LEUKEMIA, V34, P787, DOI 10.1038/s41375-019-0602-x
   Burris HA, 2018, LANCET ONCOL, V19, P486, DOI 10.1016/S1470-2045(18)30082-2
   Byrd JC, 2021, CL LYMPH MYELOM LEUK, V21, pS318
   Byrd John C, 2018, Oncotarget, V9, P13023, DOI 10.18632/oncotarget.24310
   Eichhorst B, 2021, ANN ONCOL, V32, P23, DOI 10.1016/j.annonc.2020.09.019
   Fischer K, 2019, NEW ENGL J MED, V380, P2225, DOI 10.1056/NEJMoa1815281
   Fraietta JA, 2018, NAT MED, V24, P563, DOI 10.1038/s41591-018-0010-1
   Furman RR, 2014, NEW ENGL J MED, V370, P997, DOI 10.1056/NEJMoa1315226
   Gribben JG, 2020, BLOOD, V136, DOI 10.1182/blood-2020-134783
   Hallek M, 2010, LANCET, V376, P1164, DOI 10.1016/S0140-6736(10)61381-5
   Hanlon A, 2020, HEMATOL-AM SOC HEMAT, P346, DOI 10.1182/hematology.2020000119
   Hendriks RW, 2014, NAT REV CANCER, V14, P219, DOI 10.1038/nrc3702
   Hillmen P, 2019, BLOOD, V134, DOI 10.1182/blood-2019-124213
   Lannutti BJ, 2011, BLOOD, V117, P591, DOI 10.1182/blood-2010-03-275305
   Locke FL, 2019, LANCET ONCOL, V20, P31, DOI 10.1016/S1470-2045(18)30864-7
   Mato AR, 2019, BLOOD, V134, DOI 10.1182/blood-2019-127509
   Mato AR, 2018, HAEMATOLOGICA, V103, P1511, DOI 10.3324/haematol.2018.193615
   Mato AR, 2018, HAEMATOLOGICA, V103, P874, DOI 10.3324/haematol.2017.182907
   Porter DL, 2015, SCI TRANSL MED, V7, DOI 10.1126/scitranslmed.aac5415
   Schuster SJ, 2019, NEW ENGL J MED, V380, P45, DOI 10.1056/NEJMoa1804980
   Shanafelt TD, 2019, NEW ENGL J MED, V381, P432, DOI 10.1056/NEJMoa1817073
   Sharman JP, 2020, LANCET, V395, P1278, DOI 10.1016/S0140-6736(20)30262-2
   Siddiqi T, 2020, BLOOD, V136, DOI 10.1182/blood-2020-140491
   Sommermeyer D, 2017, LEUKEMIA, V31, P2191, DOI 10.1038/leu.2017.57
   Staber PB, 2019, BLOOD, V134, DOI 10.1182/blood-2019-128388
   Turtle CJ, 2017, J CLIN ONCOL, V35, P3010, DOI 10.1200/JCO.2017.72.8519
   van Bruggen JAC, 2019, BLOOD, V134, P44, DOI 10.1182/blood.2018885863
   Wierda WG, 2020, BLOOD, V136, DOI 10.1182/blood-2020-140622
   Woyach JA, 2018, NEW ENGL J MED, V379, P2517, DOI 10.1056/NEJMoa1812836
   Woyach J, 2019, BLOOD, V134, DOI 10.1182/blood-2019-127260
   Woyach JA, 2014, BLOOD, V124, P3553, DOI 10.1182/blood-2014-08-593269
   Woyach JA, 2014, NEW ENGL J MED, V370, P2286, DOI 10.1056/NEJMoa1400029
   Yin ZX, 2021, BIOMARK RES, V9, DOI 10.1186/s40364-021-00309-5
NR 36
TC 0
Z9 0
U1 0
U2 0
PU SPRINGER WIEN
PI WIEN
PA SACHSENPLATZ 4-6, PO BOX 89, A-1201 WIEN, AUSTRIA
SN 1865-5041
EI 1865-5076
J9 MEMO-MAG EUR MED ONC
JI Memo-Mag. Eur. Med. Oncol.
DI 10.1007/s12254-021-00755-9
EA OCT 2021
PG 5
WC Oncology
SC Oncology
GA WC7VX
UT WOS:000704463000001
OA hybrid
DA 2021-10-29
ER

PT J
AU Yan, C
   Yang, QQ
   Zhang, SF
   Millar, DG
   Alpert, EJ
   Do, D
   Veloso, A
   Brunson, DC
   Drapkin, BJ
   Stanzione, M
   Scarfo, I
   Moore, JC
   Iyer, S
   Qin, Q
   Wei, Y
   McCarthy, KM
   Rawls, JF
   Dyson, NJ
   Cobbold, M
   Maus, MV
   Langenau, DM
AF Yan, Chuan
   Yang, Qiqi
   Zhang, Songfa
   Millar, David G.
   Alpert, Eric J.
   Do, Daniel
   Veloso, Alexandra
   Brunson, Dalton C.
   Drapkin, Benjamin J.
   Stanzione, Marcello
   Scarfo, Irene
   Moore, John C.
   Iyer, Sowmya
   Qin, Qian
   Wei, Yun
   McCarthy, Karin M.
   Rawls, John F.
   Dyson, Nick J.
   Cobbold, Mark
   Maus, Marcela, V
   Langenau, David M.
TI Single-cell imaging of T cell immunotherapy
SO JOURNAL OF EXPERIMENTAL MEDICINE
LA English
DT Article
ID IN-VIVO; IMMUNE CELLS; RHABDOMYOSARCOMA; EXPRESSION; EFFICACY; ALVEOLAR;
   EGFR; INFILTRATION; ENGRAFTMENT; RECEPTORS
AB T cell immunotherapies have revolutionized treatment for a subset of cancers. Yet, a major hurdle has been the lack of facile and predicative preclinical animal models that permit dynamic visualization of T cell immune responses at single-cell resolution in vivo. Here, optically clear immunocompromised zebrafish were engrafted with fluorescent-labeled human cancers along with chimeric antigen receptor T (CAR T) cells, bispecific T cell engagers (BiTEs), and antibody peptide epitope conjugates (APECs), allowing real-time single-cell visualization of T cell-based immunotherapies in vivo. This work uncovered important differences in the kinetics of T cell infiltration, tumor cell engagement, and killing between these immunotherapies and established early endpoint analysis to predict therapy responses. We also established EGFR-targeted immunotherapies as a powerful approach to kill rhabdomyosarcoma muscle cancers, providing strong preclinical rationale for assessing a wider array of T cell immunotherapies in this disease.
C1 [Yan, Chuan; Yang, Qiqi; Alpert, Eric J.; Do, Daniel; Veloso, Alexandra; Brunson, Dalton C.; Moore, John C.; Iyer, Sowmya; Qin, Qian; Wei, Yun; McCarthy, Karin M.; Langenau, David M.] Massachusetts Gen Res Inst, Mol Pathol Unit, Charlestown, MA 02129 USA.
   [Yan, Chuan; Yang, Qiqi; Zhang, Songfa; Millar, David G.; Alpert, Eric J.; Do, Daniel; Veloso, Alexandra; Brunson, Dalton C.; Drapkin, Benjamin J.; Stanzione, Marcello; Scarfo, Irene; Moore, John C.; Iyer, Sowmya; Qin, Qian; Wei, Yun; McCarthy, Karin M.; Dyson, Nick J.; Cobbold, Mark; Maus, Marcela, V; Langenau, David M.] Harvard Med Sch, Massachusetts Gen Hosp, Canc Ctr, Charlestown, MA 02129 USA.
   [Cobbold, Mark] AstraZeneca, Early Oncol R&D, Gaithersburg, MD USA.
   [Yan, Chuan; Yang, Qiqi; Alpert, Eric J.; Do, Daniel; Veloso, Alexandra; Brunson, Dalton C.; Moore, John C.; Iyer, Sowmya; Qin, Qian; Wei, Yun; McCarthy, Karin M.; Langenau, David M.] Massachusetts Gen Hosp, Ctr Regenerat Med, Boston, MA 02114 USA.
   [Yan, Chuan; Yang, Qiqi; Alpert, Eric J.; Do, Daniel; Veloso, Alexandra; Brunson, Dalton C.; Moore, John C.; Iyer, Sowmya; Qin, Qian; Wei, Yun; McCarthy, Karin M.; Langenau, David M.] Harvard Stem Cell Inst, Cambridge, MA 02138 USA.
   [Rawls, John F.] Duke Univ, Sch Med, Dept Mol Genet & Microbiol, Durham, NC USA.
RP Langenau, DM (corresponding author), Massachusetts Gen Res Inst, Mol Pathol Unit, Charlestown, MA 02129 USA.; Langenau, DM (corresponding author), Harvard Med Sch, Massachusetts Gen Hosp, Canc Ctr, Charlestown, MA 02129 USA.; Langenau, DM (corresponding author), Massachusetts Gen Hosp, Ctr Regenerat Med, Boston, MA 02114 USA.; Langenau, DM (corresponding author), Harvard Stem Cell Inst, Cambridge, MA 02138 USA.
EM dlangenau@mgh.harvard.edu
OI Stanzione, Marcello/0000-0001-5842-8649; Brunson,
   Dalton/0000-0001-5620-4588
FU National Institutes of HealthUnited States Department of Health & Human
   ServicesNational Institutes of Health (NIH) - USA [R24OD016761,
   R01CA154923, R01CA215118, R01CA211734]; Liddy Shriver Sarcoma
   Initiative; Massachusetts General Hospital Research Scholars Program;
   Tosteson & Fund for Medical Discovery Fellowship from Massachusetts
   General Hospital; Alex's Lemonade Stand Foundation Young Investigator
   Award;  [U01CA220323]
FX This work is supported by National Institutes of Health grants
   R24OD016761 (D.M. Langenau), R01CA154923 (D.M. Langenau), R01CA215118
   (D.M. Langenau), and R01CA211734 (D.M. Langenau); the Liddy Shriver
   Sarcoma Initiative (D.M. Langenau); the Massachusetts General Hospital
   Research Scholars Program (D.M. Langenau), U01CA220323 (N.J. Dyson); the
   Tosteson & Fund for Medical Discovery Fellowship from Massachusetts
   General Hospital (C. Yan); and the Alex's Lemonade Stand Foundation
   Young Investigator Award (C. Yan).
CR Adachi K, 2018, NAT BIOTECHNOL, V36, P346, DOI 10.1038/nbt.4086
   Bahrami A, 2008, MODERN PATHOL, V21, P795, DOI 10.1038/modpathol.2008.86
   Boissonnas A, 2007, J EXP MED, V204, P345, DOI 10.1084/jem.20061890
   Boulch M, 2021, SCI IMMUNOL, V6, DOI 10.1126/sciimmunol.abd4344
   Brischwein K, 2006, MOL IMMUNOL, V43, P1129, DOI 10.1016/j.molimm.2005.07.034
   Cazaux M, 2019, J EXP MED, V216, P1038, DOI 10.1084/jem.20182375
   Chai LF, 2020, CANCER GENE THER, V27, P528, DOI 10.1038/s41417-019-0155-1
   Das R, 2016, NAT MED, V22, P1351, DOI 10.1038/nm.4202
   Devy L, 2009, CANCER RES, V69, P1517, DOI 10.1158/0008-5472.CAN-08-3255
   Dobrenkov K, 2016, PEDIATR BLOOD CANCER, V63, P1780, DOI 10.1002/pbc.26097
   Drapkin BJ, 2018, CANCER DISCOV, V8, P600, DOI 10.1158/2159-8290.CD-17-0935
   Farago AF, 2019, CANCER DISCOV, V9, P1372, DOI 10.1158/2159-8290.CD-19-0582
   Fraietta JA, 2016, BLOOD, V127, P1117, DOI 10.1182/blood-2015-11-679134
   Ganti R, 2006, MODERN PATHOL, V19, P1213, DOI 10.1038/modpathol.3800636
   Giordano-Attianese G, 2020, NAT BIOTECHNOL, V38, P426, DOI 10.1038/s41587-019-0403-9
   Goldman JP, 1998, BRIT J HAEMATOL, V103, P335, DOI 10.1046/j.1365-2141.1998.00980.x
   Grass B, 2009, HISTOPATHOLOGY, V54, P873, DOI 10.1111/j.1365-2559.2009.03303.x
   Guo YL, 2018, CLIN CANCER RES, V24, P1277, DOI 10.1158/1078-0432.CCR-17-0432
   Halle S, 2016, IMMUNITY, V44, P233, DOI 10.1016/j.immuni.2016.01.010
   He XK, 2020, P NATL ACAD SCI USA, V117, P22910, DOI 10.1073/pnas.2009092117
   Hegde M, 2020, NAT COMMUN, V11, DOI 10.1038/s41467-020-17175-8
   Hoekstra ME, 2020, NAT CANCER, V1, P291, DOI 10.1038/s43018-020-0036-4
   Huehls AM, 2015, IMMUNOL CELL BIOL, V93, P290, DOI 10.1038/icb.2014.93
   Hwang WY, 2013, NAT BIOTECHNOL, V31, P227, DOI 10.1038/nbt.2501
   Jiang CY, 2019, MEDICINE, V98, DOI 10.1097/MD.0000000000017572
   Klein AM, 2015, CELL, V161, P1187, DOI 10.1016/j.cell.2015.04.044
   Lee DW, 2015, LANCET, V385, P517, DOI 10.1016/S0140-6736(14)61403-3
   Lim WA, 2017, CELL, V168, P724, DOI 10.1016/j.cell.2017.01.016
   Majzner RG, 2019, CLIN CANCER RES, V25, P2560, DOI 10.1158/1078-0432.CCR-18-0432
   Maruta M, 2019, SCI REP-UK, V9, DOI 10.1038/s41598-019-49834-2
   Millar DG, 2020, NAT BIOTECHNOL, V38, P420, DOI 10.1038/s41587-019-0404-8
   Milone MC, 2009, MOL THER, V17, P1453, DOI 10.1038/mt.2009.83
   Molhoj M, 2007, MOL IMMUNOL, V44, P1935, DOI 10.1016/j.molimm.2006.09.032
   Mulazzani M, 2019, P NATL ACAD SCI USA, V116, P24275, DOI 10.1073/pnas.1903854116
   O'Rourke DM, 2017, SCI TRANSL MED, V9, DOI 10.1126/scitranslmed.aaa0984
   Pascoal S, 2020, CANCERS, V12, DOI 10.3390/cancers12030567
   Pegram HJ, 2012, BLOOD, V119, P4133, DOI 10.1182/blood-2011-12-400044
   Quah BJC, 2007, NAT PROTOC, V2, P2049, DOI 10.1038/nprot.2007.296
   Rafiq S, 2020, NAT REV CLIN ONCOL, V17, P147, DOI 10.1038/s41571-019-0297-y
   Rajan V, 2020, HAEMATOLOGICA, V105, P2391, DOI 10.3324/haematol.2019.223040
   Rapoport AP, 2015, NAT MED, V21, P914, DOI 10.1038/nm.3910
   Roda-Navarro P, 2020, FRONT CELL DEV BIOL, V7, DOI 10.3389/fcell.2019.00370
   Rongvaux A, 2014, NAT BIOTECHNOL, V32, P364, DOI 10.1038/nbt.2858
   Rosenberg SA, 2015, SCIENCE, V348, P62, DOI 10.1126/science.aaa4967
   Ruella M, 2016, J CLIN INVEST, V126, P3814, DOI 10.1172/JCI87366
   Saraf AJ, 2019, J PEDIAT HEMATOL ONC, V41, P118, DOI 10.1097/MPH.0000000000001311
   Shibui Y, 2019, ONCOL LETT, V17, P3523, DOI 10.3892/ol.2019.9976
   Skapek SX, 2019, NAT REV DIS PRIMERS, V5, DOI 10.1038/s41572-018-0051-2
   Stone JD, 2012, ONCOIMMUNOLOGY, V1, P863, DOI 10.4161/onci.20592
   Tang Q, 2017, J EXP MED, V214, P2875, DOI 10.1084/jem.20170976
   Taniguchi E, 2008, ONCOGENE, V27, P6550, DOI 10.1038/onc.2008.255
   Thway K, 2011, J CLIN PATHOL, V64, P587, DOI 10.1136/jclinpath-2011-200071
   To TL, 2016, CELL CHEM BIOL, V23, P875, DOI 10.1016/j.chembiol.2016.06.007
   Wachtel M, 2006, J CLIN ONCOL, V24, P816, DOI 10.1200/JCO.2005.03.4934
   Waldman AD, 2020, NAT REV IMMUNOL, V20, P651, DOI 10.1038/s41577-020-0306-5
   Wong P, 2001, J IMMUNOL, V166, P5864, DOI 10.4049/jimmunol.166.10.5864
   Wu L, 2020, NAT CANCER, V1, P86, DOI 10.1038/s43018-019-0004-z
   Wunderlich M, 2010, LEUKEMIA, V24, P1785, DOI 10.1038/leu.2010.158
   Wunderlich M, 2016, BLOOD, V128, P2111, DOI 10.1182/blood-2016-09-738757
   Yan C, 2020, NAT PROTOC, V15, P3105, DOI 10.1038/s41596-020-0372-y
   Yan C, 2019, CELL, V177, P1903, DOI 10.1016/j.cell.2019.04.004
   Yohe ME, 2019, PEDIATR BLOOD CANCER, V66, DOI 10.1002/pbc.27869
   Zajc CU, 2020, P NATL ACAD SCI USA, V117, P14926, DOI 10.1073/pnas.1911154117
NR 63
TC 0
Z9 0
U1 3
U2 3
PU ROCKEFELLER UNIV PRESS
PI NEW YORK
PA 950 THIRD AVE, 2ND FLR, NEW YORK, NY 10022 USA
SN 0022-1007
EI 1540-9538
J9 J EXP MED
JI J. Exp. Med.
PD OCT 4
PY 2021
VL 218
IS 10
AR e20210314
DI 10.1084/jem.20210314
PG 23
WC Immunology; Medicine, Research & Experimental
SC Immunology; Research & Experimental Medicine
GA WA4TM
UT WOS:000702879300004
PM 34415995
OA hybrid, Green Published
DA 2021-10-29
ER

PT J
AU Qi, JQ
   Lv, X
   Chen, J
   Wang, H
   Chu, TT
   Tang, YQ
   Pan, TT
   Zhou, M
   Cai, CS
   Ren, Y
   Liu, YJ
   Fan, Y
   Shen, WH
   Ma, X
   Qiu, HY
   Tang, XW
   Fu, CC
   Wu, DP
   Han, Y
AF Qi, Jiaqian
   Lv, Xin
   Chen, Jia
   Wang, Hong
   Chu, Tiantian
   Tang, Yaqiong
   Pan, Tingting
   Zhou, Meng
   Cai, Chengsen
   Ren, Yuan
   Liu, Yuejun
   Fan, Yi
   Shen, Wenhong
   Ma, Xiao
   Qiu, Huiying
   Tang, Xiaowen
   Fu, Chengcheng
   Wu, Depei
   Han, Yue
TI TNF-alpha increases the risk of bleeding in patients after CAR T-cell
   therapy: A bleeding model based on a real-world study of Chinese CAR T
   Working Party
SO HEMATOLOGICAL ONCOLOGY
LA English
DT Article; Early Access
DE bleeding; CAR T-cell therapy; cytokine-release syndrome; prediction
   model; TNF-alpha
ID TISSUE FACTOR; B-CELL; CYTOKINE RELEASE; RECEPTOR; FIBRINOLYSIS;
   COAGULATION; ENDOTOXEMIA; ACTIVATION; EXPRESSION; MANAGEMENT
AB Chimeric antigen receptor (CAR) T-cell therapy has shown excellent clinical efficacy in patients with hematologic malignancies. However, severe bleeding after this treatment is a life-threatening complication for most patients. This study evaluated the risk factors associated with bleeding in CAR T treatment and developed a predictive model for this complication. Analysis performed in the First Affiliated Hospital of Suzhou University and external validation launched in Suzhou Hongci Hematology Hospital (Jiangsu, China). We conducted a real-world study incorporating data from 400 patients with hematologic malignancies treated with CAR T between 1 November 2015 and 1 September 2019. Also, 39 patients from another hospital were selected for external validation. Patients with severe bleeding (hazard ratio [HR] 13.04, 95% confidence interval 5.82-29.18; p < 0.001) had a higher risk of death after CAR T. Stage III and IV cytokine release syndrome (CRS) (odds ratio [OR] 6.07, 95% CI 2.35-16.76; p < 0.001) and higher tumor necrosis factor-alpha (TNF-alpha) levels (OR 4.00, 95% CI 1.53-11.35; p < 0.001) were independent factors of bleeding in patients after CAR-T treatment. The predictive model developed by Lasso regression, which selected factors such as CRS period, transfusion volume, platelet percentage, platelet count, thrombinogen time, interleukin 6, and TNF-alpha levels, and showed Nomogram, yielded excellent agreement (C-statistics = 0.905) with the calibration curve, which improved clinical benefit with respect to established bleeding scores such as outpatient bleeding risk index (MOBRI). External validation was performed using 39 patients from another hospital with an AUC of 0.700. Patients with severe bleeding after Car-T therapy had increased the risk of death. A cross-validated bleeding risk score based on CRS stages and TNF-alpha level show significant prognostic value in patients undergoing CAR-T treatment.
C1 [Qi, Jiaqian; Lv, Xin; Chen, Jia; Wang, Hong; Chu, Tiantian; Tang, Yaqiong; Zhou, Meng; Cai, Chengsen; Liu, Yuejun; Fan, Yi; Shen, Wenhong; Qiu, Huiying; Tang, Xiaowen; Fu, Chengcheng; Wu, Depei; Han, Yue] Soochow Univ, Affiliated Hosp 1, Jiangsu Inst Hematol, Nat Clin Res Ctr Hematol Dis, Suzhou, Peoples R China.
   [Qi, Jiaqian; Lv, Xin; Chen, Jia; Wang, Hong; Chu, Tiantian; Tang, Yaqiong; Zhou, Meng; Cai, Chengsen; Liu, Yuejun; Fan, Yi; Shen, Wenhong; Qiu, Huiying; Tang, Xiaowen; Fu, Chengcheng; Wu, Depei; Han, Yue] Soochow Univ, Inst Blood & Marrow Transplantat, Collaborat Innovat Ctr Hematol, Suzhou, Peoples R China.
   [Qi, Jiaqian; Chen, Jia; Wang, Hong; Tang, Yaqiong; Zhou, Meng; Cai, Chengsen; Liu, Yuejun; Fan, Yi; Qiu, Huiying; Tang, Xiaowen; Fu, Chengcheng; Wu, Depei; Han, Yue] Inst Blood & Marrow Transplantat, Key Lab Thrombosis & Hemostasis, Minist Hlth, Suzhou, Peoples R China.
   [Pan, Tingting; Ma, Xiao] Suzhou Hongci Hematol Hosp, Suzhou, Peoples R China.
   [Ren, Yuan] Chinese Peoples Liberat Army Gen Hosp, Med Ctr 1, Dept Hematol, Beijing, Peoples R China.
   [Wu, Depei; Han, Yue] Soochow Univ, State Key Lab Radiat Med & Protect, Suzhou, Peoples R China.
RP Wu, DP; Han, Y (corresponding author), Soochow Univ, Affiliated Hosp 1, Jiangsu Inst Hematol, 188 Shizi St, Suzhou 215000, Peoples R China.
EM wudepeisz@163.com; hanyue@suda.du.cn
FU National Natural Science Foundation of ChinaNational Natural Science
   Foundation of China (NSFC) [81873432, 82070143]; Jiangsu Province of
   China [ZDRCA2016047]; Natural Science Foundation of the Jiangsu Higher
   Education Institution of China [18KJA320006]; Priority Academic Program
   Development of Jiangsu Higher Education Institutions (PAPD)
FX This work was supported by the National Natural Science Foundation of
   China (Nos. 81873432 and 82070143), grants from the Jiangsu Province of
   China (No. ZDRCA2016047). The Natural Science Foundation of the Jiangsu
   Higher Education Institution of China (18KJA320006), and the Priority
   Academic Program Development of Jiangsu Higher Education Institutions
   (PAPD).
CR Barker CA, 2018, J IMMUNOTHER CANCER, V6, DOI 10.1186/s40425-017-0311-9
   Berbic M, 2014, CLIMACTERIC, V17, P47, DOI 10.3109/13697137.2014.963964
   Biemond BJ, 1997, CIRCULATION, V96, P1612, DOI 10.1161/01.CIR.96.5.1612
   Brudno JN, 2019, BLOOD REV, V34, P45, DOI 10.1016/j.blre.2018.11.002
   Brudno JN, 2018, J CLIN ONCOL, V36, P2267, DOI 10.1200/JCO.2018.77.8084
   Camerer E, 1996, THROMB RES, V81, P1, DOI 10.1016/0049-3848(95)00209-X
   Chakraborty R, 2019, BIOL BLOOD MARROW TR, V25, pE155, DOI 10.1016/j.bbmt.2018.11.025
   Dignan FL, 2012, BRIT J HAEMATOL, V158, P30, DOI 10.1111/j.1365-2141.2012.09129.x
   Franco RF, 2000, BLOOD, V96, P554
   Frankel AE, 2014, BLOOD, V124, P385, DOI 10.1182/blood-2014-04-566737
   Ho-Tin-Noe B, 2018, BLOOD, V131, P277, DOI 10.1182/blood-2017-06-742676
   Huang YQ, 2016, J CLIN ONCOL, V34, P2157, DOI 10.1200/JCO.2015.65.9128
   Kochenderfer JN, 2015, J CLIN ONCOL, V33, P540, DOI 10.1200/JCO.2014.56.2025
   Lee DW, 2015, LANCET, V385, P517, DOI 10.1016/S0140-6736(14)61403-3
   Lee DW, 2014, BLOOD, V124, P188, DOI 10.1182/blood-2014-05-552729
   Levi M, 1999, NEW ENGL J MED, V341, P586, DOI 10.1056/NEJM199908193410807
   LEVI M, 1994, J CLIN INVEST, V93, P114, DOI 10.1172/JCI116934
   Levi M, 1999, THROMB HAEMOSTASIS, V82, P695
   Locke FL, 2017, MOL THER, V25, P285, DOI 10.1016/j.ymthe.2016.10.020
   Maude SL, 2018, NEW ENGL J MED, V378, P439, DOI 10.1056/NEJMoa1709866
   Maude SL, 2014, NEW ENGL J MED, V371, P1507, DOI 10.1056/NEJMoa1407222
   McClanahan TB, 1999, J THROMB THROMBOLYS, V7, P301, DOI 10.1023/A:1008987211850
   Neelapu SS, 2018, NAT REV CLIN ONCOL, V15, P47, DOI 10.1038/nrclinonc.2017.148
   Shimabukuro-Vornhagen A, 2018, J IMMUNOTHER CANCER, V6, DOI 10.1186/s40425-018-0343-9
   Silliman CC, 2012, BLOOD, V120, P704, DOI 10.1182/blood-2012-05-427385
   Solovey A, 1998, J CLIN INVEST, V101, P1899, DOI 10.1172/JCI1932
   Stanworth SJ, 2013, NEW ENGL J MED, V368, P1771, DOI 10.1056/NEJMoa1212772
   Turtle CJ, 2016, SCI TRANSL MED, V8, DOI 10.1126/scitranslmed.aaf8621
   Turtle CJ, 2016, J CLIN INVEST, V126, P2123, DOI 10.1172/JCI85309
   VANDEVENTER SJH, 1990, BLOOD, V76, P2520
   Wheeler AP, 1999, NEW ENGL J MED, V340, P207, DOI 10.1056/NEJM199901213400307
   Zack CJ, 2019, JACC-CARDIOVASC INTE, V12, P1304, DOI 10.1016/j.jcin.2019.02.035
NR 32
TC 0
Z9 0
U1 0
U2 0
PU WILEY
PI HOBOKEN
PA 111 RIVER ST, HOBOKEN 07030-5774, NJ USA
SN 0278-0232
EI 1099-1069
J9 HEMATOL ONCOL
JI Hematol. Oncol.
DI 10.1002/hon.2931
EA OCT 2021
PG 9
WC Oncology; Hematology
SC Oncology; Hematology
GA WA8YF
UT WOS:000703168000001
PM 34606093
DA 2021-10-29
ER

PT J
AU McGraw, JM
   Thelen, F
   Hampton, EN
   Bruno, NE
   Young, TS
   Havran, WL
   Witherden, DA
AF McGraw, Joseph M.
   Thelen, Flavian
   Hampton, Eric N.
   Bruno, Nelson E.
   Young, Travis S.
   Havran, Wendy L.
   Witherden, Deborah A.
TI JAML promotes CD8 and gamma 8 T cell antitumor immunity and is a novel
   target for cancer immunotherapy
SO JOURNAL OF EXPERIMENTAL MEDICINE
LA English
DT Article
ID JUNCTIONAL ADHESION MOLECULE; COXSACKIEVIRUS-ADENOVIRUS RECEPTOR;
   EXPRESSION; PROTEIN; CAR; IPILIMUMAB; NIVOLUMAB; MELANOMA; MURINE; GENES
AB T cells are critical mediators of antitumor immunity and a major target for cancer immunotherapy. Antibody blockade of inhibitory receptors such as PD-1 can partially restore the activity of tumor-infiltrating lymphocytes (TILs). However, the activation signals required to promote TIL responses are less well characterized. Here we show that the antitumor activity of CD8 and gamma 8 TIL is supported by interactions between junctional adhesion molecule-like protein (JAML) on T cells and its ligand coxsackie and adenovirus receptor (CXADR) within tumor tissue. Loss of JAML through knockout in mice resulted in accelerated tumor growth that was associated with an impaired gamma 8 TIL response and increased CD8 TIL dysfunction. In mouse tumor models, therapeutic treatment with an agonistic anti-JAML antibody inhibited tumor growth, improved gamma 8 TIL activation, decreased markers of CD8 TIL dysfunction, and significantly improved response to anti-PD-1 checkpoint blockade. Thus, JAML represents a novel therapeutic target to enhance both CD8 and gamma 8 TIL immunity.
C1 [McGraw, Joseph M.; Thelen, Flavian; Havran, Wendy L.; Witherden, Deborah A.] Scripps Res Inst, Dept Immunol & Microbiol, La Jolla, CA 92037 USA.
   [McGraw, Joseph M.; Hampton, Eric N.; Bruno, Nelson E.; Young, Travis S.] Scripps Res Inst, Calif Inst Biol Res, Dept Biol, La Jolla, CA 92037 USA.
RP Young, TS (corresponding author), Scripps Res Inst, Calif Inst Biol Res, Dept Biol, La Jolla, CA 92037 USA.
EM youngtr@scripps.edu; deborahw@scripps.edu
OI McGraw, Joseph/0000-0003-3802-5556
FU National Institutes of HealthUnited States Department of Health & Human
   ServicesNational Institutes of Health (NIH) - USA [AI064811]; Skaggs
   Graduate School of Chemical and Biological Sciences, Scripps Research
   Institute
FX This work was supported in part by funding from the National Institutes
   of Health (AI064811 to W.L. Havran) and the Skaggs Graduate School of
   Chemical and Biological Sciences, Scripps Research Institute.
CR Anders M, 2009, BRIT J CANCER, V100, P352, DOI 10.1038/sj.bjc.6604876
   Badal B, 2017, JCI INSIGHT, V2, DOI 10.1172/jci.insight.92102
   Bergelson JM, 1997, SCIENCE, V275, P1320, DOI 10.1126/science.275.5304.1320
   Chen DS, 2017, NATURE, V541, P321, DOI 10.1038/nature21349
   Chen JJ, 2020, WORLD J SURG ONCOL, V18, DOI 10.1186/s12957-020-01933-5
   Clarke J, 2019, J EXP MED, V216, P2128, DOI 10.1084/jem.20190249
   Flesher JL, 2020, PIGM CELL MELANOMA R, V33, P279, DOI 10.1111/pcmr.12828
   Gao YF, 2003, J EXP MED, V198, P433, DOI 10.1084/jem.20030584
   Garbe C, 2011, ONCOLOGIST, V16, P5, DOI 10.1634/theoncologist.2010-0190
   Gentles AJ, 2015, NAT MED, V21, P938, DOI 10.1038/nm.3909
   Girardi M, 2001, SCIENCE, V294, P605, DOI 10.1126/science.1063916
   Guo YL, 2009, ARTERIOSCL THROM VAS, V29, P75, DOI 10.1161/ATVBAHA.108.177717
   Hanniford D, 2020, CANCER CELL, V37, P55, DOI 10.1016/j.ccell.2019.12.007
   He WF, 2010, J IMMUNOL, V185, P126, DOI 10.4049/jimmunol.0903767
   Ito M, 2000, CIRC RES, V86, P275, DOI 10.1161/01.RES.86.3.275
   Juneja VR, 2017, J EXP MED, V214, P895, DOI 10.1084/jem.20160801
   Kummer D, 2018, CELLS-BASEL, V7, DOI 10.3390/cells7040025
   Lacher MD, 2006, CANCER RES, V66, P1648, DOI 10.1158/0008-5472.CAN-05-2328
   Larkin J, 2019, NEW ENGL J MED, V381, P1535, DOI 10.1056/NEJMoa1910836
   Lauko A, 2020, CANCER RES, V80, P4878, DOI 10.1158/0008-5472.CAN-20-1829
   Lee PH, 2019, J EXP MED, V216, P2619, DOI 10.1084/jem.20181218
   Li B, 2016, GENOME BIOL, V17, DOI 10.1186/s13059-016-1028-7
   Li DQ, 1999, CLIN CANCER RES, V5, P4175
   Li J, 2018, FRONT IMMUNOL, V9, DOI 10.3389/fimmu.2018.02981
   Li YM, 1999, CANCER RES, V59, P325
   Liu D, 2019, NAT MED, V25, P1916, DOI 10.1038/s41591-019-0654-5
   Luissint AC, 2008, J CELL BIOL, V183, P1159, DOI 10.1083/jcb.200805061
   Mackay LK, 2013, NAT IMMUNOL, V14, P1294, DOI 10.1038/ni.2744
   Matsumoto K, 2005, UROLOGY, V66, P441, DOI 10.1016/j.urology.2005.02.033
   Mayes PA, 2018, NAT REV DRUG DISCOV, V17, P509, DOI 10.1038/nrd.2018.75
   Moog-Lutz C, 2003, BLOOD, V102, P3371, DOI 10.1182/blood-2002-11-3462
   Nielsen MM, 2017, NAT REV IMMUNOL, V17, P733, DOI 10.1038/nri.2017.101
   Nilchian A, 2019, CANCER RES, V79, P47, DOI 10.1158/0008-5472.CAN-18-1742
   Ortiz-Zapater E, 2017, INT J BIOCHEM CELL B, V89, P1, DOI 10.1016/j.biocel.2017.05.025
   Paley MA, 2012, SCIENCE, V338, P1220, DOI 10.1126/science.1229620
   Postow MA, 2015, NEW ENGL J MED, V372, P2006, DOI 10.1056/NEJMoa1414428
   Rashidian M, 2019, P NATL ACAD SCI USA, V116, P16971, DOI 10.1073/pnas.1905005116
   Reeh M, 2013, BRIT J CANCER, V109, P1848, DOI 10.1038/bjc.2013.509
   Ribot JC, 2012, J IMMUNOL, V189, P1202, DOI 10.4049/jimmunol.1200268
   Schultz L, 2019, SCI TRANSL MED, V11, DOI 10.1126/scitranslmed.aaw2127
[truncated: 4,460,607 more chars]
