# Supplementary material for: A Bibliometric and Knowledge-Map Analysis of CAR-T Cells From 2009 to 2021
Source: Front Immunol. 2022 Mar 18;13:840956. doi: 10.3389/fimmu.2022.840956 (PMC8971369; doi:10.3389/fimmu.2022.840956)
Supplement: Supplementary file 2 [file DataSheet_2.zip › Annexes 2/download_1001-1500.txt]

FN Clarivate Analytics Web of Science
VR 1.0
PT J
AU Li, CR
   Cao, WY
   Que, YM
   Wang, QX
   Xiao, Y
   Gu, CJ
   Wang, D
   Wang, J
   Jiang, LJ
   Xu, H
   Xu, JH
   Zhou, XX
   Hong, ZY
   Wang, N
   Huang, L
   Zhang, SK
   Chen, LT
   Mao, X
   Xiao, M
   Zhang, W
   Meng, L
   Cao, Y
   Zhang, TC
   Li, J
   Zhou, JF
AF Li, Chunrui
   Cao, Wenyue
   Que, Yimei
   Wang, Qiuxiang
   Xiao, Yi
   Gu, Chaojiang
   Wang, Di
   Wang, Jue
   Jiang, Lijun
   Xu, Hao
   Xu, Jinhuan
   Zhou, Xiaoxi
   Hong, Zhenya
   Wang, Na
   Huang, Liang
   Zhang, Shangkun
   Chen, Liting
   Mao, Xia
   Xiao, Min
   Zhang, Wei
   Meng, Li
   Cao, Yang
   Zhang, Tongcun
   Li, Jian
   Zhou, Jianfeng
TI A phase I study of anti-BCMA CAR T cell therapy in relapsed/refractory
   multiple myeloma and plasma cell leukemia
SO CLINICAL AND TRANSLATIONAL MEDICINE
LA English
DT Article
DE anti&#8208; BCMA CAR T cell; multiple myeloma; plasma cell leukemia;
   relapsed; refractory
AB Background Relapsed/refractory (R/R) multiple myeloma (MM) patients and primary plasma cell leukemia (PCL) have an unfavorable prognosis and no effective treatment. This study was designed to assess the safety and preliminary efficacy of a novel anti-B-cell maturation antigen (BCMA) chimeric antigen receptor (CAR) T cell in R/R MM and PCL.
   Methods Between February 22, 2017, and June 25, 2018, 28 R/R and two R/R primary PCL patients received a median dose of 11.2 x 10(6) CAR+ cells/kg. The subjects were refractory to a proteasome inhibitor and/or an immunomodulatory agent. Fludarabine and cyclophosphamide were given as lymphodepletion chemotherapy.
   Results Results for these 30 consecutive patients who received an anti-BCMA CAR T cell infusion are reported. The patients had received a median of four prior lines of therapy. A total of 44 different types of adverse events were recorded, and hematologic toxic effects were the most common events of any grade during treatment. Hematologic toxic effects were also the most common events of grade 3 or higher. A total of 29 patients (96.7%) had cytokine release syndrome, which was of grade 1 or 2 in 24 patients (80%) and grade 3 in five patients (16.7%). Neurologic toxic effects only occurred in one patient (3.3%) and were of grade 1. The objective response rate was 90%, and the complete response rate was 43.3%. With a median follow-up of 12.6 months, the median progression-free survival (PFS) and overall survival were 5.2 months and 14.0 months. One of the two primary PCL achieved a complete response with a PFS of 307 days. The other patients achieved a very good partial response with a PFS of 117 days.
   Conclusions Anti-BCMA CAR T cell treatment is safe and highly active in R/R multiple myeloma.
C1 [Li, Chunrui; Cao, Wenyue; Que, Yimei; Xiao, Yi; Wang, Di; Wang, Jue; Jiang, Lijun; Xu, Hao; Xu, Jinhuan; Zhou, Xiaoxi; Hong, Zhenya; Wang, Na; Huang, Liang; Chen, Liting; Mao, Xia; Xiao, Min; Zhang, Wei; Meng, Li; Cao, Yang; Zhou, Jianfeng] Huazhong Univ Sci & Technol, Tongji Hosp, Tongji Med Coll, Dept Hematol, 1095 Jie Fang Ave, Wuhan 430030, Hubei, Peoples R China.
   [Li, Chunrui; Cao, Wenyue; Que, Yimei; Xiao, Yi; Wang, Di; Wang, Jue; Jiang, Lijun; Xu, Hao; Xu, Jinhuan; Zhou, Xiaoxi; Hong, Zhenya; Wang, Na; Huang, Liang; Chen, Liting; Mao, Xia; Xiao, Min; Zhang, Wei; Meng, Li; Cao, Yang; Zhou, Jianfeng] Immunotherapy Res Ctr Hematol Dis Hubei Prov, Wuhan, Hubei, Peoples R China.
   [Wang, Qiuxiang] Wuhan 1 Hosp, Wuhan, Hubei, Peoples R China.
   [Gu, Chaojiang; Zhang, Shangkun; Zhang, Tongcun] Wuhan Univ Sci & Technol, Coll Life Sci & Hlth, Wuhan, Hubei, Peoples R China.
   [Gu, Chaojiang; Zhang, Shangkun; Zhang, Tongcun] Wuhan Bioraid Biotechnol Co Ltd, Wuhan, Hubei, Peoples R China.
   [Li, Jian] Chinese Acad Med Sci & Peking Union Med Coll, Peking Union Med Coll Hosp, Dept Hematol, Beijing, Peoples R China.
RP Zhou, JF (corresponding author), Huazhong Univ Sci & Technol, Tongji Hosp, Tongji Med Coll, Dept Hematol, 1095 Jie Fang Ave, Wuhan 430030, Hubei, Peoples R China.; Li, J (corresponding author), Chinese Acad Med Sci & Peking Union Med Coll, Peking Union Med Coll Hosp, Dept Hematol, Beijing, Peoples R China.
EM lijian@pumch.cn; zhougene@medmail.com.cn
RI Chunrui, Li/AAY-7506-2021
OI Chunrui, Li/0000-0001-5134-7133; Cao, Wenyue/0000-0001-8718-6634; ,
   yi/0000-0002-5085-1175
FU National Natural Science Foundation of ChinaNational Natural Science
   Foundation of China (NSFC) [81873452, 81670152, 81600120]; Key Program
   of the National Natural Science Foundation of ChinaNational Natural
   Science Foundation of China (NSFC) [81830008, 81630006]; Clinical
   research program of Huazhong University of Science and Technology
   affiliated Tongji Hospital [2019YBKY016]
FX We would like to thank all the faculty and staff in the Clinical and
   Laboratory Unit of the Department of Hematology, Tongji Hospital, Tongji
   Medical College, Huazhong University of Science and Technology for their
   clinical and technical supports. We also appreciate Wuhan BioRaid
   Biotechnology Co., Ltd. for their service in cell manufacturing and
   quality-control. We also thank the DSC (Wuhan) Scientific Co. Ltd. for
   consulting services on data management, statistical analysis, and
   scientific writing. This work was supported by the funding fromthe
   National Natural Science Foundation of China (grant number: 81873452, to
   Dr.Chunrui Li; grant number: 81670152, to Dr. Liang Huang; grant number:
   81600120, to Dr. Na Wang), the Key Program of the National Natural
   Science Foundation of China (grant numbers: 81830008 and 81630006, to
   Dr. Jianfeng Zhou), and the Clinical research program of Huazhong
   University of Science and Technology affiliated Tongji Hospital (grant
   number: 2019YBKY016, to Dr. Jianfeng Zhou).
CR Ali SA, 2016, BLOOD, V128, P1688, DOI 10.1182/blood-2016-04-711903
   Berdeja JG, 2020, J CLIN ONCOL, V38
   Bhutani M, 2020, LEUKEMIA, V34, P1, DOI 10.1038/s41375-019-0660-0
   Blade J, 1999, HEMATOL ONCOL CLIN N, V13, P1259, DOI 10.1016/S0889-8588(05)70125-8
   Brudno JN, 2018, J CLIN ONCOL, V36, P2267, DOI 10.1200/JCO.2018.77.8084
   Carpenter RO, 2013, CLIN CANCER RES, V19, P2048, DOI 10.1158/1078-0432.CCR-12-2422
   Chim CS, 2018, LEUKEMIA, V32, P252, DOI 10.1038/leu.2017.329
   Cho SF, 2018, FRONT IMMUNOL, V9, DOI 10.3389/fimmu.2018.01821
   Cohen AD, 2019, J CLIN INVEST, V129, P2210, DOI 10.1172/JCI126397
   D'Agostino M, 2020, LEUKEMIA, V34, P21, DOI 10.1038/s41375-019-0669-4
   de Larrea Carlos Fernandez, 2020, Blood Cancer Discov, V1, P146, DOI 10.1158/2643-3230.bcd-20-0020
   de Larrea CF, 2013, LEUKEMIA, V27, P780, DOI 10.1038/leu.2012.336
   Gandhi UH, 2019, LEUKEMIA, V33, P2266, DOI 10.1038/s41375-019-0435-7
   Goldschmidt H, 2019, ANN HEMATOL, V98, P1, DOI 10.1007/s00277-018-3546-8
   Huang L, 2018, CELL RES, V28, P172, DOI 10.1038/cr.2017.146
   Ichinohe T, 2016, EXP HEMATOL ONCOL, V5, DOI 10.1186/s40164-016-0040-7
   Johnson LA, 2015, SCI TRANSL MED, V7, DOI 10.1126/scitranslmed.aaa4963
   Kumar SK, 2014, LEUKEMIA, V28, P1122, DOI 10.1038/leu.2013.313
   Kumar SK, 2012, LEUKEMIA, V26, P149, DOI 10.1038/leu.2011.196
   Kumar S, 2016, LANCET ONCOL, V17, pE328, DOI 10.1016/S1470-2045(16)30206-6
   Laubach JP, 2014, EXPERT REV HEMATOL, V7, P97, DOI 10.1586/17474086.2014.882764
   Lee DW, 2014, BLOOD, V124, P188, DOI 10.1182/blood-2014-05-552729
   Lonial S, 2016, LANCET, V387, P1551, DOI 10.1016/S0140-6736(15)01120-4
   Lu J, 2014, BLOOD CANCER J, V4, DOI 10.1038/bcj.2014.55
   Neelapu SS, 2018, NAT REV CLIN ONCOL, V15, P47, DOI 10.1038/nrclinonc.2017.148
   Nijhof IS, 2018, DRUGS, V78, P19, DOI 10.1007/s40265-017-0841-y
   Raje N, 2019, NEW ENGL J MED, V380, P1726, DOI 10.1056/NEJMoa1817226
   Rajkumar SV, 2014, LANCET ONCOL, V15, pE538, DOI 10.1016/S1470-2045(14)70442-5
   Miguel JS, 2013, LANCET ONCOL, V14, P1055, DOI 10.1016/S1470-2045(13)70380-2
   Shah NN, 2019, NAT REV CLIN ONCOL, V16, P372, DOI 10.1038/s41571-019-0184-6
   Smith EL, 2019, CANCER IMMUNOL RES, V7, P1047, DOI 10.1158/2326-6066.CIR-18-0551
   Sonneveld P, 2017, HEMATOL-AM SOC HEMAT, P508, DOI 10.1182/asheducation-2017.1.508
   Tai YT, 2015, IMMUNOTHERAPY-UK, V7, P1187, DOI 10.2217/imt.15.77
   Tang YT, 2017, BLOOD CANCER J, V7, DOI 10.1038/s41408-017-0021-z
   Trudel S, 2018, LANCET ONCOL, V19, P1641, DOI 10.1016/S1470-2045(18)30576-X
   Vogl DT, 2018, J CLIN ONCOL, V36, P859, DOI 10.1200/JCO.2017.75.5207
   Xu J, 2019, P NATL ACAD SCI USA, V116, P9543, DOI 10.1073/pnas.1819745116
   Xu JH, 2018, J HEMATOL ONCOL, V11, DOI 10.1186/s13045-018-0672-7
   Xu LP, 2017, BONE MARROW TRANSPL, V52, P1512, DOI 10.1038/bmt.2017.59
   Zhao WH, 2018, J HEMATOL ONCOL, V11, DOI 10.1186/s13045-018-0681-6
NR 40
TC 2
Z9 2
U1 3
U2 3
PU JOHN WILEY & SONS LTD
PI CHICHESTER
PA THE ATRIUM, SOUTHERN GATE, CHICHESTER PO19 8SQ, W SUSSEX, ENGLAND
SN 2001-1326
J9 CLIN TRANSL MED
JI Clin. Transl. Med.
PD MAR
PY 2021
VL 11
IS 3
AR e346
DI 10.1002/ctm2.346
PG 15
WC Oncology; Medicine, Research & Experimental
SC Oncology; Research & Experimental Medicine
GA RH6AG
UT WOS:000636298400015
PM 33784005
OA gold, Green Published
DA 2021-10-29
ER

PT J
AU Park, JH
   Lee, HK
AF Park, Jang Hyun
   Lee, Heung Kyu
TI Function of gamma delta T cells in tumor immunology and their
   application to cancer therapy
SO EXPERIMENTAL AND MOLECULAR MEDICINE
LA English
DT Review
AB Cancer: T cell subset could boost immunotherapy An under-researched subset of T cells may find application in cancer immunotherapy once their multiple roles are fully understood. Jang Hyun Park and Heung Kyu Lee at the Korea Advanced Institute of Science and Technology, Daejeon, South Korea, have reviewed the current understanding of gamma delta (gamma delta) T cells, which are found in peripheral blood and specific tissues, for example, the skin. They form part of the immune response, but instead of recognizing antigens presented by MHC molecule as do other T cells, they respond to markers of cellular stress during events such as tumorigenesis. Evidence suggests gamma delta T cells play different roles in the tumor microenvironment depending on the proteins they produce and can induce anti-tumor or pro-tumor activity. The authors suggest that harnessing the anti-tumor properties of gamma delta T cells for use in immunotherapy could transform cancer treatments.
   T cells of the gamma delta lineage are unconventional T cells with functions not restricted to MHC-mediated antigen presentation. Because of their broad antigen specificity and NK-like cytotoxicity, gamma delta T-cell importance in tumor immunology has been emphasized. However, some gamma delta T-cell subsets, especially those expressing IL-17, are immunosuppressive or tumor-promoting cells. Their cytokine profile and cytotoxicity are seemingly determined by cross-talk with microenvironment components, not by the gamma delta TCR chain. Furthermore, much about the TCR antigen of gamma delta T cells remains unknown compared with the extreme diversity of their TCR chain pairs. Thus, the investigation and application of gamma delta T cells have been relatively difficult. Nevertheless, gamma delta T cells remain attractive targets for antitumor therapy because of their independence from MHC molecules. Because tumor cells have the ability to evade the immune system through MHC shedding, heterogeneous antigens, and low antigen spreading, MHC-independent gamma delta T cells represent good alternative targets for immunotherapy. Therefore, many approaches to using gamma delta T cells for antitumor therapy have been attempted, including induction of endogenous gamma delta T cell activation, adoptive transfer of expanded cells ex vivo, and utilization of chimeric antigen receptor (CAR)-T cells. Here, we discuss the function of gamma delta T cells in tumor immunology and their application to cancer therapy.
C1 [Park, Jang Hyun; Lee, Heung Kyu] Korea Adv Inst Sci & Technol KAIST, Grad Sch Med Sci & Engn, Daejeon 34141, South Korea.
RP Lee, HK (corresponding author), Korea Adv Inst Sci & Technol KAIST, Grad Sch Med Sci & Engn, Daejeon 34141, South Korea.
EM heungkyu.lee@kaist.ac.kr
FU National Research Foundation of Korea (NRF)National Research Foundation
   of Korea [NRF-2018M3A9H3024611] Funding Source: Medline
CR Almeida AR, 2016, CLIN CANCER RES, V22, P5795, DOI 10.1158/1078-0432.CCR-16-0597
   Beck BH, 2015, PLOS ONE, V10, DOI 10.1371/journal.pone.0122387
   Benveniste PM, 2018, SCI IMMUNOL, V3, DOI 10.1126/sciimmunol.aav4036
   Brandes M, 2005, SCIENCE, V309, P264, DOI 10.1126/science.1110267
   Caccamo N, 2011, BLOOD, V118, P129, DOI 10.1182/blood-2011-01-331298
   Capsomidis A, 2018, MOL THER, V26, P354, DOI 10.1016/j.ymthe.2017.12.001
   Casetti R, 2009, J IMMUNOL, V183, P3574, DOI 10.4049/jimmunol.0901334
   Chauvin C, 2019, CLIN CANCER RES, V25, P7218, DOI 10.1158/1078-0432.CCR-19-0375
   CHIEN Y, 1984, NATURE, V312, P31, DOI 10.1038/312031a0
   Chien YH, 2014, ANNU REV IMMUNOL, V32, P121, DOI 10.1146/annurev-immunol-032713-120216
   Christensen MV, 2018, INT J ONCOL, V52, P5, DOI 10.3892/ijo.2017.4197
   Coffelt SB, 2015, NATURE, V522, P345, DOI 10.1038/nature14282
   Correia DV, 2013, ONCOIMMUNOLOGY, V2, DOI 10.4161/onci.22892
   Crawford G, 2018, NAT IMMUNOL, V19, P859, DOI 10.1038/s41590-018-0161-8
   Cui XL, 2013, INT J BIOL SCI, V9, P134, DOI 10.7150/ijbs.4891
   Daley D, 2016, CELL, V166, P1485, DOI 10.1016/j.cell.2016.07.046
   deBarros A, 2011, EUR J IMMUNOL, V41, P195, DOI 10.1002/eji.201040905
   Dechanet J, 1999, J INFECT DIS, V179, P1, DOI 10.1086/314568
   Edwards SC, 2020, J EXP MED, V217, DOI 10.1084/jem.20190834
   Gao YF, 2003, J EXP MED, V198, P433, DOI 10.1084/jem.20030584
   Gentles AJ, 2015, NAT MED, V21, P938, DOI 10.1038/nm.3909
   Girardi M, 2001, SCIENCE, V294, P605, DOI 10.1126/science.1063916
   Glatzel A, 2002, J IMMUNOL, V168, P4920, DOI 10.4049/jimmunol.168.10.4920
   Grunder C, 2012, BLOOD, V120, P5153, DOI 10.1182/blood-2012-05-432427
   Gubin MM, 2018, CELL, V175, P1443, DOI 10.1016/j.cell.2018.11.003
   HAYDAY AC, 1985, CELL, V40, P259, DOI 10.1016/0092-8674(85)90140-0
   Hayday AC, 2009, IMMUNITY, V31, P184, DOI 10.1016/j.immuni.2009.08.006
   Hayes SM, 2005, IMMUNITY, V22, P583, DOI 10.1016/j.immuni.2005.03.014
   He WF, 2010, J IMMUNOL, V185, P126, DOI 10.4049/jimmunol.0903767
   Hu GM, 2017, ONCOIMMUNOLOGY, V6, DOI 10.1080/2162402X.2016.1277305
   Iwasaki M, 2011, EUR J IMMUNOL, V41, P345, DOI 10.1002/eji.201040959
   Jensen KDC, 2008, IMMUNITY, V29, P90, DOI 10.1016/j.immuni.2008.04.022
   Jin CC, 2019, CELL, V176, P998, DOI 10.1016/j.cell.2018.12.040
   Khan MSS, 2017, EUR J PHARMACOL, V803, P24, DOI 10.1016/j.ejphar.2017.03.031
   Laird RM, 2013, PLOS ONE, V8, DOI 10.1371/journal.pone.0063178
   Lamb LS, 2013, PLOS ONE, V8, DOI 10.1371/journal.pone.0051805
   Lanca T, 2013, J IMMUNOL, V190, P6673, DOI 10.4049/jimmunol.1300434
   Lanier LL, 2015, CANCER IMMUNOL RES, V3, P575, DOI 10.1158/2326-6066.CIR-15-0098
   Lee SJ, 2013, EUR J IMMUNOL, V43, P1839, DOI 10.1002/eji.201242842
   Li L, 2019, ONCOGENE, V38, P2830, DOI 10.1038/s41388-018-0627-z
   Liu ZY, 2008, J IMMUNOL, V180, P6044, DOI 10.4049/jimmunol.180.9.6044
   Lo Presti E, 2017, CANCER IMMUNOL RES, V5, P397, DOI 10.1158/2326-6066.CIR-16-0348
   Mao CM, 2014, J IMMUNOL RES, V2014, DOI 10.1155/2014/593562
   Mao YJ, 2016, CELL MOL IMMUNOL, V13, P217, DOI 10.1038/cmi.2015.07
   Marlin R, 2017, P NATL ACAD SCI USA, V114, P3163, DOI 10.1073/pnas.1621052114
   Mattarollo SR, 2007, CANCER IMMUNOL IMMUN, V56, P1285, DOI 10.1007/s00262-007-0279-2
   McKenzie DR, 2017, NAT COMMUN, V8, DOI 10.1038/ncomms15632
   Medina BD, 2019, J EXP MED, V216, P1359, DOI 10.1084/jem.20180660
   Meraviglia S, 2017, ONCOIMMUNOLOGY, V6, DOI 10.1080/2162402X.2017.1347742
   Michel ML, 2012, P NATL ACAD SCI USA, V109, P17549, DOI 10.1073/pnas.1204327109
   Miller JE, 2020, FRONT IMMUNOL, V11, DOI 10.3389/fimmu.2020.00108
   Ness-Schwickerath KJ, 2010, J IMMUNOL, V184, P7268, DOI 10.4049/jimmunol.1000600
   Patil RS, 2016, INT J CANCER, V139, P869, DOI 10.1002/ijc.30134
   Payne KK, 2020, SCIENCE, V369, P942, DOI 10.1126/science.aay2767
   Pei YJ, 2020, SIGNAL TRANSDUCT TAR, V5, DOI 10.1038/s41392-020-0174-2
   Prinz I, 2013, EUR J IMMUNOL, V43, P1988, DOI 10.1002/eji.201343759
   Rahman M, 2019, ONCOIMMUNOLOGY, V8, DOI 10.1080/2162402X.2018.1514921
   Rei M, 2014, P NATL ACAD SCI USA, V111, pE3562, DOI 10.1073/pnas.1403424111
   Ribeiro S, 2015, FRONT IMMUNOL, V6, DOI 10.3389/fimmu.2015.00015
   Ribot JC, 2021, NAT REV IMMUNOL, V21, P221, DOI 10.1038/s41577-020-00452-4
   Ribot JC, 2014, J IMMUNOL, V192, P2237, DOI 10.4049/jimmunol.1303119
   Ribot JC, 2012, J IMMUNOL, V189, P1202, DOI 10.4049/jimmunol.1200268
   Ribot JC, 2009, NAT IMMUNOL, V10, P427, DOI 10.1038/ni.1717
   Rincon-Orozco B, 2005, J IMMUNOL, V175, P2144, DOI 10.4049/jimmunol.175.4.2144
   Riol-Blanco L, 2010, J IMMUNOL, V184, P1710, DOI 10.4049/jimmunol.0902796
   Riond Joelle, 2009, Cancer Immun, V9, P10
   Rodrigues NV, 2018, CANCER IMMUNOL RES, V6, P448, DOI 10.1158/2326-6066.CIR-17-0327
   Rozenbaum M, 2020, FRONT IMMUNOL, V11, DOI 10.3389/fimmu.2020.01347
   Rutkowski MR, 2015, CANCER CELL, V27, P27, DOI 10.1016/j.ccell.2014.11.009
   Sabbione F, 2014, EUR J IMMUNOL, V44, P819, DOI 10.1002/eji.201343664
   Sebestyen Z, 2020, NAT REV DRUG DISCOV, V19, P169, DOI 10.1038/s41573-019-0038-z
   Shafi S, 2011, SCI TRANSL MED, V3, DOI 10.1126/scitranslmed.3002922
   Shen L, 2019, P NATL ACAD SCI USA, V116, P6371, DOI 10.1073/pnas.1811380116
   Shin SB, 2020, BLOOD ADV, V4, P5362, DOI 10.1182/bloodadvances.2020002758
   Shitara S, 2013, J IMMUNOL, V190, P6173, DOI 10.4049/jimmunol.1202573
   Siegers GM, 2018, FRONT IMMUNOL, V9, DOI 10.3389/fimmu.2018.01367
   Silva-Santos B, 2019, NAT REV CANCER, V19, P392, DOI 10.1038/s41568-019-0153-5
   Spidale NA, 2019, CURR OPIN IMMUNOL, V58, P60, DOI 10.1016/j.coi.2019.04.011
   Street SEA, 2004, J EXP MED, V199, P879, DOI 10.1084/jem.20031981
   Sun LL, 2017, ONCOL LETT, V14, P5597, DOI 10.3892/ol.2017.6894
   Suzuki T, 2010, ANTICANCER RES, V30, P4509
   Tan YX, 2014, NAT IMMUNOL, V15, P186, DOI 10.1038/ni.2772
   Thomas ML, 2001, CANCER IMMUNOL IMMUN, V50, P218, DOI 10.1007/s002620100190
   Tokuyama H, 2008, INT J CANCER, V122, P2526, DOI 10.1002/ijc.23365
   Tsai CY, 2015, J IMMUNOL, V194, P3890, DOI 10.4049/jimmunol.1303343
   Turchinovich G, 2011, IMMUNITY, V35, P59, DOI 10.1016/j.immuni.2011.04.018
   Wakita D, 2010, EUR J IMMUNOL, V40, P1927, DOI 10.1002/eji.200940157
   Wang Z, 2018, FRONT IMMUNOL, V9, DOI 10.3389/fimmu.2018.01239
   Wencker M, 2014, NAT IMMUNOL, V15, P80, DOI 10.1038/ni.2773
   Willcox BE, 2019, NAT IMMUNOL, V20, P121, DOI 10.1038/s41590-018-0304-y
   Willcox CR, 2020, IMMUNOL REV, V298, P25, DOI 10.1111/imr.12928
   Wistuba-Hamprecht K, 2016, EUR J CANCER, V64, P116, DOI 10.1016/j.ejca.2016.06.001
   Wu P, 2014, IMMUNITY, V40, P785, DOI 10.1016/j.immuni.2014.03.013
   Wu Y, 2019, SCI TRANSL MED, V11, DOI 10.1126/scitranslmed.aax9364
   Yam AO, 2019, FRONT IMMUNOL, V10, DOI 10.3389/fimmu.2019.00386
   Ye J, 2013, CANCER RES, V73, P6137, DOI 10.1158/0008-5472.CAN-13-0348
   Yi Y, 2013, J HEPATOL, V58, P977, DOI 10.1016/j.jhep.2012.12.015
   Yin ZN, 2000, J IMMUNOL, V164, P3056, DOI 10.4049/jimmunol.164.6.3056
   Zhao H, 2005, NAT IMMUNOL, V6, P1263, DOI 10.1038/ni1267
   Zheng QQ, 2019, J CELL MOL MED, V23, P357, DOI 10.1111/jcmm.13938
NR 100
TC 0
Z9 0
U1 5
U2 5
PU SPRINGERNATURE
PI LONDON
PA CAMPUS, 4 CRINAN ST, LONDON, N1 9XW, ENGLAND
SN 1226-3613
EI 2092-6413
J9 EXP MOL MED
JI Exp. Mol. Med.
PD MAR
PY 2021
VL 53
IS 3
BP 318
EP 327
DI 10.1038/s12276-021-00576-0
PG 10
WC Biochemistry & Molecular Biology; Medicine, Research & Experimental
SC Biochemistry & Molecular Biology; Research & Experimental Medicine
GA RJ3OZ
UT WOS:000637508700003
PM 33707742
OA Green Published, gold
DA 2021-10-29
ER

PT J
AU Hong, B
   Dong, R
AF Hong, Bo
   Dong, Rui
TI Research advances in the targeted therapy and immunotherapy of Wilms
   tumor: a narrative review
SO TRANSLATIONAL CANCER RESEARCH
LA English
DT Review
DE Wilms tumor; targeted therapy; immunotherapy
ID CANCER STEM-CELLS; CAR T-CELLS; SIGNALING PATHWAY; SOLID TUMORS;
   EXPRESSION; PROLIFERATION; PROGRESSION; METASTASIS; ACTIVATION;
   MUTATIONS
AB Wilms tumor is the most common pediatric abdominal solid tumor, and its treatment has been a focus of research. For now, the 5-year survival rate of children with Wilms tumor is about 90%. It is difficult to make further progress simply by the improvement of the existing treatments (multi-modal therapy). Therefore, targeted therapy and immunotherapy which have high accuracy and few side effects began to be considered for the treatment of Wilms tumor. At present, though targeted therapy and immunotherapy are rarely used in the treatment of Wilms tumor except in clinical trials, there are dozens of clinical trials research them around the world. The sites in targeted therapy research are mainly focused on insulin-like growth factor 2 (IGF2) pathway, anti-angiogenesis, phosphoinositide 3-kinase (PI3K)/protein kinase B (AKT) signaling pathway, and some miRNAs, etc. And there are three types of study in Wilms tumor immunotherapy, which are inhibition of the COX-2 pathway, chimeric antigen receptor (CAR)-T cell therapy, and multi-tumor associated antigen (TAA)-specific cytotoxic T lymphocytes (CTL) therapy. Among them, the phase I clinical trial of multi-TAA-specific CTL (MTAA-CTL) therapy has been completed, and the results are very satisfactory. In this narrative review, we review the basic research and relevant clinical research on targeted therapy and immunotherapy for Wilms tumor.
C1 [Dong, Rui] Fudan Univ, Dept Pediat Surg, Childrens Hosp, Shanghai Key Lab Birth Defect, 399 Wan Yuan Rd, Shanghai 201102, Peoples R China.
   [Dong, Rui] Minist Hlth, Key Lab Neonatal Dis, 399 Wan Yuan Rd, Shanghai 201102, Peoples R China.
RP Dong, R (corresponding author), Fudan Univ, Dept Pediat Surg, Childrens Hosp, Shanghai Key Lab Birth Defect, 399 Wan Yuan Rd, Shanghai 201102, Peoples R China.; Dong, R (corresponding author), Minist Hlth, Key Lab Neonatal Dis, 399 Wan Yuan Rd, Shanghai 201102, Peoples R China.
EM rdong@fudan.edu.cn
FU Shanghai Hospital Development Center [SHDC12018X22]; Science Foundation
   of Shanghai Excellent Youth Scholars [2017YQ042]; Science Foundation of
   ShanghaiNatural Science Foundation of Shanghai [17411960600]; Children's
   National Medical Center [EK112520180301]
FX This work was supported by Shanghai Hospital Development Center (grant
   number, No. SHDC12018X22), The Science Foundation of Shanghai Excellent
   Youth Scholars (grant number, No. 2017YQ042), The Science Foundation of
   Shanghai (grant number, No. 17411960600), and Children's National
   Medical Center (grant number, No. EK112520180301).
CR Abreu TR, 2020, J CONTROL RELEASE, V319, P246, DOI 10.1016/j.jconrel.2019.12.047
   Aldrink JH, 2019, J PEDIATR SURG, V54, P390, DOI 10.1016/j.jpedsurg.2018.09.005
   Buggert M, 2020, CELL, V183, P1946, DOI 10.1016/j.cell.2020.11.019
   Buglyo G, 2019, J BIOTECHNOL, V298, P11, DOI 10.1016/j.jbiotec.2019.04.001
   Casey DL, 2020, CANCER IMMUNOL RES, V8, P161, DOI 10.1158/2326-6066.CIR-19-0692
   Che GH, 2020, PEDIATR DEVEL PATHOL, V23, P144, DOI 10.1177/1093526619873491
   Chen C, 2019, FRONT ONCOL, V9, DOI 10.3389/fonc.2019.01458
   Chen KS, 2018, GENE DEV, V32, P996, DOI 10.1101/gad.313783.118
   Cui MY, 2017, TOHOKU J EXP MED, V242, P43, DOI 10.1620/tjem.242.43
   Davila ML, 2014, INT J HEMATOL, V99, P361, DOI 10.1007/s12185-013-1479-5
   Gao Wei, 2011, Cancer Rep, V1, P14
   Giordano G, 2008, PATHOL RES PRACT, V204, P875, DOI 10.1016/j.prp.2008.06.008
   Haddadi N, 2018, MOL CANCER, V17, DOI 10.1186/s12943-018-0803-3
   Hartmann J, 2017, EMBO MOL MED, V9, P1183, DOI 10.15252/emmm.201607485
   Holl EK, 2019, J PEDIATR UROL, V15, DOI 10.1016/j.jpurol.2019.03.011
   Hont AB, 2019, J CLIN ONCOL, V37, P2349, DOI 10.1200/JCO.19.00177
   Hunter RW, 2018, GENE DEV, V32, P903, DOI 10.1101/gad.315804.118
   Interiano RB, 2015, J PEDIATR SURG, V50, P1484, DOI 10.1016/j.jpedsurg.2015.01.005
   Irtan S, 2016, SEMIN PEDIATR SURG, V25, P250, DOI 10.1053/j.sempedsurg.2016.09.003
   Janku F, 2017, CANCER TREAT REV, V59, P93, DOI 10.1016/j.ctrv.2017.07.005
   Jensen TI, 2019, BRIT J HAEMATOL, V185, P821, DOI 10.1111/bjh.15851
   Jia W, 2019, BIOMED PHARMACOTHER, V111, P1204, DOI 10.1016/j.biopha.2018.12.111
   June CH, 2018, NEW ENGL J MED, V379, P64, DOI 10.1056/NEJMra1706169
   Kaneko Y, 2015, BRIT J CANCER, V112, P1121, DOI 10.1038/bjc.2015.13
   Li H, 2019, LIFE SCI, V222, P60, DOI 10.1016/j.lfs.2019.02.052
   Liu GL, 2017, J CELL BIOCHEM, V118, P3424, DOI 10.1002/jcb.25999
   Liu Z, 2019, BMC CANCER, V19, DOI 10.1186/s12885-019-5609-1
   Ludwig N, 2016, INT J MOL SCI, V17, DOI 10.3390/ijms17040475
   Ludwig N, 2015, PEDIATR BLOOD CANCER, V62, P1360, DOI 10.1002/pbc.25481
   Majzner RG, 2019, CLIN CANCER RES, V25, P2560, DOI 10.1158/1078-0432.CCR-18-0432
   Markovsky E, 2017, MOL CANCER THER, V16, P2462, DOI 10.1158/1535-7163.MCT-17-0184
   Maschietto M, 2014, ONCOTARGET, V5, P8014, DOI 10.18632/oncotarget.2485
   Maschietto M, 2011, EUR J CANCER, V47, P2715, DOI 10.1016/j.ejca.2011.05.024
   Maturu P, 2017, NEOPLASIA, V19, P237, DOI 10.1016/j.neo.2016.07.009
   Mohanty R, 2019, ONCOL REP, V42, P2183, DOI 10.3892/or.2019.7335
   Ortiz MV, 2019, FRONT ONCOL, V9, DOI 10.3389/fonc.2019.00108
   PDQ<(R)> Pediatric Treatment Editorial Board, 2020, PDQ WILMS TUMOR OTHE
   Petersen CT, 2019, FRONT ONCOL, V9, DOI 10.3389/fonc.2019.00069
   Polosukhina D, 2017, MOL ONCOL, V11, P405, DOI 10.1002/1878-0261.12044
   Ravanpay Ali C, 2019, Oncotarget, V10, P7080, DOI 10.18632/oncotarget.27389
   Schmidt C, 2017, NATURE, V552, P567, DOI 10.1038/d41586-017-08702-7
   Shah NN, 2019, NAT REV CLIN ONCOL, V16, P372, DOI 10.1038/s41571-019-0184-6
   Shi B, 2016, CLIN EXP PHARMACOL P, V43, P626, DOI 10.1111/1440-1681.12575
   Shibuya Masabumi, 2011, Genes Cancer, V2, P1097, DOI 10.1177/1947601911423031
   Shimizu Y, 2019, FRONT ONCOL, V9, DOI 10.3389/fonc.2019.00248
   Shukrun R, 2014, PEDIATR NEPHROL, V29, P815, DOI 10.1007/s00467-013-2501-0
   Song JK, 2020, FRONT MOL BIOSCI, V7, DOI 10.3389/fmolb.2020.569414
   Stokes CL, 2018, INT J RADIAT ONCOL, V101, P453, DOI 10.1016/j.ijrobp.2018.01.110
   Treger TD, 2019, NAT REV NEPHROL, V15, P240, DOI 10.1038/s41581-019-0112-0
   Wagner KD, 2019, CELLS-BASEL, V8, DOI 10.3390/cells8010041
   Wang HF, 2017, EUR REV MED PHARMACO, V21, P3360
   [王家祥 Wang Jiaxiang], 2006, [中华泌尿外科杂志, Chinese Journal of Urology], V27, P83
   Wang JJ, 2019, ANTI-CANCER DRUG, V30, P640, DOI 10.1097/CAD.0000000000000792
   Wang LA, 2016, ONCOIMMUNOLOGY, V5, DOI 10.1080/2162402X.2016.1211218
   Wang RF, 2017, CELL RES, V27, P11, DOI 10.1038/cr.2016.155
   Wu W, 2020, CELL, V182, P855, DOI 10.1016/j.cell.2020.07.018
   Yoshizawa S, 2015, INT J ONCOL, V47, P115, DOI 10.3892/ijo.2015.3018
   Yu X, 2016, TUMOR BIOL, V37, P1445, DOI 10.1007/s13277-015-4514-8
   Yuan Z., 2019, NAT MED, V39, P381, DOI DOI 10.1038/S41591-020-0897-1
   Zhang C, 2019, EUR REV MED PHARMACO, V23, P3709, DOI 10.26355/eurrev_201905_17794
   Zhao JJ, 2018, J HEMATOL ONCOL, V11, DOI 10.1186/s13045-018-0677-2
   Zhu SB, 2018, CELL PROLIFERAT, V51, DOI 10.1111/cpr.12416
NR 62
TC 0
Z9 0
U1 4
U2 4
PU AME PUBL CO
PI SHATIN
PA FLAT-RM C 16F, KINGS WING PLAZA 1, NO 3 KWAN ST, SHATIN, HONG KONG
   00000, PEOPLES R CHINA
SN 2218-676X
EI 2219-6803
J9 TRANSL CANCER RES
JI Transl. Cancer Res.
PD MAR
PY 2021
VL 10
IS 3
BP 1559
EP 1567
DI 10.21037/tcr-20-3302
PG 9
WC Oncology
SC Oncology
GA RF7LI
UT WOS:000635021300035
OA gold
DA 2021-10-29
ER

PT J
AU Mukhatayev, Z
   Ostapchuk, YO
   Fang, D
   Poole, ICL
AF Mukhatayev, Zhussipbek
   Ostapchuk, Yekaterina O.
   Fang, Deyu
   Poole, I. Caroline Le
TI Engineered antigen-specific regulatory T cells for autoimmune skin
   conditions
SO AUTOIMMUNITY REVIEWS
LA English
DT Review
DE Regulatory T cells; Antigen-specific; Autoimmune skin diseases; Chimeric
   antigen receptor; T cell receptor
AB Regulatory T cells (Tregs) are a subset of T cells responsible for the regulation of immune responses, thereby maintaining immune homeostasis and providing immune tolerance to both self and non-self-antigens. An increasing number of studies revealed Treg numbers and functions in a variety of autoimmune diseases. Treg deficiency can cause the development of several autoimmune skin diseases including vitiligo, alopecia areata, pemphigoid and pemphigus, psoriasis, and systemic sclerosis. Many clinical trials have been performed for autoimmune conditions using polyclonal Tregs, but efficiency can be significantly improved using antigen-specific Tregs engineered using T cell receptor (TCR) or chimeric antigen receptor (CAR) constructs. In this review, we systematically reviewed altered frequencies, impaired functions, and phenotypic features of Tregs in autoimmune skin conditions. We also summarized new advances in TCR and CAR based antigen-specific Tregs tested both in animal models and in clinics. The advantages and limitations of each approach were carefully discussed emphasizing possible clinical relevance to patients with autoimmune skin diseases. Moreover, we have reviewed potential approaches for engineering antigen-specific Tregs, and strategies for overcoming possible hurdles in clinical applications. Thereby, antigen-specific Tregs can be infused using autologous adoptive cell transfer to restore Treg numbers and to provide local immune tolerance for autoimmune skin disorders.
C1 [Mukhatayev, Zhussipbek; Poole, I. Caroline Le] Northwestern Univ, Dept Dermatol, Chicago, IL 60611 USA.
   [Mukhatayev, Zhussipbek; Poole, I. Caroline Le] Northwestern Univ, Robert H Lurie Comprehens Canc Ctr, Chicago, IL 60611 USA.
   [Mukhatayev, Zhussipbek] Al Farabi Kazakh Natl Univ, Dept Biol & Biotechnol, Alma Ata, Kazakhstan.
   [Mukhatayev, Zhussipbek; Ostapchuk, Yekaterina O.] MA Aitkhozhins Inst Mol Biol & Biochem, Alma Ata, Kazakhstan.
   [Fang, Deyu] Northwestern Univ, Dept Pathol, Chicago, IL 60611 USA.
RP Poole, ICL (corresponding author), Northwestern Univ, Feinberg Sch Med, Dept Dermatol, Chicago, IL 60611 USA.
EM caroline.lepoole@northwestern.edu
RI Ostapchuk, Yekaterina O/D-1254-2015
OI Ostapchuk, Yekaterina O/0000-0002-3771-423X; Mukhatayev,
   Zhussipbek/0000-0002-5592-5727
FU National Institutes of HealthUnited States Department of Health & Human
   ServicesNational Institutes of Health (NIH) - USA [RO1s AR057643,
   CA191317]
FX This work was supported in part by National Institutes of Health (grant
   numbers RO1s AR057643, CA191317) grants to I.C.L.P.
CR Abdallah M, 2014, INT J DERMATOL, V53, P940, DOI 10.1111/ijd.12160
   Ala Y, 2015, AUTOIMMUN DIS, V2015, DOI 10.1155/2015/423490
   Albanesi C, 2007, CLIN DERMATOL, V25, P581, DOI 10.1016/j.clindermatol.2007.08.013
   Antiga E, 2014, J EUR ACAD DERMATOL, V28, P222, DOI 10.1111/jdv.12091
   Antiga E, 2010, BRIT J DERMATOL, V162, P1056, DOI 10.1111/j.1365-2133.2010.09633.x
   Arakawa M, 2011, EXP DERMATOL, V20, P1022, DOI 10.1111/j.1600-0625.2011.01378.x
   Arruda LCM, 2018, BLOOD ADV, V2, P126, DOI 10.1182/bloodadvances.2017011072
   Bala KK, 2006, ARCH IMMUNOL THER EX, V54, P307, DOI 10.1007/s00005-006-0035-x
   Banica L, 2009, AUTOIMMUNITY, V42, P41, DOI 10.1080/08916930802282651
   Baraut J, 2014, BONE MARROW TRANSPL, V49, P349, DOI 10.1038/bmt.2013.202
   Bassiouny DA, 2011, CLIN EXP DERMATOL, V36, P292, DOI 10.1111/j.1365-2230.2010.03972.x
   Battaglia M, 2006, J IMMUNOL, V177, P8338, DOI 10.4049/jimmunol.177.12.8338
   Beggs S, 2015, DERMATOL SURG, V41, P1201, DOI 10.1097/DSS.0000000000000485
   Ben Ahmed M, 2012, PIGM CELL MELANOMA R, V25, P99, DOI 10.1111/j.1755-148X.2011.00920.x
   Bieber K, 2017, FRONT IMMUNOL, V8, DOI 10.3389/fimmu.2017.01628
   Bluestone JA, 2018, SCIENCE, V362, P154, DOI 10.1126/science.aau2688
   Bluestone JA, 2015, SCI TRANSL MED, V7, DOI 10.1126/scitranslmed.aad4134
   Boardman D, 2016, BIOCHEM SOC T, V44, P342, DOI 10.1042/BST20150247
   Boveda-Ruiz D, 2013, IMMUNOBIOLOGY, V218, P245, DOI 10.1016/j.imbio.2012.05.020
   Bovenschen HJ, 2011, J INVEST DERMATOL, V131, P1853, DOI 10.1038/jid.2011.139
   Brudno JN, 2019, BLOOD REV, V34, P45, DOI 10.1016/j.blre.2018.11.002
   Brunstein CG, 2013, BIOL BLOOD MARROW TR, V19, P1271, DOI 10.1016/j.bbmt.2013.06.004
   Brusko TM, 2010, PLOS ONE, V5, DOI 10.1371/journal.pone.0011726
   Budinger L, 1998, J CLIN INVEST, V102, P2082, DOI 10.1172/JCI3335
   Canavan JB, 2016, GUT, V65, P584, DOI 10.1136/gutjnl-2014-306919
   Castela E, 2014, JAMA DERMATOL, V150, P748, DOI 10.1001/jamadermatol.2014.504
   Ceccarelli F, 2017, J IMMUNOL RES, V2017, DOI 10.1155/2017/2789242
   Chen WJ, 2011, IMMUNOTHERAPY-UK, V3, P911, DOI [10.2217/IMT.11.79, 10.2217/imt.11.79]
   Chihara Norio, 2016, Curr Protoc Immunol, V113, DOI 10.1002/0471142735.im0327s113
   Collison Joanna, 2019, Nat Rev Rheumatol, V15, P2, DOI 10.1038/s41584-018-0142-1
   Cordiali-Fei P, 2013, CLIN DEV IMMUNOL, DOI 10.1155/2013/390563
   Damsky W, 2017, J AM ACAD DERMATOL, V76, P736, DOI 10.1016/j.jaad.2016.12.005
   Dantas RL, 2016, J PATHOL, V240, P366, DOI 10.1002/path.4786
   Das D, 2019, CYTOKINE GROWTH F R, V45, P35, DOI 10.1016/j.cytogfr.2019.01.001
   Dellacecca ER, 2020, J INVEST DERMATOL, V140, P676, DOI 10.1016/j.jid.2019.08.435
   Di Cesare A, 2009, J INVEST DERMATOL, V129, P1339, DOI 10.1038/jid.2009.59
   Di Ianni M, 2012, TRANSFUS APHER SCI, V47, P213, DOI 10.1016/j.transci.2012.06.007
   Dotti G, 2014, IMMUNOL REV, V257, P107, DOI 10.1111/imr.12131
   Dwivedi M, 2013, PIGM CELL MELANOMA R, V26, DOI 10.1111/pcmr.12105
   Eby JM, 2015, J INVEST DERMATOL, V135, P1574, DOI 10.1038/jid.2015.26
   Eby JM, 2014, PIGM CELL MELANOMA R, V27, P1075, DOI 10.1111/pcmr.12284
   Ellebrecht CT, 2017, JCI INSIGHT, V2, DOI 10.1172/jci.insight.92021
   Ellebrecht CT, 2016, SCIENCE, V353, P179, DOI 10.1126/science.aaf6756
   Erb U, 2013, J LEUKOCYTE BIOL, V94, P845, DOI 10.1189/jlb.0413196
   Famili F, 2017, FUTUR SCI OA, V3, DOI 10.4155/fsoa-2016-0095
   Fenoglio D, 2011, CLIN IMMUNOL, V139, P249, DOI 10.1016/j.clim.2011.01.013
   Ferreira LMR, 2019, NAT REV DRUG DISCOV, V18, P749, DOI 10.1038/s41573-019-0041-4
   Fraser H, 2018, MOL THER-METH CLIN D, V8, P198, DOI 10.1016/j.omtm.2018.01.006
   Furue K, 2018, ACTA DERM-VENEREOL, V98, P5, DOI 10.2340/00015555-2808
   Ganguly D, 2009, J EXP MED, V206, P1983, DOI 10.1084/jem.20090480
   Gol-Ara M, 2012, ARTHRITIS, DOI 10.1155/2012/805875
   Golovina TN, 2011, PLOS ONE, V6, DOI 10.1371/journal.pone.0015868
   Golshayan D, 2007, BLOOD, V109, P827, DOI 10.1182/blood-2006-05-025460
   Gregori S, 2018, FRONT IMMUNOL, V9, DOI 10.3389/fimmu.2018.00233
   Hamed FN, 2019, PLOS ONE, V14, DOI 10.1371/journal.pone.0210308
   Harris DT, 2016, TRENDS PHARMACOL SCI, V37, P220, DOI 10.1016/j.tips.2015.11.004
   Hartwig T, 2018, CELL REP, V25, P3564, DOI 10.1016/j.celrep.2018.12.012
   Henning SW, 2018, J INVEST DERMATOL, V138, P2531, DOI 10.1016/j.jid.2018.06.186
   HOFFMANN R, 1994, J INVEST DERMATOL, V103, P530, DOI 10.1111/1523-1747.ep12395722
   Izumi K, 2019, FRONT IMMUNOL, V10, DOI 10.3389/fimmu.2019.00978
   Jabri B, 2014, CURR OPIN IMMUNOL, V31, pV, DOI 10.1016/j.coi.2014.10.010
   Jain Swaranjali V, 2018, Int J Womens Dermatol, V4, P49, DOI 10.1016/j.ijwd.2017.11.004
   Joffre O, 2008, NAT MED, V14, P88, DOI 10.1038/nm1688
   Kamio K, 2018, RESP RES, V19, DOI 10.1186/s12931-018-0783-2
   Karamehic Jasenko, 2014, Med Arch, V68, P236, DOI 10.5455/medarh.2014.68.236-238
   Kataoka H, 2015, MOD RHEUMATOL, V25, P90, DOI 10.3109/14397595.2014.899736
   Keijsers RRMC, 2013, BRIT J DERMATOL, V168, P1294, DOI 10.1111/bjd.12236
   Khan R, 2012, J AM ACAD DERMATOL, V66, P510, DOI 10.1016/j.jaad.2011.07.018
   Klarquist J, 2016, CANCER RES, V76, P6230, DOI 10.1158/0008-5472.CAN-16-0618
   Klarquist J, 2010, PIGM CELL MELANOMA R, V23, P276, DOI 10.1111/j.1755-148X.2010.00688.x
   Klein S, 2011, ANN RHEUM DIS, V70, P1475, DOI 10.1136/ard.2009.116525
   Komatsu N, 2014, NAT MED, V20, P62, DOI 10.1038/nm.3432
   Konieczna P, 2012, GUT MICROBES, V3, P261, DOI 10.4161/gmic.20358
   Konieczna P, 2012, GUT, V61, P354, DOI 10.1136/gutjnl-2011-300936
   Koristka S, 2018, J AUTOIMMUN, V90, P116, DOI 10.1016/j.jaut.2018.02.006
   Kruger C, 2012, INT J DERMATOL, V51, P1206, DOI 10.1111/j.1365-4632.2011.05377.x
   Le Poole I Caroline, 2017, J Investig Dermatol Symp Proc, V18, pS38, DOI 10.1016/j.jisp.2016.10.023
   Le Poole IC, 2003, BRIT J DERMATOL, V149, P739, DOI 10.1046/j.1365-2133.2003.05539.x
   Lee YW, 2010, ANN DERMATOL, V22, P389, DOI 10.5021/ad.2010.22.4.389
   Levings MK, 2001, J EXP MED, V193, P1295, DOI 10.1084/jem.193.11.1295
   Li J, 2018, J HEMATOL ONCOL, V11, DOI 10.1186/s13045-018-0568-6
   Liu Ming, 2015, Zhonghua Yi Xue Za Zhi, V95, P2630
   Liu XJ, 2013, PLOS ONE, V8, DOI 10.1371/journal.pone.0064531
   Loh SH, 2018, J EUR ACAD DERMATOL, V32, P1028, DOI 10.1111/jdv.14775
   MacDonald KG, 2016, J CLIN INVEST, V126, P1413, DOI 10.1172/JCI82771
   MacDonald KG, 2015, J ALLERGY CLIN IMMUN, V135, P946, DOI 10.1016/j.jaci.2014.12.1932
   Macdonald KN, 2019, CYTOTHERAPY, V21, P1216, DOI 10.1016/j.jcyt.2019.10.011
   Marek-Trzonkowska N, 2016, J TRANSL MED, V14, DOI 10.1186/s12967-016-1090-7
   Marek-Trzonkowska N, 2014, CLIN IMMUNOL, V153, P23, DOI 10.1016/j.clim.2014.03.016
   Marek-Trzonkowska N, 2013, PEDIATR DIABETES, V14, P322, DOI 10.1111/pedi.12029
   Marek-Trzonkowska N, 2012, DIABETES CARE, V35, P1817, DOI 10.2337/dc12-0038
   Martelli MF, 2014, BLOOD, V124, P638, DOI 10.1182/blood-2014-03-564401
   Masteller EL, 2005, J IMMUNOL, V175, P3053, DOI 10.4049/jimmunol.175.5.3053
   Mathew JM, 2018, SCI REP-UK, V8, DOI 10.1038/s41598-018-25574-7
   Mathian A, 2012, ANN RHEUM DIS, V71, P1227, DOI 10.1136/annrheumdis-2011-200709
   Matsuoka K, 2013, SCI TRANSL MED, V5, DOI 10.1126/scitranslmed.3005265
   McElwee KJ, 2005, J INVEST DERMATOL, V124, P947, DOI 10.1111/j.0022-202X.2005.23692.x
   Mehrotra S, 2012, J IMMUNOL, V189, P1627, DOI 10.4049/jimmunol.1103271
   Morales JMM, 2019, FRONT IMMUNOL, V10, DOI 10.3389/fimmu.2019.00038
   Moretti S, 2002, PIGM CELL RES, V15, P87, DOI 10.1034/j.1600-0749.2002.1o049.x
   Mosenson JA, 2013, EXP DERMATOL, V22, P566, DOI 10.1111/exd.12183
   Mosenson JA, 2012, PIGM CELL MELANOMA R, V25, P88, DOI 10.1111/j.1755-148X.2011.00916.x
   Mukhatayev Z, 2020, FRONT IMMUNOL, V11, DOI 10.3389/fimmu.2020.581433
   Nishimura E, 2004, INT IMMUNOL, V16, P1189, DOI 10.1093/intimm/dxh122
   Noyan F, 2013, TRANSPL P, V45, P1832, DOI 10.1016/j.transproceed.2013.01.073
   O'Mahony C, 2008, PLOS PATHOG, V4, DOI 10.1371/journal.ppat.1000112
   Ogg GS, 1998, J EXP MED, V188, P1203, DOI 10.1084/jem.188.6.1203
   Ono S, 2014, ACTA DERM-VENEREOL, V94, P329, DOI 10.2340/00015555-1713
   Oren R, 2014, J IMMUNOL, V193, P5733, DOI 10.4049/jimmunol.1301769
   Papp G, 2011, SCAND J RHEUMATOL, V40, P205, DOI 10.3109/03009742.2010.528021
   Pattanaik D, 2015, FRONT IMMUNOL, V6, DOI 10.3389/fimmu.2015.00272
   Paus Ralf, 2013, J Investig Dermatol Symp Proc, V16, pS25, DOI 10.1038/jidsymp.2013.7
   Petukhova L, 2010, NATURE, V466, P113, DOI 10.1038/nature09114
   Pittet MJ, 1999, J EXP MED, V190, P705, DOI 10.1084/jem.190.5.705
   Putnam AL, 2013, AM J TRANSPLANT, V13, P3010, DOI 10.1111/ajt.12433
   Putnam AL, 2009, DIABETES, V58, P652, DOI 10.2337/db08-1168
   Quaglino P, 2012, ARCH DERMATOL RES, V304, P639, DOI 10.1007/s00403-012-1213-9
   Radtke MA, 2009, BRIT J DERMATOL, V161, P134, DOI 10.1111/j.1365-2133.2009.09091.x
   Raffin C, 2020, NAT REV IMMUNOL, V20, P158, DOI 10.1038/s41577-019-0232-6
   Ramos PS, 2015, J HUM GENET, V60, P657, DOI 10.1038/jhg.2015.94
   Rensing-Ehl A, 2007, EXP DERMATOL, V16, P13, DOI 10.1111/j.1600-0625.2006.00522.x
   Rice LM, 2015, J CLIN INVEST, V125, P2795, DOI 10.1172/JCI77958
   Rosenzwajg M, 2019, ANN RHEUM DIS, V78, P209, DOI 10.1136/annrheumdis-2018-214229
   Sagoo P, 2011, SCI TRANSL MED, V3, DOI 10.1126/scitranslmed.3002076
   Saigusa R, 2016, J DERMATOL, V43, P1443, DOI 10.1111/1346-8138.13432
   Sakaguchi S, 2009, INT IMMUNOL, V21, P1105, DOI 10.1093/intimm/dxp095
   Salmikangas P, 2018, PHARM RES-DORDR, V35, DOI 10.1007/s11095-018-2436-z
   Sanchez-Fueyo A, 2006, J IMMUNOL, V176, P329, DOI 10.4049/jimmunol.176.1.329
   Sauer S, 2008, P NATL ACAD SCI USA, V105, P7797, DOI 10.1073/pnas.0800928105
   Schmidt A, 2012, FRONT IMMUNOL, V3, DOI 10.3389/fimmu.2012.00051
   Schmidt T, 2016, EXP DERMATOL, V25, P293, DOI 10.1111/exd.12919
   Schwaiger T, 2014, GUT, V63, P494, DOI 10.1136/gutjnl-2012-303635
   Scott DW, 2020, MOL THER-METH CLIN D, V16, P103, DOI 10.1016/j.omtm.2019.11.022
   Scotta C, 2013, HAEMATOLOGICA, V98, P1291, DOI 10.3324/haematol.2012.074088
   Shin BS, 2013, J DERMATOL SCI, V70, P141, DOI 10.1016/j.jdermsci.2013.01.006
   Siklar Z, 2016, J CLIN RES PEDIATR E, V8, P276, DOI 10.4274/jcrpe.2766
   Slobodin G, 2010, CELL IMMUNOL, V261, P77, DOI 10.1016/j.cellimm.2009.12.009
   Sojka DK, 2008, IMMUNOLOGY, V124, P13, DOI 10.1111/j.1365-2567.2008.02813.x
   Speiser JJ, 2019, J CUTAN PATHOL, V46, P653, DOI 10.1111/cup.13479
   Stephens LA, 2009, EUR J IMMUNOL, V39, P1108, DOI 10.1002/eji.200839073
   Stockenhuber K, 2018, J EXP MED, V215, P1987, DOI 10.1084/jem.20172094
   Stone JD, 2009, IMMUNOLOGY, V126, P165, DOI 10.1111/j.1365-2567.2008.03015.x
   Sugiyama H, 2007, DERMATOLOGY, V214, P210, DOI 10.1159/000099585
   Sugiyama H, 2005, J IMMUNOL, V174, P164, DOI 10.4049/jimmunol.174.1.164
   Szilveszter KP, 2019, FRONT IMMUNOL, V10, DOI 10.3389/fimmu.2019.01862
   Tahvildari M, 2019, J IMMUNOL, V203, P2749, DOI 10.4049/jimmunol.1900733
   Tajalli M, 2020, CLIN CASE REP, V8, P819, DOI 10.1002/ccr3.2759
   Tang QZ, 2004, J EXP MED, V199, P1455, DOI 10.1084/jem.20040139
   Tarbell KV, 2004, J EXP MED, V199, P1467, DOI 10.1084/jem.20040180
   Tembhre MK, 2013, BRIT J DERMATOL, V169, P543, DOI 10.1111/bjd.12396
   Tembhre MK, 2013, CLIN CHIM ACTA, V424, P27, DOI 10.1016/j.cca.2013.05.005
   Tenspolde M, 2019, J AUTOIMMUN, V103, DOI 10.1016/j.jaut.2019.05.017
   Terras S, 2014, INT J DERMATOL, V53, P294, DOI 10.1111/j.1365-4632.2012.05808.x
   Theofilopoulos AN, 2017, NAT IMMUNOL, V18, P716, DOI 10.1038/ni.3731
   Thomson AW, 2009, NAT REV IMMUNOL, V9, P324, DOI 10.1038/nri2546
   Trenado A, 2003, J CLIN INVEST, V112, P1688, DOI 10.1172/JCI17702
   Trzonkowski P, 2015, SCI TRANSL MED, V7, DOI 10.1126/scitranslmed.aaa7721
   Tsang JYS, 2008, J CLIN INVEST, V118, P3619, DOI 10.1172/JCI33185
   Ugor E, 2017, CLIN IMMUNOL, V184, P54, DOI 10.1016/j.clim.2017.05.013
   van den Boorn JG, 2009, J INVEST DERMATOL, V129, P2220, DOI 10.1038/jid.2009.32
   Veldman C, 2006, J IMMUNOL, V176, P3215, DOI 10.4049/jimmunol.176.5.3215
   Veldman C, 2004, J IMMUNOL, V172, P6468, DOI 10.4049/jimmunol.172.10.6468
   Vignali DAA, 2008, NAT REV IMMUNOL, V8, P523, DOI 10.1038/nri2343
   Wang HL, 2008, J CLIN INVEST, V118, P2629, DOI 10.1172/JCI34916
   Wang XC, 2019, J MED GENET, V56, P29, DOI 10.1136/jmedgenet-2018-105439
   Wang YY, 2014, BRIT J DERMATOL, V171, P39, DOI 10.1111/bjd.12913
   Waterman EA, 2002, CLIN EXP IMMUNOL, V129, P527, DOI 10.1046/j.1365-2249.2002.01949.x
   Wei KC, 2015, DERMATOL THER, V28, P25, DOI 10.1111/dth.12176
   Widlund HR, 2003, ONCOGENE, V22, P3035, DOI 10.1038/sj.onc.1206443
   Wong PM, 2020, AUTOIMMUN REV, V19, DOI 10.1016/j.autrev.2020.102664
   Wong VW, 2014, ANN PLAS SURG, V72, P711, DOI 10.1097/SAP.0b013e31826956f6
   Wu RH, 2020, AUTOIMMUN REV, V19, DOI 10.1016/j.autrev.2020.102645
   Yang LL, 2012, PLOS ONE, V7, DOI 10.1371/journal.pone.0037513
   Yang LT, 2016, J DERMATOL SCI, V81, P85, DOI 10.1016/j.jdermsci.2015.11.007
   Yang XQ, 2014, ARTHRITIS RES THER, V16, DOI 10.1186/ar4430
   Yokoyama T, 2011, INT IMMUNOL, V23, P365, DOI 10.1093/intimm/dxr020
   Yoon J, 2017, BLOOD, V129, P238, DOI 10.1182/blood-2016-07-727834
   Yun WJ, 2010, ANN DERMATOL, V22, P397, DOI 10.5021/ad.2010.22.4.397
   Zeng HY, 2015, CELL MOL IMMUNOL, V12, P566, DOI 10.1038/cmi.2015.44
   Zhang JX, 2019, TECHNOL CANCER RES T, V18, DOI 10.1177/1533033819831068
   Zheng SG, 2002, J IMMUNOL, V169, P4183, DOI 10.4049/jimmunol.169.8.4183
   Zhou L, 2012, PIGM CELL MELANOMA R, V25, P602, DOI 10.1111/j.1755-148X.2012.01019.x
   Zoller M, 2002, J INVEST DERMATOL, V118, P983, DOI 10.1046/j.1523-1747.2002.01745.x
NR 183
TC 2
Z9 2
U1 6
U2 8
PU ELSEVIER
PI AMSTERDAM
PA RADARWEG 29, 1043 NX AMSTERDAM, NETHERLANDS
SN 1568-9972
EI 1873-0183
J9 AUTOIMMUN REV
JI Autoimmun. Rev.
PD MAR
PY 2021
VL 20
IS 3
AR 102761
DI 10.1016/j.autrev.2021.102761
PG 10
WC Immunology
SC Immunology
GA RH5DO
UT WOS:000636239300012
PM 33476816
DA 2021-10-29
ER

PT J
AU Lin, XL
   Ji, Y
AF Lin, Xiaolei
   Ji, Yuan
TI Probability intervals of toxicity and efficacy design for dose-finding
   clinical trials in oncology
SO STATISTICAL METHODS IN MEDICAL RESEARCH
LA English
DT Article
DE Bayesian adaptive design; CAR-T oncology trial; dose finding;
   interval-based design; toxicity efficacy design
AB Immunotherapy, gene therapy or adoptive cell therapies, such as the chimeric antigen receptor+ T-cell therapies, have demonstrated promising therapeutic effects in oncology patients. We consider statistical designs for dose-finding adoptive cell therapy trials, in which the monotonic dose-response relationship assumed in traditional oncology trials may not hold. Building upon a previous design called "TEPI", we propose a new dose finding method - Probability Intervals of Toxicity and Efficacy (PRINTE), which utilizes toxicity and efficacy jointly in making dosing decisions, does not require a pre-elicited decision table and at the same time can handle Ockham's razor properly in the statistical inference. We show that optimizing the joint posterior expected utility of toxicity and efficacy under a 0-1 loss is equivalent to maximizing the marginal model posterior probability in the two-dimensional probability space. An extensive simulation study under various scenarios are conducted and results show that PRINTE outperforms existing designs in the literature since it assigns more patients to optimal doses and less to toxic ones, and selects optimal doses with higher percentages. The simple and transparent features together with good operating characteristics make PRINTE an improved design for dose-finding trials in oncology trials.
C1 [Lin, Xiaolei] Fudan Univ, Sch Data Sci, Shanghai, Peoples R China.
   [Ji, Yuan] Univ Chicago, Dept Publ Hlth Sci, 5841 South Maryland Ave,MC2000, Chicago, IL 60637 USA.
RP Ji, Y (corresponding author), Univ Chicago, Dept Publ Hlth Sci, 5841 South Maryland Ave,MC2000, Chicago, IL 60637 USA.
EM YJi@health.bsd.uchicago.edu
OI Ji, Yuan/0000-0003-4712-5567; Lin, Xiaolei/0000-0003-2463-1272
CR Anagnostou V, 2017, CLIN CANCER RES, V23, P4959, DOI 10.1158/1078-0432.CCR-16-3065
   Berry SM, 2013, CLIN TRIALS, V10, P720, DOI 10.1177/1740774513497539
   Braun TM, 2007, CLIN TRIALS, V4, P113, DOI 10.1177/1740774507076934
   Cai CY, 2014, J R STAT SOC C-APPL, V63, P159, DOI 10.1111/rssc.12039
   GOOD IJ, 1967, J ROY STAT SOC B, V29, P399
   Guo WT, 2017, CONTEMP CLIN TRIALS, V58, P23, DOI 10.1016/j.cct.2017.04.006
   Guo WT, 2015, STAT BIOSCI, V7, P432, DOI 10.1007/s12561-015-9133-9
   JEFFERYS WH, 1992, AM SCI, V80, P64
   Jefferys WH., 1990, J SCI EXPLORATION, V4, P153
   Ji Y, 2007, CLIN TRIALS, V4, P235, DOI 10.1177/1740774507079442
   Ji Y, 2013, J CLIN ONCOL, V31, P1785, DOI 10.1200/JCO.2012.45.7903
   Ji YA, 2010, CLIN TRIALS, V7, P653, DOI 10.1177/1740774510382799
   Kochenderfer JN, 2010, BLOOD, V116, P3875, DOI 10.1182/blood-2010-01-265041
   Lee J, 2015, J AM STAT ASSOC, V110, P711, DOI 10.1080/01621459.2014.926815
   Li DH, 2017, CLIN CANCER RES, V23, P13, DOI 10.1158/1078-0432.CCR-16-1125
   Liu MZ, 2020, J BIOPHARM STAT, V30, P294, DOI 10.1080/10543406.2019.1636811
   Love SB, 2017, BRIT J CANCER, V117, P332, DOI 10.1038/bjc.2017.186
   MacKay David J.C., 1992, THESIS CALTECH
   Mandrekar SJ, 2010, STAT MED, V29, P1077, DOI 10.1002/sim.3706
   Morrissey KM, 2016, CTS-CLIN TRANSL SCI, V9, P89, DOI 10.1111/cts.12391
   OQUIGLEY J, 1990, BIOMETRICS, V46, P33, DOI 10.2307/2531628
   Porter DL, 2011, NEW ENGL J MED, V365, P725, DOI 10.1056/NEJMoa1103849
   Quintana M, 2016, CONTEMP CLIN TRIALS, V48, P153, DOI 10.1016/j.cct.2016.04.004
   STORER BE, 1989, BIOMETRICS, V45, P925, DOI 10.2307/2531693
   Thall PF, 2014, CLIN TRIALS, V11, P657, DOI 10.1177/1740774514547397
   Thall PF, 2012, J BIOPHARM STAT, V22, P785, DOI 10.1080/10543406.2012.676586
   Thall PF, 2004, BIOMETRICS, V60, P684, DOI 10.1111/j.0006-341X.2004.00218.x
   Thorburn W.M., 1918, MIND, V27, P345, DOI [10.1093/mind/XXVII.3.345, DOI 10.1093/MIND/XXVII.3.345]
   Yang SJ, 2015, CONTEMP CLIN TRIALS, V45, P426, DOI 10.1016/j.cct.2015.09.019
   Zhang W, 2006, STAT MED, V25, P2365, DOI 10.1002/sim.2325
NR 30
TC 0
Z9 0
U1 2
U2 2
PU SAGE PUBLICATIONS LTD
PI LONDON
PA 1 OLIVERS YARD, 55 CITY ROAD, LONDON EC1Y 1SP, ENGLAND
SN 0962-2802
EI 1477-0334
J9 STAT METHODS MED RES
JI Stat. Methods Med. Res.
PD MAR
PY 2021
VL 30
IS 3
BP 843
EP 856
DI 10.1177/0962280220977009
PG 14
WC Health Care Sciences & Services; Mathematical & Computational Biology;
   Medical Informatics; Statistics & Probability
SC Health Care Sciences & Services; Mathematical & Computational Biology;
   Medical Informatics; Mathematics
GA RF5BY
UT WOS:000634854900014
PM 33327870
DA 2021-10-29
ER

PT J
AU Wu, SY
   Lu, J
   Su, DN
   Yang, F
   Zhang, YP
   Hu, SY
AF Wu, Shuiyan
   Lu, Jun
   Su, Dongni
   Yang, Fan
   Zhang, Yongping
   Hu, Shaoyan
TI The advantage of chimeric antigen receptor T cell therapy in pediatric
   acute lymphoblastic leukemia with E2A-HLF fusion gene positivity: a case
   series
SO TRANSLATIONAL PEDIATRICS
LA English
DT Article
DE E2A-HLF; pediatric; acute lymphoblastic leukemia (ALL); CAR-T cells
   therapy; case series
AB The E2A-HLF fusion gene is a very poor biomarker in acute lymphoblastic leukemia (ALL) because of its high relapse risk, even with the most intensive chemotherapy and hematopoietic stem cell transplantation (HSCT). Here, we analyzed four cases diagnosed with E2A-HLF fusion gene-positive B-ALL and treated with the CCCG-ALL-2015 protocol based on high-risk stratification from Jun 2017 to May 2020 retrospectively. Three cases (Case 1, 2, 3) were insensitive to conventional therapy and inhibitors with high-level MRD on days 19 and 46, but they all achieved complete remission at the molecular level with Chimeric Antigen Receptor (CAR) T cell therapy regardless of primary resistance or recurrence. Although remission was initially achieved for Case 4, chemotherapeutics was not sensitive after recurrence. However, CAR-T cell therapy gave him the chance to obtain complement remission again. Cytokine release syndrome (CRS) with fever, chills, acute kidney injury, hypotension and capillary leak syndrome and CAR-T related encephalopathy syndrome (CRE) with seizures and encephaledema occurred after CAR-T cell therapy, but symptoms disappeared with effective intensive care. Overall, CAR-T cell therapy enabled the patients to achieve complement remission with controllable adverse events. Our results indicated that CAR-T cell therapy is a feasible and effective therapy for patients with E2A-HLF-positive B-ALL and prompted the authors to report these cases.
C1 [Wu, Shuiyan; Su, Dongni] Soochow Univ, Childrens Hosp, Dept Intens Care Unit, Suzhou, Peoples R China.
   [Wu, Shuiyan; Lu, Jun; Yang, Fan; Zhang, Yongping; Hu, Shaoyan] Soochow Univ, Childrens Hosp, Dept Hematol & Oncol, Suzhou, Jiangsu, Peoples R China.
RP Hu, SY (corresponding author), Soochow Univ, Childrens Hosp, Dept Hematol & Oncol, Suzhou, Jiangsu, Peoples R China.
EM doctor1219@163.com
FU Suzhou Science and Technology Development Project [SYS 201757]; Natural
   science Foundation of Jiangsu Higher Education Institutions of China
   [18KJB320022]
FX Suzhou Science and Technology Development Project (SYS 201757) and
   Natural science Foundation of Jiangsu Higher Education Institutions of
   China (18KJB320022).
CR de Boer J, 2011, LEUKEMIA, V25, P321, DOI 10.1038/leu.2010.253
   Fischer U, 2015, NAT GENET, V47, P1020, DOI 10.1038/ng.3362
   Frismantas V, 2017, BLOOD, V129, pE26, DOI 10.1182/blood-2016-09-738070
   Glover JM, 2012, PEDIATR BLOOD CANCER, V59, P576, DOI 10.1002/pbc.23383
   Hirai M, 2018, LEUKEMIA LYMPHOMA, V59, P746, DOI 10.1080/10428194.2017.1347927
   Hunger SP, 1996, BLOOD, V87, P1211, DOI 10.1182/blood.V87.4.1211.bloodjournal8741211
   HUNGER SP, 1994, BLOOD, V83, P2970, DOI 10.1182/blood.V83.10.2970.2970
   Inukai T, 2007, LEUKEMIA, V21, P288, DOI 10.1038/sj.leu.2404496
   Lee DW, 2015, LANCET, V385, P517, DOI 10.1016/S0140-6736(14)61403-3
   Maude SL, 2014, NEW ENGL J MED, V371, P1507, DOI 10.1056/NEJMoa1407222
   Steineck A, 2020, PEDIATR BLOOD CANCER, V67, DOI 10.1002/pbc.28249
   Sun JB, 2020, J PEDIAT HEMATOL ONC, V42, pE410, DOI 10.1097/MPH.0000000000001741
   Yeung J, 2006, HAEMATOLOGICA, V91, P422
NR 13
TC 0
Z9 0
U1 0
U2 0
PU AME PUBL CO
PI SHATIN
PA FLAT-RM C 16F, KINGS WING PLAZA 1, NO 3 KWAN ST, SHATIN, HONG KONG
   00000, PEOPLES R CHINA
SN 2224-4344
J9 TRANSL PEDIATR
JI Transl. Pediatr.
PD MAR
PY 2021
VL 10
IS 3
BP 686
EP +
DI 10.21037/tp-20-323
PG 7
WC Pediatrics
SC Pediatrics
GA RF3ZW
UT WOS:000634780600024
PM 33880339
OA Green Published, gold
DA 2021-10-29
ER

PT J
AU Boucher, JC
   Davila, ML
AF Boucher, Justin C.
   Davila, Marco L.
TI Chimeric Antigen Receptor Design Today and Tomorrow
SO CANCER JOURNAL
LA English
DT Review
DE Boolean logic gating; costimulation; multifunctional CAR
AB The US Food and Drug Administration has approved 3 chimeric antigen receptor (CAR) T-cell therapies. For continued breakthroughs, novel CAR designs are needed. This includes different antigen-binding domains such as antigen-ligand binding partners and variable lymphocyte receptors. Another recent advancement in CAR design is Boolean logic gates that can minimize on-target, off-tumor toxicities. Recent studies on the optimization of costimulatory signaling have also shown how CAR design can impact function. By using specific signaling pathways and transcription factors, CARs can impact T-cell gene expression to enhance function. By using these techniques, the promise of CAR T-cell therapies for solid tumors can be fulfilled.
C1 [Boucher, Justin C.; Davila, Marco L.] H Lee Moffitt Canc Ctr & Res Inst, Div Clin Sci, Dept Blood & Marrow Transplant & Cellular Immunot, 12902 Magnolia Dr, Tampa, FL 33612 USA.
   [Davila, Marco L.] Univ South Florida Hlth, Morsani Coll Med, Tampa, FL USA.
RP Davila, ML (corresponding author), H Lee Moffitt Canc Ctr & Res Inst, Div Clin Sci, Dept Blood & Marrow Transplant & Cellular Immunot, 12902 Magnolia Dr, Tampa, FL 33612 USA.
EM justin.boucher@moffitt.org; marco.davila@moffitt.org
FU Atara Biotherapeutics
FX Atara Biotherapeutics has provided research funding and licensed the
   PYAP-only CAR.
CR Abate-Daga D, 2014, HUM GENE THER, V25, P1003, DOI 10.1089/hum.2013.209
   Adachi K, 2018, NAT BIOTECHNOL, V36, P346, DOI 10.1038/nbt.4086
   Adusumilli PS, 2014, SCI TRANSL MED, V6, DOI 10.1126/scitranslmed.3010162
   Alabanza L, 2017, MOL THER, V25, P2452, DOI 10.1016/j.ymthe.2017.07.013
   Barber A, 2008, J IMMUNOL, V180, P72, DOI 10.4049/jimmunol.180.1.72
   Boomer JS, 2010, CSH PERSPECT BIOL, V2, DOI 10.1101/cshperspect.a002436
   Boucher JC, 2021, CANCER IMMUNOL RES, V9, P62, DOI 10.1158/2326-6066.CIR-20-0253
   Bridgeman JS, 2010, CURR GENE THER, V10, P77
   BROCKER T, 1995, J EXP MED, V181, P1653, DOI 10.1084/jem.181.5.1653
   Brown CE, 2016, NEW ENGL J MED, V375, P2561, DOI 10.1056/NEJMoa1610497
   Brown CE, 2015, CLIN CANCER RES, V21, P4062, DOI 10.1158/1078-0432.CCR-15-0428
   Carpenito C, 2009, P NATL ACAD SCI USA, V106, P3360, DOI 10.1073/pnas.0813101106
   Chen J, 2019, NATURE, V567, P530, DOI 10.1038/s41586-019-0985-x
   Chinnasamy D, 2012, CLIN CANCER RES, V18, P1672, DOI 10.1158/1078-0432.CCR-11-3050
   Cooper LJN, 2003, BLOOD, V101, P1637, DOI 10.1182/blood-2002-07-1989
   Debinski W, 1998, INT J CANCER, V76, P547, DOI 10.1002/(SICI)1097-0215(19980518)76:4<547::AID-IJC17>3.0.CO;2-4
   Di Stasi A, 2009, BLOOD, V113, P6392, DOI 10.1182/blood-2009-03-209650
   Diaconu I, 2017, MOL THER, V25, P580, DOI 10.1016/j.ymthe.2017.01.011
   ESHHAR Z, 1993, P NATL ACAD SCI USA, V90, P720, DOI 10.1073/pnas.90.2.720
   Esser R, 2012, J CELL MOL MED, V16, P569, DOI 10.1111/j.1582-4934.2011.01343.x
   Fedorov VD, 2013, SCI TRANSL MED, V5, DOI 10.1126/scitranslmed.3006597
   Feucht J, 2019, NAT MED, V25, P82, DOI 10.1038/s41591-018-0290-5
   Fry TJ, 2018, NAT MED, V24, P20, DOI 10.1038/nm.4441
   Gacerez AT, 2018, CANCER IMMUNOL IMMUN, V67, P749, DOI 10.1007/s00262-018-2124-1
   Ghosh A, 2017, NAT MED, V23, P242, DOI 10.1038/nm.4258
   Gong Michael C., 1999, Neoplasia (New York), V1, P123, DOI 10.1038/sj.neo.7900018
   Guedan S, 2020, J CLIN INVEST, V130, P3087, DOI 10.1172/JCI133215
   Guedan S, 2018, JCI INSIGHT, V3, DOI 10.1172/jci.insight.96976
   Gulati P, 2018, CLIN CANCER RES, V24, P3981, DOI 10.1158/1078-0432.CCR-17-1788
   Haabeth OAW, 2011, NAT COMMUN, V2, DOI 10.1038/ncomms1239
   Han XL, 2017, MOL THER, V25, P274, DOI 10.1016/j.ymthe.2016.10.011
   Hegde M, 2013, MOL THER, V21, P2087, DOI 10.1038/mt.2013.185
   Herrin BR, 2008, P NATL ACAD SCI USA, V105, P2040, DOI 10.1073/pnas.0711619105
   Herrin BR, 2010, J IMMUNOL, V185, P1367, DOI 10.4049/jimmunol.0903128
   HWU P, 1995, CANCER RES, V55, P3369
   Jacoby E, 2016, NAT COMMUN, V7, DOI 10.1038/ncomms12320
   Jamnani FR, 2014, BBA-GEN SUBJECTS, V1840, P378, DOI 10.1016/j.bbagen.2013.09.029
   Jan M, 2021, SCI TRANSL MED, V13, DOI 10.1126/scitranslmed.abb6295
   Jensen MC, 2010, BIOL BLOOD MARROW TR, V16, P1245, DOI 10.1016/j.bbmt.2010.03.014
   Jones Benjamin S, 2014, Front Pharmacol, V5, P254, DOI 10.3389/fphar.2014.00254
   Kawalekar OU, 2016, IMMUNITY, V44, P380, DOI 10.1016/j.immuni.2016.01.021
   Keu KV, 2017, SCI TRANSL MED, V9, DOI 10.1126/scitranslmed.aag2196
   Kloss CC, 2013, NAT BIOTECHNOL, V31, P71, DOI 10.1038/nbt.2459
   Kochenderfer JN, 2017, MOL THER, V25, P2245, DOI 10.1016/j.ymthe.2017.07.004
   Koneru M, 2015, ONCOIMMUNOLOGY, V4, DOI 10.4161/2162402X.2014.994446
   Lamers CH, 2006, J CLIN ONCOL, V24, P22
   Li GB, 2018, JCI INSIGHT, V3, DOI 10.1172/jci.insight.121322
   Li S, 2017, CLIN CANCER RES, V23, P6982, DOI 10.1158/1078-0432.CCR-17-0867
   Li WP, 2017, HUM GENE THER, V28, P437, DOI 10.1089/hum.2016.025
   Ligtenberg MA, 2016, J IMMUNOL, V196, P759, DOI 10.4049/jimmunol.1401710
   Lo ASY, 2010, CLIN CANCER RES, V16, P2769, DOI 10.1158/1078-0432.CCR-10-0043
   Long AH, 2015, NAT MED, V21, P581, DOI 10.1038/nm.3838
   Lynn RC, 2019, NATURE, V576, P293, DOI 10.1038/s41586-019-1805-z
   Majzner RG, 2020, CANCER DISCOV, V10, P702, DOI 10.1158/2159-8290.CD-19-0945
   Mariuzza RA, 2010, BIOL CHEM, V391, P753, DOI 10.1515/BC.2010.091
   Maude SL, 2018, NEW ENGL J MED, V378, P439, DOI 10.1056/NEJMoa1709866
   Maus MV, 2013, CANCER IMMUNOL RES, V1, P26, DOI 10.1158/2326-6066.CIR-13-0006
   Moon EK, 2011, CLIN CANCER RES, V17, P4719, DOI 10.1158/1078-0432.CCR-11-0351
   Moot R, 2016, MOL THER-ONCOLYTICS, V3, DOI 10.1038/mto.2016.26
   Morgan RA, 2010, MOL THER, V18, P843, DOI 10.1038/mt.2010.24
   Neelapu SS, 2017, NEW ENGL J MED, V377, P2531, DOI 10.1056/NEJMoa1707447
   Nellan A, 2018, J IMMUNOTHER CANCER, V6, DOI 10.1186/s40425-018-0340-z
   Newick K, 2016, CANCER IMMUNOL RES, V4, P541, DOI 10.1158/2326-6066.CIR-15-0263
   Park JR, 2007, MOL THER, V15, P825, DOI 10.1038/sj.mt.6300104
   Park S, 2017, SCI REP-UK, V7, DOI 10.1038/s41598-017-14749-3
   Perales-Puchalt A, 2017, CLIN CANCER RES, V23, P441, DOI 10.1158/1078-0432.CCR-16-0492
   Ramello MC, 2019, SCI SIGNAL, V12, DOI 10.1126/scisignal.aap9777
   Rossig C, 2018, FRONT ONCOL, V8, DOI 10.3389/fonc.2018.00513
   Roybal KT, 2016, CELL, V167, P419, DOI 10.1016/j.cell.2016.09.011
   Sadelain M, 2013, CANCER DISCOV, V3, P388, DOI 10.1158/2159-8290.CD-12-0548
   Salter AI, 2018, SCI SIGNAL, V11, DOI 10.1126/scisignal.aat6753
   Savoldo B, 2011, J CLIN INVEST, V121, P1822, DOI 10.1172/JCI46110
   Schneider D, 2017, J IMMUNOTHER CANCER, V5, DOI 10.1186/s40425-017-0246-1
   Scholler J, 2012, SCI TRANSL MED, V4, DOI 10.1126/scitranslmed.3003761
   Shaffer DR, 2011, BLOOD, V117, P4304, DOI 10.1182/blood-2010-04-278218
   Singh Nathan, 2014, Cancer Immunol Res, V2, P1059, DOI 10.1158/2326-6066.CIR-14-0051
   Sun C, 2020, CANCER CELL, V37, P216, DOI 10.1016/j.ccell.2019.12.014
   Suryadevara CM, 2019, CLIN CANCER RES, V25, P358, DOI 10.1158/1078-0432.CCR-18-1211
   Swamy M, 2016, IMMUNITY, V44, P1091, DOI 10.1016/j.immuni.2016.04.011
   Szabo SJ, 2000, CELL, V100, P655, DOI 10.1016/S0092-8674(00)80702-3
   Teng MWL, 2006, HUM GENE THER, V17, P1134, DOI 10.1089/hum.2006.17.1134
   Thomas S, 2016, PLOS ONE, V11, DOI 10.1371/journal.pone.0152196
   Till BG, 2012, BLOOD, V119, P3940, DOI 10.1182/blood-2011-10-387969
   Tosolini M, 2011, CANCER RES, V71, P1263, DOI 10.1158/0008-5472.CAN-10-2907
   Turtle CJ, 2016, CLIN PHARMACOL THER, V100, P252, DOI 10.1002/cpt.392
   Umlauf BJ, 2019, SCI ADV, V5, DOI 10.1126/sciadv.aau4245
   Velikovsky CA, 2009, NAT STRUCT MOL BIOL, V16, P725, DOI 10.1038/nsmb.1619
   Wang J, 2007, HUM GENE THER, V18, P712, DOI 10.1089/hum.2007.028
   Wu CY, 2015, SCIENCE, V350, DOI 10.1126/science.aab4077
   Zhang T, 2005, BLOOD, V106, P1544, DOI 10.1182/blood-2004-11-4365
   Zhao ZG, 2015, CANCER CELL, V28, P415, DOI 10.1016/j.ccell.2015.09.004
   Zheng WX, 2000, GYNECOL ONCOL, V76, P80, DOI 10.1006/gyno.1999.5628
   Zhong XS, 2010, MOL THER, V18, P413, DOI 10.1038/mt.2009.210
NR 93
TC 0
Z9 0
U1 0
U2 0
PU LIPPINCOTT WILLIAMS & WILKINS
PI PHILADELPHIA
PA TWO COMMERCE SQ, 2001 MARKET ST, PHILADELPHIA, PA 19103 USA
SN 1528-9117
EI 1540-336X
J9 CANCER J
JI Cancer J.
PD MAR-APR
PY 2021
VL 27
IS 2
BP 92
EP 97
DI 10.1097/PPO.0000000000000514
PG 6
WC Oncology
SC Oncology
GA RI1DI
UT WOS:000636648900003
PM 33750067
DA 2021-10-29
ER

PT J
AU Gauthier, J
   Turtle, CJ
AF Gauthier, Jordan
   Turtle, Cameron J.
TI Chimeric Antigen Receptor T-Cell Therapy for B-Cell Acute Lymphoblastic
   Leukemia Current Landscape in 2021
SO CANCER JOURNAL
LA English
DT Review
DE Acute lymphoblastic leukemia; adoptive T-cell therapy; ALL; CAR T cell
AB Immunotherapy with T cells engineered to express a chimeric antigen receptor (CAR T cells) is reshaping the management of patients with relapsed or refractory B-cell malignancies. High efficacy of CD19-targeted CAR T cells has been reported in children and adults with B-cell acute lymphoblastic leukemia (B-ALL), with complete responses without detectable minimal residual disease occurring in approximately 80% to 90% of patients. This led to the approval of tisagenlecleucel (Kymriah) by the Food and Drug Administration based on the results of the ELIANA trial. Although CD19 CAR T-cell therapy may be curative in children, responses are short-lived in most adult B-ALL patients. In addition, CAR T-cell therapy can be associated with severe, potentially life-threatening, toxicities, such as cytokine release syndrome and immune effector cell-associated neurotoxicity syndrome. Here, we review the recent advances in CAR T-cell therapy for R/R B-ALL and discuss strategies to improve its efficacy while minimizing toxicities.
C1 [Gauthier, Jordan; Turtle, Cameron J.] Fred Hutchinson Canc Res Ctr, Div Clin Res, 1100 Fairview Ave N, Seattle, WA 98109 USA.
   [Gauthier, Jordan; Turtle, Cameron J.] Fred Hutchinson Canc Res Ctr, Immunotherapy Integrated Res Ctr, Seattle, WA USA.
   [Gauthier, Jordan; Turtle, Cameron J.] Univ Washington, Div Med Oncol, Seattle, WA 98195 USA.
RP Gauthier, J (corresponding author), Fred Hutchinson Canc Res Ctr, Div Clin Res, 1100 Fairview Ave N, Seattle, WA 98109 USA.
EM jgauthier@fredhutch.org; cturtle@fredhutch.org
FU Fred Hutchinson Cancer Research Center/University of Washington Cancer
   Consortium Clinical Scholar Support [NCI/P30 CA015704]
FX J.G. acknowledges the Fred Hutchinson Cancer Research Center/University
   of Washington Cancer Consortium Clinical Scholar Support (NCI/P30
   CA015704).
CR Agarwal P, 2018, CANCER CONTROL, V25, DOI 10.1177/1073274818789355
   Benjamin R, 2018, BLOOD, V132, DOI 10.1182/blood-2018-99-111356
   Cao J, 2019, BLOOD, V134, DOI 10.1182/blood-2019-128286
   Che H.Y., 2017, EUR J ENVIRON CIV EN, P105, DOI DOI 10.1080/19648189.2018.1509021
   Curran KJ, 2019, BLOOD, V134, P2361, DOI 10.1182/blood.2019001641
   Frey NV, 2020, J CLIN ONCOL, V38, DOI 10.1200/JCO.19.01892
   Fry TJ, 2018, NAT MED, V24, P20, DOI 10.1038/nm.4441
   Gardner R, 2016, BLOOD, V127, P2406, DOI 10.1182/blood-2015-08-665547
   Gardner RA, 2019, BLOOD, V134, P2149, DOI 10.1182/blood.2019001463
   Gardner RA, 2017, BLOOD, V129, P3322, DOI 10.1182/blood-2017-02-769208
   Gauthier J, 2018, BLOOD, V132, DOI 10.1182/blood-2018-99-111528
   Gauthier J, 2018, CURR RES TRANSL MED, V66, P50, DOI 10.1016/j.retram.2018.03.003
   Gilbert MJ, 2017, P SOC IMMUNOTHERAPY, P8
   Gokbuget N, 2016, HAEMATOLOGICA, V101, P1524, DOI 10.3324/haematol.2016.144311
   Gokbuget N, 2012, BLOOD, V120, P2032, DOI 10.1182/blood-2011-12-399287
   Grupp SA, 2015, BLOOD, V126, P681
   Grupp SA, 2019, BIOL BLOOD MARROW TR, V25
   Gust J, 2017, CANCER DISCOV, V7, P1404, DOI 10.1158/2159-8290.CD-17-0698
   Hay KA, 2019, BLOOD, V133, P1652, DOI 10.1182/blood-2018-11-883710
   Hay KA, 2017, BLOOD, V130, P2295, DOI 10.1182/blood-2017-06-793141
   Hirayama AV, 2019, BLOOD, V133, P1876, DOI 10.1182/blood-2018-11-887067
   Jacoby E, 2018, AM J HEMATOL, V93, P1485, DOI 10.1002/ajh.25274
   Jacoby E, 2016, NAT COMMUN, V7, DOI 10.1038/ncomms12320
   Kadauke S, 2019, CYTOTHERAPY, V21, pE2, DOI 10.1016/j.jcyt.2019.04.009
   Lee DW, 2019, BIOL BLOOD MARROW TR, V25, P625, DOI 10.1016/j.bbmt.2018.12.758
   Lee DW, 2015, LANCET, V385, P517, DOI 10.1016/S0140-6736(14)61403-3
   Lee DW, 2014, BLOOD, V124, P188, DOI 10.1182/blood-2014-05-552729
   Lee DW, 2016, BLOOD, V128, DOI 10.1182/blood.V128.22.218.218
   Levesque LE, 2010, BRIT MED J, V340, DOI 10.1136/bmj.b5087
   Maude SL, 2018, NEW ENGL J MED, V378, P439, DOI 10.1056/NEJMoa1709866
   Maude SL, 2014, NEW ENGL J MED, V371, P1507, DOI 10.1056/NEJMoa1407222
   Novartis, 2017, NOVARTIS RECEIVES 1
   Oskarsson T, 2016, HAEMATOLOGICA, V101, P68, DOI 10.3324/haematol.2015.131680
   Pan J, 2017, LEUKEMIA, V31, P2587, DOI 10.1038/leu.2017.145
   Pan J, 2020, LEUKEMIA, V34, P3382, DOI 10.1038/s41375-020-0831-z
   Pan J, 2019, LEUKEMIA, V33, P2854, DOI 10.1038/s41375-019-0488-7
   Park JH, 2018, NEW ENGL J MED, V378, P449, DOI 10.1056/NEJMoa1709919
   Pasquini MC, 2020, BLOOD ADV, V4, P5414, DOI 10.1182/bloodadvances.2020003092
   Pillai V, 2019, BLOOD ADV, V3, P3539, DOI 10.1182/bloodadvances.2019000692
   Poon LM, 2013, BIOL BLOOD MARROW TR, V19, P1059, DOI 10.1016/j.bbmt.2013.04.014
   Porter D, 2018, J HEMATOL ONCOL, V11, DOI 10.1186/s13045-018-0571-y
   Roddie C, 2019, BLOOD, V134, DOI 10.1182/blood-2019-131086
   Schultz LM, 2020, BLOOD, V136, DOI 10.1182/blood-2020-134472
   Shah BD, 2019, J CLIN ONCOL, V37
   Shah NN, 2020, J CLIN ONCOL, V38, P1938, DOI 10.1200/JCO.19.03279
   Sheth VS, 2021, BONE MARROW TRANSPL, V56, P552, DOI 10.1038/s41409-020-01134-4
   Steinberg SM., 2020, BLOOD, V136, P13
   Suissa S, 2007, PHARMACOEPIDEM DR S, V16, P241, DOI 10.1002/pds.1357
   Summers C, 2018, BLOOD, V132, DOI 10.1182/blood-2018-99-115599
   Tong C, 2020, BLOOD, V136, P1632, DOI 10.1182/blood.2020005278
   Turtle CJ, 2016, J CLIN INVEST, V126, P2123, DOI 10.1172/JCI85309
   Wang N, 2020, BLOOD, V135, P17, DOI 10.1182/blood.2019000017
   Willasch AM, 2017, BONE MARROW TRANSPL, V52, P201, DOI 10.1038/bmt.2016.224
NR 53
TC 0
Z9 0
U1 1
U2 1
PU LIPPINCOTT WILLIAMS & WILKINS
PI PHILADELPHIA
PA TWO COMMERCE SQ, 2001 MARKET ST, PHILADELPHIA, PA 19103 USA
SN 1528-9117
EI 1540-336X
J9 CANCER J
JI Cancer J.
PD MAR-APR
PY 2021
VL 27
IS 2
BP 98
EP 106
DI 10.1097/PPO.0000000000000508
PG 9
WC Oncology
SC Oncology
GA RI1DI
UT WOS:000636648900004
PM 33750068
DA 2021-10-29
ER

PT J
AU Newcomb, R
   Jacobson, C
AF Newcomb, Richard
   Jacobson, Caron
TI Chimeric Antigen Receptor T Cells for B-Cell Lymphoma
SO CANCER JOURNAL
LA English
DT Review
DE B-cell non-Hodgkin lymphoma; CAR T cells
AB Anti-CD19-directed chimeric antigen receptor (CAR) T-cell therapy yields durable remissions in up to 40% of patients with chemoresistant aggressive B-cell non-Hodgkin lymphoma (NHL), a group of patients expected only to survive on average 6 months. Although longer follow-up is needed to define durability, CD19 CAR T cells are demonstrating similar promise in other B-NHL subtypes such as mantle cell lymphoma and the indolent B-cell NHLs. This transformative therapy, however, remains hamstrung by its associated toxicities of cytokine release syndrome and immune effector cell-associated neurotoxicity syndrome, as well as by mechanisms of resistance and relapse and accessibility. To address these limitations, studies are underway to investigate toxicity prevention and mitigation strategies and the development of safer CARs, combination strategies to overcome T-cell exhaustion and dual antigen targeting to combat antigen loss, and alternative cell sources to address cost and manufacturing inefficiencies and resolve issues surrounding T-cell fitness.
C1 [Newcomb, Richard; Jacobson, Caron] Dana Farber Canc Inst, Boston, MA 02115 USA.
RP Newcomb, R (corresponding author), 450 Brookline Ave,Smith 353, Boston, MA 02215 USA.
EM Richard_newcomb@dfci.harvard.edu; caron_jacobson@dfci.harvard.edu
CR Abramson JS, 2020, LANCET, V396, P839, DOI 10.1016/S0140-6736(20)31366-0
   Cappell KM, 2020, J CLIN ONCOL, V38, P3805, DOI 10.1200/JCO.20.01467
   Chen PH, 2020, JCI INSIGHT, V5, DOI 10.1172/jci.insight.134612
   CLEARY ML, 1988, J EXP MED, V167, P582, DOI 10.1084/jem.167.2.582
   Crump M, 2017, BLOOD, V130, P1800, DOI 10.1182/blood-2017-03-769620
   Dogan A, 1998, BLOOD, V91, P4708, DOI 10.1182/blood.V91.12.4708.412k38_4708_4714
   Gust J, 2017, CANCER DISCOV, V7, P1404, DOI 10.1158/2159-8290.CD-17-0698
   Jacobson C, 2020, BLOOD, V136, DOI 10.1182/blood-2020-136834
   Jacobson CA, 2020, J CLIN ONCOL, V38
   Jacobson CA, 2020, J CLIN ONCOL, V38, P3095, DOI 10.1200/JCO.19.02103
   Lee DW, 2014, BLOOD, V124, P188, DOI 10.1182/blood-2014-05-552729
   Liu EL, 2020, NEW ENGL J MED, V382, P545, DOI 10.1056/NEJMoa1910607
   Locke FL, 2020, BLOOD ADV, V4, P4898, DOI 10.1182/bloodadvances.2020002394
   Locke FL, 2019, LANCET ONCOL, V20, P31, DOI 10.1016/S1470-2045(18)30864-7
   Maziarz RT, 2020, BLOOD ADV, V4, P629, DOI 10.1182/bloodadvances.2019001026
   Nastoupil LJ, 2020, J CLIN ONCOL, V38, P3119, DOI 10.1200/JCO.19.02104
   Neelapu SS, 2017, NEW ENGL J MED, V377, P2531, DOI 10.1056/NEJMoa1707447
   Porter DL, 2015, SCI TRANSL MED, V7, DOI 10.1126/scitranslmed.aac5415
   Schuster SJ, 2019, NEW ENGL J MED, V380, P45, DOI 10.1056/NEJMoa1804980
   Sermer D, 2020, BLOOD ADV, V4, P4669, DOI 10.1182/bloodadvances.2020002118
   Shah NN, 2020, NAT MED, V26, P1569, DOI 10.1038/s41591-020-1081-3
   Vega F, 2010, J CELL MOL MED, V14, P1532, DOI 10.1111/j.1582-4934.2009.00865.x
   Wang MH, 2020, NEW ENGL J MED, V382, P1331, DOI 10.1056/NEJMoa1914347
   Zettler ME, 2019, BLOOD, V134, DOI 10.1182/blood-2019-127372
NR 24
TC 0
Z9 0
U1 3
U2 3
PU LIPPINCOTT WILLIAMS & WILKINS
PI PHILADELPHIA
PA TWO COMMERCE SQ, 2001 MARKET ST, PHILADELPHIA, PA 19103 USA
SN 1528-9117
EI 1540-336X
J9 CANCER J
JI Cancer J.
PD MAR-APR
PY 2021
VL 27
IS 2
BP 107
EP 111
DI 10.1097/PPO.0000000000000509
PG 5
WC Oncology
SC Oncology
GA RI1DI
UT WOS:000636648900005
PM 33750069
DA 2021-10-29
ER

PT J
AU Cowan, AJ
   Tuazon, SA
   Portuguese, AJ
   Green, DJ
AF Cowan, Andrew J.
   Tuazon, Sherilyn A.
   Portuguese, Andrew J.
   Green, Damian J.
TI Chimeric Antigen Receptor T Cells for Multiple Myeloma The Journey So
   Far-And the Road Ahead
SO CANCER JOURNAL
LA English
DT Review
DE CAR T cells; immune effector cell therapy; immunotherapy; multiple
   myeloma
AB Despite improvements in effective therapy, multiple myeloma remains incurable, and virtually all patients will face relapsed disease at some point after diagnosis. The prognosis for relapsed myeloma after developing resistance to anti-CD38 monoclonal antibodies, proteasome inhibitors, immunomodulatory agents, and autologous stem cell transplantation has been poor; however, the development of immune effector cell therapy with chimeric antigen receptor (CAR) T cells may dramatically improve the outlook for patients, although none of these therapies are approved for MM to date. Herein, we review the development and history of CAR T-cell therapy for multiple myeloma, mechanisms of resistance, and strategies to improve outcomes with CAR T therapy.
C1 [Cowan, Andrew J.; Tuazon, Sherilyn A.; Green, Damian J.] Univ Washington, Div Med Oncol, Seattle, WA 98195 USA.
   [Cowan, Andrew J.; Tuazon, Sherilyn A.; Portuguese, Andrew J.; Green, Damian J.] Fred Hutch, Div Clin Res, Seattle, WA USA.
   [Portuguese, Andrew J.] Univ Washington, Sch Med, Dept Med, Seattle, WA 98195 USA.
RP Cowan, AJ (corresponding author), 617 Eastlake Ave E, Seattle, WA 98109 USA.
EM acowan@uw.edu; stuazon@fredhutch.org; aportugu@uw.edu;
   dgreen@fredhutch.org
RI Portuguese, Andrew Jay/AAX-4103-2020
OI Portuguese, Andrew Jay/0000-0003-1010-4578
FU NCI NIH HHSUnited States Department of Health & Human ServicesNational
   Institutes of Health (NIH) - USANIH National Cancer Institute (NCI) [P01
   CA018029] Funding Source: Medline
CR Ali SA, 2016, BLOOD, V128, P1688, DOI 10.1182/blood-2016-04-711903
   Atamaniuk J, 2012, EUR J CLIN INVEST, V42, P953, DOI 10.1111/j.1365-2362.2012.02679.x
   Bellucci R, 2005, BLOOD, V105, P3945, DOI 10.1182/blood-2004-11-4463
   Bellucci R, 2004, BLOOD, V103, P656, DOI 10.1182/blood-2003-07-2559
   Berdeja JG, 2020, J CLIN ONCOL, V38
   Berdeja JG, 2019, BLOOD, V134, DOI 10.1182/blood-2019-126660
   Brudno JN, 2018, J CLIN ONCOL, V36, P2267, DOI 10.1200/JCO.2018.77.8084
   Campbell KS, 2018, FRONT IMMUNOL, V9, DOI 10.3389/fimmu.2018.02551
   Cho SF, 2020, BLOOD ADV, V4, P4195, DOI 10.1182/bloodadvances.2020002524
   Claudio JO, 2002, BLOOD, V100, P2175, DOI 10.1182/blood-2002-01-0008
   Cohen AD, 2019, J CLIN INVEST, V129, P2210, DOI 10.1172/JCI126397
   Cohen Y, 2013, HEMATOLOGY, V18, P347, DOI 10.1179/1607845413Y.0000000079
   Costello CL, 2019, BLOOD, V134, DOI 10.1182/blood-2019-129562
   Cowan AJ, 2019, BLOOD, V134, DOI 10.1182/blood-2019-129405
   Crespo J, 2013, CURR OPIN IMMUNOL, V25, P214, DOI 10.1016/j.coi.2012.12.003
   D'Agostino M, 2020, LEUKEMIA, V34, P21, DOI 10.1038/s41375-019-0669-4
   Dancy E, 2018, BLOOD, V132, DOI 10.1182/blood-2018-99-115319
   Danhof S, 2015, BLOOD, V126, DOI 10.1182/blood.V126.23.115.115
   de Larrea Carlos Fernandez, 2020, Blood Cancer Discov, V1, P146, DOI 10.1158/2643-3230.bcd-20-0020
   de Weers M, 2011, J IMMUNOL, V186, P1840, DOI 10.4049/jimmunol.1003032
   Drent E, 2017, MOL THER, V25, P1946, DOI 10.1016/j.ymthe.2017.04.024
   Drent E, 2016, HAEMATOLOGICA, V101, P616, DOI 10.3324/haematol.2015.137620
   Fraietta JA, 2018, NAT MED, V24, P563, DOI 10.1038/s41591-018-0010-1
   Friedman KM, 2018, HUM GENE THER, V29, P585, DOI 10.1089/hum.2018.001
   Gandhi UH, 2019, LEUKEMIA, V33, P2266, DOI 10.1038/s41375-019-0435-7
   Gao Y, 2016, PLOS ONE, V11, DOI 10.1371/journal.pone.0151118
   Gao ZT, 2019, J GENET GENOMICS, V46, P367, DOI 10.1016/j.jgg.2019.06.007
   Garfall AL, 2019, BLOOD ADV, V3, P2812, DOI 10.1182/bloodadvances.2019000600
   Ghassemi S, 2018, CANCER IMMUNOL RES, V6, P1100, DOI 10.1158/2326-6066.CIR-17-0405
   Gogishvili T, 2017, BLOOD, V130, P2838, DOI 10.1182/blood-2017-04-778423
   Green DJ, 2018, BLOOD, V132, DOI 10.1182/blood-2018-99-117729
   Gregory T, 2018, BLOOD, V132, DOI 10.1182/blood-2018-99-111419
   Hirayama AV, 2019, BLOOD, V133, P1876, DOI 10.1182/blood-2018-11-887067
   Inoue S, 2004, J INVEST DERMATOL, V122, P565, DOI 10.1046/j.0022-202X.2004.12628.x
   Kim YJ, 2017, ANN DERMATOL, V29, P597, DOI 10.5021/ad.2017.29.5.597
   Krejcik J, 2016, BLOOD, V128, P384, DOI 10.1182/blood-2015-12-687749
   Lee DW, 2019, BIOL BLOOD MARROW TR, V25, P625, DOI 10.1016/j.bbmt.2018.12.758
   Lee DW, 2014, BLOOD, V124, P188, DOI 10.1182/blood-2014-05-552729
   Lee L, 2016, BRIT J HAEMATOL, V174, P911, DOI 10.1111/bjh.14145
   Lynn RC, 2019, NATURE, V576, P293, DOI 10.1038/s41586-019-1805-z
   Madduri D, 2020, BLOOD, V136, DOI 10.1182/blood-2020-136307
   Madduri D, 2019, BLOOD, V134, DOI 10.1182/blood-2019-121731
   Mailankody S, 2020, BLOOD, V136, DOI 10.1182/blood-2020-140641
   Mailankody S, 2020, J CLIN ONCOL, V38
   Mailankody S, 2018, BLOOD, V132, DOI 10.1182/blood-2018-99-113548
   Martin T, 2017, BLOOD, V129, P3294, DOI 10.1182/blood-2016-09-740787
   Minnie SA, 2020, J CLIN INVEST, V130, P1565, DOI 10.1172/JCI129205
   Minnie SA, 2018, BLOOD, V132, P1675, DOI 10.1182/blood-2018-01-825240
   Munshi NC, 2020, J CLIN ONCOL, V38
   Novak AJ, 2004, BLOOD, V103, P689, DOI 10.1182/blood-2003-06-2043
   O'Connor BP, 2004, J EXP MED, V199, P91, DOI 10.1084/jem.20031330
   Paus R, 2005, TRENDS IMMUNOL, V26, P32, DOI 10.1016/j.it.2004.09.014
   Pont MJ, 2019, BLOOD, V134, P1585, DOI 10.1182/blood.2019000050
   Raje N, 2019, NEW ENGL J MED, V380, P1726, DOI 10.1056/NEJMoa1817226
   Shah N, 2018, BLOOD, V132, DOI 10.1182/blood-2018-99-116953
   Shi XL, 2018, BLOOD, V132, DOI 10.1182/blood-2018-99-117964
   Siegel RL, 2020, CA-CANCER J CLIN, V70, P7, DOI 10.3322/caac.21590
   Smith EL, 2019, SCI TRANSL MED, V11, DOI 10.1126/scitranslmed.aau7746
   Sommer C, 2018, BLOOD, V132, DOI 10.1182/blood-2018-99-119227
   Sommermeyer D, 2016, LEUKEMIA, V30, P492, DOI 10.1038/leu.2015.247
   Tai YT, 2006, CANCER RES, V66, P6675, DOI 10.1158/0008-5472.CAN-06-0190
   Thompson JS, 2001, SCIENCE, V293, P2108, DOI 10.1126/science.1061965
   Vij R, 2020, CLIN CANCER RES, V26, P2308, DOI 10.1158/1078-0432.CCR-19-1431
   Vuckovic S, 2019, J CLIN INVEST, V129, P106, DOI 10.1172/JCI98888
   Wang XL, 2018, CLIN CANCER RES, V24, P106, DOI 10.1158/1078-0432.CCR-17-0344
   WESTGATE GE, 1991, J INVEST DERMATOL, V97, P417, DOI 10.1111/1523-1747.ep12481002
   Works M, 2019, MOL CANCER THER, V18, P2246, DOI 10.1158/1535-7163.MCT-18-1146
   Yadav M, 2016, BLOOD, V128, DOI 10.1182/blood.V128.22.2102.2102
   Yeku OO, 2016, BIOCHEM SOC T, V44, P412, DOI 10.1042/BST20150291
   Zhao WH, 2018, J HEMATOL ONCOL, V11, DOI 10.1186/s13045-018-0681-6
NR 70
TC 1
Z9 1
U1 0
U2 0
PU LIPPINCOTT WILLIAMS & WILKINS
PI PHILADELPHIA
PA TWO COMMERCE SQ, 2001 MARKET ST, PHILADELPHIA, PA 19103 USA
SN 1528-9117
EI 1540-336X
J9 CANCER J
JI Cancer J.
PD MAR-APR
PY 2021
VL 27
IS 2
BP 112
EP 118
DI 10.1097/PPO.0000000000000506
PG 7
WC Oncology
SC Oncology
GA RI1DI
UT WOS:000636648900006
PM 33750070
DA 2021-10-29
ER

PT J
AU Cobb, DA
   Lee, DW
AF Cobb, Dustin A.
   Lee, Daniel W.
TI Cytokine Release Syndrome Biology and Management
SO CANCER JOURNAL
LA English
DT Review
DE CAR T cells; cytokine release syndrome; IL-6; macrophage; monocyte;
   tocilizumab; toxicity
AB The successful application of chimeric antigen receptor (CAR) T cells for the treatment of relapsed and refractory B-cell malignancies has ushered in a new frontier for the immunotherapy of cancer. Despite its successes, CAR T-cell therapy presents several challenges. Cytokine release syndrome (CRS) triggered by robust and exponential CAR T-cell expansion is the most common adverse effect and may be severe or life-threatening. Although modulation of the interleukin 6 axis was appreciated early on as a means to manage CRS, the exact underlying mechanisms leading to severe CRS remain to be elucidated. What is clear is that severe CRS involves recruitment of the broader immune system into a hyperinflammatory and unregulated state. Myeloid-derived cells appear to play a critical role in this regard and are at the center of active investigation. In this article, we will focus on important elements of CRS, the clinical manifestations, underlying biology, and management strategies including grading, supportive care, and treatment via immunosuppression.
C1 [Cobb, Dustin A.; Lee, Daniel W.] Univ Virginia, Dept Pediat, Div Pediat Hematol Oncol, POB 800386, Charlottesville, VA 22908 USA.
   [Lee, Daniel W.] Univ Virginia, Ctr Canc, Charlottesville, VA 22908 USA.
RP Lee, DW (corresponding author), Univ Virginia, Dept Pediat, Div Pediat Hematol Oncol, POB 800386, Charlottesville, VA 22908 USA.
EM dac5ke@virginia.edu; DWL4Q@Virginia.edu
FU V Foundation; Carter Immunology Center at the University of Virginia;
   Childhood Brain Tumor Foundation; Manning Fund for COVID-19 Research;
   Kite Pharma/Gilead
FX D.W.L. serves as a consultant to Juno Therapeutics/BMS, Harpoon
   Therapeutics, and Amgen, and his institution receives clinical trial
   funding from Kite Pharma/Gilead. D.A.C. and D.W.L. hold a patent related
   to chimeric antigen receptor T cells. D.W.L. receives research support
   from the V Foundation, the Carter Immunology Center at the University of
   Virginia, the Childhood Brain Tumor Foundation, and the Manning Fund for
   COVID-19 Research.
CR Abramson JS, 2020, LANCET, V396, P839, DOI 10.1016/S0140-6736(20)31366-0
   Alvi RM, 2019, J AM COLL CARDIOL, V74, P3099, DOI 10.1016/j.jacc.2019.10.038
   Amigues I, 2020, EXPERT REV CLIN IMMU, V16, P1185, DOI 10.1080/1744666X.2021.1847084
   [Anonymous], 2017, COMMON TERMINOLOGY C
   [Anonymous], 2010, COMMON TERMINOLOGY C
   Borrega JG, 2019, HEMASPHERE, V3, DOI 10.1097/HS9.0000000000000191
   Brentjens R, 2010, MOL THER, V18, P666, DOI 10.1038/mt.2010.31
   Brentjens RJ, 2013, SCI TRANSL MED, V5, DOI 10.1126/scitranslmed.3005930
   Brudno JN, 2020, NAT MED, V26, P270, DOI 10.1038/s41591-019-0737-3
   Brudno JN, 2019, BLOOD REV, V34, P45, DOI 10.1016/j.blre.2018.11.002
   Burstein DS, 2018, BIOL BLOOD MARROW TR, V24, P1590, DOI 10.1016/j.bbmt.2018.05.014
   Davila ML, 2014, SCI TRANSL MED, V6, DOI 10.1126/scitranslmed.3008226
   Fiedler U, 2006, NAT MED, V12, P235, DOI 10.1038/nm1351
   Fitzgerald JC, 2017, CRIT CARE MED, V45, pE124, DOI 10.1097/CCM.0000000000002053
   Frey Noelle, 2019, Biol Blood Marrow Transplant, V25, pe123, DOI 10.1016/j.bbmt.2018.12.756
   Gardner RA, 2019, BLOOD, V134, P2149, DOI 10.1182/blood.2019001463
   Gardner RA, 2017, BLOOD, V129, P3322, DOI 10.1182/blood-2017-02-769208
   Giavridis T, 2018, NAT MED, V24, P731, DOI 10.1038/s41591-018-0041-7
   Gragnano F, 2017, MEDIAT INFLAMM, V2017, DOI 10.1155/2017/5620314
   Grupp SA, 2013, NEW ENGL J MED, V368, P1509, DOI 10.1056/NEJMoa1215134
   Gupta S, 2020, AM J KIDNEY DIS, V76, P63, DOI 10.1053/j.ajkd.2019.10.011
   Gust J, 2017, CANCER DISCOV, V7, P1404, DOI 10.1158/2159-8290.CD-17-0698
   Hay KA, 2017, BLOOD, V130, P2295, DOI 10.1182/blood-2017-06-793141
   Hirayama AV, 2019, AM J HEMATOL, V94, pS42, DOI 10.1002/ajh.25445
   Kochenderfer JN, 2015, J CLIN ONCOL, V33, P540, DOI 10.1200/JCO.2014.56.2025
   Lee DW, 2019, BIOL BLOOD MARROW TR, V25, P625, DOI 10.1016/j.bbmt.2018.12.758
   Lee DW, 2015, LANCET, V385, P517, DOI 10.1016/S0140-6736(14)61403-3
   Lee DW, 2014, BLOOD, V124, P188, DOI 10.1182/blood-2014-05-552729
   Maude SL, 2014, NEW ENGL J MED, V371, P1507, DOI 10.1056/NEJMoa1407222
   Maus MV, 2020, J IMMUNOTHER CANCER, V8, DOI 10.1136/jitc-2020-001511
   Neelapu SS, 2017, NEW ENGL J MED, V377, P2531, DOI 10.1056/NEJMoa1707447
   Neelapu SS, 2018, NAT REV CLIN ONCOL, V15, P47, DOI 10.1038/nrclinonc.2017.148
   Norelli M, 2018, NAT MED, V24, P739, DOI 10.1038/s41591-018-0036-4
   Porter DL, 2015, SCI TRANSL MED, V7, DOI 10.1126/scitranslmed.aac5415
   Raje N, 2019, NEW ENGL J MED, V380, P1726, DOI 10.1056/NEJMoa1817226
   Shalabi H, 2020, J IMMUNOTHER CANCER, V8, DOI 10.1136/jitc-2020-001159
   Teachey DT, 2016, CANCER DISCOV, V6, P664, DOI 10.1158/2159-8290.CD-16-0040
   Turtle CJ, 2017, J CLIN ONCOL, V35, P3010, DOI 10.1200/JCO.2017.72.8519
   Turtle CJ, 2016, SCI TRANSL MED, V8, DOI 10.1126/scitranslmed.aaf8621
   Turtle CJ, 2016, J CLIN INVEST, V126, P2123, DOI 10.1172/JCI85309
   Wang MH, 2020, NEW ENGL J MED, V382, P1331, DOI 10.1056/NEJMoa1914347
NR 41
TC 2
Z9 2
U1 4
U2 4
PU LIPPINCOTT WILLIAMS & WILKINS
PI PHILADELPHIA
PA TWO COMMERCE SQ, 2001 MARKET ST, PHILADELPHIA, PA 19103 USA
SN 1528-9117
EI 1540-336X
J9 CANCER J
JI Cancer J.
PD MAR-APR
PY 2021
VL 27
IS 2
BP 119
EP 125
DI 10.1097/PPO.0000000000000515
PG 7
WC Oncology
SC Oncology
GA RI1DI
UT WOS:000636648900007
PM 33750071
DA 2021-10-29
ER

PT J
AU Danish, H
   Santomasso, BD
AF Danish, Husain
   Santomasso, Bianca D.
TI Neurotoxicity Biology and Management
SO CANCER JOURNAL
LA English
DT Review
DE Chimeric antigen receptor (CAR) T cells; ICANS; immune effector cell
   associated neurotoxicity syndrome; neurotoxicity
AB Chimeric antigen receptor (CAR) T-cell therapy is a highly effective new treatment for relapsed and refractory hematological cancers but is associated with the novel treatment-limiting toxicities of cytokine release syndrome and neurotoxicity. Neurotoxicity, now more commonly referred to as immune effector cell-associated neurotoxicity syndrome (ICANS), is a clinical and neuropsychiatric syndrome that can occur in the days to weeks following CAR T-cell and other T-cell-engaging therapies. While the clinical characteristics of ICANS have been well described, its pathophysiology is poorly understood, and best treatment and preventive strategies remain elusive. Clinical trial experience and animal models suggest a central role for endothelial cell dysfunction, myeloid cells, blood-brain barrier disruption, and elevated central nervous system cytokine levels in the development of ICANS. Here we discuss ICANS incidence, clinical features, risk factors, biomarkers, pathophysiology, and grading and management.
C1 [Danish, Husain; Santomasso, Bianca D.] Mem Sloan Kettering Canc Ctr, Dept Neurol, 1275 York Ave, New York, NY 10021 USA.
RP Santomasso, BD (corresponding author), Mem Sloan Kettering Canc Ctr, 1275 York Ave, New York, NY 10021 USA.
EM reecet@mskcc.org; Santomab@mskcc.org
CR Abramson JS, 2020, LANCET, V396, P839, DOI 10.1016/S0140-6736(20)31366-0
   Ahmed N, 2015, J CLIN ONCOL, V33, P1688, DOI 10.1200/JCO.2014.58.0225
   [Anonymous], 2017, NOV KYMR TIS PACK IN
   [Anonymous], 2006, COMMON TERMINOLOGY C
   Bouchkouj N, 2019, CLIN CANCER RES, V25, P1702, DOI 10.1158/1078-0432.CCR-18-2743
   Brown CE, 2016, NEW ENGL J MED, V375, P2561, DOI 10.1056/NEJMoa1610497
   Brudno JN, 2020, NAT MED, V26, P270, DOI 10.1038/s41591-019-0737-3
   Brudno JN, 2018, J CLIN ONCOL, V36, P2267, DOI 10.1200/JCO.2018.77.8084
   Chen F, 2016, J IMMUNOL METHODS, V434, P1, DOI 10.1016/j.jim.2016.03.005
   Chen PH, 2020, JCI INSIGHT, V5, DOI 10.1172/jci.insight.134612
   Cordeiro A, 2020, BIOL BLOOD MARROW TR, V26, P26, DOI 10.1016/j.bbmt.2019.08.003
   Dreier JP, 2002, BRAIN, V125, P102, DOI 10.1093/brain/awf007
   Frigault MJ, 2019, BLOOD, V134, P860, DOI 10.1182/blood.2019001694
   Fry TJ, 2018, NAT MED, V24, P20, DOI 10.1038/nm.4441
   Gardner RA, 2019, BLOOD, V134, P2149, DOI 10.1182/blood.2019001463
   Gardner RA, 2017, BLOOD, V129, P3322, DOI 10.1182/blood-2017-02-769208
   Garfall AL, 2016, BLOOD, V128, DOI 10.1182/blood.V128.22.5702.5702
   Giavridis T, 2018, NAT MED, V24, P731, DOI 10.1038/s41591-018-0041-7
   Grupp SA, 2013, NEW ENGL J MED, V368, P1509, DOI 10.1056/NEJMoa1215134
   Gust J, 2021, J CLIN NEUROPHYSIOL, V38, P135, DOI 10.1097/WNP.0000000000000669
   Gust J, 2019, ANN NEUROL, V86, P42, DOI 10.1002/ana.25502
   Gust J, 2017, CANCER DISCOV, V7, P1404, DOI 10.1158/2159-8290.CD-17-0698
   Gutierrez C, 2018, CRIT CARE MED, V46, P1402, DOI 10.1097/CCM.0000000000003258
   Herlopian A, 2018, NEUROLOGY, V91, P227, DOI 10.1212/WNL.0000000000005910
   Hirayama AV, 2019, BLOOD, V134, P636, DOI 10.1182/blood.2019000905
   Kadauke S, 2020, J CLIN ONCOL
   Karschnia P, 2019, BLOOD, V133, P2212, DOI 10.1182/blood-2018-12-893396
   Kenderian SS, 2016, BLOOD, V128, DOI 10.1182/blood.V128.22.652.652
   Kite, 2017, YESC AX CIL PACK INS
   Kite, 2020, TEC BREX AUT PACK IN
   Kochenderfer JN, 2017, J CLIN ONCOL, V35, DOI 10.1200/JCO.2016.71.3024
   Kochenderfer JN, 2015, J CLIN ONCOL, V33, P540, DOI 10.1200/JCO.2014.56.2025
   Lee DW, 2019, BIOL BLOOD MARROW TR, V25, P625, DOI 10.1016/j.bbmt.2018.12.758
   Lee DW, 2015, LANCET, V385, P517, DOI 10.1016/S0140-6736(14)61403-3
   Lee DW, 2014, BLOOD, V124, P188, DOI 10.1182/blood-2014-05-552729
   Liu EL, 2020, NEW ENGL J MED, V382, P545, DOI 10.1056/NEJMoa1910607
   Locke FL, 2019, LANCET ONCOL, V20, P31, DOI 10.1016/S1470-2045(18)30864-7
   Madduri D, 2019, BLOOD, V134, DOI 10.1182/blood-2019-121731
   Maude SL, 2018, NEW ENGL J MED, V378, P439, DOI 10.1056/NEJMoa1709866
   Maude SL, 2014, NEW ENGL J MED, V371, P1507, DOI 10.1056/NEJMoa1407222
   Maus MV, 2020, J IMMUNOTHER CANCER, V8, DOI 10.1136/jitc-2020-001511
   Maus MV, 2017, J IMMUNOTHER CANCER, V5, DOI 10.1186/s40425-017-0239-0
   Mestermann K, 2019, SCI TRANSL MED, V11, DOI 10.1126/scitranslmed.aau5907
   Nastoupil LJ, 2020, J CLIN ONCOL, V38, P3119, DOI 10.1200/JCO.19.02104
   Neelapu SS, 2017, NEW ENGL J MED, V377, P2531, DOI 10.1056/NEJMoa1707447
   Neelapu SS, 2018, NAT REV CLIN ONCOL, V15, P47, DOI 10.1038/nrclinonc.2017.148
   Norelli M, 2018, NAT MED, V24, P739, DOI 10.1038/s41591-018-0036-4
   O'Leary MC, 2019, CLIN CANCER RES, V25, P1142, DOI 10.1158/1078-0432.CCR-18-2035
   Page AV, 2013, VIRULENCE, V4, P507, DOI 10.4161/viru.24530
   Pandharipande PP, 2014, NEW ENGL J MED, V370, P185, DOI 10.1056/NEJMc1313886
   Park JH, 2018, NEW ENGL J MED, V378, P449, DOI 10.1056/NEJMoa1709919
   Parker KR, 2020, CELL, V183, P126, DOI 10.1016/j.cell.2020.08.022
   Pasquini MC, 2020, BLOOD ADV, V4, P5414, DOI 10.1182/bloodadvances.2020003092
   Pasquini MC, 2019, BLOOD, V134, DOI 10.1182/blood-2019-124750
   Raje N, 2019, NEW ENGL J MED, V380, P1726, DOI 10.1056/NEJMoa1817226
   Rice J, 2019, CURR TREAT OPTION NE, V21, DOI 10.1007/s11940-019-0580-3
   Ruark J, 2020, BIOL BLOOD MARROW TR, V26, P34, DOI 10.1016/j.bbmt.2019.09.037
   Rubin DB, 2020, JAMA NEUROL, V77, P1536, DOI 10.1001/jamaneurol.2020.2703
   Rubin DB, 2019, BRAIN, V142, P1334, DOI 10.1093/brain/awz053
   Santomasso BD, 2018, CANCER DISCOV, V8, P958, DOI 10.1158/2159-8290.CD-17-1319
   Schuster SJ, 2019, NEW ENGL J MED, V380, P45, DOI 10.1056/NEJMoa1804980
   Schuster SJ, 2017, NEW ENGL J MED, V377, P2545, DOI 10.1056/NEJMoa1708566
   Shah B, 2016, BLOOD, V128, DOI 10.1182/blood.V128.22.2803.2803
   Shah BD, 2019, J CLIN ONCOL, V37
   Stein AS, 2019, ANN HEMATOL, V98, P159, DOI 10.1007/s00277-018-3497-0
   Sterner RM, 2019, BLOOD, V133, P697, DOI 10.1182/blood-2018-10-881722
   Strati P, 2020, J CLIN ONCOL, V38
   Strati P, 2020, BLOOD ADV, V4, P3943, DOI 10.1182/bloodadvances.2020002228
   Struck AF, 2016, NEUROCRIT CARE, V24, P324, DOI 10.1007/s12028-016-0245-y
   Taraseviciute A, 2018, CANCER DISCOV, V8, P750, DOI 10.1158/2159-8290.CD-17-1368
   Topp MS, 2015, LANCET ONCOL, V16, P57, DOI 10.1016/S1470-2045(14)71170-2
   Torre M, 2018, J NEUROPATH EXP NEUR, V77, P877, DOI 10.1093/jnen/nly064
   Traube C, 2014, CRIT CARE MED, V42, P656, DOI 10.1097/CCM.0b013e3182a66b76
   Turtle CJ, 2017, J CLIN ONCOL, V35, P3010, DOI 10.1200/JCO.2017.72.8519
   Turtle CJ, 2016, J CLIN INVEST, V126, P2123, DOI 10.1172/JCI85309
   Wang MH, 2020, NEW ENGL J MED, V382, P1331, DOI 10.1056/NEJMoa1914347
   Weber EW, 2019, BLOOD ADV, V3, P711, DOI 10.1182/bloodadvances.2018028720
   Ying ZT, 2019, NAT MED, V25, P947, DOI 10.1038/s41591-019-0421-7
NR 78
TC 0
Z9 0
U1 1
U2 1
PU LIPPINCOTT WILLIAMS & WILKINS
PI PHILADELPHIA
PA TWO COMMERCE SQ, 2001 MARKET ST, PHILADELPHIA, PA 19103 USA
SN 1528-9117
EI 1540-336X
J9 CANCER J
JI Cancer J.
PD MAR-APR
PY 2021
VL 27
IS 2
BP 126
EP 133
DI 10.1097/PPO.0000000000000507
PG 8
WC Oncology
SC Oncology
GA RI1DI
UT WOS:000636648900008
PM 33750072
DA 2021-10-29
ER

PT J
AU Schoenfeld, AJ
   O'Cearbhaill, RE
AF Schoenfeld, Adam J.
   O'Cearbhaill, Roisin E.
TI How Do We Meet the Challenge of Chimeric Antigen Receptor T-Cell Therapy
   for Solid Tumors?
SO CANCER JOURNAL
LA English
DT Review
DE Adoptive cellular therapy; CAR T cell; cell therapy; solid tumors; tumor
   microenvironment
ID FIBROBLAST ACTIVATION PROTEIN; AGONIST MONOCLONAL-ANTIBODY; I
   CLINICAL-TRIAL; TERM-FOLLOW-UP; PHASE-I; ANTITUMOR-ACTIVITY;
   INFILTRATING LYMPHOCYTES; PATIENTS PTS; ADULT PATIENTS; NORMAL-TISSUES
AB Immune checkpoint inhibition has vastly improved the treatment of solid tumors, but most patients do not experience durable clinical benefit, so novel immunotherapeutic approaches are needed. Autologous T cells genetically engineered to express chimeric antigen receptors (CARs) have led to unprecedented clinical success in hematologic malignancies, and increasing efforts are actively being pursued to translate these benefits to the solid tumor arena. However, solid tumors present unique challenges for CAR T-cell development. In this review, we examine the potential barriers to progress and present emerging approaches to overcome these challenges with CAR therapy in solid tumors.
C1 [Schoenfeld, Adam J.; O'Cearbhaill, Roisin E.] Mem Sloan Kettering Canc Ctr, Dept Med, Cellular Therapy Ctr, 1275 York Ave, New York, NY 10021 USA.
   [Schoenfeld, Adam J.; O'Cearbhaill, Roisin E.] Weill Cornell Med Coll, Dept Med, New York, NY USA.
   [O'Cearbhaill, Roisin E.] Natl Univ Ireland, Galway, Ireland.
RP O'Cearbhaill, RE (corresponding author), Mem Sloan Kettering Canc Ctr, Cellular Therapy Ctr, 1275 York Ave, New York, NY 10065 USA.
EM schoenfa@mskcc.org; cart@mskcc.org
FU Celgene/JunoBristol-Myers SquibbCelgene Corporation; Tesaro
   GlaxoSmithKlineGlaxoSmithKline; Ludwig Cancer Institute; AbbvieAbbVie;
   RegeneronRegeneron; TCR2 Therapeutics; Atara Biotherapeutics;
   MarkerTherapeutics; Syndax Pharmaceuticals; Genmab TherapeuticsGenmab;
   Sellas Therapeutics; GenentechRoche HoldingGenentech; Kite Pharma;
   Gynecologic Oncology Foundation; NCIUnited States Department of Health &
   Human ServicesNational Institutes of Health (NIH) - USANIH National
   Cancer Institute (NCI) [P30 CA008748, PO1 CA190174-01A1]; Conquer
   Cancer/The ASCO Foundation; Gail Baird Foundation; Druckenmiller Center
   for Lung Cancer Research at MSK
FX R.E.O. is a noncompensated steering committee member for the PRIMA,
   Moonstone (Tesaro/GlaxoSmithKline), and DUO-O (AstraZeneca) studies.
   R.E.O. received personal fees from Tesaro, GlaxoSmithKline, Regeneron,
   and Genmab Therapeutics, outside the submitted work. Institutional
   (Memorial Sloan Kettering Cancer Center) funding was received for
   clinical research from Celgene/Juno, Tesaro GlaxoSmithKline, Ludwig
   Cancer Institute, Abbvie, Regeneron, TCR2 Therapeutics, Atara
   Biotherapeutics, MarkerTherapeutics, Syndax Pharmaceuticals, Genmab
   Therapeutics, Sellas Therapeutics, Genentech, Kite Pharma, Gynecologic
   Oncology Foundation. A.J.S. has disclosed that he has no significant
   relationships with, or financial interest in, any commercial companies
   pertaining to this article. This work is supported by the NCI P30
   CA008748, NCI PO1 CA190174-01A1, Conquer Cancer/The ASCO Foundation, the
   Gail Baird Foundation, and the Druckenmiller Center for Lung Cancer
   Research at MSK.
CR Adusumilli PS, 2019, CANCER RES, V79, DOI 10.1158/1538-7445.AM2019-CT036
   Adusumilli PS, 2014, SCI TRANSL MED, V6, DOI 10.1126/scitranslmed.3010162
   Aggarwal C, 2018, J IMMUNOTHER CANCER
   Ahmed N, 2017, JAMA ONCOL, V3, P1094, DOI 10.1001/jamaoncol.2017.0184
   Ahmed N, 2015, J CLIN ONCOL, V33, P1688, DOI 10.1200/JCO.2014.58.0225
   Antonia SJ, 2019, LANCET ONCOL, V20, P1395, DOI 10.1016/S1470-2045(19)30407-3
   Anurathapan U, 2014, MOL THER, V22, P623, DOI 10.1038/mt.2013.262
   Ascierto PA, 2017, J CLIN ONCOL, V35, DOI 10.1200/JCO.2017.35.15_suppl.9520
   Baert T, 2019, FRONT IMMUNOL, V10, DOI 10.3389/fimmu.2019.01273
   Beatty GL, 2018, GASTROENTEROLOGY, V155, P29, DOI 10.1053/j.gastro.2018.03.029
   Beatty GL, 2014, CANCER IMMUNOL RES, V2, P112, DOI 10.1158/2326-6066.CIR-13-0170
   Berdeja JG, 2020, J CLIN ONCOL, V38
   Bernard-Tessier A, 2018, EUR J CANCER, V101, P160, DOI 10.1016/j.ejca.2018.06.005
   Brown CE, 2016, NEW ENGL J MED, V375, P2561, DOI 10.1056/NEJMoa1610497
   Brown CE, 2012, CLIN CANCER RES, V18, P2199, DOI 10.1158/1078-0432.CCR-11-1669
   Burga RA, 2015, CANCER IMMUNOL IMMUN, V64, P817, DOI 10.1007/s00262-015-1692-6
   Burrell RA, 2013, NATURE, V501, P338, DOI 10.1038/nature12625
   Caruana I, 2015, NAT MED, V21, P524, DOI 10.1038/nm.3833
   Caruso HG, 2015, CANCER RES, V75, P3505, DOI 10.1158/0008-5472.CAN-15-0139
   Chandran SS, 2019, IMMUNOL REV, V290, P127, DOI 10.1111/imr.12772
   Cho JH, 2018, CELL, V173, P1426, DOI 10.1016/j.cell.2018.03.038
   Choi BD, 2019, NAT BIOTECHNOL, V37, P1049, DOI 10.1038/s41587-019-0192-1
   Creelan B, 2020, CANCER RES, V80, DOI 10.1158/1538-7445.AM2020-CT056
   D'Angelo SP, 2018, CANCER DISCOV, V8, P944, DOI 10.1158/2159-8290.CD-17-1417
   Dagogo-Jack I, 2018, NAT REV CLIN ONCOL, V15, P81, DOI 10.1038/nrclinonc.2017.166
   Dannenfelser R, 2020, CELL SYST, V11, P215, DOI 10.1016/j.cels.2020.08.002
   Doran SL, 2019, J CLIN ONCOL, V37, P2759, DOI 10.1200/JCO.18.02424
   Drent E, 2017, MOL THER, V25, P1946, DOI 10.1016/j.ymthe.2017.04.024
   Dudley ME, 2005, J CLIN ONCOL, V23, P2346, DOI 10.1200/JCO.2005.00.240
   Fajgenbaum DC, 2020, NEW ENGL J MED, V383, P2255, DOI 10.1056/NEJMra2026131
   Fang JM, 2020, J CLIN ONCOL, V38
   Feig C, 2013, P NATL ACAD SCI USA, V110, P20212, DOI 10.1073/pnas.1320318110
   Feng KC, 2018, PROTEIN CELL, V9, P838, DOI 10.1007/s13238-017-0440-4
   Feng KC, 2016, SCI CHINA LIFE SCI, V59, P468, DOI 10.1007/s11427-016-5023-8
   Fong L, 2017, J CLIN ONCOL, V35, DOI 10.1200/JCO.2017.35.15_suppl.3004
   Fradet Y, 2019, ANN ONCOL, V30, P970, DOI 10.1093/annonc/mdz127
   Gardner R, 2016, BLOOD, V127, P2406, DOI 10.1182/blood-2015-08-665547
   Garon EB, 2019, J CLIN ONCOL, V37, P2518, DOI 10.1200/JCO.19.00934
   Gettinger S, 2018, J CLIN ONCOL, V36, P1675, DOI 10.1200/JCO.2017.77.0412
   Glisson B, 2018, ANN ONCOL, V29, P410
   Guo YL, 2018, CLIN CANCER RES, V24, P1277, DOI 10.1158/1078-0432.CCR-17-0432
   Hamid O, 2019, ANN ONCOL, V30, P582, DOI 10.1093/annonc/mdz011
   Hamid O, 2016, J CLIN ONCOL, V34, DOI 10.1200/JCO.2016.34.15_suppl.3079
   Hegde M, 2017, J CLIN ONCOL, V35, DOI 10.1200/JCO.2017.35.15_suppl.10508
   Hegde M, 2013, MOL THER, V21, P2087, DOI 10.1038/mt.2013.185
   Heinhuis KM, 2020, JAMA ONCOL, V6, P100, DOI 10.1001/jamaoncol.2019.3848
   Hellmann M, 2018, J THORAC ONCOL, V13, pS330, DOI 10.1016/j.jtho.2018.08.257
   Herbst RS, 2020, J CLIN ONCOL, V38, P1580, DOI 10.1200/JCO.19.02446
   Jacoby E, 2016, NAT COMMUN, V7, DOI 10.1038/ncomms12320
   Jazaeri AA, 2019, J CLIN ONCOL, V37, DOI 10.1200/JCO.2019.37.15_suppl.2538
   Jimeno A, 2020, J IMMUNOTHER CANCER, V8, pA215, DOI 10.1136/jitc-2020-SITC2020.0353
   John LB, 2013, CLIN CANCER RES, V19, P5636, DOI 10.1158/1078-0432.CCR-13-0458
   Johnson LA, 2009, BLOOD, V114, P535, DOI 10.1182/blood-2009-03-211714
   Juillerat A, 2017, SCI REP-UK, V7, DOI 10.1038/srep39833
   Junghans RP, 2016, PROSTATE, V76, P1257, DOI 10.1002/pros.23214
   Kakarla S, 2013, MOL THER, V21, P1611, DOI 10.1038/mt.2013.110
   Katz SC, 2015, CLIN CANCER RES, V21, P3149, DOI 10.1158/1078-0432.CCR-14-1421
   Kershaw MH, 2002, HUM GENE THER, V13, P1971, DOI 10.1089/10430340260355374
   Klebanoff CA, 2016, NAT MED, V22, P26, DOI 10.1038/nm.4015
   Kloss CC, 2013, NAT BIOTECHNOL, V31, P71, DOI 10.1038/nbt.2459
   Koneru M, 2015, ONCOIMMUNOLOGY, V4, DOI 10.4161/2162402X.2014.994446
   Lamers CHJ, 2013, MOL THER, V21, P904, DOI 10.1038/mt.2013.17
   Lanitis E, 2013, CANCER IMMUNOL RES, V1, P43, DOI 10.1158/2326-6066.CIR-13-0008
   Larkin J, 2019, NEW ENGL J MED, V381, P1535, DOI 10.1056/NEJMoa1910836
   Laughney AM, 2020, NAT MED, V26, P259, DOI 10.1038/s41591-019-0750-6
   LeBien TW, 2008, BLOOD, V112, P1570, DOI 10.1182/blood-2008-02-078071
   Leko V, 2020, CANCER CELL, V38, P454, DOI 10.1016/j.ccell.2020.07.013
   Lin Y, 2019, ANN ONCOL, V30, P15
   Liu XJ, 2015, CANCER RES, V75, P3596, DOI 10.1158/0008-5472.CAN-15-0159
   Liu Y, 2020, CYTOTHERAPY, V22, P573, DOI 10.1016/j.jcyt.2020.04.088
   Louis CU, 2011, BLOOD, V118, P6050, DOI 10.1182/blood-2011-05-354449
   MacKay M, 2020, NAT BIOTECHNOL, V38, P233, DOI 10.1038/s41587-019-0329-2
   Majzner RG, 2018, CANCER DISCOV, V8, P1219, DOI 10.1158/2159-8290.CD-18-0442
   Maude SL, 2018, NEW ENGL J MED, V378, P439, DOI 10.1056/NEJMoa1709866
   McGranahan N, 2015, CANCER CELL, V27, P15, DOI 10.1016/j.ccell.2014.12.001
   Milhem M, 2018, CANCER RES, V78, DOI 10.1158/1538-7445.AM2018-CT144
   Milling L, 2017, ADV DRUG DELIVER REV, V114, P79, DOI 10.1016/j.addr.2017.05.011
   Moon EK, 2018, ONCOIMMUNOLOGY, V7, DOI 10.1080/2162402X.2017.1395997
   Moon EK, 2011, CLIN CANCER RES, V17, P4719, DOI 10.1158/1078-0432.CCR-11-0351
   Morgan RA, 2010, MOL THER, V18, P843, DOI 10.1038/mt.2010.24
   Munshi NC, 2020, J CLIN ONCOL, V38
   Naing A, 2016, J CLIN ONCOL, V34, P3562, DOI 10.1200/JCO.2016.68.1106
   Neelapu SS, 2017, NEW ENGL J MED, V377, P2531, DOI 10.1056/NEJMoa1707447
   O'Cearbhaill RE, 2020, GYNECOL ONCOL, V159, P42, DOI 10.1016/j.ygyno.2020.06.089
   O'Donnell JS, 2019, NAT REV CLIN ONCOL, V16, P151, DOI 10.1038/s41571-018-0142-8
   O'Rourke DM, 2017, SCI TRANSL MED, V9, DOI 10.1126/scitranslmed.aaa0984
   Orlando EJ, 2018, NAT MED, V24, P1504, DOI 10.1038/s41591-018-0146-z
   Papadopoulos KP, 2019, J CLIN ONCOL, V37, DOI 10.1200/JCO.2019.37.15_suppl.2508
   Park JH, 2018, NEW ENGL J MED, V378, P449, DOI 10.1056/NEJMoa1709919
   Park JR, 2007, MOL THER, V15, P825, DOI 10.1038/sj.mt.6300104
   Park S, 2017, SCI REP-UK, V7, DOI 10.1038/s41598-017-14749-3
   Parkhurst MR, 2011, MOL THER, V19, P620, DOI 10.1038/mt.2010.272
   Paszkiewicz PJ, 2016, J CLIN INVEST, V126, P4262, DOI 10.1172/JCI84813
   Perna F, 2017, CANCER CELL, V32, P506, DOI 10.1016/j.ccell.2017.09.004
   Quintanal-Villalonga A, 2020, NAT REV CLIN ONCOL, V17, P360, DOI 10.1038/s41571-020-0340-z
   Riley RS, 2019, NAT REV DRUG DISCOV, V18, P175, DOI 10.1038/s41573-018-0006-z
   Roybal KT, 2016, CELL, V167, P419, DOI 10.1016/j.cell.2016.09.011
   Sarnaik A, 2020, J CLIN ONCOL, V38
   Sato E, 2005, P NATL ACAD SCI USA, V102, P18538, DOI 10.1073/pnas.0509182102
   Schadendorf D, 2017, J CLIN ONCOL, V35, P3807, DOI 10.1200/JCO.2017.73.2289
   Schoenfeld AJ, 2020, CANCER CELL, V37, P443, DOI 10.1016/j.ccell.2020.03.017
   Schuberth PC, 2013, J TRANSL MED, V11, DOI 10.1186/1479-5876-11-187
   Schuster SJ, 2017, NEW ENGL J MED, V377, P2545, DOI 10.1056/NEJMoa1708566
   Shah NN, 2019, J CLIN ONCOL, V37, DOI 10.1200/JCO.2019.37.15_suppl.2510
   Shah PD, 2020, J CLIN ONCOL, V38, P10035
   Shalabi H, 2020, CANCER RES, V80, DOI 10.1158/1538-7445.AM2020-CT051
   Shi DH, 2020, CLIN CANCER RES, V26, P3979, DOI 10.1158/1078-0432.CCR-19-3259
   Song DG, 2015, ONCOTARGET, V6, P21533, DOI 10.18632/oncotarget.4071
   Sotillo E, 2015, CANCER DISCOV, V5, P1282, DOI 10.1158/2159-8290.CD-15-1020
   Srivastava S, 2019, CANCER CELL, V35, P489, DOI 10.1016/j.ccell.2019.02.003
   Tchou J, 2017, CANCER IMMUNOL RES, V5, P1152, DOI 10.1158/2326-6066.CIR-17-0189
   Thistlethwaite FC, 2017, CANCER IMMUNOL IMMUN, V66, P1425, DOI 10.1007/s00262-017-2034-7
   TOPALIAN SL, 1988, J CLIN ONCOL, V6, P839, DOI 10.1200/JCO.1988.6.5.839
   Topalian SL, 2019, JAMA ONCOL, V5, P1411, DOI 10.1001/jamaoncol.2019.2187
   Tran E, 2013, J EXP MED, V210, P1125, DOI 10.1084/jem.20130110
   Turatti F, 2007, J IMMUNOTHER, V30, P684, DOI 10.1097/CJI.0b013e3180de5d90
   Upadhaya S, 2020, NAT REV DRUG DISCOV, V19, P751, DOI 10.1038/d41573-020-00166-1
   Vedvyas Y, 2019, SCI REP-UK, V9, DOI 10.1038/s41598-019-46938-7
   Walker AJ, 2017, MOL THER, V25, P2189, DOI 10.1016/j.ymthe.2017.06.008
   Wang GC, 2016, CANCER DISCOV, V6, P80, DOI 10.1158/2159-8290.CD-15-0224
   Wang LCS, 2014, CANCER IMMUNOL RES, V2, P154, DOI 10.1158/2326-6066.CIR-13-0027
   Wang Y, 2018, ONCOIMMUNOLOGY, V7, DOI 10.1080/2162402X.2018.1440169
   Wang ZG, 2020, J CLIN ONCOL, V38
   Wei XR, 2017, ONCOIMMUNOLOGY, V6, DOI 10.1080/2162402X.2017.1284722
   Wilkie S, 2012, J CLIN IMMUNOL, V32, P1059, DOI 10.1007/s10875-012-9689-9
   Williams JZ, 2020, SCIENCE, V370, P1099, DOI 10.1126/science.abc6270
   Wing A, 2018, CANCER IMMUNOL RES, V6, P605, DOI 10.1158/2326-6066.CIR-17-0314
   Wrangle JM, 2018, LANCET ONCOL, V19, P694, DOI 10.1016/S1470-2045(18)30148-7
   Yu H, 2017, AM J HEMATOL, V92, pE11, DOI 10.1002/ajh.24594
   Yu JX, 2020, NAT REV DRUG DISCOV, V19, P583, DOI 10.1038/d41573-020-00099-9
   Yuan Z., 2019, NAT MED, V39, P381, DOI DOI 10.1038/S41591-020-0897-1
   Zhang CC, 2017, MOL THER, V25, P1248, DOI 10.1016/j.ymthe.2017.03.010
NR 132
TC 1
Z9 1
U1 0
U2 1
PU ASSOC DEVELOPPEMENT COMMUNICATION CANCEROLOGIQUE
PI VILLEJUIF
PA CANCER JOURNAL, 7 RUE GUY MOQUET, BP 8, 94801 VILLEJUIF, FRANCE
SN 1528-9117
EI 1540-336X
J9 CANCER J
JI Cancer J.
PD MAR-APR
PY 2021
VL 27
IS 2
BP 134
EP 142
DI 10.1097/PPO.0000000000000516
PG 9
WC Oncology
SC Oncology
GA RI1DI
UT WOS:000636648900009
PM 33750073
DA 2021-10-29
ER

PT J
AU Borot, F
   Mukherjee, S
   Ali, AM
AF Borot, Florence
   Mukherjee, Siddhartha
   Ali, Abdullah Mahmood
TI Challenges and Solutions to Bringing Chimeric Antigen Receptor T-Cell
   Therapy to Myeloid Malignancies
SO CANCER JOURNAL
LA English
DT Review
DE Acute myeloid leukemia; adoptive immunotherapy; chimeric antigen
   receptors; lineage-specific antigens; myelodysplastic syndromes
AB Myeloid malignancies including myelodysplastic syndromes and acute myeloid leukemia are a group of clonal hematopoietic stem progenitor cell disorders mainly effecting the elderly. Chemotherapeutic approaches improved the outcome in majority of the patients, but it is generally associated with severe toxicities and relapse and does not benefit all the patients. With the success of adoptive cell therapies including chimeric antigen receptor T-cell therapy in treating certain B-cell malignancies, these therapeutic approaches are also being tested for myeloid malignancies, but the preclinical and limited clinical trial data suggest there are significant challenges. The principal hurdle to efficient targeted immunotherapy approaches is the lack of a unique targetable antigen on cancer cells leading to off-target effects including myelosuppression due to depletion of normal myeloid cells. Advanced age of the patients, comorbidities, immunosuppressive bone marrow microenvironment, and cytokine release syndrome are some other challenges that are not unique to myeloid malignancies but pose significant challenge for the successful adaptation of this approach for treatment. In this review, we highlight the challenges and solutions to adopt chimeric antigen receptor T-cell therapies to treat myeloid malignancies.
C1 [Borot, Florence; Mukherjee, Siddhartha; Ali, Abdullah Mahmood] Columbia Univ, Irving Med Ctr, New York, NY USA.
RP Ali, AM (corresponding author), 1130 St Nicholas Ave, New York, NY 10032 USA.
EM fb2311@cumc.columbia.edu; sm3252@cumc.columbia.edu; ama2241@columbia.edu
CR Amor C, 2020, NATURE, V583, P127, DOI 10.1038/s41586-020-2403-9
   Arai Y, 2018, MOL THER, V26, P1181, DOI 10.1016/j.ymthe.2018.03.003
   Arber DA, 2016, BLOOD, V127, P2391, DOI 10.1182/blood-2016-03-643544
   Arcangeli S, 2017, MOL THER, V25, P1933, DOI 10.1016/j.ymthe.2017.04.017
   Atilla PA, 2020, J IMMUNOTHER CANCER, V8, DOI 10.1136/jitc-2020-001229
   Billon P, 2017, MOL CELL, V67, P1068, DOI 10.1016/j.molcel.2017.08.008
   Borot F, 2019, P NATL ACAD SCI USA, V116, P11978, DOI 10.1073/pnas.1819992116
   Cheng PY, 2017, BLOOD, V130
   Czechowicz A, 2019, NAT COMMUN, V10, DOI 10.1038/s41467-018-08201-x
   Daver N, 2019, CANCER DISCOV, V9, P370, DOI 10.1158/2159-8290.CD-18-0774
   Davids MS, 2020, BLOOD, V135, P2182, DOI 10.1182/blood.2019004710
   de Miguel M, 2020, CANCER CELL, V38, P326, DOI 10.1016/j.ccell.2020.07.004
   Di Stasi A, 2011, NEW ENGL J MED, V365, P1673, DOI 10.1056/NEJMoa1106152
   Florian S, 2006, LEUKEMIA RES, V30, P1201, DOI 10.1016/j.leukres.2005.11.014
   Fraietta JA, 2018, NATURE, V558, P307, DOI 10.1038/s41586-018-0178-z
   Fraietta JA, 2018, NAT MED, V24, P563, DOI 10.1038/s41591-018-0010-1
   Fry TJ, 2018, NAT MED, V24, P20, DOI 10.1038/nm.4441
   Funk C., 2019, DUAL INHIBITION PI3K
   Gaudelli NM, 2017, NATURE, V551, P464, DOI 10.1038/nature24644
   Gill S, 2014, BLOOD, V123, P2343, DOI 10.1182/blood-2013-09-529537
   Groth C, 2019, BRIT J CANCER, V120, P16, DOI 10.1038/s41416-018-0333-1
   Han YX, 2018, FRONT IMMUNOL, V9, DOI 10.3389/fimmu.2018.02227
   Hegde M, 2019, J CLIN INVEST, V129, P3464, DOI 10.1172/JCI131246
   Hoyos V, 2010, LEUKEMIA, V24, P1160, DOI 10.1038/leu.2010.75
   Humbert O, 2019, LEUKEMIA, V33, P762, DOI 10.1038/s41375-018-0277-8
   Hurton LV, 2016, P NATL ACAD SCI USA, V113, pE7788, DOI 10.1073/pnas.1610544113
   Jia B, 2018, BLOOD CANCER J, V8, DOI 10.1038/s41408-018-0069-4
   Jilani I, 2002, AM J CLIN PATHOL, V118, P560, DOI 10.1309/1WMW-CMXX-4WN4-T55U
   Jitschin R, 2018, J IMMUNOTHER CANCER, V6, DOI 10.1186/s40425-018-0432-9
   Jordan CT, 2000, LEUKEMIA, V14, P1777, DOI 10.1038/sj.leu.2401903
   Juillerat A, 2019, BMC BIOTECHNOL, V19, DOI 10.1186/s12896-019-0537-3
   Kenderian SS, 2015, LEUKEMIA, V29, P1637, DOI 10.1038/leu.2015.52
   Kenderian SS, 2017, METHODS MOL BIOL, V1633, P267, DOI 10.1007/978-1-4939-7142-8_17
   Kim MY, 2018, CELL, V173, P1439, DOI 10.1016/j.cell.2018.05.013
   Knaus HA, 2018, JCI INSIGHT, V3, DOI 10.1172/jci.insight.120974
   Lamble AJ, 2020, P NATL ACAD SCI USA, V117, P14331, DOI 10.1073/pnas.1916206117
   Liu F., 2020, 1 IN HUMAN CLL1 CD33
   Loff S, 2020, MOL THER-ONCOLYTICS, V17, P408, DOI 10.1016/j.omto.2020.04.009
   Long AH, 2016, CANCER IMMUNOL RES, V4, P869, DOI 10.1158/2326-6066.CIR-15-0230
   Majzner RG, 2020, CANCER DISCOV, V10, P702, DOI 10.1158/2159-8290.CD-19-0945
   Majzner RG, 2018, CANCER DISCOV, V8, P1219, DOI 10.1158/2159-8290.CD-18-0442
   Mardiros A, 2013, BLOOD, V122, P3138, DOI 10.1182/blood-2012-12-474056
   MATHE G, 1965, BLOOD-J HEMATOL, V25, P179, DOI 10.1182/blood.V25.2.179.179
   McCarthy Edward F, 2006, Iowa Orthop J, V26, P154
   Mercier FE, 2016, STEM CELL REP, V6, P985, DOI 10.1016/j.stemcr.2016.04.010
   Morsink LM, 2019, BLOOD REV, V34, P26, DOI 10.1016/j.blre.2018.10.003
   Palchaudhuri R, 2016, NAT BIOTECHNOL, V34, P738, DOI 10.1038/nbt.3584
   Pizzitola I, 2014, LEUKEMIA, V28, P1596, DOI 10.1038/leu.2014.62
   Qin HY, 2018, MOL THER-ONCOLYTICS, V11, P127, DOI 10.1016/j.omto.2018.10.006
   Ravandi F, 2019, LANCET HAEMATOL, V6, pE480, DOI 10.1016/S2352-3026(19)30114-0
   Riberdy JM, 2020, MOL THER-METH CLIN D, V18, P571, DOI 10.1016/j.omtm.2020.06.024
   Rivas JR, 2019, BLOOD, V134, DOI 10.1182/blood-2019-127178
   Roman E, 2016, CANCER EPIDEMIOL, V42, P186, DOI 10.1016/j.canep.2016.03.011
   Ruella M, 2018, NAT MED, V24, P1499, DOI 10.1038/s41591-018-0201-9
   Ruella M, 2016, J CLIN INVEST, V126, P3814, DOI 10.1172/JCI87366
   Sharon E, 2014, CHIN J CANCER, V33, P434, DOI 10.5732/cjc.014.10122
   Singh H, 2011, CANCER RES, V71, P3516, DOI 10.1158/0008-5472.CAN-10-3843
   Stadtmauer EA, 2020, SCIENCE, V367, P1001, DOI 10.1126/science.aba7365
   Stevens BM, 2019, EXP HEMATOL, V74, P52, DOI 10.1016/j.exphem.2019.05.002
   Stevens BM, 2018, NAT COMMUN, V9, DOI 10.1038/s41467-018-05984-x
   Tang N, 2020, JCI INSIGHT, V5, DOI 10.1172/jci.insight.133977
   Tasian SK, 2017, BLOOD, V129, P2395, DOI 10.1182/blood-2016-08-736041
   Walker AJ, 2017, MOL THER, V25, P2189, DOI 10.1016/j.ymthe.2017.06.008
   Wang JH, 2018, J HEMATOL ONCOL, V11, DOI 10.1186/s13045-017-0553-5
   Wang LR, 2018, ONCOIMMUNOLOGY, V7, DOI 10.1080/2162402X.2018.1469594
   Watanabe K, 2015, J IMMUNOL, V194, P911, DOI 10.4049/jimmunol.1402346
   Webber BR, 2019, NAT COMMUN, V10, DOI 10.1038/s41467-019-13007-6
   Williams P, 2019, CANCER-AM CANCER SOC, V125, P1470, DOI 10.1002/cncr.31896
   Xue TY, 2020, HEMATOL ONCOL CLIN N, V34, P575, DOI 10.1016/j.hoc.2020.01.006
   Zhang H, 2020, FRONT ONCOL, V10, DOI 10.3389/fonc.2020.00685
   Zheng WT, 2018, LEUKEMIA, V32, P1157, DOI 10.1038/s41375-017-0008-6
NR 71
TC 0
Z9 0
U1 1
U2 1
PU LIPPINCOTT WILLIAMS & WILKINS
PI PHILADELPHIA
PA TWO COMMERCE SQ, 2001 MARKET ST, PHILADELPHIA, PA 19103 USA
SN 1528-9117
EI 1540-336X
J9 CANCER J
JI Cancer J.
PD MAR-APR
PY 2021
VL 27
IS 2
BP 143
EP 150
DI 10.1097/PPO.0000000000000512
PG 8
WC Oncology
SC Oncology
GA RI1DI
UT WOS:000636648900010
PM 33750074
DA 2021-10-29
ER

PT J
AU Arya, R
   Barrett, DM
   Grupp, SA
   Melenhorst, JJ
AF Arya, Rahul
   Barrett, David M.
   Grupp, Stephan A.
   Melenhorst, Jan Joseph
TI Improving and Maintaining Responses in Pediatric B-Cell Acute
   Lymphoblastic Leukemia Chimeric Antigen Receptor-T Cell Therapy
SO CANCER JOURNAL
LA English
DT Review
DE B-ALL; B-cell acute lymphoblastic leukemia; CAR T-cell therapy; CD19
AB Chimeric antigen receptor T therapy has heralded a new era in the treatment of acute lymphoblastic leukemia (ALL) and other hematologic malignancies. In this autologous immunotherapy, patient-derived T cells are genetically engineered and then infused back to kill the leukemia cells. The observed response rates in ALL are a testament to the success of this therapy. However, there have been instances where the patients either did not respond or relapsed after initial response. Emergence of resistance due to antigen loss and T-cell exhaustion has been observed. This poses a challenge in making this therapy successful for every ALL patient and warrants deeper understanding of emergence of resistance and potential approaches to overcome them. Here we discuss current perspectives and advances in this area.
C1 [Arya, Rahul; Barrett, David M.; Grupp, Stephan A.] Childrens Hosp Philadelphia, Dept Pediat, Div Oncol, Philadelphia, PA 19104 USA.
   [Melenhorst, Jan Joseph] Univ Penn, Dept Pathol & Lab Med, Perelman Sch Med, Philadelphia, PA 19104 USA.
RP Melenhorst, JJ (corresponding author), 505A Stellar Chance Labs,421 Curie Blvd, Philadelphia, PA 19104 USA.; Arya, R (corresponding author), 3100 CTRB,3501 Civ Ctr Blvd, Philadelphia, PA 19104 USA.
EM aryar@chop.edu; barrettd@chop.edu; grupp@chop.edu;
   mej@pennmedicine.upenn.edu
FU NovartisNovartis; ServierServier; CRISPR/Vertex; Kite/Gillead; NIHUnited
   States Department of Health & Human ServicesNational Institutes of
   Health (NIH) - USA [R01 CA241762]
FX The authors have disclosed that they have no significant relationships
   with, or financial interest in, any commercial companies pertaining to
   this article. S.A.G. reports research support from Novartis, Servier,
   CRISPR/Vertex, and Kite/Gillead, and SAB/SSC membership and/or
   consulting from Novartis, CRISPR/Vertex, Allogene, CBMG, Adaptimmune,
   TCR2, Juno, Jazz, Cellectis, Roche, GSK, Cabaletta, and Janssen/J&J.
   J.J.M. is supported by the NIH grant R01 CA241762.
CR [Anonymous], 2018, Med Lett Drugs Ther, V60, pe122
   [Anonymous], 2017, MED LETT DRUGS THER, V59, P177
   Asnani M, 2020, LEUKEMIA, V34, P1202, DOI 10.1038/s41375-019-0580-z
   Awale M, 2008, J MOL MODEL, V14, P937, DOI 10.1007/s00894-008-0334-8
   Bagashev A, 2018, MOL CELL BIOL, V38, DOI 10.1128/MCB.00383-18
   Bai Y, 2015, CELL DISCOV, V1, DOI 10.1038/celldisc.2015.40
   Bailey LC, 2008, LANCET ONCOL, V9, P873, DOI 10.1016/S1470-2045(08)70229-8
   Barrett DM, 2014, ANNU REV MED, V65, P333, DOI 10.1146/annurev-med-060512-150254
   Benmebarek MR, 2019, INT J MOL SCI, V20, DOI 10.3390/ijms20061283
   Bonaventure A, 2017, LANCET HAEMATOL, V4, pE202, DOI 10.1016/S2352-3026(17)30052-2
   Brentjens RJ, 2013, SCI TRANSL MED, V5, DOI 10.1126/scitranslmed.3005930
   Chan Ka Wah, 2002, Curr Probl Pediatr Adolesc Health Care, V32, P40, DOI 10.1067/mps.2002.121790
   Dar A, 2006, EXP HEMATOL, V34, P967, DOI 10.1016/j.exphem.2006.04.002
   Davila ML, 2014, SCI TRANSL MED, V6, DOI 10.1126/scitranslmed.3008226
   Faramand R, 2020, CLIN CANCER RES, V26, P4823, DOI 10.1158/1078-0432.CCR-20-1434
   Finney OC, 2019, J CLIN INVEST, V129, P2123, DOI 10.1172/JCI125423
   Fraietta JA, 2018, NATURE, V558, P307, DOI 10.1038/s41586-018-0178-z
   Fraietta JA, 2018, NAT MED, V24, P563, DOI 10.1038/s41591-018-0010-1
   Fried S, 2019, BONE MARROW TRANSPL, V54, P1643, DOI 10.1038/s41409-019-0487-3
   Fry TJ, 2018, NAT MED, V24, P20, DOI 10.1038/nm.4441
   Gardner R, 2016, BLOOD, V127, P2406, DOI 10.1182/blood-2015-08-665547
   Ghorashian S, 2019, NAT MED, V25, P1408, DOI 10.1038/s41591-019-0549-5
   Golstein P, 2018, NAT REV IMMUNOL, V18, P526, DOI 10.1038/s41577-018-0009-3
   Grupp SA, 2013, NEW ENGL J MED, V368, P1509, DOI 10.1056/NEJMoa1215134
   Guedan S, 2020, J CLIN INVEST, V130, P3087, DOI 10.1172/JCI133215
   Guedan S, 2018, JCI INSIGHT, V3, DOI 10.1172/jci.insight.96976
   Gust J, 2017, CANCER DISCOV, V7, P1404, DOI 10.1158/2159-8290.CD-17-0698
   Gutgarts V, 2020, BIOL BLOOD MARROW TR, V26, P1071, DOI 10.1016/j.bbmt.2020.02.012
   Haddox CL, 2017, BLOOD CANCER J, V7, DOI 10.1038/bcj.2017.89
   Hay KA, 2017, BLOOD, V130, P2295, DOI 10.1182/blood-2017-06-793141
   Hegde M, 2016, J CLIN INVEST, V126, P3036, DOI 10.1172/JCI83416
   Heng G, 2020, CLIN CANCER RES, V26, P1606, DOI 10.1158/1078-0432.CCR-19-1339
   Hill JA, 2018, BLOOD, V131, P121, DOI 10.1182/blood-2017-07-793760
   Hombach AA, 2016, MOL THER, V24, P1423, DOI 10.1038/mt.2016.82
   Hou HA, 2008, LEUKEMIA, V22, P1075, DOI 10.1038/sj.leu.2405005
   Hunger SP, 2012, J CLIN ONCOL, V30, P1663, DOI 10.1200/JCO.2011.37.8018
   Jacoby E, 2016, NAT COMMUN, V7, DOI 10.1038/ncomms12320
   Jain P, 2021, BRIT J HAEMATOL, V192, pE38, DOI 10.1111/bjh.17197
   Jayaraman J, 2020, EBIOMEDICINE, V58, DOI 10.1016/j.ebiom.2020.102931
   Jen EY, 2019, CLIN CANCER RES, V25, P473, DOI 10.1158/1078-0432.CCR-18-2337
   Kadauke S, 2020, J CLIN ONCOL
   Kalos M, 2011, SCI TRANSL MED, V3, DOI 10.1126/scitranslmed.3002842
   Karol SE, 2020, THER ADV HEMATOL, V11, DOI 10.1177/2040620720927575
   Kawalekar OU, 2016, IMMUNITY, V44, P380, DOI 10.1016/j.immuni.2016.01.021
   Kiselevsky DB, 2020, BIOCHEMISTRY-MOSCOW+, V85, P131, DOI 10.1134/S0006297920020017
   Kochenderfer JN, 2010, BLOOD, V116, P4099, DOI 10.1182/blood-2010-04-281931
   Leahy AB, 2018, EXPERT REV ANTICANC, V18, P959, DOI 10.1080/14737140.2018.1512411
   Lee DW, 2019, BIOL BLOOD MARROW TR, V25, P625, DOI 10.1016/j.bbmt.2018.12.758
   Lee DW, 2015, LANCET, V385, P517, DOI 10.1016/S0140-6736(14)61403-3
   Locke FL, 2019, LANCET ONCOL, V20, P31, DOI 10.1016/S1470-2045(18)30864-7
   Lucero OM, 2019, BRIT J HAEMATOL, V186, P333, DOI 10.1111/bjh.15812
   Ma FT, 2019, HEMATOL ONCOL, V37, P601, DOI 10.1002/hon.2672
   Magnani CF, 2020, J CLIN INVEST, V130, P6021, DOI 10.1172/JCI138473
   Maude SL, 2018, NEW ENGL J MED, V378, P439, DOI 10.1056/NEJMoa1709866
   Maude SL, 2015, BLOOD, V125, P4017, DOI 10.1182/blood-2014-12-580068
   Maude SL, 2014, NEW ENGL J MED, V371, P1507, DOI 10.1056/NEJMoa1407222
   Maude SL, 2014, CANCER J, V20, P119, DOI 10.1097/PPO.0000000000000035
   Mihara M, 2005, INT IMMUNOPHARMACOL, V5, P1731, DOI 10.1016/j.intimp.2005.05.010
   Mueller KT, 2018, CLIN CANCER RES, V24, P6175, DOI 10.1158/1078-0432.CCR-18-0758
   Nagasawa T, 2015, FRONT IMMUNOL, V6, DOI [10.3389/fimmu.2014.00445, 10.3389/fimmu.2015.00301]
   Neelapu SS, 2017, NEW ENGL J MED, V377, P2531, DOI 10.1056/NEJMoa1707447
   Orlando EJ, 2018, NAT MED, V24, P1504, DOI 10.1038/s41591-018-0146-z
   Pan J, 2019, LEUKEMIA, V33, P2854, DOI 10.1038/s41375-019-0488-7
   Pillai V, 2019, BLOOD ADV, V3, P3539, DOI 10.1182/bloodadvances.2019000692
   Ramakrishna S, 2019, CLIN CANCER RES, V25, P5329, DOI 10.1158/1078-0432.CCR-18-3784
   Ruella M, 2018, NAT MED, V24, P1499, DOI 10.1038/s41591-018-0201-9
   Schultz KR, 2014, LEUKEMIA, V28, P1467, DOI 10.1038/leu.2014.30
   Schuster SJ, 2019, NEW ENGL J MED, V380, P45, DOI 10.1056/NEJMoa1804980
   Schuster SJ, 2017, NEW ENGL J MED, V377, P2545, DOI 10.1056/NEJMoa1708566
   Seeger K, 1998, BLOOD, V91, P1716, DOI 10.1182/blood.V91.5.1716.1716_1716_1722
   Shah NN, 2019, BLOOD ADV, V3, P2317, DOI 10.1182/bloodadvances.2019000219
   Shah NN, 2019, NAT REV CLIN ONCOL, V16, P372, DOI 10.1038/s41571-019-0184-6
   Singh N, 2020, CANCER DISCOV, V10, P552, DOI 10.1158/2159-8290.CD-19-0813
   Singh N, 2016, CURR TREAT OPTION ON, V17, DOI 10.1007/s11864-016-0406-4
   Slayton WB, 2018, J CLIN ONCOL, V36, P2306, DOI 10.1200/JCO.2017.76.7228
   Sotillo E, 2015, CANCER DISCOV, V5, P1282, DOI 10.1158/2159-8290.CD-15-1020
   Sun C, 2020, CANCER CELL, V37, P216, DOI 10.1016/j.ccell.2019.12.014
   Sun WL, 2018, LEUKEMIA, V32, P2316, DOI 10.1038/s41375-018-0094-0
   Teachey DT, 2016, CANCER DISCOV, V6, P664, DOI 10.1158/2159-8290.CD-16-0040
   Voskoboinik I, 2015, NAT REV IMMUNOL, V15, P388, DOI 10.1038/nri3839
   Walker AJ, 2017, MOL THER, V25, P2189, DOI 10.1016/j.ymthe.2017.06.008
   Wang DR, 2018, JCI INSIGHT, V3, DOI 10.1172/jci.insight.99048
   Watanabe K, 2015, J IMMUNOL, V194, P911, DOI 10.4049/jimmunol.1402346
   Whittington MD, 2018, JAMA PEDIATR, V172, P1161, DOI 10.1001/jamapediatrics.2018.2530
   Yang YM, 2017, SCI TRANSL MED, V9, DOI 10.1126/scitranslmed.aag1209
   Zaki MH, 2004, INT J CANCER, V111, P592, DOI 10.1002/ijc.20270
   Zhao ZG, 2015, CANCER CELL, V28, P415, DOI 10.1016/j.ccell.2015.09.004
NR 87
TC 0
Z9 0
U1 1
U2 1
PU LIPPINCOTT WILLIAMS & WILKINS
PI PHILADELPHIA
PA TWO COMMERCE SQ, 2001 MARKET ST, PHILADELPHIA, PA 19103 USA
SN 1528-9117
EI 1540-336X
J9 CANCER J
JI Cancer J.
PD MAR-APR
PY 2021
VL 27
IS 2
BP 151
EP 158
DI 10.1097/PPO.0000000000000513
PG 8
WC Oncology
SC Oncology
GA RI1DI
UT WOS:000636648900011
PM 33750075
DA 2021-10-29
ER

PT J
AU Evans, AN
   Lin, HK
   Hossian, AKMN
   Rafiq, S
AF Evans, Alysa N.
   Lin, Heather K.
   Hossian, A. K. M. Nawshad
   Rafiq, Sarwish
TI Using Adoptive Cellular Therapy for Localized Protein Secretion
SO CANCER JOURNAL
LA English
DT Review
DE Adoptive cell therapy; CAR T cells; cellular immunotherapy;
   immunotherapy; tumor microenvironment
AB Redirection of T cell cytotoxicity by the chimeric antigen receptor (CAR) structure may not be sufficient for optimal antitumor function in the patient tumor microenvironment. Comodifying CAR T cells to secrete different classes of proteins can be used to optimize CAR T cell function, overcome suppressive signals, and/or alter the tumor microenvironment milieu. These modifications aim to improve initial responses to therapy and enhance the durability of response. Furthermore, CAR T cells can deliver these molecules locally to the tumor microenvironment, avoiding systemic distribution. This approach has been tested in preclinical models using a variety of different classes of agonistic and antagonistic proteins, and clinical trials are currently underway to assess efficacy in patients.
C1 [Evans, Alysa N.; Hossian, A. K. M. Nawshad] Emory Univ, Sch Med, Dept Hematol & Med Oncol, Atlanta, GA USA.
   [Lin, Heather K.] Emory Univ, Sch Med, Med Scientist Training Program, Atlanta, GA USA.
   [Rafiq, Sarwish] Emory Univ, Winship Canc Inst, Atlanta, GA USA.
RP Rafiq, S (corresponding author), Hlth Res Sci Bldg E320,1760 Haygood Dr NE, Atlanta, GA 30322 USA.
EM alysa.nicholle.evans@emory.edu; heather.kelsey.lin@emory.edu;
   a.k.m.nawshad.hossian@emory.edu; Sarwish.Rafiq@emory.edu
RI Hossian, A K M Nawshad/AAA-3649-2019
OI Hossian, A K M Nawshad/0000-0003-1792-4528; Rafiq,
   Sarwish/0000-0002-9295-3065
FU NIGMS NIH HHSUnited States Department of Health & Human ServicesNational
   Institutes of Health (NIH) - USANIH National Institute of General
   Medical Sciences (NIGMS) [T32 GM008169] Funding Source: Medline
CR Adachi K, 2018, NAT BIOTECHNOL, V36, P346, DOI 10.1038/nbt.4086
   Avanzi MP, 2018, CELL REP, V23, P2130, DOI 10.1016/j.celrep.2018.04.051
   Barata JT, 2019, NAT IMMUNOL, V20, P1584, DOI 10.1038/s41590-019-0479-x
   Boice M, 2016, CELL, V167, P405, DOI 10.1016/j.cell.2016.08.032
   Bourne C., 2020, P AM SOC GEN CELL TH
   Caruana I, 2015, NAT MED, V21, P524, DOI 10.1038/nm.3833
   Chen Y, 2017, J IMMUNOL, V198
   Chen YH, 2019, CLIN CANCER RES, V25, P2915, DOI 10.1158/1078-0432.CCR-18-1811
   Chinnasamy D, 2012, CLIN CANCER RES, V18, P1672, DOI 10.1158/1078-0432.CCR-11-3050
   Chmielewski M, 2017, CELL REP, V21, P3205, DOI 10.1016/j.celrep.2017.11.063
   Chmielewski M, 2014, IMMUNOL REV, V257, P83, DOI 10.1111/imr.12125
   Chmielewski M, 2011, CANCER RES, V71, P5697, DOI 10.1158/0008-5472.CAN-11-0103
   Choi BD, 2019, NAT BIOTECHNOL, V37, P1049, DOI 10.1038/s41587-019-0192-1
   Dominguez D, 2018, CRIT REV IMMUNOL, V38, P453, DOI 10.1615/CritRevImmunol.2018026335
   Fehniger TA, 2001, J EXP MED, V193, P219, DOI 10.1084/jem.193.2.219
   Frigault MJ, 2020, J CLIN INVEST, V130, P1586, DOI 10.1172/JCI129208
   Gardner TJ, 2020, CANCERS, V12, DOI 10.3390/cancers12082175
   Giavridis T, 2018, NAT MED, V24, P731, DOI 10.1038/s41591-018-0041-7
   Heczey A, 2020, NAT MED, V26, P1686, DOI 10.1038/s41591-020-1074-2
   Hoyos V, 2010, LEUKEMIA, V24, P1160, DOI 10.1038/leu.2010.75
   Hsu C, 2007, BLOOD, V109, P5168, DOI 10.1182/blood-2006-06-029173
   Hu BL, 2017, CELL REP, V20, P3025, DOI 10.1016/j.celrep.2017.09.002
   Hurteau JA, 2001, GYNECOL ONCOL, V82, P7, DOI 10.1006/gyno.2001.6255
   Hurton LV, 2016, P NATL ACAD SCI USA, V113, pE7788, DOI 10.1073/pnas.1610544113
   Jung MY, 2020, MOL THER-ONCOLYTICS, V18, P587, DOI 10.1016/j.omto.2020.08.009
   Koneru M, 2015, J TRANSL MED, V13, DOI 10.1186/s12967-015-0460-x
   Koneru M, 2015, ONCOIMMUNOLOGY, V4, DOI 10.4161/2162402X.2014.994446
   Krenciute G, 2017, CANCER IMMUNOL RES, V5, P571, DOI 10.1158/2326-6066.CIR-16-0376
   Lai JY, 2020, NAT IMMUNOL, V21, P914, DOI 10.1038/s41590-020-0676-7
   Lanitis E, 2021, J EXP MED, V218, DOI 10.1084/jem.20192203
   Leonard JP, 1997, BLOOD, V90, P2541
   Li S, 2017, CLIN CANCER RES, V23, P6982, DOI 10.1158/1078-0432.CCR-17-0867
   Li XH, 2021, LEUKEMIA, V35, P506, DOI 10.1038/s41375-020-0874-1
   Ligtenberg MA, 2016, J IMMUNOL, V196, P759, DOI 10.4049/jimmunol.1401710
   Liu L, 2020, NAT COMMUN, V11, DOI 10.1038/s41467-020-19672-2
   Liu Y, 2019, J IMMUNOL, V203, P198, DOI 10.4049/jimmunol.1800033
   Majzner RG, 2019, NAT MED, V25, P1341, DOI 10.1038/s41591-019-0564-6
   Markley JC, 2010, BLOOD, V115, P3508, DOI 10.1182/blood-2009-09-241398
   Metzemaekers M, 2018, FRONT IMMUNOL, V8, DOI 10.3389/fimmu.2017.01970
   Mizuguchi H, 2000, MOL THER, V1, P376, DOI 10.1006/mthe.2000.0050
   Moon EK, 2018, ONCOIMMUNOLOGY, V7, DOI 10.1080/2162402X.2017.1395997
   Motzer RJ, 2001, J INTERF CYTOK RES, V21, P257, DOI 10.1089/107999001750169934
   Nagarsheth N, 2017, NAT REV IMMUNOL, V17, P559, DOI 10.1038/nri.2017.49
   Nair S, 2019, CURR GENE THER, V19, P40, DOI 10.2174/1566523218666181116093857
   Newick K, 2016, CANCER IMMUNOL RES, V4, P541, DOI 10.1158/2326-6066.CIR-15-0263
   Nguyen KG, 2020, FRONT IMMUNOL, V11, DOI 10.3389/fimmu.2020.575597
   Nishio N, 2014, CANCER RES, V74, P5195, DOI 10.1158/0008-5472.CAN-14-0697
   Norelli M, 2018, NAT MED, V24, P739, DOI 10.1038/s41591-018-0036-4
   Pegram HJ, 2015, LEUKEMIA, V29, P415, DOI 10.1038/leu.2014.215
   Pegram HJ, 2012, BLOOD, V119, P4133, DOI 10.1182/blood-2011-12-400044
   Ping Y, 2020, FRONT CELL DEV BIOL, V8, DOI 10.3389/fcell.2020.00803
   Rafiq S, 2017, LEUKEMIA, V31, P1788, DOI 10.1038/leu.2016.373
   Rafiq S, 2020, NAT REV CLIN ONCOL, V17, P147, DOI 10.1038/s41571-019-0297-y
   Rafiq S, 2018, NAT BIOTECHNOL, V36, P847, DOI 10.1038/nbt.4195
   Robertson MJ, 2008, CLIN CANCER RES, V14, P3462, DOI 10.1158/1078-0432.CCR-07-4740
   Sedimbi SK, 2013, CELL MOL LIFE SCI, V70, P4795, DOI 10.1007/s00018-013-1425-y
   Shaw AR, 2017, MOL THER, V25, P2440, DOI 10.1016/j.ymthe.2017.09.010
   Solaymani-Mohammadi S, 2019, FRONT CELL INFECT MI, V9, DOI 10.3389/fcimb.2019.00401
   Stach M, 2020, CYTOTHERAPY, V22, P744, DOI 10.1016/j.jcyt.2020.08.005
   Suarez ER, 2016, ONCOTARGET, V7, P34341, DOI 10.18632/oncotarget.9114
   Tang L, 2018, NAT BIOTECHNOL, V36, P707, DOI 10.1038/nbt.4181
   Tarhini AA, 2009, CANCER-AM CANCER SOC, V115, P859, DOI 10.1002/cncr.24100
   Tian YG, 2020, J HEMATOL ONCOL, V13, DOI 10.1186/s13045-020-00890-6
   Vidal-Vanaclocha F, 2006, CANCER METAST REV, V25, P417, DOI 10.1007/s10555-006-9013-3
   Vilgelm AE, 2019, FRONT IMMUNOL, V10, DOI 10.3389/fimmu.2019.00333
   Waldmann TA, 2020, FRONT IMMUNOL, V11, DOI 10.3389/fimmu.2020.00868
   Waldmann TA, 2020, J EXP MED, V217, DOI 10.1084/jem.20191062
   Xie YJ, 2020, CANCER IMMUNOL RES, V8, P518, DOI 10.1158/2326-6066.CIR-19-0734
   Yasuda K, 2019, INT J MOL SCI, V20, DOI 10.3390/ijms20030649
   Yeku OO, 2017, SCI REP-UK, V7, DOI 10.1038/s41598-017-10940-8
   Yin YB, 2018, MOL THER-ONCOLYTICS, V11, P20, DOI 10.1016/j.omto.2018.08.002
   Yoon DH, 2018, INT J MOL SCI, V19, DOI 10.3390/ijms19020340
   Zhang L, 2011, MOL THER, V19, P751, DOI 10.1038/mt.2010.313
   Zhou JT, 2020, CANCER MANAG RES, V12, P8893, DOI 10.2147/CMAR.S260915
   Zhou T, 2020, NATURE, V583, P609, DOI 10.1038/s41586-020-2422-6
NR 75
TC 0
Z9 0
U1 2
U2 2
PU LIPPINCOTT WILLIAMS & WILKINS
PI PHILADELPHIA
PA TWO COMMERCE SQ, 2001 MARKET ST, PHILADELPHIA, PA 19103 USA
SN 1528-9117
EI 1540-336X
J9 CANCER J
JI Cancer J.
PD MAR-APR
PY 2021
VL 27
IS 2
BP 159
EP 167
DI 10.1097/PPO.0000000000000510
PG 9
WC Oncology
SC Oncology
GA RI1DI
UT WOS:000636648900012
PM 33750076
DA 2021-10-29
ER

PT J
AU Ali, AK
   Tarannum, M
   Romee, R
AF Ali, Alaa Kassim
   Tarannum, Mubin
   Romee, Rizwan
TI Is Adoptive Cellular Therapy With Non-T-Cell Immune Effectors the
   Future?
SO CANCER JOURNAL
LA English
DT Review
DE CARs; CAR T cells; CIML NK cells; innate lymphocytes; innate memory; NK
   cells
AB Success from checkpoint blockade and adoptive cell therapy has brought a new hope in cancer immunotherapy. Adoptive cell therapy involves the isolation of immune cells, ex vivo activation and/or expansion, and reinfusion into the patients, and their effect can be dramatically increased by the incorporation of chimeric antigen receptors specific to molecules expressed on tumor cells. Chimeric antigen receptor T cells have shown exciting results in the treatment of liquid malignancies; nevertheless, they suffer from limitations including severe adverse effects such as cytokine release syndrome and neurotoxicity seen in patients as well as a potential for causing graft-versus-host disease in an allogeneic setting. It is thus imperial to explore innate immune cells including natural killer cells, macrophages, natural killer T cells, and gamma delta T cells. Here, we provide a broad overview of the major innate immune cells and their potential for adoptive cell therapy and chimeric antigen receptor engineering.
C1 [Ali, Alaa Kassim; Tarannum, Mubin; Romee, Rizwan] Harvard Med Sch, Cellular Therapy & Stem Cell Transplant Program, Dana Farber Canc Inst, Boston, MA 02115 USA.
RP Romee, R (corresponding author), 450 Brookline Ave, Boston, MA 02215 USA.
EM Alaa_ali@dfci.harvard.edu; mubin_tarannum@dfci.harvard.edu;
   Rizwan_Romee@dfci.harvard.edu
OI Tarannum, Mubin/0000-0002-4440-1565; Ali, Alaa/0000-0002-7490-0592
CR Airoldi I, 2015, BLOOD, V125, P2349, DOI 10.1182/blood-2014-09-599423
   Alabanza L, 2017, MOL THER, V25, P2452, DOI 10.1016/j.ymthe.2017.07.013
   Allen ES, 2017, TRANSFUSION, V57, P1133, DOI 10.1111/trf.14003
   [Anonymous], HEMONCTODAY
   Ao X, 2019, J IMMUNOTHER, V42, P284, DOI 10.1097/CJI.0000000000000286
   Bari R, 2019, FRONT IMMUNOL, V10, DOI 10.3389/fimmu.2019.02001
   Berrien-Elliott MM, 2015, CURR OPIN ORGAN TRAN, V20, P671, DOI 10.1097/MOT.0000000000000243
   Brudno JN, 2019, BLOOD REV, V34, P45, DOI 10.1016/j.blre.2018.11.002
   Bryceson YT, 2011, J INNATE IMMUN, V3, P216, DOI 10.1159/000325265
   Burger M, 2010, J TRANSL MED, V8, DOI 10.1186/1479-5876-8-54
   Capsomidis A, 2018, MOL THER, V26, P354, DOI 10.1016/j.ymthe.2017.12.001
   Chen ZQ, 2019, CANCERS, V11, DOI 10.3390/cancers11071040
   Chu J, 2014, LEUKEMIA, V28, P917, DOI 10.1038/leu.2013.279
   Colamartino ABL, 2019, FRONT IMMUNOL, V10, DOI 10.3389/fimmu.2019.02873
   Cooper MA, 2001, TRENDS IMMUNOL, V22, P633, DOI 10.1016/S1471-4906(01)02060-9
   Cooper MA, 2009, P NATL ACAD SCI USA, V106, P1915, DOI 10.1073/pnas.0813192106
   DeNardo DG, 2019, NAT REV IMMUNOL, V19, P369, DOI 10.1038/s41577-019-0127-6
   Deniger DC, 2014, FRONT IMMUNOL, V5, DOI 10.3389/fimmu.2014.00636
   Deniger DC, 2013, MOL THER, V21, P638, DOI 10.1038/mt.2012.267
   Denman CJ, 2012, PLOS ONE, V7, DOI 10.1371/journal.pone.0030264
   Dong H, 2020, BLOOD, V136, DOI 10.1182/blood-2020-134148
   Fang F, 2019, CANCER BIOL MED, V16, P647, DOI 10.20892/j.issn.2095-3941.2019.0187
   Frankel Timothy, 2017, Adv Exp Med Biol, V1036, P51, DOI 10.1007/978-3-319-67577-0_4
   Gang M, 2020, BLOOD, V136, P2308, DOI 10.1182/blood.2020006619
   Godder KT, 2007, BONE MARROW TRANSPL, V39, P751, DOI 10.1038/sj.bmt.1705650
   Granzin M, 2017, FRONT IMMUNOL, V8, DOI 10.3389/fimmu.2017.00458
   Guedan S, 2019, MOL THER-METH CLIN D, V12, P145, DOI 10.1016/j.omtm.2018.12.009
   Han JF, 2015, SCI REP-UK, V5, DOI 10.1038/srep11483
   Heczey A, 2020, NAT MED, V26, P1686, DOI 10.1038/s41591-020-1074-2
   Heczey A, 2014, BLOOD, V124, P2824, DOI 10.1182/blood-2013-11-541235
   Hu Y, 2018, ACTA PHARMACOL SIN, V39, P167, DOI 10.1038/aps.2017.125
   Jaguin M, 2013, CELL IMMUNOL, V281, P51, DOI 10.1016/j.cellimm.2013.01.010
   Jiang H, 2014, MOL ONCOL, V8, P297, DOI 10.1016/j.molonc.2013.12.001
   June CH, 2018, SCIENCE, V359, P1361, DOI 10.1126/science.aar6711
   Keppel MP, 2013, J IMMUNOL, V190, P4754, DOI 10.4049/jimmunol.1201742
   Klichinsky M, 2020, NAT BIOTECHNOL, V38, P947, DOI 10.1038/s41587-020-0462-y
   Klingemann H, 2016, FRONT IMMUNOL, V7, DOI 10.3389/fimmu.2016.00091
   Kloss S, 2017, HUM GENE THER, V28, P897, DOI 10.1089/hum.2017.157
   Kriegsmann K, 2018, EUR J HAEMATOL, V101, P750, DOI 10.1111/ejh.13170
   Krijgsman D, 2018, FRONT IMMUNOL, V9, DOI 10.3389/fimmu.2018.00367
   Kruschinski A, 2008, P NATL ACAD SCI USA, V105, P17481, DOI 10.1073/pnas.0804788105
   Lawand M, 2017, FRONT IMMUNOL, V8, DOI 10.3389/fimmu.2017.00761
   Li Y, 2018, CELL STEM CELL, V23, P181, DOI 10.1016/j.stem.2018.06.002
   Ligtenberg MA, 2016, J IMMUNOL, V196, P759, DOI 10.4049/jimmunol.1401710
   Liu E, 2018, LEUKEMIA, V32, P520, DOI 10.1038/leu.2017.226
   Liu EL, 2020, NEW ENGL J MED, V382, P545, DOI 10.1056/NEJMoa1910607
   Long EO, 2002, J EXP MED, V196, P1399, DOI 10.1084/jem.20021747
   Martin-Antonio B, 2017, INT J MOL SCI, V18, DOI 10.3390/ijms18091868
   Matosevic S, 2018, J IMMUNOL RES, V2018, DOI 10.1155/2018/4054815
   Mavers Melissa, 2017, Front Immunol, V8, P900, DOI 10.3389/fimmu.2017.00900
   Messaoudene M, 2017, FRONT IMMUNOL, V8, DOI 10.3389/fimmu.2017.00683
   Metelitsa LS, 2004, J EXP MED, V199, P1213, DOI 10.1084/jem.20031462
   Metelitsa LS, 2001, J IMMUNOL, V167, P3114, DOI 10.4049/jimmunol.167.6.3114
   Miller JS, 2005, BLOOD, V105, P3051, DOI 10.1182/blood-2004-07-2974
   Mosser DM, 2008, NAT REV IMMUNOL, V8, P958, DOI 10.1038/nri2448
   Nair S, 2017, FRONT IMMUNOL, V8, DOI 10.3389/fimmu.2017.01178
   Neelapu SS, 2017, NEW ENGL J MED, V377, P2531, DOI 10.1056/NEJMoa1707447
   Olson JA, 2010, BLOOD, V115, P4293, DOI 10.1182/blood-2009-05-222190
   Pressey JG, 2016, MEDICINE, V95, DOI 10.1097/MD.0000000000004909
   Romee R, 2018, BLOOD, V131, P2515, DOI 10.1182/blood-2017-12-823757
   Romee R, 2016, SCI TRANSL MED, V8, DOI 10.1126/scitranslmed.aaf2341
   Romee R, 2014, SCIENTIFICA, V2014, DOI 10.1155/2014/205796
   Rotolo A, 2018, CANCER CELL, V34, P596, DOI 10.1016/j.ccell.2018.08.017
   Rozenbaum M, 2020, FRONT IMMUNOL, V11, DOI 10.3389/fimmu.2020.01347
   Schmid H, 2018, FRONT IMMUNOL, V9, DOI 10.3389/fimmu.2018.01817
   Schuster SJ, 2019, NEW ENGL J MED, V380, P45, DOI 10.1056/NEJMoa1804980
   Seidel UJE, 2013, FRONT IMMUNOL, V4, DOI 10.3389/fimmu.2013.00076
   Simon B, 2018, INT J MOL SCI, V19, DOI 10.3390/ijms19082365
   Song LP, 2009, J CLIN INVEST, V119, P1524, DOI 10.1172/JCI37869
   Suck G, 2016, CANCER IMMUNOL IMMUN, V65, P485, DOI 10.1007/s00262-015-1761-x
   Tachibana T, 2005, CLIN CANCER RES, V11, P7322, DOI 10.1158/1078-0432.CCR-05-0877
   Tassi I, 2006, IMMUNOL REV, V214, P92, DOI 10.1111/j.1600-065X.2006.00463.x
   Thiounn N, 2002, J UROLOGY, V168, P2373, DOI 10.1016/S0022-5347(05)64148-1
   Tian GW, 2016, J CLIN INVEST, V126, P2341, DOI 10.1172/JCI83476
   van Dalen FJ, 2019, MOLECULES, V24, DOI 10.3390/molecules24010009
   Vivier E, 2008, NAT IMMUNOL, V9, P503, DOI 10.1038/ni1582
   Waiseng E, 2017, SCI REP-UK, V7, DOI 10.1038/s41598-017-11126-y
   West J, 2020, CANCER RES, V80, P1578, DOI 10.1158/0008-5472.CAN-19-2669
   Wolf BJ, 2018, FRONT IMMUNOL, V9, DOI 10.3389/fimmu.2018.00384
   Wu Lan, 2011, Front Biosci (Schol Ed), V3, P236, DOI 10.2741/s148
   Xie GZ, 2020, EBIOMEDICINE, V59, DOI 10.1016/j.ebiom.2020.102975
   Xu YX, 2019, J HEMATOL ONCOL, V12, DOI 10.1186/s13045-019-0732-7
   Yang L, 2017, J HEMATOL ONCOL, V10, DOI 10.1186/s13045-017-0430-2
   Yang YM, 2015, CURR OPIN HEMATOL, V22, P509, DOI 10.1097/MOH.0000000000000181
   Yilmaz A, 2020, J HEMATOL ONCOL, V13, DOI 10.1186/s13045-020-00998-9
   Zeng JM, 2017, STEM CELL REP, V9, P1796, DOI 10.1016/j.stemcr.2017.10.020
   Zhang WL, 2019, BRIT J CANCER, V121, P837, DOI 10.1038/s41416-019-0578-3
   Zhao YJ, 2018, J TRANSL MED, V16, DOI 10.1186/s12967-017-1378-2
   Zhu H, 2020, CELL STEM CELL, V27, P224, DOI 10.1016/j.stem.2020.05.008
   Zhu H, 2020, BLOOD, V135, P399, DOI 10.1182/blood.2019000621
NR 90
TC 0
Z9 0
U1 3
U2 4
PU LIPPINCOTT WILLIAMS & WILKINS
PI PHILADELPHIA
PA TWO COMMERCE SQ, 2001 MARKET ST, PHILADELPHIA, PA 19103 USA
SN 1528-9117
EI 1540-336X
J9 CANCER J
JI Cancer J.
PD MAR-APR
PY 2021
VL 27
IS 2
BP 168
EP 175
DI 10.1097/PPO.0000000000000517
PG 8
WC Oncology
SC Oncology
GA RI1DI
UT WOS:000636648900013
PM 33750077
DA 2021-10-29
ER

PT J
AU Watanabe, N
   Mamonkin, M
AF Watanabe, Norihiro
   Mamonkin, Maksim
TI Off-the-Shelf Chimeric Antigen Receptor T Cells How Do We Get There?
SO CANCER JOURNAL
LA English
DT Review
DE Adoptive T-cell therapy; chimeric antigen receptors (CARs); allogeneic
   cell therapy
AB Banked chimeric antigen receptor (CAR) T cells immediately available for off-the-shelf (OTS) application can solve key limitations of patient-specific CAR T-cell products while retaining their potency. The allogeneic nature of OTS cell therapies requires additional measures to minimize graft-versus-host disease and host-versus-graft immune rejection in immunocompetent recipients. In this review, we discuss engineering and manufacturing strategies aimed at minimizing unwanted interactions between allogeneic CAR T cells and the host. Overcoming these limitations will improve safety and antitumor potency of OTS CAR T cells and facilitate their wider use in cancer therapy.
C1 Baylor Coll Med, Ctr Cell & Gene Therapy, Houston, TX 77030 USA.
   Houston Methodist Hosp, Houston, TX 77030 USA.
   Texas Childrens Hosp, Houston, TX 77030 USA.
RP Mamonkin, M (corresponding author), Ctr Cell & Gene Therapy, 1102 Bates Ave,Suite 1770-02, Houston, TX 77030 USA.
EM nwatanab@bcm.edu; mamonkin@bcm.edu
FU NIH SPORE in LymphomaUnited States Department of Health & Human
   ServicesNational Institutes of Health (NIH) - USA [5P50CA126752]; LLS
   SCOR award; LLS Translational Research Project Award [6566]; Stand Up to
   Cancer Dream Team in Lymphoma; CPRIT Award [RP150611]
FX M.M. has a patent application in the field of allogeneic chimeric
   antigen receptor T-cell therapies and licensed technology to Fate
   Therapeutics and Allogene Therapeutics. This study was supported by NIH
   SPORE in Lymphoma 5P50CA126752, LLS SCOR award, LLS Translational
   Research Project Award #6566, Stand Up to Cancer Dream Team in Lymphoma,
   and CPRIT Award RP150611.
CR Aftab BT., 2020, ADV CELL GENE THER, V3
   Bai L, 2012, EUR J IMMUNOL, V42, P2505, DOI 10.1002/eji.201242531
   Benjamin R, 2020, LANCET, V396, P1885, DOI 10.1016/S0140-6736(20)32334-5
   Bjordahl R, 2019, BLOOD, V134, DOI 10.1182/blood-2019-131138
   Bleakley M, 2013, BIOL BLOOD MARROW TR, V19, pS318, DOI 10.1016/j.bbmt.2012.11.477
   Chabab G, 2020, J LEUKOCYTE BIOL, V107, P1057, DOI 10.1002/JLB.3MA0420-278RR
   Chen ZH, 2008, CLIN IMMUNOL, V128, P219, DOI 10.1016/j.clim.2008.03.513
   Consonni M, 2018, MOL IMMUNOL, V103, P200, DOI 10.1016/j.molimm.2018.09.025
   Cooper ML, 2018, LEUKEMIA, V32, P1970, DOI 10.1038/s41375-018-0065-5
   Correia DV, 2011, BLOOD, V118, P992, DOI 10.1182/blood-2011-02-339135
   Das H, 2001, IMMUNITY, V15, P83, DOI 10.1016/S1074-7613(01)00168-6
   Depil S, 2020, NAT REV DRUG DISCOV, V19, P185, DOI 10.1038/s41573-019-0051-2
   Deuse T, 2019, NAT BIOTECHNOL, V37, P252, DOI 10.1038/s41587-019-0016-3
   Devaud C, 2009, CANCER RES, V69, P3971, DOI 10.1158/0008-5472.CAN-08-3037
   Dusseaux M, 2011, BLOOD, V117, P1250, DOI 10.1182/blood-2010-08-303339
   Eyquem J, 2017, NATURE, V543, P113, DOI 10.1038/nature21405
   FAURE F, 1990, EUR J IMMUNOL, V20, P703, DOI 10.1002/eji.1830200336
   Ferrarini M, 2008, J IMMUNOL, V181, P5857, DOI 10.4049/jimmunol.181.9.5857
   Gherardin NA, 2018, IMMUNOL CELL BIOL, V96, P507, DOI 10.1111/imcb.12021
   Ghosh A, 2017, NAT MED, V23, P242, DOI 10.1038/nm.4258
   Gilham DE., 2018, J CLIN ONCOL, V36, pE15042
   Godfrey DI, 2018, IMMUNITY, V48, P453, DOI 10.1016/j.immuni.2018.03.009
   Gornalusse GG, 2017, NAT BIOTECHNOL, V35, P765, DOI 10.1038/nbt.3860
   Harrison RP, 2019, CYTOTHERAPY, V21, P224, DOI 10.1016/j.jcyt.2019.01.003
   Hay AE, 2019, J MED ECON, V22, P613, DOI 10.1080/13696998.2019.1582059
   Hazeldine J, 2013, AGEING RES REV, V12, P1069, DOI 10.1016/j.arr.2013.04.003
   Heczey A, 2020, NAT MED, V26, P1686, DOI 10.1038/s41591-020-1074-2
   Heczey A, 2014, BLOOD, V124, P2824, DOI 10.1182/blood-2013-11-541235
   Hill LC, 2019, BLOOD, V134, DOI 10.1182/blood-2019-129559
   Houghtelin A, 2017, FRONT IMMUNOL, V8, DOI 10.3389/fimmu.2017.01272
   Iriguchi S, 2019, CANCER SCI, V110, P16, DOI 10.1111/cas.13892
   Jin JL, 2019, MOL THER, V27, P321
   Kagoya Y, 2020, CANCER IMMUNOL RES, V8, P926, DOI 10.1158/2326-6066.CIR-18-0508
   Kamiya T, 2018, BLOOD ADV, V2, P517, DOI 10.1182/bloodadvances.2017012823
   Lin JK, 2018, J CLIN ONCOL, V36, P3192, DOI 10.1200/JCO.2018.79.0642
   Liu Y, 2020, METHODS MOL BIOL, V2111, P285, DOI 10.1007/978-1-0716-0266-9_22
   MacLeod DT, 2017, MOL THER, V25, P949, DOI 10.1016/j.ymthe.2017.02.005
   Maude SL, 2018, NEW ENGL J MED, V378, P439, DOI 10.1056/NEJMoa1709866
   Melenhorst JJ, 2010, BLOOD, V116, P4700, DOI 10.1182/blood-2010-06-289991
   Mikulak J, 2019, JCI INSIGHT, V4, DOI 10.1172/jci.insight.125884
   Mo FY, 2021, NAT BIOTECHNOL, V39, P56, DOI 10.1038/s41587-020-0601-5
   Mori L, 2016, ANNU REV IMMUNOL, V34, P479, DOI 10.1146/annurev-immunol-032414-112008
   Muller N, 2018, CYTOTHERAPY, V20, P532, DOI 10.1016/j.jcyt.2018.01.006
   Neelapu SS, 2017, NEW ENGL J MED, V377, P2531, DOI 10.1056/NEJMoa1707447
   Ngai H, 2018, J IMMUNOL, V201, P2141, DOI 10.4049/jimmunol.1800429
   Pazmany L, 1996, SCIENCE, V274, P792, DOI 10.1126/science.274.5288.792
   Perez C, 2020, FRONT IMMUNOL, V11, DOI 10.3389/fimmu.2020.583716
   Perkey E, 2018, ANNU REV PATHOL-MECH, V13, P219, DOI 10.1146/annurev-pathol-020117-043720
   Poirot L, 2015, CANCER RES, V75, P3853, DOI 10.1158/0008-5472.CAN-14-3321
   Prenen H, 2020, J CLIN ONCOL, V38
   Provasi E, 2012, NAT MED, V18, P807, DOI 10.1038/nm.2700
   Qasim W, 2017, SCI TRANSL MED, V9, DOI 10.1126/scitranslmed.aaj2013
   Ramos CA, 2020, J CLIN ONCOL, V38, P3794, DOI 10.1200/JCO.20.01342
   Ren JT, 2017, CLIN CANCER RES, V23, P2255, DOI 10.1158/1078-0432.CCR-16-1300
   Rischer M, 2004, BRIT J HAEMATOL, V126, P583, DOI 10.1111/j.1365-2141.2004.05077.x
   Rong ZL, 2014, CELL STEM CELL, V14, P121, DOI 10.1016/j.stem.2013.11.014
   Roth TL, 2018, NATURE, V559, P405, DOI 10.1038/s41586-018-0326-5
   Rotolo A, 2018, CANCER CELL, V34, P596, DOI 10.1016/j.ccell.2018.08.017
   Sommer C, 2019, MOL THER, V27, P1126, DOI 10.1016/j.ymthe.2019.04.001
   Song LP, 2009, J CLIN INVEST, V119, P1524, DOI 10.1172/JCI37869
   Stadtmauer EA, 2020, SCIENCE, V367, P1001, DOI 10.1126/science.aba7365
   Stenger D, 2020, BLOOD, V136, P1407, DOI 10.1182/blood.2020005185
   Storek J, 2008, SEMIN IMMUNOPATHOL, V30, P425, DOI 10.1007/s00281-008-0132-5
   Sundstrom Patrik, 2019, Oncotarget, V10, P2810, DOI 10.18632/oncotarget.26866
   TANAKA Y, 1995, NATURE, V375, P155, DOI 10.1038/375155a0
   Themeli M, 2013, NAT BIOTECHNOL, V31, P928, DOI 10.1038/nbt.2678
   Tian GW, 2016, J CLIN INVEST, V126, P2341, DOI 10.1172/JCI83476
   Tilloy F, 1999, J EXP MED, V189, P1907, DOI 10.1084/jem.189.12.1907
   Torikai H, 2012, BLOOD, V119, P5697, DOI 10.1182/blood-2012-01-405365
   Toubai T, 2020, BLOOD, V136, P429, DOI 10.1182/blood.2019000953
   Treiner E, 2003, NATURE, V422, P164, DOI 10.1038/nature01433
   Tzannou I, 2017, J CLIN ONCOL, V35, P3547, DOI [10.1200/JCO.2017.73.0655, 10.1200/jco.2017.73.0655]
   Valton J, 2015, MOL THER, V23, P1507, DOI 10.1038/mt.2015.104
   Vormittag P, 2018, CURR OPIN BIOTECH, V53, P164, DOI 10.1016/j.copbio.2018.01.025
   Wang MH, 2020, NEW ENGL J MED, V382, P1331, DOI 10.1056/NEJMoa1914347
   Wang XM, 2021, MOL THER, V29, P718, DOI 10.1016/j.ymthe.2020.10.019
   Wang XY, 2016, MOL THER-ONCOLYTICS, V3, DOI 10.1038/mto.2016.15
   Xu HG, 2019, CELL STEM CELL, V24, P566, DOI 10.1016/j.stem.2019.02.005
   Xu Y, 2021, CELL MOL IMMUNOL, V18, P427, DOI 10.1038/s41423-020-0515-7
   Ysebaert L, 2010, LEUKEMIA, V24, P1310, DOI 10.1038/leu.2010.89
   Zeiser R, 2017, NEW ENGL J MED, V377, P2167, DOI 10.1056/NEJMra1609337
NR 81
TC 0
Z9 0
U1 4
U2 4
PU LIPPINCOTT WILLIAMS & WILKINS
PI PHILADELPHIA
PA TWO COMMERCE SQ, 2001 MARKET ST, PHILADELPHIA, PA 19103 USA
SN 1528-9117
EI 1540-336X
J9 CANCER J
JI Cancer J.
PD MAR-APR
PY 2021
VL 27
IS 2
BP 176
EP 181
DI 10.1097/PPO.0000000000000511
PG 6
WC Oncology
SC Oncology
GA RI1DI
UT WOS:000636648900014
PM 33750078
DA 2021-10-29
ER

PT J
AU Connor, MP
   Frey, NV
AF Connor, Matthew P.
   Frey, Noelle V.
TI CAR T in adult ALL: When and for whom?
SO BEST PRACTICE & RESEARCH CLINICAL HAEMATOLOGY
LA English
DT Article
DE Acute lymphocytic leukemia (ALL); CAR T cell therapy; Cytokine release
   syndrome (CRS)
AB Chimeric antigen receptor T cell therapy targeting CD19 (CART19) has shown remarkable results in patients with relapsed/refractory (r/r) B cell acute lymphoblastic leukemia (ALL). In patients 25 years of age or younger CART19 therapy is an accepted standard of care, while the treatment of older adults is less straight forward and possible only in the context of a clinical trial. Treatment of older patients with CAR T cells requires careful consideration of overall treatment goals, suitability of a consolidative hematopoietic stem cell transplant (HSCT), alternative treatment options, patient risk profile, and anticipated responses and toxicities of the specific CAR T cell products available. Here we use patient guided examples to inform approaches to care.
C1 [Connor, Matthew P.; Frey, Noelle V.] Hosp Univ Penn, Dept Med, Abramson Canc Ctr, Cell Therapy & Transplant Program, Philadelphia, PA 19104 USA.
RP Frey, NV (corresponding author), Hosp Univ Penn, Dept Med, Abramson Canc Ctr, Cell Therapy & Transplant Program, Philadelphia, PA 19104 USA.
EM Noelle.Frey@pennmedicine.upenn.edu
CR Frey NV, 2020, J CLIN ONCOL, V38, DOI 10.1200/JCO.19.01892
   Gardner RA, 2019, BLOOD, V134, P2149, DOI 10.1182/blood.2019001463
   Gardner RA, 2017, BLOOD, V129, P3322, DOI 10.1182/blood-2017-02-769208
   Hay KA, 2019, BLOOD, V133, P1652, DOI 10.1182/blood-2018-11-883710
   Lee DW, 2015, LANCET, V385, P517, DOI 10.1016/S0140-6736(14)61403-3
   Lee DW, 2016, BLOOD, V128, DOI 10.1182/blood.V128.22.218.218
   Maude SL, 2018, NEW ENGL J MED, V378, P439, DOI 10.1056/NEJMoa1709866
   Maude SL, 2016, J CLIN ONCOL, V34, DOI 10.1200/JCO.2016.34.15_suppl.3011
   Maude SL, 2014, NEW ENGL J MED, V371, P1507, DOI 10.1056/NEJMoa1407222
   Park JH, 2018, NEW ENGL J MED, V378, P449, DOI 10.1056/NEJMoa1709919
   Pillai V, 2019, BLOOD ADV, V3, P3539, DOI 10.1182/bloodadvances.2019000692
   Turtle CJ, 2016, J CLIN INVEST, V126, P2123, DOI 10.1172/JCI85309
NR 12
TC 0
Z9 0
U1 0
U2 1
PU ELSEVIER SCI LTD
PI OXFORD
PA THE BOULEVARD, LANGFORD LANE, KIDLINGTON, OXFORD OX5 1GB, OXON, ENGLAND
SN 1521-6926
EI 1532-1924
J9 BEST PRACT RES CL HA
JI Best Pract. Res. Clin. Haematol.
PD MAR
PY 2021
VL 34
IS 1
SI SI
AR 101256
DI 10.1016/j.beha.2021.101256
PG 4
WC Hematology
SC Hematology
GA RF6OO
UT WOS:000634961800014
PM 33762110
OA Bronze
DA 2021-10-29
ER

PT J
AU Brayshaw, LL
   Martinez-Fleites, C
   Athanasopoulos, T
   Southgate, T
   Jespers, L
   Herring, C
AF Brayshaw, Lewis L.
   Martinez-Fleites, Carlos
   Athanasopoulos, Takis
   Southgate, Thomas
   Jespers, Laurent
   Herring, Christopher
TI The role of small molecules in cell and gene therapy
SO RSC MEDICINAL CHEMISTRY
LA English
DT Review
AB Cell and gene therapies have achieved impressive results in the treatment of rare genetic diseases using gene corrected stem cells and haematological cancers using chimeric antigen receptor T cells. However, these two fields face significant challenges such as demonstrating long-term efficacy and safety, and achieving cost-effective, scalable manufacturing processes. The use of small molecules is a key approach to overcome these barriers and can benefit cell and gene therapies at multiple stages of their lifecycle. For example, small molecules can be used to optimise viral vector production during manufacturing or used in the clinic to enhance the resistance of T cell therapies to the immunosuppressive tumour microenvironment. Here, we review current uses of small molecules in cell and gene therapy and highlight opportunities for medicinal chemists to further consolidate the success of cell and gene therapies.
C1 [Brayshaw, Lewis L.; Athanasopoulos, Takis; Southgate, Thomas; Jespers, Laurent; Herring, Christopher] GlaxoSmithKline Med Res Ctr, Cell & Gene Therapy Discovery Res, Med Sci & Technol, Gunnels Wood Rd, Stevenage SG1 2NY, Herts, England.
   [Martinez-Fleites, Carlos] GlaxoSmithKline Med Res Ctr, Prot Degradat Grp, Med Sci & Technol, Gunnels Wood Rd, Stevenage SG1 2NY, Herts, England.
RP Athanasopoulos, T; Herring, C (corresponding author), GlaxoSmithKline Med Res Ctr, Cell & Gene Therapy Discovery Res, Med Sci & Technol, Gunnels Wood Rd, Stevenage SG1 2NY, Herts, England.
EM takis.x.athanasopoulos@gsk.com; cherring99@gmail.com
CR Abu Eid R, 2017, CANCER RES, V77, P4135, DOI 10.1158/0008-5472.CAN-16-1925
   Agwuh KN, 2006, J ANTIMICROB CHEMOTH, V58, P256, DOI 10.1093/jac/dkl224
   Aiuti A, 2009, NEW ENGL J MED, V360, P447, DOI 10.1056/NEJMoa0805817
   Amara JF, 1997, P NATL ACAD SCI USA, V94, P10618, DOI 10.1073/pnas.94.20.10618
   Amaravadi RK, 2015, MOL CANCER THER, V14, P2569, DOI 10.1158/1535-7163.MCT-15-0475
   Anastasov N, 2016, METHODS MOL BIOL, V1448, P49, DOI 10.1007/978-1-4939-3753-0_4
   Anguela XM, 2019, ANNU REV MED, V70, P273, DOI 10.1146/annurev-med-012017-043332
   [Anonymous], 2020, ONCOLOGY ZIOPHARM ON
   Auslander S, 2010, MOL BIOSYST, V6, P807, DOI 10.1039/b923076a
   Banaszynski LA, 2006, CELL, V126, P995, DOI 10.1016/j.cell.2006.07.025
   Bansal R, 2021, BLOOD REV, V45, DOI 10.1016/j.blre.2020.100695
   Barnes C, 2019, CURR OPIN BIOTECH, V60, P99, DOI 10.1016/j.copbio.2019.01.002
   Belmant C, 2006, DRUG DISCOV TODAY TH, V3, P17, DOI [10.1016/j.ddstr.2006.02.001, DOI 10.1016/J.DDSTR.2006.02.001]
   Belshaw PJ, 1996, CHEM BIOL, V3, P731, DOI 10.1016/S1074-5521(96)90249-5
   Belshaw PJ, 1996, P NATL ACAD SCI USA, V93, P4604, DOI 10.1073/pnas.93.10.4604
   Berens C, 2015, BIOTECHNOL J, V10, P246, DOI 10.1002/biot.201300498
   BOCKER R, 1984, ARZNEIMITTEL-FORSCH, V34-1, P446
   Bole-Richard E, 2016, GENE THER, V23, P664, DOI 10.1038/gt.2016.39
   Bondeson DP, 2017, ANNU REV PHARMACOL, V57, P107, DOI 10.1146/annurev-pharmtox-010715-103507
   Boussebayle A, 2019, NUCLEIC ACIDS RES, V47, P4883, DOI 10.1093/nar/gkz216
   Boussebayle A, 2019, METHODS, V161, P10, DOI 10.1016/j.ymeth.2019.04.004
   Bowers JS, 2017, FRONT IMMUNOL, V8, DOI 10.3389/fimmu.2017.01221
   Bradner J., 2017, WO Pat., Patent No. 2017024318
   Brayshaw L.L., 2019, US Pat., Patent No. 20190002578
   Brudno JN, 2018, J CLIN ONCOL, V36, P2267, DOI 10.1200/JCO.2018.77.8084
   Buck MD, 2016, CELL, V166, P63, DOI 10.1016/j.cell.2016.05.035
   Cai HL, 2017, CLIN PHARM DRUG DEV, V6, P246, DOI 10.1002/cpdd.287
   Cao B, 2016, NAT COMMUN, V7, DOI 10.1038/ncomms11007
   Cashen AF, 2007, BONE MARROW TRANSPL, V39, P577, DOI 10.1038/sj.bmt.1705616
   Chaanine AH, 2014, GENE THER, V21, P379, DOI 10.1038/gt.2014.7
   Chen YY, 2010, P NATL ACAD SCI USA, V107, P8531, DOI 10.1073/pnas.1001721107
   Chen YY, 2011, THESIS CALTECH
   Cheng H, 2016, MOL BIOSYST, V12, P3370, DOI 10.1039/c6mb00540c
   Chiocca EA, 2019, SCI TRANSL MED, V11, DOI 10.1126/scitranslmed.aaw5680
   Clackson T, 1998, P NATL ACAD SCI USA, V95, P10437, DOI 10.1073/pnas.95.18.10437
   Costello E, 2000, GENE THER, V7, P596, DOI 10.1038/sj.gt.3301135
   Crompton JG, 2014, IMMUNOL REV, V257, P264, DOI 10.1111/imr.12135
   Crystal RG, 1997, HUM GENE THER, V8, P985, DOI 10.1089/hum.1997.8.8-985
   D'Angelo SP, 2018, CANCER DISCOV, V8, P944, DOI 10.1158/2159-8290.CD-17-1417
   Davila ML, 2014, SCI TRANSL MED, V6, DOI 10.1126/scitranslmed.3008226
   Delville M, 2018, MOL THER-METH CLIN D, V10, P341, DOI 10.1016/j.omtm.2018.08.002
   Di Stasi A, 2011, NEW ENGL J MED, V365, P1673, DOI 10.1056/NEJMoa1106152
   Dolgin E, 2019, NAT BIOTECHNOL, V37, P699, DOI 10.1038/d41587-019-00015-6
   Drent E, 2018, PLOS ONE, V13, DOI 10.1371/journal.pone.0197349
   Drokow EK, 2019, THER CLIN RISK MANAG, V15, P637, DOI 10.2147/TCRM.S203822
   Dufva O, 2020, BLOOD, V135, P597, DOI 10.1182/blood.2019002121
   Egeler EL, 2011, J BIOL CHEM, V286, P31328, DOI 10.1074/jbc.M111.264101
   ELLINGTON AD, 1990, NATURE, V346, P818, DOI 10.1038/346818a0
   Espinosa E, 2001, J BIOL CHEM, V276, P18337, DOI 10.1074/jbc.M100495200
   Farrar MA, 1996, NATURE, V383, P178, DOI 10.1038/383178a0
   Fecker LF, 2011, HUM GENE THER, V22, P405, DOI 10.1089/hum.2010.108
   Fecker LF, 2010, EXP DERMATOL, V19, pE56, DOI 10.1111/j.1600-0625.2009.00977.x
   Ferreira V, 2014, FRONT IMMUNOL, V5, DOI 10.3389/fimmu.2014.00082
   Finn JD, 2010, MOL THER, V18, P135, DOI 10.1038/mt.2009.257
   Fisher J, 2018, FRONT IMMUNOL, V9, DOI 10.3389/fimmu.2018.01409
   Fleites C., 2020, WO Pat., Patent No. 2020078925
   Fraietta JA, 2016, BLOOD, V127, P1117, DOI 10.1182/blood-2015-11-679134
   Francesca F., 2017, HUM GENE THER, V28, P972
   Galluzzi L, 2017, NAT REV IMMUNOL, V17, P97, DOI 10.1038/nri.2016.107
   Ganesan A, 2019, SCI REP-UK, V9, DOI 10.1038/s41598-019-48826-6
   Gattinoni L, 2005, J CLIN INVEST, V115, P1616, DOI 10.1172/JCI24480
   Gattinoni L, 2005, J EXP MED, V202, P907, DOI 10.1084/jem.20050732
   Gauthier J, 2018, BLOOD, V132, DOI 10.1182/blood-2018-99-111061
   Gavriil A, 2020, CANCERS, V12, DOI 10.3390/cancers12082326
   Georgiev Peter, 2019, Immunohorizons, V3, P294, DOI 10.4049/immunohorizons.1900037
   Gill S, 2017, J CLIN ONCOL, V35, DOI 10.1200/JCO.2017.35.15_suppl.7509
   Ginn SL, 2018, J GENE MED, V20, DOI 10.1002/jgm.3015
   Good Z, 2019, NAT BIOTECHNOL, V37, P259, DOI 10.1038/s41587-019-0033-2
   Goverdhana S, 2005, MOL THER, V12, P189, DOI 10.1016/j.ymthe.2005.03.022
   Grosser R, 2019, CANCER CELL, V36, P471, DOI 10.1016/j.ccell.2019.09.006
   Gu G., 2020, EVEN HIGH COSTS UNCE
   Gu XJ, 2018, INT J MOL SCI, V19, DOI 10.3390/ijms19113455
   Gunturu KS, 2013, MED ONCOL, V30, DOI 10.1007/s12032-012-0361-2
   Gurusamy D, 2020, CANCER CELL, V37, P818, DOI 10.1016/j.ccell.2020.05.004
   Gust J, 2017, CANCER DISCOV, V7, P1404, DOI 10.1158/2159-8290.CD-17-0698
   Guzik K, 2017, J MED CHEM, V60, P5857, DOI 10.1021/acs.jmedchem.7b00293
   Hallberg ZF, 2017, ANNU REV BIOCHEM, V86, P515, DOI 10.1146/annurev-biochem-060815-014628
   Han MM, 2015, NEUROSCI LETT, V600, P164, DOI 10.1016/j.neulet.2015.06.011
   Harrison RP, 2019, CYTOTHERAPY, V21, P224, DOI 10.1016/j.jcyt.2019.01.003
   Henning AN, 2018, NAT REV IMMUNOL, V18, P340, DOI 10.1038/nri.2017.146
   Hermans D, 2020, P NATL ACAD SCI USA, V117, P6047, DOI 10.1073/pnas.1920413117
   Hill L, 2018, THER ADV HEMATOL, V9, P21, DOI 10.1177/2040620717741860
   Hirayama AV, 2019, BLOOD, V133, P1876, DOI 10.1182/blood-2018-11-887067
   Hoefig I, 2012, J GENE MED, V14, P549, DOI 10.1002/jgm.2653
   Holland AJ, 2012, P NATL ACAD SCI USA, V109, pE3350, DOI 10.1073/pnas.1216880109
   Hou B, 2019, DIS MARKERS, V2019, DOI 10.1155/2019/3425291
   Hunt CJ, 2019, TRANSFUS MED HEMOTH, V46, P134, DOI 10.1159/000497289
   Hunt CJ, 2017, METHODS MOL BIOL, V1590, P41, DOI 10.1007/978-1-4939-6921-0_5
   Infante JR, 2014, J CLIN ONCOL, V32, P3103, DOI 10.1200/JCO.2013.52.3993
   Iuliucci JD, 2001, J CLIN PHARMACOL, V41, P870, DOI 10.1177/00912700122010771
   Jaimovich G, 2017, J CLIN APHERESIS, V32, P592, DOI 10.1002/jca.21516
   Jiang QZ, 2019, FRONT ONCOL, V9, DOI 10.3389/fonc.2019.01196
   Johnson S., 2017, US Pat., Patent No. [10450574B2, 10450574]
   Johnston JM, 2014, GENE THER, V21, P1008, DOI 10.1038/gt.2014.80
   Kagoya Y, 2016, J CLIN INVEST, V126, P3479, DOI 10.1172/JCI86437
   Karzenowski D, 2005, BIOTECHNIQUES, V39, P191, DOI 10.2144/05392ST01
   Kazanov MD, 2007, BMC GENOMICS, V8, DOI 10.1186/1471-2164-8-347
   Kedia-Mehta N, 2019, NAT COMMUN, V10, DOI 10.1038/s41467-019-10015-4
   Kerr WG, 2019, J IMMUNOL, V202, P11, DOI 10.4049/jimmunol.1800991
   Ketzer P, 2014, P NATL ACAD SCI USA, V111, pE554, DOI 10.1073/pnas.1318563111
   Ketzer P, 2012, NUCLEIC ACIDS RES, V40, DOI 10.1093/nar/gks734
   Kim DW, 2020, BIOMOLECULES, V10, DOI 10.3390/biom10020263
   Kim GA, 2010, FERTIL STERIL, V94, P2409, DOI 10.1016/j.fertnstert.2010.01.073
   Kim JS, 2016, ANN HEMATOL, V95, P603, DOI 10.1007/s00277-016-2589-y
   Kirchner M, 2017, SCI REP-UK, V7, DOI 10.1038/s41598-017-07870-w
   Klebanoff CA, 2017, JCI INSIGHT, V2, DOI 10.1172/jci.insight.95103
   Klebanoff CA, 2012, J IMMUNOTHER, V35, P651, DOI 10.1097/CJI.0b013e31827806e6
   Koduri V, 2019, P NATL ACAD SCI USA, V116, P2539, DOI 10.1073/pnas.1818109116
   Kolos JM, 2018, FRONT PHARMACOL, V9, DOI 10.3389/fphar.2018.01425
   Kondo M, 2008, CYTOTHERAPY, V10, P842, DOI 10.1080/14653240802419328
   Krueger C, 2004, BIOTECHNIQUES, V37, P546, DOI 10.2144/04374BM04
   Kueberuwa G, 2017, J IMMUNOTHER CANCER, V5, DOI 10.1186/s40425-017-0216-7
   Kumar D, 2009, J AM CHEM SOC, V131, P13906, DOI 10.1021/ja905596t
   Kumar MB, 2002, P NATL ACAD SCI USA, V99, P14710, DOI 10.1073/pnas.222278999
   Kumar P, 2007, GENE TRANSFER DELIVE, P643
   Kumar S, 2016, CANCER RES, V76, DOI 10.1158/1538-7445.AM2016-559
   Kumru OS, 2018, J PHARM SCI-US, V107, P2764, DOI 10.1016/j.xphs.2018.07.010
   Kunzmann V, 1999, NEW ENGL J MED, V340, P737, DOI 10.1056/NEJM199903043400914
   Kurachi M, 2017, NAT PROTOC, V12, P1980, DOI 10.1038/nprot.2017.083
   Kuramitsu S, 2015, CANCER GENE THER, V22, P487, DOI 10.1038/cgt.2015.47
   Kuroda S, 2011, P NATL ACAD SCI USA, V108, P14885, DOI 10.1073/pnas.1105133108
   Lagrue K, 2015, BLOOD, V126, P50, DOI 10.1182/blood-2015-01-625004
   Lapenna S, 2009, CHEMMEDCHEM, V4, P55, DOI 10.1002/cmdc.200800280
   Lee DW, 2015, LANCET, V385, P517, DOI 10.1016/S0140-6736(14)61403-3
   Lee J., 2017, AM SOC CLIN ONC CHIC
   Lee SM, 2020, ACS SYNTH BIOL, V9, P987, DOI 10.1021/acssynbio.9b00476
   Lee YA, 2016, MOL BIOSYST, V12, P1892, DOI 10.1039/c6mb00160b
   Legut M, 2015, CELL MOL IMMUNOL, V12, P656, DOI 10.1038/cmi.2015.28
   Leonard JP, 1997, BLOOD, V90, P2541
   Lessard J, 2007, PROSTATE, V67, P808, DOI 10.1002/pros.20559
   Li SJ, 2019, ONCOTARGETS THER, V12, P5627, DOI 10.2147/OTT.S198567
   Lin P, 2011, PLOS ONE, V6, DOI 10.1371/journal.pone.0023891
   Liu K, 2016, CELL CHEM BIOL, V23, P893, DOI 10.1016/j.chembiol.2016.07.007
   Long MX, 2017, J CLIN INVEST, V127, P3052, DOI 10.1172/JCI89756
   Louis CU, 2011, BLOOD, V118, P6050, DOI 10.1182/blood-2011-05-354449
   Maddalena A, 2018, HUM GENE THER, V29, P886, DOI 10.1089/hum.2017.220
   Majzner RG, 2019, NAT MED, V25, P1341, DOI 10.1038/s41591-019-0564-6
   Majzner RG, 2018, CANCER DISCOV, V8, P1219, DOI 10.1158/2159-8290.CD-18-0442
   Martinez M, 2019, FRONT IMMUNOL, V10, DOI 10.3389/fimmu.2019.00128
   Matsumoto K, 2016, CHEMMEDCHEM, V11, P2656, DOI 10.1002/cmdc.201600465
   Maude SL, 2014, NEW ENGL J MED, V371, P1507, DOI 10.1056/NEJMoa1407222
   Maurer U, 2014, J CELL SCI, V127, P1369, DOI 10.1242/jcs.138057
   Maus M., 2019, WO Pat., Patent No. 2019089592
   McKeague M, 2015, ACS CHEM BIOL, V10, P2463, DOI 10.1021/acschembio.5b00518
   Meliani A, 2018, NAT COMMUN, V9, DOI 10.1038/s41467-018-06621-3
   Mestermann K, 2019, SCI TRANSL MED, V11, DOI 10.1126/scitranslmed.aau5907
   Michie J, 2019, CANCER IMMUNOL RES, V7, P183, DOI 10.1158/2326-6066.CIR-18-0428
   Milone MC, 2009, MOL THER, V17, P1453, DOI 10.1038/mt.2009.83
   Mingozzi F, 2011, CURR GENE THER, V11, P321, DOI 10.2174/156652311796150354
   Mitchell AM, 2013, J VIROL, V87, P13035, DOI 10.1128/JVI.01826-13
   Mok S, 2014, CANCER RES, V74, P153, DOI 10.1158/0008-5472.CAN-13-1816
   Morris C, 2020, BONE MARROW TRANSPL, V55, P356, DOI 10.1038/s41409-019-0676-0
   Mueller KT, 2017, BLOOD, V130, P2317, DOI 10.1182/blood-2017-06-786129
   Muranski P, 2006, NAT CLIN PRACT ONCOL, V3, P668, DOI 10.1038/ncponc0666
   Nathwani AC, 2011, NEW ENGL J MED, V365, P2357, DOI 10.1056/NEJMoa1108046
   Neelapu SS, 2019, BLOOD, V133, P1799, DOI 10.1182/blood-2019-03-900928
   Nicolson SC, 2016, J VIROL, V90, P7019, DOI 10.1128/JVI.02953-15
   Ninomiya S, 2015, BLOOD, V125, P3905, DOI 10.1182/blood-2015-01-621474
   Nishimura K, 2009, NAT METHODS, V6, P917, DOI 10.1038/nmeth.1401
   Nomura Y, 2015, METHODS MOL BIOL, V1316, P141, DOI 10.1007/978-1-4939-2730-2_12
   O'Kane GM, 2016, TRANSL LUNG CANCER R, V5, P628, DOI 10.21037/tlcr.2016.09.05
   Oliveira G, 2015, SCI TRANSL MED, V7, DOI 10.1126/scitranslmed.aac8265
   Ols M., 2019, AACR ANN M ATL MARCH
   Palli SR, 2003, EUR J BIOCHEM, V270, P1308, DOI 10.1046/j.1432-1033.2003.03501.x
   Pan D, 2018, SCIENCE, V359, P770, DOI 10.1126/science.aao1710
   Park JH, 2018, NEW ENGL J MED, V378, P449, DOI 10.1056/NEJMoa1709919
   Park JH, 2012, BLOOD, V120, DOI 10.1182/blood.V120.21.1797.1797
   Patel SJ, 2017, NATURE, V548, P537, DOI 10.1038/nature23477
   Paulk NK, 2012, HUM GENE THER, V23, P658, DOI 10.1089/hum.2012.038
   Petersen CT, 2018, BLOOD ADV, V2, P210, DOI 10.1182/bloodadvances.2017011254
   Petersen SL, 2007, CANCER CELL, V12, P445, DOI 10.1016/j.ccr.2007.08.029
   Pillay S, 2017, CURR OPIN VIROL, V24, P124, DOI 10.1016/j.coviro.2017.06.003
   Ping LY, 2017, ONCOTARGET, V8, P39218, DOI 10.18632/oncotarget.16836
   Pont MJ, 2019, BLOOD, V134, P1585, DOI 10.1182/blood.2019000050
   Que-Gewirth NS, 2007, GENE THER, V14, P283, DOI 10.1038/sj.gt.3302900
   Radhakrishnan V., 2019, EUR SOC MED ONCOLOGY
   Rafiq S, 2018, NAT BIOTECHNOL, V36, P847, DOI 10.1038/nbt.4195
   Ramello MC, 2018, PHARMACOL RES, V129, P194, DOI 10.1016/j.phrs.2017.11.035
   Ramos CA, 2010, STEM CELLS, V28, P1107, DOI 10.1002/stem.433
   Ribas A, 2018, SCIENCE, V359, P1350, DOI 10.1126/science.aar4060
   Robbins PF, 2004, J IMMUNOL, V173, P7125, DOI 10.4049/jimmunol.173.12.7125
   Rogers GL, 2011, FRONT MICROBIOL, V2, DOI 10.3389/fmicb.2011.00194
   Rohmer S, 2008, J GENE MED, V10, P340, DOI 10.1002/jgm.1157
   Russell S, 2017, LANCET, V390, P849, DOI 10.1016/S0140-6736(17)31868-8
   Ruutu T, 2019, BONE MARROW TRANSPL, V54, P2013, DOI 10.1038/s41409-019-0579-0
   Sabatino M, 2016, BLOOD, V128, P519, DOI 10.1182/blood-2015-11-683847
   Salmond RJ, 2018, FRONT CELL DEV BIOL, V6, DOI 10.3389/fcell.2018.00122
   Schade AE, 2008, BLOOD, V111, P1366, DOI 10.1182/blood-2007-04-084814
   Schafer PH, 2003, J PHARMACOL EXP THER, V305, P1222, DOI 10.1124/jpet.102.048496
   Schmueck-Henneresse M, 2017, J IMMUNOL, V199, P348, DOI 10.4049/jimmunol.1601494
   Schott JW, 2019, MOL THER-METH CLIN D, V14, P134, DOI 10.1016/j.omtm.2019.05.015
   Schugar RC, 2008, GENE THER, V15, P126, DOI 10.1038/sj.gt.3303062
   Shalev M, 2000, J UROLOGY, V163, P1747, DOI 10.1016/S0022-5347(05)67534-9
   Shi DF, 2019, FRONT CHEM, V7, DOI 10.3389/fchem.2019.00764
   Shono Y, 2014, CANCER DISCOV, V4, P578, DOI 10.1158/2159-8290.CD-13-0585
   Siebenkas C, 2017, PLOS ONE, V12, DOI 10.1371/journal.pone.0179501
   Sinclair LV, 2019, ELIFE, V8, DOI 10.7554/eLife.44210
   Skalniak L, 2017, ONCOTARGET, V8, P72167, DOI 10.18632/oncotarget.20050
   Sommermeyer D, 2016, LEUKEMIA, V30, P492, DOI 10.1038/leu.2015.247
   SPENCER DM, 1993, SCIENCE, V262, P1019, DOI 10.1126/science.7694365
   Spencer DM, 1996, CURR BIOL, V6, P839, DOI 10.1016/S0960-9822(02)00607-3
   Sporing M, 2020, CURR OPIN BIOTECH, V63, P34, DOI 10.1016/j.copbio.2019.11.008
   Srivastava S, 2018, J IMMUNOL, V200, P459, DOI 10.4049/jimmunol.1701155
   Stadtmauer EA, 2020, SCIENCE, V367, P1001, DOI 10.1126/science.aba7365
   Strobel B, 2015, MOL THER, V23, P1582, DOI 10.1038/mt.2015.123
   Su D.W., 2016, MTOR INHIBITION CANC, P161, DOI [10.1007/978-2-8178-0492-7_8, DOI 10.1007/978-2-8178-0492-7_8]
   Sukumar M, 2016, CELL METAB, V23, P63, DOI 10.1016/j.cmet.2015.11.002
   Sukumar M, 2013, J CLIN INVEST, V123, P4479, DOI 10.1172/JCI69589
   Svoboda J, 2019, BLOOD, V134, DOI 10.1182/blood-2019-131482
   Tanaka Y, 2018, CANCER SCI, V109, P587, DOI 10.1111/cas.13491
   Tao JH, 2015, AM J PHYSIOL-CELL PH, V309, pC580, DOI 10.1152/ajpcell.00204.2015
   Tey SK, 2007, BIOL BLOOD MARROW TR, V13, P913, DOI 10.1016/j.bbmt.2007.04.005
   Toniolo SP, 2019, INT J PHARMACEUT, V561, P66, DOI 10.1016/j.ijpharm.2019.02.035
   Tough DF, 2020, TRENDS IMMUNOL, V41, P29, DOI 10.1016/j.it.2019.11.008
   Turtle CJ, 2016, J CLIN INVEST, V126, P2123, DOI 10.1172/JCI85309
   Urak R, 2017, J IMMUNOTHER CANCER, V5, DOI 10.1186/s40425-017-0227-4
   Vandamme C, 2017, HUM GENE THER, V28, P1061, DOI 10.1089/hum.2017.150
   Vodnala SK, 2019, SCIENCE, V363, P1417, DOI 10.1126/science.aau0135
   Waller A., 2019, THESIS BOSTON U
   Wang XL, 2018, CLIN CANCER RES, V24, P106, DOI 10.1158/1078-0432.CCR-17-0344
   Wang XY, 2016, MOL THER-ONCOLYTICS, V3, DOI 10.1038/mto.2016.15
   Warner KD, 2018, NAT REV DRUG DISCOV, V17, P547, DOI 10.1038/nrd.2018.93
   Watanabe K, 2015, J IMMUNOL, V194, P911, DOI 10.4049/jimmunol.1402346
   Weber EW, 2020, 920496 BIORXIV, DOI [10.1101/2020.01.26.920496, DOI 10.1101/2020.01.26.920496]
   Weinmann H, 2016, CHEMMEDCHEM, V11, P450, DOI 10.1002/cmdc.201500566
   Weissinger EM, 2015, FRONT PHARMACOL, V6, DOI 10.3389/fphar.2015.00076
   Whilding LM, 2019, CANCERS, V11, DOI 10.3390/cancers11050674
   Wieland M, 2008, ANGEW CHEM INT EDIT, V47, P2604, DOI 10.1002/anie.200703700
   Wong RS, 2018, NUCLEIC ACIDS RES, V46, P1541, DOI 10.1093/nar/gkx1228
   Wu CY, 2015, SCIENCE, V350, DOI 10.1126/science.aab4077
   Wu Chuanfeng, 2011, Front Med, V5, P356, DOI 10.1007/s11684-011-0159-1
   Wu P, 2020, NAT REV CHEM, V4, P441, DOI 10.1038/s41570-020-0201-4
   Xie X, 2017, CURR OPIN GENET DEV, V46, P104, DOI 10.1016/j.gde.2017.07.003
   Xu Y, 2014, BLOOD, V123, P3750, DOI 10.1182/blood-2014-01-552174
   Xue TY, 2019, BLOOD, V134, DOI 10.1182/blood-2019-121486
   Yang JC, 2015, CANCER J, V21, P506, DOI 10.1097/PPO.0000000000000157
   Yeku OO, 2017, SCI REP-UK, V7, DOI 10.1038/s41598-017-10940-8
   Yerinde C, 2019, FRONT IMMUNOL, V10, DOI 10.3389/fimmu.2019.02718
   Zhang J, 2014, BLOOD, V123, P428, DOI 10.1182/blood-2013-04-498535
   Zhang L, 2016, CELL PROLIFERAT, V49, P589, DOI 10.1111/cpr.12278
   Zhang LJ, 2018, TRENDS MOL MED, V24, P30, DOI 10.1016/j.molmed.2017.11.005
   Zhang L, 2015, CLIN CANCER RES, V21, P2278, DOI 10.1158/1078-0432.CCR-14-2085
   Zhang LL, 2018, FRONT IMMUNOL, V9, DOI 10.3389/fimmu.2018.01087
   Zhang YY, 2017, INTEGR BIOL-UK, V9, P619, DOI 10.1039/c7ib00029d
   Zheng WT, 2018, LEUKEMIA, V32, P1157, DOI 10.1038/s41375-017-0008-6
   Zhong BN, 2011, MOL THER, V19, P1667, DOI 10.1038/mt.2011.51
   Zhong GC, 2016, ELIFE, V5, DOI 10.7554/eLife.18858
   Zhou XO, 2015, BLOOD, V125, P4103, DOI 10.1182/blood-2015-02-628354
   Zhu YM, 2016, EUR J HAEMATOL, V96, P389, DOI 10.1111/ejh.12602
   Zhuo ZJ, 2017, INT J MOL SCI, V18, DOI 10.3390/ijms18102142
NR 250
TC 0
Z9 0
U1 3
U2 3
PU ROYAL SOC CHEMISTRY
PI CAMBRIDGE
PA THOMAS GRAHAM HOUSE, SCIENCE PARK, MILTON RD, CAMBRIDGE CB4 0WF, CAMBS,
   ENGLAND
EI 2632-8682
J9 RSC MED CHEM
JI RSC Med. Chem.
PD MAR 1
PY 2021
VL 12
IS 3
BP 330
EP 352
DI 10.1039/d0md00221f
PG 23
WC Biochemistry & Molecular Biology; Chemistry, Medicinal
SC Biochemistry & Molecular Biology; Pharmacology & Pharmacy
GA RG8CL
UT WOS:000635760100002
PM 34046619
DA 2021-10-29
ER

PT J
AU Boulch, M
   Cazaux, M
   Loe-Mie, Y
   Thibaut, R
   Corre, B
   Lemaitre, F
   Grandjean, CL
   Garcia, Z
   Bousso, P
AF Boulch, Morgane
   Cazaux, Marine
   Loe-Mie, Yann
   Thibaut, Ronan
   Corre, Beatrice
   Lemaitre, Fabrice
   Grandjean, Capucine L.
   Garcia, Zacarias
   Bousso, Philippe
TI A cross-talk between CAR T cell subsets and the tumor microenvironment
   is essential for sustained cytotoxic activity
SO SCIENCE IMMUNOLOGY
LA English
DT Article
AB Chimeric antigen receptor (CAR) T cell therapy relies on the activity of a large pool of tumor-targeting cytotoxic effectors. Whether CAR T cells act autonomously or require interactions with the tumor microenvironment (TME) remains incompletely understood. Here, we report an essential cross-talk between CAR T cell subsets and the TME for tumor control in an immunocompetent mouse B cell lymphoma model of anti-CD19 CAR T cell therapy. Using single-cell RNA sequencing, we revealed substantial modification of the TME during CAR T cell therapy. Interferon-gamma (IFN-gamma) produced by CAR T cells not only enhanced endogenous T and natural killer cell activity but was also essential for sustaining CAR T cell cytotoxicity, as revealed by intravital imaging. CAR T cell-derived IFN-gamma facilitated host interleukin-12 production that supported host immune and CAR T cell responses. Compared with CD8+ CAR T cells, CD4+ CAR T cells were more efficient at host immune activation but less capable of direct tumor killing. In summary, CAR T cells do not act independently in vivo but rely instead on cytokine-mediated cross-talk with the TME for optimal activity. Invigorating CAR T cell interplay with the host represents an attractive strategy to prevent relapses after therapy.
C1 [Boulch, Morgane; Cazaux, Marine; Thibaut, Ronan; Corre, Beatrice; Lemaitre, Fabrice; Grandjean, Capucine L.; Garcia, Zacarias; Bousso, Philippe] Inst Pasteur, Dynam Immune Responses Unit, INSERM U1223, Equipe Labellisee Ligue Canc, F-75015 Paris, France.
   [Boulch, Morgane; Cazaux, Marine; Thibaut, Ronan] Univ Paris Diderot, Sorbonne Paris Cite, Paris, France.
   [Loe-Mie, Yann] Inst Pasteur, Hub Bioinformat & Biostat, Dept Biol Computat, Paris, France.
RP Cazaux, M; Bousso, P (corresponding author), Inst Pasteur, Dynam Immune Responses Unit, INSERM U1223, Equipe Labellisee Ligue Canc, F-75015 Paris, France.; Cazaux, M (corresponding author), Univ Paris Diderot, Sorbonne Paris Cite, Paris, France.
EM marine.cazaux@aphp.fr; philippe.bousso@pasteur.fr
RI BOUSSO, Philippe/M-6547-2014
OI BOUSSO, Philippe/0000-0002-6362-561X; Loe-Mie, Yann/0000-0003-1427-8014;
   GRANDJEAN, Capucine/0000-0002-2901-7186; Boulch,
   Morgane/0000-0003-0455-3473
FU Institut Pasteur, InsermInstitut National de la Sante et de la Recherche
   Medicale (Inserm); European Research CouncilEuropean Research Council
   (ERC)European Commission; ITMO Cancer "Alliance Nationale pour les
   Sciences de la Vie et de la Sante"
FX This work was supported by Institut Pasteur, Inserm and an Advanced
   grant (ENLIGHTEN) from the European Research Council (to P.B.). M.C.
   received financial support from ITMO Cancer "Alliance Nationale pour les
   Sciences de la Vie et de la Sante" within the framework of the Cancer
   Plan.
CR Adachi K, 2018, NAT BIOTECHNOL, V36, P346, DOI 10.1038/nbt.4086
   ADAMS JM, 1985, NATURE, V318, P533, DOI 10.1038/318533a0
   Adusumilli PS, 2014, SCI TRANSL MED, V6, DOI 10.1126/scitranslmed.3010162
   Andrijauskaite K, 2015, CANCER GENE THER, V22, P360, DOI 10.1038/cgt.2015.28
   Avanzi MP, 2018, CELL REP, V23, P2130, DOI 10.1016/j.celrep.2018.04.051
   Awasthi R, 2020, BLOOD ADV, V4, P560, DOI 10.1182/bloodadvances.2019000525
   Barber A, 2009, J IMMUNOL, V183, P6939, DOI 10.4049/jimmunol.0902000
   Barber A, 2009, J IMMUNOL, V183, P2365, DOI 10.4049/jimmunol.0900721
   Zhang B, 2008, J CLIN INVEST, V118, P1398, DOI 10.1172/JCI33522
   Bousso P, 1998, IMMUNITY, V9, P169, DOI 10.1016/S1074-7613(00)80599-3
   Braumuller H, 2013, NATURE, V494, P361, DOI 10.1038/nature11824
   Breart B, 2008, J CLIN INVEST, V118, P1390, DOI 10.1172/JCI34388
   Butler A, 2018, NAT BIOTECHNOL, V36, P411, DOI 10.1038/nbt.4096
   Cazaux M, 2019, J EXP MED, V216, P1038, DOI 10.1084/jem.20182375
   Cheadle EJ, 2014, J IMMUNOL, V192, P3654, DOI 10.4049/jimmunol.1302148
   Cheadle EJ, 2009, J IMMUNOTHER, V32, P207, DOI 10.1097/CJI.0b013e318194a921
   Chmielewski M, 2011, CANCER RES, V71, P5697, DOI 10.1158/0008-5472.CAN-11-0103
   CHOUAIB S, 1994, P NATL ACAD SCI USA, V91, P12659, DOI 10.1073/pnas.91.26.12659
   Colombo MP, 2002, CYTOKINE GROWTH F R, V13, P155, DOI 10.1016/S1359-6101(01)00032-6
   DIGHE AS, 1994, IMMUNITY, V1, P447, DOI 10.1016/1074-7613(94)90087-6
   Etxeberria I, 2019, CANCER CELL, V36, P613, DOI 10.1016/j.ccell.2019.10.006
   Gardner RA, 2017, BLOOD, V129, P3322, DOI 10.1182/blood-2017-02-769208
   Garris CS, 2018, IMMUNITY, V49, P1148, DOI 10.1016/j.immuni.2018.09.024
   HARRIS AW, 1988, J EXP MED, V167, P353, DOI 10.1084/jem.167.2.353
   Hoekstra ME, 2020, NAT CANCER, V1, P291, DOI 10.1038/s43018-020-0036-4
   Hoyos V, 2010, LEUKEMIA, V24, P1160, DOI 10.1038/leu.2010.75
   June CH, 2018, NEW ENGL J MED, V379, P64, DOI 10.1056/NEJMra1706169
   Kammertoens T, 2017, NATURE, V545, P98, DOI 10.1038/nature22311
   Kochenderfer JN, 2012, BLOOD, V119, P2709, DOI 10.1182/blood-2011-10-384388
   Kochenderfer JN, 2010, BLOOD, V116, P3875, DOI 10.1182/blood-2010-01-265041
   Koneru M, 2015, ONCOIMMUNOLOGY, V4, DOI 10.4161/2162402X.2014.994446
   Kueberuwa G, 2018, MOL THER-ONCOLYTICS, V8, P41, DOI 10.1016/j.omto.2017.12.003
   Liadi I, 2015, CANCER IMMUNOL RES, V3, P473, DOI 10.1158/2326-6066.CIR-14-0195
   Ma L, 2019, SCIENCE, V365, P162, DOI 10.1126/science.aav8692
   Majzner RG, 2018, CANCER DISCOV, V8, P1219, DOI 10.1158/2159-8290.CD-18-0442
   Marraco SAF, 2012, FRONT IMMUNOL, V3, DOI 10.3389/fimmu.2012.00331
   Michonneau D, 2016, IMMUNITY, V44, P143, DOI 10.1016/j.immuni.2015.12.008
   Milo I, 2018, SCI IMMUNOL, V3, DOI 10.1126/sciimmunol.aat1435
   Moreau HD, 2012, IMMUNITY, V37, P351, DOI 10.1016/j.immuni.2012.05.014
   Neelapu SS, 2017, NEW ENGL J MED, V377, P2531, DOI 10.1056/NEJMoa1707447
   Pai CCS, 2019, IMMUNITY, V50, P477, DOI 10.1016/j.immuni.2019.01.006
   Pegram HJ, 2012, BLOOD, V119, P4133, DOI 10.1182/blood-2011-12-400044
   Qin ZH, 2000, IMMUNITY, V12, P677, DOI 10.1016/S1074-7613(00)80218-6
   Quezada SA, 2010, J EXP MED, V207, P637, DOI 10.1084/jem.20091918
   Ramos HJ, 2009, BLOOD, V113, P5516, DOI 10.1182/blood-2008-11-188458
   Rubinstein MP, 2015, CANCER IMMUNOL IMMUN, V64, P539, DOI 10.1007/s00262-015-1655-y
   Sampson JH, 2014, CLIN CANCER RES, V20, P972, DOI 10.1158/1078-0432.CCR-13-0709
   Schuster SJ, 2019, NEW ENGL J MED, V380, P45, DOI 10.1056/NEJMoa1804980
   Schuster SJ, 2017, NEW ENGL J MED, V377, P2545, DOI 10.1056/NEJMoa1708566
   Shalabi H, 2018, HAEMATOLOGICA, V103, pE215, DOI 10.3324/haematol.2017.183459
   Shankaran V, 2001, NATURE, V410, P1107, DOI 10.1038/35074122
   Sommermeyer D, 2016, LEUKEMIA, V30, P492, DOI 10.1038/leu.2015.247
   Spear P, 2013, ONCOIMMUNOLOGY, V2, DOI 10.4161/onci.23564
   Spear P, 2012, J IMMUNOL, V188, P6389, DOI 10.4049/jimmunol.1103019
   Textor A, 2014, CANCER RES, V74, P6796, DOI 10.1158/0008-5472.CAN-14-0079
   Thibaut R, 2020, NAT CANCER, V1, P302, DOI 10.1038/s43018-020-0038-2
   Turtle CJ, 2016, SCI TRANSL MED, V8, DOI 10.1126/scitranslmed.aaf8621
   Turtle CJ, 2016, J CLIN INVEST, V126, P2123, DOI 10.1172/JCI85309
   Vignali DAA, 2012, NAT IMMUNOL, V13, P722, DOI 10.1038/ni.2366
   Wang DR, 2018, JCI INSIGHT, V3, DOI 10.1172/jci.insight.99048
   Xhangolli I, 2019, GENOM PROTEOM BIOINF, V17, P129, DOI 10.1016/j.gpb.2019.03.002
   Yang YM, 2017, SCI TRANSL MED, V9, DOI 10.1126/scitranslmed.aag1209
   Yeku OO, 2017, SCI REP-UK, V7, DOI 10.1038/s41598-017-10940-8
   Yu H, 2017, AM J HEMATOL, V92, pE11, DOI 10.1002/ajh.24594
NR 64
TC 4
Z9 4
U1 11
U2 26
PU AMER ASSOC ADVANCEMENT SCIENCE
PI WASHINGTON
PA 1200 NEW YORK AVE, NW, WASHINGTON, DC 20005 USA
SN 2470-9468
J9 SCI IMMUNOL
JI Sci. Immunol.
PD MAR
PY 2021
VL 6
IS 57
AR eabd4344
DI 10.1126/sciimmunol.abd4344
PG 16
WC Immunology
SC Immunology
GA RE9YI
UT WOS:000634505100004
PM 33771887
OA Green Submitted
DA 2021-10-29
ER

PT J
AU Park, JH
AF Park, Jae H.
TI Managing older adults with Ph-negative ALL: What is new? Recent advances
   in treating older adults with ALL
SO BEST PRACTICE & RESEARCH CLINICAL HAEMATOLOGY
LA English
DT Article
DE Acute lymphoblastic leukemia; ALL; Blinatumomab; Chimeric antigen
   receptor T cells; CAR T cells; Inotuzumab ozogamicin; Venetoclax
AB Acute lymphoblastic leukemia (ALL) among older adults continues to be associated with a dismal prognosis. Novel effective immunotherapies and targeted agents are expected to address unmet needs in adult ALL. This review has summarized recent evidence to determine whether these approaches can lead to the decreased use of chemotherapy among older adults with ALL and result in improved outcomes.
C1 [Park, Jae H.] Mem Sloan Kettering Canc Ctr, Adult ALL Clin Program, 1275 York Ave, New York, NY 10065 USA.
RP Park, JH (corresponding author), Mem Sloan Kettering Canc Ctr, Adult ALL Clin Program, 1275 York Ave, New York, NY 10065 USA.
EM parkj6@mskcc.org
CR Advani AS, 2018, BLOOD, V132, DOI 10.1182/blood-2018-99-111992
   Aldoss I, 2019, J ONCOL PRACT, V15, P67, DOI 10.1200/JOP.18.00271
   Geyer MB, 2017, BLOOD, V129, P1878, DOI 10.1182/blood-2016-11-749507
   Inaba H, 2013, LANCET, V381, P1943, DOI 10.1016/S0140-6736(12)62187-4
   Jabbour E, 2018, CANCER-AM CANCER SOC, V124, P4044, DOI 10.1002/cncr.31720
   Jain N, 2019, BLOOD, V134, DOI 10.1182/blood-2019-129988
   Kantarjian H, 2018, LANCET ONCOL, V19, P240, DOI 10.1016/S1470-2045(18)30011-1
   Kantarjian H, 2017, NEW ENGL J MED, V376, P836, DOI 10.1056/NEJMoa1609783
   Kantarjian HM, 2017, LANCET HAEMATOL, V4, pE387, DOI 10.1016/S2352-3026(17)30103-5
   Kantarjian HM, 2016, NEW ENGL J MED, V375, P740, DOI 10.1056/NEJMoa1509277
   Leonard J, 2017, HEMATOL-AM SOC HEMAT, P28, DOI 10.1182/asheducation-2017.1.28
   Maude SL, 2018, NEW ENGL J MED, V378, P439, DOI 10.1056/NEJMoa1709866
   Park JH, 2018, NEW ENGL J MED, V378, P449, DOI 10.1056/NEJMoa1709919
   Roberts KG, 2017, J CLIN ONCOL, V35, P394, DOI 10.1200/JCO.2016.69.0073
   Samra B, 2020, J HEMATOL ONCOL, V13, DOI 10.1186/s13045-020-00905-2
   Short NJ, 2019, BLOOD, V134, DOI 10.1182/blood-2019-125136
   Sive JI, 2012, BRIT J HAEMATOL, V157, P463, DOI 10.1111/j.1365-2141.2012.09095.x
NR 17
TC 0
Z9 0
U1 0
U2 0
PU ELSEVIER SCI LTD
PI OXFORD
PA THE BOULEVARD, LANGFORD LANE, KIDLINGTON, OXFORD OX5 1GB, OXON, ENGLAND
SN 1521-6926
EI 1532-1924
J9 BEST PRACT RES CL HA
JI Best Pract. Res. Clin. Haematol.
PD MAR
PY 2021
VL 34
IS 1
SI SI
AR 101258
DI 10.1016/j.beha.2021.101258
PG 4
WC Hematology
SC Hematology
GA RF6OO
UT WOS:000634961800002
PM 33762096
OA Bronze
DA 2021-10-29
ER

PT J
AU Lopes, R
   Ferreira, BV
   Caetano, J
   Barahona, F
   Carneiro, EA
   Joao, C
AF Lopes, Raquel
   Ferreira, Bruna Velosa
   Caetano, Joana
   Barahona, Filipa
   Carneiro, Emilie Arnault
   Joao, Cristina
TI Boosting Immunity against Multiple Myeloma
SO CANCERS
LA English
DT Review
DE multiple myeloma; immunotherapy; bone marrow immune microenvironment
AB Simple Summary
   Multiple myeloma is a hematological malignancy arising from the proliferation of tumor antibody-producing cells in the bone marrow. In this cancer, tumor growth is facilitated by a permissive bone marrow microenvironment including dysfunctional immune cells that lose their ability to control cancer cells and become "toxic friends". Immunotherapy is a form of cancer treatment that aims to stimulate the immune system to "fight back" tumor cells. Several immunotherapies have been approved for clinical use and many others are currently under clinical trials. In this review, we focus on current and future immunotherapies used in multiple myeloma with impact on bone marrow immune microenvironment cells, also known as the bone marrow immunome.
   Despite the improvement of patient's outcome obtained by the current use of immunomodulatory drugs, proteasome inhibitors or anti-CD38 monoclonal antibodies, multiple myeloma (MM) remains an incurable disease. More recently, the testing in clinical trials of novel drugs such as anti-BCMA CAR-T cells, antibody-drug conjugates or bispecific antibodies broadened the possibility of improving patients' survival. However, thus far, these treatment strategies have not been able to steadily eliminate all malignant cells, and the aim has been to induce a long-term complete response with minimal residual disease (MRD)-negative status. In this sense, approaches that target not only myeloma cells but also the surrounding microenvironment are promising strategies to achieve a sustained MRD negativity with prolonged survival. This review provides an overview of current and future strategies used for immunomodulation of MM focusing on the impact on bone marrow (BM) immunome.
C1 [Lopes, Raquel; Ferreira, Bruna Velosa; Caetano, Joana; Barahona, Filipa; Carneiro, Emilie Arnault; Joao, Cristina] Champalimaud Ctr Unknown, Lymphoma & Myeloma Res Programme, P-1400038 Lisbon, Portugal.
   [Lopes, Raquel] Univ Lisbon, Fac Med, P-1649028 Lisbon, Portugal.
   [Ferreira, Bruna Velosa; Caetano, Joana; Barahona, Filipa; Joao, Cristina] NOVA Med Sch, Fac Med Sci, P-1169056 Lisbon, Portugal.
   [Caetano, Joana; Joao, Cristina] Champalimaud Ctr Unknown, Hematooncol Dept, P-1400038 Lisbon, Portugal.
RP Joao, C (corresponding author), Champalimaud Ctr Unknown, Lymphoma & Myeloma Res Programme, P-1400038 Lisbon, Portugal.; Joao, C (corresponding author), NOVA Med Sch, Fac Med Sci, P-1169056 Lisbon, Portugal.; Joao, C (corresponding author), Champalimaud Ctr Unknown, Hematooncol Dept, P-1400038 Lisbon, Portugal.
EM raquel.lopes@research.fchampalimaud.org;
   bruna.ferreira@research.fchampalimaud.org;
   joana.caetano@research.fchampalimaud.org;
   filipa.barahona@research.fchampalimaud.org;
   emilie.carneiro@research.fchampalimaud.org;
   cristina.joao@research.fchampalimaud.org
OI Caetano, Joana/0000-0001-7509-9066; CARNEIRO,
   Emilie/0000-0002-5235-6557; Joao, Cristina/0000-0002-3978-766X
FU Fundacao para a Ciencia e Tecnologia (FCT)Portuguese Foundation for
   Science and TechnologyEuropean Commission [PTDC/MECHEM/30315/2017,
   UIDB/04443/2020]
FX This research was funded by Fundacao para a Ciencia e Tecnologia (FCT),
   PTDC/MECHEM/30315/2017 and UIDB/04443/2020.
CR Abrahams Cristina L, 2018, Oncotarget, V9, P37700, DOI 10.18632/oncotarget.26491
   Ailawadhi S, 2019, CL LYMPH MYELOM LEUK, V19, P29, DOI 10.1016/j.clml.2018.08.018
   Al Hamed R, 2019, BLOOD CANCER J, V9, DOI 10.1038/s41408-019-0205-9
   Atanackovic D, 2014, LEUKEMIA, V28, P993, DOI 10.1038/leu.2013.310
   Bashir Q, 2017, CURR HEMATOL MALIG R, V12, P126, DOI 10.1007/s11899-017-0374-1
   Bendle GM, 2010, NAT MED, V16, P565, DOI 10.1038/nm.2128
   Berdeja JG, 2012, BLOOD, V120, DOI 10.1182/blood.V120.21.728.728
   Biavati L, 2019, BLOOD, V134, DOI 10.1182/blood-2019-128430
   Bjorklund CC, 2020, LEUKEMIA, V34, P1197, DOI 10.1038/s41375-019-0620-8
   Borrello I, 2016, FRONT IMMUNOL, V7, DOI 10.3389/fimmu.2016.00112
   Brown RD, 2001, BLOOD, V98, P2992, DOI 10.1182/blood.V98.10.2992
   Brudno JN, 2018, J CLIN ONCOL, V36, P2267, DOI 10.1200/JCO.2018.77.8084
   Bruins WSC, 2020, FRONT IMMUNOL, V11, DOI 10.3389/fimmu.2020.01155
   Bruno B, 2007, NEW ENGL J MED, V356, P1110, DOI 10.1056/NEJMoa065464
   Caraccio C, 2020, FRONT IMMUNOL, V11, DOI 10.3389/fimmu.2020.00501
   Castella B, 2018, FRONT IMMUNOL, V9, DOI 10.3389/fimmu.2018.01492
   Chen D, 2011, CURR CANCER DRUG TAR, V11, P239, DOI 10.2174/156800911794519752
   Cheng JL, 2019, FRONT ONCOL, V9, DOI 10.3389/fonc.2019.01237
   Chillemi A, 2017, FRONT IMMUNOL, V8, DOI 10.3389/fimmu.2017.00305
   Cho SF, 2020, BLOOD ADV, V4, P4195, DOI 10.1182/bloodadvances.2020002524
   Chung DJ, 2016, CANCER IMMUNOL RES, V4, P61, DOI 10.1158/2326-6066.CIR-15-0055
   Cohen AD, 2019, J CLIN INVEST, V129, P2210, DOI 10.1172/JCI126397
   Cohen Adam D, 2018, Am Soc Clin Oncol Educ Book, V38, pe6, DOI 10.1200/EDBK_200889
   Costa LJ, 2020, BONE MARROW TRANSPL, V55, P1810, DOI 10.1038/s41409-020-0887-4
   Costa LJ, 2019, BLOOD, V134, DOI 10.1182/blood-2019-122895
   D'Souza A, 2019, BIOL BLOOD MARROW TR, V25, P1492, DOI 10.1016/j.bbmt.2019.04.005
   Dahlen Eva, 2018, Ther Adv Vaccines Immunother, V6, P3, DOI 10.1177/2515135518763280
   de Vries A.-R., CC 93269 2 1 T CELL
   de Weers M, 2011, J IMMUNOL, V186, P1840, DOI 10.4049/jimmunol.1003032
   Dhakal B, 2016, BONE MARROW TRANSPL, V51, P492, DOI 10.1038/bmt.2015.325
   Dhillon S, 2020, DRUGS, V80, P905, DOI 10.1007/s40265-020-01311-1
   Dimopoulos M, 2021, BLOOD, V137, P1154, DOI 10.1182/blood.2020008209
   Dimopoulos M, 2020, LANCET, V396, P186, DOI 10.1016/S0140-6736(20)30734-0
   Dimopoulos MA, 2018, CANCER-AM CANCER SOC, V124, P4032, DOI 10.1002/cncr.31680
   Dunn GP, 2002, NAT IMMUNOL, V3, P991, DOI 10.1038/ni1102-991
   Fatholahi M, 2019, CL LYMPH MYELOM LEUK, V19, pE116, DOI 10.1016/j.clml.2019.09.192
   Fedele PL, 2018, BLOOD, V132, P2166, DOI 10.1182/blood-2018-05-850727
   Gahrton G, 2020, J CLIN MED, V9, DOI 10.3390/jcm9072180
   Gahrton G, 2013, BLOOD, V121, P5055, DOI 10.1182/blood-2012-11-469452
   Galustian C, 2009, CANCER IMMUNOL IMMUN, V58, P1033, DOI 10.1007/s00262-008-0620-4
   Gandhi AK, 2010, CURR CANCER DRUG TAR, V10, P155
   Gandolfi S, 2017, CANCER METAST REV, V36, P561, DOI 10.1007/s10555-017-9707-8
   Garfall AL, 2019, BLOOD ADV, V3, P2812, DOI 10.1182/bloodadvances.2019000600
   Gogishvili T, 2017, BLOOD, V130, P2838, DOI 10.1182/blood-2017-04-778423
   Greil C, 2019, HAEMATOLOGICA, V104, P370, DOI 10.3324/haematol.2018.200881
   Groen K, 2019, CANCER MANAG RES, V11, P2663, DOI 10.2147/CMAR.S150653
   Guillerey C, 2018, BLOOD, V132, P1689, DOI 10.1182/blood-2018-01-825265
   Harjunpaa H, 2020, CLIN EXP IMMUNOL, V200, P108, DOI 10.1111/cei.13407
   Harrison SJ, 2020, BLOOD, V136, DOI 10.1182/blood-2020-134063
   Hipp S, 2015, BLOOD, V126, DOI 10.1182/blood.V126.23.2999.2999
   Hoyos V, 2016, BLOOD, V128, P1679, DOI 10.1182/blood-2016-05-636357
   Jahn L, 2017, BLOOD, V129, P1284, DOI 10.1182/blood-2016-09-737536
   Jakubowiak A, 2016, BLOOD, V127, P2833, DOI 10.1182/blood-2016-01-694604
   Jiang H, 2016, LEUKEMIA, V30, P399, DOI 10.1038/leu.2015.240
   June CH, 2018, NEW ENGL J MED, V379, P64, DOI 10.1056/NEJMra1706169
   Kalos M, 2011, SCI TRANSL MED, V3, DOI 10.1126/scitranslmed.3002842
   Kawamura K, 2015, BIOL BLOOD MARROW TR, V21, P1291, DOI 10.1016/j.bbmt.2015.02.015
   Kawano Y, 2017, CURR CANCER DRUG TAR, V17, P806, DOI 10.2174/1568009617666170214102301
   Kelly KR, 2016, BLOOD, V128, DOI 10.1182/blood.V128.22.4486.4486
   Kinneer K, 2017, BLOOD, V130
   Krejcik J, 2016, BLOOD, V128, P384, DOI 10.1182/blood-2015-12-687749
   Kroger N, 2013, BIOL BLOOD MARROW TR, V19, P398, DOI 10.1016/j.bbmt.2012.10.008
   Kronke J, 2014, SCIENCE, V343, P301, DOI 10.1126/science.1244851
   Kubiczkova L, 2014, J CELL MOL MED, V18, P947, DOI 10.1111/jcmm.12279
   Kumar SK, 2016, CLIN CANCER RES, V22, P5453, DOI 10.1158/1078-0432.CCR-16-0868
   Lacy MQ, 2009, AM J HEMATOL, V84, P799, DOI 10.1002/ajh.21560
   Laubach JP, 2017, CLIN PHARMACOL THER, V101, P81, DOI 10.1002/cpt.550
   Lawasut P, 2012, CURR HEMATOL MALIG R, V7, P258, DOI 10.1007/s11899-012-0141-2
   Leone E, 2013, CLIN CANCER RES, V19, P2096, DOI 10.1158/1078-0432.CCR-12-3325
   Lesokhin AM, 2016, J CLIN ONCOL, V34, P2698, DOI 10.1200/JCO.2015.65.9789
   Li J, 2020, ANN HEMATOL, V99, P2589, DOI 10.1007/s00277-020-04234-9
   Lim SH, 1999, INT J CANCER, V83, P215
   Liu EL, 2020, NEW ENGL J MED, V382, P545, DOI 10.1056/NEJMoa1910607
   Lokhorst HM, 2015, NEW ENGL J MED, V373, P1207, DOI 10.1056/NEJMoa1506348
   Lonial S, 2019, J CLIN ONCOL, V37
   Lonial S, 2016, LANCET, V387, P1551, DOI 10.1016/S0140-6736(15)01120-4
   Lonial S, 2015, NEW ENGL J MED, V373, P621, DOI 10.1056/NEJMoa1505654
   Lopez-Girona A, 2019, BLOOD, V134, DOI 10.1182/blood-2019-124338
   Lu G, 2014, SCIENCE, V343, P305, DOI 10.1126/science.1244917
   Lu XY, 2015, J IMMUNOL, V194, P2011, DOI 10.4049/jimmunol.1401894
   Luptakova K, 2013, CANCER IMMUNOL IMMUN, V62, P39, DOI 10.1007/s00262-012-1308-3
   Lutz ER, 2019, BLOOD, V134, DOI 10.1182/blood-2019-130629
   Malaer JD, 2017, AM J CANCER RES, V7, P1637
   Maude SL, 2018, NEW ENGL J MED, V378, P439, DOI 10.1056/NEJMoa1709866
   Mikhael J, 2020, LEUKEMIA, V34, P3298, DOI 10.1038/s41375-020-0857-2
   Minnie SA, 2020, J CLIN INVEST, V130, P1565, DOI 10.1172/JCI129205
   Minnie SA, 2018, BLOOD, V132, P1675, DOI 10.1182/blood-2018-01-825240
   Mohty M, 2014, CANCER-AM CANCER SOC, V120, P618, DOI 10.1002/cncr.28481
   Moreau P, 2016, NEW ENGL J MED, V374, P1621, DOI 10.1056/NEJMoa1516282
   Neelapu SS, 2017, NEW ENGL J MED, V377, P2531, DOI 10.1056/NEJMoa1707447
   Nijhof IS, 2015, LEUKEMIA, V29, P2039, DOI 10.1038/leu.2015.123
   Nijhof IS, 2016, BLOOD, V128, P959, DOI 10.1182/blood-2016-03-703439
   Noonan K, 2012, CLIN CANCER RES, V18, P1426, DOI 10.1158/1078-0432.CCR-11-1221
   Noonan KA, 2015, CANCER J, V21, P501, DOI 10.1097/PPO.0000000000000159
   Noonan KA, 2015, SCI TRANSL MED, V7, DOI 10.1126/scitranslmed.aaa7014
   O'Connor BP, 2004, J EXP MED, V199, P91, DOI 10.1084/jem.20031330
   Orlowski RZ, 2018, J CLIN ONCOL, V36, DOI 10.1200/JCO.2018.36.15_suppl.TPS8055
   Overdijk MB, 2015, MABS-AUSTIN, V7, P311, DOI 10.1080/19420862.2015.1007813
   Painuly U, 2013, CLIN MED INSIGHTS-ON, V7, P53, DOI 10.4137/CMO.S7764
   Paiva B, 2015, LEUKEMIA, V29, P2110, DOI 10.1038/leu.2015.79
   Palumbo A, 2016, NEW ENGL J MED, V375, P754, DOI 10.1056/NEJMoa1606038
   Pazina T, 2017, ONCOIMMUNOLOGY, V6, DOI 10.1080/2162402X.2017.1339853
   Pinto V, 2020, CANCERS, V12, DOI 10.3390/cancers12020407
   Prabhala RH, 2006, BLOOD, V107, P301, DOI 10.1182/blood-2005-08-3101
   Pratt G, 2007, BRIT J HAEMATOL, V138, P563, DOI 10.1111/j.1365-2141.2007.06705.x
   Quach H, 2010, LEUKEMIA, V24, P22, DOI 10.1038/leu.2009.236
   Raje N, 2019, NEW ENGL J MED, V380, P1726, DOI 10.1056/NEJMoa1817226
   Raje NS, 2019, BLOOD, V134, DOI 10.1182/blood-2019-121805
   Ramachandran IR, 2013, J IMMUNOL, V190, P3815, DOI 10.4049/jimmunol.1203373
   Rapoport AP, 2015, NAT MED, V21, P914, DOI 10.1038/nm.3910
   Rawstron AC, 1998, BRIT J HAEMATOL, V100, P176, DOI 10.1046/j.1365-2141.1998.00525.x
   Ray A, 2015, LEUKEMIA, V29, P1441, DOI 10.1038/leu.2015.11
   Rezvani K, 2019, BONE MARROW TRANSPL, V54, P785, DOI 10.1038/s41409-019-0601-6
   Rezvani K, 2017, MOL THER, V25, P1769, DOI 10.1016/j.ymthe.2017.06.012
   Ribatti D, 2018, INT J MOL SCI, V19, DOI 10.3390/ijms19072031
   Richardson PG, 2020, BLOOD CANCER J, V10, DOI 10.1038/s41408-020-00369-0
   Richardson PG, 2020, J CLIN ONCOL, V38
   Richardson PG, 2018, FUTURE ONCOL, V14, P1035, DOI 10.2217/fon-2017-0616
   Richardson PG, 2011, BRIT J HAEMATOL, V154, P745, DOI 10.1111/j.1365-2141.2011.08790.x
   Ridgway D, 2003, CANCER INVEST, V21, P873, DOI 10.1081/CNV-120025091
   Rodriguez-Otero P, 2017, HAEMATOLOGICA, V102, P423, DOI 10.3324/haematol.2016.152504
   Rosenblatt J, 2013, CLIN CANCER RES, V19, P3640, DOI 10.1158/1078-0432.CCR-13-0282
   Rosenblatt J, 2011, BLOOD, V117, P393, DOI 10.1182/blood-2010-04-277137
   Sahebi F, 2019, BIOL BLOOD MARROW TR, V25, P335, DOI 10.1016/j.bbmt.2018.09.018
   Schumacher TNM, 2002, NAT REV IMMUNOL, V2, P512, DOI 10.1038/nri841
   Shah N, 2020, LEUKEMIA, V34, P985, DOI 10.1038/s41375-020-0734-z
   Shah Z, 2019, BLOOD, V134, DOI 10.1182/blood-2019-129652
   Sherbenou DW, 2020, CLIN CANCER RES, V26, P6028, DOI 10.1158/1078-0432.CCR-20-0400
   Sherbenou DW, 2016, J CLIN INVEST, V126, P4640, DOI 10.1172/JCI85856
   Shi J, 2008, BLOOD, V111, P1309, DOI 10.1182/blood-2007-03-078535
   Shinde P, 2018, SCI REP-UK, V8, DOI 10.1038/s41598-018-23943-w
   Sidana S, 2019, BLOOD ADV, V3, P3473, DOI 10.1182/bloodadvances.2019000370
   Skaletskaya A, 2011, CANCER RES, V71, DOI 10.1158/1538-7445.AM2011-770
   Skarbnik AP, 2018, BLOOD, V132, DOI 10.1182/blood-2018-99-113586
   Smith EL, 2019, SCI TRANSL MED, V11, DOI 10.1126/scitranslmed.aau7746
   Stadtmauer EA, 2019, BLOOD ADV, V3, P2022, DOI 10.1182/bloodadvances.2019000194
   Staudacher AH, 2017, BRIT J CANCER, V117, P1736, DOI 10.1038/bjc.2017.367
   Stein R, 2007, CLIN CANCER RES, V13, p5556S, DOI 10.1158/1078-0432.CCR-07-1167
   Suen H, 2016, LEUKEMIA, V30, P1716, DOI 10.1038/leu.2016.84
   Sun Chuang, 2019, Oncotarget, V10, P2369, DOI 10.18632/oncotarget.26792
   Suyani E, 2013, ANN HEMATOL, V92, P669, DOI 10.1007/s00277-012-1652-6
   Szalat R, 2019, CANCER J, V25, P45, DOI 10.1097/PPO.0000000000000355
   Tai YT, 2019, CL LYMPH MYELOM LEUK, V19, pE154, DOI 10.1016/j.clml.2019.09.257
   Tai YT, 2014, BLOOD, V123, P3128, DOI 10.1182/blood-2013-10-535088
   Tai YT, 2011, BONE MARROW RES, DOI 10.1155/2011/924058
   Tamura H, 2013, LEUKEMIA, V27, P464, DOI 10.1038/leu.2012.213
   Tamura H, 2020, CANCERS, V12, DOI 10.3390/cancers12040924
   Nguyen-Pham TN, 2012, CLIN DEV IMMUNOL, DOI 10.1155/2012/397648
   Trotta R, 2008, J IMMUNOL, V181, P3784, DOI 10.4049/jimmunol.181.6.3784
   Tzogani K, 2021, ONCOLOGIST, V26, P70, DOI 10.1002/onco.13592
   Usmani SZ, 2016, BLOOD, V128, P37, DOI 10.1182/blood-2016-03-705210
   van Bueren JL, 2014, BLOOD, V124, DOI 10.1182/blood.V124.21.3474.3474
   van de Donk NWCJ, 2016, BLOOD, V127, P681, DOI 10.1182/blood-2015-10-646810
   van Rhee F, 2007, CLIN CANCER RES, V13, P1353, DOI 10.1158/1078-0432.CCR-06-2650
   Wang JH, 2020, CLIN TRANSL IMMUNOL, V9, DOI 10.1002/cti2.1132
   Wang SQ, 2006, BLOOD, V108, P4071, DOI 10.1182/blood-2006-04-016980
   Willert ERG, 2019, AM ASS CANC RES, V79, P2384
   Wu L, 2020, NAT CANCER, V1, P86, DOI 10.1038/s43018-019-0004-z
   Xing LJ, 2020, LEUKEMIA, V34, P2150, DOI 10.1038/s41375-020-0745-9
   Yi Q, 2002, BRIT J HAEMATOL, V117, P297, DOI 10.1046/j.1365-2141.2002.03411.x
   Yu B, 2019, J HEMATOL ONCOL, V12, DOI 10.1186/s13045-019-0786-6
   Zhang L, 2017, BLOOD CANCER J, V7, DOI 10.1038/bcj.2017.24
   Zhang XL, 2017, EXP HEMATOL ONCOL, V6, DOI 10.1186/s40164-017-0072-7
   Zonder JA, 2012, BLOOD, V120, P552, DOI 10.1182/blood-2011-06-360552
NR 164
TC 1
Z9 1
U1 2
U2 2
PU MDPI
PI BASEL
PA ST ALBAN-ANLAGE 66, CH-4052 BASEL, SWITZERLAND
EI 2072-6694
J9 CANCERS
JI Cancers
PD MAR
PY 2021
VL 13
IS 6
AR 1221
DI 10.3390/cancers13061221
PG 21
WC Oncology
SC Oncology
GA RE7PF
UT WOS:000634340400001
PM 33799565
OA gold, Green Published
DA 2021-10-29
ER

PT J
AU Rad, SMAH
   Halpin, JC
   Mollaei, M
   Bell, SWJS
   Hirankarn, N
   McLellan, AD
AF Rad S. M., Ali Hosseini
   Halpin, Joshua Colin
   Mollaei, Mojtaba
   Smith Bell, Samuel W. J.
   Hirankarn, Nattiya
   McLellan, Alexander D.
TI Metabolic and Mitochondrial Functioning in Chimeric Antigen Receptor
   (CAR)-T Cells
SO CANCERS
LA English
DT Review
DE CAR T cell therapy; T cell metabolism; mitochondria; memory T cell;
   metabolic reprogramming
AB Simple Summary
   We review the mechanisms of cellular metabolism and mitochondrial function that have potential to impact on the success of chimeric antigen receptor (CAR) T cell therapy. The review focuses readers on mitochondrial functions to allow a better understanding of the complexity of T cell metabolic pathways, energetics and apoptotic/antiapoptotic pathways occurring in CAR T cells. We highlight potential modifications of T cell metabolism and mitochondrial function for the benefit of improved adoptive cellular therapy. Reprogramming metabolism in CAR T cells is an attractive approach to improve antitumour functions, increase persistence and enable adaptation to the nutrient-restricted solid tumour environment.
   Chimeric antigen receptor (CAR) T-cell therapy has revolutionized adoptive cell therapy with impressive therapeutic outcomes of >80% complete remission (CR) rates in some haematological malignancies. Despite this, CAR T cell therapy for the treatment of solid tumours has invariably been unsuccessful in the clinic. Immunosuppressive factors and metabolic stresses in the tumour microenvironment (TME) result in the dysfunction and exhaustion of CAR T cells. A growing body of evidence demonstrates the importance of the mitochondrial and metabolic state of CAR T cells prior to infusion into patients. The different T cell subtypes utilise distinct metabolic pathways to fulfil their energy demands associated with their function. The reprogramming of CAR T cell metabolism is a viable approach to manufacture CAR T cells with superior antitumour functions and increased longevity, whilst also facilitating their adaptation to the nutrient restricted TME. This review discusses the mitochondrial and metabolic state of T cells, and describes the potential of the latest metabolic interventions to maximise CAR T cell efficacy for solid tumours.
C1 [Rad S. M., Ali Hosseini; Halpin, Joshua Colin; Smith Bell, Samuel W. J.; McLellan, Alexander D.] Univ Otago, Dept Microbiol & Immunol, Dunedin 9010, Otago, New Zealand.
   [Rad S. M., Ali Hosseini; Hirankarn, Nattiya] Chulalongkorn Univ, Fac Med, Dept Microbiol, Bangkok 10330, Thailand.
   [Rad S. M., Ali Hosseini; Hirankarn, Nattiya] Chulalongkorn Univ, Ctr Excellence Immunol & Immune Mediated Dis, Bangkok 10330, Thailand.
   [Mollaei, Mojtaba] Tarbiat Modares Univ, Sch Med, Dept Immunol, Tehran 1411713116, Iran.
RP Rad, SMAH; McLellan, AD (corresponding author), Univ Otago, Dept Microbiol & Immunol, Dunedin 9010, Otago, New Zealand.; Rad, SMAH (corresponding author), Chulalongkorn Univ, Fac Med, Dept Microbiol, Bangkok 10330, Thailand.; Rad, SMAH (corresponding author), Chulalongkorn Univ, Ctr Excellence Immunol & Immune Mediated Dis, Bangkok 10330, Thailand.
EM ali.hosseinirad@otago.ac.nz; josh.halpin@postgrad.otago.ac.nz;
   mojtaba.mollaei@modares.ac.ir; smisa123@student.otago.ac.nz;
   Nattiya.H@chula.ac.th; alex.mclellan@otago.ac.nz
OI Hirankarn, Nattiya/0000-0003-2224-6856
FU Royal Society of New Zealand Marsden FundRoyal Society of New
   ZealandMarsden Fund (NZ) [UOO1806]; Second Century Fund (C2F)
   Chulalongkorn University
FX This research was funded by the Royal Society of New Zealand Marsden
   Fund, grant number UOO1806. A.H.R.S.M. was supported by the Second
   Century Fund (C2F) Chulalongkorn University.
CR Amini A, 2019, CYTOTHERAPY, V21, pS30, DOI 10.1016/j.jcyt.2019.03.348
   Anderson KG, 2017, CANCER CELL, V31, P311, DOI 10.1016/j.ccell.2017.02.008
   Ankri C, 2014, ONCOIMMUNOLOGY, V3, DOI 10.4161/onci.27399
   Ankri C, 2013, J IMMUNOL, V191, P4121, DOI 10.4049/jimmunol.1203085
   Ardehali H, 1996, J BIOL CHEM, V271, P1849, DOI 10.1074/jbc.271.4.1849
   Arts RJW, 2016, CELL METAB, V24, P807, DOI 10.1016/j.cmet.2016.10.008
   Asmal M, 2003, IMMUNITY, V19, P535, DOI 10.1016/S1074-7613(03)00268-1
   Baixauli F, 2015, CELL METAB, V22, P485, DOI 10.1016/j.cmet.2015.07.020
   Baker N, 2019, MITOCHONDRION, V49, P259, DOI 10.1016/j.mito.2019.06.003
   Bantug GR, 2018, NAT REV IMMUNOL, V18, P19, DOI 10.1038/nri.2017.99
   Barnhart BC, 2004, EMBO J, V23, P3175, DOI 10.1038/sj.emboj.7600325
   Battram A, 2020, J IMMUNOTHER CANCER, V8, pA65, DOI 10.1136/jitc-2020-SITC2020.0104
   Bock FJ, 2020, NAT REV MOL CELL BIO, V21, P85, DOI 10.1038/s41580-019-0173-8
   Boyiadzis MM, 2018, J IMMUNOTHER CANCER, V6, DOI 10.1186/s40425-018-0460-5
   Brand A, 2016, CELL METAB, V24, P657, DOI 10.1016/j.cmet.2016.08.011
   Brenner D, 2009, CURR OPIN CELL BIOL, V21, P871, DOI 10.1016/j.ceb.2009.09.004
   Buck MD, 2016, CELL, V166, P63, DOI 10.1016/j.cell.2016.05.035
   Buck MD, 2015, J EXP MED, V212, P1345, DOI 10.1084/jem.20151159
   Byun DJ, 2017, NAT REV ENDOCRINOL, V13, P195, DOI 10.1038/nrendo.2016.205
   Cai L, 2011, MOL CELL, V42, P426, DOI 10.1016/j.molcel.2011.05.004
   Chalah A, 2008, ADV EXP MED BIOL, V615, P25, DOI 10.1007/978-1-4020-6554-5_3
   Chamoto K, 2017, P NATL ACAD SCI USA, V114, pE761, DOI 10.1073/pnas.1620433114
   Chan DC, 2006, ANNU REV CELL DEV BI, V22, P79, DOI 10.1146/annurev.cellbio.22.010305.104638
   Chao T, 2017, FRONT IMMUNOL, V8, DOI 10.3389/fimmu.2017.00473
   Chapman NM, 2020, NAT REV IMMUNOL, V20, P55, DOI 10.1038/s41577-019-0203-y
   Cheng Z, 2018, MOL THER, V26, P976, DOI 10.1016/j.ymthe.2018.01.022
   Christie DA, 2012, J IMMUNOL, V189, P4349, DOI 10.4049/jimmunol.1103829
   Cluntun AA, 2017, TRENDS CANCER, V3, P169, DOI 10.1016/j.trecan.2017.01.005
   Cohen S, 2017, EUR J IMMUNOL, V47, P225, DOI 10.1002/eji.201646423
   Comito G, 2019, ONCOGENE, V38, P3681, DOI 10.1038/s41388-019-0688-7
   Cui GL, 2015, CELL, V161, P750, DOI 10.1016/j.cell.2015.03.021
   Cui J, 2018, INT J MOL SCI, V19, DOI 10.3390/ijms19010308
   de Silly RV, 2016, ONCOIMMUNOLOGY, V5, DOI 10.1080/2162402X.2016.1232236
   de Silly RV, 2015, EUR J IMMUNOL, V45, P2263, DOI 10.1002/eji.201445284
   Desdin-Mico G, 2018, MITOCHONDRION, V41, P51, DOI 10.1016/j.mito.2017.10.006
   Dunkle A.D., 2011, ROLES BCL 2 FAMILY P
   Dwyer CJ, 2019, FRONT IMMUNOL, V10, DOI 10.3389/fimmu.2019.00263
   Felices M, 2018, JCI INSIGHT, V3, DOI 10.1172/jci.insight.96219
   Fraietta JA, 2018, NAT MED, V24, P563, DOI 10.1038/s41591-018-0010-1
   Fultang L, 2020, BLOOD, V136, P1155, DOI 10.1182/blood.2019004500
   Gattinoni L, 2011, NAT MED, V17, P1290, DOI 10.1038/nm.2446
   Gorelik L, 2001, NAT MED, V7, P1118, DOI 10.1038/nm1001-1118
   Gu MD, 2021, NAT IMMUNOL, V22, P193, DOI 10.1038/s41590-020-00829-6
   Hadji A, 2014, CELL REP, V7, P208, DOI 10.1016/j.celrep.2014.02.035
   Hanahan D, 2011, CELL, V144, P646, DOI 10.1016/j.cell.2011.02.013
   Haran KP, 2018, FRONT IMMUNOL, V9, DOI 10.3389/fimmu.2018.00492
   Hartley J, 2019, CLIN TRANSL IMMUNOL, V8, DOI 10.1002/cti2.1064
   He B., 2019, BLOCKADE CD95CD95L D
   He K, 2020, INT J MOL SCI, V21, DOI 10.3390/ijms21239256
   Hermans D, 2020, P NATL ACAD SCI USA, V117, P6047, DOI 10.1073/pnas.1920413117
   Hong LK, 2018, CANCER IMMUNOL RES, V6, P1274, DOI 10.1158/2326-6066.CIR-18-0065
   Iglesias P, 2018, EUR J INTERN MED, V47, P6, DOI 10.1016/j.ejim.2017.08.019
   Johnson MO, 2016, IMMUNITY, V44, P11, DOI 10.1016/j.immuni.2015.12.015
   Kantor A, 2020, INT J MOL SCI, V21, DOI 10.3390/ijms21176240
   Kawalekar OU, 2016, IMMUNITY, V44, P380, DOI 10.1016/j.immuni.2016.01.021
   Kim H, 2006, NAT CELL BIOL, V8, P1348, DOI 10.1038/ncb1499
   Kimura MY, 2013, NAT IMMUNOL, V14, P143, DOI 10.1038/ni.2494
   Kirk P, 2000, EMBO J, V19, P3896, DOI 10.1093/emboj/19.15.3896
   Klebanoff CA, 2017, JCI INSIGHT, V2, DOI 10.1172/jci.insight.95103
   Klebanoff CA, 2016, J CLIN INVEST, V126, P318, DOI 10.1172/JCI81217
   Klysz D, 2015, SCI SIGNAL, V8, DOI 10.1126/scisignal.aab2610
   Kochenderfer JN, 2017, MOL THER, V25, P2245, DOI 10.1016/j.ymthe.2017.07.004
   Kunkele A, 2015, CANCER IMMUNOL RES, V3, P368, DOI 10.1158/2326-6066.CIR-14-0200
   Latta-Mahieu M, 2002, HUM GENE THER, V13, P1611, DOI 10.1089/10430340260201707
   Le Gallo M, 2017, FRONT IMMUNOL, V8, DOI 10.3389/fimmu.2017.01216
   Leone RD, 2019, SCIENCE, V366, P1013, DOI 10.1126/science.aav2588
   Lian GJ, 2018, ELIFE, V7, DOI 10.7554/eLife.36158
   Ligtenberg MA, 2016, J IMMUNOL, V196, P759, DOI 10.4049/jimmunol.1401710
   Liu Y, 2019, J IMMUNOL, V203, P198, DOI 10.4049/jimmunol.1800033
   Loschinski Romy, 2018, Oncotarget, V9, P13125, DOI 10.18632/oncotarget.24442
   Ma XZ, 2019, CELL METAB, V30, P143, DOI 10.1016/j.cmet.2019.04.002
   Malissen B, 2015, ANNU REV IMMUNOL, V33, P539, DOI 10.1146/annurev-immunol-032414-112158
   Masoumi E, 2020, J EXP CLIN CANC RES, V39, DOI 10.1186/s13046-020-01546-6
   Matsumoto N, 2007, FEBS J, V274, P2376, DOI 10.1111/j.1742-4658.2007.05772.x
   McLellan AD, 2019, IMMUNOL CELL BIOL, V97, P664, DOI 10.1111/imcb.12254
   Mehta MM, 2018, CANCER METAB, V6, DOI 10.1186/s40170-018-0184-5
   Menk AV, 2018, J EXP MED, V215, P1091, DOI 10.1084/jem.20171068
   Metallo CM, 2012, NATURE, V481, P380, DOI 10.1038/nature10602
   Meyer JN, 2017, TOXICOLOGY, V391, P42, DOI 10.1016/j.tox.2017.07.019
   Minn AJ, 2016, CELL, V165, P272, DOI 10.1016/j.cell.2016.03.031
   Missiroli S, 2018, CELL DEATH DIS, V9, DOI 10.1038/s41419-017-0027-2
   Mohammad RM, 2005, MOL CANCER THER, V4, P13
   Nabe S, 2018, CANCER SCI, V109, P3737, DOI 10.1111/cas.13827
   Nakaya M, 2014, IMMUNITY, V40, P692, DOI 10.1016/j.immuni.2014.04.007
   Newick K, 2016, CANCER IMMUNOL RES, V4, P541, DOI 10.1158/2326-6066.CIR-15-0263
   Oh SA, 2013, J IMMUNOL, V191, P3973, DOI 10.4049/jimmunol.1301843
   Ohta A, 2006, P NATL ACAD SCI USA, V103, P13132, DOI 10.1073/pnas.0605251103
   Ozoren N, 2002, NEOPLASIA, V4, P551, DOI 10.1038/sj.neo.7900270
   Palazon A, 2014, IMMUNITY, V41, P518, DOI 10.1016/j.immuni.2014.09.008
   Paulsen M, 2011, CELL DEATH DIFFER, V18, P619, DOI 10.1038/cdd.2010.134
   Perciavalle RM, 2013, TRENDS CELL BIOL, V23, P22, DOI 10.1016/j.tcb.2012.08.011
   Perciavalle RM, 2012, NAT CELL BIOL, V14, P575, DOI 10.1038/ncb2488
   Perkins M.R., 2015, MANUFACTURING ENHANC
   Peter ME, 2015, CELL DEATH DIFFER, V22, P549, DOI 10.1038/cdd.2015.3
   Peter ME, 2007, CELL, V129, P447, DOI 10.1016/j.cell.2007.04.031
   Porter DL, 2015, SCI TRANSL MED, V7, DOI 10.1126/scitranslmed.aac5415
   Rad AH, 2020, J IMMUNOTHER CANCER, V8, pA42, DOI 10.1136/jitc-2020-ITOC7.81
   Rad SMAH, 2020, PLOS ONE, V15, DOI 10.1371/journal.pone.0232915
   Rad SMAH, 2020, GENE, V762, DOI 10.1016/j.gene.2020.145016
   Rad SMAH, 2020, SCI REP-UK, V10, DOI 10.1038/s41598-020-70022-0
   Rafiq S, 2020, NAT REV CLIN ONCOL, V17, P147, DOI 10.1038/s41571-019-0297-y
   Ramaswamy M, 2009, RESULTS PROBL CELL D, V49, P17, DOI 10.1007/400_2008_24
   Ren W, 2017, CELL DEATH DIS, V8, DOI 10.1038/cddis.2016.222
   Rodriguez-Garcia A, 2020, FRONT IMMUNOL, V11, DOI 10.3389/fimmu.2020.01109
   Ron-Harel N, 2016, CELL METAB, V24, P104, DOI 10.1016/j.cmet.2016.06.007
   Rostamian H, 2021, CANCER LETT, V500, P107, DOI 10.1016/j.canlet.2020.12.004
   Saravia J, 2020, CELL RES, V30, P328, DOI 10.1038/s41422-020-0301-1
   Scharping NE, 2017, CANCER IMMUNOL RES, V5, P9, DOI 10.1158/2326-6066.CIR-16-0103
   Scharping NE, 2016, IMMUNITY, V45, P374, DOI 10.1016/j.immuni.2016.07.009
   Schuster SJ, 2019, NEW ENGL J MED, V380, P45, DOI 10.1056/NEJMoa1804980
   Sena LA, 2013, IMMUNITY, V38, P225, DOI 10.1016/j.immuni.2012.10.020
   Siska PJ, 2016, J IMMUNOL, V197, P2532, DOI 10.4049/jimmunol.1502464
   Slaney CY, 2018, CANCER DISCOV, V8, P924, DOI 10.1158/2159-8290.CD-18-0297
   Strauss G, 2003, J IMMUNOL, V171, P1172, DOI 10.4049/jimmunol.171.3.1172
   Sukumar M, 2013, J CLIN INVEST, V123, P4479, DOI 10.1172/JCI69589
   Tan HY, 2017, IMMUNITY, V46, P488, DOI 10.1016/j.immuni.2017.02.010
   Tang N, 2020, JCI INSIGHT, V5, DOI 10.1172/jci.insight.133977
   Teijeira A, 2018, CANCER IMMUNOL RES, V6, P798, DOI 10.1158/2326-6066.CIR-17-0767
   Thurnher M, 2015, SCI SIGNAL, V8, DOI 10.1126/scisignal.2005970
   Tokarew N, 2019, BRIT J CANCER, V120, P26, DOI 10.1038/s41416-018-0325-1
   Tschumi BO, 2018, J IMMUNOTHER CANCER, V6, DOI 10.1186/s40425-018-0385-z
   van Bruggen JAC, 2019, BLOOD, V134, P44, DOI 10.1182/blood.2018885863
   Varanasi SK, 2018, PLOS ONE, V13, DOI 10.1371/journal.pone.0191533
   Vardhana SA, 2020, NAT IMMUNOL, V21, P1022, DOI 10.1038/s41590-020-0725-2
   Wang Q, 2014, INT J CANCER, V135, P1060, DOI 10.1002/ijc.28749
   Wei JS, 2019, J IMMUNOTHER CANCER, V7, DOI 10.1186/s40425-019-0685-y
   Wei J, 2017, FRONT IMMUNOL, V8, DOI 10.3389/fimmu.2017.00247
   Weinberg F, 2019, CANCERS, V11, DOI 10.3390/cancers11081191
   Weinberg SE, 2019, NATURE, V565, P495, DOI 10.1038/s41586-018-0846-z
   Weinberg SE, 2015, NAT CHEM BIOL, V11, P9, DOI 10.1038/nchembio.1712
   Weinkove R, 2019, CLIN TRANSL IMMUNOL, V8, DOI 10.1002/cti2.1049
   Wu H, 2020, NAT COMMUN, V11, DOI 10.1038/s41467-020-17756-7
   Wulfing C, 1997, J EXP MED, V185, P1815, DOI 10.1084/jem.185.10.1815
   Xiao WS, 2018, ANTIOXID REDOX SIGN, V28, P251, DOI 10.1089/ars.2017.7216
   Xu XQ, 2019, FRONT ONCOL, V9, DOI 10.3389/fonc.2019.00322
   Yamamoto TN, 2019, J CLIN INVEST, V129, P1551, DOI 10.1172/JCI121491
   Yang W, 2016, NATURE, V531, P651, DOI 10.1038/nature17412
   Ying WH, 2008, ANTIOXID REDOX SIGN, V10, P179, DOI 10.1089/ars.2007.1672
   Zeng H, 2016, IMMUNITY, V45, P540, DOI 10.1016/j.immuni.2016.08.017
   Zhang Q, 2019, AM J CANCER RES, V9, P2379
   Zheng WT, 2018, LEUKEMIA, V32, P1157, DOI 10.1038/s41375-017-0008-6
NR 141
TC 0
Z9 0
U1 2
U2 3
PU MDPI
PI BASEL
PA ST ALBAN-ANLAGE 66, CH-4052 BASEL, SWITZERLAND
EI 2072-6694
J9 CANCERS
JI Cancers
PD MAR
PY 2021
VL 13
IS 6
AR 1229
DI 10.3390/cancers13061229
PG 23
WC Oncology
SC Oncology
GA RE7RW
UT WOS:000634347300001
PM 33799768
OA gold, Green Published
DA 2021-10-29
ER

PT J
AU Wendel, P
   Reindl, LM
   Bexte, T
   Kunnemeyer, L
   Sarchen, V
   Albinger, N
   Mackensen, A
   Rettinger, E
   Bopp, T
   Ullrich, E
AF Wendel, Philipp
   Reindl, Lisa Marie
   Bexte, Tobias
   Kuennemeyer, Leander
   Saerchen, Vinzenz
   Albinger, Nawid
   Mackensen, Andreas
   Rettinger, Eva
   Bopp, Tobias
   Ullrich, Evelyn
TI Arming Immune Cells for Battle: A Brief Journey through the Advancements
   of T and NK Cell Immunotherapy
SO CANCERS
LA English
DT Review
DE NK cell; T cell; CIK cell; NK-92; cell therapy; immune therapy; CAR-T
   cell; CAR-NK cell
AB Simple Summary
   This review is intended to provide an overview on the history and recent advances of T cell and natural killer (NK) cell-based immunotherapy. While the thymus was discovered as the origin of T cells in the 1960s, and NK cells were first described in 1975, the clinical application of adoptive cell therapies (ACT) only began in the early 1980s with the first lymphokine activated killer (LAK) cell product for the treatment of cancer patients. Over the past decades, further immunotherapies have been developed, including ACT using cytokine-induced killer (CIK) cells, products based on the NK cell line NK-92 as well as specific T and NK cell preparations. Recent advances have successfully improved the effectiveness of T, NK, CIK or NK-92 cells towards tumor-targeting antigens generated by genetic engineering of the immune cells. Herein, we summarize the promising development of ACT over the past decades in the fight against cancer.
   The promising development of adoptive immunotherapy over the last four decades has revealed numerous therapeutic approaches in which dedicated immune cells are modified and administered to eliminate malignant cells. Starting in the early 1980s, lymphokine activated killer (LAK) cells were the first ex vivo generated NK cell-enriched products utilized for adoptive immunotherapy. Over the past decades, various immunotherapies have been developed, including cytokine-induced killer (CIK) cells, as a peripheral blood mononuclear cells (PBMCs)-based therapeutic product, the adoptive transfer of specific T and NK cell products, and the NK cell line NK-92. In addition to allogeneic NK cells, NK-92 cell products represent a possible "off-the-shelf" therapeutic concept. Recent approaches have successfully enhanced the specificity and cytotoxicity of T, NK, CIK or NK-92 cells towards tumor-specific or associated target antigens generated by genetic engineering of the immune cells, e.g., to express a chimeric antigen receptor (CAR). Here, we will look into the history and recent developments of T and NK cell-based immunotherapy.
C1 [Wendel, Philipp; Reindl, Lisa Marie; Bexte, Tobias; Kuennemeyer, Leander; Albinger, Nawid; Rettinger, Eva; Ullrich, Evelyn] Goethe Univ Frankfurt, Childrens Hosp, Div Stem Cell Transplantat Immunol & Intens Care, D-60590 Frankfurt, Germany.
   [Wendel, Philipp; Reindl, Lisa Marie; Bexte, Tobias; Kuennemeyer, Leander; Albinger, Nawid; Ullrich, Evelyn] Goethe Univ Frankfurt, Expt Immunol, D-60590 Frankfurt, Germany.
   [Saerchen, Vinzenz] Goethe Univ Frankfurt, Inst Expt Canc Res Pediat, D-60528 Frankfurt, Germany.
   [Mackensen, Andreas] Univ Erlangen Nurnberg, Univ Hosp Erlangen, Dept Med 5, D-91054 Erlangen, Germany.
   [Bopp, Tobias] Johannes Gutenberg Univ Mainz, Inst Immunol, Univ Med Ctr, D-55131 Mainz, Germany.
   [Bopp, Tobias] Univ Med Ctr Mainz, Res Ctr Immunotherapy FZI, D-55131 Mainz, Germany.
   [Bopp, Tobias] Univ Med Ctr Mainz, Univ Med Ctr, D-55131 Mainz, Germany.
   [Bopp, Tobias; Ullrich, Evelyn] German Canc Consortium DKTK, Partner Site Frankfurt Mainz, D-69120 Heidelberg, Germany.
   [Ullrich, Evelyn] Goethe Univ Frankfurt, Frankfurt Canc Inst, D-60590 Frankfurt, Germany.
RP Ullrich, E (corresponding author), Goethe Univ Frankfurt, Childrens Hosp, Div Stem Cell Transplantat Immunol & Intens Care, D-60590 Frankfurt, Germany.; Ullrich, E (corresponding author), Goethe Univ Frankfurt, Expt Immunol, D-60590 Frankfurt, Germany.; Ullrich, E (corresponding author), German Canc Consortium DKTK, Partner Site Frankfurt Mainz, D-69120 Heidelberg, Germany.; Ullrich, E (corresponding author), Goethe Univ Frankfurt, Frankfurt Canc Inst, D-60590 Frankfurt, Germany.
EM philipp.wendel@kgu.de; lisamarie.reindl@kgu.de; tobias.bexte@kgu.de;
   leander.kuennemeyer@kgu.de; v.saerchen@kinderkrebsstiftung-frankfurt.de;
   nawid.albinger@kgu.de; Andreas.Mackensen@uk-erlangen.de;
   eva.rettinger@kgu.de; boppt@uni-mainz.de; evelyn.ullrich@kgu.de
OI Sarchen, Vinzenz/0000-0001-9565-2850; Reindl, Lisa
   Marie/0000-0002-1027-1256; Wendel, Philipp/0000-0001-5844-1587
FU FCIFonds der Chemischen Industrie; DKTK; DFGGerman Research Foundation
   (DFG)European Commission [CRC/SFB 1292]; IRTG; German Cancer AidDeutsche
   Krebshilfe; Angelika Gutermuth-Stiftung; Menschen fur Kinder e.V.; MSNZ
FX The participating laboratories have been supported by the FCI and DKTK
   (to EU, PW, TBe), by the DFG (CRC/SFB 1292 and IRTG; to EU, TBe, LMR,
   NA, VS, TBo), by the German Cancer Aid (to EU, AM), the "Alfred and
   Angelika Gutermuth-Stiftung" (to EU), by "Menschen fur Kinder e.V." (to
   EU) and MSNZ (to TBe).
CR Ahmadzadeh M, 2006, BLOOD, V107, P2409, DOI 10.1182/blood-2005-06-2399
   Ali S, 2020, ONCOLOGIST, V25, pE321, DOI 10.1634/theoncologist.2019-0233
   Appay V, 2008, CYTOM PART A, V73A, P975, DOI 10.1002/cyto.a.20643
   Arai S, 2008, CYTOTHERAPY, V10, P625, DOI 10.1080/14653240802301872
   Arnon TI, 2001, EUR J IMMUNOL, V31, P2680, DOI 10.1002/1521-4141(200109)31:9<2680::AID-IMMU2680>3.0.CO;2-A
   Bachanova V, 2014, BLOOD, V123, P3855, DOI 10.1182/blood-2013-10-532531
   Bassing CH, 2002, CELL, V109, pS45, DOI 10.1016/S0092-8674(02)00675-X
   Bauer S, 1999, SCIENCE, V285, P727, DOI 10.1126/science.285.5428.727
   Benson DM, 2015, CLIN CANCER RES, V21, P4055, DOI 10.1158/1078-0432.CCR-15-0304
   Beroukhim R, 2010, NATURE, V463, P899, DOI 10.1038/nature08822
   Bluestone JA, 2018, SCIENCE, V362, P154, DOI 10.1126/science.aau2688
   Bonini C, 1997, SCIENCE, V276, P1719, DOI 10.1126/science.276.5319.1719
   Boyiadzis M, 2017, CYTOTHERAPY, V19, P1225, DOI 10.1016/j.jcyt.2017.07.008
   Brehm C, 2011, PLOS ONE, V6, DOI 10.1371/journal.pone.0027351
   Brentjens RJ, 2013, SCI TRANSL MED, V5, DOI 10.1126/scitranslmed.3005930
   Buchbinder EI, 2019, J IMMUNOTHER CANCER, V7, DOI 10.1186/s40425-019-0522-3
   Burger MC, 2019, FRONT IMMUNOL, V10, DOI 10.3389/fimmu.2019.02683
   Burns LJ, 2003, BONE MARROW TRANSPL, V32, P177, DOI 10.1038/sj.bmt.1704086
   Cappuzzello E, 2016, ONCOIMMUNOLOGY, V5, DOI 10.1080/2162402X.2016.1199311
   Casucci M, 2018, FRONT IMMUNOL, V9, DOI 10.3389/fimmu.2018.00507
   Cerottini J C, 1974, Adv Immunol, V18, P67, DOI 10.1016/S0065-2776(08)60308-9
   Chakraborty AK, 2014, NAT IMMUNOL, V15, P798, DOI 10.1038/ni.2940
   Cheng Min, 2012, Front Med, V6, P56, DOI 10.1007/s11684-012-0177-7
   Chmielewski M, 2014, IMMUNOL REV, V257, P83, DOI 10.1111/imr.12125
   Chu Y, 2019, BIOL BLOOD MARROW TR, V25
   Ciceri F, 2007, BLOOD, V109, P4698, DOI 10.1182/blood-2006-05-023416
   Clambey ET, 2014, J MOL MED, V92, P735, DOI 10.1007/s00109-014-1145-2
   Clay TM, 1999, J IMMUNOL, V163, P507
   COLE DJ, 1995, CANCER RES, V55, P748
   Cooper MA, 2001, TRENDS IMMUNOL, V22, P633, DOI 10.1016/S1471-4906(01)02060-9
   Cowan JE, 2015, EUR J IMMUNOL, V45, P652, DOI 10.1002/eji.201445108
   Curti A, 2011, BLOOD, V118, P3273, DOI 10.1182/blood-2011-01-329508
   Davila ML, 2014, SCI TRANSL MED, V6, DOI 10.1126/scitranslmed.3008226
   de Andrade LF, 2020, CANCER IMMUNOL RES, V8, P769, DOI 10.1158/2326-6066.CIR-19-0483
   DEMBIC Z, 1986, NATURE, V320, P232, DOI 10.1038/320232a0
   Di Stasi A, 2011, NEW ENGL J MED, V365, P1673, DOI 10.1056/NEJMoa1106152
   ESHHAR Z, 1993, P NATL ACAD SCI USA, V90, P720, DOI 10.1073/pnas.90.2.720
   European Medicines Agency, YESCARTA AX CIL
   Eyquem J, 2017, NATURE, V543, P113, DOI 10.1038/nature21405
   Fang F, 2017, SEMIN IMMUNOL, V31, P37, DOI 10.1016/j.smim.2017.07.009
   Farag SS, 2006, BIOL BLOOD MARROW TR, V12, P876, DOI 10.1016/j.bbmt.2006.05.007
   Franks SE, 2020, CANCERS, V12, DOI 10.3390/cancers12082131
   Fulda S, 2012, NAT REV DRUG DISCOV, V11, P109, DOI 10.1038/nrd3627
   Gapin L, 2016, CURR OPIN IMMUNOL, V39, P68, DOI 10.1016/j.coi.2016.01.001
   Gasteiger G, 2013, J EXP MED, V210, P1167, DOI 10.1084/jem.20122462
   Geller MA, 2011, CYTOTHERAPY, V13, P98, DOI 10.3109/14653249.2010.515582
   Ghiringhelli F, 2005, J EXP MED, V202, P1075, DOI 10.1084/jem.20051511
   Gilead Sciences Inc, US FDA APPROVES KITE
   GONG JH, 1994, LEUKEMIA, V8, P652
   Gonzalez-Galarza FF, 2015, NUCLEIC ACIDS RES, V43, pD784, DOI 10.1093/nar/gku1166
   Grada Z, 2013, MOL THER-NUCL ACIDS, V2, DOI 10.1038/mtna.2013.32
   Granzin M, 2017, FRONT IMMUNOL, V8, DOI 10.3389/fimmu.2017.00458
   Griffioen M, 2009, HAEMATOL-HEMATOL J, V94, P1316, DOI 10.3324/haematol.2008.001677
   GRIMM EA, 1982, J EXP MED, V155, P1823, DOI 10.1084/jem.155.6.1823
   GRIMM EA, 1983, J EXP MED, V157, P884, DOI 10.1084/jem.157.3.884
   Grote S, 2020, CANCER IMMUNOL RES, V8, P120
   Grupp SA, 2013, NEW ENGL J MED, V368, P1509, DOI 10.1056/NEJMoa1215134
   Hadeiba H, 2012, IMMUNITY, V36, P438, DOI 10.1016/j.immuni.2012.01.017
   HELLSTROM I, 1968, NATURE, V220, P1352, DOI 10.1038/2201352a0
   HERBERMAN RB, 1975, INT J CANCER, V16, P216, DOI 10.1002/ijc.2910160204
   HERBERMAN RB, 1975, INT J CANCER, V16, P230, DOI 10.1002/ijc.2910160205
   HERCEND T, 1990, J BIOL RESP MODIF, V9, P546
   Hu WH, 2019, CANCER IMMUNOL IMMUN, V68, P365, DOI 10.1007/s00262-018-2281-2
   Hu WL, 2019, FRONT IMMUNOL, V10, DOI 10.3389/fimmu.2019.01205
   Hudecek M, 2018, CURR OPIN GENET DEV, V52, P100, DOI 10.1016/j.gde.2018.06.003
   Hudecek M, 2016, RECENT RESULTS CANC, V209, P37, DOI 10.1007/978-3-319-42934-2_3
   Hughes MS, 2005, HUM GENE THER, V16, P457, DOI 10.1089/hum.2005.16.457
   Iliopoulou EG, 2010, CANCER IMMUNOL IMMUN, V59, P1781, DOI 10.1007/s00262-010-0904-3
   Imai C, 2004, LEUKEMIA, V18, P676, DOI 10.1038/sj.leu.2403302
   Imura Y, 2020, JCI INSIGHT, V5, DOI 10.1172/jci.insight.136185
   Introna M, 2018, INT J MOL SCI, V19, DOI 10.3390/ijms19020358
   Introna M, 2017, BIOL BLOOD MARROW TR, V23, P2070, DOI 10.1016/j.bbmt.2017.07.005
   Iwaszko M, 2011, ARCH IMMUNOL THER EX, V59, P353, DOI 10.1007/s00005-011-0137-y
   Jamali A, 2020, FRONT IMMUNOL, V11, DOI 10.3389/fimmu.2020.02028
   Janssen EM, 2005, NATURE, V434, P88, DOI 10.1038/nature03337
   Jerud ES, 2006, TRANSFUS MED HEMOTH, V33, P18, DOI 10.1159/000090193
   Jiang JT, 2006, ANTICANCER RES, V26, P2237
   Jochems C, 2016, ONCOTARGET, V7, P86359, DOI 10.18632/oncotarget.13411
   Kambhampati S, 2020, CL LYMPH MYELOM LEUK, V20, pE118, DOI 10.1016/j.clml.2019.12.014
   KARRE K, 1986, NATURE, V319, P675, DOI 10.1038/319675a0
   Katz D H, 1972, Adv Immunol, V15, P1, DOI 10.1016/S0065-2776(08)60683-5
   Kebriaei P, 2016, J CLIN INVEST, V126, P3363, DOI 10.1172/JCI86721
   Kershaw MH, 2006, CLIN CANCER RES, V12, P6106, DOI 10.1158/1078-0432.CCR-06-1183
   Khan M, 2020, FRONT IMMUNOL, V11, DOI 10.3389/fimmu.2020.00167
   KIESSLING R, 1975, EUR J IMMUNOL, V5, P117, DOI 10.1002/eji.1830050209
   KIESSLING R, 1975, EUR J IMMUNOL, V5, P112, DOI 10.1002/eji.1830050208
   Kim PS, 2016, ONCOTARGET, V7, P16130, DOI 10.18632/oncotarget.7470
   Klingemann HG, 2004, CYTOTHERAPY, V6, P15, DOI 10.1080/14653240310004548
   Koehl U, 2005, KLIN PADIATR, V217, P345, DOI 10.1055/s-2005-872520
   KOLB HJ, 1990, BLOOD, V76, P2462, DOI 10.1182/blood.V76.12.2462.2462
   Kong DS, 2017, ONCOTARGET, V8, P7003, DOI 10.18632/oncotarget.12273
   Kottaridis PD, 2015, PLOS ONE, V10, DOI 10.1371/journal.pone.0123416
   Kriegsmann K, 2018, EUR J HAEMATOL, V101, P750, DOI 10.1111/ejh.13170
   Kwan J, 2004, J IMMUNOL, V172, P3999, DOI 10.4049/jimmunol.172.7.3999
   Lanier LL, 2008, NAT IMMUNOL, V9, P495, DOI 10.1038/ni1581
   LANIER LL, 1986, J IMMUNOL, V137, P2735
   LANIER LL, 1986, J IMMUNOL, V136, P4480
   LAW TM, 1995, CANCER-AM CANCER SOC, V76, P824, DOI 10.1002/1097-0142(19950901)76:5<824::AID-CNCR2820760517>3.0.CO;2-N
   Lazarova M, 2020, EXPERT OPIN BIOL TH, V20, P1491, DOI 10.1080/14712598.2020.1803273
   Lee DW, 2015, LANCET, V385, P517, DOI 10.1016/S0140-6736(14)61403-3
   Leemhuis T, 2005, BIOL BLOOD MARROW TR, V11, P181, DOI 10.1016/j.bbmt.2004.11.019
   Leon E, 2020, SEMIN IMMUNOL, V49, DOI 10.1016/j.smim.2020.101437
   Leuci V, 2018, ONCOIMMUNOLOGY, V7, DOI 10.1080/2162402X.2017.1423167
   LEVELT CN, 1993, J EXP MED, V178, P1867, DOI 10.1084/jem.178.6.1867
   Li RM, 2012, CANCER IMMUNOL IMMUN, V61, P2125, DOI 10.1007/s00262-012-1260-2
   Li S, 2017, CLIN CANCER RES, V23, P6982, DOI 10.1158/1078-0432.CCR-17-0867
   Li Y, 2018, CELL STEM CELL, V23, P181, DOI 10.1016/j.stem.2018.06.002
   Lim O, 2013, PLOS ONE, V8, DOI 10.1371/journal.pone.0053611
   Lind EF, 2001, J EXP MED, V194, P127, DOI 10.1084/jem.194.2.127
   Linette GP, 2013, BLOOD, V122, P863, DOI 10.1182/blood-2013-03-490565
   Liu EL, 2020, NEW ENGL J MED, V382, P545, DOI 10.1056/NEJMoa1910607
   LOTZE MT, 1985, J IMMUNOL, V135, P2865
   LU PH, 1994, J IMMUNOL, V153, P1687
   MacMillan ML, 2015, BIOL BLOOD MARROW TR, V21, P761, DOI 10.1016/j.bbmt.2015.01.001
   Magnani CF, 2019, BLOOD, V134, DOI 10.1182/blood-2019-125894
   Maher J, 2002, NAT BIOTECHNOL, V20, P70, DOI 10.1038/nbt0102-70
   Margolin KA, 1997, IMMUNOL REV, V157, P231, DOI 10.1111/j.1600-065X.1997.tb00986.x
   MARGOLIN KA, 1991, J IMMUNOTHER, V10, P214, DOI 10.1097/00002371-199106000-00008
   Marin V, 2007, EXP HEMATOL, V35, P1388, DOI 10.1016/j.exphem.2007.05.018
   Market M, 2020, FRONT IMMUNOL, V11, DOI 10.3389/fimmu.2020.01512
   Maude SL, 2018, NEW ENGL J MED, V378, P439, DOI 10.1056/NEJMoa1709866
   Maude SL, 2014, NEW ENGL J MED, V371, P1507, DOI 10.1056/NEJMoa1407222
   Mehta RS, 2018, FRONT IMMUNOL, V9, DOI 10.3389/fimmu.2018.00283
   Merker M, 2019, BIOL BLOOD MARROW TR, V25, P1281, DOI 10.1016/j.bbmt.2019.03.004
   Miller J S, 1997, Biol Blood Marrow Transplant, V3, P34
   Miller JFAP, 2020, SCIENCE, V369, P522, DOI 10.1126/science.aba2429
   MILLER JF, 1961, LANCET, V2, P748
   MILLER JF, 1961, NATURE, V191, P248, DOI 10.1038/191248a0
   MILLER JFA, 1967, NATURE, V216, P659, DOI 10.1038/216659a0
   MILLER JFA, 1968, J EXP MED, V128, P801, DOI 10.1084/jem.128.4.801
   MILLER JFA, 1959, NATURE, V184, P1809, DOI 10.1038/1841809a0
   MILLER JFAP, 1962, PROC R SOC SER B-BIO, V156, P415, DOI 10.1098/rspb.1962.0048
   MILLER JFAP, 1959, NATURE, V183, P1069, DOI 10.1038/1831069a0
   Miller JS, 2005, BLOOD, V105, P3051, DOI 10.1182/blood-2004-07-2974
   MITCHELL GF, 1968, J EXP MED, V128, P821, DOI 10.1084/jem.128.4.821
   Modak S, 2018, ONCOIMMUNOLOGY, V7, DOI 10.1080/2162402X.2018.1461305
   Montagner IM, 2020, CELLS-BASEL, V9, DOI 10.3390/cells9061382
   MOOLTEN FL, 1990, J NATL CANCER I, V82, P297, DOI 10.1093/jnci/82.4.297
   Moretta A, 2001, ANNU REV IMMUNOL, V19, P197, DOI 10.1146/annurev.immunol.19.1.197
   Morgan RA, 2003, J IMMUNOL, V171, P3287, DOI 10.4049/jimmunol.171.6.3287
   Mousset CM, 2019, CYTOM PART A, V95A, P647, DOI 10.1002/cyto.a.23724
   MULE JJ, 1984, SCIENCE, V225, P1487, DOI 10.1126/science.6332379
   Najafi M, 2019, J CELL PHYSIOL, V234, P7983, DOI 10.1002/jcp.27553
   Nakamura K, 2020, CELL MOL IMMUNOL, V17, P1, DOI 10.1038/s41423-019-0306-1
   Nakazawa T, 2020, CELLS-BASEL, V9, DOI 10.3390/cells9040998
   Neo SY, 2020, J CLIN INVEST, V130, P1185, DOI 10.1172/JCI128895
   Niu Q, 2011, INT IMMUNOPHARMACOL, V11, P449, DOI 10.1016/j.intimp.2010.12.014
   NOSSAL GJV, 1968, J EXP MED, V128, P839, DOI 10.1084/jem.128.4.839
   Ostrand-Rosenberg S, 2012, CANCER IMMUNOL IMMUN, V61, P1319, DOI 10.1007/s00262-012-1269-6
   PAPADOPOULOS EB, 1994, NEW ENGL J MED, V330, P1185, DOI 10.1056/NEJM199404283301703
   Park JH, 2018, NEW ENGL J MED, V378, P449, DOI 10.1056/NEJMoa1709919
   Passweg JR, 2004, LEUKEMIA, V18, P1835, DOI 10.1038/sj.leu.2403524
   Paszkiewicz PJ, 2016, J CLIN INVEST, V126, P4262, DOI 10.1172/JCI84813
   Paul S, 2017, FRONT IMMUNOL, V8, DOI 10.3389/fimmu.2017.01124
   Pei XY, 2017, J INFECT DIS, V216, P945, DOI 10.1093/infdis/jix357
   Pievani A, 2011, BLOOD, V118, P3301, DOI 10.1182/blood-2011-02-336321
   Porter DL, 2011, NEW ENGL J MED, V365, P725, DOI 10.1056/NEJMoa1103849
   Qin HY, 2018, MOL THER-ONCOLYTICS, V11, P127, DOI 10.1016/j.omto.2018.10.006
   Raulet DH, 2006, SEMIN IMMUNOL, V18, P145, DOI 10.1016/j.smim.2006.03.003
   Raulet DH, 2009, NAT REV IMMUNOL, V9, P568, DOI 10.1038/nri2604
   Reindl LM, 2020, ONCOIMMUNOLOGY, V9, DOI 10.1080/2162402X.2020.1777651
   RESTIFO NP, 1993, J EXP MED, V177, P265, DOI 10.1084/jem.177.2.265
   Rettinger E, 2016, HAEMATOLOGICA, V101, DOI 10.3324/haematol.2015.138016
   Rettinger E, 2012, CYTOTHERAPY, V14, P91, DOI 10.3109/14653249.2011.613931
   ROBERTSON MJ, 1990, BLOOD, V76, P2421
   Romee R, 2018, BLOOD, V131, P2515, DOI 10.1182/blood-2017-12-823757
   Romee R, 2016, SCI TRANSL MED, V8, DOI 10.1126/scitranslmed.aaf2341
   Rooney CM, 1998, BLOOD, V92, P1549, DOI 10.1182/blood.V92.5.1549.417k32_1549_1555
   ROONEY CM, 1995, LANCET, V345, P9, DOI 10.1016/S0140-6736(95)91150-2
   ROSENBERG S, 1985, J NATL CANCER I, V75, P595
   ROSENBERG SA, 1984, J BIOL RESP MODIF, V3, P501
   ROSENBERG SA, 1988, NEW ENGL J MED, V319, P1676, DOI 10.1056/NEJM198812223192527
   ROSENBERG SA, 1986, SCIENCE, V233, P1318, DOI 10.1126/science.3489291
   Roybal KT, 2016, CELL, V164, P770, DOI 10.1016/j.cell.2016.01.011
   Rubnitz JE, 2010, J CLIN ONCOL, V28, P955, DOI 10.1200/JCO.2009.24.4590
   Ruggeri L, 2002, SCIENCE, V295, P2097, DOI 10.1126/science.1068440
   Ruggeri L, 1999, BLOOD, V94, P333, DOI 10.1182/blood.V94.1.333.413a31_333_339
   Russell JH, 2002, ANNU REV IMMUNOL, V20, P323, DOI 10.1146/annurev.immunol.20.100201.131730
   Sadelain M, 2003, NAT REV CANCER, V3, P35, DOI 10.1038/nrc971
   Sangro B, 2010, CANCER GENE THER, V17, P837, DOI 10.1038/cgt.2010.40
   Schmidt-Wolf IGH, 1999, BRIT J CANCER, V81, P1009, DOI 10.1038/sj.bjc.6690800
   SCHMIDTWOLF IGH, 1991, J EXP MED, V174, P139, DOI 10.1084/jem.174.1.139
   Schneider D, 2017, J IMMUNOTHER CANCER, V5, DOI 10.1186/s40425-017-0246-1
   Schwarz BA, 2006, IMMUNOL REV, V209, P47, DOI 10.1111/j.0105-2896.2006.00350.x
   Seitz CM, 2018, BLOOD, V132, DOI 10.1182/blood-2018-99-115630
   Seliger B, 2002, SEMIN CANCER BIOL, V12, P3, DOI 10.1006/scbi.2001.0404
   Shi J, 2008, BRIT J HAEMATOL, V143, P641, DOI 10.1111/j.1365-2141.2008.07340.x
   Simonetta F, 2017, FRONT IMMUNOL, V8, DOI 10.3389/fimmu.2017.00465
   Smith C, 2019, CLIN INFECT DIS, V68, P632, DOI 10.1093/cid/ciy549
   Smyth MJ, 2005, MOL IMMUNOL, V42, P501, DOI 10.1016/j.molimm.2004.07.034
   Sommaggio R, 2020, ONCOIMMUNOLOGY, V9, DOI 10.1080/2162402X.2020.1777046
   STANCOVSKI I, 1993, J IMMUNOL, V151, P6577
   Stanislawski T, 2001, NAT IMMUNOL, V2, P962, DOI 10.1038/ni1001-962
   Suck G, 2016, CANCER IMMUNOL IMMUN, V65, P485, DOI 10.1007/s00262-015-1761-x
   Tam YK, 2003, CYTOTHERAPY, V5, P259, DOI 10.1080/14653240310001523
   Tang XW, 2018, AM J CANCER RES, V8, P1083
   TANIGUCHI T, 1983, NATURE, V302, P305, DOI 10.1038/302305a0
   Terme M, 2008, J IMMUNOL, V180, P4679, DOI 10.4049/jimmunol.180.7.4679
   Terme M, 2008, NAT IMMUNOL, V9, P486, DOI 10.1038/ni1580
   Tiberghien P, 2001, BLOOD, V97, P63, DOI 10.1182/blood.V97.1.63
   Tinker AV, 2019, CLIN CANCER RES, V25, P6052, DOI 10.1158/1078-0432.CCR-19-0298
   Tonn T, 2001, J HEMATOTH STEM CELL, V10, P535, DOI 10.1089/15258160152509145
   Tonn T, 2013, CYTOTHERAPY, V15, P1563, DOI 10.1016/j.jcyt.2013.06.017
   U.S. Food and Drug Administration, YESCARTA AX CIL
   U.S. Food and Drug Administration, TECARTUS BREX AUT
   U.S. Food & Drug Administrations, KYMRIAH TIS
   Ulges A, 2016, ADV IMMUNOL, V132, P1, DOI 10.1016/bs.ai.2016.08.002
   Ullrich E, 2013, ONCOIMMUNOLOGY, V2, DOI 10.4161/onci.26097
   van der Stegen SJC, 2015, NAT REV DRUG DISCOV, V14, P499, DOI 10.1038/nrd4597
   Van der Vliet HJJ, 1999, IMMUNOLOGY, V98, P557, DOI 10.1046/j.1365-2567.1999.00920.x
   Vassaux G, 2004, EXPERT OPIN BIOL TH, V4, P519
   Vey Norbert, 2018, Oncotarget, V9, P17675, DOI 10.18632/oncotarget.24832
   Vinay DS, 2015, SEMIN CANCER BIOL, V35, pS185, DOI 10.1016/j.semcancer.2015.03.004
   Vivier E, 2004, SCIENCE, V306, P1517, DOI 10.1126/science.1103478
   Vivier E, 2004, NAT REV IMMUNOL, V4, P190, DOI 10.1038/nri1306
   Vivier E, 2008, NAT IMMUNOL, V9, P503, DOI 10.1038/ni1582
   VOS O, 1959, J NATL CANCER I, V23, P53
   Voskoboinik I, 2006, NAT REV IMMUNOL, V6, P940, DOI 10.1038/nri1983
   Waldhauer I, 2008, ONCOGENE, V27, P5932, DOI 10.1038/onc.2008.267
   Williams BA, 2017, ONCOTARGET, V8, P89256, DOI 10.18632/oncotarget.19204
   Yang Y, 2016, CANCER IMMUNOL RES, V4, P215, DOI 10.1158/2326-6066.CIR-15-0118
   Yoon SR, 2010, BONE MARROW TRANSPL, V45, P1038, DOI 10.1038/bmt.2009.304
   Yu SN, 2019, MOL CANCER, V18, DOI 10.1186/s12943-019-1057-4
   Zhang Y, 2020, J CELL PHYSIOL, V235, P9291, DOI 10.1002/jcp.29827
   Zhang YY, 2020, CELL MOL IMMUNOL, V17, P807, DOI 10.1038/s41423-020-0488-6
   Zhong XS, 2010, MOL THER, V18, P413, DOI 10.1038/mt.2009.210
   Zhou XO, 2015, BLOOD, V125, P4103, DOI 10.1182/blood-2015-02-628354
   Zoete V, 2013, FRONT IMMUNOL, V4, DOI 10.3389/fimmu.2013.00268
NR 228
TC 2
Z9 2
U1 3
U2 6
PU MDPI
PI BASEL
PA ST ALBAN-ANLAGE 66, CH-4052 BASEL, SWITZERLAND
EI 2072-6694
J9 CANCERS
JI Cancers
PD MAR
PY 2021
VL 13
IS 6
AR 1481
DI 10.3390/cancers13061481
PG 24
WC Oncology
SC Oncology
GA RE7NM
UT WOS:000634335900001
PM 33807011
OA Green Published, gold
DA 2021-10-29
ER

PT J
AU Donini, C
   Rotolo, R
   Proment, A
   Aglietta, M
   Sangiolo, D
   Leuci, V
AF Donini, Chiara
   Rotolo, Ramona
   Proment, Alessia
   Aglietta, Massimo
   Sangiolo, Dario
   Leuci, Valeria
TI Cellular Immunotherapy Targeting Cancer Stem Cells: Preclinical Evidence
   and Clinical Perspective
SO CELLS
LA English
DT Review
DE cancer stem cells (CSCs); immunotherapy; adoptive immunotherapy;
   chimeric antigen receptor (CAR)
AB The term "cancer stem cells" (CSCs) commonly refers to a subset of tumor cells endowed with stemness features, potentially involved in chemo-resistance and disease relapses. CSCs may present peculiar immunogenic features influencing their homeostasis within the tumor microenvironment. The susceptibility of CSCs to recognition and targeting by the immune system is a relevant issue and matter of investigation, especially considering the multiple emerging immunotherapy strategies. Adoptive cellular immunotherapies, especially those strategies encompassing the genetic redirection with chimeric antigen receptors (CAR), hold relevant promise in several tumor settings and might in theory provide opportunities for selective elimination of CSC subsets. Initial dedicated preclinical studies are supporting the potential targeting of CSCs by cellular immunotherapies, indirect evidence from clinical studies may be derived and new studies are ongoing. Here we review the main issues related to the putative immunogenicity of CSCs, focusing on and highlighting the existing evidence and opportunities for cellular immunotherapy approaches with T and non-T antitumor lymphocytes.
C1 [Donini, Chiara; Proment, Alessia; Aglietta, Massimo; Sangiolo, Dario] Univ Turin, Dept Oncol, I-10124 Turin, Italy.
   [Donini, Chiara; Rotolo, Ramona; Aglietta, Massimo; Sangiolo, Dario; Leuci, Valeria] FPO IRCCS, Candiolo Canc Inst, Str Prov 142,Km 3,95, I-10060 Candiolo, TO, Italy.
RP Sangiolo, D (corresponding author), Univ Turin, Dept Oncol, I-10124 Turin, Italy.; Sangiolo, D (corresponding author), FPO IRCCS, Candiolo Canc Inst, Str Prov 142,Km 3,95, I-10060 Candiolo, TO, Italy.
EM chiara.donini@unito.it; ramona.rotolo@ircc.it;
   alessia.proment@edu.unito.it; massimo.aglietta@unito.it;
   dario.sangiolo@ircc.it; valeria.leuci@ircc.it
RI leuci, valeria/D-5554-2019
OI leuci, valeria/0000-0003-3592-9779; SANGIOLO, Dario/0000-0002-7163-7071;
   Donini, Chiara/0000-0003-1988-9762; rotolo, ramona/0000-0002-8544-115X
FU "Associazione Italiana Ricerca sul Cancro" (AIRC)Fondazione AIRC per la
   ricerca sul cancro [20259]; FPRC ONLUS 5 x 1000, Ministero della Salute;
   Fondazione Nicola Ferrari ONLUS
FX This work was supported in part by "Associazione Italiana Ricerca sul
   Cancro" (AIRC) IG-2017 n. 20259 (DS); FPRC ONLUS 5 x 1000, Ministero
   della Salute 2015 (DS). VL was recipient of fellowship from Fondazione
   Nicola Ferrari ONLUS.
CR Adeegbe DO, 2017, CANCER DISCOV, V7, P852, DOI 10.1158/2159-8290.CD-16-1020
   Agudo J, 2018, IMMUNITY, V48, P271, DOI 10.1016/j.immuni.2018.02.001
   Al-Hajj M, 2003, P NATL ACAD SCI USA, V100, P3983, DOI 10.1073/pnas.0530291100
   Altvater B, 2009, CLIN CANCER RES, V15, P4857, DOI 10.1158/1078-0432.CCR-08-2810
   Ames E, 2015, J IMMUNOL, V195, P4010, DOI 10.4049/jimmunol.1500447
   Andriani F, 2016, MOL ONCOL, V10, P253, DOI 10.1016/j.molonc.2015.10.002
   Ang WX, 2017, ONCOTARGET, V8, P13545, DOI 10.18632/oncotarget.14592
   Aoki T, 2017, CYTOTHERAPY, V19, P473, DOI 10.1016/j.jcyt.2017.01.002
   Baaten BJG, 2010, IMMUNITY, V32, P104, DOI 10.1016/j.immuni.2009.10.011
   Bailey JM, 2014, GASTROENTEROLOGY, V146, P245, DOI 10.1053/j.gastro.2013.09.050
   Baker J, 2001, BLOOD, V97, P2923, DOI 10.1182/blood.V97.10.2923
   Beard RE, 2014, J IMMUNOTHER CANCER, V2, DOI 10.1186/2051-1426-2-25
   Boissel L, 2013, ONCOIMMUNOLOGY, V2, DOI 10.4161/onci.26527
   Brown CE, 2016, NEW ENGL J MED, V375, P2561, DOI 10.1056/NEJMoa1610497
   Brown CE, 2012, CLIN CANCER RES, V18, P2199, DOI 10.1158/1078-0432.CCR-11-1669
   Burger MC, 2016, NEURO-ONCOLOGY, V18, P24
   Burger MC, 2019, FRONT IMMUNOL, V10, DOI 10.3389/fimmu.2019.02683
   Byrd TT, 2018, CANCER RES, V78, P489, DOI 10.1158/0008-5472.CAN-16-1911
   Cappuzzello E, 2017, CYTOKINE GROWTH F R, V36, P99, DOI 10.1016/j.cytogfr.2017.06.003
   Casey SC, 2016, SCIENCE, V352, P227, DOI 10.1126/science.aac9935
   Castriconi R, 2009, J IMMUNOL, V182, P3530, DOI 10.4049/jimmunol.0802845
   Chan JK, 2006, CLIN CANCER RES, V12, P1859, DOI 10.1158/1078-0432.CCR-05-2019
   Cheever MA, 2009, CLIN CANCER RES, V15, P5323, DOI 10.1158/1078-0432.CCR-09-0737
   Chen DM, 2019, PRECIS CLIN MED, V2, P152, DOI 10.1093/pcmedi/pbz016
   Chen HC, 2017, IMMUNOL CELL BIOL, V95, P620, DOI 10.1038/icb.2017.21
   Cheng M, 2013, CELL MOL IMMUNOL, V10, P230, DOI 10.1038/cmi.2013.10
   Chien YH, 2014, ANNU REV IMMUNOL, V32, P121, DOI 10.1146/annurev-immunol-032713-120216
   Chiou SH, 2010, CANCER RES, V70, P10433, DOI 10.1158/0008-5472.CAN-10-2638
   Chow KKH, 2013, MOL THER, V21, P629, DOI 10.1038/mt.2012.210
   Clara JA, 2020, NAT REV CLIN ONCOL, V17, P204, DOI 10.1038/s41571-019-0293-2
   Cojoc M, 2015, SEMIN CANCER BIOL, V31, P16, DOI 10.1016/j.semcancer.2014.06.004
   Craddock JA, 2010, J IMMUNOTHER, V33, P780, DOI 10.1097/CJI.0b013e3181ee6675
   Crompton T, 2007, NAT REV IMMUNOL, V7, P726, DOI 10.1038/nri2151
   Dannull J, 2000, CANCER RES, V60, P5522
   de la Roche M, 2013, SCIENCE, V342, P1247, DOI 10.1126/science.1244689
   DelGiorno KE, 2014, GASTROENTEROLOGY, V146, P233, DOI 10.1053/j.gastro.2013.08.053
   Deng ZL, 2015, BMC IMMUNOL, V16, DOI 10.1186/s12865-014-0064-x
   Deonarain MP, 2009, MABS-AUSTIN, V1, P12, DOI 10.4161/mabs.1.1.7347
   di Magliano MP, 2003, NAT REV CANCER, V3, P903, DOI 10.1038/nrc1229
   Di Tomaso T, 2010, CLIN CANCER RES, V16, P800, DOI 10.1158/1078-0432.CCR-09-2730
   Dianat-Moghadam H, 2019, J CELL PHYSIOL, V234, P259, DOI 10.1002/jcp.26878
   Diefenbach A, 2000, NAT IMMUNOL, V1, P119, DOI 10.1038/77793
   Domingo-Domenech J, 2012, CANCER CELL, V22, P373, DOI 10.1016/j.ccr.2012.07.016
   Dotti G, 2009, HUM GENE THER, V20, P1229, DOI 10.1089/hum.2009.142
   Dragu DL, 2015, WORLD J STEM CELLS, V7, P1185, DOI 10.4252/wjsc.v7.i9.1185
   Du SH, 2016, PLOS ONE, V11, DOI 10.1371/journal.pone.0161820
   Dutta I, 2021, CANCER LETT, V496, P156, DOI 10.1016/j.canlet.2020.10.013
   Erin N, 2015, ONCOGENE, V34, P3860, DOI 10.1038/onc.2014.317
   ESHHAR Z, 1993, P NATL ACAD SCI USA, V90, P720, DOI 10.1073/pnas.90.2.720
   Fakhrejahani F, 2015, CURR OPIN UROL, V25, P586, DOI 10.1097/MOU.0000000000000213
   Feldmann A, 2017, ONCOTARGET, V8, P31368, DOI 10.18632/oncotarget.15572
   Feng KC, 2017, J HEMATOL ONCOL, V10, DOI 10.1186/s13045-016-0378-7
   Ferreira-Teixeira M, 2016, BMC MED, V14, DOI 10.1186/s12916-016-0715-2
   Franceschetti M, 2009, EXP HEMATOL, V37, P616, DOI 10.1016/j.exphem.2009.01.010
   Gammaitoni L, 2014, EXPERT OPIN BIOL TH, V14, P1259, DOI 10.1517/14712598.2014.918099
   Gammaitoni L, 2013, CLIN CANCER RES, V19, P4347, DOI 10.1158/1078-0432.CCR-13-0061
   George S, 2017, IMMUNITY, V46, P197, DOI 10.1016/j.immuni.2017.02.001
   Ginestier C, 2007, CELL STEM CELL, V1, P555, DOI 10.1016/j.stem.2007.08.014
   Godfrey DI, 2015, NAT IMMUNOL, V16, P1114, DOI 10.1038/ni.3298
   Goff SL, 2019, J IMMUNOTHER, V42, P126, DOI 10.1097/CJI.0000000000000260
   Golinelli G, 2020, CANCER GENE THER, V27, P558, DOI 10.1038/s41417-018-0062-x
   Goodell MA, 1996, J EXP MED, V183, P1797, DOI 10.1084/jem.183.4.1797
   Granzin M, 2017, FRONT IMMUNOL, V8, DOI 10.3389/fimmu.2017.00458
   Groh V, 1999, P NATL ACAD SCI USA, V96, P6879, DOI 10.1073/pnas.96.12.6879
   Grossenbacher SK, 2016, J IMMUNOTHER CANCER, V4, DOI 10.1186/s40425-016-0124-2
   Guo XY, 2017, SCI REP-UK, V7, DOI 10.1038/s41598-017-04756-9
   Guo YL, 2018, PROTEIN CELL, V9, P516, DOI 10.1007/s13238-017-0394-6
   Haspels HN, 2018, FRONT IMMUNOL, V9, DOI 10.3389/fimmu.2018.01345
   Heczey A, 2014, BLOOD, V124, P2824, DOI 10.1182/blood-2013-11-541235
   Hillerdal V, 2014, BMC CANCER, V14, DOI 10.1186/1471-2407-14-30
   Hirohashi Y, 2016, CANCER SCI, V107, P12, DOI 10.1111/cas.12830
   Hirschmann-Jax C, 2004, P NATL ACAD SCI USA, V101, P14228, DOI 10.1073/pnas.0400067101
   Hombach AA, 2013, MOL THER, V21, P2268, DOI 10.1038/mt.2013.192
   Hong IS, 2015, INT J NANOMED, V10, P251, DOI 10.2147/IJN.S88310
   Hu WL, 2019, FRONT IMMUNOL, V10, DOI 10.3389/fimmu.2019.01205
   Hunter CA, 2017, NAT IMMUNOL, V18, P1271, DOI 10.1038/ni1117-1271b
   Huntly BJP, 2005, NAT REV CANCER, V5, P311, DOI 10.1038/nrc1592
   Ilyas S, 2015, J IMMUNOL, V195, P5117, DOI 10.4049/jimmunol.1501657
   Ingham PW, 2006, NAT REV GENET, V7, P841, DOI 10.1038/nrg1969
   Introna M, 2018, INT J MOL SCI, V19, DOI 10.3390/ijms19020358
   Jaggupilli A, 2012, CLIN DEV IMMUNOL, DOI 10.1155/2012/708036
   Jewett A, 2020, MOL THER-ONCOLYTICS, V16, P41, DOI 10.1016/j.omto.2019.11.002
   Jewett A, 2013, J CANCER, V4, P12, DOI 10.7150/jca.5519
   Jinushi M, 2011, P NATL ACAD SCI USA, V108, P12425, DOI 10.1073/pnas.1106645108
   Kailayangiri S, 2017, ONCOIMMUNOLOGY, V6, DOI 10.1080/2162402X.2016.1250050
   Kaiser J, 2015, SCIENCE, V347, P226, DOI 10.1126/science.347.6219.226
   Karamboulas C, 2013, BBA-GEN SUBJECTS, V1830, P2481, DOI 10.1016/j.bbagen.2012.11.008
   Kaur G, 2018, CURR TREAT OPTION ON, V19, DOI 10.1007/s11864-018-0533-1
   Kaur K, 2017, FRONT IMMUNOL, V8, DOI 10.3389/fimmu.2017.00297
   Kawasaki BT, 2008, TRENDS IMMUNOL, V29, P464, DOI 10.1016/j.it.2008.07.005
   Kiessling A, 2002, INT J CANCER, V102, P390, DOI 10.1002/ijc.10713
   Kim SW, 2020, AM J ROENTGENOL, V215, P624, DOI [10.1080/15548627.2020.1805214, 10.2214/AJR.19.22041]
   Klapdor R, 2017, HUM GENE THER, V28, P886, DOI 10.1089/hum.2017.168
   Klingemann H, 2016, FRONT IMMUNOL, V7, DOI 10.3389/fimmu.2016.00091
   Kloss CC, 2013, NAT BIOTECHNOL, V31, P71, DOI 10.1038/nbt.2459
   Knochelmann HM, 2018, FRONT IMMUNOL, V9, DOI 10.3389/fimmu.2018.01740
   Konjevic GM, 2019, CYTOKINE, V117, P30, DOI 10.1016/j.cyto.2019.02.001
   Kozlowska AK, 2017, J CANCER, V8, P537, DOI 10.7150/jca.15989
   Lai DM, 2012, CANCER IMMUNOL IMMUN, V61, P979, DOI 10.1007/s00262-011-1166-4
   Phi LTH, 2018, STEM CELLS INT, V2018, DOI 10.1155/2018/5416923
   LAPIDOT T, 1994, NATURE, V367, P645, DOI 10.1038/367645a0
   Lawson DA, 2018, NAT CELL BIOL, V20, P1349, DOI 10.1038/s41556-018-0236-7
   Lee Y, 2016, CLIN CANCER RES, V22, P3571, DOI 10.1158/1078-0432.CCR-15-2665
   Leemhuis T, 2005, BIOL BLOOD MARROW TR, V11, P181, DOI 10.1016/j.bbmt.2004.11.019
   Leuci V, 2018, ONCOIMMUNOLOGY, V7, DOI 10.1080/2162402X.2017.1423167
   Leuci V, 2020, CLIN CANCER RES, V26, P6321, DOI 10.1158/1078-0432.CCR-20-0357
   Leuci V, 2014, CURR GENE THER, V14, P52, DOI 10.2174/1566523213666131223130353
   Li RM, 2012, CANCER IMMUNOL IMMUN, V61, P2125, DOI 10.1007/s00262-012-1260-2
   Li Y, 2018, CELL STEM CELL, V23, P181, DOI 10.1016/j.stem.2018.06.002
   Liu E, 2018, LEUKEMIA, V32, P520, DOI 10.1038/leu.2017.226
   Lopez-Soto A, 2017, CANCER CELL, V32, P135, DOI 10.1016/j.ccell.2017.06.009
   LU PH, 1994, J IMMUNOL, V153, P1687
   Luna JI, 2017, EXPERT OPIN BIOL TH, V17, P313, DOI 10.1080/14712598.2017.1271874
   Luo HY, 2014, PLOS ONE, V9, DOI 10.1371/journal.pone.0103193
   Maccalli C, 2017, IMMUNOL INVEST, V46, P221, DOI 10.1080/08820139.2017.1280051
   Maccalli C, 2014, EUR J CANCER, V50, P649, DOI 10.1016/j.ejca.2013.11.014
   Magnani CF, 2020, J CLIN INVEST, V130, P6021, DOI 10.1172/JCI138473
   Malladi S, 2016, CELL, V165, P45, DOI 10.1016/j.cell.2016.02.025
   Mangan BA, 2013, J IMMUNOL, V191, P30, DOI 10.4049/jimmunol.1300121
   Levy EM, 2011, J BIOMED BIOTECHNOL, DOI 10.1155/2011/676198
   Matsueda S, 2004, CANCER IMMUNOL IMMUN, V53, P479, DOI 10.1007/s00262-003-0464-x
   Maude SL, 2014, NEW ENGL J MED, V371, P1507, DOI 10.1056/NEJMoa1407222
   Merker M, 2020, FRONT IMMUNOL, V11, DOI 10.3389/fimmu.2020.581468
   Merker M, 2017, ONCOTARGET, V8, P66137, DOI 10.18632/oncotarget.19821
   Mesiano G, 2012, EXPERT OPIN BIOL TH, V12, P673, DOI 10.1517/14712598.2012.675323
   Messai Y, 2016, EUR UROL, V70, P623, DOI 10.1016/j.eururo.2015.11.029
   Michel KD, 2013, PLOS ONE, V8, DOI 10.1371/journal.pone.0061034
   Miele L, 2006, CURR CANCER DRUG TAR, V6, P313, DOI 10.2174/156800906777441771
   Miyagawa F, 2001, J IMMUNOL, V166, P5508, DOI 10.4049/jimmunol.166.9.5508
   Miyamoto S, 2018, CANCER IMMUNOL RES, V6, P358, DOI 10.1158/2326-6066.CIR-17-0518
   Miyashita M, 2020, ANTICANCER RES, V40, P5481, DOI 10.21873/anticanres.14559
   Moretta A, 2008, CELL DEATH DIFFER, V15, P226, DOI 10.1038/sj.cdd.4402170
   Morgan RA, 2012, HUM GENE THER, V23, P1043, DOI 10.1089/hum.2012.041
   Morgenroth A, 2007, PROSTATE, V67, P1121, DOI 10.1002/pros.20608
   Morita R, 2016, CLIN CANCER RES, V22, P3298, DOI 10.1158/1078-0432.CCR-15-1709
   Morvan MG, 2016, NAT REV CANCER, V16, P7, DOI 10.1038/nrc.2015.5
   Muller N, 2015, J IMMUNOTHER, V38, P197, DOI 10.1097/CJI.0000000000000082
   Nada MH, 2017, J IMMUNOTHER CANCER, V5, DOI 10.1186/s40425-017-0209-6
   Nakanishi Y, 2013, NAT GENET, V45, P98, DOI 10.1038/ng.2481
   Nicol AJ, 2011, BRIT J CANCER, V105, P778, DOI 10.1038/bjc.2011.293
   Nishio N, 2012, J IMMUNOTHER, V35, P598, DOI 10.1097/CJI.0b013e31826a745a
   O'Rourke DM, 2017, SCI TRANSL MED, V9, DOI 10.1126/scitranslmed.aaa0984
   Okamoto OK, 2009, EXPERT REV MOL DIAGN, V9, P545, DOI [10.1586/erm.09.40, 10.1586/ERM.09.40]
   Olioso P, 2009, HEMATOL ONCOL, V27, P130, DOI 10.1002/hon.886
   Palmerini P, 2020, CYTOTHERAPY, V22, P511, DOI 10.1016/j.jcyt.2020.05.003
   Peitzsch C, 2019, CANCERS, V11, DOI 10.3390/cancers11050616
   Pende D, 2002, CANCER RES, V62, P6178
   Pietra G, 2009, INT IMMUNOL, V21, P793, DOI 10.1093/intimm/dxp047
   Pittari G, 2015, FRONT IMMUNOL, V6, DOI 10.3389/fimmu.2015.00230
   Pizzitola I, 2014, LEUKEMIA, V28, P1596, DOI 10.1038/leu.2014.62
   Plaks V, 2015, CELL STEM CELL, V16, P225, DOI 10.1016/j.stem.2015.02.015
   Prager BC, 2019, CELL STEM CELL, V24, P41, DOI 10.1016/j.stem.2018.12.009
   Pressey JG, 2016, MEDICINE, V95, DOI 10.1097/MD.0000000000004909
   Priceman SJ, 2018, ONCOIMMUNOLOGY, V7, DOI 10.1080/2162402X.2017.1380764
   Quintana E, 2010, CANCER CELL, V18, P510, DOI 10.1016/j.ccr.2010.10.012
   Ravindran S, 2019, CANCER MICROENVIRON, V12, P133, DOI 10.1007/s12307-019-00233-1
   Regenbrecht CRA, 2008, STEM CELL REV, V4, P319, DOI 10.1007/s12015-008-9034-0
   Ren XQ, 2015, CANCER IMMUNOL IMMUN, V64, P1517, DOI 10.1007/s00262-015-1757-6
   Reya T, 2001, NATURE, V414, P105, DOI 10.1038/35102167
   Rezvani K, 2017, MOL THER, V25, P1769, DOI 10.1016/j.ymthe.2017.06.012
   Rolih V, 2017, J TRANSL MED, V15, DOI 10.1186/s12967-017-1250-4
   Rong XX, 2016, ONCOIMMUNOLOGY, V5, DOI 10.1080/2162402X.2015.1086060
   Sadelain M, 2017, NATURE, V545, P423, DOI 10.1038/nature22395
   Salio M, 2014, ANNU REV IMMUNOL, V32, P323, DOI 10.1146/annurev-immunol-032713-120243
   Sangiolo D, 2014, CANCER RES, V74, P119, DOI 10.1158/0008-5472.CAN-13-1559
   Schatton T, 2008, NATURE, V451, P345, DOI 10.1038/nature06489
   Schatton T, 2010, CANCER RES, V70, P697, DOI 10.1158/0008-5472.CAN-09-1592
   Schmeel LC, 2015, J CANCER RES CLIN, V141, P839, DOI 10.1007/s00432-014-1864-3
   Schmidt-Wolf IGH, 1999, BRIT J CANCER, V81, P1009, DOI 10.1038/sj.bjc.6690800
   SCHMIDTWOLF IGH, 1993, EXP HEMATOL, V21, P1673
   Schmohl JU, 2016, ONCOTARGET, V7, P73830, DOI 10.18632/oncotarget.12073
   Schreiber RD, 2011, SCIENCE, V331, P1565, DOI 10.1126/science.1203486
   Schumann J, 2015, PLOS ONE, V10, DOI 10.1371/journal.pone.0132479
   Sebestyen Z, 2020, NAT REV DRUG DISCOV, V19, P169, DOI 10.1038/s41573-019-0038-z
   Seidel D, 2015, CANCER IMMUNOL IMMUN, V64, P621, DOI 10.1007/s00262-015-1669-5
   Seitz CM, 2020, ONCOIMMUNOLOGY, V9, DOI 10.1080/2162402X.2019.1683345
   Simon B, 2018, INT J MOL SCI, V19, DOI 10.3390/ijms19082365
   Singh SK, 2004, NATURE, V432, P396, DOI 10.1038/nature03128
   Springuel L, 2019, BIODRUGS, V33, P515, DOI 10.1007/s40259-019-00368-z
   Suck G, 2016, CANCER IMMUNOL IMMUN, V65, P485, DOI 10.1007/s00262-015-1761-x
   Sureban SM, 2020, CANCERS, V12, DOI 10.3390/cancers12010054
   Tallerico R, 2016, FRONT IMMUNOL, V7, DOI 10.3389/fimmu.2016.00179
   Tallerico R, 2013, J IMMUNOL, V190, P2381, DOI 10.4049/jimmunol.1201542
   Tam YK, 2003, CYTOTHERAPY, V5, P259, DOI 10.1080/14653240310001523
   Tang DG, 2012, CELL RES, V22, P457, DOI 10.1038/cr.2012.13
   Terabe M, 2014, CANCER IMMUNOL IMMUN, V63, P199, DOI 10.1007/s00262-013-1509-4
   Tettamanti S, 2013, BRIT J HAEMATOL, V161, P389, DOI 10.1111/bjh.12282
   Todaro M, 2014, CELL STEM CELL, V14, P342, DOI 10.1016/j.stem.2014.01.009
   Todaro M, 2009, J IMMUNOL, V182, P7287, DOI 10.4049/jimmunol.0804288
   Todorovic M, 2012, J IMMUNOTHER, V35, P579, DOI 10.1097/CJI.0b013e31826b1fd9
   Tseng HC, 2015, ONCOTARGET, V6, P41398, DOI 10.18632/oncotarget.6431
   Tseng HC, 2014, FRONT IMMUNOL, V5, DOI 10.3389/fimmu.2014.00269
   Tseng HC, 2010, PLOS ONE, V5, DOI 10.1371/journal.pone.0011590
   van den Hoogen C, 2010, CANCER RES, V70, P5163, DOI 10.1158/0008-5472.CAN-09-3806
   Vantourout P, 2013, NAT REV IMMUNOL, V13, P88, DOI 10.1038/nri3384
   Verdegaal EME, 2016, NATURE, V536, P91, DOI 10.1038/nature18945
   Verneris MR, 2004, BLOOD, V103, P3065, DOI 10.1182/blood-2003-06-2125
   Visus C, 2007, CANCER RES, V67, P10538, DOI 10.1158/0008-5472.CAN-07-1346
   Visus C, 2011, CLIN CANCER RES, V17, P6174, DOI 10.1158/1078-0432.CCR-11-1111
   Visvader JE, 2012, CELL STEM CELL, V10, P717, DOI 10.1016/j.stem.2012.05.007
   Vlashi E, 2015, SEMIN CANCER BIOL, V31, P28, DOI 10.1016/j.semcancer.2014.07.001
   Volonte A, 2014, J IMMUNOL, V192, P523, DOI 10.4049/jimmunol.1301342
   Voskoboinik I, 2015, NAT REV IMMUNOL, V15, P388, DOI 10.1038/nri3839
   Voutsadakis IA, 2018, CELL ONCOL, V41, P107, DOI 10.1007/s13402-018-0373-9
   Walcher L, 2020, FRONT IMMUNOL, V11, DOI 10.3389/fimmu.2020.01280
   Wang W, 2015, FRONT IMMUNOL, V6, DOI 10.3389/fimmu.2015.00368
   Wang Y, 2018, ONCOIMMUNOLOGY, V7, DOI 10.1080/2162402X.2018.1440169
   Wang Z, 2020, STEM CELL RES THER, V11, DOI 10.1186/s13287-020-01634-6
   Wei F, 2015, ONCOTARGET, V6, P35023, DOI 10.18632/oncotarget.5280
   Wei J, 2010, MOL CANCER THER, V9, P67, DOI 10.1158/1535-7163.MCT-09-0734
   Wei ZT, 2019, ISCIENCE, V21, P249, DOI 10.1016/j.isci.2019.10.028
   Wu AH, 2007, J NEURO-ONCOL, V83, P121, DOI 10.1007/s11060-006-9265-3
   Xie JW, 2014, ONCOIMMUNOLOGY, V3, DOI 10.4161/onci.29180
   Xu QJ, 2009, STEM CELLS, V27, P1734, DOI 10.1002/stem.102
   Yamada R, 2013, TISSUE ANTIGENS, V81, P428, DOI 10.1111/tan.12113
   Yang YP, 2015, ONCOL LETT, V9, P1833, DOI 10.3892/ol.2015.2949
   Yi ZZ, 2018, MOL THER-METH CLIN D, V9, P70, DOI 10.1016/j.omtm.2018.01.009
   Yin T, 2016, CELL IMMUNOL, V300, P41, DOI 10.1016/j.cellimm.2015.11.009
   Ying J, 2015, INT J ONCOL, V46, P1551, DOI 10.3892/ijo.2015.2851
   Yoshimura A, 2011, CURR TOP MICROBIOL, V350, P127, DOI 10.1007/82_2010_87
   Zaccari P, 2019, WORLD J GASTROENTERO, V25, P4343, DOI 10.3748/wjg.v25.i31.4343
   Zhang CY, 2020, CANCER CELL INT, V20, DOI 10.1186/s12935-020-01671-4
   Zhang CC, 2016, JNCI-J NATL CANCER I, V108, DOI 10.1093/jnci/djv375
   Zhang DX, 2018, SEMIN CANCER BIOL, V52, P94, DOI 10.1016/j.semcancer.2018.05.001
   Zhang DX, 2016, NAT COMMUN, V7, DOI 10.1038/ncomms10798
   Zhang JG, 2019, INT J MOL SCI, V20, DOI 10.3390/ijms20020317
   Zhang WC, 2012, CELL, V148, P259, DOI 10.1016/j.cell.2011.11.050
   Zhi YD, 2015, PLOS ONE, V10, DOI 10.1371/journal.pone.0135528
   Zhu XK, 2015, ONCOTARGET, V6, P171, DOI 10.18632/oncotarget.2767
   Zuo SG, 2017, MOL IMMUNOL, V85, P293, DOI 10.1016/j.molimm.2017.03.017
NR 230
TC 1
Z9 1
U1 4
U2 6
PU MDPI
PI BASEL
PA ST ALBAN-ANLAGE 66, CH-4052 BASEL, SWITZERLAND
EI 2073-4409
J9 CELLS-BASEL
JI Cells
PD MAR
PY 2021
VL 10
IS 3
AR 543
DI 10.3390/cells10030543
PG 23
WC Cell Biology
SC Cell Biology
GA RD4SF
UT WOS:000633469200001
PM 33806296
OA Green Published, gold
DA 2021-10-29
ER

PT J
AU Burns, EA
   Gentille, C
   Trachtenberg, B
   Pingali, SR
   Anand, K
AF Burns, Ethan A.
   Gentille, Cesar
   Trachtenberg, Barry
   Pingali, Sai Ravi
   Anand, Kartik
TI Cardiotoxicity Associated with Anti-CD19 Chimeric Antigen Receptor
   T-Cell (CAR-T) Therapy: Recognition, Risk Factors, and Management
SO DISEASES
LA English
DT Review
DE CAR-T; cardiotoxicity; hypotension; heart failure; cytokine release
   syndrome; leukemia; lymphoma
ID CYTOKINE RELEASE SYNDROME; SEVERE SEPSIS; INTERLEUKIN-6; DIAGNOSIS;
   MYELOMA; CANCER; ADULTS
AB Chimeric antigen receptor T-cells (CAR-T) are improving outcomes in pediatric and adult patients with relapsed or refractory B-cell acute lymphoblastic leukemias and subtypes of non-Hodgkin Lymphoma. As this treatment is being increasingly utilized, a better understanding of the unique toxicities associated with this therapy is warranted. While there is growing knowledge on the diagnosis and treatment of cytokine release syndrome (CRS), relatively little is known about the associated cardiac events that occur with CRS that may result in prolonged length of hospital stay, admission to the intensive care unit for pressor support, or cardiac death. This review focuses on the various manifestations of cardiotoxicity, potential risk factors, real world and clinical trial data on prevalence of reported cardiotoxicity events, and treatment recommendations.
C1 [Burns, Ethan A.; Gentille, Cesar; Pingali, Sai Ravi] Houston Methodist Hosp, Houston Methodist Canc Ctr, Outpatient Ctr, 6445 Main St,24th Floor, Houston, TX 77030 USA.
   [Trachtenberg, Barry] Houston Methodist DeBakey Heart & Vasc Ctr, 6565 Fannin St, Houston, TX 77030 USA.
   [Anand, Kartik] Great Plains Hlth, Callahan Canc Ctr, 601 W Leota St, North Platte, NE 69101 USA.
RP Burns, EA (corresponding author), Houston Methodist Hosp, Houston Methodist Canc Ctr, Outpatient Ctr, 6445 Main St,24th Floor, Houston, TX 77030 USA.; Anand, K (corresponding author), Great Plains Hlth, Callahan Canc Ctr, 601 W Leota St, North Platte, NE 69101 USA.
EM EABurns@houstonmethodist.org; CGentilleSanchez@houstonmethodist.org;
   BTrachtenberg@houstonmethodist.org; spingali@houstonmethodist.org;
   KartikAnand88@gmail.com
RI Anand, Kartik/K-1370-2019
OI Anand, Kartik/0000-0003-4480-1443; Gentille, Cesar/0000-0001-7643-8154
CR Aldoss I, 2019, CURR ONCOL REP, V21, DOI 10.1007/s11912-019-0753-y
   Alvi RM, 2019, J AM COLL CARDIOL, V74, P3099, DOI 10.1016/j.jacc.2019.10.038
   Annane D, 2006, AM J RESP CRIT CARE, V174, P1319, DOI 10.1164/rccm.200509-1369OC
   Asnani A, 2018, CURR ONCOL REP, V20, DOI 10.1007/s11912-018-0690-1
   Bethin KE, 2000, P NATL ACAD SCI USA, V97, P9317, DOI 10.1073/pnas.97.16.9317
   Buckley LF, 2018, EUR HEART J, V39, P2063, DOI 10.1093/eurheartj/ehy128
   Burstein DS, 2018, BIOL BLOOD MARROW TR, V24, P1590, DOI 10.1016/j.bbmt.2018.05.014
   Dal'bo Natalie, 2020, Curr Treat Options Cardiovasc Med, V22, P62, DOI 10.1007/s11936-020-00867-1
   Davila ML, 2014, SCI TRANSL MED, V6, DOI 10.1126/scitranslmed.3008226
   Dellinger R Phillip, 2008, Crit Care Med, V36, P296, DOI 10.1097/01.CCM.0000298158.12101.41
   Filin IY, 2020, BIOMEDICINES, V8, DOI 10.3390/biomedicines8120621
   Fitzgerald JC, 2017, CRIT CARE MED, V45, pE124, DOI 10.1097/CCM.0000000000002053
   Ganatra S, 2020, CIRCULATION, V142, P1687, DOI 10.1161/CIRCULATIONAHA.120.048100
   Ganatra S, 2019, J AM COLL CARDIOL, V74, P3153, DOI 10.1016/j.jacc.2019.10.049
   Ganatra S, 2019, CARDIOL CLIN, V37, P385, DOI 10.1016/j.ccl.2019.07.008
   Ghosh AK, 2020, JACC-CARDIOONCOL, V2, P97, DOI 10.1016/j.jaccao.2020.02.011
   Giavridis T, 2018, NAT MED, V24, P731, DOI 10.1038/s41591-018-0041-7
   Grupp SA, 2013, NEW ENGL J MED, V368, P1509, DOI 10.1056/NEJMoa1215134
   Jamal FA, 2020, CURR HEMATOL MALIG R, V15, P130, DOI 10.1007/s11899-020-00567-4
   Jatiani SS, 2020, CL LYMPH MYELOM LEUK, V20, P632, DOI 10.1016/j.clml.2020.04.020
   Kochenderfer JN, 2017, J CLIN ONCOL, V35, DOI 10.1200/JCO.2016.71.3024
   Le RQ, 2018, ONCOLOGIST, V23, P943, DOI 10.1634/theoncologist.2018-0028
   Lee DW, 2019, BIOL BLOOD MARROW TR, V25, P625, DOI 10.1016/j.bbmt.2018.12.758
   Lee DW, 2015, LANCET, V385, P517, DOI 10.1016/S0140-6736(14)61403-3
   Lee DW, 2014, BLOOD, V124, P188, DOI 10.1182/blood-2014-05-552729
   Lefebvre B, 2020, JACC-CARDIOONCOL, V2, P193, DOI 10.1016/j.jaccao.2020.04.012
   Linette GP, 2013, BLOOD, V122, P863, DOI 10.1182/blood-2013-03-490565
   Lobenwein D, 2021, INT J CARDIOL, V323, P179, DOI 10.1016/j.ijcard.2020.08.033
   Lulla PD, 2018, CLIN ADV HEMATOL ONC, V16, P375
   Mahmoudjafari Z, 2019, BIOL BLOOD MARROW TR, V25, P26, DOI 10.1016/j.bbmt.2018.09.024
   Maude SL, 2018, NEW ENGL J MED, V378, P439, DOI 10.1056/NEJMoa1709866
   Maude SL, 2014, NEW ENGL J MED, V371, P1507, DOI 10.1056/NEJMoa1407222
   Mchayleh W, 2019, J CLIN MED, V8, DOI 10.3390/jcm8020207
   Murthy H, 2019, IMMUNOTARGETS THER, V8, P43, DOI 10.2147/ITT.S202015
   Neelapu SS, 2017, NEW ENGL J MED, V377, P2531, DOI 10.1056/NEJMoa1707447
   Neelapu SS, 2018, NAT REV CLIN ONCOL, V15, P47, DOI 10.1038/nrclinonc.2017.148
   Norelli M, 2018, NAT MED, V24, P739, DOI 10.1038/s41591-018-0036-4
   Oved JH, 2019, IMMUNOL REV, V290, P114, DOI 10.1111/imr.12768
   Pathan N, 2004, LANCET, V363, P203, DOI 10.1016/S0140-6736(03)15326-3
   Penack O, 2020, CANCERS, V12, DOI 10.3390/cancers12113445
   Porter D, 2018, J HEMATOL ONCOL, V11, DOI 10.1186/s13045-018-0571-y
   Riegler LL, 2019, THER CLIN RISK MANAG, V15, P323, DOI 10.2147/TCRM.S150524
   Roberts ZJ, 2018, LEUKEMIA LYMPHOMA, V59, P1785, DOI 10.1080/10428194.2017.1387905
   Rodriguez-Otero P, 2020, J CLIN MED, V9, DOI 10.3390/jcm9113577
   Scheller J, 2011, BBA-MOL CELL RES, V1813, P878, DOI 10.1016/j.bbamcr.2011.01.034
   Schuster SJ, 2019, NEW ENGL J MED, V380, P45, DOI 10.1056/NEJMoa1804980
   Shalabi H, 2020, J IMMUNOTHER CANCER, V8, DOI 10.1136/jitc-2020-001159
   Stein-Merlob AF, 2021, CURR CARDIOL REP, V23, DOI 10.1007/s11886-021-01440-3
   Wang J, 2020, BRIT J HAEMATOL, V191, P212, DOI 10.1111/bjh.16623
   Wang MH, 2020, NEW ENGL J MED, V382, P1331, DOI 10.1056/NEJMoa1914347
   Yanez L, 2019, HEMASPHERE, V3, DOI 10.1097/HS9.0000000000000186
   Zhang LN, 2021, EXP HEMATOL ONCOL, V10, DOI 10.1186/s40164-021-00209-2
   Zmievskaya E, 2021, BIOMEDICINES, V9, DOI 10.3390/biomedicines9010059
NR 53
TC 0
Z9 0
U1 1
U2 2
PU MDPI
PI BASEL
PA ST ALBAN-ANLAGE 66, CH-4052 BASEL, SWITZERLAND
EI 2079-9721
J9 DISEASES-BASEL
JI Diseases
PD MAR
PY 2021
VL 9
IS 1
AR 20
DI 10.3390/diseases9010020
PG 15
WC Medicine, Research & Experimental
SC Research & Experimental Medicine
GA RG6DL
UT WOS:000635626400001
PM 33802788
OA Green Published, gold
DA 2021-10-29
ER

PT J
AU Handley, G
   Hasbun, R
   Okhuysen, P
AF Handley, Guy
   Hasbun, Rodrigo
   Okhuysen, Pablo
TI Human herpesvirus 6 and central nervous system disease in oncology
   patients: A retrospective case series and literature review
SO JOURNAL OF CLINICAL VIROLOGY
LA English
DT Review
DE Human herpesvirus 6; Encephalitis; Post-Transplant acute limbic
   encephalitis; Hematopoietic stem cell transplantation; Chimeric antigen
   receptor T-cell therapy
AB Background: Human herpesvirus 6 (HHV-6) can reactivate with immunosuppression and cause central nervous system (CNS) dysfunction. Much of the literature describes cases after hematopoietic stem cell transplantation (HSCT), ranging from encephalitis to a post-transplant acute limbic encephalitis syndrome (PALE). Outside of HSCT, studies of HHV-6 encephalitis are limited to case reports. Objectives: This study was designed to review HHV-6 CNS infection, and evaluate all patients admitted to MD Anderson Cancer Center between March 2016 and December 2018 with detectable HHV-6 DNA in the cerebrospinal fluid (CSF). Study Design: Patients with HHV-6 DNA detected in the CSF using the Viracor or Biofire? Meningitis Encephalitis Panel platforms and no other identified etiology were identified and demographic features, known risk factors, imaging findings, CSF analysis, treatments and patient outcomes were extracted from medical records. Results: 725 patients underwent HHV-6 testing during the study timeframe, with 19 cases (2.6 %) of HHV-6 mediated CNS disease identified. Most patients, 13/19 (68 %), had undergone HSCT with median time to presentation of 31 days after transplant. Survival at 240 days after transplant was 62 %. CSF had lymphocyte predominance and nearly all patients had peripheral lymphopenia. Other at risk populations identified included patients who received chimeric antigen receptor (CAR) T-cell therapy and biologic immunotherapy. Notable discordance among testing platforms was found in 5/9 (55 %) instances. Conclusions: In addition to HSCT patients, HHV-6 reactivation leading to CNS disease also occurs in settings such as following adoptive T cell therapy or biologic immunotherapy. Significant diagnostic discordance exists between testing platforms.
C1 [Handley, Guy; Hasbun, Rodrigo] UT Hlth, McGovern Med Sch, Div Infect Dis, Dept Med, 6431 Fannin,MSB 2-112, Houston, TX 77030 USA.
   [Okhuysen, Pablo] Univ Texas MD Anderson Canc Ctr, Dept Infect Dis, 1515 Holcombe Blvd,Unit 1460, Houston, TX 77030 USA.
RP Handley, G (corresponding author), UT Hlth, McGovern Med Sch, Div Infect Dis, 6431 Fannin,MSB 2-112, Houston, TX 77030 USA.
EM guy.h.handley@uth.tmc.edu
OI Okhuysen, Pablo/0000-0002-1596-3411; Handley, Guy/0000-0002-1678-5848
CR Agut H, 2015, CLIN MICROBIOL REV, V28, P313, DOI 10.1128/CMR.00122-14
   Baldwin K, 2011, J NEUROVIROL, V17, P193, DOI 10.1007/s13365-011-0019-4
   Beovic B, 2001, SCAND J INFECT DIS, V33, P942, DOI 10.1080/00365540110076570
   Birnbaum T, 2005, CLIN INFECT DIS, V40, P887, DOI 10.1086/427943
   Chan PKS, 1997, J MED VIROL, V53, P295, DOI 10.1002/(SICI)1096-9071(199711)53:3&lt;295::AID-JMV20&gt;3.0.CO;2-F
   Denes E, 2004, EMERG INFECT DIS, V10, P729, DOI 10.3201/eid1004.030587
   Frey JW, 2017, TRANSPL INFECT DIS, V19, DOI 10.1111/tid.12756
   HALL CB, 1994, NEW ENGL J MED, V331, P432, DOI 10.1056/NEJM199408183310703
   Hentrich M, 2005, BRIT J HAEMATOL, V128, P66, DOI 10.1111/j.1365-2141.2004.05254.x
   Hill JA, 2014, J CLIN VIROL, V61, P289, DOI 10.1016/j.jcv.2014.07.001
   Hill JA, 2012, BIOL BLOOD MARROW TR, V18, P1638, DOI 10.1016/j.bbmt.2012.04.016
   Isaacson E, 2005, CLIN INFECT DIS, V40, P890, DOI 10.1086/427944
   Le Guennec L, 2017, J NEUROL SCI, V377, P112, DOI 10.1016/j.jns.2017.04.003
   Ljungman P, 2000, BRIT J HAEMATOL, V111, P774, DOI 10.1046/j.1365-2141.2000.02422.x
   MCCULLERS JA, 1995, CLIN INFECT DIS, V21, P571, DOI 10.1093/clinids/21.3.571
   Montejo M, 2002, EUR NEUROL, V48, P234, DOI 10.1159/000066172
   Nash PJ, 2004, AM J TRANSPLANT, V4, P1200, DOI 10.1111/j.1600-6143.2004.00459.x
   Ogata M, 2006, J INFECT DIS, V193, P68, DOI 10.1086/498531
   Ogata M, 2013, CLIN INFECT DIS, V57, P671, DOI 10.1093/cid/cit358
   OKUNO T, 1989, J CLIN MICROBIOL, V27, P651, DOI 10.1128/JCM.27.4.651-653.1989
   Portolani M, 2001, J MED VIROL, V65, P133, DOI 10.1002/jmv.2012
   PRZEPIORKA D, 1995, BONE MARROW TRANSPL, V15, P825
   SALAHUDDIN SZ, 1986, SCIENCE, V234, P596, DOI 10.1126/science.2876520
   Seeley WW, 2007, NEUROLOGY, V69, P156, DOI 10.1212/01.wnl.0000265591.10200.d7
   Strenger V, 2014, CLIN MICROBIOL INFEC, V20, P1027, DOI 10.1111/1469-0691.12639
   Tanaka-Taya K, 2004, J MED VIROL, V73, P465, DOI 10.1002/jmv.20113
   Tapiainen T, 2007, VACCINE, V25, P5793, DOI 10.1016/j.vaccine.2007.04.058
   Toomey D, 2021, TRANSPL INFECT DIS, V23, DOI 10.1111/tid.13443
   Torre D, 1998, INFECTION, V26, P402, DOI 10.1007/BF02770845
   Venkatesan A, 2013, CLIN INFECT DIS, V57, P1114, DOI 10.1093/cid/cit458
   Wainwright MS, 2001, ANN NEUROL, V50, P612, DOI 10.1002/ana.1251
   Wang FZ, 1999, CLIN INFECT DIS, V28, P562, DOI 10.1086/515142
   Wang LR, 2006, INT J HEMATOL, V84, P262, DOI 10.1532/IJH97.A10607
   Ward KN, 2007, J CLIN MICROBIOL, V45, P1298, DOI 10.1128/JCM.02115-06
   Ward KN, 2019, HAEMATOLOGICA, V104, P2155, DOI 10.3324/haematol.2019.223073
   Yamane A, 2007, BIOL BLOOD MARROW TR, V13, P100, DOI 10.1016/j.bbmt.2006.09.003
   Yao K, 2009, ANN NEUROL, V65, P257, DOI 10.1002/ana.21611
   Yoshikawa T, 2002, J INFECT DIS, V185, P847, DOI 10.1086/339411
   Zerr DM, 2006, J CLIN VIROL, V37, pS52, DOI 10.1016/S1386-6532(06)70012-9
   Zerr DM, 2005, CLIN INFECT DIS, V40, P932, DOI 10.1086/428060
   Zerr DM, 2001, CLIN INFECT DIS, V33, P763, DOI 10.1086/322642
NR 41
TC 0
Z9 0
U1 0
U2 0
PU ELSEVIER
PI AMSTERDAM
PA RADARWEG 29, 1043 NX AMSTERDAM, NETHERLANDS
SN 1386-6532
EI 1873-5967
J9 J CLIN VIROL
JI J. Clin. Virol.
PD MAR
PY 2021
VL 136
AR 104740
DI 10.1016/j.jcv.2021.104740
PG 10
WC Virology
SC Virology
GA RC9UI
UT WOS:000633136500009
PM 33548682
DA 2021-10-29
ER

PT J
AU Kyriakidis, I
   Vasileiou, E
   Rossig, C
   Roilides, E
   Groll, AH
   Tragiannidis, A
AF Kyriakidis, Ioannis
   Vasileiou, Eleni
   Rossig, Claudia
   Roilides, Emmanuel
   Groll, Andreas H.
   Tragiannidis, Athanasios
TI Invasive Fungal Diseases in Children with Hematological Malignancies
   Treated with Therapies That Target Cell Surface Antigens: Monoclonal
   Antibodies, Immune Checkpoint Inhibitors and CAR T-Cell Therapies
SO JOURNAL OF FUNGI
LA English
DT Review
DE invasive fungal diseases; monoclonal antibodies; immune checkpoint
   inhibitors; CAR T-cells; hematological malignancies; leukemia; lymphoma;
   children
ID VERSUS-HOST-DISEASE; ACUTE MYELOID-LEUKEMIA; ACUTE
   LYMPHOBLASTIC-LEUKEMIA; IMMUNOTOXIN MOXETUMOMAB PASUDOTOX;
   BONE-MARROW-TRANSPLANTATION; GEMTUZUMAB OZOGAMICIN; BRENTUXIMAB-VEDOTIN;
   PEDIATRIC-PATIENTS; OPEN-LABEL; PHASE-I
AB Since 1985 when the first agent targeting antigens on the surface of lymphocytes was approved (muromonab-CD3), a multitude of such therapies have been used in children with hematologic malignancies. A detailed literature review until January 2021 was conducted regarding pediatric patient populations treated with agents that target CD2 (alefacept), CD3 (bispecific T-cell engager [BiTE] blinatumomab), CD19 (denintuzumab mafodotin, B43, BiTEs blinatumomab and DT2219ARL, the immunotoxin combotox, and chimeric antigen receptor [CAR] T-cell therapies tisagenlecleucel and axicabtagene ciloleucel), CD20 (rituximab and biosimilars, Y-90-ibritumomab tiuxetan, ofatumumab, and obinutuzumab), CD22 (epratuzumab, inotuzumab ozogamicin, moxetumomab pasudotox, BiTE DT2219ARL, and the immunotoxin combotox), CD25 (basiliximab and inolimomab), CD30 (brentuximab vedotin and iratumumab), CD33 (gemtuzumab ozogamicin), CD38 (daratumumab and isatuximab), CD52 (alemtuzumab), CD66b (Y-90-labelled BW 250/183), CD248 (ontuxizumab) and immune checkpoint inhibitors against CTLA-4 (CD152; abatacept, ipilimumab and tremelimumab) or with PD-1/PD-L1 blockade (CD279/CD274; atezolizumab, avelumab, camrelizumab, durvalumab, nivolumab and pembrolizumab). The aim of this narrative review is to describe treatment-related invasive fungal diseases (IFDs) of each category of agents. IFDs are very common in patients under blinatumomab, inotuzumab ozogamicin, basiliximab, gemtuzumab ozogamicin, alemtuzumab, and tisagenlecleucel and uncommon in patients treated with moxetumomab pasudotox, brentuximab vedotin, abatacept, ipilimumab, pembrolizumab and avelumab. Although this new era of precision medicine shows promising outcomes of targeted therapies in children with leukemia or lymphoma, the results of this review stress the necessity for ongoing surveillance and suggest the need for antifungal prophylaxis in cases where IFDs are very common complications.
C1 [Kyriakidis, Ioannis; Vasileiou, Eleni; Tragiannidis, Athanasios] Aristotle Univ Thessaloniki, AHEPA Hosp, Pediat & Adolescent Hematol Oncol Unit, Fac Hlth Sci,Sch Med,Dept Pediat 2, Thessaloniki 54636, Greece.
   [Rossig, Claudia] Univ Childrens Hosp Munster, Dept Pediat Hematol & Oncol, D-48149 Munster, Germany.
   [Roilides, Emmanuel] Aristotle Univ Thessaloniki, Hippokrat Gen Hosp,Dept Pediat 3, Special Unit Biomed Res & Educ,Infect Dis Unit, Basic & Translat Res Unit,Fac Hlth Sci,Sch Med, Thessaloniki 54642, Greece.
   [Groll, Andreas H.; Tragiannidis, Athanasios] Univ Childrens Hosp Munster, Ctr Bone Marrow Transplantat, D-48149 Munster, Germany.
   [Groll, Andreas H.; Tragiannidis, Athanasios] Univ Childrens Hosp Munster, Infect Dis Res Program, Dept Pediat Hematol & Oncol, D-48149 Munster, Germany.
RP Tragiannidis, A (corresponding author), Aristotle Univ Thessaloniki, AHEPA Hosp, Pediat & Adolescent Hematol Oncol Unit, Fac Hlth Sci,Sch Med,Dept Pediat 2, Thessaloniki 54636, Greece.; Tragiannidis, A (corresponding author), Univ Childrens Hosp Munster, Ctr Bone Marrow Transplantat, D-48149 Munster, Germany.; Tragiannidis, A (corresponding author), Univ Childrens Hosp Munster, Infect Dis Res Program, Dept Pediat Hematol & Oncol, D-48149 Munster, Germany.
EM kyriakidis@auth.gr; eleni.vasileiou@yahoo.com; rossig@ukmuenster.de;
   roilides@auth.gr; grollan@ukmuenster.de; atragian@auth.gr
RI TRAGIANNIDIS, ATHANASIOS/AAM-1225-2020; Kyriakidis, Ioannis/I-4187-2015
OI TRAGIANNIDIS, ATHANASIOS/0000-0003-4294-2605; Kyriakidis,
   Ioannis/0000-0002-8153-9643; Rossig, Claudia/0000-0002-8672-5285;
   Vasileiou, Eleni/0000-0003-4064-8744; Roilides,
   Emmanuel/0000-0002-0202-364X
CR Abu Arja MH, 2018, CHILD NERV SYST, V34, P777, DOI 10.1007/s00381-017-3690-9
   Advani AS, 2014, BRIT J HAEMATOL, V165, P504, DOI 10.1111/bjh.12778
   Aldridge MD, 2021, CLIN ONCOL-UK, V33, P80, DOI 10.1016/j.clon.2020.11.007
   [Anonymous], IRATUMUMAB BRISTOL M
   Ansell SM, 2007, J CLIN ONCOL, V25, P2764, DOI 10.1200/JCO.2006.07.8972
   Aplenc R, 2008, J CLIN ONCOL, V26, P2390, DOI 10.1200/JCO.2007.13.0096
   Arceci RJ, 2005, BLOOD, V106, P1183, DOI 10.1182/blood-2004-10-3821
   August K., 2020, PEDIATR BLOOD CANCER, V67, P28112, DOI [10.1002/pbc.28112, DOI 10.1002/pbc.28112]
   Aydogdu S., 2011, PEDIATR TRANSPLANT, V15, DOI [10.1111/j.1399-3046.2008.00899.x, DOI 10.1111/j.1399-3046.2008.00899.x]
   Barreto JN, 2016, AM J HEMATOL, V91, P1113, DOI 10.1002/ajh.24499
   Bello Celeste, 2007, Hematology Am Soc Hematol Educ Program, P233
   Bernardes M, 2020, CURR CLIN MICROBIOL, V7, P142, DOI 10.1007/s40588-020-00154-4
   Bhatt ST, 2019, BIOL BLOOD MARROW TR, V25, P556, DOI 10.1016/j.bbmt.2018.10.008
   Bhojwani D, 2019, LEUKEMIA, V33, P884, DOI 10.1038/s41375-018-0265-z
   Blum KA, 2009, J CLIN ONCOL, V27
   Brethon B, 2008, BRIT J HAEMATOL, V143, P541, DOI 10.1111/j.1365-2141.2008.07370.x
   Brethon B, 2006, BMC CANCER, V6, DOI 10.1186/1471-2407-6-172
   Bride KL, 2018, BLOOD, V131, P995, DOI 10.1182/blood-2017-07-794214
   Brivio E, 2020, BLOOD, V136, DOI 10.1182/blood-2020-134774
   Brown AJP, 2019, TRENDS MICROBIOL, V27, P219, DOI 10.1016/j.tim.2018.11.001
   Chan JFW, 2015, EMERG INFECT DIS, V21, P1101, DOI 10.3201/eid2107.150138
   Chan TSY, 2018, ANN HEMATOL, V97, P371, DOI 10.1007/s00277-017-3153-0
   Chan TSY, 2016, ANN HEMATOL, V95, P1913, DOI 10.1007/s00277-016-2764-1
   Chen R, 2017, J CLIN ONCOL, V35, P2125, DOI 10.1200/JCO.2016.72.1316
   Chevallier P, 2015, LANCET HAEMATOL, V2, pE108, DOI 10.1016/S2352-3026(15)00020-4
   Cole PD, 2018, LANCET ONCOL, V19, P1229, DOI 10.1016/S1470-2045(18)30426-1
   Contreras CF, 2021, PEDIATR BLOOD CANCER, V68, DOI 10.1002/pbc.28718
   Cooper TM, 2012, CANCER-AM CANCER SOC, V118, P761, DOI 10.1002/cncr.26190
   Cunha Pereira T., 2020, F1000RESEARCH, V9, P687, DOI [10.12688/f1000research.24816.2, DOI 10.12688/F1000RESEARCH.24816.2]
   Davis KL, 2020, LANCET ONCOL, V21, P541, DOI 10.1016/S1470-2045(20)30023-1
   Diaz LA, 2015, CLIN CANCER RES, V21, P1281, DOI 10.1158/1078-0432.CCR-14-1829
   Dilly-Feldis M., 2019, PEDIATR BLOOD CANCER, V66, DOI [10.1002/pbc.27571, DOI 10.1002/pbc.27571]
   Donato AA, 2019, BMJ CASE REP, V12, DOI 10.1136/bcr-2018-227814
   Drgona L, 2018, CLIN MICROBIOL INFEC, V24, pS83, DOI 10.1016/j.cmi.2018.03.022
   Elebute MO, 2002, ANN HEMATOL, V81, P378, DOI 10.1007/s00277-002-0467-2
   Emmanouilides C, 2007, CANCER BIOTHER RADIO, V22, P684, DOI 10.1089/cbr.2007.359
   European Medicines Agency (EMEA), MYLOTARG SUMMARY PRO
   European Medicines Agency (EMEA), IMFINZI SUMMARY PROD
   European Medicines Agency (EMEA), YERVOY SUMMARY PRODU
   European Medicines Agency (EMEA), KYMRIAH SUMMARY PROD
   European Medicines Agency (EMEA), BLINCYTO SUMMARY PRO
   European Medicines Agency (EMEA), ORENCIA SUMMARY PROD
   European Medicines Agency (EMEA), MABTHERA SUMMARY PRO
   European Medicines Agency (EMEA), SIMULECT SUMMARY PRO
   European Medicines Agency (EMEA), BESPONSA SUMMARY PRO
   Evans Sarah S, 2015, J Adv Pract Oncol, V6, P370
   Fan GW, 2015, J HEMATOL ONCOL, V8, DOI 10.1186/s13045-015-0227-0
   Fanale MA, 2012, CLIN CANCER RES, V18, P248, DOI 10.1158/1078-0432.CCR-11-1425
   Faulk KE, 2018, BRIT J HAEMATOL, V183, P251, DOI 10.1111/bjh.15586
   Fernandez KS, 2021, J PEDIAT HEMATOL ONC, V43, pE191, DOI 10.1097/MPH.0000000000001703
   Fernandez-Ruiz M, 2018, CLIN MICROBIOL INFEC, V24, pS2, DOI 10.1016/j.cmi.2018.01.029
   Flerlage J.E., 2019, PEDIATR BLOOD CANCER, V66, DOI [10.1002/pbc.27962, DOI 10.1002/pbc.27962]
   Flerlage JE, 2016, CANCER CHEMOTH PHARM, V78, P1217, DOI 10.1007/s00280-016-3180-x
   Flinn IW, 2018, BLOOD, V132, P2446, DOI 10.1182/blood-2018-05-850461
   Food and Drug Administration (FDA), KEYTRUDA HIGHLIGHTS
   Fujita K, 2019, RESP MED, V146, P66, DOI 10.1016/j.rmed.2018.11.021
   Funke VAM, 2006, BONE MARROW TRANSPL, V37, P961, DOI 10.1038/sj.bmt.1705306
   Fuster JL, 2020, BRIT J HAEMATOL, V190, P764, DOI 10.1111/bjh.16647
   Gamis AS, 2014, J CLIN ONCOL, V32, P3021, DOI 10.1200/JCO.2014.55.3628
   Geoerger B, 2020, LANCET ONCOL, V21, P121, DOI 10.1016/S1470-2045(19)30671-0
   Ghorashian S, 2019, NAT MED, V25, P1408, DOI 10.1038/s41591-019-0549-5
   Grigg A, 2017, HAEMATOLOGICA, V102, P765, DOI 10.3324/haematol.2016.152272
   Grimaldi D, 2017, LANCET INFECT DIS, V17, P18, DOI 10.1016/S1473-3099(16)30541-2
   Haider G, 2020, CLIN INFECT DIS, V71, P672, DOI 10.1093/cid/ciz1127
   Harker-Murray P, 2018, BLOOD, V132, DOI 10.1182/blood-2018-99-111279
   Hasle H, 2012, BLOOD, V120, P978, DOI 10.1182/blood-2012-03-416701
   Herrera AF, 2020, AM J HEMATOL, V95, P18, DOI 10.1002/ajh.25659
   Herrera L, 2009, J PEDIAT HEMATOL ONC, V31, P936, DOI 10.1097/MPH.0b013e3181bdf211
   Huang R, 2015, HEMATOLOGY, V20, P313, DOI 10.1179/1607845414Y.0000000207
   Jacobs I, 2017, BIODRUGS, V31, P1, DOI 10.1007/s40259-016-0207-0
   Jaiswal SR, 2016, TRANSPL IMMUNOL, V39, P46, DOI 10.1016/j.trim.2016.08.009
   Ji SQ, 2005, BONE MARROW TRANSPL, V36, P349, DOI 10.1038/sj.bmt.1705046
   Jiang XQ, 2015, PLOS ONE, V10, DOI 10.1371/journal.pone.0122171
   Jones L, 2019, PEDIATR BLOOD CANCER, V66, DOI 10.1002/pbc.27765
   Kantarjian H, 2018, LANCET ONCOL, V19, P240, DOI 10.1016/S1470-2045(18)30011-1
   Kantarjian H, 2017, NEW ENGL J MED, V376, P836, DOI 10.1056/NEJMoa1609783
   Kantarjian H, 2012, LANCET ONCOL, V13, P403, DOI 10.1016/S1470-2045(11)70386-2
   Kantarjian HM, 2019, CANCER-AM CANCER SOC, V125, P2474, DOI 10.1002/cncr.32116
   Kavcic M, 2013, J PEDIATR-US, V162, P1252, DOI 10.1016/j.jpeds.2012.11.038
   Khandelwal P, 2014, PEDIATR TRANSPLANT, V18, P94, DOI 10.1111/petr.12183
   Kim Seok Jin, 2020, Blood, V136, P2754, DOI 10.1182/blood.2020007247
   Kim SJ, 2012, LEUKEMIA LYMPHOMA, V53, P1515, DOI 10.3109/10428194.2012.659735
   Kiss F, 2008, PEDIATR BLOOD CANCER, V50, P372, DOI 10.1002/pbc.21388
   Krane N.A., 2020, ANN OTO RHINOL LARYN, DOI [10.1177/0003489420937728, DOI 10.1177/0003489420937728]
   Kreitman RJ, 2018, BLOOD, V131, P2331, DOI 10.1182/blood-2017-09-803072
   Kreitman RJ, 2012, J CLIN ONCOL, V30, P1822, DOI 10.1200/JCO.2011.38.1756
   Kyriakidis I, 2017, MYCOSES, V60, P493, DOI 10.1111/myc.12621
   Lanini S, 2011, BMC MED, V9, DOI 10.1186/1741-7015-9-36
   Leonard JP, 2008, CANCER-AM CANCER SOC, V113, P2714, DOI 10.1002/cncr.23890
   Lindsay J, 2019, CURR OPIN INFECT DIS, V32, P538, DOI 10.1097/QCO.0000000000000611
   Liu APY, 2018, J PEDIAT HEMATOL ONC, V40, P163, DOI 10.1097/MPH.0000000000001010
   Locatelli F, 2018, LANCET HAEMATOL, V5, pE450, DOI 10.1016/S2352-3026(18)30153-4
   Los-Arcos I, 2021, INFECTION, V49, P215, DOI 10.1007/s15010-020-01521-5
   Lunning M, 2019, BLOOD, V134, P1811, DOI 10.1182/blood.2019002118
   Maertens J, 2016, J ANTIMICROB CHEMOTH, V71, P2397, DOI 10.1093/jac/dkw157
   Marcus R, 2017, NEW ENGL J MED, V377, P1331, DOI 10.1056/NEJMoa1614598
   Martin SI, 2006, CLIN INFECT DIS, V43, P16, DOI 10.1086/504811
   Maschmeyer G, 2019, LEUKEMIA, V33, P844, DOI 10.1038/s41375-019-0388-x
   Maude SL, 2018, NEW ENGL J MED, V378, P439, DOI 10.1056/NEJMoa1709866
   Meany HJ, 2015, J IMMUNOTHER, V38, P299, DOI 10.1097/CJI.0000000000000088
   Mei Q, 2020, CLIN CANCER RES, V26, P4521, DOI 10.1158/1078-0432.CCR-20-0514
   Mikles B, 2014, J PEDIAT HEMATOL ONC, V36, pE85, DOI 10.1097/MPH.0b013e31828aff2c
   Mikulska M, 2018, CLIN MICROBIOL INFEC, V24, pS71, DOI 10.1016/j.cmi.2018.02.003
   Miller TP, 2016, J CLIN ONCOL, V34, P1537, DOI 10.1200/JCO.2015.65.5860
   Mohty M, 2007, LEUKEMIA, V21, P1387, DOI 10.1038/sj.leu.2404683
   Moskowitz CH, 2015, LANCET, V385, P1853, DOI 10.1016/S0140-6736(15)60165-9
   Myers DE, 1998, LEUKEMIA LYMPHOMA, V29, P329, DOI 10.3109/10428199809068569
   Naing A, 2020, J IMMUNOTHER CANCER, V8, DOI [10.1136/jitc-2020-000530, 10.1136/jitc-2019-000347]
   Nastoupil LJ, 2020, J CLIN ONCOL, V38, P3119, DOI 10.1200/JCO.19.02104
   Netea MG, 2015, NAT REV IMMUNOL, V15, P630, DOI 10.1038/nri3897
   Nie J, 2019, J CLIN ONCOL, V37, P1479, DOI [10.1200/JCO.18.02151, DOI 10.1200/JCO.18.02151]
   Niktoreh N, 2019, HAEMATOLOGICA, V104, P120, DOI 10.3324/haematol.2018.191841
   Norris RE, 2018, PEDIATR BLOOD CANCER, V65, DOI 10.1002/pbc.26944
   Oltolini C, 2019, MYCOPATHOLOGIA, V184, P181, DOI 10.1007/s11046-018-0291-4
   Pan J, 2019, LEUKEMIA, V33, P2854, DOI 10.1038/s41375-019-0488-7
   Pavanello F, 2017, CANCER TREAT REV, V53, P38, DOI 10.1016/j.ctrv.2016.11.015
   Penel-Page M, 2020, PEDIATR BLOOD CANCER, V67, DOI 10.1002/pbc.28305
   Perrot A, 2016, HAEMATOLOGICA, V101, P466, DOI 10.3324/haematol.2015.134213
   Pisani F, 2011, J EXP CLIN CANC RES, V30, DOI 10.1186/1756-9966-30-16
   Pradere P, 2017, EUR J CANCER, V75, P308, DOI 10.1016/j.ejca.2016.12.027
   Pui CH, 2015, J CLIN ONCOL, V33, P2938, DOI 10.1200/JCO.2014.59.1636
   Raetz EA, 2015, PEDIATR BLOOD CANCER, V62, P1171, DOI 10.1002/pbc.25454
   Reinhardt D, 2004, ONKOLOGIE, V27, P269, DOI 10.1159/000075606
   Ribas A, 2018, SCIENCE, V359, P1350, DOI 10.1126/science.aar4060
   Roman E, 2005, CLIN CANCER RES, V11, p7164S, DOI 10.1158/1078-0432.CCR-1004-0018
   Salliot C, 2009, ANN RHEUM DIS, V68, P25, DOI 10.1136/ard.2007.083188
   Sarlo K.M., 2020, LEUKEMIA LYMPHOMA, V61, P364, DOI [10.1080/10428194.2019.1666378, DOI 10.1080/10428194.2019.1666378]
   Satwani P, 2012, BIOL BLOOD MARROW TR, V18, P324, DOI 10.1016/j.bbmt.2011.11.007
   Sayar D, 2010, PEDIATR BLOOD CANCER, V55, P183, DOI 10.1002/pbc.22404
   Schwartz RS, 2004, NEW ENGL J MED, V350, P1079, DOI 10.1056/NEJMp048021
   Schwarz M, 2019, CLIN LUNG CANCER, V20, pE247, DOI 10.1016/j.cllc.2018.12.006
   Sehn LH, 2016, LANCET ONCOL, V17, P1081, DOI 10.1016/S1470-2045(16)30097-3
   PIAGGIO-BLANCO R. A., 1948, AN FAC MED MONTEVIDEO, V33, P1
   Shah AJ, 2007, BIOL BLOOD MARROW TR, V13, P584, DOI 10.1016/j.bbmt.2007.01.076
   Shapira MY, 2005, BONE MARROW TRANSPL, V36, P1097, DOI 10.1038/sj.bmt.1705185
   Sibson K, 2009, BRIT J HAEMATOL, V146, P342, DOI 10.1111/j.1365-2141.2009.07750.x
   Singh JA, 2011, COCHRANE DB SYST REV, DOI 10.1002/14651858.CD008794.pub2
   Skoetz N, 2012, COCHRANE DB SYST REV, DOI 10.1002/14651858.CD008078.pub2
   Socie G, 2017, BLOOD, V129, P643, DOI 10.1182/blood-2016-09-738625
   Song YQ, 2019, CLIN CANCER RES, V25, P7363, DOI 10.1158/1078-0432.CCR-19-1680
   Tang FF, 2020, BIOL BLOOD MARROW TR, V26, P351, DOI 10.1016/j.bbmt.2019.10.031
   Templeton SP, 2018, FRONT IMMUNOL, V9, DOI 10.3389/fimmu.2018.02337
   Thursky KA, 2006, BRIT J HAEMATOL, V132, P3, DOI 10.1111/j.1365-2141.2005.05789.x
   Tokumo K, 2018, LUNG CANCER, V119, P21, DOI 10.1016/j.lungcan.2018.02.018
   Topp MS, 2015, LANCET ONCOL, V16, P57, DOI 10.1016/S1470-2045(14)71170-2
   Topp MS, 2014, J CLIN ONCOL, V32, P4134, DOI 10.1200/JCO.2014.56.3247
   Tragiannidis A, 2017, MYCOSES, V60, P222, DOI 10.1111/myc.12576
   Triplett TA, 2012, EUR J IMMUNOL, V42, P1893, DOI 10.1002/eji.201242444
   Tse E, 2015, ANN HEMATOL, V94, P165, DOI 10.1007/s00277-014-2120-2
   Uchida N, 2018, RESPIROL CASE REP, V6, DOI 10.1002/rcr2.289
   Vallabhaneni S, 2016, CURR RHEUMATOL REP, V18, DOI 10.1007/s11926-016-0572-1
   van Oers MHJ, 2015, LANCET ONCOL, V16, P1370, DOI 10.1016/S1470-2045(15)00143-6
   VanDerMeid KR, 2018, CANCER IMMUNOL RES, V6, P1150, DOI 10.1158/2326-6066.CIR-18-0319
   Vogiatzi F, 2019, BLOOD, V134, P713, DOI 10.1182/blood.2019000904
   von Stackelberg A, 2016, J CLIN ONCOL, V34, P4381, DOI 10.1200/JCO.2016.67.3301
   Vora SB, 2020, OPEN FORUM INFECT DI, V7, DOI 10.1093/ofid/ofaa121
   Wallace DJ, 2016, ARTHRIT CARE RES, V68, P534, DOI 10.1002/acr.22694
   Wang ES, 2020, LEUKEMIA LYMPHOMA, V61, P1965, DOI 10.1080/10428194.2020.1742897
   Wang HX, 2012, LEUKEMIA LYMPHOMA, V53, P654, DOI 10.3109/10428194.2011.624225
   Wang JZ, 2011, TRANSPL P, V43, P1928, DOI 10.1016/j.transproceed.2011.03.044
   Wayne AS, 2017, BLOOD, V130, P1620, DOI [10.1182/blood-2017-02749101, 10.1182/blood-2017-02-749101]
   Wudhikarn K, 2020, BLOOD CANCER J, V10, DOI 10.1038/s41408-020-00346-7
   Wurster S, 2020, J INFECT DIS, V222, P989, DOI 10.1093/infdis/jiaa264
   Wynne J, 2018, BLOOD, V131, P948, DOI 10.1182/blood-2018-01-826446
   Yamada Ai, 2013, Rinsho Ketsueki, V54, P383
   Zahavi David, 2018, Antib Ther, V1, P7, DOI 10.1093/abt/tby002
   Zahler S, 2016, BIOL BLOOD MARROW TR, V22, P698, DOI 10.1016/j.bbmt.2016.01.019
   Zhao B, 2018, J IMMUNOTHER CANCER, V6, DOI 10.1186/s40425-018-0421-z
   Zinzani PL, 2013, HAEMATOLOGICA, V98, P1232, DOI 10.3324/haematol.2012.083048
   Zugmaier G, 2014, BLOOD CANCER J, V4, DOI 10.1038/bcj.2014.64
   Zwaan CM, 2010, BRIT J HAEMATOL, V148, P768, DOI 10.1111/j.1365-2141.2009.08011.x
   Zwaan CM, 2003, BLOOD, V101, P3868, DOI 10.1182/blood-2002-07-1947
NR 172
TC 4
Z9 4
U1 0
U2 2
PU MDPI
PI BASEL
PA ST ALBAN-ANLAGE 66, CH-4052 BASEL, SWITZERLAND
EI 2309-608X
J9 J FUNGI
JI J. Fungi
PD MAR
PY 2021
VL 7
IS 3
AR 186
DI 10.3390/jof7030186
PG 30
WC Microbiology; Mycology
SC Microbiology; Mycology
GA RD9DP
UT WOS:000633769200001
PM 33807678
OA gold, Green Published
DA 2021-10-29
ER

PT J
AU Gudiol, C
   Lewis, RE
   Strati, P
   Kontoyiannis, DP
AF Gudiol, Carlota
   Lewis, Russell E.
   Strati, Paolo
   Kontoyiannis, Dimitrios P.
TI Chimeric antigen receptor T-cell therapy for the treatment of lymphoid
   malignancies: is there an excess risk for infection?
SO LANCET HAEMATOLOGY
LA English
DT Review
AB Therapy with genetically engineered chimeric antigen receptor (CAR) T cells targeting the CD19 antigen is promising for a number of refractory or relapsed B-cell malignancies. Information on the infectious complications of this immunotherapeutic strategy is scarce and difficult to interpret, as many factors influence infection incidence and outcomes. CAR T-cell therapy is usually given to patients with haematological cancers who have been heavily pretreated and are severely immunosuppressed. Moreover, the risk of infection is increased by the administration of lymphodepleting chemotherapy before CAR T-cell infusion, and by the development of complications such as cytokine release syndrome or immune effector cell-associated neurotoxicity syndrome, which are managed with anti-interleukin-6 antibodies, or corticosteroids, or both. On-target, off-tumour toxicities, such as B-cell aplasia, hypogammaglobulinaemia, and persistent or biphasic cytopenia, are common. In this Review, we evaluate the reported infectious complications of CAR T-cell therapy and associated risk factors and offer perspectives on its infection risk.
C1 [Gudiol, Carlota] Univ Barcelona, Bellvitge Univ Hosp, Infect Dis Dept, IDIBIELL, Barcelona, Spain.
   [Gudiol, Carlota] Inst Catala Oncol, Barcelona, Spain.
   [Gudiol, Carlota] Inst Salud Carlos III, Spanish Network Res Infect Dis, Madrid, Spain.
   [Lewis, Russell E.] Univ Bologna, Unit Infect Dis, Dept Med & Surg Sci, S Orsola Malpighi Hosp, Bologna, Italy.
   [Strati, Paolo] Univ Texas MD Anderson Canc Ctr, Dept Lymphoma & Myeloma, Houston, TX 77030 USA.
   [Strati, Paolo] Univ Texas MD Anderson Canc Ctr, Dept Translat Mol Pathol, Houston, TX 77030 USA.
   [Kontoyiannis, Dimitrios P.] Univ Texas MD Anderson Canc Ctr, Dept Infect Dis Infect Control & Employee Hlth, Houston, TX 77030 USA.
RP Kontoyiannis, DP (corresponding author), Univ Texas MD Anderson Canc Ctr, Dept Infect Dis Infect Control & Employee Hlth, Houston, TX 77030 USA.
EM dkontoyi@mdanderson.org
OI Gudiol, Carlota/0000-0003-3095-4422
FU Cancer Center Support Grant (CCSG), MD Anderson Cancer Center; Texas
   4000 Endowment
FX We thank Ms Laura L Russell, from the Scientific Editing Services,
   Research Medical Library, MD Anderson Cancer Center, for editing
   assistance. We thank Ms Salli Saxton for the administrative support.
   This Review was funded in part by the Cancer Center Support Grant
   (CCSG), MD Anderson Cancer Center and by the Texas 4000 Endowment (DPK).
   The funders had no role in the study design, data collection, data
   analysis, data interpretation, or writing of the report.
CR Abers MS, 2019, TRENDS MOL MED, V25, P1080, DOI 10.1016/j.molmed.2019.08.004
   Abu-Sbeih H, 2019, AM J CLIN ONCOL-CANC, V42, P789, DOI 10.1097/COC.0000000000000596
   Bachanova V, 2020, BIOL BLOOD MARROW TR, V26, P1239, DOI 10.1016/j.bbmt.2020.04.008
   Bao L, 2020, FRONT PHARMACOL, V11, DOI 10.3389/fphar.2020.00775
   Bhoj VG, 2016, BLOOD, V128, P360, DOI 10.1182/blood-2016-01-694356
   Bonilla FA, 2015, J ALLERGY CLIN IMMUN, V136, P1186, DOI 10.1016/j.jaci.2015.04.049
   Brudno JN, 2016, BLOOD, V127, P3321, DOI 10.1182/blood-2016-04-703751
   Budde LE, 2018, BLOOD, V131, P7, DOI 10.1182/blood-2017-11-812982
   Bukhari A, 2019, BLOOD, V134, DOI 10.1182/blood-2019-125794
   Chamilos G, 2018, CLIN INFECT DIS, V66, P140, DOI 10.1093/cid/cix687
   Chmielewski M, 2015, EXPERT OPIN BIOL TH, V15, P1145, DOI 10.1517/14712598.2015.1046430
   Chung SH, 2019, BONE MARROW TRANSPL, V54, P632, DOI 10.1038/s41409-018-0357-4
   Cordeiro A, 2020, BIOL BLOOD MARROW TR, V26, P26, DOI 10.1016/j.bbmt.2019.08.003
   Cornely OA, 2011, EUR J HAEMATOL, V87, P289, DOI 10.1111/j.1600-0609.2011.01682.x
   Davila ML, 2014, SCI TRANSL MED, V6, DOI 10.1126/scitranslmed.3008226
   Del Castillo M, 2016, CLIN INFECT DIS, V63, P1490, DOI 10.1093/cid/ciw539
   Enblad G, 2018, CLIN CANCER RES, V24, P6185, DOI 10.1158/1078-0432.CCR-18-0426
   FAUCI AS, 1976, CLIN EXP IMMUNOL, V24, P54
   Fried S, 2019, BONE MARROW TRANSPL, V54, P1643, DOI 10.1038/s41409-019-0487-3
   Frigault MJ, 2020, BLOOD, V136, P137, DOI 10.1182/blood.2020006216
   Girmenia C, 2014, BIOL BLOOD MARROW TR, V20, P872, DOI 10.1016/j.bbmt.2014.03.004
   Gisselbrecht C, 2010, J CLIN ONCOL, V28, P4184, DOI 10.1200/JCO.2010.28.1618
   Gupta S, 2020, AM J KIDNEY DIS, V76, P63, DOI 10.1053/j.ajkd.2019.10.011
   Haider G, 2020, CLIN INFECT DIS, V71, P672, DOI 10.1093/cid/ciz1127
   Hallek M, 2010, LANCET, V376, P1164, DOI 10.1016/S0140-6736(10)61381-5
   Hay KA, 2017, BLOOD, V130, P2295, DOI 10.1182/blood-2017-06-793141
   Hill JA, 2020, BLOOD, V136, P925, DOI 10.1182/blood.2019004000
   Hill JA, 2019, BLOOD ADV, V3, P3590, DOI 10.1182/bloodadvances.2019000717
   Hill JA, 2019, BLOOD REV, V38, DOI 10.1016/j.blre.2019.100596
   Hill JA, 2018, BLOOD, V131, P121, DOI 10.1182/blood-2017-07-793760
   Holtzman NG, 2019, BLOOD, V134, DOI 10.1182/blood-2019-125400
   June CH, 2018, SCIENCE, V359, P1361, DOI 10.1126/science.aar6711
   Kantarjian H, 2017, NEW ENGL J MED, V376, P836, DOI 10.1056/NEJMoa1609783
   Kochenderfer JN, 2017, MOL THER, V25, P2245, DOI 10.1016/j.ymthe.2017.07.004
   Lee DW, 2019, BIOL BLOOD MARROW TR, V25, P625, DOI 10.1016/j.bbmt.2018.12.758
   Lewis RE, 2020, CLIN INFECT DIS, V71, P1802, DOI 10.1093/cid/ciaa031
   Li J, 2019, ADV THER, V36, P2881, DOI 10.1007/s12325-019-01056-8
   Lionakis MS, 2003, LANCET, V362, P1828, DOI 10.1016/S0140-6736(03)14904-5
   Liu EL, 2020, NEW ENGL J MED, V382, P545, DOI 10.1056/NEJMoa1910607
   Liu W, 2020, BRIT J HAEMATOL, V191, P126, DOI 10.1111/bjh.16951
   Locke FL, 2019, LANCET ONCOL, V20, P31, DOI 10.1016/S1470-2045(18)30864-7
   Logue J.M, 2020, HAEMATOLOGICA
   Luo H, 2019, J IMMUNOTHER CANCER, V7, DOI 10.1186/s40425-019-0767-x
   Maarschalk-Ellerbroek LJ, 2012, J CLIN IMMUNOL, V32, P907, DOI 10.1007/s10875-012-9671-6
   Maude SL, 2018, NEW ENGL J MED, V378, P439, DOI 10.1056/NEJMoa1709866
   Maus MV, 2020, CURR OPIN INFECT DIS, V33, P281, DOI 10.1097/QCO.0000000000000656
   Neelapu SS, 2017, NEW ENGL J MED, V377, P2531, DOI 10.1056/NEJMoa1707447
   Neelapu SS, 2018, NAT REV CLIN ONCOL, V15, P47, DOI 10.1038/nrclinonc.2017.148
   Norelli M, 2018, NAT MED, V24, P739, DOI 10.1038/s41591-018-0036-4
   Paillassa J, 2019, BLOOD, V134, DOI 10.1182/blood-2019-129421
   Park JH, 2018, CLIN INFECT DIS, V67, P533, DOI 10.1093/cid/ciy152
   Pawar A, 2019, ANN RHEUM DIS, V78, P456, DOI 10.1136/annrheumdis-2018-214367
   Pinnix CC, 2019, BLOOD, V134, DOI 10.1182/blood-2019-131499
   Porter DL, 2015, SCI TRANSL MED, V7, DOI 10.1126/scitranslmed.aac5415
   Qin JS, 2020, J IMMUNOTHER, V43, P107, DOI 10.1097/CJI.0000000000000307
   Rafiq S, 2020, NAT REV CLIN ONCOL, V17, P147, DOI 10.1038/s41571-019-0297-y
   Rhen T, 2005, NEW ENGL J MED, V353, P1711, DOI 10.1056/NEJMra050541
   Sandler RD, 2020, FRONT IMMUNOL, V11, DOI 10.3389/fimmu.2020.00524
   Schuster SJ, 2019, NEW ENGL J MED, V380, P45, DOI 10.1056/NEJMoa1804980
   Sim AJ, 2019, INT J RADIAT ONCOL, V105, P1012, DOI 10.1016/j.ijrobp.2019.05.065
   Singh AK, 2020, LANCET ONCOL, V21, pE168, DOI 10.1016/S1470-2045(19)30823-X
   Strati Paolo, 2021, Haematologica, V106, P2667, DOI 10.3324/haematol.2020.254045
   Strati P, 2019, BLOOD, V133, P2800, DOI 10.1182/blood.2019000888
   Styczynski J, 2018, INFECT DIS THER, V7, P1, DOI 10.1007/s40121-017-0180-z
   Suryadevara CM, 2019, CLIN CANCER RES, V25, P358, DOI 10.1158/1078-0432.CCR-18-1211
   Tam CS, 2004, CANCER-AM CANCER SOC, V101, P2042, DOI 10.1002/cncr.20615
   Tamamyan GN, 2016, CANCER-AM CANCER SOC, V122, P2857, DOI 10.1002/cncr.30084
   Vitale C, 2020, FRONT ONCOL, V10, DOI 10.3389/fonc.2020.00849
   Vora SB, 2020, OPEN FORUM INFECT DI, V7, DOI 10.1093/ofid/ofaa121
   Wang J, 2007, HUM GENE THER, V18, P712, DOI 10.1089/hum.2007.028
   Wang LX, 2018, MEDICINE, V97, DOI 10.1097/MD.0000000000010455
   Wei J, 2019, J IMMUNOTHER CANCER, V7, DOI 10.1186/s40425-019-0790-y
   Yakoub-Agha I, 2020, HAEMATOLOGICA, V105, P297, DOI 10.3324/haematol.2019.229781
   Youssef J, 2016, RHEUM DIS CLIN N AM, V42, P157, DOI 10.1016/j.rdc.2015.08.004
NR 74
TC 4
Z9 5
U1 3
U2 4
PU ELSEVIER SCI LTD
PI OXFORD
PA THE BOULEVARD, LANGFORD LANE, KIDLINGTON, OXFORD OX5 1GB, OXON, ENGLAND
SN 2352-3026
J9 LANCET HAEMATOL
JI Lancet Haematol.
PD MAR
PY 2021
VL 8
IS 3
BP E216
EP E228
DI 10.1016/S2352-3026(20)30376-8
PG 13
WC Hematology
SC Hematology
GA RC2HQ
UT WOS:000632625400015
PM 33460558
DA 2021-10-29
ER

PT J
AU Jiang, CT
   Chen, KG
   Liu, A
   Huang, H
   Fan, YN
   Zhao, DK
   Ye, QN
   Zhang, HB
   Xu, CF
   Shen, S
   Xiong, MH
   Du, JZ
   Yang, XZ
   Wang, J
AF Jiang, Cheng-Tao
   Chen, Kai-Ge
   Liu, An
   Huang, Hua
   Fan, Ya-Nan
   Zhao, Dong-Kun
   Ye, Qian-Ni
   Zhang, Hou-Bing
   Xu, Cong-Fei
   Shen, Song
   Xiong, Meng-Hua
   Du, Jin-Zhi
   Yang, Xian-Zhu
   Wang, Jun
TI Immunomodulating nano-adaptors potentiate antibody-based cancer
   immunotherapy
SO NATURE COMMUNICATIONS
LA English
DT Article
AB Modulating effector immune cells via monoclonal antibodies (mAbs) and facilitating the co-engagement of T cells and tumor cells via chimeric antigen receptor- T cells or bispecific T cell-engaging antibodies are two typical cancer immunotherapy approaches. We speculated that immobilizing two types of mAbs against effector cells and tumor cells on a single nanoparticle could integrate the functions of these two approaches, as the engineered formulation (immunomodulating nano-adaptor, imNA) could potentially associate with both cells and bridge them together like an 'adaptor' while maintaining the immunomodulatory properties of the parental mAbs. However, existing mAbs-immobilization strategies mainly rely on a chemical reaction, a process that is rough and difficult to control. Here, we build up a versatile antibody immobilization platform by conjugating anti-IgG (Fc specific) antibody (alpha Fc) onto the nanoparticle surface (alpha Fc-NP), and confirm that alpha Fc-NP could conveniently and efficiently immobilize two types of mAbs through Fc-specific noncovalent interactions to form imNAs. Finally, we validate the superiority of imNAs over the mixture of parental mAbs in T cell-, natural killer cell- and macrophage-mediated antitumor immune responses in multiple murine tumor models. Current strategies to boost anti-tumor immune response include the use of immune checkpoint inhibitors and bispecific T cell-engaging antibodies. Here the authors describe a versatile antibody immobilization nanoplatform that can be used to deliver different combinations of immunotherapeutics, showing therapeutic superiority in pre-clinical models.
C1 [Jiang, Cheng-Tao; Huang, Hua; Fan, Ya-Nan; Zhao, Dong-Kun; Ye, Qian-Ni; Zhang, Hou-Bing; Xu, Cong-Fei; Shen, Song; Xiong, Meng-Hua; Du, Jin-Zhi; Yang, Xian-Zhu; Wang, Jun] South China Univ Technol, Sch Biomed Sci & Engn, Guangzhou Int Campus, Guangzhou 511442, Peoples R China.
   [Chen, Kai-Ge; Liu, An] Univ Sci & Technol China, Sch Life Sci, Hefei 230027, Peoples R China.
   [Xu, Cong-Fei] Shenzhen Bay Lab, Shenzhen 518132, Peoples R China.
   [Shen, Song] South China Univ Technol, Natl Engn Res Ctr Tissue Restorat & Reconstruct, Guangzhou 510006, Peoples R China.
   [Shen, Song; Yang, Xian-Zhu; Wang, Jun] South China Univ Technol, Key Lab Biomed Engn Guangdong Prov, Guangzhou 510006, Peoples R China.
   [Shen, Song; Yang, Xian-Zhu; Wang, Jun] South China Univ Technol, Innovat Ctr Tissue Restorat & Reconstruct, Guangzhou 510006, Peoples R China.
   [Wang, Jun] Guangzhou Regenerat Med & Hlth Guangdong Lab, Bioland Lab, Guangzhou 510005, Peoples R China.
   [Wang, Jun] South China Univ Technol, Key Lab Biomed Mat & Engn, Minist Educ, Guangzhou 510006, Peoples R China.
RP Shen, S; Wang, J (corresponding author), South China Univ Technol, Sch Biomed Sci & Engn, Guangzhou Int Campus, Guangzhou 511442, Peoples R China.; Shen, S (corresponding author), South China Univ Technol, Natl Engn Res Ctr Tissue Restorat & Reconstruct, Guangzhou 510006, Peoples R China.; Shen, S; Wang, J (corresponding author), South China Univ Technol, Key Lab Biomed Engn Guangdong Prov, Guangzhou 510006, Peoples R China.; Shen, S; Wang, J (corresponding author), South China Univ Technol, Innovat Ctr Tissue Restorat & Reconstruct, Guangzhou 510006, Peoples R China.; Wang, J (corresponding author), Guangzhou Regenerat Med & Hlth Guangdong Lab, Bioland Lab, Guangzhou 510005, Peoples R China.; Wang, J (corresponding author), South China Univ Technol, Key Lab Biomed Mat & Engn, Minist Educ, Guangzhou 510006, Peoples R China.
EM shensong@scut.edu.cn; mcjwang@scut.edu.cn
RI Xu, Cong-Fei/I-8653-2014; Shen, Song/B-1056-2019
OI Xu, Cong-Fei/0000-0002-6291-5711; Shen, Song/0000-0002-1347-8324; Jiang,
   Cheng-Tao/0000-0002-1874-7909
FU National Key R&D Program of China [2017YFA0205600]; National Natural
   Science Foundation of ChinaNational Natural Science Foundation of China
   (NSFC) [51633008, 32071380, 31800831]; Science and Technology Program of
   Guangzhou [007306355061]; Program for Guangdong Introducing Innovative
   and Entrepreneurial Teams [2017ZT07S054]; Guangdong Provincial Pearl
   River Talents Program [2017GC010713]; Outstanding Scholar Program of
   Bioland Laboratory (Guangzhou Regenerative Medicine and Health Guangdong
   Laboratory) [2018GZR110102001]
FX This work was financially supported by the National Key R&D Program of
   China (2017YFA0205600), the National Natural Science Foundation of China
   (51633008, 32071380, and 31800831), the Science and Technology Program
   of Guangzhou (007306355061), the Program for Guangdong Introducing
   Innovative and Entrepreneurial Teams (2017ZT07S054), Guangdong
   Provincial Pearl River Talents Program (2017GC010713), the Outstanding
   Scholar Program of Bioland Laboratory (Guangzhou Regenerative Medicine
   and Health Guangdong Laboratory) (2018GZR110102001). We thank Professor
   Z.X. Lian from Chronic Disease Laboratory, South China University of
   Technology, for analyzing flow cytometric data.
CR Baeuerle PA, 2009, CANCER RES, V69, P4941, DOI 10.1158/0008-5472.CAN-09-0547
   Bhat P, 2017, CELL DEATH DIS, V8, DOI 10.1038/cddis.2017.67
   Bi JC, 2019, FRONT IMMUNOL, V10, DOI 10.3389/fimmu.2019.01999
   Brinkmann U, 2017, MABS-AUSTIN, V9, P182, DOI 10.1080/19420862.2016.1268307
   Clynes RA, 2019, ANNU REV MED, V70, P437, DOI 10.1146/annurev-med-062617-035821
   Demaria O, 2019, NATURE, V574, P45, DOI 10.1038/s41586-019-1593-5
   DeNardo DG, 2019, NAT REV IMMUNOL, V19, P369, DOI 10.1038/s41577-019-0127-6
   Fry TJ, 2018, NAT MED, V24, P20, DOI 10.1038/nm.4441
   Guillerey C, 2016, NAT IMMUNOL, V17, P1025, DOI 10.1038/ni.3518
   Havel JJ, 2019, NAT REV CANCER, V19, P133, DOI 10.1038/s41568-019-0116-x
   Hu QY, 2018, NAT BIOMED ENG, V2, P831, DOI 10.1038/s41551-018-0310-2
   Ishiguro T, 2017, SCI TRANSL MED, V9, DOI 10.1126/scitranslmed.aal4291
   Ishihara J, 2019, SCI TRANSL MED, V11, DOI 10.1126/scitranslmed.aau3259
   Jenkins RW, 2018, BRIT J CANCER, V118, P9, DOI 10.1038/bjc.2017.434
   John LB, 2013, CLIN CANCER RES, V19, P5636, DOI 10.1158/1078-0432.CCR-13-0458
   Kaplon H, 2019, MABS-AUSTIN, V11, P219, DOI 10.1080/19420862.2018.1556465
   Khalil DN, 2016, NAT REV CLIN ONCOL, V13, P273, DOI 10.1038/nrclinonc.2016.25
   Kosmides AK, 2017, ACS NANO, V11, P5417, DOI 10.1021/acsnano.6b08152
   Krupka C, 2016, LEUKEMIA, V30, P484, DOI 10.1038/leu.2015.214
   Kumar S, 2008, NAT PROTOC, V3, P314, DOI 10.1038/nprot.2008.1
   Labanieh L, 2018, NAT BIOMED ENG, V2, P377, DOI 10.1038/s41551-018-0235-9
   Labrijn AF, 2019, NAT REV DRUG DISCOV, V18, P585, DOI 10.1038/s41573-019-0028-1
   Leavy O, 2010, NAT REV IMMUNOL, V10, P297, DOI 10.1038/nri2763
   Mayes PA, 2018, NAT REV DRUG DISCOV, V17, P509, DOI 10.1038/nrd.2018.75
   Mi Y, 2018, ADV MATER, V30, DOI 10.1002/adma.201706098
   Morvan MG, 2016, NAT REV CANCER, V16, P7, DOI 10.1038/nrc.2015.5
   Patel SA, 2018, IMMUNITY, V48, P417, DOI 10.1016/j.immuni.2018.03.007
   Pathria P, 2019, TRENDS IMMUNOL, V40, P310, DOI 10.1016/j.it.2019.02.003
   Polo E, 2013, METHODS MOL BIOL, V1051, P149, DOI 10.1007/978-1-62703-550-7_11
   Puertas S, 2011, ACS NANO, V5, P4521, DOI 10.1021/nn200019s
   Reth M, 2013, NAT IMMUNOL, V14, P765, DOI 10.1038/ni.2621
   Ries CH, 2014, CANCER CELL, V25, P846, DOI 10.1016/j.ccr.2014.05.016
   Sadelain M, 2017, NATURE, V545, P423, DOI 10.1038/nature22395
   Sagiv-Barfi I, 2015, P NATL ACAD SCI USA, V112, pE966, DOI 10.1073/pnas.1500712112
   Schroeder HW, 2010, J ALLERGY CLIN IMMUN, V125, pS41, DOI 10.1016/j.jaci.2009.09.046
   Shen M, 2017, METHODS, V116, P95, DOI 10.1016/j.ymeth.2016.11.010
   Slaney CY, 2018, CANCER DISCOV, V8, P924, DOI 10.1158/2159-8290.CD-18-0297
   Strohl WR, 2019, ANTIBODIES, V8, DOI 10.3390/antib8030041
   Topalian SL, 2015, CANCER CELL, V27, P450, DOI 10.1016/j.ccell.2015.03.001
   Velasquez MP, 2018, BLOOD, V131, P30, DOI 10.1182/blood-2017-06-741058
   Vivier E, 2011, SCIENCE, V331, DOI 10.1126/science.1198687
   Voskoboinik I, 2015, NAT REV IMMUNOL, V15, P388, DOI 10.1038/nri3839
   Wang DG, 2019, SCI IMMUNOL, V4, DOI 10.1126/sciimmunol.aau6584
   Weiner LM, 2010, NAT REV IMMUNOL, V10, P317, DOI 10.1038/nri2744
   Weiskopf K, 2016, J CLIN INVEST, V126, P2610, DOI 10.1172/JCI81603
   Weiskopf K, 2015, MABS-AUSTIN, V7, P303, DOI 10.1080/19420862.2015.1011450
   Wu L, 2020, NAT CANCER, V1, P86, DOI 10.1038/s43018-019-0004-z
   Xu YD, 2019, MABS-AUSTIN, V11, DOI 10.1080/19420862.2018.1553476
   Yuan HF, 2017, NAT NANOTECHNOL, V12, P763, DOI [10.1038/NNANO.2017.69, 10.1038/nnano.2017.69]
   Zhang Q, 2018, NAT IMMUNOL, V19, P723, DOI 10.1038/s41590-018-0132-0
NR 50
TC 5
Z9 5
U1 27
U2 35
PU NATURE RESEARCH
PI BERLIN
PA HEIDELBERGER PLATZ 3, BERLIN, 14197, GERMANY
SN 2041-1723
J9 NAT COMMUN
JI Nat. Commun.
PD MAR 1
PY 2021
VL 12
IS 1
AR 1359
DI 10.1038/s41467-021-21497-6
PG 14
WC Multidisciplinary Sciences
SC Science & Technology - Other Topics
GA QS8UK
UT WOS:000626168500015
PM 33649336
OA Green Published, gold
DA 2021-10-29
ER

PT J
AU Chakraborty, R
   Hill, BT
   Majeed, A
   Majhail, NS
AF Chakraborty, Rajshekhar
   Hill, Brian T.
   Majeed, Aneela
   Majhail, Navneet S.
TI Late Effects after Chimeric Antigen Receptor T Cell Therapy for Lymphoid
   Malignancies
SO TRANSPLANTATION AND CELLULAR THERAPY
LA English
DT Review
DE CAR T-cell Therapy; Late Effects; Survivorship
ID QUALITY-OF-LIFE; LONG-TERM SURVIVORS; HEMATOPOIETIC RECOVERY; PREVENTIVE
   PRACTICES; TISAGENLECLEUCEL; TRANSPLANTATION; TOXICITY; EVENTS; ADULTS;
   TRIAL
AB Chimeric antigen receptor T cell (CAR T) therapy has changed the treatment landscape of relapsed/refractory lymphoid malignancies. With an expanding pool of post CAR T cell therapy survivors, prevention and management of late toxicities is emerging as an important component of survivorship care. This review summarizes the current state of evidence on late toxicities after CAR T cell therapy in lymphoid malignancies. Late effects that are well described in clinical trials and observational studies include hypogammaglobulinemia, prolonged cytopenias, late infections, neurologic and neuropsychiatric effects, immune-related late effects, and subsequent malignancies. Hypogammaglobulinemia is the most common late effect in the setting of CD19-directed CAR T cell therapy, which necessitates immunoglobulin replacement. Common determinants of late toxicities are age, underlying tumor type, previous therapy, CAR construct, and acute toxicities. Among currently approved indications, the incidence of hypogammaglobulinemia and prolonged cytopenia is higher in patients with acute lymphoblastic leukemia compared with patients with aggressive non-Hodgkin lymphoma. Patient-reported physical and mental quality of life in long-term survivors is comparable to that in the general population, albeit with limited data thus far. This review provides an overview of the incidence, known risk factors, and strategies for prevention and management of late toxicities in this population. Further research is needed to characterize the trajectory of late effects from population-based registries and long-term follow-up of ongoing clinical trials. (C) 2020 The American Society for Transplantation and Cellular Therapy. Published by Elsevier Inc. All rights reserved.
C1 [Chakraborty, Rajshekhar; Hill, Brian T.; Majhail, Navneet S.] Cleveland Clin, Taussig Canc Ctr, Cleveland, OH 44195 USA.
   [Majeed, Aneela] Cleveland Clin, Dept Infect Dis, Cleveland, OH 44195 USA.
RP Majhail, NS (corresponding author), Cleveland Clin, Blood & Marrow Transplant Program, 9500 Euclid Ave, Cleveland, OH 44195 USA.
EM majhain@ccf.org
FU National Cancer InstituteUnited States Department of Health & Human
   ServicesNational Institutes of Health (NIH) - USANIH National Cancer
   Institute (NCI) [R01 CA215134]
FX N.S.M. is partially supported by a grant from the National Cancer
   Institute (R01 CA215134). The content is solely the responsibility of
   the authors and does not necessarily represent the official views of the
   National Institutes of Health.
CR Alvi RM, 2019, J AM COLL CARDIOL, V74, P3099, DOI 10.1016/j.jacc.2019.10.038
   Bonifant CL, 2016, MOL THER-ONCOLYTICS, V3, DOI 10.1038/mto.2016.11
   Calvert M, 2018, JAMA-J AM MED ASSOC, V319, P483, DOI 10.1001/jama.2017.21903
   Chakraborty R, 2019, BIOL BLOOD MARROW TR, V25, pE155, DOI 10.1016/j.bbmt.2018.11.025
   Coens C, 2020, LANCET ONCOL, V21, pE83, DOI 10.1016/S1470-2045(19)30790-9
   Cordeiro A, 2020, BIOL BLOOD MARROW TR, V26, P26, DOI 10.1016/j.bbmt.2019.08.003
   Di Stasi A, 2011, NEW ENGL J MED, V365, P1673, DOI 10.1056/NEJMoa1106152
   Doan A, 2018, PEDIAT BLOOD CANC, V65
   Fried S, 2019, BONE MARROW TRANSPL, V54, P1643, DOI 10.1038/s41409-019-0487-3
   Gutgarts V, 2020, BIOL BLOOD MARROW TR, V26, P1071, DOI 10.1016/j.bbmt.2020.02.012
   Hashmi SK, 2017, BIOL BLOOD MARROW TR, V23, P717, DOI 10.1016/j.bbmt.2016.09.025
   Hill JA, 2020, BLOOD, V136, P925, DOI 10.1182/blood.2019004000
   Hunter BD, 2019, JNCI-J NATL CANCER I, V111, P646, DOI 10.1093/jnci/djz017
   Inamoto Y, 2015, BONE MARROW TRANSPL, V50, P1013, DOI 10.1038/bmt.2015.63
   Jaeger E, 2019, HEMATOL ONCOL, V37, P505
   Jain T, 2020, BLOOD ADV, V4, P3776, DOI 10.1182/bloodadvances.2020002509
   Jain T, 2020, BIOL BLOOD MARROW TR, V26, pS63
   Kambhampati S, 2020, CL LYMPH MYELOM LEUK, V20, pE118, DOI 10.1016/j.clml.2019.12.014
   Laetsch TW, 2019, LANCET ONCOL, V20, P1710, DOI 10.1016/S1470-2045(19)30493-0
   Lancellotti P, 2019, J AM COLL CARDIOL, V74, P3109, DOI 10.1016/j.jacc.2019.10.028
   Locke FL, 2019, LANCET ONCOL, V20, P31, DOI 10.1016/S1470-2045(18)30864-7
   Majhail NS, 2013, BONE MARROW TRANSPL, V48, P1145, DOI 10.1038/bmt.2012.258
   Majhail NS, 2012, BONE MARROW TRANSPL, V47, P337, DOI 10.1038/bmt.2012.5
   Majhail NS, 2020, BONE MARROW TRANSPL, V55, P906, DOI 10.1038/s41409-019-0748-1
   Majhail NS, 2019, HAEMATOLOGICA, V104, P1084, DOI 10.3324/haematol.2018.203919
   Majhail Navneet S, 2017, Hematol Oncol Stem Cell Ther, V10, P220, DOI 10.1016/j.hemonc.2017.05.009
   Majhail NS, 2012, BIOL BLOOD MARROW TR, V18, P348, DOI 10.1016/j.bbmt.2011.12.519
   Makatsori M, 2014, QJM-INT J MED, V107, P821, DOI 10.1093/qjmed/hcu094
   Maude SL, 2018, NEW ENGL J MED, V378, P439, DOI 10.1056/NEJMoa1709866
   Maziarz RT, 2020, BLOOD ADV, V4, P629, DOI 10.1182/bloodadvances.2019001026
   Minagawa K, 2019, METHODS MOL BIOL, V1895, P57, DOI 10.1007/978-1-4939-8922-5_5
   Morton LM, 2017, BIOL BLOOD MARROW TR, V23, P367, DOI 10.1016/j.bbmt.2016.09.005
   Myers RM, 2019, BIOL BLOOD MARROW S, V25, pS168
   Neelapu SS, 2017, NEW ENGL J MED, V377, P2531, DOI 10.1056/NEJMoa1707447
   Neelapu SS, 2018, NAT REV CLIN ONCOL, V15, P47, DOI 10.1038/nrclinonc.2017.148
   Ogba N, 2018, J NATL COMPR CANC NE, V16, P1093, DOI 10.6004/jnccn.2018.0073
   Park JH, 2018, CLIN INFECT DIS, V67, P533, DOI 10.1093/cid/ciy152
   Pidala J, 2009, BLOOD, V114, P7, DOI 10.1182/blood-2008-10-182592
   Porter DL, 2015, SCI TRANSL MED, V7, DOI 10.1126/scitranslmed.aac5415
   Postow MA, 2018, NEW ENGL J MED, V378, P158, DOI [10.1056/NEJMra1703481, 10.1056/NEJMc1801663]
   Quinti I, 2011, J CLIN IMMUNOL, V31, P315, DOI 10.1007/s10875-011-9511-0
   Raje NS, 2018, J CLIN ONCOL, V36, DOI 10.1200/JCO.2018.36.15_suppl.8007
   Ruark J, 2020, BIOL BLOOD MARROW TR, V26, P34, DOI 10.1016/j.bbmt.2019.09.037
   Ruella M, 2020, BLOOD, V135, P505, DOI 10.1182/blood.2019001859
   Ruella M, 2018, NAT MED, V24, P1499, DOI 10.1038/s41591-018-0201-9
   Sacks CA, 2019, NEW ENGL J MED, V381, P1406, DOI 10.1056/NEJMp1908310
   Schuster SJ, 2019, NEW ENGL J MED, V380, P45, DOI 10.1056/NEJMoa1804980
   Shaw BE, 2017, CANCER-AM CANCER SOC, V123, P4687, DOI 10.1002/cncr.30936
   STRATI P, 2019, J CLIN ONCOL S, V37
   Ueda M, 2018, BLOOD REV, V32, P106, DOI 10.1016/j.blre.2017.09.003
   Wang MH, 2020, NEW ENGL J MED, V382, P1331, DOI 10.1056/NEJMoa1914347
   Yan LZ, 2020, AM J HEMATOL, V95, pE20, DOI 10.1002/ajh.25664
   Yan ZL, 2019, LANCET HAEMATOL, V6, pE521, DOI 10.1016/S2352-3026(19)30115-2
NR 53
TC 1
Z9 1
U1 1
U2 1
PU ELSEVIER SCIENCE INC
PI NEW YORK
PA STE 800, 230 PARK AVE, NEW YORK, NY 10169 USA
SN 2666-6375
EI 2666-6367
J9 TRANSPL CELL THER
JI Transpl. Cell. Ther.
PD MAR
PY 2021
VL 27
IS 3
BP 222
EP 229
DI 10.1016/j.jtct.2020.10.002
PG 8
WC Hematology; Immunology; Transplantation
SC Hematology; Immunology; Transplantation
GA QY6GE
UT WOS:000630135200006
PM 33928266
DA 2021-10-29
ER

PT J
AU Garcia-Recio, M
   Wudhikarn, K
   Pennisi, M
   Alonso-Trillo, R
   Flynn, J
   Shouval, R
   Afuye, AO
   Silverberg, ML
   Batlevi, CW
   Dahi, P
   Devlin, S
   Giralt, SA
   Halton, E
   Ruiz, J
   Maloy, M
   Mead, E
   Palomba, ML
   Santomasso, B
   Sauter, CS
   Scordo, M
   Shah, GL
   Perales, MA
AF Garcia-Recio, Marta
   Wudhikarn, Kitsada
   Pennisi, Martina
   Alonso-Trillo, Rosalia
   Flynn, Jessica
   Shouval, Roni
   Afuye, Aishat O.
   Silverberg, Mari Lynne
   Batlevi, Connie W.
   Dahi, Parastoo
   Devlin, Sean
   Giralt, Sergio A.
   Halton, Elizabeth
   Ruiz, Josel
   Maloy, Molly
   Mead, Elena
   Palomba, M. Lia
   Santomasso, Bianca
   Sauter, Craig S.
   Scordo, Michael
   Shah, Gunjan L.
   Perales, Miguel-Angel
TI The International Prognostic Index Is Associated with Outcomes in
   Diffuse Large B Cell Lymphoma after Chimeric Antigen Receptor T Cell
   Therapy
SO TRANSPLANTATION AND CELLULAR THERAPY
LA English
DT Article
DE Chimeric antigen receptor T cells; Cellular therapy; International
   Prognostic Index; Non-Hodgkin lymphoma
ID CYTOKINE RELEASE SYNDROME; COMORBIDITY INDEX; PREDICTS OUTCOMES;
   TRANSPLANTATION; NEUROTOXICITY; BLOOD; CD19; MORBIDITY
AB CD19-targeted chimeric antigen receptor (CAR) T cells have shown excellent activity against relapsed and refractory (R/R) diffuse large B cell lymphoma (DLBCL). CAR T cell therapy is associated with early toxicities, including cytokine release syndrome and neurotoxicity. The incidence and severity of these toxicities has been associated in part with baseline disease and patient characteristics, which also may impact overall survival (OS) and progression-free survival (PFS). However, there are limited data on patient selection and how to better predict toxicities or outcomes. Indexes used in patients with DLBCL, such as the International Prognostic Index (IPI and age-adjusted IPI [aaIPI]) and in transplantation recipients, such as the Hematopoietic Cell Transplantation Comorbidity Index (HCT-CI), have not been evaluated in this setting. Here we evaluated 4 indices-IPI, aaIPI, HCT-CI, and the Charlson Comorbidity Index (CCI)- and their associations with early CAR T cell related-toxicities and outcomes. We demonstrated an association between high-risk IPI or aaIPI and inferior PFS in patients with R/R DLBCL treated with CAR T cell therapy. We also found an association between aaIPI and IPI with OS and neurotoxicity, respectively. CCI was not associated with toxicities or outcomes, and owing to the small sample size, we could not draw a conclusion regarding associations with the HCT-CI. Both the IPI and aaIPI are widely used tools that can now provide better information to guide selection of patients who would best benefit from CD19 CAR T cell therapy. (C) 2020 The American Society for Transplantation and Cellular Therapy. Published by Elsevier Inc.
C1 [Garcia-Recio, Marta; Wudhikarn, Kitsada; Pennisi, Martina; Alonso-Trillo, Rosalia; Shouval, Roni; Afuye, Aishat O.; Silverberg, Mari Lynne; Dahi, Parastoo; Giralt, Sergio A.; Halton, Elizabeth; Ruiz, Josel; Maloy, Molly; Sauter, Craig S.; Scordo, Michael; Shah, Gunjan L.; Perales, Miguel-Angel] Mem Sloan Kettering Canc Ctr, Dept Med, Adult Bone Marrow Transplant Serv, 1275 York Ave,Box 298, New York, NY 10065 USA.
   [Wudhikarn, Kitsada] Chulalongkorn Univ, Fac Med, Dept Med, Div Hematol, Bangkok, Thailand.
   [Wudhikarn, Kitsada] Chulalongkorn Univ, Fac Med, Dept Med, Res Unit Translat Hematol, Bangkok, Thailand.
   [Pennisi, Martina] Univ Milan, Oncol & Oncohematol Dept, Milan, Italy.
   [Pennisi, Martina] Inst Nazl Tumori, Oncol & Hematol Dept, Hematol Serv, Milan, Italy.
   [Alonso-Trillo, Rosalia] Hosp Puerta de Hierro, Hematol Serv, Majadahonda, Spain.
   [Flynn, Jessica; Devlin, Sean] Mem Sloan Kettering Canc Ctr, Dept Epidemiol & Biostat, New York, NY 10065 USA.
   [Batlevi, Connie W.; Palomba, M. Lia] Mem Sloan Kettering Canc Ctr, Dept Med, Lymphoma Serv, New York, NY 10065 USA.
   [Perales, Miguel-Angel] Mem Sloan Kettering Canc Ctr, Dept Med, Intens Care Serv, New York, NY 10065 USA.
   [Mead, Elena; Santomasso, Bianca] Mem Sloan Kettering Canc Ctr, Dept Med, Neurol Serv, New York, NY 10065 USA.
   [Batlevi, Connie W.; Dahi, Parastoo; Giralt, Sergio A.; Mead, Elena; Palomba, M. Lia; Santomasso, Bianca; Sauter, Craig S.; Scordo, Michael; Shah, Gunjan L.; Perales, Miguel-Angel] Weill Cornell Med Coll, Dept Med, New York, NY USA.
RP Perales, MA (corresponding author), Mem Sloan Kettering Canc Ctr, Dept Med, Adult Bone Marrow Transplant Serv, 1275 York Ave,Box 298, New York, NY 10065 USA.
EM peralesm@mskcc.org
OI Flynn, Jessica/0000-0001-8310-6684
FU National Institutes of Health (NIH), National Cancer Institute Cancer
   Center Support Grant [P30CA008748]; American-Italian Cancer Foundation
   PostDoctoral Research Fellowship; Associazione italiana contro le
   leucemie-linfomi e mieloma Milano e Provincia ONLUS
FX This work was supported by the National Institutes of Health (NIH),
   National Cancer Institute Cancer Center Support Grant P30CA008748. The
   content is solely the responsibility of the authors and does not
   necessarily represent the official views of the NIH. K.W. has received
   salary support from the Parker Institute of Cancer Immunotherapy at
   Memorial Sloan Kettering Cancer Center. M.P. was supported by an
   American-Italian Cancer Foundation PostDoctoral Research Fellowship and
   by Associazione italiana contro le leucemie-linfomi e mieloma Milano e
   Provincia ONLUS.
CR Barba P, 2017, BIOL BLOOD MARROW TR, V23, P67, DOI 10.1016/j.bbmt.2016.10.017
   Berro M, 2017, BIOL BLOOD MARROW TR, V23, P1646, DOI 10.1016/j.bbmt.2017.06.014
   CHARLSON ME, 1987, J CHRON DIS, V40, P373, DOI 10.1016/0021-9681(87)90171-8
   Coiffier B, 2010, BLOOD, V116, P2040, DOI 10.1182/blood-2010-03-276246
   Cordeiro A, 2020, BIOL BLOOD MARROW TR, V26, P26, DOI 10.1016/j.bbmt.2019.08.003
   Crump M, 2017, BLOOD, V130, P1800, DOI 10.1182/blood-2017-03-769620
   Dean EA, 2020, BLOOD ADV, V4, P3268, DOI 10.1182/bloodadvances.2020001900
   Freyer CW, 2020, J ALLERGY CLIN IMMUN, V146, P940, DOI 10.1016/j.jaci.2020.07.025
   Grigor EJM, 2019, TRANSFUS MED REV, V33, P98, DOI 10.1016/j.tmrv.2019.01.005
   Gust J, 2017, CANCER DISCOV, V7, P1404, DOI 10.1158/2159-8290.CD-17-0698
   Hamlin PA, 2003, BLOOD, V102, P1989, DOI 10.1182/blood-2002-12-3837
   Hay KA, 2018, BRIT J HAEMATOL, V183, P364, DOI 10.1111/bjh.15644
   Hay KA, 2017, BLOOD, V130, P2295, DOI 10.1182/blood-2017-06-793141
   Hay KA, 2017, DRUGS, V77, P237, DOI 10.1007/s40265-017-0690-8
   Hirayama AV, 2019, BLOOD, V133, P1876, DOI 10.1182/blood-2018-11-887067
   Holtzman NG, 2021, NEURO-ONCOLOGY, V23, P112, DOI 10.1093/neuonc/noaa183
   Jacobson CA, 2020, J CLIN ONCOL, V38, P3095, DOI 10.1200/JCO.19.02103
   Jain MD, 2019, BLOOD, V134, DOI 10.1182/blood-2019-127305
   Kittai AS, 2021, TRANSPL CELL THER, V27, P46, DOI 10.1016/j.bbmt.2020.09.028
   Lee DW, 2019, BIOL BLOOD MARROW TR, V25, P625, DOI 10.1016/j.bbmt.2018.12.758
   Lerner RE, 2007, BIOL BLOOD MARROW TR, V13, P486, DOI 10.1016/j.bbmt.2006.12.452
   Li C, 2019, JCI INSIGHT, V4, DOI 10.1172/jci.insight.126453
   Li SY, 2018, PATHOLOGY, V50, P74, DOI 10.1016/j.pathol.2017.09.006
   Liu Y, 2019, AM J HEMATOL, V94, P604, DOI 10.1002/ajh.25460
   Lulla PD, 2018, CLIN ADV HEMATOL ONC, V16, P375
   Majhail NS, 2015, BIOL BLOOD MARROW TR, V21, P1863, DOI 10.1016/j.bbmt.2015.07.032
   Maude SL, 2018, NEW ENGL J MED, V378, P439, DOI 10.1056/NEJMoa1709866
   Moskowitz CH, 1999, BONE MARROW TRANSPL, V23, P561, DOI 10.1038/sj.bmt.1701624
   Nastoupil LJ, 2020, J CLIN ONCOL, V38, P3119, DOI 10.1200/JCO.19.02104
   Neelapu SS, 2017, NEW ENGL J MED, V377, P2531, DOI 10.1056/NEJMoa1707447
   Neelapu SS, 2020, BIOL BLOOD MARROW TR, V26, pS232
   Neelapu SS, 2018, NAT REV CLIN ONCOL, V15, P47, DOI 10.1038/nrclinonc.2017.148
   Pennisi M, 2020, BLOOD ADV, V4, P676, DOI 10.1182/bloodadvances.2019000952
   Perales MA, 2010, BONE MARROW TRANSPL, V45, P1408, DOI 10.1038/bmt.2009.371
   Rubin DB, 2020, JAMA NEUROL, V77, P1536, DOI 10.1001/jamaneurol.2020.2703
   Salit RB, 2017, BIOL BLOOD MARROW TR, V23, P654, DOI 10.1016/j.bbmt.2017.01.084
   Santomasso BD, 2018, CANCER DISCOV, V8, P958, DOI 10.1158/2159-8290.CD-17-1319
   Schuster SJ, 2019, NEW ENGL J MED, V380, P45, DOI 10.1056/NEJMoa1804980
   Sehn LH, 2007, BLOOD, V109, P1857, DOI 10.1182/blood-2006-08-038257
   Shimabukuro-Vornhagen A, 2018, J IMMUNOTHER CANCER, V6, DOI 10.1186/s40425-018-0343-9
   SHIPP MA, 1993, NEW ENGL J MED, V329, P987, DOI 10.1056/nejm199309303291402
   Sorror ML, 2005, BLOOD, V106, P2912, DOI 10.1182/blood-2005-05-2004
   Swerdlow SH, 2017, WHO CLASSIFICATION T, V2
   Turtle CJ, 2014, INT J HEMATOL, V99, P132, DOI 10.1007/s12185-013-1490-x
   Veeraputhiran M, 2017, BIOL BLOOD MARROW TR, V23, P1744, DOI 10.1016/j.bbmt.2017.06.005
   Westin JR, 2019, BLOOD, V134, DOI 10.1182/blood-2019-129107
   YAN ZL, 2019, BLOOD S, V134, DOI DOI 10.1182/BLOOD-2019-129777
   Zettler ME, 2019, BLOOD, V134, DOI 10.1182/blood-2019-127372
   Zhou LL, 2020, FRONT MED-PRC, V14, P786, DOI 10.1007/s11684-020-0751-3
   Ziepert M, 2010, J CLIN ONCOL, V28, P2373, DOI 10.1200/JCO.2009.26.2493
NR 50
TC 2
Z9 2
U1 0
U2 0
PU ELSEVIER SCIENCE INC
PI NEW YORK
PA STE 800, 230 PARK AVE, NEW YORK, NY 10169 USA
SN 2666-6375
EI 2666-6367
J9 TRANSPL CELL THER
JI Transpl. Cell. Ther.
PD MAR
PY 2021
VL 27
IS 3
BP 233
EP 240
DI 10.1016/j.jtct.2020.10.022
PG 8
WC Hematology; Immunology; Transplantation
SC Hematology; Immunology; Transplantation
GA QY6GE
UT WOS:000630135200010
PM 33781518
OA gold
DA 2021-10-29
ER

PT J
AU Aldoss, I
   Yang, DY
   Al Malki, MM
   Mei, M
   Mokhtari, S
   Artz, A
   Cao, T
   Salhotra, A
   Ali, H
   Aribi, A
   Khaled, S
   Arslan, S
   Sandhu, K
   Koller, P
   Mansour, J
   Spielberger, R
   Stein, A
   Snyder, D
   Marcucci, G
   Forman, SJ
   Nakamura, R
   Pullarkat, V
AF Aldoss, Ibrahim
   Yang, Dongyun
   Al Malki, Monzr M.
   Mei, Matthew
   Mokhtari, Sally
   Artz, Andrew
   Cao, Thai
   Salhotra, Amandeep
   Ali, Haris
   Aribi, Ahmed
   Khaled, Samer
   Arslan, Shukaib
   Sandhu, Karamjeet
   Koller, Paul
   Mansour, Joshua
   Spielberger, Ricardo
   Stein, Anthony
   Snyder, David
   Marcucci, Guido
   Forman, Stephen J.
   Nakamura, Ryotaro
   Pullarkat, Vinod
TI Allogeneic Hematopoietic Cell Transplantation for Relapsed and
   Refractory Philadelphia Negative B Cell ALL in the Era of Novel Salvage
   Therapies
SO TRANSPLANTATION AND CELLULAR THERAPY
LA English
DT Article
DE Philadelphia negative; Acute lymphoblastic leukemia; Blinatumomab;
   Inotuzumab; Allogeneic hematopoietic cell transplantation
ID ACUTE LYMPHOBLASTIC-LEUKEMIA; INOTUZUMAB OZOGAMICIN; ADULTS;
   BLINATUMOMAB; CHILDREN; GRAFT
AB Introduction of novel salvage therapies and expansion of the donor pool within the past decade have allowed more patients with relapsed/refractory (r/r) B cell acute lymphoblastic leukemia (B-ALL) to receive allogeneic hematopoietic cell transplantation (alloHCT). The impact of each salvage therapy on transplant outcomes have not been compared. Our primary objective was to determine post-HCT relapse-free survival (RFS) in adult patients with r/r Philadelphia-chromosome negative (Phneg) B-ALL. We retrospectively studied alloHCT outcomes in 108 adult patients with r/r Phneg B-ALL transplanted in morphological remission achieved by salvage therapy. Salvage therapies were chemotherapy-based combination (n = 45, 42%), blinatumomab (n=43, 40%), inotuzumab (n = 14, 13%), or CAR T cells (n = 6, 6%). The 2-year RFS and overall survival (OS) were 44% and 50%, respectively. In multivariable analysis, conditioning with reduced-intensity or non-myeloablative regimens (hazard ratio [HR] = 2.23, 95% confidence interval [CI], 1.31-3.80; P =.003), having received 3 lines of therapies prior to transplant (HR = 2.66, 95% CI, 1.56-4.54; P <.001), and inotuzumab (HR = 2.42, 95% CI, 1.145.12; Wald P value =.021) were independently associated with lower RFS. Blinatumomab (HR = 1.10, 95% CI, 0.62-1.96) had comparable RFS to chemotherapy. Incidence of hepatic sinusoidal syndrome was highest with inotuzumab (P <.001); however, 30-day mortality and intensive care unit admissions were not different per salvage therapy. The alloHCT in r/r Phneg B-ALL after remission induction with blinatumomab or chemotherapy led to encouraging outcomes ifmorphologic CRwas achieved. In contrast, pretransplantation inotuzumab therapywas associated with inferior RFS. Larger studies are warranted to confirm our observations. Early transplantation after relapse and the utilization of myeloablative conditioning, when feasible, were key factors associated with improved outcomes after alloHCT in these patients. (C) 2020 The American Society for Transplantation and Cellular Therapy. Published by Elsevier Inc. All rights reserved.
C1 [Aldoss, Ibrahim; Al Malki, Monzr M.; Mei, Matthew; Artz, Andrew; Cao, Thai; Salhotra, Amandeep; Ali, Haris; Aribi, Ahmed; Khaled, Samer; Arslan, Shukaib; Sandhu, Karamjeet; Koller, Paul; Mansour, Joshua; Spielberger, Ricardo; Stein, Anthony; Snyder, David; Marcucci, Guido; Forman, Stephen J.; Nakamura, Ryotaro; Pullarkat, Vinod] City Hope Natl Med Ctr, Gehr Family Ctr Leukemia Res, Dept Hematol & Hematopoiet Cell Transplantat, Natl Med Ctr, Duarte, CA 91010 USA.
   [Yang, Dongyun] City Hope Natl Med Ctr, Dept Computat & Quantitat Med, Natl Med Ctr, Duarte, CA 91010 USA.
   [Mokhtari, Sally] City Hope Natl Med Ctr, Dept Clin Translat Project Dev, Natl Med Ctr, Duarte, CA 91010 USA.
RP Aldoss, I (corresponding author), City Hope Natl Med Ctr, Natl Med Ctr, 1500 E Duarte Rd, Duarte, CA 91010 USA.
EM ialdoss@coh.org
RI Mei, Matthew/AAY-9750-2020
OI Mei, Matthew/0000-0002-1109-6955
FU NIHUnited States Department of Health & Human ServicesNational
   Institutes of Health (NIH) - USA [P30 CA033572]
FX Partially funded by the NIH, P30 CA033572 grant (Biostatistics Core).
CR Al Malki MM, 2020, BLOOD ADV, V4, P2073, DOI 10.1182/bloodadvances.2020001499
   Aldoss I, 2020, BLOOD, V135, P804, DOI 10.1182/blood.2019002132
   Aldoss I, 2017, AM J HEMATOL, V92, P858, DOI 10.1002/ajh.24783
   Bacigalupo A, 2009, BIOL BLOOD MARROW TR, V15, P1628, DOI 10.1016/j.bbmt.2009.07.004
   Bhojwani D, 2019, LEUKEMIA, V33, P884, DOI 10.1038/s41375-018-0265-z
   Fielding AK, 2007, BLOOD, V109, P944, DOI 10.1182/blood-2006-05-018192
   Gardner RA, 2017, BLOOD, V129, P3322, DOI 10.1182/blood-2017-02-769208
   GLUCKSBERG H, 1974, TRANSPLANTATION, V18, P295, DOI 10.1097/00007890-197410000-00001
   Kantarjian H, 2017, NEW ENGL J MED, V376, P836, DOI 10.1056/NEJMoa1609783
   Kantarjian HM, 2019, CANCER-AM CANCER SOC, V125, P2474, DOI 10.1002/cncr.32116
   Kantarjian HM, 2017, LANCET HAEMATOL, V4, pE387, DOI 10.1016/S2352-3026(17)30103-5
   Kantarjian HM, 2016, NEW ENGL J MED, V375, P740, DOI 10.1056/NEJMoa1509277
   Marks DI, 2019, BIOL BLOOD MARROW TR, V25, P1720, DOI 10.1016/j.bbmt.2019.04.020
   Maude SL, 2018, NEW ENGL J MED, V378, P439, DOI 10.1056/NEJMoa1709866
   McCurdy SR, 2019, BLOOD, V134, P1802, DOI 10.1182/blood.2019001323
   Park JH, 2018, NEW ENGL J MED, V378, P449, DOI 10.1056/NEJMoa1709919
   Pavlu J, 2019, J HEMATOL ONCOL, V12, DOI 10.1186/s13045-019-0790-x
   SHULMAN HM, 1980, AM J MED, V69, P204, DOI 10.1016/0002-9343(80)90380-0
   Srour SA, 2017, BIOL BLOOD MARROW TR, V23, P318, DOI 10.1016/j.bbmt.2016.11.008
   Tavernier E, 2007, LEUKEMIA, V21, P1907, DOI 10.1038/sj.leu.2404824
   Topp MS, 2021, CANCER-AM CANCER SOC, V127, P554, DOI 10.1002/cncr.33298
   Topp MS, 2014, J CLIN ONCOL, V32, P4134, DOI 10.1200/JCO.2014.56.3247
   Zhao YQ, 2021, BLOOD, V137, P471, DOI 10.1182/blood.2020006287
NR 23
TC 0
Z9 0
U1 0
U2 0
PU ELSEVIER SCIENCE INC
PI NEW YORK
PA STE 800, 230 PARK AVE, NEW YORK, NY 10169 USA
SN 2666-6375
EI 2666-6367
J9 TRANSPL CELL THER
JI Transpl. Cell. Ther.
PD MAR
PY 2021
VL 27
IS 3
DI 10.1016/j.jtct.2020.12.020
PG 9
WC Hematology; Immunology; Transplantation
SC Hematology; Immunology; Transplantation
GA QY6GE
UT WOS:000630135200018
PM 33781525
OA gold
DA 2021-10-29
ER

PT J
AU Chen, W
   Wang, Y
   Qi, KM
   Shi, M
   Cao, J
   Bhansali, R
   Wang, X
   Liu, Y
   Li, HJ
   Zhang, HX
   Yan, ZL
   Sang, W
   Cheng, H
   Zhu, F
   Sun, HY
   Li, DP
   Jing, GJ
   Zheng, JN
   Li, ZY
   Xu, KL
AF Chen, Wei
   Wang, Ying
   Qi, Kunming
   Shi, Ming
   Cao, Jiang
   Bhansali, Rahul
   Wang, Xue
   Liu, Yang
   Li, Hujun
   Zhang, Huanxin
   Yan, Zhiling
   Sang, Wei
   Cheng, Hai
   Zhu, Feng
   Sun, Haiying
   Li, Depeng
   Jing, Guangjun
   Zheng, Junnian
   Li, Zhenyu
   Xu, Kailin
TI Efficacy and Safety of Chimeric Antigen Receptor T-Cell Therapy for
   Relapsed/Refractory Immunoglobulin D Multiple Myeloma
SO TRANSPLANTATION AND CELLULAR THERAPY
LA English
DT Article
DE Chimeric antigen receptor T cells; Multiple myeloma;
   Relapsed/refractory; Immunoglobulin D; B-cell maturation antigen
ID DIAGNOSIS; SURVIVAL; OUTCOMES; DISEASE
AB Immunoglobulin D (IgD) multiple myeloma (MM) is a rare subtype of MM that carries a worse prognosis than non-IgD subtypes. Compared with non-IgD subtypes, IgD MM is associated with a shorter survival time. The application of chimeric antigen receptor (CAR) T-cell therapy for patients with relapsed or refractory multiple myeloma (R/R MM) has increasing evidence as an efficacious treatment. This study was designed to investigate efficacy and safety of chimeric antigen receptor (CAR) T-cell therapy for relapsed/refractory IgD MM (R/R IgD MM). In this single-arm, phase 2 trial, patients diagnosed with R/R IgD MM were infused with either a combination of anti-B-cell maturation antigen and anti-CD19 CAR T-cells or anti-CD19 CAR T-cells alone, with subsequent evaluation of therapeutic response and treatment-related toxicities. At the data cutoff date, 7 patients were enrolled in our study, and all patients achieved response based on the International Myeloma Working Group Uniform Response Criteria. Six patients achieved stringent complete remission (sCR) within 60 days after CAR T-cell infusion (median time 58 days, range 18 to 90 days), and 1 patient with extramedullary disease achieved minimal response (MR) at 30 days after infusion. Bone marrow minimal residual disease (MRD) negativity was achieved in all patients, and the median time to achieve MRD negativity was 22 days (range 14 to 60 days). The most common grade 3 to 4 treatment-related toxicities were hematological toxicities. All patients experienced cytokine release syndrome (CRS), although CAR T-cell-related neurotoxicity was not observed. In our study, CAR T-cell therapy showed encouraging efficacy in the patients with R/R IgD MM, achieving high rates of sCR and MRD negativity. Aside from CRS and prolonged hematologic toxicities, other adverse reactions were mild, suggesting that this is a well-tolerated treatment with a high therapeutic potential. (C) 2020 The American Society for Transplantation and Cellular Therapy. Published by Elsevier Inc. All rights reserved.
C1 [Chen, Wei; Wang, Ying; Qi, Kunming; Cao, Jiang; Wang, Xue; Liu, Yang; Li, Hujun; Zhang, Huanxin; Yan, Zhiling; Sang, Wei; Cheng, Hai; Zhu, Feng; Sun, Haiying; Li, Depeng; Li, Zhenyu; Xu, Kailin] Xuzhou Med Univ, Dept Hematol, Affiliated Hosp, 99 West Huaihai Rd, Xuzhou 221002, Jiangsu, Peoples R China.
   [Chen, Wei; Wang, Ying; Qi, Kunming; Cao, Jiang; Wang, Xue; Liu, Yang; Li, Hujun; Zhang, Huanxin; Yan, Zhiling; Sang, Wei; Cheng, Hai; Zhu, Feng; Sun, Haiying; Li, Depeng; Li, Zhenyu; Xu, Kailin] Xuzhou Med Univ, Blood Dis Inst, Xuzhou, Jiangsu, Peoples R China.
   [Chen, Wei; Wang, Ying; Qi, Kunming; Cao, Jiang; Wang, Xue; Liu, Yang; Li, Hujun; Zhang, Huanxin; Yan, Zhiling; Sang, Wei; Cheng, Hai; Zhu, Feng; Sun, Haiying; Li, Depeng; Li, Zhenyu; Xu, Kailin] Jiangsu Key Lab Bone Marrow Stem Cells, Xuzhou, Jiangsu, Peoples R China.
   [Shi, Ming; Zheng, Junnian] Xuzhou Med Univ, Ctr Clin Oncol, Affiliated Hosp, 84 West Huaihai Rd, Xuzhou, Jiangsu, Peoples R China.
   [Shi, Ming; Zheng, Junnian] Xuzhou Med Univ, Cacer Inst, Xuzhou, Jiangsu, Peoples R China.
   [Bhansali, Rahul] Hosp Univ Penn, Dept Med, Philadelphia, PA 19104 USA.
   [Jing, Guangjun] iCARTAB Biomed Co Ltd, Suzhou, Jiangsu, Peoples R China.
RP Xu, KL (corresponding author), Xuzhou Med Univ, Dept Hematol, Affiliated Hosp, 99 West Huaihai Rd, Xuzhou 221002, Jiangsu, Peoples R China.; Zheng, JN (corresponding author), Xuzhou Med Univ, Ctr Clin Oncol, Affiliated Hosp, 84 West Huaihai Rd, Xuzhou, Jiangsu, Peoples R China.; Li, ZY (corresponding author), 20 Xuzhou Med Univ, Affiliated Hosp, Dept Hematol, 99 West Huaihai Rd, Xuzhou 221002, Jiangsu, Peoples R China.
EM jnzheng@xzhmu.edu.cn; lizhenyumd@163.com; lihmd@163.com
OI Bhansali, Rahul/0000-0002-3616-7393
FU National Natural Science Foundation of ChinaNational Natural Science
   Foundation of China (NSFC) [81930005, 81871263]; Natural Science
   Foundation of Jiangsu ProvinceNatural Science Foundation of Jiangsu
   Province [BK20161177]; Project of the Jiangsu Provincial Health and
   Family Planning Commission/international [JSH-2017-008]; China
   Postdoctoral Science FoundationChina Postdoctoral Science Foundation
   [2016M590507, 2018T110557]; Xuzhou Clinical Backbone Training Project
   [2018GG006]
FX Supported by grants from the National Natural Science Foundation of
   China (81930005 and 81871263 to K.X.), Natural Science Foundation of
   Jiangsu Province (BK20161177 to W.C.), Project of the Jiangsu Provincial
   Health and Family Planning Commission/international (JSH-2017-008 to
   W.C.), China Postdoctoral Science Foundation project (2016M590507 and
   2018T110557 to W.C.), Xuzhou Clinical Backbone Training Project
   (2018GG006 to W.C.).
CR Ali SA, 2016, BLOOD, V128, P1688, DOI 10.1182/blood-2016-04-711903
   Brudno JN, 2018, J CLIN ONCOL, V36, P2267, DOI 10.1200/JCO.2018.77.8084
   Cao J, 2018, AM J HEMATOL, V93, P851, DOI 10.1002/ajh.25108
   Chen L, 2019, ANN HEMATOL, V98, P963, DOI 10.1007/s00277-018-3582-4
   Chong YP, 2008, J KOREAN MED SCI, V23, P819, DOI 10.3346/jkms.2008.23.5.819
   Garfall AL, 2019, BLOOD ADV, V3, P2812, DOI 10.1182/bloodadvances.2019000600
   JANCELEWICZ Z, 1975, ARCH INTERN MED, V135, P87, DOI 10.1001/archinte.135.1.87
   Kim MK, 2011, ANN ONCOL, V22, P411, DOI 10.1093/annonc/mdq393
   Kyle RA, 2008, BLOOD, V111, P2962, DOI 10.1182/blood-2007-10-078022
   Lahuerta JJ, 2017, J CLIN ONCOL, V35, P2900, DOI 10.1200/JCO.2016.69.2517
   Lee DW, 2014, BLOOD, V124, P188, DOI 10.1182/blood-2014-05-552729
   Li HJ, 2020, BONE MARROW TRANSPL, V55, P2215, DOI 10.1038/s41409-020-0930-5
   Munshi NC, 2017, JAMA ONCOL, V3, P28, DOI 10.1001/jamaoncol.2016.3160
   Palumbo A, 2011, NEW ENGL J MED, V364, P1046, DOI 10.1056/NEJMra1011442
   Raje N, 2019, NEW ENGL J MED, V380, P1726, DOI 10.1056/NEJMoa1817226
   Rajkumar SV, 2014, LANCET ONCOL, V15, pE538, DOI 10.1016/S1470-2045(14)70442-5
   Selene II, 2019, CUREUS, V11, DOI 10.7759/cureus.4011
   Shi XL, 2019, BLOOD, V134, DOI 10.1182/blood-2019-131546
   Teachey DT, 2016, CANCER DISCOV, V6, P664, DOI 10.1158/2159-8290.CD-16-0040
   Wang GR, 2016, ACTA HAEMATOL-BASEL, V136, P140, DOI 10.1159/000446599
   Yan ZL, 2019, LANCET HAEMATOL, V6, pE521, DOI 10.1016/S2352-3026(19)30115-2
   Zagouri F, 2014, EUR J HAEMATOL, V92, P308, DOI 10.1111/ejh.12255
   ZHANG H, 2019, BLOOD S, V134, DOI DOI 10.1182/blood-2019-131056
   Zhao Q, 2019, CANCER COMMUN, V39, DOI 10.1186/s40880-019-0395-3
NR 24
TC 0
Z9 0
U1 2
U2 2
PU ELSEVIER SCIENCE INC
PI NEW YORK
PA STE 800, 230 PARK AVE, NEW YORK, NY 10169 USA
SN 2666-6375
EI 2666-6367
J9 TRANSPL CELL THER
JI Transpl. Cell. Ther.
PD MAR
PY 2021
VL 27
IS 3
DI 10.1016/j.jtct.2020.12.017
PG 5
WC Hematology; Immunology; Transplantation
SC Hematology; Immunology; Transplantation
GA QY6GE
UT WOS:000630135200033
PM 33781540
OA gold
DA 2021-10-29
ER

PT J
AU Mirza, AS
   Kumar, A
   Hashmi, H
   Garcia, F
   Logothetis, CN
   Darwin, A
   Faramand, R
   Reid, K
   Bachmeier, C
   Chavez, JC
   Shah, B
   Pinilla-Ibarz, J
   Khimani, F
   Lazaryan, A
   Liu, H
   Davila, ML
   Nishihori, T
   Locke, FL
   Jain, MD
AF Mirza, Abu-Sayeef
   Kumar, Ambuj
   Hashmi, Hamza
   Garcia, Franco
   Logothetis, Constantine N.
   Darwin, Alicia
   Faramand, Rawan
   Reid, Kayla
   Bachmeier, Christina
   Chavez, Julio C.
   Shah, Bijal
   Pinilla-Ibarz, Javier
   Khimani, Farhad
   Lazaryan, Aleksandr
   Liu, Hien
   Davila, Marco L.
   Nishihori, Taiga
   Locke, Frederick L.
   Jain, Michael D.
TI Incidence and Management of Effusions Before and After CD19-Directed
   Chimeric Antigen Receptor (CAR) T Cell Therapy in Large B Cell Lymphoma
SO TRANSPLANTATION AND CELLULAR THERAPY
LA English
DT Article
DE CAR T cell therapy; Lymphoma; Effusions; CRS; CRES
ID DIAGNOSIS; OUTCOMES
AB In patients with lymphoma, third-space fluid accumulations may develop or worsen during cytokine release syndrome (CRS) associated with chimeric antigen receptor (CAR) T cell therapy. Pre-existing symptomatic pleural effusions were excluded by the ZUMA-1 trial of axicabtagene ciloleucel for large B cell lymphoma (LBCL) and variants. The incidence and management of effusions during CAR T cell therapy for LBCL are unknown. We performed a single-center retrospective study evaluating 148 patients receiving CD19-directed CAR T cell therapy for LBCL between May 2015 and September 2019. We retrospectively identified patients who had radiographic pleural, pericardial, or peritoneal effusions that were present prior to the time of CAR T infusion (pre-CAR T) or that newly developed during the first 30 days after CAR T-cell infusion (post-CAR T). Of 148 patients, 19 patients had a pre-CAR T effusion, 17 patients without pre-existing effusion developed a new infusion after CAR T, and 112 patients had no effusions. Comparing pre-CAR T effusions to new effusions post-CAR T, pre-CAR T effusionsweremore often malignant (84% versus 12%), persistent beyond 30 days (95% versus 18%), and required interventional drainage after CAR T infusion (79% versus 0%). Compared to patients with no effusion, patients with pre-CAR T therapy effusions had a higher frequency of high-risk baseline characteristics, such as bulky disease and high International Prognostic Index. Similarly, patients with pre-CAR T therapy effusions had a higher rate of toxicity with grade 3 or higher CRS occurring in 32% of patients. Onmultivariate analysis adjusting for age, Eastern Cooperative Oncology Group status, bulky disease, albumin, and lactate dehydrogenase, a pre-CAR T therapy effusion was associated with reduced overall survival (hazard ratio, 2.34; 95% confidence interval, 1.09 to 5.03; P =.03). Moreover, there was higher nonrelapse mortality (11% versus 1%; P =.005). Post-CAR T effusions were not associated with significant difference in survival. Effusions commonly complicate CAR T cell therapy for lymphoma. Malignant effusions that occur prior to CAR T therapy are frequently persistent and require therapeutic intervention, and patients have a higher rate of toxicity and death. Effusions that newly occur after CAR T therapy can generally bemanaged medically and tend not to persist. (C) 2020 The American Society for Transplantation and Cellular Therapy. Published by Elsevier Inc. All rights reserved.
C1 [Mirza, Abu-Sayeef; Garcia, Franco; Logothetis, Constantine N.] Univ S Florida, Dept Internal Med, Tampa, FL 33620 USA.
   [Kumar, Ambuj; Darwin, Alicia] Univ S Florida, Morsani Coll Med, Tampa, FL 33620 USA.
   [Hashmi, Hamza; Faramand, Rawan; Bachmeier, Christina; Khimani, Farhad; Lazaryan, Aleksandr; Liu, Hien; Davila, Marco L.; Nishihori, Taiga; Locke, Frederick L.; Jain, Michael D.] H Lee Moffitt Canc Ctr & Res Inst, Dept Blood & Marrow Transplant & Cellular Immunot, 12902 USF Magnolia Dr, Tampa, FL 33612 USA.
   [Faramand, Rawan; Chavez, Julio C.; Shah, Bijal; Pinilla-Ibarz, Javier; Khimani, Farhad; Lazaryan, Aleksandr; Liu, Hien; Davila, Marco L.; Nishihori, Taiga; Locke, Frederick L.; Jain, Michael D.] Univ S Florida, Dept Oncol Sci, Morsani Coll Med, Tampa, FL 33620 USA.
   [Reid, Kayla] H Lee Moffitt Canc Ctr & Res Inst, Clin Sci Div, Tampa, FL 33612 USA.
   [Chavez, Julio C.; Shah, Bijal; Pinilla-Ibarz, Javier] H Lee Moffitt Canc Ctr & Res Inst, Dept Malignant Hematol, Tampa, FL 33612 USA.
   [Mirza, Abu-Sayeef] Yale Univ, Dept Hematol Oncol, New Haven, CT USA.
RP Locke, FL; Jain, MD (corresponding author), H Lee Moffitt Canc Ctr & Res Inst, Dept Blood & Marrow Transplant & Cellular Immunot, 12902 USF Magnolia Dr, Tampa, FL 33612 USA.
EM Frederick.Locke@moffitt.org; Michael.Jain@moffitt.org
FU National Cancer Institute, National Institutes of HealthUnited States
   Department of Health & Human ServicesNational Institutes of Health (NIH)
   - USANIH National Cancer Institute (NCI) [P30 CA076292-20, K23-CA201594]
FX This work was funded in part by grants from the National Cancer
   Institute, National Institutes of Health (P30 CA076292-20,
   K23-CA201594).
CR Chen YP, 2015, AM J CLIN PATHOL, V143, P707, DOI 10.1309/AJCP6LXA2LKFZAMC
   Davila ML, 2014, MOL THER, V22, P477, DOI 10.1038/mt.2014.8
   Faramand R, 2020, CLIN CANCER RES, V26, P4823, DOI 10.1158/1078-0432.CCR-20-1434
   Jacobson CA, 2020, J CLIN ONCOL, V38, P3095, DOI 10.1200/JCO.19.02103
   Kalos M, 2011, SCI TRANSL MED, V3, DOI 10.1126/scitranslmed.3002842
   Kochenderfer JN, 2012, BLOOD, V119, P2709, DOI 10.1182/blood-2011-10-384388
   Lee DW, 2014, BLOOD, V124, P188, DOI 10.1182/blood-2014-05-552729
   Locke FL, 2020, BLOOD ADV, V4, P4898, DOI 10.1182/bloodadvances.2020002394
   Locke FL, 2019, LANCET ONCOL, V20, P31, DOI 10.1016/S1470-2045(18)30864-7
   Logue JM, 2021, HAEMATOLOGICA, V106, P978, DOI 10.3324/haematol.2019.238634
   Neelapu SS, 2017, NEW ENGL J MED, V377, P2531, DOI 10.1056/NEJMoa1707447
   Neelapu SS, 2019, HEMATOL ONCOL, V37, P48, DOI 10.1002/hon.2595
   Neelapu SS, 2018, NAT REV CLIN ONCOL, V15, P47, DOI 10.1038/nrclinonc.2017.148
   Nitta H, 2019, BRIT J HAEMATOL, V185, P183, DOI 10.1111/bjh.15431
   Porcel JM, 2019, LUNG, V197, P47, DOI 10.1007/s00408-018-0182-y
   Schuster SJ, 2019, NEW ENGL J MED, V380, P45, DOI 10.1056/NEJMoa1804980
   Titov A, 2018, CELL DEATH DIS, V9, DOI 10.1038/s41419-018-0918-x
   Yanez L, 2019, HEMASPHERE, V3, DOI 10.1097/HS9.0000000000000186
NR 18
TC 0
Z9 0
U1 3
U2 3
PU ELSEVIER SCIENCE INC
PI NEW YORK
PA STE 800, 230 PARK AVE, NEW YORK, NY 10169 USA
SN 2666-6375
EI 2666-6367
J9 TRANSPL CELL THER
JI Transpl. Cell. Ther.
PD MAR
PY 2021
VL 27
IS 3
DI 10.1016/j.jtct.2020.12.025
PG 6
WC Hematology; Immunology; Transplantation
SC Hematology; Immunology; Transplantation
GA QY6GE
UT WOS:000630135200012
PM 33781520
OA gold
DA 2021-10-29
ER

PT J
AU Wakase, S
   Teshima, T
   Zhang, J
   Ma, QF
   Watanabe, Y
   Yang, HB
   Qi, CZ
   Chai, XL
   Xie, YW
   Wu, EQ
   Igarashi, A
AF Wakase, Shiho
   Teshima, Takanori
   Zhang, Jie
   Ma, Qiufei
   Watanabe, Yoko
   Yang, Hongbo
   Qi, Cynthia Z.
   Chai, Xinglei
   Xie, Yanwen
   Wu, Eric Q.
   Igarashi, Ataru
TI Cost-Effectiveness Analysis of Tisagenlecleucel for the Treatment of
   Pediatric and Young Adult Patients with Relapsed or Refractory B Cell
   Acute Lymphoblastic Leukemia in Japan
SO TRANSPLANTATION AND CELLULAR THERAPY
LA English
DT Article
DE Cost-effectiveness; Japan; Relapsed or refractory acute; lymphoblastic
   leukemia; Tisagenlecleucel; Pediatric
ID MARROW RELAPSE; THERAPY; CHILDHOOD; CHILDREN; TRANSPLANTATION;
   CLOFARABINE; CYCLOPHOSPHAMIDE; ETOPOSIDE; SURVIVAL; CHEMOTHERAPY
AB Until recently, treatment options were relatively limited for children and young adults with relapsed or refractory (r/r) acute lymphoblastic leukemia (ALL). Tisagenlecleucel is a chimeric antigen receptor T cell (CAR-T) immunotherapy with promising efficacy and manageable safety that was approved in Japan in 2019 for the treatment of CD19-positive r/r B cell ALL (B-ALL). However, there is no publication assessing the cost-effectiveness of CAR-T in Japan. The objective of this study was to assess the cost-effectiveness of a tisagenlecleucel treatment strategy compared to a blinatumomab treatment strategy and a clofarabine combination treatment strategy (i.e., clofarabine + cyclophosphamide + etoposide) in Japan for pediatric and young adult patients up to 25 years of age with r/r B-ALL. A partitioned survival model with a lifetime horizon and monthly cycle was constructed from a Japanese public healthcare payer's perspective. Patients were distributed across the following partitioned health states: event-free survival (EFS), progressive disease, and death, which were informed by the EFS and overall survival (OS) data of respective clinical trials before year 5. For the tisagenlecleucel arm, a decision-tree structure was used to partition patients based on the infusion status; those who discontinued prior to receiving infusion were assigned efficacy and cost inputs of blinatumomab and those who received infusion were assigned efficacy and costs inputs based on tisagenlecleucel-infused patients. As trial data for blinatumomab and clofarabine ended before year 5, matching-adjusted indirect comparisons were used to extrapolate OS between the end of trial observation and up to year 5. All surviving patients followed the mortality risk of long-term ALL survivors without additional risk of disease relapse after year 5, regardless of initial treatment strategies. Themodel accounted for pretreatment costs, treatment costs, adverse event costs, follow-up costs, subsequent allogeneic hematopoietic stem cell transplantation costs, and terminal care costs. Incremental cost-effectiveness ratios (ICERs) per life-years (LYs) gained and ICERs per quality-adjusted life-years (QALYs) gained were evaluated using a 2% discount rate, and a threshold of <7.5 million was used to assess cost-effectiveness. Deterministic and probabilistic sensitivity analyses were performed. The total LYs (discounted) for tisagenlecleucel, blinatumomab, and clofarabine combination treatment strategies were 13.3, 4.0, and 2.7 years, respectively; the corresponding QALYs were 11.6, 3.1, and 2.1 years, respectively. The ICERs per QALY gained for tisagenlecleucel were <2,035,071 versus blinatumomab and < 2,644,702 versus clofarabine combination therapy. Extensive sensitivity analyses supported the findings. Tisagenlecleucel is a cost-effective treatment strategy for pediatric and young adult patients with r/r B-ALL froma Japanese public healthcare payer's perspective. (C) 2021 The American Society for Transplantation and Cellular Therapy. Published by Elsevier Inc.
C1 [Wakase, Shiho; Watanabe, Yoko] Novartis Pharma KK, Tokyo, Japan.
   [Teshima, Takanori] Hokkaido Univ, Dept Hematol, Grad Sch Med, Sapporo, Hokkaido, Japan.
   [Zhang, Jie; Ma, Qiufei] Novartis Pharmaceut, E Hanover, NJ USA.
   [Yang, Hongbo; Qi, Cynthia Z.; Chai, Xinglei; Wu, Eric Q.] Anal Grp Inc, Boston, MA USA.
   [Xie, Yanwen] Anal Grp Inc, Beijing, Peoples R China.
   [Igarashi, Ataru] Yokohama City Univ, Sch Med, Yokohama, Kanagawa, Japan.
   [Igarashi, Ataru] Univ Tokyo, Grad Sch Pharmaceut Sci, Tokyo, Japan.
RP Wakase, S (corresponding author), Novartis Pharma KK, Med Div, Minato Ku, Mori Tower,23-1,Toranomon 1 Chome, Tokyo 1056333, Japan.
EM shiho.wakase@novartis.com
OI igarashi, ataru/0000-0001-6307-6916
FU Novartis Pharmaceuticals CorporationNovartis
FX Funding for this study was provided by Novartis Pharmaceuticals
   Corporation. H.Y., C.Z.Q., X.C., Y.X., and E.Q.W. are employees of
   Analysis Group, Inc., which has received funding from Novartis
   Pharmaceuticals Corporation for this study. S.W., J.Z., Q.M., and Y.W.
   are employees of Novartis and hold stock and/or stock options. T.T. has
   received honoraria from Sharp & Dohme Corp.; Kyowa Hakko Kirin Co.,
   Ltd.; Takeda Pharmaceutical Co., Ltd.; Pfizer Japan, Inc.; and
   Bristol-Myers Squibb. T.T. has received research funding from Chugai
   Pharmaceutical Co., Ltd.; Sanofi K.K.; Astellas Pharma, Inc.; Teijin
   Pharma, Ltd.; Fuji Pharma Co., Ltd.; and Nippon Shinyaku Co., Ltd. T.T.
   has also received grants from the Japan Society for the Promotion of
   Science KAKENHI (17H04206) and The Center of Innovation Program from the
   Japan Science and Technology Agency, has prepared manuscripts for
   Janssen Pharmaceutical K.K. and Novartis Pharma K.K., and is on the
   advisory board of Merck Sharp & Dohme Corp., Novartis Pharma K.K., and
   Takeda Pharmaceutical Co., Ltd. A.I. has received honoraria from
   Novartis Pharma Japan, Inc.; Pfizer Japan, Inc.; Terumo Corp.; Chugai
   Pharmaceuticals, Inc.; Astellas Pharma, Inc.; Sanofi Japan, Inc.; Takeda
   Pharmaceuticals, Inc.; Nippon Boeringer Ingelheim, Inc.; Ono
   Pharmaceutical, Inc.; Eisai, Inc.; Abbvie GK; Sumitomo Dainippon Pharma,
   Inc.; Ayumi Pharmaceutical, Inc.; Medilead, Inc.; Novo Nordisk Japan,
   Inc.; and Taiho Pharm, Inc. A.I. has received laboratory endowments from
   CSL Behring Japan, Inc.; Fuji Film Inc.; Terumo Corp.; and Gilead
   Sciences KK and has received grants from Gilead Sciences KK; Intuitive
   Surgical GK; Boston Scientific Japan, Inc.; Pfizer Japan, Inc.; Beckton
   Dickinson and Co.; and Milliman, Inc.
CR Baumgardner JR, 2020, J COMP EFFECT RES, V9, P327, DOI 10.2217/cer-2019-0065
   Cabases, 2014, SELF REPORTED POPULA
   Crotta A, 2018, CURR MED RES OPIN, V34, P435, DOI 10.1080/03007995.2017.1384373
   Gaynon PS, 2006, J CLIN ONCOL, V24, P3150, DOI 10.1200/JCO.2005.04.5856
   Gore L, 2018, BLOOD CANCER J, V8, DOI 10.1038/s41408-018-0117-0
   Grupp S, 2019, BLOOD, V134, DOI 10.1182/blood-2019-129279
   Grupp SA, 2019, BIOL BLOOD MARROW TR, V25
   HAO YN, 2017, BLOOD S, V130
   Harris A, 2020, TRANSPL CELL THER M
   Hasegawa M, 2020, VALUE HEALTH, V23, P43, DOI 10.1016/j.jval.2019.10.005
   Hijiya N, 2011, BLOOD, V118, P6043, DOI 10.1182/blood-2011-08-374710
   Hunger SP, 2015, NEW ENGL J MED, V373, P1541, DOI 10.1056/NEJMra1400972
   Inaba H, 2013, LANCET, V381, P1943, DOI 10.1016/S0140-6736(12)62187-4
   Jeha S, 2006, J CLIN ONCOL, V24, P1917, DOI 10.1200/JCO.2005.03.8554
   Kelly MJ, 2015, PEDIATR BLOOD CANCER, V62, P790, DOI 10.1002/pbc.25451
   Laetsch TW, 2019, LANCET ONCOL, V20, P1710, DOI 10.1016/S1470-2045(19)30493-0
   Lin JK, 2018, J CLIN ONCOL, V36, P3192, DOI 10.1200/JCO.2018.79.0642
   Locatelli F, 2009, BRIT J HAEMATOL, V147, P371, DOI 10.1111/j.1365-2141.2009.07882.x
   Ma QF, 2020, J COMP EFFECT RES, V9, P849, DOI 10.2217/cer-2020-0069
   MacArthur AC, 2007, PEDIATR BLOOD CANCER, V48, P460, DOI 10.1002/pbc.20922
   Miano M, 2012, LEUKEMIA LYMPHOMA, V53, P1693, DOI 10.3109/10428194.2012.663915
   Mody R, 2008, BLOOD, V111, P5515, DOI 10.1182/blood-2007-10-117150
   Moricke A, 2010, LEUKEMIA, V24, P265, DOI 10.1038/leu.2009.257
   MYERS RM, 2019, BLOOD S, V134, DOI DOI 10.1182/BLOOD-2019-126724
   Nakata K, 2018, CANCER SCI, V109, P422, DOI 10.1111/cas.13457
   Narita Y, 2015, LUNG CANCER, V90, P71, DOI 10.1016/j.lungcan.2015.07.006
   Nemecek ER, 2011, BIOL BLOOD MARROW TR, V17, P1833, DOI 10.1016/j.bbmt.2011.05.014
   Nguyen K, 2008, LEUKEMIA, V22, P2142, DOI 10.1038/leu.2008.251
   Parker C, 2010, LANCET, V376, P2009, DOI 10.1016/S0140-6736(10)62002-8
   Raetz EA, 2008, J CLIN ONCOL, V26, P3971, DOI 10.1200/JCO.2008.16.1414
   Saarinen-Pihkala UM, 2006, J CLIN ONCOL, V24, P5750, DOI 10.1200/JCO.2006.07.1225
   Saito S, 2017, CLIN THER, V39, P2380, DOI 10.1016/j.clinthera.2017.10.017
   Sarkar RR, 2019, JNCI-J NATL CANCER I, V111, P719, DOI 10.1093/jnci/djy193
   Shiroiwa T, 2010, MOL DIAGN THER, V14, P375, DOI 10.2165/11587610-000000000-00000
   Sung L, 2003, CANCER, V97, P592, DOI 10.1002/cncr.11098
   Tallen G, 2010, J CLIN ONCOL, V28, P2339, DOI 10.1200/JCO.2009.25.1983
   Thielen FW, 2020, EUR J HAEMATOL, V105, P203, DOI 10.1111/ejh.13427
   Turner HC, 2019, VALUE HEALTH, V22, P1026, DOI 10.1016/j.jval.2019.03.021
   von Stackelberg A, 2016, J CLIN ONCOL, V34, P4381, DOI 10.1200/JCO.2016.67.3301
   Wakase S, 2018, VALUE HEALTH, V21, pS36, DOI 10.1016/j.jval.2018.09.211
   Ward E, 2014, CA-CANCER J CLIN, V64, P83, DOI 10.3322/caac.21219
   Whittington MD, 2018, JAMA PEDIATR, V172, P1161, DOI 10.1001/jamapediatrics.2018.2530
NR 42
TC 1
Z9 1
U1 1
U2 2
PU ELSEVIER SCIENCE INC
PI NEW YORK
PA STE 800, 230 PARK AVE, NEW YORK, NY 10169 USA
SN 2666-6375
EI 2666-6367
J9 TRANSPL CELL THER
JI Transpl. Cell. Ther.
PD MAR
PY 2021
VL 27
IS 3
DI 10.1016/j.jtct.2020.12.023
PG 11
WC Hematology; Immunology; Transplantation
SC Hematology; Immunology; Transplantation
GA QY6GE
UT WOS:000630135200011
PM 33781519
OA gold
DA 2021-10-29
ER

PT J
AU Rallis, KS
   Hillyar, CRT
   Sideris, M
   Davies, JK
AF Rallis, Kathrine S.
   Hillyar, Christopher R. T.
   Sideris, Michail
   Davies, Jeff K.
TI T-cell-based Immunotherapies for Haematological Cancers, Part B: A SWOT
   Analysis of Adoptive Cell Therapies
SO ANTICANCER RESEARCH
LA English
DT Review
DE Hematologic malignancies; T cells; T-cell immunotherapy; cancer
   immunotherapy; adoptive cell therapy; haematopoietic stem cell
   transplant; donor lymphocyte infusion (DLI) chimeric antigen receptor
   (CAR)-T-cells; cancer treatment; review
AB Haematology has been at the forefront of cancer immunotherapy advancements. Allogeneic haematopoietic stem cell transplant (allo-HSCT) is one of the earliest forms of cancer immunotherapy and continues to cure thousands of patients. Donor lymphocyte infusion (DLI) increases alloHSCT efficacy and reduces graft-versus-host disease (GVHD). In recent years, chimeric antigen receptor (CAR)-T-cells have been approved for the treatment of distinct haematologic malignancies, producing durable response in otherwise untreatable patients. New target antigen identification and technological advances have enabled the structural and functional evolution of CARs, broadening their applications. Despite successes, adoptive T-cell (ATC) therapies are expensive, can cause severe adverse reactions and their use is restricted to few patients. This review considers the current status and future perspectives of allogeneic transplant and donor lymphocytes, as well as novel ATC therapies, such as CAR-T-cells in haematological malignancies by analysing their strengths, weaknesses, opportunities, and threats (SWOT). The biological rationale for anti-cancer mechanisms and development; current clinical data in specific haematological malignancies; efficacy, toxicity, response and resistance profiles; novel strategies to improve these characteristics; and potential targets to enhance or expand the application of these therapies are discussed.
C1 [Rallis, Kathrine S.; Davies, Jeff K.] Queen Mary Univ London, Barts Canc Inst, London, England.
   [Rallis, Kathrine S.; Hillyar, Christopher R. T.] Queen Mary Univ London, Barts & London Sch Med & Dent, London, England.
   [Sideris, Michail] Queen Mary Univ London, Womens Hlth Res Unit, London, England.
RP Rallis, KS (corresponding author), Barts & London Queen Marys Sch Med & Dent, Turner St, London E1 2AD, England.
EM k.s.rallis@smd16.qmul.ac.uk
RI Hillyar, Christopher/AAM-5755-2021
OI Rallis, Kathrine S./0000-0003-1011-3220
CR Ajina A, 2017, J IMMUNOTHER CANCER, V5, DOI 10.1186/s40425-017-0294-6
   [Anonymous], 2017, Cancer Discov, V7, pOF6, DOI 10.1158/2159-8290.CD-NB2017-040
   [Anonymous], 2020, RES C DE FDA GRANT A
   [Anonymous], 2020, FDA APPR BREUX AUT R
   [Anonymous], 2020, FDA APPR BRINGS 1 GE
   [Anonymous], 2019, FDA AOOR TIS AD REL
   [Anonymous], 2020, FDA APPR CAR T CELL
   Ansell SM, 2015, NEW ENGL J MED, V372, P311, DOI 10.1056/NEJMoa1411087
   Apetoh L, 2007, NAT MED, V13, P1050, DOI 10.1038/nm1622
   APPERLEY JF, 1986, BONE MARROW TRANSPL, V1, P53
   Aranda F, 2015, ONCOIMMUNOLOGY, V4, DOI 10.1080/2162402X.2015.1046673
   Batchu RB, 2018, SURGERY, V163, P627, DOI 10.1016/j.surg.2017.10.056
   Benmebarek MR, 2019, INT J MOL SCI, V20, DOI 10.3390/ijms20061283
   Bielamowicz K, 2018, NEURO-ONCOLOGY, V20, P506, DOI 10.1093/neuonc/nox182
   Biernacki MA, 2019, CANCER J, V25, P179, DOI 10.1097/PPO.0000000000000378
   Bollard CM, 2004, J EXP MED, V200, P1623, DOI 10.1084/jem.20040890
   Bouchkouj N, 2019, CLIN CANCER RES, V25, P1702, DOI 10.1158/1078-0432.CCR-18-2743
   Bouchlaka MN, 2010, IMMUNOTHERAPY-UK, V2, P399, DOI 10.2217/IMT.10.20
   Bracci L, 2014, CELL DEATH DIFFER, V21, P15, DOI 10.1038/cdd.2013.67
   Brown CE, 2016, NEW ENGL J MED, V375, P2561, DOI 10.1056/NEJMoa1610497
   Brudno JN, 2018, NAT REV CLIN ONCOL, V15, P31, DOI 10.1038/nrclinonc.2017.128
   Brudno JN, 2016, BLOOD, V127, P3321, DOI 10.1182/blood-2016-04-703751
   Buka D, 2016, Klin Onkol, V29, P204
   Cappell K, 2020, J CLIN ONCOL, V38
   Champlin R E, 1985, Prog Clin Biol Res, V193, P315
   Chang CW, 2015, CELL REP, V12, P1668, DOI 10.1016/j.celrep.2015.08.013
   Chang X, 2016, BONE MARROW TRANSPL, V51, P324, DOI 10.1038/bmt.2015.288
   Chang ZNL, 2018, NAT CHEM BIOL, V14, P317, DOI [10.1038/NCHEMBIO.2565, 10.1038/nchembio.2565]
   Chmielewski M, 2011, CANCER RES, V71, P5697, DOI 10.1158/0008-5472.CAN-11-0103
   Cogdill AP, 2017, BRIT J CANCER, V117, P1, DOI 10.1038/bjc.2017.136
   D'Souza A, 2020, BIOL BLOOD MARROW TR, V26, pE177, DOI 10.1016/j.bbmt.2020.04.013
   Davies JK, 2018, CLIN CANCER RES, V24, P4098, DOI 10.1158/1078-0432.CCR-18-0449
   Deol A, 2010, CANCER TREAT REV, V36, P528, DOI 10.1016/j.ctrv.2010.03.004
   Eyquem J, 2017, NATURE, V543, P113, DOI 10.1038/nature21405
   Fry TJ, 2018, NAT MED, V24, P20, DOI 10.1038/nm.4441
   Garcia KC, 1998, SCIENCE, V279, P1166, DOI 10.1126/science.279.5354.1166
   Garfall AL, 2015, NEW ENGL J MED, V373, P1040, DOI 10.1056/NEJMoa1504542
   Gargett T, 2016, MOL THER, V24, P1135, DOI 10.1038/mt.2016.63
   Gattinoni L, 2006, NAT REV IMMUNOL, V6, P383, DOI 10.1038/nri1842
   Ghorashian S, 2019, NAT MED, V25, P1408, DOI 10.1038/s41591-019-0549-5
   Giavridis T, 2018, NAT MED, V24, P731, DOI 10.1038/s41591-018-0041-7
   GROSS G, 1989, P NATL ACAD SCI USA, V86, P10024, DOI 10.1073/pnas.86.24.10024
   Grupp SA, 2013, NEW ENGL J MED, V368, P1509, DOI 10.1056/NEJMoa1215134
   Habib S, 2019, OCHSNER J, V19, P186, DOI 10.31486/toj.19.0033
   Han X, 2019, J HEMATOL ONCOL, V12, DOI 10.1186/s13045-019-0813-7
   HEDRICK SM, 1984, NATURE, V308, P149, DOI 10.1038/308149a0
   Henig I, 2014, RAMBAM MAIMONIDES ME, V5, DOI 10.5041/RMMJ.10162
   Hernandez I, 2018, JAMA ONCOL, V4, P994, DOI 10.1001/jamaoncol.2018.0977
   Higgins JP, 2009, CANCER BIOL THER, V8, P1440, DOI 10.4161/cbt.8.15.9133
   Hill BT, 2020, BONE MARROW TRANSPL, V55, P1184, DOI 10.1038/s41409-019-0657-3
   HOCK RA, 1986, NATURE, V320, P275, DOI 10.1038/320275a0
   Holdenrieder S, 2007, ANTICANCER RES, V27, P2041
   HOROWITZ MM, 1990, BLOOD, V75, P555
   Huang RH, 2020, J HEMATOL ONCOL, V13, DOI 10.1186/s13045-020-00910-5
   Hung CF, 2018, HUM GENE THER, V29, P614, DOI 10.1089/hum.2017.080
   Im A, 2017, J HEMATOL ONCOL, V10, DOI 10.1186/s13045-017-0453-8
   Jackson HJ, 2016, NAT REV CLIN ONCOL, V13, P370, DOI 10.1038/nrclinonc.2016.36
   John LB, 2013, CLIN CANCER RES, V19, P5636, DOI 10.1158/1078-0432.CCR-13-0458
   Jones Benjamin S, 2014, Front Pharmacol, V5, P254, DOI 10.3389/fphar.2014.00254
   Kaiser AD, 2015, CANCER GENE THER, V22, P72, DOI 10.1038/cgt.2014.78
   Kalos M, 2013, IMMUNITY, V39, P49, DOI 10.1016/j.immuni.2013.07.002
   Kerkar SP, 2011, J CLIN INVEST, V121, P4746, DOI 10.1172/JCI58814
   Kershaw MH, 2006, CLIN CANCER RES, V12, P6106, DOI 10.1158/1078-0432.CCR-06-1183
   Kershaw MH, 2013, NAT REV CANCER, V13, P525, DOI 10.1038/nrc3565
   Kim DS, 2017, NAT COMMUN, V8, DOI 10.1038/s41467-017-00324-x
   KOLB HJ, 1990, BLOOD, V76, P2462, DOI 10.1182/blood.V76.12.2462.2462
   Koneru M, 2015, J TRANSL MED, V13, DOI 10.1186/s12967-015-0460-x
   Koneru M, 2015, ONCOIMMUNOLOGY, V4, DOI 10.4161/2162402X.2014.994446
   KUWANA Y, 1987, BIOCHEM BIOPH RES CO, V149, P960, DOI 10.1016/0006-291X(87)90502-X
   Lamers Cor H J, 2006, J Clin Oncol, V24, pe20, DOI 10.1200/JCO.2006.05.9964
   Lee DW, 2015, LANCET, V385, P517, DOI 10.1016/S0140-6736(14)61403-3
   Li D, 2019, SIGNAL TRANSDUCT TAR, V4, DOI 10.1038/s41392-019-0070-9
   Liao YP, 2004, J IMMUNOL, V173, P2462, DOI 10.4049/jimmunol.173.4.2462
   Liu EL, 2020, NEW ENGL J MED, V382, P545, DOI 10.1056/NEJMoa1910607
   Liu XJ, 2016, CANCER RES, V76, P1578, DOI 10.1158/0008-5472.CAN-15-2524
   Lokhorst HM, 1997, BLOOD, V90, P4206, DOI 10.1182/blood.V90.10.4206
   Lonial S, 2020, LANCET ONCOL, V21, P207, DOI 10.1016/S1470-2045(19)30788-0
   Lotem M, 2006, J IMMUNOTHER, V29, P616, DOI 10.1097/01.cji.0000211312.36363.56
   Louis CU, 2009, BLOOD, V113, P2442, DOI 10.1182/blood-2008-05-157222
   LOWENBERG B, 1986, BONE MARROW TRANSPL, V1, P133
   Lugade AA, 2008, J IMMUNOL, V180, P3132, DOI 10.4049/jimmunol.180.5.3132
   Lutsiak MEC, 2005, BLOOD, V105, P2862, DOI 10.1182/blood-2004-06-2410
   Lynn RC, 2019, NATURE, V576, P293, DOI 10.1038/s41586-019-1805-z
   Ma Y, 2013, IMMUNITY, V38, P729, DOI 10.1016/j.immuni.2013.03.003
   Moon EK, 2017, ANN AM THORAC SOC, V14, P1248, DOI 10.1513/AnnalsATS.201702-152FR
   Morgan RA, 2006, SCIENCE, V314, P126, DOI 10.1126/science.1129003
   Murphy A, 2005, IMMUNITY, V22, P403, DOI 10.1016/j.immuni.2005.03.007
   Neelapu SS, 2017, NEW ENGL J MED, V377, P2531, DOI 10.1056/NEJMoa1707447
   Neelapu SS, 2018, NAT REV CLIN ONCOL, V15, P47, DOI 10.1038/nrclinonc.2017.148
   Nikiforow S, 2016, HAEMATOLOGICA, V101, P1251, DOI 10.3324/haematol.2015.141176
   PAPADOPOULOS EB, 1994, NEW ENGL J MED, V330, P1185, DOI 10.1056/NEJM199404283301703
   Parente-Pereira AC, 2013, J IMMUNOL, V191, P2437, DOI 10.4049/jimmunol.1301119
   PATTERSON J, 1986, BRIT J HAEMATOL, V63, P221
   Petty AJ, 2020, CANCERS, V12, DOI 10.3390/cancers12040842
   Rajeswaran A, 2008, LUNG CANCER, V59, P1, DOI 10.1016/j.lungcan.2007.07.012
   Ramakrishnan R, 2012, CANCER RES, V72, P5483, DOI 10.1158/0008-5472.CAN-12-2236
   Rapoport AP, 2015, NAT MED, V21, P914, DOI 10.1038/nm.3910
   Reits EA, 2006, J EXP MED, V203, P1259, DOI 10.1084/jem.20052494
   RIDDELL SR, 1992, SCIENCE, V257, P238
   Rosenberg SA, 2005, NAT CLIN PRACT ONCOL, V2, P115, DOI 10.1038/ncponc0101
   ROSENBERG SA, 1994, J NATL CANCER I, V86, P1159, DOI 10.1093/jnci/86.15.1159
   ROSENBERG SA, 1988, NEW ENGL J MED, V319, P1676, DOI 10.1056/NEJM198812223192527
   Rosenberg SA, 2008, NAT REV CANCER, V8, P299, DOI 10.1038/nrc2355
   Rudolph MG, 2002, CURR OPIN IMMUNOL, V14, P52, DOI 10.1016/S0952-7915(01)00298-9
   Sadelain M, 2017, NATURE, V545, P423, DOI 10.1038/nature22395
   Salama M, 2000, BONE MARROW TRANSPL, V26, P1179, DOI 10.1038/sj.bmt.1702685
   Schaap N, 2001, LEUKEMIA, V15, P1339, DOI 10.1038/sj.leu.2402203
   SCHAEFERRIDDER M, 1982, SCIENCE, V215, P166, DOI 10.1126/science.7053567
   Scott EM, 2018, MACROMOL BIOSCI, V18, DOI 10.1002/mabi.201700187
   Shi M, 2013, J IMMUNOL, V190, P2976, DOI 10.4049/jimmunol.1201605
   Shimabukuro-Vornhagen A, 2018, J IMMUNOTHER CANCER, V6, DOI 10.1186/s40425-018-0343-9
   Singh AK, 2016, CANCER RES, V76, P6445, DOI 10.1158/0008-5472.CAN-16-1311
   Singh N, 2016, ONCOIMMUNOLOGY, V5, DOI 10.1080/2162402X.2015.1040216
   Smith EL, 2019, SCI TRANSL MED, V11, DOI 10.1126/scitranslmed.aau7746
   Steinberg A, 2015, RAMBAM MAIMONIDES ME, V6, DOI 10.5041/RMMJ.10217
   Till BG, 2008, BLOOD, V112, P2261, DOI 10.1182/blood-2007-12-128843
   Tokarew N, 2019, BRIT J CANCER, V120, P26, DOI 10.1038/s41416-018-0325-1
   TONEGUZZO F, 1986, P NATL ACAD SCI USA, V83, P3496, DOI 10.1073/pnas.83.10.3496
   van der Griend R, 1999, BONE MARROW TRANSPL, V23, P195, DOI 10.1038/sj.bmt.1701546
   van Schalkwyk MCI, 2013, HUM GENE THER CL DEV, V24, P134, DOI 10.1089/humc.2013.144
   Verdonck LF, 1998, BONE MARROW TRANSPL, V22, P1057, DOI 10.1038/sj.bmt.1701496
   Verfuerth S, 2015, BONE MARROW TRANSPL, V50, P1358, DOI 10.1038/bmt.2015.135
   Vierboom MPM, 2000, INT J CANCER, V87, P253, DOI 10.1002/1097-0215(20000715)87:2<253::AID-IJC17>3.0.CO;2-A
   Vormittag P, 2018, CURR OPIN BIOTECH, V53, P164, DOI 10.1016/j.copbio.2018.01.025
   Waldman AD, 2020, NAT REV IMMUNOL, V20, P651, DOI 10.1038/s41577-020-0306-5
   Wang MH, 2020, NEW ENGL J MED, V382, P1331, DOI 10.1056/NEJMoa1914347
   WEIDEN PL, 1979, NEW ENGL J MED, V300, P1068, DOI 10.1056/NEJM197905103001902
   Wilkie S, 2010, J BIOL CHEM, V285, P25538, DOI 10.1074/jbc.M110.127951
   Xu JJ, 2018, ONCOL LETT, V16, P2063, DOI 10.3892/ol.2018.8946
   Yamamoto TN, 2019, NAT MED, V25, P1488, DOI 10.1038/s41591-019-0596-y
   YANAGI Y, 1984, NATURE, V308, P145, DOI 10.1038/308145a0
   Yeku OO, 2017, SCI REP-UK, V7, DOI 10.1038/s41598-017-10940-8
   Zhao JX, 2012, PLOS ONE, V7, DOI 10.1371/journal.pone.0046241
   Zhao LJ, 2019, FRONT IMMUNOL, V10, DOI 10.3389/fimmu.2019.02250
NR 134
TC 0
Z9 0
U1 0
U2 0
PU INT INST ANTICANCER RESEARCH
PI ATHENS
PA EDITORIAL OFFICE 1ST KM KAPANDRITIOU-KALAMOU RD KAPANDRITI, PO BOX 22,
   ATHENS 19014, GREECE
SN 0250-7005
EI 1791-7530
J9 ANTICANCER RES
JI Anticancer Res.
PD MAR
PY 2021
VL 41
IS 3
BP 1143
EP 1156
DI 10.21873/anticanres.14871
PG 14
WC Oncology
SC Oncology
GA RB3LV
UT WOS:000632017100002
PM 33788705
OA hybrid
DA 2021-10-29
ER

PT J
AU Jaggers, JL
   Giri, S
   Klepin, HD
   Wildes, TM
   Olin, RL
   Artz, A
   Wall, S
   Jaglowski, S
   William, B
   Benson, DM
   Rosko, AE
AF Jaggers, Jordon L.
   Giri, Smith
   Klepin, Heidi D.
   Wildes, Tanya M.
   Olin, Rebecca L.
   Artz, Andrew
   Wall, Sarah
   Jaglowski, Samantha
   William, Basem
   Benson, Don M.
   Rosko, Ashley E.
TI Characterizing inclusion and exclusion criteria in clinical trials for
   chimeric antigen receptor (CAR) T-cell therapy among adults with
   hematologic malignancies
SO JOURNAL OF GERIATRIC ONCOLOGY
LA English
DT Article
DE Clinical trial design; Chimeric antigen receptor t-cell therapy
ID CANCER
AB Objective: Restrictive eligibility criteria are a known barrier to patient enrollment into clinical trials. With the introduction of chimeric antigen receptor T-cell (CAR-T) therapy, it is imperative to ensure trials are generalizable to the intended population with appropriate safety guiderails.
   Methods: Using the U.S. National Library of Medicine's clinical trial database, we identified 84 clinical trials and characterized inclusion/exclusion criteria for CAR-T therapy in hematologic malignancies with a focus on age, performance status, and comorbidities, and the relationship to sponsorship, disease type, and study phase.
   Results: The overwhelming majority of CAR-T trials imposed restrictions on upper age (n = 54, 64%), performance status (n = 72, 86%), and renal function (n = 76, 90%). Institution-sponsored studies were more likely to have age restrictions (n = 29) than industry-sponsored (n = 20), (83% vs 45%, p < 0.01). There was no relationship between study phase and use of upper age limit restriction or study phase and affiliation with performance status restrictions. Inclusion criteria for renal function was highly variable and ambiguous; creatinine < 1.2-3.0 mg/dL, creatinine clearance > 20-60 mL/min, and GFR > 30-70 mL/min.
   Conclusion: These results suggest highly variable inclusion/exclusion criteria for early phase CAR-T studies that may limit patient accessibility to therapy and emphasize the need for a standardized, evidence-based approach to patient enrollment.
   (C) 2020 Elsevier Ltd. All rights reserved.
C1 [Jaggers, Jordon L.] Ohio State Univ, Coll Med, Columbus, OH 43210 USA.
   [Giri, Smith] Univ Alabama Birmingham, Birmingham, AL USA.
   [Klepin, Heidi D.] Wake Forest Sch Med, Winston Salem, NC 27101 USA.
   [Wildes, Tanya M.] Washington Univ, Sch Med, St Louis, MO USA.
   [Olin, Rebecca L.] Univ Calif San Francisco, San Francisco, CA 94143 USA.
   [Artz, Andrew] City Hope Comprehens Canc Ctr, Duarte, CA USA.
   [Wall, Sarah; Jaglowski, Samantha; William, Basem; Benson, Don M.; Rosko, Ashley E.] Ohio State Univ, Div Hematol, Columbus, OH 43210 USA.
RP Rosko, AE (corresponding author), A345 Starling Loving Hall,320 W 10th Ave, Columbus, OH 43210 USA.
EM Ashley.Rosko@osumc.edu
FU National Cancer Institute of the National Institutes of HealthUnited
   States Department of Health & Human ServicesNational Institutes of
   Health (NIH) - USANIH National Cancer Institute (NCI) [K23 CA208010-01]
FX Research reported in this publication was supported by the National
   Cancer Institute of the National Institutes of Health under the Award
   Number K23 CA208010-01 (PI Rosko). The content is solely the
   responsibility of the authors and does not necessarily represent the
   official views of the National Institutes of Health.
CR Administration USDoHaHSFaD, 2019, ENH DIV CLIN TRIAL P
   [Anonymous], 2020, ECOG PERF STAT
   Hamaker ME, 2014, ONCOLOGIST, V19, P1069, DOI 10.1634/theoncologist.2014-0093
   Hunter BD, 2019, JNCI-J NATL CANCER I, V111, P646, DOI 10.1093/jnci/djz017
   Hurria A, 2011, J CLIN ONCOL, V29, P3457, DOI 10.1200/JCO.2011.34.7625
   Kanapuru B, 2020, BLOOD REV, V43, DOI 10.1016/j.blre.2020.100670
   Launay-Vacher V, 2007, CANCER-AM CANCER SOC, V110, P1376, DOI 10.1002/cncr.22904
   Lee DW, 2019, BIOL BLOOD MARROW TR, V25, P625, DOI 10.1016/j.bbmt.2018.12.758
   Locke FL, 2017, CANCER RES, V77, DOI 10.1158/1538-7445.AM2017-CT019
   Maude SL, 2018, NEW ENGL J MED, V378, P439, DOI 10.1056/NEJMoa1709866
   Nastoupil LJ, 2020, J CLIN ONCOL, V38, P3119, DOI 10.1200/JCO.19.02104
   Schuster SJ, 2019, NEW ENGL J MED, V380, P45, DOI 10.1056/NEJMoa1804980
   Singh Harpreet, 2018, Am Soc Clin Oncol Educ Book, V38, P392, DOI 10.1200/EDBK_201133
   Statler A, 2017, LEUKEMIA, V31, P1808, DOI 10.1038/leu.2016.374
NR 14
TC 1
Z9 1
U1 0
U2 1
PU ELSEVIER
PI AMSTERDAM
PA RADARWEG 29, 1043 NX AMSTERDAM, NETHERLANDS
SN 1879-4068
EI 1879-4076
J9 J GERIATR ONCOL
JI J. Geriatr. Oncol.
PD MAR
PY 2021
VL 12
IS 2
BP 235
EP 238
DI 10.1016/j.jgo.2020.08.004
PG 4
WC Oncology; Geriatrics & Gerontology
SC Oncology; Geriatrics & Gerontology
GA RA8XB
UT WOS:000631702300008
PM 32855108
DA 2021-10-29
ER

PT J
AU Zettler, ME
   Feinberg, BA
   Phillips, EG
   Klink, AJ
   Mehta, S
   Gajra, A
AF Zettler, Marjorie E.
   Feinberg, Bruce A.
   Phillips, Eli G., Jr.
   Klink, Andrew J.
   Mehta, Sonam
   Gajra, Ajeet
TI Real-world adverse events associated with CAR T-cell therapy among
   adults age >= 65 years
SO JOURNAL OF GERIATRIC ONCOLOGY
LA English
DT Article
AB Introduction: Chimeric antigen receptor (CAR) T-cell therapy has emerged as a promising treatment for relapsed or refractory large B-cell lymphoma (LBCL) with the Food and Drug Administration (FDA) approvals of axicabtagene ciloleucel (axi-cel) and tisagenlecleucel (tis-cel). Although the incidence of LBCL is highest among patients age a >= 65, clinical trials supporting approval of these 2 products primarily enrolled younger patients. Safety data for axi-cel and tis-cel in older patients is limited.
   Methods: In this analysis, we queried the FDA Adverse Events Reporting System (FAERS) database for cases associated with axi-cel or tis-cel from the FDA approval dates for the LBCL indication for each product through December 31, 2019, and compared adverse events (AEs) reported for cases involving patients aged <65 and >= 65.
   Results: A total of 804 cases were retrieved, with 333 (41%) involving patients age >= 65. Cytokine release syndrome (CRS) was the most common AE reported in both age groups. Cases involving older patients had a significantly higher proportion of neurological AEs, including CART-cell-related encephalopathy syndrome (8% vs. 4%, p = 0.03). Some individual dinical features of CRS were significantly more common among younger age group cases, including pyrexia (33% vs. 23%, p < 0.01), tachycardia (10% vs. 5%, p < 0.01), and thrombocytopenia (4% vs. 2%, p = 0.03).
   Discussion: In this age-based analysis of FAERS reports for patients treated with axi-cel or tis-cel, we identified differences in patterns of AEs experienced. This large-scale post-marketing study complements clinical trial safety data and may help inform clinicians' decision making when treating adult patients with CAR-T cell therapy. (C) 2020 Elsevier Ltd. All rights reserved.
C1 [Zettler, Marjorie E.; Feinberg, Bruce A.; Phillips, Eli G., Jr.; Klink, Andrew J.; Mehta, Sonam; Gajra, Ajeet] Cardinal Hlth, Cardinal Hlth Specialty Solut, Dublin, OH USA.
RP Gajra, A (corresponding author), Cardinal Hlth Specialty Solut, 7000 Cardinal Pl, Dublin, OH 43017 USA.
EM ajeet.gajra@cardinalhealth.com
CR Jaglowski S, 2019, BLOOD, V134, DOI 10.1182/blood-2019-130983
   National Cancer Institute Surveillance Epidemiology and End Results (SEER) Program, CANC STAT FACTS NHL
   Neelapu SS, 2017, NEW ENGL J MED, V377, P2531, DOI 10.1056/NEJMoa1707447
   Pasquini MC, 2019, BLOOD, V134, DOI 10.1182/blood-2019-124750
   Riedell PA, BLOOD, V134, P1599
   Sano D, 2018, BLOOD, V132, DOI 10.1182/blood-2018-99-120013
   Schuster SJ, 2019, NEW ENGL J MED, V380, P45, DOI 10.1056/NEJMoa1804980
   Shah GL, 2019, HEALTHC UTIL COST S1, V134, P793
   Zelenetz AD, 2019, J NATL COMPR CANC NE, V17, P651, DOI 10.6004/jnccn.2019.0029
NR 9
TC 2
Z9 2
U1 1
U2 3
PU ELSEVIER
PI AMSTERDAM
PA RADARWEG 29, 1043 NX AMSTERDAM, NETHERLANDS
SN 1879-4068
EI 1879-4076
J9 J GERIATR ONCOL
JI J. Geriatr. Oncol.
PD MAR
PY 2021
VL 12
IS 2
BP 239
EP 242
DI 10.1016/j.jgo.2020.07.006
PG 4
WC Oncology; Geriatrics & Gerontology
SC Oncology; Geriatrics & Gerontology
GA QR9UY
UT WOS:000625557700002
PM 32798213
DA 2021-10-29
ER

PT J
AU Haque, S
   Vaiselbuh, SR
AF Haque, Shabirul
   Vaiselbuh, Sarah R.
TI CD19 Chimeric Antigen Receptor-Exosome Targets CD19 Positive B-lineage
   Acute Lymphocytic Leukemia and Induces Cytotoxicity
SO CANCERS
LA English
DT Article
DE exosomes; CD19 CAR; B-cell acute lymphocytic leukemia; CAR-T cell
   therapy
AB Simple Summary
   Our research describes our designer exosomes express CD19 Chimeric Antigen Receptor (Exo-CD19 CAR). This novel Exo-CD19 CAR is cytotoxic for CD19-positive leukemia B-cells without interfering with cytotoxicity in CD19-negative cells. This innovation can be translated into broader clinical applications as CD19 CAR exosome-based nano-immunotherapy for B-cell leukemia instead of whole CD19 CAR T-cell immunotherapy.
   CAR-T cell therapy is not without some clinical adverse effects, namely cytokine storms, due to a massive release of cytokines when CAR-T cells multiply in the body. Our goal was to develop exosomes expressing CD19 CAR to treat CD19-positive B-cell malignancies, instead of using whole CD19 CAR-T cells, thereby reducing the clinical risk of uncontrolled cytokine storms. Exosomes are extracellular nanovesicles (30-150 nm), composed of lipids, proteins, and nucleic acids, that carry the fingerprint of their parent cells. Exosomes are a preferred delivery system in nano-immunotherapy. Here, HEK293T parent cells were transduced with CD19 CAR plasmids and cellular CD19 CAR expression was confirmed. Exosomes (Exo-CD19 CAR) were isolated from the conditioned medium of non-transduced (WT) and CD19 CAR plasmid transduced HEK293T cells. Consequently, CD19 B-lineage leukemia cell lines were co-cultured with Exo-CD19 CAR and cell death was measured. Our data show that Exo-CD19 CAR treatment induced cytotoxicity and elevated pro-apoptotic genes in CD19-positive leukemia B-cells without inducing cell death in CD19-negative cells. Overall, the novel CD19 CAR exosomes target the CD19 surface antigens of leukemic B-cells and can induce contact-dependent cytotoxicity.
C1 [Haque, Shabirul; Vaiselbuh, Sarah R.] Northwell Hlth, Feinstein Inst Med Res, 350 Community Dr, Manhasset, NY 11030 USA.
   [Haque, Shabirul; Vaiselbuh, Sarah R.] Staten Isl Univ Hosp, Northwell Hlth, Dept Pediat, 475 Seaview Ave, Staten Isl, NY 10305 USA.
   [Vaiselbuh, Sarah R.] Monsey Hlth Ctr, 40 Robert Pitt Dr, Monsey, NY 10952 USA.
RP Haque, S (corresponding author), Northwell Hlth, Feinstein Inst Med Res, 350 Community Dr, Manhasset, NY 11030 USA.; Haque, S (corresponding author), Staten Isl Univ Hosp, Northwell Hlth, Dept Pediat, 475 Seaview Ave, Staten Isl, NY 10305 USA.
EM shaque@northwell.edu; svaiselbuh1@pride.hofstra.edu
OI haque, shabirul/0000-0002-6721-0630
FU Pediatric Oncology Research Fund; Staten Island University Hospital;
   Northwell Health; DiMartino Family Foundation; Island Auto-group, Staten
   Island
FX This research was funded by Pediatric Oncology Research Fund, Staten
   Island University Hospital, Northwell Health, and The DiMartino Family
   Foundation and Island Auto-group, Staten Island.
CR Alvarez-Erviti L, 2011, NAT BIOTECHNOL, V29, P341, DOI 10.1038/nbt.1807
   An N, 2016, ONCOTARGET, V7, P10638, DOI 10.18632/oncotarget.7079
   Boyiadzis MM, 2018, J IMMUNOTHER CANCER, V6, DOI 10.1186/s40425-018-0460-5
   Brudno JN, 2016, BLOOD, V127, P3321, DOI 10.1182/blood-2016-04-703751
   Diamant E, 2005, BLOOD, V105, P3247, DOI 10.1182/blood-2004-08-3165
   Fitzgerald JC, 2017, CRIT CARE MED, V45, pE124, DOI 10.1097/CCM.0000000000002053
   Fu WY, 2019, NAT COMMUN, V10, DOI 10.1038/s41467-019-12321-3
   Grupp SA, 2014, BEST PRACT RES CL HA, V27, P222, DOI 10.1016/j.beha.2014.10.014
   Grupp SA, 2013, NEW ENGL J MED, V368, P1509, DOI 10.1056/NEJMoa1215134
   Grupp SA, 2011, CURR TOP MICROBIOL, V344, P149, DOI 10.1007/82_2010_94
   Ha D, 2016, ACTA PHARM SIN B, V6, P287, DOI 10.1016/j.apsb.2016.02.001
   Haque S, 2020, PHARMACEUTICALS-BASE, V13, DOI 10.3390/ph13090241
   Haque Shabirul, 2018, Journal of Biological Methods, V5, pe96, DOI 10.14440/jbm.2018.249
   Haque S, 2017, BIOSCIENCE REP, V37, DOI 10.1042/BSR20160531
   Jena B, 2013, PLOS ONE, V8, DOI 10.1371/journal.pone.0057838
   Lee DW, 2014, BLOOD, V124, P188, DOI 10.1182/blood-2014-05-552729
   Lee H, 2012, J IMMUNOL, V188, P6093, DOI 10.4049/jimmunol.1103037
   Li H, 2018, CELL DEATH DIS, V9, DOI 10.1038/s41419-017-0238-6
   Maude SL, 2015, BLOOD, V125, P4017, DOI 10.1182/blood-2014-12-580068
   Maude SL, 2014, NEW ENGL J MED, V371, P1507, DOI 10.1056/NEJMoa1407222
   Mills DM, 2007, ADV EXP MED BIOL, V596, P139
   Morita D, 2018, MOL THER-METH CLIN D, V8, P131, DOI 10.1016/j.omtm.2017.12.003
   Morrissey MA, 2018, ELIFE, V7, DOI 10.7554/eLife.36688
   Nagamune T, 2017, NANO CONVERG, V4, DOI 10.1186/s40580-017-0103-4
   Nakajima M, 2019, CANCER SCI, V110, P3079, DOI 10.1111/cas.14169
   Neelapu SS, 2018, NAT REV CLIN ONCOL, V15, P47, DOI 10.1038/nrclinonc.2017.148
   Otero DC, 2003, J IMMUNOL, V171, P5921, DOI 10.4049/jimmunol.171.11.5921
   PETERS PJ, 1989, EUR J IMMUNOL, V19, P1469, DOI 10.1002/eji.1830190819
   PETERS PJ, 1991, J EXP MED, V173, P1099, DOI 10.1084/jem.173.5.1099
   Pui CH, 2010, J FORMOS MED ASSOC, V109, P777, DOI 10.1016/S0929-6646(10)60123-4
   Qian LR, 2016, CELL IMMUNOL, V304, P49, DOI 10.1016/j.cellimm.2016.03.003
   Ruella M, 2018, NAT MED, V24, P1499, DOI 10.1038/s41591-018-0201-9
   SCHEUERMANN RH, 1995, LEUKEMIA LYMPHOMA, V18, P385, DOI 10.3109/10428199509059636
   Singh N, 2016, CURR TREAT OPTION ON, V17, DOI 10.1007/s11864-016-0406-4
   Sommermeyer D, 2017, LEUKEMIA, V31, P2191, DOI 10.1038/leu.2017.57
   Sverdlov ED, 2012, BIOESSAYS, V34, P873, DOI 10.1002/bies.201200045
   Teachey DT, 2018, NAT REV CLIN ONCOL, V15, DOI 10.1038/nrclinonc.2018.19
   Thery C, 2002, NAT REV IMMUNOL, V2, P569, DOI 10.1038/nri855
   Thery Clotilde, 2006, Curr Protoc Cell Biol, VChapter 3, DOI 10.1002/0471143030.cb0322s30
   Tsukahara T, 2013, BIOCHEM BIOPH RES CO, V438, P84, DOI 10.1016/j.bbrc.2013.07.030
   Vaiselbuh S., 2015, CANCER RES, V1, P11, DOI [10.17980/2015.11, DOI 10.17980/2015.11]
   Velasquez MP, 2016, SCI REP-UK, V6, DOI 10.1038/srep27130
   Viaud S, 2009, PLOS ONE, V4, DOI 10.1371/journal.pone.0004942
   Williams C, 2014, CELL RES, V24, P766, DOI 10.1038/cr.2014.44
   Wu CH, 2019, J EXTRACELL VESICLES, V8, DOI 10.1080/20013078.2019.1588538
   Yang CY, 2020, MOL THER-ONCOLYTICS, V17, P571, DOI 10.1016/j.omto.2020.05.009
NR 46
TC 0
Z9 0
U1 3
U2 5
PU MDPI
PI BASEL
PA ST ALBAN-ANLAGE 66, CH-4052 BASEL, SWITZERLAND
EI 2072-6694
J9 CANCERS
JI Cancers
PD MAR
PY 2021
VL 13
IS 6
AR 1401
DI 10.3390/cancers13061401
PG 17
WC Oncology
SC Oncology
GA RE7XD
UT WOS:000634361000001
PM 33808645
OA gold, Green Published
DA 2021-10-29
ER

PT J
AU Upadhyay, R
   Boiarsky, JA
   Pantsulaia, G
   Svensson-Arvelund, J
   Lin, MJ
   Wroblewska, A
   Bhalla, S
   Scholler, N
   Bot, A
   Rossi, JM
   Sadek, N
   Parekh, S
   Lagana, A
   Baccarini, A
   Merad, M
   Brown, BD
   Brody, JD
AF Upadhyay, Ranjan
   Boiarsky, Jonathan A.
   Pantsulaia, Gvantsa
   Svensson-Arvelund, Judit
   Lin, Matthew J.
   Wroblewska, Aleksandra
   Bhalla, Sherry
   Scholler, Nathalie
   Bot, Adrian
   Rossi, John M.
   Sadek, Norah
   Parekh, Samir
   Lagana, Alessandro
   Baccarini, Alessia
   Merad, Miriam
   Brown, Brian D.
   Brody, Joshua D.
TI A Critical Role for Fas-Mediated Off-Target Tumor Killing in T-cell
   Immunotherapy
SO CANCER DISCOVERY
LA English
DT Article
AB T cell-based therapies have induced cancer remissions, though most tumors ultimately progress. reflecting inherent or acquired resistance including antigen escape. Better understanding of how T cells eliminate tumors will help decipher resistance mechanisms. We used a CRISPR/Cas9 screen and identified a necessary role for Fas-FasL in antigen-specific T-cell killing. We also found that Fas-FasL mediated off-target "bystander" killing of antigen-negative tumor cells. This localized bystander cytotoxicity enhanced clearance of antigen-heterogeneous tumors in vivo, a finding that has not been shown previously. Fas-mediated on-target and bystander killing was reproduced in chimeric antigen receptor (CAR-T) and bispecific antibody T-cell models and was augmented by inhibiting regulators of Fas signaling. Tumoral FAS expression alone predicted survival of CAR-T-treated patients in a large clinical trial (NCT02348216). These data suggest strategies to prevent immune escape by targeting both the antigen expression of most tumor cells and the geography of antigen-loss variants.
   SIGNIFICANCE: This study demonstrates the first report of in vivo Fas-dependent bystander killing of antigen-negative tumors by T cells, a phenomenon that may be contributing to the high response rates of antigen-directed immunotherapies despite tumoral heterogeneity. Small molecules that target the Fas pathway may potentiate this mechanism to prevent cancer relapse.
C1 [Upadhyay, Ranjan; Boiarsky, Jonathan A.; Pantsulaia, Gvantsa; Svensson-Arvelund, Judit; Lin, Matthew J.; Sadek, Norah; Parekh, Samir; Brody, Joshua D.] Icahn Sch Med Mt Sinai, Dept Med, Div Hematol & Med Oncol, New York, NY 10029 USA.
   [Upadhyay, Ranjan; Boiarsky, Jonathan A.; Pantsulaia, Gvantsa; Svensson-Arvelund, Judit; Lin, Matthew J.; Wroblewska, Aleksandra; Sadek, Norah; Parekh, Samir; Baccarini, Alessia; Merad, Miriam; Brown, Brian D.; Brody, Joshua D.] Icahn Sch Med Mt Sinai, Precis Immunol Inst, New York, NY 10029 USA.
   [Upadhyay, Ranjan; Boiarsky, Jonathan A.; Pantsulaia, Gvantsa; Svensson-Arvelund, Judit; Lin, Matthew J.; Wroblewska, Aleksandra; Bhalla, Sherry; Sadek, Norah; Parekh, Samir; Baccarini, Alessia; Merad, Miriam; Brown, Brian D.; Brody, Joshua D.] Icahn Sch Med Mt Sinai, Tisch Canc Inst, New York, NY 10029 USA.
   [Wroblewska, Aleksandra; Bhalla, Sherry; Lagana, Alessandro; Baccarini, Alessia; Brown, Brian D.] Icahn Sch Med Mt Sinai, Dept Genet & Genom Sci, New York, NY 10029 USA.
   [Scholler, Nathalie; Bot, Adrian; Rossi, John M.] Kite Pharma, Santa Monica, CA USA.
   [Merad, Miriam] Icahn Sch Med Mt Sinai, Dept Oncol Sci, New York, NY 10029 USA.
RP Brody, JD (corresponding author), Icahn Sch Med Mt Sinai, 1470 Madison Ave,5th Floor,Room 106, New York, NY 10029 USA.
EM joshua.brody@mssm.edu
OI Svensson-Arvelund, Judit/0000-0002-6260-0808; Scholler,
   nathalie/0000-0003-3743-7102; Lin, Matthew/0000-0003-4503-4653;
   Upadhyay, Ranjan/0000-0002-1326-5898
FU NIHUnited States Department of Health & Human ServicesNational
   Institutes of Health (NIH) - USA [P30CA196521, 5T32GM007280,
   5T32AI007605, R01CA154947, R01CA190400, U19AI128949, R37CA246239];
   Cancer Research Institute (CRI), NIH [R01AT011326, R01AI113221,
   R33CA223947]; Damon Runyon Cancer Research Foundation; Merck
   Investigator Studies Program; CRI
FX We thank the flow cytometry core facility, microscopy core facility, and
   the Center for Comparative Medicine and Surgery at Icahn School of
   Medicine at Mount Sinai. We also thank S. Hekmaty, G. Panda, and R.
   Sachidanandam for assistance with sequencing, J. Javier Bravo-Cordero
   for assistance with image analysis, and A. Kamphorst for critical review
   of the manuscript. Research reported in this article was supported by
   NIH P30CA196521. R. Upadhyay was supported by NIH 5T32GM007280 and
   5T32AI007605. M. Merad was supported by NIH R01CA154947 and R01CA190400.
   B.D. Brown was supported by the Cancer Research Institute (CRI), NIH
   R01AT011326, R01AI113221, and R33CA223947. B.D. Brown and M. Merad were
   supported by NIH U19AI128949. J.D. Brody was supported by the Damon
   Runyon Cancer Research Foundation, Merck Investigator Studies Program,
   CRI, and NIH R37CA246239.
CR Agudo J, 2018, IMMUNITY, V48, P271, DOI 10.1016/j.immuni.2018.02.001
   Agudo J, 2015, NAT BIOTECHNOL, V33, P1287, DOI 10.1038/nbt.3386
   Ali SA, 2016, BLOOD, V128, P1688, DOI 10.1182/blood-2016-04-711903
   Allard B, 2013, CLIN CANCER RES, V19, P5626, DOI 10.1158/1078-0432.CCR-13-0545
   Bateman A, 2019, NUCLEIC ACIDS RES, V47, pD506, DOI 10.1093/nar/gky1049
   Bennett M, 1998, SCIENCE, V282, P290, DOI 10.1126/science.282.5387.290
   Zhang B, 2008, J CLIN INVEST, V118, P1398, DOI 10.1172/JCI33522
   Breart B, 2008, J CLIN INVEST, V118, P1390, DOI 10.1172/JCI34388
   Brown CE, 2016, NEW ENGL J MED, V375, P2561, DOI 10.1056/NEJMoa1610497
   Cai ZJ, 2012, J IMMUNOL, V188, P5954, DOI 10.4049/jimmunol.1103466
   Cerami E, 2012, CANCER DISCOV, V2, P401, DOI 10.1158/2159-8290.CD-12-0095
   Chen L, 2010, NATURE, V465, P492, DOI 10.1038/nature09075
   Daver N, 2019, CANCER RES, V79, DOI 10.1158/1538-7445.AM2019-LB-222
   Dobin A, 2013, BIOINFORMATICS, V29, P15, DOI 10.1093/bioinformatics/bts635
   Doench JG, 2016, NAT BIOTECHNOL, V34, P184, DOI 10.1038/nbt.3437
   Dufva O, 2020, BLOOD, V135, P597, DOI 10.1182/blood.2019002121
   FLEISCHER B, 1986, EUR J IMMUNOL, V16, P1021, DOI 10.1002/eji.1830160826
   Fraietta JA, 2018, NAT MED, V24, P563, DOI 10.1038/s41591-018-0010-1
   Fry TJ, 2018, NAT MED, V24, P20, DOI 10.1038/nm.4441
   Gardner RA, 2017, BLOOD, V129, P3322, DOI 10.1182/blood-2017-02-769208
   Golstein P, 2018, NAT REV IMMUNOL, V18, P526, DOI 10.1038/s41577-018-0009-3
   Halle S, 2017, TRENDS IMMUNOL, V38, P432, DOI 10.1016/j.it.2017.04.002
   Hammerich L, 2019, NAT MED, V25, P814, DOI 10.1038/s41591-019-0410-x
   Hoekstra ME, 2020, NAT CANCER, V1, P291, DOI 10.1038/s43018-020-0036-4
   KAGI D, 1994, NATURE, V369, P31, DOI 10.1038/369031a0
   Kataoka T, 2002, EXP CELL RES, V273, P256, DOI 10.1006/excr.2001.5438
   Kochenderfer JN, 2017, J CLIN ONCOL, V35, DOI 10.1200/JCO.2016.71.3024
   Kochenderfer JN, 2010, BLOOD, V116, P3875, DOI 10.1182/blood-2010-01-265041
   Kochenderfer JN, 2009, J IMMUNOTHER, V32, P689, DOI 10.1097/CJI.0b013e3181ac6138
   LANZAVECCHIA A, 1986, NATURE, V319, P778, DOI 10.1038/319778a0
   LAUSEN B, 1992, BIOMETRICS, V48, P73, DOI 10.2307/2532740
   Lee DW, 2015, LANCET, V385, P517, DOI 10.1016/S0140-6736(14)61403-3
   Lee James, 2009, V506, P83, DOI 10.1007/978-1-59745-409-4_7
   Liao Y, 2019, NUCLEIC ACIDS RES, V47, DOI 10.1093/nar/gkz114
   Love MI, 2014, GENOME BIOL, V15, DOI 10.1186/s13059-014-0550-8
   Mackay S, 2017, J CLIN ONCOL, V35, DOI 10.1200/JCO.2017.35.7_suppl.49
   Maecker HL, 2002, CANCER CELL, V2, P139, DOI 10.1016/S1535-6108(02)00095-8
   Maier B, 2020, NATURE, V580, P257, DOI 10.1038/s41586-020-2134-y
   Majzner RG, 2018, CANCER DISCOV, V8, P1219, DOI 10.1158/2159-8290.CD-18-0442
   Manguso RT, 2017, NATURE, V547, P413, DOI 10.1038/nature23270
   Marshall N, 2019, CANCER DISCOV, V9, P1520, DOI 10.1158/2159-8290.CD-19-0391
   Maude SL, 2018, NEW ENGL J MED, V378, P439, DOI 10.1056/NEJMoa1709866
   Middha S, 2019, JCO PRECIS ONCOL, V3, DOI 10.1200/PO.18.00321
   Monleon I, 2001, J IMMUNOL, V167, P6736, DOI 10.4049/jimmunol.167.12.6736
   Mullokandov G, 2012, NAT METHODS, V9, P840, DOI [10.1038/NMETH.2078, 10.1038/nmeth.2078]
   Neelapu SS, 2017, NEW ENGL J MED, V377, P2531, DOI 10.1056/NEJMoa1707447
   Pan D, 2018, SCIENCE, V359, P770, DOI 10.1126/science.aao1710
   Park JH, 2018, NEW ENGL J MED, V378, P449, DOI 10.1056/NEJMoa1709919
   Patel SJ, 2017, NATURE, V548, P537, DOI 10.1038/nature23477
   Purbhoo MA, 2004, NAT IMMUNOL, V5, P524, DOI 10.1038/ni1058
   Reilly LAO, 2009, NATURE, V461, P659, DOI 10.1038/nature08402
   Rosenthal J, 2018, AM J HEMATOL, V93, pE352, DOI 10.1002/ajh.25235
   Rossi J, 2018, BLOOD, V132, P804, DOI 10.1182/blood-2018-01-828343
   Salmon H, 2019, NAT REV CANCER, V19, P215, DOI 10.1038/s41568-019-0125-9
   Sanjana NE, 2014, NAT METHODS, V11, P783, DOI 10.1038/nmeth.3047
   Schietinger A, 2013, ONCOIMMUNOLOGY, V2, DOI 10.4161/onci.26677
   Schimmer AD, 2006, CANCER RES, V66, P2367, DOI 10.1158/0008-5472.CAN-05-1061
   Schindelin J, 2012, NAT METHODS, V9, P676, DOI [10.1038/NMETH.2019, 10.1038/nmeth.2019]
   Schuster SJ, 2019, NEW ENGL J MED, V380, P45, DOI 10.1056/NEJMoa1804980
   Seki N, 2002, J IMMUNOL, V168, P3484, DOI 10.4049/jimmunol.168.7.3484
   Shah NN, 2019, NAT REV CLIN ONCOL, V16, P372, DOI 10.1038/s41571-019-0184-6
   Singh N, 2020, CANCER DISCOV, V10, P552, DOI 10.1158/2159-8290.CD-19-0813
   Smyth MJ, 1997, J IMMUNOL, V158, P5765
   Spiotto MT, 2004, NAT MED, V10, P294, DOI 10.1038/nm999
   Strasser A, 2009, IMMUNITY, V30, P180, DOI 10.1016/j.immuni.2009.01.001
   Su MWC, 2004, EUR J IMMUNOL, V34, P2459, DOI 10.1002/eji.200425096
   Tanaka M, 1998, NAT MED, V4, P31, DOI 10.1038/nm0198-031
   Thibaut R, 2020, NAT CANCER, V1, P302, DOI 10.1038/s43018-020-0038-2
   Turtle CJ, 2016, J CLIN INVEST, V126, P2123, DOI 10.1172/JCI85309
   Wiedemann A, 2006, P NATL ACAD SCI USA, V103, P10985, DOI 10.1073/pnas.0600651103
   Wroblewska A, 2018, CELL, V175, P1141, DOI 10.1016/j.cell.2018.09.022
   Yasukawa M, 2000, BLOOD, V95, P2352, DOI 10.1182/blood.V95.7.2352.007k40_2352_2355
   Zhou J, 2018, PLOS ONE, V13, DOI 10.1371/journal.pone.0191634
NR 73
TC 5
Z9 5
U1 2
U2 4
PU AMER ASSOC CANCER RESEARCH
PI PHILADELPHIA
PA 615 CHESTNUT ST, 17TH FLOOR, PHILADELPHIA, PA 19106-4404 USA
SN 2159-8274
EI 2159-8290
J9 CANCER DISCOV
JI Cancer Discov.
PD MAR
PY 2021
VL 11
IS 3
BP 599
EP 613
DI 10.1158/2159-8290.CD-20-0756
PG 15
WC Oncology
SC Oncology
GA QS4RU
UT WOS:000625890400024
PM 33334730
OA Green Accepted
DA 2021-10-29
ER

PT J
AU Lucifero, AG
   Luzzi, S
AF Giotta Lucifero, Alice
   Luzzi, Sabino
TI Against the Resilience of High-Grade Gliomas: The Immunotherapeutic
   Approach (Part I)
SO BRAIN SCIENCES
LA English
DT Review
DE bevacizumab; CAR T cell; cell-based therapy; glioblastoma;
   immunotherapy; malignant brain tumor; temozolomide
AB The resilience of high-grade gliomas (HGGs) against conventional chemotherapies is due to their heterogeneous genetic landscape, adaptive phenotypic changes, and immune escape mechanisms. Innovative immunotherapies have been developed to counteract the immunosuppressive capability of gliomas. Nevertheless, further research is needed to assess the efficacy of the immuno-based approach. The aim of this study is to review the newest immunotherapeutic approaches for glioma, focusing on the drug types, mechanisms of action, clinical pieces of evidence, and future challenges. A PRISMA (Preferred Reporting Items for Systematic Review and Meta-Analysis)-based literature search was performed on PubMed/Medline and ClinicalTrials.gov databases using the keywords "active/adoptive immunotherapy," "monoclonal antibodies," "vaccine," and "engineered T cell.", combined with "malignant brain tumor", "high-grade glioma." Only articles written in English published in the last 10 years were selected, filtered based on best relevance. Active immunotherapies include systemic temozolomide, monoclonal antibodies, and vaccines. In several preclinical and clinical trials, adoptive immunotherapies, including T, natural killer, and natural killer T engineered cells, have been shown to be potential treatment options for relapsing gliomas. Systemic temozolomide is considered the backbone for newly diagnosed HGGs. Bevacizumab and rindopepimut are promising second-line treatments. Adoptive immunotherapies have been proven for relapsing tumors, but further evidence is needed.
C1 [Giotta Lucifero, Alice; Luzzi, Sabino] Univ Pavia, Dept Clin Surg Diagnost & Pediat Sci, Neurosurg Unit, I-27100 Pavia, Italy.
   [Luzzi, Sabino] Fdn IRCCS Policlin San Matteo, Dept Surg Sci, Neurosurg Unit, I-27100 Pavia, Italy.
RP Luzzi, S (corresponding author), Univ Pavia, Dept Clin Surg Diagnost & Pediat Sci, Neurosurg Unit, I-27100 Pavia, Italy.; Luzzi, S (corresponding author), Fdn IRCCS Policlin San Matteo, Dept Surg Sci, Neurosurg Unit, I-27100 Pavia, Italy.
EM alicelucifero@gmail.com; sabino.luzzi@unipv.it
OI Luzzi, Sabino/0000-0002-1381-8528
CR Abrishami M, 2009, RETINA-J RET VIT DIS, V29, P699, DOI 10.1097/IAE.0b013e3181a2f42a
   Agarwala S S, 2000, Oncologist, V5, P144, DOI 10.1634/theoncologist.5-2-144
   Ahmed N, 2017, JAMA ONCOL, V3, P1094, DOI 10.1001/jamaoncol.2017.0184
   Ahmed N, 2010, CLIN CANCER RES, V16, P474, DOI 10.1158/1078-0432.CCR-09-1322
   Alvino E, 1999, J PHARMACOL EXP THER, V291, P1292
   Antonosante A, 2020, AGING-US, V12, P1928, DOI 10.18632/aging.102733
   Arevalo OD, 2019, FRONT NEUROL, V10, DOI 10.3389/fneur.2019.00460
   Auer TA, 2019, J NEURORADIOLOGY, V46, P36, DOI 10.1016/j.neurad.2018.04.002
   Bagley SJ, 2018, NEURO-ONCOLOGY, V20, P1429, DOI 10.1093/neuonc/noy032
   Bell EH, 2018, JAMA ONCOL, V4, P1405, DOI 10.1001/jamaoncol.2018.1977
   Binabaj MM, 2018, J CELL PHYSIOL, V233, P378, DOI 10.1002/jcp.25896
   Bocangel DB, 2002, CLIN CANCER RES, V8, P2725
   Brown CE, 2018, MOL THER, V26, P31, DOI 10.1016/j.ymthe.2017.10.002
   Brown CE, 2016, NEW ENGL J MED, V375, P2561, DOI 10.1056/NEJMoa1610497
   Brown CE, 2015, CLIN CANCER RES, V21, P4062, DOI 10.1158/1078-0432.CCR-15-0428
   Burkhardt JK, 2012, WORLD NEUROSURG, V77, P130, DOI 10.1016/j.wneu.2011.05.056
   Campanella R, 2020, J NEUROL SCI, V417, DOI 10.1016/j.jns.2020.117083
   Campanella R, 2020, CELLS-BASEL, V9, DOI 10.3390/cells9020294
   Carpentier A, 2016, SCI TRANSL MED, V8, DOI 10.1126/scitranslmed.aaf6086
   Castro BA, 2014, NEUROSURG FOCUS, V37, DOI 10.3171/2014.9.FOCUS14516
   Chakraborty S, 2016, J NEURO-ONCOL, V128, P405, DOI 10.1007/s11060-016-2099-8
   Chen R, 2017, NEUROTHERAPEUTICS, V14, P284, DOI 10.1007/s13311-017-0519-x
   Chinot OL, 2011, ADV THER, V28, P334, DOI 10.1007/s12325-011-0007-3
   Choi BD, 2018, NEUROSURG FOCUS, V44, DOI 10.3171/2018.2.FOCUS17788
   Chow KKH, 2013, MOL THER, V21, P629, DOI 10.1038/mt.2012.210
   Chuntova P, 2019, FRONT IMMUNOL, V9, DOI 10.3389/fimmu.2018.03062
   D'Amico RS, 2020, J NEURO-ONCOL, V147, P261, DOI 10.1007/s11060-020-03435-6
   D'Amico RS, 2020, J NEUROSURG, V133, P614, DOI 10.3171/2019.3.JNS1963
   Dehcordi SR, 2017, WORLD NEUROSURG, V105, P895, DOI 10.1016/j.wneu.2017.05.099
   Del Vecchio CA, 2012, EXPERT REV VACCINES, V11, P133, DOI [10.1586/ERV.11.177, 10.1586/erv.11.177]
   DENNY BJ, 1994, BIOCHEMISTRY-US, V33, P9045, DOI 10.1021/bi00197a003
   Dhodapkar KM, 2004, INT J CANCER, V109, P893, DOI 10.1002/ijc.20050
   Diaz RJ, 2017, J NEURO-ONCOL, V133, P455, DOI 10.1007/s11060-017-2477-x
   EAGAN RT, 1983, J CLIN ONCOL, V1, P38, DOI 10.1200/JCO.1983.1.1.38
   Eckel-Passow JE, 2015, NEW ENGL J MED, V372, P2499, DOI 10.1056/NEJMoa1407279
   Elleaume H, 2020, J NEURO-ONCOL, V149, P193, DOI 10.1007/s11060-020-03600-x
   Elsamadicy AA, 2017, EXPERT OPIN BIOL TH, V17, P507, DOI 10.1080/14712598.2017.1299705
   Etame AB, 2012, NEUROSURG FOCUS, V32, DOI 10.3171/2011.10.FOCUS11252
   Everson Richard G, 2018, Prog Neurol Surg, V32, P90, DOI 10.1159/000469683
   Fang C, 2015, ACS APPL MATER INTER, V7, P6674, DOI 10.1021/am5092165
   Ferlay J, 2013, EUR J CANCER, V49, P1374, DOI 10.1016/j.ejca.2012.12.027
   Fesnak AD, 2016, NAT REV CANCER, V16, P566, DOI 10.1038/nrc.2016.97
   Filley AC, 2017, ONCOTARGET, V8, P91779, DOI 10.18632/oncotarget.21586
   Friedman HS, 2009, J CLIN ONCOL, V27, P4733, DOI 10.1200/JCO.2008.19.8721
   Friedman HS, 2000, CLIN CANCER RES, V6, P2585
   Fukushima T, 2009, ANTICANCER RES, V29, P4845
   Gabrilovich DI, 1996, NAT MED, V2, P1096, DOI 10.1038/nm1096-1096
   Gatson Na Tosha N, 2016, CNS Oncol, V5, P11, DOI 10.2217/cns.15.38
   Geller MA, 2011, IMMUNOTHERAPY-UK, V3, P1445, DOI [10.2217/IMT.11.131, 10.2217/imt.11.131]
   Giaccone G, 2002, CLIN CANCER RES, V8, P3702
   Gieryng A, 2017, LAB INVEST, V97, P498, DOI 10.1038/labinvest.2017.19
   Giese A, 2003, J CLIN ONCOL, V21, P1624, DOI 10.1200/JCO.2003.05.063
   Gilbert MR, 2014, NEW ENGL J MED, V370, P699, DOI 10.1056/NEJMoa1308573
   Giotta Lucifero Alice, 2020, Acta Biomed, V91, P32, DOI 10.23750/abm.v91i7-S.9953
   Giotta Lucifero Alice, 2020, Acta Biomed, V91, P5, DOI 10.23750/abm.v91i7-S.9951
   Giotta Lucifero Alice, 2020, Acta Biomed, V91, P61, DOI 10.23750/abm.v91i7-S.9956
   Golan I, 2018, CANCERS, V10, DOI 10.3390/cancers10120522
   Grabowski MM, 2021, J NEURO-ONCOL, V151, P3, DOI 10.1007/s11060-020-03483-y
   Grill J, 2018, J CLIN ONCOL, V36, P951, DOI 10.1200/JCO.2017.76.0611
   Han SJ, 2012, NEUROSURG CLIN N AM, V23, P357, DOI 10.1016/j.nec.2012.05.001
   Hanaei S, 2018, REV NEUROSCIENCE, V29, P443, DOI 10.1515/revneuro-2017-0057
   Hartmann J, 2017, EMBO MOL MED, V9, P1183, DOI 10.15252/emmm.201607485
   Heemskerk MHM, 2010, HAEMATOL-HEMATOL J, V95, P15, DOI 10.3324/haematol.2009.016022
   Hegi ME, 2005, NEW ENGL J MED, V352, P997, DOI 10.1056/NEJMoa043331
   Heimberger AB, 2008, NEURO-ONCOLOGY, V10, P98, DOI 10.1215/15228517-2007-046
   Hermisson M, 2006, J NEUROCHEM, V96, P766, DOI 10.1111/j.1471-4159.2005.03583.x
   Hombach-Klonisch S, 2018, PHARMACOL THERAPEUT, V184, P13, DOI 10.1016/j.pharmthera.2017.10.017
   Im SA, 1999, CANCER RES, V59, P895
   Ishikawa E, 2004, ANTICANCER RES, V24, P1861
   Ito H, 2019, NAT MED, V25, P359, DOI 10.1038/s41591-019-0385-7
   Jabir NR, 2012, INT J NANOMED, V7, P4391, DOI 10.2147/IJN.S33838
   Jiang W, 2007, EXPERT OPIN DRUG DEL, V4, P621, DOI 10.1517/17425247.4.6.621
   Jiapaer S, 2018, NEUROL MED-CHIR, V58, P405, DOI 10.2176/nmc.ra.2018-0141
   Jin D, 2020, J EXP CLIN CANC RES, V39, DOI 10.1186/s13046-019-1503-6
   Johnson DR, 2012, J NEURO-ONCOL, V107, P359, DOI 10.1007/s11060-011-0749-4
   June CH, 2018, SCIENCE, V359, P1361, DOI 10.1126/science.aar6711
   Karantalis V, 2015, CIRC RES, V116, P12, DOI 10.1161/CIRCRESAHA.114.305495
   Kessels HWHG, 2001, NAT IMMUNOL, V2, P957, DOI 10.1038/ni1001-957
   Khasraw M, 2014, EXPERT OPIN BIOL TH, V14, P729, DOI 10.1517/14712598.2014.898060
   Khasraw M, 2012, EXPERT OPIN BIOL TH, V12, P1101, DOI 10.1517/14712598.2012.694422
   Kim MM, 2018, CANCER J, V24, P180, DOI 10.1097/PPO.0000000000000326
   Kmiecik J, 2014, ONCOIMMUNOLOGY, V3, DOI 10.4161/onci.27185
   Kothari PD, 2013, AM J NEURORADIOL, V34, P1752, DOI 10.3174/ajnr.A3506
   Krenciute G, 2017, CANCER IMMUNOL RES, V5, P571, DOI 10.1158/2326-6066.CIR-16-0376
   Kwatra MM, 2017, CURR CANCER DRUG TAR, V17, P290, DOI 10.2174/1568009616666161227091522
   Kwok D, 2020, J NEURO-ONCOL, V147, P281, DOI 10.1007/s11060-020-03450-7
   Lachmann RH, 2004, INT J EXP PATHOL, V85, P177, DOI 10.1111/j.0959-9673.2004.00383.x
   Ladomersky E, 2016, ONCOIMMUNOLOGY, V5, DOI 10.1080/2162402X.2016.1196311
   Lai RK, 2011, NEURO-ONCOLOGY, V13, P34
   Lee YH, 2019, ARCH PHARM RES, V42, P607, DOI 10.1007/s12272-019-01136-x
   Li G, 2010, NEUROSURG CLIN N AM, V21, P87, DOI 10.1016/j.nec.2009.08.004
   Liu YX, 2018, ONCOTARGETS THER, V11, P2673, DOI 10.2147/OTT.S159913
   Londhe VY, 2020, EXPERT REV VACCINES, V19, P407, DOI 10.1080/14760584.2020.1750376
   Louis DN, 2016, ACTA NEUROPATHOL, V131, P803, DOI 10.1007/s00401-016-1545-1
   Lowenstein PR, 2016, CLIN CANCER RES, V22, P4760, DOI 10.1158/1078-0432.CCR-16-1477
   Ludwig K, 2017, J NEURO-ONCOL, V134, P505, DOI 10.1007/s11060-017-2379-y
   Luzzi Sabino, 2020, Acta Biomed, V91, P18, DOI 10.23750/abm.v91i7-S.9952
   Luzzi Sabino, 2020, Acta Biomed, V91, P79, DOI 10.23750/abm.v91i7-S.9958
   Luzzi Sabino, 2020, Acta Biomed, V91, P51, DOI 10.23750/abm.v91i7-S.9955
   Luzzi S, 2019, HELIYON, V5, DOI 10.1016/j.heliyon.2019.e02818
   Ma QQ, 2018, FRONT IMMUNOL, V9, DOI 10.3389/fimmu.2018.02924
   Mohanty R, 2019, ONCOL REP, V42, P2183, DOI 10.3892/or.2019.7335
   Moody CL, 2014, PHARMACEUTICALS-BASE, V7, P797, DOI 10.3390/ph7070797
   Mount NM, 2015, PHILOS T R SOC B, V370, DOI 10.1098/rstb.2015.0017
   Murakami T, 2018, ANTICANCER RES, V38, P5049, DOI 10.21873/anticanres.12824
   Navarro AG, 2014, J IMMUNOL, V193, P6192, DOI 10.4049/jimmunol.1400859
   Neagu MR, 2015, CURR TREAT OPTION ON, V16, DOI 10.1007/s11864-015-0371-3
   O'Rourke DM, 2017, SCI TRANSL MED, V9, DOI 10.1126/scitranslmed.aaa0984
   Omuro A, 2018, NEURO-ONCOLOGY, V20, P674, DOI 10.1093/neuonc/nox208
   Ostrom QT, 2015, CANCER TREAT RES, V163, P1, DOI 10.1007/978-3-319-12048-5_1
   Ostrom QT, 2014, NEURO-ONCOLOGY, V16, P1, DOI 10.1093/neuonc/nou223
   Padfield E, 2015, FRONT ONCOL, V5, DOI 10.3389/fonc.2015.00005
   Palumbo P, 2019, INT J MOL SCI, V20, DOI 10.3390/ijms20123010
   Palumbo P, 2018, INT J MOL SCI, V19, DOI 10.3390/ijms19092801
   Park TS, 2011, TRENDS BIOTECHNOL, V29, P550, DOI 10.1016/j.tibtech.2011.04.009
   Patel NV, 2020, WORLD NEUROSURG, V143, P38, DOI 10.1016/j.wneu.2020.07.132
   Perry JR, 2017, NEW ENGL J MED, V376, P1027, DOI 10.1056/NEJMoa1611977
   Petersen CT, 2019, FRONT ONCOL, V9, DOI 10.3389/fonc.2019.00069
   Phuphanich S, 2013, CANCER IMMUNOL IMMUN, V62, P125, DOI 10.1007/s00262-012-1319-0
   Platten M, 2017, NEURO-ONCOLOGY, V19, P1425, DOI 10.1093/neuonc/nox167
   Polyzoidis S, 2014, HUM VACC IMMUNOTHER, V10, P3139, DOI 10.4161/hv.29276
   Portnow J, 2009, CLIN CANCER RES, V15, P7092, DOI 10.1158/1078-0432.CCR-09-1349
   Rabe M, 2020, CELL DEATH DIS, V11, DOI 10.1038/s41419-019-2200-2
   Rao AM, 2018, J PAK MED ASSOC, V68, P1137
   Reardon DA, 2020, JAMA ONCOL, V6, P1003, DOI 10.1001/jamaoncol.2020.1024
   Ren PP, 2017, CURR PHARM DESIGN, V23, P2113, DOI 10.2174/1381612823666170316125402
   Riina HA, 2010, INTERV NEURORADIOL, V16, P71, DOI 10.1177/159101991001600109
   Ruggeri L, 2002, SCIENCE, V295, P2097, DOI 10.1126/science.1068440
   Salmaggi A, 2011, NEUROL SCI, V32, pS251, DOI 10.1007/s10072-011-0799-6
   Sampson JH, 2011, NEURO-ONCOLOGY, V13, P324, DOI 10.1093/neuonc/noq157
   Sampson JH, 2010, J CLIN ONCOL, V28, P4722, DOI 10.1200/JCO.2010.28.6963
   Sampson JH, 2009, MOL CANCER THER, V8, P2773, DOI 10.1158/1535-7163.MCT-09-0124
   Sampson JH, 2008, SEMIN IMMUNOL, V20, P267, DOI 10.1016/j.smim.2008.04.001
   Schalper KA, 2019, NAT MED, V25, P470, DOI 10.1038/s41591-018-0339-5
   Schreck KC, 2018, ONCOLOGY-NY, V32, P555
   Seino K, 2006, CANCER SCI, V97, P807, DOI 10.1111/j.1349-7006.2006.00257.x
   Sengupta S, 2012, CLIN DEV IMMUNOL, DOI 10.1155/2012/831090
   Sermer D, 2019, HEMATOL ONCOL, V37, P95, DOI 10.1002/hon.2591
   Shrimali RK, 2010, CANCER RES, V70, P6171, DOI 10.1158/0008-5472.CAN-10-0153
[truncated: 4,413,289 more chars]
