# Supplementary material for: A Bibliometric and Knowledge-Map Analysis of CAR-T Cells From 2009 to 2021
Source: Front Immunol. 2022 Mar 18;13:840956. doi: 10.3389/fimmu.2022.840956 (PMC8971369; doi:10.3389/fimmu.2022.840956)
Supplement: Supplementary file 2 [file DataSheet_2.zip › Annexes 2/download_1501-2000.txt]

FN Clarivate Analytics Web of Science
VR 1.0
PT J
AU Izykowska, K
   Rassek, K
   Korsak, D
   Przybylski, GK
AF Izykowska, Katarzyna
   Rassek, Karolina
   Korsak, Dorota
   Przybylski, Grzegorz K.
TI Novel targeted therapies of T cell lymphomas
SO JOURNAL OF HEMATOLOGY & ONCOLOGY
LA English
DT Review
DE TCL; PTCL; SPTCL; Targeted therapy; HDACi; Antibodies; CART; Alki; PI3Ki
ID HISTONE DEACETYLASE INHIBITOR; BISPECIFIC ANTI-CD30/CD16A ANTIBODY;
   ANTI-CD52 MONOCLONAL-ANTIBODY; PIVOTAL PHASE-II; ANAPLASTIC LYMPHOMA;
   DENILEUKIN DIFTITOX; MYCOSIS-FUNGOIDES; SEZARY-SYNDROME;
   ANTITUMOR-ACTIVITY; LEUKEMIA-CELLS
AB T cell lymphomas (TCL) comprise a heterogeneous group of non-Hodgkin lymphomas (NHL) that often present at an advanced stage at the time of diagnosis and that most commonly have an aggressive clinical course. Treatment in the front-line setting is most often cyclophosphamide, doxorubicin, vincristine, and prednisone (CHOP) or CHOP-like regimens, which are effective in B cell lymphomas, but in TCL are associated with a high failure rate and frequent relapses. Furthermore, in contrast to B cell NHL, in which substantial clinical progress has been made with the introduction of monoclonal antibodies, no comparable advances have been seen in TCL. To change this situation and improve the prognosis in TCL, new gene-targeted therapies must be developed. This is now possible due to enormous progress that has been made in the last years in the understanding of the biology and molecular pathogenesis of TCL, which enables the implementation of the research findings in clinical practice. In this review, we present new therapies and current clinical and preclinical trials on targeted treatments for TCL using histone deacetylase inhibitors (HDACi), antibodies, chimeric antigen receptor T cells (CARTs), phosphatidylinositol 3-kinase inhibitors (PI3Ki), anaplastic lymphoma kinase inhibitors (ALKi), and antibiotics, used alone or in combinations. The recent clinical success of ALKi and conjugated anti-CD30 antibody (brentuximab-vedotin) suggests that novel therapies for TCL can significantly improve outcomes when properly targeted.
C1 [Izykowska, Katarzyna; Rassek, Karolina; Korsak, Dorota; Przybylski, Grzegorz K.] Polish Acad Sci, Inst Human Genet, Strzeszynska 32, PL-60479 Poznan, Poland.
RP Przybylski, GK (corresponding author), Polish Acad Sci, Inst Human Genet, Strzeszynska 32, PL-60479 Poznan, Poland.
EM grzegorz.przybylski@igcz.poznan.pl
OI Rassek, Karolina/0000-0001-7758-7151; Przybylski,
   Grzegorz/0000-0001-5783-1567; Izykowska, Katarzyna/0000-0002-3855-4223
FU National Centre for Research and Development, PolandNational Centre for
   Research & Development, Poland [WPC/BCL/2019]; National Science Center,
   PolandNational Science Centre, Poland [DEC-2013/09/B/NZ1/01867,
   2019/35/D/NZ5/00407]
FX This project was funded by the National Centre for Research and
   Development, Poland; Grant No. WPC/BCL/2019 (KI, DK, and GKP) and the
   National Science Center, Poland; Decision no. DEC-2013/09/B/NZ1/01867
   (GKP) and 2019/35/D/NZ5/00407 (KI).
CR Ajina A, 2017, J IMMUNOTHER CANCER, V5, DOI 10.1186/s40425-017-0294-6
   Akilov OE, 2012, BRIT J DERMATOL, V167, P194, DOI 10.1111/j.1365-2133.2012.10905.x
   Alivernini S, 2018, FRONT IMMUNOL, V8, DOI 10.3389/fimmu.2017.01932
   Allahyari H, 2017, TUMOR BIOL, V39, DOI 10.1177/1010428317692226
   Allen PB, 2018, CANCER MANAG RES, V10, P6731, DOI 10.2147/CMAR.S149241
   Amengual JE, 2018, BLOOD, V131, P397, DOI 10.1182/blood-2017-09-806737
   Andrews JM, 2019, EBIOMEDICINE, V46, P170, DOI 10.1016/j.ebiom.2019.07.053
   Arts J, 2009, CLIN CANCER RES, V15, P6841, DOI 10.1158/1078-0432.CCR-09-0547
   Bachy E, 2020, BLOOD, V136, DOI 10.1182/blood-2020-134440
   Bagot M, 2019, LANCET ONCOL, V20, P1160, DOI 10.1016/S1470-2045(19)30320-1
   Barta SK, 2020, BLOOD S, V136, P24
   Bartlett NL, 2020, BLOOD, V136, P2401, DOI 10.1182/blood.2019004701
   Battistella M, 2016, BRIT J DERMATOL, V175, P325, DOI 10.1111/bjd.14626
   Beckmann J, 2007, BLOOD, V109, P5494, DOI 10.1182/blood-2006-11-055921
   Bhagat SD, 2018, CHEMMEDCHEM, V13, P2073, DOI 10.1002/cmdc.201800367
   Bhatt G, 2016, CURR HEMATOL MALIG R, V11, P480, DOI 10.1007/s11899-016-0345-y
   Bouaziz JD, 2010, BRIT J DERMATOL, V162, P123, DOI 10.1111/j.1365-2133.2009.09364.x
   Bryan MC, 2012, J MED CHEM, V55, P1698, DOI 10.1021/jm201565s
   Buus TB, 2018, BLOOD ADV, V2, P2115, DOI 10.1182/bloodadvances.2018022608
   Calabretta E, 2020, CELLS-BASEL, V9, DOI 10.3390/cells9040802
   Carlo-Stella C, 2020, CL LYMPH MYELOM LEUK, V20, P78, DOI 10.1016/j.clml.2019.10.013
   Ceccon M, 2013, MOL CANCER RES, V11, P122, DOI 10.1158/1541-7786.MCR-12-0569
   Cesano A, 1998, J IMMUNOL, V160, P1106
   Chan AT, 2005, ARTHRITIS RHEUM, V52, P3586, DOI 10.1002/art.21395
   Chang Y, 2019, CANCER BIOL THER, V20, P31, DOI 10.1080/15384047.2018.1504721
   Chavez JC, 2020, BLOOD, V136, DOI 10.1182/blood-2020-136465
   CHIAPPELLA A, 2018, BLOOD S, V132, DOI DOI 10.1182/BLOOD-2018-99-119763
   Child F, 2012, BLOOD, V120, DOI 10.1182/blood.V120.21.3676.3676
   Chilmi S, 2020, INT J HEMATOL, V112, P496, DOI 10.1007/s12185-020-02939-1
   Collins GP, 2018, BLOOD, V132, DOI 10.1182/blood-2018-99-115986
   Cooper ML, 2018, LEUKEMIA, V32, P1970, DOI 10.1038/s41375-018-0065-5
   Coyle AJ, 2000, IMMUNITY, V13, P95, DOI 10.1016/S1074-7613(00)00011-X
   Cruz RI, 2007, LEUKEMIA LYMPHOMA, V48, P2424, DOI 10.1080/10428190701647879
   Cyrenne BM, 2017, BLOOD, V130, P2073, DOI 10.1182/blood-2017-06-792150
   Czochor JR, 2016, MOL CANCER RES, V14, P363, DOI 10.1158/1541-7786.MCR-15-0399
   Dai R, 2017, TRANSLATING MICRORNAS TO THE CLINIC, P223, DOI 10.1016/B978-0-12-800553-8.00009-3
   Dancey G, 2009, CLIN CANCER RES, V15, P7701, DOI 10.1158/1078-0432.CCR-09-1421
   de Weers M, 2011, J IMMUNOL, V186, P1840, DOI 10.4049/jimmunol.1003032
   DeAngelo DJ, 2013, LEUKEMIA, V27, P1628, DOI 10.1038/leu.2013.38
   Dewan MZ, 2008, J VIROL, V82, P11958, DOI 10.1128/JVI.01149-08
   Duvic M, 2007, EXPERT OPIN INV DRUG, V16, P1111, DOI 10.1517/13543784.16.7.1111
   Duvic M, 2007, BLOOD, V109, P31, DOI 10.1182/blood-2006-06-025999
   Duvic M, 2013, CL LYMPH MYELOM LEUK, V13, P377, DOI 10.1016/j.clml.2013.02.020
   Duvic M, 2013, EUR J CANCER, V49, P386, DOI 10.1016/j.ejca.2012.08.017
   Eckschlager T, 2017, INT J MOL SCI, V18, DOI 10.3390/ijms18071414
   Enblad G, 2004, BLOOD, V103, P2920, DOI 10.1182/blood-2003-10-3389
   ESHHAR Z, 1993, P NATL ACAD SCI USA, V90, P720, DOI 10.1073/pnas.90.2.720
   Felekkis K, 2010, HIPPOKRATIA, V14, P236
   Ferreira CR, 2019, DIAGN PATHOL, V14, DOI 10.1186/s13000-019-0900-7
   Flinn IW, 2018, BLOOD, V131, P877, DOI 10.1182/blood-2017-05-786566
   Flynn MJ, 2017, BRIT J HAEMATOL, V179, P20, DOI 10.1111/bjh.14770
   Folkes AS, 2018, CURR OPIN ONCOL, V30, P332, DOI 10.1097/CCO.0000000000000468
   Foss F, 2016, CL LYMPH MYELOM LEUK, V16, P637, DOI 10.1016/j.clml.2016.08.009
   Foss F, 2015, BRIT J HAEMATOL, V168, P811, DOI 10.1111/bjh.13222
   Francisco JA, 2003, BLOOD, V102, P1458, DOI 10.1182/blood-2003-01-0039
   Frerichs KA, 2019, J TRANSL AUTOIMMUN, V2, DOI 10.1016/j.jtauto.2019.100022
   Gambacorti-Passerini C, 2018, AM J HEMATOL, V93, P607, DOI 10.1002/ajh.25043
   Gambacorti-Passerini C, 2016, NEW ENGL J MED, V374, P95, DOI 10.1056/NEJMc1511045
   Gambacorti-Passerini C, 2011, NEW ENGL J MED, V364, P775, DOI 10.1056/NEJMc1013224
   Ghione P, 2020, BLOOD ADV, V4, P4640, DOI 10.1182/bloodadvances.2020002396
   Gilfillan MC, 1998, J IMMUNOL, V160, P2180
   Golay J, 2004, HAEMATOLOGICA, V89, P1476
   Goldberg AD, 2020, LEUKEMIA RES, V95, DOI 10.1016/j.leukres.2020.106385
   Grabarczyk P, 2007, ONCOGENE, V26, P3797, DOI 10.1038/sj.onc.1210152
   Grover NS, 2018, BMC CANCER, V19, DOI 10.1186/s12885-019-5415-9
   GRUSS HJ, 1994, BLOOD, V83, P2045
   Gualco G, 2009, AM J CLIN PATHOL, V132, P28, DOI 10.1309/AJCP6Q7QMUVGMVMF
   Guan W, 2020, LEUKEMIA LYMPHOMA, V61, P855, DOI 10.1080/10428194.2019.1691195
   Hill LC, 2019, BLOOD, V134, DOI 10.1182/blood-2019-129559
   Hombach A, 1999, J IMMUNOTHER, V22, P473, DOI 10.1097/00002371-199911000-00001
   Hombach AA, 2016, MOL THER, V24, P1423, DOI 10.1038/mt.2016.82
   Horie R, 1998, SEMIN IMMUNOL, V10, P457, DOI 10.1006/smim.1998.0156
   Horwitz SM, 2020, BLOOD S, V136, P41, DOI [10.1182/blood-2020-134398, DOI 10.1182/BLOOD-2020-134398]
   Horwitz S, 2019, LANCET, V393, P229, DOI 10.1016/S0140-6736(18)32984-2
   Horwitz SM, 2018, BLOOD, V131, P888, DOI 10.1182/blood-2017-08-802470
   Huang HQ, 2019, BLOOD, V134, DOI 10.1182/blood-2019-123446
   Huang X, 2011, J HEMATOL ONCOL, V4, DOI 10.1186/1756-8722-4-23
   Huen A, 2020, CANCERS, V12, DOI 10.3390/cancers12082293
   Iyer SP, 2020, BLOOD S, V136, P40
   Iyer SP, 2020, BLOOD, V136, DOI 10.1182/blood-2020-136018
   Jothishankar B, 2019, BRIT J HAEMATOL, V186, P377, DOI 10.1111/bjh.15905
   June CH, 2018, SCIENCE, V359, P1361, DOI 10.1126/science.aar6711
   Kamijo H, 2020, LEUKEMIA, V34, P845, DOI 10.1038/s41375-019-0622-6
   Kaneda MM, 2016, NATURE, V539, P437, DOI 10.1038/nature19834
   Kang CH, 2018, BIOCHEM BIOPH RES CO, V505, P542, DOI 10.1016/j.bbrc.2018.09.169
   Kasakovski D, 2018, J HEMATOL ONCOL, V11, DOI 10.1186/s13045-018-0629-x
   Kawamoto M, 2006, ARTHRITIS RES THER, V8, DOI 10.1186/ar1928
   KHAN N, 2019, BLOOD S, V134, DOI DOI 10.1182/blood-2019-124179
   Kim HP, 2006, CYTOKINE GROWTH F R, V17, P349, DOI 10.1016/j.cytogfr.2006.07.003
   Kim Sa Rang, 2018, Oncotarget, V9, P29193, DOI 10.18632/oncotarget.25670
   Kim W-S, 2018, BLOOD S, V132, P1617, DOI DOI 10.1182/BLOOD-2018-99-111885
   Kim YH, 2018, LANCET ONCOL, V19, P1192, DOI 10.1016/S1470-2045(18)30379-6
   Kim YH, 2015, J CLIN ONCOL, V33, P3750, DOI 10.1200/JCO.2014.60.3969
   Kim YH, 2013, LEUKEMIA LYMPHOMA, V54, P284, DOI 10.3109/10428194.2012.711829
   Kohnken R, 2019, J INVEST DERMATOL, V139, P528, DOI 10.1016/j.jid.2018.10.035
   Krejcik J, 2016, BLOOD, V128, P384, DOI 10.1182/blood-2015-12-687749
   Kumar A, 2014, CURR TREAT OPTION ON, V15, P210, DOI 10.1007/s11864-014-0275-7
   LaCasce AS, 2018, BLOOD, V132, P40, DOI 10.1182/blood-2017-11-815183
   Lee WJ, 2019, INT J DERMATOL, V58, P688, DOI 10.1111/ijd.14362
   Leisegang M, 2010, J CLIN INVEST, V120, P3869, DOI 10.1172/JCI43437
   Lemmon MA, 2010, CELL, V141, P1117, DOI 10.1016/j.cell.2010.06.011
   Lenihan DJ, 2004, BLOOD, V104, P655, DOI 10.1182/blood-2003-07-2345
   Li YX, 2016, CSH PERSPECT MED, V6, DOI 10.1101/cshperspect.a026831
   Lian S, 2019, ONCOTARGETS THER, V12, P9105, DOI 10.2147/OTT.S220196
   Lindahl LM, 2019, BLOOD, V134, P1072, DOI 10.1182/blood.2018888107
   Lowe EJ, 2018, BLOOD S, V132, P1625
   Lu XP, 2016, INTRACTABLE RARE DIS, V5, P185, DOI 10.5582/irdr.2016.01024
   Lundin J, 2003, BLOOD, V101, P4267, DOI 10.1182/blood-2002-09-2802
   Ma GN, 2019, STEM CELL REV REP, V15, P443, DOI 10.1007/s12015-019-09876-5
   Ma H, 2018, CURR HEMATOL MALIG R, V13, P13, DOI 10.1007/s11899-018-0432-3
   Maciocia PM, 2017, NAT MED, V23, P1416, DOI 10.1038/nm.4444
   Makita S, 2017, EXPERT OPIN BIOL TH, V17, P1145, DOI 10.1080/14712598.2017.1347634
   Manoukian G, 2009, EXPERT OPIN BIOL TH, V9, P1445, DOI 10.1517/14712590903348135
   Marie-Cardine A, 2014, CANCER RES, V74, P6060, DOI 10.1158/0008-5472.CAN-14-1456
   Masuda M, 2002, J BIOL CHEM, V277, P31014, DOI 10.1074/jbc.M203620200
   MEHTASHAH N, 2015, J CLIN ONCOL S, V33
   MEHTASHAH N, 2015, J CLIN ONCOL S, V33, pA8521, DOI DOI 10.1200/JCO.2015.33.15_SUPPL.8521
   MEHTASHAH N, 2017, BLOOD S1, V130
   Meier TI, 2004, PROTEIN EXPRES PURIF, V35, P218, DOI 10.1016/j.pep.2003.12.010
   Meka AK, 2018, PHARMACEUTICS, V10, DOI 10.3390/pharmaceutics10040283
   Miljkovic MD, 2020, BLOOD, V136, DOI 10.1182/blood-2020-142065
   Mirvish JJ, 2013, CLIN DERMATOL, V31, P423, DOI 10.1016/j.clindermatol.2013.01.009
   Moins-Teisserenc H, 2015, J INVEST DERMATOL, V135, P247, DOI 10.1038/jid.2014.356
   Mone AP, 2006, LEUKEMIA, V20, P272, DOI 10.1038/sj.leu.2404014
   Mosse YP, 2017, J CLIN ONCOL, V35, P3215, DOI 10.1200/JCO.2017.73.4830
   Mosse YP, 2013, LANCET ONCOL, V14, P472, DOI 10.1016/S1470-2045(13)70095-0
   Mustafa N, 2017, BLOOD, V130
   Nachmias B, 2019, ACTA HAEMATOL-BASEL, V141, P216, DOI 10.1159/000498905
   Nakahata S, 2012, LEUKEMIA, V26, P1238, DOI 10.1038/leu.2011.379
   Nakahata S, 2012, J CLIN EXP HEMATOP, V52, P17
   Nguyen V, 2008, J AM ACAD DERMATOL, V59, P949, DOI 10.1016/j.jaad.2008.08.030
   Nicholson SM, 2017, REPROD TOXICOL, V74, P116, DOI 10.1016/j.reprotox.2017.08.018
   Nieto Y, 2016, CANCER-AM CANCER SOC, V122, P2680, DOI 10.1002/cncr.30100
   Nishioka C, 2005, CANCER SCI, V96, P810, DOI 10.1111/j.1349-7006.2005.00106.x
   O'Connor OA, 2019, BLOOD, V134, P1395, DOI 10.1182/blood.2019001285
   O'Connor OA, 2015, J CLIN ONCOL, V33, P2492, DOI 10.1200/JCO.2014.59.2782
   Ohmachi K, 2018, CANCER SCI, V109, P794, DOI 10.1111/cas.13513
   Oka T, 2019, FRONT MED-LAUSANNE, V6, DOI 10.3389/fmed.2019.00116
   Olsen EA, 2007, J CLIN ONCOL, V25, P3109, DOI 10.1200/JCO.2006.10.2434
   Ortonne N, 2012, EXP DERMATOL, V21, P461, DOI 10.1111/j.1600-0625.2012.01489.x
   Overdijk MB, 2015, MABS-AUSTIN, V7, P311, DOI 10.1080/19420862.2015.1007813
   Pan PC, 2017, ACS CENTRAL SCI, V3, P1208, DOI 10.1021/acscentsci.7b00419
   Passerini CG, 2014, JNCI-J NATL CANCER I, V106, DOI 10.1093/jnci/djt378
   Petrova PS, 2017, CLIN CANCER RES, V23, P1068, DOI 10.1158/1078-0432.CCR-16-1700
   Phillips EH, 2019, LEUKEMIA LYMPHOMA, V60, P2291, DOI 10.1080/10428194.2019.1576870
   Photiou L, 2018, CURR ONCOL REP, V20, DOI 10.1007/s11912-018-0678-x
   Piekarz RL, 2011, BLOOD, V117, P5827, DOI 10.1182/blood-2010-10-312603
   Piekarz RL, 2009, J CLIN ONCOL, V27, P5410, DOI 10.1200/JCO.2008.21.6150
   Pierce JMR, 2017, EXPERT REV HEMATOL, V10, P29, DOI 10.1080/17474086.2017.1270202
   Pinz KG, 2017, ONCOTARGET, V8, P112783, DOI 10.18632/oncotarget.22626
   Png YT, 2017, BLOOD ADV, V1, P2348, DOI 10.1182/bloodadvances.2017009928
   Poszepczynska-Guigne E, 2004, J INVEST DERMATOL, V122, P820, DOI 10.1111/j.0022-202X.2004.22326.x
   Powell CE, 2018, J MED CHEM, V61, P4249, DOI 10.1021/acs.jmedchem.7b01655
   Prince HM, 2018, BEST PRACT RES CL HA, V31, P322, DOI 10.1016/j.beha.2018.07.007
   Prince HM, 2010, J CLIN ONCOL, V28, P1870, DOI 10.1200/JCO.2009.26.2386
   Przybylski GK, 2005, LEUKEMIA, V19, P201, DOI 10.1038/sj.leu.2403619
   Qu K, 2017, CANCER CELL, V32, P27, DOI 10.1016/j.ccell.2017.05.008
   QUERFELD C, 2017, BLOOD S1, V130
   Querfeld C, 2017, BLOOD, P130
   Ragheb R, 2017, ARCH DERMATOL RES, V309, P611, DOI 10.1007/s00403-017-1761-0
   Raikar SS, 2018, ONCOIMMUNOLOGY, V7, DOI 10.1080/2162402X.2017.1407898
   Remer M, 2014, IMMUNOTHERAPY-UK, V6, P1187, DOI 10.2217/imt.14.94
   Richly H, 2015, BLOOD, V126, P1257, DOI 10.1182/blood-2014-12-617779
   Rogers AM, 2020, CURR HEMATOL MALIG R, V15, P316, DOI 10.1007/s11899-020-00590-5
   Romee R, 2013, BLOOD, V121, P3599, DOI 10.1182/blood-2012-04-425397
   Roswarski J, 2019, LEUKEMIA LYMPHOMA, V60, P2062, DOI 10.1080/10428194.2018.1562184
   Rothe A, 2015, BLOOD, V125, P4024, DOI 10.1182/blood-2014-12-614636
   Rowan W, 1998, IMMUNOLOGY, V95, P427
   Sabattini E, 2013, HAEMATOLOGICA, V98, pE81, DOI 10.3324/haematol.2013.084913
   Sasaki H, 2005, BLOOD, V105, P1204, DOI 10.1182/blood-2004-03-1222
   Savoldo B, 2007, BLOOD, V110, P2620, DOI 10.1182/blood-2006-11-059139
   Sborov DW, 2017, LEUKEMIA LYMPHOMA, V58, P2310, DOI 10.1080/10428194.2017.1298751
   Sermer D, 2019, HEMATOL ONCOL, V37, P95, DOI 10.1002/hon.2591
   Seto AG, 2018, BRIT J HAEMATOL, V183, P428, DOI 10.1111/bjh.15547
   Shi Y, 2015, ANN ONCOL, V26, P1766, DOI 10.1093/annonc/mdv237
   Shi YK, 2017, J HEMATOL ONCOL, V10, DOI 10.1186/s13045-017-0439-6
   Shimony S, 2019, HEMATOL ONCOL, V37, P569, DOI 10.1002/hon.2691
   Sick E, 2012, BRIT J PHARMACOL, V167, P1415, DOI 10.1111/j.1476-5381.2012.02099.x
   Smolewski P, 2005, LEUKEMIA LYMPHOMA, V46, P87, DOI 10.1080/13693780400007151
   Solinas C, 2020, ESMO OPEN, V5, DOI 10.1136/esmoopen-2019-000544
   Stark AK, 2015, CURR OPIN PHARMACOL, V23, P82, DOI 10.1016/j.coph.2015.05.017
   Strati P, 2020, HAEMATOLOGICA, V105, pE26, DOI 10.3324/haematol.2019.220012
   Strati P, 2018, HAEMATOLOGICA, V103, pE416, DOI 10.3324/haematol.2018.187617
   Sutherland MSK, 2006, J BIOL CHEM, V281, P10540, DOI 10.1074/jbc.M510026200
   Swerdlow SH, 2016, BLOOD, V127, P2375, DOI 10.1182/blood-2016-01-643569
   Talpur R, 2008, BRIT J DERMATOL, V159, P105, DOI 10.1111/j.1365-2133.2008.08612.x
   Thonnart N, 2014, BLOOD, V124, P3330, DOI 10.1182/blood-2014-09-598995
   Torres CM, 2020, NAT COMMUN, V11, DOI 10.1038/s41467-020-15615-z
   Tsuyama N, 2017, J CLIN EXP HEMATOP, V57, P120, DOI 10.3960/jslrt.17023
   Tu CH, 2016, J MED CHEM, V59, P3906, DOI 10.1021/acs.jmedchem.6b00106
   Vu K, 2020, CLIN CANCER RES, V26, P1000, DOI 10.1158/1078-0432.CCR-19-2152
   Wang HY, 2020, MOL ONCOL, V14, P991, DOI 10.1002/1878-0261.12653
   Wang L, 2018, CANCER COMMUN, V38, DOI 10.1186/s40880-018-0334-8
   Wang Z, 2009, CLIN EXP IMMUNOL, V155, P496, DOI 10.1111/j.1365-2249.2008.03847.x
   Watanabe T, 2006, CLIN IMMUNOL, V120, P247, DOI 10.1016/j.clim.2006.05.006
   Whittaker SJ, 2010, J CLIN ONCOL, V28, P4485, DOI 10.1200/JCO.2010.28.9066
   Wilcox RA, 2015, BLOOD, V125, P1847, DOI 10.1182/blood-2015-02-625251
   Winkler DG, 2013, CHEM BIOL, V20, P1364, DOI 10.1016/j.chembiol.2013.09.017
   Woetmann A, 2007, BLOOD, V109, P3325, DOI 10.1182/blood-2006-04-017863
   Wu JJ, 2015, J HEMATOL ONCOL, V8, DOI 10.1186/s13045-015-0188-3
   Wulf GG, 2021, LEUKEMIA, V35, P143, DOI 10.1038/s41375-020-0838-5
   Xu JN, 2018, J DRUG TARGET, V26, P448, DOI 10.1080/1061186X.2017.1419355
   Yang JH, 2005, RHEUMATOLOGY, V44, P1245, DOI 10.1093/rheumatology/keh724
   Yoshie O, 2015, INT IMMUNOL, V27, P11, DOI 10.1093/intimm/dxu079
   You FT, 2019, AM J CANCER RES, V9, P64
   Yuki A, 2018, J AM ACAD DERMATOL, V79, P1039, DOI 10.1016/j.jaad.2018.06.025
   Zaja F, 2017, AM J HEMATOL, V92, pE1, DOI 10.1002/ajh.24571
   Zent CS, 2008, LEUKEMIA RES, V32, P1849, DOI 10.1016/j.leukres.2008.05.014
   Zhang CW, 2018, EUR J MED CHEM, V151, P304, DOI 10.1016/j.ejmech.2018.03.071
   Zhang HL, 2017, LEUKEMIA RES, V56, P29, DOI 10.1016/j.leukres.2017.01.025
   Zhang W, 2019, SOIL BIOL BIOCHEM, V134, P1, DOI [10.1016/j.soilblo.2019.03.017, 10.1016/j.soilbio.2019.03.017]
   Zhao Jun, 2018, Oncoscience, V5, P196, DOI 10.18632/oncoscience.420
   Zhao L, 2019, NEOPLASIA, V21, P82, DOI 10.1016/j.neo.2018.11.006
   Zhao Y, 2017, INFLAMM RES, V66, P571, DOI 10.1007/s00011-017-1032-8
   Zhou HS, 2018, BLOOD, V132, DOI 10.1182/blood-2018-99-113712
NR 215
TC 2
Z9 2
U1 1
U2 6
PU BMC
PI LONDON
PA CAMPUS, 4 CRINAN ST, LONDON N1 9XW, ENGLAND
EI 1756-8722
J9 J HEMATOL ONCOL
JI J. Hematol. Oncol.
PD DEC 31
PY 2020
VL 13
IS 1
AR 176
DI 10.1186/s13045-020-01006-w
PG 38
WC Oncology; Hematology
SC Oncology; Hematology
GA PM8GN
UT WOS:000604030400001
PM 33384022
OA Green Published, gold
DA 2021-10-29
ER

PT J
AU Dario, P
   Katrin, B
   Dominik, B
   Michael, B
AF Dario, Picecchi
   Katrin, Bertram
   Dominik, Brucher
   Michael, Bauer
TI Towards novel reimbursement models for expensive advanced therapy
   medicinal products (ATMPs)
SO SWISS MEDICAL WEEKLY
LA English
DT Article
DE reimbursement; healthcare; CAR-T cell therapy; regulation; advanced
   therapy medicinal products; ATMPs
ID CELL; PERFORMANCE; PAY; PD-1
AB Currently, a major focus of biomedical research and clinical application are the so-called advanced therapy medicinal products (ATMPs), which are highly complex medicines that enable the targeted and personalised treatment of patients. The potential of ATMPs in future cancer treatment is invaluable. However, this novel class of treatments is often extremely expensive. Consequently, these therapies push established reimbursement models to their limits. Because of the high costs, as well as the lack of appropriate reimbursement models, access to these potentially lifesaving therapies is currently not guaranteed to all patients. This paper analyses the current legal framework in Switzerland and critically evaluates existing reimbursement models, particularly with respect to their adaptation for ATMPs. As a promising reimbursement arrangement, this paper proposes a model combining outcome-based instalment payments with aspects of the pay for performance and the annuity payment model. According to this performance-based shared risk model, instalment payments are due when defined treatment goals are achieved.
C1 [Dario, Picecchi] Univ Lucerne, Sch Law, CH-6002 Luzern, Switzerland.
   [Katrin, Bertram; Michael, Bauer] Univ Zurich, Inst Mol Canc Res, Zurich, Switzerland.
   [Dominik, Brucher] Univ Zurich, Dept Biochem, Zurich, Switzerland.
RP Dario, P (corresponding author), Univ Lucerne, Sch Law, CH-6002 Luzern, Switzerland.
EM dario.picec-chi@gmail.com
CR Alliance for Regenarative Medicin, 2018, ANN REG MED DAT REP
   Antonanzas F, 2018, PHARMACOECONOMICS, V36, P733, DOI 10.1007/s40273-018-0619-4
   Armoiry X, 2019, PHARMACOECONOMICS, V37, P879, DOI 10.1007/s40273-018-0737-z
   Bauer K., 2019, SRF 10VOR10     0617
   Blaser N., 2019, SRF RUNDSCHAU   0131
   Buchbinder EI, 2016, AM J CLIN ONCOL-CANC, V39, P98, DOI 10.1097/COC.0000000000000239
   Cerny T, 2019, CSS, V3, P10
   Cohen J., 2019, FORBES          0605
   Danzon PM, 2018, PHARMACOECONOMICS, V36, P1395, DOI 10.1007/s40273-018-0696-4
   Darvin P, 2018, EXP MOL MED, V50, DOI 10.1038/s12276-018-0191-1
   Dotti G, 2014, IMMUNOL REV, V257, P107, DOI 10.1111/imr.12131
   Ferlay J, 2018, EUR J CANCER, V103, P356, DOI 10.1016/j.ejca.2018.07.005
   Fossgreen A., 2019, TAGESANZEIGER   1104
   Handelszeitung, 2019, HANDELSZEITUNG  0330
   Harris E., 2019, LIFE SCI LEADER 1001
   Hucks G, 2019, BLOOD CANCER J, V9, DOI 10.1038/s41408-018-0164-6
   Jackson HJ, 2016, NAT REV CLIN ONCOL, V13, P370, DOI 10.1038/nrclinonc.2016.36
   Kipfer B, 2019, LSR, V2, P89
   Kipfer B, 2019, LSR, V2, P89
   Kymriah Henn V., WISSENSSCHAU
   Malik NN, 2016, REGEN MED, V11, P225, DOI 10.2217/rme-2016-0014
   Maude SL, 2018, NEW ENGL J MED, V378, P439, DOI 10.1056/NEJMoa1709866
   Maude SL, 2014, NEW ENGL J MED, V371, P1507, DOI 10.1056/NEJMoa1407222
   Neelapu SS, 2017, NEW ENGL J MED, V377, P2531, DOI 10.1056/NEJMoa1707447
   Neelapu SS, 2018, NAT REV CLIN ONCOL, V15, P47, DOI 10.1038/nrclinonc.2017.148
   Oggier W., 2012, WARUM WIE GEHANDELT, P6
   Prasad V, 2017, SEMIN ONCOL, V44, P132, DOI 10.1053/j.seminoncol.2017.06.007
   Ruefli C, 2014, EVALUATION UMSETZUNG, P47
   Scott LJ, 2018, BIODRUGS, V32, P627, DOI 10.1007/s40259-018-0311-4
   Swiss DRGAG, 2015, BASISINFORMATIONEN G, P2
   Swissmedic, 2019, AW INF SHEET VERS 5, P4
   Syn NL, 2017, LANCET ONCOL, V18, pE731, DOI 10.1016/S1470-2045(17)30607-1
   Towse A, 2010, PHARMACOECONOMICS, V28, P93, DOI 10.2165/11314080-000000000-00000
   Verstockt B, 2018, J GASTROENTEROL, V53, P585, DOI 10.1007/s00535-018-1449-z
   Viciano A, 2020, SUDDEUTSCHE ZEI 0627
   Walter N., 2019, SONNTAGSZEITUNG 0728
   Wanner C., 2019, SRF HEUTE MORGE 0605
   Zhao ZJ, 2018, ACTA PHARM SIN B, V8, P539, DOI 10.1016/j.apsb.2018.03.001
NR 38
TC 0
Z9 0
U1 0
U2 2
PU E M H SWISS MEDICAL PUBLISHERS LTD
PI MUTTENZ
PA FARNSBURGERSTR 8, CH-4132 MUTTENZ, SWITZERLAND
SN 1424-7860
EI 1424-3997
J9 SWISS MED WKLY
JI Swiss Med. Wkly.
PD DEC 30
PY 2020
VL 150
AR w20355
DI 10.4414/smw.150.20355
PG 11
WC Medicine, General & Internal
SC General & Internal Medicine
GA PO1GM
UT WOS:000604919300001
DA 2021-10-29
ER

PT J
AU Huang, XW
   Hussain, B
   Chang, JL
AF Huang, Xiaowen
   Hussain, Basharat
   Chang, Junlei
TI Peripheral inflammation and blood-brain barrier disruption: effects and
   mechanisms
SO CNS NEUROSCIENCE & THERAPEUTICS
LA English
DT Article
DE blood&#8211; brain barrier; central nervous system; inflammation;
   inflammatory factors; molecular mechanism
ID MODULATING MICROGLIA/MACROPHAGE POLARIZATION; EXPERIMENTAL AUTOIMMUNE
   ENCEPHALOMYELITIS; T-CELL THERAPY; SYSTEMIC INFLAMMATION;
   ISCHEMIC-STROKE; IN-VITRO; ENDOTHELIAL ACTIVATION; OXIDATIVE STRESS;
   IMMUNE-RESPONSE; MYELOID CELLS
AB The blood-brain barrier (BBB) is an important physiological barrier that separates the central nervous system (CNS) from the peripheral circulation, which contains inflammatory mediators and immune cells. The BBB regulates cellular and molecular exchange between the blood vessels and brain parenchyma. Normal functioning of the BBB is crucial for the homeostasis and proper function of the brain. It has been demonstrated that peripheral inflammation can disrupt the BBB by various pathways, resulting in different CNS diseases. Recently, clinical research also showed CNS complications following SARS-CoV-2 infection and chimeric antigen receptor (CAR)-T cell therapy, which both lead to a cytokine storm in the circulation. Therefore, elucidation of the mechanisms underlying the BBB disruption induced by peripheral inflammation will provide an important basis for protecting the CNS in the context of exacerbated peripheral inflammatory diseases. In the present review, we first summarize the physiological properties of the BBB that makes the CNS an immune-privileged organ. We then discuss the relevance of peripheral inflammation-induced BBB disruption to various CNS diseases. Finally, we elaborate various factors and mechanisms of peripheral inflammation that disrupt the BBB.
C1 [Huang, Xiaowen; Hussain, Basharat; Chang, Junlei] Chinese Acad Sci, Shenzhen Inst Adv Technol, Inst Biomed & Biotechnol, Shenzhen Key Lab Biomimet Mat & Cellular Immunomo, Shenzhen, Peoples R China.
   [Huang, Xiaowen; Hussain, Basharat] Univ Chinese Acad Sci, Beijing, Peoples R China.
RP Chang, JL (corresponding author), Chinese Acad Sci, Shenzhen Inst Adv Technol, Inst Biomed & Biotechnol, Ctr Prot & Cell Based Drugs, Shenzhen, Peoples R China.
EM jl.chang@siat.ac.cn
RI Chang, Junlei/K-2696-2017
OI Chang, Junlei/0000-0002-0319-9022
FU National Natural Science Foundation of ChinaNational Natural Science
   Foundation of China (NSFC) [81771293]; Science and Technology Innovation
   Commission of Shenzhen Municipality [JCYJ20170413165705083,
   JCYJ20200109114608075, SGLH20180625142404672]; International
   collaboration project of Chinese Academy of Sciences
   [172644KYSB20200045]; CAS-Croucher Funding Scheme for Joint
   Laboratories; Guangdong Innovation Platform of Translational Research
   for Cerebrovascular Diseases; Chinese Government Scholarship (CSC)
FX National Natural Science Foundation of China, Grant/Award Number:
   81771293; Science and Technology Innovation Commission of Shenzhen
   Municipality, Grant/Award Number: JCYJ20170413165705083,
   JCYJ20200109114608075 and SGLH20180625142404672; International
   collaboration project of Chinese Academy of Sciences, Grant/Award
   Number: 172644KYSB20200045; CAS-Croucher Funding Scheme for Joint
   Laboratories; Guangdong Innovation Platform of Translational Research
   for Cerebrovascular Diseases; Chinese Government Scholarship (CSC)
CR Abbott NJ, 2006, NAT REV NEUROSCI, V7, P41, DOI 10.1038/nrn1824
   Abdullahi W, 2017, AAPS J, V19, P931, DOI 10.1208/s12248-017-0081-9
   Agrawal SM, 2013, BRAIN, V136, P1760, DOI 10.1093/brain/awt093
   Aird WC, 2007, CIRC RES, V100, P158, DOI 10.1161/01.RES.0000255691.76142.4a
   Akundi RS, 2005, GLIA, V51, P199, DOI 10.1002/glia.20198
   Alvarez JI, 2015, NEUROBIOL DIS, V74, P14, DOI 10.1016/j.nbd.2014.09.016
   Ao LY, 2018, J MOL NEUROSCI, V66, P342, DOI 10.1007/s12031-018-1173-4
   Argaw AT, 2012, J CLIN INVEST, V122, P2454, DOI 10.1172/JCI60842
   Argaw AT, 2009, P NATL ACAD SCI USA, V106, P1977, DOI 10.1073/pnas.0808698106
   Arumugam TV, 2005, NEUROMOL MED, V7, P229, DOI 10.1385/NMM:7:3:229
   Atallah A, 2017, J CEREBR BLOOD F MET, V37, P3161, DOI 10.1177/0271678X16683961
   Aube B, 2014, J IMMUNOL, V193, P2438, DOI 10.4049/jimmunol.1400401
   Banks WA, 2015, J NEUROINFLAMM, V12, DOI 10.1186/s12974-015-0434-1
   Bernhart E, 2018, REDOX BIOL, V15, P441, DOI 10.1016/j.redox.2018.01.003
   Bernstein DL, 2020, J CEREBR BLOOD F MET, V40, P1953, DOI 10.1177/0271678X19882264
   Bhojwani D, 2013, LANCET ONCOL, V14, pE205, DOI 10.1016/S1470-2045(12)70580-6
   Biesmans S, 2013, MEDIAT INFLAMM, V2013, DOI 10.1155/2013/271359
   Blanco-Melo D, 2020, CELL, V181, P1036, DOI 10.1016/j.cell.2020.04.026
   Brait VH, 2012, J CEREBR BLOOD F MET, V32, P598, DOI 10.1038/jcbfm.2012.6
   Buljevac D, 2002, BRAIN, V125, P952, DOI 10.1093/brain/awf098
   Butovsky O, 2005, MOL CELL NEUROSCI, V29, P381, DOI 10.1016/j.mcn.2005.03.005
   Cardoso FL, 2012, PLOS ONE, V7, DOI 10.1371/journal.pone.0035919
   Carmona-Mora P, 2021, J CEREBR BLOOD F MET, V41, P1398, DOI 10.1177/0271678X20953912
   da Fonseca ACC, 2014, FRONT CELL NEUROSCI, V8, DOI 10.3389/fncel.2014.00362
   Cayrol R, 2008, NAT IMMUNOL, V9, P137, DOI 10.1038/ni1551
   Chen NS, 2020, LANCET, V395, P507, DOI 10.1016/S0140-6736(20)30211-7
   Chen W, 2019, CNS NEUROSCI THER, V25, P704, DOI 10.1111/cns.13101
   Chow BW, 2015, TRENDS NEUROSCI, V38, P598, DOI 10.1016/j.tins.2015.08.003
   Correale J, 2009, NEUROCHEM RES, V34, P2067, DOI 10.1007/s11064-009-0081-y
   Coureuil M, 2009, SCIENCE, V325, P83, DOI 10.1126/science.1173196
   Daneman R, 2015, CSH PERSPECT BIOL, V7, DOI 10.1101/cshperspect.a020412
   Daneman R, 2010, NATURE, V468, P562, DOI 10.1038/nature09513
   Denes A, 2011, J NEUROINFLAMM, V8, DOI 10.1186/1742-2094-8-164
   Dong HQ, 2014, MOL NEUROBIOL, V49, P1487, DOI 10.1007/s12035-014-8697-6
   Esposito E, 2018, J NEUROCHEM, V146, P160, DOI 10.1111/jnc.14337
   Fabis MJ, 2007, P NATL ACAD SCI USA, V104, P5656, DOI 10.1073/pnas.0701252104
   Farfara D, 2019, GLIA, V67, P1359, DOI 10.1002/glia.23611
   Faustino J, 2019, J CEREBR BLOOD F MET, V39, P1919, DOI 10.1177/0271678X18817663
   Forman SJ, 2013, BLOOD, V121, P1077, DOI 10.1182/blood-2012-08-234492
   Gao M, 2020, CNS NEUROSCI THER, V26, P1288, DOI 10.1111/cns.13446
   Garcia-Dominguez I, 2018, FRONT CELL NEUROSCI, V12, DOI 10.3389/fncel.2018.00398
   Victoria ECG, 2020, MICROVASC RES, V129, DOI 10.1016/j.mvr.2019.103973
   Gust J, 2018, CNS DRUGS, V32, P1091, DOI 10.1007/s40263-018-0582-9
   Gust J, 2017, CANCER DISCOV, V7, P1404, DOI 10.1158/2159-8290.CD-17-0698
   Haley MJ, 2019, NEUROSCIENCE, V405, P47, DOI 10.1016/j.neuroscience.2017.12.039
   Han D, 2016, BRAIN BEHAV IMMUN, V51, P56, DOI 10.1016/j.bbi.2015.07.025
   Haruwaka K, 2019, NAT COMMUN, V10, DOI 10.1038/s41467-019-13812-z
   Herrera AJ, 2015, CURR TOP MED CHEM, V15, P2193, DOI 10.2174/1568026615666150610142027
   Hoffman GS, 2014, NAT REV RHEUMATOL, V10, P454, DOI 10.1038/nrrheum.2014.89
   Holmes C, 2009, NEUROLOGY, V73, P768, DOI 10.1212/WNL.0b013e3181b6bb95
   Hu YX, 2016, J HEMATOL ONCOL, V9, DOI 10.1186/s13045-016-0299-5
   Huang CZ, 2020, LIMIT ANALYSIS THEORY OF THE SOIL MASS AND ITS APPLICATION, P1, DOI [10.1007/978-981-15-1572-9_1, 10.1016/S0140-6736(20)30183-5]
   Huang M, 2017, CNS NEUROSCI THER, V23, P222, DOI 10.1111/cns.12665
   Huppert J, 2010, FASEB J, V24, P1023, DOI 10.1096/fj.09-141978
   Iadecola C, 2007, NAT NEUROSCI, V10, P1369, DOI 10.1038/nn2003
   Jaeger LB, 2009, BRAIN BEHAV IMMUN, V23, P507, DOI 10.1016/j.bbi.2009.01.017
   Jaureguiberry-Bravo M, 2018, J LEUKOCYTE BIOL, V104, P1049, DOI 10.1002/JLB.3HI0118-015R
   Jin R, 2019, FRONT NEUROL, V10, DOI 10.3389/fneur.2019.00853
   Kalos M, 2011, SCI TRANSL MED, V3, DOI 10.1126/scitranslmed.3002842
   Karahashi H, 2009, J IMMUNOL, V182, P7280, DOI 10.4049/jimmunol.0801376
   Kunchok A, 2020, JAMA NEUROL, V77, P937, DOI 10.1001/jamaneurol.2020.1162
   Kuno R, 2005, J NEUROIMMUNOL, V162, P89, DOI 10.1016/j.jneuroim.2005.01.015
   Kuo PC, 2020, J NEUROINFLAMM, V17, DOI 10.1186/s12974-020-01768-7
   Labus J, 2018, EXP CELL RES, V373, P99, DOI 10.1016/j.yexcr.2018.10.002
   Labus J, 2014, J NEUROSCI METH, V228, P35, DOI 10.1016/j.jneumeth.2014.03.002
   Larochelle C, 2011, FEBS LETT, V585, P3770, DOI 10.1016/j.febslet.2011.04.066
   Le Page A, 2018, EXP GERONTOL, V107, P59, DOI 10.1016/j.exger.2017.12.019
   Lecuyer MA, 2017, P NATL ACAD SCI USA, V114, pE524, DOI 10.1073/pnas.1614336114
   Lee DW, 2015, LANCET, V385, P517, DOI 10.1016/S0140-6736(14)61403-3
   Lee MJ, 2020, J CEREBR BLOOD F MET, V40, P1546, DOI 10.1177/0271678X19900030
   Levesque SA, 2016, J EXP MED, V213, P929, DOI 10.1084/jem.20151437
   Li Y, 2019, CNS NEUROSCI THER, V25, P1343, DOI 10.1111/cns.13260
   Li Y, 2018, CNS NEUROSCI THER, V24, P1115, DOI 10.1111/cns.13081
   Liu WY, 2015, CNS NEUROSCI THER, V21, P568, DOI 10.1111/cns.12405
   Liu X, 2017, BIOMATERIALS, V121, P64, DOI 10.1016/j.biomaterials.2017.01.006
   Liu YH, 2019, FRONT MICROBIOL, V10, DOI 10.3389/fmicb.2019.00265
   Liu YC, 2020, BIOSCIENCE REP, V40, DOI 10.1042/BSR20193629
   Liu ZJ, 2019, CNS NEUROSCI THER, V25, P1353, DOI 10.1111/cns.13261
   Locke FL, 2017, MOL THER, V25, P285, DOI 10.1016/j.ymthe.2016.10.020
   Logsdon AF, 2020, J CEREBR BLOOD F MET, V40, P1090, DOI 10.1177/0271678X19859465
   Mao L, 2020, JAMA NEUROL, V77, P683, DOI 10.1001/jamaneurol.2020.1127
   Maude SL, 2014, NEW ENGL J MED, V371, P1507, DOI 10.1056/NEJMoa1407222
   Mayerhofer R, 2017, BRAIN BEHAV IMMUN, V60, P174, DOI 10.1016/j.bbi.2016.10.011
   McKittrick CM, 2015, J CEREBR BLOOD F MET, V35, P638, DOI 10.1038/jcbfm.2014.239
   Mehta P, 2020, LANCET, V395, P1033, DOI 10.1016/S0140-6736(20)30628-0
   Mei M, 2019, NEUROPHARMACOLOGY, V160, DOI 10.1016/j.neuropharm.2019.107758
   Menard C, 2017, NAT NEUROSCI, V20, P1752, DOI 10.1038/s41593-017-0010-3
   Michel L, 2019, SCI TRANSL MED, V11, DOI 10.1126/scitranslmed.aaw0475
   Mishra MK, 2016, NAT REV NEUROL, V12, P539, DOI 10.1038/nrneurol.2016.110
   Moreno B, 2011, ANN NEUROL, V70, P932, DOI 10.1002/ana.22550
   Moritz KE, 2017, SCI REP-UK, V7, DOI 10.1038/s41598-017-09715-y
   Najjar S, 2020, J NEUROINFLAMM, V17, DOI 10.1186/s12974-020-01896-0
   Nakamuta S, 2008, J NEUROVIROL, V14, P186, DOI 10.1080/13550280801993630
   Neelapu SS, 2017, NEW ENGL J MED, V377, P2531, DOI 10.1056/NEJMoa1707447
   Nishioku T, 2010, J PHARMACOL SCI, V112, P251, DOI 10.1254/jphs.09292SC
   Nitta T, 2003, J CELL BIOL, V161, P653, DOI 10.1083/jcb.200302070
   Obermeier B, 2013, NAT MED, V19, P1584, DOI 10.1038/nm.3407
   Ordovas-Montanes J, 2015, TRENDS IMMUNOL, V36, P578, DOI 10.1016/j.it.2015.08.007
   Palasik W, 2005, EUR NEUROL, V53, P188, DOI 10.1159/000086355
   Parker KR, 2020, CELL, V183, P126, DOI 10.1016/j.cell.2020.08.022
   Persidsky Y, 2006, J NEUROIMMUNE PHARM, V1, P223, DOI 10.1007/s11481-006-9025-3
   Piro JR, 2018, J NEUROINFLAMM, V15, DOI 10.1186/s12974-018-1166-9
   Poller B, 2010, CELL MOL NEUROBIOL, V30, P63, DOI 10.1007/s10571-009-9431-1
   Ponomarev ED, 2007, J IMMUNOL, V178, P39, DOI 10.4049/jimmunol.178.1.39
   Porter DL, 2011, NEW ENGL J MED, V365, P725, DOI 10.1056/NEJMoa1103849
   Prass K, 2003, J EXP MED, V198, P725, DOI 10.1084/jem.20021098
   Presta I, 2018, INT J MOL SCI, V19, DOI 10.3390/ijms19123856
   Qin LH, 2015, OXID MED CELL LONGEV, V2015, DOI 10.1155/2015/120641
   Qin XP, 2020, FRONT IMMUNOL, V11, DOI 10.3389/fimmu.2020.00689
   Quan N, 2003, BRAIN RES BULL, V59, P447, DOI 10.1016/S0361-9230(02)00951-6
   Reed MJ, 2019, TISSUE BARRIERS, V7, DOI 10.1080/21688370.2019.1651157
   Rice J, 2019, CURR TREAT OPTION NE, V21, DOI 10.1007/s11940-019-0580-3
   Ronaldson PT, 2020, J CEREBR BLOOD F MET, V40, pS6, DOI 10.1177/0271678X20951995
   Saand AR, 2019, J CEREBR BLOOD F MET, V39, P959, DOI 10.1177/0271678X19841443
   Santomasso BD, 2018, CANCER DISCOV, V8, P958, DOI 10.1158/2159-8290.CD-17-1319
   Sato K, 2019, BIOL PHARM BULL, V42, P944, DOI 10.1248/bpb.b18-00939
   Serrano-Castro P J, 2020, Neurologia (Engl Ed), V35, P245, DOI 10.1016/j.nrl.2020.04.002
   Skelly DT, 2013, PLOS ONE, V8, DOI 10.1371/journal.pone.0069123
   Sonar SA, 2018, J LEUKOCYTE BIOL, V103, P839, DOI 10.1002/JLB.1RU1117-428R
   Sonar SA, 2017, FRONT IMMUNOL, V8, DOI 10.3389/fimmu.2017.01695
   Souza PS, 2017, MOL NEUROBIOL, V54, P4723, DOI 10.1007/s12035-016-0014-0
   Srivastava A, 2019, NEUROCHEM INT, V129, DOI 10.1016/j.neuint.2019.104480
   Stephenson J, 2018, IMMUNOLOGY, V154, P204, DOI 10.1111/imm.12922
   Stranahan AM, 2016, J CEREBR BLOOD F MET, V36, P2108, DOI 10.1177/0271678X16642233
   Subramaniam SR, 2017, FRONT AGING NEUROSCI, V9, DOI 10.3389/fnagi.2017.00176
   Sumi N, 2010, CELL MOL NEUROBIOL, V30, P247, DOI 10.1007/s10571-009-9446-7
   Sweeney MD, 2016, NAT NEUROSCI, V19, P771, DOI 10.1038/nn.4288
   Takarada-Iemata M, 2018, GLIA, V66, P1432, DOI 10.1002/glia.23315
   Takeda S, 2013, NEUROBIOL AGING, V34, P2064, DOI 10.1016/j.neurobiolaging.2013.02.010
   Tan S, 2019, FASEB J, V33, P4376, DOI 10.1096/fj.201801595RR
   Tchougounova E, 2005, J BIOL CHEM, V280, P9291, DOI 10.1074/jbc.M410396200
   Turtle CJ, 2016, J CLIN INVEST, V126, P2123, DOI 10.1172/JCI85309
   Vallon M, 2014, CELL MOL LIFE SCI, V71, P3489, DOI 10.1007/s00018-014-1625-0
   Varatharaj A, 2017, BRAIN BEHAV IMMUN, V60, P1, DOI 10.1016/j.bbi.2016.03.010
   Wang CD, 2013, MOL IMMUNOL, V53, P43, DOI 10.1016/j.molimm.2012.06.009
   Wang DW, 2020, JAMA-J AM MED ASSOC, V323, P1061, DOI 10.1001/jama.2020.1585
   Wang J, 2018, ZOOKEYS, P105, DOI 10.3897/zookeys.776.22925
   Wang QS, 2020, CNS NEUROSCI THER, V26, P1045, DOI 10.1111/cns.13427
   Wang SW, 2016, NEUROL RES, V38, P495, DOI 10.1080/01616412.2016.1188473
   Wang XN, 2017, AGING CELL, V16, P414, DOI 10.1111/acel.12572
   Wang X, 2018, CNS NEUROSCI THER, V24, P1100, DOI 10.1111/cns.13077
   Williams DW, 2015, J LEUKOCYTE BIOL, V97, P401, DOI 10.1189/jlb.5A0714-347R
   Williams DW, 2012, J LEUKOCYTE BIOL, V91, P401, DOI 10.1189/jlb.0811394
   Winkler EA, 2011, NAT NEUROSCI, V14, P1398, DOI 10.1038/nn.2946
   Wong D, 2004, EXP NEUROL, V190, P446, DOI 10.1016/j.expneurol.2004.08.008
   Wu T, 2020, BRAIN RES, V1732, DOI 10.1016/j.brainres.2020.146650
   Xie LK, 2019, J CEREBR BLOOD F MET, V39, P2268, DOI 10.1177/0271678X18792372
   Yang T, 2019, CNS NEUROSCI THER, V25, P1318, DOI 10.1111/cns.13263
   Yang XL, 2018, J BIOMED RES, V32, P136, DOI 10.7555/JBR.32.20170033
   Yang Y, 2011, STROKE, V42, P3323, DOI 10.1161/STROKEAHA.110.608257
   Yousef H, 2019, NAT MED, V25, P988, DOI 10.1038/s41591-019-0440-4
   Yu CC, 2020, OXID MED CELL LONGEV, V2020, DOI 10.1155/2020/2591248
   Zamanian JL, 2012, J NEUROSCI, V32, P6391, DOI 10.1523/JNEUROSCI.6221-11.2012
   Zavascki AP, 2020, NEW ENGL J MED, V382, P1859, DOI [10.1056/NEJMc2005203, 10.1056/NEJMoa2002032]
   Zhang C, 2018, AGING DIS, V9, P412, DOI 10.14336/AD.2017.0926
   Zhang Y, 2014, J NEUROINFLAMM, V11, DOI 10.1186/1742-2094-11-79
   Zhang ZJ, 2020, CNS NEUROSCI THER, V26, P374, DOI 10.1111/cns.13271
   Zhao Z, 2015, CELL, V163, P1064, DOI 10.1016/j.cell.2015.10.067
   Zheng ZT, 2020, J CEREBR BLOOD F MET, V40, P1381, DOI 10.1177/0271678X20911331
   Zhou K, 2017, J CEREBR BLOOD F MET, V37, P967, DOI 10.1177/0271678X16648712
   Zhou XL, 2012, J NEUROINFLAMM, V9, DOI 10.1186/1742-2094-9-210
   Zhou YX, 2019, CNS NEUROSCI THER, V25, P532, DOI 10.1111/cns.13084
   Zhu ZY, 2019, FRONT NEUROSCI-SWITZ, V13, DOI 10.3389/fnins.2019.00758
   Zlokovic BV, 2008, NEURON, V57, P178, DOI 10.1016/j.neuron.2008.01.003
NR 164
TC 14
Z9 14
U1 6
U2 12
PU WILEY
PI HOBOKEN
PA 111 RIVER ST, HOBOKEN 07030-5774, NJ USA
SN 1755-5930
EI 1755-5949
J9 CNS NEUROSCI THER
JI CNS Neurosci. Ther.
PD JAN
PY 2021
VL 27
IS 1
SI SI
BP 36
EP 47
DI 10.1111/cns.13569
EA DEC 2020
PG 12
WC Neurosciences; Pharmacology & Pharmacy
SC Neurosciences & Neurology; Pharmacology & Pharmacy
GA PR4BD
UT WOS:000603585500001
PM 33381913
OA gold, Green Published
DA 2021-10-29
ER

PT J
AU Sarikonda, G
   Mathieu, M
   Natalia, M
   Pahuja, A
   Xue, Q
   Pierog, PL
   Trampont, PC
   Decman, V
   Reynolds, S
   Hanafi, LA
   Sun, YS
   Eck, S
   Hedrick, MN
   Stewart, JJ
   Tangri, S
   Litwin, V
   Dakappagari, N
AF Sarikonda, Ghanashyam
   Mathieu, Melissa
   Natalia, Mahwish
   Pahuja, Anil
   Xue, Qiong
   Pierog, Piotr L.
   Trampont, Paul C.
   Decman, Vilma
   Reynolds, Susan
   Hanafi, Laila-Aicha
   Sun, Yongliang S.
   Eck, Steven
   Hedrick, Michael N.
   Stewart, Jennifer J.
   Tangri, Shabnam
   Litwin, Virginia
   Dakappagari, Naveen
TI Best practices for the development, analytical validation and clinical
   implementation of flow cytometric methods for chimeric antigen receptor
   T cell analyses
SO CYTOMETRY PART B-CLINICAL CYTOMETRY
LA English
DT Article
DE CAR T; critical reagents; flow cytometry; quantitation; validation
ID ASSAYS PRACTICE GUIDELINES; ENUMERATION; ICCS; ICSH
AB Chimeric Antigen Receptor (CAR) T cells are recognized as efficacious therapies with demonstrated ability to produce durable responses in blood cancer patients. Regulatory approvals and acceptance of these unique therapies by patients and reimbursement agencies have led to a significant increase in the number of next generation CAR T clinical trials. Flow cytometry is a powerful tool for comprehensive profiling of individual CAR T cells at multiple stages of clinical development, from product characterization during manufacturing to longitudinal evaluation of the infused product in patients. There are unique challenges with regard to the development and validation of flow cytometric methods for CAR T cells; moreover, the assay requirements for manufacturing and clinical monitoring differ. Based on the collective experience of the authors, this recommendation paper aims to review these challenges and present approaches to address them. The discussion focuses on describing key considerations for the design, optimization, validation and implementation of flow cytometric methods during the clinical development of CAR T cell therapies.
C1 [Sarikonda, Ghanashyam; Pahuja, Anil; Tangri, Shabnam; Dakappagari, Naveen] Navigate BioPharma Serv Inc, 1890 Rutherford Rd, Carlsbad, CA 92008 USA.
   [Mathieu, Melissa; Hanafi, Laila-Aicha; Litwin, Virginia] Caprion Biosci Inc, Montreal, PQ, Canada.
   [Natalia, Mahwish; Xue, Qiong; Pierog, Piotr L.] Takeda Pharmaceut Int, Cambridge, MA USA.
   [Trampont, Paul C.] Nexelis, Seattle, WA USA.
   [Decman, Vilma] GlaxoSmithKline, Collegeville, PA USA.
   [Reynolds, Susan] Curiox Biosyst, Boston, MA USA.
   [Sun, Yongliang S.; Hedrick, Michael N.] Bristol Myers Squibb, Lawrenceville, NJ USA.
   [Eck, Steven] AstraZeneca, R&D, Integrated Bioanal Clin Pharmacol & Safety Sci, Gaithersburg, MD USA.
   [Stewart, Jennifer J.] Flow Contract Site Lab, Bothell, WA USA.
RP Sarikonda, G (corresponding author), Navigate BioPharma Serv Inc, 1890 Rutherford Rd, Carlsbad, CA 92008 USA.
EM shyam.sarikonda@navigatebp.com
OI Pierog, Piotr/0000-0001-6711-4107
FU Dana-Farber Cancer Institute; American Association of Pharmaceutical
   Scientists
FX Dana-Farber Cancer Institute; Navigate BioPharma; American Association
   of Pharmaceutical Scientists
CR Aghaeepour N, 2012, BIOINFORMATICS, V28, P1009, DOI 10.1093/bioinformatics/bts082
   Allan AL, 2010, J ONCOL, V2010, DOI 10.1155/2010/426218
   Brown L, 2015, J IMMUNOL METHODS, V418, P1, DOI 10.1016/j.jim.2015.01.008
   Cabanski M, 2021, CYTOM PART B-CLIN CY, V100, P52, DOI 10.1002/cyto.b.21971
   Carey JL, 2007, CLIN LAB MED, V27, P687, DOI 10.1016/j.cll.2007.05.010
   Chan RCF, 2017, CYTOM PART B-CLIN CY, V92, P508, DOI 10.1002/cyto.b.21371
   CLSI,, 2021, H62 CLSI
   Cohen AD, 2019, J CLIN INVEST, V129, P2210, DOI 10.1172/JCI126397
   Depil S, 2020, NAT REV DRUG DISCOV, V19, P185, DOI 10.1038/s41573-019-0051-2
   Fraietta JA, 2018, NAT MED, V24, P563, DOI 10.1038/s41591-018-0010-1
   Glencross D, 2002, CYTOMETRY, V50, P69, DOI 10.1002/cyto.10068
   Golubovskaya V, 2016, CANCERS, V8, DOI 10.3390/cancers8030036
   Graham C, 2018, CELLS-BASEL, V7, DOI 10.3390/cells7100155
   Gratama JW, 2003, CYTOTHERAPY, V5, P55, DOI 10.1080/14653240310000083
   Kim DW, 2020, BIOMOLECULES, V10, DOI 10.3390/biom10020263
   Maryamchik E, 2020, CYTOM PART B-CLIN CY, V98, P299, DOI 10.1002/cyto.b.21880
   Mueller KT, 2017, BLOOD, V130, P2317, DOI 10.1182/blood-2017-06-786129
   O'Gorman MRG, 2000, CLIN DIAGN LAB IMMUN, V7, P333, DOI 10.1128/CDLI.7.3.333-335.2000
   O'Hara DM, 2011, J IMMUNOL METHODS, V363, P120, DOI 10.1016/j.jim.2010.09.036
   Oldaker TA, 2007, CLIN LAB MED, V27, P671, DOI 10.1016/j.cll.2007.05.009
   Piccoli S, 2019, BIOANALYSIS, V11, P2207, DOI 10.4155/bio-2019-0271
   Ruella M, 2018, NAT MED, V24, P1499, DOI 10.1038/s41591-018-0201-9
   Sarikonda G, 2021, CYTOM PART B-CLIN CY, V100, P72, DOI 10.1002/cyto.b.21891
   Selliah Nithianandan, 2019, Curr Protoc Cytom, V87, pe53, DOI 10.1002/cpcy.53
   Sommer U, 2021, CYTOM PART B-CLIN CY, V100, P42, DOI 10.1002/cyto.b.21949
   Tanqri S, 2013, CYTOM PART B-CLIN CY, V84, P291, DOI 10.1002/cyto.b.21106
   USFDA, 2020, HEM MAL REG CONS US
   Wood B, 2013, CYTOM PART B-CLIN CY, V84, P315, DOI 10.1002/cyto.b.21108
   Wu DY, 2010, BIOANALYSIS, V2, P1617, DOI 10.4155/BIO.10.33
NR 29
TC 3
Z9 3
U1 0
U2 2
PU WILEY
PI HOBOKEN
PA 111 RIVER ST, HOBOKEN 07030-5774, NJ USA
SN 1552-4949
EI 1552-4957
J9 CYTOM PART B-CLIN CY
JI Cytom. Part B-Clin. Cytom.
PD JAN
PY 2021
VL 100
IS 1
SI SI
BP 79
EP 91
DI 10.1002/cyto.b.21985
EA DEC 2020
PG 13
WC Medical Laboratory Technology; Pathology
SC Medical Laboratory Technology; Pathology
GA PU3UM
UT WOS:000603122300001
PM 33373096
DA 2021-10-29
ER

PT J
AU Rathi, N
   McFarland, TR
   Nussenzveig, R
   Agarwal, N
   Swami, U
AF Rathi, Nityam
   McFarland, Taylor Ryan
   Nussenzveig, Roberto
   Agarwal, Neeraj
   Swami, Umang
TI Evolving Role of Immunotherapy in Metastatic Castration Refractory
   Prostate Cancer
SO DRUGS
LA English
DT Article
ID MCRPC KEYNOTE-365 COHORT; ENDOTHELIAL GROWTH-FACTOR; PEMBRO PLUS
   OLAPARIB; PATIENTS PTS; T-CELLS; REGULATORY T; SIPULEUCEL-T; TUMOR
   MICROENVIRONMENT; DOUBLE-BLIND; TGF-BETA
AB Immunotherapies have shown remarkable success in the treatment of multiple cancer types; however, despite encouraging preclinical activity, registration trials of immunotherapy in prostate cancer have largely been unsuccessful. Sipuleucel-T remains the only approved immunotherapy for the treatment of asymptomatic or minimally symptomatic metastatic castrate-resistant prostate cancer based on modest improvement in overall survival. This immune evasion in the case of prostate cancer has been attributed to tumor-intrinsic factors, an immunosuppressive tumor microenvironment, and host factors, which ultimately make it an inert 'cold' tumor. Recently, multiple approaches have been investigated to turn prostate cancer into a 'hot' tumor. Antibodies directed against programmed cell death protein 1 have a tumor agnostic approval for a small minority of patients with microsatellite instability-high or mismatch repair-deficient metastatic prostate cancer. Herein, we present an overview of the current immunotherapy landscape in metastatic castration-resistant prostate cancer with a focus on immune checkpoint inhibitors. We describe the results of clinical trials of immune checkpoint inhibitors in patients with metastatic castration-resistant prostate cancer; either as single agents or in combination with other checkpoint inhibitors, poly (ADP-ribose) polymerase (PARP) inhibitors, tyrosine kinase inhibitors, novel hormonal therapies, chemotherapies, and radioligands. Finally, we review upcoming immunotherapies, including novel monoclonal antibodies, chimeric-antigen receptor (CAR) T cells, Bi-Specific T cell Engagers (BiTEs), therapies targeting the adenosine pathway, and other miscellaneous agents.
C1 [Rathi, Nityam; McFarland, Taylor Ryan; Nussenzveig, Roberto; Agarwal, Neeraj; Swami, Umang] Univ Utah, Huntsman Canc Inst, Dept Internal Med, Div Oncol, 2000 Circle Hope Dr,Suite 5726, Salt Lake City, UT 84112 USA.
RP Agarwal, N (corresponding author), Univ Utah, Huntsman Canc Inst, Dept Internal Med, Div Oncol, 2000 Circle Hope Dr,Suite 5726, Salt Lake City, UT 84112 USA.
EM neeraj.agarwal@hci.utah.edu; umang.swami@hci.utah.edu
OI Rathi, Nityam/0000-0002-6718-8170; McFarland, Taylor/0000-0002-2227-717X
CR Abida W, 2019, JAMA ONCOL, V5, P471, DOI 10.1001/jamaoncol.2018.5801
   Agarwal N, 2020, J CLIN ONCOL, V38
   Almasbak H, 2016, J IMMUNOL RES, V2016, DOI 10.1155/2016/5474602
   [Anonymous], HEM ONC CANC APPR SA
   Antonarakis ES, 2020, J CLIN ONCOL, V38, DOI 10.1200/JCO.19.01638
   Antonarakis ES., 2020, J CLIN ONCOL, V38, P5526, DOI [DOI 10.1200/JCO.2020.38.15_SUPPL.5526, 10.1200/JCO.2020.38.15_suppl.5526]
   Ardiani A, 2014, ONCOTARGET, V5, P9335, DOI 10.18632/oncotarget.2429
   Ardiani A, 2013, CLIN CANCER RES, V19, P6205, DOI 10.1158/1078-0432.CCR-13-1026
   Arlen PM, 2007, J UROLOGY, V178, P1515, DOI 10.1016/j.juro.2007.05.117
   Bauer S, 1999, SCIENCE, V285, P727, DOI 10.1126/science.285.5428.727
   Beer TM, 2014, NEW ENGL J MED, V371, P424, DOI 10.1056/NEJMoa1405095
   Bendell J, 2019, CANCER RES, V79, DOI 10.1158/1538-7445.AM2019-CT026
   Benkhoucha M, 2010, P NATL ACAD SCI USA, V107, P6424, DOI 10.1073/pnas.0912437107
   Bostwick DG, 1998, CANCER-AM CANCER SOC, V82, P2256, DOI 10.1002/(SICI)1097-0142(19980601)82:11<2256::AID-CNCR22>3.0.CO;2-S
   Castellano K, 2019, ANN ONCOL, V30, pV885, DOI [10.1093/annonc/mdz394.045, DOI 10.1093/ANNONC/MDZ394.045]
   Chan OTM, 2000, CANCER IMMUNOL IMMUN, V49, P181, DOI 10.1007/s002620000122
   Conter HJ, 2020, J CLIN ONCOL, V38
   Correale P, 1998, J IMMUNOL, V161, P3186
   Curran MA, 2010, P NATL ACAD SCI USA, V107, P4275, DOI 10.1073/pnas.0915174107
   de Almeida Daniel Vargas P, 2020, Am Soc Clin Oncol Educ Book, V40, P1, DOI 10.1200/EDBK_278853
   Ding LY, 2018, CELL REP, V25, P2972, DOI 10.1016/j.celrep.2018.11.054
   Eiber M, 2017, J NUCL MED, V58, p67S, DOI 10.2967/jnumed.116.186767
   Fay EK, 2020, CANCERS, V12, DOI 10.3390/cancers12071752
   Fizazi K, 2020, EUR UROL, DOI [10.1016/j.eururo.2020.07.032, DOI 10.1016/J.EURUR0.2020.07.032]
   Fizazi K, 2018, J CLIN ONCOL, V36, DOI 10.1200/JCO.2018.36.15_suppl.TPS3126
   Gabrilovich DI, 1996, NAT MED, V2, P1096, DOI 10.1038/nm1096-1096
   Garnett CT, 2008, CLIN CANCER RES, V14, P3536, DOI 10.1158/1078-0432.CCR-07-4025
   Gevensleben H, 2016, CLIN CANCER RES, V22, P1969, DOI 10.1158/1078-0432.CCR-15-2042
   Groh V, 2002, NATURE, V419, P734, DOI 10.1038/nature01112
   Grupp SA, 2013, NEW ENGL J MED, V368, P1509, DOI 10.1056/NEJMoa1215134
   Gulley J, 2002, PROSTATE, V53, P109, DOI 10.1002/pros.10130
   Gulley JL, 2019, J CLIN ONCOL, V37, P1051, DOI 10.1200/JCO.18.02031
   Hammami A, 2019, SEMIN IMMUNOL, V42, DOI 10.1016/j.smim.2019.101304
   Handy CE, 2018, FUTURE ONCOL, V14, P907, DOI 10.2217/fon-2017-0531
   Hansen AR, 2018, ANN ONCOL, V29, P1807, DOI 10.1093/annonc/mdy232
   HARSHMAN LC, 2020, J CLIN ONCOL S, V38, DOI DOI 10.1200/JCO.2020.38.6_SUPPL.129
   Heine A, 2011, LEUKEMIA, V25, P899, DOI 10.1038/leu.2011.24
   Hellmann MD, 2018, NEW ENGL J MED, V378, P2093, DOI 10.1056/NEJMoa1801946
   Higano CS, 2009, CANCER-AM CANCER SOC, V115, P3670, DOI 10.1002/cncr.24429
   Nguyen HT, 2013, PLOS ONE, V8, DOI 10.1371/journal.pone.0063219
   Hodge JW, 2013, INT J CANCER, V133, P624, DOI 10.1002/ijc.28070
   Hodge JW, 1999, CANCER RES, V59, P5800
   Huber ML, 2012, J NATL CANCER I, V104, P273, DOI 10.1093/jnci/djr514
   Hummel HD, 2019, J CLIN ONCOL, V37, DOI 10.1200/JCO.2019.37.15_suppl.5034
   JACOBSON EL, 1985, CARCINOGENESIS, V6, P715, DOI 10.1093/carcin/6.5.715
   June CH, 2018, SCIENCE, V359, P1361, DOI 10.1126/science.aar6711
   Kantoff PW, 2010, NEW ENGL J MED, V363, P411, DOI 10.1056/NEJMoa1001294
   Kantoff PW, 2010, J CLIN ONCOL, V28, P1099, DOI 10.1200/JCO.2009.25.0597
   Karan D, 2003, BIOCHEM BIOPH RES CO, V305, P598, DOI 10.1016/S0006-291X(03)00823-4
   Karzai F, 2018, J IMMUNOTHER CANCER, V6, DOI 10.1186/s40425-018-0463-2
   Kloss CC, 2018, MOL THER, V26, P1855, DOI 10.1016/j.ymthe.2018.05.003
   Kwilas AR, 2014, J TRANSL MED, V12, DOI 10.1186/s12967-014-0294-y
   Kwon ED, 2014, LANCET ONCOL, V15, P700, DOI 10.1016/S1470-2045(14)70189-5
   Lee EK, 2019, TRENDS CANCER, V5, P524, DOI 10.1016/j.trecan.2019.06.004
   Liu H, 1998, CANCER RES, V58, P4055
   Lonergan Peter E, 2011, J Carcinog, V10, P20, DOI 10.4103/1477-3163.83937
   Lu SJ, 2015, CLIN CANCER RES, V21, P4819, DOI 10.1158/1078-0432.CCR-15-0845
   Madan RA, 2014, ONCOIMMUNOLOGY, V3, DOI 10.4161/onci.28611
   Madan RA, 2012, LANCET ONCOL, V13, P501, DOI 10.1016/S1470-2045(12)70006-2
   Mark D, 2011, OUTCOMES SIPULEUCEL
   Massague J, 2008, CELL, V134, P215, DOI 10.1016/j.cell.2008.07.001
   McDermott R, 2020, EUR UROL OPEN SCI, V19, pe885, DOI [10.1016/S2666-1683(20)33171-2, DOI 10.1016/S2666-1683(20)33171-2]
   Motzer RJ, 2018, NEW ENGL J MED, V378, P1277, DOI 10.1056/NEJMoa1712126
   Murai J, 2012, CANCER RES, V72, P5588, DOI 10.1158/0008-5472.CAN-12-2753
   Narayan V, 2019, J CLIN ONCOL, V37, DOI 10.1200/JCO.2019.37.7_suppl.TPS347
   National Comprehensive Cancer Network, PROST CANC VERS 2 20
   Navis AC, 2013, PLOS ONE, V8, DOI 10.1371/journal.pone.0058262
   ODONOGHUE JA, 1995, J NUCL MED, V36, P1902
   Ozao-Choy J, 2009, CANCER RES, V69, P2514, DOI 10.1158/0008-5472.CAN-08-4709
   Pienta KJ, 2001, SEMIN ONCOL, V28, P3, DOI 10.1053/sonc.2001.26892
   Porter DL, 2011, NEW ENGL J MED, V365, P725, DOI 10.1056/NEJMoa1103849
   Pritchard CC, 2016, NEW ENGL J MED, V375, P443, DOI 10.1056/NEJMoa1603144
   Raulet DH, 2003, NAT REV IMMUNOL, V3, P781, DOI 10.1038/nri1199
   Robinson D, 2015, CELL, V161, P1215, DOI 10.1016/j.cell.2015.05.001
   Rosser CJ, 2020, J CLIN ONCOL, V38
   Saad F, 2013, THER ADV UROL, V5, P201, DOI 10.1177/1756287213490054
   Salih HR, 2002, J IMMUNOL, V169, P4098, DOI 10.4049/jimmunol.169.8.4098
   Scher HI, 2012, NEW ENGL J MED, V367, P1187, DOI 10.1056/NEJMoa1207506
   Sharma A, 2019, CLIN CANCER RES, V25, P1233, DOI 10.1158/1078-0432.CCR-18-0762
   Sharma P, 2019, J CLIN ONCOL, V37, DOI 10.1200/JCO.2019.37.7_suppl.142
   Siegel PM, 2003, NAT REV CANCER, V3, P807, DOI 10.1038/nrc1208
   Singh P, 2015, FUTURE ONCOL, V11, P2137, DOI 10.2217/fon.15.120
   Slaney CY, 2018, CANCER DISCOV, V8, P924, DOI 10.1158/2159-8290.CD-18-0297
   Slovin SF, 2013, ANN ONCOL, V24, P1813, DOI 10.1093/annonc/mdt107
   Slovin SF, 2013, J CLIN ONCOL, V31, DOI 10.1200/jco.2013.31.6_suppl.72
   Sridhar SS, 2020, J CLIN ONCOL, V38
   Sweeney CJGS, 2020, 2020 AACR VIRT ANN M
   Taghizadeh H, 2019, ONCOIMMUNOLOGY, V8, DOI 10.1080/2162402X.2019.1644109
   Tannock IF, 2004, NEW ENGL J MED, V351, P1502, DOI 10.1056/NEJMoa040720
   Terasawa H, 2002, CLIN CANCER RES, V8, P41
   Topalian SL, 2015, CANCER CELL, V27, P450, DOI 10.1016/j.ccell.2015.03.001
   Tran B, 2020, ANN ONCOL, V31, pS507, DOI 10.1016/j.annonc.2020.08.869
   van den Eertwegh AJM, 2012, LANCET ONCOL, V13, P509, DOI 10.1016/S1470-2045(12)70007-4
   Vitkin N, 2019, FRONT IMMUNOL, V10, DOI 10.3389/fimmu.2019.00603
   Wada J, 2009, ANTICANCER RES, V29, P881
   Wolchok JD, 2017, NEW ENGL J MED, V377, P1345, DOI 10.1056/NEJMoa1709684
   Wu JD, 2004, J CLIN INVEST, V114, P560, DOI 10.1172/JCI200422206
   Wu J, 2016, ONCOIMMUNOLOGY, V5, DOI 10.1080/2162402X.2015.1095434
   Yu EY, 2020, J CLIN ONCOL, V38
   Yu EY, 2020, J CLIN ONCOL, V38
   Yu EY, 2020, J CLIN ONCOL S, V38, DOI [10.1200/jco.2020.38.6_suppl.tps256, DOI 10.1200/JC0.2020.38.6_SUPPL.TPS256]
   Zhang JY, 2017, SCI ADV, V3, DOI 10.1126/sciadv.1602133
   Zhang JY, 2019, J IMMUNOTHER CANCER, V7, DOI 10.1186/s40425-019-0693-y
   Zuccolotto G, 2014, PLOS ONE, V9, DOI 10.1371/journal.pone.0109427
NR 104
TC 0
Z9 0
U1 1
U2 1
PU ADIS INT LTD
PI NORTHCOTE
PA 5 THE WAREHOUSE WAY, NORTHCOTE 0627, AUCKLAND, NEW ZEALAND
SN 0012-6667
EI 1179-1950
J9 DRUGS
JI Drugs
PD FEB
PY 2021
VL 81
IS 2
BP 191
EP 206
DI 10.1007/s40265-020-01456-z
EA DEC 2020
PG 16
WC Pharmacology & Pharmacy; Toxicology
SC Pharmacology & Pharmacy; Toxicology
GA QR8LQ
UT WOS:000603218300001
PM 33369720
OA Green Published, hybrid
DA 2021-10-29
ER

PT J
AU Parayath, NN
   Stephan, SB
   Koehne, AL
   Nelson, PS
   Stephan, MT
AF Parayath, N. N.
   Stephan, S. B.
   Koehne, A. L.
   Nelson, P. S.
   Stephan, M. T.
TI In vitro-transcribed antigen receptor mRNA nanocarriers for transient
   expression in circulating T cells in vivo
SO NATURE COMMUNICATIONS
LA English
DT Article
ID ACUTE LYMPHOBLASTIC-LEUKEMIA; TUMOR-ASSOCIATED ANTIGENS;
   PROSTATE-CANCER; CAR THERAPY; B-ALL; LYMPHOCYTES; SAFETY; BLINATUMOMAB;
   MULTICENTER; REMISSION
AB Engineering chimeric antigen receptors (CAR) or T cell receptors (TCR) helps create disease-specific T cells for targeted therapy, but the cost and rigor associated with manufacturing engineered T cells ex vivo can be prohibitive, so programing T cells in vivo may be a viable alternative. Here we report an injectable nanocarrier that delivers in vitro-transcribed (IVT) CAR or TCR mRNA for transiently reprograming of circulating T cells to recognize disease-relevant antigens. In mouse models of human leukemia, prostate cancer and hepatitis B-induced hepatocellular carcinoma, repeated infusions of these polymer nanocarriers induce sufficient host T cells expressing tumor-specific CARs or virus-specific TCRs to cause disease regression at levels similar to bolus infusions of ex vivo engineered lymphocytes. Given their ease of manufacturing, distribution and administration, these nanocarriers, and the associated platforms, could become a therapeutic for a wide range of diseases.
C1 [Parayath, N. N.; Stephan, S. B.; Stephan, M. T.] Fred Hutchinson Canc Res Ctr, Clin Res Div, Seattle, WA 98109 USA.
   [Koehne, A. L.] Fred Hutchinson Canc Res Ctr, Translat Pathol, Seattle, WA 98109 USA.
   [Nelson, P. S.] Fred Hutchinson Canc Res Ctr, Div Human Biol & Clin Res, Seattle, WA 98109 USA.
   [Nelson, P. S.; Stephan, M. T.] Univ Washington, Dept Med, Div Med Oncol, Seattle, WA 98195 USA.
   [Stephan, M. T.] Univ Washington, Dept Bioengn & Mol Engn, Seattle, WA 98195 USA.
   [Stephan, M. T.] Univ Washington, Sci Inst, Seattle, WA 98195 USA.
RP Stephan, MT (corresponding author), Fred Hutchinson Canc Res Ctr, Clin Res Div, Seattle, WA 98109 USA.; Stephan, MT (corresponding author), Univ Washington, Dept Med, Div Med Oncol, Seattle, WA 98195 USA.; Stephan, MT (corresponding author), Univ Washington, Dept Bioengn & Mol Engn, Seattle, WA 98195 USA.; Stephan, MT (corresponding author), Univ Washington, Sci Inst, Seattle, WA 98195 USA.
EM mstephan@fredhutch.org
OI Stephan, Matthias/0000-0001-8310-0100
FU FHCRC Immunotherapy Initiative; Bezos Family Foundation; National
   Science FoundationNational Science Foundation (NSF) [1452492, 1644363];
   NCIUnited States Department of Health & Human ServicesNational
   Institutes of Health (NIH) - USANIH National Cancer Institute (NCI)
   [CA207407]; American Cancer SocietyAmerican Cancer Society
   [RSG-16-110-01- LIB]; Mark Foundation for Cancer Research; Alliance for
   Cancer Gene Therapy (ACGT); Allen Distinguished Investigator Award of
   the Paul G. Allen Family Foundation; Paul G. Allen Frontiers Group
   advised grant of the Paul G. Allen Family Foundation
FX This work was supported in part by the FHCRC Immunotherapy Initiative
   with funds provided by the Bezos Family Foundation, by the National
   Science Foundation (CAREER Award #1452492 and EAGER Award #1644363), and
   the NCI (CA207407). M. Stephan was also supported by a Research Scholar
   Grant (RSG-16-110-01- LIB) from the American Cancer Society, a 2018
   Emerging Leader Award from the Mark Foundation for Cancer Research, and
   a 2018 Investigator Award from the Alliance for Cancer Gene Therapy
   (ACGT). This research was also supported by an Allen Distinguished
   Investigator Award, a Paul G. Allen Frontiers Group advised grant of the
   Paul G. Allen Family Foundation.
CR Adriani G, 2018, METHOD CELL BIOL, V146, P199, DOI 10.1016/bs.mcb.2018.05.009
   [Anonymous], 2013, E252408 ASTM
   Anurathapan U, 2014, MOL THER, V22, P623, DOI 10.1038/mt.2013.262
   Beatty GL, 2018, GASTROENTEROLOGY, V155, P29, DOI 10.1053/j.gastro.2018.03.029
   Bouchard P., 2010, TOXICOLOGICAL CONSID
   Calmes-Miller J, 2018, CANCER DISCOV, V8, P5, DOI 10.1158/2159-8290.CD-NB2017-155
   Chapuis AG, 2019, NAT MED, V25, P1064, DOI 10.1038/s41591-019-0472-9
   Copeland S, 2005, CLIN DIAGN LAB IMMUN, V12, P60, DOI 10.1128/CDLI.12.1.60-67.2005
   Cross R, 2018, CHEM ENG NEWS, V96, P34
   Curran E, 2019, BLOOD, V133, P1715, DOI 10.1182/blood-2018-12-852376
   Davila ML, 2013, PLOS ONE, V8, DOI 10.1371/journal.pone.0061338
   Dobrovolskaia MA, 2013, J CONTROL RELEASE, V172, P456, DOI 10.1016/j.jconrel.2013.05.025
   Fan DM, 2015, J HEMATOL ONCOL, V8, DOI 10.1186/s13045-015-0205-6
   Finkel T, 2000, NATURE, V408, P239, DOI 10.1038/35041687
   Foster JB, 2019, MOL THER, V27, P747, DOI 10.1016/j.ymthe.2019.01.018
   Fry TJ, 2018, NAT MED, V24, P20, DOI 10.1038/nm.4441
   Gade TPF, 2005, CANCER RES, V65, P9080, DOI 10.1158/0008-5472.CAN-05-0436
   Gardner RA, 2017, BLOOD, V129, P3322, DOI 10.1182/blood-2017-02-769208
   Gerdemann U, 2011, MOL THER, V19, P2258, DOI 10.1038/mt.2011.167
   Gomes-Silva D, 2018, BIOTECHNOL J, V13, DOI 10.1002/biot.201700097
   Graham C, 2018, CELLS-BASEL, V7, DOI 10.3390/cells7100155
   Grupp SA, 2013, NEW ENGL J MED, V368, P1509, DOI 10.1056/NEJMoa1215134
   Hale M, 2017, MOL THER, V25, P570, DOI 10.1016/j.ymthe.2016.12.023
   Hamieh M, 2019, NATURE, V568, P112, DOI 10.1038/s41586-019-1054-1
   Han Xiao, 2018, Chronic Dis Transl Med, V4, P225, DOI 10.1016/j.cdtm.2018.08.002
   Jackson NAC, 2020, NPJ VACCINES, V5, DOI 10.1038/s41541-020-0159-8
   Janas MM, 2018, TOXICOL PATHOL, V46, P735, DOI 10.1177/0192623318792537
   Kah J, 2017, J CLIN INVEST, V127, P3177, DOI 10.1172/JCI93024
   Kariko K, 2008, MOL THER, V16, P1833, DOI 10.1038/mt.2008.200
   Kariko K, 2007, CURR OPIN DRUG DISC, V10, P523
   Karlsson J., 2020, EXPERT OPIN DRUG DEL, V31, P1
   Kauffman KJ, 2018, MOL THER-NUCL ACIDS, V10, P55, DOI 10.1016/j.omtn.2017.11.005
   Keating AK, 2019, BLOOD ADV, V3, P1926, DOI 10.1182/bloodadvances.2018025726
   Krenciute G, 2017, CANCER IMMUNOL RES, V5, P571, DOI 10.1158/2326-6066.CIR-16-0376
   Kumaresan PR, 2018, FRONT IMMUNOL, V8, DOI 10.3389/fimmu.2017.01939
   Li Y, 2010, MED RES REV, V30, P67, DOI 10.1002/med.20165
   Liang TJ, 2009, HEPATOLOGY, V49, pS13, DOI 10.1002/hep.22881
   Locke FL, 2017, MOL THER, V25, P285, DOI 10.1016/j.ymthe.2016.10.020
   Mailankody S, 2018, BLOOD, V132, DOI 10.1182/blood-2018-99-119717
   Majzner RG, 2018, CANCER DISCOV, V8, P1219, DOI 10.1158/2159-8290.CD-18-0442
   Manke A, 2013, BIOMED RES INT, V2013, DOI 10.1155/2013/942916
   Meacham CE, 2013, NATURE, V501, P328, DOI 10.1038/nature12624
   Moffett HF, 2017, NAT COMMUN, V8, DOI 10.1038/s41467-017-00505-8
   Mueller KT, 2017, BLOOD, V130, P2317, DOI 10.1182/blood-2017-06-786129
   Muttach F, 2017, BEILSTEIN J ORG CHEM, V13, P2819, DOI 10.3762/bjoc.13.274
   Nair Anroop B, 2016, J Basic Clin Pharm, V7, P27, DOI 10.4103/0976-0105.177703
   Nallagatla SR, 2008, RNA, V14, P1201, DOI 10.1261/rna.1007408
   Parida SK, 2015, CLIN INFECT DIS, V61, pS217, DOI 10.1093/cid/civ615
   Park JH, 2018, NEW ENGL J MED, V378, P449, DOI 10.1056/NEJMoa1709919
   Pavesi A, 2017, JCI INSIGHT, V2, DOI 10.1172/jci.insight.89762
   Qasim W, 2019, AM J HEMATOL, V94, pS50, DOI 10.1002/ajh.25399
   Qasim W, 2017, BLOOD, V130
   Raje N, 2019, NEW ENGL J MED, V380, P1726, DOI 10.1056/NEJMoa1817226
   Richards M., 2020, FDA APPROVES 1 CELL
   Rockoff JD, 2018, WALL STREET J, VJuly 10, P2018
   Roddie C, 2019, CYTOTHERAPY, V21, P327, DOI 10.1016/j.jcyt.2018.11.009
   Sadelain M, 2015, J CLIN INVEST, V125, P3392, DOI 10.1172/JCI80010
   Schmitt M, 2013, BLOOD, V122, DOI 10.1182/blood.V122.21.5444.5444
   Sedic M, 2018, VET PATHOL, V55, P341, DOI 10.1177/0300985817738095
   Smith TT, 2017, NAT NANOTECHNOL, V12, P813, DOI [10.1038/NNANO.2017.57, 10.1038/nnano.2017.57]
   Sommer C, 2019, MOL THER, V27, P1126, DOI 10.1016/j.ymthe.2019.04.001
   Stromnes IM, 2015, CANCER CELL, V28, P638, DOI 10.1016/j.ccell.2015.09.022
   Sung JAM, 2015, J CLIN INVEST, V125, P4077, DOI 10.1172/JCI82314
   Suryadevara CM, 2015, ONCOIMMUNOLOGY, V4, DOI 10.1080/2162402X.2015.1008339
   Svitkin YV, 2017, NUCLEIC ACIDS RES, V45, P6023, DOI 10.1093/nar/gkx135
   Szebeni J, 2018, NAT NANOTECHNOL, V13, P1100, DOI 10.1038/s41565-018-0273-1
   Tarrant JM, 2010, TOXICOL SCI, V117, P4, DOI 10.1093/toxsci/kfq134
   Topp MS, 2015, LANCET ONCOL, V16, P57, DOI 10.1016/S1470-2045(14)71170-2
   Tzeng SY, 2011, BIOMATERIALS, V32, P5402, DOI 10.1016/j.biomaterials.2011.04.016
   Van Hoecke L, 2019, J TRANSL MED, V17, DOI 10.1186/s12967-019-1804-8
   Wang CM, 2017, CLIN CANCER RES, V23, P1156, DOI 10.1158/1078-0432.CCR-16-1365
   Wisskirchen K, 2018, J HEPATOL, V68, pS19, DOI 10.1016/S0168-8278(18)30256-3
NR 72
TC 11
Z9 11
U1 11
U2 19
PU NATURE RESEARCH
PI BERLIN
PA HEIDELBERGER PLATZ 3, BERLIN, 14197, GERMANY
SN 2041-1723
J9 NAT COMMUN
JI Nat. Commun.
PD DEC 27
PY 2020
VL 11
IS 1
AR 6080
DI 10.1038/s41467-020-19486-2
PG 17
WC Multidisciplinary Sciences
SC Science & Technology - Other Topics
GA PB7DR
UT WOS:000596477900003
PM 33247092
OA Green Published, gold
DA 2021-10-29
ER

PT J
AU Li, L
   Wang, Y
AF Li, Le
   Wang, Ying
TI Recent updates for antibody therapy for acute lymphoblastic leukemia
SO EXPERIMENTAL HEMATOLOGY & ONCOLOGY
LA English
DT Review
DE Acute lymphoblastic leukemia; Antibody&#8211; drug conjugates; T-cell
   redirecting antibodies; BiTE; Bispecific T cell engager; Blinatumomab;
   Bispecific antibody; Trispecific antibody
ID TYROSINE KINASE INHIBITOR; MINIMAL RESIDUAL DISEASE; ADULT PATIENTS;
   B-PRECURSOR; BISPECIFIC ANTIBODIES; DRUG CONJUGATE; PHASE-II;
   PROGNOSTIC-SIGNIFICANCE; INOTUZUMAB OZOGAMICIN; MONOCLONAL-ANTIBODIES
AB Acute lymphoblastic leukemia (ALL) is a hematologic malignancy arising from precursors of the lymphoid lineage. Conventional cytotoxic chemotherapies have resulted in high cure rates of up to 90% in pediatric ALL, but the outcomes for adult patients remain suboptimal with 5-year survival rates of only 30%-40%. Current immunotherapies exploit the performance of antibodies through several different mechanisms, including naked antibodies, antibodies linked to cytotoxic agents, and T-cell re-directing antibodies. Compared with chemotherapy, the application of an antibody-drug conjugates (ADC) called inotuzumab ozogamicin in relapsed or refractory (R/R) CD22(+). ALL resulted in a complete remission (CR) rate of 81% and an overall median survival of 7.7 months with reduced toxicity. Similarly, blinatumomab, the first FDA-approved bispecific antibody (BsAb), produced a 44% complete response rate and an overall median survival of 7.7 months in a widely treated ALL population. In addition, approximately 80% of patients getting complete remission with evidence of minimal residual disease (MRD) achieved a complete MRD response with the use of blinatumomab. These results highlight the great promise of antibody-based therapy for ALL. How to reasonably determine the place of antibody drugs in the treatment of ALL remains a major problem to be solved for ongoing and future researches. Meanwhile the combination of antibody-based therapy with traditional standard of care (SOC) chemotherapy, chimeric antigen receptor (CAR) T-cell therapy and HSCT is also a challenge. Here, we will review some important milestones of antibody-based therapies, including combinational strategies, and antibodies under clinical development for ALL.
C1 [Li, Le; Wang, Ying] Chinese Acad Med Sci & Peking Union Med Coll, State Key Lab Expt Hematol, Natl Clin Res Ctr Blood Dis, Inst Hematol & Blood Dis Hosp, Tianjin 300020, Peoples R China.
RP Wang, Y (corresponding author), Chinese Acad Med Sci & Peking Union Med Coll, State Key Lab Expt Hematol, Natl Clin Res Ctr Blood Dis, Inst Hematol & Blood Dis Hosp, Tianjin 300020, Peoples R China.
EM wangying1@ihcams.ac.cn
OI Wang, Ying/0000-0001-7041-8064
FU National Natural Science Foundation of ChinaNational Natural Science
   Foundation of China (NSFC) [81830005]; National Key Research and
   Development Program of China [2019YFA0110204]; CAMS Innovation Fund for
   Medical Sciences [CIFMS 2016-I2M-1-001]
FX The study was supported by grants from the National Natural Science
   Foundation of China (81830005), National Key Research and Development
   Program of China (2019YFA0110204), CAMS Innovation Fund for Medical
   Sciences (CIFMS 2016-I2M-1-001).
CR Advani AS, 2018, BLOOD, V132, DOI 10.1182/blood-2018-99-111992
   ADVANI AS, 2019, BLOOD S, V134, DOI DOI 10.1182/BLOOD-2019-125340
   Aldoss I, 2017, AM J HEMATOL, V92, P858, DOI 10.1002/ajh.24783
   Angelova E, 2019, HAEMATOLOGICA, V104, P749, DOI 10.3324/haematol.2018.205252
   Assi R, 2017, CL LYMPH MYELOM LEUK, V17, P897, DOI 10.1016/j.clml.2017.08.101
   Aujla A, 2019, BIOMARK RES, V7, DOI 10.1186/s40364-019-0160-4
   Badar T, 2020, CL LYMPH MYELOM LEUK, V20, P556, DOI 10.1016/j.clml.2020.03.004
   Bazarbachi AH, 2018, J CLIN ONCOL, V36, DOI 10.1200/JCO.2018.36.15_suppl.7041
   Berry DA, 2017, JAMA ONCOL, V3, DOI 10.1001/jamaoncol.2017.0580
   Bonda A, 2018, BONE MARROW TRANSPL, V53, P1487, DOI 10.1038/s41409-018-0222-5
   Braig F, 2017, BLOOD, V129, P100, DOI 10.1182/blood-2016-05-718395
   Bride KL, 2018, BLOOD, V131, P995, DOI 10.1182/blood-2017-07-794214
   Burchill MA, 2007, IMMUNOL LETT, V114, P1, DOI 10.1016/j.imlet.2007.08.005
   Cerrano M, 2020, BRIT J HAEMATOL, V191, pE28, DOI 10.1111/bjh.16960
   Chiaretti S, 2019, BLOOD, V134, DOI 10.1182/blood-2019-128759
   Compte M, 2014, ONCOIMMUNOLOGY, V3, DOI 10.4161/onci.28810
   de Vries JF, 2012, LEUKEMIA, V26, P255, DOI 10.1038/leu.2011.206
   Djokic M, 2009, HAEMATOL-HEMATOL J, V94, P1016, DOI 10.3324/haematol.2008.000299
   Dores GM, 2012, BLOOD, V119, P34, DOI 10.1182/blood-2011-04-347872
   Fielding AK, 2007, BLOOD, V109, P944, DOI 10.1182/blood-2006-05-018192
   Flynn MJ, 2017, BRIT J HAEMATOL, V179, P20, DOI 10.1111/bjh.14770
   Foa R, 2020, NEW ENGL J MED, V383, P1613, DOI 10.1056/NEJMoa2016272
   Franquiz MJ, 2020, BIOL-TARGETS THER, V14, P23, DOI 10.2147/BTT.S202746
   Ganzel C, 2018, HAEMATOLOGICA, V103, pE489, DOI 10.3324/haematol.2018.197640
   Gokbuget N, 2018, BLOOD, V131, P1522, DOI 10.1182/blood-2017-08-798322
   Gokbuget N, 2012, BLOOD, V120, P2032, DOI 10.1182/blood-2011-12-399287
   Goldberg AD, 2020, LEUKEMIA RES, V95, DOI 10.1016/j.leukres.2020.106385
   Hartley JA, 2018, SCI REP-UK, V8, DOI 10.1038/s41598-018-28533-4
   Hartley JA, 2011, EXPERT OPIN INV DRUG, V20, P733, DOI 10.1517/13543784.2011.573477
   Hoelzer D, 2010, BLOOD, V116, P77, DOI 10.1182/blood.V116.21.170.170
   Jabbour E, 2017, CANCER-AM CANCER SOC, V123, P294, DOI 10.1002/cncr.30264
   Jabbour E, 2015, BLOOD, V125, P4010, DOI 10.1182/blood-2014-08-596403
   Jain N, 2020, BLOOD ADV, V4, P449, DOI 10.1182/bloodadvances.2019000767
   Jain N, 2017, BLOOD, V130
   Jain N, 2016, BLOOD, V127, P1863, DOI 10.1182/blood-2015-08-661702
   Jiao Y, 2020, EXPERT OPIN INV DRUG, V29, P1295, DOI 10.1080/13543784.2020.1814253
   Kantarjian H, 2017, NEW ENGL J MED, V376, P836, DOI 10.1056/NEJMoa1609783
   Kantarjian HM, 2019, CANCER-AM CANCER SOC, V125, P2474, DOI 10.1002/cncr.32116
   Kantarjian HM, 2000, J CLIN ONCOL, V18, P547, DOI 10.1200/JCO.2000.18.3.547
   Klinger M, 2012, BLOOD, V119, P6226, DOI 10.1182/blood-2012-01-400515
   Kohnke T, 2015, J HEMATOL ONCOL, V8, DOI 10.1186/s13045-015-0213-6
   Krejcik J, 2016, BLOOD, V128, P384, DOI 10.1182/blood-2015-12-687749
   Martinelli G, 2017, J CLIN ONCOL, V35, P1795, DOI 10.1200/JCO.2016.69.3531
   Maury S, 2016, NEW ENGL J MED, V375, P1044, DOI 10.1056/NEJMoa1605085
   Moore PA, 2011, BLOOD, V117, P4542, DOI 10.1182/blood-2010-09-306449
   Naik J, 2019, HAEMATOLOGICA, V104, pE100, DOI 10.3324/haematol.2018.192757
   Nakase K, 2007, LEUKEMIA, V21, P326, DOI 10.1038/sj.leu.2404497
   Piccaluga PP, 2011, LEUKEMIA LYMPHOMA, V52, P325, DOI 10.3109/10428194.2010.529206
   Portell CA, 2013, CLIN PHARMACOL-ADV A, V5, P5, DOI 10.2147/CPAA.S42689
   Rader C, 2011, BLOOD, V117, P4403, DOI 10.1182/blood-2011-02-337691
   Raetz EA, 2008, J CLIN ONCOL, V26, P3756, DOI 10.1200/JCO.2007.15.3528
   Raetz EA, 2015, PEDIATR BLOOD CANCER, V62, P1171, DOI 10.1002/pbc.25454
   Raponi S, 2011, LEUKEMIA LYMPHOMA, V52, P1098, DOI 10.3109/10428194.2011.559668
   Reusch U, 2016, CLIN CANCER RES, V22, P5829, DOI 10.1158/1078-0432.CCR-16-0350
   Reusch U, 2014, MABS-AUSTIN, V6, P727, DOI 10.4161/mabs.28591
   Ribrag V, 2016, LANCET, V387, P2402, DOI 10.1016/S0140-6736(15)01317-3
   Richard-Carpentier G, 2019, BLOOD, V134, DOI 10.1182/blood-2019-129657
   Rowe JM, 2005, BLOOD, V106, P3760, DOI 10.1182/blood-2005-04-1623
   Ruella M, 2016, COMPUT STRUCT BIOTEC, V14, P357, DOI 10.1016/j.csbj.2016.09.003
   SASAKI K, 2018, BLOOD S, V132, DOI DOI 10.1182/BLOOD-2018-99-115162
   Short NJ, 2017, BEST PRACT RES CL HA, V30, P193, DOI 10.1016/j.beha.2017.05.001
   Short NJ, 2016, BLOOD, V128, P504, DOI 10.1182/blood-2016-03-707562
   SHORT NJ, 2019, BLOOD S, V134, DOI DOI 10.1182/BLOOD-2019-125136
   Slaney CY, 2018, CANCER DISCOV, V8, P924, DOI 10.1158/2159-8290.CD-18-0297
   Teeling JL, 2006, J IMMUNOL, V177, P362, DOI 10.4049/jimmunol.177.1.362
   Terwijn M, 2009, EUR J CANCER, V45, P1692, DOI 10.1016/j.ejca.2009.02.021
   Terwilliger T, 2017, BLOOD CANCER J, V7, DOI 10.1038/bcj.2017.53
   Thomas DA, 2010, J CLIN ONCOL, V28, P3880, DOI 10.1200/JCO.2009.26.9456
   Thomas DA, 2009, BLOOD, V113, P6330, DOI 10.1182/blood-2008-04-151860
   Topp MS, 2015, LANCET ONCOL, V16, P57, DOI 10.1016/S1470-2045(14)71170-2
   Topp MS, 2014, J CLIN ONCOL, V32, P4134, DOI 10.1200/JCO.2014.56.3247
   Touzeau C, 2017, EXPERT OPIN BIOL TH, V17, P887, DOI 10.1080/14712598.2017.1322578
   van de Donk NWCJ, 2018, IMMUNOL LETT, V199, P16, DOI 10.1016/j.imlet.2018.04.005
   Walseng E, 2016, J BIOL CHEM, V291, P19661, DOI 10.1074/jbc.M116.745588
   Wei GQ, 2017, J HEMATOL ONCOL, V10, DOI 10.1186/s13045-017-0516-x
   Wolach O, 2017, BRIT J HAEMATOL, V179, P705, DOI 10.1111/bjh.14916
   Wolf E, 2005, DRUG DISCOV TODAY, V10, P1237, DOI 10.1016/S1359-6446(05)03554-3
   Wu L, 2020, NAT CANCER, V1, P86, DOI 10.1038/s43018-019-0004-z
   Yang F, 2017, INT J MOL SCI, V18, DOI 10.3390/ijms18010048
   Yu SN, 2017, J HEMATOL ONCOL, V10, DOI 10.1186/s13045-017-0522-z
   Zammarchi F, 2018, BLOOD, V131, P1094, DOI 10.1182/blood-2017-10-813493
   Zhao JJ, 2019, EXP HEMATOL ONCOL, V8, DOI 10.1186/s40164-019-0152-y
NR 82
TC 5
Z9 5
U1 3
U2 10
PU BMC
PI LONDON
PA CAMPUS, 4 CRINAN ST, LONDON N1 9XW, ENGLAND
EI 2162-3619
J9 EXP HEMATOL ONCOL
JI Exp. Hematol. Oncol.
PD DEC 27
PY 2020
VL 9
IS 1
AR 33
DI 10.1186/s40164-020-00189-9
PG 11
WC Oncology; Hematology
SC Oncology; Hematology
GA OX3KS
UT WOS:000593468400001
PM 33292550
OA Green Published, gold
DA 2021-10-29
ER

PT J
AU Bechman, N
   Maher, J
AF Bechman, Natasha
   Maher, John
TI Lymphodepletion strategies to potentiate adoptive T-cell immunotherapy -
   what are we doing; where are we going?
SO EXPERT OPINION ON BIOLOGICAL THERAPY
LA English
DT Review
DE Lymphodepletion; adoptive Immunotherapy; T-Cell Immunotherapy; CAR
   T-Cell; hematological Malignancy; fludarabine; cyclophosphamide
AB Introduction
   Adoptive immunotherapy of cancer has evolved from the use of ex vivo expanded lymphokine-activated killer cells and tumor-infiltrating lymphocytes to an increasing array of approaches involving genetically engineered T-cells. A pivotal advance in the enablement of these therapies has been the conditioning of patients with lymphodepleting chemotherapy.
   A broad range of lymphodepleting regimens has been employed in an effort to improve response rates, without any single consistent approach having emerged. Only a limited number of studies involving small numbers of patients has directly compared two or more regimens, making it challenging to infer which are the preferred agents and dosing schedules. This difficulty is compounded by the fact that both response rate and toxicity appear to be disease-, patient- and T-cell product specific.
   Expert Opinion
   This article surveys clinical experience with lymphodepleting regimens that have been used in conjunction with adoptive T-cell immunotherapy, focussing in particular on studies where different approaches have been employed. Harnessing this limited and evolving clinical experience, we set out to provide potential insights into how an optimal balance may be achieved between efficacy and safety. Intermediate dose fludarabine-based regimens are emerging as an increasingly popular option in an attempt to achieve this goal, although further studies are required to provide definitive evidence.
C1 [Bechman, Natasha] Warwick Med Sch, Med Sch Bldg, Coventry, W Midlands, England.
   [Maher, John] Guys Hosp, Leucid Bio Ltd, London, England.
   [Maher, John] Kings Coll London, Sch Canc & Pharmaceut Sci, Guys Canc Ctr, London, England.
   [Maher, John] Kings Coll Hosp NHS Fdn Trust, Dept Clin Immunol & Allergy, London, England.
   [Maher, John] Eastbourne Hosp, Dept Immunol, Kings Dr, Eastbourne, E Sussex, England.
RP Maher, J (corresponding author), Guys Hosp, Leucid Bio, Third Floor,Bermondsey Wing, London SE1 9RT, England.
EM jmaher@leucid.com
OI Bechman, Natasha/0000-0002-6561-6311
FU Leucid Bio; Breast Cancer Now; British Lung Foundation; Wellcome
   TrustWellcome TrustEuropean Commission; J P Moulton Charitable
   Foundation; King's Health Partners Research and Development Fund;
   Experimental Cancer Medicine Centre at King's College London; Cancer
   Research UK Centre at King's Health Partners; National Institute for
   Health Research (NIHR) Biomedical Research Centre based at Guy's and St
   Thomas' NHS Foundation Trust; King's College London
FX Research in J Maher's laboratory is supported by Leucid Bio, Breast
   Cancer Now, British Lung Foundation, the Wellcome Trust, the J P Moulton
   Charitable Foundation, the King's Health Partners Research and
   Development Fund, the Experimental Cancer Medicine Centre at King's
   College London, the Cancer Research UK Centre at King's Health Partners
   and by the National Institute for Health Research (NIHR) Biomedical
   Research Centre based at Guy's and St Thomas' NHS Foundation Trust and
   King's College London. The views expressed are those of the authors and
   not necessarily those of the NHS, the NIHR or the Department of Health.
CR Abramson JS, 2020, LANCET, V396, P839, DOI 10.1016/S0140-6736(20)31366-0
   Abramson JS, 2018, J CLIN ONCOL, V36, DOI 10.1200/JCO.2018.36.5_suppl.120
   Ahlmann M, 2016, CANCER CHEMOTH PHARM, V78, P661, DOI 10.1007/s00280-016-3152-1
   Ahmed N, 2015, J CLIN ONCOL, V33, P1688, DOI 10.1200/JCO.2014.58.0225
   [Anonymous], 2020, ONCOLOGIST, V25, pS4, DOI 10.1634/theoncologist.2020-0570
   Antony PA, 2005, J IMMUNOL, V174, P2591, DOI 10.4049/jimmunol.174.5.2591
   AOKI Y, 1991, CANCER RES, V51, P1934
   Avanzi MP, 2018, CELL REP, V23, P2130, DOI 10.1016/j.celrep.2018.04.051
   Baba J, 2012, BLOOD, V120, P2417, DOI 10.1182/blood-2012-02-411124
   BELL EB, 1987, J IMMUNOL, V139, P1379
   Benjamin R, 2018, BLOOD, V132, DOI 10.1182/blood-2018-99-111356
   BERDEJA JMD, 2020, AM SOC CLIN ONCOL, V38, P8505, DOI DOI 10.1200/JCO.2020.38.15_suppl.8505
   BERENDT MJ, 1978, J EXP MED, V148, P1560, DOI 10.1084/jem.148.6.1560
   Brentjens RJ, 2011, BLOOD, V118, P4817, DOI 10.1182/blood-2011-04-348540
   Brudno JN, 2020, NAT MED, V26, P270, DOI 10.1038/s41591-019-0737-3
   Brudno JN, 2018, J CLIN ONCOL, V36, P2267, DOI 10.1200/JCO.2018.77.8084
   Brudno JN, 2018, NAT REV CLIN ONCOL, V15, P31, DOI 10.1038/nrclinonc.2017.128
   Chapuis AG, 2012, P NATL ACAD SCI USA, V109, P4592, DOI 10.1073/pnas.1113748109
   Chen LJ, 2019, BLOOD, V134, DOI 10.1182/blood-2019-130008
   Chmielewski M, 2015, EXPERT OPIN BIOL TH, V15, P1145, DOI 10.1517/14712598.2015.1046430
   Cho BK, 2000, J EXP MED, V192, P549, DOI 10.1084/jem.192.4.549
   Cohen AD, 2019, J CLIN INVEST, V129, P2210, DOI 10.1172/JCI126397
   Cordeiro A, 2020, BIOL BLOOD MARROW TR, V26, P26, DOI 10.1016/j.bbmt.2019.08.003
   Curran KJ, 2019, BLOOD, V134, P2361, DOI 10.1182/blood.2019001641
   D'Angelo SP, 2018, CANCER DISCOV, V8, P944, DOI 10.1158/2159-8290.CD-17-1417
   Davila ML, 2014, SCI TRANSL MED, V6, DOI 10.1126/scitranslmed.3008226
   DELORME EJ, 1964, LANCET, V2, P117
   Diab A, 2013, PLOS ONE, V8, DOI 10.1371/journal.pone.0082496
   Dudley ME, 2008, J CLIN ONCOL, V26, P5233, DOI 10.1200/JCO.2008.16.5449
   Dudley ME, 2005, J CLIN ONCOL, V23, P2346, DOI 10.1200/JCO.2005.00.240
   Dudley ME, 2002, SCIENCE, V298, P850, DOI 10.1126/science.1076514
   DYE ES, 1981, J EXP MED, V154, P609, DOI 10.1084/jem.154.3.609
   ESHHAR Z, 1993, P NATL ACAD SCI USA, V90, P720, DOI 10.1073/pnas.90.2.720
   Finney HM, 2004, J IMMUNOL, V172, P104, DOI 10.4049/jimmunol.172.1.104
   Finney HM, 1998, J IMMUNOL, V161, P2791
   Fraietta JA, 2018, NAT MED, V24, P563, DOI 10.1038/s41591-018-0010-1
   Fried S, 2019, BONE MARROW TRANSPL, V54, P1643, DOI 10.1038/s41409-019-0487-3
   Gandhi V, 2002, CLIN PHARMACOKINET, V41, P93, DOI 10.2165/00003088-200241020-00002
   Gardner RA, 2019, BLOOD, V134, P2149, DOI 10.1182/blood.2019001463
   Gardner RA, 2017, BLOOD, V129, P3322, DOI 10.1182/blood-2017-02-769208
   Gattinoni L, 2005, J CLIN INVEST, V115, P1616, DOI 10.1172/JCI24480
   Gattinoni L, 2005, J EXP MED, V202, P907, DOI 10.1084/jem.20050732
   Gauthier J, 2021, BLOOD, V137, P323, DOI 10.1182/blood.2020006770
   Geyer MB, 2019, JCI INSIGHT, V4, DOI 10.1172/jci.insight.122627
   Ghiringhelli F, 2004, EUR J IMMUNOL, V34, P336, DOI 10.1002/eji.200324181
   Ghorashian S, 2019, NAT MED, V25, P1408, DOI 10.1038/s41591-019-0549-5
   Goff SL, 2016, J CLIN ONCOL, V34, P2389, DOI 10.1200/JCO.2016.66.7220
   Hanafi LA, 2014, PLOS ONE, V9, DOI 10.1371/journal.pone.0099211
   Hay KA, 2019, BLOOD, V133, P1652, DOI 10.1182/blood-2018-11-883710
   Heczey A, 2017, MOL THER, V25, P2214, DOI 10.1016/j.ymthe.2017.05.012
   Hegde M, 2020, NAT COMMUN, V11, DOI 10.1038/s41467-020-17175-8
   Hirayama AV, 2019, BLOOD, V133, P1876, DOI 10.1182/blood-2018-11-887067
   Imai C, 2004, LEUKEMIA, V18, P676, DOI 10.1038/sj.leu.2403302
   Innamarato P, 2020, MOL THER, V28, P2252, DOI 10.1016/j.ymthe.2020.06.025
   Klebanoff CA, 2005, P NATL ACAD SCI USA, V102, P9571, DOI 10.1073/pnas.0503726102
   Klebanoff CA, 2005, TRENDS IMMUNOL, V26, P111, DOI 10.1016/j.it.2004.12.003
   Kochenderfer JN, 2017, J CLIN ONCOL, V35, DOI 10.1200/JCO.2016.71.3024
   Kochenderfer JN, 2015, J CLIN ONCOL, V33, P540, DOI 10.1200/JCO.2014.56.2025
   Kueberuwa G, 2018, MOL THER-ONCOLYTICS, V8, P41, DOI 10.1016/j.omto.2017.12.003
   Langenhorst JB, 2019, BLOOD ADV, V3, P2179, DOI 10.1182/bloodadvances.2018029421
   Lee PH, 2019, J EXP MED, V216, P2619, DOI 10.1084/jem.20181218
   Locke FL, 2019, LANCET ONCOL, V20, P31, DOI 10.1016/S1470-2045(18)30864-7
   Louis CU, 2009, BLOOD, V113, P2442, DOI 10.1182/blood-2008-05-157222
   Lowe KL, 2018, GENE THER, V25, P176, DOI 10.1038/s41434-018-0019-6
   Maude SL, 2018, NEW ENGL J MED, V378, P439, DOI 10.1056/NEJMoa1709866
   Maude SL, 2014, NEW ENGL J MED, V371, P1507, DOI 10.1056/NEJMoa1407222
   Morgan RA, 2010, MOL THER, V18, P843, DOI 10.1038/mt.2010.24
   Muranski P, 2006, NAT CLIN PRACT ONCOL, V3, P668, DOI 10.1038/ncponc0666
   Neelapu SS, 2019, BLOOD, V133, P1799, DOI 10.1182/blood-2019-03-900928
   Ninomiya S, 2015, BLOOD, V125, P3905, DOI 10.1182/blood-2015-01-621474
   Park JH, 2018, NEW ENGL J MED, V378, P449, DOI 10.1056/NEJMoa1709919
   Parker KR, 2020, CELL, V183, P126, DOI 10.1016/j.cell.2020.08.022
   Pegram HJ, 2012, BLOOD, V119, P4133, DOI 10.1182/blood-2011-12-400044
   Pinto N, 2009, PHARMACOGENOMICS, V10, P1897, DOI 10.2217/pgs.09.134
   Pittet MJ, 2007, P NATL ACAD SCI USA, V104, P12457, DOI 10.1073/pnas.0704460104
   Porter DL, 2015, SCI TRANSL MED, V7, DOI 10.1126/scitranslmed.aac5415
   Raje N, 2019, NEW ENGL J MED, V380, P1726, DOI 10.1056/NEJMoa1817226
   Ramachandran I, 2019, J IMMUNOTHER CANCER, V7, DOI 10.1186/s40425-019-0762-2
   Ramos CA, 2020, J CLIN ONCOL, V38, P3794, DOI 10.1200/JCO.20.01342
   Ramos CA, 2017, J CLIN INVEST, V127, P3468, DOI 10.1172/JCI94306
   ROSENBERG SA, 1994, JAMA-J AM MED ASSOC, V271, P907, DOI 10.1001/jama.271.12.907
   ROSENBERG SA, 1994, J NATL CANCER I, V86, P1159, DOI 10.1093/jnci/86.15.1159
   ROSENBERG SA, 1988, NEW ENGL J MED, V319, P1676, DOI 10.1056/NEJM198812223192527
   ROSENBERG SA, 1986, SCIENCE, V233, P1318, DOI 10.1126/science.3489291
   Rosenberg SA, 2011, CLIN CANCER RES, V17, P4550, DOI 10.1158/1078-0432.CCR-11-0116
   Saida Y, 2015, J IMMUNOL, V195, P726, DOI 10.4049/jimmunol.1401468
   Santomasso BD, 2018, CANCER DISCOV, V8, P958, DOI 10.1158/2159-8290.CD-17-1319
   Schmidts A, 2021, ANNU REV MED, V72, P365, DOI 10.1146/annurev-med-061119-015600
   SCHUSTER SJ, 2017, NEW ENGL J MED, V377, P2545, DOI [DOI 10.1056/NEJMOA1708566, 10.1056/NEJMoa1708566]
   Schuster SJ, 2019, NEW ENGL J MED, V380, P45, DOI 10.1056/NEJMoa1804980
   Suryadevara CM, 2018, ONCOIMMUNOLOGY, V7, DOI 10.1080/2162402X.2018.1434464
   Thistlethwaite FC, 2017, CANCER IMMUNOL IMMUN, V66, P1425, DOI 10.1007/s00262-017-2034-7
   Turk MJ, 2004, J EXP MED, V200, P771, DOI 10.1084/jem.20041130
   Turtle CJ, 2016, SCI TRANSL MED, V8, DOI 10.1126/scitranslmed.aaf8621
   Turtle CJ, 2016, J CLIN INVEST, V126, P2123, DOI 10.1172/JCI85309
   van der Stegen SJC, 2013, J IMMUNOL, V191, P4589, DOI 10.4049/jimmunol.1301523
   Viaud S, 2013, SCIENCE, V342, P971, DOI 10.1126/science.1240537
   Wallen H, 2009, PLOS ONE, V4, DOI 10.1371/journal.pone.0004749
   Wang MH, 2020, NEW ENGL J MED, V382, P1331, DOI 10.1056/NEJMoa1914347
   Wrzesinski C, 2010, J IMMUNOTHER, V33, P1, DOI 10.1097/CJI.0b013e3181b88ffc
   Yeku OO, 2016, BIOCHEM SOC T, V44, P412, DOI 10.1042/BST20150291
   Yu JX, 2020, NAT REV DRUG DISCOV, V19, P583, DOI 10.1038/d41573-020-00099-9
   Zhang J, 2020, ADV THER, V37, P3040, DOI 10.1007/s12325-020-01397-9
   Zhao JJ, 2019, J HEMATOL ONCOL, V12, DOI 10.1186/s13045-019-0705-x
   Zhao WH, 2018, J HEMATOL ONCOL, V11, DOI 10.1186/s13045-018-0681-6
NR 105
TC 6
Z9 6
U1 4
U2 5
PU TAYLOR & FRANCIS LTD
PI ABINGDON
PA 2-4 PARK SQUARE, MILTON PARK, ABINGDON OR14 4RN, OXON, ENGLAND
SN 1471-2598
EI 1744-7682
J9 EXPERT OPIN BIOL TH
JI Expert Opin. Biol. Ther.
PD MAY 4
PY 2021
VL 21
IS 5
BP 627
EP 637
DI 10.1080/14712598.2021.1857361
EA DEC 2020
PG 11
WC Biotechnology & Applied Microbiology; Medicine, Research & Experimental
SC Biotechnology & Applied Microbiology; Research & Experimental Medicine
GA RV4XT
UT WOS:000603916000001
PM 33243003
DA 2021-10-29
ER

PT J
AU Kumar, A
   Rocke, JPJ
   Kumar, BN
AF Kumar, Abhinav
   Rocke, John P. J.
   Kumar, B. Nirmal
TI Evolving treatments in high-risk neuroblastoma
SO EXPERT OPINION ON ORPHAN DRUGS
LA English
DT Review
DE Neuroblastoma; immunotherapy; gene targeting; molecular therapies;
   clinical trials; pediatric oncology
AB Introduction: Neuroblastoma is a tumor of the developing sympathetic nervous system. Low and intermediate-risk patients usually have good treatment outcomes, whereas high-risk cases have poorer survival and recurrence rates. This review highlights limitations in the treatment procedure and future therapies in development that may be adopted into clinical practice, compiled from a literature search of scientific papers from the last 30 years including ongoing clinical trials.
   Areas covered: Current treatments for high-risk neuroblastoma have shown efficacy in clinical trials; however, this regimen is not effective in preventing relapse in many cases and has high toxicity for pediatric patients. The two main areas of research for new maintenance therapies focus on immunotherapy and gene targeting with molecular therapy. GD2-CAR-T cells and GD2 vaccines have shown efficacy in pre-clinical trials, and MYCN and ALK inhibition target two of the main driver mutations in neuroblastoma potentially offering a highly specific form of therapy.
   Expert opinion: Tumor heterogeneity leads to various drivers of neuroblastoma; therefore, combinations of molecular therapies can induce remission, alongside immunotherapy that could lower treatment toxicity. The implementation of 'liquid biopsies' could greatly improve genetic characterization of a changing tumor profile (often changing in response to treatment) to inform appropriate therapies.
C1 [Kumar, Abhinav] UCL, Div Med, Sch Med, London, England.
   [Rocke, John P. J.] Royal Albert Edward Infirm, ENT Dept, Wigan, England.
   [Kumar, B. Nirmal] Wrightington Wigan & Leigh Teaching NHS, ENT Dept, Wigan, England.
RP Kumar, BN (corresponding author), Wrightington Wigan & Leigh Teaching NHS, Wigan, England.
EM Nirmal.Kumar@wwl.nhs.uk
OI Rocke, John/0000-0002-2224-0246
CR Alam MW, 2019, FRONT ONCOL, V9, DOI 10.3389/fonc.2019.00579
   Amoroso L, 2018, CANCER RES TREAT, V50, P148, DOI 10.4143/crt.2016.511
   Asgharzadeh S, 2012, J CLIN ONCOL, V30, P3525, DOI 10.1200/JCO.2011.40.9169
   Attiyeh EF, 2005, NEW ENGL J MED, V353, P2243, DOI 10.1056/NEJMoa052399
   Balis FM, 2020, PEDIATR BLOOD CANCER, V67, DOI 10.1002/pbc.28031
   Bassiri H, 2015, TRANSL PEDIATR, V4, P226, DOI 10.3978/j.issn.2224-4336.2015.04.06
   Becker R, 2002, BRIT J NEUROSURG, V16, P269, DOI 10.1080/02688690220148860
   Berthold F, 2005, LANCET ONCOL, V6, P649, DOI 10.1016/S1470-2045(05)70291-6
   Bhattacharya-Chatterjee M, 2000, IMMUNOL LETT, V74, P51, DOI 10.1016/S0165-2478(00)00249-2
   Bosse KR, 2016, CANCER-AM CANCER SOC, V122, P20, DOI 10.1002/cncr.29706
   Bown N, 1999, NEW ENGL J MED, V340, P1954, DOI 10.1056/NEJM199906243402504
   Brockmann M, 2013, CANCER CELL, V24, P75, DOI 10.1016/j.ccr.2013.05.005
   Chicard M, 2018, CLIN CANCER RES, V24, P939, DOI 10.1158/1078-0432.CCR-17-1586
   Chicard M, 2016, CLIN CANCER RES, V22, P5564, DOI 10.1158/1078-0432.CCR-16-0500
   Clement SC, 2013, PEDIATR BLOOD CANCER, V60, P1833, DOI 10.1002/pbc.24681
   Cohn SL, 2009, J CLIN ONCOL, V27, P289, DOI 10.1200/JCO.2008.16.6785
   DeRenzo Christopher, 2018, Am Soc Clin Oncol Educ Book, V38, P830, DOI 10.1200/EDBK_200773
   Dubois SG, 2013, Q J NUCL MED MOL IM, V57, P53
   DuBois SG, 2008, NUCL MED BIOL, V35, pS35, DOI 10.1016/j.nucmedbio.2008.05.002
   DuBois SG, 2018, CLIN CANCER RES, V24, P6142, DOI 10.1158/1078-0432.CCR-18-1381
   DuBois SG, 2016, J CLIN ONCOL, V34, P1368, DOI 10.1200/JCO.2015.65.4889
   Eger C, 2016, PLOS ONE, V11, DOI 10.1371/journal.pone.0150479
   Federico SM, 2017, CLIN CANCER RES, V23, P6441, DOI 10.1158/1078-0432.CCR-17-0379
   Felgenhauer J, 2018, NEOPLASIA, V20, P965, DOI 10.1016/j.neo.2018.08.002
   Furman WL, 2019, CLIN CANCER RES, V25, P6320, DOI 10.1158/1078-0432.CCR-19-1452
   Guan J, 2016, DIS MODEL MECH, V9, P941, DOI 10.1242/dmm.024448
   Henssen A, 2016, CLIN CANCER RES, V22, P2470, DOI 10.1158/1078-0432.CCR-15-1449
   Herlyn D, 1996, CANCER IMMUNOL IMMUN, V43, P65, DOI 10.1007/s002620050305
   Hertwig F, 2016, CELL CYCLE, V15, P311, DOI 10.1080/15384101.2015.1125243
   Heukamp LC, 2012, SCI TRANSL MED, V4, DOI 10.1126/scitranslmed.3003967
   Hogarty MD, 2008, CANCER RES, V68, P9735, DOI 10.1158/0008-5472.CAN-07-6866
   Huang M, 2013, CSH PERSPECT MED, V3, DOI 10.1101/cshperspect.a014415
   Infarinato NR, 2016, CANCER DISCOV, V6, P96, DOI 10.1158/2159-8290.CD-15-1056
   Irwin MS, 2015, PEDIATR CLIN N AM, V62, P225, DOI 10.1016/j.pcl.2014.09.015
   Jin ZG, 2020, EUR J MED CHEM, V207, DOI 10.1016/j.ejmech.2020.112818
   Johnsen JI, 2018, PHARMACOL RES, V131, P164, DOI 10.1016/j.phrs.2018.02.023
   Kushner BH, 2014, CLIN CANCER RES, V20, P1375, DOI 10.1158/1078-0432.CCR-13-1012
   Ladenstein R, 2017, LANCET ONCOL, V18, P500, DOI 10.1016/S1470-2045(17)30070-0
   Lee S, 2015, SURGERY, V158, P819, DOI 10.1016/j.surg.2015.04.017
   LoGiudice N., 2018, MED SCI, V6, P1
   London WB, 2005, J CLIN ONCOL, V23, P6459, DOI 10.1200/JCO.2005.05.571
   London WB, 2017, CANCER-AM CANCER SOC, V123, P4914, DOI 10.1002/cncr.30934
   Louis CU, 2011, BLOOD, V118, P6050, DOI 10.1182/blood-2011-05-354449
   Maris JM, 2007, LANCET, V369, P2106, DOI 10.1016/S0140-6736(07)60983-0
   Maris JM, 2010, NEW ENGL J MED, V362, P2202, DOI 10.1056/NEJMra0804577
   Maris JM, 2010, PEDIATR BLOOD CANCER, V55, P26, DOI 10.1002/pbc.22430
   Matthay KK, 2007, J CLIN ONCOL, V25, P1054, DOI 10.1200/JCO.2006.09.3484
   Matthay KK, 2016, NAT REV DIS PRIMERS, V2, DOI 10.1038/nrdp.2016.78
   Matthay KK, 2009, J CLIN ONCOL, V27, P1007, DOI 10.1200/JCO.2007.13.8925
   Matthay KK, 1999, NEW ENGL J MED, V341, P1165, DOI 10.1056/NEJM199910143411601
   Modak S, 2007, CANCER INVEST, V25, P67, DOI 10.1080/07357900601130763
   MOND JJ, 1995, ANNU REV IMMUNOL, V13, P655, DOI 10.1146/annurev.iy.13.040195.003255
   Ou Sai-Hong Ignatius, 2018, Am Soc Clin Oncol Educ Book, V38, P978, DOI 10.1200/EDBK_199765
   Park JR, 2019, JAMA-J AM MED ASSOC, V322, P746, DOI 10.1001/jama.2019.11642
   Park JR, 2013, PEDIATR BLOOD CANCER, V60, P985, DOI 10.1002/pbc.24433
   Peinemann F., 2017, COCHRANE DB SYST REV, V8
   Peinemann F., 2015, COCHRANE DB SYST REV, V5
   Pennington B, 2019, PHARMACOECONOMICS, V37, P985, DOI 10.1007/s40273-018-0744-0
   Puissant A, 2013, CANCER DISCOV, V3, P308, DOI 10.1158/2159-8290.CD-12-0418
   Rettig I, 2015, CELL DEATH DIS, V6, DOI 10.1038/cddis.2015.24
   Reynolds CP, 2000, MED PEDIATR ONCOL, V35, P597, DOI 10.1002/1096-911X(20001201)35:6<597::AID-MPO23>3.0.CO;2-B
   Richards MW, 2016, P NATL ACAD SCI USA, V113, P13726, DOI 10.1073/pnas.1610626113
   Sadelain M, 2013, CANCER DISCOV, V3, P388, DOI 10.1158/2159-8290.CD-12-0548
   Sait S, 2017, EXPERT REV ANTICANC, V17, P889, DOI 10.1080/14737140.2017.1364995
   Salloum R, 2016, J NEURO-ONCOL, V129, P443, DOI 10.1007/s11060-016-2189-7
   Sasaki T, 2010, CANCER RES, V70, P10038, DOI 10.1158/0008-5472.CAN-10-2956
   Schulte JH, 2013, ONCOGENE, V32, P1059, DOI 10.1038/onc.2012.106
   Schumacher-Kuckelkorn R, 2017, PEDIATR BLOOD CANCER, V64, P46, DOI 10.1002/pbc.26184
   Sharp SE, 2016, RADIOGRAPHICS, V36, P258, DOI 10.1148/rg.2016150099
   Sholler GLS, 2015, PLOS ONE, V10, DOI 10.1371/journal.pone.0127246
   Suh JK, 2020, PEDIATR TRANSPLANT, V24, DOI 10.1111/petr.13658
   Suzuki M, 2015, EXPERT OPIN THER TAR, V19, P349, DOI 10.1517/14728222.2014.986459
   Terzic T, 2018, PEDIATR DEVEL PATHOL, V21, P355, DOI 10.1177/1093526617723972
   Thomas S, 2016, PLOS ONE, V11, DOI 10.1371/journal.pone.0152196
   Thompson PA, 2013, CLIN CANCER RES, V19, P6578, DOI 10.1158/1078-0432.CCR-13-1117
   Umapathy G, 2019, APMIS, V127, P288, DOI 10.1111/apm.12940
   Valentijn LJ, 2015, NAT GENET, V47, P1411, DOI 10.1038/ng.3438
   VALENTINO L, 1990, BLOOD, V75, P1564
   van den Bijgaart RJE, 2019, J BIOL CHEM, V294, P4437, DOI 10.1074/jbc.RA118.002763
   Van Heek-Romanowski R, 2001, MED PEDIATR ONCOL, V36, P197, DOI 10.1002/1096-911X(20010101)36:1<197::AID-MPO1047>3.0.CO;2-5
   Van Roy N, 2017, CLIN CANCER RES, V23, P6305, DOI 10.1158/1078-0432.CCR-17-0675
   Yu AL, 2010, NEW ENGL J MED, V363, P1324, DOI 10.1056/NEJMoa0911123
   Yu EY, 2019, NEOPLASIA, V21, P689, DOI 10.1016/j.neo.2019.04.002
   Zhu SZ, 2012, CANCER CELL, V21, P362, DOI 10.1016/j.ccr.2012.02.010
NR 84
TC 0
Z9 0
U1 0
U2 1
PU TAYLOR & FRANCIS LTD
PI ABINGDON
PA 2-4 PARK SQUARE, MILTON PARK, ABINGDON OR14 4RN, OXON, ENGLAND
SN 2167-8707
J9 EXPERT OPIN ORPHAN D
JI Exp. Opin. Orphan Drugs
PD DEC 1
PY 2020
VL 8
IS 12
BP 497
EP 506
DI 10.1080/21678707.2020.1865918
EA DEC 2020
PG 10
WC Pharmacology & Pharmacy
SC Pharmacology & Pharmacy
GA PN7WS
UT WOS:000603744300001
DA 2021-10-29
ER

PT J
AU Robertson, N
   Lopez-Anton, N
   Gurjar, SA
   Khalique, H
   Khalaf, Z
   Clerkin, S
   Leydon, VR
   Parker-Manuel, R
   Raeside, A
   Payne, T
   Jones, TD
   Seymour, L
   Cawood, R
AF Robertson, Nathan
   Lopez-Anton, Nancy
   Gurjar, Shalom A.
   Khalique, Hena
   Khalaf, Zainab
   Clerkin, Siobhan
   Leydon, Vaughan R.
   Parker-Manuel, Richard
   Raeside, Alexander
   Payne, Tom
   Jones, Tim D.
   Seymour, Len
   Cawood, Ryan
TI Development of a novel mammalian display system for selection of
   antibodies against membrane proteins
SO JOURNAL OF BIOLOGICAL CHEMISTRY
LA English
DT Article
DE mammalian display; epithelial cell adhesion molecule (EpCAM); chimeric
   antigen receptor T cells (CAR-T); therapeutic antibody discovery;
   antibody; antibody engineering; membrane protein; immunotherapy
ID EXPRESSION; DIVERSITY; DISCOVERY; TOOLKIT; CELLS
AB Reliable, specific polyclonal and monoclonal antibodies are important tools in research and medicine. However, the discovery of antibodies against their targets in their native forms is difficult. Here, we present a novel method for discovery of antibodies against membrane proteins in their native configuration in mammalian cells. The method involves the co-expression of an antibody library in a population of mammalian cells that express the target polypeptide within a natural membrane environment on the cell surface. Cells that secrete a single-chain fragment variable (scFv) that binds to the target membrane protein thereby become self-labeled, enabling enrichment and isolation by magnetic sorting and FRET-based flow sorting. Library sizes of up to 10(9) variants can be screened, thus allowing campaigns of naive scFv libraries to be selected against membrane protein antigens in a Chinese hamster ovary cell system. We validate this method by screening a synthetic naive human scFv library against Chinese hamster ovary cells expressing the oncogenic target epithelial cell adhesion molecule and identify a panel of three novel binders to this membrane protein, one with a dissociation constant (K-D) as low as 0.8 nm. We further demonstrate that the identified antibodies have utility for killing epithelial cell adhesion molecule-positive cells when used as a targeting domain on chimeric antigen receptor T cells. Thus, we provide a new tool for identifying novel antibodies that act against membrane proteins, which could catalyze the discovery of new candidates for antibody-based therapies.
C1 [Robertson, Nathan; Lopez-Anton, Nancy; Gurjar, Shalom A.; Khalaf, Zainab; Clerkin, Siobhan; Leydon, Vaughan R.; Parker-Manuel, Richard; Raeside, Alexander; Payne, Tom; Jones, Tim D.; Cawood, Ryan] Medawar Ctr, OXGENE, Oxford, England.
   [Khalique, Hena; Seymour, Len] Univ Oxford, Dept Oncol, Anticanc Viruses & Canc Vaccines Grp, Oxford, England.
RP Cawood, R (corresponding author), Medawar Ctr, OXGENE, Oxford, England.
EM rcawood@oxgene.com
OI Robertson, Nathan/0000-0002-5449-2501
FU Innovate UKUK Research & Innovation (UKRI)Innovate UK [102859]; OXGENE
FX This work was supported by Innovate UK Grant 102859 and by OXGENE.
CR Akamatsu Y, 2007, J IMMUNOL METHODS, V327, P40, DOI 10.1016/j.jim.2007.07.007
   Banning C, 2010, PLOS ONE, V5, DOI 10.1371/journal.pone.0009344
   Baranyi Lajos, 2010, PDA J Pharm Sci Technol, V64, P379
   Beerli RR, 2008, P NATL ACAD SCI USA, V105, P14336, DOI 10.1073/pnas.0805942105
   Bowers PM, 2014, METHODS, V65, P44, DOI 10.1016/j.ymeth.2013.06.010
   Breous-Nystrom E, 2014, METHODS, V65, P57, DOI 10.1016/j.ymeth.2013.09.003
   Eguchi A, 2019, BIOTECHNOL BIOENG, V116, P1742, DOI 10.1002/bit.26965
   Frenzel A, 2017, TRANSFUS MED HEMOTH, V44, P312, DOI 10.1159/000479633
   Frenzel A, 2016, MABS-AUSTIN, V8, P1177, DOI 10.1080/19420862.2016.1212149
   Guo XC, 2016, VET IMMUNOL IMMUNOP, V180, P45, DOI 10.1016/j.vetimm.2016.09.004
   Gupta NT, 2015, BIOINFORMATICS, V31, P3356, DOI 10.1093/bioinformatics/btv359
   Ho M, 2006, P NATL ACAD SCI USA, V103, P9637, DOI 10.1073/pnas.0603653103
   Huang L, 2018, INT J MOL MED, V42, P1771, DOI 10.3892/ijmm.2018.3764
   Jones ML, 2016, SCI REP-UK, V6, DOI 10.1038/srep26240
   Morgan RA, 2006, SCIENCE, V314, P126, DOI 10.1126/science.1129003
   Nikfarjam S, 2019, ADV PHARM BULL, V9, P624, DOI 10.15171/apb.2019.072
   Parola C, 2019, MABS-AUSTIN, V11, P1367, DOI 10.1080/19420862.2019.1662691
   Parthiban K, 2019, MABS-AUSTIN, V11, P884, DOI 10.1080/19420862.2019.1618673
   Prassler J, 2011, J MOL BIOL, V413, P261, DOI 10.1016/j.jmb.2011.08.012
   Raffel A, 2010, EUR J ENDOCRINOL, V162, P391, DOI 10.1530/EJE-08-0916
   Sheng X, 2013, ONCOL LETT, V5, P787, DOI 10.3892/ol.2012.1090
   Soderlind E, 2000, NAT BIOTECHNOL, V18, P852, DOI 10.1038/78458
   Tiller T, 2013, MABS-AUSTIN, V5, P445, DOI 10.4161/mabs.24218
   Trzpis M, 2007, AM J PATHOL, V171, P386, DOI 10.2353/ajpath.2007.070152
   Vander Heiden JA, 2014, BIOINFORMATICS, V30, P1930, DOI 10.1093/bioinformatics/btu138
   Wagih O, 2017, BIOINFORMATICS, V33, P3645, DOI 10.1093/bioinformatics/btx469
   Wickham H, 2009, USE R, P1, DOI 10.1007/978-0-387-98141-3_1
   Ye J, 2013, NUCLEIC ACIDS RES, V41, pW34, DOI 10.1093/nar/gkt382
   Zhou C, 2010, MABS-AUSTIN, V2, P508, DOI 10.4161/mabs.2.5.12970
   Zhou Y, 2010, ACTA BIOCH BIOPH SIN, V42, P575, DOI 10.1093/abbs/gmq055
NR 30
TC 0
Z9 0
U1 1
U2 3
PU AMER SOC BIOCHEMISTRY MOLECULAR BIOLOGY INC
PI ROCKVILLE
PA 11200 ROCKVILLE PIKE, SUITE 302, ROCKVILLE, MD, UNITED STATES
SN 0021-9258
EI 1083-351X
J9 J BIOL CHEM
JI J. Biol. Chem.
PD DEC 25
PY 2020
VL 295
IS 52
BP 18436
EP 18448
DI 10.1074/jbc.RA120.015053
PG 13
WC Biochemistry & Molecular Biology
SC Biochemistry & Molecular Biology
GA PM2OR
UT WOS:000603645900041
OA hybrid, Green Published
DA 2021-10-29
ER

PT J
AU Jiang, HW
   Hu, Y
   Mei, H
AF Jiang, Huiwen
   Hu, Yu
   Mei, Heng
TI Consolidative allogeneic hematopoietic stem cell transplantation after
   chimeric antigen receptor T-cell therapy for relapsed/refractory B-cell
   acute lymphoblastic leukemia: who? When? Why?
SO BIOMARKER RESEARCH
LA English
DT Review
DE Chimeric antigen receptor-modified T-cell therapy; Allogeneic
   hematopoietic stem cell transplantation; Relapsed or refractory B-cell
   acute lymphoblastic leukemia; Prognosis
ID LACTATE-DEHYDROGENASE LDH; MINIMAL RESIDUAL DISEASE; PROGNOSTIC VALUE;
   CHILDHOOD; SAFETY; ADULTS; TISAGENLECLEUCEL; BIOMARKERS; CHILDREN;
   EFFICACY
AB Although anti-CD19 chimeric antigen receptor (CAR) T-cell therapy shows good efficacy in patients with relapsed/refractory B-cell acute lymphoblastic leukemia (r/r B-ALL), it fails to improve long-term leukemia-free survival (LFS). Allogeneic hematopoietic stem cell transplantation (allo-HSCT) after CAR T-cell therapy has emerged as a promising strategy to prolong LFS. Nevertheless, which patients are likely to benefit from consolidative allo-HSCT, as well as the optimal therapeutic window, remain to be explored. Recent clinical data indicate that patients with complex karyotypes, adverse genes, and high pre-infusion minimal residual disease (MRD) by flow cytometry in the bone marrow, were at high risk of relapse after CAR T-cell therapy. High pre-lymphodepletion lactate dehydrogenase, low pre-lymphodepletion platelet count, absence of fludarabine in lymphodepletion, persistent leukemic sequence by high throughput sequencing in bone marrow after CAR T-cell infusion, and early loss of CAR T cells have also been linked to relapse after CAR T-cell therapy. In patients having these risk factors, consolidative allo-HSCT after CAR T-cell therapy may prolong LFS. Allo-HSCT provides optimal clinical benefit in patients with MRD-negative complete remission, typically within three months after CAR T-cell therapy. Herein, we summarize the clinical data on consolidative allo-HSCT after anti-CD19 CAR T-cell therapy, as well as the potential factors associated with allo-HSCT benefit. We also discuss the optimal therapeutic window and regimen of consolidative allo-HSCT. Finally, and most importantly, we provide recommendations for the assessment and management of r/r B-ALL patients undergoing anti-CD19 CAR T-cell therapy.
C1 [Jiang, Huiwen; Hu, Yu; Mei, Heng] Huazhong Univ Sci & Technol, Union Hosp, Tongji Med Coll, Inst Hematol, Wuhan 430022, Peoples R China.
   [Jiang, Huiwen; Hu, Yu; Mei, Heng] Hubei Clin Med Ctr Cell Therapy Neoplast Dis, Wuhan 430022, Peoples R China.
RP Mei, H (corresponding author), Huazhong Univ Sci & Technol, Union Hosp, Tongji Med Coll, Inst Hematol, Wuhan 430022, Peoples R China.; Mei, H (corresponding author), Hubei Clin Med Ctr Cell Therapy Neoplast Dis, Wuhan 430022, Peoples R China.
EM hmei@hust.edu.cn
FU National Key R&D Program of China [2019YFC1316203]
FX This study was supported by National Key R&D Program of China
   2019YFC1316203.
CR Balduzzi A, 2008, HAEMATOLOGICA, V93, P925, DOI 10.3324/haematol.12291
   Barrett DM, 2019, J CLIN INVEST, V129, P1842, DOI 10.1172/JCI128743
   Brentjens RJ, 2013, SCI TRANSL MED, V5, DOI 10.1126/scitranslmed.3005930
   Cheng J, 2019, FRONT ONCOL, P9
   Cherkassky L, 2016, J CLIN INVEST, V126, P3130, DOI 10.1172/JCI83092
   Chillon MC, 2012, LEUKEMIA, V26, P2360, DOI 10.1038/leu.2012.161
   Coustan-Smith E, 2004, LEUKEMIA, V18, P499, DOI 10.1038/sj.leu.2403283
   Davila ML, 2014, SCI TRANSL MED, V6, DOI 10.1126/scitranslmed.3008226
   Ding J, 2017, CANCER BIOMARK, V19, P353, DOI 10.3233/CBM-160336
   Eckert C, 2001, LANCET, V358, P1239, DOI 10.1016/S0140-6736(01)06355-3
   Fabrizio E, 2020, APPL SCI-BASEL, V10, DOI 10.3390/app10020512
   Finney OC, 2019, J CLIN INVEST, V129, P2123, DOI 10.1172/JCI125423
   Forero-Castro M, 2017, BRIT J CANCER, V117, P256, DOI 10.1038/bjc.2017.152
   GAO C, 2019, CANCER CELL INT, V19, P9, DOI DOI 10.1186/s12935-018-0714-9
   Gardner R, 2016, BLOOD, V127, P2406, DOI 10.1182/blood-2015-08-665547
   Gardner RA, 2017, BLOOD, V129, P3322, DOI 10.1182/blood-2017-02-769208
   Gleissner B, 2002, BLOOD, V99, P1536, DOI 10.1182/blood.V99.5.1536
   Gust J, 2017, CANCER DISCOV, V7, P1404, DOI 10.1158/2159-8290.CD-17-0698
   Hay KA, 2019, BLOOD, V133, P1652, DOI 10.1182/blood-2018-11-883710
   Hay KA, 2017, BLOOD, V130, P2295, DOI 10.1182/blood-2017-06-793141
   Huang AJ, 2018, LEUKEMIA LYMPHOMA, V59, P1073, DOI 10.1080/10428194.2017.1369072
   Jacoby E, 2019, BONE MARROW TRANSPL, V54, P810, DOI 10.1038/s41409-019-0604-3
   Jacoby E, 2018, AM J HEMATOL, V93, P1485, DOI 10.1002/ajh.25274
   Jiang HW, 2019, ANN HEMATOL, V98, P1721, DOI 10.1007/s00277-019-03685-z
   Jiang LY, 2019, COMMUN MATH BIOL NEU, DOI 10.28919/cmbn/4080
   Kalos M, 2011, SCI TRANSL MED, V3, DOI 10.1126/scitranslmed.3002842
   Keane Colm, 2018, Oncotarget, V9, P23620, DOI 10.18632/oncotarget.25306
   Kebriaei P, 2016, J CLIN INVEST, V126, P3363, DOI 10.1172/JCI86721
   Khazal S, 2020, CLIN LYMPHOMA M 0627
   KORNBERG A, 1980, BLOOD, V56, P351
   Lee DW, 2015, LANCET, V385, P517, DOI 10.1016/S0140-6736(14)61403-3
   Lee DW, 2016, BLOOD, V128, DOI 10.1182/blood.V128.22.218.218
   Li LM, 2020, CELL DEATH DIS, V11, DOI 10.1038/s41419-020-2388-1
   Long AH, 2015, NAT MED, V21, P581, DOI 10.1038/nm.3838
   Magnani CF, 2020, J CLIN INVESTIGATION
   Maude SL, 2018, NEW ENGL J MED, V378, P439, DOI 10.1056/NEJMoa1709866
   Maude SL, 2014, NEW ENGL J MED, V371, P1507, DOI 10.1056/NEJMoa1407222
   Nagel I, 2017, BLOOD, V130, P2027, DOI 10.1182/blood-2017-05-782888
   Ninomiya S, 2015, BLOOD, V125, P3905, DOI 10.1182/blood-2015-01-621474
   Oberley MJ, 2018, PEDIATR BLOOD CANCER, V65, DOI 10.1002/pbc.27265
   Pan J, 2017, LEUKEMIA, V31, P2587, DOI 10.1038/leu.2017.145
   Pan J, 2020, BLOOD, V135, P387, DOI 10.1182/blood.2019003293
   Pan J, 2019, LEUKEMIA, V33, P2854, DOI 10.1038/s41375-019-0488-7
   PAN L, 1991, CLIN EXP IMMUNOL, V86, P240
   Park JH, 2018, NEW ENGL J MED, V378, P449, DOI 10.1056/NEJMoa1709919
   Plasschaert SLA, 2004, CANCER TREAT REV, V30, P37, DOI 10.1016/S0305-7372(03)00140-3
   Porter D, 2018, J HEMATOL ONCOL, V11, P12, DOI [10.1186/s13045-018-0555-y, DOI 10.1186/S13045-018-0555-Y]
   Porter DL, 2015, SCI TRANSL MED, V7, DOI 10.1126/scitranslmed.aac5415
   Prasad V, 2018, NAT REV CLIN ONCOL, V15, P11, DOI 10.1038/nrclinonc.2017.156
   PUI CH, 1985, BLOOD, V66, P778
   Pulsipher MA, 2018, HEMATOL-AM SOC HEMAT, P16, DOI 10.1182/asheducation-2018.1.16
   Qasim W, 2017, SCI TRANSL MED, V9, DOI 10.1126/scitranslmed.aaj2013
   Rafiq S, 2018, NAT BIOTECHNOL, V36, P847, DOI 10.1038/nbt.4195
   Rayes A, 2016, PEDIATR BLOOD CANCER, V63, P1113, DOI 10.1002/pbc.25953
   Rupp LJ, 2017, SCI REP-UK, V7, DOI 10.1038/s41598-017-00462-8
   Serganova I, 2018, PLOS ONE, V13, DOI 10.1371/journal.pone.0203965
   Shadman M, 2019, BLOOD ADV, V3, P3062, DOI 10.1182/bloodadvances.2019000593
   Summers C, 2018, BLOOD, V132, DOI 10.1182/blood-2018-99-115599
   Taraseviciute A, 2019, J PEDIAT HEMATOL ONC, V41, P337, DOI 10.1097/MPH.0000000000001479
   Turtle CJ, 2016, SCI TRANSL MED, V8, DOI 10.1126/scitranslmed.aaf8621
   Turtle CJ, 2016, J CLIN INVEST, V126, P2123, DOI 10.1172/JCI85309
   Vey N, 2006, LEUKEMIA, V20, P2155, DOI 10.1038/sj.leu.2404420
   Wang J, 2020, BRIT J HAEMATOLOGY
   Wang JS, 2017, J LEUKOCYTE BIOL, V102, P1347, DOI 10.1189/jlb.5RU0817-315R
   Wen SP, 2018, BMC CANCER, V18, DOI 10.1186/s12885-018-5037-7
   Wood B, 2018, BLOOD, V131, P1350, DOI 10.1182/blood-2017-09-806521
   Zhang J, 2019, LEUKEMIA LYMPHOMA, V60, P1454, DOI 10.1080/10428194.2018.1533127
   ZHANG LN, 2018, J HEMATOL ONCOL, V11, P5, DOI DOI 10.1186/s13045-017-0545-5
   Zhang R, 2019, ONCOL REP, V41, P3455, DOI 10.3892/or.2019.7096
   Zhang X, 2020, BLOOD ADV, V4, P2325, DOI 10.1182/bloodadvances.2020001466
   Zhang Y, 2020, BRIT J HAEMATOL, V189, P146, DOI 10.1111/bjh.16339
   ZHAO HL, 2020, J HEMATOL ONCOL, V13, P13, DOI DOI 10.1186/s13045-020-0846-y
   Zhao XS, 2019, AM J HEMATOL, V94, P512, DOI 10.1002/ajh.25417
   Zhao ZG, 2015, CANCER CELL, V28, P415, DOI 10.1016/j.ccell.2015.09.004
NR 74
TC 2
Z9 2
U1 0
U2 4
PU BMC
PI LONDON
PA CAMPUS, 4 CRINAN ST, LONDON N1 9XW, ENGLAND
EI 2050-7771
J9 BIOMARK RES
JI Biomark. Res.
PD DEC 25
PY 2020
VL 8
IS 1
AR 66
DI 10.1186/s40364-020-00247-8
PG 12
WC Oncology; Medicine, Research & Experimental
SC Oncology; Research & Experimental Medicine
GA PA6YB
UT WOS:000595777300002
PM 33292685
OA gold, Green Published
DA 2021-10-29
ER

PT J
AU Yang, TY
   Doddareddy, R
AF Yang, Tong-yuan
   Doddareddy, Rajitha
TI Considerations in the development and validation of real-time
   quantitative polymerase chain reaction and its application in regulated
   bioanalysis to characterize the cellular kinetics of CAR-T products in
   clinical studies
SO BIOANALYSIS
LA English
DT Review
DE assay development and validation; CAR-T; cellular kinetics; qPCR;
   regulated bioanalysis
ID LIGAND-BINDING ASSAYS; PCR ASSAYS; CELLS; QUANTIFICATION; REVOLUTION;
   SUPPORT; DNA
AB Real-time quantitative polymerase chain reaction (qPCR) has become the standard method for monitoring cellular kinetics of CAR-T therapies with measurement of the CAR transgene copy numbers in peripheral blood mononuclear cells isolated from patients receiving the treatment. Unlike other biophysical and immunological methodologies for bioanalytical characterization of conventional small molecule drugs or protein biologics, there is no relevant regulatory guidance to date on the method development and validation for quantitative qPCR assays employed during clinical development of CAR-T products. This paper will provide an overview and considerations in the development and validation of a qPCR assay from sample extraction to assay parameters and its implementation in regulated bioanalysis for CAR-T or other types of cell therapies.
C1 [Yang, Tong-yuan; Doddareddy, Rajitha] Janssen Res & Dev LLC, Janssen BioTherapeut, 1400 McKean Rd, Spring House, PA 19477 USA.
RP Yang, TY (corresponding author), Janssen Res & Dev LLC, Janssen BioTherapeut, 1400 McKean Rd, Spring House, PA 19477 USA.
EM tyang9@its.jnj.com
CR Buckwalter SP, 2014, J CLIN MICROBIOL, V52, P2139, DOI 10.1128/JCM.03389-13
   Bustin Stephen, 2017, Biomol Detect Quantif, V14, P19, DOI 10.1016/j.bdq.2017.11.001
   Bustin SA, 2009, CLIN CHEM, V55, P611, DOI 10.1373/clinchem.2008.112797
   Charrot S, 2019, HEMASPHERE, V3, DOI 10.1097/HS9.0000000000000188
   Dang J, 2016, INT J ONCOL, V49, P1755, DOI 10.3892/ijo.2016.3654
   DeSilva B, 2003, PHARM RES-DORDR, V20, P1885, DOI 10.1023/B:PHAM.0000003390.51761.3d
   European Medicines Agency, 2012, GUID BIOAN METH VAL
   Fehse B, 2020, MOL THER-METH CLIN D, V16, P172, DOI 10.1016/j.omtm.2019.12.018
   Forootan Amin, 2017, Biomol Detect Quantif, V12, P1, DOI 10.1016/j.bdq.2017.04.001
   Geist BJ, 2013, BIOANALYSIS, V5, P227, DOI [10.4155/BIO.12.304, 10.4155/bio.12.304]
   Girirajan S, 2011, ANNU REV GENET, V45, P203, DOI 10.1146/annurev-genet-102209-163544
   Hedman Johannes, 2013, Methods Mol Biol, V943, P17, DOI 10.1007/978-1-60327-353-4_2
   Khetan D, 2019, ASIAN J TRANSF SCI, V13, P95, DOI 10.4103/ajts.AJTS_90_19
   Ma M, 2017, BIOANALYSIS, V9, P1423, DOI 10.4155/bio-2017-0116
   Mueller KT, 2017, BLOOD, V130, P2317, DOI 10.1182/blood-2017-06-786129
   O'Hara DM, 2013, BIOANALYSIS, V5, P2679, DOI [10.4155/BIO.13.241, 10.4155/bio.13.241]
   Park JH, 2016, BLOOD, V127, P3312, DOI 10.1182/blood-2016-02-629063
   Paucek RD, 2019, TRENDS IMMUNOL, V40, P292, DOI 10.1016/j.it.2019.02.002
   SAIKI RK, 1985, SCIENCE, V230, P1350, DOI 10.1126/science.2999980
   Singh AP, 2020, MABS-AUSTIN, V12, DOI 10.1080/19420862.2019.1688616
   Singh AK, 2020, LANCET ONCOL, V21, pE168, DOI 10.1016/S1470-2045(19)30823-X
   US Food and Drug Administration, 2020, LONG TERM FOLL UP AD
   US Food and Drug Administration, 2018, BIOAN METH VAL GUID
   Yu SN, 2019, MOL CANCER, V18, DOI 10.1186/s12943-019-1057-4
   Yun JJ, 2006, NUCLEIC ACIDS RES, V34, P6718, DOI 10.1093/nar/gkl1020
   Zhao Y, 2017, HUM GENE THER METHOD, V28, P205, DOI 10.1089/hgtb.2017.078
NR 26
TC 0
Z9 0
U1 2
U2 4
PU FUTURE SCI LTD
PI LONDON
PA UNITED HOUSE, 2 ALBERT PL, LONDON, N3 1QB, ENGLAND
SN 1757-6180
EI 1757-6199
J9 BIOANALYSIS
JI Bioanalysis
PD JAN
PY 2021
VL 13
IS 2
BP 115
EP 128
DI 10.4155/bio-2020-0221
EA DEC 2020
PG 14
WC Biochemical Research Methods; Chemistry, Analytical
SC Biochemistry & Molecular Biology; Chemistry
GA PZ6FY
UT WOS:000606956800001
PM 33356555
DA 2021-10-29
ER

PT J
AU Zhou, X
   Rasche, L
   Kortum, KM
   Danhof, S
   Hudecek, M
   Einsele, H
AF Zhou, Xiang
   Rasche, Leo
   Kortum, K. Martin
   Danhof, Sophia
   Hudecek, Michael
   Einsele, Hermann
TI Toxicities of Chimeric Antigen Receptor T Cell Therapy in Multiple
   Myeloma: An Overview of Experience From Clinical Trials,
   Pathophysiology, and Management Strategies
SO FRONTIERS IN IMMUNOLOGY
LA English
DT Review
DE CAR T cell; clinical trial; multiple myeloma; toxicity; pathophysiology;
   management
ID CYTOKINE-RELEASE SYNDROME; GRADING SYSTEM; SUICIDE-GENE; NEUROTOXICITY;
   CD19; BCMA; CHEMOTHERAPY; CD38; IMMUNOTHERAPY; DEFIBROTIDE
AB In the last few years, monoclonal antibodies (mAbs) such as elotuzumab and daratutumab have brought the treatment of multiple myeloma (MM) into the new era of immunotherapy. More recently, chimeric antigen receptor (CAR) modified T cell, a novel cellular immunotherapy, has been developed for treatment of relapsed/refractory (RR) MM, and early phase clinical trials have shown promising efficacy of CAR T cell therapy. Many patients with end stage RRMM regard CAR T cell therapy as their "last chance" and a "hope of cure". However, severe adverse events (AEs) and even toxic death related to CAR T cell therapy have been observed. The management of AEs related to CAR T cell therapy represents a new challenge, as the pathophysiology is not fully understood and there is still no well-established standard of management. With regard to CAR T cell associated toxicities in MM, in this review, we will provide an overview of experience from clinical trials, pathophysiology, and management strategies.
C1 [Zhou, Xiang; Rasche, Leo; Kortum, K. Martin; Danhof, Sophia; Hudecek, Michael; Einsele, Hermann] Univ Hosp Wurzburg, Dept Internal Med 2, Wurzburg, Germany.
RP Zhou, X (corresponding author), Univ Hosp Wurzburg, Dept Internal Med 2, Wurzburg, Germany.
EM zhou_x@ukw.de
RI Danhof, Sophia/AAS-7268-2021; Zhou, Xiang/AAQ-3898-2021
OI Zhou, Xiang/0000-0001-5772-7700
FU Open Access Publication Fund of the University of Wuerzburg - Deutsche
   Krebshilfe
FX This publication was supported by the Open Access Publication Fund of
   the University of Wuerzburg. LR is funded by the Deutsche Krebshilfe via
   the MSNZ programme.
CR Acharya UH, 2019, EXPERT REV HEMATOL, V12, P195, DOI 10.1080/17474086.2019.1585238
   Al-Farsi Khalil, 2013, Oman Med J, V28, P3, DOI 10.5001/omj.2013.02
   Ali SA, 2016, BLOOD, V128, P1688, DOI 10.1182/blood-2016-04-711903
   Alvi RM, 2019, J AM COLL CARDIOL, V74, P3099, DOI 10.1016/j.jacc.2019.10.038
   Baumeister SH, 2019, CANCER IMMUNOL RES, V7, P100, DOI 10.1158/2326-6066.CIR-18-0307
   Beauvais D, 2020, CURR OPIN ONCOL, V32, P418, DOI 10.1097/CCO.0000000000000667
   Benmebarek MR, 2019, INT J MOL SCI, V20, DOI 10.3390/ijms20061283
   BERDEJA JG, 2019, BLOOD S, V134, DOI DOI 10.1182/blood-2019-126660
   BERDEJA JMD, 2020, AM SOC CLIN ONCOL, V38, P8505, DOI DOI 10.1200/JCO.2020.38.15_suppl.8505
   Brattsand R, 1996, ALIMENT PHARM THERAP, V10, P81, DOI 10.1046/j.1365-2036.1996.22164025.x
   Brudno JN, 2019, BLOOD REV, V34, P45, DOI 10.1016/j.blre.2018.11.002
   Brudno JN, 2018, J CLIN ONCOL, V36, P2267, DOI 10.1200/JCO.2018.77.8084
   Bu De-Xiu, 2018, Oncotarget, V9, P25764, DOI 10.18632/oncotarget.25359
   Carpenter RO, 2013, CLIN CANCER RES, V19, P2048, DOI 10.1158/1078-0432.CCR-12-2422
   Carrabba MG, 2018, BLOOD, V132, DOI 10.1182/blood-2018-99-117974
   Castella M, 2018, INT J MOL SCI, V19, DOI 10.3390/ijms19113613
   Chou CK, 2019, BONE MARROW TRANSPL, V54, P780, DOI 10.1038/s41409-019-0602-5
   Cohen AD, 2019, J CLIN INVEST, V129, P2210, DOI 10.1172/JCI126397
   Cordeiro A, 2020, BIOL BLOOD MARROW TR, V26, P26, DOI 10.1016/j.bbmt.2019.08.003
   Costello CL, 2019, BLOOD, V134, DOI 10.1182/blood-2019-129562
   Coutsouvelis J, 2016, CANCER TREAT REV, V50, P200, DOI 10.1016/j.ctrv.2016.09.014
   Danhof S, 2018, BEST PRACT RES CL HA, V31, P147, DOI 10.1016/j.beha.2018.03.002
   Davenport AJ, 2018, P NATL ACAD SCI USA, V115, pE2068, DOI 10.1073/pnas.1716266115
   De Vos J, 2002, ONCOGENE, V21, P6848, DOI 10.1038/sj.onc.1205868
   Firth J, 2019, CLIN MED, V19, P58, DOI 10.7861/clinmedicine.19-1-58
   Flierl MA, 2007, NATURE, V449, P721, DOI 10.1038/nature06185
   Fox E, 2010, J NEUROIMMUNOL, V223, P138, DOI 10.1016/j.jneuroim.2010.03.022
   Frey Noelle, 2019, Biol Blood Marrow Transplant, V25, pe123, DOI 10.1016/j.bbmt.2018.12.756
   Frey NV, 2014, BLOOD, V45, pe124
   Freyer CW, 2020, PHARMACOTHERAPY, V40, P741, DOI 10.1002/phar.2414
   Frigault MJ, 2020, BLOOD, V136, P137, DOI 10.1182/blood.2020006216
   FU W, 2019, BLOOD S, V134, DOI DOI 10.1182/blood-2019-127608
   Gagelmann N, 2020, LEUKEMIA, V34, P2317, DOI 10.1038/s41375-020-0930-x
   Garfall AL, 2018, JCI INSIGHT, V3, DOI 10.1172/jci.insight.120505
   Garfall AL, 2015, NEW ENGL J MED, V373, P1040, DOI 10.1056/NEJMoa1504542
   Gattinoni L, 2005, J EXP MED, V202, P907, DOI 10.1084/jem.20050732
   Rodriguez-Lobato LG, 2020, FRONT ONCOL, V10, DOI 10.3389/fonc.2020.01243
   Giavridis T, 2018, NAT MED, V24, P731, DOI 10.1038/s41591-018-0041-7
   Gogishvili T, 2017, BLOOD, V130, P2838, DOI 10.1182/blood-2017-04-778423
   Green DJ, 2018, BLOOD, V132, DOI 10.1182/blood-2018-99-117729
   Greenbaum U, 2021, BRIT J CLIN PHARMACO, V87, P2414, DOI 10.1111/bcp.14403
   Griffioen M, 2009, HAEMATOL-HEMATOL J, V94, P1316, DOI 10.3324/haematol.2008.001677
   Gust J, 2019, AM J NEURORADIOL, V40, pE50, DOI 10.3174/ajnr.A6184
   Gust J, 2017, CANCER DISCOV, V7, P1404, DOI 10.1158/2159-8290.CD-17-0698
   Han L, 2019, J CLIN ONCOL, V37, DOI 10.1200/JCO.2019.37.15_suppl.2535
   Han Q, 2016, J CELL IMMUNOTHER, V2, P28, DOI DOI 10.1016/J.JOCIT.2014.11.001
   Hao ZN, 2020, EXP HEMATOL ONCOL, V9, DOI 10.1186/s40164-020-00171-5
   Hay KA, 2018, BRIT J HAEMATOL, V183, P364, DOI 10.1111/bjh.15644
   Hay KA, 2017, BLOOD, V130, P2295, DOI 10.1182/blood-2017-06-793141
   Henter JI, 2007, PEDIATR BLOOD CANCER, V48, P124, DOI 10.1002/pbc.21039
   Jain T, 2020, BLOOD ADV, V4, P3776, DOI 10.1182/bloodadvances.2020002509
   Jain T, 2019, BIOL BLOOD MARROW TR, V25, P2305, DOI 10.1016/j.bbmt.2019.08.015
   Jain T, 2018, BLOOD ADV, V2, P3393, DOI 10.1182/bloodadvances.2018020198
   Jiang SF, 2018, BLOOD, V132, DOI 10.1182/blood-2018-99-113220
   Jie J, 2019, BLOOD, V134, DOI 10.1182/blood-2019-126104
   Johnson JD, 2005, NEUROSCIENCE, V135, P1295, DOI 10.1016/j.neuroscience.2005.06.090
   Kalos M, 2011, SCI TRANSL MED, V3, DOI 10.1126/scitranslmed.3002842
   Karschnia P, 2019, BLOOD, V133, P2212, DOI 10.1182/blood-2018-12-893396
   Kazandjian D, 2016, SEMIN ONCOL, V43, P676, DOI 10.1053/j.seminoncol.2016.11.004
   Kenderian SS, 2016, BLOOD, V128, DOI 10.1182/blood.V128.22.652.652
   Kochenderfer JN, 2017, J CLIN ONCOL, V35, DOI 10.1200/JCO.2016.71.3024
   Kochenderfer JN, 2015, J CLIN ONCOL, V33, P540, DOI 10.1200/JCO.2014.56.2025
   Lakshman A, 2018, AM J HEMATOL, V93, P179, DOI 10.1002/ajh.24954
   Le RQ, 2018, ONCOLOGIST, V23, P943, DOI 10.1634/theoncologist.2018-0028
   Lee DW, 2019, BIOL BLOOD MARROW TR, V25, P625, DOI 10.1016/j.bbmt.2018.12.758
   Lee DW, 2014, BLOOD, V124, P188, DOI 10.1182/blood-2014-05-552729
   Lee YG, 2019, NAT COMMUN, V10, DOI 10.1038/s41467-019-10565-7
   Li CG, 2019, BLOOD, V134, DOI 10.1182/blood-2019-130340
   Li CR, 2019, CL LYMPH MYELOM LEUK, V19, pE23, DOI 10.1016/j.clml.2019.09.034
   Lin QD, 2019, MOL CANCER, V18, DOI 10.1186/s12943-019-1092-1
   Liu SY, 2019, BLOOD, V134, DOI 10.1182/blood-2019-123051
   Lonial S, 2016, LANCET, V387, P1551, DOI 10.1016/S0140-6736(15)01120-4
   Lyman GH, 2020, JAMA NETW OPEN, V3, DOI 10.1001/jamanetworkopen.2020.2072
   Madry C, 1998, INT IMMUNOL, V10, P1693, DOI 10.1093/intimm/10.11.1693
   Maher J, 2002, NAT BIOTECHNOL, V20, P70, DOI 10.1038/nbt0102-70
   Mailankody S, 2020, J CLIN ONCOL, V38
   Mailankody S, 2018, BLOOD, V132, DOI 10.1182/blood-2018-99-119717
   Mailankody S, 2018, BLOOD, V132, DOI 10.1182/blood-2018-99-113548
   Marin V, 2012, HUM GENE THER METHOD, V23, P376, DOI 10.1089/hgtb.2012.050
   Maude SL, 2018, NEW ENGL J MED, V378, P439, DOI 10.1056/NEJMoa1709866
   Mestermann K, 2019, SCI TRANSL MED, V11, DOI 10.1126/scitranslmed.aau5907
   Mihara K, 2012, LEUKEMIA, V26, P365, DOI 10.1038/leu.2011.205
   MIZUGUCHI M, 1995, BRAIN RES, V697, P235, DOI 10.1016/0006-8993(95)00885-T
   Moreaux J, 2004, BLOOD, V103, P3148, DOI 10.1182/blood-2003-06-1984
   Mosser DM, 2008, NAT REV IMMUNOL, V8, P958, DOI 10.1038/nri2448
   Munoz P, 2003, J BIOL CHEM, V278, P50791, DOI 10.1074/jbc.M308034200
   Munshi NC, 2020, J CLIN ONCOL, V38
   Neelapu SS, 2017, NEW ENGL J MED, V377, P2531, DOI 10.1056/NEJMoa1707447
   Neelapu SS, 2019, BLOOD, V133, P1799, DOI 10.1182/blood-2019-03-900928
   Neelapu SS, 2018, NAT REV CLIN ONCOL, V15, P47, DOI 10.1038/nrclinonc.2017.148
   Neill Lorna, 2020, Pract Neurol, V20, P285, DOI 10.1136/practneurol-2020-002550
   Nellan A, 2018, BLOOD, V132, P662, DOI 10.1182/blood-2018-05-846428
   Ninomiya S, 2015, BLOOD, V125, P3905, DOI 10.1182/blood-2015-01-621474
   Norelli M, 2018, NAT MED, V24, P739, DOI 10.1038/s41591-018-0036-4
   Novak AJ, 2004, BLOOD, V103, P689, DOI 10.1182/blood-2003-06-2043
   Paszkiewicz PJ, 2016, J CLIN INVEST, V126, P4262, DOI 10.1172/JCI84813
   Pennisi M, 2020, BLOOD ADV, V4, P676, DOI 10.1182/bloodadvances.2019000952
   Popat R, 2019, BLOOD, V134, DOI 10.1182/blood-2019-126689
   Porter D, 2018, J HEMATOL ONCOL, V11, DOI 10.1186/s13045-018-0571-y
   Raje N, 2019, NEW ENGL J MED, V380, P1726, DOI 10.1056/NEJMoa1817226
   Rajkumar SV, 2020, AM J HEMATOL, V95, P548, DOI 10.1002/ajh.25791
   Ramos CA, 2016, J CLIN INVEST, V126, P2588, DOI 10.1172/JCI86000
   Rasche L, 2014, ANN HEMATOL, V93, P1207, DOI 10.1007/s00277-014-2023-2
   Richardson PG, 2016, BLOOD, V127, P1656, DOI 10.1182/blood-2015-10-676924
   Rigi M, 2015, EYE BRAIN, V7, P47, DOI 10.2147/EB.S69174
   Robak P, 2018, CANCER TREAT REV, V70, P199, DOI 10.1016/j.ctrv.2018.09.001
   Rubin DB, 2020, JAMA NEUROL, V77, P1536, DOI 10.1001/jamaneurol.2020.2703
   Rubin DB, 2019, BRAIN, V142, P1334, DOI 10.1093/brain/awz053
   Ruella M, 2017, LEUKEMIA, V31, P246, DOI 10.1038/leu.2016.262
   Sadelain M, 2013, CANCER DISCOV, V3, P388, DOI 10.1158/2159-8290.CD-12-0548
   Santomasso Bianca, 2019, Am Soc Clin Oncol Educ Book, V39, P433, DOI 10.1200/EDBK_238691
   Santomasso BD, 2018, CANCER DISCOV, V8, P958, DOI 10.1158/2159-8290.CD-17-1319
   Schneider M, 2015, PLOS ONE, V10, DOI 10.1371/journal.pone.0126007
   Schultz L, 2020, FRONT IMMUNOL, V11, DOI 10.3389/fimmu.2020.01985
   Schuster SJ, 2019, NEW ENGL J MED, V380, P45, DOI 10.1056/NEJMoa1804980
   Schuster SJ, 2017, NEW ENGL J MED, V377, P2545, DOI 10.1056/NEJMoa1708566
   Sdrimas K, 2020, INT J HEMATOL, V112, P118, DOI 10.1007/s12185-020-02840-x
   Shah NN, 2020, BLOOD ADV, V4, P2119, DOI 10.1182/bloodadvances.2020001626
   Shaked I, 2015, NAT IMMUNOL, V16, P1228, DOI 10.1038/ni.3321
   Shi XL, 2019, BLOOD, V134, DOI 10.1182/blood-2019-131546
   Shimabukuro-Vornhagen A, 2018, J IMMUNOTHER CANCER, V6, DOI 10.1186/s40425-018-0343-9
   Siegel RL, 2016, CA-CANCER J CLIN, V66, P7, DOI 10.3322/caac.21332
   Siegler EL, 2020, FRONT IMMUNOL, V11, DOI 10.3389/fimmu.2020.01973
   Sievers S, 2020, FRONT ONCOL, V10, DOI 10.3389/fonc.2020.00885
   Singer M, 2016, JAMA-J AM MED ASSOC, V315, P801, DOI 10.1001/jama.2016.0287
   Smith EL, 2018, MOL THER, V26, P1447, DOI 10.1016/j.ymthe.2018.03.016
   Sterner RM, 2019, BLOOD, V133, P697, DOI 10.1182/blood-2018-10-881722
   Strati P, 2020, BLOOD ADV, V4, P3943, DOI 10.1182/bloodadvances.2020002228
   Sun Chuang, 2019, Oncotarget, V10, P2369, DOI 10.18632/oncotarget.26792
   Tai YT, 2016, BLOOD, V127, P3225, DOI 10.1182/blood-2016-01-691162
   Tamada K, 2012, CLIN CANCER RES, V18, P6436, DOI 10.1158/1078-0432.CCR-12-1449
   Terpos E, 2020, CL LYMPH MYELOM LEUK, V20, P499, DOI 10.1016/j.clml.2020.03.017
   Timmers M, 2019, FRONT IMMUNOL, V10, DOI 10.3389/fimmu.2019.01613
   Topp M, 2019, BLOOD, V134, DOI 10.1182/blood-2019-126081
   Trotti A, 2003, SEMIN RADIAT ONCOL, V13, P176, DOI 10.1016/S1053-4296(03)00031-6
   Turtle CJ, 2017, J CLIN ONCOL, V35, P3010, DOI 10.1200/JCO.2017.72.8519
   Turtle CJ, 2016, SCI TRANSL MED, V8, DOI 10.1126/scitranslmed.aaf8621
   Valand HA, 2019, AM J NEURORADIOL, V40, P766, DOI 10.3174/ajnr.A6042
   Wang ZG, 2018, BIOMARK RES, V6, DOI 10.1186/s40364-018-0116-0
   Xu J, 2019, P NATL ACAD SCI USA, V116, P9543, DOI 10.1073/pnas.1819745116
   Yakoub-Agha I, 2020, HAEMATOLOGICA, V105, P297, DOI 10.3324/haematol.2019.229781
   Yan LZ, 2019, BLOOD, V134, DOI 10.1182/blood-2019-129740
   Yan ZL, 2019, LANCET HAEMATOL, V6, pE521, DOI 10.1016/S2352-3026(19)30115-2
   Yanez L, 2019, ESMO OPEN, V4, DOI 10.1136/esmoopen-2020-000746
   Yanez L, 2019, HEMASPHERE, V3, DOI 10.1097/HS9.0000000000000186
   Zah E, 2020, NAT COMMUN, V11, DOI 10.1038/s41467-020-16160-5
   ZHANG H, 2019, BLOOD S, V134, DOI DOI 10.1182/blood-2019-131056
   Zhao WH, 2018, J HEMATOL ONCOL, V11, DOI 10.1186/s13045-018-0681-6
   Zhou X, 2020, J CLIN MED, V9, DOI 10.3390/jcm9072166
   Zhou X, 2020, CANCERS, V12, DOI 10.3390/cancers12041035
   Zhou X, 2020, EUR J HAEMATOL, V104, P469, DOI 10.1111/ejh.13388
   Zhou X, 2019, EUR J HAEMATOL, V103, P410, DOI 10.1111/ejh.13300
   Zhou X, 2017, ANN HEMATOL, V96, P1501, DOI 10.1007/s00277-017-3058-y
NR 153
TC 0
Z9 0
U1 2
U2 2
PU FRONTIERS MEDIA SA
PI LAUSANNE
PA AVENUE DU TRIBUNAL FEDERAL 34, LAUSANNE, CH-1015, SWITZERLAND
SN 1664-3224
J9 FRONT IMMUNOL
JI Front. Immunol.
PD DEC 23
PY 2020
VL 11
AR 620312
DI 10.3389/fimmu.2020.620312
PG 16
WC Immunology
SC Immunology
GA PP6FL
UT WOS:000605956200001
PM 33424871
OA Green Published, gold
DA 2021-10-29
ER

PT J
AU Luo, ZY
   Liu, Z
   Liang, Z
   Pan, JJ
   Xu, J
   Dong, JB
   Bai, Y
   Deng, HK
   Wei, SC
AF Luo, Zuyuan
   Liu, Zhen
   Liang, Zhen
   Pan, Jijia
   Xu, Jun
   Dong, Jiebin
   Bai, Yun
   Deng, Hongkui
   Wei, Shicheng
TI Injectable Porous Microchips with Oxygen Reservoirs and an Immune-Niche
   Enhance the Efficacy of CAR T Cell Therapy in Solid Tumors
SO ACS APPLIED MATERIALS & INTERFACES
LA English
DT Article
DE CAR T cells; immunotherapy; solid tumors; local delivery; injectable
   scaffolds
ID PROLIFERATION; DELIVERY; HYPOXIA; KI67
AB Chimeric antigen receptor (CAR) T cell therapy is a promising new class of hematological malignancy treatment. However, CAR T cells are rarely effective in solid tumor therapy mainly because of the poor trafficking of injected CAR T cells to the tumor site and their limited infiltration and survival in the immunosuppressive and hypoxic tumor microenvironment (TME). Here, we built an injectable immune-microchip (i-G/MC) system to intratumorally deliver CAR T cells and enhance their therapeutic efficacy in solid tumors. In the i-G/MC, oxygen carriers (Hemo) are released to disrupt the TME, and then, CART cells migrate from IL-I5-laden i-G/MCs into the tumor stroma. The results indicate that Hemo and IL-15 synergistically enhanced CAR T cell survival and expansion under hypoxic conditions, promoting the potency and memory of CAR T cells. This i-G/MC not only serves as a cell carrier but also builds an immune-niche, enhancing the efficacy of CAR T cells.
C1 [Luo, Zuyuan; Liu, Zhen; Liang, Zhen; Xu, Jun; Dong, Jiebin; Bai, Yun; Deng, Hongkui; Wei, Shicheng] Peking Univ, Sch & Hosp Stomatol, Cent Lab, Beijing 100081, Peoples R China.
   [Luo, Zuyuan; Liu, Zhen; Liang, Zhen; Xu, Jun; Dong, Jiebin; Bai, Yun; Deng, Hongkui; Wei, Shicheng] Peking Univ, Sch & Hosp Stomatol, Dept Oral & Maxillofacial Surg, Beijing 100081, Peoples R China.
   [Luo, Zuyuan; Liu, Zhen; Liang, Zhen; Xu, Jun; Dong, Jiebin; Bai, Yun; Deng, Hongkui; Wei, Shicheng] Peking Univ Hlth Sci Ctr, Stem Cell Res Ctr, Sch Basic Med Sci, Ctr Mol & Translat Med, Beijing 100081, Peoples R China.
   [Luo, Zuyuan; Pan, Jijia; Wei, Shicheng] Peking Univ, Acad Adv Interdisciplinary Studies, Lab Biomat & Regenerat Med, Beijing 100871, Peoples R China.
RP Bai, Y; Deng, HK; Wei, SC (corresponding author), Peking Univ, Sch & Hosp Stomatol, Cent Lab, Beijing 100081, Peoples R China.; Bai, Y; Deng, HK; Wei, SC (corresponding author), Peking Univ, Sch & Hosp Stomatol, Dept Oral & Maxillofacial Surg, Beijing 100081, Peoples R China.; Bai, Y; Deng, HK; Wei, SC (corresponding author), Peking Univ Hlth Sci Ctr, Stem Cell Res Ctr, Sch Basic Med Sci, Ctr Mol & Translat Med, Beijing 100081, Peoples R China.; Wei, SC (corresponding author), Peking Univ, Acad Adv Interdisciplinary Studies, Lab Biomat & Regenerat Med, Beijing 100871, Peoples R China.
EM baiyun@bjmu.edu.co; hongkui_deng@pku.edu.cn; sc-wei@pku.edu.cn
FU National Natural Science Foundation of ChinaNational Natural Science
   Foundation of China (NSFC) [81571824, 81874166]; Peking University's 985
   Grant
FX This work was funded by the National Natural Science Foundation of China
   (Grant 81571824 and 81874166) and Peking University's 985 Grant.
CR Bai Y, 2015, CELL DISCOV, V1, DOI 10.1038/celldisc.2015.40
   Barrett DM, 2014, ANNU REV MED, V65, P333, DOI 10.1146/annurev-med-060512-150254
   Berard M, 2002, IMMUNOLOGY, V106, P127, DOI 10.1046/j.1365-2567.2002.01447.x
   Binnewies M, 2018, NAT MED, V24, P541, DOI 10.1038/s41591-018-0014-x
   Bonifant CL, 2016, MOL THER-ONCOLYTICS, V3, DOI 10.1038/mto.2016.11
   Cao P., 2018, AM ASS CANC RES, V78, P3577
   Fu XP, 2010, PLOS ONE, V5, DOI 10.1371/journal.pone.0011867
   Golubovskaya V, 2016, CANCERS, V8, DOI 10.3390/cancers8030036
   Grupp SA, 2013, NEW ENGL J MED, V368, P1509, DOI 10.1056/NEJMoa1215134
   Harris AL, 2002, NAT REV CANCER, V2, P38, DOI 10.1038/nrc704
   Hori Y, 2008, BIOMATERIALS, V29, P3671, DOI 10.1016/j.biomaterials.2008.05.033
   June CH, 2018, SCIENCE, V359, P1361, DOI 10.1126/science.aar6711
   Katzenberger T, 2006, BLOOD, V107, P3407, DOI 10.1182/blood-2005-10-4079
   Kochenderfer JN, 2010, BLOOD, V116, P4099, DOI 10.1182/blood-2010-04-281931
   Lim WA, 2017, CELL, V168, P724, DOI 10.1016/j.cell.2017.01.016
   Lodolce JP, 1998, IMMUNITY, V9, P669, DOI 10.1016/S1074-7613(00)80664-0
   Luo ZY, 2018, ADV FUNCT MATER, V28, DOI 10.1002/adfm.201804335
   Monette A, 2016, BIOMATERIALS, V75, P237, DOI 10.1016/j.biomaterials.2015.10.021
   Montgomery M, 2017, NAT MATER, V16, P1038, DOI [10.1038/NMAT4956, 10.1038/nmat4956]
   Mumberg D, 1999, P NATL ACAD SCI USA, V96, P8633, DOI 10.1073/pnas.96.15.8633
   Nagarsheth N, 2017, NAT REV IMMUNOL, V17, P559, DOI 10.1038/nri.2017.49
   Namuduri M, 2016, EXPERT REV HEMATOL, V9, P511, DOI 10.1080/17474086.2016.1183479
   OKAMURA H, 1995, NATURE, V378, P88, DOI 10.1038/378088a0
   Rankin EB, 2016, SCIENCE, V352, P175, DOI 10.1126/science.aaf4405
   Rodriguez-Brotons A, 2016, TISSUE ENG PT A, V22, P1327, DOI 10.1089/ten.tea.2016.0064
   Rowley JA, 1999, BIOMATERIALS, V20, P45, DOI 10.1016/S0142-9612(98)00107-0
   SAWHNEY N, 1992, J PATHOL, V168, P161, DOI 10.1002/path.1711680202
   Schito L, 2016, TRENDS CANCER, V2, P758, DOI 10.1016/j.trecan.2016.10.016
   Smith TT, 2017, J CLIN INVEST, V127, P2176, DOI 10.1172/JCI87624
   Stephan SB, 2015, NAT BIOTECHNOL, V33, P97, DOI 10.1038/nbt.3104
   Tan JT, 2002, J EXP MED, V195, P1523, DOI 10.1084/jem.20020066
   Tchou J, 2017, CANCER IMMUNOL RES, V5, P1152, DOI 10.1158/2326-6066.CIR-17-0189
   Tredan O, 2007, J NATL CANCER I, V99, P1441, DOI 10.1093/jnci/djm135
   Yang PX, 2018, NANO LETT, V18, P4377, DOI 10.1021/acs.nanolett.8b01406
   Zhang L, 2003, NEW ENGL J MED, V348, P203, DOI 10.1056/NEJMoa020177
   Zou WP, 2005, NAT REV CANCER, V5, P263, DOI 10.1038/nrc1586
NR 36
TC 1
Z9 1
U1 9
U2 17
PU AMER CHEMICAL SOC
PI WASHINGTON
PA 1155 16TH ST, NW, WASHINGTON, DC 20036 USA
SN 1944-8244
EI 1944-8252
J9 ACS APPL MATER INTER
JI ACS Appl. Mater. Interfaces
PD DEC 23
PY 2020
VL 12
IS 51
BP 56712
EP 56722
DI 10.1021/acsami.0c15239
PG 11
WC Nanoscience & Nanotechnology; Materials Science, Multidisciplinary
SC Science & Technology - Other Topics; Materials Science
GA PL8XK
UT WOS:000603397200005
PM 33306365
DA 2021-10-29
ER

PT J
AU Wang, K
   Zhao, Y
   Wang, X
   Wang, B
   Qin, MQ
   Zhu, GH
   Wu, HT
   Liu, ZF
   Zheng, XL
   Zheng, HY
   Chen, ZG
AF Wang, Kai
   Zhao, Yu
   Wang, Xuan
   Wang, Bin
   Qin, Maoquan
   Zhu, Guanghua
   Wu, Huantong
   Liu, Zhongfeng
   Zheng, Xueling
   Zheng, Huyong
   Chen, Zhiguo
TI Case Report: Humanized Selective CD19CAR-T Treatment Induces
   MRD-Negative Remission in a Pediatric B-ALL Patient With Primary
   Resistance to Murine-Based CD19CAR-T Therapy
SO FRONTIERS IN IMMUNOLOGY
LA English
DT Article
DE CD19hsCAR-T; B-ALL; humanized scFv; selective domain; primary
   resistance; GVHD
ID T-CELLS
AB Background
   CD19 chimeric antigen receptor T cell (CD19CAR-T) has shown great potential to treat acute B cell lymphoblastic leukemia (B-ALL) and B cell lymphoma, and most of anti-CD19 scFv are derived from murine antibody sequences. However, about 10-20% of B-ALL patients exhibit primary resistance to murine-based CD19CAR-T (CD19mCAR-T). Herein, we report that a humanized selective CD19CAR-T (CD19hsCAR-T) may offer a solution to this problem.
   Case Description
   A 10-year old boy was diagnosed with high-risk B-ALL in Mar., 2013, and relapsed in Oct., 2018, after he underwent haplo-identical hematopoietic stem cell transplantation (HSCT) in 2017. The patient then received haplo-identical CD19mCAR-T infusions twice following induction chemotherapy with Vincristine, Dexamethasone and Asparaginase (VDL), but no response was observed. We further treated this patient with CD19hsCAR-T following chemotherapy with Vindesine, Idarubicin, Dexamethasone, and Pegylated Asparaginase (VDLD) plus bortezomib. The patient achieved minimal residual disease-negative (MRDneg) complete remission with incomplete hematopoietic recovery (CRi), and remained in CRi for more than 8 months with manageable side effect. The patient, unfortunately, died of unidentified pulmonary infection on Jan. 25 2020.
   Conclusion
   CD19hsCAR-T may have the potential to induce remission in patients who are primarily refractory to CD19mCAR-T.
C1 [Wang, Kai; Wang, Bin; Qin, Maoquan; Zhu, Guanghua; Zheng, Xueling; Zheng, Huyong] Capital Med Univ, Beijing Key Lab Pediat Hematol Oncol, Beijing Childrens Hosp,Minist Educ,Hematol Oncol, Natl Key Discipline Pediat,Key Lab Major Dis Chil, Beijing, Peoples R China.
   [Zhao, Yu; Wang, Xuan; Wu, Huantong; Liu, Zhongfeng; Chen, Zhiguo] Capital Med Univ, Natl Clin Res Ctr Geriatr Dis, Beijing Inst Geriatr, Cell Therapy Ctr,Xuanwu Hosp, Beijing, Peoples R China.
   [Zhao, Yu; Wang, Xuan; Wu, Huantong; Liu, Zhongfeng; Chen, Zhiguo] Minist Educ, Key Lab Neurodegenerat Dis, Beijing, Peoples R China.
   [Zhao, Yu; Wang, Xuan; Wu, Huantong; Liu, Zhongfeng; Chen, Zhiguo] Beijing Inst Brain Disorders, Ctr Neural Injury & Repair, Beijing, Peoples R China.
RP Zheng, HY (corresponding author), Capital Med Univ, Beijing Key Lab Pediat Hematol Oncol, Beijing Childrens Hosp,Minist Educ,Hematol Oncol, Natl Key Discipline Pediat,Key Lab Major Dis Chil, Beijing, Peoples R China.; Chen, ZG (corresponding author), Capital Med Univ, Natl Clin Res Ctr Geriatr Dis, Beijing Inst Geriatr, Cell Therapy Ctr,Xuanwu Hosp, Beijing, Peoples R China.; Chen, ZG (corresponding author), Minist Educ, Key Lab Neurodegenerat Dis, Beijing, Peoples R China.; Chen, ZG (corresponding author), Beijing Inst Brain Disorders, Ctr Neural Injury & Repair, Beijing, Peoples R China.
EM zhenghuyong@bch.com.cn; chenzhiguo@gmail.com
FU Beijing Municipal Administration of Hospitals DengFeng Program
   [DFL20151101]; Capital Health and Development of Special Grant
   [2016-1-2091]; National Science and Technology Key Projects
   [2017ZX09304029004]; Stem Cell and Translation National Key Project
   [2016YFA0101403]; National Natural Science Foundation of ChinaNational
   Natural Science Foundation of China (NSFC) [81973351, 81661130160,
   81422014, 81561138004]; Beijing Municipal Natural Science
   FoundationBeijing Natural Science Foundation [5142005]; Beijing Talents
   Foundation [2017000021223TD03]; Support Project of High-level Teachers
   in Beijing Municipal Universities in the Period of 13th Five-Year Plan
   [CIT TCD20180333]; Beijing Medical System High Level Talent Award
   [2015-3-063]; Beijing Municipal Health Commission Fund [PXM
   2018_026283_000002]; Beijing One Hundred, Thousand, and Ten Thousand
   Talents Fund [2018A03]; Royal Society-Newton Advanced Fellowship
   [NA150482]
FX This work was supported by the Beijing Municipal Administration of
   Hospitals DengFeng Program (Grant #DFL20151101), Capital Health and
   Development of Special Grant (Grant #2016-1-2091), and National Science
   and Technology Key Projects (Grant #2017ZX09304029004) to HZ, and grants
   from Stem Cell and Translation National Key Project (2016YFA0101403),
   National Natural Science Foundation of China (81973351, 81661130160,
   81422014, 81561138004), Beijing Municipal Natural Science Foundation
   (5142005), Beijing Talents Foundation (2017000021223TD03), Support
   Project of High-level Teachers in Beijing Municipal Universities in the
   Period of 13th Five-Year Plan (CIT & TCD20180333), Beijing Medical
   System High Level Talent Award (2015-3-063), Beijing Municipal Health
   Commission Fund (PXM 2018_026283_000002), Beijing One Hundred, Thousand,
   and Ten Thousand Talents Fund (2018A03), and the Royal Society-Newton
   Advanced Fellowship (NA150482). This Study was also supported by the
   Beijing Municipal Administration of Hospitals DengFeng Program (No.
   DFL20151101), Capital Health and Development of Special Grant (No.
   2016-1-2091), and National Science and Technology Key Projects (No.
   2017ZX09304029004) to ZC.
CR ABBASI J, 2018, JAMA-J AM MED ASSOC, V320, P1850, DOI DOI 10.1001/JAMA.2018.17585
   August KJ, 2020, PEDIATR BLOOD CANCER, V67, DOI 10.1002/pbc.28062
   Castagna L, 2016, TRANSFUS APHER SCI, V54, P345, DOI 10.1016/j.transci.2016.05.011
   Cheng JL, 2019, FRONT ONCOL, V9, DOI 10.3389/fonc.2019.01237
   Cui L, 2018, AM J HEMATOL, V93, P913, DOI 10.1002/ajh.25124
   Fraietta JA, 2018, NATURE, V558, P307, DOI 10.1038/s41586-018-0178-z
   Fraietta JA, 2018, NAT MED, V24, P563, DOI 10.1038/s41591-018-0010-1
   Ghosh A, 2017, NAT MED, V23, P242, DOI 10.1038/nm.4258
   Jensen MC, 2010, BIOL BLOOD MARROW TR, V16, P1245, DOI 10.1016/j.bbmt.2010.03.014
   Kawalekar OU, 2016, IMMUNITY, V44, P380, DOI 10.1016/j.immuni.2016.01.021
   Kershaw MH, 2006, CLIN CANCER RES, V12, P6106, DOI 10.1158/1078-0432.CCR-06-1183
   Lamers CHJ, 2011, BLOOD, V117, P72, DOI 10.1182/blood-2010-07-294520
   Lee DW, 2015, LANCET, V385, P517, DOI 10.1016/S0140-6736(14)61403-3
   Long AH, 2015, NAT MED, V21, P581, DOI 10.1038/nm.3838
   Majzner RG, 2018, CANCER DISCOV, V8, P1219, DOI 10.1158/2159-8290.CD-18-0442
   Maude SL, 2018, NEW ENGL J MED, V378, P439, DOI 10.1056/NEJMoa1709866
   Maus MV, 2013, CANCER IMMUNOL RES, V1, P26, DOI 10.1158/2326-6066.CIR-13-0006
   McLellan AD, 2019, IMMUNOL CELL BIOL, V97, P664, DOI 10.1111/imcb.12254
   Messinger YH, 2020, PEDIATR BLOOD CANCER, V67, DOI 10.1002/pbc.28115
   Milone MC, 2009, MOL THER, V17, P1453, DOI 10.1038/mt.2009.83
   Mueller KT, 2017, BLOOD, V130, P2317, DOI 10.1182/blood-2017-06-786129
   Nie YR, 2020, BIOMARK RES, V8, DOI 10.1186/s40364-020-00197-1
   Park JH, 2018, NEW ENGL J MED, V378, P449, DOI 10.1056/NEJMoa1709919
   Porter D, 2018, J HEMATOL ONCOL, V11, DOI 10.1186/s13045-018-0571-y
   Shah NN, 2019, NAT REV CLIN ONCOL, V16, P372, DOI 10.1038/s41571-019-0184-6
   Turtle CJ, 2016, J CLIN INVEST, V126, P2123, DOI 10.1172/JCI85309
   van der Windt GJW, 2013, P NATL ACAD SCI USA, V110, P14336, DOI 10.1073/pnas.1221740110
   Wang XL, 2016, BLOOD, V127, P2980, DOI 10.1182/blood-2015-12-686725
   Xu XJ, 2019, FRONT IMMUNOL, V10, DOI 10.3389/fimmu.2019.02664
   Yinmeng Yang MEK, 2016, BLOOD, V128, P2806, DOI [10.1182/blood.V128.22.2806.2806, DOI 10.1182/BLOOD.V128.22.2806.2806]
   Zhao Y, 2019, CLIN CANCER RES, V25, P5595, DOI 10.1158/1078-0432.CCR-19-0916
NR 31
TC 0
Z9 0
U1 1
U2 1
PU FRONTIERS MEDIA SA
PI LAUSANNE
PA AVENUE DU TRIBUNAL FEDERAL 34, LAUSANNE, CH-1015, SWITZERLAND
SN 1664-3224
J9 FRONT IMMUNOL
JI Front. Immunol.
PD DEC 23
PY 2020
VL 11
AR 581116
DI 10.3389/fimmu.2020.581116
PG 9
WC Immunology
SC Immunology
GA PO5OX
UT WOS:000605219600001
PM 33424835
OA gold, Green Published
DA 2021-10-29
ER

PT J
AU Yan, LZ
   Qu, S
   Shang, JJ
   Shi, XL
   Kang, LQ
   Xu, N
   Zhu, M
   Zhou, J
   Jin, S
   Yao, WQ
   Yao, Y
   Chen, GH
   Chang, HR
   Zhu, XM
   Yu, L
   Wu, DP
   Fu, CC
AF Yan, Lingzhi
   Qu, Su
   Shang, Jingjing
   Shi, Xiaolan
   Kang, Liqing
   Xu, Nan
   Zhu, Mingqing
   Zhou, Jin
   Jin, Song
   Yao, Weiqin
   Yao, Ying
   Chen, Guanghua
   Chang, Huirong
   Zhu, Xiaming
   Yu, Lei
   Wu, Depei
   Fu, Chengcheng
TI Sequential CD19 and BCMA-specific CAR T-cell treatment elicits sustained
   remission of relapsed and/or refractory myeloma
SO CANCER MEDICINE
LA English
DT Article
DE chimeric antigen receptor T (CAR T) cell; dose&#8208; escalation;
   efficacy; multiple myeloma; relapsed and; or refractory; safety
ID CHIMERIC-ANTIGEN-RECEPTOR; MATURATION ANTIGEN; PROGENITORS; EXPRESSION;
   DIAGNOSIS
AB The low rate of durable response against relapsed and/or refractory multiple myeloma (RRMM) in recent studies indicates that chimeric antigen receptor T-cell (CART) treatment is yet to be optimized. This study aims to investigate the safety and efficacy of sequential infusion of CD19-CART and B-cell maturation antigen (BCMA)-CARTs for RRMM with a similar 3 + 3 dose escalation combined with a toxicity sentinel design. We enrolled 10 patients, among whom 7 received autologous infusion and 3 received allogeneic infusion. The median follow-up time was 20 months. The most common grade 3/4 treatment-emergent toxicities were hematological toxicities. Cytokine-release syndrome (CRS) adverse reactions were grade 1/2 in 9 out of 10 subjects. No dose-limited toxicity (DLT) was observed for BCMA-CAR-positive T cells <= 5 x 10(7)/kg), while two patients with dose-levels of 5-6.5 x 10(7)/kg experienced DLTs. The overall response rate was 90% (five partial responses and four stringent complete responses). Three out of four patients with stringent complete responses to autologous CART had progression-free survival for over 2 years. The three patients with allogeneic CART experienced disease progression within 2 months. These results evidence the sequential infusion's preliminarily tolerability and efficacy in RRMM, and present a simple and safe design applicable for the establishment of multiple CART therapy.
C1 [Yan, Lingzhi; Shang, Jingjing; Shi, Xiaolan; Zhu, Mingqing; Zhou, Jin; Jin, Song; Yao, Weiqin; Yao, Ying; Chen, Guanghua; Chang, Huirong; Zhu, Xiaming; Wu, Depei; Fu, Chengcheng] Soochow Univ, Affiliated Hosp 1, Jiangsu Inst Hematol, Natl Clin Res Ctr Hematol Dis, Shizi St 188, Suzhou 215006, Peoples R China.
   [Yan, Lingzhi; Shang, Jingjing; Shi, Xiaolan; Zhu, Mingqing; Zhou, Jin; Jin, Song; Yao, Weiqin; Yao, Ying; Chen, Guanghua; Chang, Huirong; Zhu, Xiaming; Wu, Depei; Fu, Chengcheng] Soochow Univ, Collaborat Innovat Ctr Hematol, Inst Blood & Marrow Transplantat, Suzhou, Peoples R China.
   [Qu, Su; Kang, Liqing; Xu, Nan; Yu, Lei] Shanghai Unicar Therapy Biomed Technol Co Ltd, Shanghai, Peoples R China.
   [Kang, Liqing; Xu, Nan; Yu, Lei] East China Normal Univ, Sch Chem & Mol Engn, Shanghai Engn Res Ctr Mol Therapeut & New Drug De, Inst Biomed Engn & Technol, Shanghai, Peoples R China.
RP Wu, DP; Fu, CC (corresponding author), Soochow Univ, Affiliated Hosp 1, Jiangsu Inst Hematol, Natl Clin Res Ctr Hematol Dis, Shizi St 188, Suzhou 215006, Peoples R China.
EM drwudepei@163.com; fuchengchengsz@163.com
OI Xu, Nan/0000-0003-1212-7773
FU National Science and Technology Major Project [2017ZX09304021]; Natural
   Science Foundation of Jiangsu ProvinceNatural Science Foundation of
   Jiangsu Province [BK20160342, BK20161205]; Innovation Capability
   Development Project of Jiangsu Province [BM2015004]
FX National Science and Technology Major Project, Grant/Award Number:
   2017ZX09304021; Natural Science Foundation of Jiangsu Province,
   Grant/Award Number: BK20160342 and BK20161205; Innovation Capability
   Development Project of Jiangsu Province, Grant/Award Number: BM2015004
CR Ali SA, 2016, BLOOD, V128, P1688, DOI 10.1182/blood-2016-04-711903
   Boucher K, 2012, CLIN CANCER RES, V18, P6155, DOI 10.1158/1078-0432.CCR-12-0531
   BRADBURY LE, 1992, J IMMUNOL, V149, P2841
   Brudno JN, 2018, J CLIN ONCOL, V36, P2267, DOI 10.1200/JCO.2018.77.8084
   Chen AP, 2012, J AM ACAD DERMATOL, V67, P1025, DOI 10.1016/j.jaad.2012.02.010
   Cohen AD, 2019, J CLIN INVEST, V129, P2210, DOI 10.1172/JCI126397
   Floudas A, 2016, J CLIN IMMUNOL, V36, pS25, DOI 10.1007/s10875-016-0263-8
   Garfall AL, 2018, JCI INSIGHT, V3, DOI 10.1172/jci.insight.120505
   Garfall AL, 2015, NEW ENGL J MED, V373, P1040, DOI 10.1056/NEJMoa1504542
   Ghermezi M, 2017, HAEMATOLOGICA, V102, P785, DOI 10.3324/haematol.2016.150896
   Hosen N, 2012, LEUKEMIA, V26, P2135, DOI 10.1038/leu.2012.80
   Kellner J, 2019, JCI INSIGHT, V4, DOI 10.1172/jci.insight.124698
   Kessel A, 2012, AUTOIMMUN REV, V11, P670, DOI 10.1016/j.autrev.2011.11.018
   Lee DW, 2014, BLOOD, V124, P188, DOI 10.1182/blood-2014-05-552729
   LOKEN MR, 1987, BLOOD, V70, P1316
   Matsui W, 2004, BLOOD, V103, P2332, DOI 10.1182/blood-2003-09-3064
   Matsui W, 2008, CANCER RES, V68, P190, DOI 10.1158/0008-5472.CAN-07-3096
   Raje N, 2019, NEW ENGL J MED, V380, P1726, DOI 10.1056/NEJMoa1817226
   Rajkumar SV, 2014, LANCET ONCOL, V15, pE538, DOI 10.1016/S1470-2045(14)70442-5
   Ramos CA, 2016, J CLIN INVEST, V126, P2588, DOI 10.1172/JCI86000
   Sato S, 1996, J IMMUNOL, V157, P4371
   Torikai H, 2012, BLOOD, V119, P5697, DOI 10.1182/blood-2012-01-405365
   Xu J, 2019, P NATL ACAD SCI USA, V116, P9543, DOI 10.1073/pnas.1819745116
   Yan ZL, 2019, LANCET HAEMATOL, V6, pE521, DOI 10.1016/S2352-3026(19)30115-2
   Yang YM, 2017, SCI TRANSL MED, V9, DOI 10.1126/scitranslmed.aag1209
   Zhang L, 2017, BLOOD CANCER J, V7, DOI 10.1038/bcj.2017.24
   Zhao WH, 2018, J HEMATOL ONCOL, V11, DOI 10.1186/s13045-018-0681-6
NR 27
TC 3
Z9 3
U1 0
U2 1
PU WILEY
PI HOBOKEN
PA 111 RIVER ST, HOBOKEN 07030-5774, NJ USA
SN 2045-7634
J9 CANCER MED-US
JI Cancer Med.
PD JAN
PY 2021
VL 10
IS 2
BP 563
EP 574
DI 10.1002/cam4.3624
EA DEC 2020
PG 12
WC Oncology
SC Oncology
GA QF6BB
UT WOS:000601072300001
PM 33356013
OA Green Published, gold
DA 2021-10-29
ER

PT J
AU Marquez, CP
   Montiel-Esparza, R
   Hui, C
   Schultz, LM
   Davis, KL
   Hoppe, RT
   Donaldson, SS
   Ramakrishna, S
   Hiniker, SM
AF Marquez, Cesar P.
   Montiel-Esparza, Raul
   Hui, Caressa
   Schultz, Liora M.
   Davis, Kara L.
   Hoppe, Richard T.
   Donaldson, Sarah S.
   Ramakrishna, Sneha
   Hiniker, Susan M.
TI Use of cardiac radiation therapy as bridging therapy to CAR-T for
   relapsed pediatric B-cell acute lymphoblastic leukemia
SO PEDIATRIC BLOOD & CANCER
LA English
DT Article
DE B-ALL; CAR-T; pediatric oncology; radiotherapy
AB The use of radiotherapy as bridging therapy to chimeric antigen receptor T-cell therapy (CAR-T) in pre-B acute lymphoblastic leukemia (B-ALL) has been minimally explored. Here, we present a boy with B-ALL who relapsed after allogeneic bone marrow transplant with disseminated disease, including significant symptomatic cardiovascular and gastrointestinal (GI) involvement. The cardiac and GI leukemic infiltrates were successfully treated with bridging radiation therapy (BRT) prior to CAR-T infusion. Using this approach, he successfully tolerated CAR-T with no evidence of disease or sequelae on 3-month follow-up. This is the first reported case of safe and effective delivery of cardiac BRT in B-ALL.
C1 [Marquez, Cesar P.] Stanford Univ, Sch Med, Stanford, CA USA.
   [Marquez, Cesar P.; Hui, Caressa; Hoppe, Richard T.; Donaldson, Sarah S.; Hiniker, Susan M.] Stanford Univ, Dept Radiat Oncol, Stanford, CA 94305 USA.
   [Montiel-Esparza, Raul; Schultz, Liora M.; Davis, Kara L.; Ramakrishna, Sneha] Stanford Univ, Bass Ctr Childhood Canc & Blood Disorders, Dept Pediat, Ctr Canc Cell Therapy, Stanford, CA USA.
RP Hiniker, SM (corresponding author), Stanford Univ, Dept Radiat Oncol, Sch Med, 875 Blake Wilbur Dr, Stanford, CA 94305 USA.
EM shiniker@stanford.edu
OI Ramakrishna, Sneha/0000-0001-7445-3190; Donaldson,
   Sarah/0000-0001-7125-3118
CR [Anonymous], 2020, BRIT J HAEMATOL, V190, P45, DOI 10.1111/bjh.16541
   Arscott WT, 2018, INT J RADIAT ONCOL, V102, pS122, DOI 10.1016/j.ijrobp.2018.06.306
   Curran KJ, 2019, BLOOD, V134, P2361, DOI 10.1182/blood.2019001641
   Denton CC, 2020, BLOOD ADV, V4, P2158, DOI 10.1182/bloodadvances.2020001450
   DeSelm C, 2018, MOL THER, V26, P2542, DOI 10.1016/j.ymthe.2018.09.008
   Gardner RA, 2017, BLOOD, V129, P3322, DOI 10.1182/blood-2017-02-769208
   Hunger SP, 2020, BLOOD, V136, P1803, DOI 10.1182/blood.2019004043
   Lee DW, 2015, LANCET, V385, P517, DOI 10.1016/S0140-6736(14)61403-3
   Maude SL, 2018, NEW ENGL J MED, V378, P439, DOI 10.1056/NEJMoa1709866
   Maude SL, 2014, NEW ENGL J MED, V371, P1507, DOI 10.1056/NEJMoa1407222
   Minn I, 2019, LANCET ONCOL, V20, pE443, DOI 10.1016/S1470-2045(19)30461-9
   NASTOUPIL LJ, 2018, BLOOD S, V132, DOI DOI 10.1182/BLOOD-2018-99-114152
   Park JH, 2018, NEW ENGL J MED, V378, P449, DOI 10.1056/NEJMoa1709919
   Pinnix CC, 2020, BLOOD ADV, V4, P2871, DOI 10.1182/bloodadvances.2020001837
   Porter D, 2018, J HEMATOL ONCOL, V11, DOI 10.1186/s13045-018-0571-y
   Postow MA, 2012, NEW ENGL J MED, V366, P925, DOI 10.1056/NEJMoa1112824
   Qu CJ, 2020, J IMMUNOTHER, V43, P32, DOI 10.1097/CJI.0000000000000284
   Shah NN, 2019, NAT REV CLIN ONCOL, V16, P372, DOI 10.1038/s41571-019-0184-6
   Sim AJ, 2019, INT J RADIAT ONCOL, V105, P1012, DOI 10.1016/j.ijrobp.2019.05.065
   Spiotto M, 2016, SCI IMMUNOL, V1, DOI 10.1126/sciimmunol.aag1266
   Teachey DT, 2016, CANCER DISCOV, V6, P664, DOI 10.1158/2159-8290.CD-16-0040
   Weiss T, 2018, CANCER RES, V78, P1031, DOI 10.1158/0008-5472.CAN-17-1788
   Wright CM, 2020, INT J RADIAT ONCOL, V108, P178, DOI 10.1016/j.ijrobp.2020.05.014
   Yang JC, 2020, BLOOD ADV, V4, P2884, DOI 10.1182/bloodadvances.2020002346
NR 24
TC 0
Z9 0
U1 1
U2 4
PU WILEY
PI HOBOKEN
PA 111 RIVER ST, HOBOKEN 07030-5774, NJ USA
SN 1545-5009
EI 1545-5017
J9 PEDIATR BLOOD CANCER
JI Pediatr. Blood Cancer
PD MAR
PY 2021
VL 68
IS 3
AR e28870
DI 10.1002/pbc.28870
EA DEC 2020
PG 4
WC Oncology; Hematology; Pediatrics
SC Oncology; Hematology; Pediatrics
GA QB4IG
UT WOS:000601086700001
PM 33355997
DA 2021-10-29
ER

PT J
AU Goldsmith, SR
   Ghobadi, A
   DiPersio, JF
AF Goldsmith, Scott R.
   Ghobadi, Armin
   DiPersio, John F.
TI Hematopoeitic Cell Transplantation and CAR T-Cell Therapy: Complements
   or Competitors?
SO FRONTIERS IN ONCOLOGY
LA English
DT Review
DE allogeneic stem cell transplantation; chimeric antigen receptor T cell
   therapy; cytokine release syndrome; hematologic malignancies; Allo-CAR T
ID CHIMERIC-ANTIGEN-RECEPTOR; ACUTE LYMPHOBLASTIC-LEUKEMIA; ACUTE
   MYELOID-LEUKEMIA; RELAPSED FOLLICULAR LYMPHOMA;
   BONE-MARROW-TRANSPLANTATION; VERSUS-HOST-DISEASE; MULTIPLE-MYELOMA;
   B-CELL; ALLOGENEIC TRANSPLANTATION; AUTOLOGOUS TRANSPLANTATION
AB Allogeneic hematopoietic cell transplantation (allo-HCT) and chimeric antigen receptor T cell (CAR T) therapy are the main modalities of adoptive cellular immunotherapy that have widely permeated the clinical space. The advent of both technologies revolutionized treatment of many hematologic malignancies, both offering the chance at sustained remissions for patients who would otherwise invariably succumb to their diseases. The understanding and exploitation of the nonspecific alloreactivity of allo-HCT and the graft-versus-tumor effect is contrasted by the genetically engineered precision of CAR T therapy. Historically, those with relapsed and refractory hematologic malignancies have often been considered for allo-HCT, although outcomes vary dramatically and are associated with potential acute and chronic toxicities. Such patients, mainly with B-lymphoid malignancies, may now be offered CAR T therapy. Yet, a lack of prospective data to guide decisions thereafter requires individualized approaches on whether to proceed to allo-HCT or observe. The continued innovations to make CAR T therapy more effective and accessible will continue to alter such approaches, but similar innovations in allo-HCT will likely result in similarly improved clinical outcomes. In this review, we describe the history of the two platforms, dissect the clinical indications emphasizing their intertwining and competitive roles described in trials and practice guidelines, and highlight innovations in which they complement or inform one another.
C1 [Goldsmith, Scott R.; Ghobadi, Armin; DiPersio, John F.] Washington Univ, Sch Med, Dept Med, Div Oncol, St Louis, MO 63110 USA.
RP Goldsmith, SR (corresponding author), Washington Univ, Sch Med, Dept Med, Div Oncol, St Louis, MO 63110 USA.
EM goldsm.s@wustl.edu
FU NCI/NIH Leukemia SPORE [P50CA171963]; NIH/NCI NCI Outstanding
   Investigator Award [R35CA210084]; Childrens Discovery Institute
FX NCI/NIH P50CA171963 Leukemia SPORE (JD), NIH/NCI: R35CA210084 NCI
   Outstanding Investigator Award (JD); Childrens Discovery Institute (JD).
CR Abramson JS, 2019, BLOOD, V134, DOI 10.1182/blood-2019-127508
   Al-Hussaini M, 2016, BLOOD, V127, P122, DOI 10.1182/blood-2014-05-575704
   Ali SA, 2016, BLOOD, V128, P1688, DOI 10.1182/blood-2016-04-711903
   Appelbaum FR, 2006, BLOOD, V107, P3481, DOI 10.1182/blood-2005-09-3724
   Appelbaum FR, 2007, NEW ENGL J MED, V357, P1472, DOI 10.1056/NEJMp078166
   Armeson KE, 2013, BONE MARROW TRANSPL, V48, P562, DOI 10.1038/bmt.2012.173
   ARMITAGE JO, 1994, NEW ENGL J MED, V330, P827, DOI 10.1056/NEJM199403243301206
   Bacher U, 2012, BLOOD, V120, P4256, DOI 10.1182/blood-2012-06-436725
   BERDEJA JMD, 2020, AM SOC CLIN ONCOL, V38, P8505, DOI DOI 10.1200/JCO.2020.38.15_suppl.8505
   Bhatt VR, 2015, CL LYMPH MYELOM LEUK, V15, P409, DOI 10.1016/j.clml.2015.02.024
   Bishop MR, 2019, BLOOD, V134, P577, DOI 10.1182/blood.2019001843
   Bouziana S, 2020, BIOL BLOOD MARROW TR, V26, pE183, DOI 10.1016/j.bbmt.2020.04.003
   Brocker T, 2000, BLOOD, V96, P1999, DOI 10.1182/blood.V96.5.1999.h8001999_1999_2001
   Brudno JN, 2016, J CLIN ONCOL, V34, P1112, DOI 10.1200/JCO.2015.64.5929
   Budde L, 2017, BLOOD, V130
   Byrne Michael, 2019, Biol Blood Marrow Transplant, V25, pe344, DOI 10.1016/j.bbmt.2019.06.036
   Carbone A, 2019, NAT REV DIS PRIMERS, V5, DOI 10.1038/s41572-019-0132-x
   Casulo C, 2015, J CLIN ONCOL, V33, P2516, DOI 10.1200/JCO.2014.59.7534
   Chang YJ, 2013, BLOOD REV, V27, P55, DOI 10.1016/j.blre.2012.11.002
   Chapuis AG, 2019, NAT MED, V25, P1064, DOI 10.1038/s41591-019-0472-9
   Chim CS, 2018, LEUKEMIA, V32, P252, DOI 10.1038/leu.2017.329
   Chong EA, 2017, BLOOD, V129, P1039, DOI 10.1182/blood-2016-09-738245
   Cohen AD, 2019, J CLIN INVEST, V129, P2210, DOI 10.1172/JCI126397
   Cooper ML, 2018, LEUKEMIA, V32, P1970, DOI 10.1038/s41375-018-0065-5
   Cruz CRY, 2013, BLOOD, V122, P2965, DOI 10.1182/blood-2013-06-506741
   Cummins KD, 2019, HAEMATOLOGICA, V104, DOI 10.3324/haematol.2018.208751
   Cummins KD, 2017, BLOOD, V130
   Curran KJ, 2019, BLOOD, V134, P2361, DOI 10.1182/blood.2019001641
   Curran KJ, 2012, BLOOD, V120, DOI 10.1182/blood.V120.21.353.353
   D'Agostino M, 2020, LEUKEMIA, V34, P21, DOI 10.1038/s41375-019-0669-4
   D'Souza A, 2020, BIOL BLOOD MARROW TR, V26, pE177, DOI 10.1016/j.bbmt.2020.04.013
   Daver N, 2020, BLOOD, V135, P703, DOI 10.1182/blood.2020004791
   Depil S, 2020, NAT REV DRUG DISCOV, V19, P185, DOI 10.1038/s41573-019-0051-2
   Dickinson M, 2019, J CLIN ONCOL, V37
   Doocey RT, 2005, BRIT J HAEMATOL, V131, P223, DOI 10.1111/j.1365-2141.2005.05755.x
   Duval M, 2010, J CLIN ONCOL, V28, P3730, DOI 10.1200/JCO.2010.28.8852
   El-Cheikh J, 2013, EXP HEMATOL, V41, P17, DOI 10.1016/j.exphem.2012.09.008
   ESHHAR Z, 1993, P NATL ACAD SCI USA, V90, P720, DOI 10.1073/pnas.90.2.720
   Eyquem J, 2017, NATURE, V543, P113, DOI 10.1038/nature21405
   Felix NJ, 2007, NAT REV IMMUNOL, V7, P942, DOI 10.1038/nri2200
   Fenske TS, 2014, J CLIN ONCOL, V32, P273, DOI 10.1200/JCO.2013.49.2454
   Fielding AK, 2008, BONE MARROW TRANSPL, V41, P447, DOI 10.1038/sj.bmt.1705904
   Fraietta JA, 2016, BLOOD, V127, P1117, DOI 10.1182/blood-2015-11-679134
   Frey NV, 2020, J CLIN ONCOL, V38, DOI 10.1200/JCO.19.01892
   Freytes CO, 2014, BONE MARROW TRANSPL, V49, P416, DOI 10.1038/bmt.2013.187
   Gahrton G, 2013, BLOOD, V121, P5055, DOI 10.1182/blood-2012-11-469452
   Garban F, 2006, BLOOD, V107, P3474, DOI 10.1182/blood-2005-09-3869
   Gardner RA, 2017, BLOOD, V129, P3322, DOI 10.1182/blood-2017-02-769208
   Rodriguez-Lobato LG, 2020, FRONT ONCOL, V10, DOI 10.3389/fonc.2020.01243
   Gerdemann U, 2013, MOL THER, V21, P2113, DOI 10.1038/mt.2013.151
   Gertz MA, 2015, LEUKEMIA LYMPHOMA, V56, P2512, DOI 10.3109/10428194.2015.1052808
   Gill S, 2014, BLOOD, V123, P2343, DOI 10.1182/blood-2013-09-529537
   Godwin CD, 2017, BLOOD, V129, P2330, DOI 10.1182/blood-2017-01-762419
   Gokbuget N, 2018, BLOOD, V131, P1522, DOI 10.1182/blood-2017-08-798322
   Goldstone AH, 2008, BLOOD, V111, P1827, DOI 10.1182/blood-2007-10-116582
   Grupp SA, 2019, BIOL BLOOD MARROW TR, V25
   Gupta V, 2013, BLOOD, V121, P339, DOI 10.1182/blood-2012-07-445098
   Gyurkocza B, 2010, EXPERT REV HEMATOL, V3, P285, DOI 10.1586/EHM.10.21
   Hartmann J, 2017, EMBO MOL MED, V9, P1183, DOI 10.15252/emmm.201607485
   Hay KA, 2019, BLOOD, V133, P1652, DOI 10.1182/blood-2018-11-883710
   He X, 2020, BLOOD, V135, P713, DOI 10.1182/blood.2019002779
   Hirayama AV, 2019, BLOOD, V134, P636, DOI 10.1182/blood.2019000905
   Huff CA, 2006, BIOL BLOOD MARROW TR, V12, P414, DOI 10.1016/j.bbmt.2005.11.520
   Imai C, 2004, LEUKEMIA, V18, P676, DOI 10.1038/sj.leu.2403302
   Jacobson CA, 2020, J CLIN ONCOL S, V38, P8872, DOI [DOI 10.1200/JCO.2020.38.15_suppl.8008, 10.1200/JCO.2020.38.15_suppl.8008]
   Jacoby E, 2019, BONE MARROW TRANSPL, V54, P810, DOI 10.1038/s41409-019-0604-3
   Jain T, 2019, BIOL BLOOD MARROW TR, V25, P2305, DOI 10.1016/j.bbmt.2019.08.015
   Jain T, 2019, LEUKEMIA, V33, P2540, DOI 10.1038/s41375-019-0476-y
   Jiang HW, 2019, AM J HEMATOL, V94, P1113, DOI 10.1002/ajh.25582
   Jurinovic V, 2018, BIOL BLOOD MARROW TR, V24, P1172, DOI 10.1016/j.bbmt.2018.03.022
   Kahl BS, 2017, LEUKEMIA LYMPHOMA, V58, P1561, DOI 10.1080/10428194.2017.1283036
   Kanate AS, 2020, BIOL BLOOD MARROW TR, V26, P1247, DOI 10.1016/j.bbmt.2020.03.002
   Kansagra AJ, 2019, BONE MARROW TRANSPL, V54, P1868, DOI 10.1038/s41409-019-0451-2
   Kantarjian H, 2017, NEW ENGL J MED, V376, P836, DOI 10.1056/NEJMoa1609783
   Kantarjian HM, 2016, NEW ENGL J MED, V375, P740, DOI 10.1056/NEJMoa1509277
   Kebriaei P, 2016, J CLIN INVEST, V126, P3363, DOI 10.1172/JCI86721
   Khaled SK, 2012, CURR OPIN ONCOL, V24, P182, DOI 10.1097/CCO.0b013e32834f5c41
   Kharfan-Dabaja MA, 2013, J HEMATOL ONCOL, V6, DOI 10.1186/1756-8722-6-2
   Khouri IF, 2008, BLOOD, V111, P5530, DOI 10.1182/blood-2008-01-136242
   Khouri IF, 2012, BLOOD, V119, P6373, DOI 10.1182/blood-2012-03-417808
   Kilgore KM, 2019, BLOOD, V134, DOI 10.1182/blood-2019-124364
   Kim MY, 2018, CELL, V173, P1439, DOI 10.1016/j.cell.2018.05.013
   Kochenderfer JN, 2017, J CLIN ONCOL, V35, DOI 10.1200/JCO.2016.71.3024
   Kochenderfer JN, 2009, J IMMUNOTHER, V32, P689, DOI 10.1097/CJI.0b013e3181ac6138
   Krause A, 1998, J EXP MED, V188, P619, DOI 10.1084/jem.188.4.619
   Krishnan A, 2011, LANCET ONCOL, V12, P1195, DOI 10.1016/S1470-2045(11)70243-1
   Larsen EC, 2016, J CLIN ONCOL, V34, P2380, DOI 10.1200/JCO.2015.62.4544
   Lee DW, 2015, LANCET, V385, P517, DOI 10.1016/S0140-6736(14)61403-3
   Lee DW, 2016, BLOOD, V128, DOI 10.1182/blood.V128.22.218.218
   Leen AM, 2013, BLOOD, V121, P5113, DOI 10.1182/blood-2013-02-486324
   Baroni ML, 2020, J IMMUNOTHER CANCER, V8, DOI 10.1136/jitc-2020-000845
   Locke FL, 2019, LANCET ONCOL, V20, P31, DOI 10.1016/S1470-2045(18)30864-7
   Lokhorst H, 2010, J CLIN ONCOL, V28, P4521, DOI 10.1200/JCO.2010.29.7929
   LORENZ E, 1952, RADIOLOGY, V58, P863, DOI 10.1148/58.6.863
   MacLeod DT, 2017, MOL THER, V25, P949, DOI 10.1016/j.ymthe.2017.02.005
   Madduri D, 2019, BLOOD, V134, DOI 10.1182/blood-2019-121731
   Mardiana S, 2020, FRONT ONCOL, V10, DOI 10.3389/fonc.2020.00697
   Matthews JP, 2001, BRIT J HAEMATOL, V113, P727, DOI 10.1046/j.1365-2141.2001.02756.x
   Maude SL, 2018, NEW ENGL J MED, V378, P439, DOI 10.1056/NEJMoa1709866
   Maude SL, 2014, NEW ENGL J MED, V371, P1507, DOI 10.1056/NEJMoa1407222
   Maus MV, 2014, BLOOD, V123, P2625, DOI 10.1182/blood-2013-11-492231
   Melenhorst JJ, 2010, BLOOD, V116, P4700, DOI 10.1182/blood-2010-06-289991
   Milone MC, 2009, MOL THER, V17, P1453, DOI 10.1038/mt.2009.83
   Mrozek K, 2012, J CLIN ONCOL, V30, P4515, DOI 10.1200/JCO.2012.43.4738
   Munshi NC, 2020, J CLIN ONCOL, V38
   NASTOUPIL LJ, 2018, BLOOD S, V132, DOI DOI 10.1182/BLOOD-2018-99-114152
   Neelapu SS, 2017, NEW ENGL J MED, V377, P2531, DOI 10.1056/NEJMoa1707447
   O'Neal J, 2019, CL LYMPH MYELOM LEUK, V19, pE166, DOI 10.1016/j.clml.2019.09.278
   Otahal P, 2016, ONCOIMMUNOLOGY, V5, DOI 10.1080/2162402X.2015.1115940
   Pal SK, 2019, J CLIN ONCOL, V37, P834, DOI 10.1200/JCO.18.02037
   Pan J, 2017, LEUKEMIA, V31, P2587, DOI 10.1038/leu.2017.145
   Park JH, 2018, NEW ENGL J MED, V378, P449, DOI 10.1056/NEJMoa1709919
   Patriarca F, 2012, BIOL BLOOD MARROW TR, V18, P617, DOI 10.1016/j.bbmt.2011.07.026
   Perry AR, 1996, BLOOD REV, V10, P215, DOI 10.1016/S0268-960X(96)90004-1
   PHILIP T, 1995, NEW ENGL J MED, V333, P1540, DOI 10.1056/NEJM199512073332305
   Pulsipher MA, 2018, HEMATOL-AM SOC HEMAT, P16, DOI 10.1182/asheducation-2018.1.16
   Raje N, 2019, NEW ENGL J MED, V380, P1726, DOI 10.1056/NEJMoa1817226
   RATANATHARATHORN V, 1994, BLOOD, V84, P1050
   Ringden O, 2009, J CLIN ONCOL, V27, P4570, DOI 10.1200/JCO.2008.20.9692
   Robinson SP, 2018, BONE MARROW TRANSPL, V53, P617, DOI 10.1038/s41409-017-0067-3
   Rosinol L, 2008, BLOOD, V112, P3591, DOI 10.1182/blood-2008-02-141598
   Ruella M, 2016, CLIN CANCER RES, V22, P2684, DOI 10.1158/1078-0432.CCR-15-1527
   Saad A, 2017, BONE MARROW TRANSPL, V52, P1241, DOI 10.1038/bmt.2017.22
   Sadelain M, 2003, NAT REV CANCER, V3, P35, DOI 10.1038/nrc971
   Sadelain M, 2015, J CLIN INVEST, V125, P3392, DOI 10.1172/JCI80010
   Savoldo B, 2011, J CLIN INVEST, V121, P1822, DOI 10.1172/JCI46110
   Schroeder MA, 2011, DIS MODEL MECH, V4, P318, DOI 10.1242/dmm.006668
   Schultz L, 2020, FRONT IMMUNOL, V11, DOI 10.3389/fimmu.2020.01985
   SCHUSTER SJ, 2019, BLOOD S, V134, DOI DOI 10.1182/BLOOD-2019-123742
   Schuster SJ, 2019, NEW ENGL J MED, V380, P45, DOI 10.1056/NEJMoa1804980
   Schuster SJ, 2017, NEW ENGL J MED, V377, P2545, DOI 10.1056/NEJMoa1708566
   Shah A, 2013, BRIT J HAEMATOL, V162, P509, DOI 10.1111/bjh.12425
   Shah N, 2015, BIOL BLOOD MARROW TR, V21, P1155, DOI 10.1016/j.bbmt.2015.03.002
   Shen RR, 2019, CYTOTHERAPY, V21, pS11, DOI 10.1016/j.jcyt.2019.03.569
   Smith SM, 2018, CANCER-AM CANCER SOC, V124, P2541, DOI 10.1002/cncr.31374
   Stock W, 2019, BLOOD, V133, P1548, DOI 10.1182/blood-2018-10-881961
   Summers C, 2018, BLOOD, V132, DOI 10.1182/blood-2018-99-115599
   Sureda A, 2018, CANCER-AM CANCER SOC, V124, P1733, DOI 10.1002/cncr.31264
   Sweeney C, 2019, FRONT ONCOL, V9, DOI 10.3389/fonc.2019.01217
   Terwilliger T, 2017, BLOOD CANCER J, V7, DOI 10.1038/bcj.2017.53
   Testa U, 2014, BIOMARK RES, V2, DOI 10.1186/2050-7771-2-4
   THOMAS ED, 1957, NEW ENGL J MED, V257, P491, DOI 10.1056/NEJM195709122571102
   THOMAS ED, 1975, NEW ENGL J MED, V292, P832, DOI 10.1056/NEJM197504172921605
   THOMAS ED, 1975, NEW ENGL J MED, V292, P895, DOI 10.1056/NEJM197504242921706
   Torikai H, 2012, BLOOD, V119, P5697, DOI 10.1182/blood-2012-01-405365
   Turtle CJ, 2016, J CLIN INVEST, V126, P2123, DOI 10.1172/JCI85309
   van Kampen RJW, 2011, J CLIN ONCOL, V29, P1342, DOI 10.1200/JCO.2010.30.2596
   Wang MH, 2020, NEW ENGL J MED, V382, P1331, DOI 10.1056/NEJMoa1914347
   Wang X, 2015, CANCER GENE THER, V22, P85, DOI 10.1038/cgt.2014.81
   Xu J, 2019, P NATL ACAD SCI USA, V116, P9543, DOI 10.1073/pnas.1819745116
   Yin XJ, 2018, CANCER CELL INT, V18, DOI 10.1186/s12935-018-0553-8
   Zah E, 2020, NAT COMMUN, V11, DOI 10.1038/s41467-020-16160-5
   Zeiser R, 2017, NEW ENGL J MED, V377, P2167, DOI 10.1056/NEJMra1609337
   Zhao WH, 2018, J HEMATOL ONCOL, V11, DOI 10.1186/s13045-018-0681-6
NR 154
TC 2
Z9 2
U1 2
U2 3
PU FRONTIERS MEDIA SA
PI LAUSANNE
PA AVENUE DU TRIBUNAL FEDERAL 34, LAUSANNE, CH-1015, SWITZERLAND
SN 2234-943X
J9 FRONT ONCOL
JI Front. Oncol.
PD DEC 22
PY 2020
VL 10
AR 608916
DI 10.3389/fonc.2020.608916
PG 16
WC Oncology
SC Oncology
GA PN6KT
UT WOS:000604586600001
PM 33415078
OA gold, Green Published
DA 2021-10-29
ER

PT J
AU Dreger, P
   Dietrich, S
   Schubert, ML
   Selberg, L
   Bondong, A
   Wegner, M
   Stadtherr, P
   Kimmich, C
   Kosely, F
   Schmitt, A
   Pavel, P
   Liebers, N
   Luft, T
   Hegenbart, U
   Radujkovic, A
   Ho, AD
   Muller-Tidow, C
   Schmitt, M
AF Dreger, Peter
   Dietrich, Sascha
   Schubert, Maria-Luisa
   Selberg, Lorenz
   Bondong, Andrea
   Wegner, Mandy
   Stadtherr, Peter
   Kimmich, Christoph
   Kosely, Florentina
   Schmitt, Anita
   Pavel, Petra
   Liebers, Nora
   Luft, Thomas
   Hegenbart, Ute
   Radujkovic, Aleksandar
   Ho, Anthony Dick
   Mueller-Tidow, Carsten
   Schmitt, Michael
TI CAR T cells or allogeneic transplantation as standard of care for
   advanced large B-cell lymphoma: an intent-to-treat comparison
SO BLOOD ADVANCES
LA English
DT Article
ID CLINICAL-PRACTICE; OPEN-LABEL; THERAPY; RITUXIMAB; OUTCOMES; DISEASE;
   SAFETY; SURVIVAL; EFFICACY; RELAPSE
AB CD19-directed chimeric antigen receptor (CAR) T-cell treatment has evolved as standard of care (SOC) for multiply relapsed/refractory (R/R) large B-cell lymphoma (LBCL). However, its potential benefit over allogeneic hematopoietic cell transplantation (alloHCT) remains unclear. We compared outcomes with both types of cellular immunotherapy (CI) by intention to treat (ITT). Eligble were all patients with R/R LBCL and institutional tumor board decision recommending SOC CAR T-cell treatment between July 2018 and February 2020, or alloHCT between January 2004 and February 2020. Primary end point was overall survival (OS) from indication. Altogether, 41 and 60 patients for whom CAR T cells and alloHCT were intended, respectively, were included. In both cohorts, virtually all patients had active disease at indication. CI was recommended as part of second-line therapy for 21 alloHCT patients but no CAR T-cell patients. Median OS from indication was 475 days with CAR T cells vs 285 days with alloHCT (P = .88) and 222 days for 39 patients for whom alloHCT beyond second line was recommended (P = .08). Of CAR T-cell and alloHCT patients, 73% and 65%, respectively, proceeded to CI. After CI, 12-month estimates for nonrelapse mortality, relapse incidence, progression-free survival, and OS for CAR T cells vs alloHCT were 3% vs 21% (P = .04), 59% vs 44% (P = .12), 39% vs 33% (P = .97), and 68% vs 54% (P = .32), respectively. In conclusion, CAR T-cell outcomes were not inferior to alloHCT outcomes, whether measured by ITT or from CI administration, supporting strategies preferring CAR T cells over alloHCT as first CI for multiply R/R LBCL.
C1 [Dreger, Peter; Dietrich, Sascha; Schubert, Maria-Luisa; Selberg, Lorenz; Bondong, Andrea; Wegner, Mandy; Stadtherr, Peter; Kimmich, Christoph; Kosely, Florentina; Schmitt, Anita; Liebers, Nora; Luft, Thomas; Hegenbart, Ute; Radujkovic, Aleksandar; Ho, Anthony Dick; Mueller-Tidow, Carsten; Schmitt, Michael] Heidelberg Univ, Dept Med 5, Neuenheimer Feld 410, D-69120 Heidelberg, Germany.
   [Pavel, Petra] Inst Clin Transfus Med & Cell Therapy, Heidelberg, Germany.
RP Dreger, P (corresponding author), Heidelberg Univ, Dept Med 5, Neuenheimer Feld 410, D-69120 Heidelberg, Germany.
EM peter.dreger@med.uni-heidelberg.de
OI Selberg, Lorenz/0000-0001-8331-4395
CR Bacigalupo A, 2009, BIOL BLOOD MARROW TR, V15, P1628, DOI 10.1016/j.bbmt.2009.07.004
   Bishop MR, 2019, BLOOD ADV, V3, P2230, DOI 10.1182/bloodadvances.2019000151
   Chow VA, 2019, AM J HEMATOL, V94, pE209, DOI 10.1002/ajh.25505
   Chow VA, 2018, BLOOD, V132, P777, DOI 10.1182/blood-2018-04-839217
   Costa LJ, 2017, AM J HEMATOL, V92, P161, DOI 10.1002/ajh.24615
   Crump M, 2017, BLOOD, V130, P1800, DOI 10.1182/blood-2017-03-769620
   Dreger P, 2020, BIOL BLOOD MARROW TR, V26, pE77, DOI 10.1016/j.bbmt.2019.12.771
   Duarte RF, 2019, BONE MARROW TRANSPL, V54, P1525, DOI 10.1038/s41409-019-0516-2
   Epperla N, 2019, BLOOD ADV, V3, P1661, DOI 10.1182/bloodadvances.2019000102
   Fenske TS, 2016, BRIT J HAEMATOL, V174, P235, DOI 10.1111/bjh.14046
   Glass B, 2014, LANCET ONCOL, V15, P757, DOI 10.1016/S1470-2045(14)70161-5
   Gonzalez-Barca E, 2020, BONE MARROW TRANSPL, V55, P393, DOI 10.1038/s41409-019-0650-x
   Hahn M, 2015, BONE MARROW TRANSPL, V50, P1279, DOI 10.1038/bmt.2015.150
   Hamlin PA, 2003, BLOOD, V102, P1989, DOI 10.1182/blood-2002-12-3837
   Jacobson CA, 2020, J CLIN ONCOL, V38, P3095, DOI 10.1200/JCO.19.02103
   Jain T, 2019, BIOL BLOOD MARROW TR, V25, P2305, DOI 10.1016/j.bbmt.2019.08.015
   Kyriakou C, 2019, BIOL BLOOD MARROW TR, V25, P86, DOI 10.1016/j.bbmt.2018.08.025
   Locke FL, 2019, LANCET ONCOL, V20, P31, DOI 10.1016/S1470-2045(18)30864-7
   Nastoupil LJ, 2020, J CLIN ONCOL, V38, P3119, DOI 10.1200/JCO.19.02104
   Neelapu SS, 2017, NEW ENGL J MED, V377, P2531, DOI 10.1056/NEJMoa1707447
   Pinnix CC, 2020, BLOOD ADV, V4, P2871, DOI 10.1182/bloodadvances.2020001837
   Ram R, 2011, BIOL BLOOD MARROW TR, V17, P1537, DOI 10.1016/j.bbmt.2011.03.010
   Ramos CA, 2018, MOL THER, V26, P2727, DOI 10.1016/j.ymthe.2018.09.009
   Robinson SP, 2016, BONE MARROW TRANSPL, V51, P365, DOI 10.1038/bmt.2015.286
   Schmitz N, 2015, HEMATOL ONCOL, V33, P8507
   Schmitz N, 2012, LANCET ONCOL, V13, P1250, DOI 10.1016/S1470-2045(12)70481-3
   Schubert ML, 2020, BIOL BLOOD MARROW TR, V26, P1575, DOI 10.1016/j.bbmt.2020.04.025
   Schubert ML, 2019, BLOOD S1, V134
   Schuster SJ, 2019, NEW ENGL J MED, V380, P45, DOI 10.1056/NEJMoa1804980
   Selberg L, 2021, BONE MARROW TRANSPL, V56, P30, DOI 10.1038/s41409-020-0976-4
   Sermer D, 2020, BLOOD ADV, V4, P4669, DOI 10.1182/bloodadvances.2020002118
   Shadman M, 2019, BLOOD ADV, V3, P3062, DOI 10.1182/bloodadvances.2019000593
   Shah NN, 2019, BLOOD CANCER J, V9, DOI 10.1038/s41408-019-0261-1
   Shah NN, 2018, BLOOD ADV, V2, P933, DOI 10.1182/bloodadvances.2018018531
   Sorror ML, 2005, BLOOD, V106, P2912, DOI 10.1182/blood-2005-05-2004
   Tilly H, 2015, ANN ONCOL, V26, pV116, DOI 10.1093/annonc/mdv304
   Urbano-Ispizua A, 2015, BIOL BLOOD MARROW TR, V21, P1746, DOI 10.1016/j.bbmt.2015.05.010
   Van den Neste E, 2016, BONE MARROW TRANSPL, V51, P51, DOI 10.1038/bmt.2015.213
   Wang N, 2020, BLOOD, V135, P17, DOI 10.1182/blood.2019000017
   Wudhikarn K, 2011, BIOL BLOOD MARROW TR, V17, P1497, DOI 10.1016/j.bbmt.2011.02.009
   Zeisbrich M, 2017, BONE MARROW TRANSPL, V52, P1399, DOI 10.1038/bmt.2017.119
   Ziepert M, 2010, J CLIN ONCOL, V28, P2373, DOI 10.1200/JCO.2009.26.2493
NR 42
TC 3
Z9 3
U1 1
U2 2
PU AMER SOC HEMATOLOGY
PI WASHINGTON
PA 2021 L ST NW, SUITE 900, WASHINGTON, DC 20036 USA
SN 2473-9529
EI 2473-9537
J9 BLOOD ADV
JI Blood Adv.
PD DEC 22
PY 2020
VL 4
IS 24
BP 6157
EP 6168
DI 10.1182/bloodadvances.2020003036
PG 12
WC Hematology
SC Hematology
GA PK7GW
UT WOS:000602609500009
PM 33351108
OA Green Published, gold
DA 2021-10-29
ER

PT J
AU Macesic, N
   Laplante, JM
   Aaron, JG
   DiMango, EA
   Miko, BA
   Pereira, MR
   Reshef, R
   George, KS
AF Macesic, Nenad
   Laplante, Jennifer M.
   Aaron, Justin G.
   DiMango, Emily A.
   Miko, Benjamin A.
   Pereira, Marcus R.
   Reshef, Ran
   St. George, Kirsten
TI Baloxavir treatment of oseltamivir-resistant influenza A/H1pdm09 in two
   immunocompromised patients
SO TRANSPLANT INFECTIOUS DISEASE
LA English
DT Article
DE CAR&#8208; T cell therapy; H275Y; lung transplant; lymphoma;
   neuraminidase inhibitor
ID ANTIVIRAL RESISTANCE
AB Few treatment options are available for oseltamivir-resistant influenza. It has been proposed that baloxavir can be effective in this setting due to its distinct mechanism of action but clinical experience is lacking for immunocompromised patients. We report two such cases treated with baloxavir after failure of oseltamivir and detection of oseltamivir resistance mutations. Baloxavir/zanamivir combination therapy was effective in one patient, but persistent viral shedding was noted with baloxavir monotherapy in the other patient.
C1 [Macesic, Nenad; Aaron, Justin G.; Miko, Benjamin A.; Pereira, Marcus R.] Columbia Univ, Irving Med Ctr, Div Infect Dis, New York, NY USA.
   [Macesic, Nenad] Monash Univ, Alfred Hosp, Dept Infect Dis, Melbourne, Vic, Australia.
   [Macesic, Nenad] Monash Univ, Cent Clin Sch, Melbourne, Vic, Australia.
   [Laplante, Jennifer M.; St. George, Kirsten] New York State Dept Hlth, Wadsworth Ctr, Lab Viral Dis, Albany, NY USA.
   [DiMango, Emily A.] Columbia Univ, Irving Med Ctr, Dept Pulm Allergy & Crit Care Med, New York, NY USA.
   [Reshef, Ran] Columbia Univ, Irving Med Ctr, Div Hematol & Oncol, New York, NY USA.
   [St. George, Kirsten] SUNY Albany, Dept Biomed Sci, Albany, NY USA.
RP Macesic, N (corresponding author), Alfred Hosp, Dept Infect Dis, Burnet Inst, Level 2,Commercial Rd, Melbourne, Vic 3004, Australia.
EM nenad.macesic@monash.edu
OI Macesic, Nenad/0000-0002-7905-628X; Reshef, Ran/0000-0003-2185-9546
FU National Health and Medical Research CouncilNational Health and Medical
   Research Council of Australia [APP1176324, APP1169514]
FX National Health and Medical Research Council, Grant/Award Number:
   APP1176324 and APP1169514
CR Babady NE, 2015, J CLIN MICROBIOL, V53, P1415, DOI 10.1128/JCM.02845-14
   Behillil S, 2020, CLIN INFECT DIS, V71, P1089, DOI 10.1093/cid/ciz904
   Gubareva LV, 2020, J INFECT DIS, V221, P337, DOI 10.1093/infdis/jiz245
   Gubareva LV, 2019, EUROSURVEILLANCE, V24, P13, DOI 10.2807/1560-7917.ES.2019.24.3.1800666
   Hayden FG, 2018, NEW ENGL J MED, V379, P913, DOI 10.1056/NEJMoa1716197
   Hill JA, 2018, BLOOD, V131, P121, DOI 10.1182/blood-2017-07-793760
   Hirotsu N, 2020, CLIN INFECT DIS, V71, P971, DOI 10.1093/cid/ciz908
   Hurt AC, 2012, LANCET INFECT DIS, V12, P240, DOI 10.1016/S1473-3099(11)70318-8
   Ison MG, 2006, J INFECT DIS, V193, P760, DOI 10.1086/500465
   Kochenderfer JN, 2012, BLOOD, V119, P2709, DOI 10.1182/blood-2011-10-384388
   Laplante J, 2014, CLIN LAB MED, V34, P387, DOI 10.1016/j.cll.2014.02.010
   Lee N, 2018, CURR OPIN INFECT DIS, V31, P520, DOI 10.1097/QCO.0000000000000498
   McGinnis J, 2016, J CLIN VIROL, V79, P44, DOI 10.1016/j.jcv.2016.03.005
   Mishin VP, 2019, EMERG INFECT DIS, V25, P1969, DOI 10.3201/eid2510.190607
   National Institutes of Health, 2019, STUD ASS EFF SAF BAL
   Omoto S, 2018, SCI REP-UK, V8, DOI 10.1038/s41598-018-27890-4
   Shepard SS, 2016, BMC GENOMICS, V17, DOI 10.1186/s12864-016-3030-6
   Spencer S, 2016, J MED VIROL, V88, P719, DOI 10.1002/jmv.24373
   Takashita E, 2019, EUROSURVEILLANCE, V24, P1
   Takashita E, 2020, ANTIVIR RES, V175, DOI 10.1016/j.antiviral.2020.104718
   Uehara T, 2020, J INFECT DIS, V221, P346, DOI 10.1093/infdis/jiz244
   Uyeki TM, 2019, CLIN INFECT DIS, V68, pE1, DOI 10.1093/cid/ciy866
NR 22
TC 0
Z9 0
U1 1
U2 1
PU WILEY
PI HOBOKEN
PA 111 RIVER ST, HOBOKEN 07030-5774, NJ USA
SN 1398-2273
EI 1399-3062
J9 TRANSPL INFECT DIS
JI Transpl. Infect. Dis.
PD JUN
PY 2021
VL 23
IS 3
AR e13542
DI 10.1111/tid.13542
EA DEC 2020
PG 5
WC Immunology; Infectious Diseases; Transplantation
SC Immunology; Infectious Diseases; Transplantation
GA SX2NB
UT WOS:000601089400001
PM 33278052
DA 2021-10-29
ER

PT J
AU Valentinuzzi, D
   Jeraj, R
AF Valentinuzzi, Damijan
   Jeraj, Robert
TI Computational modelling of modern cancer immunotherapy
SO PHYSICS IN MEDICINE AND BIOLOGY
LA English
DT Review
DE computational model; immunotherapy; immune checkpoint inhibitors;
   co-stimulatory agonistic antibodies; bispecific antibodies; CAR T cells;
   review
ID ADOPTIVE IMMUNOTHERAPY; IMMUNE SURVEILLANCE; COMBINATION THERAPY;
   MONOCLONAL-ANTIBODY; MATHEMATICAL-MODEL; ANTI-PD-1 ANTIBODY;
   KILLER-CELLS; PEMBROLIZUMAB; CHEMOTHERAPY; SIMULATION
AB Modern cancer immunotherapy has revolutionised oncology and carries the potential to radically change the approach to cancer treatment. However, numerous questions remain to be answered to understand immunotherapy response better and further improve the benefit for future cancer patients. Computational models are promising tools that can contribute to accelerated immunotherapy research by providing new clues and hypotheses that could be tested in future trials, based on preceding simulations in addition to the empirical rationale. In this topical review, we briefly summarise the history of cancer immunotherapy, including computational modelling of traditional cancer immunotherapy, and comprehensively review computational models of modern cancer immunotherapy, such as immune checkpoint inhibitors (as monotherapy and combination treatment), co-stimulatory agonistic antibodies, bispecific antibodies, and chimeric antigen receptor T cells. The modelling approaches are classified into one of the following categories: data-driven top-down vs mechanistic bottom-up, simplistic vs detailed, continuous vs discrete, and hybrid. Several common modelling approaches are summarised, such as pharmacokinetic/pharmacodynamic models, Lotka-Volterra models, evolutionary game theory models, quantitative systems pharmacology models, spatio-temporal models, agent-based models, and logic-based models. Pros and cons of each modelling approach are critically discussed, particularly with the focus on the potential for successful translation into immuno-oncology research and routine clinical practice. Specific attention is paid to calibration and validation of each model, which is a necessary prerequisite for any successful model, and at the same time, one of the main obstacles. Lastly, we provide guidelines and suggestions for the future development of the field.
C1 [Valentinuzzi, Damijan; Jeraj, Robert] Jozef Stefan Inst, Jamova Cesta 39, Ljubljana 1000, Slovenia.
   [Valentinuzzi, Damijan; Jeraj, Robert] Univ Ljubljana, Fac Math & Phys, Jadranska Ulica 19, Ljubljana 1111, Slovenia.
   [Jeraj, Robert] Univ Wisconsin, Dept Med Phys, 1111 Highland Ave, Madison, WI 53705 USA.
RP Jeraj, R (corresponding author), Jozef Stefan Inst, Jamova Cesta 39, Ljubljana 1000, Slovenia.; Jeraj, R (corresponding author), Univ Ljubljana, Fac Math & Phys, Jadranska Ulica 19, Ljubljana 1111, Slovenia.; Jeraj, R (corresponding author), Univ Wisconsin, Dept Med Phys, 1111 Highland Ave, Madison, WI 53705 USA.
EM rjeraj@wisc.edu
OI Valentinuzzi, Damijan/0000-0003-1397-3170
FU Slovenian Research AgencySlovenian Research Agency - Slovenia [P1-0389];
   University of Wisconsin Carbone Cancer Center [P30 CA014520]
FX The authors acknowledge the financial support from the Slovenian
   Research Agency (research core funding P1-0389), and the University of
   Wisconsin Carbone Cancer Center (support Grant No. P30 CA014520).
CR Adam J A, 1997, SURVEY MODELS TUMOR, DOI [10.1007/978-0-8176-8119-7, DOI 10.1007/978-0-8176-8119-7]
   Agur Z, 2016, EXPERT OPIN BIOL TH, V16, P1373, DOI 10.1080/14712598.2016.1223622
   Ahamadi M, 2017, CPT-PHARMACOMET SYST, V6, P49, DOI 10.1002/psp4.12139
   ALBERT A, 1980, MATH BIOSCI, V50, P25, DOI 10.1016/0025-5564(80)90120-0
   Bellomo N, 2000, MATH COMPUT MODEL, V32, P413, DOI 10.1016/S0895-7177(00)00143-6
   Benchaib MA, 2019, FRONT BIOENG BIOTECH, V7, DOI 10.3389/fbioe.2019.00104
   Betts A, 2019, AAPS J, V21, DOI 10.1208/s12248-019-0332-z
   Brady R, 2019, B MATH BIOL, V81, P3722, DOI 10.1007/s11538-019-00640-x
   Brahmer JR, 2010, J CLIN ONCOL, V28, P3167, DOI 10.1200/JCO.2009.26.7609
   Bunimovich-Mendrazitsky S, 2008, B MATH BIOL, V70, P2055, DOI 10.1007/s11538-008-9344-z
   Bunimovich-Mendrazitsky S, 2007, B MATH BIOL, V69, P1847, DOI 10.1007/s11538-007-9195-z
   Bunimovich-Mendrazitsky S, 2016, MATH MED BIOL, V33, P159, DOI 10.1093/imammb/dqv007
   Bunimovich-Mendrazitsky S, 2011, J THEOR BIOL, V277, P27, DOI 10.1016/j.jtbi.2011.02.008
   Burnet F M, 1971, Transplant Rev, V7, P3
   BURNET FM, 1970, PROG EXP TUMOR RES, V13, P1
   Cameron F, 2011, DRUGS, V71, P1093, DOI 10.2165/11594010-000000000-00000
   Campagne O, 2018, CLIN CANCER RES, V24, P2631, DOI 10.1158/1078-0432.CCR-17-2265
   Cappuccio A, 2006, CANCER RES, V66, P7293, DOI 10.1158/0008-5472.CAN-06-0241
   Castiglione F, 2007, J THEOR BIOL, V247, P723, DOI 10.1016/j.jtbi.2007.04.003
   Castiglione F, 2006, B MATH BIOL, V68, P255, DOI 10.1007/s11538-005-9014-3
   Castillo-Montiel E, 2015, THEOR BIOL MED MODEL, V12, DOI 10.1186/s12976-015-0007-0
   Chatterjee MS, 2017, CPT-PHARMACOMET SYST, V6, P29, DOI 10.1002/psp4.12140
   Chen X, 2016, CLIN PHARMACOL THER, V100, P232, DOI 10.1002/cpt.393
   Chiacchio F, 2014, BIOMED RES INT, V2014, DOI 10.1155/2014/907171
   Colen RR, 2018, INVEST NEW DRUG, V36, P601, DOI 10.1007/s10637-017-0524-2
   Coley W., 1893, AM J MED SCI, V105, P487, DOI DOI 10.1097/00000441-189305000-00001
   Collins FS, 2015, NEW ENGL J MED, V372, P793, DOI 10.1056/NEJMp1500523
   Couzin-Frankel J, 2013, SCIENCE, V342, P1432, DOI 10.1126/science.342.6165.1432
   de Greef R, 2017, CPT-PHARMACOMET SYST, V6, P5, DOI 10.1002/psp4.12131
   DEBOER RJ, 1985, J IMMUNOL, V134, P2748
   Decker WK, 2017, FRONT IMMUNOL, V8, DOI 10.3389/fimmu.2017.00829
   DELISI C, 1977, B MATH BIOL, V39, P201, DOI 10.1007/BF02462859
   dePillis LG, 2014, J PHARMACOKINET PHAR, V41, P461, DOI 10.1007/s10928-014-9386-9
   DePillis L, 2013, FRONT ONCOL, V3, DOI 10.3389/fonc.2013.00056
   DILLMAN RO, 1987, MATH MODELLING, V9, P29, DOI 10.1016/0270-0255(87)90071-6
   DULLENS HFJ, 1986, CANCER IMMUNOL IMMUN, V23, P159, DOI 10.1007/BF00205644
   Dunn GP, 2002, NAT IMMUNOL, V3, P991, DOI 10.1038/ni1102-991
   Eftimie R, 2011, B MATH BIOL, V73, P2, DOI 10.1007/s11538-010-9526-3
   Elassaiss-Schaap J, 2017, CPT-PHARMACOMET SYST, V6, P21, DOI 10.1002/psp4.12132
   Formenti SC, 2013, JNCI-J NATL CANCER I, V105, P256, DOI 10.1093/jnci/djs629
   Friedman A, 2018, PLOS ONE, V13, DOI 10.1371/journal.pone.0192449
   Gandhi L, 2018, NEW ENGL J MED, V378, P2078, DOI 10.1056/NEJMoa1801005
   GARAY RP, 1978, J THEOR BIOL, V73, P417, DOI 10.1016/0022-5193(78)90150-9
   Garon EB, 2015, NEW ENGL J MED, V372, P2018, DOI 10.1056/NEJMoa1501824
   Levin AG, 2020, CANCER IMMUNOL IMMUN, V69, P1165, DOI 10.1007/s00262-020-02516-9
   Golden EB, 2015, INT J RADIAT ONCOL, V91, P252, DOI 10.1016/j.ijrobp.2014.09.018
   Gong C, 2017, J R SOC INTERFACE, V14, DOI 10.1098/rsif.2017.0320
   GRAHAM JB, 1959, SURG GYNECOL OBSTET, V109, P131
   Hackl H, 2016, NAT REV GENET, V17, P441, DOI 10.1038/nrg.2016.67
   Hamid O, 2019, ANN ONCOL, V30, P582, DOI 10.1093/annonc/mdz011
   Hardiansyah D, 2019, CTS-CLIN TRANSL SCI, V12, P343, DOI 10.1111/cts.12636
   Hodi FS, 2018, LANCET ONCOL, V19, P1480, DOI 10.1016/S1470-2045(18)30700-9
   Hosny A, 2018, NAT REV CANCER, V18, P500, DOI 10.1038/s41568-018-0016-5
   Huang AC, 2017, NATURE, V545, P60, DOI 10.1038/nature22079
   ISAACS A, 1957, PROC R SOC SER B-BIO, V147, P258, DOI 10.1098/rspb.1957.0048
   ISAACS A, 1957, PROC R SOC SER B-BIO, V147, P268, DOI 10.1098/rspb.1957.0049
   ISHIDA Y, 1992, EMBO J, V11, P3887, DOI 10.1002/j.1460-2075.1992.tb05481.x
   Jackson HJ, 2016, NAT REV CLIN ONCOL, V13, P370, DOI 10.1038/nrclinonc.2016.36
   Jafarnejad M, 2019, AAPS J, V21, DOI 10.1208/s12248-019-0350-x
   Jiang XL, 2018, MABS-AUSTIN, V10, P876, DOI 10.1080/19420862.2018.1480299
   Kabacaoglu D, 2018, FRONT IMMUNOL, V9, DOI 10.3389/fimmu.2018.01878
   KIESSLING R, 1975, EUR J IMMUNOL, V5, P112, DOI 10.1002/eji.1830050208
   Kim PS, 2012, PLOS COMPUT BIOL, V8, DOI 10.1371/journal.pcbi.1002742
   Kirschner D, 1998, J MATH BIOL, V37, P235, DOI 10.1007/s002850050127
   Kogan Y, 2012, CANCER RES, V72, P2218, DOI 10.1158/0008-5472.CAN-11-4166
   Konstorum A, 2019, SCI REP-UK, V9, DOI 10.1038/s41598-019-47333-y
   Konstorum A, 2017, J R SOC INTERFACE, V14, DOI 10.1098/rsif.2017.0150
   Kosinsky Y, 2018, J IMMUNOTHER CANCER, V6, DOI 10.1186/s40425-018-0327-9
   Kronik N, 2010, PLOS ONE, V5, DOI 10.1371/journal.pone.0015482
   Kuznetsov VA, 2001, MATH COMPUT MODEL, V33, P1275, DOI 10.1016/S0895-7177(00)00314-9
   Lai XL, 2019, BMC SYST BIOL, V13, DOI 10.1186/s12918-019-0706-y
   Lai XL, 2018, P NATL ACAD SCI USA, V115, P5534, DOI 10.1073/pnas.1721559115
   Lai XL, 2017, BMC SYST BIOL, V11, DOI 10.1186/s12918-017-0446-9
   Lai XL, 2017, PLOS ONE, V12, DOI 10.1371/journal.pone.0178479
   Lambin P, 2012, EUR J CANCER, V48, P441, DOI 10.1016/j.ejca.2011.11.036
   Leach DR, 1996, SCIENCE, V271, P1734, DOI 10.1126/science.271.5256.1734
   Lefever R, 1978, THEORETICAL IMMUNOLO, P481
   Lefever R, 1978, BIOMATH CELL KINET, V2, P333
   Liao KL, 2014, PLOS ONE, V9, DOI 10.1371/journal.pone.0110126
   Liao KL, 2014, PLOS ONE, V9, DOI 10.1371/journal.pone.0091844
   Lindauer A, 2017, CPT-PHARMACOMET SYST, V6, P11, DOI 10.1002/psp4.12130
   Martinez M, 2019, FRONT IMMUNOL, V10, DOI 10.3389/fimmu.2019.00128
   MATHE G, 1965, CANCER RES, V25, P1525
   Mellman I, 2011, NATURE, V480, P480, DOI 10.1038/nature10673
   Milberg O, 2019, SCI REP-UK, V9, DOI 10.1038/s41598-019-47802-4
   MILLER JFA, 1967, NATURE, V214, P992, DOI 10.1038/214992a0
   Mosch A, 2019, FRONT GENET, V10, DOI 10.3389/fgene.2019.01141
   Morris MK, 2010, BIOCHEMISTRY-US, V49, P3216, DOI 10.1021/bi902202q
   Mu W, 2020, EUR J NUCL MED MOL I, V47, P1168, DOI 10.1007/s00259-019-04625-9
   NANI FK, 1994, IMA J MATH APPL MED, V11, P107, DOI 10.1093/imammb/11.2.107
   Nikolopoulou E., 2018, LETT BIOMATH, V5, pS137, DOI [10.30707/LiB5.2Nikolopoulou, DOI 10.30707/LIB5.2NIKOLOPOULOU, DOI 10.1080/23737867.2018.1440978]
   Norton KA, 2019, PROCESSES, V7, DOI 10.3390/pr7010037
   Palladini A, 2010, CANCER RES, V70, P7755, DOI 10.1158/0008-5472.CAN-10-0701
   Pappalardo F, 2005, BIOINFORMATICS, V21, P2891, DOI 10.1093/bioinformatics/bti426
   Pappalardo F, 2014, BIOINFORMATICS, V30, P1884, DOI 10.1093/bioinformatics/btu059
   Pardoll DM, 2012, NAT REV CANCER, V12, P252, DOI 10.1038/nrc3239
   Peggs KS, 2009, CLIN EXP IMMUNOL, V157, P9, DOI 10.1111/j.1365-2249.2009.03912.x
   Peng HM, 2016, SCI REP-UK, V6, DOI 10.1038/srep21599
   Perlstein D, 2019, PLOS ONE, V14, DOI 10.1371/journal.pone.0226869
   Peskov K, 2019, FRONT IMMUNOL, V10, DOI 10.3389/fimmu.2019.00924
   Rader C, 2020, CURR OPIN BIOTECH, V65, P9, DOI 10.1016/j.copbio.2019.11.020
   Radunskaya A., 2018, SPORA J BIOMATH, V4, P25, DOI [10.30707/SPORA4.1Radunskaya, DOI 10.30707/SPORA4.1RADUNSKAYA]
   Reck M, 2016, NEW ENGL J MED, V375, P1823, DOI 10.1056/NEJMoa1606774
   Reits EA, 2006, J EXP MED, V203, P1259, DOI 10.1084/jem.20052494
   RESCIGNO A, 1977, B MATH BIOL, V39, P487, DOI 10.1007/BF02462927
   Ribas A, 2015, LANCET ONCOL, V16, P908, DOI 10.1016/S1470-2045(15)00083-2
   Riley RS, 2019, NAT REV DRUG DISCOV, V18, P175, DOI 10.1038/s41573-018-0006-z
   ROSENBERG SA, 1985, NEW ENGL J MED, V313, P1485, DOI 10.1056/NEJM198512053132327
   ROSENBERG SA, 1986, SCIENCE, V233, P1318, DOI 10.1126/science.3489291
   Sahoo P, 2020, J R SOC INTERFACE, V17, DOI 10.1098/rsif.2019.0734
   Santiago DN, 2017, VIRUSES-BASEL, V9, DOI 10.3390/v9090239
   Serre R, 2016, CANCER RES, V76, P4931, DOI 10.1158/0008-5472.CAN-15-3567
   SIEGEL JP, 1991, J CLIN ONCOL, V9, P694, DOI 10.1200/JCO.1991.9.4.694
   Singh AP, 2020, MABS-AUSTIN, V12, DOI 10.1080/19420862.2019.1688616
   Soares A, 2020, BLADDER CANCER, V6, P1, DOI 10.3233/BLC-190260
   STAERZ UD, 1985, NATURE, V314, P628, DOI 10.1038/314628a0
   Stein AM, 2019, CPT-PHARMACOMET SYST, V8, P285, DOI 10.1002/psp4.12388
   STEINMAN RM, 1973, J EXP MED, V137, P1142, DOI 10.1084/jem.137.5.1142
   Sun R, 2018, LANCET ONCOL, V19, P1180, DOI 10.1016/S1470-2045(18)30413-3
   Tang J, 2018, ANN ONCOL, V29, P84, DOI 10.1093/annonc/mdx755
   Thakur A, 2018, BLOOD REV, V32, P339, DOI 10.1016/j.blre.2018.02.004
   Topalian SL, 2012, NEW ENGL J MED, V366, P2443, DOI 10.1056/NEJMoa1200690
   Tsur N, 2020, J THEOR BIOL, V485, DOI 10.1016/j.jtbi.2019.110033
   Valentinuzzi D, 2020, RADIOL ONCOL, V54, P285, DOI 10.2478/raon-2020-0042
   Valentinuzzi D, 2019, PHYS MED BIOL, V64, DOI 10.1088/1361-6560/aaf96c
   Vatner RE, 2014, FRONT ONCOL, V4, DOI 10.3389/fonc.2014.00325
   Wang HW, 2019, ROY SOC OPEN SCI, V6, DOI 10.1098/rsos.190366
   West J, 2019, JCO CLIN CANCER INFO, V3, DOI 10.1200/CCI.18.00078
   Wilson S, 2012, B MATH BIOL, V74, P1485, DOI 10.1007/s11538-012-9722-4
   Wodarz D, 2016, WIRES SYST BIOL MED, V8, P242, DOI 10.1002/wsbm.1332
   Wolchok J, 2018, CELL, V175, P1452, DOI 10.1016/j.cell.2018.11.006
   Yu JL, 2019, APPL MATH COMPUT, V362, DOI 10.1016/j.amc.2019.06.037
NR 132
TC 2
Z9 3
U1 5
U2 12
PU IOP PUBLISHING LTD
PI BRISTOL
PA TEMPLE CIRCUS, TEMPLE WAY, BRISTOL BS1 6BE, ENGLAND
SN 0031-9155
EI 1361-6560
J9 PHYS MED BIOL
JI Phys. Med. Biol.
PD DEC 21
PY 2020
VL 65
IS 24
AR 24TR01
DI 10.1088/1361-6560/abc3fc
PG 22
WC Engineering, Biomedical; Radiology, Nuclear Medicine & Medical Imaging
SC Engineering; Radiology, Nuclear Medicine & Medical Imaging
GA PI9RR
UT WOS:000601419500001
PM 33091898
DA 2021-10-29
ER

PT J
AU Patriarca, A
   Gaidano, G
AF Patriarca, Andrea
   Gaidano, Gianluca
TI Investigational drugs for the treatment of diffuse large B-cell lymphoma
SO EXPERT OPINION ON INVESTIGATIONAL DRUGS
LA English
DT Review
DE Bispecific antibodies; CAR-T cells; cell therapy; diffuse large B cell
   lymphoma; monoclonal antibodies; small molecules; target therapy
AB Introduction: Diffuse large B cell lymphoma (DLBCL) is the most frequent lymphoma in adults. 30-40% DLBCL eventually relapse and 10% are primary refractory, posing an unmet clinical need, especially in patients not eligible for hematopoietic stem cell transplant. Knowledge of DLBCL molecular pathogenesis has identified druggable molecular pathways. Surface antigens can be targeted by novel antibodies and innovative cell therapies.
   Areas covered: This review illuminates those investigational drugs and cell therapies that are currently in early phase clinical trials for the treatment of DLBCL. New small molecules that modulate the pathways involved in the molecular pathogenesis of DLBCL, monospecific and bispecific monoclonal antibodies, drug-immunoconjugates, and cellular therapies are placed under the spotlight. A futuristic perspective concludes the paper.
   Expert opinion: A precision medicine strategy based on robust molecular predictors of outcome is desirable in the development of investigational small molecules for DLBCL. Novel monoclonal and bispecific antibodies may be offered to (i) relapsed/refractory patients ineligible for CAR-T cells because of comorbidities, and (ii) younger patients before CAR-T cell infusion to reduce a high tumor burden. A focus on the optimal sequencing of the emerging DLBCL drugs is appropriate and necessary.
C1 [Patriarca, Andrea; Gaidano, Gianluca] Univ Piemonte Orientale, Dept Translat Med, Div Hematol, I-28100 Novara, Italy.
   [Patriarca, Andrea; Gaidano, Gianluca] Osped Maggiore La Carita, Dept Translat Med, Div Hematol, I-28100 Novara, Italy.
RP Patriarca, A (corresponding author), Univ Piemonte Orientale, Dept Translat Med, Div Hematol, I-28100 Novara, Italy.; Patriarca, A (corresponding author), Osped Maggiore La Carita, Dept Translat Med, Div Hematol, I-28100 Novara, Italy.
EM andrea.patriarca@uniupo.it; gianluca.gaidano@med.uniupo.it
RI Gaidano, Gianluca/AAW-2773-2021; Patriarca, Andrea/AAG-2848-2021;
   Patriarca, Andrea/AAN-5311-2021
OI Gaidano, Gianluca/0000-0002-4681-0151; Patriarca,
   Andrea/0000-0003-4415-2906
FU Associazione Italiana per la Ricerca sul Cancro Foundation Milan,
   ItalyFondazione AIRC per la ricerca sul cancro [21198]; Ricerca
   Finalizzata 2018, MoH, Rome, Italy [RF-2018-12365790]; AGING Project
   -Department of Excellence -DIMET, Universita del Piemonte Orientale,
   Novara, Italy; Digital Morphology Program, Novara-AIL Onlus, Novara,
   Italy
FX This work was supported by: Molecular bases of disease dissemination in
   lymphoid malignancies to optimize curative therapeutic strategies, (AIRC
   5 x 1000 No. 21198), Associazione Italiana per la Ricerca sul Cancro
   Foundation Milan, Italy (to G.G,); Ricerca Finalizzata 2018 (project
   RF-2018-12365790), MoH, Rome, Italy (to G.G.); the AGING Project
   -Department of Excellence -DIMET, Universita del Piemonte Orientale,
   Novara, Italy; and Digital Morphology Program, Novara-AIL Onlus, Novara,
   Italy (to A.P.).,
CR Abramson JS, 2019, BLOOD, V134, DOI 10.1182/blood-2019-127508
   Abramson JS, 2018, J CLIN ONCOL, V36, DOI 10.1200/JCO.2018.36.15_suppl.7505
   Advani AS, 2013, BLOOD, V122, P3903
   Advani RH, 2017, CLIN CANCER RES, V23, P1167, DOI 10.1158/1078-0432.CCR-16-0772
   Appleby N, 2019, BMC CANCER, V19, DOI 10.1186/s12885-019-5717-y
   Ardeshna K, 2018, BLOOD, V132, DOI 10.1182/blood-2018-99-119197
   Asai O, 1998, J CLIN INVEST, V101, P1835, DOI 10.1172/JCI1268
   Bacac M, 2016, CLIN CANCER RES, V22, P3286, DOI 10.1158/1078-0432.CCR-15-1696
   Bannerji R, 2016, BLOOD, V128, DOI 10.1182/blood.V128.22.621.621
   Beguelin W, 2013, CANCER CELL, V23, P677, DOI 10.1016/j.ccr.2013.04.011
   Burger JA, 2015, NEW ENGL J MED, V373, P2425, DOI 10.1056/NEJMoa1509388
   Byrd JC, 2014, NEW ENGL J MED, V371, P213, DOI 10.1056/NEJMoa1400376
   Byrd JC, 2016, NEW ENGL J MED, V374, P323, DOI 10.1056/NEJMoa1509981
   Bywater MJ, 2012, CANCER CELL, V22, P51, DOI 10.1016/j.ccr.2012.05.019
   Caganova M, 2013, J CLIN INVEST, V123, P5009, DOI 10.1172/JCI70626
   Carlo-Stella C., 2020, CD20 TCB RELAPSED RE, V4
   Carpio C, 2020, BLOOD, V135, P996, DOI 10.1182/blood.2019002395
   Cavallo F., 2020, LANCET HAEMATOL, V7
   Chamberlain PP, 2014, NAT STRUCT MOL BIOL, V21, P803, DOI 10.1038/nsmb.2874
   Chan JC, 2011, SCI SIGNAL, V4, DOI 10.1126/scisignal.2001754
   Choi Y, 2020, CURR HEMATOL MALIG R, V15, P125, DOI 10.1007/s11899-020-00572-7
   Coiffier B, 2002, NEW ENGL J MED, V346, P235, DOI 10.1056/NEJMoa011795
   Coiffier B, 2016, BRIT J HAEMATOL, V173, P722, DOI 10.1111/bjh.13992
   Collins I, 2017, BIOCHEM J, V474, P1127, DOI 10.1042/BCJ20160762
   Crump M, 2017, BLOOD, V130, P1800, DOI 10.1182/blood-2017-03-769620
   Dimopoulos MA, 2018, NEW ENGL J MED, V378, P2399, DOI 10.1056/NEJMoa1802917
   Dreyling M, 2017, ANN ONCOL, V28
   Engelberts PJ, 2020, EBIOMEDICINE, V52, DOI 10.1016/j.ebiom.2019.102625
   Fabbri M, 2003, INT J BIOCHEM CELL B, V35, P1004, DOI 10.1016/S1357-2725(03)00037-2
   Falchook G, 2020, CLIN CANCER RES, V26, P1247, DOI 10.1158/1078-0432.CCR-18-4071
   Fry TJ, 2018, NAT MED, V24, P20, DOI 10.1038/nm.4441
   Gandhi AK, 2014, BRIT J HAEMATOL, V164, P811, DOI 10.1111/bjh.12708
   Gavriatopoulou, 2019, NEW ENGL J MED, V381
   Gisselbrecht C, 2010, J CLIN ONCOL, V28, P4184, DOI 10.1200/JCO.2010.28.1618
   Goebeler ME, 2016, J CLIN ONCOL, V34, P1104, DOI 10.1200/JCO.2014.59.1586
   Haas C, 2009, IMMUNOBIOLOGY, V214, P441, DOI 10.1016/j.imbio.2008.11.014
   Habermann TM, 2006, J CLIN ONCOL, V24, P3121, DOI 10.1200/JCO.2005.05.1003
   Hagner PR, 2017, BRIT J HAEMATOL, V179, P399, DOI 10.1111/bjh.14866
   Hagner PR, 2015, BLOOD, V126, P779, DOI 10.1182/blood-2015-02-628669
   Hannan KM, 2013, BBA-GENE REGUL MECH, V1829, P342, DOI 10.1016/j.bbagrm.2012.10.014
   Honma D, 2017, CANCER SCI, V108, P2069, DOI 10.1111/cas.13326
   Hossain N, 2018, BLOOD, V132, DOI 10.1182/blood-2018-99-110142
   Hutchings M, 2019, BLOOD, V134, DOI 10.1182/blood-2019-123978
   Hutchings M, 2018, BLOOD, V132, DOI 10.1182/blood-2018-99-110207
   Italiano A, 2018, LANCET ONCOL, V19, P649, DOI 10.1016/S1470-2045(18)30145-1
   Ito T, 2010, SCIENCE, V327, P1345, DOI 10.1126/science.1177319
   Jurczak W, 2018, ANN ONCOL, V29, P1266, DOI 10.1093/annonc/mdy056
   Jurczak W, 2018, BLOOD, V132, DOI 10.1182/blood-2018-99-112808
   Kahl BS, 2019, CLIN CANCER RES, V25, P6986, DOI 10.1158/1078-0432.CCR-19-0711
   Khot A, 2019, CANCER DISCOV, V9, P1036, DOI 10.1158/2159-8290.CD-18-1455
   Kurtz DM, 2019, CELL, V178, P699, DOI 10.1016/j.cell.2019.06.011
   Kurtz DM, 2018, J CLIN ONCOL, V36, P2845, DOI 10.1200/JCO.2018.78.5246
   Kuruvilla J, 2017, BLOOD, V129, P3175, DOI 10.1182/blood-2016-11-750174
   Labrijn AF, 2019, NAT REV DRUG DISCOV, V18, P585, DOI 10.1038/s41573-019-0028-1
   Lain S, 1999, EXP CELL RES, V253, P315, DOI 10.1006/excr.1999.4672
   Lenz G, 2020, LEUKEMIA, V34, P2184, DOI 10.1038/s41375-020-0743-y
   Li SY, 2018, PATHOLOGY, V50, P74, DOI 10.1016/j.pathol.2017.09.006
   Liu EL, 2020, NEW ENGL J MED, V382, P545, DOI 10.1056/NEJMoa1910607
   Liu H, 2018, CANCER RES, V78, DOI 10.1158/1538-7445.AM2018-1537
   Locke FL, 2019, LANCET ONCOL, V20, P31, DOI 10.1016/S1470-2045(18)30864-7
   Lopez-Girona A, 2012, LEUKEMIA, V26, P2326, DOI 10.1038/leu.2012.119
   Luo B, 2018, INT J CLIN EXP PATHO, V11, P5547
   Majzner RG, 2018, CANCER DISCOV, V8, P1219, DOI 10.1158/2159-8290.CD-18-0442
   Marullo, 2016, BLOOD, V127
   Miao Y, 2019, NAT REV CLIN ONCOL, V16, P634, DOI 10.1038/s41571-019-0225-1
   Mohty M, 2020, BONE MARROW TRANSPL, V55, P1525, DOI 10.1038/s41409-020-0892-7
   Moia R, 2020, CANCERS, V12, DOI 10.3390/cancers12030642
   Moia R, 2020, EXPERT REV HEMATOL, V13, P109, DOI 10.1080/17474086.2020.1697225
   Mondello P, 2020, CURR HEMATOL MALIG R, V15, P225, DOI 10.1007/s11899-020-00581-6
   Morin RD, 2011, NATURE, V476, P298, DOI 10.1038/nature10351
   Morin RD, 2010, NAT GENET, V42, P181, DOI 10.1038/ng.518
   Morschhauser F, 2019, BLOOD, V134, DOI 10.1182/blood-2019-123949
   Morschhauser F, 2019, LANCET HAEMATOL, V6, pE254, DOI 10.1016/S2352-3026(19)30026-2
   Nagorsen D, 2012, PHARMACOL THERAPEUT, V136, P334, DOI 10.1016/j.pharmthera.2012.07.013
   Nastoupil LJ, 2020, J CLIN ONCOL, V38, P3119, DOI 10.1200/JCO.19.02104
   Neelapu SS, 2017, NEW ENGL J MED, V377, P2531, DOI 10.1056/NEJMoa1707447
   Nowakowski G., 2019, HEMATOL ONCOL, V37
   Noy A, 2017, BLOOD, V129, P2224, DOI 10.1182/blood-2016-10-747345
   Oki Y, 2017, HAEMATOLOGICA, V102, P1923, DOI 10.3324/haematol.2017.172882
   Owen RG, 2020, LANCET HAEMATOL, V7, pE112, DOI 10.1016/S2352-3026(19)30210-8
   Pagel John RN., 2020, HEMISPHERE, V4, P546
   Park JH, 2018, BLOOD, V132, DOI 10.1182/blood-2018-99-117737
   Pasqualucci L, 2018, BLOOD, V131, P2307, DOI 10.1182/blood-2017-11-764332
   Patel K, 2019, BLOOD, V134, DOI 10.1182/blood-2019-128564
   Patnaik A, 2016, ANN ONCOL, V27, P1928, DOI 10.1093/annonc/mdw282
   Pfreundschuh M, 2006, LANCET ONCOL, V7, P379, DOI 10.1016/S1470-2045(06)70664-7
   Poortinga G, 2015, ONCOGENE, V34, P403, DOI 10.1038/onc.2014.13
   Prabhu VV, 2018, CELL CYCLE, V17, P468, DOI 10.1080/15384101.2017.1403689
   Reyes-Garau D, 2019, CANCERS, V11, DOI 10.3390/cancers11101483
   Rossi D, 2019, HAEMATOLOGICA, V104, P648, DOI 10.3324/haematol.2018.206177
   Rossi D, 2017, BLOOD, V129, P1947, DOI 10.1182/blood-2016-05-719641
   Ruella M, 2016, COMPUT STRUCT BIOTEC, V14, P357, DOI 10.1016/j.csbj.2016.09.003
   Ruella M, 2016, J CLIN INVEST, V126, P3814, DOI 10.1172/JCI87366
   Ruggeri L, 2002, SCIENCE, V295, P2097, DOI 10.1126/science.1068440
   Ruggeri L, 1999, BLOOD, V94, P333, DOI 10.1182/blood.V94.1.333.413a31_333_339
   Salles G, 2020, LANCET ONCOL, V21, P978, DOI 10.1016/S1470-2045(20)30225-4
   Santomasso BD, 2018, CANCER DISCOV, V8, P958, DOI 10.1158/2159-8290.CD-17-1319
   Sarkozy C, 2020, CLIN CANCER RES, V26, P3145, DOI 10.1158/1078-0432.CCR-19-3741
   Schneider D, 2017, J IMMUNOTHER CANCER, V5, DOI 10.1186/s40425-017-0246-1
   Schuster SJ, 2019, BLOOD, V134, DOI 10.1182/blood-2019-123742
   Schuster SJ, 2019, NEW ENGL J MED, V380, P45, DOI 10.1056/NEJMoa1804980
   Sehn LH, 2020, J CLIN ONCOL, V38, P155, DOI 10.1200/JCO.19.00172
   Shah N, 2017, BRIT J HAEMATOL, V177, P457, DOI 10.1111/bjh.14570
   Shah NN, 2018, BLOOD, V132, DOI 10.1182/blood-2018-99-110194
   Smith DC., 2017, BLOOD, V130
   Smith EJ, 2015, SCI REP-UK, V5, DOI 10.1038/srep17943
   Sun KM, 2017, MOL CANCER THER, V16, P285, DOI 10.1158/1535-7163.MCT-16-0390
   Swerdlow SH, 2016, BLOOD, V127, P2375, DOI 10.1182/blood-2016-01-643569
   Szmania S, 2015, J IMMUNOTHER, V38, P24, DOI 10.1097/CJI.0000000000000059
   Trneny M, 2018, HAEMATOLOGICA, V103, P1351, DOI 10.3324/haematol.2017.168401
   van Imhoff GW, 2017, J CLIN ONCOL, V35, P544, DOI 10.1200/JCO.2016.69.0198
   Viardot A, 2016, BLOOD, V127, P1410, DOI [10.1182/blood-2015-06651380, 10.1182/blood-2015-06-651380]
   Vitolo U., 2019, HEMATOL ONCOL, V37
   Vitolo U, 2014, LANCET ONCOL, V15, P730, DOI 10.1016/S1470-2045(14)70191-3
   Vose JM, 2001, J CLIN ONCOL, V19, P389, DOI 10.1200/JCO.2001.19.2.389
   Wang M, 2019, LEUKEMIA, V33, P2762, DOI 10.1038/s41375-019-0575-9
   Wang ML, 2013, NEW ENGL J MED, V369, P507, DOI 10.1056/NEJMoa1306220
   Wilson WH, 2015, NAT MED, V21, P922, DOI 10.1038/nm.3884
   Xu YY, 2018, CELL DISCOV, V4, DOI 10.1038/s41421-018-0066-6
   Yao, 2016, MOL CANCER THER, V15
   Ying ZT, 2018, J CLIN ONCOL, V36, DOI 10.1200/JCO.2018.36.15_suppl.3049
   Ying ZT, 2018, BLOOD, V132, DOI 10.1182/blood-2018-99-113163
   Younes A, 2019, J CLIN ONCOL, V37, P1285, DOI 10.1200/JCO.18.02403
   Younes A, 2016, LANCET ONCOL, V17, P622, DOI 10.1016/S1470-2045(15)00584-7
   Zah E, 2016, CANCER IMMUNOL RES, V4, P498, DOI 10.1158/2326-6066.CIR-15-0231
   Zammarchi F, 2018, BLOOD, V131, P1094, DOI 10.1182/blood-2017-10-813493
   Zhao ZG, 2015, CANCER CELL, V28, P415, DOI 10.1016/j.ccell.2015.09.004
NR 127
TC 0
Z9 0
U1 0
U2 1
PU TAYLOR & FRANCIS LTD
PI ABINGDON
PA 2-4 PARK SQUARE, MILTON PARK, ABINGDON OR14 4RN, OXON, ENGLAND
SN 1354-3784
EI 1744-7658
J9 EXPERT OPIN INV DRUG
JI Expert Opin. Investig. Drugs
PD JAN 2
PY 2021
VL 30
IS 1
BP 25
EP 38
DI 10.1080/13543784.2021.1855140
EA DEC 2020
PG 14
WC Pharmacology & Pharmacy
SC Pharmacology & Pharmacy
GA PT0UC
UT WOS:000600722500001
PM 33295827
OA hybrid
DA 2021-10-29
ER

PT J
AU Lee, M
   Lee, YH
   Song, J
   Kim, G
   Jo, Y
   Min, H
   Kim, CH
   Park, Y
AF Lee, Moosung
   Lee, Young-Ho
   Song, Jinyeop
   Kim, Geon
   Jo, YoungJu
   Min, HyunSeok
   Kim, Chan Hyuk
   Park, YongKeun
TI Deep-learning-based three-dimensional label-free tracking and analysis
   of immunological synapses of CAR-T cells
SO ELIFE
LA English
DT Article
ID DIFFRACTION TOMOGRAPHY; MICROSCOPY; QUANTIFICATION; FLUORESCENCE;
   ACTIVATION; DISTRIBUTIONS; SEGMENTATION; RESOLUTION; IMAGES; ACTIN
AB The immunological synapse (IS) is a cell-cell junction between a T cell and a professional antigen-presenting cell. Since the IS formation is a critical step for the initiation of an antigen-specific immune response, various live-cell imaging techniques, most of which rely on fluorescence microscopy, have been used to study the dynamics of IS. However, the inherent limitations associated with the fluorescence-based imaging, such as photo-bleaching and phototoxicity, prevent the long-term assessment of dynamic changes of IS with high frequency. Here, we propose and experimentally validate a label-free, volumetric, and automated assessment method for IS dynamics using a combinational approach of optical diffraction tomography and deep learning-based segmentation. The proposed method enables an automatic and quantitative spatiotemporal analysis of IS kinetics of morphological and biochemical parameters associated with IS dynamics, providing a new option for immunological research.
C1 [Lee, Moosung; Song, Jinyeop; Kim, Geon; Jo, YoungJu; Park, YongKeun] Korea Adv Inst Sci & Technol KAIST, Dept Phys, Daejeon, South Korea.
   [Lee, Moosung; Song, Jinyeop; Kim, Geon; Jo, YoungJu; Park, YongKeun] KAIST Inst Hlth Sci & Technol, Daejeon, South Korea.
   [Lee, Young-Ho; Kim, Chan Hyuk] Korea Adv Inst Sci & Technol, Dept Biol Sci, Daejeon, South Korea.
   [Lee, Young-Ho] Curocell Inc, Daejeon, South Korea.
   [Min, HyunSeok] Tomocube Inc, Daejeon, South Korea.
RP Park, Y (corresponding author), Korea Adv Inst Sci & Technol KAIST, Dept Phys, Daejeon, South Korea.; Park, Y (corresponding author), KAIST Inst Hlth Sci & Technol, Daejeon, South Korea.; Kim, CH (corresponding author), Korea Adv Inst Sci & Technol, Dept Biol Sci, Daejeon, South Korea.
EM kimchanhyuk@kaist.ac.kr; yk.park@kaist.ac.kr
RI Park, YongKeun/B-9017-2009
OI Park, YongKeun/0000-0003-0528-6661
FU National Research Foundation of KoreaNational Research Foundation of
   Korea [2017M3C1A3013923, 2015R1A3A2066550, 2018K000396,
   2019R1A2C1004129]; Ministry of Science and ICT [2014M3A9D8032525,
   N11190028]; KAIST Up prorgam
FX National Research Foundation of Korea 2017M3C1A3013923 Moosung Lee
   Jinyeop Song Geon Kim YongKeun Park; National Research Foundation of
   Korea 2015R1A3A2066550 Moosung Lee Jinyeop Song Geon Kim YongKeun Park;
   National Research Foundation of Korea 2018K000396 Moosung Lee Jinyeop
   Song Geon Kim YongKeun Park; The Ministry of Science and ICT
   2014M3A9D8032525 Young-Ho Lee Chan Hyuk Kim; The Ministry of Science and
   ICT N11190028 Young-Ho Lee Chan Hyuk Kim; National Research Foundation
   of Korea 2019R1A2C1004129 Young-Ho Lee Chan Hyuk Kim; KAIST Up prorgam
   YongKeun Park; The funders had no role in study design, data collection
   and interpretation, or the decision to submit the work for publication.
CR AAMIR T, 2017, AUTOMATIC BRAIN TUMO, P508, DOI DOI 10.1109/ICWS.2017.59
   Balagopalan L, 2011, NAT REV IMMUNOL, V11, P21, DOI 10.1038/nri2903
   Balint S, 2020, SCIENCE, V368, P897, DOI 10.1126/science.aay9207
   BARER R, 1953, NATURE, V171, P720, DOI 10.1038/171720a0
   Basu R, 2017, TRENDS CELL BIOL, V27, P241, DOI 10.1016/j.tcb.2016.10.005
   Basu R, 2016, CELL, V165, P100, DOI 10.1016/j.cell.2016.01.021
   Bromley SK, 2001, ANNU REV IMMUNOL, V19, P375, DOI 10.1146/annurev.immunol.19.1.375
   Brown ACN, 2011, PLOS BIOL, V9, DOI 10.1371/journal.pbio.1001152
   Cartwright ANR, 2014, NAT COMMUN, V5, DOI 10.1038/ncomms6479
   Chen BC, 2014, SCIENCE, V346, P439, DOI 10.1126/science.1257998
   Choudhuri K, 2014, NATURE, V507, P118, DOI 10.1038/nature12951
   Davenport AJ, 2018, P NATL ACAD SCI USA, V115, pE2068, DOI 10.1073/pnas.1716266115
   Demmerle J, 2017, NAT PROTOC, V12, P988, DOI 10.1038/nprot.2017.019
   DEVANEY AJ, 1981, OPT LETT, V6, P374, DOI 10.1364/OL.6.000374
   Dimopoulos S, 2014, BIOINFORMATICS, V30, P2644, DOI 10.1093/bioinformatics/btu302
   Freudiger CW, 2008, SCIENCE, V322, P1857, DOI 10.1126/science.1165758
   Guedan S, 2019, MOL THER-METH CLIN D, V12, P145, DOI 10.1016/j.omtm.2018.12.009
   Gustafsson MGL, 2008, BIOPHYS J, V94, P4957, DOI 10.1529/biophysj.107.120345
   Hu YS, 2016, P NATL ACAD SCI USA, V113, P7201, DOI 10.1073/pnas.1512331113
   Kaiming He, 2016, 2016 IEEE Conference on Computer Vision and Pattern Recognition (CVPR), P770, DOI 10.1109/CVPR.2016.90
   Kim G, 2018, SCI REP-UK, V8, DOI 10.1038/s41598-018-20113-w
   Kim K, 2017, BIOMED OPT EXPRESS, V8, P5688, DOI 10.1364/BOE.8.005688
   Kim KH, 2017, NAT COMMUN, V8, DOI 10.1038/ncomms15340
   Kim K, 2016, SCI REP-UK, V6, DOI 10.1038/srep36815
   Kim K, 2015, OPTICA, V2, P343, DOI 10.1364/OPTICA.2.000343
   Lalaoui L, 2013, INT J ADV COMPUTER S, V4, DOI [10.14569/IJACSA.2013.040627, DOI 10.14569/IJACSA.2013.040627]
   Lauer V, 2002, J MICROSC-OXFORD, V205, P165, DOI 10.1046/j.0022-2720.2001.00980.x
   Lee K, 2017, OPT LETT, V42, P999, DOI 10.1364/OL.42.000999
   Lee YH, 2019, ARCH PHARM RES, V42, P607, DOI 10.1007/s12272-019-01136-x
   Lim J, 2015, OPT EXPRESS, V23, P16933, DOI 10.1364/OE.23.016933
   McCann FE, 2003, J IMMUNOL, V170, P2862, DOI 10.4049/jimmunol.170.6.2862
   Mikolov T, 2010, 11TH ANNUAL CONFERENCE OF THE INTERNATIONAL SPEECH COMMUNICATION ASSOCIATION 2010 (INTERSPEECH 2010), VOLS 1-2, P1045
   Mobahi H, 2011, INT J COMPUT VISION, V95, P86, DOI 10.1007/s11263-011-0444-0
   Monks CRF, 1998, NATURE, V395, P82, DOI 10.1038/25764
   Muller M, 2016, NAT COMMUN, V7, DOI 10.1038/ncomms10980
   Mukherjee M, 2017, MOL THER, V25, P1757, DOI 10.1016/j.ymthe.2017.06.003
   Park C, 2018, J OPT SOC AM A, V35, P1891, DOI 10.1364/JOSAA.35.001891
   Park YK, 2008, P NATL ACAD SCI USA, V105, P13730, DOI 10.1073/pnas.0806100105
   Park Y, 2018, NAT PHOTONICS, V12, P578, DOI 10.1038/s41566-018-0253-x
   Peng C, 2017, PROC CVPR IEEE, P1743, DOI 10.1109/CVPR.2017.189
   Ritter AT, 2015, IMMUNITY, V42, P864, DOI 10.1016/j.immuni.2015.04.013
   Rodgers DT, 2016, P NATL ACAD SCI USA, V113, pE459, DOI 10.1073/pnas.1524155113
   Ronneberger O., 2015, MED IMAGE COMPUTING
   Roth H.R., 2017, HIERARCHICAL 3D FULL
   Salter AI, 2018, SCI SIGNAL, V11, DOI 10.1126/scisignal.aat6753
   Shin S, 2018, SCI REP-UK, V8, DOI 10.1038/s41598-018-27399-w
   Shin S, 2015, OPT LETT, V40, P5407, DOI 10.1364/OL.40.005407
   Simon B, 2017, OPTICA, V4, P460, DOI 10.1364/OPTICA.4.000460
   Skylaki S, 2016, NAT BIOTECHNOL, V34, P1137, DOI 10.1038/nbt.3713
   Snoek J, 2015, PR MACH LEARN RES, V37, P2171
   Song J, 2020, DEEPIS
   Squier JA, 1998, OPT EXPRESS, V3, P315, DOI 10.1364/OE.3.000315
   Tamzalit F, 2019, SCI IMMUNOL, V4, DOI 10.1126/sciimmunol.aav5445
   Uchida S, 2013, DEV GROWTH DIFFER, V55, P523, DOI 10.1111/dgd.12054
   van der Stegen SJC, 2015, NAT REV DRUG DISCOV, V14, P499, DOI 10.1038/nrd4597
   Wang W., 2018, LEARN SEGMENT SINGLE
   Warfield SK, 2004, IEEE T MED IMAGING, V23, P903, DOI 10.1109/TMI.2004.828354
   Wolf E., 1969, Optics Communications, V1, P153, DOI 10.1016/0030-4018(69)90052-2
   Xiong W, 2018, MOL THER, V26, P963, DOI 10.1016/j.ymthe.2018.01.020
   Yang SA, 2017, CYTOM PART A, V91A, P510, DOI 10.1002/cyto.a.23110
   Yoon J, 2017, SCI REP-UK, V7, DOI 10.1038/s41598-017-06311-y
   Zipfel WR, 2003, P NATL ACAD SCI USA, V100, P7075, DOI 10.1073/pnas.0832308100
   Zumbusch A, 1999, PHYS REV LETT, V82, P4142, DOI 10.1103/PhysRevLett.82.4142
NR 63
TC 2
Z9 4
U1 1
U2 5
PU ELIFE SCIENCES PUBLICATIONS LTD
PI CAMBRIDGE
PA SHERATON HOUSE, CASTLE PARK, CAMBRIDGE, CB3 0AX, ENGLAND
SN 2050-084X
J9 ELIFE
JI eLife
PD DEC 17
PY 2020
VL 9
AR e49023
DI 10.7554/eLife.49023
PG 26
WC Biology
SC Life Sciences & Biomedicine - Other Topics
GA PY9JA
UT WOS:000612355700001
PM 33331817
OA Green Published, gold
DA 2021-10-29
ER

PT J
AU Gust, J
   Ponce, R
   Liles, WC
   Garden, GA
   Turtle, CJ
AF Gust, Juliane
   Ponce, Rafael
   Liles, W. Conrad
   Garden, Gwenn A.
   Turtle, Cameron J.
TI Cytokines in CAR T Cell-Associated Neurotoxicity
SO FRONTIERS IN IMMUNOLOGY
LA English
DT Review
DE CAR T cell; ICANS; Cytokines; Neurotoxicity; Blood Brain Barrier (BBB)
ID BLOOD-BRAIN-BARRIER; ACUTE LYMPHOBLASTIC-LEUKEMIA;
   VON-WILLEBRAND-FACTOR; NECROSIS-FACTOR-ALPHA; NON-HODGKIN-LYMPHOMA;
   NF-KAPPA-B; INTERFERON-GAMMA; RELEASE SYNDROME; PROINFLAMMATORY
   CYTOKINES; GLUCOCORTICOID-RECEPTOR
AB Chimeric antigen receptor (CAR) T cells provide new therapeutic options for patients with relapsed/refractory hematologic malignancies. However, neurotoxicity is a frequent, and potentially fatal, complication. The spectrum of manifestations ranges from delirium and language dysfunction to seizures, coma, and fatal cerebral edema. This novel syndrome has been designated immune effector cell-associated neurotoxicity syndrome (ICANS). In this review, we draw an arc from our current understanding of how systemic and potentially local cytokine release act on the CNS, toward possible preventive and therapeutic approaches. We systematically review reported correlations of secreted inflammatory mediators in the serum/plasma and cerebrospinal fluid with the risk of ICANS in patients receiving CAR T cell therapy. Possible pathophysiologic impacts on the CNS are covered in detail for the most promising candidate cytokines, including IL-1, IL-6, IL-15, and GM-CSF. To provide insight into possible final common pathways of CNS inflammation, we place ICANS into the context of other systemic inflammatory conditions that are associated with neurologic dysfunction, including sepsis-associated encephalopathy, cerebral malaria, thrombotic microangiopathy, CNS infections, and hepatic encephalopathy. We then review in detail what is known about systemic cytokine interaction with components of the neurovascular unit, including endothelial cells, pericytes, and astrocytes, and how microglia and neurons respond to systemic inflammatory challenges. Current therapeutic approaches, including corticosteroids and blockade of IL-1 and IL-6 signaling, are reviewed in the context of what is known about the role of cytokines in ICANS. Throughout, we point out gaps in knowledge and possible new approaches for the investigation of the mechanism, prevention, and treatment of ICANS.
C1 [Gust, Juliane] Univ Washington, Dept Neurol, Seattle, WA 98195 USA.
   [Gust, Juliane] Seattle Childrens Res Inst, Ctr Integrat Brain Res, Seattle, WA 98101 USA.
   [Ponce, Rafael] Shape Therapeut, Seattle, WA USA.
   [Liles, W. Conrad; Turtle, Cameron J.] Univ Washington, Dept Med, Seattle, WA USA.
   [Garden, Gwenn A.] Univ N Carolina, Dept Neurol, Chapel Hill, NC 27515 USA.
   [Turtle, Cameron J.] Fred Hutchinson Canc Res Ctr, Div Clin Res, 1124 Columbia St, Seattle, WA 98104 USA.
RP Gust, J (corresponding author), Univ Washington, Dept Neurol, Seattle, WA 98195 USA.; Gust, J (corresponding author), Seattle Childrens Res Inst, Ctr Integrat Brain Res, Seattle, WA 98101 USA.
EM julegust@gmail.com
OI Garden, Gwenn/0000-0002-8753-6515
FU Child Neurology Career Development Program K-12 award [1K12NS098482-02]
FX JG received funding through the Child Neurology Career Development
   Program K-12 award (1K12NS098482-02).
CR Al-Zaidy SA, 2015, CLIN INFECT DIS, V61, P1092, DOI 10.1093/cid/civ473
   Ali SA, 2016, BLOOD, V128, P1688, DOI 10.1182/blood-2016-04-711903
   Argaw AT, 2012, J CLIN INVEST, V122, P2454, DOI 10.1172/JCI60842
   Bachanova V, 2018, CANCER IMMUNOL IMMUN, V67, P483, DOI 10.1007/s00262-017-2100-1
   Bachiller S, 2018, FRONT CELL NEUROSCI, V12, DOI 10.3389/fncel.2018.00488
   Banks WA, 2015, BRAIN BEHAV IMMUN, V44, P1, DOI 10.1016/j.bbi.2014.08.007
   Banks WA, 2018, J CEREBR BLOOD F MET, V38, P1104, DOI 10.1177/0271678X17740793
   Banks WA, 2016, NAT REV DRUG DISCOV, V15, P275, DOI 10.1038/nrd.2015.21
   Banuelos J, 2016, CYTOKINE GROWTH F R, V31, P27, DOI 10.1016/j.cytogfr.2016.05.002
   Beckham J David, 2015, Continuum (Minneap Minn), V21, P1599, DOI 10.1212/CON.0000000000000240
   Berkovich Regina Radner, 2016, Continuum (Minneap Minn), V22, P799, DOI 10.1212/CON.0000000000000330
   Bernardo A, 2004, BLOOD, V104, P100, DOI 10.1182/blood-2004-01-0107
   Berthiaume AA, 2018, CELL REP, V22, P8, DOI 10.1016/j.celrep.2017.12.016
   Bessler H, 1999, BIOL NEONATE, V75, P225, DOI 10.1159/000014099
   Blocki A, 2018, CLIN HEMORHEOL MICRO, V69, P215, DOI 10.3233/CH-189132
   Blomqvist A, 2018, NEUROSCIENTIST, V24, P381, DOI 10.1177/1073858418760481
   Bonney S, 2019, MBIO, V10, DOI 10.1128/mBio.01675-19
   Brickler TR, 2018, J NEUROSCI, V38, P9618, DOI 10.1523/JNEUROSCI.0914-18.2018
   Brown CE, 2016, NEW ENGL J MED, V375, P2561, DOI 10.1056/NEJMoa1610497
   Brudno JN, 2020, NAT MED, V26, P270, DOI 10.1038/s41591-019-0737-3
   Brudno JN, 2018, J CLIN ONCOL, V36, P2267, DOI 10.1200/JCO.2018.77.8084
   Brudno JN, 2016, BLOOD, V127, P3321, DOI 10.1182/blood-2016-04-703751
   Butterworth RF, 2015, J CLIN EXP HEPATOL, V5, pS96, DOI 10.1016/j.jceh.2014.02.004
   Cao WJ, 2008, J THROMB HAEMOST, V6, P1233, DOI 10.1111/j.1538-7836.2008.02989.x
   Cavalli G, 2018, FRONT PHARMACOL, V9, DOI 10.3389/fphar.2018.01157
   Ceppi F, MINIMAL CHANGE CAR T
   Chavan SS, 2017, IMMUNITY, V46, P927, DOI 10.1016/j.immuni.2017.06.008
   Chavkin NW, 2020, FRONT CARDIOVASC MED, V7, DOI 10.3389/fcvm.2020.00042
   Chen F, 2016, J IMMUNOL METHODS, V434, P1, DOI 10.1016/j.jim.2016.03.005
   Cohen AD, 2019, J CLIN INVEST, V129, P2210, DOI 10.1172/JCI126397
   Colonna M, 2020, NAT REV IMMUNOL, V20, P81, DOI 10.1038/s41577-019-0262-0
   COOLEY S, 2017, BLOOD S, V130, DOI DOI 10.1182/blood.V130.Suppl_1.2649.2649
   CRONSTEIN BN, 1992, P NATL ACAD SCI USA, V89, P9991, DOI 10.1073/pnas.89.21.9991
   Damkier HH, 2013, PHYSIOL REV, V93, P1847, DOI 10.1152/physrev.00004.2013
   De Ceunynck K, 2013, BLOOD, V121, P270, DOI 10.1182/blood-2012-07-442285
   de Rooij SE, 2007, J PSYCHOSOM RES, V62, P521, DOI 10.1016/j.jpsychores.2006.11.013
   DeAngelo DJ, 2017, J IMMUNOTHER CANCER, V5, P86, DOI DOI 10.1186/S40425-017-0289-3
   Desch K, 2007, J AM SOC NEPHROL, V18, P2457, DOI 10.1681/ASN.2007010062
   Dick J, 2017, PATHOG DIS, V75, DOI 10.1093/femspd/ftx038
   Dinarello CA, 2018, IMMUNOL REV, V281, P8, DOI 10.1111/imr.12621
   Dunst J, 2017, FRONT CELL INFECT MI, V7, DOI 10.3389/fcimb.2017.00324
   Engelhardt B, 2017, NAT IMMUNOL, V18, P123, DOI 10.1038/ni.3666
   Erta M, 2012, INT J BIOL SCI, V8, P1254, DOI 10.7150/ijbs.4679
   Evans SS, 2015, NAT REV IMMUNOL, V15, P335, DOI 10.1038/nri3843
   Flierl MA, 2007, NATURE, V449, P721, DOI 10.1038/nature06185
   Fortuna D, 2018, PLOS ONE, V13, DOI 10.1371/journal.pone.0205501
   Fraietta JA, 2018, NAT MED, V24, P563, DOI 10.1038/s41591-018-0010-1
   Fry TJ, 2018, NAT MED, V24, P20, DOI 10.1038/nm.4441
   Galic MA, 2012, FRONT NEUROENDOCRIN, V33, P116, DOI 10.1016/j.yfrne.2011.12.002
   Garden GA, 2006, J NEUROIMMUNE PHARM, V1, P127, DOI 10.1007/s11481-006-9015-5
   Gardner RA, 2019, BLOOD, V134, P2149, DOI 10.1182/blood.2019001463
   Gardner RA, 2017, BLOOD, V129, P3322, DOI 10.1182/blood-2017-02-769208
   Geirsdottir L, 2019, CELL, V179, P1609, DOI 10.1016/j.cell.2019.11.010
   Ghazanfari N, 2018, FRONT IMMUNOL, V9, DOI 10.3389/fimmu.2018.02016
   Giavridis T, 2018, NAT MED, V24, P731, DOI 10.1038/s41591-018-0041-7
   Gofshteyn JS, 2018, ANN NEUROL, V84, P537, DOI 10.1002/ana.25315
   Goldbach-Mansky R, 2006, NEW ENGL J MED, V355, P581, DOI 10.1056/NEJMoa055137
   Gomez-Nicola D, 2010, GLIA, V58, P264, DOI 10.1002/glia.20920
   Graeber MB, 2011, FEBS LETT, V585, P3798, DOI 10.1016/j.febslet.2011.08.033
   Gribble EJ, 2007, EXPERT OPIN DRUG MET, V3, P209, DOI 10.1517/17425255.3.2.209
   Grupp S, 2019, BLOOD, V134, DOI 10.1182/blood-2019-129279
   Grupp S, 2018, CURR RES TRANSL MED, V66, P62, DOI 10.1016/j.retram.2018.03.004
   Gust J, 2020, CHIMERIC ANTIGEN REC, P83, DOI DOI 10.1016/B978-0-323-66181-2.00007-X
   Gust J, 2021, J CLIN NEUROPHYSIOL, V38, P135, DOI 10.1097/WNP.0000000000000669
   Gust J, 2019, ANN NEUROL, V86, P42, DOI 10.1002/ana.25502
   Gust J, 2018, CNS DRUGS, V32, P1091, DOI 10.1007/s40263-018-0582-9
   Gust J, 2017, CANCER DISCOV, V7, P1404, DOI 10.1158/2159-8290.CD-17-0698
   Hammond TR, 2019, IMMUNITY, V50, P253, DOI 10.1016/j.immuni.2018.11.004
   Harawa V, 2018, MALARIA J, V17, DOI 10.1186/s12936-018-2590-0
   Hay KA, 2017, BLOOD, V130, P2295, DOI 10.1182/blood-2017-06-793141
   He LQ, 2016, SCI REP-UK, V6, DOI 10.1038/srep35108
   Heiss JD, 1996, J CLIN INVEST, V98, P1400, DOI 10.1172/JCI118927
   Herlopian A, 2018, NEUROLOGY, V91, P227, DOI 10.1212/WNL.0000000000005910
   Hickman S, 2018, NAT NEUROSCI, V21, P1359, DOI 10.1038/s41593-018-0242-x
   Higgins SJ, 2016, SCI TRANSL MED, V8, DOI 10.1126/scitranslmed.aaf6812
   Holmin S, 2000, J NEUROSURG, V92, P108, DOI 10.3171/jns.2000.92.1.0108
   Hombach AA, 2012, ONCOIMMUNOLOGY, V1, DOI 10.4161/onci.19855
   Hosomi N, 2005, J CEREBR BLOOD F MET, V25, P959, DOI 10.1038/sj.jcbfm.9600086
   Hurton LV, 2016, P NATL ACAD SCI USA, V113, pE7788, DOI 10.1073/pnas.1610544113
   Iacobone Emanuele, 2009, Crit Care Med, V37, pS331, DOI 10.1097/CCM.0b013e3181b6ed58
   Ichiyama T, 2004, CYTOKINE, V27, P31, DOI 10.1016/j.cyto.2004.03.012
   Ichiyama T, 2003, SCAND J INFECT DIS, V35, P59, DOI 10.1080/0036554021000026986
   Ichiyama T, 2009, BRAIN DEV-JPN, V31, P731, DOI 10.1016/j.braindev.2008.11.005
   Iglesias BM, 1997, J NEUROIMMUNOL, V72, P83, DOI 10.1016/S0165-5728(96)00155-5
   Iliff JJ, 2012, SCI TRANSL MED, V4, DOI 10.1126/scitranslmed.3003748
   Indraccolo S, 2007, J IMMUNOL, V178, P1122, DOI 10.4049/jimmunol.178.2.1122
   Iwashyna TJ, 2010, JAMA-J AM MED ASSOC, V304, P1787, DOI 10.1001/jama.2010.1553
   Jabri B, 2015, NAT REV IMMUNOL, V15, P771, DOI 10.1038/nri3919
   JAGLOWSKI S, 2019, BLOOD S, V134, DOI DOI 10.1182/BLOOD-2019-130983
   Jambusaria A, 2020, ELIFE, V9, DOI 10.7554/eLife.51413
   Jiang WL, 2009, J NEUROCHEM, V109, P485, DOI 10.1111/j.1471-4159.2009.05981.x
   June CH, 2018, SCIENCE, V359, P1361, DOI 10.1126/science.aar6711
   Kalucka J, 2020, CELL, V180, P764, DOI 10.1016/j.cell.2020.01.015
   Kim K, 2017, J NEUROINFLAMM, V14, DOI 10.1186/s12974-017-0974-7
   Klein MA, 1997, GLIA, V19, P227, DOI 10.1002/(SICI)1098-1136(199703)19:3<227::AID-GLIA5>3.0.CO;2-W
   Klinger M, 2020, CANCER RES, V80, P91, DOI 10.1158/0008-5472.CAN-19-1131
   Knaup H, 2018, CRIT CARE, V22, DOI 10.1186/s13054-018-2220-9
   Kochenderfer JN, 2017, J CLIN ONCOL, V35, DOI 10.1200/JCO.2016.71.3024
   KOEHLER PJ, 1995, ANTI-CANCER DRUG, V6, P19, DOI 10.1097/00001813-199502000-00002
   Kunis G, 2013, BRAIN, V136, P3427, DOI 10.1093/brain/awt259
   Kurzrock R, 2013, CLIN CANCER RES, V19, P3659, DOI 10.1158/1078-0432.CCR-12-3349
   Lan SY, 2016, PEDIATR NEONATOL, V57, P402, DOI 10.1016/j.pedneo.2015.11.002
   Le RQ, 2018, ONCOLOGIST, V23, P943, DOI 10.1634/theoncologist.2018-0028
   Lee DW, 2019, BIOL BLOOD MARROW TR, V25, P625, DOI 10.1016/j.bbmt.2018.12.758
   Lee DW, 2015, LANCET, V385, P517, DOI 10.1016/S0140-6736(14)61403-3
   Lee DW, 2014, BLOOD, V124, P188, DOI 10.1182/blood-2014-05-552729
   Leligdowicz A, 2018, FRONT IMMUNOL, V9, DOI 10.3389/fimmu.2018.00838
   Levesque SA, 2016, J EXP MED, V213, P929, DOI 10.1084/jem.20151437
   Leypoldt F, 2013, NEUROLOGY, V81, P1637, DOI 10.1212/WNL.0b013e3182a9f531
   Liu XY, 2019, IMMUNITY, V50, P317, DOI 10.1016/j.immuni.2018.12.012
   Liu YF, 2018, J IMMUNOTHER, V41, P406, DOI 10.1097/CJI.0000000000000243
   Lively S, 2018, FRONT CELL NEUROSCI, V12, DOI 10.3389/fncel.2018.00215
   Lobo-Silva D, 2016, J NEUROINFLAMM, V13, DOI 10.1186/s12974-016-0763-8
   LOCKE FL, 2017, BLOOD S, V130, DOI DOI 10.1002/hon.2437_7
   Lyke KE, 2004, INFECT IMMUN, V72, P5630, DOI 10.1128/IAI.72.10.5630-5637.2004
   Mandala WL, 2017, CLIN VACCINE IMMUNOL, V24, DOI [10.1128/CVI.00533-16, 10.1128/cvi.00533-16]
   Martinez-Caceres EM, 2002, CLIN EXP IMMUNOL, V127, P165, DOI 10.1046/j.1365-2249.2002.01725.x
   Maude SL, 2018, NEW ENGL J MED, V378, P439, DOI 10.1056/NEJMoa1709866
   Maude SL, 2015, BLOOD, V125, P4017, DOI 10.1182/blood-2014-12-580068
   Maude SL, 2014, NEW ENGL J MED, V371, P1507, DOI 10.1056/NEJMoa1407222
   McCauley S, 2018, BLOOD, V132, DOI 10.1182/blood-2018-99-119359
   McCusker RH, 2013, J EXP BIOL, V216, P84, DOI 10.1242/jeb.073411
   Melrose J, 1998, J IMMUNOL, V161, P2457
   Mestermann K, 2019, SCI TRANSL MED, V11, DOI 10.1126/scitranslmed.aau5907
   Michinaga S, 2015, INT J MOL SCI, V16, P9949, DOI 10.3390/ijms16059949
   Milam KE, 2015, TISSUE BARRIERS, V3, DOI 10.4161/21688362.2014.957508
   Mizuguchi M, 2007, ACTA NEUROL SCAND, V115, P45, DOI 10.1111/j.1600-0404.2007.00809.x
   Moore KW, 2001, ANNU REV IMMUNOL, V19, P683, DOI 10.1146/annurev.immunol.19.1.683
   Mumm JB, 2013, BIOESSAYS, V35, P623, DOI 10.1002/bies.201300004
   Myers RM, 2020, BIOL BLOOD MARROW TR, V26, pS39
   Nagele V, 2017, EXP HEMATOL ONCOL, V6, DOI 10.1186/s40164-017-0074-5
   Neelapu SS, 2017, NEW ENGL J MED, V377, P2531, DOI 10.1056/NEJMoa1707447
   Neelapu SS, 2018, NAT REV CLIN ONCOL, V15, DOI 10.1038/nrclinonc.2018.20
   Neelapu SS, 2018, NAT REV CLIN ONCOL, V15, P47, DOI 10.1038/nrclinonc.2017.148
   Nehme A, 2008, INVEST OPHTH VIS SCI, V49, P2030, DOI 10.1167/iovs.07-0273
   Neill Lorna, 2020, Pract Neurol, V20, P285, DOI 10.1136/practneurol-2020-002550
   Nellan A, 2018, BLOOD, V132, P662, DOI 10.1182/blood-2018-05-846428
   Ni C, 2014, AM J PATHOL, V184, P3308, DOI 10.1016/j.ajpath.2014.08.019
   Nishimoto N, 2008, BLOOD, V112, P3959, DOI 10.1182/blood-2008-05-155846
   Nishioku T, 2009, CELL MOL NEUROBIOL, V29, P309, DOI 10.1007/s10571-008-9322-x
   Norelli M, 2018, NAT MED, V24, P739, DOI 10.1038/s41591-018-0036-4
   O'Carroll SJ, 2015, J NEUROINFLAMM, V12, DOI 10.1186/s12974-015-0346-0
   O'Rourke DM, 2017, SCI TRANSL MED, V9, DOI 10.1126/scitranslmed.aaa0984
   Obstfeld AE, 2017, BLOOD, V130, P2569, DOI 10.1182/blood-2017-08-802413
   Ottum PA, 2015, FRONT IMMUNOL, V6, DOI 10.3389/fimmu.2015.00539
   Pardridge WM, 2016, EXPERT OPIN DRUG DEL, V13, P963, DOI 10.1517/17425247.2016.1171315
   Park JH, 2018, NEW ENGL J MED, V378, P449, DOI 10.1056/NEJMoa1709919
   PASQUINI MC, 2019, BLOOD S, V134, DOI DOI 10.1182/BLOOD-2019-124750
   Pellegatta F, 1996, BRIT J PHARMACOL, V118, P471, DOI 10.1111/j.1476-5381.1996.tb15427.x
   Pennisi M, 2020, BLOOD ADV, V4, P676, DOI 10.1182/bloodadvances.2019000952
   Pohl D, 2016, NEUROLOGY, V87, pS38, DOI 10.1212/WNL.0000000000002825
   Pollard KM, 2013, DISCOV MED, V16, P123
   Prakash D, 2006, J INFECT DIS, V194, P198, DOI 10.1086/504720
   Prapansilp P, 2013, MALARIA J, V12, DOI 10.1186/1475-2875-12-50
   Rajasekaran S, 2014, PEDIATR CRIT CARE ME, V15, P401, DOI 10.1097/PCC.0000000000000078
   Raje N, 2019, NEW ENGL J MED, V380, P1726, DOI 10.1056/NEJMoa1817226
   Ramos CA, 2017, J CLIN INVEST, V127, P3468, DOI 10.1172/JCI94306
   Rao KVR, 2010, J NEUROINFLAMM, V7, DOI 10.1186/1742-2094-7-66
   Reyes TM, 1999, BRAIN RES, V851, P215, DOI 10.1016/S0006-8993(99)02189-7
   Rice J, 2019, CURR TREAT OPTION NE, V21, DOI 10.1007/s11940-019-0580-3
   Ritchie DS, 2013, MOL THER, V21, P2122, DOI 10.1038/mt.2013.154
   Rivera AM, 2020, CRIT CARE NURS Q, V43, P191, DOI 10.1097/CNQ.0000000000000302
   Rossi J, 2018, BLOOD, V132, P804, DOI 10.1182/blood-2018-01-828343
   Rubin DB, 2019, BRAIN, V142, P1334, DOI 10.1093/brain/awz053
   Rudziak P, 2019, MEDIAT INFLAMM, V2019, DOI 10.1155/2019/4123605
   Rustenhoven J, 2017, TRENDS PHARMACOL SCI, V38, P291, DOI 10.1016/j.tips.2016.12.001
   Sachdeva M, 2019, J BIOL CHEM, V294, P5430, DOI 10.1074/jbc.AC119.007558
   Sadler JE, 2008, BLOOD, V112, P11, DOI 10.1182/blood-2008-02-078170
   Saharinen P, 2017, NAT REV DRUG DISCOV, V16, P635, DOI 10.1038/nrd.2016.278
   Salas-Mckee J, 2019, HUM VACC IMMUNOTHER, V15, P1126, DOI 10.1080/21645515.2019.1571893
   Sankowski R, 2019, NAT NEUROSCI, V22, P2098, DOI 10.1038/s41593-019-0532-y
   Santomasso B, 2017, J CLIN ONCOL, V35, DOI 10.1200/JCO.2017.35.15_suppl.3019
   Santomasso BD, 2018, CANCER DISCOV, V8, P958, DOI 10.1158/2159-8290.CD-17-1319
   Sanvito L, 2010, MULTIFACETED ROLE IN
   Scheld WM, 2002, J INFECT DIS, V186, pS225, DOI 10.1086/344939
   Schirmer L, 2019, NATURE, V573, P75, DOI 10.1038/s41586-019-1404-z
   Schoenborn JR, 2007, ADV IMMUNOL, V96, P41, DOI 10.1016/S0065-2776(07)96002-2
   Schulert GS, 2014, BEST PRACT RES CL RH, V28, P277, DOI 10.1016/j.berh.2014.03.002
   Schuster SJ, 2017, NEW ENGL J MED, V377, P2545, DOI 10.1056/NEJMoa1708566
   Scott TR, 2013, WORLD J GASTROENTERO, V19, P9240, DOI 10.3748/wjg.v19.i48.9240
   Sellner J, 2010, J AUTOIMMUN, V34, P371, DOI 10.1016/j.jaut.2009.09.013
   Seydel KB, 2015, NEW ENGL J MED, V372, P1126, DOI 10.1056/NEJMoa1400116
   Shaftel SS, 2008, J NEUROINFLAMM, V5, DOI 10.1186/1742-2094-5-7
   Shah B, 2016, BLOOD, V128, DOI 10.1182/blood.V128.22.2803.2803
   Shalabi H, 2018, J IMMUNOTHER, V41, P350, DOI 10.1097/CJI.0000000000000241
   Sheih A, 2020, NAT COMMUN, V11, DOI 10.1038/s41467-019-13880-1
   Sheng WW, 2011, J NEUROINFLAMM, V8, DOI 10.1186/1742-2094-8-121
   Shi SX, 2020, STROKE, V51, P967, DOI 10.1161/STROKEAHA.119.028638
   Shiomi A, 2015, MEDIAT INFLAMM, V2015, DOI 10.1155/2015/568543
   Singh N, 2017, CYTOTHERAPY, V19, P867, DOI 10.1016/j.jcyt.2017.04.001
   Smyth LCD, 2018, J NEUROINFLAMM, V15, DOI 10.1186/s12974-018-1167-8
   Sofroniew MV, 2015, NAT REV NEUROSCI, V16, P249, DOI 10.1038/nrn3898
   Staedtke V, 2018, NATURE, V564, P273, DOI 10.1038/s41586-018-0774-y
   Stahl K, 2020, J CRIT CARE, V57, P124, DOI 10.1016/j.jcrc.2020.02.010
   Stamatovic SM, 2006, ACTA NEUROCHIR SUPPL, V96, P444
   Stein A, 2019, DRUG SAFETY, V42, P587, DOI 10.1007/s40264-018-0760-1
   Stein AS, 2019, ANN HEMATOL, V98, P159, DOI 10.1007/s00277-018-3497-0
   Sterner RM, 2019, BLOOD, V133, P697, DOI 10.1182/blood-2018-10-881722
   Stokum JA, 2016, J CEREBR BLOOD F MET, V36, P513, DOI 10.1177/0271678X15617172
   Streit WJ, 2000, J NEUROSCI RES, V61, P10, DOI 10.1002/1097-4547(20000701)61:1<10::AID-JNR2>3.0.CO;2-E
   Stubbs DJ, 2013, NAT REV NEUROL, V9, P551, DOI 10.1038/nrneurol.2013.177
   Taccone FS, 2010, CRIT CARE, V14, DOI 10.1186/cc9205
   Tan CL, 2018, NEURON, V98, P31, DOI 10.1016/j.neuron.2018.02.022
   Tanaka T, 2014, CSH PERSPECT BIOL, V6, DOI 10.1101/cshperspect.a016295
   Teachey DT, 2016, CANCER DISCOV, V6, P664, DOI 10.1158/2159-8290.CD-16-0040
   Thrane AS, 2011, P NATL ACAD SCI USA, V108, P846, DOI 10.1073/pnas.1015217108
   Thuma PE, 2011, J INFECT DIS, V203, P211, DOI 10.1093/infdis/jiq041
   Tilg H, 2002, GUT, V50, P191, DOI 10.1136/gut.50.2.191
   Topp MS, 2020, BIOL BLOOD MARROW TR, V26, pS101
   Topp MS, 2015, LANCET ONCOL, V16, P57, DOI 10.1016/S1470-2045(14)71170-2
   Topp MS, 2011, J CLIN ONCOL, V29, P2493, DOI 10.1200/JCO.2010.32.7270
   Torok O., BIORXIV2019644120, DOI [10.1101/644120, DOI 10.1101/644120]
   Torre M, 2018, J NEUROPATH EXP NEUR, V77, P877, DOI 10.1093/jnen/nly064
   Trzeciak A, 2019, J IMMUNOL, V203, P2979, DOI [10.4049/jimmunol.19900317, 10.4049/jimmunol.1900317]
   Turtle CJ, 2017, J CLIN ONCOL, V35, P3010, DOI 10.1200/JCO.2017.72.8519
   Turtle CJ, 2016, SCI TRANSL MED, V8, DOI 10.1126/scitranslmed.aaf8621
   Turtle CJ, 2016, J CLIN INVEST, V126, P2123, DOI 10.1172/JCI85309
   Ueno H, 2002, PEDIATR NEUROL, V26, P315, DOI 10.1016/S0887-8994(01)00394-0
   van den Boogaard M, 2011, CRIT CARE, V15, DOI 10.1186/cc10598
   vanFurth AM, 1996, INFECT IMMUN, V64, P4883, DOI 10.1128/IAI.64.12.4883-4890.1996
   Varatharaj A, 2017, BRAIN BEHAV IMMUN, V60, P1, DOI 10.1016/j.bbi.2016.03.010
   Wang CM, 2017, CLIN CANCER RES, V23, P1156, DOI 10.1158/1078-0432.CCR-16-1365
   Weber EW, 2019, BLOOD ADV, V3, P711, DOI 10.1182/bloodadvances.2018028720
   Weller RO, 2018, ACTA NEUROPATHOL, V135, P363, DOI 10.1007/s00401-018-1809-z
   Wendeln AC, 2018, NATURE, V556, P332, DOI 10.1038/s41586-018-0023-4
   Wengenroth M, 2013, AM J NEURORADIOL, V34, P1016, DOI 10.3174/ajnr.A3336
   Wingerchuk Dean M, 2013, Continuum (Minneap Minn), V19, P944, DOI 10.1212/01.CON.0000433289.38339.a2
   Winter PM, 2004, J INFECT DIS, V190, P1618, DOI 10.1086/423328
   Wong AM, 2006, AM J NEURORADIOL, V27, P1919
   Xhangolli I, 2019, GENOM PROTEOM BIOINF, V17, P129, DOI 10.1016/j.gpb.2019.03.002
   Xiao X, 2019, CLIN CANCER RES, V25, P29, DOI 10.1158/1078-0432.CCR-18-1379
   Zeisel A, 2018, CELL, V174, P999, DOI 10.1016/j.cell.2018.06.021
   Zhao WH, 2018, J HEMATOL ONCOL, V11, DOI 10.1186/s13045-018-0681-6
   Zheng J, 2020, 985895 BIORXIV, p20200310985895, DOI [10.1101/2020.03.10.985895, DOI 10.1101/2020.03.10.985895]
   Zheng XL, 2008, ANNU REV PATHOL-MECH, V3, P249, DOI 10.1146/annurev.pathmechdis.3.121806.154311
NR 235
TC 10
Z9 10
U1 0
U2 4
PU FRONTIERS MEDIA SA
PI LAUSANNE
PA AVENUE DU TRIBUNAL FEDERAL 34, LAUSANNE, CH-1015, SWITZERLAND
SN 1664-3224
J9 FRONT IMMUNOL
JI Front. Immunol.
PD DEC 16
PY 2020
VL 11
AR 577027
DI 10.3389/fimmu.2020.577027
PG 23
WC Immunology
SC Immunology
GA PL8RO
UT WOS:000603382000001
PM 33391257
OA gold, Green Published
DA 2021-10-29
ER

PT J
AU Mantesso, S
   Geerts, D
   Spanholtz, J
   Kucerova, L
AF Mantesso, Simone
   Geerts, Dirk
   Spanholtz, Jan
   Kucerova, Lucia
TI Genetic Engineering of Natural Killer Cells for Enhanced Antitumor
   Function
SO FRONTIERS IN IMMUNOLOGY
LA English
DT Review
DE natural killer cells; tumor; genetic engineering; transduction;
   transfection; chimeric antigen receptor-natural killer cells; activating
   receptors; inhibitory receptors
ID RECIPROCAL ACTIVATING INTERACTION; CHIMERIC ANTIGEN RECEPTOR; TGF-BETA
   RECEPTOR; NK CELLS; T-CELLS; HLA-E; PROGNOSTIC-SIGNIFICANCE;
   SURFACE-MOLECULE; STEM-CELLS; PVR CD155
AB Natural Killer (NK) cells are unique immune cells capable of efficient killing of infected and transformed cells. Indeed, NK cell-based therapies induced response against hematological malignancies in the absence of adverse toxicity in clinical trials. Nevertheless, adoptive NK cell therapies are reported to have exhibited poor outcome against many solid tumors. This can be mainly attributed to limited infiltration of NK cells into solid tumors, downregulation of target antigens on the tumor cells, or suppression by the chemokines and secreted factors present within the tumor microenvironment. Several methods for genetic engineering of NK cells were established and consistently improved over the last decade, leading to the generation of novel NK cell products with enhanced anti-tumor activity and improved tumor homing. New generations of engineered NK cells are developed to better target refractory tumors and/or to overcome inhibitory tumor microenvironment. This review summarizes recent improvements in approaches to NK cell genetic engineering and strategies implemented to enhance NK cell effector functions.
C1 [Mantesso, Simone; Geerts, Dirk; Spanholtz, Jan; Kucerova, Lucia] Glycostem Therapeut, Res & Dev, Oss, Netherlands.
RP Mantesso, S (corresponding author), Glycostem Therapeut, Res & Dev, Oss, Netherlands.
EM simone@glycostem.com
RI Kucerova, Lucia/F-7916-2016
OI Spanholtz, Jan/0000-0001-7152-6956
FU European CommissionEuropean CommissionEuropean Commission Joint Research
   Centre [H2020-MSC-ITN-765104-MATURE-NK, E!11764]; EUREKA [E!11764]
FX This work was supported by a network grant of the European Commission
   (H2020-MSC-ITN-765104-MATURE-NK) to Glycostem Therapeutics and SM was a
   fellow in the project, and by a joint grant of the European Commission
   and EUREKA (E!11764 MODIFY-NK) to Glycostem Therapeutics.
CR Afolabi LO, 2019, IMMUNOLOGY, V158, P63, DOI 10.1111/imm.13094
   Altvater B, 2009, CLIN CANCER RES, V15, P4857, DOI 10.1158/1078-0432.CCR-08-2810
   Bari R, 2019, FRONT IMMUNOL, V10, DOI 10.3389/fimmu.2019.02001
   Bauer S, 1999, SCIENCE, V285, P727, DOI 10.1126/science.285.5428.727
   Bergamaschi C, 2008, J BIOL CHEM, V283, P4189, DOI 10.1074/jbc.M705725200
   Boerman GH, 2015, CANCER IMMUNOL IMMUN, V64, P573, DOI 10.1007/s00262-015-1657-9
   Bottino C, 2003, J EXP MED, V198, P557, DOI 10.1084/jem.20030788
   Braud VM, 1998, NATURE, V391, P795, DOI 10.1038/35869
   Burga RA, 2019, CLIN CANCER RES, V25, P4400, DOI 10.1158/1078-0432.CCR-18-3183
   Burkett PR, 2004, J EXP MED, V200, P825, DOI 10.1084/jem.20041389
   Carlsten M, 2016, FRONT IMMUNOL, V7, DOI 10.3389/fimmu.2016.00105
   Cartron G, 2002, BLOOD, V99, P754, DOI 10.1182/blood.V99.3.754
   Chambers AM, 2019, FRONT MOL BIOSCI, V6, DOI 10.3389/fmolb.2019.00060
   Chang YH, 2013, CANCER RES, V73, P1777, DOI 10.1158/0008-5472.CAN-12-3558
   Chen Y, 2017, ONCOTARGET, V8, P37128, DOI 10.18632/oncotarget.16201
   Chu J, 2014, LEUKEMIA, V28, P917, DOI 10.1038/leu.2013.279
   Coca S, 1997, CANCER-AM CANCER SOC, V79, P2320, DOI 10.1002/(SICI)1097-0142(19970615)79:12<2320::AID-CNCR5>3.0.CO;2-P
   Conlon KC, 2015, J CLIN ONCOL, V33, P74, DOI 10.1200/JCO.2014.57.3329
   Denman CJ, 2012, PLOS ONE, V7, DOI 10.1371/journal.pone.0030264
   Fauriat C, 2010, BLOOD, V115, P2167, DOI 10.1182/blood-2009-08-238469
   Fehniger TA, 2003, BLOOD, V101, P3052, DOI 10.1182/blood-2002-09-2876
   Fehniger TA, 1999, J IMMUNOL, V162, P4511
   Ferlazzo G, 2004, J IMMUNOL, V172, P1455, DOI 10.4049/jimmunol.172.3.1455
   Figueiredo C, 2009, J MOL MED, V87, P199, DOI 10.1007/s00109-008-0417-0
   Fujisaki H, 2009, BRIT J HAEMATOL, V145, P606, DOI 10.1111/j.1365-2141.2009.07667.x
   Gerosa F, 2002, J EXP MED, V195, P327, DOI 10.1084/jem.20010938
   Ghiringhelli F, 2005, J EXP MED, V202, P1075, DOI 10.1084/jem.20051511
   Giles AJ, 2019, JCI INSIGHT, V4, DOI 10.1172/jci.insight.130688
   Girard-Gagnepain A, 2014, BLOOD, V124, P1221, DOI 10.1182/blood-2014-02-558163
   Grzywacz B, 2007, LEUKEMIA, V21, P356, DOI 10.1038/sj.leu.2404499
   Halama N, 2011, CLIN CANCER RES, V17, P678, DOI 10.1158/1078-0432.CCR-10-2173
   HANNA N, 1981, J IMMUNOL, V127, P1754
   Hoechst B, 2009, HEPATOLOGY, V50, P799, DOI 10.1002/hep.23054
   Holt D, 2011, CANCER IMMUNOL IMMUN, V60, P1577, DOI 10.1007/s00262-011-1064-9
   Hsu J, 2018, J CLIN INVEST, V128, P4654, DOI 10.1172/JCI99317
   Huang RS, 2020, FRONT IMMUNOL, V11, DOI 10.3389/fimmu.2020.01008
   Imai C, 2005, BLOOD, V106, P376, DOI 10.1182/blood-2004-12-4797
   Imai K, 2000, LANCET, V356, P1795, DOI 10.1016/S0140-6736(00)03231-1
   Imamura M, 2014, BLOOD, V124, P1081, DOI 10.1182/blood-2014-02-556837
   Ingegnere T, 2019, FRONT IMMUNOL, V10, DOI 10.3389/fimmu.2019.00957
   Ito S, 2014, MOL THER, V22, P1388, DOI 10.1038/mt.2014.50
   Jacobs R, 2001, EUR J IMMUNOL, V31, P3121, DOI 10.1002/1521-4141(2001010)31:10<3121::AID-IMMU3121>3.0.CO;2-4
   Jiang H, 2014, MOL ONCOL, V8, P297, DOI 10.1016/j.molonc.2013.12.001
   Jing YW, 2015, PLOS ONE, V10, DOI 10.1371/journal.pone.0121788
   Jochems C, 2016, ONCOTARGET, V7, P86359, DOI 10.18632/oncotarget.13411
   Kamiya T, 2019, J CLIN INVEST, V129, P2094, DOI 10.1172/JCI123955
   KARLHOFER FM, 1992, NATURE, V358, P66, DOI 10.1038/358066a0
   Knorr DA, 2013, STEM CELL TRANSL MED, V2, P274, DOI 10.5966/sctm.2012-0084
   Kremer V, 2017, J IMMUNOTHER CANCER, V5, DOI 10.1186/s40425-017-0275-9
   Lam JS, 2005, CLIN CANCER RES, V11, P2591, DOI 10.1158/1078-0432.CCR-04-1842
   Lee JC, 2004, J IMMUNOL, V172, P7335, DOI 10.4049/jimmunol.172.12.7335
   Lee N, 1998, P NATL ACAD SCI USA, V95, P5199, DOI 10.1073/pnas.95.9.5199
   Li Y, 2018, CELL STEM CELL, V23, P181, DOI 10.1016/j.stem.2018.06.002
   Liu E, 2018, LEUKEMIA, V32, P520, DOI 10.1038/leu.2017.226
   Liu EL, 2020, NEW ENGL J MED, V382, P545, DOI 10.1056/NEJMoa1910607
   Malmberg KJ, 2002, J CLIN INVEST, V110, P1515, DOI 10.1172/JC1200215564
   Mamessier E, 2011, J CLIN INVEST, V121, P3609, DOI 10.1172/JCI45816
   Marin R, 2003, IMMUNOGENETICS, V54, P767, DOI 10.1007/s00251-002-0526-9
   McCann FE, 2003, J IMMUNOL, V170, P2862, DOI 10.4049/jimmunol.170.6.2862
   Miller JS, 2005, BLOOD, V105, P3051, DOI 10.1182/blood-2004-07-2974
   Mittal D, 2014, CANCER RES, V74, P3652, DOI 10.1158/0008-5472.CAN-14-0957
   Morvan MG, 2016, NAT REV CANCER, V16, P7, DOI 10.1038/nrc.2015.5
   Muller N, 2015, J IMMUNOTHER, V38, P197, DOI 10.1097/CJI.0000000000000082
   Muller S, 2020, FRONT IMMUNOL, V10, DOI 10.3389/fimmu.2019.03123
   Nagashima S, 1998, BLOOD, V91, P3850, DOI 10.1182/blood.V91.10.3850.3850_3850_3861
   NAGLER A, 1989, J IMMUNOL, V143, P3183
   Nayyar G, 2019, FRONT ONCOL, V9, DOI 10.3389/fonc.2019.00051
   Oyer JL, 2015, BIOL BLOOD MARROW TR, V21, P632, DOI 10.1016/j.bbmt.2014.12.037
   Papayannakos C, 2013, GENE THER, V20, P581, DOI 10.1038/gt.2012.88
   Petrova V, 2018, ONCOGENESIS, V7, DOI 10.1038/s41389-017-0011-9
   Putz EM, 2017, J CLIN INVEST, V127, P2777, DOI 10.1172/JCI92958
   RODER JC, 1980, NATURE, V284, P553, DOI 10.1038/284553a0
   Roth TL, 2020, CELL, V181, P728, DOI 10.1016/j.cell.2020.03.039
   Rouce RH, 2016, LEUKEMIA, V30, P800, DOI 10.1038/leu.2015.327
   Sahm C, 2012, CANCER IMMUNOL IMMUN, V61, P1451, DOI 10.1007/s00262-012-1212-x
   Shimasaki N, 2020, NAT REV DRUG DISCOV, V19, P200, DOI 10.1038/s41573-019-0052-1
   Shimasaki N, 2012, CYTOTHERAPY, V14, P830, DOI 10.3109/14653249.2012.671519
   Siemens DR, 2008, CANCER RES, V68, P4746, DOI 10.1158/0008-5472.CAN-08-0054
   Sivori S, 1997, J EXP MED, V186, P1129, DOI 10.1084/jem.186.7.1129
   Spanholtz J, 2011, PLOS ONE, V6, DOI 10.1371/journal.pone.0020740
   Spanholtz J, 2010, PLOS ONE, V5, DOI 10.1371/journal.pone.0009221
   Stringaris K, 2014, HAEMATOLOGICA, V99, P836, DOI 10.3324/haematol.2013.087536
   Sutlu T, 2012, HUM GENE THER, V23, P1090, DOI 10.1089/hum.2012.080
   Tahara-Hanaoka S, 2004, INT IMMUNOL, V16, P533, DOI 10.1093/intimm/dxh059
   Topfer K, 2015, J IMMUNOL, V194, P3201, DOI 10.4049/jimmunol.1400330
   Trotta R, 2008, J IMMUNOL, V181, P3784, DOI 10.4049/jimmunol.181.6.3784
   Upshaw JL, 2006, NAT IMMUNOL, V7, P524, DOI 10.1038/ni1325
   Villegas FR, 2002, LUNG CANCER-J IASLC, V35, P23, DOI 10.1016/S0169-5002(01)00292-6
   Vitale M, 2005, BLOOD, V106, P566, DOI 10.1182/blood-2004-10-4035
   Vitale M, 1998, J EXP MED, V187, P2065, DOI 10.1084/jem.187.12.2065
   Waiseng E, 2017, SCI REP-UK, V7, DOI 10.1038/s41598-017-11126-y
   Wang J, 2018, J IMMUNOTHER CANCER, V6, DOI 10.1186/s40425-018-0441-8
   Wang QM, 2018, CANCER IMMUNOL RES, V6, P965, DOI 10.1158/2326-6066.CIR-17-0491
   Wang ZJ, 2017, CANCER IMMUNOL IMMUN, V66, P537, DOI 10.1007/s00262-017-1959-1
   Wehner R, 2009, INT J CANCER, V124, P358, DOI 10.1002/ijc.23962
   Weng WK, 2003, J CLIN ONCOL, V21, P3940, DOI 10.1200/JCO.2003.05.013
   Woll PS, 2009, BLOOD, V113, P6094, DOI 10.1182/blood-2008-06-165225
   Woo EY, 2001, CANCER RES, V61, P4766
   Wu J, 1999, SCIENCE, V285, P730, DOI 10.1126/science.285.5428.730
   Yang B, 2013, INT IMMUNOPHARMACOL, V17, P198, DOI 10.1016/j.intimp.2013.06.003
   Yoon SR, 2010, BONE MARROW TRANSPL, V45, P1038, DOI 10.1038/bmt.2009.304
   Young A, 2018, CANCER RES, V78, P1003, DOI 10.1158/0008-5472.CAN-17-2826
   Yvon ES, 2017, CYTOTHERAPY, V19, P408, DOI 10.1016/j.jcyt.2016.12.005
   Zamai L, 1998, J EXP MED, V188, P2375, DOI 10.1084/jem.188.12.2375
NR 104
TC 1
Z9 1
U1 5
U2 6
PU FRONTIERS MEDIA SA
PI LAUSANNE
PA AVENUE DU TRIBUNAL FEDERAL 34, LAUSANNE, CH-1015, SWITZERLAND
SN 1664-3224
J9 FRONT IMMUNOL
JI Front. Immunol.
PD DEC 16
PY 2020
VL 11
AR 607131
DI 10.3389/fimmu.2020.607131
PG 12
WC Immunology
SC Immunology
GA PL8PQ
UT WOS:000603377000001
PM 33391277
OA gold, Green Published
DA 2021-10-29
ER

PT J
AU Fu, XP
   Tao, LH
   Wu, WF
   Zhang, XL
AF Fu, Xinping
   Tao, Lihua
   Wu, Wanfu
   Zhang, Xiaoliu
TI Arming HSV-Based Oncolytic Viruses with the Ability to Redirect the
   Host's Innate Antiviral Immunity to Attack Tumor Cells
SO MOLECULAR THERAPY-ONCOLYTICS
LA English
DT Article
ID HERPES-SIMPLEX-VIRUS; NATURAL-KILLER-CELLS; T-CELL; PROTEIN-L;
   CROSS-PRESENTATION; SOLID TUMORS; CANCER; VIROTHERAPY; THERAPY;
   NEOANTIGENS
AB One of the major hurdles for cancer immunotherapy is the host's innate antiviral defense mechanisms. They include innate immune cells, such as natural killer (NK) cells and macrophages, which can be recruited within hours to the site of injection to clear the introduced oncolytic viruses. Here, we report a strategy to redirect these infiltrating innate immune cells to attack tumor cells instead by arming herpes simplex virus (HSV)-derived oncolytic viruses with secreted chimeric molecules that can engage these innate immune cells with tumor cells to kill the latter. These chimeric molecules have, at their N terminus, a custom-binding moiety for a tumor-associated antigen (TAA) and at their C terminus, protein L (PL) that binds to immunoglobulins (Igs). The binding of PL to Igs exposes the Fc to the Fc receptors on the surface of the innate immune cells, trigging them to attack the engaged tumor cells. In vitro and in vivo evaluation in a murine tumor model with limited permissiveness to oncolytic HSVs showed that arming the viruses with these chimeric molecules significantly boosts the killing effect and therapeutic activity. Moreover, our data also showed that the combined killing effect from the engaged innate immune cells and the oncolytic virus resulted in a more efficient stimulation of neoantigen-specific antitumor immunity than the virotherapy alone. Our data suggest that arming an oncolytic virus with this strategy represents a unique and pragmatic way of potentiating the oncolytic and immunotherapeutic effect of virotherapy.
C1 [Fu, Xinping; Tao, Lihua; Wu, Wanfu; Zhang, Xiaoliu] Univ Houston, Dept Biol & Biochem, Houston, TX 77004 USA.
   [Fu, Xinping; Tao, Lihua; Wu, Wanfu; Zhang, Xiaoliu] Univ Houston, Ctr Nucl Receptor & Cell Signaling, Houston, TX 77004 USA.
RP Zhang, XL (corresponding author), Univ Houston, Dept Biol & Biochem, Houston, TX 77004 USA.; Zhang, XL (corresponding author), Univ Houston, Ctr Nucl Receptor & Cell Signaling, Houston, TX 77004 USA.
EM xzhang5@central.uh.edu
OI Zhang, Shaun/0000-0002-2085-3997
FU National Cancer InstituteUnited States Department of Health & Human
   ServicesNational Institutes of Health (NIH) - USANIH National Cancer
   Institute (NCI) [R01CA203852]; CPRIT grant [RP200464]; William and Ella
   Owens Medical Research Foundation
FX We thank Dr. M. Penichet for the gift of the CT26-HER2 cells and Dr.
   David M. Stewart for careful reading of the manuscript. This work was
   supported by the National Cancer Institute grant R01CA203852, CPRIT
   grant RP200464, and a grant from the William and Ella Owens Medical
   Research Foundation (to X.Z.).
CR Abdul-Careem MF, 2012, PLOS ONE, V7, DOI 10.1371/journal.pone.0032821
   Ajina A, 2019, PROG MOL BIOL TRANSL, V164, P217, DOI 10.1016/bs.pmbts.2019.06.015
   Alvarez-Breckenridge CA, 2012, NAT MED, V18, P1827, DOI 10.1038/nm.3013
   Alvarez-Breckenridge CA, 2012, J VIROL, V86, P4566, DOI 10.1128/JVI.05545-11
   Andreansky S, 1998, GENE THER, V5, P121, DOI 10.1038/sj.gt.3300550
   Andtbacka RHI, 2015, J CLIN ONCOL, V33, P2780, DOI 10.1200/JCO.2014.58.3377
   Ashkar AA, 2003, J VIROL, V77, P10168, DOI 10.1128/JVI.77.18.10168-10171.2003
   Barry KC, 2018, NAT MED, V24, P1178, DOI 10.1038/s41591-018-0085-8
   Bindea G, 2013, IMMUNITY, V39, P782, DOI 10.1016/j.immuni.2013.10.003
   BJORCK L, 1988, J IMMUNOL, V140, P1194
   Bottcher JP, 2018, CELL, V172, P1022, DOI 10.1016/j.cell.2018.01.004
   Ochoa MC, 2017, IMMUNOL CELL BIOL, V95, P347, DOI 10.1038/icb.2017.6
   Coca S, 1997, CANCER-AM CANCER SOC, V79, P2320, DOI 10.1002/(SICI)1097-0142(19970615)79:12<2320::AID-CNCR5>3.0.CO;2-P
   DeFazio-Eli L, 2011, BREAST CANCER RES, V13, DOI 10.1186/bcr2866
   Deniger DC, 2016, MOL THER, V24, P1078, DOI 10.1038/mt.2016.51
   Dudziak D, 2007, SCIENCE, V315, P107, DOI 10.1126/science.1136080
   Feldwisch Joachim, 2012, Methods Mol Biol, V899, P103, DOI 10.1007/978-1-61779-921-1_7
   Fu XP, 2006, MOL THER, V13, P882, DOI 10.1016/j.ymthe.2006.02.007
   Fu Xinping, 2018, Oncotarget, V9, P34543, DOI 10.18632/oncotarget.26167
   Fu XP, 2015, ONCOTARGET, V6, P902, DOI 10.18632/oncotarget.2817
   Fu XP, 2012, MOL THER, V20, P1871, DOI 10.1038/mt.2012.113
   Fu XP, 2012, MOL THER, V20, P339, DOI 10.1038/mt.2011.265
   Fu XP, 2003, MOL THER, V7, P748, DOI 10.1016/S1525-0016(03)00092-3
   Fulci G, 2007, CANCER RES, V67, P9398, DOI 10.1158/0008-5472.CAN-07-1063
   Fulci G, 2006, P NATL ACAD SCI USA, V103, P12873, DOI 10.1073/pnas.0605496103
   Gajewski TF, 2013, NAT IMMUNOL, V14, P1014, DOI 10.1038/ni.2703
   Gall VA, 2017, CANCER RES, V77, P5374, DOI 10.1158/0008-5472.CAN-16-2774
   Graille M, 2001, STRUCTURE, V9, P679, DOI 10.1016/S0969-2126(01)00630-X
   KASTERN W, 1992, J BIOL CHEM, V267, P12820
   Kleiveland C.R, 2015, IMPACT FOOD BIOACTIV, P161, DOI [10.1007/978-3-319-16104-4_15, DOI 10.1007/978-3-319-16104-4_15]
   Kreiter S, 2015, NATURE, V520, P692, DOI 10.1038/nature14426
   Lahti JL, 2011, FEBS LETT, V585, P1135, DOI 10.1016/j.febslet.2011.03.044
   Melero I, 2014, CANCER DISCOV, V4, P522, DOI 10.1158/2159-8290.CD-13-0985
   Nakamori M, 2003, CLIN CANCER RES, V9, P2727
   Nandakumar S, 2008, J VIROL, V82, P10820, DOI 10.1128/JVI.00365-08
   Orlova A, 2006, CANCER RES, V66, P4339, DOI 10.1158/0008-5472.CAN-05-3521
   Parker JN, 2000, P NATL ACAD SCI USA, V97, P2208, DOI 10.1073/pnas.040557897
   Penichet ML, 1999, LAB ANIM SCI, V49, P179
   Rizvi NA, 2015, SCIENCE, V348, P124, DOI 10.1126/science.aaa1348
   Salmon H, 2016, IMMUNITY, V44, P924, DOI 10.1016/j.immuni.2016.03.012
   Schumacher TN, 2016, CURR OPIN IMMUNOL, V41, P98, DOI 10.1016/j.coi.2016.07.005
   Schumacher TN, 2015, SCIENCE, V348, P69, DOI 10.1126/science.aaa4971
   Siddiqa A, 2008, BMC CANCER, V8, DOI 10.1186/1471-2407-8-129
   Sivanandam V, 2019, MOL THER-ONCOLYTICS, V13, P93, DOI 10.1016/j.omto.2019.04.003
   Song XT, 2013, DISCOV MED, V16, P261
   Steffen AC, 2006, EUR J NUCL MED MOL I, V33, P631, DOI 10.1007/s00259-005-0012-3
   Taube JM, 2014, CLIN CANCER RES, V20, P5064, DOI 10.1158/1078-0432.CCR-13-3271
   Theisen DJ, 2018, SCIENCE, V362, P694, DOI 10.1126/science.aat5030
   Van Allen EM, 2015, SCIENCE, V350, P207, DOI 10.1126/science.aad0095
   Wakimoto H, 2003, GENE THER, V10, P983, DOI 10.1038/sj.gt.3302038
   Wakimoto H, 2002, MOL THER, V5, P275, DOI 10.1006/mthe.2002.0547
   Weiskopf K, 2015, MABS-AUSTIN, V7, P303, DOI 10.1080/19420862.2015.1011450
   Wing A, 2018, CANCER IMMUNOL RES, V6, P605, DOI 10.1158/2326-6066.CIR-17-0314
   Yarchoan M, 2017, NAT REV CANCER, V17, DOI 10.1038/nrc.2017.74
   Zumwalt TJ, 2015, ONCOTARGET, V6, P2981, DOI 10.18632/oncotarget.3205
NR 55
TC 5
Z9 5
U1 0
U2 8
PU CELL PRESS
PI CAMBRIDGE
PA 50 HAMPSHIRE ST, FLOOR 5, CAMBRIDGE, MA 02139 USA
SN 2372-7705
J9 MOL THER-ONCOLYTICS
JI Mol. Ther.-Oncolytics
PD DEC 16
PY 2020
VL 19
BP 33
EP 46
DI 10.1016/j.omto.2020.09.002
PG 14
WC Oncology; Medicine, Research & Experimental
SC Oncology; Research & Experimental Medicine
GA PG9LE
UT WOS:000600047100004
PM 33024817
OA gold, Green Published
DA 2021-10-29
ER

PT J
AU Jordan, SC
   Zakowski, P
   Tran, HP
   Smith, EA
   Gaultier, C
   Marks, G
   Zabner, R
   Lowenstein, H
   Oft, J
   Bluen, B
   Le, C
   Shane, R
   Ammerman, N
   Vo, A
   Chen, P
   Kumar, S
   Toyoda, M
   Ge, SL
   Huang, E
AF Jordan, Stanley C.
   Zakowski, Phillip
   Tran, Hai P.
   Smith, Ethan A.
   Gaultier, Cyril
   Marks, Gregory
   Zabner, Rachel
   Lowenstein, Hayden
   Oft, Jillian
   Bluen, Benjamin
   Le, Catherine
   Shane, Rita
   Ammerman, Noriko
   Vo, Ashley
   Chen, Peter
   Kumar, Sanjeev
   Toyoda, Mieko
   Ge, Shili
   Huang, Edmund
TI Compassionate Use of Tocilizumab for Treatment of SARS-CoV-2 Pneumonia
SO CLINICAL INFECTIOUS DISEASES
LA English
DT Article
DE COVID-19; SARS-CoV2; acute respiratory distress syndrome; interleukin 6
ID RESPIRATORY-DISTRESS-SYNDROME; MECHANICAL VENTILATION; INTERLEUKIN-6;
   INFLAMMATION; COVID-19; IL-6
AB Background. Preliminary data from severe acute respiratory syndrome coronavirus 2 (SARS-CoV-2) pneumonia patients indicate that a cytokine storm may increase morbidity and mortality. Tocilizumab (anti-IL-6R) is approved by the Food and Drug Administration for treatment of cytokine storm associated with chimeric antigen receptor T-cell therapy. Here we examined compassionate use of tocilizumab in patients with SARS-CoV-2 pneumonia.
   Methods. We report on a single-center study of tocilizumab in hospitalized patients with SARS-CoV-2 pneumonia. All patients had confirmed SARS-CoV-2 pneumonia and oxygen saturations <90% on oxygen support with most intubated. We examined clinical and laboratory parameters including oxygen and vasopressor requirements, cytokine profiles, and C-reactive protein (CRP) levels pre- and post-tocilizumab treatment.
   Results. Twenty-seven SARS-CoV-2 pneumonia patients received one 400 mg dose of tocilizumab. Interleukin (IL)-6 was the predominant cytokine detected at tocilizumab treatment. Significant reductions in temperature and CRP were seen post-tocilizumab. However, 4 patients did not show rapid CRP declines, of whom 3 had poorer outcomes. Oxygen and vasopressor requirements diminished over the first week post-tocilizumab. Twenty-two patients required mechanical ventilation; at last follow-up, 16 were extubated. Adverse events and serious adverse events were minimal, but 2 deaths (7.4%) occurred that were felt unrelated to tocilizumab.
   Conclusions. Compared to published reports on the morbidity and mortality associated with SARS-CoV-2, tocilizumab appears to offer benefits in reducing inflammation, oxygen requirements, vasopressor support, and mortality. The rationale for tocilizumab treatment is supported by detection of IL-6 in pathogenic levels in all patients. Additional doses of tocilizumab may be needed for those showing slow declines in CRP. Proof of efficacy awaits randomized, placebo-controlled clinical trials.
C1 [Jordan, Stanley C.; Ammerman, Noriko; Vo, Ashley; Kumar, Sanjeev; Toyoda, Mieko; Ge, Shili; Huang, Edmund] Dept Med, Div Nephrol, Transplant Immunol Lab, Transplant Immunotherapy Program, Los Angeles, CA USA.
   [Zakowski, Phillip; Gaultier, Cyril; Zabner, Rachel; Lowenstein, Hayden; Oft, Jillian; Bluen, Benjamin; Le, Catherine] Div Infect Dis, Los Angeles, CA USA.
   [Tran, Hai P.; Smith, Ethan A.; Marks, Gregory; Shane, Rita] Dept Pharm Serv, Los Angeles, CA USA.
   [Chen, Peter] Cedars Sinai Med Ctr, Div Pulm & Crit Care Med, Los Angeles, CA 90048 USA.
RP Jordan, SC (corresponding author), Univ Calif Los Angeles, David Geffen Sch Med, 8900 Beverly Blvd, Los Angeles, CA 90048 USA.; Jordan, SC (corresponding author), Cedars Sinai Med Ctr, Nephrol & Transplant Immunol, 8900 Beverly Blvd, Los Angeles, CA 90048 USA.
EM stan.jordan@cshs.org
RI Tran, Hai/AAZ-6933-2021; Chen, Peter/AAH-9639-2021; Jordan,
   Stan/AAI-1250-2021
OI Jordan, Stan/0000-0002-0456-8635; Le, Catherine/0000-0001-5800-3966
FU NHLBI NIH HHSUnited States Department of Health & Human ServicesNational
   Institutes of Health (NIH) - USANIH National Heart Lung & Blood
   Institute (NHLBI) [R01 HL137076] Funding Source: Medline
CR Barrasa H, 2020, ANAESTH CRIT CARE PA, V9
   Beigel JH, 2020, NEW ENGL J MED, V383, P1813, DOI 10.1056/NEJMoa2007764
   Bhatraju PK, 2020, NEW ENGL J MED, V382, P2012, DOI 10.1056/NEJMoa2004500
   Chen F, 2016, J IMMUNOL METHODS, V434, P1, DOI 10.1016/j.jim.2016.03.005
   De Luna G, 2020, AM J HEMATOL, V95, P876, DOI 10.1002/ajh.25833
   Fu BQ, 2020, J TRANSL MED, V18, DOI 10.1186/s12967-020-02339-3
   Hernandez AV, 2020, ANN INTERN MED, V173, P287, DOI 10.7326/M20-2496
   Imai Y, 2003, JAMA-J AM MED ASSOC, V289, P2104, DOI 10.1001/jama.289.16.2104
   Jordan SC, 2017, TRANSPLANTATION, V101, P32, DOI 10.1097/TP.0000000000001452
   Le RQ, 2018, ONCOLOGIST, V23, P943, DOI 10.1634/theoncologist.2018-0028
   Luo P, 2020, J ENVIRON SCI HEAL A, V55, P1349, DOI [10.1002/jmv.25801, 10.1080/10934529.2020.1794444]
   Matthay MA, 2012, J CLIN INVEST, V122, P2731, DOI 10.1172/JCI60331
   McGonagle D, 2020, AUTOIMMUN REV, V19, DOI 10.1016/j.autrev.2020.102537
   Mehta P, 2020, LANCET, V395, P1033, DOI 10.1016/S0140-6736(20)30628-0
   Michot JM, 2020, ANN ONCOL, V31, P961, DOI 10.1016/j.annonc.2020.03.300
   Parsons PE, 2005, CRIT CARE MED, V33, P1, DOI 10.1097/01.CCM.0000149854.61192.DC
   Ranieri VM, 2012, JAMA-J AM MED ASSOC, V307, P2526, DOI 10.1001/jama.2012.5669
   Ranieri VM, 1999, JAMA-J AM MED ASSOC, V282, P54, DOI 10.1001/jama.282.1.54
   Thompson BT, 2017, NEW ENGL J MED, V377, P562, DOI 10.1056/NEJMra1608077
   Ulhaq ZS, 2020, MED MALADIES INFECT, V50, P382, DOI 10.1016/j.medmal.2020.04.002
   Wang YM, 2020, LANCET, V395, P1569, DOI 10.1016/S0140-6736(20)31022-9
   Ware LB, 2010, CHEST, V137, P288, DOI 10.1378/chest.09-1484
   Yang XB, 2020, LANCET RESP MED, V8, P475, DOI 10.1016/S2213-2600(20)30079-5
   Zhou F, 2020, LANCET, V395, P1054, DOI 10.1016/S0140-6736(20)30566-3
NR 24
TC 34
Z9 34
U1 0
U2 1
PU OXFORD UNIV PRESS INC
PI CARY
PA JOURNALS DEPT, 2001 EVANS RD, CARY, NC 27513 USA
SN 1058-4838
EI 1537-6591
J9 CLIN INFECT DIS
JI Clin. Infect. Dis.
PD DEC 15
PY 2020
VL 71
IS 12
BP 3168
EP 3173
DI 10.1093/cid/ciaa812
PG 6
WC Immunology; Infectious Diseases; Microbiology
SC Immunology; Infectious Diseases; Microbiology
GA QA9IE
UT WOS:000613755500022
PM 32575124
OA Green Published, Bronze
DA 2021-10-29
ER

PT J
AU Lei, KW
   Kurum, A
   Tang, L
AF Lei, Kewen
   Kurum, Armand
   Tang, Li
TI Mechanical Immunoengineering of T cells for Therapeutic Applications
SO ACCOUNTS OF CHEMICAL RESEARCH
LA English
DT Review
ID IMMUNOLOGICAL SYNAPSE; CATCH BONDS; ACTIVATION; ADHESION; FORCES; TCR;
   IMMUNOTHERAPY; COSTIMULATION; EXPANSION; LFA-1
AB CONSPECTUS: T cells, a key component in adaptive immunity, are central to many immunotherapeutic modalities aimed at treating various diseases including cancer, infectious diseases, and autoimmune disorders. The past decade has witnessed tremendous progress in immunotherapy, which aims at activation or suppression of the immune responses for disease treatments. Most strikingly, cancer immunotherapy has led to curative responses in a fraction of patients with relapsed or refractory cancers. However, extending those clinical benefits to a majority of cancer patients remains challenging. In order to improve both efficacy and safety of T cell-based immunotherapies, significant effort has been devoted to modulating biochemical signals to enhance T cell proliferation, effector functions, and longevity. Such strategies include discovery of new immune checkpoints, design of armored chimeric antigen receptor (CAR) T cells, and targeted delivery of stimulatory cytokines and so on.
   Despite the intense global research effort in developing novel cancer immunotherapies, a major dimension of the interactions between cancer and the immune system, its biomechanical aspect, has been largely underappreciated. Throughout their lifecycle, T cells constantly survey a multitude of organs and tissues and experience diverse biomechanical environments, such as shear force in the blood flow and a broad range of tissue stiffness. Furthermore, biomechanical properties of tissues or cells may be altered in disease and inflammation. Biomechanical cues, including both passive mechanical cues and active mechanical forces, have been shown to govern T cell development, activation, migration, differentiation, and effector functions. In other words, T cells can sense, respond to, and adapt to both passive mechanical cues and active mechanical forces.
   Biomechanical cues have been intensively studied at a fundamental level but are yet to be extensively incorporated in the design of immunotherapies. Nonetheless, the growing knowledge of T cell mechanobiology has formed the basis for the development of novel engineering strategies to mechanically modulate T cell immunity, a nascent field that we termed "mechanical immunoengineering". Mechanical immunoengineering exploits biomechanical cues (e.g., stiffness and external forces) to modulate T cell differentiation, proliferation, effector functions, etc., for diagnostic or therapeutic applications. It provides an additional dimension, complementary to traditional modulation of biochemical cues (e.g., antigen density and co-stimulatory signals), to tailor T cell immune responses and enhance therapeutic outcomes. For example, stiff antigen-presenting matrices have been shown to enhance T cell proliferation independently of the intensity of biochemical stimulatory signals. Current strategies of mechanical immunoengineering of T cells can be categorized into two major fields including passive mechanical cue-oriented and active force-oriented strategies. In this Account, we first present a brief overview of T cell mechanobiology. Next, we summarize recent advances in mechanical immunoengineering, discuss the roles of chemistry and material science in the development of these engineering strategies, and highlight potential therapeutic applications. Finally, we present our perspective on the future directions in mechanical immunoengineering and critical steps to translate mechanical immunoengineering strategies into therapeutic applications in the clinic.
C1 [Lei, Kewen; Kurum, Armand; Tang, Li] Ecole Polytech Fed Lausanne EPFL, Inst Mat Sci & Engn, CH-1015 Lausanne, Switzerland.
   [Tang, Li] Ecole Polytech Fed Lausanne EPFL, Inst Bioengn, CH-1015 Lausanne, Switzerland.
RP Tang, L (corresponding author), Ecole Polytech Fed Lausanne EPFL, Inst Mat Sci & Engn, CH-1015 Lausanne, Switzerland.; Tang, L (corresponding author), Ecole Polytech Fed Lausanne EPFL, Inst Bioengn, CH-1015 Lausanne, Switzerland.
EM li.tang@epfl.ch
OI Lei, Kewen/0000-0002-3586-682X; Tang, Li/0000-0002-6393-982X
FU Swiss National Science FoundationSwiss National Science Foundation
   (SNSF)European Commission [315230_173243]; European Research Council
   (ERC starting grant)European Research Council (ERC) [805337]; European
   Union's Horizon 2020 research and innovation program under the Marie
   Sklodowska-Curie Grant [754354]
FX L.T. gratefully acknowledges grant support from the Swiss National
   Science Foundation (Project grant 315230_173243) and European Research
   Council (ERC starting grant 805337). A.K. acknowledges funding from the
   European Union's Horizon 2020 research and innovation program under the
   Marie Sklodowska-Curie Grant Agreement No. 754354.
CR Anselme K, 2011, INT MATER REV, V56, P243, DOI 10.1179/1743280411Y.0000000001
   Azadi S, 2019, J BIOMED MATER RES A, V107, P1569, DOI 10.1002/jbm.a.36670
   Barber DL, 2006, NATURE, V439, P682, DOI 10.1038/nature04444
   Bashour KT, 2014, MOL CELL BIOL, V34, P955, DOI 10.1128/MCB.00842-13
   Bashour KT, 2014, P NATL ACAD SCI USA, V111, P2241, DOI 10.1073/pnas.1315606111
   Basu R, 2016, CELL, V165, P100, DOI 10.1016/j.cell.2016.01.021
   Bluestone JA, 2015, SCI TRANSL MED, V7, DOI 10.1126/scitranslmed.aad4134
   Blumenthal D, 2020, ELIFE, V9, DOI 10.7554/eLife.55995
   Cai HG, 2018, NAT NANOTECHNOL, V13, P610, DOI 10.1038/s41565-018-0113-3
   Carovac Aladin, 2011, Acta Inform Med, V19, P168, DOI 10.5455/aim.2011.19.168-171
   Cemerski S, 2008, IMMUNITY, V29, P414, DOI 10.1016/j.immuni.2008.06.014
   Cochran JR, 2001, J BIOL CHEM, V276, P28068, DOI 10.1074/jbc.M103280200
   Comrie WA, 2016, FRONT IMMUNOL, V7, P1, DOI 10.3389/fimmu.2016.00068
   Comrie WA, 2015, J CELL BIOL, V208, P475, DOI 10.1083/jcb.201406121
   Crompton JG, 2014, IMMUNOL REV, V257, P264, DOI 10.1111/imr.12135
   de la Zerda A, 2018, APL BIOENG, V2, DOI 10.1063/1.5006599
   Deeg J, 2013, NANO LETT, V13, P5619, DOI 10.1021/nl403266t
   Delcassian D, 2013, NANO LETT, V13, P5608, DOI 10.1021/nl403252x
   DEMBO M, 1988, PROC R SOC SER B-BIO, V234, P55, DOI 10.1098/rspb.1988.0038
   Doh J, 2006, P NATL ACAD SCI USA, V103, P5700, DOI 10.1073/pnas.0509404103
   Douplik A., 2013, RESPONSE TISSUE LASE
   Fesnak AD, 2016, NAT REV CANCER, V16, P566, DOI 10.1038/nrc.2016.97
   Fisher PJ, 2008, BLOOD, V112, P5037, DOI 10.1182/blood-2008-04-149526
   Friedl P, 2005, NAT REV IMMUNOL, V5, P532, DOI 10.1038/nri1647
   Fritzsche M., 2018, ORG IMMUNOLOGICAL SY
   Grakoui A, 1999, SCIENCE, V285, P221, DOI 10.1126/science.285.5425.221
   Guasch J, 2018, NANO LETT, V18, P5899, DOI 10.1021/acs.nanolett.8b02588
   Guimaraes CF, 2020, NAT REV MATER, V5, P351, DOI 10.1038/s41578-019-0169-1
   Harrison DL, 2019, FRONT PHYS-LAUSANNE, V7, DOI 10.3389/fphy.2019.00045
   Hickey JW, 2019, ADV MATER, V31, DOI 10.1002/adma.201807359
   Hong JS, 2018, NAT IMMUNOL, V19, P1379, DOI 10.1038/s41590-018-0259-z
   Hu KH, 2016, J CELL BIOL, V213, P535, DOI 10.1083/jcb.201511053
   Hui KL, 2017, P NATL ACAD SCI USA, V114, pE4175, DOI 10.1073/pnas.1614291114
   Hui KL, 2015, MOL BIOL CELL, V26, P685, DOI 10.1091/mbc.E14-03-0830
   Huse M, 2017, NAT REV IMMUNOL, V17, P679, DOI 10.1038/nri.2017.74
   Husson J, 2011, PLOS ONE, V6, DOI 10.1371/journal.pone.0019680
   Jain N, 2019, ANNU REV BIOMED ENG, V21, P267, DOI 10.1146/annurev-bioeng-062117-121224
   Judokusumo E, 2012, BIOPHYS J, V102, pL5, DOI 10.1016/j.bpj.2011.12.011
   June CH, 2018, SCIENCE, V359, P1361, DOI 10.1126/science.aar6711
   Kamble H, 2016, LAB CHIP, V16, P3193, DOI 10.1039/c6lc00607h
   Kerkar SP, 2010, CANCER RES, V70, P6725, DOI 10.1158/0008-5472.CAN-10-0735
   Kim ST, 2009, J BIOL CHEM, V284, P31028, DOI 10.1074/jbc.M109.052712
   Kim Y, 2014, MOL CANCER RES, V12, P1416, DOI 10.1158/1541-7786.MCR-13-0629
   Krieg M, 2019, NAT REV PHYS, V1, P41, DOI 10.1038/s42254-018-0001-7
   Lambert LH, 2017, NANO LETT, V17, P821, DOI 10.1021/acs.nanolett.6b04071
   Lee JH, 2015, INTEGR BIOL-UK, V7, P1442, DOI 10.1039/c5ib00215j
   Lei KW, 2020, MATER HORIZ, V7, P3196, DOI 10.1039/d0mh01285h
   Leslie NR, 2004, BIOCHEM J, V382, P1, DOI 10.1042/BJ20040825
   Levental KR, 2009, CELL, V139, P891, DOI 10.1016/j.cell.2009.10.027
   Li YC, 2010, J IMMUNOL, V184, P5959, DOI 10.4049/jimmunol.0900775
   Liu BY, 2014, CELL, V157, P357, DOI 10.1016/j.cell.2014.02.053
   Liu Y, 2016, P NATL ACAD SCI USA, V113, P5610, DOI 10.1073/pnas.1600163113
   Liu Z, 2016, NAT METHODS, V13, P143, DOI [10.1038/NMETH.3689, 10.1038/nmeth.3689]
   Ma R, 2019, P NATL ACAD SCI USA, V116, P16949, DOI 10.1073/pnas.1904034116
   Majedi FS, 2020, BIOMATERIALS, V252, DOI 10.1016/j.biomaterials.2020.120058
   Majedi FS, 2019, NANO LETT, V19, P6945, DOI 10.1021/acs.nanolett.9b02252
   Marshall BT, 2003, NATURE, V423, P190, DOI 10.1038/nature01605
   Matic J, 2013, NANO LETT, V13, P5090, DOI 10.1021/nl4022623
   Meng KP, 2020, J EXP MED, V217, DOI 10.1084/jem.20200053
   Meyer RA, 2015, SMALL, V11, P1519, DOI 10.1002/smll.201402369
   Min S, 2020, ADV MATER, V32, DOI 10.1002/adma.202004300
   Monks CRF, 1998, NATURE, V395, P82, DOI 10.1038/25764
   Mossman KD, 2005, SCIENCE, V310, P1191, DOI 10.1126/science.1119238
   Nataraj NM, 2018, J BIOMED MATER RES A, V106, P3001, DOI 10.1002/jbm.a.36489
   Natkanski E, 2013, SCIENCE, V340, P1587, DOI [10.1126/science.1237572, 10.1126/science.1238328]
   Nemir S, 2010, ANN BIOMED ENG, V38, P2, DOI 10.1007/s10439-009-9811-1
   O'Connor RS, 2012, J IMMUNOL, V189, P1330, DOI 10.4049/jimmunol.1102757
   Pan YJ, 2018, P NATL ACAD SCI USA, V115, P992, DOI 10.1073/pnas.1714900115
   Panciera T, 2020, NAT MATER, V19, P797, DOI 10.1038/s41563-020-0615-x
   Perica K, 2014, ACS NANO, V8, P2252, DOI 10.1021/nn405520d
   Ribas A, 2018, SCIENCE, V359, P1350, DOI 10.1126/science.aar4060
   Romano M, 2019, FRONT IMMUNOL, V10, DOI 10.3389/fimmu.2019.00043
   Rossy J, 2018, FRONT IMMUNOL, V9, DOI 10.3389/fimmu.2018.02638
   Sage PT, 2012, J IMMUNOL, V188, P3686, DOI 10.4049/jimmunol.1102594
   Saitakis M, 2017, ELIFE, V6, DOI 10.7554/eLife.23190
   Schraml BU, 2015, CURR OPIN IMMUNOL, V32, P13, DOI 10.1016/j.coi.2014.11.001
   Shen K, 2008, P NATL ACAD SCI USA, V105, P7791, DOI 10.1073/pnas.0710295105
   Solis AG, 2019, NATURE, V573, P69, DOI 10.1038/s41586-019-1485-8
   Stanley P, 2008, EMBO J, V27, P62, DOI 10.1038/sj.emboj.7601959
   Sunshine JC, 2014, BIOMATERIALS, V35, P269, DOI 10.1016/j.biomaterials.2013.09.050
   Tabdanov E., 2020, BIORXIV, DOI [10.1101/2020.04.21.051615, DOI 10.1101/2020.04.21.051615]
   Tamzalit F, 2020, P NATL ACAD SCI USA, V117, P4310, DOI 10.1073/pnas.1913220117
   Tamzalit F, 2019, SCI IMMUNOL, V4, DOI 10.1126/sciimmunol.aav5445
   Tang L, 2018, NAT BIOTECHNOL, V36, P707, DOI 10.1038/nbt.4181
   Tello-Lafoz M., 2020, BIORXIV, DOI [10.1101/2020.04.21.054304., DOI 10.1101/2020.04.21.054304, 10.1101/2020.04.21.054304]
   Thomas WE, 2002, CELL, V109, P913, DOI 10.1016/S0092-8674(02)00796-1
   Tseng P, 2012, NAT METHODS, V9, P1113, DOI [10.1038/NMETH.2210, 10.1038/nmeth.2210]
   Vorselen D, 2020, NAT COMMUN, V11, DOI 10.1038/s41467-019-13804-z
   Wahl A, 2019, P NATL ACAD SCI USA, V116, P5908, DOI 10.1073/pnas.1811516116
   Walling BL, 2018, FRONT IMMUNOL, V9, DOI 10.3389/fimmu.2018.00952
   Wei LX, 2020, ACS CENTRAL SCI, V6, P404, DOI 10.1021/acscentsci.9b01174
   Wei SC, 2018, CANCER DISCOV, V8, P1069, DOI 10.1158/2159-8290.CD-18-0367
   Whitlock B. M., 2018, THESIS
   Xie YQ, 2019, BIOMATER SCI-UK, V7, P1345, DOI 10.1039/c8bm01556b
   Yamakita Y, 2011, J IMMUNOL, V186, P2850, DOI 10.4049/jimmunol.1001667
   Yokosuka T, 2008, IMMUNITY, V29, P589, DOI 10.1016/j.immuni.2008.08.011
   Zhao B, 2020, CHEM SCI, V11, P8558, DOI 10.1039/d0sc01455a
   Zhao YL, 2019, IMMUNITY, V51, P1059, DOI 10.1016/j.immuni.2019.11.003
   Zhu C, 2019, NAT IMMUNOL, V20, P1269, DOI 10.1038/s41590-019-0491-1
NR 99
TC 0
Z9 0
U1 8
U2 19
PU AMER CHEMICAL SOC
PI WASHINGTON
PA 1155 16TH ST, NW, WASHINGTON, DC 20036 USA
SN 0001-4842
EI 1520-4898
J9 ACCOUNTS CHEM RES
JI Accounts Chem. Res.
PD DEC 15
PY 2020
VL 53
IS 12
BP 2777
EP 2790
DI 10.1021/acs.accounts.0c00486
PG 14
WC Chemistry, Multidisciplinary
SC Chemistry
GA PH0EG
UT WOS:000600096800003
PM 33258577
OA Green Submitted
DA 2021-10-29
ER

PT J
AU Qi, JP
   Rader, C
AF Qi, Junpeng
   Rader, Christoph
TI Redirecting cytotoxic T cells with chemically programmed antibodies
SO BIOORGANIC & MEDICINAL CHEMISTRY
LA English
DT Article
DE Chemical programming; Bispecific antibodies; Chimeric antigen receptors;
   T cells; Cancer cell surfaceome
ID MOLECULE BINDING-SITES; FOLATE-RECEPTOR; BISPECIFIC ANTIBODIES; ALDOLASE
   ANTIBODY; DRUG DISCOVERY; IMMUNOTHERAPY; CHEMOTHERAPY; POCKETOME;
   THERAPY; DESIGN
AB T-cell engaging bispecific antibodies (T-biAbs) mediate potent and selective cytotoxicity by combining specificities for target and effector cells in one molecule. Chemically programmed T-biAbs (cp-T-biAbs) are precisely assembled compositions of (i) small molecules that govern cancer cell surface targeting with high affinity and specificity and (ii) antibodies that recruit and activate T cells and equip the small molecule with confined biodistribution and longer circulatory half-life. Conceptually similar to cp-T-biAbs, switchable chimeric antigen receptor T cells (sCAR-Ts) can also be put under the control of small molecules by using a chemically programmed antibody as a bispecific adaptor molecule. As such, cp-T-biAbs and cp-sCAR-Ts can endow small molecules with the power of cancer immunotherapy. We here review the concept of chemically programmed antibodies for recruiting and activating T cells as a promising strategy for broadening the utility of small molecules in cancer therapy.
C1 [Qi, Junpeng; Rader, Christoph] Scripps Res Inst, Dept Immunol & Microbiol, Jupiter, FL 33458 USA.
RP Qi, JP; Rader, C (corresponding author), Scripps Res Inst, Dept Immunol & Microbiol, Jupiter, FL 33458 USA.
EM jqi@scripps.edu; crader@scripps.edu
RI Qi, Junpeng/AAH-5525-2020
OI Rader, Christoph/0000-0001-9955-3454
FU National Institutes of Health (NIH)United States Department of Health &
   Human ServicesNational Institutes of Health (NIH) - USA [R01 CA174844,
   R01 CA181258, R01 CA204484]
FX This review was supported by National Institutes of Health (NIH) grants
   R01 CA174844, R01 CA181258, and R01 CA204484.
CR Abel R, 2017, CURR OPIN STRUC BIOL, V43, P38, DOI 10.1016/j.sbi.2016.10.007
   Barbas CF, 1997, SCIENCE, V278, P2085, DOI 10.1126/science.278.5346.2085
   Bhagavat R, 2018, STRUCTURE, V26, P499, DOI 10.1016/j.str.2018.02.001
   Bouchkouj N, 2019, CLIN CANCER RES, V25, P1702, DOI 10.1158/1078-0432.CCR-18-2743
   Cai B, 2019, J AM CHEM SOC, V141, P17057, DOI 10.1021/jacs.9b08085
   Cao Y, 2016, ANGEW CHEM INT EDIT, V55, P7520, DOI 10.1002/anie.201601902
   Carter AJ, 2019, DRUG DISCOV TODAY, V24, P2111, DOI 10.1016/j.drudis.2019.06.020
   Cho BK, 1997, BIOCONJUGATE CHEM, V8, P338, DOI 10.1021/bc9700244
   Chow VA, 2018, BLOOD, V132, P777, DOI 10.1182/blood-2018-04-839217
   Cui HT, 2012, J BIOL CHEM, V287, P28206, DOI 10.1074/jbc.M112.384594
   de la Roche M, 2016, NAT REV IMMUNOL, V16, P421, DOI 10.1038/nri.2016.54
   Feldmann A, 2019, CANCER IMMUNOL IMMUN, V68, P1713, DOI 10.1007/s00262-019-02399-5
   Fernandez M, 2018, CHEM SCI, V9, P790, DOI 10.1039/c7sc04004k
   Gavrilyuk JI, 2009, BIOORG MED CHEM LETT, V19, P1421, DOI 10.1016/j.bmcl.2009.01.028
   Gerry CJ, 2018, NAT REV DRUG DISCOV, V17, P333, DOI 10.1038/nrd.2018.53
   Ghersi Dario, 2011, Journal of Structural and Functional Genomics, V12, P109, DOI 10.1007/s10969-011-9110-6
   Goodnow RA, 2017, NAT REV DRUG DISCOV, V16, P131, DOI 10.1038/nrd.2016.213
   GROSS G, 1989, P NATL ACAD SCI USA, V86, P10024, DOI 10.1073/pnas.86.24.10024
   Hatfield DL, 2002, MOL CELL BIOL, V22, P3565, DOI 10.1128/MCB.22.11.3565-3576.2002
   Hutchings CJ, 2020, EXPERT OPIN BIOL TH, V20, P925, DOI 10.1080/14712598.2020.1745770
   Johnson S, 2010, J MOL BIOL, V399, P436, DOI 10.1016/j.jmb.2010.04.001
   June CH, 2018, SCIENCE, V359, P1361, DOI 10.1126/science.aar6711
   Kantarjian H, 2017, NEW ENGL J MED, V376, P836, DOI 10.1056/NEJMoa1609783
   Kim CH, 2013, P NATL ACAD SCI USA, V110, P17796, DOI 10.1073/pnas.1316026110
   Kitchen DB, 2004, NAT REV DRUG DISCOV, V3, P935, DOI 10.1038/nrd1549
   Kohl U, 2018, HUM GENE THER, V29, P559, DOI 10.1089/hum.2017.254
   KRANZ DM, 1995, P NATL ACAD SCI USA, V92, P9057, DOI 10.1073/pnas.92.20.9057
   Kufareva I, 2012, NUCLEIC ACIDS RES, V40, pD535, DOI 10.1093/nar/gkr825
   Kularatne SA, 2013, ANGEW CHEM INT EDIT, V52, P12101, DOI 10.1002/anie.201306866
   Kularatne SA, 2010, J MED CHEM, V53, P7767, DOI 10.1021/jm100729b
   Labrijn AF, 2019, NAT REV DRUG DISCOV, V18, P585, DOI 10.1038/s41573-019-0028-1
   LIU MA, 1988, SCIENCE, V239, P395, DOI 10.1126/science.3257303
   Ma JSY, 2016, P NATL ACAD SCI USA, V113, pE450, DOI 10.1073/pnas.1524193113
   Minutolo NG, 2019, FRONT ONCOL, V9, DOI 10.3389/fonc.2019.00176
   Mullard A, 2019, NAT REV DRUG DISCOV, V18, P733, DOI 10.1038/d41573-019-00159-9
   Neri D, 2018, ANNU REV BIOCHEM, V87, P479, DOI 10.1146/annurev-biochem-062917-012550
   O'Leary MC, 2019, CLIN CANCER RES, V25, P1142, DOI 10.1158/1078-0432.CCR-18-2035
   Oprea TI, 2018, NAT REV DRUG DISCOV, V17, P317, DOI 10.1038/nrd.2018.14
   Patterson JT, 2017, BIOORG MED CHEM LETT, V27, P5490, DOI 10.1016/j.bmcl.2017.09.065
   Peng L, 2006, NAT CHEM BIOL, V2, P381, DOI 10.1038/nchembio798
   Qi JP, 2020, ANGEW CHEM INT EDIT, V59, P12178, DOI 10.1002/anie.202005432
   Qi JP, 2019, FRONT IMMUNOL, V10, DOI 10.3389/fimmu.2019.01994
   Rader C, 2003, J MOL BIOL, V332, P889, DOI 10.1016/S0022-2836(03)00992-6
   Rader C, 2003, P NATL ACAD SCI USA, V100, P5396, DOI 10.1073/pnas.0931308100
   Rader C, 2020, CURR OPIN BIOTECH, V65, P9, DOI 10.1016/j.copbio.2019.11.020
   Rader C, 2019, METHODS, V154, P1, DOI 10.1016/j.ymeth.2018.12.004
   Rader C, 2014, TRENDS BIOTECHNOL, V32, P186, DOI 10.1016/j.tibtech.2014.02.003
   Rodgers DT, 2016, P NATL ACAD SCI USA, V113, pE459, DOI 10.1073/pnas.1524155113
   Roy EJ, 1998, INT J CANCER, V76, P761, DOI 10.1002/(SICI)1097-0215(19980529)76:5<761::AID-IJC23>3.3.CO;2-F
   Rund LA, 1999, INT J CANCER, V83, P141, DOI 10.1002/(SICI)1097-0215(19990924)83:1<141::AID-IJC24>3.0.CO;2-0
   Sadelain M, 2017, NATURE, V545, P423, DOI 10.1038/nature22395
   Viaud S, 2018, P NATL ACAD SCI USA, V115, pE10898, DOI 10.1073/pnas.1810060115
   Volkamer A, 2010, J CHEM INF MODEL, V50, P2041, DOI 10.1021/ci100241y
   Walseng E, 2016, J BIOL CHEM, V291, P19661, DOI 10.1074/jbc.M116.745588
   Wang MH, 2020, NEW ENGL J MED, V382, P1331, DOI 10.1056/NEJMoa1914347
   Wang WW, 2020, J MED CHEM, V63, P3834, DOI 10.1021/acs.jmedchem.9b01237
   Wu XF, 2019, METHODS, V154, P3, DOI 10.1016/j.ymeth.2018.08.010
   Xia W, 2010, J MED CHEM, V53, P6811, DOI 10.1021/jm100509v
   Xu D, 2016, MOL BIOSYST, V12, P3067, DOI 10.1039/c6mb00231e
   Young TS, 2010, J BIOL CHEM, V285, P11039, DOI 10.1074/jbc.R109.091306
   Zahnd C, 2004, J BIOL CHEM, V279, P18870, DOI 10.1074/jbc.M309169200
   Zhao JW, 2020, BIOMEDICINES, V8, DOI 10.3390/biomedicines8090307
   Zhou JH, 2006, CLIN CANCER RES, V12, P2224, DOI 10.1158/1078-0432.CCR-05-1524
NR 63
TC 0
Z9 0
U1 0
U2 0
PU PERGAMON-ELSEVIER SCIENCE LTD
PI OXFORD
PA THE BOULEVARD, LANGFORD LANE, KIDLINGTON, OXFORD OX5 1GB, ENGLAND
SN 0968-0896
EI 1464-3391
J9 BIOORGAN MED CHEM
JI Bioorg. Med. Chem.
PD DEC 15
PY 2020
VL 28
IS 24
AR 115834
DI 10.1016/j.bmc.2020.115834
PG 6
WC Biochemistry & Molecular Biology; Chemistry, Medicinal; Chemistry,
   Organic
SC Biochemistry & Molecular Biology; Pharmacology & Pharmacy; Chemistry
GA PL8GJ
UT WOS:000603352800005
PM 33166926
DA 2021-10-29
ER

PT J
AU Driouk, L
   Gicobi, JK
   Kamihara, Y
   Rutherford, K
   Dranoff, G
   Ritz, J
   Baumeister, SHC
AF Driouk, Lina
   Gicobi, Joanina K.
   Kamihara, Yusuke
   Rutherford, Kayleigh
   Dranoff, Glenn
   Ritz, Jerome
   Baumeister, Susanne H. C.
TI Chimeric Antigen Receptor T Cells Targeting NKG2D-Ligands Show Robust
   Efficacy Against Acute Myeloid Leukemia and T-Cell Acute Lymphoblastic
   Leukemia
SO FRONTIERS IN IMMUNOLOGY
LA English
DT Article
DE CAR T cells; acute myeloid leukemia; T cell acute lymphoblastic
   leukemia; NKG2D-ligands; NKG2D activating receptor
ID NKG2D LIGAND EXPRESSION; TRANS-RETINOIC ACID; GEMTUZUMAB OZOGAMICIN;
   OLDER PATIENTS; VALPROIC ACID; CAR; IMMUNOTHERAPY; THERAPY; COMBINATION;
   CHILDREN
AB CAR T cell approaches to effectively target AML and T-ALL without off-tumor effects on healthy myeloid or T cell compartments respectively are an unmet medical need. NKG2D-ligands are a promising target given their absence on healthy cells and surface expression in a wide range of malignancies. NKG2D-ligand expression has been reported in a substantial group of patients with AML along with evidence for prognostic significance. However, reports regarding the prevalence and density of NKG2D-ligand expression in AML vary and detailed studies to define whether low level expression is sufficient to trigger NKG2D-ligand directed CART cell responses are lacking. NKG2D ligand expression in T-ALL has not previously been interrogated. Here we report that NKG2D-ligands are expressed in T-ALL cell lines and primary T-ALL. We confirm that NKG2D-ligands are frequently surface expressed in primary AML, albeit at relatively low levels. Utilizing CAR T cells incorporating the natural immune receptor NKG2D as the antigen binding domain, we demonstrate striking in vitro activity of CAR T cells targeting NKG2D-ligands against AML and T-ALL cell lines and show that even low-level ligand expression in primary AML targets results in robust NKG2D-CAR activity. We found that NKG2D-ligand expression can be selectively enhanced in low-expressing AML cell lines and primary AML blasts via pharmacologic HDAC inhibition. Such pharmacologic NKG2D-ligand induction results in enhanced NKG2D-CAR anti-leukemic activity without affecting healthy PBMC, thereby providing rationale for the combination of HDAC-inhibitors with NKG2D-CAR T cell therapy as a potential strategy to achieve clinical NKG2D-CAR T cell efficacy in AML.
C1 [Driouk, Lina; Gicobi, Joanina K.; Kamihara, Yusuke; Ritz, Jerome; Baumeister, Susanne H. C.] Dana Farber Canc Inst, Div Hematol Malignancies, Boston, MA 02115 USA.
   [Rutherford, Kayleigh] Harvard TH Chan Sch Publ Hlth, Dept Biostat, Boston, MA USA.
   [Dranoff, Glenn] Novartis Inst Biomed Res, Cambridge, MA USA.
   [Ritz, Jerome; Baumeister, Susanne H. C.] Harvard Med Sch, Boston, MA 02115 USA.
   [Baumeister, Susanne H. C.] Dana Farber Canc Inst, Div Pediat Oncol, Boston, MA 02115 USA.
   [Baumeister, Susanne H. C.] Boston Childrens Hosp, Div Pediat Hematol Oncol, Boston, MA 02115 USA.
RP Baumeister, SHC (corresponding author), Dana Farber Canc Inst, Div Hematol Malignancies, Boston, MA 02115 USA.; Baumeister, SHC (corresponding author), Harvard Med Sch, Boston, MA 02115 USA.; Baumeister, SHC (corresponding author), Dana Farber Canc Inst, Div Pediat Oncol, Boston, MA 02115 USA.; Baumeister, SHC (corresponding author), Boston Childrens Hosp, Div Pediat Hematol Oncol, Boston, MA 02115 USA.
EM susanne_baumeister@dfci.harvard.edu
FU Leukemia and Lymphoma Society Specialized Center of ResearchLeukemia and
   Lymphoma Society [LLS SCOR 7009-12]; German Academic Scholarship
   Foundation; Alex's Lemonade Stand Foundation Centers of Excellence grant
FX Leukemia and Lymphoma Society Specialized Center of Research LLS SCOR
   7009-12 (JR and GD), German Academic Scholarship Foundation (LD), and
   Alex's Lemonade Stand Foundation Centers of Excellence grant (SB).
CR Appelbaum FR, 2006, BLOOD, V107, P3481, DOI 10.1182/blood-2005-09-3724
   Barber A, 2011, GENE THER, V18, P509, DOI 10.1038/gt.2010.174
   Barber A, 2008, EXP HEMATOL, V36, P1318, DOI 10.1016/j.exphem.2008.04.010
   Barber A, 2008, J IMMUNOL, V180, P72, DOI 10.4049/jimmunol.180.1.72
   Barber A, 2007, CANCER RES, V67, P5003, DOI 10.1158/0008-5472.CAN-06-4047
   Baumeister SH, 2019, CANCER IMMUNOL RES, V7, P100, DOI 10.1158/2326-6066.CIR-18-0307
   Bewersdorf JP, 2019, THER ADV HEMATOL, V10, DOI 10.1177/2040620718816698
   Breman E, 2018, FRONT IMMUNOL, V9, DOI 10.3389/fimmu.2018.02940
   Cummins KD, 2018, LEUKEMIA LYMPHOMA, V59, P1539, DOI 10.1080/10428194.2017.1375107
   Diermayr S, 2008, BLOOD, V111, P1428, DOI 10.1182/blood-2007-07-101311
   Fernandez L, 2017, CLIN CANCER RES, V23, P5824, DOI 10.1158/1078-0432.CCR-17-0075
   Fry TJ, 2018, NAT MED, V24, P20, DOI 10.1038/nm.4441
   Gardner RA, 2017, BLOOD, V129, P3322, DOI 10.1182/blood-2017-02-769208
   Gomes-Silva D, 2017, BLOOD, V130, P285, DOI 10.1182/blood-2017-01-761320
   Groh V, 1999, P NATL ACAD SCI USA, V96, P6879, DOI 10.1073/pnas.96.12.6879
   Grupp SA, 2013, NEW ENGL J MED, V368, P1509, DOI 10.1056/NEJMoa1215134
   Guilloton F, 2005, LEUKEMIA, V19, P2206, DOI 10.1038/sj.leu.2403952
   Han YL, 2018, J HEMATOL ONCOL, V11, DOI 10.1186/s13045-018-0635-z
   Hansen CHF, 2013, EUR J IMMUNOL, V43, P447, DOI 10.1002/eji.201242462
   Hilpert J, 2012, J IMMUNOL, V189, P1360, DOI 10.4049/jimmunol.1200796
   Hirakawa M, 2016, JCI INSIGHT, V1, DOI 10.1172/jci.insight.89278
   Hue S, 2004, IMMUNITY, V21, P367, DOI 10.1016/j.immuni.2004.06.018
   Kenderian SS, 2015, LEUKEMIA, V29, P1637, DOI 10.1038/leu.2015.52
   Kim MY, 2018, CELL, V173, P1439, DOI 10.1016/j.cell.2018.05.013
   Kochenderfer JN, 2017, MOL THER, V25, P2245, DOI 10.1016/j.ymthe.2017.07.004
   Lanier LL, 2015, CANCER IMMUNOL RES, V3, P575, DOI 10.1158/2326-6066.CIR-15-0098
   Lynn RC, 2015, BLOOD, V125, P3466, DOI 10.1182/blood-2014-11-612721
   Mastaglio S, 2018, BLOOD ADV, V2, P335, DOI 10.1182/bloodadvances.2017015230
   Maude SL, 2018, NEW ENGL J MED, V378, P439, DOI 10.1056/NEJMoa1709866
   Mckoy JM, 2007, LEUKEMIA RES, V31, P599, DOI 10.1016/j.leukres.2006.07.005
   Murad JM, 2018, CYTOTHERAPY, V20, P952, DOI 10.1016/j.jcyt.2018.05.001
   Murthy GSG, 2019, LEUKEMIA LYMPHOMA, V60, P1171, DOI 10.1080/10428194.2018.1522442
   Neelapu SS, 2017, NEW ENGL J MED, V377, P2531, DOI 10.1056/NEJMoa1707447
   Newrzela Sebastian, 2009, V506, P71, DOI 10.1007/978-1-59745-409-4_6
   Nowbakht P, 2005, BLOOD, V105, P3615, DOI 10.1182/blood-2004-07-2585
   Parihar R, 2019, CANCER IMMUNOL RES, V7, P363, DOI 10.1158/2326-6066.CIR-18-0572
   Park JH, 2018, NEW ENGL J MED, V378, P449, DOI 10.1056/NEJMoa1709919
   Pende D, 2005, BLOOD, V105, P2066, DOI 10.1182/blood-2004-09-3548
   Png YT, 2017, BLOOD ADV, V1, P2348, DOI 10.1182/bloodadvances.2017009928
   Poggi A, 2009, LEUKEMIA, V23, P641, DOI 10.1038/leu.2008.354
   Rohner A, 2007, LEUKEMIA RES, V31, P1393, DOI 10.1016/j.leukres.2007.02.020
   Salih HR, 2003, BLOOD, V102, P1389, DOI 10.1182/blood-2003-01-0019
   Sanchez-Correa B, 2011, CANCER IMMUNOL IMMUN, V60, P1195, DOI 10.1007/s00262-011-1050-2
   Schlegel P, 2015, J IMMUNOL RES, V2015, DOI 10.1155/2015/473175
   Sentman ML, 2016, J IMMUNOL, V197, P4674, DOI 10.4049/jimmunol.1600769
   Soriano AO, 2007, BLOOD, V110, P2302, DOI 10.1182/blood-2007-03-078576
   Spear Paul, 2013, Cancer Immun, V13, P8
   Spear P, 2013, IMMUNOL CELL BIOL, V91, P435, DOI 10.1038/icb.2013.17
   Tao KL, 2018, CANCER CHEMOTH PHARM, V82, P815, DOI 10.1007/s00280-018-3670-0
   Tasian SK, 2018, THER ADV HEMATOL, V9, P135, DOI 10.1177/2040620718774268
   Thein MS, 2013, CANCER-AM CANCER SOC, V119, P2720, DOI 10.1002/cncr.28129
   Turtle CJ, 2016, SCI TRANSL MED, V8, DOI 10.1126/scitranslmed.aaf8621
   VanSeggelen H, 2015, MOL THER, V23, P1600, DOI 10.1038/mt.2015.119
   Walter RB, 2014, HAEMATOLOGICA, V99, P54, DOI 10.3324/haematol.2013.096545
   Zhang T, 2005, BLOOD, V106, P1544, DOI 10.1182/blood-2004-11-4365
   Zhang T, 2007, CANCER RES, V67, P11029, DOI 10.1158/0008-5472.CAN-07-2251
   Zhang T, 2006, CANCER RES, V66, P5927, DOI 10.1158/0008-5472.CAN-06-0130
   Zwaan CM, 2015, J CLIN ONCOL, V33, P2949, DOI 10.1200/JCO.2015.62.8289
NR 58
TC 3
Z9 4
U1 0
U2 0
PU FRONTIERS MEDIA SA
PI LAUSANNE
PA AVENUE DU TRIBUNAL FEDERAL 34, LAUSANNE, CH-1015, SWITZERLAND
SN 1664-3224
J9 FRONT IMMUNOL
JI Front. Immunol.
PD DEC 15
PY 2020
VL 11
AR 580328
DI 10.3389/fimmu.2020.580328
PG 17
WC Immunology
SC Immunology
GA PL3HF
UT WOS:000603016400001
PM 33384686
OA gold, Green Published
DA 2021-10-29
ER

PT J
AU Zhang, MM
   Huang, H
AF Zhang, Mingming
   Huang, He
TI How to Combine the Two Landmark Treatment Methods-Allogeneic
   Hematopoietic Stem Cell Transplantation and Chimeric Antigen Receptor T
   Cell Therapy Together to Cure High-Risk B Cell Acute Lymphoblastic
   Leukemia?
SO FRONTIERS IN IMMUNOLOGY
LA English
DT Review
DE chimeric antigen receptor; acute lymphoblastic leukemia; relapsed or
   refractory; graft versus host disease; minimal residual disease; stem
   cell transplant
ID MINIMAL RESIDUAL DISEASE; VERSUS-HOST-DISEASE; DONOR LEUKOCYTE
   INFUSIONS; TERM-FOLLOW-UP; ADULT PATIENTS; ADOPTIVE IMMUNOTHERAPY;
   LYMPHOCYTE INFUSION; REGULATORY CELLS; OUTCOMES; GVHD
AB Allogeneic hematopoietic stem cell transplantation (allo-HSCT) has made tremendous progress in the last few decades and is increasingly being used worldwide. The success of haploidentical HSCT has made it possible to have "a donor for everyone". Patients who received transplantation in remission may have a favorable outcome, while those who were transplanted in advanced stages of disease have a poor prognosis. Although chimeric antigen receptor T (CAR-T) cell therapy is currently a milestone in the immunotherapy of relapsed or refractory (R/R) B cell acute lymphoblastic leukemia (B-ALL) and has demonstrated high remission rates in patients previously treated in multiple lines, the relatively high relapse rate remains a barrier to CAR-T cell therapy becoming an excellent cure option. Therefore, combining these two approaches (allo-HSCT and CAR-T cell therapy) is an attractive area of research to further improve the prognosis of R/R B-ALL. In this review, we will discuss the current clinical practices of combining allo-HSCT with CAR-T cell therapy based on available data, including CAR-T cells as a bridge to allo-HSCT for R/R B-ALL and CAR-T cell infusion for post-transplant relapse. We will further explore not only other possible ways to combine the two approaches, including CAR-T cell therapy to clear minimal residual disease peri-transplantation and incorporation of CAR technology to treat graft-versus-host disease, but also the potential of CAR-T cells as a part of allo-HSCT.
C1 [Zhang, Mingming; Huang, He] Zhejiang Univ, Affiliated Hosp 1, Bone Marrow Transplantat Ctr, Sch Med, Hangzhou, Peoples R China.
   [Zhang, Mingming; Huang, He] Zhejiang Univ, Inst Hematol, Hangzhou, Peoples R China.
   [Zhang, Mingming; Huang, He] Zhejiang Engn Lab Stem Cell & Cellular Immunother, Hangzhou, Peoples R China.
RP Huang, H (corresponding author), Zhejiang Univ, Affiliated Hosp 1, Bone Marrow Transplantat Ctr, Sch Med, Hangzhou, Peoples R China.; Huang, H (corresponding author), Zhejiang Univ, Inst Hematol, Hangzhou, Peoples R China.; Huang, H (corresponding author), Zhejiang Engn Lab Stem Cell & Cellular Immunother, Hangzhou, Peoples R China.
EM huanghe@zju.edu.cn
FU National Natural Science Foundation of ChinaNational Natural Science
   Foundation of China (NSFC) [81800178]
FX This work was supported by the National Natural Science Foundation of
   China (81800178).
CR Asai O, 1998, J CLIN INVEST, V101, P1835, DOI 10.1172/JCI1268
   Ayuk F, 2020, HAEMATOLOGICA, V105, pE322, DOI 10.3324/haematol.2019.245969
   Bashey A, 2013, J CLIN ONCOL, V31, P1310, DOI 10.1200/JCO.2012.44.3523
   Bassan R, 2009, BLOOD, V113, P4153, DOI 10.1182/blood-2008-11-185132
   Beldjord K, 2014, BLOOD, V123, P3739, DOI 10.1182/blood-2014-01-547695
   Bertaina A, 2018, BLOOD, V132, P2594, DOI 10.1182/blood-2018-07-861575
   Bhojwani D, 2013, LANCET ONCOL, V14, pE205, DOI 10.1016/S1470-2045(12)70580-6
   Blazar BR, 2012, NAT REV IMMUNOL, V12, P443, DOI 10.1038/nri3212
   Boardman DA, 2017, AM J TRANSPLANT, V17, P931, DOI 10.1111/ajt.14185
   Bruce DW, 2017, J CLIN INVEST, V127, P1813, DOI 10.1172/JCI91816
   Brudno JN, 2016, J CLIN ONCOL, V34, P1112, DOI 10.1200/JCO.2015.64.5929
   Bruggemann M, 2006, BLOOD, V107, P1116, DOI 10.1182/blood-2005-07-2708
   Brunstein CG, 2016, BLOOD, V127, P1044, DOI 10.1182/blood-2015-06-653667
   Brunstein CG, 2011, BLOOD, V117, P1061, DOI 10.1182/blood-2010-07-293795
   Cai B, 2016, J HEMATOL ONCOL, V9, DOI 10.1186/s13045-016-0357-z
   Chaleff S, 2007, CYTOTHERAPY, V9, P746, DOI 10.1080/14653240701644000
   Chang ZL, 2017, TRENDS MOL MED, V23, P430, DOI 10.1016/j.molmed.2017.03.002
   Choi SJ, 2005, BONE MARROW TRANSPL, V36, P163, DOI 10.1038/sj.bmt.1705024
   Collins RH, 1997, J CLIN ONCOL, V15, P433, DOI 10.1200/JCO.1997.15.2.433
   Cruz CRY, 2013, BLOOD, V122, P2965, DOI 10.1182/blood-2013-06-506741
   D'Souza A, 2020, BIOL BLOOD MARROW TR, V26, pE177, DOI 10.1016/j.bbmt.2020.04.013
   Dai HR, 2015, ONCOIMMUNOLOGY, V4, DOI 10.1080/2162402X.2015.1027469
   Dawson NAJ, 2019, JCI INSIGHT, V4, DOI 10.1172/jci.insight.123672
   Di Ianni M, 2011, BLOOD, V117, P3921, DOI 10.1182/blood-2010-10-311894
   Di Stasi A, 2014, BIOL BLOOD MARROW TR, V20, P1975, DOI 10.1016/j.bbmt.2014.08.013
   Du J, 2017, BLOOD, V129, P3121, DOI 10.1182/blood-2016-11-752444
   El-Jurdi N, 2013, IMMUNOTHERAPY-UK, V5, P457, DOI [10.2217/imt.13.31, 10.2217/IMT.13.31]
   Elinav E, 2008, GASTROENTEROLOGY, V134, P2014, DOI 10.1053/j.gastro.2008.02.060
   Elinav E, 2009, GASTROENTEROLOGY, V136, P1721, DOI 10.1053/j.gastro.2009.01.049
   Forman SJ, 2013, BLOOD, V121, P1077, DOI 10.1182/blood-2012-08-234492
   Fransson M, 2012, J NEUROINFLAMM, V9, DOI 10.1186/1742-2094-9-112
   Gardner RA, 2017, BLOOD, V129, P3322, DOI 10.1182/blood-2017-02-769208
   Ghosh A, 2017, NAT MED, V23, P242, DOI 10.1038/nm.4258
   Gokbuget N, 2012, BLOOD, V120, P1868, DOI 10.1182/blood-2011-09-377713
   Green EA, 2002, IMMUNITY, V16, P183, DOI 10.1016/S1074-7613(02)00279-0
   Grupp SA, 2018, BLOOD, V132, DOI 10.1182/blood-2018-99-112599
   Grupp SA, 2013, NEW ENGL J MED, V368, P1509, DOI 10.1056/NEJMoa1215134
   Gu B, 2021, BONE MARROW TRANSPL, V56, P91, DOI 10.1038/s41409-020-0982-6
   Hashmi S, 2016, LANCET HAEMATOL, V3, pE45, DOI 10.1016/S2352-3026(15)00224-0
   Hay KA, 2019, BLOOD, V133, P1652, DOI 10.1182/blood-2018-11-883710
   Highfill SL, 2010, BLOOD, V116, P5738, DOI 10.1182/blood-2010-06-287839
   Hoffmann P, 2009, EUR J IMMUNOL, V39, P1088, DOI 10.1002/eji.200838904
   Holowiecki J, 2008, BRIT J HAEMATOL, V142, P227, DOI 10.1111/j.1365-2141.2008.07185.x
   Hombach AA, 2009, GENE THER, V16, P1088, DOI 10.1038/gt.2009.75
   Hu YX, 2019, BONE MARROW TRANSPL, V54, P1208, DOI 10.1038/s41409-018-0403-2
   Hu YX, 2017, CLIN CANCER RES, V23, P3297, DOI 10.1158/1078-0432.CCR-16-1799
   Huang XJ, 2007, HAEMATOLOGICA, V92, P414, DOI 10.3324/haematol.10570
   Jacoby E, 2016, BLOOD, V127, P1361, DOI 10.1182/blood-2015-08-664250
   Jagasia M, 2012, BLOOD, V119, P296, DOI 10.1182/blood-2011-06-364265
   Jain T, 2019, BIOL BLOOD MARROW TR, V25, P2305, DOI 10.1016/j.bbmt.2019.08.015
   Jiang HW, 2019, AM J HEMATOL, V94, P1113, DOI 10.1002/ajh.25582
   Ju XS, 2016, J IMMUNOL, V197, P4613, DOI 10.4049/jimmunol.1600339
   Kansagra Ankit J, 2019, Biol Blood Marrow Transplant, V25, pe76, DOI 10.1016/j.bbmt.2018.12.068
   Kawalekar OU, 2016, IMMUNITY, V44, P380, DOI 10.1016/j.immuni.2016.01.021
   Kebriaei P, 2016, J CLIN INVEST, V126, P3363, DOI 10.1172/JCI86721
   Kochenderfer JN, 2013, BLOOD, V122, P4129, DOI 10.1182/blood-2013-08-519413
   Lang P, 2015, BONE MARROW TRANSPL, V50, pS6, DOI 10.1038/bmt.2015.87
   Lee DW, 2015, LANCET, V385, P517, DOI 10.1016/S0140-6736(14)61403-3
   Lee DW, 2016, BLOOD, V128, DOI 10.1182/blood.V128.22.218.218
   Levine JE, 2008, BONE MARROW TRANSPL, V42, P201, DOI 10.1038/bmt.2008.135
   Locatelli F, 2017, BLOOD, V130, P677, DOI 10.1182/blood-2017-04-779769
   Locke FL, 2019, LANCET ONCOL, V20, P31, DOI 10.1016/S1470-2045(18)30864-7
   Luo Y, 2014, BLOOD, V124, P2735, DOI 10.1182/blood-2014-04-571570
   MacDonald KG, 2016, J CLIN INVEST, V126, P1413, DOI 10.1172/JCI82771
   Martelli MF, 2014, BLOOD, V124, P638, DOI 10.1182/blood-2014-03-564401
   Masteller EL, 2005, J IMMUNOL, V175, P3053, DOI 10.4049/jimmunol.175.5.3053
   Maude SL, 2018, NEW ENGL J MED, V378, P439, DOI 10.1056/NEJMoa1709866
   Maude SL, 2014, NEW ENGL J MED, V371, P1507, DOI 10.1056/NEJMoa1407222
   Mekala DJ, 2005, BLOOD, V105, P2090, DOI 10.1182/blood-2004-09-3579
   Mi JQ, 2012, LEUKEMIA, V26, P1507, DOI 10.1038/leu.2012.23
   Michallet AS, 2005, BONE MARROW TRANSPL, V35, P601, DOI 10.1038/sj.bmt.1704807
   Nayak S, 2015, BLOOD, V126, DOI 10.1182/blood.V126.23.3502.3502
   Neelapu SS, 2017, NEW ENGL J MED, V377, P2531, DOI 10.1056/NEJMoa1707447
   Noyan F, 2017, AM J TRANSPLANT, V17, P917, DOI 10.1111/ajt.14175
   Olson JA, 2010, BLOOD, V115, P4293, DOI 10.1182/blood-2009-05-222190
   Park JH, 2018, NEW ENGL J MED, V378, P449, DOI 10.1056/NEJMoa1709919
   Passweg JR, 2020, BONE MARROW TRANSPL, V55, P1604, DOI 10.1038/s41409-020-0826-4
   Passweg JR, 2019, BONE MARROW TRANSPL, V54, P1575, DOI 10.1038/s41409-019-0465-9
   Patel B, 2010, BRIT J HAEMATOL, V148, P80, DOI 10.1111/j.1365-2141.2009.07941.x
   Poon LM, 2013, BIOL BLOOD MARROW TR, V19, P1059, DOI 10.1016/j.bbmt.2013.04.014
   Porter DL, 2011, NEW ENGL J MED, V365, P725, DOI 10.1056/NEJMoa1103849
   Raiola AM, 2014, BIOL BLOOD MARROW TR, V20, P1573, DOI 10.1016/j.bbmt.2014.05.029
   Ribera JM, 2014, J CLIN ONCOL, V32, P1595, DOI 10.1200/JCO.2013.52.2425
   Rosenberg SA, 2009, CURR OPIN IMMUNOL, V21, P233, DOI 10.1016/j.coi.2009.03.002
   Ruggeri L, 2002, SCIENCE, V295, P2097, DOI 10.1126/science.1068440
   Scarisbrick JJ, 2015, BONE MARROW TRANSPL, V50, P62, DOI 10.1038/bmt.2014.227
   Schuster SJ, 2019, NEW ENGL J MED, V380, P45, DOI 10.1056/NEJMoa1804980
   Schuster SJ, 2017, NEW ENGL J MED, V377, P2545, DOI 10.1056/NEJMoa1708566
   Shrestha B, 2020, J CLIN INVEST, V130, P4652, DOI 10.1172/JCI135754
   Spyridonidis A, 2012, LEUKEMIA, V26, P1211, DOI 10.1038/leu.2011.351
   Summers C, 2018, BLOOD, V132, DOI 10.1182/blood-2018-99-115599
   Tang QZ, 2004, J EXP MED, V199, P1455, DOI 10.1084/jem.20040139
   Theil A, 2015, CYTOTHERAPY, V17, P473, DOI 10.1016/j.jcyt.2014.11.005
   Turtle CJ, 2016, J CLIN INVEST, V126, P2123, DOI 10.1172/JCI85309
   van den Brink MRM, 2010, BIOL BLOOD MARROW TR, V16, pS138, DOI 10.1016/j.bbmt.2009.10.023
   Wang Y, 2011, BIOL BLOOD MARROW TR, V17, P821, DOI 10.1016/j.bbmt.2010.08.023
   Wiebking V, 2021, HAEMATOLOGICA, V106, P847, DOI 10.3324/haematol.2019.233882
   Wilson J, 2009, J EXP MED, V206, P1203, DOI 10.1084/jem.20070723041509c
   Yegin ZA, 2010, TRANSFUS APHER SCI, V42, P239, DOI 10.1016/j.transci.2010.03.011
   Yu CL, 2020, THER ADV MED ONCOL, V12, DOI 10.1177/1758835920927605
   Zhang C, 2019, MEDICINE, V98, DOI 10.1097/MD.0000000000016498
   Zhang C, 2018, J IMMUNOTHER, V41, P306, DOI 10.1097/CJI.0000000000000233
   Zhang LN, 2018, J HEMATOL ONCOL, V11, DOI 10.1186/s13045-018-0593-5
   Zhang X, 2020, BLOOD ADV, V4, P2325, DOI 10.1182/bloodadvances.2020001466
   Zhao HL, 2020, J HEMATOL ONCOL, V13, DOI 10.1186/s13045-020-00873-7
   Zhao ZG, 2015, CANCER CELL, V28, P415, DOI 10.1016/j.ccell.2015.09.004
NR 106
TC 2
Z9 2
U1 4
U2 4
PU FRONTIERS MEDIA SA
PI LAUSANNE
PA AVENUE DU TRIBUNAL FEDERAL 34, LAUSANNE, CH-1015, SWITZERLAND
SN 1664-3224
J9 FRONT IMMUNOL
JI Front. Immunol.
PD DEC 15
PY 2020
VL 11
AR 611710
DI 10.3389/fimmu.2020.611710
PG 12
WC Immunology
SC Immunology
GA PL3FA
UT WOS:000603010700001
PM 33384696
OA Green Published, gold
DA 2021-10-29
ER

PT J
AU Mian, A
   Wei, W
   Winter, AM
   Khouri, J
   Jagadeesh, D
   Anwer, F
   Gerds, AT
   Dean, RM
   Sobecks, R
   Pohlman, B
   Hamilton, BK
   Majhail, NS
   Hill, BT
AF Mian, Agrima
   Wei, Wei
   Winter, Allison M.
   Khouri, Jack
   Jagadeesh, Deepa
   Anwer, Faiz
   Gerds, Aaron T.
   Dean, Robert M.
   Sobecks, Ronald
   Pohlman, Brad
   Hamilton, Betty K.
   Majhail, Navneet S.
   Hill, Brian T.
TI Outcomes and factors impacting use of axicabtagene ciloleucel in
   patients with relapsed or refractory large B-cell lymphoma: results from
   an intention-to-treat analysis
SO LEUKEMIA & LYMPHOMA
LA English
DT Article
DE Axi-cel; CAR T-cell therapy; letter of medical necessity; diffuse large
   B-cell lymphoma
AB Data on real-world outcomes of axicabtagene ciloleucel (axi-cel) therapy for relapsed/refractory large B-cell lymphoma (R/R LBCL) are limited. In this intent to treat (ITT) analysis, we reviewed records of 38 consecutive patients with R/R LBCL for whom axi-cel was intended. Twenty-seven (71%) patients received axi-cel and 11 (29%) did not. Patients in the non-axi-cel group had a higher hematopoietic cell transplantation comorbidity index (HCT-CI) (median 4 vs. 2, p = .04). Median overall survival for the ITT, axi-cel and non-axi-cel group was 10 (95% CI, 3.7 to 13), 13 (95% CI, 7.7 to N.R.) and 1 (95% CI, 0.4 to 3.7) month(s) respectively. Factors limiting axi-cel use were disease progression, sepsis, manufacturing failure and socioeconomic barrier in 6 (55%), 3 (27%), 1 (9%) and 1 (9%) patient(s) respectively. Additional strategies are needed to ensure all LBCL patients for whom chimeric antigen receptor (CAR) T-cell therapy is prescribed can receive this treatment.
C1 [Mian, Agrima; Winter, Allison M.; Khouri, Jack; Jagadeesh, Deepa; Anwer, Faiz; Gerds, Aaron T.; Dean, Robert M.; Sobecks, Ronald; Pohlman, Brad; Hamilton, Betty K.; Majhail, Navneet S.; Hill, Brian T.] Cleveland Clin, Taussig Canc Inst, Dept Hematol & Med Oncol, 9500 Euclid Ave,CA6, Cleveland, OH 44195 USA.
   [Wei, Wei] Cleveland Clin, Lerner Res Inst, Dept Quantitat Hlth Sci, Cleveland, OH 44106 USA.
RP Hill, BT (corresponding author), Cleveland Clin, Taussig Canc Inst, Dept Hematol & Med Oncol, 9500 Euclid Ave,CA6, Cleveland, OH 44195 USA.
EM hillb2@ccf.org
RI Anwer, Faiz/B-6837-2011
OI Anwer, Faiz/0000-0001-6914-7439
CR Abramson JS, 2019, BLOOD, V134, DOI 10.1182/blood-2019-127508
   [Anonymous], SEER
   Crump M, 2017, BLOOD, V130, P1800, DOI 10.1182/blood-2017-03-769620
   Crump M, 2014, J CLIN ONCOL, V32, P3490, DOI 10.1200/JCO.2013.53.9593
   Gisselbrecht C, 2010, J CLIN ONCOL, V28, P4184, DOI 10.1200/JCO.2010.28.1618
   Hamadani M, 2014, BIOL BLOOD MARROW TR, V20, P1729, DOI 10.1016/j.bbmt.2014.06.036
   Jacobson CA, 2020, ONCOLOGIST, V25, pE138, DOI 10.1634/theoncologist.2019-0395
   Jain MD, 2019, BLOOD, V134, DOI 10.1182/blood-2019-129624
   Kittai AS, 2019, BLOOD, V134, DOI 10.1182/blood-2019-124694
   Locke FL, 2019, LANCET ONCOL, V20, P31, DOI 10.1016/S1470-2045(18)30864-7
   Mohty M, 2019, LEUKEMIA, V33, P2767, DOI 10.1038/s41375-019-0615-5
   Nastoupil LJ, 2018, BLOOD, V132, DOI 10.1182/blood-2018-99-114152
   Neelapu SS, 2017, NEW ENGL J MED, V377, P2531, DOI 10.1056/NEJMoa1707447
   Pasquini MC, 2019, BLOOD, V134, DOI 10.1182/blood-2019-124750
   Riedell PA, 2019, BLOOD, V134, DOI 10.1182/blood-2019-127490
   Schuster SJ, 2019, NEW ENGL J MED, V380, P45, DOI 10.1056/NEJMoa1804980
   Sehn LH, 2015, BLOOD, V125, P22, DOI 10.1182/blood-2014-05-577189
   Sokolova, 2019, AM J HEMATOL, V94
   Vitolo U, 2017, J CLIN ONCOL, V35, P3529, DOI 10.1200/JCO.2017.73.3402
NR 19
TC 1
Z9 1
U1 1
U2 1
PU TAYLOR & FRANCIS LTD
PI ABINGDON
PA 2-4 PARK SQUARE, MILTON PARK, ABINGDON OR14 4RN, OXON, ENGLAND
SN 1042-8194
EI 1029-2403
J9 LEUKEMIA LYMPHOMA
JI Leuk. Lymphoma
PD MAY 12
PY 2021
VL 62
IS 6
BP 1344
EP 1352
DI 10.1080/10428194.2020.1864349
EA DEC 2020
PG 9
WC Oncology; Hematology
SC Oncology; Hematology
GA SM9LX
UT WOS:000603905700001
PM 33375873
DA 2021-10-29
ER

PT J
AU Koo, J
   Hayashi, M
   Verneris, MR
   Lee-Sherick, AB
AF Koo, Jane
   Hayashi, Masanori
   Verneris, Michael R.
   Lee-Sherick, Alisa B.
TI Targeting Tumor-Associated Macrophages in the Pediatric Sarcoma Tumor
   Microenvironment
SO FRONTIERS IN ONCOLOGY
LA English
DT Review
DE pediatric sarcoma; tumor-associated macrophage; efferocytosis; tumor
   microenvironment; immunotherapy
ID COLONY-STIMULATING FACTOR; ENDOTHELIAL GROWTH-FACTOR; RECEPTOR TYROSINE
   KINASE; REFRACTORY SOLID TUMORS; CHILDRENS CANCER GROUP;
   NECROSIS-FACTOR-ALPHA; SOFT-TISSUE SARCOMA; AGE-RELATED-CHANGES; CAR
   T-CELLS; NF-KAPPA-B
AB For many pediatric sarcoma patients, multi-modal therapy including chemotherapy, radiation, and surgery is sufficient to cure their disease. However, event-free and overall survival rates for patients with more advanced disease are grim, necessitating the development of novel therapeutic approaches. Within many pediatric sarcomas, the normal immune response, including recognition and destruction of cancer cells, is lost due to the highly immune suppressive tumor microenvironment (TME). In this setting, tumor cells evade immune detection and capitalize on the immune suppressed microenvironment, leading to unchecked proliferation and metastasis. Recent preclinical and clinical approaches are aimed at understanding this immune suppressive microenvironment and employing cancer immunotherapy in an attempt to overcome this, by renewing the ability of the immune system to recognize and destroy cancer cells. While there are several factors that drive the attenuation of immune responses in the sarcoma TME, one of the most remarkable are tumor associated macrophage (TAMs). TAMs suppress immune cytolytic function, promote tumor growth and metastases, and are generally associated with a poor prognosis in most pediatric sarcoma subtypes. In this review, we summarize the mechanisms underlying TAM-facilitated immune evasion and tumorigenesis and discuss the potential therapeutic application of TAM-focused drugs in the treatment of pediatric sarcomas.
C1 [Koo, Jane; Hayashi, Masanori; Verneris, Michael R.; Lee-Sherick, Alisa B.] Univ Colorado, Childrens Hosp Colorado, Sch Med, Dept Pediat Hematol Oncol Bone Marrow Transplant, Aurora, CO 80045 USA.
RP Lee-Sherick, AB (corresponding author), Univ Colorado, Childrens Hosp Colorado, Sch Med, Dept Pediat Hematol Oncol Bone Marrow Transplant, Aurora, CO 80045 USA.
EM alisa.leesherick@cuanschutz.edu
FU National Institutes of HealthUnited States Department of Health & Human
   ServicesNational Institutes of Health (NIH) - USA [5K08CA222699-03]; V
   Foundation; Hyundai Hope on Wheels; St. Baldrick's Scholar Award;
   National Pediatric Cancer Foundation
FX This work was supported by the National Institutes of Health
   (5K08CA222699-03, AL-S), The V Foundation (AL-S), Hyundai Hope on Wheels
   (MH, MV, and AL-S), the St. Baldrick's Scholar Award (MH) and the
   National Pediatric Cancer Foundation Research Grant (MH).
CR Abboud-Jarrous G, 2017, ONCOTARGET, V8, P13986, DOI 10.18632/oncotarget.14753
   Abraham D, 2010, INT J CANCER, V126, P1339, DOI 10.1002/ijc.24859
   Advani R, 2018, NEW ENGL J MED, V379, P1711, DOI 10.1056/NEJMoa1807315
   Aghighi M, 2018, CLIN CANCER RES, V24, P4110, DOI 10.1158/1078-0432.CCR-18-0673
   Anderson PM, 1999, CLIN CANCER RES, V5, P2316
   Anderton J, 2020, TRIALS, V21, DOI 10.1186/s13063-019-4026-8
   Arlauckas SP, 2018, THERANOSTICS, V8, P5842, DOI 10.7150/thno.26888
   Arndt CAS, 2010, CLIN CANCER RES, V16, P4024, DOI 10.1158/1078-0432.CCR-10-0662
   Arndt CAS, 2009, J CLIN ONCOL, V27, P5182, DOI 10.1200/JCO.2009.22.3768
   ASANO T, 1994, J PHARMACOL EXP THER, V268, P1032
   Avery L, 2018, P NATL ACAD SCI USA, V115, P2455, DOI 10.1073/pnas.1712107115
   BARR FG, 1993, NAT GENET, V3, P113, DOI 10.1038/ng0293-113
   Bazan JF, 1997, NATURE, V385, P640, DOI 10.1038/385640a0
   Bender JLG, 2008, J CLIN ONCOL, V26, P399, DOI 10.1200/JCO.2007.11.9230
   Berwin B, 2004, J BIOL CHEM, V279, P51250, DOI 10.1074/jbc.M406202200
   Biteau K, 2016, AM J CANCER RES, V6, P677
   Blay JY, 2008, ANN ONCOL, V19, P821, DOI 10.1093/annonc/mdn033
   Bronte V, 2015, NAT MED, V21, P117, DOI 10.1038/nm.3794
   Brouckaert G, 2004, MOL BIOL CELL, V15, P1089, DOI 10.1091/mbc.E03-09-0668
   Brown S, 2002, NATURE, V418, P200, DOI 10.1038/nature00811
   Brown TR, 2013, PEDIATR BLOOD CANCER, V60, P842, DOI 10.1002/pbc.24404
   Buechler C, 2000, J LEUKOCYTE BIOL, V67, P97, DOI 10.1002/jlb.67.1.97
   Bullens DMA, 2001, SCAND J IMMUNOL, V53, P455, DOI 10.1046/j.1365-3083.2001.00900.x
   Burger D, 2004, J IMMUNOL, V173, P1292, DOI 10.4049/jimmunol.173.2.1292
   Calles A, 2015, J THORAC ONCOL, V10, P1726, DOI 10.1097/JTO.0000000000000687
   Camenisch TD, 1999, J IMMUNOL, V162, P3498
   Caraux A, 2006, NAT IMMUNOL, V7, P747, DOI 10.1038/ni1353
   Carbone E, 1997, J EXP MED, V185, P2053, DOI 10.1084/jem.185.12.2053
   Chan MP, 2015, NAT COMMUN, V6, DOI 10.1038/ncomms6853
   Chao MP, 2012, CURR OPIN IMMUNOL, V24, P225, DOI 10.1016/j.coi.2012.01.010
   Chao MP, 2010, CELL, V142, P699, DOI 10.1016/j.cell.2010.07.044
   CHARAK BS, 1993, BLOOD, V81, P3474
   Chen LL, 2020, CLIN CANCER RES, V26, P4018, DOI 10.1158/1078-0432.CCR-19-3416
   Chmielecki J, 2017, CANCER RES, V77, P509, DOI 10.1158/0008-5472.CAN-16-1106
   Chmielewski M, 2017, CELL REP, V21, P3205, DOI 10.1016/j.celrep.2017.11.063
   Chmielewski M, 2011, CANCER RES, V71, P5697, DOI 10.1158/0008-5472.CAN-11-0103
   Choo MK, 2017, J EXP MED, V214, P1297, DOI 10.1084/jem.20161141
   Chou AJ, 2009, CANCER-AM CANCER SOC, V115, P5339, DOI 10.1002/cncr.24566
   CLARK J, 1994, NAT GENET, V7, P502, DOI 10.1038/ng0894-502
   Collins AV, 2002, IMMUNITY, V17, P201, DOI 10.1016/S1074-7613(02)00362-X
   Conry RM, 2016, CLIN SARCOMA RES, V6, DOI 10.1186/s13569-016-0046-2
   Contardi E, 2005, INT J CANCER, V117, P538, DOI 10.1002/ijc.21155
   Cook RS, 2013, J CLIN INVEST, V123, P3231, DOI 10.1172/JCI67655
   Coscia M, 2010, J CELL MOL MED, V14, P2803, DOI 10.1111/j.1582-4934.2009.00926.x
   CREAVEN PJ, 1990, J BIOL RESP MODIF, V9, P492
   Crist WM, 2001, J CLIN ONCOL, V19, P3091, DOI 10.1200/JCO.2001.19.12.3091
   Crittenden MR, 2016, ONCOTARGET, V7, P78653, DOI 10.18632/oncotarget.11823
   Crompton BD, 2014, CANCER DISCOV, V4, P1326, DOI 10.1158/2159-8290.CD-13-1037
   Curtsinger JM, 1999, J IMMUNOL, V162, P3256
   D'Angelo SP, 2018, LANCET ONCOL, V19, P416, DOI 10.1016/S1470-2045(18)30006-8
   Dalal S, 2005, CLIN CANCER RES, V11, P2364, DOI 10.1158/1078-0432.CCR-04-1201
   Dancsok AR, 2020, ONCOIMMUNOLOGY, V9, DOI 10.1080/2162402X.2020.1747340
   Dancsok AR, 2019, MODERN PATHOL, V32, P1772, DOI 10.1038/s41379-019-0312-y
   Davis KL, 2020, LANCET ONCOL, V21, P541, DOI 10.1016/S1470-2045(20)30023-1
   de Gaetano M, 2016, FRONT IMMUNOL, V7, DOI 10.3389/fimmu.2016.00275
   De Palma M, 2005, CANCER CELL, V8, P211, DOI 10.1016/j.ccr.2005.08.002
   DeKruyff RH, 2010, J IMMUNOL, V184, P1918, DOI 10.4049/jimmunol.0903059
   Deng B, 2012, J IMMUNOL, V189, P3669, DOI 10.4049/jimmunol.1103180
   DeRyckere D, 2017, CLIN CANCER RES, V23, P1481, DOI 10.1158/1078-0432.CCR-16-1330
   Dhupkar P, 2018, CANCER MED-US, V7, P2654, DOI 10.1002/cam4.1518
   Dobrenkov K, 2016, PEDIATR BLOOD CANCER, V63, P1780, DOI 10.1002/pbc.26097
   Dransfield I, 2015, CELL DEATH DIS, V6, DOI 10.1038/cddis.2015.18
   DuBois SG, 2010, CANCER-AM CANCER SOC, V116, P749, DOI 10.1002/cncr.24844
   Edris B, 2012, P NATL ACAD SCI USA, V109, P6656, DOI 10.1073/pnas.1121629109
   Elliott MR, 2009, NATURE, V461, P282, DOI 10.1038/nature08296
   Elpek KG, 2014, CANCER IMMUNOL RES, V2, P655, DOI 10.1158/2326-6066.CIR-13-0209
   Engel N, 2017, PLOS ONE, V12, DOI 10.1371/journal.pone.0169742
   Eubank TD, 2003, J IMMUNOL, V171, P2637, DOI 10.4049/jimmunol.171.5.2637
   Feng MY, 2015, P NATL ACAD SCI USA, V112, P2145, DOI 10.1073/pnas.1424907112
   Ferrari A, 2011, PEDIATR BLOOD CANCER, V57, P943, DOI 10.1002/pbc.23252
   Fleuren EDG, 2014, ONCOTARGET, V5, P12753, DOI 10.18632/oncotarget.2648
   Foss DL, 1999, INFECT IMMUN, V67, P5275, DOI 10.1128/IAI.67.10.5275-5281.1999
   Fujiwara T, 2011, AM J PATHOL, V179, P1157, DOI 10.1016/j.ajpath.2011.05.034
   Galdiero MR, 2013, J CELL PHYSIOL, V228, P1404, DOI 10.1002/jcp.24260
   Gardner RA, 2017, BLOOD, V129, P3322, DOI 10.1182/blood-2017-02-769208
   Georgoudaki AM, 2016, CELL REP, V15, P2000, DOI 10.1016/j.celrep.2016.04.084
   Giles AJ, 2016, CANCER RES, V76, P1335, DOI 10.1158/0008-5472.CAN-15-0204
   Gleason MK, 2012, BLOOD, V119, P3064, DOI 10.1182/blood-2011-06-360321
   Goldsby RE, 2013, EUR J CANCER, V49, P2384, DOI 10.1016/j.ejca.2013.03.018
   Gordon S, 2003, NAT REV IMMUNOL, V3, P23, DOI 10.1038/nri978
   Gordon SR, 2017, NATURE, V545, P495, DOI 10.1038/nature22396
   Gude DR, 2008, FASEB J, V22, P2629, DOI 10.1096/fj.08-107169
   HALPERN MS, 1983, VIROLOGY, V124, P318, DOI 10.1016/0042-6822(83)90348-3
   Hanahan D, 1996, EUR J CANCER, V32A, P2386, DOI 10.1016/S0959-8049(96)00401-7
   Hartley GP, 2018, CANCER IMMUNOL RES, V6, P1260, DOI 10.1158/2326-6066.CIR-17-0537
   He XJ, 2017, CANCER BIOL THER, V18, P94, DOI 10.1080/15384047.2016.1276136
   Herrmann D, 2012, ONCOIMMUNOLOGY, V1, P279, DOI 10.4161/onci.18612
   HEYN R, 1992, J CLIN ONCOL, V10, P614, DOI 10.1200/JCO.1992.10.4.614
   Hingorani P, 2015, J IMMUNOTHER CANCER, V3, DOI 10.1186/s40425-015-0082-0
   Hingorani P, 2012, J PEDIAT HEMATOL ONC, V34, P524, DOI 10.1097/MPH.0b013e31826b9d25
   Hino R, 2010, CANCER-AM CANCER SOC, V116, P1757, DOI 10.1002/cncr.24899
   Hirayama D, 2018, INT J MOL SCI, V19, DOI 10.3390/ijms19010092
   Hohl TM, 2009, CELL HOST MICROBE, V6, P470, DOI 10.1016/j.chom.2009.10.007
   Howlader N NA, 2018, SEER CANC STAT REV 1
   Huang F, 2017, FRONT IMMUNOL, V8, DOI 10.3389/fimmu.2017.01327
   Hume DA, 2006, CURR OPIN IMMUNOL, V18, P49, DOI 10.1016/j.coi.2005.11.008
   Iribarren K, 2019, ONCOIMMUNOLOGY, V8, DOI 10.1080/2162402X.2018.1550619
   Ito M, 2006, J IMMUNOL, V176, P5637, DOI 10.4049/jimmunol.176.9.5637
   Ito T, 2005, J EXP MED, V202, P1213, DOI 10.1084/jem.20051135
   Jaiswal S, 2009, CELL, V138, P271, DOI 10.1016/j.cell.2009.05.046
   Jeon SH, 2007, J LEUKOCYTE BIOL, V81, P557, DOI 10.1189/jlb.0806517
   Kailayangiri S, 2012, BRIT J CANCER, V106, P1123, DOI 10.1038/bjc.2012.57
   Kao YC, 2018, AM J SURG PATHOL, V42, P604, DOI 10.1097/PAS.0000000000000965
   Kather JN, 2019, SCI REP-UK, V9, DOI 10.1038/s41598-019-45551-y
   Keppler SJ, 2012, PLOS ONE, V7, DOI 10.1371/journal.pone.0040865
   Keung EZ, 2020, CLIN CANCER RES, V26, P1258, DOI 10.1158/1078-0432.CCR-19-1824
   Kim C, 2016, BMC CANCER, V16, DOI 10.1186/s12885-016-2451-6
   Kim SY, 2019, IMMUNOL CELL BIOL, V97, P258, DOI 10.1111/imcb.12236
   Kim TS, 2009, PLOS ONE, V4, DOI 10.1371/journal.pone.0004204
   Kimani SG, 2017, SCI REP-UK, V7, DOI 10.1038/srep43908
   Kitamura T, 2015, PHARMACOL RES, V100, P266, DOI 10.1016/j.phrs.2015.08.004
   Kitamura T, 2015, J EXP MED, V212, P1043, DOI 10.1084/jem.20141836
   KLEINERMAN ES, 1995, J IMMUNOTHER, V17, P181, DOI 10.1097/00002371-199504000-00007
   KLEINERMAN ES, 1983, CANCER RES, V43, P2010
   Klichinsky M, 2020, NAT BIOTECHNOL, V38, P947, DOI 10.1038/s41587-020-0462-y
   Kobayashi N, 2007, IMMUNITY, V27, P927, DOI 10.1016/j.immuni.2007.11.011
   Koirala P, 2016, SCI REP-UK, V6, DOI 10.1038/srep30093
   KRIEG AM, 1995, NATURE, V374, P546, DOI 10.1038/374546a0
   Kuang DM, 2009, J EXP MED, V206, P1327, DOI 10.1084/jem.20082173
   Kuper C, 2012, AM J PHYSIOL-RENAL, V302, pF38, DOI 10.1152/ajprenal.00590.2010
   Ladenstein R, 2018, LANCET ONCOL, V19, P1617, DOI 10.1016/S1470-2045(18)30578-3
   Lagmay JP, 2016, J CLIN ONCOL, V34, P3031, DOI 10.1200/JCO.2015.65.5381
   Lee CH, 2008, CLIN CANCER RES, V14, P1423, DOI 10.1158/1078-0432.CCR-07-1712
   Lee DW, 2015, LANCET, V385, P517, DOI 10.1016/S0140-6736(14)61403-3
   Lee HJ, 2018, FRONT IMMUNOL, V9, DOI 10.3389/fimmu.2018.00920
   Lee SJ, 2002, SCIENCE, V295, P1898, DOI 10.1126/science.1069540
   Lee TH, 2006, INT J CANCER, V119, P839, DOI 10.1002/ijc.21916
   Lee-Sherick AB, 2018, JCI INSIGHT, V3, DOI 10.1172/jci.insight.97941
   Leimgruber A, 2009, NEOPLASIA, V11, P459, DOI 10.1593/neo.09356
   Lew ED, 2014, ELIFE, V3, DOI 10.7554/eLife.03385
   Lewis JS, 2000, J PATHOL, V192, P150, DOI 10.1002/1096-9896(2000)9999:9999<::AID-PATH687>3.0.CO;2-G
   Lin Y, 2018, FRONT IMMUNOL, V9, DOI 10.3389/fimmu.2018.01744
   Liu CP, 2017, PLOS ONE, V12, DOI 10.1371/journal.pone.0188317
   Liu XJ, 2015, NAT MED, V21, P1209, DOI 10.1038/nm.3931
   Liu YT, 2020, CLIN CANCER RES, V26, P970, DOI [10.1158/1078-0432.CCR-19-1040z, 10.1158/1078-0432.CCR-19-1040]
   Loke P, 2003, P NATL ACAD SCI USA, V100, P5336, DOI 10.1073/pnas.0931259100
   Long AH, 2016, CANCER IMMUNOL RES, V4, P869, DOI 10.1158/2326-6066.CIR-15-0230
   Luksch R, 2001, HAEMATOLOGICA, V86, P753
   Lussier DM, 2015, J IMMUNOTHER CANCER, V3, DOI 10.1186/s40425-015-0067-z
   Lynn RC, 2015, J IMMUNOTHER CANCER, V3, P32
   Maeda H, 1996, J IMMUNOL, V156, P73
   Mantovani A, 2002, TRENDS IMMUNOL, V23, P549, DOI 10.1016/S1471-4906(02)02302-5
   Mantovani A, 2010, CURR OPIN IMMUNOL, V22, P231, DOI 10.1016/j.coi.2010.01.009
   Mao YM, 2016, CLIN CANCER RES, V22, P3849, DOI 10.1158/1078-0432.CCR-15-1912
   Martin D, 2009, J BIOL CHEM, V284, P6038, DOI 10.1074/jbc.C800207200
   Mat MFC, 2016, INT J ONCOL, V49, P2359, DOI 10.3892/ijo.2016.3755
   Merchant MS, 2016, CLIN CANCER RES, V22, P1364, DOI 10.1158/1078-0432.CCR-15-0491
   Moganti K, 2017, IMMUNOBIOLOGY, V222, P952, DOI 10.1016/j.imbio.2016.07.006
   Mohanty S, 2019, MOL ONCOL, V13, P2049, DOI 10.1002/1878-0261.12556
   Mondanelli G, 2019, FRONT IMMUNOL, V10, DOI 10.3389/fimmu.2019.01565
   Moreau MF, 2007, BIOCHEM PHARMACOL, V73, P718, DOI 10.1016/j.bcp.2006.09.031
   Mori T, 2014, ONCOGENE, V33, P4236, DOI 10.1038/onc.2013.545
   Movahedi K, 2008, BLOOD, V111, P4233, DOI 10.1182/blood-2007-07-099226
   Murray PJ, 2014, IMMUNITY, V41, P14, DOI 10.1016/j.immuni.2014.06.008
   Myers KV, 2019, MOL CANCER, V18, DOI 10.1186/s12943-019-1022-2
   Nabeshima A, 2015, BRIT J CANCER, V112, P547, DOI 10.1038/bjc.2014.637
   Nakayama M, 2009, BLOOD, V113, P3821, DOI 10.1182/blood-2008-10-185884
   Navid F, 2013, CLIN CANCER RES, V19, P236, DOI 10.1158/1078-0432.CCR-12-1897
   Nguyen TDT, 2005, AM J SURG PATHOL, V29, P617, DOI 10.1097/01.pas.0000157940.80538.ec
   Nishi C, 2019, J BIOL CHEM, V294, P7221, DOI 10.1074/jbc.RA118.006628
   Nishi C, 2014, MOL CELL BIOL, V34, P1512, DOI 10.1128/MCB.01394-13
   Nomi T, 2007, CLIN CANCER RES, V13, P2151, DOI 10.1158/1078-0432.CCR-06-2746
   Oberlin O, 2008, J CLIN ONCOL, V26, P2384, DOI 10.1200/JCO.2007.14.7207
   Odri GA, 2010, CANCER RES, V70, P7610, DOI 10.1158/0008-5472.CAN-09-4272
   Ogawa T, 2000, MECH AGEING DEV, V117, P57, DOI 10.1016/S0047-6374(00)00137-8
   Ojalvo LS, 2009, AM J PATHOL, V174, P1048, DOI 10.2353/ajpath.2009.080676
   Okada K, 2013, JPN J CLIN ONCOL, V43, P1073, DOI 10.1093/jjco/hyt124
   Paidassi H, 2011, J MOL BIOL, V408, P277, DOI 10.1016/j.jmb.2011.02.029
   Papadopoulos KP, 2017, CLIN CANCER RES, V23, P5703, DOI 10.1158/1078-0432.CCR-16-3261
   Parker D, 2018, CYTOKINE, V107, P130, DOI 10.1016/j.cyto.2018.01.016
   Paulino AC, 2004, INT J RADIAT ONCOL, V60, P265, DOI 10.1016/j.ijrobp.2004.02.001
   Peter C, 2008, J BIOL CHEM, V283, P5296, DOI 10.1074/jbc.M706586200
   Pinto Alfredo, 2011, Sarcoma, V2011, DOI 10.1155/2011/856190
   Pyonteck SM, 2013, NAT MED, V19, P1264, DOI 10.1038/nm.3337
   Qian BZ, 2011, NATURE, V475, P222, DOI 10.1038/nature10138
   RAGNHAMMAR P, 1994, CANCER IMMUNOL IMMUN, V39, P254, DOI 10.1007/BF01525989
   Rahman N, 2018, TOXICOL PATHOL, V46, P764, DOI 10.1177/0192623318801574
   Raj SKS, 2019, J CLIN ONCOL, V37
   Ramachandran P, 2012, P NATL ACAD SCI USA, V109, pE3186, DOI 10.1073/pnas.1119964109
   Rego EM, 1998, CYTOMETRY, V34, P22, DOI 10.1002/(SICI)1097-0320(19980215)34:1<22::AID-CYTO4>3.0.CO;2-G
   Rich DC, 1997, J PEDIATR SURG, V32, P369, DOI 10.1016/S0022-3468(97)90213-X
   Richardsen E, 2009, ANTICANCER RES, V29, P3861
   Roberts SS, 2015, FRONT ONCOL, V5, DOI 10.3389/fonc.2015.00181
   Rogers TL, 2011, J TRANSL MED, V9, DOI 10.1186/1479-5876-9-177
   Rolny C, 2011, CANCER CELL, V19, P31, DOI 10.1016/j.ccr.2010.11.009
   Sakuishi K, 2010, J EXP MED, V207, P2187, DOI 10.1084/jem.20100643
   Santiago C, 2007, IMMUNITY, V27, P941, DOI 10.1016/j.immuni.2007.11.008
   Sayles LC, 2019, CANCER DISCOV, V9, P46, DOI 10.1158/2159-8290.CD-17-1152
   Schneider G, 2014, MOL CANCER RES, V12, P1560, DOI 10.1158/1541-7786.MCR-14-0188
   Schurch CM, 2018, ONCOIMMUNOLOGY, V7, DOI 10.1080/2162402X.2017.1373235
   Scott EM, 2019, J IMMUNOTHER CANCER, V7, DOI 10.1186/s40425-019-0807-6
   SEIBEL NL, 1994, J IMMUNOTHER, V16, P125, DOI 10.1097/00002371-199408000-00006
   Seidel JA, 2018, FRONT ONCOL, V8, DOI 10.3389/fonc.2018.00086
   Sen P, 2007, BLOOD, V109, P653, DOI 10.1182/blood-2006-04-017368
   Shaked Y, 2007, CANCER RES, V67, P7055, DOI 10.1158/0008-5472.CAN-07-0905
   Shakhov AN, 2004, EUR J IMMUNOL, V34, P494, DOI 10.1002/eji.200324590
   Shearer WT, 2003, J ALLERGY CLIN IMMUN, V112, P973, DOI 10.1016/j.jaci.2003.07.003
   Shern JF, 2014, CANCER DISCOV, V4, P216, DOI 10.1158/2159-8290.CD-13-0639
   Sheu TT, 2014, PLOS ONE, V9, DOI 10.1371/journal.pone.0089379
   Shibata T, 2014, J IMMUNOL, V192, P3569, DOI 10.4049/jimmunol.1302766
   Shields CW, 2020, SCI ADV, V6, DOI 10.1126/sciadv.aaz6579
   Shiozawa Y, 2010, NEOPLASIA, V12, P116, DOI 10.1593/neo.91384
   Sierra-Filardi E, 2014, J IMMUNOL, V192, P3858, DOI 10.4049/jimmunol.1302821
   Silva EAC, 2013, IMMUNITY, V39, P160, DOI 10.1016/j.immuni.2013.06.010
   Slotkin EK, 2016, J CLIN ONCOL, V34, DOI 10.1200/JCO.2016.34.15_suppl.0569
   Sokolowski JD, 2014, FRONT CELL NEUROSCI, V8, DOI 10.3389/fncel.2014.00360
   Stahl D, 2019, ONCOIMMUNOLOGY, V8, DOI 10.1080/2162402X.2019.1674113
   Steggerda SM, 2017, J IMMUNOTHER CANCER, V5, DOI 10.1186/s40425-017-0308-4
   STEIN M, 1992, J EXP MED, V176, P287, DOI 10.1084/jem.176.1.287
   Stevens MCG, 2005, J CLIN ONCOL, V23, P2618, DOI 10.1200/JCO.2005.08.130
   STITT TN, 1995, CELL, V80, P661, DOI 10.1016/0092-8674(95)90520-0
   Strachan DC, 2013, ONCOIMMUNOLOGY, V2, DOI 10.4161/onci.26968
   Stroncek DF, 2016, CYTOTHERAPY, V18, P893, DOI 10.1016/j.jcyt.2016.04.003
   STURGEON P, 1951, PEDIATRICS, V7, P774
   Subauste CS, 1998, J IMMUNOL, V160, P1831
   Tawbi HA, 2017, LANCET ONCOL, V18, P1493, DOI 10.1016/S1470-2045(17)30624-1
   Thomas DA, 2005, CANCER CELL, V8, P369, DOI 10.1016/j.ccr.2005.10.012
   Tirode F, 2014, CANCER DISCOV, V4, P1342, DOI 10.1158/2159-8290.CD-14-0622
   Toulmonde M, 2018, JAMA ONCOL, V4, P93, DOI 10.1001/jamaoncol.2017.1617
   Trombetta AC, 2018, RESP RES, V19, DOI 10.1186/s12931-018-0891-z
   Truman LA, 2008, BLOOD, V112, P5026, DOI 10.1182/blood-2008-06-162404
   Tsai RK, 2008, J CELL BIOL, V180, P989, DOI 10.1083/jcb.200708043
   Tsai WH, 2014, CELL PHYSIOL BIOCHEM, V33, P594, DOI 10.1159/000358637
   Tugal D, 2013, ARTERIOSCL THROM VAS, V33, P1135, DOI 10.1161/ATVBAHA.113.301453
   Van Dyken SJ, 2013, ANNU REV IMMUNOL, V31, P317, DOI 10.1146/annurev-immunol-032712-095906
   Van Valen F, 2000, INT J CANCER, V88, P252, DOI 10.1002/1097-0215(20001015)88:2<252::AID-IJC17>3.0.CO;2-U
   Venkatramani R, 2013, PLOS ONE, V8, DOI 10.1371/journal.pone.0068416
   Verreck FAW, 2004, P NATL ACAD SCI USA, V101, P4560, DOI 10.1073/pnas.0400983101
   Verreck FAW, 2006, J LEUKOCYTE BIOL, V79, P285, DOI 10.1189/jlb.0105015
   Vonderheide RH, 2007, J CLIN ONCOL, V25, P876, DOI 10.1200/JCO.2006.08.3311
   Waizenegger JS, 2015, LEUKEMIA, V29, P696, DOI 10.1038/leu.2014.236
   Wallet MA, 2008, J EXP MED, V205, P219, DOI 10.1084/jem.20062293
   Wang YC, 2010, CANCER RES, V70, P4840, DOI 10.1158/0008-5472.CAN-10-0269
   Watkins SK, 2007, J IMMUNOL, V178, P1357, DOI 10.4049/jimmunol.178.3.1357
   Watkins SK, 2009, EUR J IMMUNOL, V39, P2126, DOI 10.1002/eji.200839010
   Wesolowski R, 2019, THER ADV MED ONCOL, V11, DOI 10.1177/1758835919854238
   Williams RF, 2016, SURG CLIN N AM, V96, P1107, DOI 10.1016/j.suc.2016.05.012
   Wolchok JD, 2013, NEW ENGL J MED, V369, P122, DOI 10.1056/NEJMoa1302369
   Wong K, 2010, P NATL ACAD SCI USA, V107, P8712, DOI 10.1073/pnas.0910929107
   Worth LL, 2002, ONCOL REP, V9, P823
   Wyckoff J, 2004, CANCER RES, V64, P7022, DOI 10.1158/0008-5472.CAN-04-1449
   Xu JF, 2015, ONCOTARGET, V6, P23662, DOI 10.18632/oncotarget.4282
   Xu JY, 2013, CANCER RES, V73, P2782, DOI 10.1158/0008-5472.CAN-12-3981
   Yamazaki T, 2002, J IMMUNOL, V169, P5538, DOI 10.4049/jimmunol.169.10.5538
   Yan D, 2017, ONCOGENE, V36, P6049, DOI 10.1038/onc.2017.261
   Yanagihashi Y, 2017, P NATL ACAD SCI USA, V114, P8800, DOI 10.1073/pnas.1705365114
   Yao YL, 2019, FRONT IMMUNOL, V10, DOI 10.3389/fimmu.2019.00792
   YOUNG DA, 1990, J IMMUNOL, V145, P607
   Yu AL, 2010, NEW ENGL J MED, V363, P1324, DOI 10.1056/NEJMoa0911123
   Zhang P, 2018, IMMUNOTHERAPY-UK, V10, P935, DOI 10.2217/imt-2018-0012
   Zhang WL, 2019, BRIT J CANCER, V121, P837, DOI 10.1038/s41416-019-0578-3
   Zhang XH, 2017, CANCER BIOMARK, V18, P405, DOI 10.3233/CBM-160266
   Zheng BX, 2018, J HEMATOL ONCOL, V11, DOI 10.1186/s13045-018-0560-1
   Zhou Q, 2011, BLOOD, V117, P4501, DOI 10.1182/blood-2010-10-310425
   Zhou ZC, 2005, CANCER-AM CANCER SOC, V104, P1713, DOI 10.1002/cncr.21383
   Zippelius A, 2015, CANCER IMMUNOL RES, V3, P236, DOI 10.1158/2326-6066.CIR-14-0226
NR 256
TC 1
Z9 1
U1 1
U2 1
PU FRONTIERS MEDIA SA
PI LAUSANNE
PA AVENUE DU TRIBUNAL FEDERAL 34, LAUSANNE, CH-1015, SWITZERLAND
SN 2234-943X
J9 FRONT ONCOL
JI Front. Oncol.
PD DEC 14
PY 2020
VL 10
AR 581107
DI 10.3389/fonc.2020.581107
PG 19
WC Oncology
SC Oncology
GA PL3CH
UT WOS:000603003600001
PM 33381449
OA Green Published, gold
DA 2021-10-29
ER

PT J
AU Wang, L
   Li, LR
   Young, KH
AF Wang, Liang
   Li, Lin-rong
   Young, Ken H.
TI New agents and regimens for diffuse large B cell lymphoma
SO JOURNAL OF HEMATOLOGY & ONCOLOGY
LA English
DT Review
DE Diffuse large B cell lymphoma; Chimeric antigen receptor T cells;
   Immunotherapy; Chemoresistance; Novel agents; Genetic classification
ID NON-HODGKINS-LYMPHOMA; RITUXIMAB PLUS CYCLOPHOSPHAMIDE; RANDOMIZED
   PHASE-III; TERM-FOLLOW-UP; R-CHOP; OPEN-LABEL; SINGLE-ARM; LENALIDOMIDE
   MAINTENANCE; EXPRESSION DEFINES; ANTI-CD19 ANTIBODY
AB As a widely recognized standard regimen, R-CHOP (rituximab plus cyclophosphamide, doxorubicin, vincristine, and prednisone) is able to cure two-thirds patients with diffuse large B cell lymphoma (DLBCL), and the remaining patients suffer from refractory or relapsed disease due to resistance to R-CHOP and fare poorly. Unsatisfied outcomes for those relapsed/refractory patients prompted efforts to discover new treatment approaches for DLBCL, including chimeric antigen receptor T cells, bispecific T cell engagers, immunomodulatory drugs, immune checkpoint inhibitors, monoclonal antibodies, antibody-drug conjugates, molecular pathway inhibitors, and epigenetic-modifying drugs. Herein, up-to-date data about the most promising treatment approaches for DLBCL are recapitulated, and novel genetic classification systems are introduced to guide individualized treatment for DLBCL.
C1 [Wang, Liang] Capital Med Univ, Beijing TongRen Hosp, Dept Hematol, Beijing 100730, Peoples R China.
   [Wang, Liang] Beihang Univ, Beijing Adv Innovat Ctr Big Data Based Precis Med, Beijing 100730, Peoples R China.
   [Wang, Liang] Capital Med Univ, Beijing TongRen Hosp, Beijing 100730, Peoples R China.
   [Li, Lin-rong] Peking Union Med Coll Hosp, Beijing 100560, Peoples R China.
   [Young, Ken H.] Duke Univ, Med Ctr, Dept Pathol, Div Hematopathol, Durham, NC 27710 USA.
   [Young, Ken H.] Inst Canc Res, Durham, NC 27710 USA.
RP Wang, L (corresponding author), Capital Med Univ, Beijing TongRen Hosp, Dept Hematol, Beijing 100730, Peoples R China.; Young, KH (corresponding author), Duke Univ, Med Ctr, Dept Pathol, Div Hematopathol, Durham, NC 27710 USA.; Young, KH (corresponding author), Inst Canc Res, Durham, NC 27710 USA.
EM wangliangtrhos@126.com; ken.young@duke.edu
FU National Natural Science Foundation of ChinaNational Natural Science
   Foundation of China (NSFC) [81873450]; Beijing Advanced Innovation
   Center for Big Data-Based Precision Medicine, Beijing Tongren Hospital,
   Beihang University [BHTR-KFJJ-202009]; Beijing Advanced Innovation
   Center for Big Data-Based Precision Medicine, Beijing Tongren Hospital,
   Capital Medical University [BHTR-KFJJ-202009]; High-Throughput Molecular
   Diagnostics; Seattle Genetics; Gilead Pharmaceutical; Incyte
   Pharmaceutical; Genomic testing diagnostics; Roche Molecular Systems
FX This work was financially supported through grants from the National
   Natural Science Foundation of China (81873450), and the Open Research
   Fund from Beijing Advanced Innovation Center for Big Data-Based
   Precision Medicine, Beijing Tongren Hospital, Beihang University &
   Capital Medical University (Grant No. BHTR-KFJJ-202009), to L. W. KHY
   was supported by High-Throughput Molecular Diagnostics, Seattle
   Genetics, Gilead Pharmaceutical, Incyte Pharmaceutical, Genomic testing
   diagnostics, and Roche Molecular Systems.
CR Abramson JS, 2019, BLOOD, V134, DOI 10.1182/blood-2019-127508
   Ackler S, 2012, BRIT J PHARMACOL, V167, P881, DOI 10.1111/j.1476-5381.2012.02048.x
   Alizadeh AA, 2000, NATURE, V403, P503, DOI 10.1038/35000501
   Ardeshna KM, 2019, BLOOD, V134, DOI 10.1182/blood-2019-122724
   Assouline SE, 2016, BLOOD, V128, P185, DOI 10.1182/blood-2016-02-699520
   Bannerji R, 2019, BLOOD, V134, DOI 10.1182/blood-2019-122451
   Barnes JA, 2013, HAEMATOLOGICA, V98, P615, DOI 10.3324/haematol.2012.075184
   Bartlett NL, 2019, J CLIN ONCOL, V37, P1790, DOI 10.1200/JCO.18.01994
   Bartlett NL, 2017, LEUKEMIA LYMPHOMA, V58, P1607, DOI 10.1080/10428194.2016.1256481
   Batlevi CL, 2018, J CLIN ONCOL, V36, DOI 10.1200/JCO.2018.36.15_suppl.7520
   Ben-Barouch S, 2020, EXPERT OPIN INV DRUG, V29, P15, DOI 10.1080/13543784.2020.1706087
   Benjamin R, 2018, BLOOD, V132, DOI 10.1182/blood-2018-99-111356
   Boi M, 2015, CLIN CANCER RES, V21, P1628, DOI 10.1158/1078-0432.CCR-14-1561
   Bonifant CL, 2016, MOL THER-ONCOLYTICS, V3, DOI 10.1038/mto.2016.11
   Bordon Y, 2015, NAT REV IMMUNOL, V15, DOI 10.1038/nri3894
   Bromberg JEC, 2019, LANCET ONCOL, V20, P216, DOI 10.1016/S1470-2045(18)30747-2
   Budde LE, 2018, BLOOD, V132, DOI 10.1182/blood-2018-99-118344
   Bukhari A, 2019, AM J HEMATOL, V94, pE273, DOI 10.1002/ajh.25591
   Burke JM, 2018, CL LYMPH MYELOM LEUK, V18, pE327, DOI 10.1016/j.clml.2018.05.022
   Castellino A, 2018, BLOOD CANCER J, V8, DOI 10.1038/s41408-018-0145-9
   Cavallo F, 2019, BLOOD, V134, DOI 10.1182/blood-2019-122900
   Chao MP, 2010, CELL, V142, P699, DOI 10.1016/j.cell.2010.07.044
   Chapuy B, 2018, NAT MED, V24, P679, DOI 10.1038/s41591-018-0016-8
   Chong EA, 2017, BLOOD, V130
   Coiffier B, 2010, BLOOD, V116, P2040, DOI 10.1182/blood-2010-03-276246
   Coleman M, 2019, J CLIN ONCOL, V37
   Coyle L, 2020, LEUKEMIA LYMPHOMA, V61, P2103, DOI 10.1080/10428194.2020.1759055
   Crump M, 2017, BLOOD, V130, P1800, DOI 10.1182/blood-2017-03-769620
   Dang NH, 2018, BRIT J HAEMATOL, V182, P583, DOI 10.1111/bjh.14820
   Davids MS, 2017, J CLIN ONCOL, V35, P826, DOI 10.1200/JCO.2016.70.4320
   Davis RE, 2010, NATURE, V463, P88, DOI 10.1038/nature08638
   Delmore JE, 2011, CELL, V146, P903, DOI 10.1016/j.cell.2011.08.017
   Desai S, 2010, MOL CANCER RES, V8, P907, DOI 10.1158/1541-7786.MCR-10-0131
   Dull J, 2019, ASH ANN M 2019 DEC 7
   Dunleavy K, 2009, BLOOD, V113, P6069, DOI 10.1182/blood-2009-01-199679
   Dyer MJS, 2018, J CLIN ONCOL, V36, DOI 10.1200/JCO.2018.36.15_suppl.7547
   Einsele H, 2020, CANCER-AM CANCER SOC, V126, P3192, DOI 10.1002/cncr.32909
   Fanale MA, 2018, J CLIN ONCOL, V36, DOI 10.1200/JCO.2018.36.15_suppl.7580
   Fayad L, 2013, J CLIN ONCOL, V31, P573, DOI 10.1200/JCO.2012.42.7211
   Feldman T, 2014, BRIT J HAEMATOL, V166, P77, DOI 10.1111/bjh.12846
   Flinn I., 2019, HEMATOL ONCOL, V37, P89, DOI [10.1002/hon.57_2629, DOI 10.1002/HON.57_2629]
   Flinn IW, 2019, ONCOLOGIST, V24, P1035, DOI 10.1634/theoncologist.2019-0286
   Flinn IW, 2016, EUR J CANCER, V54, P11, DOI 10.1016/j.ejca.2015.10.005
   Forero-Torres A, 2019, BLOOD, V133, P1742, DOI 10.1182/blood-2018-08-867499
   Friedberg JW, 2014, BRIT J HAEMATOL, V166, P382, DOI 10.1111/bjh.12906
   Frigault MJ, 2020, BLOOD ADV, V4, P122, DOI 10.1182/bloodadvances.2019000784
   Garciaz S, 2016, EXPERT OPIN INV DRUG, V25, P1103, DOI 10.1080/13543784.2016.1208170
   Ghesquieres H, 2019, ANN ONCOL, V30, P621, DOI 10.1093/annonc/mdz032
   Goy A, 2019, BLOOD, V134, P1024, DOI 10.1182/blood.2018891598
   Hainsworth JD, 2016, LEUKEMIA LYMPHOMA, V57, P216, DOI 10.3109/10428194.2015.1045898
   Hama Y, 2019, BLOOD, V134, DOI 10.1182/blood-2019-125436
   He PC, 2019, BLOOD, V134, DOI 10.1182/blood-2019-131414
   Hernandez-Ilizaliturri FJ, 2011, CANCER-AM CANCER SOC, V117, P5058, DOI 10.1002/cncr.26135
   Herrera AF, 2019, BLOOD, V134, DOI 10.1182/blood-2019-123163
   HOSSAIN N, 2018, BLOOD S, V132, DOI DOI 10.1182/BLOOD-2018-99-110142
   Hu SM, 2013, BLOOD, V121, P2715, DOI 10.1182/blood-2012-10-461848
   Huang X, 2013, J CLIN ONCOL, V31, P4520, DOI 10.1200/JCO.2012.45.6004
   Hughes ME, 2019, CL LYMPH MYELOM LEUK, V19, P791, DOI 10.1016/j.clml.2019.09.612
   Italiano A, 2018, LANCET ONCOL, V19, P649, DOI 10.1016/S1470-2045(18)30145-1
   Jacobsen ED, 2015, BLOOD, V125, P1394, DOI 10.1182/blood-2014-09-598763
   Jacobson CA, 2018, BLOOD, V132, DOI 10.1182/blood-2018-99-111523
   Jurczak W, 2019, BLOOD, V134, DOI 10.1182/blood-2019-124297
   Kahl BS, 2019, CLIN CANCER RES, V25, P6986, DOI 10.1158/1078-0432.CCR-19-0711
   Kalakonda N, 2020, LANCET HAEMATOL, V7, pE509
   Kallam A, 2019, J CLIN ONCOL, V37
   Katz DA, 2019, BLOOD, V134, DOI 10.1182/blood-2019-121708
   Kim SJ, 2020, CANCER RES TREAT, V52, P374, DOI 10.4143/crt.2019.198
   Kochenderfer JN, 2017, MOL THER, V25, P2245, DOI 10.1016/j.ymthe.2017.07.004
   Kraeber-Bodere F, 2017, LANCET HAEMATOL, V4, pE35, DOI 10.1016/S2352-3026(16)30168-5
   Lenz G, 2020, LEUKEMIA, V38, P1
   Leonard JP, 2005, J CLIN ONCOL, V23, P5044, DOI 10.1200/JCO.2005.13.821
   Leonard JP, 2004, CLIN CANCER RES, V10, P5327, DOI 10.1158/1078-0432.CCR-04-0294
   Lesokhin AM, 2016, J CLIN ONCOL, V34, P2698, DOI 10.1200/JCO.2015.65.9789
   Li WP, 2019, J HEMATOL ONCOL, V12, DOI 10.1186/s13045-019-0761-2
   Liu BN, 2018, MABS-AUSTIN, V10, P315, DOI 10.1080/19420862.2017.1409319
   Liu EL, 2020, NEW ENGL J MED, V382, P545, DOI 10.1056/NEJMoa1910607
   Locke FL, 2019, LANCET ONCOL, V20, P31, DOI 10.1016/S1470-2045(18)30864-7
   Ma XR, 2020, DRUG DES DEV THER, V14, P275, DOI 10.2147/DDDT.S227477
   Martin A, 2016, BRIT J HAEMATOL, V173, P245, DOI 10.1111/bjh.13945
   McMillan AK, 2019, BLOOD, V134, DOI 10.1182/blood-2019-123673
   Miao Y, 2019, NAT REV CLIN ONCOL, V16, P634, DOI 10.1038/s41571-019-0225-1
   Micallef INM, 2011, BLOOD, V118, P4053, DOI 10.1182/blood-2011-02-336990
   Mondello P, 2017, JCI INSIGHT, V2, DOI 10.1172/jci.insight.90196
   Morin RD, 2016, CLIN CANCER RES, V22, P2290, DOI 10.1158/1078-0432.CCR-15-2123
   Morrison VA, 2018, FUTURE ONCOL, V14, P2627, DOI 10.2217/fon-2018-0267
   Morschhauser F, 2017, HEMATOL ONCOL SS2, V35, P24, DOI [10.1002/hon.2437_3, DOI 10.1002/hon.2437_3]
   Morschhauser F, 2019, BLOOD, V134, DOI 10.1182/blood-2019-123949
   Morschhauser F, 2019, LANCET HAEMATOL, V6, pE254, DOI 10.1016/S2352-3026(19)30026-2
   Nagel D, 2015, ONCOTARGET, V6, P42232, DOI 10.18632/oncotarget.6273
   Neelapu SS, 2017, NEW ENGL J MED, V377, P2531, DOI 10.1056/NEJMoa1707447
   Neelapu SS, 2020, BIOL BLOOD MARROW TR, V26, pS232
   NEELAPU SS, 2017, BLOOD S1, V130
   Nowakowski GS, 2016, FUTURE ONCOL, V12, P1553, DOI 10.2217/fon-2016-0130
   Nowakowski GS., 2019, HEMATOLOGICAL ONCOL, V37, P37, DOI [10.1002/hon.6_2629, DOI 10.1002/HON.6_2629]
   Oberic L, 2019, BLOOD, V134, DOI 10.1182/blood-2019-123612
   Offner F, 2015, BLOOD, V126, P1893, DOI 10.1182/blood-2015-03-632430
   Ohmachi K, 2019, INT J HEMATOL, V109, P657, DOI 10.1007/s12185-019-02635-9
   Persky DO, 2019, BLOOD, V134, DOI 10.1182/blood-2019-128604
   Persky DO, 2019, BLOOD, V134, DOI 10.1182/blood-2019-123871
   Persky DO, 2015, BLOOD, V125, P236, DOI 10.1182/blood-2014-06-584623
   Peyrade F, 2017, LANCET HAEMATOL, V4, pE46, DOI 10.1016/S2352-3026(16)30171-5
   Qin S, 2019, MOL CANCER, V18, DOI 10.1186/s12943-019-1091-2
   Reilley MJ, 2018, J IMMUNOTHER CANCER, V6, DOI 10.1186/s40425-018-0436-5
   Rodgers DT, 2016, P NATL ACAD SCI USA, V113, pE459, DOI 10.1073/pnas.1524155113
   Rubenstein JL, 2018, BLOOD ADV, V2, P1595, DOI 10.1182/bloodadvances.2017014845
   Sang W, 2019, BLOOD, V134, DOI 10.1182/blood-2019-127640
   Sarkozy C, 2020, CLIN CANCER RES, V26, P3145, DOI 10.1158/1078-0432.CCR-19-3741
   Sauter CS, 2018, BLOOD, V131, P1805, DOI 10.1182/blood-2017-08-802561
   Schmitz R, 2018, NEW ENGL J MED, V378, P1396, DOI 10.1056/NEJMoa1801445
   Schuster SJ, 2019, NEW ENGL J MED, V380, P45, DOI 10.1056/NEJMoa1804980
   Schuster SJ, 2017, NEW ENGL J MED, V377, P2545, DOI 10.1056/NEJMoa1708566
   Sehn LH, 2019, BLOOD, V134, DOI 10.1182/blood-2019-123449
   Seymour JF, 2014, HAEMATOLOGICA, V99, P1343, DOI 10.3324/haematol.2013.100818
   Shah NN, 2019, BLOOD, V134, DOI 10.1182/blood-2019-122754
   Sheikh S, 2019, EXPERT OPIN BIOL TH, V19, P1119, DOI 10.1080/14712598.2019.1659777
   Siegel RL, 2019, CA-CANCER J CLIN, V69, P7, DOI 10.3322/caac.21551
   Smith SM, 2010, J CLIN ONCOL, V28, P4740, DOI 10.1200/JCO.2010.29.2813
   Smith SD, 2020, BRIT J HAEMATOL, V189, P1119, DOI 10.1111/bjh.16494
   Suarez ER, 2016, ONCOTARGET, V7, P34341, DOI 10.18632/oncotarget.9114
   Thieblemont C, 2017, J CLIN ONCOL, V35, P2473, DOI 10.1200/JCO.2017.72.6984
   Tilly H, 2019, J CLIN ONCOL, V37
   Tilly H, 2019, LANCET ONCOL, V20, P998, DOI 10.1016/S1470-2045(19)30091-9
   Tracy SI, 2017, BLOOD CANCER J, V7, DOI 10.1038/bcj.2017.70
   Trneny M, 2018, HAEMATOLOGICA, V103, P1351, DOI 10.3324/haematol.2017.168401
   VAUX DL, 1988, NATURE, V335, P440, DOI 10.1038/335440a0
   Vitolo U., 2019, HEMATOLOGICAL ONCOL, V37, P36, DOI [10.1002/hon.5_2629, DOI 10.1002/HON.5_2629]
   Vitolo U, 2017, J CLIN ONCOL, V35, P3529, DOI 10.1200/JCO.2017.73.3402
   Wang WG, 2015, AM J SURG PATHOL, V39, P902, DOI 10.1097/PAS.0000000000000396
   Westin JR, 2019, BLOOD, V134, DOI 10.1182/blood-2019-128475
   Wilson WH, 2015, NAT MED, V21, P922, DOI 10.1038/nm.3884
   Witzig TE, 2018, ANN ONCOL, V29, P707, DOI 10.1093/annonc/mdx764
   Witzig TE, 2011, LEUKEMIA, V25, P341, DOI 10.1038/leu.2010.226
   Witzig TE, 2019, J CLIN ONCOL, V37
   Wright GW, 2020, CANCER CELL, V37, P551, DOI 10.1016/j.ccell.2020.03.015
   Xia Y, 2017, LEUKEMIA, V31, P625, DOI 10.1038/leu.2016.243
   [尹海兵 Yin Haibing], 2019, [临床与实验病理学杂志, Chinese Journal of Clinical and Experimental Pathology], V35, P379
   Yin HB, 2017, HEMATOLOGY, V22, P527, DOI 10.1080/10245332.2017.1312205
   Younes A, 2019, J CLIN ONCOL, V37, P1285, DOI 10.1200/JCO.18.02403
   Zelenetz AD, 2019, J NATL COMPR CANC NE, V17, P651, DOI 10.6004/jnccn.2019.0029
   Zelenetz AD, 2019, BLOOD, V133, P1964, DOI 10.1182/blood-2018-11-880526
   Zhang SQ, 2015, BRIT J HAEMATOL, V170, P445, DOI 10.1111/bjh.13427
   Zhao SC, 2019, J PATHOL CLIN RES, V5, P12, DOI 10.1002/cjp2.114
   Zhu J, 2019, BLOOD, V134, DOI 10.1182/blood-2019-124930
   Zinzani PL, 2016, HAEMATOLOGICA, V101, DOI 10.3324/haematol.2016.147256
NR 144
TC 6
Z9 6
U1 1
U2 5
PU BMC
PI LONDON
PA CAMPUS, 4 CRINAN ST, LONDON N1 9XW, ENGLAND
EI 1756-8722
J9 J HEMATOL ONCOL
JI J. Hematol. Oncol.
PD DEC 14
PY 2020
VL 13
IS 1
AR 175
DI 10.1186/s13045-020-01011-z
PG 23
WC Oncology; Hematology
SC Oncology; Hematology
GA PF0ND
UT WOS:000598760500001
PM 33317571
OA Green Published, gold
DA 2021-10-29
ER

PT J
AU Huang, X
   Williams, JZ
   Chang, R
   Li, ZB
   Burnett, CE
   Hernandez-Lopez, R
   Setiady, I
   Gai, E
   Patterson, DM
   Yu, W
   Roybal, KT
   Lim, WA
   Desai, TA
AF Huang, Xiao
   Williams, Jasper Z.
   Chang, Ryan
   Li, Zhongbo
   Burnett, Cassandra E.
   Hernandez-Lopez, Rogelio
   Setiady, Initha
   Gai, Eric
   Patterson, David M.
   Yu, Wei
   Roybal, Kole T.
   Lim, Wendell A.
   Desai, Tejal A.
TI DNA scaffolds enable efficient and tunable functionalization of
   biomaterials for immune cell modulation
SO NATURE NANOTECHNOLOGY
LA English
DT Article
ID T-CELLS; IMMUNOTHERAPY; DELIVERY; NANOPARTICLES; INFILTRATION;
   RECOGNITION; PRINCIPLES
AB Biomaterials can improve the safety and presentation of therapeutic agents for effective immunotherapy, and a high level of control over surface functionalization is essential for immune cell modulation. Here, we developed biocompatible immune cell-engaging particles (ICEp) that use synthetic short DNA as scaffolds for efficient and tunable protein loading. To improve the safety of chimeric antigen receptor (CAR) T cell therapies, micrometre-sized ICEp were injected intratumorally to present a priming signal for systemically administered AND-gate CAR-T cells. Locally retained ICEp presenting a high density of priming antigens activated CAR T cells, driving local tumour clearance while sparing uninjected tumours in immunodeficient mice. The ratiometric control of costimulatory ligands (anti-CD3 and anti-CD28 antibodies) and the surface presentation of a cytokine (IL-2) on ICEp were shown to substantially impact human primary T cell activation phenotypes. This modular and versatile biomaterial functionalization platform can provide new opportunities for immunotherapies.
   Controlling immune cell activation would improve the efficiency of cell-based immunotherapies and reduce its associated risks. Here biodegradable particles are functionalized with DNA scaffolds for precise conjugation of a range of immunomodulating agents and applied ex vivo and in vivo for engineered immune cell modulation.
C1 [Huang, Xiao; Chang, Ryan; Li, Zhongbo; Setiady, Initha; Gai, Eric; Desai, Tejal A.] Univ Calif San Francisco, Dept Bioengn & Therapeut Sci, San Francisco, CA 94143 USA.
   [Huang, Xiao; Williams, Jasper Z.; Hernandez-Lopez, Rogelio; Yu, Wei; Roybal, Kole T.; Lim, Wendell A.; Desai, Tejal A.] Univ Calif San Francisco, Cell Design Inst, San Francisco, CA 94143 USA.
   [Huang, Xiao; Williams, Jasper Z.; Hernandez-Lopez, Rogelio; Yu, Wei; Roybal, Kole T.; Lim, Wendell A.; Desai, Tejal A.] Univ Calif San Francisco, Ctr Synthet Immunol, San Francisco, CA 94143 USA.
   [Williams, Jasper Z.; Hernandez-Lopez, Rogelio; Yu, Wei; Lim, Wendell A.] Univ Calif San Francisco, Dept Mol & Cellular Pharmacol, San Francisco, CA 94143 USA.
   [Burnett, Cassandra E.; Roybal, Kole T.] Univ Calif San Francisco, Dept Microbiol & Immunol, San Francisco, CA 94143 USA.
   [Patterson, David M.] Univ Calif San Francisco, Dept Pharmaceut Chem, San Francisco, CA USA.
RP Desai, TA (corresponding author), Univ Calif San Francisco, Dept Bioengn & Therapeut Sci, San Francisco, CA 94143 USA.; Lim, WA; Desai, TA (corresponding author), Univ Calif San Francisco, Cell Design Inst, San Francisco, CA 94143 USA.; Lim, WA; Desai, TA (corresponding author), Univ Calif San Francisco, Ctr Synthet Immunol, San Francisco, CA 94143 USA.; Lim, WA (corresponding author), Univ Calif San Francisco, Dept Mol & Cellular Pharmacol, San Francisco, CA 94143 USA.
EM wendell.lim@ucsf.edu; tejal.desai@ucsf.edu
RI Desai, Tejal/AAN-7626-2021; Huang, Xiao/AAO-4010-2020
OI Huang, Xiao/0000-0001-7733-9094; Williams, Jasper/0000-0003-1578-2247
FU National Institutes of HealthUnited States Department of Health & Human
   ServicesNational Institutes of Health (NIH) - USA [5T32GM008155,
   1U54CA244438]; UCSF programme for breakthrough biomedical research
   (PBBR) postdoctoral independent research grant; Li foundation
   fellowship; Genentech Pre-Doctoral Fellowship; National Institute of
   General Medical Sciences (NIGMS) Medical Scientist Training Program
   [T32GM007618]
FX Portions of this work were supported by the National Institutes of
   Health Grants 5T32GM008155 and 1U54CA244438. We thank Z. Gartner for DNA
   synthesis, S. Habelitz for DLS analysis, C. Hayzelden for SEM imaging,
   B. Hann for IVIS imaging, K. Shokat for Tecan plate reader and C.
   Zamecnik and A. Li for helpful discussion. X.H. was supported by a UCSF
   programme for breakthrough biomedical research (PBBR) postdoctoral
   independent research grant and a Li foundation fellowship. J.Z.W. was
   supported by a Genentech Pre-Doctoral Fellowship. R.C. was supported by
   National Institute of General Medical Sciences (NIGMS) Medical Scientist
   Training Program no. T32GM007618.
CR Adachi K, 2018, NAT BIOTECHNOL, V36, P346, DOI 10.1038/nbt.4086
   Allahyari M, 2016, HUM VACC IMMUNOTHER, V12, P806, DOI 10.1080/21645515.2015.1102804
   Arenas-Ramirez N, 2016, SCI TRANSL MED, V8, DOI 10.1126/scitranslmed.aag3187
   Blanco E, 2015, NAT BIOTECHNOL, V33, P941, DOI 10.1038/nbt.3330
   Brenner MJ, 2018, ANNU REV BIOMED ENG, V20, P95, DOI [10.1146/annurev-bioeng-062117-121147, 10.1146/annurev-bioeng-062117121147]
   Brudno JN, 2016, BLOOD, V127, P3321, DOI 10.1182/blood-2016-04-703751
   Chen DS, 2013, IMMUNITY, V39, P1, DOI 10.1016/j.immuni.2013.07.012
   Chen Q, 2019, NAT NANOTECHNOL, V14, P89, DOI 10.1038/s41565-018-0319-4
   Cheung AS, 2018, NAT BIOTECHNOL, V36, P160, DOI 10.1038/nbt.4047
   Douglas SM, 2012, SCIENCE, V335, P831, DOI 10.1126/science.1214081
   Gajewski TF, 2013, NAT IMMUNOL, V14, P1014, DOI 10.1038/ni.2703
   Gattinoni L, 2011, NAT MED, V17, P1290, DOI 10.1038/nm.2446
   Gust J, 2017, CANCER DISCOV, V7, P1404, DOI 10.1158/2159-8290.CD-17-0698
   Hartwell BL, 2015, J PHARM SCI-US, V104, P346, DOI 10.1002/jps.24273
   Hu Y, 2019, ADV MATER, V31, DOI 10.1002/adma.201806294
   Huang BN, 2015, SCI TRANSL MED, V7, DOI 10.1126/scitranslmed.aaa5447
   Huang X, 2017, SMALL, V13, DOI 10.1002/smll.201602473
   Iyisan B, 2019, MACROMOL RAPID COMM, V40, DOI 10.1002/marc.201800577
   Jiang W, 2017, NAT BIOMED ENG, V1, DOI 10.1038/s41551-017-0029
   June CH, 2018, NEW ENGL J MED, V379, P64, DOI 10.1056/NEJMra1706169
   Kuai R, 2017, NAT MATER, V16, P489, DOI [10.1038/nmat4822, 10.1038/NMAT4822]
   Li F, 2017, ADV MATER, V29, DOI 10.1002/adma.201602432
   Li YX, 2010, J TRANSL MED, V8, DOI 10.1186/1479-5876-8-104
   Lim WA, 2017, CELL, V168, P724, DOI 10.1016/j.cell.2017.01.016
   Maus MV, 2013, CANCER IMMUNOL RES, V1, P26, DOI 10.1158/2326-6066.CIR-13-0006
   Peterson AM, 2015, WIRES NANOMED NANOBI, V7, P282, DOI 10.1002/wnan.1309
   Rafiq S, 2018, NAT BIOTECHNOL, V36, P847, DOI 10.1038/nbt.4195
   Riches JC, 2013, BLOOD, V121, P1612, DOI 10.1182/blood-2012-09-457531
   Riley RS, 2019, NAT REV DRUG DISCOV, V18, P175, DOI 10.1038/s41573-018-0006-z
   Rodriguez PL, 2013, SCIENCE, V339, P971, DOI 10.1126/science.1229568
   Roybal KT, 2016, CELL, V164, P770, DOI 10.1016/j.cell.2016.01.011
   Sagiv-Barfi I, 2018, SCI TRANSL MED, V10, DOI 10.1126/scitranslmed.aan4488
   Sapsford KE, 2013, CHEM REV, V113, P1904, DOI 10.1021/cr300143v
   Schmid D, 2017, NAT COMMUN, V8, DOI 10.1038/s41467-017-01830-8
   Shah NJ, 2019, NAT BIOTECHNOL, V37, P293, DOI 10.1038/s41587-019-0017-2
   Shao K, 2015, ACS NANO, V9, P16, DOI 10.1021/nn5062029
   Shaw A, 2019, NAT NANOTECHNOL, V14, P398, DOI 10.1038/s41565-019-0404-3
   Shi BY, 2017, BIOMACROMOLECULES, V18, P2231, DOI 10.1021/acs.biomac.7b00803
   Singha S, 2017, NAT NANOTECHNOL, V12, P701, DOI [10.1038/NNANO.2017.56, 10.1038/nnano.2017.56]
   Slifka MK, 2019, FRONT IMMUNOL, V10, DOI 10.3389/fimmu.2019.00956
   Smith TT, 2017, NAT NANOTECHNOL, V12, P813, DOI [10.1038/NNANO.2017.57, 10.1038/nnano.2017.57]
   Stephan SB, 2015, NAT BIOTECHNOL, V33, P97, DOI 10.1038/nbt.3104
   Stephanopoulos N, 2020, CHEM-US, V6, P364, DOI 10.1016/j.chempr.2020.01.012
   Tang HD, 2016, CANCER CELL, V29, P285, DOI 10.1016/j.ccell.2016.02.004
   Tang L, 2018, NAT BIOTECHNOL, V36, P707, DOI 10.1038/nbt.4181
   Wallace A, 2008, CLIN CANCER RES, V14, P3966, DOI 10.1158/1078-0432.CCR-08-0356
   Wang SZ, 2019, J AM CHEM SOC, V141, P2215, DOI 10.1021/jacs.8b12705
   Wang ZG, 2018, LANGMUIR, V34, P14954, DOI 10.1021/acs.langmuir.8b01060
   Ye YQ, 2017, SCI IMMUNOL, V2, DOI 10.1126/sciimmunol.aan5692
   Yu CS, 2018, BIOCONJUGATE CHEM, V29, P719, DOI 10.1021/acs.bioconjchem.7b00632
   Zamecnik CR, 2017, ACS NANO, V11, P11433, DOI 10.1021/acsnano.7b06094
   Zhou J, 2012, BIOMATERIALS, V33, P583, DOI 10.1016/j.biomaterials.2011.09.061
NR 52
TC 4
Z9 4
U1 17
U2 48
PU NATURE RESEARCH
PI BERLIN
PA HEIDELBERGER PLATZ 3, BERLIN, 14197, GERMANY
SN 1748-3387
EI 1748-3395
J9 NAT NANOTECHNOL
JI Nat. Nanotechnol.
PD FEB
PY 2021
VL 16
IS 2
BP 214
EP +
DI 10.1038/s41565-020-00813-z
EA DEC 2020
PG 14
WC Nanoscience & Nanotechnology; Materials Science, Multidisciplinary
SC Science & Technology - Other Topics; Materials Science
GA QG0TN
UT WOS:000598709600002
PM 33318641
OA Green Submitted, Green Accepted
DA 2021-10-29
ER

PT J
AU Benjamin, R
   Graham, C
   Yallop, D
   Jozwik, A
   Mirci-Danicar, OC
   Lucchini, G
   Pinner, D
   Jain, N
   Kantarjian, H
   Boissel, N
   Maus, MV
   Frigault, MJ
   Baruchel, A
   Mohty, M
   Gianella-Borradori, A
   Binlich, F
   Balandraud, S
   Vitry, F
   Thomas, E
   Philippe, A
   Fouliard, S
   Dupouy, S
   Marchiq, I
   Almena-Carrasco, M
   Ferry, N
   Arnould, S
   Konto, C
   Veys, P
   Qasim, W
AF Benjamin, Reuben
   Graham, Charlotte
   Yallop, Deborah
   Jozwik, Agnieszka
   Mirci-Danicar, Oana C.
   Lucchini, Giovanna
   Pinner, Danielle
   Jain, Nitin
   Kantarjian, Hagop
   Boissel, Nicolas
   Maus, Marcela V.
   Frigault, Matthew J.
   Baruchel, Andre
   Mohty, Mohamad
   Gianella-Borradori, Athos
   Binlich, Florence
   Balandraud, Svetlana
   Vitry, Fabien
   Thomas, Elisabeth
   Philippe, Anne
   Fouliard, Sylvain
   Dupouy, Sandra
   Marchiq, Ibtissam
   Almena-Carrasco, Maria
   Ferry, Nicolas
   Arnould, Sylvain
   Konto, Cyril
   Veys, Paul
   Qasim, Waseem
CA UCART19 Grp
TI Genome-edited, donor-derived allogeneic anti-CD19 chimeric antigen
   receptor T cells in paediatric and adult B-cell acute lymphoblastic
   leukaemia: results of two phase 1 studies
SO LANCET
LA English
DT Article
ID CYTOKINE RELEASE SYNDROME
AB Background Genome-edited donor-derived allogeneic anti-CD19 chimeric antigen receptor (CAR) T cells offer a novel form of CAR-T-cell product that is available for immediate clinical use, thereby broadening access and applicability. UCART19 is one such product investigated in children and adults with relapsed or refractory B-cell acute lymphoblastic leukaemia. Two multicentre phase 1 studies aimed to investigate the feasibility, safety, and antileukaemic activity of UCART19 in children and adults with relapsed or refractory B-cell acute lymphoblastic leukaemia.
   Methods We enrolled paediatric or adult patients in two ongoing, multicentre, phase 1 clinical trials to evaluate the safety and antileukaemic activity of UCART19. All patients underwent lymphodepletion with fludarabine and cyclophosphamide with or without alemtuzumab, then children received UCART19 at 1.1-2.3 x 10(6) cells per kg and adults received UCART19 doses of 6 x 10(6) cells, 6-8 x 10(7) cells, or 1.8-2.4 x 10(8) cells in a dose-escalation study. The primary outcome measure was adverse events in the period between first infusion and data cutoff. These studies were registered at ClinicalTrials.gov, NCT02808442 and NCT02746952.
   Findings Between June 3, 2016, and Oct 23, 2018, seven children and 14 adults were enrolled in the two studies and received UCART19. Cytokine release syndrome was the most common adverse event and was observed in 19 patients (91%); three (14%) had grade 3-4 cytokine release syndrome. Other adverse events were grade 1 or 2 neurotoxicity in eight patients (38%), grade 1 acute skin graft-versus-host disease in two patients (10%), and grade 4 prolonged cytopenia in six patients (32%). Two treatment-related deaths occurred; one caused by neutropenic sepsis in a patient with concurrent cytokine release syndrome and one from pulmonary haemorrhage in a patient with persistent cytopenia. 14 (67%) of 21 patients had a complete response or complete response with incomplete haematological recovery 28 days after infusion. Patients not receiving alemtuzumab (n=4) showed no UCART19 expansion or antileukaemic activity. The median duration of response was 4.1 months with ten (71%) of 14 responders proceeding to a subsequent allogeneic stem-cell transplant. Progression-free survival at 6 months was 27%, and overall survival was 55%.
   Interpretation These two studies show, for the first time, the feasibility of using allogeneic, genome-edited CAR T cells to treat patients with aggressive leukaemia. UCART19 exhibited in-vivo expansion and antileukaemic activity with a manageable safety profile in heavily pretreated paediatric and adult patients with relapsed or refractory B-cell acute lymphoblastic leukaemia. The results this study are an encouraging step forward for the field of allogeneic CAR T cells, and UCART19 offers the opportunity to treat patients with rapidly progressive disease and where autologous CAR-T-cell therapy is unavailable.
C1 [Benjamin, Reuben; Graham, Charlotte; Yallop, Deborah; Jozwik, Agnieszka] Kings Coll Hosp NHS Fdn Trust, Dept Haematol Med, London SE5 9RS, England.
   [Benjamin, Reuben; Graham, Charlotte; Jozwik, Agnieszka] Kings Coll London, Sch Canc & Pharmaceut Sci, London, England.
   [Mirci-Danicar, Oana C.; Lucchini, Giovanna; Pinner, Danielle; Veys, Paul; Qasim, Waseem] Great Ormond St Hosp Sick Children, Infect Immun & Inflammat Dept, London, England.
   [Jain, Nitin; Kantarjian, Hagop] Univ Texas MD Anderson Canc Ctr, Houston, TX 77030 USA.
   [Maus, Marcela V.; Frigault, Matthew J.] Massachusetts Gen Hosp, Div Hematol & Oncol, Boston, MA 02114 USA.
   [Boissel, Nicolas] Hop St Louis, Dept Hematol, Paris, France.
   [Baruchel, Andre] K Hop Univ Robert Debre, Dept Pediat Hematol, Paris, France.
   [Mohty, Mohamad] Sorbonne Univ, St Antoine Hosp, UMRS 938, INSERM, Paris, France.
   [Gianella-Borradori, Athos; Binlich, Florence; Balandraud, Svetlana; Vitry, Fabien; Thomas, Elisabeth; Philippe, Anne; Fouliard, Sylvain; Dupouy, Sandra; Almena-Carrasco, Maria; Ferry, Nicolas] Inst Rech Int Servier, Suresnes, France.
   [Marchiq, Ibtissam] Inst Rech Servier, Croissy Sur seine, France.
   [Arnould, Sylvain] Labs Servier, Suresnes, France.
   [Philippe, Anne] Pfizer, Paris, France.
   [Vitry, Fabien] Labs Davolterra, Paris, France.
   [Konto, Cyril] Allogene, San Francisco, CA USA.
RP Benjamin, R (corresponding author), Kings Coll Hosp NHS Fdn Trust, Dept Haematol Med, London SE5 9RS, England.
EM reuben.benjamin@kcl.ac.uk
OI Benjamin, Reuben/0000-0003-1434-0594; QASIM, WASEEM/0000-0001-8353-4494;
   Graham, Charlotte/0000-0001-7874-7305; Patten,
   Piers/0000-0003-3320-3034; Dulery, Remy/0000-0002-5024-1713
FU ServierServier
FX Servier.
CR Brentjens RJ, 2011, BLOOD, V118, P4817, DOI 10.1182/blood-2011-04-348540
   Davila ML, 2014, SCI TRANSL MED, V6, DOI 10.1126/scitranslmed.3008226
   Fraser G, 2007, Curr Oncol, V14, P96
   Harris AC, 2016, BIOL BLOOD MARROW TR, V22, P4, DOI 10.1016/j.bbmt.2015.09.001
   Hay KA, 2019, BLOOD, V133, P1652, DOI 10.1182/blood-2018-11-883710
   Hay KA, 2017, BLOOD, V130, P2295, DOI 10.1182/blood-2017-06-793141
   Ji YA, 2010, CLIN TRIALS, V7, P653, DOI 10.1177/1740774510382799
   Kochenderfer JN, 2015, J CLIN ONCOL, V33, P540, DOI 10.1200/JCO.2014.56.2025
   Lee DW, 2015, LANCET, V385, P517, DOI 10.1016/S0140-6736(14)61403-3
   Lee DW, 2014, BLOOD, V124, P188, DOI 10.1182/blood-2014-05-552729
   Maude SL, 2018, NEW ENGL J MED, V378, P439, DOI 10.1056/NEJMoa1709866
   Maude SL, 2016, J CLIN ONCOL, V34, DOI 10.1200/JCO.2016.34.15_suppl.3007
   Maude SL, 2014, CANCER J, V20, P119, DOI 10.1097/PPO.0000000000000035
   Park JH, 2018, NEW ENGL J MED, V378, P449, DOI 10.1056/NEJMoa1709919
   Poirot L, 2015, CANCER RES, V75, P3853, DOI 10.1158/0008-5472.CAN-14-3321
   Qasim W, 2017, SCI TRANSL MED, V9, DOI 10.1126/scitranslmed.aaj2013
   Stadtmauer EA, 2020, SCIENCE, V367, P1001, DOI 10.1126/science.aba7365
   Thursky KA, 2006, BRIT J HAEMATOL, V132, P3, DOI 10.1111/j.1365-2141.2005.05789.x
   Turtle CJ, 2016, SCI TRANSL MED, V8, DOI 10.1126/scitranslmed.aaf8621
NR 19
TC 19
Z9 19
U1 1
U2 2
PU ELSEVIER SCIENCE INC
PI NEW YORK
PA STE 800, 230 PARK AVE, NEW YORK, NY 10169 USA
SN 0140-6736
EI 1474-547X
J9 LANCET
JI Lancet
PD DEC 12
PY 2020
VL 396
IS 10266
BP 1885
EP 1894
DI 10.1016/S0140-6736(20)32334-5
PG 10
WC Medicine, General & Internal
SC General & Internal Medicine
GA PI8OI
UT WOS:000601343000023
PM 33308471
DA 2021-10-29
ER

PT J
AU Pan, J
   Deng, BP
   Ling, ZJ
   Song, WL
   Xu, JL
   Duan, JJ
   Wang, ZL
   Chang, AH
   Feng, XM
   Tan, Y
AF Pan, Jing
   Deng, Biping
   Ling, Zhuojun
   Song, Weiliang
   Xu, Jinlong
   Duan, Jiajia
   Wang, Zelin
   Chang, Alex H.
   Feng, Xiaoming
   Tan, Yue
TI Ruxolitinib mitigates steroid-refractory CRS during CAR T therapy
SO JOURNAL OF CELLULAR AND MOLECULAR MEDICINE
LA English
DT Article
DE acute lymphoblastic leukemia; CAR T cell therapy; hematology;
   immunology; ruxolitinib
ID STEM-CELL TRANSPLANTATION; VERSUS-HOST-DISEASE; MALIGNANCIES;
   MULTICENTER; REMISSIONS; MANAGEMENT; MECHANISMS; DIAGNOSIS
AB Cytokine release syndrome (CRS) and immune effector cell-associated neurotoxicity are two major CAR T related toxicities. With the interventions of Tocilizumab and steroids, many patients can recover from severe CRS. However, some patients are refractory to steroids and develop life-threatening consequences. Ruxolitinib is an oral JAKs inhibitor and promising drug in inflammatory diseases. In this pilot study, we evaluate the efficacy of Ruxolitinib in CRS. Of 14 r/r B-ALL children who received CD19 or CD22 CAR T cell therapies, 4 patients developed severe (>= grade 3) CRS with symptoms that were not alleviated with high-dose steroids and thus received ruxolitinib. Rapid resolution of CRS symptoms was observed in 4 patients after ruxolitinib treatment. Serum cytokines significantly decreased after ruxolitinib intervention. All patients achieved complete remission on day 30 after infusion, and we could still detect CAR T expansion in vivo despite usage of ruxolitinib. There were no obvious adverse events related to ruxolitinib. In vitro assays revealed that ruxolitinib could dampen CAR T expansion and cytotoxicity, suggesting that the timing and dosage of ruxolitinib should be carefully considered to avoid dampening anti-leukaemia response. Our results suggest that ruxolitinib is active and well tolerated in steroid-refractory and even life-threatening CRS.
C1 [Pan, Jing; Feng, Xiaoming] Chinese Acad Med Sci & Peking Union Med Coll, State Key Lab Expt Hematol, Natl Clin Res Ctr Blood Dis, Inst Hematol & Blood Dis Hosp, Tianjin 300020, Peoples R China.
   [Pan, Jing; Tan, Yue] Beijing Boren Hosp, Dept Hematol, State Key Lab Expt Hematol, Beijing 100070, Peoples R China.
   [Deng, Biping] Beijing Boren Hosp, Cytol Lab, Beijing, Peoples R China.
   [Ling, Zhuojun; Song, Weiliang; Xu, Jinlong; Duan, Jiajia; Wang, Zelin] Beijing Boren Hosp, Dept Hematol, Beijing, Peoples R China.
   [Chang, Alex H.] Tongji Univ, Shanghai Pulm Hosp, Clin Translat Res Ctr, Sch Med, Shanghai, Peoples R China.
   [Feng, Xiaoming] Fujian Med Univ Union Hosp, Cent Lab, Fuzhou, Peoples R China.
RP Feng, XM (corresponding author), Chinese Acad Med Sci & Peking Union Med Coll, State Key Lab Expt Hematol, Natl Clin Res Ctr Blood Dis, Inst Hematol & Blood Dis Hosp, Tianjin 300020, Peoples R China.; Tan, Y (corresponding author), Beijing Boren Hosp, Dept Hematol, State Key Lab Expt Hematol, Beijing 100070, Peoples R China.
EM alexhchang@yahoo.com; fengxiaoming@ihcams.ac.cn;
   tanyue18525400961@163.com
OI PAN, JING/0000-0002-8785-0336; Tan, Yue/0000-0002-6272-6849
FU CAMS Innovation Fund for Medical Sciences [2016I2M-1-003]; National Key
   R&D Program of China [2019YFA0110200]; Tianjin Science Funds for
   Distinguished Young Scholars [17JCJQJC45800]
FX the CAMS Innovation Fund for Medical Sciences, Grant/Award Number:
   2016I2M-1-003; the National Key R&D Program of China, Grant/Award
   Number: 2019YFA0110200; the Tianjin Science Funds for Distinguished
   Young Scholars, Grant/Award Number: 17JCJQJC45800
CR Ahmed A, 2019, LANCET HAEMATOL, V6, pE630, DOI 10.1016/S2352-3026(19)30156-5
   Albeituni S, 2019, BLOOD, V134, P147, DOI 10.1182/blood.2019000761
   Broglie L, 2017, BLOOD ADV, V1, P1533, DOI 10.1182/bloodadvances.2017007526
   Brown P, NCCN CLIN PRACTICE G
   Brudno JN, 2016, J CLIN ONCOL, V34, P1112, DOI 10.1200/JCO.2015.64.5929
   Cao Y, 2020, J ALLERGY CLIN IMMUN, V146, P137, DOI 10.1016/j.jaci.2020.05.019
   Cruz CRY, 2013, BLOOD, V122, P2965, DOI 10.1182/blood-2013-06-506741
   Das R, 2016, BLOOD, V127, P1666, DOI 10.1182/blood-2015-12-684399
   Doring M, 2016, ANN HEMATOL, V95, P311, DOI 10.1007/s00277-015-2560-3
   Hirayama AV, 2019, AM J HEMATOL, V94, pS42, DOI 10.1002/ajh.25445
   Hu YX, 2019, BONE MARROW TRANSPL, V54, P1208, DOI 10.1038/s41409-018-0403-2
   Jagasia M, 2018, IMMUNOTHERAPY-UK, V10, P391, DOI 10.2217/imt-2017-0156
   Jagasia MH, 2015, BIOL BLOOD MARROW TR, V21, P389, DOI 10.1016/j.bbmt.2014.12.001
   Kiu H, 2012, GROWTH FACTORS, V30, P88, DOI 10.3109/08977194.2012.660936
   Kontzias A, 2012, CURR OPIN PHARMACOL, V12, P464, DOI 10.1016/j.coph.2012.06.008
   Laurence Arian, 2012, Open Rheumatol J, V6, P232, DOI 10.2174/1874312901206010232
   Lee DW, 2019, BIOL BLOOD MARROW TR, V25, P625, DOI 10.1016/j.bbmt.2018.12.758
   Lee DW, 2014, BLOOD, V124, P188, DOI 10.1182/blood-2014-05-552729
   Maude SL, 2018, NEW ENGL J MED, V378, P439, DOI 10.1056/NEJMoa1709866
   Maude SL, 2014, NEW ENGL J MED, V371, P1507, DOI 10.1056/NEJMoa1407222
   Muneyoshi F, 2020, PLOS ONE, V15
   National Cancer Institute, 2017, COMM TERM CRIT ADV E
   Pan J, 2017, LEUKEMIA, V31, P2587, DOI 10.1038/leu.2017.145
   Pan J, 2020, LEUKEMIA, V34, P3382, DOI 10.1038/s41375-020-0831-z
   Pan J, 2020, BLOOD, V135, P387, DOI 10.1182/blood.2019003293
   Pan J, 2019, LEUKEMIA, V33, P2854, DOI 10.1038/s41375-019-0488-7
   PRZEPIORKA D, 1995, BONE MARROW TRANSPL, V15, P825
   Thompson JA, 2019, J NATL COMPR CANC NE, V17, P255, DOI 10.6004/jnccn.2019.0013
   Thuku NW, 2017, PAN AFR MED J, V27, DOI 10.11604/pamj.2017.27.226.12116
   Villarino AV, 2015, J IMMUNOL, V194, P21, DOI 10.4049/jimmunol.1401867
   von Bubnoff N, 2018, BMC CANCER, V18, DOI 10.1186/s12885-018-5045-7
   Zeiser R, 2015, LEUKEMIA, V29, P2062, DOI 10.1038/leu.2015.212
NR 32
TC 2
Z9 2
U1 0
U2 1
PU WILEY
PI HOBOKEN
PA 111 RIVER ST, HOBOKEN 07030-5774, NJ USA
SN 1582-1838
EI 1582-4934
J9 J CELL MOL MED
JI J. Cell. Mol. Med.
PD JAN
PY 2021
VL 25
IS 2
BP 1089
EP 1099
DI 10.1111/jcmm.16176
EA DEC 2020
PG 11
WC Cell Biology; Medicine, Research & Experimental
SC Cell Biology; Research & Experimental Medicine
GA PS9MN
UT WOS:000597645400001
PM 33314568
OA Green Published, gold
DA 2021-10-29
ER

PT J
AU Fang, Y
   Zhang, YJ
   Guo, CX
   Chen, CM
   Gao, HX
   Zhou, XM
   Liu, T
   Qian, QJ
AF Fang, Yuan
   Zhang, Yajun
   Guo, Chuanxin
   Chen, Chumeng
   Gao, Haixia
   Zhou, Xiumei
   Liu, Tao
   Qian, Qijun
TI Safety and Efficacy of an Immune Cell-Specific Chimeric Promoter in
   Regulating Anti-PD-1 Antibody Expression in CAR T Cells
SO MOLECULAR THERAPY-METHODS & CLINICAL DEVELOPMENT
LA English
DT Article
AB T cells modified to co-express cytokine or other factors with chimeric antigen receptor (CAR) can induce substantial and persistent increases in antitumor capacity in vivo. However, the uncontrolled expression of cytokines or factors can lead to the overactivation of immune cells, causing severe adverse events such as cytokine release syndrome (CRS) and neurotoxicity by CAR T cells with excessive growth potential. Conventional promoters are unregulated, and their expression is unlimited in T cells. In this study, by connecting the cytomegalovirus (CMV) enhancer, core interferon gamma (IFN-gamma) promoter, and a T-lymphotropic virus long terminal repeat sequence (TLTR), we constructed and screened the chimeric promoter CIFT, which was highly expressed in some cell lines secreting IFN-y and silenced in others. We placed this promoter upstream of the anti-programmed cell death protein 1 (anti-PD-1) antibody gene, and this construct was co-transfected with the CAR construct into T cells. In vitro or in vivo, CAR T cells showed increased secretion of anti-PD-1 antibody under control of the chimeric promoter CIFT. pS-CIFT-alpha PD-1/CAR T also had similar or lower PD-1 expression, higher levels of T cell activation, more release of IFN-gamma, and better antitumor activity specifically against mesothelinpositive and PD-1 ligand 1 (PD-L1)-positive cell lines. The chimeric promoter may be a promising strategy to manipulate the content of immune checkpoint inhibitors or other proteins in future therapeutic approaches for cancer treatment.
C1 [Fang, Yuan; Chen, Chumeng; Zhou, Xiumei; Qian, Qijun] Zhejiang Sci Tech Univ, Coll Life Sci & Med, Hangzhou 310018, Peoples R China.
   [Zhang, Yajun] Second Mil Univ, Eastern Hepatobiliary Surg Hosp, Shanghai 201805, Peoples R China.
   [Guo, Chuanxin; Gao, Haixia; Liu, Tao; Qian, Qijun] Shanghai Cell Therapy Grp, Shanghai Cell Therapy Res Inst, 75A Qianyang Rd, Shanghai 201805, Peoples R China.
   [Qian, Qijun] Shanghai Mengchao Canc Hosp, Shanghai Cell Therapy Grp, Shanghai 201805, Peoples R China.
RP Liu, T; Qian, QJ (corresponding author), Shanghai Cell Therapy Grp, Shanghai Cell Therapy Res Inst, 75A Qianyang Rd, Shanghai 201805, Peoples R China.
EM liut@shcekk.com; qian@shcell.org
FU National Key Research and Development Program of China [2019YFC1316202]
FX This work was supported by the National Key Research and Development
   Program of China (2019YFC1316202). We thank Wen Wen, Meiqi Shao, Feng
   Yin, Shuqi Zhao, Zihan Li, Tianyi Liu, Ziqiao Wang, Qilong Li, and
   members of our own laboratories for helpful experimental instruction.
CR Alizadeh D, 2019, CANCER IMMUNOL RES, V7, P759, DOI 10.1158/2326-6066.CIR-18-0466
   Beatty GL, 2018, GASTROENTEROLOGY, V155, P29, DOI 10.1053/j.gastro.2018.03.029
   Chen J, 2019, NATURE, V567, P530, DOI 10.1038/s41586-019-0985-x
   Cherkassky L, 2016, J CLIN INVEST, V126, P3130, DOI 10.1172/JCI83092
   Chmielewski M, 2017, CELL REP, V21, P3205, DOI 10.1016/j.celrep.2017.11.063
   Chong EA, 2017, BLOOD, V129, P1039, DOI 10.1182/blood-2016-09-738245
   CHRIVIA JC, 1990, J EXP MED, V172, P661, DOI 10.1084/jem.172.2.661
   Daskivich TJ, 2015, EUR UROL, V67, P816, DOI 10.1016/j.eururo.2014.12.052
   Fife BT, 2011, ANN NY ACAD SCI, V1217, P45, DOI 10.1111/j.1749-6632.2010.05919.x
   Frigault MJ, 2015, CANCER IMMUNOL RES, V3, P356, DOI 10.1158/2326-6066.CIR-14-0186
   Gargett T, 2016, MOL THER, V24, P1135, DOI 10.1038/mt.2016.63
   Ghorashian S, 2019, NAT MED, V25, P1408, DOI 10.1038/s41591-019-0549-5
   Groom JR, 2019, IMMUNOL REV, V289, P101, DOI 10.1111/imr.12742
   Horita S, 2016, SCI REP-UK, V6, DOI 10.1038/srep35297
   Im SJ, 2016, NATURE, V537, P417, DOI 10.1038/nature19330
   Jin LC, 2019, NAT COMMUN, V10, DOI 10.1038/s41467-019-11869-4
   John LB, 2013, CLIN CANCER RES, V19, P5636, DOI 10.1158/1078-0432.CCR-13-0458
   Kagoya Y, 2018, NAT MED, V24, P352, DOI 10.1038/nm.4478
   Khalil DN, 2016, NAT REV CLIN ONCOL, V13, P394, DOI 10.1038/nrclinonc.2016.65
   Kochenderfer JN, 2012, BLOOD, V119, P2709, DOI 10.1182/blood-2011-10-384388
   Li S, 2017, CLIN CANCER RES, V23, P6982, DOI 10.1158/1078-0432.CCR-17-0867
   Liu YY, 2020, SCI IMMUNOL, V5, DOI 10.1126/sciimmunol.aax7969
   Lynn RC, 2019, NATURE, V576, P293, DOI 10.1038/s41586-019-1805-z
   Martins F, 2019, NAT REV CLIN ONCOL, V16, P563, DOI 10.1038/s41571-019-0218-0
   Masopust D, 2013, NAT REV IMMUNOL, V13, P309, DOI 10.1038/nri3442
   Maus MV, 2013, CANCER IMMUNOL RES, V1, P26, DOI 10.1158/2326-6066.CIR-13-0006
   Milone MC, 2009, MOL THER, V17, P1453, DOI 10.1038/mt.2009.83
   Morgan RA, 2010, MOL THER, V18, P843, DOI 10.1038/mt.2010.24
   PENIX L, 1993, J EXP MED, V178, P1483, DOI 10.1084/jem.178.5.1483
   Prosser ME, 2012, MOL IMMUNOL, V51, P263, DOI 10.1016/j.molimm.2012.03.023
   Rafiq S, 2018, NAT BIOTECHNOL, V36, P847, DOI 10.1038/nbt.4195
   Ruella M, 2018, NAT MED, V24, P1499, DOI 10.1038/s41591-018-0201-9
   Ruella M, 2016, J CLIN INVEST, V126, P3814, DOI 10.1172/JCI87366
   Shaw AR, 2017, MOL THER, V25, P2440, DOI 10.1016/j.ymthe.2017.09.010
   Suarez ER, 2016, ONCOTARGET, V7, P34341, DOI 10.18632/oncotarget.9114
   Tahmasebi S, 2019, STEM CELL REV REP, V15, P619, DOI 10.1007/s12015-019-09901-7
   Tan SG, 2017, NAT COMMUN, V8, DOI 10.1038/ncomms14369
   Wang Y, 2019, FRONT IMMUNOL, V10, DOI 10.3389/fimmu.2019.01691
   YE JP, 1994, J BIOL CHEM, V269, P25728
   Ying ZT, 2019, NAT MED, V25, P947, DOI 10.1038/s41591-019-0421-7
   Zarour HM, 2016, CLIN CANCER RES, V22, P1856, DOI 10.1158/1078-0432.CCR-15-1849
   Zhang L, 2015, CLIN CANCER RES, V21, P2278, DOI 10.1158/1078-0432.CCR-14-2085
   Zhang ZW, 2019, CELL DEATH DIS, V10, DOI 10.1038/s41419-019-1711-1
NR 43
TC 2
Z9 2
U1 0
U2 15
PU CELL PRESS
PI CAMBRIDGE
PA 50 HAMPSHIRE ST, FLOOR 5, CAMBRIDGE, MA 02139 USA
EI 2329-0501
J9 MOL THER-METH CLIN D
JI Mol.Ther.-Methods Clin. Dev.
PD DEC 11
PY 2020
VL 19
BP 14
EP 23
DI 10.1016/j.omtm.1020.08.008
PG 10
WC Medicine, Research & Experimental
SC Research & Experimental Medicine
GA PE2EE
UT WOS:000598181600002
PM 32995356
DA 2021-10-29
ER

PT J
AU Urak, RZ
   Soemardy, C
   Ray, R
   Li, S
   Shevchenko, G
   Scott, T
   Lim, L
   Wang, XL
   Morris, KV
AF Urak, Ryan Z.
   Soemardy, Citradewi
   Ray, Roslyn
   Li, Shirley
   Shevchenko, Galina
   Scott, Tristan
   Lim, Laura
   Wang, Xiuli
   Morris, Kevin, V
TI Conditionally Replicating Vectors Mobilize Chimeric Antigen Receptors
   against HIV
SO MOLECULAR THERAPY-METHODS & CLINICAL DEVELOPMENT
LA English
DT Article
AB Human immunodeficiency virus (HIV) is an attractive target for chimeric antigen receptor (CAR) therapy. CAR T cells have proved remarkably potent in targeted killing of cancer cells, and we surmised that CAR T cells could prove useful in eradicating HIV-infected cells. Toward this goal, we interrogate several neutralizing single-chain variable fragments (scFvs) that target different regions of the HIV envelope glycoprotein, gp120. We find here that CAR T cells with scFv from NIH45-46 antibody demonstrated the highest cytotoxicity. Although NIH45-46 CAR T cells are capable of eliminating antigen-expressing cells, we wanted to address HIV reactivation from ex vivo culture of HIV patient-derived CAR T cells. In order to capitalize on the HIV reactivation, we developed a conditionally replicating lentiviral vector (crLV). The crLV can hijack HIV machinery, forming a chimeric lentivirus (LV) instead of HIV and delivered to uninfected cells. We find that CAR T cells generated with crLVs have similar CAR-mediated functionality as traditional CARs. We also demonstrate crLVs' capability of expanding CAR percentage and protecting CD4 CAR T cell in HIV donors. Collectively, we demonstrate here that the novel crLV NIH45-46 CAR can serve as a strategy to combat HIV, as well as overcome HIV reactivation in CD4(+) CAR T cells.
C1 [Urak, Ryan Z.; Soemardy, Citradewi; Shevchenko, Galina; Scott, Tristan; Morris, Kevin, V] City Hope Natl Med Ctr, Beckman Res Inst, Ctr Gene Therapy, Duarte, CA USA.
   [Urak, Ryan Z.; Shevchenko, Galina] City Hope Natl Med Ctr, Irell & Manella Grad Sch Biol Sci, Duarte, CA USA.
   [Ray, Roslyn; Li, Shirley] City Hope Natl Med Ctr, Ctr Gene & Cell Therapy, Duarte, CA USA.
   [Lim, Laura; Wang, Xiuli] Dept Hematol & Hematopoiet Cell Transplantat, Duarte, CA USA.
   [Morris, Kevin, V] City Hope Natl Med Ctr, Hematol Malignancy & Stem Cell Transplantat Inst, Duarte, CA USA.
   [Morris, Kevin, V] Griffith Univ, Sch Med Sci, Southport, Qld 4222, Australia.
RP Morris, KV (corresponding author), City Hope Natl Med Ctr, Ctr Gene Therapy, 1500 E Duarte Rd, Duarte, CA 91010 USA.
EM kmorris@coh.org
OI Shevchenko, Galina/0000-0003-4174-1756
FU National Institutes of Mental Health, USAUnited States Department of
   Health & Human ServicesNational Institutes of Health (NIH) - USANIH
   National Institute of Mental Health (NIMH) [R01 113407-01]
FX This work was supported by National Institutes of Mental Health, USA
   (grant R01 113407-01 to K.V.M. and City of Hope).
CR ADACHI A, 1986, J VIROL, V59, P284, DOI 10.1128/JVI.59.2.284-291.1986
   Agosto LM, 2018, AIDS RES HUM RETROV, V34, P780, DOI [10.1089/aid.2018.0105, 10.1089/AID.2018.0105]
   Ali A, 2016, J VIROL, V90, P6999, DOI 10.1128/JVI.00805-16
   Anthony-Gonda K, 2019, SCI TRANSL MED, V11, DOI 10.1126/scitranslmed.aav5685
   Bardhi A, 2017, J VIROL, V91, DOI 10.1128/JVI.00937-17
   Brentjens RJ, 2013, SCI TRANSL MED, V5, DOI 10.1126/scitranslmed.3005930
   Chang ZNL, 2018, NAT CHEM BIOL, V14, P317, DOI [10.1038/NCHEMBIO.2565, 10.1038/nchembio.2565]
   Chen J, 2015, SCIENCE, V349, P191, DOI 10.1126/science.aaa9804
   Cribbs AP, 2013, BMC BIOTECHNOL, V13, DOI 10.1186/1472-6750-13-98
   Dashti A, 2019, TRENDS MOL MED, V25, P228, DOI 10.1016/j.molmed.2019.01.007
   Diskin R, 2011, SCIENCE, V334, P1289, DOI 10.1126/science.1213782
   Dolnikov A., 2014, BLOOD, V124, P5813
   Dropulic B, 1996, P NATL ACAD SCI USA, V93, P11103, DOI 10.1073/pnas.93.20.11103
   Engelman AN, 2018, CELL MOL LIFE SCI, V75, P2491, DOI 10.1007/s00018-018-2772-5
   Hale M, 2017, MOL THER, V25, P570, DOI 10.1016/j.ymthe.2016.12.023
   Herzig E, 2019, CELL, V179, P880, DOI 10.1016/j.cell.2019.10.002
   Johnson V., 1990, TECHNIQUES HIV RES, P71
   Jonnalagadda M, 2015, MOL THER, V23, P757, DOI 10.1038/mt.2014.208
   Julien JP, 2013, PLOS PATHOG, V9, DOI 10.1371/journal.ppat.1003342
   Kalos M, 2011, SCI TRANSL MED, V3, DOI 10.1126/scitranslmed.3002842
   Klein F, 2012, NATURE, V492, P118, DOI 10.1038/nature11604
   Krumm SA, 2016, RETROVIROLOGY, V13, DOI 10.1186/s12977-016-0241-5
   Kumar M, 2001, HUM GENE THER, V12, P1893, DOI 10.1089/104303401753153947
   Marchand Christophe, 2006, Drug Discov Today Dis Mech, V3, P253, DOI 10.1016/j.ddmec.2006.05.004
   Mazarzaei A, 2019, J CELL PHYSIOL, V234, P14812, DOI 10.1002/jcp.28280
   McCutchan FE, 1996, AIDS, V10, pS13
   Pancera M, 2017, CURR OPIN HIV AIDS, V12, P229, DOI 10.1097/COH.0000000000000360
   Robertson DL, 2000, SCIENCE, V288, P55, DOI 10.1126/science.288.5463.55d
   Shrivastava S, 2018, MOL THER-NUCL ACIDS, V12, P12, DOI 10.1016/j.omtn.2018.04.011
   Song RJ, 2016, JAIDS-J ACQ IMM DEF, V73, P365, DOI 10.1097/QAI.0000000000001119
   Tanner E.J., 2019, DISCOVERY ENG THERAP, DOI [10.1101/820456, DOI 10.1101/820456]
   Trkola A, 1999, J VIROL, V73, P8966, DOI 10.1128/JVI.73.11.8966-8974.1999
   Tschumi BO, 2018, J IMMUNOTHER CANCER, V6, DOI 10.1186/s40425-018-0385-z
   Urak R, 2017, J IMMUNOTHER CANCER, V5, DOI 10.1186/s40425-017-0227-4
   Wagner TA, 2018, CURR HIV-AIDS REP, V15, P147, DOI 10.1007/s11904-018-0388-x
   Wang DR, 2018, JCI INSIGHT, V3, DOI 10.1172/jci.insight.99048
   Wang XL, 2011, BLOOD, V118, P1255, DOI 10.1182/blood-2011-02-337360
   Weinberger LS, 2003, J VIROL, V77, P10028, DOI 10.1128/JVI.77.18.10028-10036.2003
   Wilburn KM, 2016, RETROVIROLOGY, V13, DOI 10.1186/s12977-016-0289-2
   Wu XL, 2010, SCIENCE, V329, P856, DOI 10.1126/science.1187659
   Xu L, 2017, SCIENCE, V358, P85, DOI 10.1126/science.aan8630
   Zhang Bing, 2004, Genet Vaccines Ther, V2, P6, DOI 10.1186/1479-0556-2-6
NR 42
TC 0
Z9 0
U1 0
U2 2
PU CELL PRESS
PI CAMBRIDGE
PA 50 HAMPSHIRE ST, FLOOR 5, CAMBRIDGE, MA 02139 USA
EI 2329-0501
J9 MOL THER-METH CLIN D
JI Mol.Ther.-Methods Clin. Dev.
PD DEC 11
PY 2020
VL 19
BP 285
EP 294
DI 10.1016/j.omtm.2020.09.014
PG 10
WC Medicine, Research & Experimental
SC Research & Experimental Medicine
GA PE2EE
UT WOS:000598181600023
PM 33102620
OA Green Published, gold
DA 2021-10-29
ER

PT J
AU Mika, T
   Ladigan-Badura, S
   Maghnouj, A
   Mustafa, B
   Klein-Scory, S
   Baraniskin, A
   Dohring, S
   Fuchs, I
   Ehl, S
   Hahn, SA
   Schroers, R
AF Mika, Thomas
   Ladigan-Badura, Swetlana
   Maghnouj, Abdelouahid
   Mustafa, Bakr
   Klein-Scory, Susanne
   Baraniskin, Alexander
   Doehring, Sascha
   Fuchs, Ilka
   Ehl, Stephan
   Hahn, Stephan A.
   Schroers, Roland
TI Altered T-Lymphocyte Biology Following High-Dose Melphalan and
   Autologous Stem Cell Transplantation With Implications for Adoptive
   T-Cell Therapy
SO FRONTIERS IN ONCOLOGY
LA English
DT Article
DE gene expression; lentiviral transduction; lymphocyte proliferation;
   chimeric antigen receptor; melphalan; multiple myeloma; T-cell biology
ID INTRACELLULAR ANTIVIRAL DEFENSE; IDENTIFICATION; REPLICATION;
   INHIBITION; APOBEC3G; EFFECTOR; IMPAIRS; CD8(+)
AB In relapsed and refractory multiple myeloma (MM), adoptive cell therapies (ACT) including CAR-T-cells are under clinical investigation. However, relapse due to T-cell exhaustion or limited persistence is an obstacle. Before ACT are considered in MM, high-dose (HD) melphalan followed by autologous stem-cell transplantation (autoSCT) has been administered in most clinical situations. Yet, the impact of HD chemotherapy on T-cells in MM with respect to ACT is unclear. In this study, T-lymphocytes' phenotypes, expansion properties, lentiviral transduction efficacy, and gene expression were examined with special respect to patients following HD melphalan. Significant impairment of T-cells' expansion and transduction rates could be demonstrated. Expansion was diminished due to inherent disadvantages of the predominant T-cell phenotype but restored over time. The quantitative fraction of CD27(-)/CD28(-) T-cells before expansion was predictive of T-cell yield. Following autoSCT, the transduction efficacy was reduced by disturbed lentiviral genome integration. Moreover, an unfavorable T-cell phenotype after expansion was demonstrated. In initial analyses of CD107a degranulation impaired T-cell cytotoxicity was detected in one patient following melphalan and autoSCT. The findings of our study have potential implications regarding the time point of leukapheresis for CAR-T-cell manufacturing. Our results point to a preferred interval of more than 3 months until patients should undergo cell separation for CAR-T therapy in the specific situation post-HD melphalan/autoSCT. Monitoring of CD27(-)/CD28(-) T-cells, has the potential to influence clinical decision making before apheresis in MM.
C1 [Mika, Thomas; Ladigan-Badura, Swetlana; Klein-Scory, Susanne; Baraniskin, Alexander; Schroers, Roland] Ruhr Univ Bochum, Dept Med Hematol & Oncol, Bochum, Germany.
   [Mika, Thomas; Ladigan-Badura, Swetlana; Maghnouj, Abdelouahid; Mustafa, Bakr; Doehring, Sascha; Hahn, Stephan A.] Ruhr Univ Bochum, Dept Mol Gastrointestinal Oncol, Bochum, Germany.
   [Fuchs, Ilka; Ehl, Stephan] Univ Freiburg, Fac Med, Ctr Chron Immunodeficiency, Freiburg, Germany.
RP Schroers, R (corresponding author), Ruhr Univ Bochum, Dept Med Hematol & Oncol, Bochum, Germany.; Hahn, SA (corresponding author), Ruhr Univ Bochum, Dept Mol Gastrointestinal Oncol, Bochum, Germany.
EM Stephan.Hahn@rub.de; Roland.Schroers@rub.de
RI Hahn, Stephan A./E-3880-2010; Hahn, Stephan A./AAV-6062-2021
OI Hahn, Stephan A./0000-0003-0855-9741; Hahn, Stephan
   A./0000-0003-0855-9741; Mika, Thomas/0000-0003-3790-5826
FU FoRUM grant (Ruhr-University Bochum) [F978-2020]
FX The study was supported by a FoRUM grant (Ruhr-University Bochum, no.:
   F978-2020).
CR Amirache F, 2014, BLOOD, V123, P1422, DOI 10.1182/blood-2013-11-540641
   Baraniskin A, 2012, CARCINOGENESIS, V33, P732, DOI 10.1093/carcin/bgs020
   Bhat P, 2017, CELL DEATH DIS, V8, DOI 10.1038/cddis.2017.67
   Brudno JN, 2018, J CLIN ONCOL, V36, P2267, DOI 10.1200/JCO.2018.77.8084
   Bryceson YT, 2012, BLOOD, V119, P2754, DOI 10.1182/blood-2011-08-374199
   Cohen AD, 2019, J CLIN INVEST, V129, P2210, DOI 10.1172/JCI126397
   D'Agostino M, 2020, LEUKEMIA, V34, P21, DOI 10.1038/s41375-019-0669-4
   Das RK, 2019, CANCER DISCOV, V9, P492, DOI 10.1158/2159-8290.CD-18-1314
   Durand S, 2011, VIRUSES-BASEL, V3, P132, DOI 10.3390/v3020132
   Fehse B, 2004, GENE THER, V11, P879, DOI 10.1038/sj.gt.3302270
   Finkelshtein D, 2013, P NATL ACAD SCI USA, V110, P7306, DOI 10.1073/pnas.1214441110
   Fischer K, 2005, BLOOD, V105, P2828, DOI 10.1182/blood-2004-07-2583
   Fraietta JA, 2018, NAT MED, V24, P563, DOI 10.1038/s41591-018-0010-1
   Garfall AL, 2019, BLOOD ADV, V3, P2812, DOI 10.1182/bloodadvances.2019000600
   Gattinoni L, 2005, J CLIN INVEST, V115, P1616, DOI 10.1172/JCI24480
   Golubovskaya V, 2016, CANCERS, V8, DOI 10.3390/cancers8030036
   Kang S, 2018, IMMUNE NETW, V18, DOI 10.4110/in.2018.18.e33
   Klaver Y, 2016, FRONT IMMUNOL, V7, DOI 10.3389/fimmu.2016.00648
   Klebanoff CA, 2016, J CLIN INVEST, V126, P318, DOI 10.1172/JCI81217
   Koehne G, 1997, BONE MARROW TRANSPL, V19, P149, DOI 10.1038/sj.bmt.1700624
   Lutsiak MEC, 2005, BLOOD, V105, P2862, DOI 10.1182/blood-2004-06-2410
   Mackall CL, 1997, BLOOD, V89, P3700, DOI 10.1182/blood.V89.10.3700.3700_3700_3707
   Mangeat B, 2003, NATURE, V424, P99, DOI 10.1038/nature01709
   Mbisa JL, 2010, J VIROL, V84, P5250, DOI 10.1128/JVI.02358-09
   Mika T, 2019, INT J LAB HEMATOL, V41, P615, DOI 10.1111/ijlh.13073
   Mikhael J, 2019, J ONCOL PRACT, V15, P279, DOI 10.1200/JOP.18.00782
   Monjezi R, 2017, LEUKEMIA, V31, P186, DOI 10.1038/leu.2016.180
   Pak V, 2011, J VIROL, V85, P8538, DOI 10.1128/JVI.02645-10
   Petersen CT, 2018, BLOOD ADV, V2, P210, DOI 10.1182/bloodadvances.2017011254
   Raje N, 2019, NEW ENGL J MED, V380, P1726, DOI 10.1056/NEJMoa1817226
   Rutishauser RL, 2010, IMMUNOL REV, V235, P219, DOI 10.1111/j.0105-2896.2010.00901.x
   Schmueck-Henneresse M, 2017, J IMMUNOL, V199, P348, DOI 10.4049/jimmunol.1601494
   Song DG, 2012, ONCOIMMUNOLOGY, V1, DOI 10.4161/onci.19458
   Stock S, 2019, INT J CANCER, V145, P1312, DOI 10.1002/ijc.32201
   Stumper R, 2005, J VIROL, V79, P2689, DOI 10.1128/JVI.79.5.2689-2699.2005
   Suen H, 2016, LEUKEMIA, V30, P1716, DOI 10.1038/leu.2016.84
   Sutlu T, 2012, HUM GENE THER, V23, P1090, DOI 10.1089/hum.2012.080
   Wang RN, 2019, MOL MED REP, V19, P1471, DOI 10.3892/mmr.2019.9831
   Willems L, 2015, VIRUSES-BASEL, V7, P2999, DOI 10.3390/v7062757
   Worel N, 2019, BLOOD, V134, DOI 10.1182/blood-2019-126191
   Xu WL, 2017, INT J MOL SCI, V18, DOI 10.3390/ijms18081742
   Yamamoto TN, 2019, J CLIN INVEST, V129, P1551, DOI 10.1172/JCI121491
   Zelle-Rieser C, 2016, J HEMATOL ONCOL, V9, DOI 10.1186/s13045-016-0345-3
   Zhang ZX, 2000, NAT MED, V6, P782, DOI 10.1038/77513
NR 44
TC 1
Z9 1
U1 0
U2 1
PU FRONTIERS MEDIA SA
PI LAUSANNE
PA AVENUE DU TRIBUNAL FEDERAL 34, LAUSANNE, CH-1015, SWITZERLAND
SN 2234-943X
J9 FRONT ONCOL
JI Front. Oncol.
PD DEC 11
PY 2020
VL 10
AR 568056
DI 10.3389/fonc.2020.568056
PG 14
WC Oncology
SC Oncology
GA PJ2FY
UT WOS:000601591800001
PM 33363008
OA gold, Green Published
DA 2021-10-29
ER

PT J
AU Chen, JL
   Liu, ZN
   Wang, K
   Jiang, C
   Zhang, C
   Wang, B
AF Chen, Jialei
   Liu, Zhaonan
   Wang, Kan
   Jiang, Chen
   Zhang, Chuck
   Wang, Ben
TI A calibration-free method for biosensing in cell manufacturing
SO IISE TRANSACTIONS
LA English
DT Article
DE CAR T-cell therapy; cell culture; invariance; patient-to-patient
   variability
AB Chimeric antigen receptor T-cell therapy has demonstrated innovative therapeutic effectiveness in fighting cancers; however, it is extremely expensive, due to the intrinsic patient-to-patient variability in cell manufacturing. We propose in this work a novel calibration-free statistical framework to effectively deduce critical quality attributes under the patient-to-patient variability. Specifically, we model this variability via a patient-specific calibration parameter, and use readings from multiple biosensors to construct a patient-invariance statistic, thereby alleviating the effect of the calibration parameter. A carefully formulated optimization problem and an algorithmic framework are presented to find the best patient-invariance statistic and the model parameters. Using the patient-invariance statistic, we can deduce the critical quality attribute of interest, free from the calibration parameter. We demonstrate improvements of the proposed calibration-free method in different simulation experiments. In the cell manufacturing case study, our method not only effectively deduces viable cell concentration for monitoring, but also reveals insights for the cell manufacturing process.
C1 [Chen, Jialei; Zhang, Chuck; Wang, Ben] Georgia Inst Technol, H Milton Stewart Sch Ind & Syst Engn, Atlanta, GA 30332 USA.
   [Chen, Jialei; Liu, Zhaonan; Wang, Kan; Jiang, Chen; Zhang, Chuck; Wang, Ben] Georgia Inst Technol, Georgia Tech Mfg Inst, Atlanta, GA 30332 USA.
   [Liu, Zhaonan; Jiang, Chen; Wang, Ben] Georgia Inst Technol, Sch Mat Sci & Engn, Atlanta, GA 30332 USA.
RP Chen, JL (corresponding author), Georgia Inst Technol, H Milton Stewart Sch Ind & Syst Engn, Atlanta, GA 30332 USA.; Chen, JL (corresponding author), Georgia Inst Technol, Georgia Tech Mfg Inst, Atlanta, GA 30332 USA.
EM jialei.chen@gatech.edu
RI Jiang, Chen/AAP-3728-2021
OI Chen, Jialei/0000-0002-6053-9302
FU National Science Foundation CMaT ERC [NSF EEC-1648035]; FDAUnited States
   Department of Health & Human Services [1R01FD006598-01]
FX This work is supported by National Science Foundation CMaT ERC (Award
   #NSF EEC-1648035), and FDA (Award #1R01FD006598-01).
CR Aster RC, 2019, PARAMETER ESTIMATION AND INVERSE PROBLEMS, 3RD EDITION
   Bishop C. M., 2006, PATTERN RECOGNITION
   Bonifant CL, 2016, MOL THER-ONCOLYTICS, V3, DOI 10.1038/mto.2016.11
   BOX GEP, 1964, J ROY STAT SOC B, V26, P211, DOI 10.1111/j.2517-6161.1964.tb00553.x
   Boyd S., 2004, CONVEX OPTIMIZATION, V1st ed
   Brown DA, 2018, STAT SINICA, V28, P721, DOI 10.5705/ss.202015.0344
   Chen JL, 2021, TECHNOMETRICS, V63, P384, DOI [10.6084/m9.figshare.12844317.v2, 10.1080/00401706.2020.1801255]
   Collins TJ, 2007, BIOTECHNIQUES, V43, P25, DOI 10.2144/000112517
   Dlugolecki P, 2010, J MEMBRANE SCI, V349, P369, DOI 10.1016/j.memsci.2009.11.069
   Donoho DL, 2006, COMMUN PUR APPL MATH, V59, P797, DOI 10.1002/cpa.20132
   Ezzat AA, 2018, TECHNOMETRICS, V60, P286, DOI 10.1080/00401706.2017.1377638
   Gheorghiu E, 1998, BIOELECTROCH BIOENER, V45, P139, DOI 10.1016/S0302-4598(98)00084-1
   Goh S., 2010, P 14 INT C MIN SYST, P3
   Guillas S, 2018, ANN APPL STAT, V12, P2023, DOI 10.1214/18-AOAS1142
   Harrison RP, 2019, CYTOTHERAPY, V21, P224, DOI 10.1016/j.jcyt.2019.01.003
   Hastie T., 2008, ELEMENTS STAT LEARNI ELEMENTS STAT LEARNI, V2
   Haycock JW, 2011, METHODS MOL BIOL, V695, P1, DOI 10.1007/978-1-60761-984-0_1
   Hinrichs CS, 2013, NAT BIOTECHNOL, V31, P999, DOI 10.1038/nbt.2725
   Joseph VR, 2009, J QUAL TECHNOL, V41, P362, DOI 10.1080/00224065.2009.11917791
   June CH, 2018, SCIENCE, V359, P1361, DOI 10.1126/science.aar6711
   Kennedy MC, 2001, J R STAT SOC B, V63, P425, DOI 10.1111/1467-9868.00294
   Kim SU, 2009, J NEUROSCI RES, V87, P2183, DOI 10.1002/jnr.22054
   Lin LH, 2020, TECHNOMETRICS, V62, P525, DOI 10.1080/00401706.2019.1665592
   LIU DC, 1989, MATH PROGRAM, V45, P503, DOI 10.1007/BF01589116
   Pan YX, 2019, BIOSENS BIOELECTRON, V130, P344, DOI 10.1016/j.bios.2018.09.046
   Plumlee M, 2016, J AM STAT ASSOC, V111, P500, DOI 10.1080/01621459.2015.1119695
   Prasad V, 2018, NAT REV CLIN ONCOL, V15, P11, DOI 10.1038/nrclinonc.2017.156
   Qian Z., 2020, IEEE T PATTERN ANAL
   Raissi Maziar, 2017, ARXIV171110561
   Ramsay, 2004, ENCY STAT SCI, V4, DOI DOI 10.1002/0471667196.ESS0646
   SAKIA RM, 1992, J ROY STAT SOC D-STA, V41, P169, DOI 10.2307/2348250
   Santner T.J., 2013, DESIGN ANAL COMPUTER
   SCHWAN H P, 1957, Adv Biol Med Phys, V5, P147
   Slouka C, 2016, SENSORS-BASEL, V16, DOI 10.3390/s16111900
   Tibshirani R, 1996, J ROY STAT SOC B MET, V58, P267, DOI 10.1111/j.2517-6161.1996.tb02080.x
   Tseng P, 2001, J OPTIMIZ THEORY APP, V109, P475, DOI 10.1023/A:1017501703105
   Tuo R, 2015, ANN STAT, V43, P2331, DOI 10.1214/15-AOS1314
   Uno, 2019, JPN J APPL PHYS, V58
   Wang JL, 2016, ANNU REV STAT APPL, V3, P257, DOI 10.1146/annurev-statistics-041715-033624
   Yeo IK, 2000, BIOMETRIKA, V87, P954, DOI 10.1093/biomet/87.4.954
   Yin P., 2017, BIOPROCESS
NR 41
TC 1
Z9 1
U1 2
U2 4
PU TAYLOR & FRANCIS INC
PI PHILADELPHIA
PA 530 WALNUT STREET, STE 850, PHILADELPHIA, PA 19106 USA
SN 2472-5854
EI 2472-5862
J9 IISE TRANS
JI IISE Trans.
PD OCT 21
PY 2021
VL 54
IS 1
BP 29
EP 39
DI 10.1080/24725854.2020.1856982
EA DEC 2020
PG 11
WC Engineering, Industrial; Operations Research & Management Science
SC Engineering; Operations Research & Management Science
GA WL9YI
UT WOS:000604424400001
OA Green Submitted
DA 2021-10-29
ER

PT J
AU Zhang, YX
   Li, P
   Fang, HY
   Wang, GC
   Zeng, X
AF Zhang, Yixi
   Li, Pan
   Fang, Hongyu
   Wang, Guocan
   Zeng, Xun
TI Paving the Way Towards Universal Chimeric Antigen Receptor Therapy in
   Cancer Treatment: Current Landscape and Progress
SO FRONTIERS IN IMMUNOLOGY
LA English
DT Review
DE chimeric antigen receptor; graft-versus-host disease; host-versus-graft
   activities; adoptive cell therapy; cancer immunotherapy
ID NATURAL-KILLER-CELLS; DELTA T-CELLS; VERSUS-HOST-DISEASE; CLASS-I
   EXPRESSION; NK CELLS; ADOPTIVE IMMUNOTHERAPY; RESTRICTION ENZYMES;
   BONE-MARROW; DONOR; GRAFT
AB Chimeric antigen receptor (CAR) therapy has been proved effective in a stream of clinical trials, especially in hematologic malignancies. However, current CAR therapy is highly personalized as cells used are derived from patients themselves, which can be costly, time-consuming, and sometimes fails to achieve optimal therapeutic results due to poor quality/quantity of patient-derived cells. On the contrary, universal CAR therapy, which is based on healthy individuals' cells, circumvents several limitations of current autologous CAR therapy. To achieve the universality of CAR therapy, the allogeneic cell transplantation related issues, such as graft-versus-host disease (GVHD) and host-versus-graft activities (HVGA), must be addressed. In this review, we focus on current progress regarding GVHD and HVGA in the universal CAR therapy, followed by a universal CAR design that may be applied to allogeneic cells and a summary of key clinical trials in this field. This review may provide valuable insights into the future design of universal CAR products.
C1 [Zhang, Yixi; Li, Pan; Fang, Hongyu; Wang, Guocan; Zeng, Xun] Zhejiang Univ, Affiliated Hosp 1,Natl Clin Res Ctr Infect Dis, Collaborat Innovat Ctr Diag & Treatment Infect Di, State Key Lab Diag & Treatment Infect Dis,Sch Med, Hangzhou, Peoples R China.
RP Zeng, X (corresponding author), Zhejiang Univ, Affiliated Hosp 1,Natl Clin Res Ctr Infect Dis, Collaborat Innovat Ctr Diag & Treatment Infect Di, State Key Lab Diag & Treatment Infect Dis,Sch Med, Hangzhou, Peoples R China.
EM xunzeng@zju.edu.cn
FU Major Research Plan of the National Natural Science Foundation of
   ChinaNational Natural Science Foundation of China (NSFC) [91742102];
   National Science and Technology Major Project of China [2018ZX10302206]
FX This work was supported by the Major Research Plan of the National
   Natural Science Foundation of China (grant number 91742102) and the
   National Science and Technology Major Project of China (2018ZX10302206).
CR Abdelhakim H, 2017, BIOMEDICINES, V5, DOI 10.3390/biomedicines5030035
   Alderson KL, 2011, J BIOMED BIOTECHNOL, DOI 10.1155/2011/379123
   Ali S, 2020, ONCOLOGIST, V25, pE321, DOI 10.1634/theoncologist.2019-0233
   Bai S, 2012, CLIN PHARMACOKINET, V51, P119, DOI 10.2165/11596370-000000000-00000
   Barber A, 2009, J IMMUNOL, V183, P6939, DOI 10.4049/jimmunol.0902000
   Blazquez JL, 2018, FRONT IMMUNOL, V9, DOI 10.3389/fimmu.2018.01601
   Boch J, 2009, SCIENCE, V326, P1509, DOI 10.1126/science.1178811
   Bogdanove AJ, 2011, SCIENCE, V333, P1843, DOI 10.1126/science.1204094
   Bridgeman JS, 2010, J IMMUNOL, V184, P6938, DOI 10.4049/jimmunol.0901766
   Brudno JN, 2016, BLOOD, V127, P3321, DOI 10.1182/blood-2016-04-703751
   Brudno JN, 2016, J CLIN ONCOL, V34, P1112, DOI 10.1200/JCO.2015.64.5929
   Burns LJ, 2003, BONE MARROW TRANSPL, V32, P177, DOI 10.1038/sj.bmt.1704086
   Cai TY, 2016, BLOOD, V128, DOI 10.1182/blood.V128.22.4039.4039
   Castellarin M, 2018, GENE THER, V25, P165, DOI 10.1038/s41434-018-0007-x
   Cellectis, 2017, CELL REP CLIN HOLD U
   Chen KH, 2017, LEUKEMIA, V31, P2151, DOI 10.1038/leu.2017.8
   Chen KH, 2016, ONCOTARGET, V7, P56219, DOI 10.18632/oncotarget.11019
   Cho JH, 2018, CELL, V173, P1426, DOI 10.1016/j.cell.2018.03.038
   Choi BD, 2019, J IMMUNOTHER CANCER, V7, DOI 10.1186/s40425-019-0806-7
   Chu YY, 2015, CANCER IMMUNOL RES, V3, P333, DOI 10.1158/2326-6066.CIR-14-0114
   Coelho MA, 2020, NAT COMMUN, V11, DOI 10.1038/s41467-020-17952-5
   Compte E, 2004, EUR J IMMUNOL, V34, P2089, DOI 10.1002/eji.200425227
   Conlon KC, 2015, J CLIN ONCOL, V33, P74, DOI 10.1200/JCO.2014.57.3329
   Cruz CRY, 2013, BLOOD, V122, P2965, DOI 10.1182/blood-2013-06-506741
   D'Aloia MM, 2018, CELL DEATH DIS, V9, DOI 10.1038/s41419-018-0278-6
   D'Ippolito E, 2019, CANCER IMMUNOL IMMUN, V68, P1701, DOI 10.1007/s00262-019-02395-9
   Davila ML, 2014, INT J HEMATOL, V99, P361, DOI 10.1007/s12185-013-1479-5
   Diogo Gomes da Silva MM, 2016, BLOOD, V22, P1851, DOI [10.1182/blood.V128.22.1851.1851, DOI 10.1182/BLOOD.V128.22.1851.1851]
   Doench JG, 2014, NAT BIOTECHNOL, V32, P1262, DOI 10.1038/nbt.3026
   Eapen M, 2010, LANCET ONCOL, V11, P653, DOI 10.1016/S1470-2045(10)70127-3
   Eyquem J, 2017, NATURE, V543, P113, DOI 10.1038/nature21405
   Fleming JN, 2008, PLOS ONE, V3, DOI 10.1371/journal.pone.0001452
   Frey NV, 2008, BEST PRACT RES CL HA, V21, P205, DOI 10.1016/j.beha.2008.02.007
   Gaj T, 2012, NAT METHODS, V9, P805, DOI [10.1038/NMETH.2030, 10.1038/nmeth.2030]
   Gang M, 2020, BLOOD, V136, P2308, DOI 10.1182/blood.2020006619
   Gentles AJ, 2015, NAT MED, V21, P938, DOI 10.1038/nm.3909
   Ghassemi S, 2018, CANCER IMMUNOL RES, V6, P1100, DOI 10.1158/2326-6066.CIR-17-0405
   Ghosh A, 2017, NAT MED, V23, P242, DOI 10.1038/nm.4258
   Gomes-Silva D, 2017, CELL REP, V21, P17, DOI 10.1016/j.celrep.2017.09.015
   Gornalusse GG, 2017, NAT BIOTECHNOL, V35, P765, DOI 10.1038/nbt.3860
   Graham C, 2017, ASH ANN M, V130, P887, DOI DOI 10.1182/blood.V130.Suppl_1.887.887
   Grupp SA, 2013, NEW ENGL J MED, V368, P1509, DOI 10.1056/NEJMoa1215134
   Gu Siyi, 2014, Front Immunol, V5, P688, DOI 10.3389/fimmu.2014.00688
   Guzman ML, 2016, BLOOD, V128, DOI 10.1182/blood.V128.22.765.765
   Han JF, 2015, SCI REP-UK, V5, DOI 10.1038/srep11483
   Hannani D, 2012, TRENDS IMMUNOL, V33, P199, DOI 10.1016/j.it.2012.01.006
   Hodi FS, 2010, NEW ENGL J MED, V363, P711, DOI 10.1056/NEJMoa1003466
   Hua JS, 2020, CL LYMPH MYELOM LEUK, V20, P610, DOI 10.1016/j.clml.2020.04.007
   Imai C, 2005, BLOOD, V106, P376, DOI 10.1182/blood-2004-12-4797
   Ingegnere T, 2019, FRONT IMMUNOL, V10, DOI 10.3389/fimmu.2019.00957
   Jain T, 2019, BIOL BLOOD MARROW TR, V25, P2305, DOI 10.1016/j.bbmt.2019.08.015
   Jandus C, 2014, J CLIN INVEST, V124, P1810, DOI 10.1172/JCI65899
   Jensen MC, 2015, CURR OPIN IMMUNOL, V33, P9, DOI 10.1016/j.coi.2015.01.002
   Jiang H, 2014, MOL ONCOL, V8, P297, DOI 10.1016/j.molonc.2013.12.001
   Jinek M, 2012, SCIENCE, V337, P816, DOI 10.1126/science.1225829
   Juch H, 2012, WIEN MED WOCHENSCHR, V162, P196, DOI 10.1007/s10354-012-0070-7
   June CH, 2018, NEW ENGL J MED, V379, P64, DOI 10.1056/NEJMra1706169
   Kadereit S, 1999, BLOOD, V94, P3101, DOI 10.1182/blood.V94.9.3101.421k04_3101_3107
   Kantoff PW, 2010, NEW ENGL J MED, V363, P411, DOI 10.1056/NEJMoa1001294
   Kim YG, 1996, P NATL ACAD SCI USA, V93, P1156, DOI 10.1073/pnas.93.3.1156
   Kleinstiver BP, 2016, NATURE, V529, P490, DOI 10.1038/nature16526
   Klichinsky M, 2020, NAT BIOTECHNOL, V38, P947, DOI 10.1038/s41587-020-0462-y
   Koch J, 2013, TRENDS IMMUNOL, V34, P182, DOI 10.1016/j.it.2013.01.003
   Kochenderfer JN, 2013, BLOOD, V122, P4129, DOI 10.1182/blood-2013-08-519413
   Kohl U, 2018, HUM GENE THER, V29, P559, DOI 10.1089/hum.2017.254
   Kolb HJ, 2008, BLOOD, V112, P4371, DOI 10.1182/blood-2008-03-077974
   KOLB HJ, 1990, BLOOD, V76, P2462, DOI 10.1182/blood.V76.12.2462.2462
   Krawczyk M, 2004, J IMMUNOL, V173, P6200, DOI 10.4049/jimmunol.173.10.6200
   Kudo K, 2014, CANCER RES, V74, P93, DOI 10.1158/0008-5472.CAN-13-1365
   Kunzmann V, 2000, BLOOD, V96, P384
   Kwoczek J, 2018, TRANSFUSION, V58, P88, DOI 10.1111/trf.14365
   Le Page C, 2012, PLOS ONE, V7, DOI 10.1371/journal.pone.0038541
   Lee DW, 2014, BLOOD, V124, P188, DOI 10.1182/blood-2014-05-552729
   Lee J, 2015, IMMUNITY, V42, P431, DOI 10.1016/j.immuni.2015.02.013
   Legut M, 2015, CELL MOL IMMUNOL, V12, P656, DOI 10.1038/cmi.2015.28
   Li XQ, 2019, CURR OPIN HEMATOL, V26, P427, DOI 10.1097/MOH.0000000000000548
   Lim WH, 2016, CLIN J AM SOC NEPHRO, V11, P875, DOI 10.2215/CJN.11641115
   Liu E, 2018, LEUKEMIA, V32, P520, DOI 10.1038/leu.2017.226
   Lohmueller JJ, 2018, ONCOIMMUNOLOGY, V7, DOI 10.1080/2162402X.2017.1368604
   Lund TC, 2015, NAT REV CLIN ONCOL, V12, P163, DOI 10.1038/nrclinonc.2014.215
   MACKINNON S, 1995, BLOOD, V86, P1261, DOI 10.1182/blood.V86.4.1261.bloodjournal8641261
   Makanga DR, 2020, CANCERS, V12, DOI 10.3390/cancers12071927
   Mardiros A, 2015, CURR OPIN HEMATOL, V22, P484, DOI 10.1097/MOH.0000000000000190
   McLellan AD, 2019, IMMUNOL CELL BIOL, V97, P664, DOI 10.1111/imcb.12254
   Milone MC, 2009, MOL THER, V17, P1453, DOI 10.1038/mt.2009.83
   Mirzaei HR, 2017, FRONT IMMUNOL, V8, DOI 10.3389/fimmu.2017.01850
   Mo FY, 2021, NAT BIOTECHNOL, V39, P56, DOI 10.1038/s41587-020-0601-5
   Mohning MP, 2019, IDIOPATHIC PULMONARY, P9, DOI [10.1016/B978-0-323-54431-3.00003-2, DOI 10.1016/B978-0-323-54431-3.00003-2]
   Montel-Hagen A, 2019, CELL STEM CELL, V24, P376, DOI 10.1016/j.stem.2018.12.011
   Muller T, 2008, CANCER IMMUNOL IMMUN, V57, P411, DOI 10.1007/s00262-007-0383-3
   Mukherjee S, 2017, SCI SIGNAL, V10, DOI 10.1126/scisignal.aai9062
   Neelapu SS, 2018, NAT REV CLIN ONCOL, V15, P47, DOI 10.1038/nrclinonc.2017.148
   Netea MG, 2015, NAT IMMUNOL, V16, P675, DOI 10.1038/ni.3178
   NIMER SD, 1995, STEM CELLS, V13, P324, DOI 10.1002/stem.5530130402
   Olson JA, 2010, BLOOD, V115, P4293, DOI 10.1182/blood-2009-05-222190
   Papadouli I, 2020, ONCOLOGIST, V25, P894, DOI 10.1634/theoncologist.2019-0646
   Parkhurst MR, 2011, CLIN CANCER RES, V17, P6287, DOI 10.1158/1078-0432.CCR-11-1347
   Pegram HJ, 2015, LEUKEMIA, V29, P415, DOI 10.1038/leu.2014.215
   Peppa D, 2010, PLOS PATHOG, V6, DOI 10.1371/journal.ppat.1001227
   Poehlein CH, 2009, EUR J IMMUNOL, V39, P3121, DOI 10.1002/eji.200939453
   Poirot L, 2015, CANCER RES, V75, P3853, DOI 10.1158/0008-5472.CAN-14-3321
   Qasim W, 2015, BLOOD, V126, P2046, DOI DOI 10.1182/BLOOD.V126.23.2046.2046
   Qasim W, 2017, BLOOD, V130
   Qasim W, 2017, SCI TRANSL MED, V9, DOI 10.1126/scitranslmed.aaj2013
   Qin L, 2017, J HEMATOL ONCOL, V10, DOI 10.1186/s13045-017-0437-8
   Radestad E, 2014, J IMMUNOL RES, V2014, DOI 10.1155/2014/578741
   Ran FA, 2013, NAT PROTOC, V8, P2281, DOI 10.1038/nprot.2013.143
   Reusch D, 2015, GLYCOBIOLOGY, V25, P1325, DOI 10.1093/glycob/cwv065
   Rischer M, 2004, BRIT J HAEMATOL, V126, P583, DOI 10.1111/j.1365-2141.2004.05077.x
   Ritchie DS, 2013, MOL THER, V21, P2122, DOI 10.1038/mt.2013.154
   Robert C, 2019, LANCET ONCOL, V20, P1239, DOI 10.1016/S1470-2045(19)30388-2
   Robert C, 2015, NEW ENGL J MED, V372, P320, DOI 10.1056/NEJMoa1412082
   Rocha V, 2001, BLOOD, V97, P2962, DOI 10.1182/blood.V97.10.2962
   Rocha V, 2009, BRIT J HAEMATOL, V147, P262, DOI 10.1111/j.1365-2141.2009.07883.x
   Roddie C, 2011, EXPERT OPIN BIOL TH, V11, P473, DOI 10.1517/14712598.2011.554811
   Rodgers DT, 2016, P NATL ACAD SCI USA, V113, pE459, DOI 10.1073/pnas.1524155113
   Romee R, 2012, BLOOD, V120, P4751, DOI 10.1182/blood-2012-04-419283
   ROSENBERG SA, 1988, NEW ENGL J MED, V319, P1676, DOI 10.1056/NEJM198812223192527
   Rubinstein MP, 2008, BLOOD, V112, P3704, DOI 10.1182/blood-2008-06-160945
   Serrano LM, 2006, BLOOD, V107, P2643, DOI 10.1182/blood-2005-09-3904
   Sharma R, 2018, IMMUNOL RES, V66, P151, DOI 10.1007/s12026-017-8982-3
   Sheldon S, 2006, METH MOL B, V333, P157
   Shimasaki N, 2020, NAT REV DRUG DISCOV, V19, P200, DOI 10.1038/s41573-019-0052-1
   Smith J, 2000, NUCLEIC ACIDS RES, V28, P3361, DOI 10.1093/nar/28.17.3361
   Stratton SL, 2010, AM J CLIN NUTR, V92, P1399, DOI 10.3945/ajcn.110.002543
   Sun N, 2013, BIOTECHNOL BIOENG, V110, P1811, DOI 10.1002/bit.24890
   Tal Y, 2014, ONCOTARGET, V5, P10949, DOI 10.18632/oncotarget.1919
   Tang XW, 2018, AM J CANCER RES, V8, P1899
   Tasian SK, 2017, BLOOD, V129, P2395, DOI 10.1182/blood-2016-08-736041
   Taylor CJ, 2012, CELL STEM CELL, V11, P147, DOI 10.1016/j.stem.2012.07.014
   Therapeutics C, 2020, CREATING TRANSFORMAT
   Tonn T, 2013, CYTOTHERAPY, V15, P1563, DOI 10.1016/j.jcyt.2013.06.017
   Torikai H, 2013, BLOOD, V122, P1341, DOI 10.1182/blood-2013-03-478255
   Torikai H, 2012, BLOOD, V119, P5697, DOI 10.1182/blood-2012-01-405365
   Tosolini M, 2017, ONCOIMMUNOLOGY, V6, DOI 10.1080/2162402X.2017.1284723
   Urbanska K, 2012, CANCER RES, V72, P1844, DOI 10.1158/0008-5472.CAN-11-3890
   Walsh S, 2003, ANTIMICROB AGENTS CH, V47, P554, DOI 10.1128/AAC.47.2.554-558.2003
   Wiebking V, 2021, HAEMATOLOGICA, V106, P847, DOI 10.3324/haematol.2019.233882
   Yang YY, 2019, REGEN THER, V11, P139, DOI 10.1016/j.reth.2019.06.006
   Yang YM, 2017, SCI TRANSL MED, V9, DOI 10.1126/scitranslmed.aag1209
[truncated: 4,540,919 more chars]
