# Supplementary material for: A Bibliometric and Knowledge-Map Analysis of CAR-T Cells From 2009 to 2021
Source: Front Immunol. 2022 Mar 18;13:840956. doi: 10.3389/fimmu.2022.840956 (PMC8971369; doi:10.3389/fimmu.2022.840956)
Supplement: Supplementary file 2 [file DataSheet_2.zip › Annexes 2/download_2001-2500.txt]

FN Clarivate Analytics Web of Science
VR 1.0
PT J
AU Dalla Palma, B
   Marchica, V
   Catarozzo, MT
   Giuliani, N
   Accardi, F
AF Dalla Palma, Benedetta
   Marchica, Valentina
   Catarozzo, Maria Teresa
   Giuliani, Nicola
   Accardi, Fabrizio
TI Monoclonal and Bispecific Anti-BCMA Antibodies in Multiple Myeloma
SO JOURNAL OF CLINICAL MEDICINE
LA English
DT Review
DE multiple myeloma; B-cell maturation antigen; monoclonal antibody
   treatment
ID CELL MATURATION ANTIGEN; DARATUMUMAB; DEXAMETHASONE; BAFF; TACI;
   EXPRESSION; SURVIVAL; APRIL; MICROENVIRONMENT; LENALIDOMIDE
AB B-cell maturation antigen (BCMA), a member of the tumor necrosis factor receptor superfamily, is universally expressed by normal and neoplastic plasma cells and plays a critical role in the proliferation, survival and tumor progression in multiple myeloma (MM). B-cell activating factor (BAFF) and a proliferation-inducing ligand (APRIL) have been recognized as proliferation ligands for BCMA in the bone marrow microenvironment. Soluble BCMA levels in the serum correlates with disease phase and tumor burden and is a predictor of progression-free survival (PFS) and overall survival (OS). Recently, the introduction of new monoclonal antibodies against CD38 (Daratumumab and Isatuximab) and SLAM7 (Elotuzumab) has changed the therapeutic approach to MM, improving the response rate and the time to progression, both in newly diagnosed and refractory/relapsed patients. Among the surface antigens on MM cells, BCMA is a suitable target for the design of new antibody-based strategies. Experimental approaches targeting BCMA are currently being investigated and include antibody-drug conjugates (ADCs), bispecific antibodies (bsAbs) and genetically engineered T-cells with chimeric antigen receptors (CAR). In this review we summarize the more recent findings about BCMA biologic rationale as a therapeutic target and report the updated results of preclinical and clinical studies focused on ADCs and bsAbs targeting BCMA.
C1 [Dalla Palma, Benedetta; Marchica, Valentina; Catarozzo, Maria Teresa; Giuliani, Nicola; Accardi, Fabrizio] Univ Parma, Dept Med & Surg, I-43126 Parma, Italy.
   [Dalla Palma, Benedetta; Giuliani, Nicola] Azienda Osped Univ Parma, Hematol & BMT Unit, I-43126 Parma, Italy.
   [Accardi, Fabrizio] Azienda Osped Ospedali Riuniti Villa Sofia Cervel, Dept Hematol 1, I-90146 Palermo, Italy.
RP Dalla Palma, B; Accardi, F (corresponding author), Univ Parma, Dept Med & Surg, I-43126 Parma, Italy.; Dalla Palma, B (corresponding author), Azienda Osped Univ Parma, Hematol & BMT Unit, I-43126 Parma, Italy.; Accardi, F (corresponding author), Azienda Osped Ospedali Riuniti Villa Sofia Cervel, Dept Hematol 1, I-90146 Palermo, Italy.
EM benedetta.dallapalma@gmail.com; valentina.marchica@unipr.it;
   mariateresa.catarozzo@gmail.com; nicola.giuliani@unipr.it;
   accardi.fabrizio@gmail.com
OI Giuliani, Nicola/0000-0003-3457-3774
FU Associazione Italiana contro Leucemie, Linfomi e Mielomi ONLUS, ParmAIL
FX We thank Associazione Italiana contro Leucemie, Linfomi e Mielomi ONLUS,
   ParmAIL for the support.
CR Bellucci R, 2005, BLOOD, V105, P3945, DOI 10.1182/blood-2004-11-4463
   Bonello F, 2020, CANCERS, V12, DOI 10.3390/cancers12010015
   Brudno JN, 2018, J CLIN ONCOL, V36, P2267, DOI 10.1200/JCO.2018.77.8084
   Carpenter RO, 2013, CLIN CANCER RES, V19, P2048, DOI 10.1158/1078-0432.CCR-12-2422
   Chari A, 2019, BLOOD, V134, P421, DOI 10.1182/blood.2019000722
   Chari A, 2017, BLOOD, V130, P974, DOI 10.1182/blood-2017-05-785246
   Chiu A, 2007, BLOOD, V109, P729, DOI 10.1182/blood-2006-04-015958
   Cho S.F., 2019, AMG 701 POTENTLY IND
   Costa L.J., 2019, 1 CLIN STUDY B CELL
   Cottini F, 2015, CLIN ADV HEMATOL ONC, V13, P236
   Dimopoulos MA, 2016, NEW ENGL J MED, V375, P1319, DOI 10.1056/NEJMoa1607751
   Durer C, 2020, BLOOD REV, V39, DOI 10.1016/j.blre.2019.100616
   Facon T, 2019, NEW ENGL J MED, V380, P2104, DOI 10.1056/NEJMoa1817249
   Fragioudaki M, 2012, LEUKEMIA RES, V36, P1004, DOI 10.1016/j.leukres.2012.03.012
   Gagelmann N, 2020, LEUKEMIA, V34, P2317, DOI 10.1038/s41375-020-0930-x
   Ghermezi M, 2017, HAEMATOLOGICA, V102, P785, DOI 10.3324/haematol.2016.150896
   Giuliani N, 2019, EXPERT REV HEMATOL, V12, P481, DOI 10.1080/17474086.2019.1624158
   Hipp S, 2017, LEUKEMIA, V31, P1743, DOI 10.1038/leu.2016.388
   Kinneer K, 2019, LEUKEMIA, V33, P766, DOI 10.1038/s41375-018-0278-7
   Lambert JM, 2017, ADV THER, V34, P1015, DOI 10.1007/s12325-017-0519-6
   Laurent SA, 2015, NAT COMMUN, V6, DOI 10.1038/ncomms8333
   Lonial S., 2020, HEMA SPHERE, V4, P8519
   Lonial S., 2020, PIVOTAL DREAMM 2 STU
   Lonial S, 2020, LANCET ONCOL, V21, P207, DOI 10.1016/S1470-2045(19)30788-0
   Lonial S, 2015, NEW ENGL J MED, V373, P621, DOI 10.1056/NEJMoa1505654
   Ludwig H, 2016, AM J HEMATOL, V91, P295, DOI 10.1002/ajh.24268
   Mackay F, 2003, ANNU REV IMMUNOL, V21, P231, DOI 10.1146/annurev.immunol.21.120601.141152
   Mateos MV, 2018, NEW ENGL J MED, V378, P518, DOI 10.1056/NEJMoa1714678
   Moreaux J, 2005, BLOOD, V106, P1021, DOI 10.1182/blood-2004-11-4512
   Moreaux J, 2004, BLOOD, V103, P3148, DOI 10.1182/blood-2003-06-1984
   Moreaux J, 2007, HAEMATOLOGICA, V92, P803, DOI 10.3324/haematol.10574
   Moreaux J, 2009, EUR J HAEMATOL, V83, P119, DOI 10.1111/j.1600-0609.2009.01262.x
   Neri P, 2012, CURR CANCER DRUG TAR, V12, P776, DOI 10.2174/156800912802429337
   Nooka A.K., 2020, HEMASPHERE, V4, P433
   Novak AJ, 2004, BLOOD, V103, P689, DOI 10.1182/blood-2003-06-2043
   O'Connor BP, 2004, J EXP MED, V199, P91, DOI 10.1084/jem.20031330
   Pahl Andreas, 2018, Drug Discov Today Technol, V30, P85, DOI 10.1016/j.ddtec.2018.08.005
   Paino T, 2015, LEUKEMIA, V29, P1186, DOI 10.1038/leu.2014.321
   Palumbo A, 2016, NEW ENGL J MED, V375, P754, DOI 10.1056/NEJMoa1606038
   Podar K, 2017, CURR CANCER DRUG TAR, V17, P782, DOI 10.2174/1568009617666170214103834
   Pont MJ, 2019, BLOOD, V134, P1585, DOI 10.1182/blood.2019000050
   Pu J, 2009, EUR J HAEMATOL, V82, P267, DOI 10.1111/j.1600-0609.2008.01203.x
   Ryan MC, 2007, MOL CANCER THER, V6, P3009, DOI 10.1158/1535-7163.MCT-07-0464
   Sanchez E, 2016, CLIN CANCER RES, V22, P3383, DOI 10.1158/1078-0432.CCR-15-2224
   Sanchez E, 2012, BRIT J HAEMATOL, V158, P727, DOI 10.1111/j.1365-2141.2012.09241.x
   Seckinger A, 2017, CANCER CELL, V31, P396, DOI 10.1016/j.ccell.2017.02.002
   Shah N, 2020, LEUKEMIA, V34, P985, DOI 10.1038/s41375-020-0734-z
   Singh RK, 2018, BLOOD, V132, DOI 10.1182/blood-2018-99-118412
   Tai YT, 2006, CANCER RES, V66, P6675, DOI 10.1158/0008-5472.CAN-06-0190
   Tai YT, 2019, EXPERT OPIN BIOL TH, V19, P1143, DOI 10.1080/14712598.2019.1641196
   Tai YT, 2014, BLOOD, V123, P3128, DOI 10.1182/blood-2013-10-535088
   Topp MS, 2020, J CLIN ONCOL, V38, P775, DOI 10.1200/JCO.19.02657
   Trudel S, 2019, BLOOD CANCER J, V9, DOI 10.1038/s41408-019-0196-6
   Trudel S, 2018, LANCET ONCOL, V19, P1641, DOI 10.1016/S1470-2045(18)30576-X
   Usmani S.Z., 2020, PHASE 1 STUDY TECLIS
   Zamagni E, 2018, EXPERT REV HEMATOL, V11, P423, DOI 10.1080/17474086.2018.1456331
   Zhou X, 2020, J CLIN MED, V9, DOI 10.3390/jcm9072166
NR 57
TC 4
Z9 4
U1 0
U2 1
PU MDPI
PI BASEL
PA ST ALBAN-ANLAGE 66, CH-4052 BASEL, SWITZERLAND
EI 2077-0383
J9 J CLIN MED
JI J. Clin. Med.
PD SEP
PY 2020
VL 9
IS 9
AR 3022
DI 10.3390/jcm9093022
PG 11
WC Medicine, General & Internal
SC General & Internal Medicine
GA OD8DI
UT WOS:000580077000001
PM 32961764
OA gold, Green Published
DA 2021-10-29
ER

PT J
AU Sommer, N
   Noack, S
   Hecker, A
   Hackstein, H
   Bein, G
   Weissmann, N
   Seeger, W
   Mayer, K
   Hecker, M
AF Sommer, Natascha
   Noack, Steffen
   Hecker, Andreas
   Hackstein, Holger
   Bein, Gregor
   Weissmann, Norbert
   Seeger, Werner
   Mayer, Konstantin
   Hecker, Matthias
TI Decreased Thymic Output Contributes to Immune Defects in Septic Patients
SO JOURNAL OF CLINICAL MEDICINE
LA English
DT Article
DE sepsis; thymus; lymphopenia; inflammation
ID CD8(+) T-CELLS; PERSISTENT LYMPHOPENIA; SEVERE SEPSIS; SHOCK;
   PROLIFERATION; INFLAMMATION; DEFINITIONS; APOPTOSIS; CD4(+); DEATH
AB Background: Prolonged immunosuppression and hypoinflammation, termed compensatory anti-inflammatory response syndrome (CARS), contribute to high morbidity and mortality in the late phase of sepsis. Although apoptosis is a well-known cause of lymphopenia in sepsis, the contribution of thymic output to immune alterations in sepsis and potential compensatory mechanisms are largely unknown. Methods: We investigate the release of CD4+ T cells from the thymus and their peripheral proliferation by evaluating T-cell receptor excision circles (TREC) and the expression of CD31 as markers for recent thymic emigrants (RTE) and their proliferative offspring in septic patients with relevant lymphopenia in the CARS phase. Moreover, we determine the aging of T cells by measuring telomere characteristics. Results: In septic patients, we found decreased CD4+ T-helper cell numbers, while CD8+ T cell numbers were unchanged. As a possible cause, we detected increased apoptosis of CD4+ T-helper cells and decreased levels of IL-7, which promotes the maturation of T cells in the thymus. Accordingly, the relative number of mature CD4+ T cells, TREC-containing CD4+ T cells, and CD31+ RTEs (characteristic of thymic output) was decreased, while the relative number of CD31-T cells (peripherally expanded naive T cells) was increased. Furthermore, the telomere length decreased, although telomerase activity and markers for the shelterin complex were increased specifically in CD4+ but not in CD8+ T cells. Conclusion: We thus conclude that, in addition to T-cell apoptosis, decreased thymic output and increased aging of CD4+ T cells may contribute to lymphopenia and immunosuppression in sepsis. Increased proliferation of peripheral T cells cannot compensate for these effects.
C1 [Sommer, Natascha; Noack, Steffen; Weissmann, Norbert; Seeger, Werner; Mayer, Konstantin; Hecker, Matthias] Justus Liebig Univ Giessen, Univ Giessen & Marburg Lung Ctr UGMLC, German Ctr Lung Res DZL, Excellence Cluster Cardiopulm Inst CPI, D-35392 Giessen, Germany.
   [Hecker, Andreas] Justus Liebig Univ Giessen, Dept Gen & Thorac Surg, D-35392 Giessen, Germany.
   [Hackstein, Holger] Univ Hosp Erlangen, Dept Transfus Med & Hemostaseol, D-91054 Erlangen, Germany.
   [Hackstein, Holger; Bein, Gregor] Justus Liebig Univ, Inst Clin Immunol & Transfus Med, D-35392 Giessen, Germany.
   [Mayer, Konstantin] ViDia Hosp, Dept Pulm & Sleep Med, D-76137 Karlsruhe, Germany.
RP Hecker, M (corresponding author), Justus Liebig Univ Giessen, Univ Giessen & Marburg Lung Ctr UGMLC, German Ctr Lung Res DZL, Excellence Cluster Cardiopulm Inst CPI, D-35392 Giessen, Germany.
EM Natascha.Sommer@innere.med.uni-giessen.de; Steffen_Noack@gmx.de;
   Andreas.Hecker@chiru.med.uni-giessen.de;
   Holger.Hackstein@uk-erlangen.de;
   Gregor.Bein@immunologie.med.uni-giessen.de;
   Norbert.Weissmann@innere.med.uni-giessen.de;
   Werner.Seeger@innere.med.uni-giessen.de;
   Konstantin.Mayer@innere.med.uni-giessen.de;
   Matthias.Hecker@innere.med.uni-giessen.de
OI Bein, Gregor/0000-0002-7571-8362; Seeger, Werner/0000-0003-1946-0894
FU Excellence Cluster Cardio-Pulmonary Institute (CPI)
FX This research was in part funded by the Excellence Cluster
   Cardio-Pulmonary Institute (CPI) (N.S., N.W., S.W.).
CR Adrie C, 2017, ANN INTENSIVE CARE, V7, DOI 10.1186/s13613-017-0242-0
   Ammer-Herrmenau C, 2019, PLOS ONE, V14, DOI 10.1371/journal.pone.0211716
   Barsov EV, 2011, IMMUNOTHERAPY-UK, V3, P407, DOI 10.2217/IMT.10.107
   Cabrera-Perez J, 2014, J LEUKOCYTE BIOL, V96, P767, DOI 10.1189/jlb.5MR0114-067R
   Cawthon RM, 2002, NUCLEIC ACIDS RES, V30, DOI 10.1093/nar/30.10.e47
   Chou JP, 2013, CURR PHARM DESIGN, V19, P1680
   Dellinger RP, 2004, CRIT CARE MED, V32, P1448, DOI [10.1097/CCM.0b013e31827e83af, 10.1007/s00134-004-2210-z, 10.1007/s00134-012-2769-8]
   den Braber I, 2012, IMMUNITY, V36, P288, DOI 10.1016/j.immuni.2012.02.006
   Douek DC, 2000, LANCET, V355, P1875, DOI 10.1016/S0140-6736(00)02293-5
   Drewry AM, 2014, SHOCK, V42, P383, DOI 10.1097/SHK.0000000000000234
   Farkas JD, 2020, J THORAC DIS, V12, pS16, DOI 10.21037/jtd.2019.12.63
   Francois B, 2018, JCI INSIGHT, V3, DOI 10.1172/jci.insight.98960
   Gaieski DF, 2013, CRIT CARE MED, V41, P1167, DOI 10.1097/CCM.0b013e31827c09f8
   Guo Y, 2017, J IMMUNOL, V198, P1320, DOI 10.4049/jimmunol.1601486
   Hazenberg MD, 2003, NAT IMMUNOL, V4, P97, DOI 10.1038/ni0203-97
   Hecker M, 2018, BBA-MOL CELL BIOL L, V1863, P1016, DOI 10.1016/j.bbalip.2018.06.011
   Hecker M, 2015, EXP LUNG RES, V41, P393, DOI 10.3109/01902148.2015.1046200
   Hecker M, 2015, CRIT CARE, V19, DOI 10.1186/s13054-015-0933-6
   Hiramatsu M, 1997, SHOCK, V7, P247, DOI 10.1097/00024382-199704000-00002
   Holub M, 2003, CLIN MICROBIOL INFEC, V9, P202, DOI 10.1046/j.1469-0691.2003.00518.x
   Hotchkiss RS, 2013, NAT REV IMMUNOL, V13, P862, DOI 10.1038/nri3552
   Hotchkiss RS, 2001, J IMMUNOL, V166, P6952, DOI 10.4049/jimmunol.166.11.6952
   Hotchkiss RS, 1999, CRIT CARE MED, V27, P1230, DOI 10.1097/00003246-199907000-00002
   Jensen IJ, 2018, J IMMUNOL, V200, P1543, DOI 10.4049/jimmunol.1701618
   Jin R, 2006, CELL MOL IMMUNOL, V3, P341
   Kempker JA, 2016, CLIN CHEST MED, V37, P165, DOI 10.1016/j.ccm.2016.01.002
   Kimura A, 2012, J SURG RES, V175, pE83, DOI 10.1016/j.jss.2011.12.003
   Oliveira NM, 2016, MOL MED, V22, P886, DOI 10.2119/molmed.2016.00225
   Osuchowski MF, 2006, J IMMUNOL, V177, P1967, DOI 10.4049/jimmunol.177.3.1967
   Otto GP, 2011, CRIT CARE, V15, DOI 10.1186/cc10332
   Perl Mario, 2007, Drug Discov Today Dis Mech, V4, P223, DOI 10.1016/j.ddmec.2008.02.010
   Ponchel F, 2003, BMC BIOTECHNOL, V3, DOI 10.1186/1472-6750-3-18
   Singer M, 2016, JAMA-J AM MED ASSOC, V315, P801, DOI 10.1001/jama.2016.0287
   Somech R, 2011, CURR OPIN ALLERGY CL, V11, P517, DOI 10.1097/ACI.0b013e32834c233a
   Tomino A, 2017, PLOS ONE, V12, DOI 10.1371/journal.pone.0169653
   Unsinger J, 2009, J LEUKOCYTE BIOL, V85, P382, DOI 10.1189/jlb.0808491
   Venet F, 2013, CRIT CARE MED, V41, P111, DOI 10.1097/CCM.0b013e3182657948
   Wallace DL, 2006, IMMUNOLOGY, V119, P243, DOI 10.1111/j.1365-2567.2006.02429.x
   White M, 2011, CRIT CARE, V15, DOI 10.1186/cc10293
   Xiao WZ, 2011, J EXP MED, V208, P2581, DOI 10.1084/jem.20111354
NR 40
TC 1
Z9 1
U1 0
U2 1
PU MDPI
PI BASEL
PA ST ALBAN-ANLAGE 66, CH-4052 BASEL, SWITZERLAND
EI 2077-0383
J9 J CLIN MED
JI J. Clin. Med.
PD SEP
PY 2020
VL 9
IS 9
AR 2695
DI 10.3390/jcm9092695
PG 14
WC Medicine, General & Internal
SC General & Internal Medicine
GA OF0RZ
UT WOS:000580927800001
PM 32825352
OA Green Published, gold
DA 2021-10-29
ER

PT J
AU Sanz-Ortega, L
   Rojas, JM
   Barber, DF
AF Sanz-Ortega, Laura
   Rojas, Jose Manuel
   Barber, Domingo F.
TI Improving Tumor Retention of Effector Cells in Adoptive Cell Transfer
   Therapies by Magnetic Targeting
SO PHARMACEUTICS
LA English
DT Review
DE magnetic targeting; cancer immunotherapy; adoptive cell transfer
   therapy; chimeric antigen receptor (CAR) T-cells
ID IRON-OXIDE NANOPARTICLES; NATURAL-KILLER-CELLS; CD8(+) T-CELLS; IN-VIVO
   TRACKING; HUMAN NK CELLS; INFILTRATING LYMPHOCYTES; IMMUNE CELLS;
   LYMPH-NODE; DENDRITIC CELLS; INTRACELLULAR TRAFFICKING
AB Adoptive cell transfer therapy is a promising anti-tumor immunotherapy in which effector immune cells are transferred to patients to treat tumors. However, one of its main limitations is the inefficient trafficking of inoculated effector cells to the tumor site and the small percentage of effector cells that remain activated when reaching the tumor. Multiple strategies have been attempted to improve the entry of effector cells into the tumor environment, often based on tumor types. It would be, however, interesting to develop a more general approach, to improve and facilitate the migration of specific activated effector lymphoid cells to any tumor type. We and others have recently demonstrated the potential for adoptive cell transfer therapy of the combined use of magnetic nanoparticle-loaded lymphoid effector cells together with the application of an external magnetic field to promote the accumulation and retention of lymphoid cells in specific body locations. The aim of this review is to summarize and highlight the recent findings in the field of magnetic accumulation and retention of effector cells in tumors after adoptive transfer, and to discuss the possibility of using this approach for tumor targeting with chimeric antigen receptor (CAR) T-cells.
C1 [Sanz-Ortega, Laura] Karolinska Inst, Dept Med, Ctr Hematol & Regenerat Med HERM, S-14183 Stockholm, Sweden.
   [Rojas, Jose Manuel] Inst Nacl Invest & Tecnol Agr & Alimentaria, INIA, Anim Hlth Res Ctr CISA, Madrid 28130, Spain.
   [Barber, Domingo F.] CSIC, Ctr Nacl Biotecnol CNB, Dept Immunol & Oncol, Madrid 28049, Spain.
   [Barber, Domingo F.] CSIC, Ctr Nacl Biotecnol CNB, NanoBiomed Initiat, Madrid 28049, Spain.
RP Barber, DF (corresponding author), CSIC, Ctr Nacl Biotecnol CNB, Dept Immunol & Oncol, Madrid 28049, Spain.; Barber, DF (corresponding author), CSIC, Ctr Nacl Biotecnol CNB, NanoBiomed Initiat, Madrid 28049, Spain.
EM laura.sanz@ki.se; rojas.jose@inia.es; dfbarber@cnb.csic.es
RI Barber, Domingo F./G-1257-2010; Rojas, Jose Manuel/J-7406-2012
OI Barber, Domingo F./0000-0001-8824-5405; Rojas, Jose
   Manuel/0000-0002-4055-3967
FU Spanish Ministry of Economy, Industry and Competitiveness
   [SAF-2014-54057-R, SAF-2017-82223-R, FPU13/05037]; European
   CommissionEuropean CommissionEuropean Commission Joint Research Centre
   [INFRAIA-731014]
FX This research was supported in part by Grants from the Spanish Ministry
   of Economy, Industry and Competitiveness (SAF-2014-54057-R and
   SAF-2017-82223-R to Domingo F. Barber). Laura Sanz-Ortega received a
   predoctoral FPU Grant (FPU13/05037) from the Spanish Ministry of
   Economy, Industry and Competitiveness. Jose Manuel Rojas is supported by
   the European Commission-funded VetBioNet INFRAIA-731014 project.
CR Alatrash G, 2013, EXPERT OPIN DRUG SAF, V12, P631, DOI 10.1517/14740338.2013.795944
   Alkins R, 2013, CANCER RES, V73, P1892, DOI 10.1158/0008-5472.CAN-12-2609
   Alter G, 2004, J IMMUNOL METHODS, V294, P15, DOI 10.1016/j.jim.2004.08.008
   Anderson SA, 2004, ANN NEUROL, V55, P654, DOI 10.1002/ana.20066
   Arruebo M, 2007, NANO TODAY, V2, P22, DOI 10.1016/S1748-0132(07)70084-1
   Asperti-Boursin F, 2007, J EXP MED, V204, P1167, DOI 10.1084/jem.20062079
   Audemard-Verger A, 2017, J IMMUNOL, V199, P1998, DOI 10.4049/jimmunol.1700430
   Baeyens A, 2015, TRENDS IMMUNOL, V36, P778, DOI 10.1016/j.it.2015.10.005
   Baixauli F, 2011, EMBO J, V30, P1238, DOI 10.1038/emboj.2011.25
   Bankovich AJ, 2010, J BIOL CHEM, V285, P22328, DOI 10.1074/jbc.M110.123299
   Bedrosian I, 2003, J CLIN ONCOL, V21, P3826, DOI 10.1200/JCO.2003.04.042
   Bellone M, 2013, FRONT ONCOL, V3, DOI 10.3389/fonc.2013.00231
   Benechet AP, 2016, P NATL ACAD SCI USA, V113, P2182, DOI 10.1073/pnas.1516485113
   Berger C, 2006, MOL IMAGING, V5, P93, DOI 10.2310/7290.2006.00010
   Bernhard H, 2008, CANCER IMMUNOL IMMUN, V57, P271, DOI 10.1007/s00262-007-0355-7
   Biehl P, 2018, POLYMERS-BASEL, V10, DOI 10.3390/polym10010091
   Blattman JN, 2004, SCIENCE, V305, P200, DOI 10.1126/science.1100369
   Brinkmann V, 2002, CURR OPIN IMMUNOL, V14, P569, DOI 10.1016/S0952-7915(02)00374-6
   Brinkmann V, 2010, NAT REV DRUG DISCOV, V9, P883, DOI 10.1038/nrd3248
   Buck M.D., 2015, J CELL BIOL, V210, P2104, DOI [10.1083/jcb.2104OIA169, DOI 10.1083/JCB.2104OIA169]
   Buckanovich RJ, 2008, NAT MED, V14, P28, DOI 10.1038/nm1699
   Albuquerque WWC, 2016, PROG BIOPHYS MOL BIO, V121, P16, DOI 10.1016/j.pbiomolbio.2016.03.003
   Cao Y, 2010, INT J BIOL MACROMOL, V46, P245, DOI 10.1016/j.ijbiomac.2009.11.008
   Caspi RR, 2008, NAT REV IMMUNOL, V8, P970, DOI 10.1038/nri2438
   Celli S, 2007, IMMUNITY, V27, P625, DOI 10.1016/j.immuni.2007.08.018
   Cernuda-Morollon E, 2010, PLOS ONE, V5, DOI 10.1371/journal.pone.0012393
   Chao T, 2017, FRONT IMMUNOL, V8, DOI 10.3389/fimmu.2017.00473
   Chen CL, 2017, MOL IMAGING BIOL, V19, P233, DOI 10.1007/s11307-016-1001-6
   Chertok B, 2007, J CONTROL RELEASE, V122, P315, DOI 10.1016/j.jconrel.2007.05.030
   Chinnasamy D, 2012, CLIN CANCER RES, V18, P1672, DOI 10.1158/1078-0432.CCR-11-3050
   Cho NH, 2011, NAT NANOTECHNOL, V6, P675, DOI [10.1038/nnano.2011.149, 10.1038/NNANO.2011.149]
   Clemente-Casares X, 2014, IMMUNOL LETT, V158, P167, DOI 10.1016/j.imlet.2013.12.018
   Cooper MA, 2001, TRENDS IMMUNOL, V22, P633, DOI 10.1016/S1471-4906(01)02060-9
   Cyster JG, 2012, ANNU REV IMMUNOL, V30, P69, DOI 10.1146/annurev-immunol-020711-075011
   Daldrup-Link HE, 2005, EUR RADIOL, V15, P4, DOI 10.1007/s00330-004-2526-7
   de Chickera SN, 2011, CONTRAST MEDIA MOL I, V6, P314, DOI 10.1002/cmmi.433
   DELPOZO MA, 1995, J CELL BIOL, V131, P495, DOI 10.1083/jcb.131.2.495
   Di Stasi A, 2009, BLOOD, V113, P6392, DOI 10.1182/blood-2009-03-209650
   Diana V, 2013, PLOS ONE, V8, DOI 10.1371/journal.pone.0078435
   Dini L, 2005, MICRON, V36, P195, DOI 10.1016/j.micron.2004.12.009
   Dixit N, 2012, J IMMUNOL, V189, P5954, DOI 10.4049/jimmunol.1201638
   Dixit N, 2012, FRONT IMMUNOL, V3, DOI 10.3389/fimmu.2012.00188
   Dodd CH, 2001, J IMMUNOL METHODS, V256, P89, DOI 10.1016/S0022-1759(01)00433-1
   Draube A, 2011, PLOS ONE, V6, DOI 10.1371/journal.pone.0018801
   Dudley ME, 2003, NAT REV CANCER, V3, P666, DOI 10.1038/nrc1167
   Dudley ME, 2002, J IMMUNOTHER, V25, P243, DOI 10.1097/00002371-200205000-00007
   Dustin ML, 2008, IMMUNOL REV, V221, P77, DOI 10.1111/j.1600-065X.2008.00589.x
   Dustin ML, 2016, NATURE, V531, P583, DOI 10.1038/nature17310
   Dustin ML, 1997, P NATL ACAD SCI USA, V94, P3909, DOI 10.1073/pnas.94.8.3909
   Easo SL, 2016, BIOINTERPHASES, V11, DOI 10.1116/1.4962268
   Elias Andrew, 2009, Hematology Am Soc Hematol Educ Program, P720, DOI 10.1182/asheducation-2009.1.720
   Emerich DF, 2003, EXPERT OPIN BIOL TH, V3, P655, DOI 10.1517/14712598.3.4.655
   Fauriat C, 2010, BLOOD, V115, P2167, DOI 10.1182/blood-2009-08-238469
   Fehniger TA, 1999, J IMMUNOL, V162, P4511
   FREEMAN MW, 1960, J APPL PHYS, V31, pS404, DOI 10.1063/1.1984765
   Fu XP, 2013, INT J CANCER, V133, P2483, DOI 10.1002/ijc.28269
   Gaharwar US, 2017, J APPL TOXICOL, V37, P1232, DOI 10.1002/jat.3485
   Galli F, 2014, Q J NUCL MED MOL IM, V58, P276
   Galon J, 2006, SCIENCE, V313, P1960, DOI 10.1126/science.1129139
   Ganss R, 2002, CANCER RES, V62, P1462
   Garden OA, 2006, J IMMUNOL METHODS, V314, P123, DOI 10.1016/j.jim.2006.06.010
   Gardiner CM, 2017, FRONT IMMUNOL, V8, DOI 10.3389/fimmu.2017.00367
   Garris CS, 2014, IMMUNOLOGY, V142, P347, DOI 10.1111/imm.12272
   Gattinoni L, 2005, J CLIN INVEST, V115, P1616, DOI 10.1172/JCI24480
   Geng S, 2017, FRONT IMMUNOL, V8, DOI 10.3389/fimmu.2017.00663
   Goodman AM, 2017, MOL CANCER THER, V16, P2598, DOI 10.1158/1535-7163.MCT-17-0386
   Goya GF, 2008, CELL BIOL INT, V32, P1001, DOI 10.1016/j.cellbi.2008.04.001
   Gul S, 2019, FRONT MATER, V6, DOI 10.3389/fmats.2019.00179
   Gutierrez L, 2006, J INORG BIOCHEM, V100, P1790, DOI 10.1016/j.jinorgbio.2006.06.010
   Haig DM, 1999, IMMUNOLOGY, V96, P155, DOI 10.1046/j.1365-2567.1999.00681.x
   Harlin H, 2009, CANCER RES, V69, P3077, DOI 10.1158/0008-5472.CAN-08-2281
   He CB, 2010, BIOMATERIALS, V31, P3657, DOI 10.1016/j.biomaterials.2010.01.065
   Hickey JW, 2018, BIOMATERIALS, V187, P105, DOI 10.1016/j.biomaterials.2018.09.029
   Hong M, 2011, CANCER RES, V71, P6997, DOI 10.1158/0008-5472.CAN-11-1466
   Huang BN, 2015, SCI TRANSL MED, V7, DOI 10.1126/scitranslmed.aaa5447
   Huang G, 2013, THERANOSTICS, V3, P116, DOI 10.7150/thno.5411
   Iida H, 2008, BIOTECHNOL BIOENG, V101, P1123, DOI 10.1002/bit.21992
   Imanishi T, 2020, TRENDS IMMUNOL, V41, P200, DOI 10.1016/j.it.2020.01.003
   Jain RK, 2005, SCIENCE, V307, P58, DOI 10.1126/science.1104819
   Jang ES, 2012, BIOMATERIALS, V33, P5584, DOI 10.1016/j.biomaterials.2012.04.041
   Janic B, 2009, PLOS ONE, V4, DOI 10.1371/journal.pone.0005873
   Jin HL, 2016, THERANOSTICS, V6, P2000, DOI 10.7150/thno.15102
   Jin RR, 2019, BIOMATERIALS, V203, P23, DOI 10.1016/j.biomaterials.2019.02.026
   Johansson A, 2012, P NATL ACAD SCI USA, V109, P7841, DOI 10.1073/pnas.1118296109
   John LB, 2013, ONCOIMMUNOLOGY, V2, DOI 10.4161/onci.26286
   Joseph N, 2014, BBA-BIOMEMBRANES, V1838, P557, DOI 10.1016/j.bbamem.2013.07.009
   Kahlon KS, 2004, CANCER RES, V64, P9160, DOI 10.1158/0008-5472.CAN-04-0454
   Kakimi K, 2017, BREAST CANCER-TOKYO, V24, P16, DOI 10.1007/s12282-016-0688-1
   Kalos M, 2012, CANCER IMMUNOL IMMUN, V61, P127, DOI 10.1007/s00262-011-1173-5
   Kershaw MH, 2002, HUM GENE THER, V13, P1971, DOI 10.1089/10430340260355374
   Khaleghian A, 2010, PAK J PHARM SCI, V23, P273
   Kim ST, 2013, AM J CLIN ONCOL-CANC, V36, P224, DOI 10.1097/COC.0b013e3182467d90
   Kircher MF, 2003, CANCER RES, V63, P6838
   Klebanoff CA, 2005, P NATL ACAD SCI USA, V102, P9571, DOI 10.1073/pnas.0503726102
   Kmiecik J, 2013, J NEUROIMMUNOL, V264, P71, DOI 10.1016/j.jneuroim.2013.08.013
   Kobukai S, 2010, MAGN RESON MED, V63, P1383, DOI 10.1002/mrm.22313
   Kolosnjaj-Tabi J, 2013, J NANOBIOTECHNOL, V11, DOI 10.1186/1477-3155-11-S1-S7
   Kralj S, 2012, J NANOPART RES, V14, DOI 10.1007/s11051-012-1151-7
   Lankoff A, 2013, NANOTOXICOLOGY, V7, P235, DOI 10.3109/17435390.2011.649796
   Liao NS, 2016, SCI REP-UK, V6, DOI 10.1038/srep18746
   Lipowska-Bhalla G, 2012, CANCER IMMUNOL IMMUN, V61, P953, DOI 10.1007/s00262-012-1254-0
   Liu H, 2018, NANOSCALE RES LETT, V13, DOI 10.1186/s11671-018-2802-0
   Long EO, 2013, ANNU REV IMMUNOL, V31, P227, DOI 10.1146/annurev-immunol-020711-075005
   Lunov O, 2011, ACS NANO, V5, P1657, DOI 10.1021/nn2000756
   MacDonald C, 2010, NANOMEDICINE-UK, V5, P65, DOI 10.2217/NNM.09.97
   Mackensen A, 2006, J CLIN ONCOL, V24, P5060, DOI 10.1200/JCO.2006.07.1100
   Mallett CL, 2012, CYTOTHERAPY, V14, P743, DOI 10.3109/14653249.2012.667874
   Mandl JN, 2012, P NATL ACAD SCI USA, V109, P18036, DOI 10.1073/pnas.1211717109
   Masopust D, 2013, NAT REV IMMUNOL, V13, P309, DOI 10.1038/nri3442
   Matsumura S, 2008, J IMMUNOL, V181, P3099, DOI 10.4049/jimmunol.181.5.3099
   Maude SL, 2014, HEMATOL-AM SOC HEMAT, P559, DOI 10.1182/asheducation-2014.1.559
   McCarthy DP, 2014, WIRES NANOMED NANOBI, V6, P298, DOI 10.1002/wnan.1263
   Meier R, 2011, MAGN RESON MED, V65, P756, DOI 10.1002/mrm.22652
   Mejias R, 2011, BIOMATERIALS, V32, P2938, DOI 10.1016/j.biomaterials.2011.01.008
   Mellman I, 2011, NATURE, V480, P480, DOI 10.1038/nature10673
   Menager J, 2015, PLOS ONE, V10, DOI 10.1371/journal.pone.0130249
   Meng Y, 2017, BMC CELL BIOL, V18, DOI 10.1186/s12860-017-0140-1
   Morgan RA, 2006, SCIENCE, V314, P126, DOI 10.1126/science.1129003
   Motz GT, 2013, IMMUNITY, V39, P61, DOI 10.1016/j.immuni.2013.07.005
   Muhlberger M, 2020, CELLS-BASEL, V9, DOI 10.3390/cells9020342
   Muhlberger M, 2019, INT J NANOMED, V14, P8421, DOI 10.2147/IJN.S218488
   Mueller SN, 2007, SCIENCE, V317, P670, DOI 10.1126/science.1144830
   Mulens-Arias V, 2015, J CONTROL RELEASE, V216, P78, DOI 10.1016/j.jconrel.2015.08.009
   Mulligan AM, 2013, CLIN CANCER RES, V19, P336, DOI 10.1158/1078-0432.CCR-11-3314
   Munhoz Rodrigo Ramella, 2016, F1000Res, V5, P2545
   Musha H, 2005, INT J CANCER, V116, P949, DOI 10.1002/ijc.21135
   Nie WD, 2019, ACS NANO, V13, P1469, DOI 10.1021/acsnano.8b07141
   Nolz JC, 2011, IMMUNOTHERAPY-UK, V3, P1223, DOI [10.2217/imt.11.100, 10.2217/IMT.11.100]
   OKON E, 1994, LAB INVEST, V71, P895
   Orr G, 2009, TOXICOL APPL PHARM, V236, P210, DOI 10.1016/j.taap.2009.01.022
   Ottersbach A, 2018, BIOMATERIALS, V155, P176, DOI 10.1016/j.biomaterials.2017.11.012
   Ozga AJ, 2016, J EXP MED, V213, P2811, DOI 10.1084/jem.20160206
   Pai A, 2020, ACS APPL BIO MATER, V3, P4139, DOI 10.1021/acsabm.0c00226
   Palecek SP, 1997, NATURE, V385, P537, DOI 10.1038/385537a0
   Palmer DC, 2004, J IMMUNOL, V173, P7209, DOI 10.4049/jimmunol.173.12.7209
   Panariti A, 2012, NANOTECHNOL SCI APPL, V5, P87, DOI 10.2147/NSA.S25515
   Patil RM, 2018, BIOCHEM BIOPHYS REP, V13, P63, DOI 10.1016/j.bbrep.2017.12.002
   Patil S, 2007, BIOMATERIALS, V28, P4600, DOI 10.1016/j.biomaterials.2007.07.029
   Pellico J, 2017, LANGMUIR, V33, P10239, DOI 10.1021/acs.langmuir.7b01759
   Piersma SJ, 2007, CANCER RES, V67, P354, DOI 10.1158/0008-5472.CAN-06-3388
   Pisanic TR, 2007, BIOMATERIALS, V28, P2572, DOI 10.1016/j.biomaterials.2007.01.043
   POCKAJ BA, 1994, CANCER, V73, P1731, DOI 10.1002/1097-0142(19940315)73:6<1731::AID-CNCR2820730630>3.0.CO;2-H
   Polyak B, 2008, P NATL ACAD SCI USA, V105, P698, DOI 10.1073/pnas.0708338105
   Ramos CA, 2011, EXPERT OPIN BIOL TH, V11, P855, DOI 10.1517/14712598.2011.573476
   Restifo NP, 2012, NAT REV IMMUNOL, V12, P269, DOI 10.1038/nri3191
   Robbins PF, 2004, J IMMUNOL, V173, P7125, DOI 10.4049/jimmunol.173.12.7125
   Roda JM, 2006, CANCER RES, V66, P517, DOI 10.1158/0008-5472.CAN-05-2429
   Rojas JM, 2017, ACTA BIOMATER, V58, P181, DOI 10.1016/j.actbio.2017.05.047
   Rosen AD, 2003, CELL BIOCHEM BIOPHYS, V39, P163, DOI 10.1385/CBB:39:2:163
   ROSENBERG SA, 1987, NEW ENGL J MED, V316, P889, DOI 10.1056/NEJM198704093161501
   ROSENBERG SA, 1985, SURGERY, V98, P437
   Rosenberg SA, 2008, NAT REV CANCER, V8, P299, DOI 10.1038/nrc2355
   Rosenberg SA, 2011, CLIN CANCER RES, V17, P4550, DOI 10.1158/1078-0432.CCR-11-0116
   Rotariu O, 2005, J MAGN MAGN MATER, V293, P639, DOI 10.1016/j.jmmm.2005.01.081
   Sabado RL, 2010, IMMUNOTHERAPY-UK, V2, P37, DOI [10.2217/imt.09.43, 10.2217/IMT.09.43]
   Safi R, 2012, PROG SOLID STATE CH, V40, P6, DOI 10.1016/j.progsolidstchem.2012.03.001
   Samy ET, 2005, J EXP MED, V202, P771, DOI 10.1084/jem.20041033
   Sanz-Ortega L, 2019, FRONT IMMUNOL, V10, DOI 10.3389/fimmu.2019.02073
   Sanz-Ortega L, 2019, J NANOBIOTECHNOL, V17, DOI 10.1186/s12951-019-0520-0
   Sanz-Ortega L, 2019, J NANOBIOTECHNOL, V17, DOI 10.1186/s12951-019-0440-z
   Schell AM, 2010, J VIROL, V84, P3586, DOI 10.1128/JVI.01975-09
   Schwab SR, 2005, SCIENCE, V309, P1735, DOI 10.1126/science.1113640
   Seliger B, 2008, J IMMUNOTOXICOL, V5, P361, DOI 10.1080/15476910802482870
   Sena LA, 2013, IMMUNITY, V38, P225, DOI 10.1016/j.immuni.2012.10.020
   Shah A, 2018, NANOMED-NANOTECHNOL, V14, P977, DOI 10.1016/j.nano.2018.01.014
   Shenoy D, 2005, PHARM RES-DORDR, V22, P2107, DOI 10.1007/s11095-005-8343-0
   Shiow LR, 2006, NATURE, V440, P540, DOI 10.1038/nature04606
   Shrikant P, 1999, J IMMUNOL, V162, P2858
   Shrimali RK, 2010, CANCER RES, V70, P6171, DOI 10.1158/0008-5472.CAN-10-0153
   Singh N, 2010, NANO REV EXP, V1, DOI 10.3402/nano.v1i0.5358
   Smirnov P, 2006, MAGN RESON MED, V56, P498, DOI 10.1002/mrm.20996
   Smirnov P, 2009, METHODS MOL BIOL, V512, P333, DOI 10.1007/978-1-60327-530-9_19
   Soenen SJH, 2010, SMALL, V6, P832, DOI 10.1002/smll.200902084
   Steinman L, 2014, ANNU REV IMMUNOL, V32, P257, DOI 10.1146/annurev-immunol-032713-120227
   Stephan MT, 2012, BIOMATERIALS, V33, P5776, DOI 10.1016/j.biomaterials.2012.04.029
   Stephan MT, 2010, NAT MED, V16, P1035, DOI 10.1038/nm.2198
   Strehl C, 2016, TOXICOL LETT, V245, P52, DOI 10.1016/j.toxlet.2016.01.003
   Su H, 2013, INT J NANOMED, V8, P3737, DOI 10.2147/IJN.S52135
   Suck G, 2006, SEMIN CANCER BIOL, V16, P412, DOI 10.1016/j.semcancer.2006.07.006
   Tartaj P, 2003, CHEMPHYSCHEM, V4, P1371, DOI 10.1002/cphc.200300866
   Tay CY, 2014, NANO LETT, V14, P83, DOI 10.1021/nl4032549
   Tran KQ, 2008, J IMMUNOTHER, V31, P742, DOI 10.1097/CJI.0b013e31818403d5
   Tukmachev D, 2015, NANOSCALE, V7, P3954, DOI 10.1039/c4nr05791k
   Unterweger H, 2018, INT J NANOMED, V13, P1899, DOI 10.2147/IJN.S156528
   Valitutti S, 2010, FEBS LETT, V584, P4851, DOI 10.1016/j.febslet.2010.10.010
   Verma A, 2010, SMALL, V6, P12, DOI 10.1002/smll.200901158
   Voinov MA, 2011, J AM CHEM SOC, V133, P35, DOI 10.1021/ja104683w
   Vonderheide RH, 2014, IMMUNOL REV, V257, P7, DOI 10.1111/imr.12143
   Waiczies S, 2017, ONCOIMMUNOLOGY, V6, DOI 10.1080/2162402X.2017.1345403
   WARREN HS, 1995, J IMMUNOL, V154, P5144
   Wei SH, 2007, J IMMUNOL, V179, P1586, DOI 10.4049/jimmunol.179.3.1586
   Wendel M, 2008, CANCER RES, V68, P8437, DOI 10.1158/0008-5472.CAN-08-1440
   Wu Y, 2017, FRONT IMMUNOL, V8, DOI 10.3389/fimmu.2017.00930
   Xu YL, 2016, J APPL TOXICOL, V36, P543, DOI 10.1002/jat.3282
   Xu Y, 2015, BIOMATERIALS, V58, P63, DOI 10.1016/j.biomaterials.2015.04.016
   Yan L, 2015, NANOTECHNOLOGY, V26, DOI 10.1088/0957-4484/26/50/505103
   Yarchoan M, 2017, NEW ENGL J MED, V377, P2500, DOI 10.1056/NEJMc1713444
   Yee C, 2005, J TRANSL MED, V3
   Yee C, 2002, P NATL ACAD SCI USA, V99, P16168, DOI 10.1073/pnas.242600099
   Yue ZG, 2011, BIOMACROMOLECULES, V12, P2440, DOI 10.1021/bm101482r
   Zablotskii V, 2016, SCI REP-UK, V6, DOI 10.1038/srep37407
   Zhang C, 2017, FRONT IMMUNOL, V8, DOI 10.3389/fimmu.2017.00533
   Zhao F, 2011, SMALL, V7, P1322, DOI 10.1002/smll.201100001
   Zhou JH, 2005, J IMMUNOTHER, V28, P53, DOI 10.1097/00002371-200501000-00007
   Zhu N, 2018, NANOMATERIALS-BASEL, V8, DOI 10.3390/nano8100810
   Zupke O, 2010, BIOMATERIALS, V31, P7086, DOI 10.1016/j.biomaterials.2010.05.073
   Zupke O, 2015, NANOMEDICINE-UK, V10, P1063, DOI [10.2217/NNM.14.160, 10.2217/nnm.14.160]
NR 207
TC 4
Z9 4
U1 3
U2 8
PU MDPI
PI BASEL
PA ST ALBAN-ANLAGE 66, CH-4052 BASEL, SWITZERLAND
EI 1999-4923
J9 PHARMACEUTICS
JI Pharmaceutics
PD SEP
PY 2020
VL 12
IS 9
AR 812
DI 10.3390/pharmaceutics12090812
PG 28
WC Pharmacology & Pharmacy
SC Pharmacology & Pharmacy
GA OD5ZR
UT WOS:000579932300001
PM 32867162
OA Green Published, Green Submitted, gold
DA 2021-10-29
ER

PT J
AU Park, R
   Eshrat, F
   Al-Jumayli, M
   Saeed, A
   Saeed, A
AF Park, Robin
   Eshrat, Fariha
   Al-Jumayli, Mohammed
   Saeed, Azhar
   Saeed, Anwaar
TI Immuno-Oncotherapeutic Approaches in Advanced Hepatocellular Carcinoma
SO VACCINES
LA English
DT Review
DE hepatocellular carcinoma; PD-L1; CTLA-4; oncolytic viruses; antigen
   peptide vaccines; DC vaccines; cytokine induced killer cells; CAR T
   cells
ID T-CELLS; PHASE-III; COSTIMULATORY MOLECULES; 2ND-LINE TREATMENT;
   VACCINIA VIRUS; CANCER; IMMUNOTHERAPY; SORAFENIB; THERAPY; EXPRESSION
AB Advanced hepatocellular carcinoma has limited treatment options, but there has been extensive growth recently with cabozantinib, regorafenib, lenvatinib, nivolumab, atezolizumab, and bevacizumab, which are some of the treatments that have received FDA approval just over the last three years. Because HCC tumor microenvironment is potentially immunogenic and typically characterized by inflammation, immunotherapy has been proposed as a potential novel therapeutic approach, which has prompted studies in advanced HCC patients investigating various immune-therapeutic strategies such as CAR-T cell therapy, checkpoint inhibitors, and onco-vaccines. The anti-PD-1 checkpoint inhibitors nivolumab and pembrolizumab have been FDA approved as a second line treatment in patients who progressed or are intolerant to Sorafenib. To build up on the success of PD-1 monotherapy, combinatorial regimens with PD-1/PD-L1 inhibitors plus VEGF targeted agents have shown positive results in various malignancies including HCC. The combination of atezolizumab plus bevacizumab is the new addition to the HCC treatment armamentarium following a pivotal study that demonstrated an improvement in OS over frontline sorafenib. Other novel immune-based approaches and oncolytic viruses are in the early phases of clinical evaluation. These innovative approaches enhance the intensity of cancer-directed immune responses and will potentially impact the outlook of this aggressive disease.
C1 [Park, Robin] Tufts Univ, Sch Med, MetroWest Med Ctr, Framingham, MA 01702 USA.
   [Eshrat, Fariha; Al-Jumayli, Mohammed; Saeed, Anwaar] Kansas Univ, Dept Med, Div Med Oncol, Canc Ctr, Kansas City, KS 66160 USA.
   [Saeed, Azhar] Kansas Univ, Dept Pathol & Lab Med, Med Ctr, Kansas City, KS 66160 USA.
RP Saeed, A (corresponding author), Kansas Univ, Dept Med, Div Med Oncol, Canc Ctr, Kansas City, KS 66160 USA.
EM robin.park@mwmc.com; feshrat@alfaisal.edu; mjumayli@gmail.com;
   asaeed2@kumc.edu; asaeed@kumc.edu
OI Park, Robin/0000-0002-3004-3285; AL-Jumayli,
   Mohammed/0000-0002-5164-9163
CR Atilla E, 2018, TRANSFUS APHER SCI, V57, P187, DOI 10.1016/j.transci.2018.04.019
   Batra SA, 2020, CANCER IMMUNOL RES, V8, P309, DOI 10.1158/2326-6066.CIR-19-0293
   Bei R, 2011, CURR MOL MED, V11, P564, DOI 10.2174/156652411800615162
   Bell J, 2014, CELL HOST MICROBE, V15, P260, DOI 10.1016/j.chom.2014.01.002
   Berraondo P, 2019, BRIT J CANCER, V120, P6, DOI 10.1038/s41416-018-0328-y
   Burke S, 2020, CANCER IMMUNOL IMMUN, V69, P1015, DOI 10.1007/s00262-020-02495-x
   Cainap C, 2013, J CLIN ONCOL, V31, DOI 10.1200/jco.2013.31.4_suppl.249
   Chen C, 2017, CANCER IMMUNOL IMMUN, V66, P475, DOI 10.1007/s00262-016-1949-8
   Chen IX, 2019, P NATL ACAD SCI USA, V116, P4558, DOI 10.1073/pnas.1815515116
   da Silva JL, 2019, CANCER CHEMOTH PHARM, V84, P227, DOI 10.1007/s00280-019-03894-3
   Dong YN, 2017, ONCOTARGET, V8, P2171, DOI 10.18632/oncotarget.13895
   Duffy AG, 2017, CLIN CANCER RES, V23, P4633, DOI 10.1158/1078-0432.CCR-16-3171
   El-Khoueiry AB, 2017, LANCET, V389, P2492, DOI 10.1016/S0140-6736(17)31046-2
   Finn RS, 2020, NEW ENGL J MED, V382, P1894, DOI 10.1056/NEJMoa1915745
   Finn RS, 2020, J CLIN ONCOL, V38, P193, DOI 10.1200/JCO.19.01307
   Forsberg EMV, 2019, CANCER RES, V79, P899, DOI 10.1158/0008-5472.CAN-18-3158
   Fraietta JA, 2018, NAT MED, V24, P563, DOI 10.1038/s41591-018-0010-1
   Fujiwara K, 2004, J GASTROEN HEPATOL, V19, P1121, DOI 10.1111/j.1440-1746.2004.03467.x
   Galluzzi L, 2012, ONCOIMMUNOLOGY, V1, P1111, DOI 10.4161/onci.21494
   Galun D, 2017, J HEPATOCELL CARCINO, V4, P93, DOI 10.2147/JHC.S106529
   Gco.Iarc.Fr, 2018, FACT SHEETS GLOB CAN
   Gong J, 2018, J IMMUNOTHER CANCER, V6, DOI 10.1186/s40425-018-0316-z
   Granata V, 2020, EUR REV MED PHARMACO, V24, P7284, DOI 10.26355/eurrev_202007_21883
   Greten TF, 2015, GUT, V64, P842, DOI 10.1136/gutjnl-2014-307990
   He AR, 2020, J CLIN ONCOL, V38
   Hegde PS, 2018, SEMIN CANCER BIOL, V52, P117, DOI 10.1016/j.semcancer.2017.12.002
   Hellmann MD, 2019, NEW ENGL J MED, V381, P2020, DOI 10.1056/NEJMoa1910231
   Heo J, 2013, NAT MED, V19, P329, DOI 10.1038/nm.3089
   Ho CM, 2019, THER ADV MED ONCOL, V11, DOI 10.1177/1758835919843463
   Jiang ZW, 2017, FRONT IMMUNOL, V7, DOI 10.3389/fimmu.2016.00690
   Johnson PJ, 2013, J CLIN ONCOL, V31, P3517, DOI 10.1200/JCO.2012.48.4410
   Jung MY, 2018, CANCER RES, V78, P5992, DOI 10.1158/0008-5472.CAN-18-0447
   Kang YK, 2015, ANN ONCOL, V26, P2457, DOI 10.1093/annonc/mdv388
   KELLEY RK, 2020, J CLIN ONCOL S, V38
   Kirkwood JM, 2012, CA-CANCER J CLIN, V62, P309, DOI 10.3322/caac.20132
   Kudo M., 2020, J CLIN ONCOL, V38, P518, DOI [10.1200/JCO.2020.38.4_suppl.518, DOI 10.1200/JCO.2020.38.4_SUPPL.518]
   Larkin J, 2019, NEW ENGL J MED, V381, P1535, DOI 10.1056/NEJMoa1910836
   Le DT, 2017, SCIENCE, V357, P409, DOI 10.1126/science.aan6733
   Lee KM, 1998, SCIENCE, V282, P2263, DOI 10.1126/science.282.5397.2263
   Loffler MW, 2019, GENOME MED, V11, DOI 10.1186/s13073-019-0636-8
   Maroun J, 2017, FUTURE VIROL, V12, P193, DOI 10.2217/fvl-2016-0129
   Martin JD, 2019, ANNU REV PHYSIOL, V81, P505, DOI 10.1146/annurev-physiol-020518-114700
   Meng YM, 2017, HUM VACC IMMUNOTHER, V13, P1379, DOI 10.1080/21645515.2017.1285987
   Morse MA, 2019, CLIN CANCER RES, V25, P912, DOI 10.1158/1078-0432.CCR-18-1254
   Motz GT, 2014, NAT MED, V20, P607, DOI 10.1038/nm.3541
   Motzer RJ, 2018, NEW ENGL J MED, V378, P1277, DOI 10.1056/NEJMoa1712126
   Noyan F, 2017, AM J TRANSPLANT, V17, P917, DOI 10.1111/ajt.14175
   Patel MR, 2013, TRANSL RES, V161, P355, DOI 10.1016/j.trsl.2012.12.010
   Prieto J, 2015, NAT REV GASTRO HEPAT, V12, P681, DOI 10.1038/nrgastro.2015.173
   Reiser J.W., REGULATION CD8 T CEL
   RESTIFO NP, 1993, J IMMUNOTHER, V14, P182, DOI 10.1097/00002371-199310000-00004
   Roland CL, 2009, MOL CANCER THER, V8, P1761, DOI 10.1158/1535-7163.MCT-09-0280
   Russell SJ, 2017, MOL THER, V25, P1107, DOI 10.1016/j.ymthe.2017.03.026
   Sangro B, 2019, J HEPATOL, V70, pE619, DOI 10.1016/S0618-8278(19)31234-4
   Santoro A, 2013, LANCET ONCOL, V14, P55, DOI 10.1016/S1470-2045(12)70490-4
   Schneider WM, 2014, ANNU REV IMMUNOL, V32, P513, DOI 10.1146/annurev-immunol-032713-120231
   Shubina L. Zh., 2007, Vestnik Rossiiskoi Akademii Meditsinskikh Nauk, P9
   Sznol M, 2013, CLIN CANCER RES, V19, P1021, DOI 10.1158/1078-0432.CCR-12-2063
   Tada F, 2012, INT J ONCOL, V41, P1601, DOI 10.3892/ijo.2012.1626
   Tashiro H, 2017, CELL RES, V27, P59, DOI 10.1038/cr.2016.153
   Tatsumi T, 1997, HEPATOLOGY, V25, P1108, DOI 10.1002/hep.510250511
   Tsuchiya N, 2017, ONCOIMMUNOLOGY, V6, DOI 10.1080/2162402X.2017.1346764
   Vareki SM, 2017, CRIT REV ONCOL HEMAT, V116, P116, DOI 10.1016/j.critrevonc.2017.06.001
   Veluchamy JP, 2017, FRONT IMMUNOL, V8, DOI 10.3389/fimmu.2017.00631
   Voron T, 2015, J EXP MED, V212, P139, DOI 10.1084/jem.20140559
   Wallin JJ, 2016, NAT COMMUN, V7, DOI 10.1038/ncomms12624
   Wallstabe L, 2019, JCI INSIGHT, V4, DOI 10.1172/jci.insight.126345
   Wang HQ, 2016, DIGEST LIVER DIS, V48, P1275, DOI 10.1016/j.dld.2016.07.010
   Wen SY, 2004, WORLD J GASTROENTERO, V10, P244
   Wickstrom S, 2019, METHODS MOL BIOL, V1913, P105, DOI 10.1007/978-1-4939-8979-9_7
   Wu XQ, 2019, MOL THER, V27, P1483, DOI 10.1016/j.ymthe.2019.04.020
   Xie YJ, 2018, J IMMUNOL RES, V2018, DOI 10.1155/2018/8740976
   Xu L, 2016, ONCOIMMUNOLOGY, V5, DOI 10.1080/2162402X.2015.1083671
   Xu XG, 2020, CANCER INVEST, V38, P329, DOI 10.1080/07357907.2020.1769125
   Yasuoka H, 2020, SCI REP-UK, V10, DOI 10.1038/s41598-020-67497-2
   Yau T, 2019, ANN ONCOL, V30, P874
   YAU T, 2019, J CLIN ONCOL S, V37
   Yoo SY, 2017, ONCOTARGET, V8, P71489, DOI 10.18632/oncotarget.17288
   Yu F, 2014, MOL THER, V22, P102, DOI 10.1038/mt.2013.240
   Zhu AX, 2014, JAMA-J AM MED ASSOC, V312, P57, DOI 10.1001/jama.2014.7189
   Zhu XT, 2016, FEBS J, V283, P3739, DOI 10.1111/febs.13839
NR 81
TC 7
Z9 7
U1 1
U2 5
PU MDPI
PI BASEL
PA ST ALBAN-ANLAGE 66, CH-4052 BASEL, SWITZERLAND
EI 2076-393X
J9 VACCINES-BASEL
JI Vaccines
PD SEP
PY 2020
VL 8
IS 3
AR 447
DI 10.3390/vaccines8030447
PG 18
WC Immunology; Medicine, Research & Experimental
SC Immunology; Research & Experimental Medicine
GA OE8CM
UT WOS:000580751900001
PM 32784389
OA gold, Green Published
DA 2021-10-29
ER

PT J
AU Gutierrez-Guerrero, A
   Cosset, FL
   Verhoeyen, E
AF Gutierrez-Guerrero, Alejandra
   Cosset, Francois-Loic
   Verhoeyen, Els
TI Lentiviral Vector Pseudotypes: Precious Tools to Improve Gene
   Modification of Hematopoietic Cells for Research and Gene Therapy
SO VIRUSES-BASEL
LA English
DT Review
DE lentiviral vector; gene therapy; T cell; B cell; HSC; CRISPR; CAS9; NK
   cell; pseudotyping
ID VSV-G-LVS; T-CELL; IN-VIVO; STEM-CELLS; STABLE TRANSDUCTION; NONDIVIDING
   CELLS; HIGHLY EFFICIENT; VIRUS VECTOR; HIGH-TITER; B-CELLS
AB Viruses have been repurposed into tools for gene delivery by transforming them into viral vectors. The most frequently used vectors are lentiviral vectors (LVs), derived from the human immune deficiency virus allowing efficient gene transfer in mammalian cells. They represent one of the safest and most efficient treatments for monogenic diseases affecting the hematopoietic system. LVs are modified with different viral envelopes (pseudotyping) to alter and improve their tropism for different primary cell types. The vesicular stomatitis virus glycoprotein (VSV-G) is commonly used for pseudotyping as it enhances gene transfer into multiple hematopoietic cell types. However, VSV-G pseudotyped LVs are not able to confer efficient transduction in quiescent blood cells, such as hematopoietic stem cells (HSC), B and T cells. To solve this problem, VSV-G can be exchanged for other heterologous viral envelopes glycoproteins, such as those from the Measles virus, Baboon endogenous retrovirus, Cocal virus, Nipah virus or Sendai virus. Here, we provide an overview of how these LV pseudotypes improved transduction efficiency of HSC, B, T and natural killer (NK) cells, underlined by multiple in vitro and in vivo studies demonstrating how pseudotyped LVs deliver therapeutic genes or gene editing tools to treat different genetic diseases and efficiently generate CAR T cells for cancer treatment.
C1 [Gutierrez-Guerrero, Alejandra] Cornell Univ, Div Gastroenterol & Hepatol, Joan & Sanford I Weill Dept Med, Weill Cornell Med, New York, NY 10021 USA.
   [Gutierrez-Guerrero, Alejandra] Cornell Univ, Jill Roberts Inst Res Inflammatory Bowel Dis, Weill Cornell Med, New York, NY 10021 USA.
   [Gutierrez-Guerrero, Alejandra; Cosset, Francois-Loic; Verhoeyen, Els] Univ Lyon 1, Univ Lyon, INSERM U1111, CIRI,ENS Lyon,CNRS,UMR 5308, F-69007 Lyon, France.
   [Verhoeyen, Els] Univ Cote Azur, C3M, INSERM, F-06204 Nice, France.
RP Verhoeyen, E (corresponding author), Univ Lyon 1, Univ Lyon, INSERM U1111, CIRI,ENS Lyon,CNRS,UMR 5308, F-69007 Lyon, France.; Verhoeyen, E (corresponding author), Univ Cote Azur, C3M, INSERM, F-06204 Nice, France.
EM gutierrezgalejandra@gmail.com; flcosset@ens-lyon.fr;
   els.verhoeyen@ens-lyon.fr
RI Verhoeyen, Els/AAW-4853-2021
OI Verhoeyen, Els/0000-0001-9224-5491; Cosset,
   Francois-Loic/0000-0001-8842-3726
FU French grant from AFM; French grant from ANRS; French grant from ARC;
   French grant from LABEX; European CommunityEuropean Commission
   [FP7-HEALTH-2007-B/222878]; INSERMInstitut National de la Sante et de la
   Recherche Medicale (Inserm)European Commission
FX This work was supported by French grants from AFM, ANRS, ARC, and LABEX
   and grants from the European Community (FP7-HEALTH-2007-B/222878
   "PERSIST" and "GENTHERTHALPLUS"), and by INSERM.
CR Abina SHB, 2015, JAMA-J AM MED ASSOC, V313, P1550, DOI 10.1001/jama.2015.3253
   Afzal S, 2020, BIOTECHNOL LETT, V42, P1611, DOI 10.1007/s10529-020-02950-w
   Agarwal S, 2019, ONCOIMMUNOLOGY, V8, DOI 10.1080/2162402X.2019.1671761
   Aiuti A, 2013, SCIENCE, V341, P865, DOI 10.1126/science.1233151
   Akkina RK, 1996, J VIROL, V70, P2581, DOI 10.1128/JVI.70.4.2581-2585.1996
   Amirache F, 2014, BLOOD, V123, P1422, DOI 10.1182/blood-2013-11-540641
   Apolonia L, 2007, MOL THER, V15, P1947, DOI 10.1038/sj.mt.6300281
   Bari R, 2019, FRONT IMMUNOL, V10, DOI 10.3389/fimmu.2019.02001
   Benabdellah K, 2014, PLOS ONE, V9, DOI 10.1371/journal.pone.0084268
   Bender RR, 2016, PLOS PATHOG, V12, DOI 10.1371/journal.ppat.1005641
   Bernadin O, 2019, BLOOD ADV, V3, P461, DOI 10.1182/bloodadvances.2018027508
   Biffi A, 2011, BLOOD, V117, P5332, DOI 10.1182/blood-2010-09-306761
   Boztug K, 2010, NEW ENGL J MED, V363, P1918, DOI 10.1056/NEJMoa1003548
   Braun CJ, 2014, SCI TRANSL MED, V6, DOI 10.1126/scitranslmed.3007280
   Buchschacher GL, 2001, HUM GENE THER, V12, P1013, DOI 10.1089/104303401750214249
   BURNS JC, 1993, P NATL ACAD SCI USA, V90, P8033, DOI 10.1073/pnas.90.17.8033
   Cartier N, 2009, SCIENCE, V326, P818, DOI 10.1126/science.1171242
   Cavazzana M, 2019, NAT REV DRUG DISCOV, V18, P447, DOI 10.1038/s41573-019-0020-9
   Cavazzana-Calvo M, 2010, NATURE, V467, P318, DOI 10.1038/nature09328
   Chen Yong Hong, 2018, Curr Protoc Mouse Biol, V8, pe58, DOI 10.1002/cpmo.58
   Coil DA, 2004, J VIROL, V78, P10920, DOI 10.1128/JVI.78.20.10920-10926.2004
   Colamartino ABL, 2019, FRONT IMMUNOL, V10, DOI 10.3389/fimmu.2019.02873
   Cox DBT, 2015, NAT MED, V21, P121, DOI 10.1038/nm.3793
   Drakopoulou E, 2019, HUM GENE THER, V30, P601, DOI 10.1089/hum.2018.022
   Escors D, 2010, ARCH IMMUNOL THER EX, V58, P107, DOI 10.1007/s00005-010-0063-4
   Frecha C, 2012, BLOOD, V119, P1139, DOI 10.1182/blood-2011-04-346619
   Frecha C, 2011, J VIROL, V85, P5975, DOI 10.1128/JVI.00324-11
   Frecha C, 2010, MOL THER, V18, P1748, DOI 10.1038/mt.2010.178
   Frecha C, 2009, BLOOD, V114, P3173, DOI 10.1182/blood-2009-05-220798
   Frecha C, 2008, BLOOD, V112, P4843, DOI 10.1182/blood-2008-05-155945
   Friedrich K, 2013, MOL THER, V21, P849, DOI 10.1038/mt.2013.16
   Fusil F, 2015, MOL THER, V23, P1734, DOI 10.1038/mt.2015.148
   Gasiunas G, 2013, TRENDS MICROBIOL, V21, P562, DOI 10.1016/j.tim.2013.09.001
   Gaspar HB, 2011, SCI TRANSL MED, V3, DOI [10.1126/scitranslmed.3002716, 10.1126/scitranslmed.3002715]
   Genovese P, 2014, NATURE, V510, P235, DOI 10.1038/nature13420
   Giardine B, 2014, NUCLEIC ACIDS RES, V42, pD1063, DOI 10.1093/nar/gkt911
   Girard-Gagnepain A, 2014, BLOOD, V124, P1221, DOI 10.1182/blood-2014-02-558163
   Grez M, 2011, MOL THER, V19, P28, DOI 10.1038/mt.2010.232
   Gutierrez-Guerrero A., 2018, MOL THER, V26, pA116, DOI [10.1016/j.ymthe.2018.05.001, DOI 10.1016/J.YMTHE.2018.05.001]
   Hacein-Bey-Abina S, 2003, SCIENCE, V302, P415, DOI 10.1126/science.1088547
   Hacein-Bey-Abina S, 2008, J CLIN INVEST, V118, P3132, DOI 10.1172/JCI35700
   HERBERMAN RB, 1975, INT J CANCER, V16, P230, DOI 10.1002/ijc.2910160205
   High KA, 2019, NEW ENGL J MED, V381, P455, DOI 10.1056/NEJMra1706910
   Howe SJ, 2008, J CLIN INVEST, V118, P3143, DOI 10.1172/JCI35798
   Humbert O, 2016, MOL THER, V24, P1237, DOI 10.1038/mt.2016.70
   Ikawa Y, 2019, HUM MOL GENET, V28, pR24, DOI 10.1093/hmg/ddz172
   Ivanova NB, 2002, SCIENCE, V298, P601, DOI 10.1126/science.1073823
   Jamali A, 2019, MOL THER-METH CLIN D, V13, P371, DOI 10.1016/j.omtm.2019.03.003
   Kalodimou G, 2020, VIRUSES-BASEL, V12, DOI 10.3390/v12010026
   Kasaraneni N, 2018, SCI REP-UK, V8, DOI 10.1038/s41598-018-29253-5
   Khetawat D, 2010, VIROL J, V7, DOI 10.1186/1743-422X-7-312
   Kim IS, 2017, P NATL ACAD SCI USA, V114, pE28, DOI 10.1073/pnas.1618883114
   KOHN DB, 1995, NAT MED, V1, P1017, DOI 10.1038/nm1095-1017
   Kohn DB, 2019, J ALLERGY CLIN IMMUN, V143, P852, DOI 10.1016/j.jaci.2018.08.024
   Konno A, 2004, BLOOD, V103, P676, DOI 10.1182/blood-2003-05-1739
   Kweder H, 2014, ADV VIROL, V2014, DOI 10.1155/2014/205617
   Labenski V, 2016, BIOMATERIALS, V97, P97, DOI 10.1016/j.biomaterials.2016.04.019
   Le Blanc I, 2005, NAT CELL BIOL, V7, P653, DOI 10.1038/ncb1269
   Levy C, 2016, J THROMB HAEMOST, V14, P2478, DOI 10.1111/jth.13520
   Levy C, 2017, BLOOD ADV, V1, P2088, DOI 10.1182/bloodadvances.2017007773
   Levy C, 2012, MOL THER, V20, P1699, DOI 10.1038/mt.2012.96
   Levy C, 2010, BLOOD, V116, P498, DOI 10.1182/blood-2010-03-276014
   Mandal PK, 2014, CELL STEM CELL, V15, P643, DOI 10.1016/j.stem.2014.10.004
   Mangeot PE, 2019, NAT COMMUN, V10, DOI 10.1038/s41467-018-07845-z
   MANN R, 1983, CELL, V33, P153, DOI 10.1016/0092-8674(83)90344-6
   Martin F., 2013, NO TITLEGENE THERAPY
   Maurice M, 2002, BLOOD, V99, P2342, DOI 10.1182/blood.V99.7.2342
   Mhaidly R, 2020, CANCERS, V12, DOI 10.3390/cancers12071915
   Mhaidly R, 2019, MOL THER, V27, P707, DOI 10.1016/j.ymthe.2019.03.012
   Milone MC, 2018, LEUKEMIA, V32, P1529, DOI 10.1038/s41375-018-0106-0
   Morizono K, 2005, NAT MED, V11, P346, DOI 10.1038/nm1192
   Munch RC, 2011, MOL THER, V19, P686, DOI 10.1038/mt.2010.298
   Mukherjee S, 2013, GENE, V525, P174, DOI 10.1016/j.gene.2013.03.098
   Munis AM, 2019, MOL THER-NUCL ACIDS, V17, P126, DOI 10.1016/j.omtn.2019.05.010
   Munis AM, 2018, J VIROL, V92, DOI 10.1128/JVI.00900-18
   Murakami Y, 2010, HUM GENE THER, V21, P199, DOI 10.1089/hum.2009.102
   Naldini L, 1996, SCIENCE, V272, P263, DOI 10.1126/science.272.5259.263
   Naldini L, 2015, NATURE, V526, P351, DOI 10.1038/nature15818
   Nathwani AC, 2014, NEW ENGL J MED, V371, P1994, DOI 10.1056/NEJMoa1407309
   Ortinski PI, 2017, MOL THER-METH CLIN D, V5, P153, DOI 10.1016/j.omtm.2017.04.002
   Ozog S, 2019, MOL THER-METH CLIN D, V13, P27, DOI 10.1016/j.omtm.2018.11.006
   PAGE KA, 1990, J VIROL, V64, P5270, DOI 10.1128/JVI.64.11.5270-5276.1990
   Palomares K, 2013, J VIROL, V87, P2094, DOI 10.1128/JVI.02032-12
   Pauszek SJ, 2008, ARCH VIROL, V153, P1353, DOI 10.1007/s00705-008-0113-y
   Pfeiffer A, 2018, EMBO MOL MED, V10, DOI 10.15252/emmm.201809158
   Radek C, 2019, HUM GENE THER, V30, P1477, DOI 10.1089/hum.2019.157
   Reiser J, 1996, P NATL ACAD SCI USA, V93, P15266, DOI 10.1073/pnas.93.26.15266
   Ren JT, 2017, CLIN CANCER RES, V23, P2255, DOI 10.1158/1078-0432.CCR-16-1300
   Rio P, 2019, NAT MED, V25, P1396, DOI 10.1038/s41591-019-0550-z
   Ruella M, 2018, NAT MED, V24, P1499, DOI 10.1038/s41591-018-0201-9
   Ruggeri L, 2002, SCIENCE, V295, P2097, DOI 10.1126/science.1068440
   Schambach A, 2013, HUM GENE THER, V24, P132, DOI 10.1089/hum.2012.229
   SCHLEGEL R, 1983, CELL, V32, P639, DOI 10.1016/0092-8674(83)90483-X
   Shirley JL, 2020, MOL THER, V28, P709, DOI 10.1016/j.ymthe.2020.01.001
   Sutlu T, 2012, HUM GENE THER, V23, P1090, DOI 10.1089/hum.2012.080
   Tang R, 2020, MOL CELL BIOCHEM, V474, P73, DOI 10.1007/s11010-020-03834-3
   Tijani M, 2018, MOL THER-METH CLIN D, V10, P303, DOI 10.1016/j.omtm.2018.07.013
   Tolar J, 2012, HUM GENE THER, V23, P141, DOI 10.1089/hum.2011.237
   Tolar J, 2011, MOL THER, V19, P1193, DOI 10.1038/mt.2011.78
   Trobridge GD, 2010, MOL THER, V18, P725, DOI 10.1038/mt.2009.282
   van Haasteren J, 2020, NAT BIOTECHNOL, V38, P845, DOI 10.1038/s41587-020-0565-5
   Vasileva A, 2005, NAT REV MICROBIOL, V3, P837, DOI 10.1038/nrmicro1266
   Venstrom JM, 2012, NEW ENGL J MED, V367, P805, DOI 10.1056/NEJMoa1200503
   Verhoeyen E, 2004, J GENE MED, V6, pS83, DOI 10.1002/jgm.494
   Verhoeyen E, 2016, CURR GENE THER, V16, P297, DOI 10.2174/1566523217666170109114309
   Verhoeyen E, 2012, MOL THER, V20, P1105, DOI 10.1038/mt.2012.97
   Verhoeyen Els, 2009, Cold Spring Harb Protoc, V2009, DOI 10.1101/pdb.top59
   Witting SR, 2013, GENE THER, V20, P997, DOI 10.1038/gt.2013.23
   Yoshikawa R, 2015, VIRUS RES, V196, P128, DOI 10.1016/j.virusres.2014.11.020
   Zhou Q, 2015, J IMMUNOL, V195, P2493, DOI 10.4049/jimmunol.1500956
   Zhou Q, 2012, BLOOD, V120, P4334, DOI 10.1182/blood-2012-02-412973
NR 111
TC 9
Z9 9
U1 2
U2 5
PU MDPI
PI BASEL
PA ST ALBAN-ANLAGE 66, CH-4052 BASEL, SWITZERLAND
EI 1999-4915
J9 VIRUSES-BASEL
JI Viruses-Basel
PD SEP
PY 2020
VL 12
IS 9
AR 1016
DI 10.3390/v12091016
PG 20
WC Virology
SC Virology
GA OE0CG
UT WOS:000580209400001
PM 32933033
OA Green Published, gold
DA 2021-10-29
ER

PT J
AU Chicaybam, L
   Bonamino, MH
   Invitti, AL
   Rozenchan, PB
   Vieira, ID
   Strauss, BE
AF Chicaybam, Leonardo
   Bonamino, Martin H.
   Luckow Invitti, Adriana
   Bortman Rozenchan, Patricia
   de Luna Vieira, Igor
   Strauss, Bryan E.
TI Overhauling CAR T Cells to Improve Efficacy, Safety and Cost
SO CANCERS
LA English
DT Review
DE gene therapy; chimeric antigen receptor; T cell; NK cell; cancer;
   immunotherapy
ID NATURAL-KILLER-CELLS; CHIMERIC ANTIGEN RECEPTORS; EXTRACELLULAR SPACER
   DOMAIN; PLURIPOTENT STEM-CELLS; NK CELLS; ADOPTIVE IMMUNOTHERAPY;
   ANTI-PD-1 ANTIBODY; TRANSPOSON SYSTEM; SLEEPING-BEAUTY; GENE-TRANSFER
AB Gene therapy is now surpassing 30 years of clinical experience and in that time a variety of approaches has been applied for the treatment of a wide range of pathologies. While the promise of gene therapy was over-stated in the 1990's, the following decades were met with polar extremes between demonstrable success and devastating setbacks. Currently, the field of gene therapy is enjoying the rewards of overcoming the hurdles that come with turning new ideas into safe and reliable treatments, including for cancer. Among these modalities, the modification of T cells with chimeric antigen receptors (CAR-T cells) has met with clear success and holds great promise for the future treatment of cancer. We detail a series of considerations for the improvement of the CAR-T cell approach, including the design of the CAR, routes of gene transfer, introduction of CARs in natural killer and other cell types, combining the CAR approach with checkpoint blockade or oncolytic viruses, improving pre-clinical models as well as means for reducing cost and, thus, making this technology more widely available. While CAR-T cells serve as a prime example of translating novel ideas into effective treatments, certainly the lessons learned will serve to accelerate the current and future development of gene therapy drugs.
C1 [Chicaybam, Leonardo; Bonamino, Martin H.] Fundacao Inst Oswaldo Cruz FIOCRUZ, Pesquisa & Colecoes Biol, BR-21040900 Rio De Janeiro, Brazil.
   [Chicaybam, Leonardo; Bonamino, Martin H.] Inst Nacl Canc INCA, Programa Imunol & Biol Tumores Coordenacao Pesqui, BR-20231050 Rio De Janeiro, Brazil.
   [Luckow Invitti, Adriana] Fed Univ Sao Paulo UNIFESP, EPM, Colsan Beneficial Blood Collect Assoc, Dept Gynecol, BR-04039032 Sao Paulo, Brazil.
   [Bortman Rozenchan, Patricia] Celluris, BR-05508000 Sao Paulo, Brazil.
   [de Luna Vieira, Igor; Strauss, Bryan E.] Univ Sao Paulo, Fac Med, Inst Canc Estado Sao Paulo, Ctr Invest Translac Oncol, BR-01246000 Sao Paulo, Brazil.
RP Strauss, BE (corresponding author), Univ Sao Paulo, Fac Med, Inst Canc Estado Sao Paulo, Ctr Invest Translac Oncol, BR-01246000 Sao Paulo, Brazil.
EM leochicaybam@gmail.com; mbonamino@inca.gov.br;
   adriana.invitti@gmail.com; patricia@celluris.com; igorluna01@gmail.com;
   bstrauss@usp.br
RI Strauss, Bryan/AAO-6653-2021; Strauss, Bryan E./L-5070-2016; Invitti,
   Adriana/B-8294-2016; Rozenchan, Patricia/AAL-1606-2021; Bonamino,
   Martin/A-9623-2014
OI Strauss, Bryan/0000-0002-4113-9450; Strauss, Bryan
   E./0000-0002-4113-9450; Invitti, Adriana/0000-0003-2392-2887; Rozenchan,
   Patricia/0000-0001-7890-573X; Bonamino, Martin/0000-0002-4416-5822;
   Chicaybam Peixoto, Leonardo/0000-0002-1541-9029
FU Sao Paulo Research Foundation (FAPESP)Fundacao de Amparo a Pesquisa do
   Estado de Sao Paulo (FAPESP) [2015/26580-9]
FX This work was supported by the Sao Paulo Research Foundation (FAPESP),
   grant 2015/26580-9 (to B.E.S.).
CR Abdo LD, 2020, ONCOIMMUNOLOGY, V9, DOI 10.1080/2162402X.2020.1752592
   Aghajanian H, 2019, NATURE, V573, P430, DOI 10.1038/s41586-019-1546-z
   Ajina A, 2019, PROG MOL BIOL TRANSL, V164, P217, DOI 10.1016/bs.pmbts.2019.06.015
   Ajina A, 2018, MOL CANCER THER, V17, P1795, DOI 10.1158/1535-7163.MCT-17-1097
   Aldoss I, 2017, LEUKEMIA, V31, P777, DOI 10.1038/leu.2016.391
   Altvater B, 2009, CLIN CANCER RES, V15, P4857, DOI 10.1158/1078-0432.CCR-08-2810
   Anurathapan U, 2014, MOL THER, V22, P623, DOI 10.1038/mt.2013.262
   Ashiru O, 2010, CANCER RES, V70, P481, DOI 10.1158/0008-5472.CAN-09-1688
   Beatty GL, 2018, GASTROENTEROLOGY, V155, P29, DOI 10.1053/j.gastro.2018.03.029
   Benson DM, 2010, BLOOD, V116, P2286, DOI 10.1182/blood-2010-02-271874
   Berger R, 2008, CLIN CANCER RES, V14, P3044, DOI 10.1158/1078-0432.CCR-07-4079
   Blake Z, 2018, J IMMUNOTHER CANCER, V6, DOI 10.1186/s40425-018-0338-6
   Bommareddy PK, 2017, AM J CLIN DERMATOL, V18, P1, DOI 10.1007/s40257-016-0238-9
   Boyiadzis MM, 2018, J IMMUNOTHER CANCER, V6, DOI 10.1186/s40425-018-0460-5
   Brahmer JR, 2012, NEW ENGL J MED, V366, P2455, DOI 10.1056/NEJMoa1200694
   Cao Y, 2016, ANGEW CHEM INT EDIT, V55, P7520, DOI 10.1002/anie.201601902
   Casucci M, 2018, FRONT IMMUNOL, V9, DOI 10.3389/fimmu.2018.00507
   Chang YH, 2013, CANCER RES, V73, P1777, DOI 10.1158/0008-5472.CAN-12-3558
   Chen KH, 2016, ONCOTARGET, V7, P56219, DOI 10.18632/oncotarget.11019
   Chen XL, 2016, ONCOTARGET, V7, P27764, DOI 10.18632/oncotarget.8526
   Chicaybam L, 2020, GENE THER, V27, P85, DOI 10.1038/s41434-020-0121-4
   Chicaybam L, 2020, METHODS MOL BIOL, V2086, P131, DOI 10.1007/978-1-0716-0146-4_9
   Chicaybam L, 2013, PLOS ONE, V8, DOI 10.1371/journal.pone.0060298
   Chmielewski M, 2013, FRONT IMMUNOL, V4, DOI 10.3389/fimmu.2013.00371
   Choi BD, 2019, J IMMUNOTHER CANCER, V7, DOI 10.1186/s40425-019-0806-7
   Chu J, 2014, LEUKEMIA, V28, P917, DOI 10.1038/leu.2013.279
   Crossland DL, 2018, ONCOGENE, V37, P3686, DOI 10.1038/s41388-018-0187-2
   Cruz CRY, 2013, BLOOD, V122, P2965, DOI 10.1182/blood-2013-06-506741
   De Oliveira SN, 2013, HUM GENE THER, V24, P824, DOI 10.1089/hum.2012.202
   Denman CJ, 2012, PLOS ONE, V7, DOI 10.1371/journal.pone.0030264
   Ding LJ, 2018, MEDICINE, V97, DOI 10.1097/MD.0000000000009992
   Doubrovina E, 2012, BLOOD, V119, P2644, DOI 10.1182/blood-2011-08-371971
   Duong MT, 2019, MOL THER-ONCOLYTICS, V12, P124, DOI 10.1016/j.omto.2018.12.009
   Eyquem J, 2017, NATURE, V543, P113, DOI 10.1038/nature21405
   Facts & Figures, 2020, FACTS FIG
   Foster JB, 2019, HUM GENE THER, V30, P168, DOI 10.1089/hum.2018.145
   Fraietta JA, 2018, NATURE, V558, P307, DOI 10.1038/s41586-018-0178-z
   Frank AM, 2019, MOL THER-METH CLIN D, V12, P19, DOI 10.1016/j.omtm.2018.10.006
   Fransson M, 2012, J NEUROINFLAMM, V9, DOI 10.1186/1742-2094-9-112
   Fujisaki H, 2009, CANCER RES, V69, P4010, DOI 10.1158/0008-5472.CAN-08-3712
   Gargett T, 2014, FRONT PHARMACOL, V5, DOI 10.3389/fphar.2014.00235
   Garreta Elena, 2018, Curr Transplant Rep, V5, P14, DOI 10.1007/s40472-018-0177-x
   Ghassemi S, 2018, CANCER IMMUNOL RES, V6, P1100, DOI 10.1158/2326-6066.CIR-17-0405
   Ghorashian S, 2019, NAT MED, V25, P1408, DOI 10.1038/s41591-019-0549-5
   Giavridis T, 2018, NAT MED, V24, P731, DOI 10.1038/s41591-018-0041-7
   Gilbert A, 2017, J CLIN ONCOL, V35, DOI 10.1200/JCO.2017.35.15_suppl.e14550
   Grada Z, 2013, MOL THER-NUCL ACIDS, V2, DOI 10.1038/mtna.2013.32
   Granzin M, 2015, CYTOTHERAPY, V17, P621, DOI 10.1016/j.jcyt.2015.03.611
   Groh V, 2002, NATURE, V419, P734, DOI 10.1038/nature01112
   Grosser R, 2019, CANCER CELL, V36, P471, DOI 10.1016/j.ccell.2019.09.006
   Guedan S, 2018, FRONT IMMUNOL, V9, DOI 10.3389/fimmu.2018.02460
   Guillerey C, 2016, NAT IMMUNOL, V17, P1025, DOI 10.1038/ni.3518
   Hackett PB, 2010, MOL THER, V18, P674, DOI 10.1038/mt.2010.2
   Hamada M, 2018, EBIOMEDICINE, V34, P18, DOI 10.1016/j.ebiom.2018.07.008
   Haque T, 2007, BLOOD, V110, P1123, DOI 10.1182/blood-2006-12-063008
   Harrer DC, 2018, HUM GENE THER, V29, P547, DOI 10.1089/hum.2017.236
   Hartmann J, 2017, EMBO MOL MED, V9, P1183, DOI 10.15252/emmm.201607485
   Hawkins R.E., 2014, CELLULAR THERAPY CAN
   Hay KA, 2017, BLOOD, V130, P2295, DOI 10.1182/blood-2017-06-793141
   He JC, 2018, CELL IMMUNOL, V329, P31, DOI 10.1016/j.cellimm.2018.04.007
   Hegde M, 2016, J CLIN INVEST, V126, P3036, DOI 10.1172/JCI83416
   Hill BT, 2020, BONE MARROW TRANSPL, V55, P1184, DOI 10.1038/s41409-019-0657-3
   Hombach A, 2000, GENE THER, V7, P1067, DOI 10.1038/sj.gt.3301195
   Hombach AA, 2019, MOL THER, V27, P1825, DOI 10.1016/j.ymthe.2019.06.007
   Huang X, 2015, PLOS ONE, V10, DOI 10.1371/journal.pone.0133152
   Huang ZL, 2020, SCI ADV, V6, DOI 10.1126/sciadv.aay9209
   Hudecek M, 2015, CANCER IMMUNOL RES, V3, P125, DOI 10.1158/2326-6066.CIR-14-0127
   Imai C, 2005, BLOOD, V106, P376, DOI 10.1182/blood-2004-12-4797
   John LB, 2013, ONCOIMMUNOLOGY, V2, DOI 10.4161/onci.26286
   John LB, 2013, CLIN CANCER RES, V19, P5636, DOI 10.1158/1078-0432.CCR-13-0458
   Juillerat A, 2016, SCI REP-UK, V6, DOI 10.1038/srep18950
   June CH, 2018, SCIENCE, V359, P1361, DOI 10.1126/science.aar6711
   Kagoya Y, 2018, NAT MED, V24, P352, DOI 10.1038/nm.4478
   Kailayangiri S, 2017, ONCOIMMUNOLOGY, V6, DOI 10.1080/2162402X.2016.1250050
   Kasakovski D, 2018, J HEMATOL ONCOL, V11, DOI 10.1186/s13045-018-0629-x
   Kebriaei P, 2016, J CLIN INVEST, V126, P3363, DOI 10.1172/JCI86721
   Kennedy M, 2012, CELL REP, V2, P1722, DOI 10.1016/j.celrep.2012.11.003
   Kersten K, 2017, EMBO MOL MED, V9, P137, DOI 10.15252/emmm.201606857
   Kim MS, 2015, J AM CHEM SOC, V137, P2832, DOI 10.1021/jacs.5b00106
   Klichinsky M, 2020, NAT BIOTECHNOL, V38, P947, DOI 10.1038/s41587-020-0462-y
   Klingemann H, 2015, CYTOTHERAPY, V17, P245, DOI 10.1016/j.jcyt.2014.09.007
   Kolata G, NY TIMES
   Krishnamurthy J, 2015, CLIN CANCER RES, V21, P3241, DOI 10.1158/1078-0432.CCR-14-3197
   Kruschinski A, 2008, P NATL ACAD SCI USA, V105, P17481, DOI 10.1073/pnas.0804788105
   Kudo K, 2014, CANCER RES, V74, P93, DOI 10.1158/0008-5472.CAN-13-1365
   Kuhlmann AS, 2018, CURR OPIN HIV AIDS, V13, P446, DOI 10.1097/COH.0000000000000485
   Lacroix M, 2015, J BIOL CHEM, V290, P26943, DOI 10.1074/jbc.M115.682138
   Lanitis E, 2020, CURR OPIN BIOTECH, V65, P75, DOI 10.1016/j.copbio.2020.01.009
   Lee DW, 2014, BLOOD, V124, P188, DOI 10.1182/blood-2014-05-552729
   Levine BL, 2017, MOL THER-METH CLIN D, V4, P92, DOI 10.1016/j.omtm.2016.12.006
   Li H, 2018, CELL DEATH DIS, V9, DOI 10.1038/s41419-017-0238-6
   Li L, 2010, CANCER GENE THER, V17, P147, DOI 10.1038/cgt.2009.61
   Li Y, 2018, CELL STEM CELL, V23, P181, DOI 10.1016/j.stem.2018.06.002
   Li YM, 2020, BIOORG CHEM, V102, DOI 10.1016/j.bioorg.2020.104041
   Liu E, 2018, LEUKEMIA, V32, P520, DOI 10.1038/leu.2017.226
   Liu EL, 2020, NEW ENGL J MED, V382, P545, DOI 10.1056/NEJMoa1910607
   Liu XJ, 2016, CANCER RES, V76, P1578, DOI 10.1158/0008-5472.CAN-15-2524
   Ma JSY, 2016, P NATL ACAD SCI USA, V113, pE450, DOI 10.1073/pnas.1524193113
   Ma L, 2019, SCIENCE, V365, P162, DOI 10.1126/science.aav8692
   MacDonald KG, 2016, J CLIN INVEST, V126, P1413, DOI 10.1172/JCI82771
   Marten A, 2006, INT J CANCER, V119, P2359, DOI 10.1002/ijc.22186
   Maldini CR, 2018, NAT REV IMMUNOL, V18, P605, DOI 10.1038/s41577-018-0042-2
   Maude SL, 2018, NEW ENGL J MED, V378, P439, DOI 10.1056/NEJMoa1709866
   Melenhorst JJ, 2010, BLOOD, V116, P4700, DOI 10.1182/blood-2010-06-289991
   Mirzaei HR, 2016, CANCER LETT, V380, P413, DOI 10.1016/j.canlet.2016.07.001
   Mock U, 2016, CYTOTHERAPY, V18, P1002, DOI 10.1016/j.jcyt.2016.05.009
   Monjezi R, 2017, LEUKEMIA, V31, P186, DOI 10.1038/leu.2016.180
   Muller T, 2008, CANCER IMMUNOL IMMUN, V57, P411, DOI 10.1007/s00262-007-0383-3
   Nakazawa Y, 2016, J HEMATOL ONCOL, V9, DOI 10.1186/s13045-016-0256-3
   Neelapu SS, 2017, NEW ENGL J MED, V377, P2531, DOI 10.1056/NEJMoa1707447
   Nikzad R, 2019, SCI IMMUNOL, V4, DOI 10.1126/sciimmunol.aat8116
   Nishimura T, 2013, CELL STEM CELL, V12, P114, DOI 10.1016/j.stem.2012.11.002
   Norelli M, 2016, BBA-REV CANCER, V1865, P90, DOI 10.1016/j.bbcan.2015.12.001
   Norelli M, 2018, NAT MED, V24, P739, DOI 10.1038/s41591-018-0036-4
   O'Sullivan TE, 2015, IMMUNITY, V43, P634, DOI 10.1016/j.immuni.2015.09.013
   Olden BR, 2018, J CONTROL RELEASE, V282, P140, DOI 10.1016/j.jconrel.2018.02.043
   Panjwani MK, 2016, MOL THER, V24, P1602, DOI 10.1038/mt.2016.146
   Patel S, 2019, FRONT ONCOL, V9, DOI 10.3389/fonc.2019.00196
   Perales MA, 2018, BIOL BLOOD MARROW TR, V24, P27, DOI 10.1016/j.bbmt.2017.10.017
   Porter D, 2018, J HEMATOL ONCOL, V11, DOI 10.1186/s13045-018-0571-y
   Prosser ME, 2012, MOL IMMUNOL, V51, P263, DOI 10.1016/j.molimm.2012.03.023
   Provasi E, 2012, NAT MED, V18, P807, DOI 10.1038/nm.2700
   Qasim W, 2017, SCI TRANSL MED, V9, DOI 10.1126/scitranslmed.aaj2013
   Qin DY, 2016, ANTI-CANCER DRUG, V27, P711, DOI 10.1097/CAD.0000000000000387
   Rafiq S, 2018, NAT BIOTECHNOL, V36, P847, DOI 10.1038/nbt.4195
   Raikar SS, 2018, ONCOIMMUNOLOGY, V7, DOI 10.1080/2162402X.2017.1407898
   Raj D, 2019, GUT, V68, P1052, DOI 10.1136/gutjnl-2018-316595
   Ramos CA, 2010, STEM CELLS, V28, P1107, DOI 10.1002/stem.433
   Ravianayake S, 2015, CYTOTHERAPY, V17, P1251, DOI 10.1016/j.jcyt.2015.05.013
   Ren JT, 2017, CLIN CANCER RES, V23, P2255, DOI 10.1158/1078-0432.CCR-16-1300
   Rodgers DT, 2016, P NATL ACAD SCI USA, V113, pE459, DOI 10.1073/pnas.1524155113
   Rongvaux A, 2014, NAT BIOTECHNOL, V32, P364, DOI 10.1038/nbt.2858
   Rosenberg SA, 2015, SCIENCE, V348, P62, DOI 10.1126/science.aaa4967
   Salih HR, 2002, J IMMUNOL, V169, P4098, DOI 10.4049/jimmunol.169.8.4098
   Schlenker R, 2017, CANCER RES, V77, P3577, DOI 10.1158/0008-5472.CAN-16-1922
   Schonfeld K, 2015, MOL THER, V23, P330, DOI [10.1038/mt.2014.21, 10.1038/mt.2014.219]
   Schuster SJ, 2017, NEW ENGL J MED, V377, P2545, DOI 10.1056/NEJMoa1708566
   Seidel D, 2015, CANCER IMMUNOL IMMUN, V64, P621, DOI 10.1007/s00262-015-1669-5
   Shah NN, 2019, BLOOD ADV, V3, P2317, DOI 10.1182/bloodadvances.2019000219
   Shimabukuro-Vornhagen A, 2018, J IMMUNOTHER CANCER, V6, DOI 10.1186/s40425-018-0343-9
   Shimasaki N, 2020, NAT REV DRUG DISCOV, V19, P200, DOI 10.1038/s41573-019-0052-1
   Shimasaki N, 2012, CYTOTHERAPY, V14, P830, DOI 10.3109/14653249.2012.671519
   Singh Nathan, 2014, Cancer Immunol Res, V2, P1059, DOI 10.1158/2326-6066.CIR-14-0051
   Slaney CY, 2018, CANCER DISCOV, V8, P924, DOI 10.1158/2159-8290.CD-18-0297
   Smith TT, 2017, NAT NANOTECHNOL, V12, P813, DOI [10.1038/NNANO.2017.57, 10.1038/nnano.2017.57]
   Spanholtz J, 2011, PLOS ONE, V6, DOI 10.1371/journal.pone.0020740
   Stadtmauer EA, 2020, SCIENCE, V367, P1001, DOI 10.1126/science.aba7365
   Stadtmauer EA, 2019, BLOOD, V134, DOI 10.1182/blood-2019-122374
   Straathof KC, 2005, BLOOD, V105, P4247, DOI 10.1182/blood-2004-11-4564
   Takahashi K, 2007, CELL, V131, P861, DOI 10.1016/j.cell.2007.11.019
   Tamada K, 2012, CLIN CANCER RES, V18, P6436, DOI 10.1158/1078-0432.CCR-12-1449
   Tanaka T, 2014, CSH PERSPECT BIOL, V6, DOI 10.1101/cshperspect.a016295
   Tanoue K, 2017, CANCER RES, V77, P2040, DOI 10.1158/0008-5472.CAN-16-1577
   Themeli M, 2013, NAT BIOTECHNOL, V31, P928, DOI 10.1038/nbt.2678
   Timmermans F, 2009, J IMMUNOL, V182, P6879, DOI 10.4049/jimmunol.0803670
   Topalian SL, 2012, NEW ENGL J MED, V366, P2443, DOI 10.1056/NEJMoa1200690
   Torikai H, 2013, BLOOD, V122, P1341, DOI 10.1182/blood-2013-03-478255
   Tsukahara T, 2015, GENE THER, V22, P209, DOI 10.1038/gt.2014.104
   Uciechowski P, 2020, ONCOLOGY-BASEL, V98, P131, DOI 10.1159/000505099
   Urbanska K, 2012, CANCER RES, V72, P1844, DOI 10.1158/0008-5472.CAN-11-3890
   van Loenen MM, 2013, GENE THER, V20, P861, DOI 10.1038/gt.2013.4
   Vargas JE, 2016, J TRANSL MED, V14, DOI 10.1186/s12967-016-1047-x
   Veillette A, 2018, SCI IMMUNOL, V3, DOI 10.1126/sciimmunol.aav1872
   Vizcardo R, 2013, CELL STEM CELL, V12, P31, DOI 10.1016/j.stem.2012.12.006
   Wang XY, 2016, MOL THER-ONCOLYTICS, V3, DOI 10.1038/mto.2016.15
   Wang ZG, 2018, BIOMARK RES, V6, DOI 10.1186/s40364-018-0116-0
   Watanabe N, 2016, ONCOIMMUNOLOGY, V5, DOI 10.1080/2162402X.2016.1253656
   Wing A, 2018, CANCER IMMUNOL RES, V6, P605, DOI 10.1158/2326-6066.CIR-17-0314
   Woll PS, 2009, BLOOD, V113, P6094, DOI 10.1182/blood-2008-06-165225
   Wu CY, 2015, SCIENCE, V350, DOI 10.1126/science.aab4077
   Yong CSM, 2016, ONCOTARGET, V7, P34582, DOI 10.18632/oncotarget.9149
   Zanatta DB, 2014, MOL THER-METH CLIN D, V1, DOI 10.1038/mtm.2014.52
   Zhang C, 2017, FRONT IMMUNOL, V8, DOI 10.3389/fimmu.2017.00533
   Zhang Q, 2018, J IMMUNOL RES, V2018, DOI 10.1155/2018/4263520
   Zhang Q, 2018, ONCOL REP, V40, P3714, DOI 10.3892/or.2018.6731
   Zhang QF, 2018, FRONT IMMUNOL, V9, DOI 10.3389/fimmu.2018.02359
   Zhang XM, 2013, CANCER RES, V73, P4885, DOI 10.1158/0008-5472.CAN-12-4081
   Zhao BX, 2019, THERANOSTICS, V9, P1837, DOI 10.7150/thno.27051
   Zhao YB, 2010, CANCER RES, V70, P9053, DOI 10.1158/0008-5472.CAN-10-2880
   Zhou XO, 2015, BLOOD, V125, P4103, DOI 10.1182/blood-2015-02-628354
NR 180
TC 3
Z9 3
U1 1
U2 2
PU MDPI
PI BASEL
PA ST ALBAN-ANLAGE 66, CH-4052 BASEL, SWITZERLAND
EI 2072-6694
J9 CANCERS
JI Cancers
PD SEP
PY 2020
VL 12
IS 9
AR 2360
DI 10.3390/cancers12092360
PG 26
WC Oncology
SC Oncology
GA OD8XB
UT WOS:000580128300001
PM 32825533
OA gold, Green Published
DA 2021-10-29
ER

PT J
AU Waseda, M
   Kaneko, S
AF Waseda, Masazumi
   Kaneko, Shin
TI Podoplanin as an Attractive Target of CAR T Cell Therapy
SO CELLS
LA English
DT Review
DE T cell immunotherapy; tumor-specific antigen; chimeric antigen receptor
   (CAR); cancer-specific monoclonal antibody (CasMab); induced pluripotent
   stem (iPS) cell
ID FIBROBLAST ACTIVATION PROTEIN; AGGREGATION-INDUCING FACTOR; CYTOKINE
   RELEASE SYNDROME; ANTITUMOR-ACTIVITY; CHIMERIC RECEPTORS; ADOPTIVE
   IMMUNOTHERAPY; METASTATIC MELANOMA; EXPRESSION; CD19; COSTIMULATION
AB To date, various kinds of cancer immunotherapy methods have been developed, but T cell immunotherapy is one of the most promising strategies. In general, T cell receptor (TCR) or chimeric antigen receptor (CAR) is used to modify the antigen specificity of T cells. CARs possess an underlying potential with treatment efficacy to treat a broad range of cancer patients compared with TCRs. Although a variety of CAR molecules have been developed so far, the clinical application for solid tumors is limited partly due to its adverse effect known as "on-target off-tumor toxicity". Therefore, it is very important for CAR T cell therapy to target specific antigens exclusively expressed by malignant cells. Here, we review the application of T cell immunotherapy using specific antigen receptor molecules and discuss the possibility of the clinical application of podoplanin-targeted CAR derived from a cancer-specific monoclonal antibody (CasMab).
C1 [Waseda, Masazumi; Kaneko, Shin] Kyoto Univ, Ctr iPS Cell Res & Applicat CiRA, Dept Cell Growth & Differentiat, Shin Kaneko Lab, Kyoto 6068507, Japan.
RP Kaneko, S (corresponding author), Kyoto Univ, Ctr iPS Cell Res & Applicat CiRA, Dept Cell Growth & Differentiat, Shin Kaneko Lab, Kyoto 6068507, Japan.
EM m.waseda@cira.kyoto-u.ac.jp; kaneko.shin@cira.kyoto-u.ac.jp
OI Waseda, Masazumi/0000-0001-7179-5945
FU Japan Society for the Promotion of Science (JSPS) KAKENHIMinistry of
   Education, Culture, Sports, Science and Technology, Japan (MEXT)Japan
   Society for the Promotion of ScienceGrants-in-Aid for Scientific
   Research (KAKENHI) [19K16862]
FX This funded by the Japan Society for the Promotion of Science (JSPS)
   KAKENHI, Grant Number 19K16862.
CR Abe S, 2016, CANCER SCI, V107, P1198, DOI 10.1111/cas.12985
   Adachi K, 2018, NAT BIOTECHNOL, V36, P346, DOI 10.1038/nbt.4086
   Aghajanian H, 2019, NATURE, V573, P430, DOI 10.1038/s41586-019-1546-z
   Astarita JL, 2012, FRONT IMMUNOL, V3, DOI 10.3389/fimmu.2012.00283
   Blecharz-Lang KG, 2018, TRANSL STROKE RES, V9, P631, DOI 10.1007/s12975-018-0614-2
   BreitenederGeleff S, 1997, AM J PATHOL, V151, P1141
   Brentjens RJ, 2003, NAT MED, V9, P279, DOI 10.1038/nm827
   Carpenito C, 2009, P NATL ACAD SCI USA, V106, P3360, DOI 10.1073/pnas.0813101106
   Di Stasi A, 2011, NEW ENGL J MED, V365, P1673, DOI 10.1056/NEJMoa1106152
   Fehon RG, 2010, NAT REV MOL CELL BIO, V11, P276, DOI 10.1038/nrm2866
   Finney HM, 2004, J IMMUNOL, V172, P104, DOI 10.4049/jimmunol.172.1.104
   Garrido F, 2016, CURR OPIN IMMUNOL, V39, P44, DOI 10.1016/j.coi.2015.12.007
   Grupp SA, 2013, NEW ENGL J MED, V368, P1509, DOI 10.1056/NEJMoa1215134
   Gust J, 2017, CANCER DISCOV, V7, P1404, DOI 10.1158/2159-8290.CD-17-0698
   Hay KA, 2017, BLOOD, V130, P2295, DOI 10.1182/blood-2017-06-793141
   Hay KA, 2017, DRUGS, V77, P237, DOI 10.1007/s40265-017-0690-8
   Hoyos V, 2010, LEUKEMIA, V24, P1160, DOI 10.1038/leu.2010.75
   Hozumi K, 2008, J EXP MED, V205, P2507, DOI 10.1084/jem.20080134
   Hurton LV, 2016, P NATL ACAD SCI USA, V113, pE7788, DOI 10.1073/pnas.1610544113
   Imai C, 2004, LEUKEMIA, V18, P676, DOI 10.1038/sj.leu.2403302
   June CH, 2018, SCIENCE, V359, P1361, DOI 10.1126/science.aar6711
   Kato Y, 2005, TUMOR BIOL, V26, P195, DOI 10.1159/000086952
   Kato Y, 2006, BIOCHEM BIOPH RES CO, V349, P1301, DOI 10.1016/j.bbrc.2006.08.171
   Kato Y, 2014, SCI REP-UK, V4, DOI 10.1038/srep05924
   Kimura N, 2005, PATHOL INT, V55, P83, DOI 10.1111/j.1440-1827.2005.01791.x
   Klebanoff CA, 2004, P NATL ACAD SCI USA, V101, P1969, DOI 10.1073/pnas.0307298101
   Kowolik CM, 2006, CANCER RES, V66, P10995, DOI 10.1158/0008-5472.CAN-06-0160
   Krenciute G, 2017, CANCER IMMUNOL RES, V5, P571, DOI 10.1158/2326-6066.CIR-16-0376
   Krishnan H, 2015, EXP CELL RES, V335, P115, DOI 10.1016/j.yexcr.2015.04.019
   Ku CC, 2000, SCIENCE, V288, P675, DOI 10.1126/science.288.5466.675
   Kunita A, 2007, AM J PATHOL, V170, P1337, DOI 10.2353/ajpath.2007.060790
   Lamers CHJ, 2013, MOL THER, V21, P904, DOI 10.1038/mt.2013.17
   Majzner RG, 2019, NAT MED, V25, P1341, DOI 10.1038/s41591-019-0564-6
   Martin-Villar E, 2005, INT J CANCER, V113, P899, DOI 10.1002/ijc.20656
   Martin-Villar E, 2006, J CELL SCI, V119, P4541, DOI 10.1242/jcs.03218
   MARUO N, 1992, ENDOCRINOLOGY, V131, P710, DOI 10.1210/en.131.2.710
   Matsuda T, 2018, CLIN CANCER RES, V24, P5357, DOI 10.1158/1078-0432.CCR-18-0142
   Maude SL, 2018, NEW ENGL J MED, V378, P439, DOI 10.1056/NEJMoa1709866
   Maude SL, 2014, NEW ENGL J MED, V371, P1507, DOI 10.1056/NEJMoa1407222
   Mestermann K, 2019, SCI TRANSL MED, V11, DOI 10.1126/scitranslmed.aau5907
   Milone MC, 2009, MOL THER, V17, P1453, DOI 10.1038/mt.2009.83
   Mishima K, 2006, ACTA NEUROPATHOL, V111, P483, DOI 10.1007/s00401-006-0063-y
   Morgan RA, 2010, MOL THER, V18, P843, DOI 10.1038/mt.2010.24
   Neelapu SS, 2018, NAT REV CLIN ONCOL, V15, P47, DOI 10.1038/nrclinonc.2017.148
   Niedermeyer J, 1997, INT J CANCER, V71, P383, DOI 10.1002/(SICI)1097-0215(19970502)71:3<383::AID-IJC14>3.0.CO;2-H
   Nishimura T, 2013, CELL STEM CELL, V12, P114, DOI 10.1016/j.stem.2012.11.002
   Norelli M, 2018, NAT MED, V24, P739, DOI 10.1038/s41591-018-0036-4
   Ordonez NG, 2005, HUM PATHOL, V36, P372, DOI 10.1016/j.humpath.2005.01.019
   Pan J, 2020, BLOOD, V135, P387, DOI 10.1182/blood.2019003293
   PESCHON JJ, 1994, J EXP MED, V180, P1955, DOI 10.1084/jem.180.5.1955
   POBER JS, 1988, AM J PATHOL, V133, P426
   Pule MA, 2008, NAT MED, V14, P1264, DOI 10.1038/nm.1882
   Qin HY, 2018, MOL THER-ONCOLYTICS, V11, P127, DOI 10.1016/j.omto.2018.10.006
   Refaeli Y, 1998, IMMUNITY, V8, P615, DOI 10.1016/S1074-7613(00)80566-X
   Restifo NP, 2012, NAT REV IMMUNOL, V12, P269, DOI 10.1038/nri3191
   RETTIG WJ, 1988, P NATL ACAD SCI USA, V85, P3110, DOI 10.1073/pnas.85.9.3110
   Rosenberg SA, 2001, NATURE, V411, P380, DOI 10.1038/35077246
   ROSENBERG SA, 1994, JAMA-J AM MED ASSOC, V271, P907, DOI 10.1001/jama.271.12.907
   ROSENBERG SA, 1988, NEW ENGL J MED, V319, P1676, DOI 10.1056/NEJM198812223192527
   Rubinstein MP, 2006, P NATL ACAD SCI USA, V103, P9166, DOI 10.1073/pnas.0600240103
   Ruella M, 2016, J CLIN INVEST, V126, P3814, DOI 10.1172/JCI87366
   Santomasso BD, 2018, CANCER DISCOV, V8, P958, DOI 10.1158/2159-8290.CD-17-1319
   Sato N, 2007, P NATL ACAD SCI USA, V104, P588, DOI 10.1073/pnas.0610115104
   Savoldo B, 2011, J CLIN INVEST, V121, P1822, DOI 10.1172/JCI46110
   Schumacher TN, 2015, SCIENCE, V348, P69, DOI 10.1126/science.aaa4971
   Shiina S, 2016, CANCER IMMUNOL RES, V4, P259, DOI 10.1158/2326-6066.CIR-15-0060
   Song DG, 2012, BLOOD, V119, P696, DOI 10.1182/blood-2011-03-344275
   Sotillo E, 2015, CANCER DISCOV, V5, P1282, DOI 10.1158/2159-8290.CD-15-1020
   Swartz MA, 2012, NAT REV CANCER, V12, P210, DOI 10.1038/nrc3186
   Takemoto A, 2017, CANCER METAST REV, V36, P225, DOI 10.1007/s10555-017-9672-2
   Tamada K, 2012, CLIN CANCER RES, V18, P6436, DOI 10.1158/1078-0432.CCR-12-1449
   Tasian SK, 2017, BLOOD, V129, P2395, DOI 10.1182/blood-2016-08-736041
   Teachey DT, 2016, CANCER DISCOV, V6, P664, DOI 10.1158/2159-8290.CD-16-0040
   Themeli M, 2013, NAT BIOTECHNOL, V31, P928, DOI 10.1038/nbt.2678
   Thistlethwaite FC, 2017, CANCER IMMUNOL IMMUN, V66, P1425, DOI 10.1007/s00262-017-2034-7
   Torre M, 2018, J NEUROPATH EXP NEUR, V77, P877, DOI 10.1093/jnen/nly064
   Vizcardo R, 2013, CELL STEM CELL, V12, P31, DOI 10.1016/j.stem.2012.12.006
   Wang LCS, 2014, CANCER IMMUNOL RES, V2, P154, DOI 10.1158/2326-6066.CIR-13-0027
   Wang XL, 2011, BLOOD, V118, P1255, DOI 10.1182/blood-2011-02-337360
   Wherry EJ, 2015, NAT REV IMMUNOL, V15, P486, DOI 10.1038/nri3862
   Wicki A, 2006, CANCER CELL, V9, P261, DOI 10.1016/j.ccr.2006.03.010
   Zah E, 2016, CANCER IMMUNOL RES, V4, P498, DOI 10.1158/2326-6066.CIR-15-0231
   Zorn E, 2006, BLOOD, V108, P1571, DOI 10.1182/blood-2006-02-004747
NR 83
TC 1
Z9 2
U1 1
U2 2
PU MDPI
PI BASEL
PA ST ALBAN-ANLAGE 66, CH-4052 BASEL, SWITZERLAND
EI 2073-4409
J9 CELLS-BASEL
JI Cells
PD SEP
PY 2020
VL 9
IS 9
AR 1971
DI 10.3390/cells9091971
PG 14
WC Cell Biology
SC Cell Biology
GA OE3CX
UT WOS:000580413900001
PM 32858947
OA Green Published, gold
DA 2021-10-29
ER

PT J
AU Shrestha, B
   Walton, K
   Reff, J
   Sagatys, EM
   Tu, N
   Boucher, J
   Li, GB
   Ghafoor, T
   Felices, M
   Miller, JS
   Pidala, J
   Blazar, BR
   Anasetti, C
   Betts, BC
   Davila, ML
AF Shrestha, Bishwas
   Walton, Kelly
   Reff, Jordan
   Sagatys, Elizabeth M.
   Tu, Nhan
   Boucher, Justin
   Li, Gongbo
   Ghafoor, Tayyebb
   Felices, Martin
   Miller, Jeffrey S.
   Pidala, Joseph
   Blazar, Bruce R.
   Anasetti, Claudio
   Betts, Brian C.
   Davila, Marco L.
TI Human CD83-targeted chimeric antigen receptor T cells prevent and treat
   graft-versus-host disease
SO JOURNAL OF CLINICAL INVESTIGATION
LA English
DT Article
ID EX-VIVO EXPANSION; BONE-MARROW; DENDRITIC CELLS; B-CELL; REGULATORY
   CELLS; CD83; GVHD; TRANSPLANTATION; METHOTREXATE; CYCLOSPORINE
AB Graft-versus-host disease (GVHD) remains an important cause of morbidity and mortality after allogeneic hematopoietic cell transplantation (allo-HCT). For decades, GVHD prophylaxis has included calcineurin inhibitors, despite their incomplete efficacy and impairment of graft-versus-leukemia (GVL). Distinct from pharmacologic immune suppression, we have developed what we believe is a novel, human CD83-targeted chimeric antigen receptor (CAR) T cell for GVHD prevention. CD83 is expressed on allo-activated conventional CD4(+)T cells (Tconvs) and proinflammatory dendritic cells (DCs), which are both implicated in GVHD pathogenesis. Human CD83 CAR T cells eradicate pathogenic CD83* target cells, substantially increase the ratio of regulatory T cells (Tregs) to allo-activated Tconvs, and provide durable prevention of xenogeneic GVHD. CD83 CAR T cells are also capable of treating xenogeneic GVHD. We show that human acute myeloid leukemia (AML) expresses CD83 and that myeloid leukemia cell lines are readily killed by CD83 CART cells. Human CD83 CART cells are a promising cell-based approach to preventing 2 critical complications of allo-HCT - GVHD and relapse. Thus, the use of human CD83 CART cells for GVHD prevention and treatment, as well as for targeting CD83(+) AML, warrants clinical investigation.
C1 [Shrestha, Bishwas; Reff, Jordan; Davila, Marco L.] H Lee Moffitt Canc Ctr & Res Inst, Dept Immunol, Tampa, FL USA.
   [Walton, Kelly; Felices, Martin; Miller, Jeffrey S.; Betts, Brian C.] Univ Minnesota, Masonic Canc Ctr, Dept Med, Div Hematol Oncol & Transplantat, Minneapolis, MN USA.
   [Sagatys, Elizabeth M.] H Lee Moffitt Canc Ctr & Res Inst, Dept Hematopathol & Lab Med, Tampa, FL USA.
   [Sagatys, Elizabeth M.; Tu, Nhan; Boucher, Justin; Li, Gongbo; Ghafoor, Tayyebb; Pidala, Joseph; Anasetti, Claudio; Davila, Marco L.] Univ S Florida, Dept Oncol Sci, Tampa, FL 33620 USA.
   [Pidala, Joseph; Anasetti, Claudio; Davila, Marco L.] H Lee Moffitt Canc Ctr & Res Inst, Dept Blood & Marrow Transplantat & Cellular Immun, Tampa, FL USA.
   [Blazar, Bruce R.] Univ Minnesota, Masonic Canc Ctr, Dept Pediat, Div Blood & Marrow Transplantat, Minneapolis, MN USA.
RP Davila, ML (corresponding author), 12902 Magnolia Dr, Tampa, FL 33612 USA.; Betts, BC (corresponding author), Nils Hasselmo Hall,Room 2-108,312 Church St SE, Minneapolis, MN 55455 USA.
EM bett0121@umn.edu; marco.davila@moffitt.org
OI Walton, Kelly/0000-0001-9780-9401
FU Flow Cytometry Core Facility at the H. Lee Moffitt Cancer Center &
   Research Institute [P30-CA076292]; Moffitt Cancer Center; NIHUnited
   States Department of Health & Human ServicesNational Institutes of
   Health (NIH) - USA [K08 HL116547, R01 HL133823, R01 HL11879, R01
   HL56067, R37 AI34495]; Leukemia & Lymphoma Society Translational
   Research GrantLeukemia and Lymphoma Society [6462-15]
FX Our study received assistance from the Flow Cytometry Core Facility at
   the H. Lee Moffitt Cancer Center & Research Institute (P30-CA076292) and
   the Flow Cytometry Resource at the University of Minnesota, both of
   which are NCI-designated Comprehensive Cancer Centers. The authors would
   like to acknowledge the animal care staff in the Department of
   Comparative Medicine at the University of South Florida for providing
   technical assistance. This work was supported by funds from the Moffitt
   Cancer Center (to MLD); NIH grants K08 HL116547 (to BCB), R01 HL133823
   (to BCB), R01 HL11879, R01 HL56067, and R37 AI34495 (to BRB); and
   Leukemia & Lymphoma Society Translational Research Grant 6462-15 (to
   BRB).
CR Anasetti C, 2012, NEW ENGL J MED, V367, P1487, DOI 10.1056/NEJMoa1203517
   Asai O, 1998, J CLIN INVEST, V101, P1835, DOI 10.1172/JCI1268
   Betts BC, 2018, FRONT IMMUNOL, V9, DOI 10.3389/fimmu.2018.02887
   Betts BC, 2018, P NATL ACAD SCI USA, V115, P1582, DOI 10.1073/pnas.1712452115
   Betts BC, 2017, SCI TRANSL MED, V9, DOI 10.1126/scitranslmed.aai8269
   Betts BC, 2011, BLOOD, V118, P5330, DOI 10.1182/blood-2011-06-363408
   Bock F, 2013, J IMMUNOL, V191, P1965, DOI 10.4049/jimmunol.1201531
   Bolanos-Meade J, 2019, LANCET HAEMATOL, V6, pE132, DOI 10.1016/S2352-3026(18)30221-7
   Bruce DW, 2017, J CLIN INVEST, V127, P1813, DOI 10.1172/JCI91816
   Brunstein CG, 2016, BLOOD, V127, P1044, DOI 10.1182/blood-2015-06-653667
   Brunstein CG, 2011, BLOOD, V117, P1061, DOI 10.1182/blood-2010-07-293795
   Cutler C, 2014, BLOOD, V124, P1372, DOI 10.1182/blood-2014-04-567164
   Davila ML, 2014, SCI TRANSL MED, V6, DOI 10.1126/scitranslmed.3008226
   Doebbeler M, 2018, JCI INSIGHT, V3, DOI 10.1172/jci.insight.99712
   Du J, 2017, BLOOD, V129, P3121, DOI 10.1182/blood-2016-11-752444
   Ghosh A, 2017, NAT MED, V23, P242, DOI 10.1038/nm.4258
   Gill S, 2014, BLOOD, V123, P2343, DOI 10.1182/blood-2013-09-529537
   Gupta V, 2011, BLOOD, V117, P2307, DOI 10.1182/blood-2010-10-265603
   Highfill SL, 2010, BLOOD, V116, P5738, DOI 10.1182/blood-2010-06-287839
   Iclozan C, 2010, BIOL BLOOD MARROW TR, V16, P170, DOI 10.1016/j.bbmt.2009.09.023
   Ju XS, 2016, J IMMUNOL, V197, P4613, DOI 10.4049/jimmunol.1600339
   Kellner Joshua N, 2018, Oncotarget, V9, P35611, DOI 10.18632/oncotarget.26242
   Koreth J, 2016, BLOOD, V128, P130, DOI 10.1182/blood-2016-02-702852
   Koreth J, 2011, NEW ENGL J MED, V365, P2055, DOI 10.1056/NEJMoa1108188
   Koyama M, 2015, J EXP MED, V212, P1303, DOI 10.1084/jem.20150329
   Krzyzak L, 2016, J IMMUNOL, V196, P3581, DOI 10.4049/jimmunol.1502163
   Lechmann M, 2001, J EXP MED, V194, P1813, DOI 10.1084/jem.194.12.1813
   Lechmann M, 2008, P NATL ACAD SCI USA, V105, P11887, DOI 10.1073/pnas.0806335105
   Li GB, 2018, JCI INSIGHT, V3, DOI 10.1172/jci.insight.121322
   Li GB, 2017, METHODS MOL BIOL, V1514, P111, DOI 10.1007/978-1-4939-6548-9_9
   Li W, 2016, JCI INSIGHT, V1, DOI 10.1172/jci.insight.86660
   Li ZD, 2018, HAEMATOLOGICA, V103, P655, DOI 10.3324/haematol.2017.178384
   Maude SL, 2018, NEW ENGL J MED, V378, P439, DOI 10.1056/NEJMoa1709866
   Neelapu SS, 2017, NEW ENGL J MED, V377, P2531, DOI 10.1056/NEJMoa1707447
   Nikolic B, 2000, J CLIN INVEST, V105, P1289, DOI 10.1172/JCI7894
   Olson JA, 2010, BLOOD, V115, P4293, DOI 10.1182/blood-2009-05-222190
   Pidala J, 2018, HAEMATOLOGICA, V103, P531, DOI 10.3324/haematol.2017.171199
   Pidala J, 2014, BLOOD, V124, P2596, DOI 10.1182/blood-2014-05-576041
   Pidala J, 2012, HAEMATOL-HEMATOL J, V97, P1882, DOI 10.3324/haematol.2012.067140
   POWLES RL, 1978, LANCET, V2, P1327
   Ruggeri L, 2002, SCIENCE, V295, P2097, DOI 10.1126/science.1068440
   Schuster SJ, 2019, NEW ENGL J MED, V380, P45, DOI 10.1056/NEJMoa1804980
   Scott BL, 2017, J CLIN ONCOL, V35, P1154, DOI 10.1200/JCO.2016.70.7091
   Seldon TA, 2016, LEUKEMIA, V30, P692, DOI 10.1038/leu.2015.231
   Solh MM, 2019, BIOL BLOOD MARROW TR, V25, P606, DOI 10.1016/j.bbmt.2018.09.012
   Sorror ML, 2004, BLOOD, V104, P961, DOI 10.1182/blood-2004-02-0545
   STORB R, 1986, BLOOD, V68, P119
   STORB R, 1986, NEW ENGL J MED, V314, P729, DOI 10.1056/NEJM198603203141201
   Szabolcs P, 1996, BLOOD, V87, P4520, DOI 10.1182/blood.V87.11.4520.bloodjournal87114520
   Takashima S, 2019, SCI IMMUNOL, V4, DOI 10.1126/sciimmunol.aay8556
   Thakar MS, 2019, BLOOD, V133, P754, DOI 10.1182/blood-2018-09-876284
   Veerapathran A, 2013, BLOOD, V122, P2251, DOI 10.1182/blood-2013-03-492397
   Veerapathran A, 2011, BLOOD, V118, P5671, DOI 10.1182/blood-2011-02-337097
   Walton K, 2020, JCI INSIGHT, V5, DOI 10.1172/jci.insight.136437
   Wilson J, 2009, J EXP MED, V206, P387, DOI 10.1084/jem.20070723
   Yi TS, 2009, BLOOD, V114, P3101, DOI 10.1182/blood-2009-05-219402
   Yu Y, 2011, BLOOD, V118, P5011, DOI 10.1182/blood-2011-03-340315
   Zeiser R, BLOOD
NR 58
TC 2
Z9 2
U1 0
U2 0
PU AMER SOC CLINICAL INVESTIGATION INC
PI ANN ARBOR
PA 2015 MANCHESTER RD, ANN ARBOR, MI 48104 USA
SN 0021-9738
EI 1558-8238
J9 J CLIN INVEST
JI J. Clin. Invest.
PD SEP 1
PY 2020
VL 130
IS 9
BP 4652
EP 4662
DI 10.1172/JCI135754
PG 11
WC Medicine, Research & Experimental
SC Research & Experimental Medicine
GA OC7ZV
UT WOS:000579377100004
PM 32437331
OA Bronze, Green Published
DA 2021-10-29
ER

PT J
AU Filippov, A
   Bonjoc, KJC
   Chea, J
   Bowles, N
   Poku, E
   Chaudhry, A
AF Filippov, Aleksandr
   Bonjoc, Kimberley-Jane C.
   Chea, Junie
   Bowles, Nicole
   Poku, Erasmus
   Chaudhry, Ammar
TI Role of theranostics in thoracic oncology
SO JOURNAL OF THORACIC DISEASE
LA English
DT Review
DE Theranostics; small cell lung cancer (SCLC); non-small cell lung cancer
   (NSCLC); lung metastasis; thoracic adenopethy; positron emission
   tomography (PET); thymoma; lymphoma; PSMA; AXL; CAR T; FDG; FLT; FET;
   nuclear medicine; neuroendocrine tumors; mIBG
ID CLASSIFICATION; RECEPTORS; NSCLC
AB Theranostics is a re-emerging field of medicine that aims to create targeted agents that can be used for diagnostic and/or therapeutic indications. In the past, theranostics has been used to treat neoplasms, such as thyroid cancer and neuroblastomas. More recently, theranostics has seen a resurgence with advent of new therapeutic antibodies and small molecules which can be transformed into Theranostic agents through radioconjugating with a radioactive isotope. Positron emitting radioisotopes can be used for diagnostic purposes while alpha- and beta-emitting radioisotopes can be used for therapy The technique of radiolabeling an existing therapeutic agent (small molecule or antibody) leverages the existing qualities of that drug, and potentiates therapeutic effect by conjugating it with a cytotoxic-energy bearing radioisotope (e.g., 131-iodine, 177-lutetium). Theranostics have been used for a few decades now, starting with 131-iodine for therapy of autoimmune thyroiditis (Graves' disease, Hashimoto's thyroiditis) as well as for thyroid cancer. Additionally, 131-iodine-meta-iodobenzylguanidine (131-I-MJBG) initially had been used for gastroenteropancreatic neuroendocrine (carcinoid) tumors. However, recently clinical trials have start enrolling patients to evaluate efficacy of 131-I-MIBG in patients with small cell carcinoma of the lung. In the era of precision medicine and personalized targeted therapeutics, Theranostics can play a key pivotal in improving diagnostic and therapeutic specificity by increasing potency of these targeted small molecules and antibodies with radioisotopes. In this review, we will review various clinically relevant Theranostics agent and their utility in thoracic disorders, notably within oncology.
C1 [Filippov, Aleksandr; Bonjoc, Kimberley-Jane C.; Chea, Junie; Bowles, Nicole; Poku, Erasmus; Chaudhry, Ammar] City Hope Natl Med Ctr, Dept Diagnost & Intervent Radiol, 1500 E Duarte Rd, Duarte, CA 91010 USA.
RP Chaudhry, A (corresponding author), 1500 E Duarte Rd, Duarte, CA 91010 USA.
EM achaudhry@coh.org
FU National Cancer Institute of the National Institutes of HealthUnited
   States Department of Health & Human ServicesNational Institutes of
   Health (NIH) - USANIH National Cancer Institute (NCI) [5K12CA001727]
FX This work was supported by the National Cancer Institute of the National
   Institutes of Health under grant: 5K12CA001727.
CR [Anonymous], 2018, J NUCL MED, V59, P17
   Bahce I, 2017, LUNG CANCER, V107, P1, DOI 10.1016/j.lungcan.2016.05.025
   Bray F, 2018, CA-CANCER J CLIN, V68, P394, DOI 10.3322/caac.21492
   Brudno JN, 2018, NAT REV CLIN ONCOL, V15, P31, DOI 10.1038/nrclinonc.2017.128
   Cascini GL, 2014, BIOMED RES INT, V2014, DOI 10.1155/2014/672094
   Das T, 2013, NUCL MED BIOL, V40, P23, DOI 10.1016/j.nucmedbio.2012.09.007
   DeNardo GL, 2012, SEMIN NUCL MED, V42, P147, DOI 10.1053/j.semnuclmed.2011.12.003
   Feng GX, 2018, ACCOUNTS CHEM RES, V51, P1404, DOI 10.1021/acs.accounts.8b00060
   Feng LZ, 2016, ADV FUNCT MATER, V26, P2207, DOI 10.1002/adfm.201504899
   Gay CM, 2017, BRIT J CANCER, V116, P415, DOI 10.1038/bjc.2016.428
   Gilham I, 2002, DRUG DISCOV WORLD, V1, P17
   Gilhus NE, 2015, LANCET NEUROL, V14, P1023, DOI 10.1016/S1474-4422(15)00145-3
   Girard L, 2016, CLIN CANCER RES, V22, P4880, DOI 10.1158/1078-0432.CCR-15-2900
   Goggi JL, 2019, J LABELLED COMPD RAD, V62, P596, DOI 10.1002/jlcr.3771
   Grupen C., 2010, GRADUATE TEXTS PHYS
   Heacock L, 2015, AM J ROENTGENOL, V204, P842, DOI 10.2214/AJR.14.13181
   Hofman MS, 2020, LANCET, V395, P1208, DOI 10.1016/S0140-6736(20)30314-7
   Lee TS, 2009, NUCL MED BIOL, V36, P681, DOI 10.1016/j.nucmedbio.2009.03.009
   Maecke HR, 2011, J NUCL MED, V52, P841, DOI 10.2967/jnumed.110.084236
   Mazzarella L, 2018, EXPERT OPIN BIOL TH, V18, P483, DOI 10.1080/14712598.2018.1452906
   Minamimoto R, 2016, RADIOLOGY, V280, P220, DOI 10.1148/radiol.2015150689
   Mizutani G, 2012, ACTA HISTOCHEM CYTOC, V45, P167, DOI 10.1267/ahc.12006
   Passaro A, 2017, PHARMACOL RES, V117, P406, DOI 10.1016/j.phrs.2017.01.003
   Sharma H, 2015, DRUG DISCOV TODAY, V20, P1143, DOI 10.1016/j.drudis.2015.05.009
   Siegel RL, 2019, CA-CANCER J CLIN, V69, P7, DOI 10.3322/caac.21551
   Smit EF, 2019, 89ZR LABELED PEMBROL
   Sridhar SS, 2003, LANCET ONCOL, V4, P397, DOI 10.1016/S1470-2045(03)01137-9
   Tanaka T, 2020, RADIOGRAPHICS, V40, P709, DOI 10.1148/rg.2020190121
   Travis WD, 2015, J THORAC ONCOL, V10, P1243, DOI 10.1097/JTO.0000000000000630
   Yordanova A, 2017, ONCOTARGETS THER, V10, P4821, DOI 10.2147/OTT.S140671
   Zhou WH, 2017, THERANOSTICS, V7, P1010, DOI 10.7150/thno.17736
NR 31
TC 0
Z9 0
U1 0
U2 1
PU AME PUBL CO
PI SHATIN
PA FLAT-RM C 16F, KINGS WING PLAZA 1, NO 3 KWAN ST, SHATIN, HONG KONG
   00000, PEOPLES R CHINA
SN 2072-1439
EI 2077-6624
J9 J THORAC DIS
JI J. Thorac. Dis.
PD SEP
PY 2020
VL 12
IS 9
BP 5140
EP 5146
DI 10.21037/jtd-2019-pitd-13
PG 7
WC Respiratory System
SC Respiratory System
GA NZ9WU
UT WOS:000577450200063
PM 33145091
OA Green Published, gold
DA 2021-10-29
ER

PT J
AU Ali, A
   Chiuppesi, F
   Nguyen, M
   Hausner, MA
   Nguyen, J
   Kha, M
   Iniguez, A
   Wussow, F
   Diamond, DJ
   Yang, OO
AF Ali, Ayub
   Chiuppesi, Flavia
   Minh Nguyen
   Hausner, Mary Ann
   Nguyen, Jenny
   Kha, Mindy
   Iniguez, Angelina
   Wussow, Felix
   Diamond, Don J.
   Yang, Otto O.
TI Chimeric Antigen Receptors Targeting Human Cytomegalovirus
SO JOURNAL OF INFECTIOUS DISEASES
LA English
DT Article
DE human cytomegalovirus; chimeric antigen receptor; cellular immunity
ID ADOPTIVE TRANSFER; GLYCOPROTEIN-B; TRANSPLANT RECIPIENTS; BONE-MARROW;
   ANTIBODY; EPITOPE; CELLS; INFECTION; RECONSTITUTION; RECOGNITION
AB Human cytomegalovirus (CMV) is a ubiquitous pathogen that causes significant morbidity in some vulnerable populations. Individualized adoptive transfer of ex vivo expanded CMV-specific CD8(+) T cells has provided proof-of-concept that immunotherapy can be highly effective, but a chimeric antigen receptor (CAR) approach would provide a feasible method for broad application. We created 8 novel CARs using anti-CMV neutralizing antibody sequences, which were transduced via lentiviral vector into primary CD8(+) T cells. All CARs were expressed. Activity against CMV-infected target cells was assessed by release of cytokines (interferon-gamma and tumor necrosis factor-alpha), upregulation of surface CD107a, proliferation, cytolysis of infected cells, and suppression of viral replication. While some CARs showed varying functional activity across these assays, 1 CAR based on antibody 21E9 was consistently superior in all measures. These results support development of a CMV-specific CAR for therapeutic use against CMV and potentially other applications harnessing CMV-driven immunotherapies.
C1 [Ali, Ayub; Minh Nguyen; Hausner, Mary Ann; Yang, Otto O.] Univ Calif Los Angeles, David Geffen Sch Med, Dept Med, Los Angeles, CA 90095 USA.
   [Chiuppesi, Flavia; Nguyen, Jenny; Kha, Mindy; Iniguez, Angelina; Wussow, Felix; Diamond, Don J.] City Hope Natl Med Ctr, Dept Hematol & Hematopoiet Cell Transplantat, Duarte, CA USA.
   [Yang, Otto O.] Univ Calif Los Angeles, David Geffen Sch Med, Dept Microbiol Immunol & Mol Genet, Los Angeles, CA 90095 USA.
   [Yang, Otto O.] AIDS Healthcare Fdn, Los Angeles, CA USA.
RP Yang, OO (corresponding author), Univ Calif Los Angeles, David Geffen Sch Med, Biomed Sci Res Bldg,Rm 113,615 Charles E Young Dr, Los Angeles, CA 90095 USA.
EM OYang@mednet.ucla.edu
OI Nguyen, Minh/0000-0001-9665-7629
FU AIDS Healthcare Foundation; University of California, Los Angeles (UCLA)
   AIDS Institute; National Institute of Allergy and Infectious Diseases of
   the NIHUnited States Department of Health & Human ServicesNational
   Institutes of Health (NIH) - USANIH National Institute of Allergy &
   Infectious Diseases (NIAID) [R0I AI103960]; National Cancer Institute of
   the NIHUnited States Department of Health & Human ServicesNational
   Institutes of Health (NIH) - USANIH National Cancer Institute (NCI) [P30
   CA033572]; National Cancer InstituteUnited States Department of Health &
   Human ServicesNational Institutes of Health (NIH) - USANIH National
   Cancer Institute (NCI) [R01 CA181045, P01 CA111412, U19 AI128913]; UCLA
   AIDS Institute [P30 AI028697]; UCLA Center for AIDS Research [P30
   AI028697]; James B. Pendleton Trust; McCarthy Foundation
FX This work was supported a grant from the AIDS Healthcare Foundation (to
   O. O. Y.); a seed grant from the University of California, Los Angeles
   (UCLA) AIDS Institute (to O. O. Y.); the National Institute of Allergy
   and Infectious Diseases of the NIH (grant number R0I AI103960 to D. J.
   D.); and the National Cancer Institute of the NIH (grant P30 CA033572 to
   D. J. D.). D. J. D. is partially supported by the National Cancer
   Institute (grant numbers R01 CA181045, P01 CA111412, and U19 AI128913).
   Recombinant human interleukin 2 was provided by the AIDS Reagent and
   Reference Repository of the NIH. Additional support was provided by the
   UCLA AIDS Institute and Center for AIDS Research (grant number P30
   AI028697); the James B. Pendleton Trust; and the McCarthy Foundation.
CR Ali A, 2003, J VIROL METHODS, V110, P137, DOI 10.1016/S0166-0934(03)00110-1
   Ali A, 2016, J VIROL, V90, P6999, DOI 10.1128/JVI.00805-16
   ANDREONI M, 1989, J VIROL METHODS, V23, P157, DOI 10.1016/0166-0934(89)90129-8
   Barrios Y, 2007, MOL IMMUNOL, V44, P680, DOI 10.1016/j.molimm.2006.04.024
   Bennett MS, 2007, J VIROL, V81, P4973, DOI 10.1128/JVI.02362-06
   Bennett MS, 2010, AIDS, V24, P2619, DOI 10.1097/QAD.0b013e32833f7b22
   Britt W.J., 2010, CURR PROTOC MICROBIO, P3
   Buscher N, 2015, MED MICROBIOL IMMUN, V204, P285, DOI 10.1007/s00430-015-0397-y
   Chiuppesi F, 2015, J VIROL, V89, P11884, DOI 10.1128/JVI.01701-15
   Diamond DJ, 2018, Patent, Patent No. 10487139
   El Helou G, 2019, INFECT DRUG RESIST, V12, P1481, DOI 10.2147/IDR.S180908
   Full F, 2010, J VIROL, V84, P4083, DOI 10.1128/JVI.02117-09
   Gilbert MJ, 1996, NATURE, V383, P720, DOI 10.1038/383720a0
   Hahn G, 2004, J VIROL, V78, P10023, DOI 10.1128/JVI.78.18.10023-10033.2004
   Lantto J, 2003, VIROLOGY, V305, P201, DOI 10.1006/viro.2002.1752
   Lantto J, 2002, EUR J IMMUNOL, V32, P1659, DOI 10.1002/1521-4141(200206)32:6<1659::AID-IMMU1659>3.0.CO;2-9
   Logan AC, 2004, HUM GENE THER, V15, P976, DOI 10.1089/hum.2004.15.976
   Majeed A, 2018, TRANSPL P, V50, P3756, DOI 10.1016/j.transproceed.2018.02.091
   Murphy E, 2003, P NATL ACAD SCI USA, V100, P14976, DOI 10.1073/pnas.2136652100
   NEWKIRK MM, 1988, J CLIN INVEST, V81, P1511, DOI 10.1172/JCI113483
   O'Connor CM, 2012, J VIROL, V86, P9854, DOI 10.1128/JVI.01278-12
   OHLIN M, 1994, MOL IMMUNOL, V31, P983, DOI 10.1016/0161-5890(94)90093-0
   Proff J, 2016, FRONT MICROBIOL, V7, DOI 10.3389/fmicb.2016.00844
   Rauser G, 2004, BLOOD, V103, P3565, DOI 10.1182/blood-2003-09-3056
   RIDDELL SR, 1994, BONE MARROW TRANSPL, V14, pS78
   RIDDELL SR, 1992, SCIENCE, V257, P238
   Shedlock DJ, 2012, HUM VACC IMMUNOTHER, V8, P1668, DOI 10.4161/hv.22447
   Staras SAS, 2006, CLIN INFECT DIS, V43, P1143, DOI 10.1086/508173
   Stripecke R, 2016, BLOOD, V128, DOI 10.1182/blood.V128.22.5721.5721
   Sylwester AW, 2005, J EXP MED, V202, P673, DOI 10.1084/jem.20050882
   TEMPEST PR, 1995, INT J BIOL MACROMOL, V17, P37, DOI 10.1016/0141-8130(95)93516-Z
   WALTER EA, 1995, NEW ENGL J MED, V333, P1038, DOI 10.1056/NEJM199510193331603
   Wang D, 2005, P NATL ACAD SCI USA, V102, P18153, DOI 10.1073/pnas.0509201102
   Wang XL, 2015, CLIN CANCER RES, V21, P2993, DOI 10.1158/1078-0432.CCR-14-2920
   Wussow F, 2014, PLOS PATHOG, V10, DOI 10.1371/journal.ppat.1004524
   Yang OO, 1996, J VIROL, V70, P5799, DOI 10.1128/JVI.70.9.5799-5806.1996
   Yang S, 2008, GENE THER, V15, P1411, DOI 10.1038/gt.2008.90
NR 37
TC 2
Z9 2
U1 0
U2 0
PU OXFORD UNIV PRESS INC
PI CARY
PA JOURNALS DEPT, 2001 EVANS RD, CARY, NC 27513 USA
SN 0022-1899
EI 1537-6613
J9 J INFECT DIS
JI J. Infect. Dis.
PD SEP 1
PY 2020
VL 222
IS 5
BP 853
EP 862
DI 10.1093/infdis/jiaa171
PG 10
WC Immunology; Infectious Diseases; Microbiology
SC Immunology; Infectious Diseases; Microbiology
GA NZ5VQ
UT WOS:000577173700021
PM 32285133
OA Green Published
DA 2021-10-29
ER

PT J
AU Huang, C
   Wu, LL
   Liu, RX
   Li, WJ
   Li, Z
   Li, JQ
   Liu, LH
   Shan, BE
AF Huang, Chen
   Wu, Lili
   Liu, Ruixia
   Li, Weijing
   Li, Zheng
   Li, Jianqiang
   Liu, Lihong
   Shan, Baoen
TI Efficacy and safety of CD19 chimeric antigen receptor T cells in the
   treatment of 11 patients with relapsed/refractory B-cell lymphoma: a
   single-center study
SO ANNALS OF TRANSLATIONAL MEDICINE
LA English
DT Article
DE B-cell lymphoma; efficacy; safety; chimeric antigen receptor T cells
   (CAR T cells)
ID NON-HODGKINS-LYMPHOMA; AUTOLOGOUS TRANSPLANTATION; SALVAGE CHEMOTHERAPY;
   MONOCLONAL-ANTIBODY; PROGNOSTIC INDEX; RITUXIMAB; THERAPY; OUTCOMES;
   MYC; MULTICENTER
AB Background: No effective treatment exist for patients with relapsed and refractory B-cell lymphoma, until the advent of anti-CD19 chimeric antigen receptor (CAR) T-cells. Therefore, this study aimed to explore the factors affecting the efficacy of anti-CD19 CAR T-cell and the adverse reactions of the therapy.
   Methods: We recruited 11 patients with relapsed and refractory B-cell lymphoma. The number of anti-CD19 CAR T-cells, proliferation, and adverse reactions were recorded in detail, to explore the relationship between the factors affecting the efficacy of anti-CD19 CAR T-cell and the long-term survival of patients.
   Results: The 11 patients in our study had a total overall response rate of 100%, after receiving anti-CD19 CAR T-cells. The median follow-up was 253 days (range, 130-1,017 days). The median overall survival (OS) and median progression-free survival (PFS) were not reached. After 3 months of treatment, the complete remission (CR) rate was 63.6% (7/11). As of December 7, 2019, 5 patients had maintained CR for a period exceeding 1 year, including 2 patients who had maintained CR for more than 1,000 days. The patients who received 3 or 4 lines of chemotherapy were more likely to have sustained remission than the patients who received <2 or > 4 lines of chemotherapy. Each of the 4 patients in the study who had diffuse large B cell lymphoma (DLBCL) progression all had high myc protein expression (positive incidence: 30-80%). The incidence of Grade 2 cytokine release syndrome (CRS) was 36.4% (4/11), and Grade 3 CAR T-cell-related encephalopathy syndrome (CRES) was experienced by 1 patient. The occurrence of adverse reactions was not significantly related to the infusion dose, peak amplification time, or maximum copy amount. The immunoglobulin levels of the four patients who died showed a significant downward trend. Interleukin1 ss (IL-1 ss), interferon-gamma (IFN-gamma), interleukin-10 (IL-10), and interleukin-17A (IL-17A) appeared to be associated with the occurrence of CRS and CRES.
   Conclusions: Anti-CD19 CAR T-cell treatment is a new therapy for patients with relapsed and refractory B-cell lymphoma. Among the small sample size in this study, it demonstrated high efficiency and safety.
C1 [Huang, Chen; Wu, Lili; Liu, Ruixia; Li, Weijing; Li, Zheng; Liu, Lihong] Hebei Med Univ, Dept Hematol, Hosp 4, Shijiazhuang, Hebei, Peoples R China.
   [Li, Jianqiang] Hebei Senlang Biotechnol, Shijiazhuang, Hebei, Peoples R China.
   [Shan, Baoen] Hebei Med Univ, Canc Inst, Hosp 4, Shijiazhuang, Hebei, Peoples R China.
RP Liu, LH; Shan, BE (corresponding author), Hebei Med Univ, Hosp 4, Shijiazhuang, Hebei, Peoples R China.
EM 13933838950@163.com; baoenshan@hbydsy.com
CR ABBASI J, 2019, JAMA-J AM MED ASSOC, V321, P2155, DOI DOI 10.1001/JAMA.2019.7551
   Abramson JS, 2017, BLOOD, V130, P81
   Advani R, 2018, NEW ENGL J MED, V379, P1711, DOI 10.1056/NEJMoa1807315
   Cheadle EJ, 2014, IMMUNOL REV, V257, P91, DOI 10.1111/imr.12126
   Cheson BD, 2008, NEW ENGL J MED, V359, P613, DOI 10.1056/NEJMra0708875
   Chow VA, 2018, BLOOD, V132, P777, DOI 10.1182/blood-2018-04-839217
   Coiffier B, 1998, BLOOD, V92, P1927
   Crump M, 2017, BLOOD, V130, P1800, DOI 10.1182/blood-2017-03-769620
   Dai HR, 2016, JNCI-J NATL CANCER I, V108, DOI 10.1093/jnci/djv439
   Eilers M, 2008, GENE DEV, V22, P2755, DOI 10.1101/gad.1712408
   Elstrom RL, 2010, CL LYMPH MYELOM LEUK, V10, P192, DOI 10.3816/CLML.2010.n.030
   Enblad G, 2015, HUM GENE THER, V26, P498, DOI 10.1089/hum.2015.054
   Fan X, 2018, TRANSL CANCER RES, V7, P1044, DOI 10.21037/tcr.2018.07.20
   Ferme C, 2006, BLOOD, V107, P4636, DOI 10.1182/blood-2005-11-4429
   Figueroa JA, 2015, INT REV IMMUNOL, V34, P154, DOI 10.3109/08830185.2015.1018419
   Flowers CR, 2010, CA-CANCER J CLIN, V60, P393, DOI 10.3322/caac.20087
   Foot NJ, 2011, J CLIN PATHOL, V64, P802, DOI 10.1136/jclinpath-2011-200015
   Fry TJ, 2018, NAT MED, V24, P20, DOI 10.1038/nm.4441
   Gisselbrecht C, 2010, J CLIN ONCOL, V28, P4184, DOI 10.1200/JCO.2010.28.1618
   Gupta M, 2012, BLOOD, V120, P4400, DOI 10.1182/blood-2012-05-428466
   Haso W, 2013, BLOOD, V121, P1165, DOI 10.1182/blood-2012-06-438002
   Hoster E, 2008, BLOOD, V111, P558, DOI 10.1182/blood-2007-06-095331
   Jensen MC, 2010, BIOL BLOOD MARROW TR, V16, P1245, DOI 10.1016/j.bbmt.2010.03.014
   Kochenderfer JN, 2017, J CLIN ONCOL, V35, DOI 10.1200/JCO.2016.71.3024
   Kochenderfer JN, 2013, NAT REV CLIN ONCOL, V10, P267, DOI 10.1038/nrclinonc.2013.46
   Larouche JF, 2010, J CLIN ONCOL, V28, P2094, DOI 10.1200/JCO.2009.24.5860
   Lee DW, 2014, BLOOD, V124, P188, DOI 10.1182/blood-2014-05-552729
   Lee WL, 2010, NEW ENGL J MED, V363, P689, DOI 10.1056/NEJMcibr1007320
   Liu DL, 2018, J HEMATOL ONCOL, V11, DOI 10.1186/s13045-018-0653-x
   Locke FL, 2017, MOL THER, V25, P285, DOI 10.1016/j.ymthe.2016.10.020
   Ma FT, 2019, HEMATOL ONCOL, V37, P601, DOI 10.1002/hon.2672
   Mian M, 2014, ANN ONCOL, V25, P2398, DOI 10.1093/annonc/mdu462
   Minton K, 2018, NAT REV IMMUNOL, V18, DOI 10.1038/nri.2018.8
   Nagle SJ, 2013, AM J HEMATOL, V88, P890, DOI 10.1002/ajh.23524
   Neelapu SS, 2017, NEW ENGL J MED, V377, P2531, DOI 10.1056/NEJMoa1707447
   Neelapu SS, 2018, NAT REV CLIN ONCOL, V15, P47, DOI 10.1038/nrclinonc.2017.148
   Neelapu SS, 2017, CLIN ADV HEMATOL ONC, V15, P117
   Norelli M, 2018, NAT MED, V24, P739, DOI 10.1038/s41591-018-0036-4
   Pennell CA, 2018, MOL THER, V26, P1423, DOI 10.1016/j.ymthe.2018.04.006
   Phan Jack, 2010, J Clin Oncol, V28, P4170, DOI 10.1200/JCO.2009.27.3441
   PHILIP T, 1995, NEW ENGL J MED, V333, P1540, DOI 10.1056/NEJM199512073332305
   Ruella M, 2018, NAT MED, V24, P1499, DOI 10.1038/s41591-018-0201-9
   Ruella M, 2016, J CLIN INVEST, V126, P3814, DOI 10.1172/JCI87366
   SCHUSTER SJ, 2017, BLOOD S1, V130
   Schuster SJ, 2019, NEW ENGL J MED, V380, P45, DOI 10.1056/NEJMoa1804980
   SHIPP MA, 1993, NEW ENGL J MED, V329, P987, DOI 10.1056/nejm199309303291402
   Slack GW, 2011, ADV ANAT PATHOL, V18, P219, DOI 10.1097/PAP.0b013e3182169948
   Swerdlow SH, 2016, BLOOD, V127, P2375, DOI 10.1182/blood-2016-01-643569
   Tan L, 2013, ANAL CHEM, V85, P8543, DOI 10.1021/ac400062v
   Telio D, 2012, LEUKEMIA LYMPHOMA, V53, P836, DOI 10.3109/10428194.2011.643404
   Valera A, 2013, HAEMATOLOGICA, V98, P1554, DOI 10.3324/haematol.2013.086173
   Van den Neste E, 2017, BONE MARROW TRANSPL, V52, P216, DOI 10.1038/bmt.2016.213
   van Riggelen J, 2010, NAT REV CANCER, V10, P301, DOI 10.1038/nrc2819
   Vose JM, 2001, J CLIN ONCOL, V19, P406, DOI 10.1200/JCO.2001.19.2.406
   Xiao X, 2019, Zhonghua Xue Ye Xue Za Zhi, V40, P276, DOI 10.3760/cma.j.issn.0253-2727.2019.04.003
   Xiao-qiu LI., 2012, J DIAGN CONCEPTS PRA, V11, P111
   Yin LH, 2018, ANN TRANSL MED, V6, DOI 10.21037/atm.2018.05.36
NR 57
TC 0
Z9 0
U1 8
U2 8
PU AME PUBL CO
PI SHATIN
PA FLAT-RM C 16F, KINGS WING PLAZA 1, NO 3 KWAN ST, SHATIN, HONG KONG
   00000, PEOPLES R CHINA
SN 2305-5839
EI 2305-5847
J9 ANN TRANSL MED
JI ANN. TRANSL. MED.
PD SEP
PY 2020
VL 8
IS 17
AR 1048
DI 10.21037/atm-20-4363
PG 16
WC Oncology; Medicine, Research & Experimental
SC Oncology; Research & Experimental Medicine
GA NW7QV
UT WOS:000575214600005
PM 33145267
OA gold, Green Published
DA 2021-10-29
ER

PT J
AU Xie, GZ
   Dong, H
   Liang, Y
   Ham, JD
   Rizwan, R
   Chen, JZ
AF Xie, Guozhu
   Dong, Han
   Liang, Yong
   Ham, James Dongjoo
   Rizwan, Romee
   Chen, Jianzhu
TI CAR-NK cells: A promising cellular immunotherapy for cancer
SO EBIOMEDICINE
LA English
DT Review
DE Chimeric antigen receptor; NK cells; Immunotherapy; Cancer
ID NATURAL-KILLER-CELLS; CHIMERIC ANTIGEN RECEPTOR; EX-VIVO EXPANSION;
   T-CELLS; MONOCLONAL-ANTIBODY; ADOPTIVE TRANSFER; CLINICAL-TRIAL;
   GENE-TRANSFER; FEEDER CELLS; TUMOR-CELL
AB Natural Killer (NK) cells and CD8(+) cytotoxic T cells are two types of immune cells that can kill target cells through similar cytotoxic mechanisms. With the remarkable success of chimeric antigen receptor (CAR)engineered T (CAR-T) cells for treating haematological malignancies, there is a rapid growing interest in developing CAR-engineered NK (CAR-NK) cells for cancer therapy. Compared to CAR-T cells, CAR-NK cells could offer some significant advantages, including: (1) better safety, such as a lack or minimal cytokine release syndrome and neurotoxicity in autologous setting and graft-versus-host disease in allogenic setting, (2) multiple mechanisms for activating cytotoxic activity, and (3) high feasibility for 'off-the-shelf' manufacturing. CAR-NK cells could be engineered to target diverse antigens, enhance proliferation and persistence in vivo, increase infiltration into solid tumours, overcome resistant tumour microenvironment, and ultimately achieve an effective anti-tumour response. In this review, we focus on recent progress in genetic engineering and clinical application of CAR-NK cells, and discuss current challenges and future promise of CAR-NK cells as a novel cellular immunotherapy in cancer. (C) 2020 The Author( s). Published by Elsevier B.V.
C1 [Xie, Guozhu; Ham, James Dongjoo; Chen, Jianzhu] MIT, Koch Inst Integrat Canc Res, 77 Massachusetts Ave, Cambridge, MA 02139 USA.
   [Xie, Guozhu; Ham, James Dongjoo; Chen, Jianzhu] MIT, Dept Biol, 77 Massachusetts Ave, Cambridge, MA 02139 USA.
   [Dong, Han] Dana Farber Canc Inst, Dept Canc Immunol & Virol, Boston, MA 02115 USA.
   [Dong, Han] Harvard Med Sch, Dept Microbiol & Immunol, Boston, MA 02115 USA.
   [Liang, Yong; Rizwan, Romee] Dana Farber Canc Inst, Div Hematol Malignancies & Transplantat, Boston, MA 02115 USA.
RP Chen, JZ (corresponding author), MIT, Koch Inst Integrat Canc Res, 77 Massachusetts Ave, Cambridge, MA 02139 USA.; Chen, JZ (corresponding author), MIT, Dept Biol, 77 Massachusetts Ave, Cambridge, MA 02139 USA.; Rizwan, R (corresponding author), Dana Farber Canc Inst, Div Hematol Malignancies & Transplantat, Boston, MA 02115 USA.
EM rizwan_romee@dfci.harvard.edu; jchen@mit.edu
FU National Institutes of HealthUnited States Department of Health & Human
   ServicesNational Institutes of Health (NIH) - USA [CA197605, NS104315];
   Koch Institute Support (core) Grant from the National Cancer Institute
   [P30-CA14051]; Koch Institute Frontier Research program; Inara Erdei
   Fund from Dana-Farber Cancer Institute; Kathy and Curt Mable Cancer
   Research Fund from Dana-Farber Cancer Institute; Claudia Adams Barr
   program from Dana-Farber Cancer Institute; Helen Gurley Brown
   Presidential Initiative Award from Dana-Farber Cancer Institute
FX This work was supported in part by National Institutes of Health Grants
   CA197605 and NS104315, the Koch Institute Support (core) Grant
   P30-CA14051 from the National Cancer Institute, the Koch Institute
   Frontier Research program through the Michael (1957) and Inara Erdei
   Fund and the Kathy and Curt Mable Cancer Research Fund, Claudia Adams
   Barr program from Dana-Farber Cancer Institute, and a Helen Gurley Brown
   Presidential Initiative Award from Dana-Farber Cancer Institute.
CR Altvater B, 2009, CLIN CANCER RES, V15, P4857, DOI 10.1158/1078-0432.CCR-08-2810
   Bachanova V, 2018, CANCER IMMUNOL IMMUN, V67, P483, DOI 10.1007/s00262-017-2100-1
   Bailey SR, 2019, NAT BIOTECHNOL, V37, P1425, DOI 10.1038/s41587-019-0137-8
   Bari R, 2019, FRONT IMMUNOL, V10, DOI 10.3389/fimmu.2019.02001
   Berg M, 2009, CYTOTHERAPY, V11, P341, DOI 10.1080/14653240902807034
   Bernstein MB, 2016, NAT REV CLIN ONCOL, V13, P516, DOI 10.1038/nrclinonc.2016.30
   Bryceson YT, 2006, BLOOD, V107, P159, DOI 10.1182/blood-2005-04-1351
   Caligiuri MA, 2008, BLOOD, V112, P461, DOI 10.1182/blood-2007-09-077438
   Cany J, 2015, ONCOIMMUNOLOGY, V4, DOI 10.1080/2162402X.2015.1017701
   Carlsten M, 2015, FRONT IMMUNOL, V6, DOI 10.3389/fimmu.2015.00266
   Carson WE, 1997, J CLIN INVEST, V99, P937, DOI 10.1172/JCI119258
   Cherkassky L, 2016, J CLIN INVEST, V126, P3130, DOI 10.1172/JCI83092
   Chong EA, 2017, BLOOD, V129, P1039, DOI 10.1182/blood-2016-09-738245
   Chou CK, 2019, BONE MARROW TRANSPL, V54, P780, DOI 10.1038/s41409-019-0602-5
   Chu J, 2014, LEUKEMIA, V28, P917, DOI 10.1038/leu.2013.279
   Ciurea SO, 2017, BLOOD, V130, P1857, DOI 10.1182/blood-2017-05-785659
   Curti A, 2016, CLIN CANCER RES, V22, P1914, DOI 10.1158/1078-0432.CCR-15-1604
   Denman CJ, 2012, PLOS ONE, V7, DOI 10.1371/journal.pone.0030264
   Fang F, 2017, SEMIN IMMUNOL, V31, P37, DOI 10.1016/j.smim.2017.07.009
   Federico SM, 2017, CLIN CANCER RES, V23, P6441, DOI 10.1158/1078-0432.CCR-17-0379
   Floch V, 1998, BBA-BIOMEMBRANES, V1371, P53, DOI 10.1016/S0005-2736(98)00002-9
   Fujisaki H, 2009, CANCER RES, V69, P4010, DOI 10.1158/0008-5472.CAN-08-3712
   Fujisaki H, 2009, BRIT J HAEMATOL, V145, P606, DOI 10.1111/j.1365-2141.2009.07667.x
   Gang M, 2020, BLOOD, DOI 10.1182/blood.2020006619
   Gasser S, 2005, NATURE, V436, P1186, DOI 10.1038/nature03884
   Gasser S, 2006, IMMUNOL REV, V214, P130, DOI 10.1111/j.1600-065X.2006.00460.x
   Georgiadis C, 2018, MOL THER, V26, P1215, DOI 10.1016/j.ymthe.2018.02.025
   GONG JH, 1994, LEUKEMIA, V8, P652
   Granzin M, 2016, ONCOIMMUNOLOGY, V5, DOI 10.1080/2162402X.2016.1219007
   Guven H, 2005, EXP HEMATOL, V33, P1320, DOI 10.1016/j.exphem.2005.07.006
   Han JF, 2015, SCI REP-UK, V5, DOI 10.1038/srep11483
   Harada H, 2004, EXP HEMATOL, V32, P614, DOI 10.1016/j.exphem.2004.03.011
   HERBERMAN RB, 1975, INT J CANCER, V16, P230, DOI 10.1002/ijc.2910160205
   Hermanson DL, 2016, STEM CELLS, V34, P93, DOI 10.1002/stem.2230
   Hsu J, 2018, J CLIN INVEST, V128, P4654, DOI 10.1172/JCI99317
   Huang RS, 2020, FRONT IMMUNOL, V11, DOI 10.3389/fimmu.2020.01008
   Hunter BD, 2019, J NATL CANC I, DOI 10.1093
   Imai C, 2005, BLOOD, V106, P376, DOI 10.1182/blood-2004-12-4797
   Imamura M, 2014, BLOOD, V124, P1081, DOI 10.1182/blood-2014-02-556837
   John LB, 2013, ONCOIMMUNOLOGY, V2, DOI 10.4161/onci.26286
   KIESSLING R, 1975, EUR J IMMUNOL, V5, P112, DOI 10.1002/eji.1830050208
   Kim A, 2011, MOL CELL BIOCHEM, V354, P301, DOI 10.1007/s11010-011-0832-3
   Klichinsky M, 2020, NAT BIOTECHNOL, V38, P947, DOI 10.1038/s41587-020-0462-y
   Klingemann H, 2014, ONCOIMMUNOLOGY, V3, DOI 10.4161/onci.28147
   Kloss S, 2017, HUM GENE THER, V28, P897, DOI 10.1089/hum.2017.157
   Knorr DA, 2013, STEM CELL TRANSL MED, V2, P274, DOI 10.5966/sctm.2012-0084
   Kotanides H, 2020, MOL CANCER THER, V19, P988, DOI 10.1158/1535-7163.MCT-19-0893
   Kruschinski A, 2008, P NATL ACAD SCI USA, V105, P17481, DOI 10.1073/pnas.0804788105
   Lanier LL, 2008, NAT IMMUNOL, V9, P495, DOI 10.1038/ni1581
   Lanuza PM, 2020, FRONT IMMUNOL, V10, DOI 10.3389/fimmu.2019.03010
   Lapteva N, 2012, CYTOTHERAPY, V14, P1131, DOI 10.3109/14653249.2012.700767
   Li Y, 2018, CELL STEM CELL, V23, P181, DOI 10.1016/j.stem.2018.06.002
   Liu E, 2018, LEUKEMIA, V32, P520, DOI 10.1038/leu.2017.226
   Liu E, 2020, USE CAR TRANSDUCED N
   Lupo KB, 2019, CANCERS, V11, DOI 10.3390/cancers11060769
   Miller JS, 2005, BLOOD, V105, P3051, DOI 10.1182/blood-2004-07-2974
   Modak S, 2018, ONCOIMMUNOLOGY, V7, DOI 10.1080/2162402X.2018.1461305
   Monjezi R, 2017, LEUKEMIA, V31, P186, DOI 10.1038/leu.2016.180
   Muller N, 2015, J IMMUNOTHER, V38, P197, DOI 10.1097/CJI.0000000000000082
   NAUME B, 1992, J IMMUNOL, V148, P2429
   Oei VYS, 2018, CANCER IMMUNOL RES, V6, P467, DOI 10.1158/2326-6066.CIR-17-0207
   Oyer JL, 2018, ONCOIMMUNOLOGY, V7, DOI 10.1080/2162402X.2018.1509819
   Papayannakos C, 2013, GENE THER, V20, P581, DOI 10.1038/gt.2012.88
   Parkhurst MR, 2011, CLIN CANCER RES, V17, P6287, DOI 10.1158/1078-0432.CCR-11-1347
   Pfefferle A, 2020, CANCERS, V12, DOI 10.3390/cancers12030706
   PHILLIPS JH, 1985, J EXP MED, V161, P1464, DOI 10.1084/jem.161.6.1464
   Poli A, 2009, IMMUNOLOGY, V126, P458, DOI 10.1111/j.1365-2567.2008.03027.x
   Rafiq S, 2018, NAT BIOTECHNOL, V36, P847, DOI 10.1038/nbt.4195
   Ramos-Casals M, 2020, NAT REV DIS PRIMERS, V6, DOI 10.1038/s41572-020-0160-6
   Ran FA, 2013, NAT PROTOC, V8, P2281, DOI 10.1038/nprot.2013.143
   Rapoport AP, 2015, NAT MED, V21, P914, DOI 10.1038/nm.3910
   Restifo NP, 2012, NAT REV IMMUNOL, V12, P269, DOI 10.1038/nri3191
   Romee R, 2016, SCI TRANSL MED, V8, DOI 10.1126/scitranslmed.aaf2341
   Romee R, 2013, BLOOD, V121, P3599, DOI 10.1182/blood-2012-04-425397
   Romee R, 2012, BLOOD, V120, P4751, DOI 10.1182/blood-2012-04-419283
   Rostovskaya M, 2012, NUCLEIC ACIDS RES, V40, DOI 10.1093/nar/gks643
   Rozenbaum M, 2020, FRONT IMMUNOL, V11, DOI 10.3389/fimmu.2020.01347
   Rubnitz JE, 2010, J CLIN ONCOL, V28, P955, DOI 10.1200/JCO.2009.24.4590
   Ruggeri L, 2002, SCIENCE, V295, P2097, DOI 10.1126/science.1068440
   Rupp LJ, 2017, SCI REP-UK, V7, DOI 10.1038/s41598-017-00462-8
   Saetersmoen ML, 2019, SEMIN IMMUNOPATHOL, V41, P59, DOI 10.1007/s00281-018-0721-x
   Sander JD, 2014, NAT BIOTECHNOL, V32, P347, DOI 10.1038/nbt.2842
   Sarvaria A, 2017, FRONT IMMUNOL, V8, DOI 10.3389/fimmu.2017.00329
   Schonfeld K, 2015, MOL THER, V23, P330, DOI [10.1038/mt.2014.21, 10.1038/mt.2014.219]
   Shimasaki N, 2020, NAT REV DRUG DISCOV, V19, P200, DOI 10.1038/s41573-019-0052-1
   Shimasaki N, 2016, CYTOTHERAPY, V18, P1422, DOI 10.1016/j.jcyt.2016.06.013
   Spanholtz J, 2011, PLOS ONE, V6, DOI 10.1371/journal.pone.0020740
   Stern Lawrence A, 2020, Cancer Treat Res, V180, P297, DOI 10.1007/978-3-030-38862-1_11
   Streltsova MA, 2017, J IMMUNOL METHODS, V450, P90, DOI 10.1016/j.jim.2017.08.003
   Suarez ER, 2016, ONCOTARGET, V7, P34341, DOI 10.18632/oncotarget.9114
   Sun C, 2015, ACTA PHARMACOL SIN, V36, P1191, DOI 10.1038/aps.2015.41
   Sun C, 2015, CELL MOL IMMUNOL, V12, P292, DOI 10.1038/cmi.2014.91
   Tang XW, 2018, AM J CANCER RES, V8, P1083
   Theelen WSME, 2019, JAMA ONCOL, V5, P1276, DOI 10.1001/jamaoncol.2019.1478
   Topfer K, 2015, J IMMUNOL, V194, P3201, DOI 10.4049/jimmunol.1400330
   Tomas HA, 2019, MOL THER-METH CLIN D, V15, P1, DOI 10.1016/j.omtm.2019.08.001
   TRINCHIERI G, 1984, J EXP MED, V160, P1147, DOI 10.1084/jem.160.4.1147
   Ueda T, 2020, CANCER SCI, V111, P1478, DOI 10.1111/cas.14374
   Valamehr B, 2014, STEM CELL REP, V2, P366, DOI 10.1016/j.stemcr.2014.01.014
   Vargas JE, 2016, J TRANSL MED, V14, DOI 10.1186/s12967-016-1047-x
   Vivier E, 2011, SCIENCE, V331, DOI 10.1126/science.1198687
   Wagner J, 2017, FRONT IMMUNOL, V8, DOI 10.3389/fimmu.2017.00676
   Wang W, 2015, FRONT IMMUNOL, V6, DOI 10.3389/fimmu.2015.00368
   Weber JS, 2014, J LEUKOCYTE BIOL, V95, P875, DOI 10.1189/jlb.0513293
   Wu JM, 2019, J LEUKOCYTE BIOL, V105, P1297, DOI 10.1002/JLB.2MR1218-501R
   Xiao L, 2019, MOL THER, V27, P1114, DOI 10.1016/j.ymthe.2019.03.011
   Xie G, 2017, CANCER BIOL THER, P1
   Xu X, 2019, CLIN CANCER RES, V25, P7126, DOI 10.1158/1078-0432.CCR-19-0421
   Xu YG, 2019, 2019 2ND IEEE INTERNATIONAL CONFERENCE ON INFORMATION COMMUNICATION AND SIGNAL PROCESSING (ICICSP), P5, DOI [10.1109/ICICSP48821.2019.8958494, 10.1109/ICSIDP47821.2019.9173397]
   Zhang Y, 2007, IMMUNOLOGY, V121, P258, DOI 10.1111/j.1365-2567.2007.02573.x
   Zheng L, 2020, CLIN CANC RES
NR 111
TC 74
Z9 75
U1 19
U2 33
PU ELSEVIER
PI AMSTERDAM
PA RADARWEG 29, 1043 NX AMSTERDAM, NETHERLANDS
SN 2352-3964
J9 EBIOMEDICINE
JI EBioMedicine
PD SEP
PY 2020
VL 59
AR 102975
DI 10.1016/j.ebiom.2020.102975
PG 10
WC Medicine, General & Internal; Medicine, Research & Experimental
SC General & Internal Medicine; Research & Experimental Medicine
GA NX1AN
UT WOS:000575450100014
PM 32853984
OA Green Published, gold
HC Y
HP N
DA 2021-10-29
ER

PT J
AU Maldini, CR
   Love, AC
   Tosh, KW
   Chan, LLY
   Gayout, K
   Smith, T
   Riley, JL
AF Maldini, Colby R.
   Love, Andrea C.
   Tosh, Kevin W.
   Chan, Leo Li-Ying
   Gayout, Kevin
   Smith, Tim
   Riley, James L.
TI Characterization of CAR T cell expansion and cytotoxic potential during
   Ex Vivo manufacturing using image-based cytometry
SO JOURNAL OF IMMUNOLOGICAL METHODS
LA English
DT Article
DE Image cytometry; Chimeric antigen receptor (CAR) T cells; Cell-mediated
   cytotoxicity; CAR T cell manufacturing; Bioluminescence (BLI)-based
   cytotoxicity assay
ID IN-VITRO; RECEPTOR; PATHWAYS; ASSAY; CD28
AB Since the FDA approval of two Chimeric Antigen Receptor (CAR) T cell therapies against CD19(+) malignancies, there has been significant interest in adapting CAR technology to other diseases. As such, the ability to simultaneously monitor manufacturing criteria and functional characteristics of multiple CAR T cell products by a single instrument would likely accelerate the development of candidate therapies. Here, we demonstrate that image-based cytometry yields high-throughput measurements of CAR T cell proliferation and size, and captures the kinetics of in vitro antigen-specific CAR T cell-mediated killing. The data acquired and analyzed by the image cytometer are congruent with results derived from conventional technologies when tested contemporaneously. Moreover, the use of bright-field and fluorescence microscopy by the image cytometer provides kinetic measurements and rapid data acquisition, which are direct advantages over industry standard instruments. Together, image cytometry enables fast, reproducible measurements of CAR T cell manufacturing criteria and effector function, which can greatly facilitate the evaluation of novel CARs with therapeutic potential.
C1 [Maldini, Colby R.; Tosh, Kevin W.; Gayout, Kevin; Riley, James L.] Univ Penn, Ctr Cellular Immunotherapies, Perelman Sch Med, Dept Microbiol, Philadelphia, PA 19104 USA.
   [Love, Andrea C.; Chan, Leo Li-Ying; Smith, Tim] Nexcelom Biosci LLC, Dept Technol R&D, Lawrence, MA 01843 USA.
RP Riley, JL (corresponding author), Univ Penn, Ctr Cellular Immunotherapy, Perelman Sch Med, Dept Microbiol,Smilow Ctr Translat Res, 3400 Civ Ctr Blvd, Philadelphia, PA 19104 USA.
EM rileyj@upenn.edu
OI Tosh, Kevin/0000-0001-6236-8060
FU NIH - NIAIDUnited States Department of Health & Human ServicesNational
   Institutes of Health (NIH) - USANIH National Institute of Allergy &
   Infectious Diseases (NIAID) [U19AI149680, U19AI117950, UM1AI126620];
   NIDAUnited States Department of Health & Human ServicesNational
   Institutes of Health (NIH) - USANIH National Institute on Drug Abuse
   (NIDA); NIMHUnited States Department of Health & Human ServicesNational
   Institutes of Health (NIH) - USANIH National Institute of Mental Health
   (NIMH); NINDSUnited States Department of Health & Human ServicesNational
   Institutes of Health (NIH) - USANIH National Institute of Neurological
   Disorders & Stroke (NINDS) [AI007632, AI00763]
FX We thank Phillip Rommel (University of Pennsylvania) for his support in
   conducting the cytotoxicity assays, and Christoph Ellebrecht and Aimee
   Payne (University of Pennsylvania) for providing the K562 cell line
   transduced with HIVYU2 GFP160. This study was supported by NIH grants:
   U19AI149680 (JLR); U19AI117950 (J.L.R.); UM1AI126620 (J.L.R.) funded by
   NIAID, NIDA, NIMH, and NINDS; T32 grant AI007632 (C.R.M.); is supported
   by a T32 grant (AI00763). We also thank the Penn Center for AIDS
   Research (P30-AI045008) for providing human T cells, and helpful
   comments and suggestions from the Riley lab.
CR Almeida L, 2016, SEMIN IMMUNOL, V28, P514, DOI 10.1016/j.smim.2016.10.009
   Anurathapan U, 2014, MOL THER, V22, P623, DOI 10.1038/mt.2013.262
   BESSMAN JD, 1982, AM J CLIN PATHOL, V78, P150, DOI 10.1093/ajcp/78.2.150
   Chan LLY, 2019, J IMMUNOL METHODS, V469, P47, DOI 10.1016/j.jim.2019.04.001
   Chan LLY, 2012, AUTOPHAGY, V8, P1371, DOI 10.4161/auto.21028
   David JM, 2017, ONCOIMMUNOLOGY, V6, DOI 10.1080/2162402X.2017.1349589
   Fantini M, 2019, CANCER BIOTHER RADIO, V34, P147, DOI 10.1089/cbr.2018.2628
   Fantini M, 2018, FRONT IMMUNOL, V8, DOI 10.3389/fimmu.2017.01899
   Fernyhough Melinda E, 2003, Methods Cell Sci, V25, P221
   Fesnak AD, 2016, NAT REV CANCER, V16, P566, DOI 10.1038/nrc.2016.97
   Garfall AL, 2019, BLOOD ADV, V3, P2812, DOI 10.1182/bloodadvances.2019000600
   GROSS G, 1989, P NATL ACAD SCI USA, V86, P10024, DOI 10.1073/pnas.86.24.10024
   Guedan S, 2018, JCI INSIGHT, V3, DOI 10.1172/jci.insight.96976
   Hay KA, 2017, DRUGS, V77, P237, DOI 10.1007/s40265-017-0690-8
   Hermans IF, 2004, J IMMUNOL METHODS, V285, P25, DOI 10.1016/j.jim.2003.10.017
   HURLEY J, 1970, BIOPHYS J, V10, P74, DOI 10.1016/S0006-3495(70)86286-5
   Karimi MA, 2014, PLOS ONE, V9, DOI 10.1371/journal.pone.0089357
   Kawalekar OU, 2016, IMMUNITY, V44, P380, DOI 10.1016/j.immuni.2016.01.021
   Kuksin D, 2016, ANAL BIOCHEM, V503, P1, DOI 10.1016/j.ab.2016.03.010
   Leibman RS, 2017, PLOS PATHOG, V13, DOI 10.1371/journal.ppat.1006613
   Levine BL, 1998, J HEMATOTHER, V7, P437, DOI 10.1089/scd.1.1998.7.437
   Levine BL, 2017, MOL THER-METH CLIN D, V4, P92, DOI 10.1016/j.omtm.2016.12.006
   LICHTENFELS R, 1994, J IMMUNOL METHODS, V172, P227, DOI 10.1016/0022-1759(94)90110-4
   Long AH, 2015, NAT MED, V21, P581, DOI 10.1038/nm.3838
   Magnotti EL, 2020, J IMMUNOL METHODS, V479, DOI 10.1016/j.jim.2020.112747
   Maldini CR, 2018, NAT REV IMMUNOL, V18, P605, DOI 10.1038/s41577-018-0042-2
   Maude SL, 2014, NEW ENGL J MED, V371, P1507, DOI 10.1056/NEJMoa1407222
   Maus MV, 2002, NAT BIOTECHNOL, V20, P143, DOI 10.1038/nbt0202-143
   Mazor Y, 2017, SCI REP-UK, V7, DOI 10.1038/srep40098
   Porter DL, 2015, SCI TRANSL MED, V7, DOI 10.1126/scitranslmed.aac5415
   Posey AD, 2016, IMMUNITY, V44, P1444, DOI 10.1016/j.immuni.2016.05.014
   Quah BJC, 2012, J IMMUNOL METHODS, V379, P1, DOI 10.1016/j.jim.2012.02.012
   Richardson MW, 2008, J VIROL, V82, P11117, DOI 10.1128/JVI.01046-08
   Rosen O, 2019, J VIROL METHODS, V265, P77, DOI 10.1016/j.jviromet.2018.11.009
   Silvestre RN, 2020, METHODS MOL BIOL, V2086, P213, DOI 10.1007/978-1-0716-0146-4_16
   Smith SM, 2011, PLOS ONE, V6, DOI 10.1371/journal.pone.0026908
   Somerville RPT, 2012, J TRANSL MED, V10, DOI 10.1186/1479-5876-10-69
   Thomas AK, 2002, CLIN IMMUNOL, V105, P259, DOI 10.1006/clim.2002.5277
   van der Stegen SJC, 2015, NAT REV DRUG DISCOV, V14, P499, DOI 10.1038/nrd4597
   Vembadi A, 2019, FRONT BIOENG BIOTECH, V7, DOI 10.3389/fbioe.2019.00147
   Wang XY, 2016, MOL THER-ONCOLYTICS, V3, DOI 10.1038/mto.2016.15
   Weinkove R, 2019, CLIN TRANSL IMMUNOL, V8, DOI 10.1002/cti2.1049
   Zangle TA, 2013, PLOS ONE, V8, DOI 10.1371/journal.pone.0068916
NR 43
TC 0
Z9 0
U1 0
U2 3
PU ELSEVIER
PI AMSTERDAM
PA RADARWEG 29, 1043 NX AMSTERDAM, NETHERLANDS
SN 0022-1759
EI 1872-7905
J9 J IMMUNOL METHODS
JI J. Immunol. Methods
PD SEP-OCT
PY 2020
VL 484
AR 112830
DI 10.1016/j.jim.2020.112830
PG 9
WC Biochemical Research Methods; Immunology
SC Biochemistry & Molecular Biology; Immunology
GA NW6YH
UT WOS:000575162100005
PM 32745474
OA Green Accepted
DA 2021-10-29
ER

PT J
AU Liu, J
   Wang, LY
   Yang, HB
   Xing, M
   Liu, SH
   Yu, Z
   Ma, LN
AF Liu, Jia
   Wang, Luyao
   Yang, Hongbo
   Xing, Meng
   Liu, Shihai
   Yu, Zhuang
   Ma, Leina
TI A narrative review of critical factors for better efficacy of CD19
   chimeric antigen receptor T cell therapy in the treatment of B cell
   malignancies
SO TRANSLATIONAL CANCER RESEARCH
LA English
DT Review
DE CD19; CAR-T; cytokine release syndrome (CRS); B lineage malignancies
ID ADOPTIVE IMMUNOTHERAPY; PHASE-I; PERSISTENCE; SAFETY; CHEMOTHERAPY;
   REMISSIONS; GENE; TRANSPLANTATION; THERAPEUTICS; CYTOTOXICITY
AB B cell malignancies are classified as different types such as B cell acute lymphoblastic leukemia (B-ALL), chronic lymphocytic leukemia (CLL) and B cell non-Hodgkin lymphoma (NHL) based on cell surface expression of various clusters of differentiation molecules. CD19 is a B cell lineage-specific antigen which is expressed on malignant B cells in patients with B-ALL, CLL and NHL. Adoptive transfer of T cells that are genetically modified to express a CD19-specific chimeric antigen receptor (CAR) represents a promising clinical strategy for patients with B cell malignancies. CD19-CAR T cell therapy has achieved high response rates and durable remissions on B cell malignancies. However, the efficacy of CAR-T therapy is still inefficient and the critical factors for better efficacy remain unclear. In this review, we summarized the critical factors for better efficacy of CD19 CAR-T cells in B-lineage malignancies including B-ALL, B-CLL and lymphoma. T cell persistence, lymphodepletion regimen, CD3/CD28 beads treatment and no IL-2 administration to T cells were positively associated with better responses. The method of enhancing the persistence of CAR-T cells need to be further optimized in order to improve the clinical efficacy in the treatment of B cell malignancies. In order to improve the therapeutic effect of CAR-T therapy, new therapeutic strategies should be developed to make factors which influence efficacy the more beneficial.
C1 [Liu, Jia; Wang, Luyao] Qingdao Univ, Sch Pharm, Dept Pharmacol, Qingdao, Peoples R China.
   [Yang, Hongbo; Xing, Meng; Yu, Zhuang; Ma, Leina] Qingdao Univ, Dept Oncol, Affiliated Hosp, Jiangsu Rd, Qingdao 266000, Peoples R China.
   [Liu, Shihai] Qingdao Univ, Dept Med Res Ctr, Affiliated Hosp, Qingdao, Peoples R China.
   [Ma, Leina] Qingdao Univ, Qingdao Canc Inst, Qingdao 266000, Peoples R China.
RP Yu, Z (corresponding author), Qingdao Univ, Dept Oncol, Affiliated Hosp, Jiangsu Rd, Qingdao 266000, Peoples R China.; Ma, LN (corresponding author), Qingdao Univ, Qingdao Canc Inst, Qingdao 266000, Peoples R China.
EM yuzhuang2002@163.com; leinama@gmail.com
CR Allegra A, 2016, BLOOD CELL MOL DIS, V62, P49, DOI 10.1016/j.bcmd.2016.11.001
   Avanzi MP, 2017, J NATL COMPR CANC NE, V15, P1429, DOI 10.6004/jnccn.2017.7045
   Bhoj VG, 2016, BLOOD, V128, P360, DOI 10.1182/blood-2016-01-694356
   Bonifant CL, 2016, MOL THER-ONCOLYTICS, V3, DOI 10.1038/mto.2016.11
   Brentjens RJ, 2013, SCI TRANSL MED, V5, DOI 10.1126/scitranslmed.3005930
   Brentjens RJ, 2011, BLOOD, V118, P4817, DOI 10.1182/blood-2011-04-348540
   Brown CE, 2016, MOL THER-ONCOLYTICS, V3, DOI 10.1038/mto.2016.28
   Brudno JN, 2016, J CLIN ONCOL, V34, P1112, DOI 10.1200/JCO.2015.64.5929
   Bugelski PJ, 2009, EXPERT REV CLIN IMMU, V5, P499, DOI [10.1586/eci.09.31, 10.1586/ECI.09.31]
   Carpenito C, 2009, P NATL ACAD SCI USA, V106, P3360, DOI 10.1073/pnas.0813101106
   Cherkassky L, 2016, J CLIN INVEST, V126, P3130, DOI 10.1172/JCI83092
   Choi BD, 2019, J IMMUNOTHER CANCER, V7, DOI 10.1186/s40425-019-0806-7
   Cruz CRY, 2013, BLOOD, V122, P2965, DOI 10.1182/blood-2013-06-506741
   Curran KJ, 2012, J GENE MED, V14, P405, DOI 10.1002/jgm.2604
   Dai HR, 2015, ONCOIMMUNOLOGY, V4, DOI 10.1080/2162402X.2015.1027469
   Dudley ME, 2005, J CLIN ONCOL, V23, P2346, DOI 10.1200/JCO.2005.00.240
   Frauwirth KA, 2002, J CLIN INVEST, V109, P295, DOI 10.1172/JCI14941
   Giavridis T, 2018, NAT MED, V24, P731, DOI 10.1038/s41591-018-0041-7
   GROSS G, 1989, P NATL ACAD SCI USA, V86, P10024, DOI 10.1073/pnas.86.24.10024
   Heiblig M, 2016, TRANSL CANCER RES, V5, pS5, DOI 10.21037/tcr.2016.05.26
   Hillis J, 2016, CELL MOL LIFE SCI, V73, P41, DOI 10.1007/s00018-015-2046-4
   Hong SD, 2016, ONCOIMMUNOLOGY, V5, DOI 10.1080/2162402X.2015.1094598
   Hosing C, 2003, ANN ONCOL, V14, P737, DOI 10.1093/annonc/mdg200
   Hu WH, 2019, CANCER IMMUNOL IMMUN, V68, P365, DOI 10.1007/s00262-018-2281-2
   Imai C, 2004, LEUKEMIA, V18, P676, DOI 10.1038/sj.leu.2403302
   Jones Benjamin S, 2014, Front Pharmacol, V5, P254, DOI 10.3389/fphar.2014.00254
   Juillerat A, 2016, SCI REP-UK, V6, DOI 10.1038/srep18950
   Kebriaei P, 2016, J CLIN INVEST, V126, P3363, DOI 10.1172/JCI86721
   Kershaw MH, 2006, CLIN CANCER RES, V12, P6106, DOI 10.1158/1078-0432.CCR-06-1183
   Khan AB, 2018, J CLIN INVEST, V128, P2010, DOI 10.1172/JCI97454
   Kochenderfer JN, 2015, J CLIN ONCOL, V33, P540, DOI 10.1200/JCO.2014.56.2025
   Kochenderfer JN, 2012, BLOOD, V119, P2709, DOI 10.1182/blood-2011-10-384388
   Kowolik CM, 2006, CANCER RES, V66, P10995, DOI 10.1158/0008-5472.CAN-06-0160
   Lamers CHJ, 2011, BLOOD, V117, P72, DOI 10.1182/blood-2010-07-294520
   Lee DW, 2015, LANCET, V385, P517, DOI 10.1016/S0140-6736(14)61403-3
   Li SQ, 2016, SCI CHINA LIFE SCI, V59, P370, DOI 10.1007/s11427-016-5036-3
   Liu XJ, 2017, CELL RES, V27, P154, DOI 10.1038/cr.2016.142
   Maher J, 2002, NAT BIOTECHNOL, V20, P70, DOI 10.1038/nbt0102-70
   Maly K, 2015, J IMMUNOL RES, V2015, DOI 10.1155/2015/251657
   Martyniszyn A, 2017, HUM GENE THER, V28, P1147, DOI 10.1089/hum.2017.126
   Maude SL, 2015, BLOOD, V125, P4017, DOI 10.1182/blood-2014-12-580068
   Maude SL, 2014, NEW ENGL J MED, V371, P1507, DOI 10.1056/NEJMoa1407222
   Milone MC, 2018, MOL THER-METH CLIN D, V8, P210, DOI 10.1016/j.omtm.2018.01.010
   Milone MC, 2009, MOL THER, V17, P1453, DOI 10.1038/mt.2009.83
   Norelli M, 2018, NAT MED, V24, P739, DOI 10.1038/s41591-018-0036-4
   Park JH, 2018, CLIN INFECT DIS, V67, P533, DOI 10.1093/cid/ciy152
   Park JH, 2016, BLOOD, V127, P3312, DOI 10.1182/blood-2016-02-629063
   Park JR, 2007, MOL THER, V15, P825, DOI 10.1038/sj.mt.6300104
   Perna F, 2016, TRANSL CANCER RES, V5, pS221, DOI 10.21037/tcr.2016.08.15
   Porter DL, 2015, SCI TRANSL MED, V7, DOI 10.1126/scitranslmed.aac5415
   Pule MA, 2008, NAT MED, V14, P1264, DOI 10.1038/nm.1882
   Ramello MC, 2018, PHARMACOL RES, V129, P194, DOI 10.1016/j.phrs.2017.11.035
   Ramos CA, 2014, CANCER J, V20, P112, DOI 10.1097/PPO.0000000000000031
   Ren JT, 2017, CLIN CANCER RES, V23, P2255, DOI 10.1158/1078-0432.CCR-16-1300
   Ruella M, 2016, CURR HEMATOL MALIG R, V11, P368, DOI 10.1007/s11899-016-0336-z
   Sabatini E, 2010, PATHOLOGICA, V102, P83
   Scott DW, 2014, NAT REV CANCER, V14, P517, DOI 10.1038/nrc3774
   STAMENKOVIC I, 1988, J EXP MED, V168, P1205, DOI 10.1084/jem.168.3.1205
   Tang XY, 2016, BMJ OPEN, V6, DOI 10.1136/bmjopen-2016-013904
   Till BG, 2008, BLOOD, V112, P2261, DOI 10.1182/blood-2007-12-128843
   Turtle CJ, 2016, CLIN PHARMACOL THER, V100, P252, DOI 10.1002/cpt.392
   Turtle CJ, 2016, J CLIN INVEST, V126, P2123, DOI 10.1172/JCI85309
   Wang LY, 2019, INT IMMUNOPHARMACOL, V70, P498, DOI 10.1016/j.intimp.2019.01.010
   Wang S, 2015, INT IMMUNOPHARMACOL, V28, P22, DOI 10.1016/j.intimp.2015.05.021
   Williams KA, 2007, SEMIN IMMUNOL, V19, P318, DOI 10.1016/j.smim.2007.10.004
   Wu CY, 2015, SCIENCE, V350, DOI 10.1126/science.aab4077
   Xu XJ, 2014, CANCER LETT, V343, P172, DOI 10.1016/j.canlet.2013.10.004
   Yagyu S, 2015, MOL THER, V23, P1475, DOI 10.1038/mt.2015.100
   Yoon DH, 2018, INT J MOL SCI, V19, DOI 10.3390/ijms19020340
   Zhang EH, 2017, J HEMATOL ONCOL, V10, DOI 10.1186/s13045-016-0379-6
   Zhang Hao, 2016, Int J Biol Sci, V12, P718, DOI 10.7150/ijbs.14405
   Zhu YM, 2016, EUR J HAEMATOL, V96, P389, DOI 10.1111/ejh.12602
NR 72
TC 0
Z9 0
U1 0
U2 1
PU AME PUBL CO
PI SHATIN
PA FLAT-RM C 16F, KINGS WING PLAZA 1, NO 3 KWAN ST, SHATIN, HONG KONG
   00000, PEOPLES R CHINA
SN 2218-676X
EI 2219-6803
J9 TRANSL CANCER RES
JI Transl. Cancer Res.
PD SEP
PY 2020
VL 9
IS 9
BP 5655
EP 5662
DI 10.21037/tcr-20-1044
PG 8
WC Oncology
SC Oncology
GA NW6KF
UT WOS:000575123400052
OA gold
DA 2021-10-29
ER

PT J
AU Zamat, A
   Zhu, LS
   Wang, YX
AF Zamat, Ali
   Zhu, Linshan
   Wang, Yingxiao
TI Engineering Molecular Machines for the Control of Cellular Functions for
   Diagnostics and Therapeutics
SO ADVANCED FUNCTIONAL MATERIALS
LA English
DT Review
DE bioengineering; CAR-T therapy; chemogenetics; optogenetics; synthetic
   biology
ID INDUCIBLE GENE-EXPRESSION; T-CELLS; LIGHT; ACTIVATION; PRINCIPLES;
   RECEPTORS; CD19
AB The utilization of live cells as therapeutic materials provides controllability and complexity unmatched by small molecules and biologic agents. Recent advancements have shown that the manipulation of live cells can allow the development of powerful tools for the diagnosis of disease, production of biologics, and application as therapeutics. The field of cellular engineering has rapidly evolved and advanced to provide immuno-oncological relief through various genetic circuits and targeting motifs. In utilizing living materials comprised of cells, complex reactions and responsive elements can be created to generate novel controllable systems. This review discusses the general principles of cellular engineering in the clinical space and highlights its utilization in chimeric antigen receptor (CAR) T-cell therapy. In particular, the review focuses on the control systems implemented on CAR T-cells to mitigate adverse effects and increase the potency of therapy.
C1 [Zamat, Ali; Zhu, Linshan; Wang, Yingxiao] Univ Calif San Diego, Dept Bioengn, Inst Engn Med, 9500 Gilman Dr, San Diego, CA 92093 USA.
RP Wang, YX (corresponding author), Univ Calif San Diego, Dept Bioengn, Inst Engn Med, 9500 Gilman Dr, San Diego, CA 92093 USA.
EM yiw015@eng.ucsd.edu
CR Bailey SR, 2019, NAT BIOTECHNOL, V37, P1425, DOI 10.1038/s41587-019-0137-8
   Baudino Troy A, 2015, Curr Drug Discov Technol, V12, P3
   Brocker T, 2000, BLOOD, V96, P1999, DOI 10.1182/blood.V96.5.1999.h8001999_1999_2001
   Brudno JN, 2016, BLOOD, V127, P3321, DOI 10.1182/blood-2016-04-703751
   Cameron DE, 2014, NAT REV MICROBIOL, V12, P381, DOI 10.1038/nrmicro3239
   Campa CC, 2019, NAT METHODS, V16, P887, DOI 10.1038/s41592-019-0508-6
   Castellarin M, 2018, GENE THER, V25, P165, DOI 10.1038/s41434-018-0007-x
   Chen YY, 2010, P NATL ACAD SCI USA, V107, P8531, DOI 10.1073/pnas.1001721107
   Chung EY, 2012, J CLIN INVEST, V122, P2257, DOI 10.1172/JCI45851
   Danino T, 2015, SCI TRANSL MED, V7, DOI 10.1126/scitranslmed.aaa3519
   ENGEL P, 1995, IMMUNITY, V3, P39, DOI 10.1016/1074-7613(95)90157-4
   Fesnak AD, 2016, NAT REV CANCER, V16, P566, DOI 10.1038/nrc.2016.97
   Fidan O, 2015, RSC ADV, V5, P86665, DOI 10.1039/c5ra13003d
   Foster AE, 2017, MOL THER, V25, P2176, DOI 10.1016/j.ymthe.2017.06.014
   Fry TJ, 2018, NAT MED, V24, P20, DOI 10.1038/nm.4441
   Gargett T, 2014, FRONT PHARMACOL, V5, DOI 10.3389/fphar.2014.00235
   Gemberling M, 2018, MOL THER, V26, P334, DOI 10.1016/j.ymthe.2018.01.004
   GOEDDEL DV, 1979, P NATL ACAD SCI USA, V76, P106, DOI 10.1073/pnas.76.1.106
   GOSSEN M, 1992, P NATL ACAD SCI USA, V89, P5547, DOI 10.1073/pnas.89.12.5547
   GROSS G, 1989, P NATL ACAD SCI USA, V86, P10024, DOI 10.1073/pnas.86.24.10024
   Hannanta-anan P, 2016, CELL SYST, V2, P283, DOI 10.1016/j.cels.2016.03.010
   He L, 2015, ELIFE, V4, DOI 10.7554/eLife.10024
   Howard D, 2008, J ANAT, V213, P66, DOI 10.1111/j.1469-7580.2008.00878.x
   Hucks G, 2019, BLOOD CANCER J, V9, DOI 10.1038/s41408-018-0164-6
   Hughes RM, 2015, ANGEW CHEM INT EDIT, V54, P12064, DOI 10.1002/anie.201506346
   Isabella VM, 2018, NAT BIOTECHNOL, V36, P857, DOI 10.1038/nbt.4222
   Jaisser F, 2000, J AM SOC NEPHROL, V11, pS95
   Kang SK, 2019, J AM CHEM SOC, V141, P10948, DOI 10.1021/jacs.9b03522
   Kenderian SS, 2015, LEUKEMIA, V29, P1637, DOI 10.1038/leu.2015.52
   Lim WA, 2017, CELL, V168, P724, DOI 10.1016/j.cell.2017.01.016
   Martin BR, 2005, NAT BIOTECHNOL, V23, P1308, DOI 10.1038/nbt1136
   McCarthy Edward F, 2006, Iowa Orthop J, V26, P154
   MITCHISON NA, 1955, J EXP MED, V102, P157, DOI 10.1084/jem.102.2.157
   Mueller KT, 2018, CLIN CANCER RES, V24, P6175, DOI 10.1158/1078-0432.CCR-18-0758
   Narayanan P, 2011, J CLIN INVEST, V121, P1524, DOI 10.1172/JCI44327
   Niopek D, 2016, NAT COMMUN, V7, DOI 10.1038/ncomms10624
   Niopek D, 2014, NAT COMMUN, V5, DOI 10.1038/ncomms5404
   Pan YJ, 2018, P NATL ACAD SCI USA, V115, P992, DOI 10.1073/pnas.1714900115
   Park JH, 2016, BLOOD, V127, P3312, DOI 10.1182/blood-2016-02-629063
   Posey AD, 2016, IMMUNITY, V44, P1444, DOI 10.1016/j.immuni.2016.05.014
   Ramos CA, 2011, EXPERT OPIN BIOL TH, V11, P855, DOI 10.1517/14712598.2011.573476
   Re A, 2017, FRONT CELL DEV BIOL, V5, DOI 10.3389/fcell.2017.00077
   Riglar DT, 2018, NAT REV MICROBIOL, V16, P214, DOI 10.1038/nrmicro.2017.172
   Sadelain M, 2017, NATURE, V545, P423, DOI 10.1038/nature22395
   Sadelain M, 2013, CANCER DISCOV, V3, P388, DOI 10.1158/2159-8290.CD-12-0548
   Sahin A, 2018, PLOS ONE, V13, DOI 10.1371/journal.pone.0199414
   Schneider D, 2018, FRONT ONCOL, V8, DOI 10.3389/fonc.2018.00539
   Sedlmayer F, 2018, NAT BIOMED ENG, V2, P399, DOI 10.1038/s41551-018-0215-0
   Slomovic S, 2015, P NATL ACAD SCI USA, V112, P14429, DOI 10.1073/pnas.1508521112
   Stanley SA, 2012, SCIENCE, V336, P604, DOI 10.1126/science.1216753
   Stevens BM, 2019, EXP HEMATOL, V74, P52, DOI 10.1016/j.exphem.2019.05.002
   Sun J, 2017, NAT COMMUN, V8, DOI 10.1038/s41467-017-00569-6
   Takahashi K, 2006, CELL, V126, P663, DOI 10.1016/j.cell.2006.07.024
   Tan P, 2017, TRENDS BIOTECHNOL, V35, P215, DOI 10.1016/j.tibtech.2016.09.002
   Wang Y, 2017, STEM CELL RES THER, V8, DOI 10.1186/s13287-017-0642-y
   Weake VM, 2010, NAT REV GENET, V11, P426, DOI 10.1038/nrg2781
   Wieland M, 2012, ANNU REV CHEM BIOMOL, V3, P209, DOI 10.1146/annurev-chembioeng-061010-114145
   Wu CY, 2015, SCIENCE, V350, DOI 10.1126/science.aab4077
   Xie Z, 2011, SCIENCE, V333, P1307, DOI 10.1126/science.1205527
   Zhang C, 2017, BIOMARK RES, V5, DOI 10.1186/s40364-017-0102-y
   Zhang YW, 2016, ACS NANO, V10, P3881, DOI 10.1021/acsnano.6b02284
NR 61
TC 1
Z9 1
U1 3
U2 5
PU WILEY-V C H VERLAG GMBH
PI WEINHEIM
PA POSTFACH 101161, 69451 WEINHEIM, GERMANY
SN 1616-301X
EI 1616-3028
J9 ADV FUNCT MATER
JI Adv. Funct. Mater.
PD SEP
PY 2020
VL 30
IS 37
SI SI
AR 1904345
DI 10.1002/adfm.201904345
PG 8
WC Chemistry, Multidisciplinary; Chemistry, Physical; Nanoscience &
   Nanotechnology; Materials Science, Multidisciplinary; Physics, Applied;
   Physics, Condensed Matter
SC Chemistry; Science & Technology - Other Topics; Materials Science;
   Physics
GA NR9LE
UT WOS:000571883300012
OA Bronze
DA 2021-10-29
ER

PT J
AU Li, WJ
   Wu, LL
   Huang, C
   Liu, RX
   Li, Z
   Liu, LH
   Shan, BE
AF Li, Weijing
   Wu, Lili
   Huang, Chen
   Liu, Ruixia
   Li, Zheng
   Liu, Lihong
   Shan, Baoen
TI Challenges and strategies of clinical application of CAR-T therapy in
   the treatment of tumors-a narrative review
SO ANNALS OF TRANSLATIONAL MEDICINE
LA English
DT Review
DE Chimeric antigen receptor T-cell (CAR-T); cytokine release syndrome
   (CRS); solid tumor treatment; tumor recurrence; strategy
ID CELL THERAPY; MANAGEMENT; IMMUNOTHERAPY; GLYPICAN-3; TISSUES; CD19
AB Chimeric antigen receptor T-cell (CAR-T) therapy has achieved good therapeutic efficacy in the treatment of hematological malignancies. In August 2017, Novartis Kymriah (CAR-T cells targeting CD19) was approved by the FDA, indicating the real entry of CAR-T cell therapy into clinical applications and making CAR-T cell therapy the most attractive technology in the field of tumor treatment. In October 2017, the FDA approved the world's second CAR-T cell therapy-Yescarta. The launch of these products has attracted wide attention to CAR -T cell therapy. CAR -T cell therapy has achieved significant effect in the treatment of tumors, however, CAR-T therapy also faces clinical problems, such as cytokine release syndrome (CRS), poor therapeutic efficacy in solid tumors, and high rates of tumor recurrence. At present, the side effects of CAR-T therapy have attracted a large amount of attention, which has resulted in investigations into strategy establishment. With a deepening understanding of CAR-T therapy and the continuous optimization of therapeutic regimens, its toxicity and side effects have been partially controlled. This study set out to analyze the problems in the clinical application of CAR-T therapy encountered in recent years and to introduce corresponding strategies, with the aim of providing a basis of reference for clinicians and scientists in the management of CAR-T therapy in clinical practice and in the CAR-T therapy research.
C1 [Li, Weijing; Wu, Lili; Huang, Chen; Liu, Ruixia; Li, Zheng; Liu, Lihong] Hebei Med Univ, Hosp 4, Dept Hematol, Shijiazhuang, Hebei, Peoples R China.
   [Shan, Baoen] Hebei Med Univ, Hosp 4, Canc Inst, Shijiazhuang, Hebei, Peoples R China.
RP Liu, LH; Shan, BE (corresponding author), Hebei Med Univ, Hosp 4, Shijiazhuang, Hebei, Peoples R China.
EM 1737024700@qq.com; baoenshan@hbydsy.com
CR Ahmed N, 2015, J CLIN ONCOL, V33, P1688, DOI 10.1200/JCO.2014.58.0225
   Barrett DM, 2014, CURR OPIN PEDIATR, V26, P43, DOI 10.1097/MOP.0000000000000043
   Baumhoer D, 2008, AM J CLIN PATHOL, V129, P899, DOI 10.1309/HCQWPWD50XHD2DW6
   Beatty GL, 2016, PHARMACOL THERAPEUT, V166, P30, DOI 10.1016/j.pharmthera.2016.06.010
   Bonifant CL, 2016, MOL THER-ONCOLYTICS, V3, DOI 10.1038/mto.2016.11
   Brown CE, 2016, NEW ENGL J MED, V375, P2561, DOI 10.1056/NEJMoa1610497
   Caruso HG, 2015, CANCER RES, V75, P3505, DOI 10.1158/0008-5472.CAN-15-0139
   Chen C, 2017, CANCER IMMUNOL IMMUN, V66, P475, DOI 10.1007/s00262-016-1949-8
   Cherkassky L, 2016, J CLIN INVEST, V126, P3130, DOI 10.1172/JCI83092
   Dholaria BR, 2019, BIODRUGS, V33, P45, DOI 10.1007/s40259-018-0324-z
   Eckstein M, 2019, ANN TRANSL MED, V7, DOI 10.21037/atm.2019.06.12
   Frey Noelle, 2019, Biol Blood Marrow Transplant, V25, pe123, DOI 10.1016/j.bbmt.2018.12.756
   Gao HP, 2014, CLIN CANCER RES, V20, P6418, DOI 10.1158/1078-0432.CCR-14-1170
   Gardner RA, 2017, BLOOD, V129, P3322, DOI 10.1182/blood-2017-02-769208
   Gilham DE, 2012, TRENDS MOL MED, V18, P377, DOI 10.1016/j.molmed.2012.04.009
   Grupp SA, 2013, NEW ENGL J MED, V368, P1509, DOI 10.1056/NEJMoa1215134
   Hu YX, 2017, CLIN CANCER RES, V23, P3297, DOI 10.1158/1078-0432.CCR-16-1799
   Jin C, 2016, IMMUNOTHERAPY-UK, V8, P1355, DOI 10.2217/imt-2016-0125
   Johnson LA, 2017, CELL RES, V27, P38, DOI 10.1038/cr.2016.154
   June CH, 2015, SCI TRANSL MED, V7, DOI 10.1126/scitranslmed.aaa3643
   Kalos M, 2013, IMMUNITY, V39, P49, DOI 10.1016/j.immuni.2013.07.002
   Katz SC, 2016, CANCER GENE THER, V23, P142, DOI 10.1038/cgt.2016.14
   Kloss CC, 2013, NAT BIOTECHNOL, V31, P71, DOI 10.1038/nbt.2459
   Lee DW, 2019, BIOL BLOOD MARROW TR, V25, P625, DOI 10.1016/j.bbmt.2018.12.758
   Lee DW, 2014, BLOOD, V124, P188, DOI 10.1182/blood-2014-05-552729
   Liu YF, 2018, J IMMUNOTHER, V41, P406, DOI 10.1097/CJI.0000000000000243
   Maude SL, 2014, NEW ENGL J MED, V371, P1507, DOI 10.1056/NEJMoa1407222
   Milner JJ, 2017, NATURE, V552, P253, DOI 10.1038/nature24993
   Morgan MA, 2018, HUM GENE THER, V29, P1083, DOI 10.1089/hum.2017.251
   Morrison C, 2015, NAT BIOTECHNOL, V33, P571, DOI 10.1038/nbt0615-571
   Neelapu SS, 2018, NAT REV CLIN ONCOL, V15, P47, DOI 10.1038/nrclinonc.2017.148
   Newick K, 2017, ANNU REV MED, V68, P139, DOI 10.1146/annurev-med-062315-120245
   Porter D, 2018, J HEMATOL ONCOL, V11, DOI 10.1186/s13045-018-0571-y
   Porter DL, 2015, SCI TRANSL MED, V7, DOI 10.1126/scitranslmed.aac5415
   Porter DL, 2011, NEW ENGL J MED, V365, P725, DOI 10.1056/NEJMoa1103849
   Restifo NP, 2012, NAT REV IMMUNOL, V12, P269, DOI 10.1038/nri3191
   Ruella M, 2016, J CLIN INVEST, V126, P3814, DOI 10.1172/JCI87366
   Sau S, 2018, J CONTROL RELEASE, V274, P24, DOI 10.1016/j.jconrel.2018.01.028
   Turtle CJ, 2016, SCI TRANSL MED, V8, DOI 10.1126/scitranslmed.aaf8621
   Wang JS, 2017, J LEUKOCYTE BIOL, V102, P1347, DOI 10.1189/jlb.5RU0817-315R
   Wilkie S, 2008, J IMMUNOL, V180, P4901, DOI 10.4049/jimmunol.180.7.4901
   Xiao X, 2019, CLIN CANCER RES, V25, P29, DOI 10.1158/1078-0432.CCR-18-1379
   Yu SN, 2017, J HEMATOL ONCOL, V10, DOI 10.1186/s13045-017-0444-9
   Zhang EH, 2017, J HEMATOL ONCOL, V10, DOI 10.1186/s13045-016-0379-6
NR 44
TC 0
Z9 0
U1 15
U2 22
PU AME PUBL CO
PI SHATIN
PA FLAT-RM C 16F, KINGS WING PLAZA 1, NO 3 KWAN ST, SHATIN, HONG KONG
   00000, PEOPLES R CHINA
SN 2305-5839
EI 2305-5847
J9 ANN TRANSL MED
JI ANN. TRANSL. MED.
PD SEP
PY 2020
VL 8
IS 17
AR 1093
DI 10.21037/atm-20-4502
PG 8
WC Oncology; Medicine, Research & Experimental
SC Oncology; Research & Experimental Medicine
GA NU9LC
UT WOS:000573956300021
PM 33145312
OA gold, Green Published
DA 2021-10-29
ER

PT J
AU Schubert, ML
   Dietrich, S
   Stilgenbauer, S
   Schmitt, A
   Pavel, P
   Kunz, A
   Bondong, A
   Wegner, M
   Stadtherr, P
   Jung, S
   Ho, AD
   Muller-Tidow, C
   Schmitt, M
   Dreger, P
AF Schubert, Maria-Luisa
   Dietrich, Sascha
   Stilgenbauer, Stephan
   Schmitt, Anita
   Pavel, Petra
   Kunz, Alexander
   Bondong, Andrea
   Wegner, Mandy
   Stadtherr, Peter
   Jung, Susanne
   Ho, Anthony D.
   Mueller-Tidow, Carsten
   Schmitt, Michael
   Dreger, Peter
TI Feasibility and Safety of CD19 Chimeric Antigen Receptor T Cell
   Treatment for B Cell Lymphoma Relapse after Allogeneic Hematopoietic
   Stem Cell Transplantation
SO BIOLOGY OF BLOOD AND MARROW TRANSPLANTATION
LA English
DT Article
DE Chimeric antigen receptor (CAR); T cells; B-cell lymphoma;
   Allogeneic-stem cell transplantation
ID ADULTS
AB Although CD19-directed chimeric antigen receptor (CAR) T cells have been successfully used after a preceding allogeneic stem cell transplant (alloHCT) in patients with acute lymphoblastic leukemia, little is known about the feasibility and outcome of CAR T cell treatment in patients who have been previously allotransplanted for lymphoma. In a single-center retrospective analysis, course and outcome of all allografted patients treated with CD19 CAR constructs for B cell lymphoma between October 2018 and November 2019 were studied. CAR therapy consisted either of a third-generation CAR (HD-CAR-1) or of commercially manufactured axicabtagene ciloleucel (axi-cel; Gilead, Santa Monica, U.S.). Altogether, 10 CART cell dosings using recipient leukapheresis products were performed in 8 patients: 4 patients (2 mantle cell lymphoma, 2 chronic lymphocytic leukemia) received 6 dosings with HD-CAR-1 and 4 patients (all with diffuse large B cell lymphoma) received 4 dosings with axi-cel. Overall, 6 of 8 patients (75%) responded. CAR treatment was well tolerated with grade >= 3 cytokine release syndrome and neurotoxicity each being observed after 1 of 10 dosings. A single patient had moderate chronic graft-versus-host disease. Of note, 3 of 4 patients who received axi-cel had ongoing grade >= 3 cytopenia 3 months postdosing, whereas prolonged cytopenia was not observed in 9 alloHCT-naive patients who received axi-cel during the same time period. In conclusion, CAR T cell treatment from recipient-derived leukapheresis products after a prior alloHCT appears to be feasible, effective, and safe in patients with B cell lymphoma. Protracted cytopenia after axi-cel treatment is a matter of concern and requires further exploration. (C) 2020 American Society for Transplantation and Cellular Therapy. Published by Elsevier Inc.
C1 [Schubert, Maria-Luisa; Dietrich, Sascha; Schmitt, Anita; Kunz, Alexander; Bondong, Andrea; Wegner, Mandy; Stadtherr, Peter; Ho, Anthony D.; Mueller-Tidow, Carsten; Schmitt, Michael; Dreger, Peter] Heidelberg Univ, Dept Internal Med 5, Neuenheimer Feld 410, D-69120 Heidelberg, Germany.
   [Stilgenbauer, Stephan] Ulm Univ, Dept Internal Med 3, Med Ctr, Ulm, Germany.
   [Stilgenbauer, Stephan] Saarland Univ, Dept Internal Med 1, Med Ctr, Homburg, Germany.
   [Jung, Susanne] Diakonissenkrankenhaus & Paulinenhilfe gGmbH, Diakonie Klinikum, Stuttgart, Germany.
   [Dietrich, Sascha; Ho, Anthony D.; Mueller-Tidow, Carsten; Schmitt, Michael; Dreger, Peter] German Canc Consortium DKTK, Heidelberg, Germany.
   [Dietrich, Sascha; Ho, Anthony D.; Mueller-Tidow, Carsten; Schmitt, Michael; Dreger, Peter] German Canc Res Ctr, Natl Ctr Tumor Dis NCT, Heidelberg, Germany.
   [Pavel, Petra] German Red Cross Blood Serv Baden Wurttemberg Hes, Inst Clin Transfus Med & Cell Therapy IKTZ, Stem Cell Lab, Heidelberg, Germany.
RP Schubert, ML (corresponding author), Heidelberg Univ, Dept Internal Med 5, Neuenheimer Feld 410, D-69120 Heidelberg, Germany.
EM maria-luisa.schubert@med.uni-heidelberg.de
RI Stilgenbauer, Stephan/ABE-6609-2020
OI Jung, Susanne/0000-0002-3240-454X
FU Olympia Morata Program of the Medical Faculty of the University of
   Heidelberg
FX Supported by the Olympia Morata Program of the Medical Faculty of the
   University of Heidelberg (to M.L.S.).
CR Bacigalupo A, 2009, BIOL BLOOD MARROW TR, V15, P1628, DOI 10.1016/j.bbmt.2009.07.004
   Brudno JN, 2016, J CLIN ONCOL, V34, P1112, DOI 10.1200/JCO.2015.64.5929
   Cheson BD, 2016, BLOOD, V128, P325, DOI 10.1182/blood-2016-04-709477
   Chong EA, 2017, BLOOD, V129, P1039, DOI 10.1182/blood-2016-09-738245
   Dreger P, 2020, BIOL BLOOD MARROW TR, V26, pE77, DOI 10.1016/j.bbmt.2019.12.771
   Enblad G, 2018, CLIN CANCER RES, V24, P6185, DOI 10.1158/1078-0432.CCR-18-0426
   Filipovich AH, 2005, BIOL BLOOD MARROW TR, V11, P945, DOI 10.1016/j.bbmt.2005.09.004
   Fried S, 2019, BONE MARROW TRANSPL, V54, P1643, DOI 10.1038/s41409-019-0487-3
   Grupp S, 2019, BLOOD, V134, DOI 10.1182/blood-2019-129279
   Hallek M, 2018, BLOOD, V131, P2745, DOI 10.1182/blood-2017-09-806398
   Jaglowski S, 2019, BLOOD, V134, DOI 10.1182/blood-2019-130983
   Jain T, 2019, BIOL BLOOD MARROW TR, V25, P2305, DOI 10.1016/j.bbmt.2019.08.015
   Jain T, 2019, LEUKEMIA, V33, P2540, DOI 10.1038/s41375-019-0476-y
   Kansagra Ankit J, 2019, Biol Blood Marrow Transplant, V25, pe76, DOI 10.1016/j.bbmt.2018.12.068
   Kunz A, 2020, MOL THER-METH CLIN D, V17, P448, DOI 10.1016/j.omtm.2020.02.003
   Lee DW, 2019, BIOL BLOOD MARROW TR, V25, P625, DOI 10.1016/j.bbmt.2018.12.758
   Locke FL, 2019, LANCET ONCOL, V20, P31, DOI 10.1016/S1470-2045(18)30864-7
   Maude SL, 2018, NEW ENGL J MED, V378, P439, DOI 10.1056/NEJMoa1709866
   Neelapu SS, 2017, NEW ENGL J MED, V377, P2531, DOI 10.1056/NEJMoa1707447
   PASQUINI MC, 2019, BLOOD S, V134, DOI DOI 10.1182/BLOOD-2019-124750
   Ramos CA, 2018, MOL THER, V26, P2727, DOI 10.1016/j.ymthe.2018.09.009
   Schubert ML, 2019, BMJ OPEN, V9, DOI 10.1136/bmjopen-2018-026644
   Schuster SJ, 2017, NEW ENGL J MED, V377, P2545, DOI 10.1056/NEJMoa1708566
   Shadman M, 2019, BLOOD ADV, V3, P3062, DOI 10.1182/bloodadvances.2019000593
   Weidner CI, 2015, LEUKEMIA, V29, P985, DOI 10.1038/leu.2014.323
NR 25
TC 12
Z9 12
U1 5
U2 6
PU ELSEVIER SCIENCE INC
PI NEW YORK
PA STE 800, 230 PARK AVE, NEW YORK, NY 10169 USA
SN 1083-8791
EI 1523-6536
J9 BIOL BLOOD MARROW TR
JI Biol. Blood Marrow Transplant.
PD SEP
PY 2020
VL 26
IS 9
BP 1575
EP 1580
DI 10.1016/j.bbmt.2020.04.025
PG 6
WC Hematology; Immunology; Transplantation
SC Hematology; Immunology; Transplantation
GA NT9NN
UT WOS:000573266500014
PM 32422254
OA gold
DA 2021-10-29
ER

PT J
AU Oluwole, OO
   Jansen, JP
   Lin, VW
   Chan, K
   Keeping, S
   Navale, L
   Locke, FL
AF Oluwole, Olalekan O.
   Jansen, Jeroen P.
   Lin, Vincent W.
   Chan, Keith
   Keeping, Sam
   Navale, Lynn
   Locke, Frederick L.
TI Comparing Efficacy, Safety, and Preinfusion Period of Axicabtagene
   Ciloleucel versus Tisagenlecleucel in Relapsed/Refractory Large B Cell
   Lymphoma
SO BIOLOGY OF BLOOD AND MARROW TRANSPLANTATION
LA English
DT Article
DE CAR T; Lymphoma; Comparative efficacy; Comparative safety
ID ADJUSTED INDIRECT COMPARISONS; TRANSPLANTATION
AB Axicabtagene ciloleucel (axi-cel) and tisagenlecleucel (tisa-cel) are autologous anti-CD19 chimeric antigen receptor T (CAR T) cell therapies for the treatment of patients with relapsed/refractory large B cell lymphoma (RRLBCL). Both can induce durable responses; however, cross-trial comparisons are difficult due to differences in study design. In this study, the registration trials of axi-cel and tisa-cel were compared using a matching adjusted indirect comparison (MAIC). A MAIC was performed to adjust for differences in patient characteristics between trials. The estimates for the ZUMA-1 (axi-cel) trial were adjusted using patient-level data to match the study population in JULIET (tisa-cel) for key variables: International Prognostic Index), Eastern Cooperative Oncology Group score, stage, refractoriness or relapsed disease, double triple hit status, cell of origin, and number of prior lines of therapy. The endpoints analyzed were response, overall survival (OS), and adverse events. After adjusting for differences in patient characteristics between trials, axi-cel was associated with a greater objective response rate (relative risk [RR]=1.61; 95% confidence interval [CI], 1.29 to 2.01) and complete response (RR = 1.62; 95% CI, 1.16 to 2.27) than tisa-cel among patients who underwent infusion. The OS from infusion onward comparing axi-cel to tisa-cel had a hazard ratio of 0.51 (95% CI, 0.31 to 0.83). The indirect comparison showed a higher rate of grade 1 to 2 cytokine release syndrome (CRS) in ZUMA-1 compared with JULIET (RR= 2.03; 95% CI, 1.55 to 2.65) and similar rates of grade >= 3 CRS and neurologic events. In the absence of a direct head-to-head study, the MAIC statistical technique suggests axi-cel may have superior efficacy but a greater risk of grade 1 to 2 CRS. Future real-world studies can further inform the relative efficacy and safety of CART therapies in RR-LBCL. (C) 2020 American Society for Transplantation and Cellular Therapy. Published by Elsevier Inc.
C1 [Oluwole, Olalekan O.] Vanderbilt Ingram Canc Ctr, Nashville, TN USA.
   [Jansen, Jeroen P.] Precis HEOR, Oakland, CA USA.
   [Lin, Vincent W.; Navale, Lynn] Kite, Santa Monica, CA USA.
   [Chan, Keith; Keeping, Sam] Precis HEOR, Vancouver, BC, Canada.
   [Locke, Frederick L.] H Lee Moffitt Canc Ctr & Res Inst, Tampa, FL USA.
RP Oluwole, OO (corresponding author), 777 PRB,2220 Pierce Ave, Nashville, TN 37232 USA.
EM olalekan.oluwole@vumc.org
FU Kite, a Gilead company
FX Supported by Kite, a Gilead company.
CR [Anonymous], 2017, KYMR HIGHL PRESCR IN
   Borchmann P, 2018, 23 C EHA STOCKH
   Crump M, 2017, BLOOD, V130, P1800, DOI 10.1182/blood-2017-03-769620
   Crump M, 2014, J CLIN ONCOL, V32, P3490, DOI 10.1200/JCO.2013.53.9593
   Farooq U, 2017, BRIT J HAEMATOL, V179, P50, DOI 10.1111/bjh.14813
   Gisselbrecht C, 2010, J CLIN ONCOL, V28, P4184, DOI 10.1200/JCO.2010.28.1618
   Guyot P, 2012, BMC MED RES METHODOL, V12, DOI 10.1186/1471-2288-12-9
   KITE Pharma Inc, 2017, YESC HIGHL PRESCR IN
   Lee DW, 2014, BLOOD, V124, P188, DOI 10.1182/blood-2014-05-552729
   LOCKE FL, 2018, J CLIN ONCOL S, V36
   Locke FL, 2019, LANCET ONCOL, V20, P31, DOI 10.1016/S1470-2045(18)30864-7
   MAZIARZ RT, 2018, BLOOD S, V132, DOI DOI 10.1182/blood-2018-99-118595
   Nastoupil LJ, 2020, J CLIN ONCOL, DOI 10.1200/JCO.19.02104.
   National Cancer Institute, 2019, COMM TERM CRIT ADV E
   Neelapu SS, 2017, NEW ENGL J MED, V377, P2531, DOI 10.1056/NEJMoa1707447
   Neelapu SS, 2019, BLOOD, V134, DOI 10.1182/blood-2019-126218
   Novartis Pharmaceuticals Corporation, 2018, KYMR TIS SUMM PROD C
   Phillippo DM, 2018, MED DECIS MAKING, V38, P200, DOI 10.1177/0272989X17725740
   Prentice R.L., 2011, STAT ANAL FAILURE TI
   Schuster SJ, 2017, AM SOC HEM ANN M ATL
   Schuster SJ, 2019, BIOL BLOOD MARROW TR, V25
   Schuster SJ, 2018, BLOOD, V132, DOI 10.1182/blood-2018-99-113052
   Schuster SJ, 2019, NEW ENGL J MED, V380, P45, DOI 10.1056/NEJMoa1804980
   Signorovitch JE, 2012, VALUE HEALTH, V15, P940, DOI 10.1016/j.jval.2012.05.004
   Signorovitch JE, 2011, CLIN DRUG INVEST, V31, P665, DOI 10.2165/11592490-000000000-00000
   Signorovitch JE, 2010, PHARMACOECONOMICS, V28, P935, DOI 10.2165/11538370-000000000-00000
   Therneau T.M., 2013, MODELING SURVIVAL DA
   Topp M, 2019, BLOOD, V134, DOI 10.1182/blood-2019-126081
   Welton K.J., 18 NICE DSU
   Westin JR, 2019, BLOOD, V134, DOI 10.1182/blood-2019-129107
NR 30
TC 10
Z9 10
U1 0
U2 5
PU ELSEVIER SCIENCE INC
PI NEW YORK
PA STE 800, 230 PARK AVE, NEW YORK, NY 10169 USA
SN 1083-8791
EI 1523-6536
J9 BIOL BLOOD MARROW TR
JI Biol. Blood Marrow Transplant.
PD SEP
PY 2020
VL 26
IS 9
BP 1581
EP 1588
DI 10.1016/j.bbmt.2020.06.008
PG 8
WC Hematology; Immunology; Transplantation
SC Hematology; Immunology; Transplantation
GA NT9NN
UT WOS:000573266500015
PM 32561336
OA gold
DA 2021-10-29
ER

PT J
AU Garderet, L
   Morris, C
   Beksac, M
   Gahrton, G
   Schonland, S
   Yakoub-Agha, I
   Hayden, PJ
AF Garderet, Laurent
   Morris, Curly
   Beksac, Meral
   Gahrton, Gosta
   Schoenland, Stefan
   Yakoub-Agha, Ibrahim
   Hayden, Patrick J.
TI Are Autologous Stem Cell Transplants Still Required to Treat Myeloma in
   the Era of Novel Therapies? A Review from the Chronic Malignancies
   Working Party of the EBMT
SO BIOLOGY OF BLOOD AND MARROW TRANSPLANTATION
LA English
DT Review
DE Myeloma; Autologous stem cell transplantation; Immunotherapy; CAR T
   cells
ID BONE-MARROW-TRANSPLANTATION; DIAGNOSED MULTIPLE-MYELOMA; HIGH-DOSE
   THERAPY; MELPHALAN 140 MG/M(2); T-CELLS; STANDARD CHEMOTHERAPY;
   CONDITIONING REGIMENS; PLUS LENALIDOMIDE; RANDOMIZED-TRIAL; UP-FRONT
AB Melphalan at a myeloablative dose followed by autologous stem cell transplantation (ASCT) remains the standard of care for transplant-eligible patients with myeloma. However, therapies such as new immunomodulatory drugs and proteasome inhibitors and, more recently, monoclonal antibodies and chimeric antigen receptor T cells are challenging the traditional role of ASCT. Which patients benefit from ASCT? Can its use be delayed until first relapse? The field is moving rapidly as novel agents lead to new patient care strategies. The place of ASCT in this changing landscape will be reviewed and reassessed. (C) 2020 American Society for Transplantation and Cellular Therapy. Published by Elsevier Inc.
C1 [Garderet, Laurent] Sorbonne Univ, INSERM,UMR S 938, Hop Pitie Salpetriere,Serv Hematol, AP HP,Ctr Rech St Antoine,Team Proliferat & Diffe, Paris, France.
   [Morris, Curly] Queens Univ Belfast, Fac Med Hlth & Life Sci, Haematol, Belfast, Antrim, North Ireland.
   [Beksac, Meral] Ankara Univ, Ankara, Turkey.
   [Gahrton, Gosta] Karolinska Inst, Dept Med, Stockholm, Sweden.
   [Schoenland, Stefan] Heidelberg Univ Hosp, Amyloidosis Ctr, Dept Internal Med 5, Hematol,Oncol,Rheumatol,Div Stem Cell Transplanta, Heidelberg, Germany.
   [Yakoub-Agha, Ibrahim] Univ Lille, INSERM U995, LIRIC, CHU Lille, Lille, France.
   [Hayden, Patrick J.] Trinity Coll Dublin, Dept Haematol, St Jamess Hosp, Dublin, Ireland.
RP Garderet, L (corresponding author), Hop La Pitie Salpetriere, Serv Hematol, 45-83 Blvd Hop, F-75013 Paris, France.
EM laurent.garderet@aphp.fr
RI Schonland, Stefan/AAV-5607-2020
OI Schonland, Stefan/0000-0002-4853-5579
CR Ahmedzai SH, 2019, J CLIN ONCOL, V37, DOI 10.1200/JCO.18.01006
   Ali SA, 2016, BLOOD, V128, P1688, DOI 10.1182/blood-2016-04-711903
   Attal M, 2003, NEW ENGL J MED, V349, P2495, DOI 10.1056/NEJMoa032290
   Attal M, 1996, NEW ENGL J MED, V335, P91, DOI 10.1056/NEJM199607113350204
   Attal M, 2017, NEW ENGL J MED, V376, P1311, DOI 10.1056/NEJMoa1611750
   AUGEULMEUNIER K, 2016, BLOOD, V128
   Auner HW, 2015, BONE MARROW TRANSPL, V50, P209, DOI 10.1038/bmt.2014.255
   Auner HW, 2018, HAEMATOLOGICA, V103, P514, DOI 10.3324/haematol.2017.181339
   Auner HW, 2013, LEUKEMIA LYMPHOMA, V54, P2200, DOI 10.3109/10428194.2013.773998
   BARLOGIE B, 1987, BLOOD, V70, P869
   BARLOGIE B, 1986, BLOOD, V67, P1298
   Barlogie B, 1999, BLOOD, V93, P55, DOI 10.1182/blood.V93.1.55.401k04_55_65
   Barlogie B, 2006, J CLIN ONCOL, V24, P929, DOI 10.1200/JCO.2005.04.5807
   Bashir Q, 2019, LANCET HAEMATOL, V6, pE266, DOI 10.1016/S2352-3026(19)30023-7
   Bashir Q, 2012, LEUKEMIA LYMPHOMA, V53, P118, DOI 10.3109/10428194.2011.606942
   Bjordahl R, 2019, BLOOD, V134, DOI 10.1182/blood-2019-131138
   Blade J, 2005, BLOOD, V106, P3755, DOI 10.1182/blood-2005-03-1301
   Brudno JN, 2018, J CLIN ONCOL, V36, P2267, DOI 10.1200/JCO.2018.77.8084
   Cavo M, 2007, J CLIN ONCOL, V25, P2434, DOI 10.1200/JCO.2006.10.2509
   Child JA, 2003, NEW ENGL J MED, V348, P1875, DOI 10.1056/NEJMoa022340
   Chim CS, 2018, LEUKEMIA, V32, P252, DOI 10.1038/leu.2017.329
   Cohen AD, 2019, J CLIN INVEST, V129, P2210, DOI 10.1172/JCI126397
   Cook G, 2014, LANCET ONCOL, V15, P874, DOI 10.1016/S1470-2045(14)70245-1
   Dhakal B, 2018, JAMA ONCOL, V4, P343, DOI 10.1001/jamaoncol.2017.4600
   Dimopoulos MA, 2016, NEW ENGL J MED, V375, P1319, DOI 10.1056/NEJMoa1607751
   Dimopoulos MA, 2016, J CLIN ONCOL, V34, P1544, DOI 10.1200/JCO.2015.65.0044
   Duarte RF, 2019, BONE MARROW TRANSPL, V54, P1525, DOI 10.1038/s41409-019-0516-2
   Dunavin NC, 2013, LEUKEMIA LYMPHOMA, V54, P1658, DOI 10.3109/10428194.2012.751528
   Facon T, 2019, NEW ENGL J MED, V380, P2104, DOI 10.1056/NEJMoa1817249
   Fermand J, 2005, J CLIN ONCOL, V23, P9227, DOI 10.1200/JCO.2005.03.0551
   Fermand JP, 1998, BLOOD, V92, P3131, DOI 10.1182/blood.V92.9.3131.421k30_3131_3136
   Franssen LE, 2019, THER ADV HEMATOL, V10, DOI 10.1177/2040620718822660
   Garderet L, 2018, BIOL BLOOD MARROW TR, V24, P1372, DOI 10.1016/j.bbmt.2018.01.035
   Garderet L, 2016, HAEMATOLOGICA, V101, P1390, DOI 10.3324/haematol.2016.150334
   Garfall AL, 2018, JCI INSIGHT, V3, DOI 10.1172/jci.insight.120505
   Garfall AL, 2015, NEW ENGL J MED, V373, P1040, DOI 10.1056/NEJMoa1504542
   Gauthier J, 2018, CURR RES TRANSL MED, V66, P50, DOI 10.1016/j.retram.2018.03.003
   Gay F, 2017, LEUKEMIA, V31, P1727, DOI 10.1038/leu.2016.381
   GAY F, 2018, BLOOD S, V132, DOI DOI 10.1182/BLOOD-2018-99-112093
   Gay F, 2018, HAEMATOLOGICA, V103, P197, DOI 10.3324/haematol.2017.174573
   Gay F, 2015, LANCET ONCOL, V16, P1617, DOI 10.1016/S1470-2045(15)00389-7
   Giralt S, 2020, BIOL BLOOD MARROW TR, V26, P798, DOI 10.1016/j.bbmt.2019.11.018
   Goldschmidt H, 2018, BLOOD, V132, DOI 10.1182/blood-2018-99-111203
   Goldschmidt H, 2019, ANN HEMATOL, V98, P1, DOI 10.1007/s00277-018-3546-8
   Gomez-Arteaga A, 2019, BONE MARROW TRANSPL, V54, P2027, DOI 10.1038/s41409-019-0587-0
   Gonsalves WI, 2019, BONE MARROW TRANSPL, V54, P353, DOI 10.1038/s41409-018-0264-8
   Iftikhar A, 2019, ANTIBODIES BASEL, P8
   Lahuerta JJ, 2010, HAEMATOL-HEMATOL J, V95, P1913, DOI 10.3324/haematol.2010.028027
   Kumar SK, 2014, LEUKEMIA, V28, P1122, DOI 10.1038/leu.2013.313
   Kumar SK, 2012, CANCER-AM CANCER SOC, V118, P1585, DOI 10.1002/cncr.26422
   Landgren O., 2018, BLOOD, V132, P3281, DOI 10.1182/blood-2018-99-114311
   Landgren O, 2019, LEUKEMIA, V33, P2127, DOI 10.1038/s41375-019-0517-6
   Li AY, 2020, BONE MARROW TRANSPL, V55, P578, DOI 10.1038/s41409-019-0697-8
   Li C, 2019, BLOOD, V134, DOI 10.1182/blood-2019-123818
   Mahindra A, 2016, BLOOD, V128, DOI 10.1182/blood.V128.22.994.994
   Mai EK, 2016, BRIT J HAEMATOL, V173, P731, DOI 10.1111/bjh.13994
   Mateos MV, 2018, NEW ENGL J MED, V378, P518, DOI 10.1056/NEJMoa1714678
   Mateos MV, 2017, BLOOD, V130
   Maude SL, 2018, NEW ENGL J MED, V378, P439, DOI 10.1056/NEJMoa1709866
   Maus MV, 2016, CLIN CANCER RES, V22, P1875, DOI 10.1158/1078-0432.CCR-15-1433
   MCELWAIN TJ, 1983, LANCET, V2, P822
   Mikhael J, 2019, BLOOD, V134, P123, DOI 10.1182/blood-2019-02-895193
   Moreau P, 2002, BLOOD, V99, P731, DOI 10.1182/blood.V99.3.731
   Moreau P, 2019, LANCET, V394, P29, DOI 10.1016/S0140-6736(19)31240-1
   Muchtar E, 2016, BONE MARROW TRANSPL, V51, P1449, DOI 10.1038/bmt.2016.174
   Munshi PN, 2019, BLOOD, V134, DOI 10.1182/blood-2019-124804
   Neelapu SS, 2017, NEW ENGL J MED, V377, P2531, DOI 10.1056/NEJMoa1707447
   Palumbo A, 2014, NEW ENGL J MED, V371, P895, DOI 10.1056/NEJMoa1402888
   Palumbo A, 2016, NEW ENGL J MED, V375, P754, DOI 10.1056/NEJMoa1606038
   Palumbo A, 2011, NEW ENGL J MED, V364, P1046, DOI 10.1056/NEJMra1011442
   Patel P, 2018, LEUKEMIA LYMPHOMA, V59, P1666, DOI 10.1080/10428194.2017.1390231
   Petrucci M., 2019, J CLIN ONCOL, V37, P8002, DOI 10.1200/JCO.2019.37.15_suppl.8002
   Pratt G, 2017, INT J LAB HEMATOL, V39, P3, DOI 10.1111/ijlh.12581
   Prommersberger S, 2018, CURR RES TRANSL MED, V66, P37, DOI 10.1016/j.retram.2018.03.006
   Raje N, 2019, NEW ENGL J MED, V380, P1726, DOI 10.1056/NEJMoa1817226
   Rajkumar SV, 2011, NAT REV CLIN ONCOL, V8, P479, DOI 10.1038/nrclinonc.2011.63
   Ramos CA, 2016, J CLIN INVEST, V126, P2588, DOI 10.1172/JCI86000
   ROUSSEL M, 2017, BLOOD S1, V130
   Roussel M, 2020, LEUKEMIA LYMPHOMA, V61, P1323, DOI 10.1080/10428194.2020.1719091
   Royle KL, 2018, BRIT J HAEMATOL, V182, P816, DOI 10.1111/bjh.15459
   Sahebi F, 2018, BIOL BLOOD MARROW TR, V24, P930, DOI 10.1016/j.bbmt.2018.01.006
   Sharma M, 2014, BIOL BLOOD MARROW TR, V20, P1796, DOI 10.1016/j.bbmt.2014.07.013
   Shi XL, 2018, BLOOD, V132, DOI 10.1182/blood-2018-99-117964
   Singhal S, 1999, NEW ENGL J MED, V341, P1565, DOI 10.1056/NEJM199911183412102
   Smith EL, 2019, SCI TRANSL MED, V27, P11
   Stadtmauer EA, 2019, J CLIN ONCOL, V37, P589, DOI 10.1200/JCO.18.00685
   Turtle CJ, 2017, J CLIN ONCOL, V35, P3010, DOI 10.1200/JCO.2017.72.8519
   Voorhees PM, 2019, BLOOD, V134
   Weisel K, 2019, 17 INT MYEL WORKSH B
   Xu J, 2019, P NATL ACAD SCI USA, V116, P9543, DOI 10.1073/pnas.1819745116
   Yan ZL, 2019, LANCET HAEMATOL, V6, pE521, DOI 10.1016/S2352-3026(19)30115-2
   Zhao WH, 2018, J HEMATOL ONCOL, V11, DOI 10.1186/s13045-018-0681-6
NR 92
TC 4
Z9 4
U1 0
U2 0
PU ELSEVIER SCIENCE INC
PI NEW YORK
PA STE 800, 230 PARK AVE, NEW YORK, NY 10169 USA
SN 1083-8791
EI 1523-6536
J9 BIOL BLOOD MARROW TR
JI Biol. Blood Marrow Transplant.
PD SEP
PY 2020
VL 26
IS 9
BP E243
EP 1566
DI 10.1016/j.bbmt.2020.04.016
PG 8
WC Hematology; Immunology; Transplantation
SC Hematology; Immunology; Transplantation
GA NT9NN
UT WOS:000573266500012
PM 32417491
OA gold, Green Published
DA 2021-10-29
ER

PT J
AU Locke, FL
AF Locke, Frederick L.
TI Chimeric Antigen Receptor T Cell Therapy Delivers Response in Lymphoma
   Progressing after Allogeneic Transplantation, but is the Sequence
   Optimal?
SO BIOLOGY OF BLOOD AND MARROW TRANSPLANTATION
LA English
DT Article
C1 [Locke, Frederick L.] H Lee Moffitt Canc Ctr & Res Inst, Dept Blood & Marrow Transplant & Cellular Immunot, Moffitt Immunol Program, Tampa, FL 33612 USA.
RP Locke, FL (corresponding author), H Lee Moffitt Canc Ctr & Res Inst, Dept Blood & Marrow Transplant & Cellular Immunot, 12902 Magnolia Dr, Tampa, FL 33612 USA.
EM frederick.locke@moffitt.org
FU Kite Pharma
FX F.L.L. has served as a compensated scientific advisor for, and has
   recieved research support from Kite Pharma; served as a compensated
   scientific advisor to Novartis, Celgene/BMS, Allogene, Wugen, Calibr,
   Amgen, and GammaDelta Therapeutics; and served as a compensated
   consultant for Cellular BioMedicine Group.
CR Abramson JS, 2019, BLOOD, V134, DOI 10.1182/blood-2019-127508
   D'Souza A, 2020, BIOL BLOOD MARROW TR, V26, pE177, DOI 10.1016/j.bbmt.2020.04.013
   Davila ML, 2014, SCI TRANSL MED, V6, DOI 10.1126/scitranslmed.3008226
   Dreger P, 2020, BIOL BLOOD MARROW TR, V26, pE77, DOI 10.1016/j.bbmt.2019.12.771
   Kochenderfer JN, 2013, BLOOD, V122, P4129, DOI 10.1182/blood-2013-08-519413
   Locke FL, 2019, LANCET ONCOL, V20, P31, DOI 10.1016/S1470-2045(18)30864-7
   Logue JM, 2021, HAEMATOLOGICA, V106, P978, DOI 10.3324/haematol.2019.238634
   Maude SL, 2014, NEW ENGL J MED, V371, P1507, DOI 10.1056/NEJMoa1407222
   Nastoupil LJ, 2020, J CLIN ONCOL, V38, P3119, DOI 10.1200/JCO.19.02104
   Schubert ML, 2020, BIOL BLOOD MARROW TR, V26, P1575, DOI 10.1016/j.bbmt.2020.04.025
   Schuster SJ, 2019, NEW ENGL J MED, V380, P45, DOI 10.1056/NEJMoa1804980
   Wang MH, 2020, NEW ENGL J MED, V382, P1331, DOI 10.1056/NEJMoa1914347
NR 12
TC 0
Z9 0
U1 1
U2 2
PU ELSEVIER SCIENCE INC
PI NEW YORK
PA STE 800, 230 PARK AVE, NEW YORK, NY 10169 USA
SN 1083-8791
EI 1523-6536
J9 BIOL BLOOD MARROW TR
JI Biol. Blood Marrow Transplant.
PD SEP
PY 2020
VL 26
IS 9
BP E211
EP E212
DI 10.1016/j.bbmt.2020.07.009
PG 2
WC Hematology; Immunology; Transplantation
SC Hematology; Immunology; Transplantation
GA NT9NN
UT WOS:000573266500002
PM 32682950
OA gold
DA 2021-10-29
ER

PT J
AU Shuvalova, ML
   Kopylov, AT
   Mazurov, DV
   Pichugin, AV
   Bovin, NV
   Filatov, AV
AF Shuvalova, M. L.
   Kopylov, A. T.
   Mazurov, D. V.
   Pichugin, A. V.
   Bovin, N. V.
   Filatov, A. V.
TI CD44-Associated Tn Antigen as a New Biomarker of Tumor Cells with
   Aberrant Glycosylation
SO BIOCHEMISTRY-MOSCOW
LA English
DT Article
DE Tn antigen; O-glycosylation; neoantigens; CD44; human lung
   adenocarcinoma
ID O-GLYCOSYLATION; MONOCLONAL-ANTIBODY; SURFACE PROTEINS; CANCER;
   EXPRESSION; CD44; SPECIFICITY; DRUG
AB Tn antigen is a tumor-associated antigen that appears on cancer cells as a result of aberrant O-glycosylation. The most studied form of Tn antigen is found in mucins, in particular, in mucin 1 (MUC1). Antibodies against this form of Tn antigen are used to diagnose tumors, as well as to generate T-killers with a chimeric receptor. Some carcinomas do not carry MUC1 and antibodies of a different specificity are required to detect Tn antigen on these cells. In our work, we searched for anti-Tn antibodies without preliminary assumptions about the proteins that may be carriers of the Tn antigen. For this purpose, we obtained several pairs of isogenic cell lines with the wild type and knockout of theCosmcgene, which is essential for correct protein O-glycosylation. Using the created lines as immunogens, we generated a monoclonal antibody AKC3, which reacted with the Cosmc-deficient A549 lung adenocarcinoma cells and did not bind to the wild-type cells. Using mass spectrometry, as well as co-immunoprecipitation, it was shown that the AKC3 antibody recognized the Tn antigen in the context of CD44 protein - a protein important for tumor growth. The AKC3 antibody can be used for tumor diagnosis, and to generate T cells with a chimeric receptor for treatment of tumors that do not express mucins.
C1 [Shuvalova, M. L.; Mazurov, D. V.; Pichugin, A. V.; Filatov, A. V.] Fed Med & Biol Agcy Russia, Natl Res Ctr, Inst Immunol, Moscow 115522, Russia.
   [Kopylov, A. T.] Orekhovich Inst Biomed Chem, Moscow 119121, Russia.
   [Bovin, N. V.] Russian Acad Sci, Shemyakin & Ovchinnikov Inst Bioorgan Chem, Moscow 117997, Russia.
   [Filatov, A. V.] Lomonosov Moscow State Univ, Dept Immunol, Fac Biol, Moscow 119234, Russia.
RP Filatov, AV (corresponding author), Fed Med & Biol Agcy Russia, Natl Res Ctr, Inst Immunol, Moscow 115522, Russia.; Filatov, AV (corresponding author), Lomonosov Moscow State Univ, Dept Immunol, Fac Biol, Moscow 119234, Russia.
EM avfilat@yandex.ru
RI Filatov, Alexander/AAH-2126-2021; Kopylov, Arthur/E-3288-2012
OI Kopylov, Arthur/0000-0002-7199-372X
FU Russian Foundation for Basic ResearchRussian Foundation for Basic
   Research (RFBR) [18-29-07025 mk]
FX This work was financially supported by the Russian Foundation for Basic
   Research (project no. 18-29-07025 mk).
CR Azevedo R, 2018, CLIN PROTEOM, V15, DOI 10.1186/s12014-018-9198-9
   Blixt O, 2012, GLYCOBIOLOGY, V22, P529, DOI 10.1093/glycob/cwr178
   Campos D, 2015, MOL CELL PROTEOMICS, V14, P1616, DOI 10.1074/mcp.M114.046862
   Dobrochaeva K, 2020, MOL IMMUNOL, V120, P74, DOI 10.1016/j.molimm.2020.02.005
   Du T, 2020, CANCER MANAG RES, V12, P511, DOI 10.2147/CMAR.S234735
   Fang XJ, 2014, ONCOL REP, V31, P2735, DOI 10.3892/or.2014.3131
   Filatov AV, 2007, J IMMUNOL METHODS, V319, P21, DOI 10.1016/j.jim.2006.09.014
   Gasbarri A, 2003, MELANOMA RES, V13, P325, DOI 10.1097/00008390-200308000-00001
   Gorchakov AA, 2020, EUR UROL, V77, P299, DOI 10.1016/j.eururo.2019.08.014
   Hsu PD, 2013, NAT BIOTECHNOL, V31, P827, DOI 10.1038/nbt.2647
   Hu B, 2018, ONCOL LETT, V15, P5627, DOI 10.3892/ol.2018.8051
   Ju TZ, 2008, CANCER RES, V68, P1636, DOI 10.1158/0008-5472.CAN-07-2345
   Ju TZ, 2011, ANGEW CHEM INT EDIT, V50, P1770, DOI 10.1002/anie.201002313
   Mazurov D, 2012, J VIROL, V86, P2447, DOI 10.1128/JVI.06993-11
   Naor D, 1997, ADV CANCER RES, V71, P241, DOI 10.1016/S0065-230X(08)60101-3
   O'Donnell LC, 2002, J LEUKOCYTE BIOL, V72, P478
   Persson N, 2017, GLYCOBIOLOGY, V27, P635, DOI 10.1093/glycob/cwx033
   Ponta H, 2003, NAT REV MOL CELL BIO, V4, P33, DOI 10.1038/nrm1004
   Posey AD, 2016, IMMUNITY, V44, P1444, DOI 10.1016/j.immuni.2016.05.014
   Schietinger A, 2006, SCIENCE, V314, P304, DOI 10.1126/science.1129200
   Springer GF, 1997, J MOL MED, V75, P594, DOI 10.1007/s001090050144
   Steentoft C, 2019, GLYCOBIOLOGY, V29, P307, DOI 10.1093/glycob/cwz004
   Stolfa G, 2016, SCI REP-UK, V6, DOI 10.1038/srep30392
   Tarasevich A, 2015, ACTA VIROL, V59, P247, DOI 10.4149/av_2015_03_247
   Tarp MA, 2008, BBA-GEN SUBJECTS, V1780, P546, DOI 10.1016/j.bbagen.2007.09.010
   Welinder C, 2011, GLYCOBIOLOGY, V21, P1097, DOI 10.1093/glycob/cwr048
NR 26
TC 1
Z9 1
U1 0
U2 3
PU MAIK NAUKA/INTERPERIODICA/SPRINGER
PI NEW YORK
PA 233 SPRING ST, NEW YORK, NY 10013-1578 USA
SN 0006-2979
EI 1608-3040
J9 BIOCHEMISTRY-MOSCOW+
JI Biochem.-Moscow
PD SEP
PY 2020
VL 85
IS 9
BP 1064
EP 1071
DI 10.1134/S0006297920090060
PG 8
WC Biochemistry & Molecular Biology
SC Biochemistry & Molecular Biology
GA NR9GF
UT WOS:000571870400006
PM 33050853
DA 2021-10-29
ER

PT J
AU Przespolewski, AC
   Griffiths, EA
AF Przespolewski, Amanda C.
   Griffiths, Elizabeth A.
TI BITES and CARS and checkpoints, oh my! Updates regarding immunotherapy
   for myeloid malignancies from the 2018 annual ASH meeting
SO BLOOD REVIEWS
LA English
DT Review
DE Acute myeloid leukemia (AML); Immunotherapy; CAR-T; Vaccine therapy;
   BiTE; Bispecific antibody; Checkpoint inhibitor
ID LEUKEMIA
AB It is without question that immune checkpoint inhibitors and adoptive cellular therapies have revolutionized the treatment of solid and hematologic malignancies. Investigators are now developing novel strategies to integrate these groundbreaking modalities into the care of patients with acute myeloid leukemia (AML) and other myeloid malignancies. Here we provide an overview of the most recent developments in immunotherapy for myeloid cancers presented at the 2018 American Society of Hematology annual meeting. Topics discussed include adoptive cellular therapies (CAR-T, NK cell, and vaccines), checkpoint inhibitors, and bispecific T-cell engager (BITE) antibodies. Despite reservations regarding low antigenicity and having long been considered a "cold" tumor, immunotherapy remains a highly promising strategy for patients with aggressive myeloid cancers like myelodysplasia (MDS) and AML.
C1 [Przespolewski, Amanda C.; Griffiths, Elizabeth A.] Roswell Pk Comprehens Canc Ctr, Dept Med, Leukemia Sect, Elm & Carlton St, Buffalo, NY 14263 USA.
RP Griffiths, EA (corresponding author), Roswell Pk Comprehens Canc Ctr, Dept Med, Leukemia Sect, Elm & Carlton St, Buffalo, NY 14263 USA.
EM Elizabeth.Griffiths@roswellpark.org
OI Przespolewski, Amanda/0000-0002-8241-8288
FU Roswell Park Comprehensive Cancer Center; National Cancer Institute
   (NCI)United States Department of Health & Human ServicesNational
   Institutes of Health (NIH) - USANIH National Cancer Institute (NCI)
   [P30CA016056]
FX This work was supported by Roswell Park Comprehensive Cancer Center (RP)
   and National Cancer Institute (NCI) grant P30CA016056. Figures were
   drafted by the ATLAS Studios shared resource at RP.
CR Arvindam US, 2018, BLOOD, V132, DOI 10.1182/blood-2018-99-117150
   Assi R, 2018, BLOOD, V132, DOI 10.1182/blood-2018-99-116078
   Bigalke I, 2018, BLOOD, V132, DOI 10.1182/blood-2018-99-114557
   Bloomfield CD, 1998, CANCER RES, V58, P4173
   Brayer JB, 2018, BLOOD, V132, DOI 10.1182/blood-2018-99-114747
   Daver NG, 2018, BLOOD, V132, DOI 10.1182/blood-2018-99-120157
   Eissenberg LG, 2018, BLOOD, V132, DOI 10.1182/blood-2018-99-118573
   Fan MX, 2017, J HEMATOL ONCOL, V10, DOI 10.1186/s13045-017-0519-7
   Institute NC, 2018, CANC STAT FACTS LEUK
   Jetani H, 2018, BLOOD, V132, DOI 10.1182/blood-2018-99-118171
   Lancet JE, 2018, BEST PRACT RES CL HA, V31, P387, DOI 10.1016/j.beha.2018.09.005
   Lichtman E, 2018, BLOOD, V132, DOI 10.1182/blood-2018-99-113468
   Liegel JS, 2018, BLOOD S, V132, P2728
   Lindblad KE, 2018, BLOOD, V132, DOI 10.1182/blood-2018-99-115097
   Liu F, 2018, BLOOD, V132, DOI 10.1182/blood-2018-99-110579
   Loff S, 2018, BLOOD, V132, DOI 10.1182/blood-2018-99-113288
   Myburgh R, 2018, BLOOD, V132, DOI 10.1182/blood-2018-99-118230
   Pollyea DA, 2018, HEMATOL-AM SOC HEMAT, P45, DOI 10.1182/asheducation-2018.1.45
   Przespolewski A, 2018, FUTURE ONCOL, V14, P963, DOI 10.2217/fon-2017-0459
   Ravandi F., 2018, PHASE 1 1 IN HUMAN S, V132, P25
   Ravandi F, 2018, BLOOD, V132, DOI 10.1182/blood-2018-99-119786
   Reshetnyak AV, P NATL ACAD SCI US
   Sallman DA, 2018, BLOOD, V132, DOI 10.1182/blood-2018-99-111326
   SEITZ CM, 2018, BLOOD S, V132, DOI DOI 10.1182/blood-2018-99-115630
   STROOPINSKY D, 2018, BLOOD S, V132, DOI DOI 10.1182/BLOOD-2018-99-120259
   Suh HC, 2018, BLOOD, V132, DOI 10.1182/blood-2018-99-115296
   Topalian SL, 2015, CANCER CELL, V27, P450, DOI 10.1016/j.ccell.2015.03.001
   Uy GL, 2018, BLOOD, V132, DOI 10.1182/blood-2018-99-117085
   Velasquez MP, 2018, BLOOD, V131, P30, DOI 10.1182/blood-2017-06-741058
   Vogel G, 2018, ADV SCI
   Wang ES, 2014, HEMATOL-AM SOC HEMAT, P14, DOI 10.1182/asheducation-2014.1.14
   WANG XM, 2018, BLOOD S, V132, DOI DOI 10.1182/BLOOD-2018-99-120151
   Westervelt P, 2018, BLOOD, V132, DOI 10.1182/blood-2018-99-111529
   Wong KK, 2016, ADV IMMUNOL, V130, P191, DOI 10.1016/bs.ai.2015.12.001
   Yamaguchi M, 2018, BLOOD, V132, DOI 10.1182/blood-2018-99-110013
NR 35
TC 5
Z9 5
U1 0
U2 2
PU CHURCHILL LIVINGSTONE
PI EDINBURGH
PA JOURNAL PRODUCTION DEPT, ROBERT STEVENSON HOUSE, 1-3 BAXTERS PLACE,
   LEITH WALK, EDINBURGH EH1 3AF, MIDLOTHIAN, SCOTLAND
SN 0268-960X
EI 1532-1681
J9 BLOOD REV
JI Blood Rev.
PD SEP
PY 2020
VL 43
AR 100654
DI 10.1016/j.blre.2020.100654
PG 12
WC Hematology
SC Hematology
GA NR2KY
UT WOS:000571392800003
PM 32029263
OA Green Accepted
DA 2021-10-29
ER

PT J
AU Fesnak, AD
AF Fesnak, Andrew D.
TI The Challenge of Variability in Chimeric Antigen Receptor T Cell
   Manufacturing
SO REGENERATIVE ENGINEERING AND TRANSLATIONAL MEDICINE
LA English
DT Article
DE Cell therapy; Chimeric antigen receptor; T cell; Cell manufacturing;
   Manufacturing variability
ID SUPPRESSION; ACTIVATION; COMPLICATIONS; MACROPHAGES; APHERESIS
AB Autologous chimeric antigen receptor (CAR) T cell manufacturing involves the modification and expansion of T cells obtained by apheresis collection from a patient. The mechanism of apheresis collection and the specific clinical features seen in these patients combine to generate apheresis products with high variability of content. Manufacturers often attempt to minimize this variability such that processes can be standardize in accordance with Good Manufacturing Practices (GMP). Such standardization improves efficiency and helps to ensure robustness of the overall process. Apheresis product variability can negatively impact T cell manufacturing success. Patient- and collection-driven variability often leads to non-T cells entering the apheresis product. Many of these cells can directly or indirectly impair T cell activation and expansion, decreasing the manufacturing success rate. Therefore, patient-driven variability observed in apheresis products must be mitigated through downstream processing. T cell enrichment is one step in the manufacturing cycle that can reduce process variability by generating more uniform downstream material. However, current T cell enrichment methods have limitations. Much of this type of variability can be avoided by collecting patients earlier in their disease or treatment course; this is not current, widespread, or standard practice. While variability poses challenges to successful CAR T cell manufacturing and mitigation strategies can be successful, more work is needed in this area. Lay Summary Apheresis collection is a method of obtaining large numbers of cells to start the CAR T cell manufacturing process. Because patients are highly variable in their presentation, some with more or less cells in their blood, the apheresis product will reflect this with more or less cells in the bag. This poses problems with the manufacturer who wants to perform uniform processing. There are ways to combat this variability; however, current techniques are limited and additional work is needed to develop better ways to do this. Collecting patients earlier may improve this, but it is not standard practice to date.
C1 [Fesnak, Andrew D.] Univ Penn, Perelman Sch Med, 3400 Spruce St,3 Ravdin Bldg R3067, Philadelphia, PA 19104 USA.
RP Fesnak, AD (corresponding author), Univ Penn, Perelman Sch Med, 3400 Spruce St,3 Ravdin Bldg R3067, Philadelphia, PA 19104 USA.
EM fesnak@pennmedicine.upenn.edu
RI Fesnak, Andrew/M-4753-2016
OI Fesnak, Andrew/0000-0002-2705-803X
FU NCI NIH HHSUnited States Department of Health & Human ServicesNational
   Institutes of Health (NIH) - USANIH National Cancer Institute (NCI) [P01
   CA214278] Funding Source: Medline
CR Aleksandrova K, 2019, TRANSFUS MED HEMOTH, V46, P47, DOI 10.1159/000495772
   Allen ES, 2017, TRANSFUSION, V57, P1133, DOI 10.1111/trf.14003
   [Anonymous], 2017, TECHNICAL MANUAL
   Anyanwu A, 2018, TRANSFUS MED HEMOTH, V45, P323, DOI 10.1159/000490859
   Bernard A, 2007, J TRAUMA, V63, P1108, DOI 10.1097/TA.0b013e31814b2b17
   Brauninger S, 2011, VOX SANG, V101, P237, DOI 10.1111/j.1423-0410.2011.01484.x
   Charron L, 2015, IMMUNOL CELL BIOL, V93, P796, DOI 10.1038/icb.2015.42
   CHIAO JW, 1986, P NATL ACAD SCI USA, V83, P3432, DOI 10.1073/pnas.83.10.3432
   Davis MM, 2017, CYTOTHERAPY, V19, pS79
   Fraietta JA, 2018, NAT MED, V24, P563, DOI 10.1038/s41591-018-0010-1
   Fry TJ, 2002, SPRINGER SEMIN IMMUN, V24, P7, DOI 10.1007/s00281-001-0092-5
   Highfill SL, 2017, CYTOTHERAPY, V19, pS14
   Hirsh J, 2008, CHEST, V133, p141S, DOI 10.1378/chest.08-0689
   Hoves S, 2006, J IMMUNOL, V177, P2691, DOI 10.4049/jimmunol.177.4.2691
   Kaplan A, 2012, SEMIN DIALYSIS, V25, P152, DOI 10.1111/j.1525-139X.2011.01026.x
   Kramer L, 2003, CRIT CARE MED, V31, P2450, DOI 10.1097/01.CCM.0000084871.76568.E6
   Lee G, 2012, J CLIN APHERESIS, V27, P117, DOI 10.1002/jca.21222
   Long K, 2014, TRANSFUSION, V54, P1340, DOI 10.1111/trf.12472
   McGee DC, 2003, NEW ENGL J MED, V348, P1123, DOI 10.1056/NEJMra011883
   Munder M, 2006, BLOOD, V108, P1627, DOI 10.1182/blood-2006-11-010389
   Munn DH, 1996, J IMMUNOL, V156, P523
   Orleans-Lindsay JK, 2001, CLIN EXP IMMUNOL, V126, P403, DOI 10.1046/j.1365-2249.2001.01692.x
   Philip Joseph, 2013, Asian J Transfus Sci, V7, P37, DOI 10.4103/0973-6247.106730
   Quinn KM, 2018, CELL REP, V23, P3512, DOI 10.1016/j.celrep.2018.05.057
   Singh N, 2016, SCI TRANSL MED, V8, DOI 10.1126/scitranslmed.aad5222
   Smith AJ, 2017, SCI REP-UK, V7, DOI 10.1038/srep41872
   Veglia F, 2018, NAT IMMUNOL, V19, P108, DOI 10.1038/s41590-017-0022-x
NR 27
TC 6
Z9 6
U1 0
U2 1
PU SPRINGER HEIDELBERG
PI HEIDELBERG
PA TIERGARTENSTRASSE 17, D-69121 HEIDELBERG, GERMANY
SN 2364-4133
EI 2364-4141
J9 REGEN ENG TRANSL MED
JI Regen. Eng. Transl. Med.
PD SEP
PY 2020
VL 6
IS 3
BP 322
EP 329
DI 10.1007/s40883-019-00124-3
PG 8
WC Engineering, Biomedical
SC Engineering
GA NR9MZ
UT WOS:000571888000008
PM 33313382
OA Green Accepted
DA 2021-10-29
ER

PT J
AU Costariol, E
   Rotondi, MC
   Amini, A
   Hewitt, CJ
   Nienow, AW
   Heathman, TRJ
   Rafiq, QA
AF Costariol, Elena
   Rotondi, Marco C.
   Amini, Arman
   Hewitt, Christopher J.
   Nienow, Alvin W.
   Heathman, Thomas R. J.
   Rafiq, Qasim A.
TI Demonstrating the Manufacture of Human CAR-T Cells in an Automated
   Stirred-Tank Bioreactor
SO BIOTECHNOLOGY JOURNAL
LA English
DT Article
DE bioprocessing; CAR-T cells; immunotherapy; manufacture; stirred-tank
   bioreactor
ID B-CELL; ANTIGEN; CULTURE; CD8(+); GENE
AB Chimeric antigen receptor T-cell (CAR-T) therapies have proven clinical efficacy for the treatment of hematological malignancies. However, CAR-T cell therapies are prohibitively expensive to manufacture. The authors demonstrate the manufacture of human CAR-T cells from multiple donors in an automated stirred-tank bioreactor. The authors successfully produced functional human CAR-T cells from multiple donors under dynamic conditions in a stirred-tank bioreactor, resulting in overall cell yields which were significantly better than in static T-flask culture. At agitation speeds of 200 rpm and greater (up to 500 rpm), the CAR-T cells are able to proliferate effectively, reaching viable cell densities of >5 x 10(6)cells ml-1 over 7 days. This is comparable with current expansion systems and significantly better than static expansion platforms (T-flasks and gas-permeable culture bags). Importantly, engineered T-cells post-expansion retained expression of the CAR gene and retained their cytolytic function even when grown at the highest agitation intensity. This proves that power inputs used in this study do not affect cell efficacy to target and kill the leukemia cells. This is the first demonstration of human CAR-T cell manufacture in stirred-tank bioreactors and the findings present significant implications and opportunities for larger-scale allogeneic CAR-T production.
C1 [Costariol, Elena; Rotondi, Marco C.; Amini, Arman; Rafiq, Qasim A.] UCL, Adv Ctr Biochem Engn, Dept Biochem Engn, London WC1E 6BT, England.
   [Hewitt, Christopher J.; Nienow, Alvin W.] Aston Univ, Aston Med Res Inst, Sch Life & Hlth Sci, Birmingham B4 7ET, W Midlands, England.
   [Nienow, Alvin W.] Univ Birmingham, Sch Chem Engn, Birmingham B15 2TT, W Midlands, England.
   [Heathman, Thomas R. J.] Hitachi Chem Adv Therapeut Solut HCATS, 4 Pearl Court Allendale, Allendale, NJ 07401 USA.
RP Rafiq, QA (corresponding author), UCL, Adv Ctr Biochem Engn, Dept Biochem Engn, London WC1E 6BT, England.
EM q.rafiq@ucl.ac.uk
OI Costariol, Elena/0000-0002-3801-5684; Rafiq, Qasim/0000-0003-4400-9106
CR Cha E, 2010, BREAST CANCER RES TR, V122, P359, DOI 10.1007/s10549-009-0573-0
   Costariol E, 2019, BIOTECHNOL BIOENG, V116, P2488, DOI 10.1002/bit.27088
   Depil S, 2020, NAT REV DRUG DISCOV, V19, P185, DOI 10.1038/s41573-019-0051-2
   Gabriele A, 2009, CHEM ENG SCI, V64, P126, DOI 10.1016/j.ces.2008.09.018
   Ghassemi S, 2018, CANCER IMMUNOL RES, V6, P1100, DOI 10.1158/2326-6066.CIR-17-0405
   Harrison RP, 2018, BIOTECHNOL ADV, V36, P345, DOI 10.1016/j.biotechadv.2017.12.013
   Hollyman D, 2009, J IMMUNOTHER, V32, P169, DOI 10.1097/CJI.0b013e318194a6e8
   Kochenderfer JN, 2012, BLOOD, V119, P2709, DOI 10.1182/blood-2011-10-384388
   Konakovsky Viktor, 2016, Bioengineering-Basel, V3, P5, DOI 10.3390/bioengineering3010005
   Miller WM, 2000, BIOTECHNOL BIOENG, V67, P853, DOI 10.1002/(SICI)1097-0290(20000320)67:6<853::AID-BIT20>3.0.CO;2-4
   Nienow AW, 2016, STEM CELL MANUFACTURING, P43, DOI 10.1016/B978-0-444-63265-4.00003-0
   Nienow A. W., 1997, MIXING PROCESS IND, P364
   Nienow AW, 2006, CYTOTECHNOLOGY, V50, P9, DOI 10.1007/s10616-006-9005-8
   Nienow AW, 2016, BIOCHEM ENG J, V108, P24, DOI 10.1016/j.bej.2015.08.003
   Nienow AW, 2016, BIOPROCESS INT, V14, P12
   Nienow AW, 1997, MIXING PROCESS IND, P394
   Panagopoulou TI, 2019, BIOTECHNOL ADV, V37, DOI 10.1016/j.biotechadv.2019.06.010
   Philip B, 2014, BLOOD, V124, P1277, DOI 10.1182/blood-2014-01-545020
   Rafiq QA, 2017, BIOTECHNOL BIOENG, V114, P2253, DOI 10.1002/bit.26359
   Rafiq QA, 2015, PHARM BIOPROCESS, V3, P97, DOI 10.4155/PBP.14.63
   Sabatino M, 2016, BLOOD, V128, P519, DOI 10.1182/blood-2015-11-683847
   Singh N, 2016, SCI TRANSL MED, V8, DOI 10.1126/scitranslmed.aad5222
   Somerville RPT, 2012, J TRANSL MED, V10, DOI 10.1186/1479-5876-10-69
   Sommermeyer D, 2016, LEUKEMIA, V30, P492, DOI 10.1038/leu.2015.247
   Turtle CJ, 2016, J CLIN INVEST, V126, P2123, DOI 10.1172/JCI85309
   van den Bos C, 2014, ADV BIOCHEM ENG BIOT, V138, P61, DOI 10.1007/10_2013_233
   van der Windt GJW, 2012, IMMUNOL REV, V249, P27, DOI 10.1111/j.1600-065X.2012.01150.x
   Vormittag P, 2018, CURR OPIN BIOTECH, V53, P164, DOI 10.1016/j.copbio.2018.01.025
   Wang X, 2015, CANCER GENE THER, V22, P85, DOI 10.1038/cgt.2014.81
   Zhang W, 2018, DRUG DES DEV THER, V12, P3343, DOI 10.2147/DDDT.S175113
NR 30
TC 4
Z9 4
U1 1
U2 6
PU WILEY-V C H VERLAG GMBH
PI WEINHEIM
PA POSTFACH 101161, 69451 WEINHEIM, GERMANY
SN 1860-6768
EI 1860-7314
J9 BIOTECHNOL J
JI Biotechnol. J.
PD SEP
PY 2020
VL 15
IS 9
AR 2000177
DI 10.1002/biot.202000177
PG 13
WC Biochemical Research Methods; Biotechnology & Applied Microbiology
SC Biochemistry & Molecular Biology; Biotechnology & Applied Microbiology
GA NQ9UQ
UT WOS:000571211900004
PM 32592336
OA hybrid, Green Published
DA 2021-10-29
ER

PT J
AU Arcangeli, S
   Mestermann, K
   Weber, J
   Bonini, C
   Casucci, M
   Hudecek, M
AF Arcangeli, Silvia
   Mestermann, Katrin
   Weber, Justus
   Bonini, Chiara
   Casucci, Monica
   Hudecek, Michael
TI Overcoming key challenges in cancer immunotherapy with engineered T
   cells
SO CURRENT OPINION IN ONCOLOGY
LA English
DT Review
DE chimeric antigen receptors; immunotherapy; T cell receptors; T cells
ID STEM-CELLS; CAR; CD8(+); NAIVE; NEUROTOXICITY; NEOANTIGENS; COMBINATION;
   MECHANISMS; GENERATION; PLATFORM
AB Purpose of review A number of clinical trials are currently testing chimeric antigen receptor (CAR) and T cell receptor (TCR) engineered T cells for the treatment of haematologic malignancies and selected solid tumours, and CD19-CAR-T cells have produced impressive clinical responses in B-cell malignancies. Here, we summarize the current state of the field, highlighting the key aspects required for the optimal application of CAR and TCR-engineered T cells for cancer immunotherapy. Recent findings Toxicities, treatment failure and disease recurrence have been observed at different rates and kinetics. Several strategies have been designed to overcome these hurdles: the identification and combination of known and new antigens, together with the combination of immunotherapeutic and classical approaches may overcome cancer immune evasion. New protocols for genetic modification and T cell culture may improve the overall fitness of cellular products and their resistance to hostile tumour immunomodulatory signals. Finally, the schedules of T cell administration and toxicity management have been adapted to improve the safety of this transformative therapeutic approach. In order to develop effective adoptive T cell treatments for cancer, therapeutic optimization of engineered CAR and TCR T cells is crucial, by simultaneously focusing on intrinsic and extrinsic factors. This review focuses on the innovative approaches designed and tested to overcome the hurdles encountered so far in the clinical practice, with new excitement on novel laboratory insights and ongoing clinical investigations.
C1 [Arcangeli, Silvia; Casucci, Monica] IRCCS Osped San Raffaele, Innovat Immunotherapies Unit, Milan, Italy.
   [Mestermann, Katrin; Weber, Justus; Hudecek, Michael] Univ Klinikum Wurzburg, Med Klin & Poliklin 2, Oberdurrbacher Str 6, D-97078 Wurzburg, Germany.
   [Bonini, Chiara] Univ Vita Salute San Raffaele, Milan, Italy.
   [Bonini, Chiara] IRCCS Osped San Raffaele, Expt Hematol Unit, Milan, Italy.
RP Hudecek, M (corresponding author), Univ Klinikum Wurzburg, Med Klin & Poliklin 2, Oberdurrbacher Str 6, D-97078 Wurzburg, Germany.
EM hudecek_m@ukw.de
OI Casucci, Monica/0000-0003-4500-9060
FU Deutsche ForschungsgemeinschaftGerman Research Foundation (DFG)
   [324392634, TRR 221]; German Cancer Aid (Deutsche Krebshilfe, Max Eder
   Program Award ) [70110313]; European Union's Horizon 2020 research and
   innovation programme [733297, 754658]; AIRCFondazione AIRC per la
   ricerca sul cancro [Ig 18458]; AIRC 5 per MilleFondazione AIRC per la
   ricerca sul cancro [Rif. 22737]; Italian Ministry of Research and
   UniversityMinistry of Education, Universities and Research (MIUR) [PRIN
   2017WC8499]; Italian Ministry of Health and Alliance Against Cancer
   [RCR-2019-23669115]
FX The authors are supported by Deutsche Forschungsgemeinschaft (project
   number 324392634, TRR 221 to M.H.), German Cancer Aid (Deutsche
   Krebshilfe, Max Eder Program Award 70110313 to M.H.), the patient
   advocacy group 'Hilfe im Kampf gegen den Krebs e.V.', Wurzburg, Germany
   and 'Forschung hilft' - Stiftung zur Forderung der Krebsforschung an der
   Universitat Wurzburg. Further, the authors are supported by the European
   Union's Horizon 2020 research and innovation programme under grant
   agreements no. 733297 (EURE-CART to M.C and M.H) and no. 754658
   (CAR-AMBA to M.H. and M.C.). The authors are further supported by AIRC
   (Ig 18458 to C.B.), AIRC 5 per Mille (Rif. 22737 to C.B. and M.C.),
   Italian Ministry of Research and University (PRIN 2017WC8499 to C.B.)
   and Italian Ministry of Health and Alliance Against Cancer
   (RCR-2019-23669115 to M.C. and C.B.).
CR Ali SA, 2016, BLOOD, V128, P1688, DOI 10.1182/blood-2016-04-711903
   Alizadeh D, 2019, CANCER IMMUNOL RES, V7, P759, DOI 10.1158/2326-6066.CIR-18-0466
   Bernt KM, 2011, HEMATOL-AM SOC HEMAT, P354, DOI 10.1182/asheducation-2011.1.354
   Brudno JN, 2020, NAT MED, V26, P270, DOI 10.1038/s41591-019-0737-3
   Campoli M, 2008, ONCOGENE, V27, P5869, DOI 10.1038/onc.2008.273
   Cao YQ, 2019, FRONT ONCOL, V9, DOI 10.3389/fonc.2019.00767
   Chavez AT, 2019, J IMMUNOTHER CANCER, V7, DOI 10.1186/s40425-019-0804-9
   Cherkassky L, 2016, J CLIN INVEST, V126, P3130, DOI 10.1172/JCI83092
   Chheda ZS, 2018, J EXP MED, V215, P141, DOI 10.1084/jem.20171046
   Choi BD, 2019, J IMMUNOTHER CANCER, V7, DOI 10.1186/s40425-019-0806-7
   Chou CK, 2019, BONE MARROW TRANSPL, V54, P780, DOI 10.1038/s41409-019-0602-5
   Cieri N, 2013, BLOOD, V121, P573, DOI 10.1182/blood-2012-05-431718
   Cosenza M, 2018, INT J MOL SCI, V19, DOI 10.3390/ijms19082337
   Cosenza M, 2017, APOPTOSIS, V22, P827, DOI 10.1007/s10495-017-1364-4
   Crowther MD, 2020, NAT IMMUNOL, V21, P178, DOI 10.1038/s41590-019-0578-8
   Depil S, 2020, NAT REV DRUG DISCOV, V19, P185, DOI 10.1038/s41573-019-0051-2
   Eyquem J, 2017, NATURE, V543, P113, DOI 10.1038/nature21405
   Feucht J, 2019, NAT MED, V25, P82, DOI 10.1038/s41591-018-0290-5
   Fry TJ, 2018, NAT MED, V24, P20, DOI 10.1038/nm.4441
   Garcia-Guerrero E, 2021, LEUKEMIA, V35, P201, DOI 10.1038/s41375-020-0840-y
   Garcia-Guerrero E, 2017, BLOOD, V129, P3386, DOI 10.1182/blood-2017-03-770776
   Gattinoni L, 2017, NAT MED, V23, P18, DOI 10.1038/nm.4241
   Gee MH, 2018, CELL, V172, P549, DOI 10.1016/j.cell.2017.11.043
   Ghorashian S, 2019, NAT MED, V25, P1408, DOI 10.1038/s41591-019-0549-5
   Giavridis T, 2018, NAT MED, V24, P731, DOI 10.1038/s41591-018-0041-7
   Ha M, 2014, NAT REV MOL CELL BIO, V15, P509, DOI 10.1038/nrm3838
   Hamieh M, 2019, NATURE, V568, P112, DOI 10.1038/s41586-019-1054-1
   Han BS, 2019, SCI REP-UK, V9, DOI 10.1038/s41598-019-39557-9
   Han X, 2019, J HEMATOL ONCOL, V12, DOI 10.1186/s13045-019-0813-7
   Hay KA, 2019, BLOOD, V133, P1652, DOI 10.1182/blood-2018-11-883710
   Hinrichs CS, 2009, P NATL ACAD SCI USA, V106, P17469, DOI 10.1073/pnas.0907448106
   Hoffend NC, 2017, EPIGENETICS-US, V12, P105, DOI 10.1080/15592294.2016.1267886
   Hughes-Parry HE, 2020, INT J MOL SCI, V21, DOI 10.3390/ijms21010204
   Jazirehi AR, 2010, ANTI-CANCER DRUG, V21, P805, DOI 10.1097/CAD.0b013e32833dad91
   Jetani H, 2018, LEUKEMIA, V32, P1168, DOI 10.1038/s41375-018-0009-0
   Kamiya T, 2018, BLOOD ADV, V2, P517, DOI 10.1182/bloodadvances.2017012823
   Kato D, 2020, ELIFE, V9, DOI 10.7554/eLife.49392
   Klebanoff CA, 2018, J EXP MED, V215, P5, DOI 10.1084/jem.20172188
   Klichinsky M, 2020, NAT BIOTECHNOL, V38, P947, DOI 10.1038/s41587-020-0462-y
   Kunert A, 2018, ONCOIMMUNOLOGY, V7, DOI 10.1080/2162402X.2017.1378842
   Kuramitsu S, 2015, CANCER GENE THER, V22, P487, DOI 10.1038/cgt.2015.47
   Lee DW, 2019, BIOL BLOOD MARROW TR, V25, P625, DOI 10.1016/j.bbmt.2018.12.758
   Leung WH, 2019, JCI INSIGHT, V4, DOI 10.1172/jci.insight.124430
   Linot C, 2020, J CLIN ONCOL, V38
   Liu DL, 2019, J HEMATOL ONCOL, V12, DOI 10.1186/s13045-019-0763-0
   Liu EL, 2020, NEW ENGL J MED, V382, P545, DOI 10.1056/NEJMoa1910607
   Liu M, 2018, PRECIS CLIN MED, V1, P65, DOI 10.1093/pcmedi/pby011
   Lo W, 2019, CANCER IMMUNOL RES, V7, P534, DOI 10.1158/2326-6066.CIR-18-0686
   Lu Y, 2020, NAT MED, V26, P732, DOI 10.1038/s41591-020-0840-5
   Lynn RC, 2019, NATURE, V576, P293, DOI 10.1038/s41586-019-1805-z
   MacKay M, 2020, NAT BIOTECHNOL, V38, P233, DOI 10.1038/s41587-019-0329-2
   Majzner RG, 2020, CANCER DISCOV, V10, P702, DOI 10.1158/2159-8290.CD-19-0945
   Majzner RG, 2019, NAT MED, V25, P1341, DOI 10.1038/s41591-019-0564-6
   Matsuzaki J, 2010, P NATL ACAD SCI USA, V107, P7875, DOI 10.1073/pnas.1003345107
   Maude SL, 2017, J CLIN ONCOL S15, V35, P103, DOI DOI 10.1200/JCO.2017.35.15_SUPPL.103
   Mestermann K, 2019, SCI TRANSL MED, V11, DOI 10.1126/scitranslmed.aau5907
   Mullighan CG, 2007, NATURE, V446, P758, DOI 10.1038/nature05690
   Nerreter T, 2019, NAT COMMUN, V10, DOI 10.1038/s41467-019-10948-w
   Nianias A, 2019, CURR HEMATOL MALIG R, V14, P261, DOI 10.1007/s11899-019-00528-6
   Norelli M, 2018, NAT MED, V24, P739, DOI 10.1038/s41591-018-0036-4
   Noviello M, 2019, NAT COMMUN, V10, DOI 10.1038/s41467-019-08871-1
   O'Rourke DM, 2017, SCI TRANSL MED, V9, DOI 10.1126/scitranslmed.aaa0984
   Pan J, 2019, LEUKEMIA, V33, P2854, DOI 10.1038/s41375-019-0488-7
   Poirot L, 2015, CANCER RES, V75, P3853, DOI 10.1158/0008-5472.CAN-14-3321
   Pont MJ, 2019, BLOOD, V134, P1585, DOI 10.1182/blood.2019000050
   Provasi E, 2012, NAT MED, V18, P807, DOI 10.1038/nm.2700
   Ren JT, 2017, CLIN CANCER RES, V23, P2255, DOI 10.1158/1078-0432.CCR-16-1300
   Ruella M, 2018, NAT MED, V24, P1499, DOI 10.1038/s41591-018-0201-9
   Rupp LJ, 2017, SCI REP-UK, V7, DOI 10.1038/s41598-017-00462-8
   Sachdeva M, 2019, NAT COMMUN, V10, DOI 10.1038/s41467-019-13088-3
   Santomasso BD, 2018, CANCER DISCOV, V8, P958, DOI 10.1158/2159-8290.CD-17-1319
   Schietinger A, 2016, IMMUNITY, V45, P389, DOI 10.1016/j.immuni.2016.07.011
   Schumacher TN, 2015, SCIENCE, V348, P69, DOI 10.1126/science.aaa4971
   Shah NN, 2019, FRONT ONCOL, V9, DOI 10.3389/fonc.2019.00146
   Shalabi H, 2018, HAEMATOLOGICA, V103, pE215, DOI 10.3324/haematol.2017.183459
   Sharma P, 2019, CANCER IMMUNOL RES, V7, P2025, DOI 10.1158/2326-6066.CIR-19-0035
   Sharma S, 2010, CARCINOGENESIS, V31, P27, DOI 10.1093/carcin/bgp220
   Sommermeyer D, 2016, LEUKEMIA, V30, P492, DOI 10.1038/leu.2015.247
   Sotillo E, 2015, CANCER DISCOV, V5, P1282, DOI 10.1158/2159-8290.CD-15-1020
   Srivastava S, 2019, CANCER CELL, V35, P489, DOI 10.1016/j.ccell.2019.02.003
   Stadtmauer EA, 2020, SCIENCE, V367, P1001, DOI 10.1126/science.aba7365
   Staedtke V, 2018, NATURE, V564, P273, DOI 10.1038/s41586-018-0774-y
   Sterner RM, 2018, BLOOD, V564, P273
   Stuber T, 2020, J IMMUNOTHER CANCER, V8, DOI 10.1136/jitc-2020-000676
   Tang N, 2020, JCI INSIGHT, V5, DOI 10.1172/jci.insight.133977
   Taylor CJ, 2012, CELL STEM CELL, V11, P147, DOI 10.1016/j.stem.2012.07.014
   Themeli M, 2013, NAT BIOTECHNOL, V31, P928, DOI 10.1038/nbt.2678
   Thomas S, 2019, NAT COMMUN, V10, DOI 10.1038/s41467-019-12441-w
   Toffalori C, 2019, NAT MED, V25, P603, DOI 10.1038/s41591-019-0400-z
   Wang XL, 2018, CLIN CANCER RES, V24, P106, DOI 10.1158/1078-0432.CCR-17-0344
   Weber EW, 2020, CELL, V181, P46, DOI 10.1016/j.cell.2020.03.001
   Weber EW, 2019, BLOOD ADV, V3, P711, DOI 10.1182/bloodadvances.2018028720
   Wei JS, 2019, J IMMUNOTHER CANCER, V7, DOI 10.1186/s40425-019-0685-y
   Works M, 2019, MOL CANCER THER, V18, P2246, DOI 10.1158/1535-7163.MCT-18-1146
   Xu YY, 2018, CELL DISCOV, V4, DOI 10.1038/s41421-018-0066-6
   Yang YM, 2017, SCI TRANSL MED, V9, DOI 10.1126/scitranslmed.aag1209
   Ying ZT, 2018, J CLIN ONCOL, V36, DOI 10.1200/JCO.2018.36.15_suppl.3049
   Yossef R, 2018, JCI INSIGHT, V3, DOI 10.1172/jci.insight.122467
   Zamora AE, 2019, SCI TRANSL MED, V11, DOI 10.1126/scitranslmed.aat8549
   Zeiser R, 2019, BLOOD, V133, P1290, DOI 10.1182/blood-2018-10-846824
   Zhou JX, 2019, PROTEIN CELL, V10, P764, DOI 10.1007/s13238-019-0643-y
NR 101
TC 6
Z9 6
U1 0
U2 7
PU LIPPINCOTT WILLIAMS & WILKINS
PI PHILADELPHIA
PA TWO COMMERCE SQ, 2001 MARKET ST, PHILADELPHIA, PA 19103 USA
SN 1040-8746
EI 1531-703X
J9 CURR OPIN ONCOL
JI Curr. Opin. Oncol.
PD SEP
PY 2020
VL 32
IS 5
BP 398
EP 407
DI 10.1097/CCO.0000000000000664
PG 10
WC Oncology
SC Oncology
GA NP5YB
UT WOS:000570250700002
PM 32796230
DA 2021-10-29
ER

PT J
AU Kersten, MJ
   Spanjaart, AM
   Thieblemont, C
AF Kersten, Marie Jose
   Spanjaart, Anne Mea
   Thieblemont, Catherine
TI CD19-directed CAR T-cell therapy in B-cell NHL
SO CURRENT OPINION IN ONCOLOGY
LA English
DT Review
DE B-cell-non-Hodgkin lymphoma; CD19 chimeric antigen receptor T cells;
   diffuse large B-cell lymphoma; follicular lymphoma; mantle cell lymphoma
ID RITUXIMAB PLUS CYCLOPHOSPHAMIDE; SALVAGE-CHEMOTHERAPY; FOLLICULAR
   LYMPHOMA; EARLY RELAPSE; PHASE-III; R-CHOP; OUTCOMES; TRANSPLANTATION;
   LENALIDOMIDE; VINCRISTINE
AB Purpose of review CD19-directed chimeric antigen receptor (CAR) T-cell therapy is a valuable new treatment option for patients with relapsed/refractory (R/R) B-cell non-Hodgkin lymphoma. The aim of this review is to give an overview of the pivotal phase I/II trials, emerging real-world evidence and ongoing trials. Recent findings For decades, attempts at improvement of the poor prognosis of patients with R/R large B-cell lymphoma with new treatment regimens have been disappointing. Since the first report of CD19-directed CAR-T-cell therapy in 2010, three constructs have been tested in large phase I/II trials and resulted in 30-40% durable responses. This has led to Food and Drug Administration and European Medicines Agency approval for axicabtagene ciloleucel and tisagenlecleucel and filing of the biologics license application for lisocabtagene maraleucel. Emerging real-world evidence seems to confirm the promising results. However, considerable toxicity, mainly cytokine release syndrome and neurotoxicity limits their general applicability and not all patients intended to be treated can be bridged during the manufacturing period due to kinetics of the disease. Randomized phase III clinical trials are being conducted to test anti-CD19 CAR-T-cell therapy in the second-line and several phase II trials are aiming to improve efficacy and decrease toxicity. CD19-directed CAR-T-cell therapy has become standard of care for aggressive R/R diffuse large B-cell non-Hodgkin lymphoma (DLBCL), but challenges still remain.
C1 [Kersten, Marie Jose; Spanjaart, Anne Mea] Univ Amsterdam, Amsterdam UMC, Canc Ctr Amsterdam, Dept Hematol, Amsterdam, Netherlands.
   [Kersten, Marie Jose] Lymphoma & Myeloma Ctr Amsterdam LYMMCARE, Amsterdam, Netherlands.
   [Thieblemont, Catherine] Hop St Louis, Dept Hematooncol, Paris, France.
   [Thieblemont, Catherine] Diderot Univ, Paris, France.
RP Kersten, MJ (corresponding author), Acad Med Ctr, Amsterdam Univ Med Ctr, Dept Hematol, Room D3-321,Meibergdreef 9, NL-1105 AZ Amsterdam, Netherlands.
EM m.j.kersten@amsterdamumc.nl
CR Abramson JS, 2019, BLOOD, V134, DOI 10.1182/blood-2019-127508
   Abramson JS, 2017, NEW ENGL J MED, V377, P783, DOI 10.1056/NEJMc1704610
   Alizadeh AA, 2000, NATURE, V403, P503, DOI 10.1038/35000501
   Ardeshna KM, 2005, BRIT J HAEMATOL, V130, P363, DOI 10.1111/j.1365-2141.2005.05603.x
   BENNANI NN, 2019, BLOOD S, V134, DOI DOI 10.1182/BLOOD-2019-129097
   Bishton MJ, 2016, BRIT J HAEMATOL, V172, P246, DOI 10.1111/bjh.13831
   Bond DA, 2019, BLOOD, V134, DOI 10.1182/blood-2019-128415
   Casulo C, 2015, J CLIN ONCOL, V33, P2516, DOI 10.1200/JCO.2014.59.7534
   Chong EA, 2019, UPENN CTL019 4 YEAR
   Coiffier B, 2003, BLOOD REV, V17, P25, DOI 10.1016/S0268-960X(02)00059-0
   Coiffier B, 1998, BLOOD, V92, P1927
   Crump M, 2017, BLOOD, V130, P1800, DOI 10.1182/blood-2017-03-769620
   Davies A, 2019, LANCET ONCOL, V20, P649, DOI 10.1016/S1470-2045(18)30935-5
   Epperla N, 2017, HEMATOL ONCOL, V35, P528, DOI 10.1002/hon.2380
   Frigault MJ, 2019, BLOOD, V134, P860, DOI 10.1182/blood.2019001694
   Galon J, 2020, J CLIN ONCOL, V38
   Gisselbrecht C, 2010, J CLIN ONCOL, V28, P4184, DOI 10.1200/JCO.2010.28.1618
   Gopal AK, 2018, J CLIN ONCOL, V36, P2405, DOI 10.1200/JCO.2017.76.8853
   Gopal AK, 2014, NEW ENGL J MED, V370, P1008, DOI 10.1056/NEJMoa1314583
   Hirayama AV, 2019, BLOOD, V134, P636, DOI 10.1182/blood.2019000905
   Hitz F, 2015, ANN HEMATOL, V94, P1839, DOI 10.1007/s00277-015-2467-z
   Jacobson CA, 2018, RESIST TOXIC, V132, P92
   Jacobson CA, 2020, ASCO
   Jaglowski S, 2019, BLOOD, V134, DOI 10.1182/blood-2019-130983
   Jain P, 2018, BRIT J HAEMATOL, V183, P578, DOI 10.1111/bjh.15567
   June CH, 2018, NEW ENGL J MED, V379, P64, DOI 10.1056/NEJMra1706169
   Kochenderfer JN, 2010, BLOOD, V116, P4099, DOI 10.1182/blood-2010-04-281931
   Lee DW, 2014, BLOOD, V124, P188, DOI 10.1182/blood-2014-05-552729
   Liu EL, 2020, NEW ENGL J MED, V382, P545, DOI 10.1056/NEJMoa1910607
   Locke FL, 2019, LANCET ONCOL, V20, P31, DOI 10.1016/S1470-2045(18)30864-7
   Long AH, 2015, NAT MED, V21, P581, DOI 10.1038/nm.3838
   Maddocks K, 2018, BLOOD, V132, P1647, DOI 10.1182/blood-2018-03-791392
   Marcus R, 2005, BLOOD, V105, P1417, DOI 10.1182/blood-2004-08-3175
   Marcus R, 2008, J CLIN ONCOL, V26, P4579, DOI 10.1200/JCO.2007.13.5376
   Martin P, 2016, BLOOD, V127, P1559, DOI 10.1182/blood-2015-10-673145
   Maude SL, 2018, NEW ENGL J MED, V378, P439, DOI 10.1056/NEJMoa1709866
   Morschhauser F, 2018, NEW ENGL J MED, V379, P934, DOI 10.1056/NEJMoa1805104
   Morschhauser F, 2019, LANCET HAEMATOL, V6, pE254, DOI 10.1016/S2352-3026(19)30026-2
   Nagle SJ, 2013, AM J HEMATOL, V88, P890, DOI 10.1002/ajh.23524
   Nastoupil LJ, 2020, J CLIN ONCOL, V38, P3119, DOI 10.1200/JCO.19.02104
   Neelapu SS, 2017, NEW ENGL J MED, V377, P2531, DOI 10.1056/NEJMoa1707447
   Neelapu SS, 2019, BLOOD, V134, DOI 10.1182/blood-2019-126218
   Neelapu SS, 2020, J CLIN ONCOL, V38
   Nowakowski GS, 2016, FUTURE ONCOL, V12, P1553, DOI 10.2217/fon-2016-0130
   PASQUINI MC, 2019, BLOOD S, V134, DOI DOI 10.1182/BLOOD-2019-124750
   Porter D, 2018, J HEMATOL ONCOL, V11, DOI 10.1186/s13045-018-0571-y
   Riedell PA, 2019, BLOOD, V134, DOI 10.1182/blood-2019-127490
   Rosenwald A, 2002, NEW ENGL J MED, V346, P1937, DOI 10.1056/NEJMoa012914
   Rovira J, 2015, ANN HEMATOL, V94, P803, DOI 10.1007/s00277-014-2271-1
   Sabatino M, 2016, BLOOD, V128, P519, DOI 10.1182/blood-2015-11-683847
   Salles G, 2011, LANCET, V377, P42, DOI 10.1016/S0140-6736(10)62175-7
   Schmitz N, 2012, LANCET ONCOL, V13, P1250, DOI 10.1016/S1470-2045(12)70481-3
   Schuster SJ, 2019, NEW ENGL J MED, V380, P45, DOI 10.1056/NEJMoa1804980
   Schuster SJ, 2017, NEW ENGL J MED, V377, P2545, DOI 10.1056/NEJMoa1708566
   Sehn LH, 2015, BLOOD, V125, P22, DOI 10.1182/blood-2014-05-577189
   Swerdlow SH, 2016, BLOOD, V127, P2375, DOI 10.1182/blood-2016-01-643569
   Telio D, 2012, LEUKEMIA LYMPHOMA, V53, P836, DOI 10.3109/10428194.2011.643404
   Van den Neste E, 2017, BONE MARROW TRANSPL, V52, P216, DOI 10.1038/bmt.2016.213
   Visco C, 2019, BRIT J HAEMATOL, V185, P940, DOI 10.1111/bjh.15643
   WANG M, 2019, J CLIN ONCOL S, V37
   Wang MH, 2020, NEW ENGL J MED, V382, P1331, DOI 10.1056/NEJMoa1914347
   Wang M, 2012, LANCET ONCOL, V13, P716, DOI 10.1016/S1470-2045(12)70200-0
   Wang ML, 2013, NEW ENGL J MED, V369, P507, DOI 10.1056/NEJMoa1306220
   Younes A, 2019, J CLIN ONCOL, V37, P1285, DOI 10.1200/JCO.18.02403
   Zhao ZG, 2015, CANCER CELL, V28, P415, DOI 10.1016/j.ccell.2015.09.004
NR 65
TC 2
Z9 2
U1 2
U2 4
PU LIPPINCOTT WILLIAMS & WILKINS
PI PHILADELPHIA
PA TWO COMMERCE SQ, 2001 MARKET ST, PHILADELPHIA, PA 19103 USA
SN 1040-8746
EI 1531-703X
J9 CURR OPIN ONCOL
JI Curr. Opin. Oncol.
PD SEP
PY 2020
VL 32
IS 5
BP 408
EP 417
DI 10.1097/CCO.0000000000000668
PG 10
WC Oncology
SC Oncology
GA NP5YB
UT WOS:000570250700003
PM 32740094
DA 2021-10-29
ER

PT J
AU Beauvais, D
   Danhof, S
   Hayden, PJ
   Einsele, H
   Yakoub-Agha, I
AF Beauvais, David
   Danhof, Sophia
   Hayden, Patrick J.
   Einsele, Hermann
   Yakoub-Agha, Ibrahim
TI Clinical data, limitations and perspectives on chimeric antigen receptor
   T-cell therapy in multiple myeloma
SO CURRENT OPINION IN ONCOLOGY
LA English
DT Review
DE B-cell maturation antigen; chimeric antigen receptor T-cell; CD19;
   multiple myeloma
ID BONE-MARROW; CD19; TARGET; ACTIVATION; EXPRESSION; MANAGEMENT; EFFICACY;
   UPDATE; BCMA
AB Purpose of review Despite considerable therapeutic advances over the last decade, multiple myeloma remains an incurable disease. Novel treatment strategies are urgently needed. T cells can be genetically modified to express chimeric antigen receptors (CARs) targeting defined surface antigens on tumor cells. To date, over 90 clinical trials investigating the use of CAR T cells in multiple myeloma have been registered. Recent findings Although two CD19-directed CAR T-cell products have been approved, CD19 surface expression on plasma cells is limited or absent and CAR T-cell therapy in multiple myeloma is less advanced. B-cell maturation antigen (BCMA)-directed CAR T cells have shown promising efficacy and safety profiles in various phase I/II clinical trials. However, almost all treated patients continue to relapse. The current focus is therefore on strategies to overcome resistance mechanisms. These include the targeting of other surface antigens, refinements in T-cell signaling and dual-targeting approaches. CAR T-cell therapy has finally moved into routine clinical use, the first experiments having taken place over 30 years ago. A BCMA-directed product for the treatment of multiple myeloma is expected to be approved shortly. However, further refinements of both CAR T-cell constructs and treatment protocols will be required to boost persistence, overcome resistance and reduce toxicities.
C1 [Beauvais, David] Univ Lille, Dept Haematol, CHU Lille, Lille, France.
   [Danhof, Sophia; Einsele, Hermann] Univ Klinikum Wurzburg, Med Klin & Poliklin 2, Wurzburg, Germany.
   [Hayden, Patrick J.] St James Hosp, Trinity Coll Dublin, Dept Haematol, Dublin 8, Ireland.
   [Yakoub-Agha, Ibrahim] Univ Lille, CHU Lille, INSERM, U1286,Infinite, Lille, France.
RP Yakoub-Agha, I (corresponding author), UAM Allogreffes CSH CHRU Lille, F-59000 Lille, France.
EM ibrahim.yakoubagha@chru-lille.fr
RI Beauvais, David/C-8198-2019; Danhof, Sophia/AAS-7268-2021
OI Beauvais, David/0000-0003-1866-828X; 
FU European Union's Horizon 2020 research and innovation programme [754658]
FX This project has received funding from the European Union's Horizon 2020
   research and innovation programme under grant agreement No 754658.
CR Ali SA, 2016, BLOOD, V128, P1688, DOI 10.1182/blood-2016-04-711903
   BERDEJA JMD, 2020, AM SOC CLIN ONCOL, V38, P8505, DOI DOI 10.1200/JCO.2020.38.15_suppl.8505
   Brudno JN, 2018, J CLIN ONCOL, V36, P2267, DOI 10.1200/JCO.2018.77.8084
   Brudno JN, 2016, BLOOD, V127, P3321, DOI 10.1182/blood-2016-04-703751
   Cannizzo E, 2012, AM J CLIN PATHOL, V137, P377, DOI 10.1309/AJCP63TOCFNAMDMS
   Cheng QY, 2018, EUR J IMMUNOL, V48, P1020, DOI 10.1002/eji.201747023
   Cho SF, 2018, ANN TRANSL MED, V6, DOI 10.21037/atm.2018.11.14
   Cohen AD, 2019, J CLIN INVEST, V129, P2210, DOI 10.1172/JCI126397
   Cohen Y, 2013, HEMATOLOGY, V18, P347, DOI 10.1179/1607845413Y.0000000079
   Deschamps M, 2020, B CANCER, V107, pS85, DOI 10.1016/j.bulcan.2019.08.006
   Frey Noelle, 2019, Biol Blood Marrow Transplant, V25, pe123, DOI 10.1016/j.bbmt.2018.12.756
   Gandhi UH, 2019, LEUKEMIA, V33, P2266, DOI 10.1038/s41375-019-0435-7
   Garfall AL, 2019, JCI INSIGHT, V4, DOI 10.1172/jci.insight.127684
   Garfall AL, 2015, NEW ENGL J MED, V373, P1040, DOI 10.1056/NEJMoa1504542
   Gauthier J, 2017, CURR RES TRANSL MED, V65, P93, DOI 10.1016/j.retram.2017.08.003
   Gauthier J, 2018, CURR RES TRANSL MED, V66, P50, DOI 10.1016/j.retram.2018.03.003
   Gay F, 2017, CL LYMPH MYELOM LEUK, V17, P471, DOI 10.1016/j.clml.2017.06.014
   Ghobadi A, 2018, CURR RES TRANSL MED, V66, P43, DOI 10.1016/j.retram.2018.03.005
   Gogishvili T, 2017, BLOOD, V130, P2838, DOI 10.1182/blood-2017-04-778423
   GROSS G, 1989, P NATL ACAD SCI USA, V86, P10024, DOI 10.1073/pnas.86.24.10024
   Grupp S, 2018, CURR RES TRANSL MED, V66, P62, DOI 10.1016/j.retram.2018.03.004
   Gutierrez C, 2020, J CRIT CARE, V58, P58, DOI 10.1016/j.jcrc.2020.04.008
   Hay KA, 2018, BRIT J HAEMATOL, V183, P364, DOI 10.1111/bjh.15644
   Hay KA, 2017, DRUGS, V77, P237, DOI 10.1007/s40265-017-0690-8
   Hideshima T, 2007, NAT REV CANCER, V7, P585, DOI 10.1038/nrc2189
   Hirayama AV, 2019, BLOOD, V133, P1876, DOI 10.1182/blood-2018-11-887067
   Hosen N, 2017, NAT MED, V23, P1436, DOI 10.1038/nm.4431
   Jiang H, 2014, MOL ONCOL, V8, P297, DOI 10.1016/j.molonc.2013.12.001
   June CH, 2018, NEW ENGL J MED, V379, P64, DOI 10.1056/NEJMra1706169
   Kalos M, 2011, SCI TRANSL MED, V3, DOI 10.1126/scitranslmed.3002842
   Kansagra Ankit J, 2019, Biol Blood Marrow Transplant, V25, pe76, DOI 10.1016/j.bbmt.2018.12.068
   KUWANA Y, 1987, BIOCHEM BIOPH RES CO, V149, P960, DOI 10.1016/0006-291X(87)90502-X
   Lee DW, 2015, LANCET, V385, P517, DOI 10.1016/S0140-6736(14)61403-3
   Lee L, 2018, BLOOD, V131, P746, DOI 10.1182/blood-2017-05-781351
   Li L, 2020, PROTEIN PEPTIDE LETT, V27, P1, DOI DOI 10.2174/0929867327666200224102309
   Liebisch P, 2005, HAEMATOLOGICA, V90, P489
   Liu XJ, 2018, CURR RES TRANSL MED, V66, P39, DOI 10.1016/j.retram.2018.04.003
   Liu XJ, 2016, CANCER RES, V76, P1578, DOI 10.1158/0008-5472.CAN-15-2524
   Mailankody S, 2020, J CLIN ONCOL, V38
   Maruta M, 2019, SCI REP-UK, V9, DOI 10.1038/s41598-019-49834-2
   Mestermann K, 2019, SCI TRANSL MED, V11, DOI 10.1126/scitranslmed.aau5907
   Munshi NC, 2020, J CLIN ONCOL, V38
   Neelapu SS, 2019, BLOOD, V133, P1799, DOI 10.1182/blood-2019-03-900928
   Neelapu SS, 2018, NAT REV CLIN ONCOL, V15, P47, DOI 10.1038/nrclinonc.2017.148
   Nerreter T, 2019, NAT COMMUN, V10, DOI 10.1038/s41467-019-10948-w
   Orciani M, 2008, J CELL BIOCHEM, V105, P905, DOI 10.1002/jcb.21887
   Paul B, 2018, CELL IMMUNOL, V334, P87, DOI 10.1016/j.cellimm.2018.10.003
   Pont MJ, 2019, BLOOD, V134, P1585, DOI 10.1182/blood.2019000050
   Porter DL, 2011, J CANCER, V2, P331, DOI 10.7150/jca.2.331
   Prommersberger S, 2018, CURR RES TRANSL MED, V66, P37, DOI 10.1016/j.retram.2018.03.006
   Querques I, 2019, NAT BIOTECHNOL, V37, P1502, DOI 10.1038/s41587-019-0291-z
   Quesnel B, 2018, CURR RES TRANSL MED, V66, P35, DOI 10.1016/j.retram.2018.04.002
   Ramos CA, 2016, J CLIN INVEST, V126, P2588, DOI 10.1172/JCI86000
   Rodgers DT, 2016, P NATL ACAD SCI USA, V113, pE459, DOI 10.1073/pnas.1524155113
   Sadelain M, 2013, CANCER DISCOV, V3, P388, DOI 10.1158/2159-8290.CD-12-0548
   Smith-Berdan S, 2019, STEM CELL REP, V13, P787, DOI 10.1016/j.stemcr.2019.09.004
   Soekojo CY, 2020, CELLS-BASEL, V9, DOI 10.3390/cells9030601
   Sun Chuang, 2019, Oncotarget, V10, P2369, DOI 10.18632/oncotarget.26792
   Tovar V, 2002, IMMUNOGENETICS, V54, P394, DOI 10.1007/s00251-002-0483-3
   Yakoub-Agha I, 2020, HAEMATOLOGICA, V105, P297, DOI 10.3324/haematol.2019.229781
   Yakoub-Agha I, 2018, CURR RES TRANSL MED, V66, P57, DOI 10.1016/j.retram.2018.04.001
   Ying ZT, 2019, NAT MED, V25, P947, DOI 10.1038/s41591-019-0421-7
   ZANDECKI M, 1995, J CLIN PATHOL, V48, P548, DOI 10.1136/jcp.48.6.548
   Zhao WH, 2018, J HEMATOL ONCOL, V11, DOI 10.1186/s13045-018-0681-6
NR 64
TC 2
Z9 2
U1 0
U2 2
PU LIPPINCOTT WILLIAMS & WILKINS
PI PHILADELPHIA
PA TWO COMMERCE SQ, 2001 MARKET ST, PHILADELPHIA, PA 19103 USA
SN 1040-8746
EI 1531-703X
J9 CURR OPIN ONCOL
JI Curr. Opin. Oncol.
PD SEP
PY 2020
VL 32
IS 5
BP 418
EP 426
DI 10.1097/CCO.0000000000000667
PG 9
WC Oncology
SC Oncology
GA NP5YB
UT WOS:000570250700004
PM 32740095
DA 2021-10-29
ER

PT J
AU McGrath, E
   Chabannon, C
   Terwel, S
   Bonini, C
   Kuball, J
AF McGrath, Eoin
   Chabannon, Christian
   Terwel, Sofie
   Bonini, Chiara
   Kuball, Jurgen
TI Opportunities and challenges associated with the evaluation of chimeric
   antigen receptor T cells in real-life
SO CURRENT OPINION IN ONCOLOGY
LA English
DT Review
DE CAR T cells or chimeric antigen receptor T cells; real world data;
   registry
AB Purpose of review With the approval of the first chimeric antigen receptor (CAR)-T cell products on the market, the European Medicines Agency (EMA) required market authorization holders (MAHs) to monitor the long-term efficacy and safety of CAR-T cells for 15 years after administration. In 2019, the cellular therapy module of the European Society for Blood and Marrow Transplantation (EBMT) registry received a positive qualification opinion from the EMA indicating that the registry fulfills the essential needs to capture such data. We investigated its broader implication. Recent findings Since 2020, the cellular therapy module of the EBMT registry captures data to support postauthorization studies for MAHs and EMA. The process toward a positive qualification opinion has attracted interest from many other stakeholders, such as scientists and Health Technology Assessment bodies, and was the spin-off for a stimulating development which defined the need for a registry to comply with regulatory requirements, and also inspired ways to deal with CAR-T cell programs in terms of center qualifications and educational standards for professionals. The positive qualified opinion of the EBMT registry by EMA to monitor long-term efficacy and safety of commercial CAR-T cells created opportunities and challenges and was serving as linking-pin to launch a novel CAR-T cell community.
C1 [McGrath, Eoin] EBMT Execut Off, Barcelona, Spain.
   [McGrath, Eoin; Chabannon, Christian; Kuball, Jurgen] Legal Regulatory Affairs Comm LRAC EBMT, Barcelona, Spain.
   [Chabannon, Christian] Univ Aix Marseille, Ctr Lutte Canc, Ctr Invest Clin Biotherapie, INSERM,CBT 1409,Inst Paoli Calmettes, Marseille, France.
   [Chabannon, Christian; Bonini, Chiara; Kuball, Jurgen] Cellular Therapy & Immunobiol Working Party CTIWP, Marseille, France.
   [Terwel, Sofie] EEBMT GoCART, Leiden, Netherlands.
   [Bonini, Chiara] Univ Vita Salute San Raffaele, Milan, Italy.
   [Kuball, Jurgen] Univ Utrecht, Univ Med Ctr Utrecht, Ctr Translat Immunol, Dept Hematol, Utrecht, Netherlands.
RP Kuball, J (corresponding author), Univ Utrecht, Univ Med Ctr Utrecht, Ctr Translat Immunol, Dept Hematol, Utrecht, Netherlands.
EM J.H.E.Kuball@umcutrecht.nl
OI McGrath, Eoin/0000-0002-1956-037X
FU Institut Paoli-Calmettes [CBT-1409]; AIRCFondazione AIRC per la ricerca
   sul cancro [Ig 18458]; AIRC 5 per MilleFondazione AIRC per la ricerca
   sul cancro [22737]; Italian Ministry of Research and UniversityMinistry
   of Education, Universities and Research (MIUR) [PRIN 2017WC8499];
   Italian Ministry of HealthMinistry of Health, Italy; KWF [UU 2015-7601
   2017-11393, 2019-11979, 201912586]
FX CC: Institut Paoli-Calmettes suppport to the Hematopoietic Cell
   Transplant program Inserm support to the "Centre d'Investigations
   Cliniques en Biotherapies'', CBT-1409. CB received funding from AIRC (Ig
   18458) and AIRC 5 per Mille, Rif. 22737, Italian Ministry of Research
   and University (PRIN 2017WC8499), Italian Ministry of Health (Research
   project on CAR T cells for hematological malignancies and solid tumors),
   JK: KWF UU 2015-7601 2017-11393 and 2019-11979, 201912586.
CR Angus DC, 2020, ANN AM THORAC SOC
   Chabannon C, 2017, BONE MARROW TRANSPL, V52, P1588, DOI 10.1038/bmt.2017.241
   Chabannon C, 2018, SCI TRANSL MED, V10, DOI 10.1126/scitranslmed.aap9630
   Derksen JWG, 2019, NAT REV CLIN ONCOL, V16, P589, DOI 10.1038/s41571-019-0250-0
   EBMT, 2019, REP ALL CAR T CELL P
   EMA, PAT REG
   EMA, 2018, 1 2 CAR T CELL MED R
   EMA, 2019, QUAL OP CELL THER MO
   FDA, 2017, FDA APPR CART CELL T
   Finney OC, 2019, J CLIN INVEST, V129, P2123, DOI 10.1172/JCI125423
   Grupp S, 2019, BLOOD, V134, DOI 10.1182/blood-2019-129279
   Jaglowski S, 2019, BLOOD, V134, DOI 10.1182/blood-2019-130983
   Mccoy CE, 2017, WEST J EMERG MED, V18, P1075, DOI 10.5811/westjem.2017.8.35985
   Passweg JR, 2016, BONE MARROW TRANSPL, V51, P786, DOI 10.1038/bmt.2016.20
   Pennisi M, 2020, BLOOD ADV, V4, P676, DOI 10.1182/bloodadvances.2019000952
   Sebestyen Z, 2020, NAT REV DRUG DISCOV, V19, P169, DOI 10.1038/s41573-019-0038-z
   Trento C, 2018, BIOL BLOOD MARROW TR, V24, P2365, DOI 10.1016/j.bbmt.2018.07.015
   van der Wagen LE, 2020, BONE MARROW TRANSPL, V55, P2188, DOI 10.1038/s41409-020-0910-9
NR 18
TC 3
Z9 3
U1 0
U2 1
PU LIPPINCOTT WILLIAMS & WILKINS
PI PHILADELPHIA
PA TWO COMMERCE SQ, 2001 MARKET ST, PHILADELPHIA, PA 19103 USA
SN 1040-8746
EI 1531-703X
J9 CURR OPIN ONCOL
JI Curr. Opin. Oncol.
PD SEP
PY 2020
VL 32
IS 5
BP 427
EP 433
DI 10.1097/CCO.0000000000000665
PG 7
WC Oncology
SC Oncology
GA NP5YB
UT WOS:000570250700005
PM 32665456
DA 2021-10-29
ER

PT J
AU Salaroli, A
   Spilleboudt, C
   Bron, D
   Lewalle, P
AF Salaroli, Adriano
   Spilleboudt, Chloe
   Bron, Dominique
   Lewalle, Philippe
TI Chimeric antigen receptor T-cell lymphoma immunotherapy: the next
   questions
SO CURRENT OPINION IN ONCOLOGY
LA English
DT Review
DE B-cell malignancies; BCMA; chimeric antigen receptor T cells; CD19;
   immunotherapy
ID ACUTE LYMPHOBLASTIC-LEUKEMIA; B-CELL; ANTITUMOR EFFICACY; TUMOR-ANTIGEN;
   CAR THERAPY; TISAGENLECLEUCEL; COMBINATION; MEMORY
AB Purpose of review Chimeric antigen receptor (CAR) T-cell therapy is an innovative form of adoptive cellular immunotherapy targeting CD19 in its most advanced form. Up to 30% of infused patients achieve long-term survival, meaning that 70% of patients still fail to respond or relapse after therapy. This review will address the unresolved issues relating to responders' characterization, relapse prediction, and prevention, CAR T-cell construct optimization, rational combination with other therapies and treatment toxicity, focusing on the management of relapsed/refractory lymphoma patients. Recent findings Many new antigenic targets are currently investigated and raise the hope of broader successes. However, literature data report that treatment failure is not only related to CAR T construct and infusion but is also due to hostile tumor microenvironment and poor interaction with the host effector cells. Further research should not only target CAR T structure, toxicity and associated therapies, but also tumor-related and host-related microenvironment interactions that lead to treatment failure in relapsed/refractory lymphoma patients. Poor persistence of CAR T and loss of CD19 antigen are well established mechanisms of relapse in Acute Lymphoblastic Leukemia (ALL). A fourth generation of CAR T construct is currently investigated to overcome this issue. In non-Hodgkin lymphoma, mechanisms of treatment failure remain poorly understood but tumor and host microenvironment are undoubtedly involved and should be further investigated. A deeper understanding of CAR T-cell therapy failure in individuals will help personalize CAR T-cell therapy in the future.
C1 [Salaroli, Adriano; Spilleboudt, Chloe; Bron, Dominique; Lewalle, Philippe] Inst Jules Bordet ULB, Dept Clin & Expt Hematol, Rue Heger Bordet 1, B-1000 Brussels, Belgium.
RP Lewalle, P (corresponding author), Inst Jules Bordet ULB, Dept Clin & Expt Hematol, Rue Heger Bordet 1, B-1000 Brussels, Belgium.
EM philippe.lewalle@bordet.be
CR Ajina A, 2018, MOL CANCER THER, V17, P1795, DOI 10.1158/1535-7163.MCT-17-1097
   Ardeshna KM, 2019, BLOOD, V134, DOI 10.1182/blood-2019-122724
   Avanzi MP, 2018, CELL REP, V23, P2130, DOI 10.1016/j.celrep.2018.04.051
   Awasthi R, 2020, BLOOD ADV, V4, P560, DOI 10.1182/bloodadvances.2019000525
   Badar T, 2020, CURR TREAT OPTION ON, V21, DOI 10.1007/s11864-020-0706-6
   Berger C, 2008, J CLIN INVEST, V118, P294, DOI 10.1172/JCI32103
   Biberacher V, 2012, HAEMATOL-HEMATOL J, V97, P771, DOI 10.3324/haematol.2011.049155
   Bowman N, 2020, PROTEOMICS, V20, DOI 10.1002/pmic.201900270
   Cao YQ, 2019, FRONT ONCOL, V9, DOI 10.3389/fonc.2019.00767
   Cao Y, 2016, ANGEW CHEM INT EDIT, V55, P7520, DOI 10.1002/anie.201601902
   Chen GM, 2020, CLIN CANCER RES, V26, P3505, DOI 10.1158/1078-0432.CCR-19-3888
   CHONG EA, 2018, BLOOD S, V132, DOI DOI 10.1182/BLOOD-2018-99-119502
   Cohen AD, 2018, BLOOD, V132, P1974
   Cohen Adam D, 2018, Am Soc Clin Oncol Educ Book, V38, pe6, DOI 10.1200/EDBK_200889
   Curran KJ, 2015, MOL THER, V23, P769, DOI 10.1038/mt.2015.4
   Davenport AJ, 2018, P NATL ACAD SCI USA, V115, pE2068, DOI 10.1073/pnas.1716266115
   Depil S, 2020, NAT REV DRUG DISCOV, V19, P185, DOI 10.1038/s41573-019-0051-2
   Dotti G, 2005, BLOOD, V105, P4677, DOI 10.1182/blood-2004-08-3337
   Du J, 2020, J CANCER RES CLIN, V146, P1575, DOI 10.1007/s00432-020-03198-7
   Elsallab M, 2020, LANCET ONCOL, V21, pE104, DOI 10.1016/S1470-2045(19)30729-6
   Evans AG, 2015, BRIT J HAEMATOL, V171, P205, DOI 10.1111/bjh.13562
   Finney OC, 2019, J CLIN INVEST, V129, P2123, DOI 10.1172/JCI125423
   Fischer J, 2017, J IMMUNOTHER, V40, P187, DOI 10.1097/CJI.0000000000000169
   Foote J, 2000, P NATL ACAD SCI USA, V97, P10679, DOI 10.1073/pnas.97.20.10679
   FOUSEK K, 2017, BLOOD S1, V130
   Fraietta JA, 2018, NAT MED, V24, P563, DOI 10.1038/s41591-018-0010-1
   Fuca G, 2020, CLIN CANCER RES, V26, P2444, DOI 10.1158/1078-0432.CCR-19-1835
   Galluzzi L, 2015, CANCER CELL, V28, P690, DOI 10.1016/j.ccell.2015.10.012
   Gattinoni L, 2011, NAT MED, V17, P1290, DOI 10.1038/nm.2446
   Grada Z, 2013, MOL THER-NUCL ACIDS, V2, DOI 10.1038/mtna.2013.32
   Grupp SA, 2015, BLOOD, V126, P681
   Harris DT, 2018, J IMMUNOL, V200, P1088, DOI 10.4049/jimmunol.1700236
   Hegde M, 2016, J CLIN INVEST, V126, P3036, DOI 10.1172/JCI83416
   Hill BT, 2020, BONE MARROW TRANSPL, V55, P1184, DOI 10.1038/s41409-019-0657-3
   Hombach AA, 2016, MOL THER, V24, P1423, DOI 10.1038/mt.2016.82
   Juillerat A, 2016, SCI REP-UK, V6, DOI 10.1038/srep18950
   June CH, 2018, NEW ENGL J MED, V379, P64, DOI 10.1056/NEJMra1706169
   Khalil DN, 2016, NAT REV CLIN ONCOL, V13, P273, DOI 10.1038/nrclinonc.2016.25
   Kim MS, 2015, J AM CHEM SOC, V137, P2832, DOI 10.1021/jacs.5b00106
   Kohl U, 2018, HUM GENE THER, V29, P559, DOI 10.1089/hum.2017.254
   Li CG, 2020, BRIEF FUNCT GENOMICS, V19, P175, DOI 10.1093/bfgp/elz042
   Li S, 2017, CLIN CANCER RES, V23, P6982, DOI 10.1158/1078-0432.CCR-17-0867
   Liu D, 2020, METHODS MOL BIOL, V2055, P413, DOI 10.1007/978-1-4939-9773-2_19
   Locke FL, 2019, LANCET ONCOL, V20, P31, DOI 10.1016/S1470-2045(18)30864-7
   Lynn RC, 2019, NATURE, V576, P293, DOI 10.1038/s41586-019-1805-z
   Lytle NK, 2018, NAT REV CANCER, V18, P669, DOI 10.1038/s41568-018-0056-x
   Ma JSY, 2016, P NATL ACAD SCI USA, V113, pE450, DOI 10.1073/pnas.1524193113
   Majzner RG, 2020, CANCER DISCOV, V10, P702, DOI 10.1158/2159-8290.CD-19-0945
   Majzner RG, 2018, CANCER DISCOV, V8, P1219, DOI 10.1158/2159-8290.CD-18-0442
   Majzner RG, 2017, CANCER CELL, V31, P476, DOI 10.1016/j.ccell.2017.03.002
   Maude SL, 2018, NEW ENGL J MED, V378, P439, DOI 10.1056/NEJMoa1709866
   Mestermann K, 2019, SCI TRANSL MED, V11, DOI 10.1126/scitranslmed.aau5907
   Mirzaei HR, 2019, J CELL PHYSIOL, V234, P5827, DOI 10.1002/jcp.27519
   Mizukami A, 2020, METHODS MOL BIOL, V2086, P139, DOI 10.1007/978-1-0716-0146-4_10
   Nayak S, 2015, BLOOD, V126, DOI 10.1182/blood.V126.23.3502.3502
   Neelapu SS, 2017, NEW ENGL J MED, V377, P2531, DOI 10.1056/NEJMoa1707447
   Park J. H., 2015, ASCO M ABSTRACTS S15, V33, P7010, DOI DOI 10.1200/JC0.2015.33.15_
   Park JH, 2018, NEW ENGL J MED, V378, P449, DOI 10.1056/NEJMoa1709919
   Pegram HJ, 2015, IMMUNOTHERAPY-UK, V7, P545, DOI [10.2217/IMT.15.6, 10.2217/imt.15.6]
   Rafiq S, 2018, NAT BIOTECHNOL, V36, P847, DOI 10.1038/nbt.4195
   RAMAKRISHNA S, 2017, BLOOD S1, V130
   Roex G, 2020, PHARMACEUTICS, V12, DOI 10.3390/pharmaceutics12020194
   Rossi J, 2018, BLOOD, V132, P804, DOI 10.1182/blood-2018-01-828343
   Ruella M, 2016, J CLIN INVEST, V126, P3814, DOI 10.1172/JCI87366
   Schuster SJ, 2019, NEW ENGL J MED, V380, P45, DOI 10.1056/NEJMoa1804980
   Shah NN, 2019, FRONT ONCOL, V9, DOI 10.3389/fonc.2019.00146
   Sharma P, 2018, J CLIN ONCOL, V36, DOI 10.1200/JCO.2018.36.15_suppl.1018
   Slaney CY, 2017, CLIN CANCER RES, V23, P2478, DOI 10.1158/1078-0432.CCR-16-1860
   Tanaka M, 2017, CLIN CANCER RES, V23, P3499, DOI 10.1158/1078-0432.CCR-16-2138
   Turtle CJ, 2016, J CLIN INVEST, V126, P2123, DOI 10.1172/JCI85309
   Walker AJ, 2017, MOL THER, V25, P2189, DOI 10.1016/j.ymthe.2017.06.008
   Wang J, 2019, ONCOL LETT, V18, P4415, DOI 10.3892/ol.2019.10783
   Watanabe K, 2015, J IMMUNOL, V194, P911, DOI 10.4049/jimmunol.1402346
   Weinkove R, 2019, CLIN TRANSL IMMUNOL, V8, DOI 10.1002/cti2.1049
   Weiss T, 2018, CANCER RES, V78, P1031, DOI 10.1158/0008-5472.CAN-17-1788
   Wu CY, 2015, SCIENCE, V350, DOI 10.1126/science.aab4077
   Xie YJ, 2020, CANCER IMMUNOL RES, V8, P518, DOI 10.1158/2326-6066.CIR-19-0734
   Xu XJ, 2019, FRONT IMMUNOL, V10, DOI 10.3389/fimmu.2019.02664
   Yamamoto TN, 2019, J CLIN INVEST, V129, P1551, DOI 10.1172/JCI121491
   Yan LLE, 2020, STEM CELL REV REP, V16, P385, DOI 10.1007/s12015-019-09948-6
   Ying ZT, 2019, MOL THER-ONCOLYTICS, V15, P60, DOI 10.1016/j.omto.2019.08.002
   Ying ZT, 2019, NAT MED, V25, P947, DOI 10.1038/s41591-019-0421-7
   Yu H, 2017, AM J HEMATOL, V92, pE11, DOI 10.1002/ajh.24594
   Zah E, 2016, CANCER IMMUNOL RES, V4, P498, DOI 10.1158/2326-6066.CIR-15-0231
   Zhang XY, 2020, METHODS MOL BIOL, V2115, P419, DOI 10.1007/978-1-0716-0290-4_23
   Zhang Z, 2020, J IMMUNOL, V204, P2575, DOI 10.4049/jimmunol.1901213
   Zhao YB, 2010, CANCER RES, V70, P9053, DOI 10.1158/0008-5472.CAN-10-2880
   Zhou XZ, 2020, BIOTECHNIQUES, V68, P169, DOI 10.2144/btn-2019-0107
NR 88
TC 1
Z9 1
U1 0
U2 1
PU LIPPINCOTT WILLIAMS & WILKINS
PI PHILADELPHIA
PA TWO COMMERCE SQ, 2001 MARKET ST, PHILADELPHIA, PA 19103 USA
SN 1040-8746
EI 1531-703X
J9 CURR OPIN ONCOL
JI Curr. Opin. Oncol.
PD SEP
PY 2020
VL 32
IS 5
BP 434
EP 441
DI 10.1097/CCO.0000000000000671
PG 8
WC Oncology
SC Oncology
GA NP5YB
UT WOS:000570250700006
PM 32796231
DA 2021-10-29
ER

PT J
AU Freitag, F
   Maucher, M
   Riester, Z
   Hudecek, M
AF Freitag, Fabian
   Maucher, Marius
   Riester, Zeno
   Hudecek, Michael
TI New targets and technologies for CAR-T cells
SO CURRENT OPINION IN ONCOLOGY
LA English
DT Review
DE cancer immunotherapy; cell manufacturing; chimeric antigen receptor T
   cell; genetic engineering; tumor antigen
ID SLEEPING-BEAUTY; ANTITUMOR EFFICACY; PHASE-I; B-CELL; CD19;
   IMMUNOTHERAPY; THERAPY; OVEREXPRESSION; EXPRESSION; TOXICITY
AB Purpose of review Immunotherapy with gene-engineered chimeric antigen receptor (CAR)-T cells has curative potential in advanced malignancies and undergoes a surging preclinical and clinical development. Here, we present a selection of new targets and technologies that illustrate the progress that is being made with the aspiration to make CAR-T cell therapy a universally applicable and effective treatment in cancer medicine. Recent findings There is a rich pipeline of new target antigens for CAR-T cells in hematology and oncology that are rated based on uniformity but also stability of expression on tumor cells under therapeutic pressure. New technologies in CAR-T cell engineering are directed at neutralizing inhibitory ligands and factors in the tumor microenvironment, preventing CAR-T cell exhaustion and enhancing selectivity for tumor cells with 'smart' CAR designs. The manufacture of CAR-T cells using virus-free protocols is anticipated to reduce supply-chain complexity and to improve patient access. CD19 CAR-T cell therapy is an approved treatment for B-cell leukemia and -lymphoma and considering the current 'target and technology' pipeline, we anticipate that additional CAR-T cell products will accomplish their 'breakthrough' and clinical proof-of-concept in other indications in hematology and in oncology. Technologies to enhance therapeutic index and facilitate manufacturing will be key for assuring availability and accessibility of CAR-T cell products and their implementation into routine clinical practice.
C1 [Freitag, Fabian; Maucher, Marius; Riester, Zeno; Hudecek, Michael] Univ Klinikum Wurzburg, Med Klin & Poliklin 2, Oberdurrbacher Str 6, D-97078 Wurzburg, Germany.
RP Hudecek, M (corresponding author), Univ Klinikum Wurzburg, Med Klin & Poliklin 2, Oberdurrbacher Str 6, D-97078 Wurzburg, Germany.
EM hudecek_m@ukw.de
OI Freitag, Fabian/0000-0002-6656-6192; Maucher,
   Marius/0000-0001-5107-9482; Riester, Zeno/0000-0002-1032-5429
FU Deutsche ForschungsgemeinschaftGerman Research Foundation (DFG)
   [324392634, TRR 221]; German Cancer Aid (Deutsche Krebshilfe, Max Eder
   Program Award ) [70110313]; patient advocacy group 'Hilfe im Kampf gegen
   den Krebs e.V.', Wurzburg, Germany; 'Forschung hilft' - Stiftung zur
   Forderung der Krebsforschung an der Universitat Wurzburg; European
   UnionEuropean Commission [733297, 754658]
FX The authors are supported by Deutsche Forschungsgemeinschaft (project
   number 324392634, TRR 221 to M.H.), German Cancer Aid (Deutsche
   Krebshilfe, Max Eder Program Award 70110313 to M.H.), the patient
   advocacy group 'Hilfe im Kampf gegen den Krebs e.V.', Wurzburg, Germany
   and 'Forschung hilft' - Stiftung zur Forderung der Krebsforschung an der
   Universitat Wurzburg. Further, the authors are supported by the European
   Union's Horizon 2020 research and innovation programme under grant
   agreements No. 733297 (EURE-CART) and No. 754658 (CARAMBA).
CR Achberger K, 2019, ELIFE, V8, DOI 10.7554/eLife.46188
   Atamaniuk J, 2012, EUR J CLIN INVEST, V42, P953, DOI 10.1111/j.1365-2362.2012.02679.x
   Atanackovic D, 2011, HAEMATOL-HEMATOL J, V96, P1512, DOI 10.3324/haematol.2010.036814
   Avanzi MP, 2018, CELL REP, V23, P2130, DOI 10.1016/j.celrep.2018.04.051
   Bamdad C, 2018, CYTOTHERAPY, V20, pS7
   Batra SA, 2020, CANCER IMMUNOL RES, V8, P309, DOI 10.1158/2326-6066.CIR-19-0293
   Brown CE, 2016, NEW ENGL J MED, V375, P2561, DOI 10.1056/NEJMoa1610497
   Brudno JN, 2018, J CLIN ONCOL, V36, P2267, DOI 10.1200/JCO.2018.77.8084
   Carrabba MG, 2018, PHASE 1 2A CLIN TRIA
   Casucci M, 2013, BLOOD, V122, P3461, DOI 10.1182/blood-2013-04-493361
   Chen J, 2019, NATURE, V567, P530, DOI 10.1038/s41586-019-0985-x
   Chen YH, 2019, CLIN CANCER RES, V25, P2915, DOI 10.1158/1078-0432.CCR-18-1811
   Chmielewski M, 2017, CELL REP, V21, P3205, DOI 10.1016/j.celrep.2017.11.063
   Cohen Y, 2013, HEMATOLOGY, V18, P347, DOI 10.1179/1607845413Y.0000000079
   Craddock JA, 2010, J IMMUNOTHER, V33, P780, DOI 10.1097/CJI.0b013e3181ee6675
   Du HW, 2019, CANCER CELL, V35, P221, DOI 10.1016/j.ccell.2019.01.002
   Eyquem J, 2017, NATURE, V543, P113, DOI 10.1038/nature21405
   Fernandez ML, 2019, J ELASTICITY, V134, P1, DOI 10.1007/s10659-018-9679-0
   Feucht J, 2019, NAT MED, V25, P82, DOI 10.1038/s41591-018-0290-5
   Garcia-Guerrero E, 2021, LEUKEMIA, V35, P201, DOI 10.1038/s41375-020-0840-y
   Garcia-Guerrero E, 2017, BLOOD, V129, P3386, DOI 10.1182/blood-2017-03-770776
   Garfall AL, 2018, JCI INSIGHT, V3, DOI 10.1172/jci.insight.120505
   Garfall AL, 2015, NEW ENGL J MED, V373, P1040, DOI 10.1056/NEJMoa1504542
   Gargett T, 2014, FRONT PHARMACOL, V5, DOI 10.3389/fphar.2014.00235
   Giavridis T, 2018, NAT MED, V24, P731, DOI 10.1038/s41591-018-0041-7
   Giordano-Attianese G, 2020, NAT BIOTECHNOL, V38, P426, DOI 10.1038/s41587-019-0403-9
   Gogishvili T, 2017, BLOOD, V130, P2838, DOI 10.1182/blood-2017-04-778423
   Gust J, 2018, CNS DRUGS, V32, P1091, DOI 10.1007/s40263-018-0582-9
   Hay KA, 2017, BLOOD, V130, P2295, DOI 10.1182/blood-2017-06-793141
   Hege KM, 2017, J IMMUNOTHER CANCER, V5, DOI 10.1186/s40425-017-0222-9
   Hoyos V, 2010, LEUKEMIA, V24, P1160, DOI 10.1038/leu.2010.75
   Hudecek M, 2018, CURR OPIN GENET DEV, V52, P100, DOI 10.1016/j.gde.2018.06.003
   Hudecek M, 2017, CRIT REV BIOCHEM MOL, V52, P355, DOI 10.1080/10409238.2017.1304354
   Jetani H, 2018, LEUKEMIA, V32, P1168, DOI 10.1038/s41375-018-0009-0
   Jiang H, 2019, JNCI-J NATL CANCER I, V111, P409, DOI 10.1093/jnci/djy134
   Jin LC, 2019, NAT COMMUN, V10, DOI 10.1038/s41467-019-11869-4
   Kato D, 2020, ELIFE, V9, DOI 10.7554/eLife.49392
   Kebriaei P, 2016, J CLIN INVEST, V126, P3363, DOI 10.1172/JCI86721
   Kenderian SS, 2015, LEUKEMIA, V29, P1637, DOI 10.1038/leu.2015.52
   Kershaw MH, 2006, CLIN CANCER RES, V12, P6106, DOI 10.1158/1078-0432.CCR-06-1183
   Kloss CC, 2018, MOL THER, V26, P1855, DOI 10.1016/j.ymthe.2018.05.003
   Kotch C, 2019, EXPERT REV CLIN IMMU, V15, P813, DOI 10.1080/1744666X.2019.1629904
   Kunkele A, 2017, CLIN CANCER RES, V23, P466, DOI 10.1158/1078-0432.CCR-16-0354
   Kuhn NF, 2019, CANCER CELL, V35, P473, DOI 10.1016/j.ccell.2019.02.006
   Lee DW, 2019, BIOL BLOOD MARROW TR, V25, P625, DOI 10.1016/j.bbmt.2018.12.758
   Leong L, 2020, INT J MOL SCI, V21, DOI 10.3390/ijms21020381
   Locatelli F, 2018, EUR J IMMUNOL, V48, P216, DOI 10.1002/eji.201870029
   Lonial S, 2015, NEW ENGL J MED, V373, P621, DOI 10.1056/NEJMoa1505654
   Lynn RC, 2019, NATURE, V576, P293, DOI 10.1038/s41586-019-1805-z
   Ma XC, 2020, NAT BIOTECHNOL, V38, P448, DOI 10.1038/s41587-019-0398-2
   Maciocia PM, 2017, NAT MED, V23, P1416, DOI 10.1038/nm.4444
   MacKay M, 2020, NAT BIOTECHNOL, V38, P233, DOI 10.1038/s41587-019-0329-2
   Majzner RG, 2019, CLIN CANCER RES, V25, P2560, DOI 10.1158/1078-0432.CCR-18-0432
   Mestermann K, 2019, SCI TRANSL MED, V11, DOI 10.1126/scitranslmed.aau5907
   Nerreter T, 2019, NAT COMMUN, V10, DOI 10.1038/s41467-019-10948-w
   Norelli M, 2018, NAT MED, V24, P739, DOI 10.1038/s41591-018-0036-4
   Park JH, 2018, NEW ENGL J MED, V378, P449, DOI 10.1056/NEJMoa1709919
   Paszkiewicz PJ, 2016, J CLIN INVEST, V126, P4262, DOI 10.1172/JCI84813
   Peranzoni E, 2017, JOVE-J VIS EXP, DOI 10.3791/55709
   Philip M, 2017, NATURE, V545, P452, DOI 10.1038/nature22367
   Pont MJ, 2019, BLOOD, V134, P1585, DOI 10.1182/blood.2019000050
   Querques I, 2019, NAT BIOTECHNOL, V37, P1502, DOI 10.1038/s41587-019-0291-z
   Radhakrishnan SV, 2020, NAT COMMUN, V11, DOI 10.1038/s41467-020-14619-z
   Rafiq S, 2018, NAT BIOTECHNOL, V36, P847, DOI 10.1038/nbt.4195
   Reinhard K, 2020, SCIENCE, V367, P446, DOI 10.1126/science.aay5967
   Rennert K, 2015, BIOMATERIALS, V71, P119, DOI 10.1016/j.biomaterials.2015.08.043
   Roth TL, 2018, NATURE, V559, P405, DOI 10.1038/s41586-018-0326-5
   Roybal KT, 2016, CELL, V167, P419, DOI 10.1016/j.cell.2016.09.011
   Roybal KT, 2016, CELL, V164, P770, DOI 10.1016/j.cell.2016.01.011
   Ruella M, 2016, J CLIN INVEST, V126, P3814, DOI 10.1172/JCI87366
   Scarfo I, 2018, BLOOD, V132, P1495, DOI 10.1182/blood-2018-04-842708
   Schober K, 2019, NAT BIOMED ENG, V3, P974, DOI 10.1038/s41551-019-0409-0
   Seo H, 2019, P NATL ACAD SCI USA, V116, P12410, DOI 10.1073/pnas.1905675116
   Smith EL, 2019, SCI TRANSL MED, V11, DOI 10.1126/scitranslmed.aau7746
   Smith EL, 2018, BLOOD, V132, DOI 10.1182/blood-2018-99-110471
   Sontheimer-Phelps A, 2019, NAT REV CANCER, V19, P65, DOI 10.1038/s41568-018-0104-6
   Sotillo E, 2015, CANCER DISCOV, V5, P1282, DOI 10.1158/2159-8290.CD-15-1020
   Srivastava S, 2019, CANCER CELL, V35, P489, DOI 10.1016/j.ccell.2019.02.003
   Stadtmauer EA, 2020, SCIENCE, V367, P1001, DOI 10.1126/science.aba7365
   Sterner RM, 2019, BLOOD, V133, P697, DOI 10.1182/blood-2018-10-881722
   Stuber T, 2020, J IMMUNOTHER CANCER, V8, DOI 10.1136/jitc-2020-000676
   Tang N, 2020, JCI INSIGHT, V5, DOI 10.1172/jci.insight.133977
   Turtle CJ, 2016, J CLIN INVEST, V126, P2123, DOI 10.1172/JCI85309
   Wallstabe L, 2019, JCI INSIGHT, V4, DOI 10.1172/jci.insight.126345
   Wallstabe Lars, 2018, Adv Cell Gene Ther, V1, DOI 10.1002/acg2.11
   Wang DR, 2020, SCI TRANSL MED, V12, DOI 10.1126/scitranslmed.aaw2672
   Watanabe K, 2018, JCI INSIGHT, V3, DOI 10.1172/jci.insight.99573
   Xie YJ, 2019, P NATL ACAD SCI USA, V116, P7624, DOI 10.1073/pnas.1817147116
   Yakoub-Agha I, 2020, HAEMATOLOGICA, V105, P297, DOI 10.3324/haematol.2019.229781
   Yamamoto TN, 2019, J CLIN INVEST, V129, P1551, DOI 10.1172/JCI121491
   Zhan XB, 2019, J CLIN ONCOL, V37, DOI 10.1200/JCO.2019.37.15_suppl.2509
NR 91
TC 3
Z9 3
U1 2
U2 20
PU LIPPINCOTT WILLIAMS & WILKINS
PI PHILADELPHIA
PA TWO COMMERCE SQ, 2001 MARKET ST, PHILADELPHIA, PA 19103 USA
SN 1040-8746
EI 1531-703X
J9 CURR OPIN ONCOL
JI Curr. Opin. Oncol.
PD SEP
PY 2020
VL 32
IS 5
BP 510
EP 517
DI 10.1097/CCO.0000000000000653
PG 8
WC Oncology
SC Oncology
GA NP5YB
UT WOS:000570250700015
PM 32657796
DA 2021-10-29
ER

PT J
AU Rogers, LM
   Wang, ZM
   Mott, SL
   Dupuy, AJ
   Weiner, GJ
AF Rogers, Laura M.
   Wang, Zhaoming
   Mott, Sarah L.
   Dupuy, Adam J.
   Weiner, George J.
TI A Genetic Screen to Identify Gain- and Loss-of-Function Modifications
   that Enhance T-cell Infiltration into Tumors
SO CANCER IMMUNOLOGY RESEARCH
LA English
DT Article
ID AAK1 KINASE; IMMUNOTHERAPY; IDENTIFICATION; LOCALIZATION; CHEMOKINES;
   REGULATOR; BLOCKADE; MODEL
AB T-cell-mediated cancer immunotherapies, including anti-PD-1 and T cells expressing chimeric antigen receptors (CAR-T cells), are becoming standard treatments for many cancer types. CAR-T therapy, in particular, has been successful in treating circulating, but not solid, tumors. One challenge limiting immunotherapy success is that tumors lacking T-cell infiltration do not respond to treatment. Therefore, one potential strategy to overcome resistance is to enhance the ability of T cells to traffic into tumors. Here, we describe an unbiased in vivo genetic screen approach utilizing the Sleeping Beauty mutagenesis system to identify candidate genes in T cells that might be modified to drive intratumoral T-cell accumulation. This screen identified over 400 candidate genes in three tumor models. These results indicated substantial variation in gene candidate selection, depending on the tumor model and whether or not mice were treated with anti-PD-1, yet some candidate genes were identified in all tumor models and with anti-PD-1 therapy. Inhibition of the most frequently mutated gene, Aak1, affected chemokine receptor expression and enhanced T-cell trafficking in vitro and in vivo. Screen candidates should be further validated as therapeutic targets, with particular relevance to enhancing infiltration of adoptively transferred T cells into solid tumors.
C1 [Rogers, Laura M.; Wang, Zhaoming; Mott, Sarah L.; Dupuy, Adam J.; Weiner, George J.] Univ Iowa, Holden Comprehens Canc Ctr, Iowa City, IA 52242 USA.
   [Dupuy, Adam J.] Univ Iowa, Dept Anat & Cell Biol, Iowa City, IA 52242 USA.
   [Weiner, George J.] Univ Iowa, Dept Internal Med, Iowa City, IA 52242 USA.
RP Rogers, LM (corresponding author), Univ Iowa, Iowa City, IA 52242 USA.
EM Rogers.Laura@mayo.edu
OI Rogers, Laura/0000-0003-0861-3269; Dupuy, Adam/0000-0002-8561-4911;
   weiner, george/0000-0003-3427-0562
FU Iowa/Mayo Lymphoma SPORE [P50 CA97274]; NCI of the NIH [1 S10
   OD016199-01A1, K22CA225786, P30CA086862]; University of Iowa Carver
   College of Medicine; Holden Comprehensive Cancer Center; Carver College
   of Medicine; Iowa City Veteran's Administration Medical Center
FX Research reported in this publication was supported by the Iowa/Mayo
   Lymphoma SPORE (P50 CA97274) and the NCI of the NIH under award numbers
   K22CA225786 and P30CA086862. Sequencing data presented herein were
   obtained at the Genomics Division of the Iowa Institute of Human
   Genetics, which is supported, in part, by the University of Iowa Carver
   College of Medicine and the Holden Comprehensive Cancer Center. Flow
   cytometry data presented herein were obtained at the Flow Cytometry
   Facility, which is a Carver College of Medicine/Holden Comprehensive
   Cancer Center core research facility at the University of Iowa. The
   facility is funded through user fees and the generous financial support
   of the Carver College of Medicine, Holden Comprehensive Cancer Center,
   and Iowa City Veteran's Administration Medical Center and the NCI of the
   NIH under award number 1 S10 OD016199-01A1.
CR Agajanian MJ, 2019, CELL REP, V26, P79, DOI 10.1016/j.celrep.2018.12.023
   Akcakaya P, 2018, NATURE, V561, P416, DOI 10.1038/s41586-018-0500-9
   Bannard O, 2009, SCIENCE, V323, P505, DOI 10.1126/science.1166831
   Berquam-Vrieze KE, 2011, BLOOD, V118, P4646, DOI 10.1182/blood-2011-03-343947
   Brett BT, 2011, PLOS ONE, V6, DOI 10.1371/journal.pone.0024668
   Conner SD, 2002, J CELL BIOL, V156, P921, DOI 10.1083/jcb.200108123
   DASILVA RB, 2017, BIO PROTOCOL, V7, DOI DOI 10.21769/BIOPROTOC.2185
   DeNicola GM, 2015, GENOME BIOL, V16, DOI 10.1186/s13059-015-0794-y
   Dupuy AJ, 2009, CANCER RES, V69, P8150, DOI 10.1158/0008-5472.CAN-09-1135
   Dupuy AJ, 2005, NATURE, V436, P221, DOI 10.1038/nature03691
   Feddersen CR, 2019, BMC GENOMICS, V20, DOI 10.1186/s12864-019-5888-6
   Giordano M, 2015, EMBO J, V34, P2042, DOI 10.15252/embj.201490786
   Houten SM, 2012, J LIPID RES, V53, P1296, DOI 10.1194/jlr.M024463
   Huang DW, 2007, GENOME BIOL, V8, DOI 10.1186/gb-2007-8-9-r183
   Huang L, 2018, CLIN CANCER RES, V24, P3366, DOI 10.1158/1078-0432.CCR-17-2483
   Huen MSY, 2010, CELL CYCLE, V9, P2679, DOI 10.4161/cc.9.13.12151
   Kim TK, 2018, TRENDS IMMUNOL, V39, P624, DOI 10.1016/j.it.2018.05.001
   Klebanoff CA, 2011, CLIN CANCER RES, V17, P5343, DOI 10.1158/1078-0432.CCR-11-0503
   Knochelmann HM, 2018, FRONT IMMUNOL, V9, DOI 10.3389/fimmu.2018.01740
   Koizumi H, 1996, BRIT J DERMATOL, V134, P686, DOI 10.1111/j.1365-2133.1996.tb06971.x
   Kostich W, 2016, J PHARMACOL EXP THER, V358, P371, DOI 10.1124/jpet.116.235333
   Kweon J, 2018, ARCH PHARM RES, V41, P875, DOI 10.1007/s12272-018-1029-z
   Lee PP, 2001, IMMUNITY, V15, P763, DOI 10.1016/S1074-7613(01)00227-8
   Luther SA, 2001, NAT IMMUNOL, V2, P102, DOI 10.1038/84205
   Manguso RT, 2017, NATURE, V547, P413, DOI 10.1038/nature23270
   Mann MB, 2014, CURR OPIN GENET DEV, V24, P16, DOI 10.1016/j.gde.2013.11.004
   Miyamoto S, 2005, J BIOL CHEM, V280, P28251, DOI 10.1074/jbc.M414129200
   Moreno BH, 2016, CANCER IMMUNOL RES, V4, P845, DOI 10.1158/2326-6066.CIR-16-0060
   Nagarsheth N, 2017, NAT REV IMMUNOL, V17, P559, DOI 10.1038/nri.2017.49
   Neel NF, 2005, CYTOKINE GROWTH F R, V16, P637, DOI 10.1016/j.cytogfr.2005.05.008
   O'Donnell KA, 2018, CURR OPIN GENET DEV, V49, P85, DOI 10.1016/j.gde.2018.03.006
   Pan D, 2018, SCIENCE, V359, P770, DOI 10.1126/science.aao1710
   Patel SJ, 2017, NATURE, V548, P537, DOI 10.1038/nature23477
   Quigley M, 2010, NAT MED, V16, P1147, DOI 10.1038/nm.2232
   Riordan JD, 2014, BMC GENOMICS, V15, DOI 10.1186/1471-2164-15-1150
   Sakthianandeswaren A, 2018, CANCER DISCOV, V8, P988, DOI 10.1158/2159-8290.CD-17-0909
   Schaefer C, 2018, PLOS ONE, V13, DOI 10.1371/journal.pone.0191570
   Schuster A, 2019, TRENDS BIOTECHNOL, V37, P38, DOI 10.1016/j.tibtech.2018.08.002
   Sorensen EB, 2008, TRAFFIC, V9, P1791, DOI 10.1111/j.1600-0854.2008.00790.x
   Trujillo JA, 2018, CANCER IMMUNOL RES, V6, P990, DOI 10.1158/2326-6066.CIR-18-0277
   Tumeh PC, 2014, NATURE, V515, P568, DOI 10.1038/nature13954
   Varlamov O, 1999, J BIOL CHEM, V274, P14759, DOI 10.1074/jbc.274.21.14759
   Yan XY, 2018, FRONT PHARMACOL, V9, DOI 10.3389/fphar.2018.01050
   Zhang J, 2019, IMMUNOTHERAPY-UK, V11, P201, DOI 10.2217/imt-2018-0111
   Zhang YF, 2009, PLOS ONE, V4, DOI 10.1371/journal.pone.0005000
   Zhou PH, 2014, NATURE, V506, P52, DOI 10.1038/nature12988
NR 46
TC 0
Z9 0
U1 2
U2 7
PU AMER ASSOC CANCER RESEARCH
PI PHILADELPHIA
PA 615 CHESTNUT ST, 17TH FLOOR, PHILADELPHIA, PA 19106-4404 USA
SN 2326-6066
EI 2326-6074
J9 CANCER IMMUNOL RES
JI Cancer Immunol. Res.
PD SEP
PY 2020
VL 8
IS 9
BP 1206
EP 1214
DI 10.1158/2326-6066.CIR-20-0056
PG 9
WC Oncology; Immunology
SC Oncology; Immunology
GA NM0HE
UT WOS:000567785500008
PM 32611665
OA Green Accepted, Bronze
DA 2021-10-29
ER

PT J
AU Brossart, P
AF Brossart, Peter
TI The Role of Antigen Spreading in the Efficacy of Immunotherapies
SO CLINICAL CANCER RESEARCH
LA English
DT Review
ID T-CELL RESPONSES; CLASS-II EPITOPES; DENDRITIC CELLS;
   CROSS-PRESENTATION; MELANOMA PATIENTS; RECEPTOR; CTLA-4; PD-1; CD8(+);
   ACTIVATION
AB The introduction and the unexpected efficacy of checkpoint inhibitors (CPI) and more recently of chimeric antigen receptor T cells (CAR T-cells) in the treatment of malignant diseases boosted the efforts in the development and clinical application of immunotherapeutic approaches. However, the definition of predictive factors associated with clinical responses as well as the identification of underlying mechanisms that promote the therapeutic efficacy remain to be determined. Starting from the first immunotherapeutic trials, it became evident that vaccine-induced tumor-specific T cells or the adoptive transfer of ex vivo-expanded T lymphocytes can recognize and eliminate malignant cells leading to long-lasting remissions in some patients. In addition, a phenomenon called epitope spreading, which was observed in responding patients, seemed to increase the efficiency possibly representing an important predictive factor. This review will focus on experimental and clinical evidence for the induction of epitope spreading and its role in the maintenance of an efficient antitumor immune response in cancer immunotherapy.
C1 [Brossart, Peter] Univ Bonn, Dept Oncol Haematol Immunooncol & Rheumat, Bonn, Germany.
RP Brossart, P (corresponding author), Univ Clin Bonn UKB, Venusberg Campus 1, D-53127 Bonn, Germany.
EM Peter.Brossart@ukb.uni-bonn.de
CR Alspach E, 2019, NATURE, V574, P696, DOI 10.1038/s41586-019-1671-8
   Azizi AA, 2019, CURR OPIN ONCOL, V31, P430, DOI 10.1097/CCO.0000000000000562
   Beatty GL, 2014, CANCER IMMUNOL RES, V2, P112, DOI 10.1158/2326-6066.CIR-13-0170
   Bevan MJ, 2006, NAT IMMUNOL, V7, P363, DOI 10.1038/ni0406-363
   BEVAN MJ, 1976, J EXP MED, V143, P1283, DOI 10.1084/jem.143.5.1283
   Borst J, 2018, NAT REV IMMUNOL, V18, P635, DOI 10.1038/s41577-018-0044-0
   Brossart P, 2000, BLOOD, V96, P3102, DOI 10.1182/blood.V96.9.3102.h8003102_3102_3108
   Brossart P, 1997, BLOOD, V90, P1594, DOI 10.1182/blood.V90.4.1594.1594_1594_1599
   Chapuis AG, 2016, J CLIN ONCOL, V34, P3787, DOI 10.1200/JCO.2015.65.5142
   Ciubotariu R, 1998, J CLIN INVEST, V101, P398, DOI 10.1172/JCI1117
   Colombo MP, 2019, CLIN CANCER RES, V25, P453, DOI 10.1158/1078-0432.CCR-18-2334
   Corbiere V, 2011, CANCER RES, V71, P1253, DOI 10.1158/0008-5472.CAN-10-2693
   Cruz FM, 2017, ANNU REV IMMUNOL, V35, P149, DOI 10.1146/annurev-immunol-041015-055254
   den Haan JMM, 2000, J EXP MED, V192, P1685, DOI 10.1084/jem.192.12.1685
   Disis ML, 2011, CANCER IMMUNOL IMMUN, V60, P433, DOI 10.1007/s00262-010-0960-8
   Disis ML, 2002, J CLIN ONCOL, V20, P2624, DOI 10.1200/JCO.2002.06.171
   Dorfel D, 2005, BLOOD, V105, P3199, DOI 10.1182/blood-2004-09-3556
   Egen JG, 2002, NAT IMMUNOL, V3, P611, DOI 10.1038/ni0702-611
   Egen JG, 2002, IMMUNITY, V16, P23, DOI 10.1016/S1074-7613(01)00259-X
   el-Shamil K, 1999, EUR J IMMUNOL, V29, P3295, DOI 10.1002/(SICI)1521-4141(199910)29:10<3295::AID-IMMU3295>3.0.CO;2-N
   Etxeberria I, 2019, CANCER CELL, V36, P613, DOI 10.1016/j.ccell.2019.10.006
   Freeman GJ, 2000, J EXP MED, V192, P1027, DOI 10.1084/jem.192.7.1027
   Friedline RH, 2009, J EXP MED, V206, P421, DOI 10.1084/jem.20081811
   Galon J, 2019, NAT REV DRUG DISCOV, V18, P197, DOI 10.1038/s41573-018-0007-y
   Gordon SR, 2017, NATURE, V545, P495, DOI 10.1038/nature22396
   Heckler M, 2018, GASTROENTEROLOGY, V155, P11, DOI 10.1053/j.gastro.2018.06.023
   Heine A, 2017, ONCOIMMUNOLOGY, V6, DOI 10.1080/2162402X.2017.1295203
   Hont AB, 2019, J CLIN ONCOL, V37, P2349, DOI 10.1200/JCO.19.00177
   Hu Z, 2018, NAT REV IMMUNOL, V18, P168, DOI 10.1038/nri.2017.131
   Hui EF, 2017, SCIENCE, V355, P1428, DOI 10.1126/science.aaf1292
   Inderberg-Suso EM, 2012, ONCOIMMUNOLOGY, V1, P670, DOI 10.4161/onci.20426
   Karandikar NJ, 2000, J NEUROIMMUNOL, V109, P173, DOI 10.1016/S0165-5728(00)00322-2
   Keir ME, 2008, ANNU REV IMMUNOL, V26, P677, DOI 10.1146/annurev.immunol.26.021607.090331
   Keir ME, 2006, J EXP MED, V203, P883, DOI 10.1084/jem.20051776
   Kim RH, 2017, J CLIN ONCOL, V35, DOI 10.1200/JCO.2017.35.15_suppl.3011
   Klebanoff CA, 2016, NAT MED, V22, P26, DOI 10.1038/nm.4015
   Kleffel S, 2015, CELL, V162, P1242, DOI 10.1016/j.cell.2015.08.052
   Kreiter S, 2015, NATURE, V520, P692, DOI 10.1038/nature14426
   Kvistborg P, 2014, SCI TRANSL MED, V6, DOI 10.1126/scitranslmed.3008918
   Leach DR, 1996, SCIENCE, V271, P1734, DOI 10.1126/science.271.5256.1734
   LEHMANN PV, 1992, NATURE, V358, P155, DOI 10.1038/358155a0
   Leung WC, 2019, CANCER IMMUNOL RES, V7, P528, DOI 10.1158/2326-6066.CIR-18-0888
   LINSLEY PS, 1991, J EXP MED, V174, P561, DOI 10.1084/jem.174.3.561
   Liu XJ, 2015, NAT MED, V21, P1209, DOI 10.1038/nm.3931
   Majzner RG, 2019, NAT MED, V25, P1341, DOI 10.1038/s41591-019-0564-6
   MCRAE BL, 1995, J EXP MED, V182, P75, DOI 10.1084/jem.182.1.75
   Memarnejadian A, 2017, J IMMUNOL, V199, P3348, DOI 10.4049/jimmunol.1700643
   Menares E, 2019, NAT COMMUN, V10, DOI 10.1038/s41467-019-12319-x
   Minute L, 2020, J IMMUNOTHER CANC, V8
   Ossendorp F, 1998, J EXP MED, V187, P693, DOI 10.1084/jem.187.5.693
   Ribas A, 2003, TRENDS IMMUNOL, V24, P58, DOI 10.1016/S1471-4906(02)00029-7
   Ribas A, 2018, SCIENCE, V359, P1350, DOI 10.1126/science.aar4060
   Robert L, 2014, CLIN CANCER RES, V20, P2424, DOI 10.1158/1078-0432.CCR-13-2648
   Seiffert M, 2001, BLOOD, V97, P2741, DOI 10.1182/blood.V97.9.2741
   Slaney CY, 2017, CLIN CANCER RES, V23, P2478, DOI 10.1158/1078-0432.CCR-16-1860
   Spassova I, 2020, CLIN CANCER RES, V26, P2257, DOI 10.1158/1078-0432.CCR-19-2244
   TIVOL EA, 1995, IMMUNITY, V3, P541, DOI 10.1016/1074-7613(95)90125-6
   Tuohy VK, 1997, J CLIN INVEST, V99, P1682, DOI 10.1172/JCI119331
   Vanderlugt CL, 2002, NAT REV IMMUNOL, V2, P85, DOI 10.1038/nri724
   Vanderlugt CL, 2000, J IMMUNOL, V164, P670, DOI 10.4049/jimmunol.164.2.670
   Vanderlugt CL, 1997, J NEUROIMMUNOL, V79, P113, DOI 10.1016/S0165-5728(97)00108-2
   Wakim LM, 2011, NATURE, V471, P629, DOI 10.1038/nature09863
   Wang HB, 2001, J IMMUNOL, V166, P6430, DOI 10.4049/jimmunol.166.10.6430
   Wang Y, 2019, ADV EXP MED BIOL, V1206, P527, DOI 10.1007/978-981-15-0602-4_25
   Weck MM, 2008, BLOOD, V111, P4264, DOI 10.1182/blood-2006-10-051375
   Wei SC, 2018, CANCER DISCOV, V8, P1069, DOI 10.1158/2159-8290.CD-18-0367
   Wierecky J, 2006, CANCER RES, V66, P5910, DOI 10.1158/0008-5472.CAN-05-3905
   Wing K, 2008, SCIENCE, V322, P271, DOI 10.1126/science.1160062
   Wolf D, 2014, ONCOIMMUNOLOGY, V3, DOI 10.4161/onci.27588
   Xie YJ, 2020, CANCER IMMUNOL RES, V8, P518, DOI 10.1158/2326-6066.CIR-19-0734
   Xin G, 2020, CANCER IMMUNOL RES, V8, P7, DOI 10.1158/2326-6066.CIR-19-0251
   Yu M, 1996, J EXP MED, V183, P1777, DOI 10.1084/jem.183.4.1777
   Yuan JD, 2011, P NATL ACAD SCI USA, V108, P16723, DOI 10.1073/pnas.1110814108
   Yuan JD, 2008, P NATL ACAD SCI USA, V105, P20410, DOI 10.1073/pnas.0810114105
   Zheng SS, 2019, CANCER J, V25, P217, DOI 10.1097/PPO.0000000000000381
NR 75
TC 16
Z9 16
U1 1
U2 7
PU AMER ASSOC CANCER RESEARCH
PI PHILADELPHIA
PA 615 CHESTNUT ST, 17TH FLOOR, PHILADELPHIA, PA 19106-4404 USA
SN 1078-0432
EI 1557-3265
J9 CLIN CANCER RES
JI Clin. Cancer Res.
PD SEP 1
PY 2020
VL 26
IS 17
BP 4442
EP 4447
DI 10.1158/1078-0432.CCR-20-0305
PG 6
WC Oncology
SC Oncology
GA NM0MK
UT WOS:000567799100004
PM 32357962
OA Bronze
DA 2021-10-29
ER

PT J
AU Handa, S
   Hans, B
   Goel, S
   Bashorun, HO
   Dovey, Z
   Tewari, A
AF Handa, Shivani
   Hans, Bandhul
   Goel, Shokhi
   Bashorun, Hafis O.
   Dovey, Zach
   Tewari, Ashutosh
TI Immunotherapy in prostate cancer: current state and future perspectives
SO THERAPEUTIC ADVANCES IN UROLOGY
LA English
DT Review
DE Prostate cancer; metastatic castration resistant prostate cancer;
   immunotherapy; cancer vaccines; Sipuleucel-T; adoptive cell therapy;
   immune checkpoint inhibitor; CAR-T cell; cancer-immunity cycle;
   radioimmunotherapy
ID PHASE-I TRIAL; ANTIGEN MONOCLONAL-ANTIBODY; T-CELL THERAPY; MHC CLASS-I;
   MEMBRANE ANTIGEN; SIPULEUCEL-T; ACID-PHOSPHATASE; DOSE-ESCALATION;
   GENE-THERAPY; THYMIDINE KINASE
AB Metastatic castrate resistant prostate cancer (PCa) remains an incurable entity. In the era of immunotherapy, the complex PCa microenvironment poses a unique challenge to the successful application of this class of agents. However, in the last decade, a tremendous effort has been made to explore this field of therapeutics. In this review, the physiology of the cancer immunity cycle is highlighted in the context of the prostate tumor microenvironment, and the current evidence for use of various classes of immunotherapy agents including vaccines (dendritic cell based, viral vector based and DNA/mRNA based), immune checkpoint inhibitors, Chimeric antigen receptor T cell therapy, antibody-mediated radioimmunotherapy, antibody drug conjugates, and bispecific antibodies, is consolidated. Finally, the future directions for combinatorial approaches to combat PCa are discussed.
C1 [Handa, Shivani] Mt Sinai Morningside & West Hosp, Icahn Sch Med, Dept Internal Med, New York, NY 10019 USA.
   [Hans, Bandhul] Allegheny Gen Hosp, Dept Internal Med, Pittsburgh, PA 15212 USA.
   [Goel, Shokhi; Bashorun, Hafis O.; Dovey, Zach; Tewari, Ashutosh] Mt Sinai Hosp, Icahn Sch Med, Dept Urol, New York, NY 10029 USA.
RP Handa, S (corresponding author), Mt Sinai Morningside & West Hosp, Icahn Sch Med, Dept Internal Med, New York, NY 10019 USA.
EM shivanihanda5@gmail.com
CR Abida W, 2019, JAMA ONCOL, V5, P471, DOI 10.1001/jamaoncol.2018.5801
   Aguilar LK, 2011, J CELL BIOCHEM, V112, P1969, DOI 10.1002/jcb.23126
   Ansell SM, 2015, NEW ENGL J MED, V372, P311, DOI 10.1056/NEJMoa1411087
   Antonarakis ES, 2017, CLIN CANCER RES, V23, P2451, DOI 10.1158/1078-0432.CCR-16-1780
   Antonarakis ES, 2012, CANCER CHEMOTH PHARM, V69, P763, DOI 10.1007/s00280-011-1759-9
   Ardiani A, 2013, CLIN CANCER RES, V19, P6205, DOI 10.1158/1078-0432.CCR-13-1026
   Arlen PM, 2006, CLIN CANCER RES, V12, P1260, DOI 10.1158/1078-0432.CCR-05-2059
   Asirvatham AJ, 2006, ENDOCRINOLOGY, V147, P257, DOI 10.1210/en.2005-0942
   Ayala G, 2006, MOL THER, V13, P716, DOI 10.1016/j.ymthe.2005.11.022
   Bander NH, 1997, PROSTATE, V33, P233, DOI 10.1002/(SICI)1097-0045(19971201)33:4<233::AID-PROS2>3.0.CO;2-I
   Bander NH, 2005, J CLIN ONCOL, V23, P4591, DOI 10.1200/JCO.2005.05.160
   Becker JT, 2010, J IMMUNOTHER, V33, P639, DOI 10.1097/CJI.0b013e3181dda23e
   Beer TM, 2011, CLIN CANCER RES, V17, P4558, DOI 10.1158/1078-0432.CCR-10-3223
   Beinart Garth, 2005, Clin Prostate Cancer, V4, P55, DOI 10.3816/CGC.2005.n.013
   Borghaei H, 2015, NEW ENGL J MED, V373, P1627, DOI 10.1056/NEJMoa1507643
   Chen DS, 2017, NATURE, V541, P321, DOI 10.1038/nature21349
   Chen DS, 2013, IMMUNITY, V39, P1, DOI 10.1016/j.immuni.2013.07.012
   Collins JM, 2018, EXPERT REV VACCINES, V17, P697, DOI 10.1080/14760584.2018.1506332
   Deb N, 1996, CLIN CANCER RES, V2, P1289
   Doersch KM, 2016, EXP BIOL MED, V241, P1900, DOI 10.1177/1535370216660212
   Drake CG, 2010, NAT REV IMMUNOL, V10, P580, DOI 10.1038/nri2817
   Eastham JA, 1996, HUM GENE THER, V7, P515, DOI 10.1089/hum.1996.7.4-515
   Essajee S, 2004, EXPERT OPIN BIOL TH, V4, P575, DOI 10.1517/14712598.4.4.575
   Finkelstein SE, 2015, CLIN GENITOURIN CANC, V13, P1, DOI 10.1016/j.clgc.2014.09.001
   Finocchiaro G, 2016, CANCER IMMUNOL IMMUN, V65, P101, DOI 10.1007/s00262-015-1754-9
   FLAMAND V, 1994, EUR J IMMUNOL, V24, P605, DOI 10.1002/eji.1830240317
   Flammiger A, 2012, APMIS, V120, P901, DOI 10.1111/j.1600-0463.2012.02924.x
   Fong L, 2014, JNCI-J NATL CANCER I, V106, DOI 10.1093/jnci/dju268
   FREEMAN SM, 1993, CANCER RES, V53, P5274
   FYFE JA, 1978, J BIOL CHEM, V253, P8721
   Galsky MD, 2008, J CLIN ONCOL, V26, P2147, DOI 10.1200/JCO.2007.15.0532
   Gannon PO, 2009, J IMMUNOL METHODS, V348, P9, DOI 10.1016/j.jim.2009.06.004
   Gevensleben H, 2016, CLIN CANCER RES, V22, P1969, DOI 10.1158/1078-0432.CCR-15-2042
   Gill S, 2015, IMMUNOL REV, V263, P68, DOI 10.1111/imr.12243
   Graff JN, 2016, ONCOTARGET, V7, P52810, DOI 10.18632/oncotarget.10547
   Gulley JL, 2008, CLIN CANCER RES, V14, P3060, DOI 10.1158/1078-0432.CCR-08-0126
   Gulley JL, 2019, J CLIN ONCOL, V37, P1051, DOI 10.1200/JCO.18.02031
   Gulley JL, 2014, CANCER IMMUNOL RES, V2, P133, DOI 10.1158/2326-6066.CIR-13-0108
   Hansen AR, 2018, ANN ONCOL, V29, P1807, DOI 10.1093/annonc/mdy232
   Hassani M, 2019, J CELL BIOCHEM, V120, P10787, DOI 10.1002/jcb.28370
   Herbst RS, 2016, LANCET, V387, P1540, DOI 10.1016/S0140-6736(15)01281-7
   Higano CS, 2009, CANCER-AM CANCER SOC, V115, P3670, DOI 10.1002/cncr.24429
   Hodge JW, 1999, CANCER RES, V59, P5800
   Hodi FS, 2010, NEW ENGL J MED, V363, P711, DOI 10.1056/NEJMoa1003466
   Hussein MRA, 2009, EXP MOL PATHOL, V86, P108, DOI 10.1016/j.yexmp.2008.11.010
   Johansen P, 2005, EUR J IMMUNOL, V35, P568, DOI 10.1002/eji.200425599
   Johnson LE, 2007, CANCER IMMUNOL IMMUN, V56, P885, DOI 10.1007/s00262-006-0241-8
   Johnson LE, 2017, J IMMUNOTHER CANCER, V5, DOI 10.1186/s40425-017-0260-3
   Kantoff PW, 2010, NEW ENGL J MED, V363, P411, DOI 10.1056/NEJMoa1001294
   Kantoff PW, 2010, J CLIN ONCOL, V28, P1099, DOI 10.1200/JCO.2009.25.0597
   Kaufman HL, 2004, J CLIN ONCOL, V22, P2122, DOI 10.1200/JCO.2004.08.083
   Khalili N, 2019, J ONCOL PHARM PRACT, V25, P903, DOI 10.1177/1078155218808080
   Kloss CC, 2013, NAT BIOTECHNOL, V31, P71, DOI 10.1038/nbt.2459
   Kongsted P, 2017, CYTOTHERAPY, V19, P500, DOI 10.1016/j.jcyt.2017.01.007
   Kubler H, 2015, J IMMUNOTHER CANCER, V3, DOI 10.1186/s40425-015-0068-y
   Kwon ED, 2014, LANCET ONCOL, V15, P700, DOI 10.1016/S1470-2045(14)70189-5
   Lanciotti M, 2014, BIOMED RES INT, V2014, DOI 10.1155/2014/486798
   Lemery S, 2017, NEW ENGL J MED, V377, P1409, DOI 10.1056/NEJMp1709968
   Liniger M, 2007, EXPERT REV VACCINES, V6, P255, DOI 10.1586/14760584.6.2.255
   Lubaroff DM, 2009, CLIN CANCER RES, V15, P7375, DOI 10.1158/1078-0432.CCR-09-1910
   Ma QZ, 2014, PROSTATE, V74, P286, DOI 10.1002/pros.22749
   Madan RA, 2008, CLIN CANCER RES, V14, P4526, DOI 10.1158/1078-0432.CCR-07-5048
   Madan RA, 2014, ONCOIMMUNOLOGY, V3, DOI 10.4161/onci.28611
   Madan RA, 2012, LANCET ONCOL, V13, P501, DOI 10.1016/S1470-2045(12)70006-2
   Maloy KJ, 2001, P NATL ACAD SCI USA, V98, P3299, DOI 10.1073/pnas.051630798
   Mandl SJ, 2014, J IMMUNOTHER CANCER, V2, DOI 10.1186/s40425-014-0034-0
   Martin AM, 2015, PROSTATE CANCER P D, V18, P325, DOI 10.1038/pcan.2015.39
   Martini M, 2010, VACCINE, V28, P3548, DOI 10.1016/j.vaccine.2010.03.007
   Massari F, 2016, TARGET ONCOL, V11, P345, DOI 10.1007/s11523-015-0396-3
   Mateo J, 2015, NEW ENGL J MED, V373, P1697, DOI 10.1056/NEJMoa1506859
   McNeel DG, 2009, J CLIN ONCOL, V27, P4047, DOI 10.1200/JCO.2008.19.9968
   Milowsky MI, 2016, UROL ONCOL-SEMIN ORI, V34, DOI 10.1016/j.urolonc.2016.07.005
   Milowsky MI, 2004, J CLIN ONCOL, V22, P2522, DOI 10.1200/JCO.2004.09.154
   Modena A, 2016, ONCOL REV, V10, DOI 10.4081/oncol.2016.293
   Morris MJ, 2012, ANN ONCOL, V23, P2714, DOI 10.1093/annonc/mds078
   Morris MJ, 2005, CLIN CANCER RES, V11, P7454, DOI 10.1158/1078-0432.CCR-05-0826
   Muthumani K, 2017, CANCER IMMUNOL IMMUN, V66, P1577, DOI 10.1007/s00262-017-2042-7
   Neelapu SS, 2018, NAT REV CLIN ONCOL, V15, P47, DOI 10.1038/nrclinonc.2017.148
   Nejadmoghaddam MR, 2017, SCI REP-UK, V7, DOI 10.1038/s41598-017-13682-9
   Ness N, 2017, ONCOTARGET, V8, P26789, DOI 10.18632/oncotarget.15817
   Peng WY, 2016, CANCER DISCOV, V6, P202, DOI 10.1158/2159-8290.CD-15-0283
   Petitprez F, 2019, EUR UROL FOCUS, V5, P192, DOI 10.1016/j.euf.2017.05.013
   Pillai S., 2018, CELLULAR MOL IMMUNOL, P397
   Podrazil M, 2015, ONCOTARGET, V6, P18192, DOI 10.18632/oncotarget.4145
   Prise KM, 2009, NAT REV CANCER, V9, P351, DOI 10.1038/nrc2603
   Quinn P, 2018, LIFE SCI SOC POLICY, V14, DOI 10.1186/s40504-018-0067-0
   Rausch S, 2014, HUM VACC IMMUNOTHER, V10, P3146, DOI 10.4161/hv.29553
   Reits EA, 2006, J EXP MED, V203, P1259, DOI 10.1084/jem.20052494
   Rekoske BT, 2016, CANCER-AM CANCER SOC, V122, P3598, DOI 10.1002/cncr.30250
   Rijnders M, 2017, EUR UROL, V72, P411, DOI 10.1016/j.eururo.2017.06.012
   Rizvi NA, 2015, SCIENCE, V348, P124, DOI 10.1126/science.aaa1348
   Rudd CE, 2009, IMMUNOL REV, V229, P12, DOI 10.1111/j.1600-065X.2009.00770.x
   Sakuishi K, 2010, J EXP MED, V207, P2187, DOI 10.1084/jem.20100643
   Santegoets SJAM, 2013, CANCER IMMUNOL IMMUN, V62, P245, DOI 10.1007/s00262-012-1330-5
   Scarpelli M, 2019, J IMMUNOTHER CANCER, V7, DOI 10.1186/s40425-019-0516-1
   Sharav T, 2007, VACCINE, V25, P3032, DOI 10.1016/j.vaccine.2007.01.033
   Sharma P, 2019, J CLIN ONCOL S, V37
   Shimabukuro-Vornhagen A, 2018, J IMMUNOTHER CANCER, V6, DOI 10.1186/s40425-018-0343-9
   Siegel RL, 2020, CA-CANCER J CLIN, V70, P7, DOI 10.3322/caac.21590
   Siemens DR, 2001, J IMMUNOL, V166, P731, DOI 10.4049/jimmunol.166.2.731
   Slovin SF, 2012, J CLIN ONCOL, V30, DOI 10.1200/jco.2012.30.5_suppl.25
   Small EJ, 2007, CLIN CANCER RES, V13, P1810, DOI 10.1158/1078-0432.CCR-06-2318
   Small EJ, 2015, CLIN CANCER RES, V21, P3862, DOI 10.1158/1078-0432.CCR-15-0079
   Small EJ, 2006, J CLIN ONCOL, V24, P3089, DOI 10.1200/JCO.2005.04.5252
   Stambolic V, 1998, CELL, V95, P29, DOI 10.1016/S0092-8674(00)81780-8
   Stenzl A, 2017, ANN ONCOL S5, V28
   Strasner A, 2015, FRONT ONCOL, V5, DOI 10.3389/fonc.2015.00128
   Strauss J, 2018, CLIN CANCER RES, V24, P1287, DOI 10.1158/1078-0432.CCR-17-2653
   Sutherland JS, 2005, J IMMUNOL, V175, P2741, DOI 10.4049/jimmunol.175.4.2741
   Sweeney CJ, 2020, AM ASS CANC RES AACR
   Tagawa ST, 2013, CLIN CANCER RES, V19, P5182, DOI 10.1158/1078-0432.CCR-13-0231
   Teh BS, 2004, INT J RADIAT ONCOL, V58, P1520, DOI 10.1016/j.ijrobp.2003.09.083
   Topalian SL, 2012, NEW ENGL J MED, V366, P2443, DOI 10.1056/NEJMoa1200690
   Trivedi A, 2017, CTS-CLIN TRANSL SCI, V10, P147, DOI 10.1111/cts.12459
   Tu MM, 2016, FRONT IMMUNOL, V7, DOI 10.3389/fimmu.2016.00166
   Ullah K, 2018, ONCOL REP, V40, P3136, DOI 10.3892/or.2018.6758
   Vaishampayan U, 2015, PROSTATE CANCER, V2015, DOI 10.1155/2015/285193
   van den Eertwegh AJM, 2012, LANCET ONCOL, V13, P509, DOI 10.1016/S1470-2045(12)70007-4
   van Rooij N, 2013, J CLIN ONCOL, V31, pE439, DOI 10.1200/JCO.2012.47.7521
   Vitkin N, 2019, FRONT IMMUNOL, V10, DOI 10.3389/fimmu.2019.00603
   Wargowski E, 2018, J IMMUNOTHER CANCER, V6, DOI 10.1186/s40425-018-0333-y
   Weiner LM, 2010, NAT REV IMMUNOL, V10, P317, DOI 10.1038/nri2744
   Weiss SA, 2015, J CLIN ONCOL, V33
   Yu HY, 2019, ONCOTARGETS THER, V12, P391, DOI 10.2147/OTT.S185556
   Yu SN, 2017, J HEMATOL ONCOL, V10, DOI 10.1186/s13045-017-0522-z
   Zhang Q, 2018, EUR UROL, V73, P648, DOI 10.1016/j.eururo.2017.12.008
   Zhao SG, 2019, JNCI-J NATL CANCER I, V111, P301, DOI 10.1093/jnci/djy141
NR 127
TC 4
Z9 4
U1 0
U2 5
PU SAGE PUBLICATIONS LTD
PI LONDON
PA 1 OLIVERS YARD, 55 CITY ROAD, LONDON EC1Y 1SP, ENGLAND
SN 1756-2872
EI 1756-2880
J9 THER ADV UROL
JI Ther. Adv. Urol.
PD SEP
PY 2020
VL 12
AR 1756287220951404
DI 10.1177/1756287220951404
PG 20
WC Urology & Nephrology
SC Urology & Nephrology
GA NM2IL
UT WOS:000567925600001
PM 32952615
OA Green Published, gold
DA 2021-10-29
ER

PT J
AU Frey, NV
   Gill, S
   Hexner, EO
   Schuster, S
   Nasta, S
   Loren, A
   Svoboda, J
   Stadtmauer, E
   Landsburg, DJ
   Mato, A
   Levine, BL
   Lacey, SF
   Melenhorst, JJ
   Veloso, E
   Gaymon, A
   Pequignot, E
   Shan, XH
   Hwang, WT
   June, CH
   Porter, DL
AF Frey, Noelle, V
   Gill, Saar
   Hexner, Elizabeth O.
   Schuster, Stephen
   Nasta, Sunita
   Loren, Alison
   Svoboda, Jakub
   Stadtmauer, Edward
   Landsburg, Daniel J.
   Mato, Anthony
   Levine, Bruce L.
   Lacey, Simon F.
   Melenhorst, Jan Joseph
   Veloso, Elizabeth
   Gaymon, Avery
   Pequignot, Edward
   Shan, Xinhe
   Hwang, Wei-Ting
   June, Carl H.
   Porter, David L.
TI Long-Term Outcomes From a Randomized Dose Optimization Study of Chimeric
   Antigen Receptor Modified T Cells in Relapsed Chronic Lymphocytic
   Leukemia
SO JOURNAL OF CLINICAL ONCOLOGY
LA English
DT Article
ID REMISSIONS
AB PURPOSE To describe long-term outcomes of anti-CD19 chimeric antigen receptor T (CART) cells in patients with relapsed or refractory chronic lymphocytic leukemia (CLL). METHODS Between January 2013 and June 2016, 42 patients with relapsed or refractory CLL were enrolled in this study and 38 were infused with anti-CD19 CART cells (CART-19). Of these, 28 patients were initially randomly assigned to receive a low (5 x 10(7)) or high (5 x 10(8)) dose of CART-19, and 24 were evaluable for response assessment. After an interim analysis, 10 additional patients received the selected (high) dose and of these, eight were evaluable for response. Patients were followed for a median 31.5 months (range, 2 to 75 months). RESULTS At 4 weeks, the complete and overall responses for the 32 evaluable patients were 28% (90% CI, 16% to 44%) and 44% (90% CI, 29% to 60%), respectively. The median overall survival (OS) for all patients was 64 months; there was no statistically significant difference between low- and high-dose groups (P= .84). Regardless of dose, prolonged survival was observed in patients who achieved a CR versus those who did not (P= .035), with median OS not reached in patients with CR versus 64 months in those without CR. The median progression-free survival was 40.2 months in patients with CR and 1 month in those without a CR (P< .0001). Toxicity was comparable in both dose groups. CONCLUSION In patients with advanced CLL, a 5 x 10(8)dose of CART-19 may be more effective than 5 x 10(7)CART-19 at inducing CR without excessive toxicity. Attainment of a CR after CART-19 infusion, regardless of cell dose, is associated with longer OS and progression-free survival in patients with relapsed CLL.
C1 [Frey, Noelle, V; Gill, Saar; Hexner, Elizabeth O.; Schuster, Stephen; Nasta, Sunita; Loren, Alison; Svoboda, Jakub; Stadtmauer, Edward; Landsburg, Daniel J.; Mato, Anthony; Shan, Xinhe; Porter, David L.] Dept Med, Div Hematol Oncol, Cell Therapy & Transplant Program, Philadelphia, PA USA.
   [Frey, Noelle, V; Gill, Saar; Hexner, Elizabeth O.; Schuster, Stephen; Nasta, Sunita; Loren, Alison; Svoboda, Jakub; Stadtmauer, Edward; Landsburg, Daniel J.; Mato, Anthony; Levine, Bruce L.; Lacey, Simon F.; Melenhorst, Jan Joseph; Pequignot, Edward; Shan, Xinhe; Hwang, Wei-Ting; June, Carl H.; Porter, David L.] Univ Penn, Abramson Canc Ctr, Philadelphia, PA 19104 USA.
   [Gill, Saar; Levine, Bruce L.; Lacey, Simon F.; Melenhorst, Jan Joseph; Veloso, Elizabeth; Gaymon, Avery; Pequignot, Edward; Hwang, Wei-Ting; June, Carl H.] Ctr Cellular Immunotherapies, Dept Pathol & Lab Med, Philadelphia, PA USA.
   Dept Biostat Epidemiol & Informat, Philadelphia, PA USA.
RP Porter, DL (corresponding author), Univ Penn, Perelman Ctr Adv Med, 12 South Tower,3400 Civ Ctr Blvd, Philadelphia, PA 19104 USA.
EM david.porter@.upenn.edu
OI Shan, Xinhe/0000-0003-4976-1735
FU Leukemia & Lymphoma SocietyLeukemia and Lymphoma Society;
   NovartisNovartis
FX Supported by the Leukemia & Lymphoma Society and Novartis.
CR Boyiadzis MM, 2018, J IMMUNOTHER CANCER, V6, DOI 10.1186/s40425-018-0460-5
   Carpenito C, 2009, P NATL ACAD SCI USA, V106, P3360, DOI 10.1073/pnas.0813101106
   Fraietta JA, 2018, NAT MED, V24, P563, DOI 10.1038/s41591-018-0010-1
   Fraietta JA, 2016, BLOOD, V127, P1117, DOI 10.1182/blood-2015-11-679134
   Frey NV, 2020, J CLIN ONCOL, V38, DOI 10.1200/JCO.19.01892
   Gill SI, 2018, AM SOC HEM ANN M SAN
   Hallek M, 2008, BLOOD, V111, P5446, DOI 10.1182/blood-2007-06-093906
   Hallek M, 2018, LANCET, V391, P1524, DOI 10.1016/S0140-6736(18)30422-7
   Kochenderfer JN, 2015, J CLIN ONCOL, V33, P540, DOI 10.1200/JCO.2014.56.2025
   Kochenderfer JN, 2012, BLOOD, V119, P2709, DOI 10.1182/blood-2011-10-384388
   Lee DW, 2019, BIOL BLOOD MARROW TR, V25, P625, DOI 10.1016/j.bbmt.2018.12.758
   Maude SL, 2018, NEW ENGL J MED, V378, P439, DOI 10.1056/NEJMoa1709866
   Maude SL, 2014, NEW ENGL J MED, V371, P1507, DOI 10.1056/NEJMoa1407222
   Neelapu SS, 2017, NEW ENGL J MED, V377, P2531, DOI 10.1056/NEJMoa1707447
   Porter DL, 2015, SCI TRANSL MED, V7, DOI 10.1126/scitranslmed.aac5415
   Schuster SJ, 2019, NEW ENGL J MED, V380, P45, DOI 10.1056/NEJMoa1804980
   SIDDIQI T, 2019, J CLIN ONCOL S, V37
   Turtle CJ, 2017, J CLIN ONCOL, V35, P3010, DOI 10.1200/JCO.2017.72.8519
NR 18
TC 22
Z9 22
U1 0
U2 4
PU AMER SOC CLINICAL ONCOLOGY
PI ALEXANDRIA
PA 2318 MILL ROAD, STE 800, ALEXANDRIA, VA 22314 USA
SN 0732-183X
EI 1527-7755
J9 J CLIN ONCOL
JI J. Clin. Oncol.
PD SEP 1
PY 2020
VL 38
IS 25
BP 2862
EP +
DI 10.1200/JCO.19.03237
PG 16
WC Oncology
SC Oncology
GA NL7CN
UT WOS:000567569100003
PM 32298202
OA Green Published
DA 2021-10-29
ER

PT J
AU Wang, T
   Shen, YF
   Luyten, S
   Yang, YX
   Jiang, XD
AF Wang, Ting
   Shen, Yifei
   Luyten, Sophie
   Yang, Yexin
   Jiang, Xiaodong
TI Tissue-resident memory CD8(+) T cells in cancer immunology and
   immunotherapy
SO PHARMACOLOGICAL RESEARCH
LA English
DT Review
DE Tissue-resident memory T (T-RM) cells; Tumor microenvironment (TME);
   Immune checkpoint blockade (ICB); Chimeric antigen receptor (CAR);
   Adoptive cellular therapy (ACT)
ID TUMOR-INFILTRATING LYMPHOCYTES; TGF-BETA; INTRAEPITHELIAL LYMPHOCYTES;
   FAVORABLE PROGNOSIS; NONLYMPHOID TISSUES; IMMUNE-RESPONSE; DENDRITIC
   CELLS; E-CADHERIN; RM CELLS; EFFECTOR
AB Memory T cells can be generated and remain long-term in different tissues following infection or immunization. Tissue-resident memory T (T-RM) cells are a unique group of memory T cells that form and persist mainly in peripheral non-lymphoid organs. Unlike effector or central memory T (T-EM or T-CM) cells, T-RM cells do not circulate to the blood but can provide a rapid and robust local response to re-infection. Recently, a large body of clinical studies has shown that CD103(+) CD8(+) T-RM -like cells also exist intratumorally and strongly correlate with favorable prognosis in cancer patients. Cancer vaccine-induced CD103(+) CD8(+) T-RM cells have been reported to suppress tumor growth in mouse models. This suggests that CD8(+) T-RM -like cells play a crucial role in cancer immunosurveillance and immunotherapy. In this review, we focus on the features and cytotoxic mechanisms of CDS+ T-RM-like cells in multiple solid tumors and discuss their potential implications for cancer immunotherapy. We believe a better understanding of the generation, function, and longevity of CDS+ T-RM -like cells in the tumor microenvironment will provide new insights for cancer immunotherapies.
C1 [Wang, Ting; Shen, Yifei; Luyten, Sophie; Yang, Yexin; Jiang, Xiaodong] Yale Univ, Dept Immunobiol, Sch Med, TAC 5640,300 Cedar St, New Haven, CT 06519 USA.
   [Wang, Ting] Tianjin Med Univ, Dept Hematol, Gen Hosp, Tianjin 300052, Peoples R China.
RP Jiang, XD (corresponding author), Yale Univ, Dept Immunobiol, Sch Med, TAC 5640,300 Cedar St, New Haven, CT 06519 USA.
EM xiaodong.jiang@yale.edu
CR Adachi T, 2015, NAT MED, V21, P1272, DOI 10.1038/nm.3962
   Almeida L, 2016, SEMIN IMMUNOL, V28, P514, DOI 10.1016/j.smim.2016.10.009
   Amsen D, 2018, NAT IMMUNOL, V19, P538, DOI 10.1038/s41590-018-0114-2
   Ariotti S, 2012, P NATL ACAD SCI USA, V109, P19739, DOI 10.1073/pnas.1208927109
   Bachem A, 2019, IMMUNITY, V51, P285, DOI 10.1016/j.immuni.2019.06.002
   Baeyens A, 2015, TRENDS IMMUNOL, V36, P778, DOI 10.1016/j.it.2015.10.005
   Bankovich AJ, 2010, J BIOL CHEM, V285, P22328, DOI 10.1074/jbc.M110.123299
   Becht E, 2016, CURR OPIN IMMUNOL, V39, P7, DOI 10.1016/j.coi.2015.11.009
   Behr FM, 2019, FRONT IMMUNOL, V10, DOI 10.3389/fimmu.2019.00400
   Behr FM, 2018, FRONT IMMUNOL, V9, DOI 10.3389/fimmu.2018.01770
   Beura LK, 2017, AM J TRANSPLANT, V17, P1167, DOI 10.1111/ajt.14101
   Beura LK, 2018, IMMUNITY, V48, P327, DOI 10.1016/j.immuni.2018.01.015
   Beura LK, 2018, NAT IMMUNOL, V19, P173, DOI 10.1038/s41590-017-0029-3
   Bhattacharyya S, 2015, SCAND J IMMUNOL, V82, P477, DOI 10.1111/sji.12350
   Boddupalli CS, 2016, JCI INSIGHT, V1, DOI 10.1172/jci.insight.88955
   Bosmuller HC, 2016, INT J GYNECOL CANCER, V26, P671, DOI 10.1097/IGC.0000000000000672
   Boutet M, 2016, CANCER RES, V76, P1757, DOI 10.1158/0008-5472.CAN-15-1545
   Brewitz A, 2017, IMMUNITY, V46, P205, DOI 10.1016/j.immuni.2017.01.003
   Bromley SK, 2005, NAT IMMUNOL, V6, P895, DOI 10.1038/ni1240
   Broz ML, 2014, CANCER CELL, V26, P638, DOI 10.1016/j.ccell.2014.09.007
   Canale FP, 2018, CANCER RES, V78, P115, DOI 10.1158/0008-5472.CAN-16-2684
   CEPEK KL, 1994, NATURE, V372, P190, DOI 10.1038/372190a0
   Cheuk S, 2017, IMMUNITY, V46, P287, DOI 10.1016/j.immuni.2017.01.009
   Chew V, 2017, P NATL ACAD SCI USA, V114, pE5900, DOI 10.1073/pnas.1706559114
   Cibrian D, 2017, EUR J IMMUNOL, V47, P946, DOI 10.1002/eji.201646837
   Clarke J, 2019, J EXP MED, V216, P2128, DOI 10.1084/jem.20190249
   Cuburu N, 2012, J CLIN INVEST, V122, P4606, DOI 10.1172/JCI63287
   Dadi S, 2016, CELL, V164, P365, DOI 10.1016/j.cell.2016.01.002
   de Leur K, 2019, SCI REP-UK, V9, DOI 10.1038/s41598-019-42401-9
   Debes GF, 2005, NAT IMMUNOL, V6, P889, DOI 10.1038/ni1238
   Deliyannis G, 2006, EUR J IMMUNOL, V36, P770, DOI 10.1002/eji.200535217
   Djenidi F, 2015, J IMMUNOL, V194, P3475, DOI 10.4049/jimmunol.1402711
   Duhen T, 2018, NAT COMMUN, V9, DOI 10.1038/s41467-018-05072-0
   Dunn GP, 2002, NAT IMMUNOL, V3, P991, DOI 10.1038/ni1102-991
   Edwards J, 2018, CLIN CANCER RES, V24, P3036, DOI 10.1158/1078-0432.CCR-17-2257
   Egelston CA, 2019, JCI INSIGHT, V4, DOI 10.1172/jci.insight.130000
   Emens LA, 2019, JAMA ONCOL, V5, P74, DOI 10.1001/jamaoncol.2018.4224
   Enamorado M, 2017, NAT COMMUN, V8, DOI 10.1038/ncomms16073
   Fergusson JR, 2016, MUCOSAL IMMUNOL, V9, P401, DOI 10.1038/mi.2015.69
   Fernandez-Ruiz D, 2016, IMMUNITY, V45, P889, DOI 10.1016/j.immuni.2016.08.011
   Flood BA, 2019, IMMUNOL REV, V290, P24, DOI 10.1111/imr.12765
   Franciszkiewicz K, 2009, CANCER RES, V69, P6249, DOI 10.1158/0008-5472.CAN-08-3571
   Frank MJ, 2018, CANCER DISCOV, V8, P1258, DOI 10.1158/2159-8290.CD-18-0743
   Fu QF, 2019, ONCOIMMUNOLOGY, V8, DOI 10.1080/2162402X.2019.1593806
   Galon J, 2013, IMMUNITY, V39, P11, DOI 10.1016/j.immuni.2013.07.008
   Galvez-Cancino F, 2018, ONCOIMMUNOLOGY, V7, DOI 10.1080/2162402X.2018.1442163
   Ganesan AP, 2017, NAT IMMUNOL, V18, P940, DOI 10.1038/ni.3775
   Ge CH, 2019, CELL REP, V29, P4236, DOI 10.1016/j.celrep.2019.11.103
   Gebhardt T, 2013, TRENDS IMMUNOL, V34, P27, DOI 10.1016/j.it.2012.08.008
   Gebhardt T, 2009, NAT IMMUNOL, V10, P524, DOI 10.1038/ni.1718
   Ghoneim HE, 2017, CELL, V170, DOI 10.1016/j.cell.2017.06.007
   Grosser R, 2019, CANCER CELL, V36, P471, DOI 10.1016/j.ccell.2019.09.006
   Guo XY, 2018, NAT MED, V24, P978, DOI 10.1038/s41591-018-0045-3
   Han SJ, 2017, IMMUNITY, V47, P1154, DOI 10.1016/j.immuni.2017.11.009
   Harrison OJ, 2019, SCIENCE, V363, P43, DOI 10.1126/science.aat6280
   Hartana CA, 2018, CLIN EXP IMMUNOL, V194, P39, DOI 10.1111/cei.13183
   Hashimoto M, 2018, ANNU REV MED, V69, P301, DOI 10.1146/annurev-med-012017-043208
   Hayward SL, 2018, J IMMUNOL, V200
   Heim L, 2018, CANCER RES, V78, P3619, DOI 10.1158/0008-5472.CAN-17-3297
   Herndler-Brandstetter D, 2018, IMMUNITY, V48, P716, DOI 10.1016/j.immuni.2018.03.015
   Hombrink P, 2016, NAT IMMUNOL, V17, P1467, DOI 10.1038/ni.3589
   Hu YH, 2015, J IMMUNOL, V194, P2407, DOI 10.4049/jimmunol.1402369
   Im SJ, 2016, NATURE, V537, P417, DOI 10.1038/nature19330
   Innocentin YLS, 2011, CELL, V147, P629, DOI 10.1016/j.cell.2011.09.025
   Jansen CS, 2019, NATURE, V576, P465, DOI 10.1038/s41586-019-1836-5
   Jiang XD, 2019, J EXP MED, V216, P2854, DOI 10.1084/jem.20190801
   Jiang XD, 2012, NATURE, V483, P227, DOI 10.1038/nature10851
   Jiaqiang, 2019, J IMMUNOTHER CANCER, V7, DOI 10.1186/s40425-019-0814-7
   Joshi NS, 2007, IMMUNITY, V27, P281, DOI 10.1016/j.immuni.2007.07.010
   June CH, 2018, SCIENCE, V359, P1361, DOI 10.1126/science.aar6711
   Kaech SM, 2002, CELL, V111, P837, DOI 10.1016/S0092-8674(02)01139-X
   Kaech SM, 2003, NAT IMMUNOL, V4, P1191, DOI 10.1038/ni1009
   Klonowski KD, 2004, IMMUNITY, V20, P551, DOI 10.1016/S1074-7613(04)00103-7
   Koh J, 2017, ONCOTARGET, V8, P13762, DOI 10.18632/oncotarget.14632
   Komdeur FL, 2017, ONCOIMMUNOLOGY, V6, DOI 10.1080/2162402X.2017.1338230
   Komdeur FL, 2016, ONCOTARGET, V7, P75130, DOI 10.18632/oncotarget.12077
   Kumar BV, 2017, CELL REP, V20, P2921, DOI 10.1016/j.celrep.2017.08.078
   Laban S, 2018, CLIN CANCER RES, V24, P505, DOI 10.1158/1078-0432.CCR-17-2991
   Laidlaw BJ, 2014, IMMUNITY, V41, P633, DOI 10.1016/j.immuni.2014.09.007
   Le Floc'h A, 2007, J EXP MED, V204, P559, DOI 10.1084/jem.20061524
   Li HJ, 2019, CELL, V176, P775, DOI 10.1016/j.cell.2018.11.043
   Liu LZ, 2010, NAT MED, V16, P224, DOI 10.1038/nm.2078
   Ma CY, 2017, J IMMUNOL, V198, P749, DOI 10.4049/jimmunol.1601500
   Mackay LK, 2016, SCIENCE, V352, P459, DOI 10.1126/science.aad2035
   Mackay LK, 2015, IMMUNITY, V43, P1101, DOI 10.1016/j.immuni.2015.11.008
   Mackay LK, 2015, J IMMUNOL, V194, P2059, DOI 10.4049/jimmunol.1402256
   Mackay LK, 2013, NAT IMMUNOL, V14, P1294, DOI 10.1038/ni.2744
   Mackay LK, 2012, P NATL ACAD SCI USA, V109, P7037, DOI 10.1073/pnas.1202288109
   Malik BT, 2017, SCI IMMUNOL, V2, DOI 10.1126/sciimmunol.aam6346
   Mani V, 2019, SCIENCE, V366, P202, DOI 10.1126/science.aav5728
   Mann JE, 2019, CANCER IMMUNOL IMMUN, V68, P213, DOI 10.1007/s00262-018-2256-3
   Martinez M, 2019, FRONT IMMUNOL, V10, DOI 10.3389/fimmu.2019.00128
   Masopust D, 2001, SCIENCE, V291, P2413, DOI 10.1126/science.1058867
   Masopust D, 2010, J EXP MED, V207, P553, DOI 10.1084/jem.20090858
   Meharra EJ, 2000, CELL IMMUNOL, V201, P1, DOI 10.1006/cimm.2000.1630
   Menares E, 2019, NAT COMMUN, V10, DOI 10.1038/s41467-019-12319-x
   Miller BC, 2019, NAT IMMUNOL, V20, P326, DOI 10.1038/s41590-019-0312-6
   Miller MJ, 2020, DEEP-SEA RES PT I, V159, DOI 10.1016/j.dsr.2020.103240
   Milner JJ, 2017, NATURE, V552, P253, DOI 10.1038/nature24993
   Mlecnik B, 2014, SCI TRANSL MED, V6, DOI 10.1126/scitranslmed.3007240
   Mueller SN, 2016, NAT REV IMMUNOL, V16, P79, DOI 10.1038/nri.2015.3
   Murray T, 2016, FRONT IMMUNOL, V7, DOI 10.3389/fimmu.2016.00573
   Nizard M, 2017, NAT COMMUN, V8, DOI 10.1038/ncomms15221
   O'Sullivan D, 2014, IMMUNITY, V41, P75, DOI 10.1016/j.immuni.2014.06.005
   Pan YD, 2017, NATURE, V543, P252, DOI 10.1038/nature21379
   Park CO, 2015, NAT MED, V21, P688, DOI 10.1038/nm.3883
   Park SL, 2019, TRENDS IMMUNOL, V40, P735, DOI 10.1016/j.it.2019.06.002
   Park SL, 2019, NATURE, V565, P366, DOI 10.1038/s41586-018-0812-9
   Park SL, 2018, NAT IMMUNOL, V19, P183, DOI 10.1038/s41590-017-0027-5
   Park SL, 2016, IMMUNOL CELL BIOL, V94, P975, DOI 10.1038/icb.2016.60
   Peske JD, 2015, ADV CANCER RES, V128, P263, DOI 10.1016/bs.acr.2015.05.001
   Purwar R, 2011, PLOS ONE, V6, DOI 10.1371/journal.pone.0016245
   Quinn E, 2003, EUR J CANCER, V39, P469, DOI 10.1016/S0959-8049(02)00633-0
   Reinhardt RL, 2001, NATURE, V410, P101, DOI 10.1038/35065111
   Rodriguez-Garcia M, 2018, AGING CELL, V17, DOI 10.1111/acel.12733
   Rosato PC, 2019, NAT COMMUN, V10, DOI 10.1038/s41467-019-08534-1
   Rosenberg SA, 2014, NAT REV CLIN ONCOL, V11, P630, DOI 10.1038/nrclinonc.2014.174
   Sallusto F, 1999, NATURE, V401, P708, DOI 10.1038/44385
   Sandoval F, 2013, SCI TRANSL MED, V5, DOI 10.1126/scitranslmed.3004888
   Santegoets SJ, 2019, CLIN CANCER RES, V25, P240, DOI 10.1158/1078-0432.CCR-18-1749
   Sathaliyawala T, 2013, IMMUNITY, V38, P187, DOI 10.1016/j.immuni.2012.09.020
   Savas P, 2018, NAT MED, V24, P986, DOI 10.1038/s41591-018-0078-7
   Schenkel JM, 2016, J IMMUNOL, V196, P3920, DOI 10.4049/jimmunol.1502337
   Schenkel JM, 2014, IMMUNITY, V41, P886, DOI 10.1016/j.immuni.2014.12.007
   Schenkel JM, 2014, SCIENCE, V346, P98, DOI 10.1126/science.1254536
   Schenkel JM, 2014, J IMMUNOL, V192, P2961, DOI 10.4049/jimmunol.1400003
   Schenkel JM, 2013, NAT IMMUNOL, V14, P509, DOI 10.1038/ni.2568
   Schmid P, 2018, NEW ENGL J MED, V379, P2108, DOI 10.1056/NEJMoa1809615
   Shane HL, 2014, FRONT IMMUNOL, V5, DOI 10.3389/fimmu.2014.00320
   Sheridan BS, 2014, IMMUNITY, V40, P747, DOI 10.1016/j.immuni.2014.03.007
   Shin H, 2016, NAT COMMUN, V7, DOI 10.1038/ncomms13346
   Shin HN, 2012, NATURE, V491, P463, DOI 10.1038/nature11522
   Shiow L. R., 2006, NATURE, V440, P540
   Siddiqui I, 2019, IMMUNITY, V50, P195, DOI 10.1016/j.immuni.2018.12.021
   Simoni Y, 2018, NATURE, V557, P575, DOI 10.1038/s41586-018-0130-2
   Singer M, 2016, CELL, V166, P1500, DOI 10.1016/j.cell.2016.08.052
   Sjodahl G, 2014, UROL ONCOL-SEMIN ORI, V32, P791, DOI 10.1016/j.urolonc.2014.02.007
   Skon CN, 2013, NAT IMMUNOL, V14, P1285, DOI 10.1038/ni.2745
   Slutter B, 2013, IMMUNITY, V39, P939, DOI 10.1016/j.immuni.2013.09.013
   Snyder ME, 2019, CURR OPIN IMMUNOL, V59, P101, DOI 10.1016/j.coi.2019.05.011
   Snyder ME, 2019, SCI IMMUNOL, V4, DOI 10.1126/sciimmunol.aav5581
   Spranger S, 2017, CANCER CELL, V31, P711, DOI 10.1016/j.ccell.2017.04.003
   Steinbach K, 2016, J EXP MED, V213, P1571, DOI 10.1084/jem.20151916
   Steinert EM, 2015, CELL, V161, P737, DOI 10.1016/j.cell.2015.03.031
   Szabo PA, 2019, NAT COMMUN, V10, DOI 10.1038/s41467-019-12464-3
   Tan JT, 2002, J EXP MED, V195, P1523, DOI 10.1084/jem.20020066
   Tian Y, 2019, ONCOIMMUNOLOGY, V8, DOI 10.1080/2162402X.2018.1538440
   Turner DL, 2014, IMMUNOL REV, V258, P150, DOI 10.1111/imr.12149
   Utzschneider DT, 2016, IMMUNITY, V45, P415, DOI 10.1016/j.immuni.2016.07.021
   Wakim LM, 2010, P NATL ACAD SCI USA, V107, P17872, DOI 10.1073/pnas.1010201107
   Wang B, 2015, J UROLOGY, V194, P556, DOI 10.1016/j.juro.2015.02.2941
   Wang ZQ, 2016, CLIN CANCER RES, V22, P6290, DOI 10.1158/1078-0432.CCR-16-0732
   Webb JR, 2016, GYNECOL ONCOL, V141, P293, DOI 10.1016/j.ygyno.2016.03.008
   Webb JR, 2015, CANCER IMMUNOL RES, V3, P926, DOI 10.1158/2326-6066.CIR-14-0239
   Webb JR, 2014, ONCOIMMUNOLOGY, V3, DOI 10.4161/onci.27668
   Webb JR, 2014, CLIN CANCER RES, V20, P434, DOI 10.1158/1078-0432.CCR-13-1877
   Webb JR, 2010, GYNECOL ONCOL, V118, P228, DOI 10.1016/j.ygyno.2010.05.016
   Wei SC, 2018, CANCER DISCOV, V8, P1069, DOI 10.1158/2159-8290.CD-18-0367
   Weisberg SP, 2019, CELL REP, V29, P3916, DOI 10.1016/j.celrep.2019.11.056
   Welters MJP, 2018, CLIN CANCER RES, V24, P634, DOI 10.1158/1078-0432.CCR-17-2140
   Workel HH, 2016, EUR J CANCER, V60, P1, DOI 10.1016/j.ejca.2016.02.026
   Wu T, 2014, J LEUKOCYTE BIOL, V95, P215, DOI 10.1189/jlb.0313180
   Wu TC, 2014, CANCER IMMUNOL RES, V2, P487, DOI 10.1158/2326-6066.CIR-13-0217
   Wu XJ, 2018, FRONT IMMUNOL, V9, DOI 10.3389/fimmu.2018.02093
   Xiao Y, 2019, J DENT RES, V98, P1480, DOI 10.1177/0022034519882618
   Yang F, 2016, ADV EXP MED BIOL, V909, P169, DOI 10.1007/978-94-017-7555-7_4
   Yang L, 2010, TRENDS IMMUNOL, V31, P220, DOI 10.1016/j.it.2010.04.002
   Zaid A, 2014, P NATL ACAD SCI USA, V111, P5307, DOI 10.1073/pnas.1322292111
   Zhang L, 2018, NATURE, V564, P268, DOI 10.1038/s41586-018-0694-x
   Zitvogel L, 2013, IMMUNITY, V39, P74, DOI 10.1016/j.immuni.2013.06.014
   Zuber J, 2016, SCI IMMUNOL, V1, DOI 10.1126/sciimmunol.aah3732
NR 171
TC 6
Z9 7
U1 3
U2 19
PU ACADEMIC PRESS LTD- ELSEVIER SCIENCE LTD
PI LONDON
PA 24-28 OVAL RD, LONDON NW1 7DX, ENGLAND
SN 1043-6618
J9 PHARMACOL RES
JI Pharmacol. Res.
PD SEP
PY 2020
VL 159
AR 104876
DI 10.1016/j.phrs.2020.104876
PG 11
WC Pharmacology & Pharmacy
SC Pharmacology & Pharmacy
GA NK0KB
UT WOS:000566429500008
PM 32422340
DA 2021-10-29
ER

PT J
AU Hsu, K
   Middlemiss, S
   Saletta, F
   Gottschalk, S
   McCowage, GB
   Kramer, B
AF Hsu, Kenneth
   Middlemiss, Shiloh
   Saletta, Federica
   Gottschalk, Stephen
   McCowage, Geoffrey B.
   Kramer, Belinda
TI Chimeric Antigen Receptor-modified T cells targeting EphA2 for the
   immunotherapy of paediatric bone tumours
SO CANCER GENE THERAPY
LA English
DT Article
ID FUNCTIONAL-ANALYSIS; TYROSINE KINASE; IN-VIVO; OSTEOSARCOMA; EXPRESSION;
   GLIOBLASTOMA; EPHRINS; LIGAND
AB Chimeric Antigen Receptor (CAR) T-cell therapy, as an approved treatment option for patients with B cell malignancies, demonstrates that genetic modification of autologous immune cells is an effective anti-cancer regimen. Erythropoietin-producing Hepatocellular receptor tyrosine kinase class A2 (EphA2) is a tumour associated antigen expressed on a range of sarcomas, including paediatric osteosarcoma (OS) and Ewing sarcoma (ES). We tested human EphA2 directed CAR T cells for their capacity to target and kill human OS and ES tumour cells using in vitro and in vivo assays, demonstrating that EphA2 CAR T cells have potent anti-tumour efficacy in vitro and can eliminate established OS and ES tumours in vivo in a dose and delivery route dependent manner. Next, in an aggressive metastatic OS model we demonstrated that systemically infused EphA2 CAR T cells can traffic to and eradicate tumour deposits in murine livers and lungs. These results support further pre-clinical evaluation of EphA2 CAR T cells to inform the design of early phase clinical trial protocols to test the feasibility and safety of this immune cell therapy in paediatric bone sarcoma patients.
C1 [Hsu, Kenneth; Middlemiss, Shiloh; Saletta, Federica; Kramer, Belinda] Childrens Hosp Westmead, Childrens Canc Res Unit, Kids Res, Westmead, NSW 2145, Australia.
   [Gottschalk, Stephen] St Jude Childrens Res Hosp, Dept Bone Marrow Transplant & Cellular Therapy, 332 N Lauderdale St, Memphis, TN 38105 USA.
   [McCowage, Geoffrey B.] Childrens Hosp Westmead, Childrens Canc Ctr, Westmead, NSW 2145, Australia.
RP Kramer, B (corresponding author), Childrens Hosp Westmead, Childrens Canc Res Unit, Kids Res, Westmead, NSW 2145, Australia.
EM Belinda.Kramer@health.nsw.gov.au
RI McCowage, Geoffrey/ABB-5072-2020; Hsu, Kenneth/ABA-4079-2020; Keerthi,
   Dinesh/ABH-1420-2020; Gottschalk, Stephen/M-9343-2018
OI McCowage, Geoffrey/0000-0003-3471-8443; Gottschalk,
   Stephen/0000-0003-3991-7468; Saletta, Federica/0000-0003-0598-3504
FU The Kid's Cancer Project (TKCP); Cancer Institute NSW through The Kid's
   Cancer Alliance (KCA); Australian and New Zealand Sarcoma Association
   (ANZSA)
FX This work was funded by project grants received from The Kid's Cancer
   Project (TKCP), Cancer Institute NSW through The Kid's Cancer Alliance
   (KCA) and The Australian and New Zealand Sarcoma Association (ANZSA).
CR Ahmed N, 2015, J CLIN ONCOL, V33, P1688, DOI 10.1200/JCO.2014.58.0225
   Ahmed N, 2009, MOL THER, V17, P1779, DOI 10.1038/mt.2009.133
   Alves PMS, 2003, CANCER RES, V63, P8476
   Annunziata Christina M, 2013, Invest New Drugs, V31, P77, DOI 10.1007/s10637-012-9801-2
   Brannan JM, 2009, CANCER PREV RES, V2, P1039, DOI 10.1158/1940-6207.CAPR-09-0212
   Chow KKH, 2013, MOL THER, V21, P629, DOI 10.1038/mt.2012.210
   Coffman KT, 2003, CANCER RES, V63, P7907
   Damschroder MM, 2007, MOL IMMUNOL, V44, P3049, DOI 10.1016/j.molimm.2006.12.019
   Donovan LK, 2020, NAT MED, V26, P720, DOI 10.1038/s41591-020-0827-2
   Dunne PD, 2016, CLIN CANCER RES, V22, P230, DOI 10.1158/1078-0432.CCR-15-0603
   Duxbury MS, 2004, ONCOGENE, V23, P1448, DOI 10.1038/sj.onc.1207247
   Flanagan JG, 1998, ANNU REV NEUROSCI, V21, P309, DOI 10.1146/annurev.neuro.21.1.309
   Fritsche-Guenther R, 2010, HISTOPATHOLOGY, V57, P836, DOI 10.1111/j.1365-2559.2010.03713.x
   Fritzsching B, 2015, ONCOIMMUNOLOGY, V4, DOI 10.4161/2162402X.2014.990800
   Garcia-Monclus S, 2018, INT J CANCER, V143, P1188, DOI 10.1002/ijc.31405
   Herrem CJ, 2005, CLIN CANCER RES, V11, P226
   Huang X, 2015, PLOS ONE, V10, DOI 10.1371/journal.pone.0133152
   Incerti M, 2017, J MED CHEM, V60, P787, DOI 10.1021/acs.jmedchem.6b01642
   Jackson D, 2008, CANCER RES, V68, P9367, DOI 10.1158/0008-5472.CAN-08-1933
   Kailayangiri S, 2012, BRIT J CANCER, V106, P1123, DOI 10.1038/bjc.2012.57
   Kang BH, 2013, SCI SIGNAL, V6, DOI 10.1126/scisignal.2003624
   Kinch MS, 2003, CLIN CANCER RES, V9, P613
   Krenciute G, 2016, MOL THER, V24, P354, DOI 10.1038/mt.2015.199
   Lee JW, 2009, JNCI-J NATL CANCER I, V101, P1193, DOI 10.1093/jnci/djp231
   Li N, 2018, TRANSL ONCOL, V11, P11, DOI 10.1016/j.tranon.2017.10.009
   LINDBERG RA, 1990, MOL CELL BIOL, V10, P6316, DOI 10.1128/MCB.10.12.6316
   Machado I, 2018, VIRCHOWS ARCH, V472, P815, DOI 10.1007/s00428-018-2316-2
   Maude SL, 2018, NEW ENGL J MED, V378, P439, DOI 10.1056/NEJMoa1709866
   Parri M, 2009, CANCER RES, V69, P2072, DOI 10.1158/0008-5472.CAN-08-1845
   Pasquale EB, 2010, NAT REV CANCER, V10, P165, DOI 10.1038/nrc2806
   Paszkiewicz PJ, 2016, J CLIN INVEST, V126, P4262, DOI 10.1172/JCI84813
   Pollack IF, 2016, NEURO-ONCOLOGY, V18, P1157, DOI 10.1093/neuonc/now026
   PosthumaDeBoer J, 2013, BRIT J CANCER, V109, P2142, DOI 10.1038/bjc.2013.578
   Puttick S, 2015, MOL IMAGING, V14, P385, DOI 10.2310/7290.2015.00008
   RIVOLTINI L, 1992, CANCER IMMUNOL IMMUN, V34, P241, DOI 10.1007/BF01741792
   Sainz-Jaspeado M, 2013, PLOS ONE, V8, DOI 10.1371/journal.pone.0071449
   Saletta F, 2017, JCO PRECIS ONCOL, V1, DOI 10.1200/PO.16.00049
   Shi H, 2018, J THORAC DIS, V10, P2779, DOI 10.21037/jtd.2018.04.91
   Tandon M, 2011, EXPERT OPIN THER TAR, V15, P31, DOI 10.1517/14728222.2011.538682
   Thaker PH, 2004, CLIN CANCER RES, V10, P5145, DOI 10.1158/1078-0432.CCR-03-0589
   Theoleyre S, 2005, BMC CANCER, V5, DOI 10.1186/1471-2407-5-123
   Trieb K, 1998, PATHOL RES PRACT, V194, P679, DOI 10.1016/S0344-0338(98)80126-X
   Wang LF, 2008, ONCOL REP, V19, P151
   Wang XL, 2011, BLOOD, V118, P1255, DOI 10.1182/blood-2011-02-337360
   Wesa AK, 2008, J IMMUNOL, V181, P7721, DOI 10.4049/jimmunol.181.11.7721
   Wykosky J, 2008, MOL CANCER RES, V6, P1795, DOI 10.1158/1541-7786.MCR-08-0244
   Yi ZZ, 2018, MOL THER-METH CLIN D, V9, P70, DOI 10.1016/j.omtm.2018.01.009
   Zelinski DP, 2001, CANCER RES, V61, P2301
   Zou CY, 2012, CANCER-AM CANCER SOC, V118, P1845, DOI 10.1002/cncr.26486
NR 49
TC 7
Z9 7
U1 0
U2 6
PU SPRINGERNATURE
PI LONDON
PA CAMPUS, 4 CRINAN ST, LONDON, N1 9XW, ENGLAND
SN 0929-1903
EI 1476-5500
J9 CANCER GENE THER
JI Cancer Gene Ther.
PD APR
PY 2021
VL 28
IS 3-4
BP 321
EP 334
DI 10.1038/s41417-020-00221-4
EA SEP 2020
PG 14
WC Biotechnology & Applied Microbiology; Oncology; Genetics & Heredity;
   Medicine, Research & Experimental
SC Biotechnology & Applied Microbiology; Oncology; Genetics & Heredity;
   Research & Experimental Medicine
GA RP6WQ
UT WOS:000565099500001
PM 32873870
OA Green Published, Bronze
DA 2021-10-29
ER

PT J
AU Maakaron, JE
   Rogosheske, J
   Long, MX
   Bachanova, V
   Mims, AS
AF Maakaron, Joseph E.
   Rogosheske, John
   Long, Meixiao
   Bachanova, Veronika
   Mims, Alice S.
TI CD33-Targeted Therapies: Beating the Disease or Beaten to Death?
SO JOURNAL OF CLINICAL PHARMACOLOGY
LA English
DT Review
DE 161533 TriKE; acute myeloid leukemia; AMG 330; AMV564; AVE9633; CD33;
   chimeric antigen receptor T-cell therapies; gemtuzumab ozogamicin;
   IMGN779; lintuzumab; SGN-CD33A; vadastuximab talirine
ID ACUTE MYELOID-LEUKEMIA; ANTI-CD33 MONOCLONAL-ANTIBODY; MODIFIED T-CELLS;
   GEMTUZUMAB OZOGAMICIN; DOSE CYTARABINE; DRUG CONJUGATE; M195 ANTI-CD33;
   KILLER-CELLS; RECEPTOR; CHEMOTHERAPY
AB CD33 is a transmembrane protein that is found on cells of myeloid lineage. It is also intensely expressed on acute myeloid leukemia (AML) progenitor cells but not on normal stem cells. It internalizes on binding and dimerization, making it a specific and ideal target for AML therapeutics and drug delivery. Several targeted therapies have been tested and many are still currently in development. Gemtuzumab ozogamicin was the first and only CD33-directed antibody-drug conjugate to be US Food and Drug Administration approved for AML. Other targeted agents have not achieved such success. Promising new strategies include cellular therapy mechanisms and linker molecules. This is an exciting target that requires a considerable amount of precision to yield clinical benefit.
C1 [Maakaron, Joseph E.; Rogosheske, John; Bachanova, Veronika] Univ Minnesota, Minneapolis, MN USA.
   [Long, Meixiao; Mims, Alice S.] Ohio State Univ, Columbus, OH 43210 USA.
RP Maakaron, JE (corresponding author), Univ Minnesota, Div Hematol Oncol & Transplantat, 420 Delaware St SE,MMC 480, Minneapolis, MN 55455 USA.
EM maaka001@umn.edu
OI Maakaron, Joseph/0000-0002-1732-6694
CR Amadori S, 2016, J CLIN ONCOL, V34, P972, DOI 10.1200/JCO.2015.64.0060
   ANDREWS RG, 1989, J EXP MED, V169, P1721, DOI 10.1084/jem.169.5.1721
   [Anonymous], 2018, REUTERS
   [Anonymous], ADC REV
   APPELBAUM FR, 1992, TRANSPLANTATION, V54, P829, DOI 10.1097/00007890-199211000-00012
   ATALLAH EL, 2018, BLOOD S, V132, DOI DOI 10.1182/BLOOD-2018-99-111951
   Barrett DM, 2014, ANNU REV MED, V65, P333, DOI 10.1146/annurev-med-060512-150254
   Biddle-Snead C, 2017, CANCER RES, V77, DOI 10.1158/1538-7445.AM2017-CT120
   Blum W, 2018, BLOOD, V132, DOI 10.1182/blood-2018-99-116199
   Bross PF, 2001, CLIN CANCER RES, V7, P1490
   Burnett AK, 2011, J CLIN ONCOL, V29, P369, DOI 10.1200/JCO.2010.31.4310
   Candoni A, 2018, AM J HEMATOL, V93, P655, DOI 10.1002/ajh.25057
   Cao HA, 2011, IMMUNOLOGY, V132, P18, DOI 10.1111/j.1365-2567.2010.03368.x
   CARON PC, 1992, CANCER RES, V52, P6761
   CARON PC, 1994, BLOOD, V83, P1760
   Caron PC, 1998, CLIN CANCER RES, V4, P1421
   Castaigne S, 2012, LANCET, V379, P1508, DOI 10.1016/S0140-6736(12)60485-1
   Chen YM, 2013, LEUKEMIA LYMPHOMA, V54, P1411, DOI 10.3109/10428194.2012.745525
   Chmielewski M, 2015, EXPERT OPIN BIOL TH, V15, P1145, DOI 10.1517/14712598.2015.1046430
   Cortes JE, 2018, BLOOD, V132, DOI 10.1182/blood-2018-99-112891
   De Kouchkovsky I, 2016, BLOOD CANCER J, V6, DOI 10.1038/bcj.2016.50
   Deangelo D, 2003, J CLIN ONCOL, V22, p578a
   Dohner H, 2010, BLOOD, V115, P453, DOI 10.1182/blood-2009-07-235358
   Dutour A, 2012, Adv Hematol, V2012, P683065, DOI 10.1155/2012/683065
   Feldman E, 2003, LEUKEMIA, V17, P314, DOI 10.1038/sj.leu.2402803
   Feldman EJ, 2005, J CLIN ONCOL, V23, P4110, DOI 10.1200/JCO.2005.09.133
   FELICES M, 2016, BLOOD, V128
   Fenton C, 2006, BIODRUGS, V20, P137, DOI 10.2165/00063030-200620020-00007
   GRIFFIN JD, 1984, LEUKEMIA RES, V8, P521, DOI 10.1016/0145-2126(84)90001-8
   Grupp SA, 2013, NEW ENGL J MED, V368, P1509, DOI 10.1056/NEJMoa1215134
   Harrington KH, 2015, PLOS ONE, V10, DOI 10.1371/journal.pone.0135945
   Kalos M, 2011, SCI TRANSL MED, V3, DOI 10.1126/scitranslmed.3002842
   Kovtun Y, 2018, MOL CANCER THER, V17, P1271, DOI 10.1158/1535-7163.MCT-17-1077
   Lambert J, 2019, HAEMATOLOGICA, V104, P113, DOI 10.3324/haematol.2018.188888
   Lapusan S, 2012, INVEST NEW DRUG, V30, P1121, DOI 10.1007/s10637-011-9670-0
   Liu F, 2018, BLOOD, V132, DOI 10.1182/blood-2018-99-110579
   Lowenberg B, 1999, NEW ENGL J MED, V341, P1051, DOI 10.1056/NEJM199909303411407
   Marin V, 2010, HAEMATOL-HEMATOL J, V95, P2144, DOI 10.3324/haematol.2010.026310
   McGavin JK, 2001, DRUGS, V61, P1317, DOI 10.2165/00003495-200161090-00007
   Medeiros BC, 2018, CL LYMPH MYELOM LEUK, V18, P346, DOI 10.1016/j.clml.2018.02.017
   Nachar VR, 2017, LEUKEMIA RES, V63, P56, DOI 10.1016/j.leukres.2017.10.017
   O'Hear C, 2015, HAEMATOLOGICA, V100, P336, DOI 10.3324/haematol.2014.112748
   Paul SP, 2000, BLOOD, V96, P483
   Petersdorf SH, 2013, BLOOD, V121, P4854, DOI 10.1182/blood-2013-01-466706
   Pilorge S, 2014, AM J HEMATOL, V89, P399, DOI 10.1002/ajh.23653
   Raza A, 2009, LEUKEMIA LYMPHOMA, V50, P1336, DOI 10.1080/10428190903050013
   SABBATH KD, 1985, J CLIN INVEST, V75, P746, DOI 10.1172/JCI111756
   Sekeres MA, 2013, HAEMATOLOGICA, V98, P119, DOI 10.3324/haematol.2012.066613
   Shah A, 2013, BRIT J HAEMATOL, V162, P509, DOI 10.1111/bjh.12425
   Sievers EL, 1999, BLOOD, V93, P3678, DOI 10.1182/blood.V93.11.3678
   Sievers EL, 2001, J CLIN ONCOL, V19, P3244, DOI 10.1200/JCO.2001.19.13.3244
   Stein EM, 2018, BLOOD, V131, P387, DOI 10.1182/blood-2017-06-789800
   Sutherland MSK, 2013, BLOOD, V122, P1455, DOI 10.1182/blood-2013-03-491506
   Vallera DA, 2016, CLIN CANCER RES, V22, P3440, DOI 10.1158/1078-0432.CCR-15-2710
   Vasu S, 2016, BLOOD, V127, P2879, DOI 10.1182/blood-2015-11-680546
   Vitale C, 1999, P NATL ACAD SCI USA, V96, P15091, DOI 10.1073/pnas.96.26.15091
   von Gunten S, 2008, ANN NY ACAD SCI, V1143, P61, DOI 10.1196/annals.1443.011
   Walter RB, 2005, BLOOD, V105, P1295, DOI 10.1182/blood-2004-07-2784
   Wang QS, 2015, MOL THER, V23, P184, DOI 10.1038/mt.2014.164
   Westervelt P, PHASE 1 1 IN HUMAN T
NR 60
TC 1
Z9 1
U1 0
U2 1
PU WILEY
PI HOBOKEN
PA 111 RIVER ST, HOBOKEN 07030-5774, NJ USA
SN 0091-2700
EI 1552-4604
J9 J CLIN PHARMACOL
JI J. Clin. Pharmacol.
PD JAN
PY 2021
VL 61
IS 1
BP 7
EP 17
DI 10.1002/jcph.1730
EA SEP 2020
PG 11
WC Pharmacology & Pharmacy
SC Pharmacology & Pharmacy
GA PB7LD
UT WOS:000564544600001
PM 32875599
DA 2021-10-29
ER

PT J
AU Rust, BJ
   Kiem, HP
   Uldrick, TS
AF Rust, Blake J.
   Kiem, Hans-Peter
   Uldrick, Thomas S.
TI CAR T-cell therapy for cancer and HIV through novel approaches to
   HIV-associated haematological malignancies
SO LANCET HAEMATOLOGY
LA English
DT Review
ID KAPOSIS-SARCOMA; INFECTED PATIENTS; ANTIRETROVIRAL THERAPY;
   HODGKIN-LYMPHOMA; DNA-SEQUENCES; AIDS; VIRUS; SURVIVAL; CD4(+);
   REPERTOIRE
AB People living with HIV are a global population with increased cancer risk but their access to modern immunotherapies for cancer treatment has been limited by socioeconomic factors and inadequate research to support safety and efficacy in this population. These immunotherapies include immune checkpoint inhibitors and advances in cellular immunotherapy, particularly chimeric antigen receptor (CAR) T-cell therapy. Despite the field of cancer immunotherapy rapidly expanding with ongoing clinical trials, people with HIV are often excluded from such trials. In 2019, post-approval evaluation of anti-CD19 CART-cell therapy in people with HIV and aggressive B-cell lymphoma showed the feasibility of CART-cell therapy for cancer in this excluded group. Along with expanded treatment options for people with HIV is the ability to assess the effects of immunotherapy on the latent HIV reservoir, with certain immunotherapies showing the ability to alleviate this burden. This Series paper addresses the increased cancer burden in people with HIV, the increasing evidence for the safety and efficacy of immunotherapies in the context of HIV and cancer, and opportunities for novel applications of CAR-T therapy for the treatment of both haematological malignancies and HIV.
C1 [Rust, Blake J.; Kiem, Hans-Peter] Clin Res Div, Seattle, WA USA.
   [Uldrick, Thomas S.] Vaccine & Infect Dis Div, Seattle, WA USA.
   [Uldrick, Thomas S.] Fred Hutchinson Canc Res Ctr, Seattle, WA 98109 USA.
   [Kiem, Hans-Peter; Uldrick, Thomas S.] Univ Washington, Dept Med, Div Med Oncol, Seattle, WA USA.
RP Uldrick, TS (corresponding author), Fred Hutchinson Canc Res Ctr, Vaccine & Infect Dis Div, Seattle, WA 98109 USA.
EM tuldrick@fredhutch.org
OI Rust, Blake/0000-0002-7197-0990
CR Abbar B, 2020, AIDS, V34, P167, DOI 10.1097/QAD.0000000000002397
   Abramson JS, 2019, CANCER-AM CANCER SOC, V125, P3692, DOI 10.1002/cncr.32411
   Alvarnas JC, 2016, BLOOD, V128, P1050, DOI 10.1182/blood-2015-08-664706
   Ambinder RF, 2020, LANCET HIV, V7, pE652, DOI 10.1016/S2352-3018(20)30117-X
   Ambinder RF, 2019, BIOL BLOOD MARROW TR, V25, P2160, DOI 10.1016/j.bbmt.2019.06.033
   Anthony-Gonda K, 2019, SCI TRANSL MED, V11, DOI 10.1126/scitranslmed.aav5685
   Barta SK, 2013, BLOOD, V122, P3251, DOI 10.1182/blood-2013-04-498964
   Baum PD, 2012, BLOOD, V119, P3469, DOI 10.1182/blood-2011-11-395384
   Betts MR, 2006, BLOOD, V107, P4781, DOI 10.1182/blood-2005-12-4818
   Brahmer JR, 2012, NEW ENGL J MED, V366, P2455, DOI 10.1056/NEJMoa1200694
   Burke MM, 2011, J CLIN ONCOL, V29, pE792, DOI 10.1200/JCO.2011.36.9199
   CESARMAN E, 1995, NEW ENGL J MED, V332, P1186, DOI 10.1056/NEJM199505043321802
   Chang E, 2018, J IMMUNOTHER, V41, P379, DOI 10.1097/CJI.0000000000000240
   Cockerham LR, 2014, AIDS, V28, P1749, DOI 10.1097/QAD.0000000000000314
   Coghill AE, 2017, CANCER EPIDEM BIOMAR, V26, P1027, DOI [10.1158/1055-9965.EPI-16-0964, 10.1158/1055-9965.epi-16-0964]
   Coghill AE, 2015, J CLIN ONCOL, V33, P2376, DOI 10.1200/JCO.2014.59.5967
   Connors M, 1997, NAT MED, V3, P533, DOI 10.1038/nm0597-533
   Cook MR, 2019, JAMA ONCOL, V5, P1049, DOI 10.1001/jamaoncol.2018.6737
   Davar D, 2015, CASE REP ONCOL MED, V2015, DOI 10.1155/2015/737389
   Deeks SG, 2002, MOL THER, V5, P788, DOI 10.1006/mthe.2002.0611
   Delecluse HJ, 1997, BLOOD, V89, P1413, DOI 10.1182/blood.V89.4.1413
   Doitsh G, 2016, CELL HOST MICROBE, V19, P280, DOI 10.1016/j.chom.2016.02.012
   Doitsh G, 2010, CELL, V143, P789, DOI 10.1016/j.cell.2010.11.001
   Evans VA, 2018, AIDS, V32, P1491, DOI [10.1097/QAD.0000000000001849, 10.1097/qad.0000000000001849]
   Franceschi S, 2010, BRIT J CANCER, V103, P416, DOI 10.1038/sj.bjc.6605756
   Franzetti M, 2019, CURR HIV RES, V17, P1, DOI 10.2174/1570162X17666190327153038
   Funderburg NT, 2013, PLOS ONE, V8, DOI 10.1371/journal.pone.0083514
   Gibson Todd M, 2014, AIDS, V28, P2313, DOI 10.1097/QAD.0000000000000428
   Gonzalez-Cao M, 2019, J CLIN ONCOL, V37, DOI 10.1200/JCO.2019.37.15_suppl.2501
   Gopal S, 2013, JNCI-J NATL CANCER I, V105, P1221, DOI 10.1093/jnci/djt158
   Grover S, 2018, JAIDS-J ACQ IMM DEF, V79, P421, DOI 10.1097/QAI.0000000000001842
   Grulich AE, 2007, LANCET, V370, P59, DOI 10.1016/S0140-6736(07)61050-2
   Gupta RK, 2019, NATURE, V568, P244, DOI 10.1038/s41586-019-1027-4
   Heather JM, 2016, FRONT IMMUNOL, V6, DOI 10.3389/fimmu.2015.00644
   Heppt MV, 2017, ANN ONCOL, V28, P3104, DOI 10.1093/annonc/mdx538
   Hernandez-Ramirez RU, 2020, CLIN INFECT DIS, V70, P1176, DOI 10.1093/cid/ciz329
   Hernandez-Ramirez RU, 2019, LANCET HIV, V6, pE240, DOI 10.1016/S2352-3018(18)30360-6
   Hernandez-Ramirez RU, 2017, LANCET HIV, V4, pE495, DOI 10.1016/S2352-3018(17)30125-X
   Hutter G, 2009, NEW ENGL J MED, V360, P692, DOI 10.1056/NEJMoa0802905
   Husnain M, 2018, J IMMUNOTHER CANCER, V6, DOI 10.1186/s40425-018-0379-x
   Kelley CF, 2009, CLIN INFECT DIS, V48, P787, DOI 10.1086/597093
   Khan N, 2002, J IMMUNOL, V169, P1984, DOI 10.4049/jimmunol.169.4.1984
   Khoury G, 2017, J INFECT DIS, V215, P911, DOI 10.1093/infdis/jix039
   Kimani SM, 2020, LANCET HIV, V7, pE641, DOI 10.1016/S2352-3018(20)30118-1
   Klarenbeek PL, 2012, PLOS PATHOG, V8, DOI 10.1371/journal.ppat.1002889
   Krown SE, 2002, J INTERF CYTOK RES, V22, P295, DOI 10.1089/107999002753675712
   Lavole A, 2018, ANN ONCOL, V29, P1065, DOI 10.1093/annonc/mdx817
   Leibman RS, 2017, PLOS PATHOG, V13, DOI 10.1371/journal.ppat.1006613
   Little RF, 2006, BLOOD, V107, P4650, DOI 10.1182/blood-2005-11-4455
   MACMAHON EME, 1991, LANCET, V338, P969, DOI 10.1016/0140-6736(91)91837-K
   Mitsuyasu RT, 2000, BLOOD, V96, P785, DOI 10.1182/blood.V96.3.785.015k10_785_793
   Park LS, 2016, AIDS, V30, P273, DOI 10.1097/QAD.0000000000000922
   Patel S, 2020, MOL THER-METH CLIN D, V16, P11, DOI 10.1016/j.omtm.2019.10.001
   Pfreundschuh M, 2011, LANCET ONCOL, V12, P1013, DOI 10.1016/S1470-2045(11)70235-2
   Polizzotto MN, 2016, J CLIN ONCOL, V34, P4125, DOI 10.1200/JCO.2016.69.3812
   Porichis F, 2018, J IMMUNOL, V201, P971, DOI 10.4049/jimmunol.1701551
   Re A, 2009, BLOOD, V114, P1306, DOI 10.1182/blood-2009-02-202762
   Ren YQ, 2020, J CLIN INVEST, V130, P2542, DOI 10.1172/JCI132374
   Rubinstein PG, 2018, AIDS, V32, P605, DOI 10.1097/QAD.0000000000001729
   Salgado M, 2018, ANN INTERN MED, V169, P674, DOI 10.7326/M18-0759
   Sandoval-Sus JD, 2017, J IMMUNOTHER CANCER, V5, DOI 10.1186/s40425-017-0252-3
   Scholler J, 2012, SCI TRANSL MED, V4, DOI 10.1126/scitranslmed.3003761
   Silverberg MJ, 2015, ANN INTERN MED, V163, P507, DOI 10.7326/M14-2768
   SOULIER J, 1995, BLOOD, V86, P1276, DOI 10.1182/blood.V86.4.1276.bloodjournal8641276
   Spano JP, 2019, AIDS, V33, pF13, DOI 10.1097/QAD.0000000000002298
   Strauss J, 2019, CLIN CANCER RES, V25, P99, DOI 10.1158/1078-0432.CCR-18-1512
   Sundar R, 2015, THER ADV MED ONCOL, V7, P85, DOI 10.1177/1758834014567470
   Tebas P, 2014, NEW ENGL J MED, V370, P901, DOI 10.1056/NEJMoa1300662
   Uldrick TS, 2019, JAMA ONCOL, V5, P1332, DOI 10.1001/jamaoncol.2019.2244
   Uldrick TS, 2017, J CLIN ONCOL, V35, DOI 10.1200/JCO.2017.73.7338
   Uldrick TS, 2015, BLOOD, V125, P1226, DOI 10.1182/blood-2014-08-551598
   Walker RE, 2000, BLOOD, V96, P467
   Worm SW, 2013, BMC INFECT DIS, V13, DOI 10.1186/1471-2334-13-471
   Xu L, 2019, NEW ENGL J MED, V381, P1240, DOI 10.1056/NEJMoa1817426
   Yanik EL, 2016, J CLIN ONCOL, V34, P3276, DOI 10.1200/JCO.2016.67.6999
NR 75
TC 3
Z9 3
U1 4
U2 13
PU ELSEVIER SCI LTD
PI OXFORD
PA THE BOULEVARD, LANGFORD LANE, KIDLINGTON, OXFORD OX5 1GB, OXON, ENGLAND
SN 2352-3026
J9 LANCET HAEMATOL
JI Lancet Haematol.
PD SEP
PY 2020
VL 7
IS 9
BP E690
EP E696
DI 10.1016/S2352-3026(20)30142-3
PG 7
WC Hematology
SC Hematology
GA NG5VD
UT WOS:000564050500020
PM 32791043
DA 2021-10-29
ER

PT J
AU Harris, E
   Elmer, JJ
AF Harris, Emily
   Elmer, Jacob J.
TI Optimization of electroporation and other non-viral gene delivery
   strategies for T cells
SO BIOTECHNOLOGY PROGRESS
LA English
DT Review
DE CAR-T cell therapy; chimeric antigen receptor; gene delivery; T cell
   electroporation
ID CHIMERIC-ANTIGEN-RECEPTOR; SLEEPING-BEAUTY; LYMPHOCYTE-CULTURES; HIGHLY
   EFFICIENT; HEPARAN-SULFATE; TRANSFECTION; THERAPY; GENERATION;
   EXPRESSION; CD4(+)
AB CAR-T therapy is a particularly effective treatment for some types of cancer that uses retroviruses to deliver the gene for a chimeric antigen receptor (CAR) to a patient's T cells ex vivo. The CAR enables the T cells to bind and eradicate cells with a specific surface marker (e.g., CD19(+)B cells) after they are transfused back into the patient. This treatment was proven to be particularly effective in treating non-Hodgkin's lymphoma (NHL) and acute lymphoblastic leukemia (ALL), but the current CAR-T cell manufacturing process has a few significant drawbacks. For example, while lentiviral and gammaretroviral transduction are both relatively effective, the process of producing viral vectors is time-consuming and costly. Additionally, patients must undergo follow up appointments for several years to monitor them for any unanticipated side effects associated with the virus. Therefore, several studies have endeavored to find alternative non-viral gene delivery methods that are less expensive, more precise, simple, and safe. This review focuses on the current state of the most promising non-viral gene delivery techniques, including electroporation and transfection with cationic polymers or lipids.
C1 [Harris, Emily; Elmer, Jacob J.] Villanova Univ, Dept Chem & Biol Engn, Villanova, PA 19085 USA.
RP Elmer, JJ (corresponding author), Villanova Univ, Dept Chem & Biol Engn, Villanova, PA 19085 USA.
EM jacob.elmer@villanova.edu
FU National Science FoundationNational Science Foundation (NSF) [1645225]
FX National Science Foundation, Grant/Award Number: 1645225
CR Aksoy P, 2018, BIORXIV, DOI [10.1101/466243, DOI 10.1101/466243]
   Almasbak H, 2011, CYTOTHERAPY, V13, P629, DOI 10.3109/14653249.2010.542461
   Bai HQ, 2017, BIOSCIENCE REP, V37, DOI 10.1042/BSR20160616
   Birkholz K, 2009, GENE THER, V16, P596, DOI 10.1038/gt.2008.189
   Bobardt MD, 2004, VIROLOGY, V325, P389, DOI 10.1016/j.virol.2004.05.011
   Chicaybam L, 2013, PLOS ONE, V8, DOI 10.1371/journal.pone.0060298
   Clauss J, 2018, HUM GENE THER, V29, P569, DOI 10.1089/hum.2017.136
   Cruz PE, 2000, BIOTECHNOL PROGR, V16, P213, DOI 10.1021/bp9901466
   D'Aloia MM, 2018, CELL DEATH DIS, V9, DOI 10.1038/s41419-018-0278-6
   Davila ML, 2014, SCI TRANSL MED, V6, DOI 10.1126/scitranslmed.3008226
   DeBruin KA, 1999, BIOPHYS J, V77, P1213, DOI 10.1016/S0006-3495(99)76973-0
   Dudley ME, 2003, J IMMUNOTHER, V26, P332, DOI 10.1097/00002371-200307000-00005
   Dull T, 1998, J VIROL, V72, P8463, DOI 10.1128/JVI.72.11.8463-8471.1998
   Duong CPM, 2013, PLOS ONE, V8, DOI 10.1371/journal.pone.0063037
   Fadnes B, 2012, GLYCOCONJUGATE J, V29, P513, DOI 10.1007/s10719-012-9427-9
   Frigault MJ, 2015, CANCER IMMUNOL RES, V3, P356, DOI 10.1158/2326-6066.CIR-14-0186
   Gao QQ, 2019, CANCER MED-US, V8, P4254, DOI 10.1002/cam4.2257
   Gill S, 2015, IMMUNOL REV, V263, P68, DOI 10.1111/imr.12243
   Goffinet C, 2006, FASEB J, V20, P500, DOI 10.1096/fj.05-4651fje
   Gresch O, 2004, METHODS, V33, P151, DOI 10.1016/j.ymeth.2003.11.009
   HIBINO M, 1991, BIOPHYS J, V59, P209, DOI 10.1016/S0006-3495(91)82212-3
   Hudecek M, 2017, CRIT REV BIOCHEM MOL, V52, P355, DOI 10.1080/10409238.2017.1304354
   Imanishi T, 2014, NAT COMMUN, V5, DOI 10.1038/ncomms4566
   Ingegnere T, 2019, FRONT IMMUNOL, V10, DOI 10.3389/fimmu.2019.00957
   Jones KS, 2005, J VIROL, V79, P12692, DOI 10.1128/JVI.79.20.12692-12702.2005
   Jordan Elizabeth T, 2008, J Biomol Tech, V19, P328
   Kalia M, 2009, J VIROL, V83, P12714, DOI 10.1128/JVI.00717-09
   Kane M, 2016, CELL HOST MICROBE, V20, P392, DOI 10.1016/j.chom.2016.08.005
   Kebriaei P, 2016, J CLIN INVEST, V126, P3363, DOI 10.1172/JCI86721
   Klapper JA, 2009, J IMMUNOL METHODS, V345, P90, DOI 10.1016/j.jim.2009.04.009
   Kochenderfer JN, 2015, J CLIN ONCOL, V33, P540, DOI 10.1200/JCO.2014.56.2025
   Kornete M, 2018, J IMMUNOL, V200, P2489, DOI 10.4049/jimmunol.1701121
   Kvaratskhelia M, 2014, NUCLEIC ACIDS RES, V42, P10209, DOI 10.1093/nar/gku769
   Lai W, 2003, J IMMUNOL METHODS, V282, P93, DOI 10.1016/j.jim.2003.07.015
   Lam AP, 2010, GENE THER, V17, P439, DOI 10.1038/gt.2010.31
   Levine BL, 2017, MOL THER-METH CLIN D, V4, P92, DOI 10.1016/j.omtm.2016.12.006
   Li YX, 2010, J TRANSL MED, V8, DOI 10.1186/1479-5876-8-104
   Liu LX, 2011, J IMMUNOL METHODS, V372, P22, DOI 10.1016/j.jim.2011.06.026
   Maetzig T, 2011, VIRUSES-BASEL, V3, P677, DOI 10.3390/v3060677
   Maurisse R, 2010, BMC BIOTECHNOL, V10, DOI 10.1186/1472-6750-10-9
   McKinlay CJ, 2018, P NATL ACAD SCI USA, V115, pE5859, DOI 10.1073/pnas.1805358115
   McManus MT, 2002, J IMMUNOL, V169, P5754, DOI 10.4049/jimmunol.169.10.5754
   McMullen H., 2017, CU SCHOLAR DEV JURKA
   Michieletto D, 2019, NAT COMMUN, V10, DOI 10.1038/s41467-019-08333-8
   Milone MC, 2009, MOL THER, V17, P1453, DOI 10.1038/mt.2009.83
   Mirzaei HR, 2017, FRONT IMMUNOL, V8, DOI 10.3389/fimmu.2017.01850
   Mitchell DA, 2008, HUM GENE THER, V19, P511, DOI 10.1089/hum.2007.115
   Monjezi R, 2017, LEUKEMIA, V31, P186, DOI 10.1038/leu.2016.180
   Moretta L, 2016, IMMUNOL LETT, V178, P15, DOI 10.1016/j.imlet.2016.05.007
   Munoz-Lopez M, 2010, CURR GENOMICS, V11, P115, DOI 10.2174/138920210790886871
   Nayerossadat Nouri, 2012, Adv Biomed Res, V1, P27, DOI 10.4103/2277-9175.98152
   Neelapu SS, 2017, NEW ENGL J MED, V377, P2531, DOI 10.1056/NEJMoa1707447
   Olden BR, 2018, J CONTROL RELEASE, V282, P140, DOI 10.1016/j.jconrel.2018.02.043
   Pampusch MS, 2020, MOL THER-METH CLIN D, V16, P1, DOI 10.1016/j.omtm.2019.09.007
   Payne CK, 2007, TRAFFIC, V8, P389, DOI 10.1111/j.1600-0854.2007.00540.x
   Perica K, 2018, BIOL BLOOD MARROW TR, V24, P1135, DOI 10.1016/j.bbmt.2018.02.018
   Petrillo C, 2018, CELL STEM CELL, V23, P820, DOI 10.1016/j.stem.2018.10.008
   Picanco-Castro V, 2020, HEMATOL TRANSF CELL, V42, P150, DOI 10.1016/j.htct.2019.06.007
   Poirot L, 2015, CANCER RES, V75, P3853, DOI 10.1158/0008-5472.CAN-14-3321
   Poletti V, 2018, MOL THER-METH CLIN D, V8, P31, DOI 10.1016/j.omtm.2017.10.001
   Querques I, 2019, NAT BIOTECHNOL, V37, P1502, DOI 10.1038/s41587-019-0291-z
   Rabinovich PM, 2009, HUM GENE THER, V20, P51, DOI 10.1089/hum.2008.068
   Raup A, 2016, POLYMERS-BASEL, V8, DOI 10.3390/polym8060224
   REED JC, 1990, P NATL ACAD SCI USA, V87, P3660, DOI 10.1073/pnas.87.10.3660
   Riedl SAB, 2018, PROCESSES, V6, DOI 10.3390/pr6100188
   Rodrigues A, 2011, VIRAL GENE THERAPY
   Rosazza C, 2013, MOL THER, V21, P2217, DOI 10.1038/mt.2013.182
   Roth TL, 2018, NATURE, V559, P405, DOI 10.1038/s41586-018-0326-5
   Ruella M, 2017, BIODRUGS, V31, P473, DOI 10.1007/s40259-017-0247-0
   Sarrazin S, 2011, CSH PERSPECT BIOL, V3, DOI 10.1101/cshperspect.a004952
   Schaft N, 2006, CANCER IMMUNOL IMMUN, V55, P1132, DOI 10.1007/s00262-005-0098-2
   Seki A, 2018, J EXP MED, V215, P985, DOI 10.1084/jem.20171626
   Singh H, 2008, CANCER RES, V68, P2961, DOI 10.1158/0008-5472.CAN-07-5600
   Singh H, 2014, IMMUNOL REV, V257, P181, DOI 10.1111/imr.12137
   Smith TT, 2017, NAT NANOTECHNOL, V12, P813, DOI [10.1038/NNANO.2017.57, 10.1038/nnano.2017.57]
   Smits E, 2004, LEUKEMIA, V18, P1898, DOI 10.1038/sj.leu.2403463
   Spillmann D, 2001, BIOCHIMIE, V83, P811, DOI 10.1016/S0300-9084(01)01290-1
   Teixe T, 2008, MOL IMMUNOL, V45, P2905, DOI 10.1016/j.molimm.2008.01.033
   Torikai H, 2012, BLOOD, V119, P5697, DOI 10.1182/blood-2012-01-405365
   Trubitsyna M, 2017, NUCLEIC ACIDS RES, V45, DOI 10.1093/nar/gkx113
   TSONG TY, 1991, BIOPHYS J, V60, P297, DOI 10.1016/S0006-3495(91)82054-9
   Tumeh PC, 2010, J IMMUNOTHER, V33, P759, DOI 10.1097/CJI.0b013e3181f1d644
   Van Tendeloo VFI, 2000, GENE THER, V7, P1431, DOI 10.1038/sj.gt.3301252
   Vaughan EE, 2006, MOL THER, V13, P422, DOI 10.1016/j.ymthe.2005.10.004
   Vranckx LS, 2016, PLOS ONE, V11, DOI 10.1371/journal.pone.0164167
   Wang KM, 2012, EXP HEMATOL ONCOL, V1, DOI 10.1186/2162-3619-1-36
   Yamashita M, 2006, VIROLOGY, V344, P88, DOI 10.1016/j.virol.2005.09.012
   Yeku OO, 2017, SCI REP-UK, V7, DOI 10.1038/s41598-017-10940-8
   Yeku OO, 2016, BIOCHEM SOC T, V44, P412, DOI 10.1042/BST20150291
   Zhang F, 2018, CANCER RES, V78, P3718, DOI 10.1158/0008-5472.CAN-18-0306
   Zhang M, 2017, FRONT IMMUNOL, V8, P1, DOI 10.3389/fimmu.2017.00942
   Zhang Z., 2018, DRYING TECHNOL, V18, P1, DOI DOI 10.1186/s12870-017-1213-1
   Zhang Z, 2018, BMC BIOTECHNOL, V18, DOI 10.1186/s12896-018-0419-0
   Zhao YB, 2006, MOL THER, V13, P151, DOI 10.1016/j.ymthe.2005.07.688
   Zhou ZG, 2016, SCI REP-UK, V6, DOI 10.1038/srep35512
NR 95
TC 5
Z9 5
U1 2
U2 18
PU WILEY
PI HOBOKEN
PA 111 RIVER ST, HOBOKEN 07030-5774, NJ USA
SN 8756-7938
EI 1520-6033
J9 BIOTECHNOL PROGR
JI Biotechnol. Prog.
PD JAN
PY 2021
VL 37
IS 1
AR e3066
DI 10.1002/btpr.3066
EA SEP 2020
PG 8
WC Biotechnology & Applied Microbiology; Food Science & Technology
SC Biotechnology & Applied Microbiology; Food Science & Technology
GA QL9OE
UT WOS:000564446000001
PM 32808434
OA Bronze
DA 2021-10-29
ER

PT J
AU Ding, RL
   Chen, LX
   Su, Z
   Xiong, TQ
   Wen, QL
   Peng, Q
   Jiang, F
AF Ding, Ruilin
   Chen, Longxia
   Su, Zhou
   Xiong, Tengqiong
   Wen, Qinglian
   Peng, Qing
   Jiang, Feng
TI Development of immunotherapy for brain metastasis (Review)
SO INTERNATIONAL JOURNAL OF ONCOLOGY
LA English
DT Review
DE immunotherapy; brain metastasis; immune checkpoint inhibitors; cellular
   therapy; review
ID CELL LUNG-CANCER; IMMUNE CHECKPOINT INHIBITORS; CD8(+) T-CELLS;
   STEREOTACTIC RADIOSURGERY; ADVANCED MELANOMA; OPEN-LABEL;
   RADIATION-THERAPY; ADOPTIVE IMMUNOTHERAPY; RECURRENT GLIOBLASTOMA;
   COMBINED NIVOLUMAB
AB Brain metastasis (BM) is associated with a poor prognosis, with the typical overall survival rate ranging from weeks to months in the absence of treatment. Although the concept of immune privilege in the central nervous system has eroded over time, the advent of immunotherapy has opened a new set of potential therapeutic options for patients with BM. Recently, immunotherapy has been demonstrated to confer survival advantages to patients with multiple malignancies commonly associated with BMs. Data from a number of clinical trials have demonstrated that immune checkpoint inhibitors are effective for patients with BM. In addition, cellular therapies, including the application of chimeric antigen receptors T-cell therapy and dendritic cell vaccine, have also been utilized in the treatment of BM. In the present review, preclinical and clinical evidence supporting the applicability of immunotherapy for the treatment of BMs from melanoma, non-small cell lung cancer (NSCLC) and renal cell carcinoma (RCC) were examined, where the challenges and safety of this treatment modality were also discussed.
C1 [Ding, Ruilin; Chen, Longxia; Xiong, Tengqiong] Southwest Med Univ, Affiliated Hosp, Inst Drug Clin Trial, GCP Ctr, 25 Taiping St, Luzhou 646000, Sichuan, Peoples R China.
   [Su, Zhou] Sichuan Mianyang 404 Hosp, Dept Oncol, Mianyang 621000, Sichuan, Peoples R China.
   [Wen, Qinglian] Southwest Med Univ, Affiliated Hosp, Dept Oncol, Luzhou 646000, Sichuan, Peoples R China.
   [Peng, Qing; Jiang, Feng] Southwest Med Univ, Affiliated Hosp, Dept Cardiol, Luzhou 646000, Sichuan, Peoples R China.
RP Ding, RL (corresponding author), Southwest Med Univ, Affiliated Hosp, Inst Drug Clin Trial, GCP Ctr, 25 Taiping St, Luzhou 646000, Sichuan, Peoples R China.
EM rainingdean@163.com
CR Abate-Daga D, 2018, BIOCHEM PHARMACOL, V153, P35, DOI 10.1016/j.bcp.2017.12.019
   Abramson JS, 2017, NEW ENGL J MED, V377, P783, DOI 10.1056/NEJMc1704610
   Acharya S, 2017, ADV RADIAT ONCOL, V2, P572, DOI 10.1016/j.adro.2017.07.003
   Ahmed N, 2017, JAMA ONCOL, V3, P1094, DOI 10.1001/jamaoncol.2017.0184
   Akhavan D, 2019, IMMUNOL REV, V290, P60, DOI 10.1111/imr.12773
   An Y, 2017, RADIOTHER ONCOL, V125, P80, DOI 10.1016/j.radonc.2017.08.009
   Anderson ES, 2017, J IMMUNOTHER CANCER, V5, DOI 10.1186/s40425-017-0282-x
   Antonios JP, 2015, J NEURO-ONCOL, V123, P425, DOI 10.1007/s11060-015-1830-1
   Banks WA, 2016, NAT REV DRUG DISCOV, V15, P275, DOI 10.1038/nrd.2015.21
   Baskar R, 2014, FRONT MOL BIOSCI, V1, DOI 10.3389/fmolb.2014.00024
   Berghoff AS, 2016, ONCOIMMUNOLOGY, V5, DOI 10.1080/2162402X.2015.1057388
   Bracarda S, 2018, FUTURE ONCOL, V14, P1347, DOI 10.2217/fon-2017-0570
   Brahmer J, 2015, NEW ENGL J MED, V373, P123, DOI 10.1056/NEJMoa1504627
   Brown CE, 2016, NEW ENGL J MED, V375, P2561, DOI 10.1056/NEJMoa1610497
   Brown CE, 2015, CLIN CANCER RES, V21, P4062, DOI 10.1158/1078-0432.CCR-15-0428
   Chen LD, 2018, INT J RADIAT ONCOL, V100, P916, DOI 10.1016/j.ijrobp.2017.11.041
   Choong ES, 2017, EUR J CANCER, V75, P169, DOI 10.1016/j.ejca.2017.01.007
   Cohen-Inbar O, 2017, J NEUROSURG, V127, P1007, DOI 10.3171/2016.9.JNS161585
   Colaco RJ, 2016, J NEUROSURG, V125, P17, DOI 10.3171/2015.6.JNS142763
   Crino L, 2019, LUNG CANCER, V129, P35, DOI 10.1016/j.lungcan.2018.12.025
   Darvin P, 2018, EXP MOL MED, V50, DOI 10.1038/s12276-018-0191-1
   Di Giacomo AM, 2015, ANN ONCOL, V26, P798, DOI 10.1093/annonc/mdu577
   Di Giacomo AM, 2012, LANCET ONCOL, V13, P879, DOI 10.1016/S1470-2045(12)70324-8
   Diao K, 2018, J NEUROSURG, V129, P1397, DOI 10.3171/2017.7.JNS171286
   Eggermont AMM, 2015, LANCET ONCOL, V16, P522, DOI 10.1016/S1470-2045(15)70122-1
   El Rassy E, 2018, IMMUNOTHERAPY-UK, V10, P1289, DOI 10.2217/imt-2018-0108
   Engelhardt B, 2017, NAT IMMUNOL, V18, P123, DOI 10.1038/ni.3666
   Fadul CE, 2011, J IMMUNOTHER, V34, P382, DOI 10.1097/CJI.0b013e318215e300
   Franceschini D, 2016, CANCER TREAT REV, V50, P1, DOI 10.1016/j.ctrv.2016.08.003
   Gadgeel SM, 2019, LUNG CANCER, V128, P105, DOI 10.1016/j.lungcan.2018.12.017
   Gandhi L, 2018, NEW ENGL J MED, V378, P2078, DOI 10.1056/NEJMoa1801005
   Gerber NK, 2015, J NEURO-ONCOL, V121, P159, DOI 10.1007/s11060-014-1617-9
   Goldberg SB, 2016, LANCET ONCOL, V17, P976, DOI 10.1016/S1470-2045(16)30053-5
   Golden EB, 2012, FRONT ONCOL, V2, P1, DOI 10.3389/fonc.2012.00088
   Goldman JW, 2016, J THORAC ONCOL, V11, pS238, DOI 10.1016/j.jtho.2016.08.107
   Goodman AM, 2017, MOL CANCER THER, V16, P2598, DOI 10.1158/1535-7163.MCT-17-0386
   Grass GD, 2016, CURR PROB CANCER, V40, P10, DOI 10.1016/j.currproblcancer.2015.10.003
   Hartgerink D, 2018, FRONT ONCOL, V8, DOI 10.3389/fonc.2018.00154
   Herbst RS, 2014, NATURE, V515, P563, DOI 10.1038/nature14011
   Holzinger A, 2016, CANCER IMMUNOL IMMUN, V65, P1433, DOI 10.1007/s00262-016-1895-5
   Horn L, 2017, J CLIN ONCOL, V35, P3924, DOI 10.1200/JCO.2017.74.3062
   Iorgulescu JB, 2018, CANCER IMMUNOL RES, V6, P1039, DOI 10.1158/2326-6066.CIR-18-0067
   Kaidar-Person O, 2017, ANTI-CANCER DRUG, V28, P669, DOI 10.1097/CAD.0000000000000497
   Kamath SD, 2018, FRONT ONCOL, V8, DOI 10.3389/fonc.2018.00414
   Karbach J, 2014, CANCER IMMUNOL RES, V2, P404, DOI 10.1158/2326-6066.CIR-13-0200
   Kershaw MH, 2006, CLIN CANCER RES, V12, P6106, DOI 10.1158/1078-0432.CCR-06-1183
   Keskin DB, 2019, NATURE, V565, P234, DOI 10.1038/s41586-018-0792-9
   Kiess AP, 2015, INT J RADIAT ONCOL, V92, P368, DOI 10.1016/j.ijrobp.2015.01.004
   Kipnis J, 2016, SCIENCE, V353, P766, DOI 10.1126/science.aag2638
   Kluger HM, 2019, J CLIN ONCOL, V37, P52, DOI 10.1200/JCO.18.00204
   Kluger HM, 2015, CLIN CANCER RES, V21, P3052, DOI 10.1158/1078-0432.CCR-14-3073
   Koelzer VH, 2016, J IMMUNOTHER CANCER, V4, DOI 10.1186/s40425-016-0117-1
   Kyte JA, 2006, CANCER GENE THER, V13, P905, DOI 10.1038/sj.cgt.7700961
   Lanier CM, 2019, NEURO-ONCOL PRACT, V6, P402, DOI 10.1093/nop/npz004
   Lauko A, 2018, CURR NEUROL NEUROSCI, V18, DOI 10.1007/s11910-018-0877-8
   Laurell A, 2017, J IMMUNOTHER CANCER, V5, DOI 10.1186/s40425-017-0255-0
   Lee DW, 2015, LANCET, V385, P517, DOI 10.1016/S0140-6736(14)61403-3
   Lee YJ, 2009, BLOOD, V114, P589, DOI 10.1182/blood-2009-02-206870
   Lehrer EJ, 2018, INT J MOL SCI, V19, DOI 10.3390/ijms19103054
   Leigh NB, 2019, LANCET RESP MED, V7, P347, DOI 10.1016/S2213-2600(18)30500-9
   Li M, 2016, TUMOR BIOL, V37, P1797, DOI 10.1007/s13277-015-3958-1
   Liau LM, 2005, CLIN CANCER RES, V11, P5515, DOI 10.1158/1078-0432.CCR-05-0464
   Liniker E, 2016, ONCOIMMUNOLOGY, V5, DOI 10.1080/2162402X.2016.1214788
   Long GV, 2018, LANCET ONCOL, V19, P672, DOI 10.1016/S1470-2045(18)30139-6
   Majzner RG, 2019, CLIN CANCER RES, V25, P2560, DOI 10.1158/1078-0432.CCR-18-0432
   Margolin K, 2012, LANCET ONCOL, V13, P459, DOI 10.1016/S1470-2045(12)70090-6
   Martin AM, 2018, JAMA ONCOL, V4, P1123, DOI 10.1001/jamaoncol.2017.3993
   Mathew M, 2013, MELANOMA RES, V23, P191, DOI 10.1097/CMR.0b013e32835f3d90
   Matsumura S, 2008, J IMMUNOL, V181, P3099, DOI 10.4049/jimmunol.181.5.3099
   Maude SL, 2014, NEW ENGL J MED, V371, P1507, DOI 10.1056/NEJMoa1407222
   Maus MV, 2016, CLIN CANCER RES, V22, P1875, DOI 10.1158/1078-0432.CCR-15-1433
   Newick K, 2017, ANNU REV MED, V68, P139, DOI 10.1146/annurev-med-062315-120245
   Ngwa W, 2018, NAT REV CANCER, V18, P313, DOI 10.1038/nrc.2018.6
   Nieder C, 2012, LANCET ONCOL, V13, pE277, DOI 10.1016/S1470-2045(12)70303-0
   O'Rourke DM, 2017, SCI TRANSL MED, V9, DOI 10.1126/scitranslmed.aaa0984
   Omuro A, 2018, NEURO-ONCOLOGY, V20, P674, DOI 10.1093/neuonc/nox208
   Patel KR, 2017, AM J CLIN ONCOL-CANC, V40, P444, DOI 10.1097/COC.0000000000000199
   Postow MA, 2018, NEW ENGL J MED, V378, P158, DOI [10.1056/NEJMra1703481, 10.1056/NEJMc1801663]
   Preusser M, 2015, NAT REV NEUROL, V11, P504, DOI 10.1038/nrneurol.2015.139
   Priceman SJ, 2018, CLIN CANCER RES, V24, P95, DOI 10.1158/1078-0432.CCR-17-2041
   Qian JM, 2016, CANCER-AM CANCER SOC, V122, P3051, DOI 10.1002/cncr.30138
   Queirolo P, 2014, J NEURO-ONCOL, V118, P109, DOI 10.1007/s11060-014-1400-y
   Reardon DA, 2017, SEMIN IMMUNOPATHOL, V39, P225, DOI 10.1007/s00281-016-0616-7
   Reits EA, 2006, J EXP MED, V203, P1259, DOI 10.1084/jem.20052494
   Ribas A, 2015, LANCET ONCOL, V16, P908, DOI 10.1016/S1470-2045(15)00083-2
   Rice J, 2019, CURR TREAT OPTION NE, V21, DOI 10.1007/s11940-019-0580-3
   Robert C, 2014, LANCET, V384, P1109, DOI 10.1016/S0140-6736(14)60958-2
   Roselli E, 2019, BIODRUGS, V33, P647, DOI 10.1007/s40259-019-00384-z
   Rossi S, 2018, IMMUNOTHERAPY-UK, V10, P403, DOI 10.2217/imt-2017-0151
   Sakai K, 2015, J NEUROSURG, V123, P989, DOI 10.3171/2015.1.JNS141554
   Sampson JH, 2017, J CLIN ONCOL, V35, P2450, DOI 10.1200/JCO.2017.72.8089
   Sampson JH, 2009, MOL CANCER THER, V8, P2773, DOI 10.1158/1535-7163.MCT-09-0124
   Sato H, 2017, NAT COMMUN, V8, DOI 10.1038/s41467-017-01883-9
   Schaue D, 2012, RADIAT RES, V178, P505, DOI 10.1667/RR3031.1
   Seidel JA, 2018, FRONT ONCOL, V8, DOI 10.3389/fonc.2018.00086
   Sevenich L, 2019, FRONT ONCOL, V9, DOI 10.3389/fonc.2019.00163
   Sharpe AH, 2018, NAT REV IMMUNOL, V18, P153, DOI 10.1038/nri.2017.108
   Silk AW, 2013, CANCER MED-US, V2, P899, DOI 10.1002/cam4.140
   Stupp R, 2015, JAMA-J AM MED ASSOC, V314, P2535, DOI 10.1001/jama.2015.16669
   Tabouret E, 2012, ANTICANCER RES, V32, P4655
   Tawbi HA, 2018, NEW ENGL J MED, V379, P722, DOI 10.1056/NEJMoa1805453
   Till BG, 2008, BLOOD, V112, P2261, DOI 10.1182/blood-2007-12-128843
   Topalian SL, 2014, J CLIN ONCOL, V32, P1020, DOI 10.1200/JCO.2013.53.0105
   Topalian SL, 2012, NEW ENGL J MED, V366, P2443, DOI 10.1056/NEJMoa1200690
   Valsecchi ME, 2015, NEW ENGL J MED, V373, P1270, DOI [10.1056/NEJMoa1504030, 10.1056/NEJMc1509660]
   Weber JS, 2017, J CLIN ONCOL, V35, P785, DOI 10.1200/JCO.2015.66.1389
   Williams NL, 2017, INT J RADIAT ONCOL, V99, P22, DOI 10.1016/j.ijrobp.2017.05.028
   Wolchok JD, 2010, LANCET ONCOL, V11, P155, DOI 10.1016/S1470-2045(09)70334-1
   Wong ET, 2015, CANCER MED-US, V4, P383, DOI 10.1002/cam4.421
   Zindler JD, 2014, RADIOTHER ONCOL, V112, P212, DOI 10.1016/j.radonc.2014.07.007
NR 110
TC 1
Z9 1
U1 1
U2 8
PU SPANDIDOS PUBL LTD
PI ATHENS
PA POB 18179, ATHENS, 116 10, GREECE
SN 1019-6439
EI 1791-2423
J9 INT J ONCOL
JI Int. J. Oncol.
PD SEP
PY 2020
VL 57
IS 3
BP 665
EP 677
DI 10.3892/ijo.2020.5091
PG 13
WC Oncology
SC Oncology
GA NF8SM
UT WOS:000563562900004
PM 32705149
OA Bronze
DA 2021-10-29
ER

PT J
AU Hao, MQ
   Chen, BB
   Zhao, XY
   Zhao, NN
   Xu, FJ
AF Hao, Mingqiang
   Chen, Beibei
   Zhao, Xiaoyi
   Zhao, Nana
   Xu, Fu-Jian
TI Organic/inorganic nanocomposites for cancer immunotherapy
SO MATERIALS CHEMISTRY FRONTIERS
LA English
DT Review
ID METAL-ORGANIC FRAMEWORK; TUMOR-ASSOCIATED MACROPHAGES; IMMUNOGENIC
   CELL-DEATH; MESOPOROUS SILICA NANOPARTICLES; IMMUNE CHECKPOINT BLOCKADE;
   CAR T-CELLS; PHOTODYNAMIC THERAPY; IN-VIVO; MAGNETIC NANOPARTICLES;
   PHOTOTHERMAL THERAPY
AB Cancer immunotherapy provides an effective way to deal with cancer. Although immunotherapy strategies have shown encouraging therapeutic effects, the inherent limitations of immunotherapy, such as multiple tumor immune evasion methods, low response rate, and systemic toxicity, still hinder its clinical applications. In recent decades, nanomaterials have been considered promising in cancer immunotherapy since they can realize targeted delivery and interact with the immune system to induce or enhance the antitumor immune responses. Among them, organic/inorganic nanocomposites are ideal candidates for cancer immunotherapy since they could combine the advantages of both organic and inorganic components. Multifunctional organic/inorganic nanocomposites could help overcome the shortcomings of current cancer immunotherapy, and realize the combination of immunotherapy and other therapeutic strategies with synergistic antitumor effects. Herein, we review the recent progress of organic/inorganic nanocomposites designed for cancer immunotherapy. The immunotherapy strategies of nanocomposites are summarized from the perspective of achieving immune enhancement. The challenges of nanocomposites in cancer immunotherapy are also discussed.
C1 [Hao, Mingqiang; Chen, Beibei; Zhao, Xiaoyi; Zhao, Nana; Xu, Fu-Jian] Beijing Univ Chem Technol, State Key Lab Chem Resource Engn, Beijing 100029, Peoples R China.
   [Hao, Mingqiang; Chen, Beibei; Zhao, Xiaoyi; Zhao, Nana; Xu, Fu-Jian] Beijing Univ Chem Technol, Beijing Lab Biomed Mat, Beijing Adv Innovat Ctr Soft Matter Sci & Engn, Key Lab Biomed Mat Nat Macromol,Minist Educ, Beijing 100029, Peoples R China.
RP Zhao, NN; Xu, FJ (corresponding author), Beijing Univ Chem Technol, State Key Lab Chem Resource Engn, Beijing 100029, Peoples R China.; Zhao, NN; Xu, FJ (corresponding author), Beijing Univ Chem Technol, Beijing Lab Biomed Mat, Beijing Adv Innovat Ctr Soft Matter Sci & Engn, Key Lab Biomed Mat Nat Macromol,Minist Educ, Beijing 100029, Peoples R China.
EM zhaonn@mail.buct.edu.cn; xufj@mail.buct.edu.cn
FU National Key Research and Development Program of China [2016YFA0201501];
   National Natural Science Foundation of ChinaNational Natural Science
   Foundation of China (NSFC) [51773013, 51922022]; Beijing Outstanding
   Young Scientist Program [BJJWZYJH01201910010024]; Fundamental Research
   Funds for the Central UniversitiesFundamental Research Funds for the
   Central Universities [BHYC1705A, XK1802-2]
FX This work was supported by the National Key Research and Development
   Program of China (Grant No. 2016YFA0201501), National Natural Science
   Foundation of China (Grant No. 51773013 and 51922022), Beijing
   Outstanding Young Scientist Program (Project No.
   BJJWZYJH01201910010024), and Fundamental Research Funds for the Central
   Universities (Project No. BHYC1705A and XK1802-2).
CR Abbaraju PL, 2018, CHEM COMMUN, V54, P2020, DOI 10.1039/c8cc00327k
   Abbaraju PL, 2017, J AM CHEM SOC, V139, P6321, DOI 10.1021/jacs.6b12622
   Abbaspour N, 2014, J RES MED SCI, V19, P164
   Acharya AP, 2017, ADV FUNCT MATER, V27, DOI 10.1002/adfm.201604366
   Albanese A, 2012, ANNU REV BIOMED ENG, V14, P1, DOI [10.1146/annurev-bioeng-071811-150124, 10.1146/annurev.bioeng-071811-150124]
   Ansari C, 2014, SMALL, V10, P566, DOI 10.1002/smll.201301456
   Atkins MB, 2000, CANCER J SCI AM, V6, pS11
   Bachmann MF, 2010, NAT REV IMMUNOL, V10, P787, DOI 10.1038/nri2868
   Bayik D, 2018, FRONT IMMUNOL, V9, DOI 10.3389/fimmu.2018.00608
   Bleyer Y. G., 2016, CANER CELL, V30, P829
   Bray F, 2018, CA-CANCER J CLIN, V68, P394, DOI 10.3322/caac.21492
   Brok M. H. M. G. M., 2004, CANCER RES, V64, P4024
   Cai PQ, 2018, ACS NANO, V12, P5078, DOI 10.1021/acsnano.8b03285
   Cao QZ, 2020, NANOMED-NANOTECHNOL, V25, DOI 10.1016/j.nano.2020.102169
   CARBONE FR, 1989, J EXP MED, V169, P603, DOI 10.1084/jem.169.3.603
   Cassetta L, 2018, NAT REV DRUG DISCOV, V17, P887, DOI 10.1038/nrd.2018.169
   Chakraborty P, 2012, J LEUKOCYTE BIOL, V91, P609, DOI 10.1189/jlb.0611287
   Chamoto K, 2009, CANCER SCI, V100, P934, DOI 10.1111/j.1349-7006.2009.01114.x
   Chang MY, 2020, SMALL, V16, DOI 10.1002/smll.201907146
   Chang MY, 2019, ADV MATER, V31, DOI 10.1002/adma.201905271
   Chao Y, 2019, NANO LETT, V19, P4287, DOI 10.1021/acs.nanolett.9b00579
   Chao Y, 2018, NAT BIOMED ENG, V2, P611, DOI 10.1038/s41551-018-0262-6
   Chatterjee S, 2009, PLOS ONE, V4, DOI 10.1371/journal.pone.0007048
   Cheever MAM, 2008, IMMUNOL REV, V222, P357, DOI 10.1111/j.1600-065X.2008.00604.x
   Chen F, 2015, BMC MED, V13, DOI 10.1186/s12916-015-0278-7
   Chen L, 2019, ADV MATER, V31, DOI 10.1002/adma.201904997
   Chen Q, 2019, CHEM SOC REV, V48, P5506, DOI 10.1039/c9cs00271e
   Chen Q, 2019, NANO LETT, V19, P4879, DOI 10.1021/acs.nanolett.9b00584
   Chen Q, 2019, ADV MATER, V31, DOI 10.1002/adma.201900192
   Chen Q, 2019, NAT NANOTECHNOL, V14, P89, DOI 10.1038/s41565-018-0319-4
   Chen Q, 2016, NAT COMMUN, V7, DOI 10.1038/ncomms13193
   Chen Q, 2016, ADV MATER, V28, P7129, DOI 10.1002/adma.201601902
   Chen XY, 2018, ACS NANO, V12, P5646, DOI 10.1021/acsnano.8b01440
   Chiang CS, 2018, NAT NANOTECHNOL, V13, P746, DOI 10.1038/s41565-018-0146-7
   Christofi T, 2019, CANCERS, V11, DOI 10.3390/cancers11101472
   Cintolo JA, 2012, FUTURE ONCOL, V8, P1273, DOI [10.2217/FON.12.125, 10.2217/fon.12.125]
   Dai YL, 2017, CHEM SOC REV, V46, P3830, DOI 10.1039/c6cs00592f
   Dang JJ, 2017, BIOMATER SCI-UK, V5, P1500, DOI 10.1039/c7bm00392g
   Deng RH, 2019, ACS NANO, V13, P8618, DOI 10.1021/acsnano.9b02993
   Ding BB, 2020, ADV MATER, V32, DOI 10.1002/adma.201905823
   Ding BB, 2018, ADV MATER, V30, DOI 10.1002/adma.201802479
   Domingo C. R., 2020, PHYSIOL REV, V100, P1
   Dong XH, 2020, ACS NANO, V14, P5400, DOI 10.1021/acsnano.9b08962
   Dosio F, 2016, ADV DRUG DELIVER REV, V97, P204, DOI 10.1016/j.addr.2015.11.011
   Duan F, 2017, BIOMATERIALS, V122, P23, DOI 10.1016/j.biomaterials.2017.01.017
   Duthie MS, 2011, IMMUNOL REV, V239, P178, DOI 10.1111/j.1600-065X.2010.00978.x
   Fan YC, 2015, VACCINES-BASEL, V3, P662, DOI 10.3390/vaccines3030662
   Fang J, 2011, ADV DRUG DELIVER REV, V63, P136, DOI 10.1016/j.addr.2010.04.009
   Feins S, 2019, AM J HEMATOL, V94, pS3, DOI 10.1002/ajh.25418
   Fitzgerald KA, 2020, CELL, V180, P1044, DOI 10.1016/j.cell.2020.02.041
   Fontana F, 2017, ADV MATER, V29, DOI 10.1002/adma.201603239
   Gallucci S, 1999, NAT MED, V5, P1249, DOI 10.1038/15200
   Gao F, 2019, ADV MATER, V31, DOI 10.1002/adma.201904639
   Gao WW, 2015, NANO LETT, V15, P1403, DOI 10.1021/nl504798g
   Garg AD, 2014, PHOTOCH PHOTOBIO SCI, V13, P474, DOI 10.1039/c3pp50333j
   Gause KT, 2017, ACS NANO, V11, P54, DOI 10.1021/acsnano.6b07343
   Gawande MB, 2016, CHEM REV, V116, P3722, DOI 10.1021/acs.chemrev.5b00482
   Ge R, 2018, ACS APPL MATER INTER, V10, P20342, DOI 10.1021/acsami.8b05876
   Goldberg MS, 2015, CELL, V161, P201, DOI 10.1016/j.cell.2015.03.037
   Gratton SEA, 2008, P NATL ACAD SCI USA, V105, P11613, DOI 10.1073/pnas.0801763105
   Grippin AJ, 2019, ACS NANO, V13, P13884, DOI 10.1021/acsnano.9b05037
   Gu L, 2016, NAT REV CANCER, V16, P56, DOI 10.1038/nrc.2015.3
   Gu ZY, 2019, J AM CHEM SOC, V141, P6122, DOI 10.1021/jacs.8b10904
   Guasch J, 2018, NANO LETT, V18, P5899, DOI 10.1021/acs.nanolett.8b02588
   Guasch J, 2017, NANO LETT, V17, P6110, DOI 10.1021/acs.nanolett.7b02636
   Guo Y, 2019, BIOMATERIALS, V219, DOI 10.1016/j.biomaterials.2019.119370
   Hameed S., 2019, ADV THER, V2, P1900101
   Han X, 2019, SCI ADV, V5, DOI 10.1126/sciadv.aaw6870
   Han X, 2019, BIOMATERIALS, V224, DOI 10.1016/j.biomaterials.2019.119490
   He LZ, 2019, ADV FUNCT MATER, V29, DOI 10.1002/adfm.201901240
   Heil F, 2004, SCIENCE, V303, P1526, DOI 10.1126/science.1093620
   Hernandez IB, 2020, J CLIN MED, V9, DOI 10.3390/jcm9020333
   Hosseini M, 2016, ARTIF CELL NANOMED B, V44, P1051, DOI 10.3109/21691401.2014.998830
   Hou L, 2020, ACS NANO, V14, P3927, DOI 10.1021/acsnano.9b06111
   Hou L, 2020, J CONTROL RELEASE, V319, P438, DOI 10.1016/j.jconrel.2020.01.014
   Hu Y, 2018, CHEM SOC REV, V47, P1874, DOI 10.1039/c7cs00657h
   Hu Z, 2018, NAT REV IMMUNOL, V18, P168, DOI 10.1038/nri.2017.131
   Ito A, 2006, CANCER IMMUNOL IMMUN, V55, P320, DOI 10.1007/s00262-005-0049-y
   Ito A, 2003, CANCER IMMUNOL IMMUN, V52, P80, DOI 10.1007/s00262-002-0335-x
   Iwasaki A, 2004, NAT IMMUNOL, V5, P987, DOI 10.1038/ni1112
   Jeanbart L, 2015, P NATL ACAD SCI USA, V112, P14467, DOI 10.1073/pnas.1508516112
   Jiang DW, 2019, CHEM SOC REV, V48, P3683, DOI 10.1039/c8cs00718g
   Jiang H, 2018, ADV SCI, V5, DOI 10.1002/advs.201700426
   Jiang H, 2017, J CONTROL RELEASE, V267, P47, DOI 10.1016/j.jconrel.2017.08.009
   Jiang W, 2019, ADV MATER, V31, DOI 10.1002/adma.201904058
   Joffre O, 2009, IMMUNOL REV, V227, P234, DOI 10.1111/j.1600-065X.2008.00718.x
   Jomova K, 2011, CURR PHARM DESIGN, V17, P3460, DOI 10.2174/138161211798072463
   Kakarla S, 2014, CANCER J, V20, P151, DOI 10.1097/PPO.0000000000000032
   Kalos M, 2011, SCI TRANSL MED, V3, DOI 10.1126/scitranslmed.3002842
   Ke LJ, 2020, ADV THER-GERMANY, V3, DOI 10.1002/adtp.201900213
   Kelly HG, 2019, EXPERT REV VACCINES, V18, P269, DOI 10.1080/14760584.2019.1578216
   Kepp O, 2014, ONCOIMMUNOLOGY, V3, DOI 10.4161/21624011.2014.955691
   Knop K, 2010, ANGEW CHEM INT EDIT, V49, P6288, DOI 10.1002/anie.200902672
   Kong M, 2017, THERANOSTICS, V7, P3276, DOI 10.7150/thno.19987
   Koo H, 2011, ACCOUNTS CHEM RES, V44, P1018, DOI 10.1021/ar2000138
   Korangath P, 2020, SCI ADV, V6, DOI 10.1126/sciadv.aay1601
   Kosmides AK, 2017, ACS NANO, V11, P5417, DOI 10.1021/acsnano.6b08152
   Kramer MG, 2018, FRONT MICROBIOL, V9, DOI 10.3389/fmicb.2018.00016
   Krieg AM, 2002, ANNU REV IMMUNOL, V20, P709, DOI 10.1146/annurev.immunol.20.100301.064842
   Krieg AM, 2006, NAT REV DRUG DISCOV, V5, P471, DOI 10.1038/nrd2059
   Kroemer G, 2013, ANNU REV IMMUNOL, V31, P51, DOI 10.1146/annurev-immunol-032712-100008
   Kroll AV, 2017, ADV MATER, V29, DOI 10.1002/adma.201703969
   Krysko DV, 2012, NAT REV CANCER, V12, P860, DOI 10.1038/nrc3380
   Lan GX, 2018, J AM CHEM SOC, V140, P5670, DOI 10.1021/jacs.8b01072
   Langley RR, 2011, INT J CANCER, V128, P2527, DOI 10.1002/ijc.26031
   Lanzavecchia A, 2001, NAT IMMUNOL, V2, P487, DOI 10.1038/88678
   Law AMK, 2020, CELLS-BASEL, V9, DOI 10.3390/cells9030561
   Lee H, 2013, CHEMOSPHERE, V92, P652, DOI 10.1016/j.chemosphere.2013.01.073
   Lei J, 2020, J CELL PHYSIOL, V235, P4814, DOI 10.1002/jcp.29358
   Lei ZY, 2016, ACS APPL MATER INTER, V8, P20900, DOI 10.1021/acsami.6b07326
   Li CX, 2019, ADV MATER, V31, DOI 10.1002/adma.201807211
   Li DD, 2018, ACTA PHARM SIN B, V8, P74, DOI 10.1016/j.apsb.2017.09.005
   Li WA, 2013, CURR OPIN IMMUNOL, V25, P238, DOI 10.1016/j.coi.2012.12.008
   Li X, 2018, CHEM SOC REV, V47, P4954, DOI 10.1039/c8cs00028j
   Li XR, 2011, EUR J PHARM BIOPHARM, V78, P107, DOI 10.1016/j.ejpb.2010.12.017
   Li Y, 2013, CHEM SOC REV, V42, P8517, DOI 10.1039/c3cs60156k
   Li Y, 2019, CANCER LETT, V442, P429, DOI 10.1016/j.canlet.2018.10.044
   Li YK, 2016, ONCOIMMUNOLOGY, V5, DOI 10.1080/2162402X.2015.1074374
   Lin H, 2018, CHEM SOC REV, V47, P1938, DOI 10.1039/c7cs00471k
   Lin X, 2015, ACTA BIOMATER, V11, P381, DOI 10.1016/j.actbio.2014.09.004
   Liu HJ, 2019, ACS NANO, V13, P12638, DOI 10.1021/acsnano.9b04181
   Liu JN, 2017, CHEM REV, V117, P6160, DOI 10.1021/acs.chemrev.6b00525
   Liu WL, 2019, NAT COMMUN, V10, DOI 10.1038/s41467-019-11157-1
   Liu XL, 2020, ACS NANO, V14, P1936, DOI 10.1021/acsnano.9b08320
   Liu YY, 2018, ACCOUNTS CHEM RES, V51, P2502, DOI 10.1021/acs.accounts.8b00214
   Liu YJ, 2019, CHEM SOC REV, V48, P2053, DOI 10.1039/c8cs00618k
   Liu YQ, 2020, ACS APPL MATER INTER, V12, P4163, DOI 10.1021/acsami.9b20997
   Liu Y, 2020, THERANOSTICS, V10, P3099, DOI 10.7150/thno.42998
   Lu KD, 2018, ADV MATER, V30, DOI 10.1002/adma.201707634
   Lu KD, 2018, NAT BIOMED ENG, V2, P600, DOI 10.1038/s41551-018-0203-4
   Lu KD, 2016, J AM CHEM SOC, V138, P12502, DOI 10.1021/jacs.6b06663
   Lu KD, 2015, J AM CHEM SOC, V137, P7600, DOI 10.1021/jacs.5b04069
   Lu KD, 2014, J AM CHEM SOC, V136, P16712, DOI 10.1021/ja508679h
   Lu Y, 2018, BIOMATERIALS, V175, P82, DOI 10.1016/j.biomaterials.2018.05.025
   Luo LH, 2018, ACS NANO, V12, P7647, DOI 10.1021/acsnano.8b00204
   Luo LJ, 2019, BIOMATERIALS, V223, DOI 10.1016/j.biomaterials.2019.119464
   Luo XG, 2019, CHEM SOC REV, V48, P2458, DOI 10.1039/c8cs00864g
   Mai BT, 2018, ACCOUNTS CHEM RES, V51, P999, DOI 10.1021/acs.accounts.7b00549
   Majedi FS, 2019, NANO LETT, V19, P6945, DOI 10.1021/acs.nanolett.9b02252
   Mantovani A, 2017, NAT REV CLIN ONCOL, V14, P399, DOI 10.1038/nrclinonc.2016.217
   Martin-Liberal J, 2017, CANCER TREAT REV, V54, P74, DOI 10.1016/j.ctrv.2017.01.008
   Meir R, 2017, ACS NANO, V11, P11127, DOI 10.1021/acsnano.7b05299
   Meir R, 2015, ACS NANO, V9, P6363, DOI 10.1021/acsnano.5b01939
   Melero I, 2014, NAT REV CLIN ONCOL, V11, P509, DOI 10.1038/nrclinonc.2014.111
   Melief CJM, 2015, J CLIN INVEST, V125, P3401, DOI 10.1172/JCI80009
   Mi Y, 2018, ADV MATER, V30, DOI 10.1002/adma.201706098
   Ming J, 2020, NANOSCALE, V12, P3916, DOI 10.1039/c9nr09402d
   Molina M, 2015, CHEM SOC REV, V44, P6161, DOI 10.1039/c5cs00199d
   Monopoli MP, 2012, NAT NANOTECHNOL, V7, P779, DOI [10.1038/nnano.2012.207, 10.1038/NNANO.2012.207]
   Moon JJ, 2012, ADV MATER, V24, P3724, DOI 10.1002/adma.201200446
   Movahedi K, 2012, CANCER RES, V72, P4165, DOI 10.1158/0008-5472.CAN-11-2994
   Moyer TJ, 2016, J CLIN INVEST, V126, P799, DOI 10.1172/JCI81083
   Mura S, 2013, NAT MATER, V12, P991, DOI [10.1038/NMAT3776, 10.1038/nmat3776]
   Nam J, 2019, NAT REV MATER, V4, P398, DOI 10.1038/s41578-019-0108-1
   Ni KY, 2020, ANGEW CHEM INT EDIT, V59, P1108, DOI 10.1002/anie.201911429
   Ni KY, 2019, CHEM-US, V5, P1892, DOI 10.1016/j.chempr.2019.05.013
   Ni KY, 2018, NAT COMMUN, V9, DOI 10.1038/s41467-018-04703-w
   Nie WD, 2019, ACS NANO, V13, P1469, DOI 10.1021/acsnano.8b07141
   Niikura K, 2013, ACS NANO, V7, P3926, DOI 10.1021/nn3057005
   Nosaka Y, 2017, CHEM REV, V117, P11302, DOI 10.1021/acs.chemrev.7b00161
   Nuhn L, 2018, ADV MATER, V30, DOI 10.1002/adma.201803397
   Ovais M, 2019, ADV MATER, V31, DOI 10.1002/adma.201808303
   Pan J, 2020, ACS NANO, V14, P1033, DOI 10.1021/acsnano.9b08550
   Pasut G, 2012, J CONTROL RELEASE, V161, P461, DOI 10.1016/j.jconrel.2011.10.037
   Plebanek MP, 2018, MOL CANCER THER, V17, P686, DOI 10.1158/1535-7163.MCT-17-0981
   Postow MA, 2018, NEW ENGL J MED, V378, P158, DOI [10.1056/NEJMra1703481, 10.1056/NEJMc1801663]
   Prasad P, 2014, ACS NANO, V8, P3202, DOI 10.1021/nn405773r
   Qian CG, 2016, ADV MATER, V28, P3313, DOI 10.1002/adma.201505869
   Reddy LH, 2012, CHEM REV, V112, P5818, DOI 10.1021/cr300068p
   Reed SG, 2009, TRENDS IMMUNOL, V30, P23, DOI 10.1016/j.it.2008.09.006
   Reiser J, 2016, J IMMUNOL RES, V2016, DOI 10.1155/2016/8941260
   Riley RS, 2019, NAT REV DRUG DISCOV, V18, P175, DOI 10.1038/s41573-018-0006-z
   Romero P, 2016, SCI TRANSL MED, V8, DOI 10.1126/scitranslmed.aaf0685
   Rosenblum D, 2018, NAT COMMUN, V9, DOI 10.1038/s41467-018-03705-y
   Roy D, 2010, PROG POLYM SCI, V35, P278, DOI 10.1016/j.progpolymsci.2009.10.008
   Ruan HT, 2019, ADV MATER, V31, DOI 10.1002/adma.201806957
   Sabado RL, 2017, CELL RES, V27, P74, DOI 10.1038/cr.2016.157
   Sadelain M, 2013, CANCER DISCOV, V3, P388, DOI 10.1158/2159-8290.CD-12-0548
   Sanmamed MF, 2018, CELL, V175, P313, DOI 10.1016/j.cell.2018.09.035
   Santos PM, 2018, J IMMUNOL, V200, P443, DOI 10.4049/jimmunol.1701024
   Schlitzer A, 2015, SEMIN CELL DEV BIOL, V41, P9, DOI 10.1016/j.semcdb.2015.03.011
   Shao YL, 2020, J AM CHEM SOC, V142, P3939, DOI 10.1021/jacs.9b12788
   Shen JL, 2018, CHEM SOC REV, V47, P1969, DOI 10.1039/c7cs00479f
   Shi JF, 2014, CHEM SOC REV, V43, P5192, DOI 10.1039/c4cs00108g
   Shi Y, 2019, ACCOUNTS CHEM RES, V52, P1543, DOI 10.1021/acs.accounts.9b00148
   Shimizu K, 2018, INT IMMUNOL, V30, P445, DOI 10.1093/intimm/dxy042
   Silva VL, 2017, J CONTROL RELEASE, V253, P82, DOI 10.1016/j.jconrel.2017.03.013
   Song ML, 2016, ACS NANO, V10, P633, DOI 10.1021/acsnano.5b06779
   Sukari A, 2016, ANTICANCER RES, V36, P5593, DOI 10.21873/anticanres.11144
   Sun C, 2018, IMMUNITY, V48, P434, DOI 10.1016/j.immuni.2018.03.014
   Sun XR, 2010, INT J HYPERTHER, V26, P224, DOI 10.3109/02656730903479855
   Sweeney EE, 2018, SMALL, V14, DOI 10.1002/smll.201800678
   Sylvestre M, 2020, ADV MATER, V32, DOI 10.1002/adma.201902007
   Takaoka A, 2005, NATURE, V434, P243, DOI 10.1038/nature03308
   Tarangelo A, 2016, NAT NANOTECHNOL, V11, P921, DOI 10.1038/nnano.2016.199
   Tarn D, 2013, ACCOUNTS CHEM RES, V46, P792, DOI 10.1021/ar3000986
   Tchou J, 2017, CANCER IMMUNOL RES, V5, P1152, DOI 10.1158/2326-6066.CIR-17-0189
   Nguyen TL, 2020, BIOMATERIALS, V239, DOI 10.1016/j.biomaterials.2020.119859
   Nguyen TL, 2019, ADV MATER, V31, DOI 10.1002/adma.201803953
   Topalian SL, 2012, NEW ENGL J MED, V366, P2443, DOI 10.1056/NEJMoa1200690
   Vallhov H, 2007, NANO LETT, V7, P3576, DOI [10.1021/nl0714785, 10.1021/nI0714785]
   van der Burg SH, 2016, NAT REV CANCER, V16, P219, DOI 10.1038/nrc.2016.16
   Vareki SM, 2017, CRIT REV ONCOL HEMAT, V116, P116, DOI 10.1016/j.critrevonc.2017.06.001
   Vargas TR, 2017, EUR J CANCER, V75, P86, DOI 10.1016/j.ejca.2016.12.028
   Velcheti Vamsidhar, 2016, Am Soc Clin Oncol Educ Book, V35, P298, DOI 10.14694/EDBK_156572
   Vormittag P, 2018, CURR OPIN BIOTECH, V53, P164, DOI 10.1016/j.copbio.2018.01.025
   Wahsner J, 2019, CHEM REV, V119, P957, DOI 10.1021/acs.chemrev.8b00363
   Wang C, 2014, ADV MATER, V26, P8154, DOI 10.1002/adma.201402996
   Wang CG, 2018, IMMUNITY, V48, P675, DOI 10.1016/j.immuni.2018.03.017
   Wang HY, 2020, ACS NANO, V14, P2847, DOI 10.1021/acsnano.9b06168
   Wang J, 2018, NAT NANOTECHNOL, V13, P1078, DOI 10.1038/s41565-018-0274-0
   Wang TT, 2019, ACS APPL MATER INTER, V11, P16367, DOI 10.1021/acsami.9b03541
   Wang X, 2020, CHEM SOC REV, V49, P736, DOI 10.1039/c9cs00379g
   Wang YA, 2018, MOL CANCER, V17, DOI 10.1186/s12943-018-0913-y
   Wang YH, 2018, MOL THER, V26, P420, DOI 10.1016/j.ymthe.2017.11.009
   Wang Z, 2019, ADV SCI, V6, DOI 10.1002/advs.201901690
   Wculek SK, 2020, NAT REV IMMUNOL, V20, P7, DOI 10.1038/s41577-019-0210-z
   Whiteside TL, 2008, ONCOGENE, V27, P5904, DOI 10.1038/onc.2008.271
   Wolfbeis OS, 2015, CHEM SOC REV, V44, P4743, DOI 10.1039/c4cs00392f
   Xia QM, 2018, J BIOMED NANOTECHNOL, V14, P1613, DOI 10.1166/jbn.2018.2605
   Xia W, 2010, J MED CHEM, V53, P6811, DOI 10.1021/jm100509v
   Xie J., 2018, ADV MATER, V30
   Xie W, 2019, ACS NANO, V13, P2849, DOI 10.1021/acsnano.8b03788
   Xu J, 2017, ACS NANO, V11, P4463, DOI 10.1021/acsnano.7b00715
   Yan P, 2014, ACTA BIOMATER, V10, P3786, DOI 10.1016/j.actbio.2014.05.002
   Yan XY, 2020, VACCINE, V38, P1096, DOI 10.1016/j.vaccine.2019.11.031
   Yang GB, 2019, ADV MATER, V31, DOI 10.1002/adma.201805730
   Yang GB, 2017, NAT COMMUN, V8, DOI 10.1038/s41467-017-01050-0
   Yang R, 2018, ACS NANO, V12, P5121, DOI 10.1021/acsnano.7b09041
   Yang YN, 2017, ANGEW CHEM INT EDIT, V56, P8446, DOI 10.1002/anie.201701550
   Yang YP, 2015, J CLIN INVEST, V125, P3335, DOI 10.1172/JCI83871
   Ye XY, 2019, ACS NANO, V13, P2956, DOI 10.1021/acsnano.8b07371
   Ye YQ, 2016, ACS NANO, V10, P8956, DOI 10.1021/acsnano.6b04989
   Yu W, 2019, BIOMATERIALS, V192, P128, DOI 10.1016/j.biomaterials.2018.11.019
   Yu XH, 2017, ACS NANO, V11, P10147, DOI 10.1021/acsnano.7b04736
   Yue WW, 2019, NAT COMMUN, V10, DOI 10.1038/s41467-019-09760-3
   Zanganeh S, 2016, NAT NANOTECHNOL, V11, P986, DOI [10.1038/NNANO.2016.168, 10.1038/nnano.2016.168]
   Zeng JY, 2018, ACS NANO, V12, P4630, DOI 10.1021/acsnano.8b01186
   Zhang C, 2016, ANGEW CHEM INT EDIT, V55, P2101, DOI 10.1002/anie.201510031
   Zhang CY, 2019, CHEM SCI, V10, P6932, DOI 10.1039/c9sc02107h
   Zhang D, 2019, NANO LETT, V19, P6635, DOI 10.1021/acs.nanolett.9b02903
   Zhang PP, 2015, ACS NANO, V9, P6465, DOI 10.1021/acsnano.5b02153
   Zhang YN, 2019, NANO LETT, V19, P7226, DOI 10.1021/acs.nanolett.9b02834
   Zhang Y, 2019, BIOMATERIALS, V189, P48, DOI 10.1016/j.biomaterials.2018.10.022
   Zhang ZZ, 2019, ADV MATER, V31, DOI 10.1002/adma.201905751
   Zhao H, 2019, ACS NANO, V13, P13127, DOI 10.1021/acsnano.9b05974
   Zhao HJ, 2019, ACS NANO, V13, P12553, DOI 10.1021/acsnano.9b03288
   Zhao NN, 2019, CHEM REV, V119, P1666, DOI 10.1021/acs.chemrev.8b00401
   Zhao NN, 2015, SMALL, V11, P6467, DOI 10.1002/smll.201502760
   Zhao ZW, 2019, J HEMATOL ONCOL, V12, DOI 10.1186/s13045-019-0817-3
   Zhao ZJ, 2018, ACTA PHARM SIN B, V8, P539, DOI 10.1016/j.apsb.2018.03.001
   Zhong SP, 2012, J BIOL CHEM, V287, P32078, DOI 10.1074/jbc.M112.377358
   Zhou QQ, 2016, ACS NANO, V10, P2678, DOI 10.1021/acsnano.5b07716
   Zhou ZJ, 2020, ACS NANO, V14, P7, DOI 10.1021/acsnano.9b06842
   Zhou ZJ, 2016, CHEM SOC REV, V45, P6597, DOI 10.1039/c6cs00271d
   Zhu K, 2018, ACCOUNTS CHEM RES, V51, P404, DOI 10.1021/acs.accounts.7b00407
NR 256
TC 11
Z9 11
U1 18
U2 82
PU ROYAL SOC CHEMISTRY
PI CAMBRIDGE
PA THOMAS GRAHAM HOUSE, SCIENCE PARK, MILTON RD, CAMBRIDGE CB4 0WF, CAMBS,
   ENGLAND
EI 2052-1537
J9 MATER CHEM FRONT
JI Mat. Chem. Front.
PD SEP 1
PY 2020
VL 4
IS 9
BP 2571
EP 2609
DI 10.1039/d0qm00323a
PG 39
WC Chemistry, Multidisciplinary; Materials Science, Multidisciplinary
SC Chemistry; Materials Science
GA NE9NV
UT WOS:000562931700004
DA 2021-10-29
ER

PT J
AU Wright, CM
   LaRiviere, MJ
   Baron, JA
   Uche, C
   Xiao, Y
   Arscott, WT
   Anstadt, EJ
   Barsky, AR
   Miller, D
   LaRose, MI
   Landsburg, DJ
   Svoboda, J
   Nasta, SD
   Gerson, JN
   Barta, SK
   Chong, EA
   Schuster, SJ
   Paydar, I
   Maity, A
   Plastaras, JP
AF Wright, Christopher M.
   LaRiviere, Michael J.
   Baron, Jonathan A.
   Uche, Chibueze
   Xiao, Ying
   Arscott, W. Tristram
   Anstadt, Emily J.
   Barsky, Andrew R.
   Miller, David
   LaRose, Meredith, I
   Landsburg, Daniel J.
   Svoboda, Jakub
   Nasta, Sunita D.
   Gerson, James N.
   Barta, Stefan K.
   Chong, Elise A.
   Schuster, Stephen J.
   Paydar, Ima
   Maity, Amit
   Plastaras, John P.
TI Bridging Radiation Therapy Before Commercial Chimeric Antigen Receptor
   T-Cell Therapy for Relapsed or Refractory Aggressive B-Cell Lymphoma
SO INTERNATIONAL JOURNAL OF RADIATION ONCOLOGY BIOLOGY PHYSICS
LA English
DT Article
ID INDUCTION RADIATION; SALVAGE REGIMENS; TRANSPLANTATION; HODGKIN;
   OUTCOMES
AB Purpose: CD19-targeting chimeric antigen receptor T-cell (CART) therapy has emerged as a promising treatment for relapsed/refractory aggressive B-cell lymphoma (r/rABL), culminating in 2 US Food and Drug Administration-approved therapies: tisagenlecleucel (tisa-cel) and axicabtagene ciloleucel (axi-cel). Following leukapheresis and in preparation for CART infusion, contemporary bridging and lymphodepletion regimens rely mostly on cytotoxic chemotherapy. Here, in a cohort of patients treated with commercial tisa-cel and axi-cel, we show that bridging-RT may offer a supplemental approach.
   Methods and Materials: Thirty-one patients receiving commercial tisa-cel (n = 13) or axi-cel (n = 18) between August 2018 and February 2019 for r/rABL were retrospectively reviewed. Patients were categorized into 2 groups: (1) bridging-RT within 30 days of CART infusion or (2) nonbridging-RT (NBRT), in which patients received either remote RT greater than 30 days before CART infusion or no prior RT.
   Results: Five patients received bridging-RT within 30 days of CART infusion. Median bridging-RT dose was 37.5 Gy and was completed a median of 13 days before infusion. No grade 3 (G3) or higher RT-toxicities occurred. No patients in the bridging-RT group experienced G3 or higher CART-related toxicities (CRS or neurotoxicity), and 23% (n = 6) and 15% (n = 4) experienced G3-5 CRS and G3-5 neurotoxicity in the NBRT group, respectively. Overall treatment response in the bridging-RT and NBRT groups was 80% and 64%, respectively. The axi-cel CART product was associated with CRS (odds ratio [OR] = 26.67, P = .001) and CRS correlated with neurotoxicity (OR = 12.22, P = .028). There was a trend toward an association for CRS with metabolic tumor volume (OR = 1.06/mL, P = .141) and TLG (OR = 1.01/mL x standard uptake value, P = .099).
   Conclusions: Bridging-RT before commercial CART does not appear to increase the risk for CART-related toxicities or negatively affect outcomes in r/rABL patients. No G3 or higher RT-toxicities occurred in this series. Pretreatment metabolic tumor burden may be associated with CART-associated CRS; however, larger patient numbers are required to elucidate significant associations. Future work to prospectively assess the value of bridging-RT is warranted. (C) 2020 Elsevier Inc. All rights reserved.
C1 [Wright, Christopher M.; LaRiviere, Michael J.; Baron, Jonathan A.; Uche, Chibueze; Xiao, Ying; Arscott, W. Tristram; Anstadt, Emily J.; Barsky, Andrew R.; Miller, David; Paydar, Ima; Maity, Amit; Plastaras, John P.] Univ Penn, Dept Radiat Oncol, Philadelphia, PA 19104 USA.
   [LaRose, Meredith, I; Landsburg, Daniel J.; Svoboda, Jakub; Nasta, Sunita D.; Gerson, James N.; Barta, Stefan K.; Chong, Elise A.; Schuster, Stephen J.] Univ Penn, Dept Med, Hematol Oncol Div, Philadelphia, PA 19104 USA.
RP Wright, CM (corresponding author), Univ Penn, Dept Radiat Oncol, Philadelphia, PA 19104 USA.
EM Christopher.wright@pennuriedicine.upenn.edu
RI Paydar, Ima/AAJ-5054-2021
OI Paydar, Ima/0000-0002-9862-6196; Wright, Christopher/0000-0001-8615-0509
FU NovartisNovartis
FX S.K.B. reports grants from Takeda, Merck, Bayer, Celgene, and Seattle
   Genetics and personal fees from Seattle Genetics, Mundipharma, and
   Monsanto. E.A.C. reports personal fees and other from Novartis, personal
   fees and other from Tessa, outside of this study, and has a patent
   considered by Novartis for combination of RT and CART pending. S.J.S.
   reports grants, personal fees, and other from Novartis, during the
   conduct of a study; personal fees from Pfizer, Nordic, Nanovector,
   Celgene, Gilead, Merck, Novartis, Pharmacyclics, Loxo Oncology, Acerta,
   and AstraZeneca; grants from Acerta, Celgene, Genentech, Gilead, Merck,
   Novartis, and Pharmacyclics, outside the submitted work; and has a
   patent considered by Novartis for combination of RT and CART pending.
   A.M. reports funding support from Merck for a clinical trial outside the
   scope of this study. J.P.P. has a patent considered by Novartis for
   combination of RT and CART pending. All other authors: No conflicts of
   interest.
CR Arscott WT, 2018, INT J RADIAT ONCOL, V102, pS122, DOI 10.1016/j.ijrobp.2018.06.306
   Bagley SJ, 2018, NEURO-ONCOLOGY, V20, P1429, DOI 10.1093/neuonc/noy032
   Borchmann P, 2018, HEMASPHERE S1, V2, pS799
   Cheson BD, 2014, J CLIN ONCOL, V32, P3059, DOI 10.1200/JCO.2013.54.8800
   Crump M, 2017, BLOOD, V130, P1800, DOI 10.1182/blood-2017-03-769620
   Crump M, 2014, J CLIN ONCOL, V32, P3490, DOI 10.1200/JCO.2013.53.9593
   Davila ML, 2014, SCI TRANSL MED, V6, DOI 10.1126/scitranslmed.3008226
   Gisselbrecht C, 2012, J CLIN ONCOL, V30, P4462, DOI 10.1200/JCO.2012.41.9416
   Gisselbrecht C, 2010, J CLIN ONCOL, V28, P4184, DOI 10.1200/JCO.2010.28.1618
   Guo BP, 2019, PLOS ONE, V14, DOI 10.1371/journal.pone.0210224
   Hamadani M, 2014, BIOL BLOOD MARROW TR, V20, P1729, DOI 10.1016/j.bbmt.2014.06.036
   Hay KA, 2017, BLOOD, V130, P2295, DOI 10.1182/blood-2017-06-793141
   Hernandez I, 2018, JAMA ONCOL, V4, P994, DOI 10.1001/jamaoncol.2018.0977
   Ilyas H, 2018, EUR J NUCL MED MOL I, V45, P1142, DOI 10.1007/s00259-018-3953-z
   Imber B.S., 2019, HEMATOL ONCOL, V37, P259
   Jacobson CA, 2019, J CLIN ONCOL, V37, P328, DOI 10.1200/JCO.18.01457
   LaRiviere MJ, 2019, INT J RADIAT ONCOL, V105, pS66, DOI 10.1016/j.ijrobp.2019.06.514
   Lee DW, 2019, BIOL BLOOD MARROW TR, V25, P625, DOI 10.1016/j.bbmt.2018.12.758
   Locke FL, 2017, BLOOD, V130
   Maude SL, 2014, NEW ENGL J MED, V371, P1507, DOI 10.1056/NEJMoa1407222
   Nagle SJ, 2013, AM J HEMATOL, V88, P890, DOI 10.1002/ajh.23524
   Nasta SD., 2019, BLOOD, V134, P3240
   Neelapu SS, 2017, NEW ENGL J MED, V377, P2531, DOI 10.1056/NEJMoa1707447
   Porter D, 2018, J HEMATOL ONCOL, V11, DOI 10.1186/s13045-018-0571-y
   Qu CJ, 2020, J IMMUNOTHER, V43, P32, DOI 10.1097/CJI.0000000000000284
   Raje N, 2019, NEW ENGL J MED, V380, P1726, DOI 10.1056/NEJMoa1817226
   Schuster SJ, 2019, NEW ENGL J MED, V380, P45, DOI 10.1056/NEJMoa1804980
   Schuster SJ, 2017, NEW ENGL J MED, V377, P2545, DOI 10.1056/NEJMoa1708566
   Sim AJ, 2019, INT J RADIAT ONCOL, V105, P1012, DOI 10.1016/j.ijrobp.2019.05.065
   Van den Neste E, 2016, BONE MARROW TRANSPL, V51, P51, DOI 10.1038/bmt.2015.213
   Wang JS, 2019, BIOL BLOOD MARROW TR, V25, P1092, DOI 10.1016/j.bbmt.2019.02.008
   Yu HY, 2019, ONCOTARGETS THER, V12, P391, DOI 10.2147/OTT.S185556
   Zhu J, 2019, INT J RADIAT ONCOL, V105, pS67, DOI 10.1016/j.ijrobp.2019.06.516
NR 33
TC 7
Z9 7
U1 1
U2 6
PU ELSEVIER SCIENCE INC
PI NEW YORK
PA STE 800, 230 PARK AVE, NEW YORK, NY 10169 USA
SN 0360-3016
EI 1879-355X
J9 INT J RADIAT ONCOL
JI Int. J. Radiat. Oncol. Biol. Phys.
PD SEP 1
PY 2020
VL 108
IS 1
BP 178
EP 188
DI 10.1016/j.ijrobp.2020.05.014
PG 11
WC Oncology; Radiology, Nuclear Medicine & Medical Imaging
SC Oncology; Radiology, Nuclear Medicine & Medical Imaging
GA ND4TT
UT WOS:000561895300021
PM 32446950
DA 2021-10-29
ER

PT J
AU Hua, JS
   Zhang, J
   Wu, XX
   Zhou, LL
   Bao, XB
   Han, Y
   Miao, M
   Li, CX
   Fu, ZZ
   Wu, DP
   Qian, WQ
   Qiu, HY
AF Hua, Jingsheng
   Zhang, Jian
   Wu, Xiaoxia
   Zhou, Lili
   Bao, Xiebing
   Han, Yue
   Miao, Miao
   Li, Caixia
   Fu, Zhengzheng
   Wu, Depei
   Qian, Weiqing
   Qiu, Huiying
TI Allogeneic Donor-Derived Anti-CD19 CAR T Cell Is a Promising Therapy for
   Relapsed/Refractory B-ALL After Allogeneic Hematopoietic Stem-Cell
   Transplantation
SO CLINICAL LYMPHOMA MYELOMA & LEUKEMIA
LA English
DT Article
DE Acute lymphoblastic leukemia; CD19; Chimeric antigen receptor;
   Donor-derived; Hematopoietic Stem Cell Transplantation; Relapse
ID CHIMERIC ANTIGEN RECEPTOR; LYMPHOCYTE INFUSIONS; ACUTE-LEUKEMIA;
   HEMOPHAGOCYTIC LYMPHOHISTIOCYTOSIS; HEMATOLOGIC MALIGNANCIES; RELAPSE;
   REMISSIONS; MANAGEMENT; OUTCOMES; CANCER
AB Currently, effective and safe salvage therapies are limited among patients with relapsed B-cell acute lymphoblastic leukemia (B-ALL) after allogeneic hematopoietic stem-cell transplantation (allo-HSCT). Eleven patients with B-ALL that relapsed after allo-HSCT were treated with a single infusion of donor-derived anti-CD19 chimeric antigen receptor T (CAR T) cells. Eight patients (72.7%) experienced morphologic remissions; 7 (63.6%) experienced minimal residual diseaseenegative remission. Allogeneic donor-derived anti-CD19 CAR T cell is an effective and safe salvage method for patients with relapsed/refractory B-ALL after allo-HSCT.
   Introduction: Currently, effective and safe salvage therapies are limited among patients with relapsed acute lymphoblastic leukemia after allogeneic hematopoietic stem-cell transplantation (allo-HSCT). Anti-CD19 chimeric antigen receptor T (CAR T) cell is a promising treatment. Patients and Methods: We studied 11 patients with B-cell acute lymphoblastic leukemia that relapsed after allo-HSCT between September 2017 and October 2019. Patients were treated with a dose of single-infusion donor-derived anti-CD19 CAR T cells. Results: Eight patients (72.7%) experienced morphologic remissions. Seven (63.6%) experienced minimal residual diseaseenegative remission. The ongoing complete remission (CR) duration of 2 patients reached 22 months. The median overall survival was 9 months (range, 2-22 months). Only one patient with grade 1 acute graft-versus-host disease was observed. Two patients (18.2%) developed grade 3/4 cytokine release syndrome. Conclusion: This prospective study showed allogeneic donor-derived anti-CD19 CAR T-cell therapy is an effective and safe salvage regimen for patients with relapsed/refractory B-cell acute lymphoblastic leukemia after allo-HSCT. Further randomized and multicenter investigations are needed to evaluate their potential role in relapsed acute lymphoblastic leukemia therapies after allo-HSCT.
C1 [Hua, Jingsheng; Zhang, Jian; Wu, Xiaoxia; Zhou, Lili; Bao, Xiebing; Han, Yue; Miao, Miao; Li, Caixia; Fu, Zhengzheng; Wu, Depei; Qiu, Huiying] Soochow Univ, Affiliated Hosp 1, Natl Clin Res Ctr Hematol Dis,Inst Blood & Marrow, Collaborat Innovat Ctr Hematol,Jiangsu Inst Hemat, 188 Shi Zi St, Suzhou 215006, Peoples R China.
   [Hua, Jingsheng] Taizhou Municipal Hosp, Dept Hematol, Taizhou, Zhejiang, Peoples R China.
   [Qian, Weiqing] Suzhou Vocat Hlth Coll, Sch Clin Med, Suzhou 215009, Jiangsu, Peoples R China.
RP Wu, DP; Qiu, HY (corresponding author), Soochow Univ, Affiliated Hosp 1, Natl Clin Res Ctr Hematol Dis,Inst Blood & Marrow, Collaborat Innovat Ctr Hematol,Jiangsu Inst Hemat, 188 Shi Zi St, Suzhou 215006, Peoples R China.; Qian, WQ (corresponding author), Suzhou Vocat Hlth Coll, Sch Clin Med, Suzhou 215009, Jiangsu, Peoples R China.
EM drwudepei@163.com; qianweiqing196512@163.com; qiuhuiying8303@suda.edu.cn
FU National Natural Science Foundation of Jiangsu ProvinceNatural Science
   Foundation of Jiangsu Province [SBE2018740700]; Project of Invigorating
   Health Care through Science, Technology and Education, Jiangsu
   Provincial Key Medical Center [YXZXA2016002]; Priority Academic Program
   Development of Jiangsu Higher Education Institutions (PAPD)
FX This work was jointly supported by the National Natural Science
   Foundation of Jiangsu Province (National Natural Science Foundation of
   Jiangsu Province [SBE2018740700]), the Project of Invigorating Health
   Care through Science, Technology and Education, Jiangsu Provincial Key
   Medical Center (YXZXA2016002), and the Priority Academic Program
   Development of Jiangsu Higher Education Institutions (PAPD). The authors
   would like to thank to all members of the study team, the patients and
   their families, and Uni CAR Technology Co Ltd, Shanghai, China.
CR Brudno JN, 2019, BLOOD REV, V34, P45, DOI 10.1016/j.blre.2018.11.002
   Brudno JN, 2016, BLOOD, V127, P3321, DOI 10.1182/blood-2016-04-703751
   Brudno JN, 2016, J CLIN ONCOL, V34, P1112, DOI 10.1200/JCO.2015.64.5929
   Chen YH, 2017, BRIT J HAEMATOL, V179, P598, DOI 10.1111/bjh.14923
   Davila ML, 2016, CLIN ADV HEMATOL ONC, V14, P802
   Forman SJ, 2013, BLOOD, V121, P1077, DOI 10.1182/blood-2012-08-234492
   Frey NV, 2016, HEMATOL-AM SOC HEMAT, P567, DOI 10.1182/asheducation-2016.1.567
   Gardner R, 2016, BLOOD, V128, P612
   Gattinoni L, 2005, J EXP MED, V202, P907, DOI 10.1084/jem.20050732
   Haen SP, 2017, ANN HEMATOL, V96, P817, DOI 10.1007/s00277-017-2941-x
   Huang XJ, 2011, BEST PRACT RES CL HA, V24, P351, DOI 10.1016/j.beha.2011.04.002
   Kebriaei P, 2016, J CLIN INVEST, V126, P3363, DOI 10.1172/JCI86721
   Kochenderfer JN, 2013, BLOOD, V122, P4129, DOI 10.1182/blood-2013-08-519413
   Kochenderfer JN, 2013, NAT REV CLIN ONCOL, V10, P267, DOI 10.1038/nrclinonc.2013.46
   Kochenderfer JN, 2010, BLOOD, V116, P3875, DOI 10.1182/blood-2010-01-265041
   Kolb HJ, 2008, BLOOD, V112, P4371, DOI 10.1182/blood-2008-03-077974
   Lee DW, 2015, LANCET, V385, P517, DOI 10.1016/S0140-6736(14)61403-3
   Lee DW, 2014, BLOOD, V124, P188, DOI 10.1182/blood-2014-05-552729
   Maude SL, 2016, J CLIN ONCOL, V34, DOI 10.1200/JCO.2016.34.15_suppl.3011
   Maude SL, 2015, BLOOD, V125, P4017, DOI 10.1182/blood-2014-12-580068
   Maude SL, 2014, NEW ENGL J MED, V371, P1507, DOI 10.1056/NEJMoa1407222
   Neelapu SS, 2018, NAT REV CLIN ONCOL, V15, DOI 10.1038/nrclinonc.2018.20
   Neelapu SS, 2018, NAT REV CLIN ONCOL, V15, P47, DOI 10.1038/nrclinonc.2017.148
   Park JH, 2016, BLOOD, V127, P3312, DOI 10.1182/blood-2016-02-629063
   Roddie C, 2011, EXPERT OPIN BIOL TH, V11, P473, DOI 10.1517/14712598.2011.554811
   Schram AM, 2015, BLOOD, V125, P2908, DOI 10.1182/blood-2015-01-551622
   Shalabi H, 2018, HAEMATOLOGICA, V103, pE215, DOI 10.3324/haematol.2017.183459
   Tamamyan GN, 2016, CANCER-AM CANCER SOC, V122, P2857, DOI 10.1002/cncr.30084
   Teachey DT, 2016, CANCER DISCOV, V6, P664, DOI 10.1158/2159-8290.CD-16-0040
   Tomblyn M, 2008, BONE MARROW TRANSPL, V42, P569, DOI 10.1038/bmt.2008.259
   Wang JS, 2017, J LEUKOCYTE BIOL, V102, P1347, DOI 10.1189/jlb.5RU0817-315R
   Yan CH, 2013, EUR J HAEMATOL, V91, P304, DOI 10.1111/ejh.12168
   Yeh SP, 2015, BONE MARROW TRANSPL, V50, P1001, DOI 10.1038/bmt.2015.67
   Zeidan AM, 2014, BIOL BLOOD MARROW TR, V20, P314, DOI 10.1016/j.bbmt.2013.11.020
NR 34
TC 3
Z9 5
U1 2
U2 6
PU CIG MEDIA GROUP, LP
PI DALLAS
PA 3500 MAPLE AVENUE, STE 750, DALLAS, TX 75219-3931 USA
SN 2152-2650
EI 2152-2669
J9 CL LYMPH MYELOM LEUK
JI Clin. Lymphoma Myeloma Leuk.
PD SEP
PY 2020
VL 20
IS 9
BP 610
EP 616
DI 10.1016/j.clml.2020.04.007
PG 7
WC Oncology; Hematology
SC Oncology; Hematology
GA NC5RL
UT WOS:000561272600018
PM 32507386
DA 2021-10-29
ER

PT J
AU Wagner, JC
   Tang, QZ
AF Wagner, Johanna C.
   Tang, Qizhi
TI CAR-Tregs as a Strategy for Inducing Graft Tolerance
SO CURRENT TRANSPLANTATION REPORTS
LA English
DT Article
DE Tregs; CAR; Tolerance; Transplantation; HLA
ID REGULATORY T-CELLS; CHIMERIC ANTIGEN RECEPTOR; ALLOGRAFT-REJECTION;
   TRANSPLANTATION; EXPANSION; CD28; VIVO; RESPONSIVENESS; CYTOTOXICITY;
   SPECIFICITY
AB Purpose of Review The adoptive transfer of alloantigen-specific regulatory T cells (Tregs) following organ transplantation is an emerging treatment paradigm that may induce tolerance and reduce the risk for graft rejection. In particular, redirecting Treg specificity via expression of synthetic chimeric antigen receptors (CARs) has demonstrated therapeutic promise in several preclinical studies. In this review, we highlight recent progress and remaining barriers to the clinical translation of CAR-Treg therapies. Recent Findings CAR Tregs targeting human leukocyte antigen (HLA)-A2 showed antigen-specific in vitro activation and superior in vivo protective function relative to polyclonal Tregs. Adoptively transferred anti-HLA-A2 CAR Tregs prolonged the survival of HLA-A2-positive grafts in humanized mouse models. Donor HLA molecules are attractive candidate antigens to target with CAR Tregs in transplantation due to mismatched HLA only expressed on the transplanted organ. The feasibility of this approach has been demonstrated by several independent groups in recent years. However, substantial challenges in CAR design and preclinical modeling must be more extensively addressed prior to clinical application.
C1 [Wagner, Johanna C.; Tang, Qizhi] Univ Calif San Francisco, Dept Surg, Div Transplantat, 513 Parnassus Ave, San Francisco, CA 94143 USA.
   [Wagner, Johanna C.] Univ Hosp Wurzburg, Dept Gen Visceral Transplantat Vasc & Pediat Surg, Oberdurrbacherstr 6, D-97080 Wurzburg, Germany.
   [Tang, Qizhi] Univ Calif San Francisco, UCSF Diabet Ctr, 513 Parnassus Ave, San Francisco, CA 94143 USA.
RP Tang, QZ (corresponding author), Univ Calif San Francisco, Dept Surg, Div Transplantat, 513 Parnassus Ave, San Francisco, CA 94143 USA.; Tang, QZ (corresponding author), Univ Calif San Francisco, UCSF Diabet Ctr, 513 Parnassus Ave, San Francisco, CA 94143 USA.
EM Qizhi.Tang@ucsf.edu
OI Tang, Qizhi/0000-0001-7313-3574
FU NIAID NIH HHSUnited States Department of Health & Human ServicesNational
   Institutes of Health (NIH) - USANIH National Institute of Allergy &
   Infectious Diseases (NIAID) [U01 AI110658] Funding Source: Medline;
   NIDDK NIH HHSUnited States Department of Health & Human ServicesNational
   Institutes of Health (NIH) - USANIH National Institute of Diabetes &
   Digestive & Kidney Diseases (NIDDK) [UC4 DK116264] Funding Source:
   Medline
CR Abate-Daga D, 2014, HUM GENE THER, V25, P1003, DOI 10.1089/hum.2013.209
   Ali JM, 2013, TRANSPLANTATION, V96, P681, DOI 10.1097/TP.0b013e31829853ce
   Barbi J, 2014, IMMUNOL REV, V259, P115, DOI 10.1111/imr.12172
   Bezie S, 2019, BLOOD ADV, V3, P3522, DOI 10.1182/bloodadvances.2019000411
   Blat D, 2014, MOL THER, V22, P1018, DOI 10.1038/mt.2014.41
   Bluestone JA, 2015, SCI TRANSL MED, V7, DOI 10.1126/scitranslmed.aad4134
   Boardman DA, 2017, AM J TRANSPLANT, V17, P931, DOI 10.1111/ajt.14185
   Boroughs AC, 2019, JCI INSIGHT, V4, DOI 10.1172/jci.insight.126194
   Brennan TV, 2011, J SURG RES, V169, pE69, DOI 10.1016/j.jss.2011.03.021
   Brunstein CG, 2011, BLOOD, V117, P1061, DOI 10.1182/blood-2010-07-293795
   Carpenito C, 2009, P NATL ACAD SCI USA, V106, P3360, DOI 10.1073/pnas.0813101106
   Chaudhry A, 2013, J CLIN INVEST, V123, P939, DOI 10.1172/JCI57175
   Chmielewski M, 2011, CANCER RES, V71, P5697, DOI 10.1158/0008-5472.CAN-11-0103
   COLLINS MKL, 1989, EUR J IMMUNOL, V19, P1517, DOI 10.1002/eji.1830190828
   Dawson NAJ, FUNCTIONAL EFFECTS C, V2019, DOI [10.1101/749721, DOI 10.1101/749721]
   Dawson NAJ, 2019, JCI INSIGHT, V4, DOI 10.1172/jci.insight.123672
   Dijke IE, 2016, AM J TRANSPLANT, V16, P58, DOI 10.1111/ajt.13456
   Elinav E, 2008, GASTROENTEROLOGY, V134, P2014, DOI 10.1053/j.gastro.2008.02.060
   Esensten JH, 2018, J ALLERGY CLIN IMMUN, V142, P1710, DOI 10.1016/j.jaci.2018.10.015
   Ferreira LMR, 2019, NAT REV DRUG DISCOV, V18, P749, DOI 10.1038/s41573-019-0041-4
   Fisson S, 2003, J EXP MED, V198, P737, DOI 10.1084/jem.20030686
   Fontenot JD, 2017, J IMMUNOL, V198, P986, DOI 10.1038/ni904
   Fransson M, 2012, J NEUROINFLAMM, V9, DOI 10.1186/1742-2094-9-112
   Golshayan D, 2007, BLOOD, V109, P827, DOI 10.1182/blood-2006-05-025460
   Gonzalez-Galarza FF, 2015, NUCLEIC ACIDS RES, V43, pD784, DOI 10.1093/nar/gku1166
   Guedan S, 2018, JCI INSIGHT, V3, DOI 10.1172/jci.insight.96976
   Hippen KL, 2011, SCI TRANSL MED, V3, DOI 10.1126/scitranslmed.3001809
   Hoffmann P, 2009, EUR J IMMUNOL, V39, P1088, DOI 10.1002/eji.200838904
   Holzinger A, 2019, HEMASPHERE, V3, DOI 10.1097/HS9.0000000000000172
   Hori S, 2003, SCIENCE, V299, P1057, DOI 10.1126/science.1079490
   Imai C, 2004, LEUKEMIA, V18, P676, DOI 10.1038/sj.leu.2403302
   IRVING BA, 1991, CELL, V64, P891, DOI 10.1016/0092-8674(91)90314-O
   Joffre O, 2008, NAT MED, V14, P88, DOI 10.1038/nm1688
   Juvet SC, 2016, AM J TRANSPLANT, V16, P1394, DOI 10.1111/ajt.13607
   Kalos M, 2011, SCI TRANSL MED, V3, DOI 10.1126/scitranslmed.3002842
   Khattri R, 2003, NAT IMMUNOL, V4, P337, DOI 10.1038/ni909
   Kitagawa Y, 2013, FRONT IMMUNOL, V4, DOI 10.3389/fimmu.2013.00106
   Koristka S, 2018, J AUTOIMMUN, V90, P116, DOI 10.1016/j.jaut.2018.02.006
   Landwehr-Kenzel S, 2014, AM J TRANSPLANT, V14, P594, DOI 10.1111/ajt.12629
   Lee K, 2014, AM J TRANSPLANT, V14, P27, DOI 10.1111/ajt.12509
   Liu Q, 2016, J CLIN INVEST, V126, P2805, DOI 10.1172/JCI84577
   MacDonald KG, 2016, J CLIN INVEST, V126, P1413, DOI 10.1172/JCI82771
   Maher J, 2002, NAT BIOTECHNOL, V20, P70, DOI 10.1038/nbt0102-70
   Marino J, 2016, SCI IMMUNOL, V1, DOI 10.1126/sciimmunol.aaf8759
   Moran AE, 2011, J EXP MED, V208, P1279, DOI 10.1084/jem.20110308
   Noyan F, 2017, AM J TRANSPLANT, V17, P917, DOI 10.1111/ajt.14175
   Pule MA, 2005, MOL THER, V12, P933, DOI 10.1016/j.ymthe.2005.04.016
   Romano M, 2019, FRONT IMMUNOL, V10, DOI 10.3389/fimmu.2019.00043
   Roselli E, 2019, BIODRUGS, V33, P647, DOI 10.1007/s40259-019-00384-z
   Sagoo P, 2011, SCI TRANSL MED, V3, DOI 10.1126/scitranslmed.3002076
   Savoldo B, 2011, J CLIN INVEST, V121, P1822, DOI 10.1172/JCI46110
   Schmidt A, 2012, FRONT IMMUNOL, V3, DOI 10.3389/fimmu.2012.00051
   Siu JHY, 2018, FRONT IMMUNOL, V9, DOI 10.3389/fimmu.2018.02548
   Suchin EJ, 2001, J IMMUNOL, V166, P973, DOI 10.4049/jimmunol.166.2.973
   Tang QZ, 2008, NAT IMMUNOL, V9, P239, DOI 10.1038/ni1572
   Tang QZ, 2017, J CLIN INVEST, V127, P2505, DOI 10.1172/JCI90598
   Tang QZ, 2013, CSH PERSPECT MED, V3, DOI 10.1101/cshperspect.a015552
   Tang QZ, 2012, CURR OPIN ORGAN TRAN, V17, P349, DOI 10.1097/MOT.0b013e328355a992
   Tang QZ, 2003, J IMMUNOL, V171, P3348, DOI 10.4049/jimmunol.171.7.3348
   Thome JJC, 2016, NAT MED, V22, P72, DOI 10.1038/nm.4008
   Tokarew N, 2019, BRIT J CANCER, V120, P26, DOI 10.1038/s41416-018-0325-1
   Tsang JYS, 2008, J CLIN INVEST, V118, P3619, DOI 10.1172/JCI33185
   Veerapathran A, 2011, BLOOD, V118, P5671, DOI 10.1182/blood-2011-02-337097
   Walsh NC, 2017, ANNU REV PATHOL-MECH, V12, P187, DOI 10.1146/annurev-pathol-052016-100332
   Zhou XY, 2009, CURR OPIN IMMUNOL, V21, P281, DOI 10.1016/j.coi.2009.05.007
   Zikherman J, 2012, NATURE, V489, P160, DOI 10.1038/nature11311
NR 66
TC 1
Z9 1
U1 0
U2 0
PU SPRINGERNATURE
PI LONDON
PA CAMPUS, 4 CRINAN ST, LONDON, N1 9XW, ENGLAND
EI 2196-3029
J9 CURR TRANSPLANT REP
JI Curr. Transplant. Rep.
PD SEP
PY 2020
VL 7
IS 3
BP 205
EP 214
DI 10.1007/s40472-020-00285-z
PG 10
WC Surgery; Transplantation
SC Surgery; Transplantation
GA WE0LT
UT WOS:000705322200008
PM 33816057
OA Green Accepted
DA 2021-10-29
ER

PT J
AU Beinfeld, M
   Lee, S
   McQueen, B
   Fluetsch, N
   Pearson, SD
   Ollendorf, DA
AF Beinfeld, Molly
   Lee, Sei
   McQueen, Brett
   Fluetsch, Noemi
   Pearson, Steven
   Ollendorf, Daniel A.
TI Anti B-cell maturation antigen CAR T-cell and antibody drug conjugate
   therapy for heavily pretreated relapsed and refractory multiple myeloma
SO JOURNAL OF MANAGED CARE & SPECIALTY PHARMACY
LA English
DT Article
C1 [Beinfeld, Molly; Fluetsch, Noemi; Pearson, Steven] Inst Clin & Econ Review, Boston, MA 02109 USA.
   [Lee, Sei] Univ Calif San Francisco, San Francisco, CA 94143 USA.
   [McQueen, Brett] Univ Colorado, Skaggs Sch Pharm & Pharmaceut Sci, Anschutz Med Campus, Aurora, CO 80309 USA.
   [Ollendorf, Daniel A.] Tufts Med Ctr, Ctr Evaluat Value & Risk Hlth, Boston, MA 02111 USA.
RP Beinfeld, M (corresponding author), Inst Clin & Econ Review, Boston, MA 02109 USA.
EM mbeinfeld@icer.org
FU Arnold Ventures; California Health Care Foundation; Donaghue Foundation;
   Harvard Pilgrim Health Care; Kaiser Foundation Health Plan to the
   Institute for Clinical and Economic Review (ICER); AbbVieAbbVie; Aetna;
   America's Health Insurance Plans; Anthem; Alnylam;
   AstraZenecaAstraZeneca; BiogenBiogen; Blue Shield of CA;
   Boehringer-IngelheimBoehringer Ingelheim; Cambia Health Services; CVS;
   Editas; Evolve Phar-macy; Express Scripts; Genentech/RocheRoche
   HoldingGenentech; GlaxoSmithKlineGlaxoSmithKline; Harvard Pilgrim;
   Health Care Service Corporation; Kaiser Permanente; LEO PharmaLEO
   Pharma; Mallinckrodt; MerckMerck & Company; NovartisNovartis; National
   Pharmaceutical Council; PfizerPfizer; Premera; Prime Therapeutics;
   RegeneronRegeneron; Sanofi; Spark Therapeutics; uniQure; United
   Healthcare; ICERNational Science Foundation (NSF)NSF - Directorate for
   Geosciences (GEO)
FX Funding for this summary was contributed by Arnold Ventures, California
   Health Care Foundation, The Donaghue Foundation, Harvard Pilgrim Health
   Care, and Kaiser Foundation Health Plan to the Institute for Clinical
   and Economic Review (ICER) , an independent organization that evaluates
   the evidence on the value of health care interventions. ICER's annual
   policy summit is supported by dues from AbbVie, Aetna, America's Health
   Insurance Plans, Anthem, Alnylam, AstraZeneca, Biogen, Blue Shield of
   CA, Boehringer-Ingelheim, Cambia Health Services, CVS, Editas, Evolve
   Phar-macy, Express Scripts, Genentech/Roche, GlaxoSmithKline, Harvard
   Pilgrim, Health Care Service Corporation, HealthFirst, Health Partners,
   Humana, Johnson & John-son (Janssen), Kaiser Permanente, LEO Pharma,
   Mallinckrodt, Merck, Novartis, National Pharmaceutical Council, Pfizer,
   Premera, Prime Therapeutics, Regeneron, Sanofi, Spark Therapeutics,
   uniQure, and United Healthcare.; Beinfeld, Fluetsch, and Pearson are
   employed by ICER. Ollendorf received funding from ICER for work on this
   summary and reports consulting and other personal fees from EMD Serono,
   Amgen, Analysis Group, Aspen Institute/University of Southern
   California, Gal-braithWight, Cytokinetics, Executive Insight, Sunovion,
   University of Colorado, World Health Organization, and Eli Lilly,
   unrelated to this work. Lee and McQueen received funding from ICER for
   work on this summary.
CR Asrar MM, 2021, EXPERT REV PHARM OUT, V21, P799, DOI 10.1080/14737167.2020.1779064
   Berdeja JG, 2021, LANCET, V398, P314, DOI 10.1016/S0140-6736(21)00933-8
   Carlson JJ, 2018, J MANAG CARE SPEC PH, V24, P29, DOI 10.18553/jmcp.2018.24.1.29
   Gandhi UH, 2019, LEUKEMIA, V33, P2266, DOI 10.1038/s41375-019-0435-7
   Harris J, 2021, CANC NETWORK 0608
   Lonial S, 2020, LANCET ONCOL, V21, P207, DOI 10.1016/S1470-2045(19)30788-0
   Mikhael J, 2020, CL LYMPH MYELOM LEUK, V20, P1, DOI 10.1016/j.clml.2019.09.621
   Munshi NC, 2021, NEW ENGL J MED, V384, P705, DOI 10.1056/NEJMoa2024850
   Munshi NC, 2020, J CLIN ONCOL, V38
   National Cancer Institute, CANC STAT FACTS MYEL
   Rajkumar SV, 2020, AM J HEMATOL, V95, P548, DOI 10.1002/ajh.25791
NR 11
TC 0
Z9 0
U1 0
U2 0
PU ACAD MANAGED CARE PHARMACY
PI ALEXANDRIA
PA 100 N PITT ST, 400, ALEXANDRIA, VA 22314-3134 USA
SN 2376-0540
EI 2376-1032
J9 J MANAG CARE SPEC PH
JI J. Manag. Care Spec. Pharm.
PD SEP
PY 2020
VL 27
IS 9
BP 1315
EP 1320
PG 6
WC Health Care Sciences & Services; Pharmacology & Pharmacy
SC Health Care Sciences & Services; Pharmacology & Pharmacy
GA UN4HD
UT WOS:000693976200001
DA 2021-10-29
ER

PT J
AU Chung, WB
   Youn, JC
   Youn, HJ
AF Chung, Woo-Baek
   Youn, Jong-Chan
   Youn, Ho-Joong
TI Cardiovascular Complications of Novel Anti-Cancer Immunotherapy: Old
   Problems from New Agents?
SO KOREAN CIRCULATION JOURNAL
LA English
DT Review
DE Anti-cancer therapy; Cardiovascular toxicity; Cancer immunotherapy;
   Immune checkpoint inhibitor; Chimeric antigen receptor T cell therapy
ID T-CELL THERAPY; MAGNETIC-RESONANCE; HEART-FAILURE; DILATED
   CARDIOMYOPATHY; AMERICAN SOCIETY; CANCER-PATIENTS; ADULT PATIENTS;
   MYOCARDITIS; MANAGEMENT; CARDIOTOXICITY
AB Many novel anti-cancer therapies have dramatically improved outcomes of various cancer patients. However, it also poses a risk for cardiovascular complications as well. For the novel anti-cancer agent with which physicians does not have enough clinical experiences to determine the characteristics of cardiovascular complications, it is important to assess risk factors for cardiotoxicity before starting anti-cancer therapy. High-risk patient should be consulted to cardiologist before initiating anti-cancer therapy and pre-emptive cardiac function monitoring plan might be prepared in advance. The biomarkers, electrocardiography and echocardiography are useful tools for the detection of subclinical cardiotoxicity during anti-cancer therapy. This review article tried to suggest the cardiac function monitoring strategies for newly encountered potential cardiotoxic anti-cancer agents and to summarize the cardiovascular complications of novel anti-cancer immunotherapies including immune checkpoint inhibitor (ICI) and chimeric antigen receptor (CAR) T-cell therapy. ICIs can cause fatal myocarditis, which usually occurs early after initiation, and prompt treatment with high-dose corticosteroid is necessary. CAR T-cell therapy can cause cytokine release syndrome, which may result in circulatory collapse. Supportive treatment as well as tocilizumab, an anti-interleukin-6 receptor antibody are cornerstones of treatment.
C1 [Chung, Woo-Baek; Youn, Jong-Chan; Youn, Ho-Joong] Catholic Univ Korea, Seoul St Marys Hosp, Coll Med, Dept Internal Med,Div Cardiol, 222 Banpo Daero, Seoul 06591, South Korea.
RP Youn, HJ (corresponding author), Catholic Univ Korea, Seoul St Marys Hosp, Coll Med, Dept Internal Med,Div Cardiol, 222 Banpo Daero, Seoul 06591, South Korea.
EM younhj@catholic.ac.kr
OI Youn, Jong-Chan/0000-0003-0998-503X
FU Korean Cardiac Research Foundation [20190302]; National Research
   Foundation of Korea (NRF) - Korean government (Ministry of Science and
   ICT) [NRF-2018R1C1B6005448]
FX This work was supported by the fund from the Korean Cardiac Research
   Foundation (20190302) and by the National Research Foundation of Korea
   (NRF) grant funded by the Korean government (Ministry of Science and
   ICT) (NRF-2018R1C1B6005448). The funders played no role in study design,
   data collection, data analysis, decision to publish, or preparation of
   the manuscript.
CR Abdel-Aty H, 2005, J AM COLL CARDIOL, V45, P1815, DOI 10.1016/j.jacc.2004.11.069
   Armenian SH, 2017, J CLIN ONCOL, V35, P893, DOI 10.1200/JCO.2016.70.5400
   Bonaca MP, 2019, CIRCULATION, V140, P80, DOI 10.1161/CIRCULATIONAHA.118.034497
   Brahmer JR, 2018, J CLIN ONCOL, V36, P1714, DOI 10.1200/JCO.2017.77.6385
   Cardinale D, 2020, FRONT CARDIOVASC MED, V7, DOI 10.3389/fcvm.2020.00026
   Choi HM, 2019, KOREAN J INTERN MED, V34, P11, DOI 10.3904/kjim.2018.428
   Chung WB, 2016, KOREAN J INTERN MED, V31, P625, DOI 10.3904/kjim.2016.017
   Chung WB, 2013, J BREAST CANCER, V16, P178, DOI 10.4048/jbc.2013.16.2.178
   Curigliano G, 2020, ANN ONCOL, V31, P171, DOI 10.1016/j.annonc.2019.10.023
   Davila ML, 2014, SCI TRANSL MED, V6, DOI 10.1126/scitranslmed.3008226
   Escudier M, 2017, CIRCULATION, V136, P2085, DOI 10.1161/CIRCULATIONAHA.117.030571
   Ferreira VM, 2018, J AM COLL CARDIOL, V72, P3158, DOI 10.1016/j.jacc.2018.09.072
   Friedrich MG, 2009, J AM COLL CARDIOL, V53, P1475, DOI 10.1016/j.jacc.2009.02.007
   Ganatra S, 2019, J AM COLL CARDIOL, V74, P3153, DOI 10.1016/j.jacc.2019.10.049
   Ganatra S, 2019, CARDIOL CLIN, V37, P385, DOI 10.1016/j.ccl.2019.07.008
   Gripp ED, 2018, ARQ BRAS CARDIOL, V110, P140, DOI 10.5935/abc.20180021
   Johnson DB, 2016, NEW ENGL J MED, V375, P1749, DOI 10.1056/NEJMoa1609214
   Kim D, 2019, J CARDIOL, V74, P175, DOI 10.1016/j.jjcc.2019.02.001
   Kim Hyungseop, 2018, J Cardiovasc Ultrasound, V26, P1, DOI 10.4250/jcu.2018.26.1.1
   Kim KJ, 2019, INT J HEART FAIL, V1, P4, DOI DOI 10.36628/IJHF.2019.0002
   Kittiwarawut A, 2013, ASIA-PAC J CLIN ONCO, V9, P155, DOI 10.1111/j.1743-7563.2012.01588.x
   Le RQ, 2018, ONCOLOGIST, V23, P943, DOI 10.1634/theoncologist.2018-0028
   Lee DW, 2019, BIOL BLOOD MARROW TR, V25, P625, DOI 10.1016/j.bbmt.2018.12.758
   Lee HY, 2020, INT J HEART FAIL
   Lee JH, 2019, KOREAN CIRC J, V49, P22, DOI 10.4070/kcj.2018.0349
   Lichtman AH, 2013, J AUTOIMMUN, V45, P90, DOI 10.1016/j.jaut.2013.05.004
   Linette GP, 2013, BLOOD, V122, P863, DOI 10.1182/blood-2013-03-490565
   Love VA, 2007, CIRC RES, V101, P248, DOI 10.1161/CIRCRESAHA.106.147124
   Lyon AR, 2018, LANCET ONCOL, V19, pE447, DOI 10.1016/S1470-2045(18)30457-1
   Mahmood SS, 2018, J AM COLL CARDIOL, V71, P1755, DOI 10.1016/j.jacc.2018.02.037
   Mahrholdt H, 2004, CIRCULATION, V109, P1250, DOI 10.1161/01.CIR.0000118493.13323.81
   Masoudkabir F, 2017, ATHEROSCLEROSIS, V263, P343, DOI 10.1016/j.atherosclerosis.2017.06.001
   Maude SL, 2018, NEW ENGL J MED, V378, P439, DOI 10.1056/NEJMoa1709866
   Meijers WC, 2019, CARDIOVASC RES, V115, P844, DOI 10.1093/cvr/cvz035
   Michel L, 2020, EUR J HEART FAIL, V22, P350, DOI 10.1002/ejhf.1631
   Michel L, 2018, J THORAC DIS, V10, pS4282, DOI 10.21037/jtd.2018.08.15
   Moslehi JJ, 2018, LANCET, V391, P933, DOI 10.1016/S0140-6736(18)30533-6
   Neelapu SS, 2017, NEW ENGL J MED, V377, P2531, DOI 10.1056/NEJMoa1707447
   Negishi T, 2019, HEART LUNG CIRC, V28, P1331, DOI 10.1016/j.hlc.2019.04.023
   Nishimura H, 2001, SCIENCE, V291, P319, DOI 10.1126/science.291.5502.319
   Obstfeld AE, 2017, BLOOD, V130, P2569, DOI 10.1182/blood-2017-08-802413
   Okazaki T, 2003, NAT MED, V9, P1477, DOI 10.1038/nm955
   Palaskas N, 2020, J AM HEART ASSOC, V9, DOI 10.1161/JAHA.119.013757
   Pareek N, 2018, EUR J HEART FAIL, V20, P1721, DOI 10.1002/ejhf.1292
   Pathan N, 2004, LANCET, V363, P203, DOI 10.1016/S0140-6736(03)15326-3
   Plana JC, 2014, EUR HEART J-CARD IMG, V15, P1063, DOI 10.1093/ehjci/jeu192
   Postow MA, 2018, NEW ENGL J MED, V378, P158, DOI [10.1056/NEJMra1703481, 10.1056/NEJMc1801663]
   Salem JE, 2018, LANCET ONCOL, V19, P1579, DOI 10.1016/S1470-2045(18)30608-9
   Schuster SJ, 2019, NEW ENGL J MED, V380, P45, DOI 10.1056/NEJMoa1804980
   Stewart Coats AJ, 2019, INT J HEART FAIL, V1, P25, DOI DOI 10.36628/IJHF.2019.0004
   Tarrio ML, 2012, J IMMUNOL, V188, P4876, DOI 10.4049/jimmunol.1200389
   Uhm Jae-Sun, 2014, Clin Hypertens, V20, P8, DOI 10.1186/2056-5909-1-2
   Virizuela JA, 2019, CLIN TRANSL ONCOL, V21, P94, DOI 10.1007/s12094-018-02017-3
   Youn JC, 2017, KOREAN CIRC J, V47, P16, DOI 10.4070/kcj.2016.0429
   Zamorano JL, 2016, EUR HEART J, V37, P2768, DOI 10.1093/eurheartj/ehw211
   Zardavas D, 2017, J CLIN ONCOL, V35, P878, DOI 10.1200/JCO.2015.65.7916
NR 56
TC 1
Z9 1
U1 1
U2 2
PU KOREAN SOC CARDIOLOGY
PI SEOUL
PA 101-1704, LOTTE CASTLE PRESIDENT, 109, MAPO-DAERO, MAPO-GU, SEOUL,
   04146, SOUTH KOREA
SN 1738-5520
EI 1738-5555
J9 KOREAN CIRC J
JI Korean Circ. J.
PD SEP
PY 2020
VL 50
IS 9
BP 743
EP 753
DI 10.4070/kcj.2020.0158
PG 11
WC Cardiac & Cardiovascular Systems
SC Cardiovascular System & Cardiology
GA NB8WH
UT WOS:000560795800001
PM 32725983
OA hybrid, Green Published
DA 2021-10-29
ER

PT J
AU Zeng, HT
   Liu, JQ
   Zhao, M
   Yu, D
   Yang, G
   Mo, LH
   Liu, ZQ
   Wang, S
   Liu, ZG
   Yang, PC
AF Zeng, Hao-Tao
   Liu, Jiang-Qi
   Zhao, Miao
   Yu, Dian
   Yang, Gui
   Mo, Li-Hua
   Liu, Zhi-Qiang
   Wang, Shuai
   Liu, Zhi-Gang
   Yang, Ping-Chang
TI Exosomes carry IL-10 and antigen/MHC II complexes to induce
   antigen-specific oral tolerance
SO CYTOKINE
LA English
DT Article
DE Food allergy; Intestine; Epithelial cells; Inflammation; Vasoactive
   intestinal peptide
ID INTESTINAL EPITHELIAL-CELLS; REGULATORY T-CELLS; IMMUNE TOLERANCE; FOOD
   ALLERGY; INTERLEUKIN-10; PEPTIDE
AB Background: It is known that the immune tolerance can be naturally established in the intestine, while the mechanism by which the immune tolerance development in the intestine is not fully understood yet. Vasoactive intestinal peptides (VIP) has the immune regulatory functions. This study aims to investigate the role of VIP in the immune tolerance development in the intestine.
   Methods: Intestinal epithelial cell (IEC)-derived exosomes were prepared. The exosomes carried IL-10 and antigen/MHC II complexes. VIP-deficient (VIPd) mice and wild type mice were employed to test the role of VIP in the development of immune tolerance in the intestine.
   Results: VIPd mice failed to induce type 1 regulatory T cells (Tr1 cells) in the intestine and retarded the establishment of antigen (Ag)-specific immune tolerance. Exposure to VIP in the culture induced IL-10 expression in intestinal epithelial cells (IECs). Exosomes derived from ovalbumin (OVA, used as a specific Ag)/VIP-primed IECs carried IL-10 and OVA/MHC II complexes; these exosomes were designated IL10CARs (IL-10/chimeric antigen receptor-carrying exosomes). IL10CARs could recognize OVA-specific CD4(+) T cells and converted OVA-specific CD4(+/-) T cells to OVA-specific Tr1 cells. Administration of IL10CARs suppressed experimental food allergy.
   Conclusions: The data show that IL10CARs are capable of suppressing experimental FA by inducing antigenspecific Tr1 cells, which has the translation potential for FA treatment.
C1 [Zeng, Hao-Tao; Liu, Jiang-Qi; Zhao, Miao; Liu, Zhi-Qiang; Wang, Shuai] Longgang ENT Hosp, Dept Allergy, Shenzhen, Peoples R China.
   [Zeng, Hao-Tao; Liu, Jiang-Qi; Zhao, Miao; Liu, Zhi-Qiang; Wang, Shuai] Inst ENT, Shenzhen Key Lab ENT, Shenzhen, Peoples R China.
   [Yu, Dian; Mo, Li-Hua; Liu, Zhi-Gang; Yang, Ping-Chang] Shenzhen Univ, Res Ctr Allergy & Immunol, Sch Med, Shenzhen, Peoples R China.
   [Yang, Gui] Longgang Cent Hosp, Dept Otolaryngol, Shenzhen, Peoples R China.
   [Yang, Ping-Chang] Guangdong Prov Key Lab Reg Immun & Dis, Shenzhen, Peoples R China.
RP Wang, S; Liu, ZG; Yang, PC (corresponding author), Shenzhen Univ, Sch Med, Room A7-509 Lihu Campus,1066 Xueyuan Blvd, Shenzhen 518055, Peoples R China.
EM ws_only@hotmail.com; lzg@suz.edu.cn; pcy2356@szu.edu.cn
FU National Nature and Science Foundation of ChinaNational Natural Science
   Foundation of China (NSFC) [81870706, 31570932]; Guangdong Provincial
   Key Laboratory of Regional Immunity and Diseases [2019B030301009]; Cross
   Innovation Research Initiative Funds of Shenzhen University, Shenzhen
   Nanshan District Pioneer Group Research Funds [LHTD20180007]; Shenzhen
   science, technology and innovation committee [KQTD20170331145453160,
   KQJSCX20180328095619081]
FX This study was supported by grants of the National Nature and Science
   Foundation of China (81870706, 31570932), Guangdong Provincial Key
   Laboratory of Regional Immunity and Diseases (2019B030301009), Cross
   Innovation Research Initiative Funds of Shenzhen University, Shenzhen
   Nanshan District Pioneer Group Research Funds (No. LHTD20180007) and
   Shenzhen science, technology and innovation committee
   (KQTD20170331145453160 and KQJSCX20180328095619081).
CR Abad Catalina, 2012, Endocrine Metabolic & Immune Disorders-Drug Targets, V12, P316
   Chatenoud L, 2015, CURR OPIN PHARMACOL, V23, P92, DOI 10.1016/j.coph.2015.05.013
   Chen X, 2011, J LEUKOCYTE BIOL, V90, P751, DOI 10.1189/jlb.1210696
   Chiang D, 2018, J ALLERGY CLIN IMMUN, V141, P2107, DOI 10.1016/j.jaci.2017.11.060
   Delgado M, 2013, AMINO ACIDS, V45, P25, DOI 10.1007/s00726-011-1184-8
   Goverse G, 2017, J IMMUNOL, V198, P2172, DOI 10.4049/jimmunol.1600165
   Greening DW, 2015, METHODS MOL BIOL, V1295, P179, DOI 10.1007/978-1-4939-2550-6_15
   Gregori S, 2018, FRONT IMMUNOL, V9, DOI 10.3389/fimmu.2018.00233
   Hong JY, 2019, J LEUKOCYTE BIOL, V106, P1201, DOI 10.1002/JLB.3HI0918-348RR
   Hyun J, 2015, J INNATE IMMUN, V7, P87, DOI 10.1159/000365417
   Jiang LL, 2016, NAT COMMUN, V7, DOI 10.1038/ncomms13045
   McInnes IB, 2011, NEW ENGL J MED, V365, P2205, DOI 10.1056/NEJMra1004965
   Navarro-Barriuso J, 2018, FRONT IMMUNOL, V9, DOI 10.3389/fimmu.2018.02062
   Newick K, 2017, ANNU REV MED, V68, P139, DOI 10.1146/annurev-med-062315-120245
   Olszak T, 2014, NATURE, V509, P497, DOI 10.1038/nature13150
   Oszvald A, 2020, STEM CELLS, V38, P291, DOI 10.1002/stem.3113
   Pearson RM, 2017, ADV DRUG DELIVER REV, V114, P240, DOI 10.1016/j.addr.2017.04.005
   Schmetterer KG, 2017, EUR J IMMUNOL, V47, P1256, DOI 10.1002/eji.201646710
   Stelmaszczyk-Emmel A, 2015, RESP PHYSIOL NEUROBI, V209, P59, DOI 10.1016/j.resp.2014.11.010
   Stephen-Victor E, 2019, CURR OPIN IMMUNOL, V60, P141, DOI 10.1016/j.coi.2019.06.001
   Sun M, 2015, MUCOSAL IMMUNOL, V8, P969, DOI 10.1038/mi.2015.49
   Sun X, 2019, THERANOSTICS, V9, P2800, DOI 10.7150/thno.34414
   Tordesillas L, 2018, CLIN REV ALLERG IMMU, V55, P107, DOI 10.1007/s12016-018-8680-5
   Villanueva-Romero R, 2018, J IMMUNOL RES, V2018, DOI 10.1155/2018/6043710
   Wang J, 2009, J IMMUNOL, V183, P1384, DOI 10.4049/jimmunol.0803987
   Wosen JE, 2019, FRONT IMMUNOL, V10, DOI 10.3389/fimmu.2019.01970
   Yu W, 2016, NAT REV IMMUNOL, V16, P751, DOI 10.1038/nri.2016.111
   Zeng HY, 2015, CELL MOL IMMUNOL, V12, P566, DOI 10.1038/cmi.2015.44
NR 28
TC 5
Z9 5
U1 2
U2 7
PU ACADEMIC PRESS LTD- ELSEVIER SCIENCE LTD
PI LONDON
PA 24-28 OVAL RD, LONDON NW1 7DX, ENGLAND
SN 1043-4666
EI 1096-0023
J9 CYTOKINE
JI Cytokine
PD SEP
PY 2020
VL 133
AR 155176
DI 10.1016/j.cyto.2020.155176
PG 9
WC Biochemistry & Molecular Biology; Cell Biology; Immunology
SC Biochemistry & Molecular Biology; Cell Biology; Immunology
GA MS0UQ
UT WOS:000554002300041
PM 32563958
DA 2021-10-29
ER

PT J
AU Kim, GB
   Aragon-Sanabria, V
   Randolph, L
   Jiang, HL
   Reynolds, JA
   Webb, BS
   Madhankumar, A
   Lian, XJ
   Connor, JR
   Yang, J
   Dong, C
AF Kim, Gloria B.
   Aragon-Sanabria, Virginia
   Randolph, Lauren
   Jiang, Hali
   Reynolds, Joshua A.
   Webb, Becky S.
   Madhankumar, Achuthamangalam
   Lian, Xiaojun
   Connor, James R.
   Yang, Jian
   Dong, Cheng
[truncated: 4,242,025 more chars]
