# Supplementary material for: A Bibliometric and Knowledge-Map Analysis of CAR-T Cells From 2009 to 2021
Source: Front Immunol. 2022 Mar 18;13:840956. doi: 10.3389/fimmu.2022.840956 (PMC8971369; doi:10.3389/fimmu.2022.840956)
Supplement: Supplementary file 2 [file DataSheet_2.zip › Annexes 2/download_2501-3000.txt]

FN Clarivate Analytics Web of Science
VR 1.0
PT J
AU Parrondo, RD
   Majeed, U
   Sher, T
AF Parrondo, Ricardo D.
   Majeed, Umair
   Sher, Taimur
TI Antibody-based immunotherapy for treatment of immunoglobulin light-chain
   amyloidosis
SO BRITISH JOURNAL OF HAEMATOLOGY
LA English
DT Review
DE AL amyloidosis; immunotherapy; monoclonal antibodies; CAR-T cells
ID T-CELL THERAPY; DIAGNOSED AL AMYLOIDOSIS; MULTIPLE-MYELOMA; P COMPONENT;
   PHARMACOLOGICAL DEPLETION; MATURATION ANTIGEN; DEXAMETHASONE;
   BORTEZOMIB; CYCLOPHOSPHAMIDE; LENALIDOMIDE
AB Immunoglobulin light-chain (AL) amyloidosis is a clonal plasma cell disorder characterised by production and deposition of misfolded monoclonal light chains in vital organs with potential to cause irreversible organ damage. The treatment of AL amyloidosis has evolved along the lines of multiple myeloma (MM) owing to clonal plasma cells being at the root of both disease processes. Treatment with melphalan and autologous haematopoietic cell transplantation, as well as proteasome inhibitors and immunomodulatory agents, are the standard of care for AL amyloidosis. While these treatment modalities are highly effective against the neoplastic plasma cells, patients often relapse and those with advanced disease may be unable to tolerate these treatments due to side-effects. Immunotherapy with monoclonal antibodies, bispecific antibodies, antibody-drug conjugates and chimeric antigen receptor T cells have revolutionised the treatment armamentarium for MM. These novel immunotherapy agents are in the early phases of evaluation and clinical development for patients with AL amyloidosis. The present review aims to discuss the role of novel immunotherapies currently in development and their potential for use in the treatment of AL amyloidosis.
C1 [Parrondo, Ricardo D.; Majeed, Umair; Sher, Taimur] Mayo Clin Florida, Dept Med, Hematol Oncol, Jacksonville, FL USA.
RP Sher, T (corresponding author), 4500 San Pablo Rd S, Jacksonville, FL 32224 USA.
EM sher.taimur@mayo.edu
OI Parrondo, Ricardo/0000-0002-9314-9933
CR Abeykoon JP, 2019, LEUKEMIA, V33, P531, DOI 10.1038/s41375-018-0262-2
   Ailawadhi S, 2019, CL LYMPH MYELOM LEUK, V19, P29, DOI 10.1016/j.clml.2018.08.018
   Bal S, 2019, CL LYMPH MYELOM LEUK, V19, pE306, DOI 10.1016/j.clml.2019.09.503
   Bhat A, 2010, CLIN REV ALLERG IMMU, V38, P97, DOI 10.1007/s12016-009-8163-9
   Bochtler T, 2008, BLOOD, V111, P4700, DOI 10.1182/blood-2007-11-122101
   Bochtler T, 2015, J CLIN ONCOL, V33, P1371, DOI 10.1200/JCO.2014.57.4947
   Chen KH, 2018, LEUKEMIA, V32, P402, DOI 10.1038/leu.2017.302
   Cho SF, 2018, BLOOD, V132, DOI 10.1182/blood-2018-99-118425
   Chung A, 2020, BLOOD ADV, V4, P458, DOI 10.1182/bloodadvances.2019000776
   Cibeira MT, 2015, BRIT J HAEMATOL, V170, P804, DOI 10.1111/bjh.13500
   Cordes S, 2012, CANCER-AM CANCER SOC, V118, P6105, DOI 10.1002/cncr.27660
   COSTA LJ, 2019, BLOOD S, V134, DOI DOI 10.1182/BLOOD-2019-122895
   de Zafra CLZ, 2019, CLIN CANCER RES, V25, P3921, DOI 10.1158/1078-0432.CCR-18-2752
   Deckert J, 2014, CLIN CANCER RES, V20, P4574, DOI 10.1158/1078-0432.CCR-14-0695
   Dimopoulos MA, 2016, NEW ENGL J MED, V375, P1319, DOI 10.1056/NEJMoa1607751
   Dimopoulos MA, 2018, NEW ENGL J MED, V379, P1811, DOI 10.1056/NEJMoa1805762
   Edwards CV, 2017, AMYLOID, V24, P58, DOI 10.1080/13506129.2017.1292900
   Franssem LE, 2019, THER ADV HEMATOL, V10, P1
   Ganatra S, 2019, J AM COLL CARDIOL, V74, P3153, DOI 10.1016/j.jacc.2019.10.049
   Gertz MA, 2013, BONE MARROW TRANSPL, V48, P557, DOI 10.1038/bmt.2012.170
   Gertz MA, 2016, J CLIN ONCOL, V34, P1097, DOI 10.1200/JCO.2015.63.6530
   Gillmore JD, 2010, BRIT J HAEMATOL, V148, P760, DOI 10.1111/j.1365-2141.2009.08036.x
   Godara A, 2019, BLOOD, V134, DOI 10.1182/blood-2019-126988
   Godara A, 2020, AM J HEMATOL, V95, pE110, DOI 10.1002/ajh.25734
   Govindan SV, 2013, MOL CANCER THER, V12, P968, DOI 10.1158/1535-7163.MCT-12-1170
   Hipp S, 2017, LEUKEMIA, V31, P2278, DOI 10.1038/leu.2017.219
   Hsi ED, 2008, CLIN CANCER RES, V14, P2775, DOI 10.1158/1078-0432.CCR-07-4246
   Iqbal SM, 2019, CL LYMPH MYELOM LEUK, V19, pE33, DOI 10.1016/j.clml.2018.08.021
   Jaccard A, 2014, HAEMATOLOGICA, V99, P1479, DOI 10.3324/haematol.2014.104109
   Jagannath S, 2019, CL LYMPH MYELOM LEUK, V19, P372, DOI 10.1016/j.clml.2019.02.006
   June CH, 2018, NEW ENGL J MED, V379, P64, DOI 10.1056/NEJMra1706169
   Kaufman GP, 2017, BLOOD, V130, P900, DOI 10.1182/blood-2017-01-763599
   Kelly KR, 2016, BLOOD, V128, DOI 10.1182/blood.V128.22.4486.4486
   Kimmich C, 2018, 16 INT S AM MARCH 26
   Kumar S, 2012, J CLIN ONCOL, V30, P989, DOI 10.1200/JCO.2011.38.5724
   Kumar SK, 2012, BLOOD, V119, P4860, DOI 10.1182/blood-2012-01-407791
   KYLE RA, 1992, BLOOD, V79, P1817
   Lebovic D, 2008, BRIT J HAEMATOL, V143, P369, DOI 10.1111/j.1365-2141.2008.07327.x
   Lecumberri R, 2020, AMYLOID, V27, P163, DOI 10.1080/13506129.2020.1730791
   Lee JY, 2014, AMYLOID, V21, P261, DOI 10.3109/13506129.2014.960560
   Lesokhin AM, 2018, BLOOD, V132, DOI 10.1182/blood-2018-99-110427
   Lin P, 2004, AM J CLIN PATHOL, V121, P482, DOI 10.1039/74R4TB90BUWH27JX
   Lonial S, 2020, LANCET ONCOL, V21, P207, DOI 10.1016/S1470-2045(19)30788-0
   Lonial S, 2015, NEW ENGL J MED, V373, P621, DOI 10.1056/NEJMoa1505654
   Manwani R, 2018, BLOOD CANCER J, V8, DOI 10.1038/s41408-018-0137-9
   Martin T, 2017, BLOOD, V129, P3294, DOI 10.1182/blood-2016-09-740787
   Maurer MS, 2017, CIRCULATION, V135, P1357, DOI 10.1161/CIRCULATIONAHA.116.024438
   Merlini G, 2003, NEW ENGL J MED, V349, P583, DOI 10.1056/NEJMra023144
   Mikhael JR, 2012, BLOOD, V119, P4391, DOI 10.1182/blood-2011-11-390930
   Muchtar E, 2018, LEUKEMIA, V32, P2240, DOI 10.1038/s41375-018-0060-x
   Muchtar E, 2017, BLOOD, V129, P2111, DOI 10.1182/blood-2016-11-751628
   O'Neal J, 2019, BIOL BLOOD MARROW TR, V25
   Palladini G, 2015, BLOOD, V126, P612, DOI 10.1182/blood-2015-01-620302
   Palumbo A, 2016, NEW ENGL J MED, V375, P754, DOI 10.1056/NEJMoa1606038
   Panowski S.H., 2016, BLOOD, V128, P383, DOI [10.1182/blood.V128.22.383.383, DOI 10.1182/BLOOD.V128.22.383.383]
   Pepys MB, 2002, NATURE, V417, P254, DOI 10.1038/417254a
   Pepys MB, 1997, AMYLOID, V4, P274, DOI 10.3109/13506129709003838
   Pillarisetti K, 2016, BLOOD, V128, DOI 10.1182/blood.V128.22.2116.2116
   Quock TP, 2018, BLOOD ADV, V2, P1046, DOI 10.1182/bloodadvances.2018016402
   Raje N, 2019, NEW ENGL J MED, V380, P1726, DOI 10.1056/NEJMoa1817226
   Richards DB, 2018, SCI TRANSL MED, V10, DOI 10.1126/scitranslmed.aan3128
   Richards DB, 2015, NEW ENGL J MED, V373, P1106, DOI 10.1056/NEJMoa1504942
   RICHTER JR, 2018, J CLIN ONCOL S, V36, P15
   Rosenzweig M, 2017, CYTOTHERAPY, V19, P861, DOI 10.1016/j.jcyt.2017.03.077
   Ross T, 2018, BLOOD, V132, DOI 10.1182/blood-2018-99-118970
   Roussel M, 2020, BLOOD, DOI [10.1182/blood.2019004369, DOI 10.1182/BL00D.2019004369]
   Sanchez E, 2012, BRIT J HAEMATOL, V158, P727, DOI 10.1111/j.1365-2141.2012.09241.x
   Sanchez L, 2016, J HEMATOL ONCOL, V9, DOI 10.1186/s13045-016-0283-0
   Sanchorawala V, 2020, BLOOD, DOI [10.1182/blood.2019004436, DOI 10.1182/BL00D.2019004436]
   Schonfeld K, 2017, J HEMATOL ONCOL, V10, DOI 10.1186/s13045-016-0380-0
   Seckinger A, 2018, FRONT IMMUNOL, V9, DOI 10.3389/fimmu.2018.01676
   Sher T, 2016, BLOOD, V128, P1987, DOI 10.1182/blood-2016-06-722496
   Solomon A, 2003, CLIN CANCER RES, V9, p3831S
   Tai YT, 2014, BLOOD, V123, P3128, DOI 10.1182/blood-2013-10-535088
   Tandon N, 2017, AM J HEMATOL, V92, P549, DOI 10.1002/ajh.24723
   Tapan U, 2010, BLOOD, V116, P5071, DOI 10.1182/blood-2010-09-305136
   Teachey DT, 2016, CANCER DISCOV, V6, P664, DOI 10.1158/2159-8290.CD-16-0040
   Timmers M, 2019, FRONT IMMUNOL, V10, DOI 10.3389/fimmu.2019.01613
   Trudel S, 2019, BLOOD CANCER J, V9, DOI 10.1038/s41408-019-0196-6
   Vaxman I, 2019, ACTA HAEMATOL-BASEL, V141, P93, DOI 10.1159/000495455
   Wall JS, 2012, PLOS ONE, V7, DOI 10.1371/journal.pone.0052686
   Wall JS, 2010, BLOOD, V116, P2241, DOI 10.1182/blood-2010-03-273797
   Wang XL, 2018, CLIN CANCER RES, V24, P106, DOI 10.1158/1078-0432.CCR-17-0344
   Younes A, 2013, BLOOD, V122
   Yu B, 2019, J HEMATOL ONCOL, V12, DOI 10.1186/s13045-019-0786-6
   Zhang YB, 2016, BLOOD, V128, DOI 10.1182/blood.V128.22.1342.1342
NR 86
TC 1
Z9 2
U1 1
U2 4
PU WILEY
PI HOBOKEN
PA 111 RIVER ST, HOBOKEN 07030-5774, NJ USA
SN 0007-1048
EI 1365-2141
J9 BRIT J HAEMATOL
JI Br. J. Haematol.
PD DEC
PY 2020
VL 191
IS 5
BP 673
EP 681
DI 10.1111/bjh.16697
EA MAY 2020
PG 9
WC Hematology
SC Hematology
GA PA0XR
UT WOS:000529682700001
PM 32298469
DA 2021-10-29
ER

PT J
AU Ravi, D
   Sarkar, S
   Purvey, S
   Passero, F
   Beheshti, A
   Chen, Y
   Mokhtar, M
   David, K
   Konry, T
   Evens, AM
AF Ravi, Dashnamoorthy
   Sarkar, Saheli
   Purvey, Sneha
   Passero, Frank
   Beheshti, Afshin
   Chen, Ying
   Mokhtar, Maisarah
   David, Kevin
   Konry, Tania
   Evens, Andrew M.
TI Interaction kinetics with transcriptomic and secretory responses of
   CD19-CAR natural killer-cell therapy in CD20 resistant non-hodgkin
   lymphoma
SO LEUKEMIA
LA English
DT Article
ID LINE NK-92; MESSENGER-RNA; T-CELL; MALIGNANCIES; EXPRESSION; RECEPTOR;
   CANCER; GENE; IMMUNOTHERAPY; TRANSFECTION
AB We investigated the cytolytic and mechanistic activity of anti-CD19 chimeric antigen receptor natural killer (CD19.CAR.NK92) therapy in lymphoma cell lines (diffuse large B-cell, follicular, and Burkitt lymphoma), including rituximab- and obinutuzumab-resistant cells, patient-derived cells, and a human xenograft model. CD19.CAR.NK92 therapy significantly increased cytolytic activity at E:T ratios (1:1-10:1) via LDH release and prominent induction of apoptosis in all cell lines, including in anti-CD20 resistant lymphoma cells. The kinetics of CD19.CAR.NK92 cell death measured via droplet-based single cell microfluidics analysis showed that most lymphoma cells were killed by single contact, with anti-CD20 resistant cell lines requiring significantly longer contact duration with NK cells. In addition, systems biology transcriptomic analyses of flow-sorted lymphoma cells co-cultured with CD19.CAR.NK92 revealed conserved activation of IFN gamma signaling, execution of apoptosis, ligand binding, and immunoregulatory and chemokine signaling pathways. Furthermore, a 92-plex cytokine panel analysis showed increased secretion of granzymes, increased secretion of FASL, CCL3, and IL10 in anti-CD20 resistant SUDHL4 cells with induction of genes relevant to mTOR and G2/M checkpoint activation, which were noted in all anti-CD20 resistant cells co-cultured with CD19.CAR.NK92 cells. Collectively, CD19.CAR.NK92 was associated with potent anti-lymphoma activity across a host of sensitive and resistant lymphoma cells that involved distinct immuno-biologic mechanisms of cell death.
C1 [Ravi, Dashnamoorthy; Mokhtar, Maisarah; David, Kevin; Evens, Andrew M.] Rutgers Canc Inst New Jersey, Div Blood Disorders, New Brunswick, NJ 08901 USA.
   [Sarkar, Saheli; Konry, Tania] Northeastern Univ, Dept Pharmaceut Sci, Boston, MA 02115 USA.
   [Purvey, Sneha] Mem Sloan Kettering Canc Ctr, Div Hematol Oncol, 1275 York Ave, New York, NY 10021 USA.
   [Passero, Frank] Univ Rochester, Med Ctr, Dept Med, Rochester, NY 14642 USA.
   [Beheshti, Afshin] NASA, Ames Res Ctr, WYLE, Moffett Field, CA 94035 USA.
   [Chen, Ying] Rutgers Canc Inst New Jersey, Med Informat Pathol & Lab Med, New Brunswick, NJ USA.
RP Evens, AM (corresponding author), Rutgers Canc Inst New Jersey, Div Blood Disorders, New Brunswick, NJ 08901 USA.
EM ae378@cinj.rutgers.edu
RI Beheshti, Afshin/AAH-7267-2019; Beheshti, Afshin/N-2241-2014
OI Passero Jr., Frank/0000-0001-7428-8826; Evens,
   Andrew/0000-0002-6900-1824; Beheshti, Afshin/0000-0003-4643-531X
FU NCATS NIH HHSUnited States Department of Health & Human ServicesNational
   Institutes of Health (NIH) - USANIH National Center for Advancing
   Translational Sciences (NCATS) [UL1 TR002544] Funding Source: Medline;
   NCI NIH HHSUnited States Department of Health & Human ServicesNational
   Institutes of Health (NIH) - USANIH National Cancer Institute (NCI) [P30
   CA008748, R33 CA223908] Funding Source: Medline; NIGMS NIH HHSUnited
   States Department of Health & Human ServicesNational Institutes of
   Health (NIH) - USANIH National Institute of General Medical Sciences
   (NIGMS) [R01 GM127714] Funding Source: Medline; NATIONAL CANCER
   INSTITUTEUnited States Department of Health & Human ServicesNational
   Institutes of Health (NIH) - USANIH National Cancer Institute (NCI)
   [R33CA223908] Funding Source: NIH RePORTER; NATIONAL INSTITUTE OF
   GENERAL MEDICAL SCIENCESUnited States Department of Health & Human
   ServicesNational Institutes of Health (NIH) - USANIH National Institute
   of General Medical Sciences (NIGMS) [R01GM127714] Funding Source: NIH
   RePORTER
CR Allen F, 2018, ONCOIMMUNOLOGY, V7, DOI 10.1080/2162402X.2017.1393598
   Arai S, 2008, CYTOTHERAPY, V10, P625, DOI 10.1080/14653240802301872
   Assarsson E, 2014, PLOS ONE, V9, DOI 10.1371/journal.pone.0095192
   Beheshti A, 2015, CANCER INFORM, V14, P141, DOI 10.4137/CIN.S34144
   Beheshti A, 2015, CANCER RES, V75, P1134, DOI 10.1158/0008-5472.CAN-14-1053
   Boissel L, 2013, ONCOIMMUNOLOGY, V2, DOI 10.4161/onci.26527
   Boissel L, 2012, LEUKEMIA LYMPHOMA, V53, P958, DOI 10.3109/10428194.2011.634048
   Boissel L, 2009, LEUKEMIA RES, V33, P1255, DOI 10.1016/j.leukres.2008.11.024
   Boyiadzis M, 2017, CYTOTHERAPY, V19, P1225, DOI 10.1016/j.jcyt.2017.07.008
   Carnevale G, 2017, SCI REP-UK, V7, DOI 10.1038/s41598-017-14838-3
   Chavez JC, 2019, THER ADV HEMATOL, V10, DOI 10.1177/2040620719841581
   GONG JH, 1994, LEUKEMIA, V8, P652
   Hart A, 2001, BRIT MED J, V323, P391, DOI 10.1136/bmj.323.7309.391
   Jochems C, 2016, ONCOTARGET, V7, P86359, DOI 10.18632/oncotarget.13411
   Klingemann H G, 1996, Biol Blood Marrow Transplant, V2, P68
   Klingemann H, 2015, CYTOTHERAPY, V17, P245, DOI 10.1016/j.jcyt.2014.09.007
   Klingemann HG, 2005, CYTOTHERAPY, V7, P16, DOI 10.1080/14653240510018000
   Liberzon A, 2015, CELL SYST, V1, P417, DOI 10.1016/j.cels.2015.12.004
   Liu E, 2018, LEUKEMIA, V32, P520, DOI 10.1038/leu.2017.226
   Maki G, 2001, J HEMATOTH STEM CELL, V10, P369, DOI 10.1089/152581601750288975
   Maude SL, 2015, BLOOD, V125, P4017, DOI 10.1182/blood-2014-12-580068
   Oelsner S, 2017, CYTOTHERAPY, V19, P235, DOI 10.1016/j.jcyt.2016.10.009
   Omidvar N, 2006, J IMMUNOL, V176, P2915, DOI 10.4049/jimmunol.176.5.2915
   Ravi D, 2016, CANCER RES, V76, P3319, DOI 10.1158/0008-5472.CAN-15-2477
   Salles G, 2017, ADV THER, V34, P2232, DOI 10.1007/s12325-017-0612-x
   Sarkar S, 2017, FRONT IMMUNOL, V8, DOI 10.3389/fimmu.2017.01736
   Son YI, 2001, CANCER RES, V61, P884
   Song GQ, 2014, MED ONCOL, V31, DOI 10.1007/s12032-014-0056-y
   Suck G, 1994, LEUKEMIA, V8, P652
   Swift BE, 2012, HAEMATOL-HEMATOL J, V97, P1020, DOI 10.3324/haematol.2011.054254
   Tam YK, 2003, CYTOTHERAPY, V5, P259, DOI 10.1080/14653240310001523
   Tonn T, 2001, J HEMATOTH STEM CELL, V10, P535, DOI 10.1089/15258160152509145
   Tonn T, 2013, CYTOTHERAPY, V15, P1563, DOI 10.1016/j.jcyt.2013.06.017
   Treon SP, 2001, J IMMUNOTHER, V24, P263, DOI 10.1097/00002371-200105000-00011
   Vanherberghen B, 2013, BLOOD, V121, P1326, DOI 10.1182/blood-2012-06-439851
   Weichhart T, 2015, NAT REV IMMUNOL, V15, P599, DOI 10.1038/nri3901
   Weitzman J, 2009, LEUKEMIA LYMPHOMA, V50, P1361, DOI 10.1080/10428190903026500
   Williams BA, 2017, ONCOTARGET, V8, P89256, DOI 10.18632/oncotarget.19204
   Winter CC, 1998, J IMMUNOL, V161, P571
   Woo J, 1998, TRANSPL IMMUNOL, V6, P84, DOI 10.1016/S0966-3274(98)80022-1
   Wu N, 2016, NAT IMMUNOL, V17, P387, DOI 10.1038/ni.3369
   Yan Y, 1998, CLIN CANCER RES, V4, P2859
   Zhang C, 2017, FRONT IMMUNOL, V8, DOI 10.3389/fimmu.2017.00533
   Ziegler-Heitbrock L, 2003, J IMMUNOL, V171, P285, DOI 10.4049/jimmunol.171.1.285
NR 44
TC 12
Z9 12
U1 2
U2 13
PU NATURE PUBLISHING GROUP
PI LONDON
PA MACMILLAN BUILDING, 4 CRINAN ST, LONDON N1 9XW, ENGLAND
SN 0887-6924
EI 1476-5551
J9 LEUKEMIA
JI Leukemia
PD MAY
PY 2020
VL 34
IS 5
BP 1291
EP 1304
DI 10.1038/s41375-019-0663-x
PG 14
WC Oncology; Hematology
SC Oncology; Hematology
GA LI8BL
UT WOS:000529704000007
PM 31772298
OA Green Accepted
DA 2021-10-29
ER

PT J
AU Myburgh, R
   Kiefer, JD
   Russkamp, NF
   Magnani, CF
   Nunez, N
   Simonis, A
   Pfister, S
   Wilk, CM
   McHugh, D
   Friemel, J
   Muller, AM
   Becher, B
   Munz, C
   van den Broek, M
   Neri, D
   Manz, MG
AF Myburgh, Renier
   Kiefer, Jonathan D.
   Russkamp, Norman F.
   Magnani, Chiara F.
   Nunez, Nicolas
   Simonis, Alexander
   Pfister, Surema
   Wilk, C. Matthias
   McHugh, Donal
   Friemel, Juliane
   Mueller, Antonia M.
   Becher, Burkhard
   Muenz, Christian
   van den Broek, Maries
   Neri, Dario
   Manz, Markus G.
TI Anti-human CD117 CAR T-cells efficiently eliminate healthy and malignant
   CD117-expressing hematopoietic cells
SO LEUKEMIA
LA English
DT Article
ID C-KIT RECEPTOR; EXPRESSION; THERAPY; IMMUNOTHERAPY; LEUKEMIAS
AB Acute myeloid leukemia (AML) initiating and sustaining cells maintain high cell-surface similarity with their cells-of-origin, i.e., hematopoietic stem and progenitor cells (HSPCs), and identification of truly distinguishing leukemia-private antigens has remained elusive to date. To nonetheless utilize surface antigen-directed immunotherapy in AML, we here propose targeting both, healthy and malignant human HSPC, by chimeric antigen receptor (CAR) T-cells with specificity against CD117, the cognate receptor for stem cell factor. This approach should spare most mature hematopoietic cells and would require CAR T termination followed by subsequent transplantation of healthy HSPCs to rescue hematopoiesis. We successfully generated anti-CD117 CAR T-cells from healthy donors and AML patients. Anti-CD117 CAR T-cells efficiently targeted healthy and leukemic CD117-positive cells in vitro. In mice xenografted with healthy human hematopoiesis, they eliminated CD117-expressing, but not CD117-negative human cells. Importantly, in mice xenografted with primary human CD117-positive AML, they eradicated disease in a therapeutic setting. Administration of ATG in combination with rituximab, which binds to the co-expressed CAR T-cell transduction/selection marker RQR8, led to CAR T-cell depletion. Thus, we here provide the first proof of concept for the generation and preclinical efficacy of CAR T-cells directed against CD117-expressing human hematopoietic cells.
C1 [Myburgh, Renier; Kiefer, Jonathan D.; Russkamp, Norman F.; Magnani, Chiara F.; Simonis, Alexander; Pfister, Surema; Wilk, C. Matthias; Mueller, Antonia M.; Manz, Markus G.] Univ Hosp Zurich, Dept Med Oncol & Hematol, Zurich, Switzerland.
   [Myburgh, Renier; Kiefer, Jonathan D.; Russkamp, Norman F.; Magnani, Chiara F.; Simonis, Alexander; Pfister, Surema; Wilk, C. Matthias; Mueller, Antonia M.; Manz, Markus G.] Univ Zurich, CCCZ, Zurich, Switzerland.
   [Kiefer, Jonathan D.; Neri, Dario] Swiss Fed Inst Technol, CCCZ, Inst Pharmaceut Sci, Dept Chem & Appl Biosci, Zurich, Switzerland.
   [Nunez, Nicolas; McHugh, Donal; Becher, Burkhard; Muenz, Christian; van den Broek, Maries] Univ Zurich, CCCZ, Inst Expt Immunol, Zurich, Switzerland.
   [Friemel, Juliane] Univ Zurich, Inst Pathol & Mol Pathol, Zurich, Switzerland.
   [Friemel, Juliane] Univ Hosp Zurich, CCCZ, Zurich, Switzerland.
RP Manz, MG (corresponding author), Univ Hosp Zurich, Dept Med Oncol & Hematol, Zurich, Switzerland.; Manz, MG (corresponding author), Univ Zurich, CCCZ, Zurich, Switzerland.
EM markus.manz@usz.ch
RI Becher, Burkhard/ABE-4225-2020; Magnani, Chiara F/AAP-7365-2020; Neri,
   Dario/P-4368-2016
OI Becher, Burkhard/0000-0002-1541-7867; Magnani, Chiara
   F/0000-0003-2474-2159; Nunez, Nicolas/0000-0003-3837-270X; Wilk,
   Christian Matthias/0000-0001-5429-7143; Muller, Antonia Maria
   Susanne/0000-0003-4420-9466; Simonis, Alexander/0000-0003-2945-9897;
   Friemel, Juliane/0000-0002-1408-0406; Neri, Dario/0000-0001-5234-7370
FU Swiss National Science FoundationSwiss National Science Foundation
   (SNSF)European Commission [310030_182003/1, 310030B_166673/1];
   University of Zurich; Hanne Liebermann-Stiftung; Promedica Foundation;
   University Research Priority Project Translational Cancer Research
   grant; Swiss Cancer Research grant [KFS-3846-02-2016]; European Research
   Council (ERC) under the European UnionEuropean Research Council (ERC)
   [670603]
FX This work was supported by research grants of the Swiss National Science
   Foundation (310030B_166673/1), the Clinical Research Priority Program
   "Human Hemato-Lymphoid Diseases" of the University of Zurich to MGM; the
   Clinical Research Priority Program "ImmunoCure" of the University of
   Zurich to MGM and DN; a Hanne Liebermann-Stiftung grant to AS; a
   Promedica Foundation grant to RM; a University Research Priority Project
   Translational Cancer Research grant to RM; a Swiss Cancer Research grant
   to MGM and DN (KFS-3846-02-2016), as well as a Swiss National Science
   Foundation grant (No. 310030_182003/1) and "the European Research
   Council (ERC) under the European Union's Horizon 2020 research and
   innovation program" (grant agreement 670603) to DN.
CR Agarwal R., 2019, BIOL BLOOD MARROW TR, V25, pS92, DOI 10.1016/j.bbmt.2018.12.172
   Arai Y, 2018, MOL THER, V26, P1181, DOI 10.1016/j.ymthe.2018.03.003
   Bene MC, 1998, BLOOD, V92, P596, DOI 10.1182/blood.V92.2.596.414k05_596_599
   Beyar-Katz O, 2018, CLIN CANCER RES, V24, P5502, DOI 10.1158/1078-0432.CCR-17-3016
   Brudno JN, 2019, BLOOD REV, V34, P45, DOI 10.1016/j.blre.2018.11.002
   Cascavilla N, 1998, HAEMATOLOGICA, V83, P392
   Chhabra A, 2016, SCI TRANSL MED, V8, DOI 10.1126/scitranslmed.aae0501
   Czechowicz A, 2007, SCIENCE, V318, P1296, DOI 10.1126/science.1149726
   Czechowicz A, 2019, NAT COMMUN, V10, DOI 10.1038/s41467-018-08201-x
   DiNoto R, 1996, BRIT J HAEMATOL, V92, P562, DOI 10.1046/j.1365-2141.1996.395932.x
   Dohner H, 2015, NEW ENGL J MED, V373, P1136, DOI 10.1056/NEJMra1406184
   Ellegast JM, 2016, BLOOD, V128, P2130, DOI 10.1182/blood-2015-12-689356
   Finney OC, 2019, J CLIN INVEST, V129, P2123, DOI 10.1172/JCI125423
   Hans CP, 2002, AM J CLIN PATHOL, V117, P301
   Haubner S, 2019, LEUKEMIA, V33, P64, DOI 10.1038/s41375-018-0180-3
   Holzinger A, 2019, HEMASPHERE, V3, DOI 10.1097/HS9.0000000000000172
   June CH, 2018, NEW ENGL J MED, V379, P64, DOI 10.1056/NEJMra1706169
   June CH, 2018, SCIENCE, V359, P1361, DOI 10.1126/science.aar6711
   Kim MY, 2018, CELL, V173, P1439, DOI 10.1016/j.cell.2018.05.013
   Kochenderfer JN, 2012, BLOOD, V119, P2709, DOI 10.1182/blood-2011-10-384388
   Kwon HS, 2019, BLOOD, V133, P2104, DOI 10.1182/blood-2018-06-853879
   LAURIA F, 1995, LEUKEMIA LYMPHOMA, V18, P451, DOI 10.3109/10428199509059644
   Lennartsson J, 2012, PHYSIOL REV, V92, P1619, DOI 10.1152/physrev.00046.2011
   LERNER NB, 1991, BLOOD, V77, P1876
   Manz MG, 2019, BLOOD, V133, P2007, DOI 10.1182/blood-2019-03-900894
   Maude SL, 2018, NEW ENGL J MED, V378, P439, DOI 10.1056/NEJMoa1709866
   Miettinen M, 2005, APPL IMMUNOHISTO M M, V13, P205, DOI 10.1097/01.pai.0000173054.83414.22
   Neelapu SS, 2017, NEW ENGL J MED, V377, P2531, DOI 10.1056/NEJMoa1707447
   Nischang M, 2012, PLOS ONE, V7, DOI 10.1371/journal.pone.0038853
   Nombela-Arrieta C, 2017, BLOOD ADV, V1, P407, DOI 10.1182/bloodadvances.2016003194
   Pang WW, 2019, BLOOD, V133, P2069, DOI 10.1182/blood-2018-06-858159
   Park JH, 2018, NEW ENGL J MED, V378, P449, DOI 10.1056/NEJMoa1709919
   PEARSE BR, 2018, BLOOD S, V132, DOI DOI 10.1182/BLOOD-2018-99-114881
   Perna F, 2017, CANCER CELL, V32, P506, DOI 10.1016/j.ccell.2017.09.004
   Philip B, 2014, BLOOD, V124, P1277, DOI 10.1182/blood-2014-01-545020
   Raje N, 2019, NEW ENGL J MED, V380, P1726, DOI 10.1056/NEJMoa1817226
   Reshetnyak AV, 2013, P NATL ACAD SCI USA, V110, P17832, DOI 10.1073/pnas.1317118110
   Rongvaux A, 2014, NAT BIOTECHNOL, V32, P364, DOI 10.1038/nbt.2858
   Roybal KT, 2016, CELL, V164, P770, DOI 10.1016/j.cell.2016.01.011
   Schwartz S, 1999, LEUKEMIA LYMPHOMA, V34, P85, DOI 10.3109/10428199909083383
   Short NJ, 2018, LANCET, V392, P593, DOI 10.1016/S0140-6736(18)31041-9
   Shultz LD, 2005, J IMMUNOL, V174, P6477, DOI 10.4049/jimmunol.174.10.6477
   Song YB, 2019, NAT COMMUN, V10, DOI 10.1038/s41467-018-08166-x
   Sperling C, 1997, HAEMATOLOGICA, V82, P617
   Straathof KC, 2005, BLOOD, V105, P4247, DOI 10.1182/blood-2004-11-4564
   STROBL H, 1992, BRIT J HAEMATOL, V82, P287, DOI 10.1111/j.1365-2141.1992.tb06420.x
   Theocharides APA, 2016, HAEMATOLOGICA, V101, P5, DOI 10.3324/haematol.2014.115212
   Tsao AS, 2004, LEUKEMIA RES, V28, P373, DOI 10.1016/j.leukres.2003.09.008
   TSUURA Y, 1994, VIRCHOWS ARCH, V424, P135
   Tyner JW, 2018, NATURE, V562, P526, DOI 10.1038/s41586-018-0623-z
   Valverde LR, 1996, ANN HEMATOL, V72, P11
   van der Stegen SJC, 2015, NAT REV DRUG DISCOV, V14, P499, DOI 10.1038/nrd4597
   Wells SJ, 1996, AM J CLIN PATHOL, V106, P192
   Xue XK, 2010, BLOOD, V116, P5419, DOI 10.1182/blood-2010-07-295949
NR 54
TC 14
Z9 15
U1 0
U2 5
PU NATURE PUBLISHING GROUP
PI LONDON
PA MACMILLAN BUILDING, 4 CRINAN ST, LONDON N1 9XW, ENGLAND
SN 0887-6924
EI 1476-5551
J9 LEUKEMIA
JI Leukemia
PD OCT
PY 2020
VL 34
IS 10
BP 2688
EP 2703
DI 10.1038/s41375-020-0818-9
EA MAY 2020
PG 16
WC Oncology; Hematology
SC Oncology; Hematology
GA NS8NF
UT WOS:000529770500001
PM 32358567
DA 2021-10-29
ER

PT J
AU Zhang, Z
   Li, F
   Tian, YG
   Cao, L
   Gao, Q
   Zhang, CQ
   Zhang, K
   Shen, CY
   Ping, Y
   Maimela, NR
   Wang, LP
   Zhang, B
   Zhang, Y
AF Zhang, Zhen
   Li, Feng
   Tian, Yonggui
   Cao, Ling
   Gao, Qun
   Zhang, Chaoqi
   Zhang, Kai
   Shen, Chunyi
   Ping, Yu
   Maimela, Nomathamsanqa Resegofetse
   Wang, Liping
   Zhang, Bin
   Zhang, Yi
TI Metformin Enhances the Antitumor Activity of CD8(+) T Lymphocytes via
   the AMPK-miR-107-Eomes-PD-1 Pathway
SO JOURNAL OF IMMUNOLOGY
LA English
DT Article
ID MEMORY STEM-CELLS; REGULATES EFFECTOR; PD-1; AMPK; DIFFERENTIATION;
   INHIBITORS; BET
AB Metformin has been studied for its anticancer effects by regulating T cell functions. However, the mechanisms through which metformin stimulates the differentiation of memory T cells remain unclear. We found that the frequencies of memory stem and central memory T cells increased for both in peripheral and tumor-infiltrating CD8(+) T cells in metformin-treated lung cancer patients compared with those not taking the medication. An in vitro assay showed that metformin promoted the formation of memory CD8(+) T cells and enhanced their antiapoptotic abilities. In addition, AMP-activated protein kinase (AMPK) activation decreased microRNA-107 expression, thus enhancing Eomesodermin expression, which suppressed the transcription of PDCD1 in metformin-treated CD8(+) T cells. In the CAR-T cell therapy model, metformin also exhibited cytotoxicity-promoting effects that led to decreased tumor growth. Metformin could reprogram the differentiation of CD8(+) T cells, which may benefit the clinical therapy of cancer patients by facilitating long-lasting cytotoxic functions.
C1 [Zhang, Zhen; Li, Feng; Tian, Yonggui; Cao, Ling; Gao, Qun; Zhang, Chaoqi; Zhang, Kai; Shen, Chunyi; Ping, Yu; Maimela, Nomathamsanqa Resegofetse; Zhang, Yi] Zhengzhou Univ, Biotherapy Ctr, Affiliated Hosp 1, 1 Jianshe East Rd, Zhengzhou 450052, Henan, Peoples R China.
   [Tian, Yonggui; Zhang, Yi] Zhengzhou Univ, Sch Life Sci, Zhengzhou 450052, Henan, Peoples R China.
   [Wang, Liping; Zhang, Yi] Zhengzhou Univ, Canc Ctr, Affiliated Hosp 1, Zhengzhou 450052, Henan, Peoples R China.
   [Zhang, Bin] Northwestern Univ, Sch Med, Dept Hematol Oncol, Feinberg Sch Med, Chicago, IL 60611 USA.
   [Zhang, Yi] Henan Key Lab Tumor Immunol & Biotherapy, Zhengzhou 450052, Henan, Peoples R China.
RP Zhang, Y (corresponding author), Zhengzhou Univ, Biotherapy Ctr, Affiliated Hosp 1, 1 Jianshe East Rd, Zhengzhou 450052, Henan, Peoples R China.
EM yizhang@zzu.edu.cn
FU National Key Research and Development Program of China [2016YFC1303500,
   2018YFC1313400]; National Natural Science Foundation of ChinaNational
   Natural Science Foundation of China (NSFC) [U1804281, 81771781]
FX This work was supported by the National Key Research and Development
   Program of China (2016YFC1303500 and 2018YFC1313400) and the National
   Natural Science Foundation of China (Grants U1804281 and 81771781).
CR Ahmed N, 2010, CLIN CANCER RES, V16, P474, DOI 10.1158/1078-0432.CCR-09-1322
   Ahmed R, 2016, CELL REP, V17, P2811, DOI 10.1016/j.celrep.2016.11.037
   Akondy RS, 2017, NATURE, V552, P362, DOI 10.1038/nature24633
   Alizadeh D, 2019, CANCER IMMUNOL RES, V7, P759, DOI 10.1158/2326-6066.CIR-18-0466
   Anisimov VN, 2005, EXP GERONTOL, V40, P685, DOI 10.1016/j.exger.2005.07.007
   Arrieta O, 2016, BMC CANCER, V16, DOI 10.1186/s12885-016-2658-6
   Bain J, 2007, BIOCHEM J, V408, P297, DOI 10.1042/BJ20070797
   Bally APR, 2016, J IMMUNOL, V196, P2431, DOI 10.4049/jimmunol.1502643
   Banerjee A, 2010, J IMMUNOL, V185, P4988, DOI 10.4049/jimmunol.1002042
   Busch DH, 2016, SEMIN IMMUNOL, V28, P28, DOI 10.1016/j.smim.2016.02.001
   Cao X, 2017, J CANCER, V8, P2532, DOI 10.7150/jca.19750
   Chang JT, 2014, NAT IMMUNOL, V15, P1104, DOI 10.1038/ni.3031
   Chapuis AG, 2016, J CLIN ONCOL, V34, P3787, DOI 10.1200/JCO.2015.65.5142
   Chen J, 2019, NATURE, V567, P530, DOI 10.1038/s41586-019-0985-x
   del Amo PC, 2018, PLOS BIOL, V16, DOI 10.1371/journal.pbio.2005523
   Dong JY, 2020, ANTI-CANCER DRUG, V31, P345, DOI 10.1097/CAD.0000000000000875
   Eikawa S, 2015, P NATL ACAD SCI USA, V112, P1809, DOI 10.1073/pnas.1417636112
   Feng FX, 2017, ONCOL LETT, V14, P2947, DOI 10.3892/ol.2017.6542
   Foretz M, 2014, CELL METAB, V20, P953, DOI 10.1016/j.cmet.2014.09.018
   Gattinoni L, 2013, BLOOD, V121, P567, DOI 10.1182/blood-2012-11-468660
   Gwinn DM, 2008, MOL CELL, V30, P214, DOI 10.1016/j.molcel.2008.03.003
   Intlekofer AM, 2005, NAT IMMUNOL, V6, P1236, DOI 10.1038/ni1268
   Jeker LT, 2013, IMMUNOL REV, V253, P65, DOI 10.1111/imr.12061
   Jiang Y, 2015, CELL DEATH DIS, V6, DOI 10.1038/cddis.2015.162
   Jiang ZP, 2014, J RECEPT SIG TRANSD, V34, P338, DOI 10.3109/10799893.2014.896383
   Jin D, 2020, J EXP CLIN CANC RES, V39, DOI 10.1186/s13046-019-1503-6
   Kalender A, 2010, CELL METAB, V11, P390, DOI 10.1016/j.cmet.2010.03.014
   Kallies A, 2008, IMMUNOL CELL BIOL, V86, P325, DOI 10.1038/icb.2008.16
   Khan AA, 2013, BLOOD, V121, P4473, DOI 10.1182/blood-2012-06-435412
   Lugli E, 2013, NAT PROTOC, V8, P33, DOI 10.1038/nprot.2012.143
   Martinez-Sanchez A, 2018, FASEB J, V32, P2587, DOI 10.1096/fj.201701100R
   Odorizzi PM, 2015, J EXP MED, V212, P1125, DOI 10.1084/jem.20142237
   Qin GH, 2018, ONCOIMMUNOLOGY, V7, DOI 10.1080/2162402X.2018.1442167
   Rao EY, 2016, ONCOTARGET, V7, P33783, DOI 10.18632/oncotarget.9277
   Rao RR, 2010, IMMUNITY, V32, P67, DOI 10.1016/j.immuni.2009.10.010
   Sabatino M, 2016, BLOOD, V128, P519, DOI 10.1182/blood-2015-11-683847
   Scholz G, 2016, EBIOMEDICINE, V4, P50, DOI 10.1016/j.ebiom.2016.01.019
   Sun ML, 2014, BREAST CANCER RES, V16, DOI 10.1186/bcr3674
   Taylor A, 2016, IMMUNITY, V44, P274, DOI 10.1016/j.immuni.2016.01.018
   Trajkovski M, 2011, NATURE, V474, P649, DOI 10.1038/nature10112
   Urak R, 2017, J IMMUNOTHER CANCER, V5, DOI 10.1186/s40425-017-0227-4
   Vial G, 2019, FRONT ENDOCRINOL, V10, DOI 10.3389/fendo.2019.00294
   Vogt J, 2011, CELL SIGNAL, V23, P1831, DOI 10.1016/j.cellsig.2011.06.019
   Wherry EJ, 2015, NAT REV IMMUNOL, V15, P486, DOI 10.1038/nri3862
   Wu LF, 2016, CELL, V167, P1705, DOI 10.1016/j.cell.2016.11.055
   Wu TQ, 2012, P NATL ACAD SCI USA, V109, P9965, DOI 10.1073/pnas.1207327109
   Yan CH, 2019, CANCER BIOL MED, V16, P109, DOI 10.20892/j.issn.2095-3941.2018.0118
   Yu SN, 2017, J HEMATOL ONCOL, V10, DOI 10.1186/s13045-017-0444-9
   Zhang TF, 2018, J IMMUNOL, V201, P2165, DOI 10.4049/jimmunol.1800230
   Zhang Z, 2018, CELL PHYSIOL BIOCHEM, V47, P2187, DOI 10.1159/000491532
NR 50
TC 23
Z9 23
U1 0
U2 12
PU AMER ASSOC IMMUNOLOGISTS
PI BETHESDA
PA 9650 ROCKVILLE PIKE, BETHESDA, MD 20814 USA
SN 0022-1767
EI 1550-6606
J9 J IMMUNOL
JI J. Immunol.
PD MAY 1
PY 2020
VL 204
IS 9
BP 2575
EP 2588
DI 10.4049/jimmunol.1901213
PG 14
WC Immunology
SC Immunology
GA LG7DC
UT WOS:000528255900024
PM 32221038
OA Bronze
DA 2021-10-29
ER

PT J
AU Wu, YL
   Li, J
   Kaboli, PJ
   Shen, J
   Wu, X
   Zhao, YS
   Ji, HJ
   Du, FK
   Zhou, YJ
   Wang, YZ
   Zhang, HY
   Yin, JH
   Wen, QL
   Cho, CH
   Li, MX
   Xiao, ZG
AF Wu, Yuanlin
   Li, Jing
   Kaboli, Parham Jabbarzadeh
   Shen, Jing
   Wu, Xu
   Zhao, Yueshui
   Ji, Huijiao
   Du, Fukuan
   Zhou, Yejiang
   Wang, Yongzhou
   Zhang, Hanyu
   Yin, Jianhua
   Wen, Qinglian
   Cho, Chi Hin
   Li, Mingxing
   Xiao, Zhangang
TI Natural killer cells as a double-edged sword in cancer immunotherapy: A
   comprehensive review from cytokine therapy to adoptive cell
   immunotherapy
SO PHARMACOLOGICAL RESEARCH
LA English
DT Review
DE Natural killer cells; Cancer immunotherapy; Chimeric antigen receptor;
   Antibody dependent cell-mediated cytotoxicity
ID POTENT ANTITUMOR-ACTIVITY; NK CELLS; HEAT-SHOCK-PROTEIN-70 HSP70;
   GRANZYME-B; T-CELLS; PHASE-I; LUNG-CANCER; IMMUNE ESCAPE; TUMOR-CELLS;
   CYTOLYTIC ACTIVITY
AB Natural killer (NK) cells are immune cells which are able to kill tumor and virus-infected cells and play an important role in both innate immunity and acquired immunity. Tumor immunotherapy is an emerging model of tumor treatment in the clinic. It is a re-emerging type of anticancer immunotherapy with the purpose of killing tumor cells by modulating the body's immune function and enhancing the antitumor immunity in tumor microenvironment. At present, many immune cells including lymphokine-activated killer cells, NK cells, cytokine-induced killer cells, and dendritic cells are involved in tumor immunotherapy studies. NK cells, which lyse tumor cells without prior stimulation, has become a research hotspot in cancer immunotherapy for clinical application. In this article, we discussed the surface receptors of NK cells and the anticancer function of NK cells. We also reviewed the biological characteristics and the current research status of NK cells, their clinical application in cancer immunotherapy and its future perspectives.
C1 [Wu, Yuanlin; Kaboli, Parham Jabbarzadeh; Shen, Jing; Wu, Xu; Zhao, Yueshui; Ji, Huijiao; Du, Fukuan; Zhang, Hanyu; Yin, Jianhua; Cho, Chi Hin; Li, Mingxing; Xiao, Zhangang] Southwest Med Univ, Sch Pharm, Dept Pharmacol, Lab Mol Pharmacol, Luzhou 646000, Sichuan, Peoples R China.
   [Wu, Yuanlin; Kaboli, Parham Jabbarzadeh; Shen, Jing; Wu, Xu; Zhao, Yueshui; Ji, Huijiao; Du, Fukuan; Cho, Chi Hin; Li, Mingxing; Xiao, Zhangang] South Sichuan Inst Translat Med, Luzhou 646000, Sichuan, Peoples R China.
   [Li, Jing] Southwest Med Univ, Dept Oncol & Hematol, Hosp TCM, Luzhou 646000, Sichuan, Peoples R China.
   [Zhou, Yejiang] Southwest Med Univ, Dept Gastrointestinal Surg, Luzhou 646000, Sichuan, Peoples R China.
   [Wang, Yongzhou] Southwest Med Univ, Dept Obstet & Gynecol, Hosp TCM, Luzhou 646000, Sichuan, Peoples R China.
   [Wen, Qinglian] Southwest Med Univ, Dept Oncol, Luzhou 646000, Sichuan, Peoples R China.
   [Cho, Chi Hin] Chinese Univ Hong Kong, Fac Med, Sch Biomed Sci, Shatin, Hong Kong, Peoples R China.
RP Li, MX; Xiao, ZG (corresponding author), Southwest Med Univ, Sch Pharm, Dept Pharmacol, Lab Mol Pharmacol, Luzhou 646000, Sichuan, Peoples R China.
EM star.lee@hotmail.com; xzg555898@hotmail.com
RI Kaboli, Parham Jabbarzadeh/H-9623-2019
OI Kaboli, Parham Jabbarzadeh/0000-0002-4157-7901; WU,
   XU/0000-0003-4555-0076; LI, Mingxing/0000-0001-5729-3850
FU National Natural Science Foundation of ChinaNational Natural Science
   Foundation of China (NSFC) [81803237, 81672444, 81770562]; Science and
   Technology Planning Project of Luzhou, Sichuan Province, China
   [2016LZXNYD-Z04, 2017LZXNYD-J02]
FX This work was supported by the National Natural Science Foundation of
   China (NOs.: 81803237, 81672444, 81770562) and grants from the Science
   and Technology Planning Project of Luzhou, Sichuan Province, China (NO.
   2016LZXNYD-Z04, NO. 2017LZXNYD-J02).
CR Afonina IS, 2010, IMMUNOL REV, V235, P105, DOI 10.1111/j.0105-2896.2010.00908.x
   Alnaggar M, 2018, CELL PHYSIOL BIOCHEM, V48, P1882, DOI 10.1159/000492509
   Ames E, 2009, CLIN EXP IMMUNOL, V155, P504, DOI 10.1111/j.1365-2249.2008.03818.x
   Amin PJ, 2015, LIFE SCI, V126, P19, DOI 10.1016/j.lfs.2015.01.026
   ANEGON I, 1988, J EXP MED, V167, P452, DOI 10.1084/jem.167.2.452
   Ansari D, 2017, SCAND J GASTROENTERO, V52, P1165, DOI 10.1080/00365521.2017.1346705
   Armeanu S, 2008, CLIN CANCER RES, V14, P3520, DOI 10.1158/1078-0432.CCR-07-4744
   Asano R, 2012, FEBS J, V279, P223, DOI 10.1111/j.1742-4658.2011.08417.x
   Ayuso JM, 2019, ONCOIMMUNOLOGY, V8, DOI 10.1080/2162402X.2018.1553477
   Azam T, 2003, J IMMUNOL, V171, P6574, DOI 10.4049/jimmunol.171.12.6574
   Barrow AD, 2017, SEMIN IMMUNOL, V31, P30, DOI 10.1016/j.smim.2017.09.001
   Barry M, 2000, MOL CELL BIOL, V20, P3781, DOI 10.1128/MCB.20.11.3781-3794.2000
   Barry WE, 2019, CLIN CANCER RES, V25, P325, DOI 10.1158/1078-0432.CCR-18-1317
   Bashirova AA, 2006, ANNU REV GENOM HUM G, V7, P277, DOI 10.1146/annurev.genom.7.080505.115726
   Becknell B, 2005, ADV IMMUNOL, V86, P209, DOI 10.1016/S0065-2776(04)86006-1
   Belizario JE, 2018, INNATE IMMUN-LONDON, V24, P452, DOI 10.1177/1753425918800200
   Benson DM, 2010, BLOOD, V116, P2286, DOI 10.1182/blood-2010-02-271874
   Bi JC, 2017, FRONT IMMUNOL, V8, DOI 10.3389/fimmu.2017.00760
   Bjorkstrom NK, 2016, NAT REV IMMUNOL, V16, P310, DOI 10.1038/nri.2016.34
   Boyiadzis M, 2017, CYTOTHERAPY, V19, P1225, DOI 10.1016/j.jcyt.2017.07.008
   Brandt CS, 2009, J EXP MED, V206, P1495, DOI 10.1084/jem.20090681
   Braud VM, 1998, NATURE, V391, P795, DOI 10.1038/35869
   Brown DM, 2009, CELL IMMUNOL, V257, P69, DOI 10.1016/j.cellimm.2009.03.002
   Bruenke J, 2004, BRIT J HAEMATOL, V125, P167, DOI 10.1111/j.1365-2141.2004.04893.x
   Bruno A, 2014, JNCI-J NATL CANCER I, V106, DOI 10.1093/jnci/dju200
   Bucur O, 2006, FRONT BIOSCI-LANDMRK, V11, P1549, DOI 10.2741/1903
   Canter RJ, 2018, J IMMUNOTHER CANCER, V6, DOI 10.1186/s40425-018-0392-0
   Canter RJ, 2017, J IMMUNOTHER CANCER, V5, DOI 10.1186/s40425-017-0305-7
   Carlsten M, 2016, CLIN CANCER RES, V22, P5211, DOI 10.1158/1078-0432.CCR-16-1108
   Chambers AM, 2019, FRONT MOL BIOSCI, V6, DOI 10.3389/fmolb.2019.00060
   Chang WC, 2016, INT J GYNECOL CANCER, V26, P156, DOI 10.1097/IGC.0000000000000578
   Chang Y, 2019, CANCER MED-US, V8, P3892, DOI 10.1002/cam4.2174
   Chin YE, 1997, MOL CELL BIOL, V17, P5328, DOI 10.1128/MCB.17.9.5328
   Choi JW, 2019, BMC CANCER, V19, DOI 10.1186/s12885-019-6034-1
   Choi Yeon Ho, 2019, J Immunother Cancer, V7, P211, DOI 10.1186/s40425-019-0688-8
   Ciurea SO, 2018, BLOOD, V132, P2782, DOI 10.1182/blood-2018-11-884247
   Clark PE, 2010, J UROLOGY, V184, P1166, DOI 10.1016/j.juro.2010.04.064
   Clayton A, 2008, J IMMUNOL, V180, P7249, DOI 10.4049/jimmunol.180.11.7249
   CLEMENT MV, 1990, RES IMMUNOL, V141, P477, DOI 10.1016/0923-2494(90)90017-S
   Collison LW, 2007, NATURE, V450, P566, DOI 10.1038/nature06306
   Concha-Benavente F, 2018, CANCER IMMUNOL RES, V6, P1548, DOI 10.1158/2326-6066.CIR-18-0062
   Courau T, 2019, J IMMUNOTHER CANCER, V7, DOI 10.1186/s40425-019-0553-9
   Cui CB, 2019, J EXP CLIN CANC RES, V38, DOI 10.1186/s13046-019-1233-9
   Daher M, 2018, CURR OPIN IMMUNOL, V51, P146, DOI 10.1016/j.coi.2018.03.013
   Dahlberg CIM, 2015, FRONT IMMUNOL, V6, DOI 10.3389/fimmu.2015.00605
   Davis ID, 2009, CLIN CANCER RES, V15, P2123, DOI 10.1158/1078-0432.CCR-08-2663
   Dolstra H, 2017, CLIN CANCER RES, V23, P4107, DOI 10.1158/1078-0432.CCR-16-2981
   Elsner L, 2007, J IMMUNOL, V179, P5523, DOI 10.4049/jimmunol.179.8.5523
   Fan ZS, 2003, CELL, V112, P659, DOI 10.1016/S0092-8674(03)00150-8
   Feng YJ, 2019, MED MICROBIOL IMMUN, V208, P543, DOI 10.1007/s00430-019-00617-6
   Ferlazzo G, 2002, J EXP MED, V195, P343, DOI 10.1084/jem.20011149
   Fujisawa T, 2012, INT J CANCER, V131, P344, DOI 10.1002/ijc.26366
   Gaggero S, 2018, ONCOIMMUNOLOGY, V7, DOI 10.1080/2162402X.2018.1470730
   Gastpar R, 2005, CANCER RES, V65, P5238, DOI 10.1158/0008-5472.CAN-04-3804
   Gaur U, 2003, BIOCHEM PHARMACOL, V66, P1403, DOI 10.1016/S0006-2952(03)00490-8
   Germain C, 2005, CLIN CANCER RES, V11, P7516, DOI 10.1158/1078-0432.CCR-05-0872
   Gessani S, 2014, TOXINS, V6, P1696, DOI 10.3390/toxins6061696
   Goping IS, 2003, IMMUNITY, V18, P355, DOI 10.1016/S1074-7613(03)00032-3
   Greppi M, 2019, INT J MOL SCI, V20, DOI 10.3390/ijms20040890
   Gross C, 2003, J BIOL CHEM, V278, P41173, DOI 10.1074/jbc.M302644200
   Grzywacz B, 2007, LEUKEMIA, V21, P356, DOI 10.1038/sj.leu.2404499
   Han JF, 2015, SCI REP-UK, V5, DOI 10.1038/srep11483
   Hanna J, 2007, TRENDS IMMUNOL, V28, P201, DOI 10.1126/scitranslmed.3006850
   He YY, 2018, DRUG DES DEV THER, V12, P981, DOI 10.2147/DDDT.S163304
   He YK, 2017, CELL MOL IMMUNOL, V14, P321, DOI 10.1038/cmi.2016.26
   Hodge G, 2014, CLIN EXP IMMUNOL, V178, P79, DOI 10.1111/cei.12392
   Hoechst B, 2009, HEPATOLOGY, V50, P799, DOI 10.1002/hep.23054
   Holdenrieder S, 2007, ANTICANCER RES, V27, P2041
   Hoogstad-van Evert J, 2019, MEDICINE, V98, DOI 10.1097/MD.0000000000014290
   Horton NC, 2015, FRONT IMMUNOL, V6, DOI 10.3389/fimmu.2015.00031
   Hu W, 2012, ASIAN J ANDROL, V14, P695, DOI 10.1038/aja.2012.59
   Iriyama N, 2018, LEUKEMIA RES, V68, P1, DOI 10.1016/j.leukres.2018.02.014
   Ishikawa T, 2018, INT J CANCER, V142, P2599, DOI 10.1002/ijc.31285
   Jacobs R, 2001, EUR J IMMUNOL, V31, P3121, DOI 10.1002/1521-4141(2001010)31:10<3121::AID-IMMU3121>3.0.CO;2-4
   Jarahian M, 2009, J VIROL, V83, P8108, DOI 10.1128/JVI.00211-09
   Jiang XJ, 2004, ANNU REV BIOCHEM, V73, P87, DOI 10.1146/annurev.biochem.73.011303.073706
   Jing WQ, 2015, J IMMUNOTHER CANCER, V3, DOI 10.1186/s40425-014-0043-z
   Kamei R, 2018, ONCOL LETT, V15, P747, DOI 10.3892/ol.2017.7354
   Karre K, 1991, Semin Cancer Biol, V2, P295
   Kasuya K, 2010, INT J MOL MED, V25, P209, DOI 10.3892/ijmm_00000332
   Katano I, 2017, SCI REP-UK, V7, DOI 10.1038/s41598-017-17442-7
   Kaur K, 2018, ONCOIMMUNOLOGY, V7, DOI 10.1080/2162402X.2018.1426518
   Kearney CJ, 2017, CELL DEATH DIFFER, V24, P1705, DOI 10.1038/cdd.2017.94
   Kellner C, 2011, CANCER LETT, V303, P128, DOI 10.1016/j.canlet.2011.01.020
   KIESSLING R, 1975, EUR J IMMUNOL, V5, P112, DOI 10.1002/eji.1830050208
   Kleinjung T, 2003, INT J RADIAT ONCOL, V57, P820, DOI 10.1016/S0360-3016(03)00629-1
   Klingemann H, 2014, ONCOIMMUNOLOGY, V3, DOI 10.4161/onci.28147
   Kohrt HE, 2014, BLOOD, V123, P1957, DOI 10.1182/blood-2014-01-547869
   Kokowski K, 2019, STRAHLENTHER ONKOL, V195, P352, DOI 10.1007/s00066-019-01434-9
   Kottaridis PD, 2015, PLOS ONE, V10, DOI 10.1371/journal.pone.0123416
   Krause SW, 2004, CLIN CANCER RES, V10, P3699, DOI 10.1158/1078-0432.CCR-03-0683
   Krijgsman D, 2019, CANCER IMMUNOL IMMUN, V68, P1011, DOI 10.1007/s00262-019-02343-7
   Krneta T, 2016, CELL MOL IMMUNOL, V13, P628, DOI 10.1038/cmi.2015.42
   Krzywinska E, 2017, NAT COMMUN, V8, DOI 10.1038/s41467-017-01599-w
   Kubista B, 2003, INT J BIOCHEM CELL B, V35, P1056, DOI 10.1016/S1357-2725(02)00383-7
   Kundu K, 2019, CANCER IMMUNOL RES, V7, P1120, DOI 10.1158/2326-6066.CIR-19-0023
   Kweonl S, 2019, FRONT IMMUNOL, V10, DOI 10.3389/fimmu.2019.00879
   Lanier LL, 1997, IMMUNITY, V6, P371, DOI 10.1016/S1074-7613(00)80280-0
   Lanier LL, 1998, NATURE, V391, P703, DOI 10.1038/35642
   Laurent S, 2013, J TRANSL MED, V11, DOI 10.1186/1479-5876-11-108
   Le Drean E, 1998, EUR J IMMUNOL, V28, P264, DOI 10.1002/(SICI)1521-4141(199801)28:01<264::AID-IMMU264>3.0.CO;2-O
   Le Luduec JB, 2019, FRONT IMMUNOL, V10, DOI 10.3389/fimmu.2019.00734
   Lee DA, 2016, METHODS MOL BIOL, V1441, P347, DOI 10.1007/978-1-4939-3684-7_29
   Lee J, 2017, ONCOTARGET, V8, P70431, DOI 10.18632/oncotarget.19712
   Li FL, 2013, GASTROENTEROLOGY, V144, P392, DOI 10.1053/j.gastro.2012.10.039
   Liang SZ, 2017, MOL IMMUNOL, V92, P45, DOI 10.1016/j.molimm.2017.10.003
   Liang SZ, 2017, ONCOTARGETS THER, V10, P4273, DOI 10.2147/OTT.S139986
   Lieberman J, 2003, CURR OPIN IMMUNOL, V15, P553, DOI 10.1016/S0952-7915(03)00108-0
   Lieberman J, 2010, IMMUNOL REV, V235, P93, DOI 10.1111/j.0105-2896.2010.00902.x
   Lin M, 2017, J CANCER RES CLIN, V143, P2607, DOI 10.1007/s00432-017-2513-4
   Lin M, 2017, IMMUNOL RES, V65, P880, DOI 10.1007/s12026-017-8927-x
   Lin M, 2017, IMMUNOL LETT, V186, P20, DOI 10.1016/j.imlet.2017.03.018
   Lin M, 2017, IMMUNOL LETT, V184, P98, DOI 10.1016/j.imlet.2017.03.004
   Liu DF, 2018, PROTEIN CELL, V9, P902, DOI 10.1007/s13238-017-0427-1
   Lu LS, 2018, BIOCHEM BIOPH RES CO, V504, P525, DOI 10.1016/j.bbrc.2018.08.181
   Lu SH, 2018, ORAL ONCOL, V78, P186, DOI 10.1016/j.oraloncology.2018.01.019
   Maerten P, 2005, J AUTOIMMUN, V25, P112, DOI 10.1016/j.jaut.2005.04.001
   Maghazachi AA, 2005, PHARMACOL REV, V57, P339, DOI 10.1124/pr.57.3.5
   Mahrus S, 2004, J BIOL CHEM, V279, P54275, DOI 10.1074/jbc.M411482200
   Mallmann-Gottschalk N, 2019, INT J MOL SCI, V20, DOI 10.3390/ijms20194693
   Mamessier E, 2011, J CLIN INVEST, V121, P3609, DOI 10.1172/JCI45816
   Mandelboim O, 1999, P NATL ACAD SCI USA, V96, P5640, DOI 10.1073/pnas.96.10.5640
   Mani A, 2009, BREAST CANCER RES TR, V117, P83, DOI 10.1007/s10549-008-0251-7
   Marcenaro E, 2017, FRONT IMMUNOL, V8, DOI 10.3389/fimmu.2017.01363
   Markowitz J, 2014, J IMMUNOTHER, V37, P55, DOI 10.1097/CJI.0000000000000009
   Martin-Antonio B, 2019, J IMMUNOTHER CANCER, V7, DOI 10.1186/s40425-019-0739-1
   Martinez-Lorenzo MJ, 1998, EUR J IMMUNOL, V28, P2714, DOI 10.1002/(SICI)1521-4141(199809)28:09<2714::AID-IMMU2714>3.0.CO;2-9
   Martini M, 2010, VACCINE, V28, P3548, DOI 10.1016/j.vaccine.2010.03.007
   Matic IZ, 2018, FRONT IMMUNOL, V8, DOI 10.3389/fimmu.2017.01886
   Matta J, 2013, BLOOD, V122, P394, DOI 10.1182/blood-2013-01-481705
   McDermott DF, 2005, J CLIN ONCOL, V23, P133, DOI 10.1200/JCO.2005.03.206
   Melero I, 2013, CLIN CANCER RES, V19, P1044, DOI 10.1158/1078-0432.CCR-12-2065
   Mgrditchian T, 2017, P NATL ACAD SCI USA, V114, pE9271, DOI 10.1073/pnas.1703921114
   Moretta L, 2004, EMBO J, V23, P255, DOI 10.1038/sj.emboj.7600019
   Mortara L, 2018, FRONT IMMUNOL, V9, DOI 10.3389/fimmu.2018.02905
   Moser C, 2002, CELL STRESS CHAPERON, V7, P365, DOI 10.1379/1466-1268(2002)007<0365:IOTGIM>2.0.CO;2
   Muller N, 2015, J IMMUNOTHER, V38, P197, DOI 10.1097/CJI.0000000000000082
   Mukherjee Neelam, 2018, Oncotarget, V9, P36492, DOI 10.18632/oncotarget.26362
   Multhoff G, 2001, CELL STRESS CHAPERON, V6, P337, DOI 10.1379/1466-1268(2001)006<0337:AMHPSN>2.0.CO;2
   Multhoff G, 2015, CANCER LETT, V368, P179, DOI 10.1016/j.canlet.2015.02.013
   Muraro E, 2015, J TRANSL MED, V13, DOI 10.1186/s12967-015-0567-0
   Ndhlovu LC, 2012, BLOOD, V119, P3734, DOI 10.1182/blood-2011-11-392951
   Ngiow SF, 2011, CANCER RES, V71, P6567, DOI 10.1158/0008-5472.CAN-11-1487
   Obiedat A, 2019, FASEB J, V33, P3481, DOI 10.1096/fj.201801350RR
   Ostapchuk YO, 2015, CELL IMMUNOL, V298, P37, DOI 10.1016/j.cellimm.2015.09.002
   Ou ZL, 2019, RNA BIOL, V16, P1592, DOI 10.1080/15476286.2019.1649585
   Pan CW, 2018, CANCER CELL INT, V18, DOI 10.1186/s12935-018-0542-y
   Parihar R, 2019, CANCER IMMUNOL RES, V7, P363, DOI 10.1158/2326-6066.CIR-18-0572
   Patel VG, 2019, IMMUNOTHERAPY-UK, V11, P903, DOI 10.2217/imt-2019-0019
   Julia EP, 2018, FRONT IMMUNOL, V9, DOI 10.3389/fimmu.2018.02140
   Pazina T, 2017, ONCOIMMUNOLOGY, V6, DOI 10.1080/2162402X.2017.1339853
   Pedroza-Pacheco I, 2013, CELL MOL IMMUNOL, V10, P222, DOI 10.1038/cmi.2013.2
   Pesce S, 2019, FRONT IMMUNOL, V10, DOI 10.3389/fimmu.2019.01242
   PISANI RJ, 1989, AM J CLIN PATHOL, V92, P435, DOI 10.1093/ajcp/92.4.435
   Platonova S, 2011, CANCER RES, V71, P5412, DOI 10.1158/0008-5472.CAN-10-4179
   Powell AB, 2019, J TRANSL MED, V17, DOI 10.1186/s12967-019-2055-4
   Prager I, 2019, J LEUKOCYTE BIOL, V105, P1319, DOI 10.1002/JLB.MR0718-269R
   Przybysz J, 2016, RES VET SCI, V105, P31, DOI 10.1016/j.rvsc.2016.01.010
   Putz EM, 2017, J CLIN INVEST, V127, P2777, DOI 10.1172/JCI92958
   Qu JL, 2018, J IMMUNOL RES, V2018, DOI 10.1155/2018/7519856
   Rasmussen MA, 2010, BRIT J CLIN PHARMACO, V69, P379, DOI 10.1111/j.1365-2125.2009.03600.x
   Raulet DH, 2006, NAT REV IMMUNOL, V6, P520, DOI 10.1038/nri1863
   Read S, 2000, J EXP MED, V192, P295, DOI 10.1084/jem.192.2.295
   Ren Jie, 2014, Zhonghua Yi Xue Za Zhi, V94, P201
   Reusch U, 2014, MABS-AUSTIN, V6, P727, DOI 10.4161/mabs.28591
   Rezvani K, 2017, MOL THER, V25, P1769, DOI 10.1016/j.ymthe.2017.06.012
   Roberto A, 2018, HAEMATOLOGICA, V103, P1390, DOI 10.3324/haematol.2017.186619
   Rolle A, 2014, J CLIN INVEST, V124, P5305, DOI 10.1172/JCI77440
   Romagne F, 2009, BLOOD, V114, P2667, DOI 10.1182/blood-2009-02-206532
   Romee R, 2013, BLOOD, V121, P3599, DOI 10.1182/blood-2012-04-425397
   Rosental B, 2011, J IMMUNOL, V187, P5693, DOI 10.4049/jimmunol.1102267
   Rothammer A, 2019, RADIAT ONCOL, V14, DOI 10.1186/s13014-019-1286-0
   Rothe A, 2014, INT J CANCER, V134, P2829, DOI 10.1002/ijc.28609
   Sakamoto N, 2015, J TRANSL MED, V13, DOI 10.1186/s12967-015-0632-8
   Sakellariou C, 2020, BJU INT, V125, P89, DOI 10.1111/bju.14893
   Sanseviero E, 2019, CANCER IMMUNOL RES, V7, P1371, DOI 10.1158/2326-6066.CIR-18-0386
   Sarhan D, 2018, CANCER IMMUNOL RES, V6, P766, DOI 10.1158/2326-6066.CIR-17-0498
   Sarkar S, 2019, SENSOR ACTUAT B-CHEM, V282, P580, DOI 10.1016/j.snb.2018.11.068
   Schenk A, 2019, INT J SPORTS MED, V40, P62, DOI 10.1055/a-0741-7001
   Schilling D, 2015, CELL STRESS CHAPERON, V20, P139, DOI 10.1007/s12192-014-0532-5
   Schonfeld K, 2015, MOL THER, V23, P330, DOI [10.1038/mt.2014.21, 10.1038/mt.2014.219]
   Schroder K, 2004, J LEUKOCYTE BIOL, V75, P163, DOI 10.1189/jlb.0603252
   Senju H, 2018, INT J BIOL SCI, V14, P331, DOI 10.7150/ijbs.22809
   Shah N, 2017, BRIT J HAEMATOL, V177, P457, DOI 10.1111/bjh.14570
   Shahied LS, 2004, J BIOL CHEM, V279, P53907, DOI 10.1074/jbc.M407888200
   Shi L, 2016, CANCER LETT, V373, P45, DOI 10.1016/j.canlet.2016.01.017
   Singer H, 2010, J IMMUNOTHER, V33, P599, DOI 10.1097/CJI.0b013e3181dda225
   Smyth MJ, 1996, J IMMUNOL, V156, P4174
   SMYTH MJ, 1990, J IMMUNOL, V145, P1159
   Solomou EE, 2006, BLOOD, V107, P3983, DOI 10.1182/blood-2005-10-4201
   Somanchi SS, 2016, METHODS MOL BIOL, V1441, P175, DOI 10.1007/978-1-4939-3684-7_15
   Song YH, 2016, MOL CANCER THER, V15, P2413, DOI 10.1158/1535-7163.MCT-16-0111
   Spear Paul, 2013, Cancer Immun, V13, P8
   Stamova S, 2011, LEUKEMIA, V25, P1053, DOI 10.1038/leu.2011.42
   Stangl S, 2011, P NATL ACAD SCI USA, V108, P733, DOI 10.1073/pnas.1016065108
   Stojanovic A, 2014, J IMMUNOL, V192, P4184, DOI 10.4049/jimmunol.1302091
   Subklewe M, 2019, TRANSFUS MED HEMOTH, V46, P15, DOI 10.1159/000496870
   Sun HY, 2014, CYTOKINE, V65, P33, DOI 10.1016/j.cyto.2013.09.016
   Sun JC, 2009, NATURE, V457, P557, DOI 10.1038/nature07665
   Sun ZC, 2019, NAT COMMUN, V10, DOI 10.1038/s41467-019-11782-w
   TARGAN SR, 1981, J IMMUNOL, V127, P1424
   Thibodeau J, 2012, ONCOIMMUNOLOGY, V1, P908, DOI 10.4161/onci.21205
   Tittarelli A, 2015, J BIOL CHEM, V290, P23670, DOI 10.1074/jbc.M115.651547
   Tonn T, 2013, CYTOTHERAPY, V15, P1563, DOI 10.1016/j.jcyt.2013.06.017
   Tono Yasutaka, 2018, Oncotarget, V9, P14909, DOI 10.18632/oncotarget.24504
   Tordai A, 2019, PLOS ONE, V14, DOI 10.1371/journal.pone.0218945
   Trapani JA, 2002, NAT REV IMMUNOL, V2, P735, DOI 10.1038/nri911
   Tugues S, 2015, CELL DEATH DIFFER, V22, P237, DOI 10.1038/cdd.2014.134
   Vallera DA, 2016, CLIN CANCER RES, V22, P3440, DOI 10.1158/1078-0432.CCR-15-2710
   Vanherberghen B, 2013, BLOOD, V121, P1326, DOI 10.1182/blood-2012-06-439851
   von Strandmann EP, 2006, BLOOD, V107, P1955, DOI 10.1182/blood-2005-05-2177
   Voskoboinik I, 2006, NAT REV IMMUNOL, V6, P940, DOI 10.1038/nri1983
   Voskoboinik I, 2015, NAT REV IMMUNOL, V15, P388, DOI 10.1038/nri3839
   Wagner JA, 2017, J CLIN INVEST, V127, P4042, DOI 10.1172/JCI90387
   Waldmann T, 2002, ARTHRITIS RES THER, V4, pS161, DOI 10.1186/ar584
   Waldmann TA, 2018, CSH PERSPECT BIOL, V10, DOI 10.1101/cshperspect.a028472
   WANG FH, 2015, CHINA J PHARM EC, V10, P45
   Wang T, 2016, CANCER LETT, V372, P166, DOI 10.1016/j.canlet.2016.01.001
   Wang Z., 2017, CANCER IMMUNOL IMMUN, V66, P527
   Wensveen FM, 2018, FRONT IMMUNOL, V9, DOI 10.3389/fimmu.2018.00441
   Wiernik A, 2013, CLIN CANCER RES, V19, P3844, DOI 10.1158/1078-0432.CCR-13-0505
   Wu XS, 2012, NEOPLASIA, V14, P1178, DOI 10.1593/neo.121236
   Xie SL, 2019, ONCOTARGETS THER, V12, P5077, DOI 10.2147/OTT.S201924
   Xu S, 2015, SCI REP-UK, V5, DOI 10.1038/srep14478
   Yang KL, 2013, PLOS ONE, V8, DOI 10.1371/journal.pone.0061797
   Yang SF, 2016, INT J DEV NEUROSCI, V53, P1, DOI 10.1016/j.ijdevneu.2016.05.009
   Yang WC, 2017, FRONT IMMUNOL, V8, DOI 10.3389/fimmu.2017.01508
   Yang Y, 2016, CANCER IMMUNOL RES, V4, P215, DOI 10.1158/2326-6066.CIR-15-0118
   Yang YJ, 2013, ANTICANCER RES, V33, P2115
   Yang YM, 2019, CARDIOVASC INTER RAD, V42, P48, DOI 10.1007/s00270-018-2069-y
   Ye CX, 2018, SIGNAL TRANSDUCT TAR, V3, DOI 10.1038/s41392-017-0002-5
   Yeap WH, 2017, SCI REP-UK, V7, DOI 10.1038/srep46202
   Yeap WH, 2016, SCI REP-UK, V6, DOI 10.1038/srep34310
   Ysebaert L, 2010, LEUKEMIA, V24, P1310, DOI 10.1038/leu.2010.89
   Zamarin D, 2014, SCI TRANSL MED, V6, DOI 10.1126/scitranslmed.3008095
   Zhang D, 2001, P NATL ACAD SCI USA, V98, P5746, DOI 10.1073/pnas.101329598
   Zhang P, 2013, J IMMUNOL, V191, P5291, DOI 10.4049/jimmunol.1301181
   Zhang Q, 2018, NAT IMMUNOL, V19, P723, DOI 10.1038/s41590-018-0132-0
   Zhao MX, 2019, ACTA PHARM SIN B, V9, P304, DOI 10.1016/j.apsb.2018.08.009
   Zhao XY, 2015, EUR J IMMUNOL, V45, P2396, DOI 10.1002/eji.201445057
NR 240
TC 14
Z9 16
U1 1
U2 14
PU ACADEMIC PRESS LTD- ELSEVIER SCIENCE LTD
PI LONDON
PA 24-28 OVAL RD, LONDON NW1 7DX, ENGLAND
SN 1043-6618
J9 PHARMACOL RES
JI Pharmacol. Res.
PD MAY
PY 2020
VL 155
AR 104691
DI 10.1016/j.phrs.2020.104691
PG 18
WC Pharmacology & Pharmacy
SC Pharmacology & Pharmacy
GA LF8YV
UT WOS:000527701100027
PM 32070721
DA 2021-10-29
ER

PT J
AU Shi, Y
   Men, XP
   Li, XT
   Yang, ZC
   Wen, HJ
AF Shi, Yue
   Men, Xiaoping
   Li, Xueting
   Yang, Zhicun
   Wen, Hongjuan
TI Research progress and clinical prospect of immunocytotherapy for the
   treatment of hepatocellular carcinoma
SO INTERNATIONAL IMMUNOPHARMACOLOGY
LA English
DT Review
DE Hepatocellular carcinoma (HCC); Immunocytotherapy; Dendritic cells (DC);
   Cytokine-induced killer (CIK); DC-CIK; Chimeric antigen receptor T cells
   (CAR-T); Tumor infiltrating lymphocyte (TIL); Natural killer cell (NK)
ID INDUCED KILLER-CELLS; CHIMERIC ANTIGEN RECEPTOR; TUMOR-INFILTRATING
   LYMPHOCYTES; REGULATORY T-CELLS; DENDRITIC CELLS; PARTIAL REDUCTION;
   IN-VIVO; CANCER; IMMUNOTHERAPY; THERAPY
AB As a common malignant tumor, hepatocellular carcinoma (HCC) has high fatality rate due to its strong metastasis and high degree of malignancy. Current treatment strategies adopted in clinical practice were still conventional surgery, assisted with interventional therapy, radiotherapy and chemotherapy. However these treatments have limited effects with high recurrence rate. Current research progress of immunocytotherapy has shown that tumor cells can be directly identified and killed by stimulating the immune function and enhancing the anti-tumor immunity in tumor microenvironment. Targeted immunotherapeutics have therefore become the hope of conquering cancer in the future. It can kill tumor cells without damaging the body's immune system and function, restore and strengthen the body's natural anti-tumor immune system. It can reduce the toxic side effects of radiotherapy and chemotherapy, reduce the recurrence rate and prolong the survival period of patients with HCC. Currently, the immune cells widely studied are mainly as follows: Dendritic cells (DC), Cytokine-induced killer (CIK), DC-CIK, Chimeric antigen receptor T cells (CAR-T), Tumor infiltrating lymphocyte (TIL) and Natural killer cell (NK). Immunocytotherapy is a long-term treatment method, some studies have combined traditional therapy with immunocytotherapy and achieved significant effects, providing experimental basis for the application of immunocytotherapy. However, there are still some difficulties in the clinical application of immune cells. In this article, we discuss the application of immunocytotherapy in the clinical treatment of HCC, their effectiveness either alone or in combination with conventional therapies, and how future immunocytotherapeutics can be further improved from investigations in tumour immunology.
C1 [Shi, Yue] Changchun Univ Chinese Med, Dept Microbiol & Immunol, Changchun 130021, Jilin, Peoples R China.
   [Men, Xiaoping] Changchun Univ Chinese Med, Dept Clin Lab, Affiliated Hosp 1, Changchun 130021, Jilin, Peoples R China.
   [Li, Xueting; Yang, Zhicun] Changchun Univ Chinese Med, Expt Ctr, Changchun 130021, Jilin, Peoples R China.
   [Wen, Hongjuan] Changchun Univ Chinese Med, Sch Hlth Management, Changchun 130117, Jilin, Peoples R China.
RP Wen, HJ (corresponding author), Changchun Univ Chinese Med, Sch Hlth Management, Changchun 130117, Jilin, Peoples R China.
EM 1007481182@qq.com
CR Ahmed MS, 2014, CLIN EXP VACCINE RES, V3, P113, DOI 10.7774/cevr.2014.3.2.113
   Al Dulaimi D, 2018, FRONT IMMUNOL, V9, DOI 10.3389/fimmu.2018.01052
   Albini A, 2018, FRONT IMMUNOL, V9, DOI 10.3389/fimmu.2018.00527
   Armengol C, 2018, MED CLIN-BARCELONA, V150, P390, DOI 10.1016/j.medcli.2017.08.010
   Beatty GL, 2014, ONCOIMMUNOLOGY, V3, DOI 10.4161/21624011.2014.970027
   Biondi A, 2017, J AUTOIMMUN, V85, P141, DOI 10.1016/j.jaut.2017.08.003
   Bonanno G, 2010, J TRANSL MED, V8, DOI 10.1186/1479-5876-8-129
   Bosisio D, 2018, CURR OPIN IMMUNOL, V53, P180, DOI 10.1016/j.coi.2018.05.011
   Boudreau JE, 2018, TRENDS IMMUNOL, V39, P222, DOI 10.1016/j.it.2017.12.001
   Brentjens R, 2018, BEST PRACT RES CL HA, V31, P115, DOI 10.1016/j.beha.2018.05.001
   Bugide S, 2018, P NATL ACAD SCI USA, V115, pE3509, DOI 10.1073/pnas.1802691115
   Capuano C, 2018, FRONT IMMUNOL, V9, DOI 10.3389/fimmu.2018.01031
   Cartellieri M, 2010, J BIOMED BIOTECHNOL, DOI 10.1155/2010/956304
   Chen CL, 2018, ONCOIMMUNOLOGY, V7, DOI 10.1080/2162402X.2017.1417721
   Chen D, 2018, CELL DEATH DIS, V9, DOI 10.1038/s41419-018-0404-5
   Chen F, 2017, MOL CLIN ONCOL, V7, P903, DOI 10.3892/mco.2017.1415
   Chen JL, 2016, MEDICINE, V95, DOI 10.1097/MD.0000000000002665
   Chen Q, 2016, AM J TRANSL RES, V8, P2947
   Chew V, 2010, J HEPATOL, V52, P370, DOI 10.1016/j.jhep.2009.07.013
   Chmielewski M, 2015, EXPERT OPIN BIOL TH, V15, P1145, DOI 10.1517/14712598.2015.1046430
   Choi Y.J., 2018, PLOS ONE, V13, P1
   Cornel AM, 2018, FRONT IMMUNOL, V9, DOI 10.3389/fimmu.2018.00982
   da Motta Girardi D., 2018, J GASTROINTEST CANC
   Dobrovolskiene N, 2018, VACCINE, V36, P4171, DOI 10.1016/j.vaccine.2018.06.016
   Dou L, 2018, SEMIN LIVER DIS, V38, P170, DOI 10.1055/s-0038-1646949
   Duan HF, 2018, CELL PHYSIOL BIOCHEM, V47, P441, DOI 10.1159/000489979
   Dudley ME, 2003, J IMMUNOTHER, V26, P332, DOI 10.1097/00002371-200307000-00005
   Durrieu L, 2014, CYTOTHERAPY, V16, P845, DOI 10.1016/j.jcyt.2013.12.010
   Dzhandzhugazyan KN, 2018, NAT MATER, V17, P475, DOI 10.1038/s41563-018-0094-5
   El Ansary M, 2013, J CANCER RES CLIN, V139, P39, DOI 10.1007/s00432-012-1298-8
   El-Khoueiry Anthony, 2017, Am Soc Clin Oncol Educ Book, V37, P311, DOI 10.14694/EDBK_175230
   Fan XY, 2017, SCI REP-UK, V7, DOI 10.1038/s41598-017-16745-z
   Forget MA, 2017, FRONT IMMUNOL, V8, DOI 10.3389/fimmu.2017.00908
   Franceschetti M, 2009, EXP HEMATOL, V37, P616, DOI 10.1016/j.exphem.2009.01.010
   Frey NV, 2016, AM J HEMATOL, V91, P146, DOI 10.1002/ajh.24238
   Gammaitoni L, 2017, CLIN CANCER RES, V23, P2277, DOI 10.1158/1078-0432.CCR-16-1524
   Gao Q, 2007, J CLIN ONCOL, V25, P2586, DOI 10.1200/JCO.2006.09.4565
   Goodall K.J., 2018, MOL IMMUNOL
   Grees M, 2018, ONCOIMMUNOLOGY, V7, DOI 10.1080/2162402X.2018.1445457
   Gross S, 2017, JCI INSIGHT, V2, DOI 10.1172/jci.insight.91438
   Hajam IA, 2017, VET RES, V48, DOI 10.1186/s13567-017-0442-5
   He Dan, 2010, Chin J Cancer, V29, P283
   He GZ, 2016, INT IMMUNOPHARMACOL, V40, P436, DOI 10.1016/j.intimp.2016.09.015
   He W, 2018, EUR REV MED PHARMACO, V22, P778, DOI 10.26355/eurrev_201802_14312
   Hirata Y, 2006, ARCH BIOCHEM BIOPHYS, V446, P35, DOI 10.1016/j.abb.2005.12.001
   Introna M, 2017, J AUTOIMMUN, V85, P32, DOI 10.1016/j.jaut.2017.06.008
   Iudicone P, 2016, HUM IMMUNOL, V77, P1239, DOI 10.1016/j.humimm.2016.09.003
   Jiang JT, 2013, J TRANSL MED, V11, DOI 10.1186/1479-5876-11-83
   Jiang SS, 2015, ONCOTARGET, V6, P41339, DOI 10.18632/oncotarget.5463
   Kim M, 2018, PLOS ONE, V13, DOI 10.1371/journal.pone.0198347
   Koehl U, 2013, FRONT ONCOL, V3, DOI 10.3389/fonc.2013.00118
   Krebs K, 2013, GASTROENTEROLOGY, V145, P456, DOI 10.1053/j.gastro.2013.04.047
   Kumar N., 2018, HLA
   Lee DH, 2017, CANCER BIOL THER, V18, P67, DOI 10.1080/15384047.2016.1276132
   Lee JH, 2019, CANCER IMMUNOL IMMUN, V68, P23, DOI 10.1007/s00262-018-2247-4
   Lefterova P, 2000, J IMMUNOTHER, V23, P304, DOI 10.1097/00002371-200005000-00003
   Li Q, 2008, TOXICOLOGY, V243, P294, DOI 10.1016/j.tox.2007.10.018
   Li Qing, 2007, Journal of Nippon Medical School, V74, P92, DOI 10.1272/jnms.74.92
   Li Q, 2018, METHODS MOL BIOL, V1803, P231, DOI 10.1007/978-1-4939-8549-4_15
   Li YC, 2016, CYTOTHERAPY, V18, P1525, DOI 10.1016/j.jcyt.2016.09.002
   Liu H, 2017, CLIN CANCER RES, V23, P478, DOI 10.1158/1078-0432.CCR-16-1203
   Liu P, 2018, J LEUKOCYTE BIOL, V103, P821, DOI 10.1002/JLB.2RU0517-176RR
   Llovet JM, 2016, NAT REV DIS PRIMERS, V2, DOI [10.1038/nrdp.2016.18, 10.1038/nrdp.2016.19]
   Longo V, 2017, ONCOTARGET, V8, P33897, DOI 10.18632/oncotarget.15406
   Louis CU, 2011, BLOOD, V118, P6050, DOI 10.1182/blood-2011-05-354449
   Ma JA, 2010, EXP EYE RES, V91, P491, DOI 10.1016/j.exer.2010.06.025
   Ma YJ, 2013, SCAND J IMMUNOL, V78, P387, DOI 10.1111/sji.12097
   Mathew A, 2018, ADV EXP MED BIOL, V1062, P251, DOI 10.1007/978-981-10-8727-1_18
   Matsutani S, 2018, CANCER SCI, V109, P966, DOI 10.1111/cas.13542
   Mu Y, 2016, CYTOTHERAPY, V18, P1162, DOI 10.1016/j.jcyt.2016.05.015
   Mukaida N, 2018, WORLD J GASTROENTERO, V24, P1839, DOI 10.3748/wjg.v24.i17.1839
   Pang YY, 2018, MOL CANCER, V17, DOI 10.1186/s12943-018-0840-y
   Powell DJ, 2008, J IMMUNOTHER, V31, P189, DOI 10.1097/CJI.0b013e31815dc0e8
   Powell DJ, 2007, J IMMUNOL, V179, P4919, DOI 10.4049/jimmunol.179.7.4919
   Qin WX, 2018, J CELL MOL MED, V22, P3364, DOI 10.1111/jcmm.13611
   Rajbhandary S, 2013, ASIAN PAC J CANCER P, V14, P5825, DOI 10.7314/APJCP.2013.14.10.5825
   Rettinger E, 2016, HAEMATOLOGICA, V101, DOI 10.3324/haematol.2015.138016
   Rohr-Udilova N, 2018, SCI REP-UK, V8, DOI 10.1038/s41598-018-24437-5
   Rutella S, 2012, CYTOTHERAPY, V14, P841, DOI 10.3109/14653249.2012.681038
   Sabado RL, 2017, CELL RES, V27, P74, DOI 10.1038/cr.2016.157
   Salmikangas P, 2018, PHARM RES-DORDR, V35, DOI 10.1007/s11095-018-2436-z
   Santoiemma PP, 2015, CANCER BIOL THER, V16, P807, DOI 10.1080/15384047.2015.1040960
   Savoldo B, 2011, J CLIN INVEST, V121, P1822, DOI 10.1172/JCI46110
   SchmidtWolf IGH, 1996, CELL IMMUNOL, V169, P85, DOI 10.1006/cimm.1996.0094
   Schreibelt G, 2016, CLIN CANCER RES, V22, P2155, DOI 10.1158/1078-0432.CCR-15-2205
   Shin C, 2015, CELL REP, V11, P1929, DOI 10.1016/j.celrep.2015.05.042
   Shin S, 2017, CANCER GENOM PROTEOM, V14, P349, DOI 10.21873/cgp.20045
   Sia D, 2017, GASTROENTEROLOGY, V153, P812, DOI 10.1053/j.gastro.2017.06.007
   Sideras K, 2017, ONCOIMMUNOLOGY, V6, DOI 10.1080/2162402X.2016.1273309
   Su ZL, 2018, CANCER MED-US, V7, P1860, DOI 10.1002/cam4.1459
   Tran KQ, 2008, J IMMUNOTHER, V31, P742, DOI 10.1097/CJI.0b013e31818403d5
   Vrazo AC, 2015, BLOOD, V126, pE1, DOI 10.1182/blood-2015-03-632273
   Wan ZH, 2016, DIGEST LIVER DIS, V48, P528, DOI 10.1016/j.dld.2016.01.008
   Wang J., 2018, CANC SCI
   Wang Qi-Jing, 2010, Chin J Cancer, V29, P641
   Xu C., 2018, HUM GENE THER
   Yu BD, 2017, EXP THER MED, V14, P831, DOI 10.3892/etm.2017.4562
   Yu RL, 2017, DRUG DES DEV THER, V11, P851, DOI 10.2147/DDDT.S124399
   Yunusova NV, 2018, CENT EUR J IMMUNOL, V43, P26, DOI 10.5114/ceji.2018.74870
   Zekri ARN, 2018, WORLD J GASTROENTERO, V24, P1228, DOI 10.3748/wjg.v24.i11.1228
   Zhang J, 2018, CANCER BIOL THER, V19, P475, DOI 10.1080/15384047.2018.1433501
   Zhang Q, 2017, J IMMUNOL RES, V2017, DOI 10.1155/2017/6915912
   Zhao D, 2018, FRONT IMMUNOL, V9, DOI 10.3389/fimmu.2018.01124
   Zhao Nan, 2013, Zhonghua Yi Xue Za Zhi, V93, P293
   Zhao ZG, 2015, CANCER CELL, V28, P415, DOI 10.1016/j.ccell.2015.09.004
NR 105
TC 8
Z9 8
U1 1
U2 16
PU ELSEVIER
PI AMSTERDAM
PA RADARWEG 29, 1043 NX AMSTERDAM, NETHERLANDS
SN 1567-5769
EI 1878-1705
J9 INT IMMUNOPHARMACOL
JI Int. Immunopharmacol.
PD MAY
PY 2020
VL 82
AR 106351
DI 10.1016/j.intimp.2020.106351
PG 7
WC Immunology; Pharmacology & Pharmacy
SC Immunology; Pharmacology & Pharmacy
GA LG1TY
UT WOS:000527893300043
PM 32143005
DA 2021-10-29
ER

PT J
AU Xiao, W
   Wang, JH
   Wen, XZ
   Xu, BS
   Que, Y
   Yu, K
   Xu, LP
   Zhao, JJ
   Pan, QZ
   Zhou, PH
   Zhang, X
AF Xiao, Wei
   Wang, Jinghua
   Wen, Xizhi
   Xu, Bushu
   Que, Yi
   Yu, Kuai
   Xu, Liping
   Zhao, Jingjing
   Pan, Qiuzhong
   Zhou, Penghui
   Zhang, Xing
TI Chimeric antigen receptor-modified T-cell therapy for platelet-derived
   growth factor receptor alpha-positive rhabdomyosarcoma
SO CANCER
LA English
DT Article
DE chimeric antigen receptor; immunotherapy; platelet-derived growth factor
   receptor alpha; rhabdomyosarcoma; T cells
ID METASTATIC RHABDOMYOSARCOMA; CANCER-IMMUNOTHERAPY; TUMOR STROMA;
   PDGFR-ALPHA; ACTIVATION; EXPRESSION; LYMPHOCYTES; SPECIFICITY;
   PERSISTENCE; CHILDREN
AB Background New immunotherapeutic approaches are urgently needed for metastatic rhabdomyosarcoma, which is associated with poor survival and unsatisfactory treatment outcomes. Platelet-derived growth factor receptor alpha (PDGFRA) plays an essential role in the onset and development of rhabdomyosarcoma and is a new potential therapeutic target for rhabdomyosarcoma. The objective of this study was to generate humanized PDGFRA single-chain variable fragment-based chimeric antigen receptor (CAR)-modified T cells (CAR-T cells) against PDGFRA-positive rhabdomyosarcoma.
   Methods PDGFRA antigen expression was evaluated in specimens from patients with rhabdomyosarcoma. CAR-T cells containing a PDGFRA-specific single-chain variable fragment was developed in combination with a 4-1BB costimulatory domain and a CD3-zeta signaling domain. Specific cytotoxic effects of PDGFRA CAR-T cells, T-cell proliferation, and cytokine secretion were investigated in vitro and in vivo.
   Results PDGFRA CAR-T cells produced large amounts of immune-promoting cytokines, including interleukin 2, tumor necrosis factor alpha, and interferon gamma, and exhibited efficient cytotoxic activity toward human PDGFRA-overexpressing rhabdomyosarcoma cells in vitro. In a subcutaneous xenograft model, CAR-T cells were more effective against PDGFRA-overexpressing rhabdomyosarcoma than against rhabdomyosarcoma with low PDGFRA expression in terms of tumor regression and patient survival. Expanded CAR-T cells also were detected in peripheral blood.
   Conclusions The current study demonstrates for the first time that the PDGFRA antigen is a promising target for CAR-T-cell therapy in rhabdomyosarcoma and likely in a wide spectrum of other PDGFRA-expressing cancers.
C1 [Xiao, Wei; Wen, Xizhi; Xu, Bushu; Que, Yi; Zhao, Jingjing; Pan, Qiuzhong; Zhang, Xing] Sun Yat Sen Univ, Melanoma & Sarcoma Med Oncol Unit, Canc Ctr, 651 Dongfeng East Rd, Guangzhou 510060, Peoples R China.
   [Xiao, Wei; Wen, Xizhi; Xu, Bushu; Que, Yi; Yu, Kuai; Xu, Liping; Zhao, Jingjing; Pan, Qiuzhong; Zhou, Penghui; Zhang, Xing] Sun Yat Sen Univ, Collaborat Innovat Ctr Canc Med, State Key Lab Oncol South China, Canc Ctr, Guangzhou, Peoples R China.
   [Wang, Jinghua] Guangdong Acad Med Sci, Guangdong Prov Peoples Hosp, Dept Hematol, Guangzhou, Peoples R China.
   [Yu, Kuai; Xu, Liping; Zhou, Penghui] Sun Yat Sen Univ, Dept Expt Res, Canc Ctr, Guangzhou, Peoples R China.
RP Zhang, X (corresponding author), Sun Yat Sen Univ, Dept Med Melanoma & Sarcoma, State Key Lab Oncol South China, Collaborat Innovat Ctr Canc Med,Canc Ctr, 651 East Dongfeng Rd, Guangzhou 510060, Peoples R China.; Zhang, X (corresponding author), Sun Yat Sen Univ, Melanoma & Sarcoma Med Oncol Unit, Canc Ctr, 651 Dongfeng East Rd, Guangzhou 510060, Peoples R China.
EM zhangxing@sysucc.org.cn
OI zhou, penghui/0000-0003-0519-461X
FU National Key Research and Development Program of China [2016YFA0500304];
   National Scientific Foundation of ChinaNational Natural Science
   Foundation of China (NSFC) [81572403, 81772863, 81773052, 81572806];
   Guangzhou Science Technology and Innovation Commission [201607020038]
FX This work was supported by the National Key Research and Development
   Program of China (no. 2016YFA0500304), the National Scientific
   Foundation of China (grant nos. 81572403, 81772863, 81773052, 81572806)
   and the Guangzhou Science Technology and Innovation Commission
   (201607020038).
CR Aslam MI, 2014, P NATL ACAD SCI USA, V111, P6383, DOI 10.1073/pnas.1403608111
   Aslam MI, 2013, MOL CANCER RES, V11, P1303, DOI 10.1158/1541-7786.MCR-12-0598
   Blandford MC, 2006, PEDIATR BLOOD CANCER, V46, P329, DOI 10.1002/pbc.20466
   Blattman JN, 2003, NAT MED, V9, P540, DOI 10.1038/nm866
   Breneman JC, 2003, J CLIN ONCOL, V21, P78, DOI 10.1200/JCO.2003.06.129
   Carpenito C, 2009, P NATL ACAD SCI USA, V106, P3360, DOI 10.1073/pnas.0813101106
   Choudhury GG, 2000, KIDNEY INT, V57, P908, DOI 10.1046/j.1523-1755.2000.00907.x
   Dai HR, 2015, ONCOIMMUNOLOGY, V4, DOI 10.1080/2162402X.2015.1027469
   Dudley ME, 2002, SCIENCE, V298, P850, DOI 10.1126/science.1076514
   Garland SM, 2007, NEW ENGL J MED, V356, P1928, DOI 10.1056/NEJMoa061760
   GROSS G, 1989, P NATL ACAD SCI USA, V86, P10024, DOI 10.1073/pnas.86.24.10024
   Guerrero AD, 2014, CHIN J CANCER, V33, P421, DOI 10.5732/cjc.014.10100
   Hoos A, 2016, NAT REV DRUG DISCOV, V15, P235, DOI 10.1038/nrd.2015.35
   Jena B, 2010, BLOOD, V116, P1035, DOI 10.1182/blood-2010-01-043737
   Kalos M, 2013, IMMUNITY, V39, P49, DOI 10.1016/j.immuni.2013.07.002
   Lindau D, 2013, IMMUNOLOGY, V138, P105, DOI 10.1111/imm.12036
   Long AH, 2015, NAT MED, V21, P581, DOI 10.1038/nm.3838
   MacDonald TJ, 2001, NAT GENET, V29, P143, DOI 10.1038/ng731
   Minagawa K, 2015, PHARMACEUTICALS, V8, P230, DOI 10.3390/ph8020230
   Morgan RA, 2010, MOL THER, V18, P843, DOI 10.1038/mt.2010.24
   Ott PA, 2017, NATURE, V547, P217, DOI 10.1038/nature22991
   Paulos CM, 2010, SCI TRANSL MED, V2, DOI 10.1126/scitranslmed.3000448
   Pietras K, 2002, CANCER RES, V62, P5476
   Ricono JM, 2002, AM J PHYSIOL-RENAL, V282, pF211, DOI 10.1152/ajprenal.0323.2000
   ROONEY CM, 1995, LANCET, V345, P9, DOI 10.1016/S0140-6736(95)91150-2
   Rossig C, 2004, MOL THER, V10, P5, DOI 10.1016/j.ymthe.2004.04.014
   Savoldo B, 2011, J CLIN INVEST, V121, P1822, DOI 10.1172/JCI46110
   Song DG, 2011, CANCER RES, V71, P4617, DOI 10.1158/0008-5472.CAN-11-0422
   Stover EH, 2005, BLOOD, V106, P3206, DOI 10.1182/blood-2005-05-1932
   Stover EH, 2006, P NATL ACAD SCI USA, V103, P8078, DOI 10.1073/pnas.0601192103
   Taniguchi E, 2008, ONCOGENE, V27, P6550, DOI 10.1038/onc.2008.255
   Tanzarella S, 2004, CANCER IMMUNOL IMMUN, V53, P519, DOI 10.1007/s00262-003-0484-6
   TAP W, 2019, J CLIN ONCOL S, V37
   Textor A, 2014, CANCER RES, V74, P6796, DOI 10.1158/0008-5472.CAN-14-0079
   Walterhouse DO, 2004, J CLIN ONCOL, V22, P1398, DOI 10.1200/JCO.2004.05.184
   Wang LCS, 2014, CANCER IMMUNOL RES, V2, P154, DOI 10.1158/2326-6066.CIR-13-0027
   William D, 2016, LANCET, V388, P488
   Xu XJ, 2014, CANCER LETT, V343, P172, DOI 10.1016/j.canlet.2013.10.004
   Zhong XS, 2010, MOL THER, V18, P413, DOI 10.1038/mt.2009.210
NR 39
TC 5
Z9 5
U1 2
U2 7
PU WILEY
PI HOBOKEN
PA 111 RIVER ST, HOBOKEN 07030-5774, NJ USA
SN 0008-543X
EI 1097-0142
J9 CANCER-AM CANCER SOC
JI Cancer
PD MAY 1
PY 2020
VL 126
SU 9
BP 2093
EP 2100
DI 10.1002/cncr.32764
PG 8
WC Oncology
SC Oncology
GA LD0MJ
UT WOS:000525726900008
PM 32293729
OA Bronze
DA 2021-10-29
ER

PT J
AU Qin, JS
   Johnstone, TG
   Baturevych, A
   Hause, RJ
   Ragan, SP
   Clouser, CR
   Jones, JC
   Ponce, R
   Krejsa, CM
   Salmon, RA
   Ports, MO
AF Qin, Jim S.
   Johnstone, Timothy G.
   Baturevych, Alex
   Hause, Ronald J.
   Ragan, Seamus P.
   Clouser, Christopher R.
   Jones, Jon C.
   Ponce, Rafael
   Krejsa, Cecile M.
   Salmon, Ruth A.
   Ports, Michael O.
TI Antitumor Potency of an Anti-CD19 Chimeric Antigen Receptor T-Cell
   Therapy, Lisocabtagene Maraleucel in Combination With Ibrutinib or
   Acalabrutinib
SO JOURNAL OF IMMUNOTHERAPY
LA English
DT Article
DE acalabrutinib; B-cell malignancies; CAR T-cell therapy; ibrutinib;
   liso-cel
ID TYROSINE KINASE INHIBITOR; TRANS-RETINOIC ACID; B-CELL;
   SUPPRESSOR-CELLS; BTK; DESIGN; ACTIVATION; PCI-32765; LYMPHOMA; ACP-196
AB Chimeric antigen receptor (CAR) T-cell therapy is a promising treatment for patients with CD19(+) B-cell malignancies. Combination strategies that improve CAR T-cell potency, limit tumor environment-mediated immune dysfunction, and directly reduce tumor burden may increase the potential for durable clinical benefit of CAR T-cell therapy. Lisocabtagene maraleucel (liso-cel) is a product therapy candidate being tested in patients with relapsed/refractory non-Hodgkin lymphoma or chronic lymphocytic leukemia. This study assessed the in vitro and in vivo functionality of CAR T cells transduced to express the anti-CD19 CAR of liso-cel in combination with ibrutinib or acalabrutinib. In prolonged stimulation assays, the presence of ibrutinib or acalabrutinib improved the CAR T-cell effector function. RNA-Seq analysis and surface marker profiling of these CAR T cells treated with ibrutinib but not acalabrutinib revealed gene expression changes consistent with skewing toward a memory-like, type 1 T-helper, Bruton tyrosine kinase phenotype. Ibrutinib or acalabrutinib improved CD19(+) tumor clearance and prolonged survival of tumor-bearing mice when used in combination with CAR T cells. A combination of the defined cell product therapy candidate, liso-cel, with ibrutinib or acalabrutinib is an attractive approach that may potentiate the promising clinical responses already achieved in CD19(+) B-cell malignancies with each of these single agents.
C1 [Qin, Jim S.; Johnstone, Timothy G.; Baturevych, Alex; Hause, Ronald J.; Ragan, Seamus P.; Clouser, Christopher R.; Jones, Jon C.; Ponce, Rafael; Salmon, Ruth A.; Ports, Michael O.] Juno Therapeut, Seattle, WA USA.
   [Krejsa, Cecile M.] Acerta Pharma, San Francisco, CA USA.
RP Ports, MO (corresponding author), 400 Dexter Ave N, Seattle, WA 98109 USA.
EM michael.ports@junotherapeutics.com
FU Juno Therapeutics; Acerta Pharma, a member of the AstraZeneca Group;
   Celgene companyBristol-Myers SquibbCelgene Corporation
FX Supported by Juno Therapeutics, a Celgene company, and Acerta Pharma, a
   member of the AstraZeneca Group. J.S.Q., T.G.J., A.B., R.J.H., S.P.R.,
   C.R.C., J.C.J., R.P., R.A.S., and M.O.P. are employed by, and have
   equity interest in, Juno Therapeutics, a Celgene company. C.M.K. is
   employed by, and has equity interest in, Acerta Pharma, a member of the
   AstraZeneca Group.
CR Advani RH, 2013, J CLIN ONCOL, V31, P88, DOI 10.1200/JCO.2012.42.7906
   Barf T, 2017, J PHARMACOL EXP THER, V363, P240, DOI 10.1124/jpet.117.242909
   Berg LJ, 2005, ANNU REV IMMUNOL, V23, P549, DOI 10.1146/annurev.immunol.22.012703.104743
   Bonyhadi M, 2005, J IMMUNOL, V174, P2366, DOI 10.4049/jimmunol.174.4.2366
   Buggy JJ, 2012, INT REV IMMUNOL, V31, P119, DOI 10.3109/08830185.2012.664797
   Byrd JC, 2016, NEW ENGL J MED, V374, P323, DOI 10.1056/NEJMoa1509981
   D'Arena G, 2011, LEUKEMIA RES, V35, P363, DOI 10.1016/j.leukres.2010.08.010
   Davids MS, 2014, FUTURE ONCOL, V10, P957, DOI 10.2217/fon.14.51
   Dubovsky JA, 2013, BLOOD, V122, P2539, DOI 10.1182/blood-2013-06-507947
   Fraietta JA, 2016, BLOOD, V127, P1117, DOI 10.1182/blood-2015-11-679134
   Gabrilovich DI, 2009, NAT REV IMMUNOL, V9, P162, DOI 10.1038/nri2506
   Gardner RA, 2017, BLOOD, V129, P3322, DOI 10.1182/blood-2017-02-769208
   Gunderson AJ, 2016, CANCER DISCOV, V6, P270, DOI 10.1158/2159-8290.CD-15-0827
   Heim KC, 2007, MOL CANCER, V6, DOI 10.1186/1476-4598-6-57
   Herman SEM, 2017, CLIN CANCER RES, V23, P2831, DOI 10.1158/1078-0432.CCR-16-0463
   Honda F, 2012, NAT IMMUNOL, V13, P369, DOI 10.1038/ni.2234
   Honigberg LA, 2010, P NATL ACAD SCI USA, V107, P13075, DOI 10.1073/pnas.1004594107
   Hu J, 2012, BIOINFORMATICS, V28, P1933, DOI 10.1093/bioinformatics/bts294
   Jensen MC, 2014, IMMUNOL REV, V257, P127, DOI 10.1111/imr.12139
   Jiang H, 2016, J IMMUNOL, V196, P1081, DOI 10.4049/jimmunol.1500719
   Kochenderfer JN, 2015, J CLIN ONCOL, V33, P540, DOI 10.1200/JCO.2014.56.2025
   Kokhaei P, 2016, J DRUG TARGET, V24, P373, DOI 10.3109/1061186X.2015.1086357
   Lee DW, 2015, LANCET, V385, P517, DOI 10.1016/S0140-6736(14)61403-3
   Li J, 2014, IEEE ACM T COMPUT BI, V11, P973, DOI 10.1109/TCBB.2014.2321156
   Long M, 2015, BLOOD, V126, P2940
   Long MX, 2017, J CLIN INVEST, V127, P3052, DOI 10.1172/JCI89756
   Love MI, 2014, GENOME BIOL, V15, DOI 10.1186/s13059-014-0550-8
   Moreira J, 2013, LEUKEMIA, V27, P136, DOI 10.1038/leu.2012.187
   Palmer S, 2008, BRIT J HAEMATOL, V141, P607, DOI 10.1111/j.1365-2141.2008.07070.x
   Porter DL, 2015, SCI TRANSL MED, V7, DOI 10.1126/scitranslmed.aac5415
   Riviere I, 2017, MOL THER, V25, P1117, DOI 10.1016/j.ymthe.2017.03.034
   Ruella M, 2016, CLIN CANCER RES, V22, P2684, DOI 10.1158/1078-0432.CCR-15-1527
   Sagiv-Barfi I, 2015, P NATL ACAD SCI USA, V112, pE966, DOI 10.1073/pnas.1500712112
   Scott DW, 2014, NAT REV CANCER, V14, P517, DOI 10.1038/nrc3774
   Sharma P, 2018, J CLIN ONCOL, V36, DOI 10.1200/JCO.2018.36.15_suppl.1018
   SIDDIQI T, 2019, J CLIN ONCOL S, V37
   Srivastava S, 2015, TRENDS IMMUNOL, V36, P494, DOI 10.1016/j.it.2015.06.004
   Stiff A, 2016, CANCER RES, V76, P2125, DOI 10.1158/0008-5472.CAN-15-1490
   Turtle CJ, 2016, J CLIN INVEST, V126, P2123, DOI 10.1172/JCI85309
   Turtle CJ, 2016, J CLIN ONCOL, V34, DOI 10.1200/JCO.2016.34.15_suppl.102
   Wang M, 2018, LANCET, V391, P659, DOI 10.1016/S0140-6736(17)33108-2
   Wang XL, 2012, J IMMUNOTHER, V35, P689, DOI 10.1097/CJI.0b013e318270dec7
   Wilson WH, 2015, NAT MED, V21, P922, DOI 10.1038/nm.3884
   Woyach JA, 2014, NEW ENGL J MED, V370, P2286, DOI 10.1056/NEJMoa1400029
   Wu C, 2017, NAT IMMUNOL, V18, P344, DOI 10.1038/ni.3667
   Zhao ZG, 2015, CANCER CELL, V28, P415, DOI 10.1016/j.ccell.2015.09.004
   Zirn B, 2005, ONCOGENE, V24, P5246, DOI 10.1038/sj.onc.1208725
NR 47
TC 16
Z9 16
U1 2
U2 9
PU LIPPINCOTT WILLIAMS & WILKINS
PI PHILADELPHIA
PA TWO COMMERCE SQ, 2001 MARKET ST, PHILADELPHIA, PA 19103 USA
SN 1524-9557
EI 1537-4513
J9 J IMMUNOTHER
JI J. Immunother.
PD MAY
PY 2020
VL 43
IS 4
BP 107
EP 120
DI 10.1097/CJI.0000000000000307
PG 14
WC Oncology; Immunology; Medicine, Research & Experimental
SC Oncology; Immunology; Research & Experimental Medicine
GA LD7XZ
UT WOS:000526243600001
PM 31899702
OA Green Published, hybrid
DA 2021-10-29
ER

PT J
AU Maini, MK
   Peppa, D
AF Maini, Mala K.
   Peppa, Dimitra
TI Shared immunotherapeutic approaches in HIV and hepatitis B virus:
   combine and conquer
SO CURRENT OPINION IN HIV AND AIDS
LA English
DT Review
DE functional cure; hepatitis B virus; HIV; immunotherapy
ID CHIMERIC ANTIGEN RECEPTOR; T-CELL RESPONSES; THERAPEUTIC VACCINATION;
   MONOCLONAL-ANTIBODIES; ANTIVIRAL RESPONSES; IMMUNE-RESPONSES;
   CLINICAL-TRIAL; PD-1 BLOCKADE; VIRAL LOAD; HBV
AB Purpose of review The aim of this study was to identify similarities, differences and lessons to be shared from recent progress in HIV and hepatitis B virus (HBV) immunotherapeutic approaches. Recent findings Immune dysregulation is a hallmark of both HIV and HBV infection, which have shared routes of transmission, with approximately 10% of HIV-positive patients worldwide being coinfected with HBV. Immune modulation therapies to orchestrate effective innate and adaptive immune responses are currently being sought as potential strategies towards a functional cure in both HIV and HBV infection. These are based on activating immunological mechanisms that would allow durable control by triggering innate immunity, reviving exhausted endogenous responses and/or generating new immune responses. Recent technological advances and increased appreciation of humoral responses in the control of HIV have generated renewed enthusiasm in the cure field. For both HIV and HBV infection, a primary consideration with immunomodulatory therapies continues to be a balance between generating highly effective immune responses and mitigating any significant toxicity. A large arsenal of new approaches and ongoing research offer the opportunity to define the pathways that underpin chronic infection and move closer to a functional cure.
C1 [Maini, Mala K.] UCL, Div Infect & Immun, London, England.
   [Peppa, Dimitra] Univ Oxford, Nuffield Dept Clin Med, Oxford, England.
   [Peppa, Dimitra] CNWL NHS Trust, Mortimer Market Ctr, Dept HIV, London, England.
RP Peppa, D (corresponding author), Univ Oxford, Oxford OX3 7FZ, England.
EM dimitra.peppa@ndm.ox.ac.uk
OI Maini, Mala/0000-0001-6384-1462
FU Medical Research CouncilUK Research & Innovation (UKRI)Medical Research
   Council UK (MRC)European Commission [MR/M008614]; Wellcome Trust
   Investigator awardWellcome Trust [214191/Z/18/Z]; Gilead SciencesGilead
   Sciences; F. Hoffmann-La RocheHoffmann-La Roche; Immunocore
FX This work was supported by the Medical Research Council (MR/M008614 to
   DP) and Wellcome Trust Investigator award (214191/Z/18/Z to MKM).; MKM
   has received collaborative research funding from Gilead Sciences, F.
   Hoffmann-La Roche and Immunocore and has served as a consultant/on
   advisory boards for F. Hoffmann-La Roche, Gilead Sciences, Immunocore,
   Galapagos, GSK and Janssen.
CR Angin M, 2019, NAT METAB, V1, P704, DOI 10.1038/s42255-019-0081-4
   Attanasio J, 2016, IMMUNITY, V44, P1052, DOI 10.1016/j.immuni.2016.04.022
   Ayala VI, 2017, J VIROL, V91, DOI 10.1128/JVI.02507-16
   Backes S, 2016, VACCINE, V34, P923, DOI 10.1016/j.vaccine.2015.12.060
   Bar-On Y, 2018, NAT MED, V24, P1701, DOI 10.1038/s41591-018-0186-4
   Benechet AP, 2019, NATURE, V574, P200, DOI 10.1038/s41586-019-1620-6
   Bohne F, 2008, GASTROENTEROLOGY, V134, P239, DOI 10.1053/j.gastro.2007.11.002
   Boni C, 2007, J VIROL, V81, P4215, DOI 10.1128/JVI.02844-06
   Boni C, 2019, GASTROENTEROLOGY, V157, P227, DOI 10.1053/j.gastro.2019.03.044
   Boni C, 2018, GASTROENTEROLOGY, V154, P1764, DOI 10.1053/j.gastro.2018.01.030
   Borducchi EN, 2018, NATURE, V563, P360, DOI 10.1038/s41586-018-0600-6
   Borducchi EN, 2016, NATURE, V540, P284, DOI 10.1038/nature20583
   BORROW P, 1994, J VIROL, V68, P6103, DOI 10.1128/JVI.68.9.6103-6110.1994
   Boyer Z, 2018, FRONT IMMUNOL, V9, DOI 10.3389/fimmu.2018.02339
   Bradley T, 2018, CELL, V175, P387, DOI 10.1016/j.cell.2018.08.064
   Brekke K, 2017, BMC INFECT DIS, V17, DOI 10.1186/s12879-017-2316-x
   Buck MD, 2016, CELL, V166, P63, DOI 10.1016/j.cell.2016.05.035
   Burton AR, 2018, J CLIN INVEST, V128, P4588, DOI [10.1172/jci121960, 10.1172/JCI121960]
   Cohen YZ, 2018, CURR OPIN HIV AIDS, V13, P366, DOI 10.1097/COH.0000000000000475
   Das A, 2008, J EXP MED, V205, P2111, DOI 10.1084/jem.20072076
   Di Scala M, 2016, J VIROL, V90, P8563, DOI 10.1128/JVI.01030-16
   Eren R, 2000, HEPATOLOGY, V32, P588, DOI 10.1053/jhep.2000.9632
   Festag MM, 2019, MOL THER, V27, P947, DOI 10.1016/j.ymthe.2019.02.001
   Finnefrock AC, 2009, J IMMUNOL, V182, P980, DOI 10.4049/jimmunol.182.2.980
   Fisicaro P, 2017, NAT MED, V23, P327, DOI 10.1038/nm.4275
   Fisicaro P, 2010, GASTROENTEROLOGY, V138, P682, DOI 10.1053/j.gastro.2009.09.052
   Galun E, 2002, HEPATOLOGY, V35, P673, DOI 10.1053/jhep.2002.31867
   Gane E, 2019, J HEPATOL, V71, P900, DOI 10.1016/j.jhep.2019.06.028
   Gane EJ, 2015, J HEPATOL, V63, P320, DOI 10.1016/j.jhep.2015.02.037
   Gao L, 2018, J VIRAL HEPATITIS, V25, P12
   Garrido C, 2018, J VIROL, V92, DOI 10.1128/JVI.00235-18
   Gay CL, 2017, J INFECT DIS, V215, P1725, DOI 10.1093/infdis/jix191
   Gehring AJ, 2019, GASTROENTEROLOGY, V156, P325, DOI 10.1053/j.gastro.2018.10.032
   Gehring AJ, 2011, J HEPATOL, V55, P103, DOI 10.1016/j.jhep.2010.10.025
   Geiger R, 2016, CELL, V167, P829, DOI 10.1016/j.cell.2016.09.031
   Godon O, 2014, MOL THER, V22, P675, DOI 10.1038/mt.2013.274
   Goldstein G, 2012, HUM VACC IMMUNOTHER, V8, P1425, DOI 10.4161/hv.21616
   Golsaz-Shirazi F, 2017, ANTIVIR RES, V144, P153, DOI 10.1016/j.antiviral.2017.06.013
   Goonetilleke N, 2009, J EXP MED, V206, P1253, DOI 10.1084/jem.20090365
   Guidotti LG, 1996, IMMUNITY, V4, P25, DOI 10.1016/S1074-7613(00)80295-2
   Ha SJ, 2008, J EXP MED, V205, P543, DOI 10.1084/jem.20071949
   Hale M, 2017, MOL THER, V25, P570, DOI 10.1016/j.ymthe.2016.12.023
   Halper-Stromberg A, 2016, J CLIN INVEST, V126, P415, DOI 10.1172/JCI80561
   Hancock G, 2017, J INT AIDS SOC, V20, DOI 10.7448/IAS.20.1.21171
   Hansen SG, 2016, SCIENCE, V351, P714, DOI 10.1126/science.aac9475
   Hansen SG, 2013, SCIENCE, V340, P940, DOI 10.1126/science.1237874
   Haran KP, 2018, FRONT IMMUNOL, V9, DOI 10.3389/fimmu.2018.00492
   Harper J, 2018, PLOS ONE, V13, DOI 10.1371/journal.pone.0205491
   Harrer E, 2005, ANTIVIR THER, V10, P285
   Heppt MV, 2017, ANN ONCOL, V28, P3104, DOI 10.1093/annonc/mdx538
   Jo J, 2014, PLOS PATHOG, V10, DOI 10.1371/journal.ppat.1004210
   Kah J, 2017, J CLIN INVEST, V127, P3177, DOI 10.1172/JCI93024
   Koh S, 2018, GASTROENTEROLOGY, V155, P180, DOI 10.1053/j.gastro.2018.03.027
   KOUP RA, 1994, J VIROL, V68, P4650, DOI 10.1128/JVI.68.7.4650-4655.1994
   Krebs K, 2013, GASTROENTEROLOGY, V145, P456, DOI 10.1053/j.gastro.2013.04.047
   Kucinskaite-Kodze I, 2016, VIRUS RES, V211, P209, DOI 10.1016/j.virusres.2015.10.024
   Lanford RE, 2013, GASTROENTEROLOGY, V144, P1508, DOI 10.1053/j.gastro.2013.02.003
   Lavole A, 2018, ANN ONCOL, V29, P1065, DOI 10.1093/annonc/mdx817
   Le Garff G, 2017, AIDS, V31, P1048, DOI 10.1097/QAD.0000000000001429
   Li D, 2017, ELIFE, V6, DOI 10.7554/eLife.26738
   Liddy N, 2012, NAT MED, V18, P980, DOI 10.1038/nm.2764
   Lim SY, 2018, SCI TRANSL MED, V10, DOI 10.1126/scitranslmed.aao4521
   Liu J, 2014, PLOS PATHOG, V10, DOI 10.1371/journal.ppat.1003856
   Lok AS, 2016, J HEPATOL, V65, P509, DOI 10.1016/j.jhep.2016.05.016
   Macedo AB, 2019, FRONT IMMUNOL, V10, DOI 10.3389/fimmu.2019.02450
   Maini MK, 2019, NAT REV GASTRO HEPAT, V16, P662, DOI 10.1038/s41575-019-0196-9
   Maini MK, 2018, LANCET GASTROENTEROL, V3, P192, DOI 10.1016/S2468-1253(18)30007-4
   Maini MK, 2013, FRONT IMMUNOL, V4, DOI 10.3389/fimmu.2013.00057
   Maini MK, 2000, J EXP MED, V191, P1269, DOI 10.1084/jem.191.8.1269
   Mancini-Bourgine M, 2004, HEPATOLOGY, V40, P874, DOI 10.1002/hep.20408
   Manganaro L, 2018, P NATL ACAD SCI USA, V115, pE9659, DOI 10.1073/pnas.1806695115
   Masiero S, 2005, GENE THER, V12, P299, DOI 10.1038/sj.gt.3302413
   McLane LM, 2019, ANNU REV IMMUNOL, V37, P457, DOI 10.1146/annurev-immunol-041015-055318
   Mendoza P, 2018, NATURE, V561, P479, DOI 10.1038/s41586-018-0531-2
   Micco L, 2013, J HEPATOL, V58, P225, DOI 10.1016/j.jhep.2012.09.029
   Nishimura Y, 2017, NATURE, V543, P559, DOI 10.1038/nature21435
   Oates J, 2015, MOL IMMUNOL, V67, P67, DOI 10.1016/j.molimm.2015.01.024
   Pallett LJ, 2017, J EXP MED, V214, P1567, DOI 10.1084/jem.20162115
   Pallett LJ, 2015, NAT MED, V21, P591, DOI 10.1038/nm.3856
   Penna A, 2012, J HEPATOL, V56, P1239, DOI 10.1016/j.jhep.2011.12.032
   Peppa D, 2019, EBIOMEDICINE, V44, P26, DOI 10.1016/j.ebiom.2019.05.045
   Peppa D, 2018, FRONT IMMUNOL, V9, DOI 10.3389/fimmu.2018.00474
   Peppa D, 2013, J EXP MED, V210, P99, DOI 10.1084/jem.20121172
   Pitman MC, 2018, LANCET HIV, V5, pE317, DOI 10.1016/S2352-3018(18)30039-0
   Pollard RB, 2014, LANCET INFECT DIS, V14, P291, DOI 10.1016/S1473-3099(13)70343-8
   Salimzadeh L, 2018, J CLIN INVEST, V128, P4573, DOI [10.1172/JCI121957, 10.1172/jci121957]
   Scharping NE, 2016, IMMUNITY, V45, P701, DOI 10.1016/j.immuni.2016.08.009
   Scheid JF, 2016, NATURE, V535, P556, DOI 10.1038/nature18929
   Schmitz JE, 1999, SCIENCE, V283, P857, DOI 10.1126/science.283.5403.857
   Schuch A, 2019, J HEPATOL, V70, P351, DOI 10.1016/j.jhep.2018.10.006
   Schurich A, 2016, CELL REP, V16, P1243, DOI 10.1016/j.celrep.2016.06.078
   Schurich A, 2013, PLOS PATHOG, V9, DOI 10.1371/journal.ppat.1003208
   Scully EP, 2018, ANN ONCOL, V29, P2141, DOI 10.1093/annonc/mdy259
   Stephenson KE, 2018, CURR OPIN HIV AIDS, V13, P408, DOI 10.1097/COH.0000000000000491
   Swadling L, 2020, CELL REP, V30, P687, DOI 10.1016/j.celrep.2019.12.050
   Thimme R, 2003, J VIROL, V77, P68, DOI 10.1128/JVI.77.1.68-76.2003
   Tung FY, 2016, VACCINE, V34, P2225, DOI 10.1016/j.vaccine.2016.03.021
   Vandepapeliere P, 2007, VACCINE, V25, P8585, DOI 10.1016/j.vaccine.2007.09.072
   Velu V, 2009, NATURE, V458, P206, DOI 10.1038/nature07662
   Walker BD, 2013, NAT REV IMMUNOL, V13, P487, DOI 10.1038/nri3478
   Watson DC, 2018, PLOS PATHOG, V14, DOI 10.1371/journal.ppat.1006902
   Webb GM, 2018, BLOOD ADV, V2, P76, DOI 10.1182/bloodadvances.2017012971
   Wightman F, 2015, AIDS, V29, P504, DOI 10.1097/QAD.0000000000000562
   Wisskirchen K, 2019, J CLIN INVEST, V129, P2932, DOI 10.1172/JCI120228
   Xu DZ, 2013, J HEPATOL, V59, P450, DOI 10.1016/j.jhep.2013.05.003
   Yang HB, 2016, MOL THER, V24, P1913, DOI 10.1038/mt.2016.114
   Zhang TY, 2016, GUT, V65, P658, DOI 10.1136/gutjnl-2014-308964
   Zhen AJ, 2015, MOL THER, V23, P1358, DOI 10.1038/mt.2015.102
   Zoulim F, 2020, HUM VACC IMMUNOTHER, V16, P388, DOI 10.1080/21645515.2019.1651141
NR 109
TC 1
Z9 1
U1 0
U2 3
PU LIPPINCOTT WILLIAMS & WILKINS
PI PHILADELPHIA
PA TWO COMMERCE SQ, 2001 MARKET ST, PHILADELPHIA, PA 19103 USA
SN 1746-630X
EI 1746-6318
J9 CURR OPIN HIV AIDS
JI Curr. Opin. HIV AIDS
PD MAY
PY 2020
VL 15
IS 3
BP 157
EP 164
DI 10.1097/COH.0000000000000621
PG 8
WC Immunology; Infectious Diseases
SC Immunology; Infectious Diseases
GA LB3IN
UT WOS:000524531200002
PM 32167944
DA 2021-10-29
ER

PT J
AU Kintz, H
   Nylen, E
   Barber, A
AF Kintz, Hailey
   Nylen, Emily
   Barber, Amorette
TI Inclusion of Dap10 or 4-1BB costimulation domains in the chPD1 receptor
   enhances anti-tumor efficacy of T cells in murine models of lymphoma and
   melanoma
SO CELLULAR IMMUNOLOGY
LA English
DT Article
DE Immunotherapy; CD8 T cell; Cancer; Chimeric antigen receptor;
   Costimulation
ID ANTIGEN RECEPTOR; CO-STIMULATION; NKG2D; CD28; THERAPY; PROLIFERATION;
   LYMPHOCYTES; ACTIVATION; PRINCIPLES; EXPANSION
AB Chimeric antigen receptors (CAR) utilize costimulatory domains to enhance anti-tumor efficacy. However, it is unclear which costimulatory domain is preferable. Therefore, the intracellular domains of CD28, Dap10, 41BB, GITR, ICOS, or OX40 were compared in a murine chimeric PD1 (chPD1) receptor that targets tumor-associated PD1 ligands. Upon antigen restimulation, T cells expressing chPD1-CD28 receptors had reduced lyric capacity. While most of the chPD1 T cell receptors secreted pro-inflammatory (IFN gamma, TNF alpha, IL-2, GM-CSF, IL-17, and IL-21) and anti-inflammatory cytokines (IL-10), chPD1-Dap10 did not secrete IL-10. Furthermore, chPD1-Dap10 and -41BB receptors induced a memory precursor phenotype, had enhanced persistence in vivo, and superior therapeutic efficacy in murine models of T cell lymphoma and melanoma compared to chPD1-CD28 or chPD1-GITR expressing T cells. Therefore, each costimulatory domain induces differential effects in CAR-expressing T cells and inclusion of Dap10 or 4-1BB costimulatory domains may induce a preferential cytokine profile and differentiation for cancer therapy.
C1 [Kintz, Hailey; Nylen, Emily; Barber, Amorette] Longwood Univ, Dept Biol & Environm Sci, 201 High St, Farmville, VA 23909 USA.
RP Barber, A (corresponding author), Longwood Univ, Dept Biol & Environm Sci, 201 High St, Farmville, VA 23909 USA.
EM barberar@longwood.edu
FU Longwood University's Faculty Research Grants, Department of Biological
   and Environmental Sciences; Virginia Academy of Science's Mary Louise
   Olds Andrews Cancer Grant
FX Hailey Kintz, Emily Nylen, and Amorette Barber performed the experiments
   and designed the study, and Amorette Barber wrote the paper. This work
   was supported in part by Longwood University's Faculty Research Grants,
   Department of Biological and Environmental Sciences, and Virginia
   Academy of Science's Mary Louise Olds Andrews Cancer Grant.
CR Abken H, 2016, IMMUNITY, V44, P214, DOI 10.1016/j.immuni.2016.02.001
   Barber A, 2011, BLOOD, V117, P6571, DOI 10.1182/blood-2011-01-329417
   Boyiadzis MM, 2018, J IMMUNOTHER CANCER, V6, DOI 10.1186/s40425-018-0460-5
   Carpenito C, 2009, P NATL ACAD SCI USA, V106, P3360, DOI 10.1073/pnas.0813101106
   Chen LP, 2013, NAT REV IMMUNOL, V13, P227, DOI 10.1038/nri3405
   Croce M, 2015, J IMMUNOL RES, V2015, DOI 10.1155/2015/696578
   Croft M, 2009, IMMUNOL REV, V229, P173, DOI 10.1111/j.1600-065X.2009.00766.x
   D'Aloia MM, 2018, CELL DEATH DIS, V9, DOI 10.1038/s41419-018-0278-6
   DeRenzo C, 2019, FRONT IMMUNOL, V10, DOI 10.3389/fimmu.2019.00218
   Finney HM, 1998, J IMMUNOL, V161, P2791
   Fos C, 2008, J IMMUNOL, V181, P1969, DOI 10.4049/jimmunol.181.3.1969
   Golubovskaya V, 2018, FRONT BIOSCI-LANDMRK, V23, P2245, DOI 10.2741/4703
   Guedan S, 2018, JCI INSIGHT, V3, DOI 10.1172/jci.insight.96976
   Guedan S, 2014, BLOOD, V124, P1070, DOI 10.1182/blood-2013-10-535245
   Habib-Agahi M, 2007, INT IMMUNOL, V19, P1383, DOI 10.1093/intimm/dxm106
   Hombach AA, 2013, CURR MOL MED, V13, P1079
   Hombach AA, 2012, ONCOIMMUNOLOGY, V1, DOI 10.4161/onci.19855
   Jackson HJ, 2016, NAT REV CLIN ONCOL, V13, P370, DOI 10.1038/nrclinonc.2016.36
   Jaspers JE, 2017, PHARMACOL THERAPEUT, V178, P83, DOI 10.1016/j.pharmthera.2017.03.012
   Johnson LA, 2017, CELL RES, V27, P38, DOI 10.1038/cr.2016.154
   June CH, 2018, NEW ENGL J MED, V379, P64, DOI 10.1056/NEJMra1706169
   Kunkele A, 2015, CANCER IMMUNOL RES, V3, P368, DOI 10.1158/2326-6066.CIR-14-0200
   Lanier LL, 2009, IMMUNOL REV, V227, P150, DOI 10.1111/j.1600-065X.2008.00720.x
   Lim WA, 2017, CELL, V168, P724, DOI 10.1016/j.cell.2017.01.016
   Long AH, 2015, NAT MED, V21, P581, DOI 10.1038/nm.3838
   Long KB, 2018, FRONT IMMUNOL, V9, DOI 10.3389/fimmu.2018.02740
   Louis CU, 2011, BLOOD, V118, P6050, DOI 10.1182/blood-2011-05-354449
   Lynch A, 2017, IMMUNOLOGY, V152, P472, DOI 10.1111/imm.12784
   Maasho K, 2005, J IMMUNOL, V174, P4480, DOI 10.4049/jimmunol.174.8.4480
   Mardiana S, 2019, SCI TRANSL MED, V11, DOI 10.1126/scitranslmed.aaw2293
   Markiewicz MA, 2005, J IMMUNOL, V175, P2825, DOI 10.4049/jimmunol.175.5.2825
   Maude SL, 2014, NEW ENGL J MED, V371, P1507, DOI 10.1056/NEJMoa1407222
   Maus MV, 2002, NAT BIOTECHNOL, V20, P143, DOI 10.1038/nbt0202-143
   McLellan AD, 2019, IMMUNOL CELL BIOL, V97, P664, DOI 10.1111/imcb.12254
   McQueen B, 2016, IMMUNOLOGY, V147, P305, DOI 10.1111/imm.12563
   Metzinger MN, 2019, ONCOLOGY-BASEL, V97, P59, DOI 10.1159/000500488
   Paulos CM, 2010, SCI TRANSL MED, V2, DOI 10.1126/scitranslmed.3000448
   Pedros C, 2016, NAT IMMUNOL, V17, P825, DOI 10.1038/ni.3463
   Pule MA, 2005, MOL THER, V12, P933, DOI 10.1016/j.ymthe.2005.04.016
   Quintarelli C, 2018, ONCOIMMUNOLOGY, V7, DOI 10.1080/2162402X.2018.1433518
   Rajasekaran K, 2010, PLOS ONE, V5, DOI 10.1371/journal.pone.0012635
   Redeker A, 2016, FRONT IMMUNOL, V7, DOI 10.3389/fimmu.2016.00345
   Roselli E, 2019, BIODRUGS, V33, P647, DOI 10.1007/s40259-019-00384-z
   Sadelain M, 2013, CANCER DISCOV, V3, P388, DOI 10.1158/2159-8290.CD-12-0548
   Sermer D, 2019, HEMATOL ONCOL, V37, P95, DOI 10.1002/hon.2591
   Shuford WW, 1997, J EXP MED, V186, P47, DOI 10.1084/jem.186.1.47
   Upshaw JL, 2006, SEMIN IMMUNOL, V18, P167, DOI 10.1016/j.smim.2006.03.001
   van der Stegen SJC, 2015, NAT REV DRUG DISCOV, V14, P499, DOI 10.1038/nrd4597
   Watanabe K, 2018, FRONT IMMUNOL, V9, DOI 10.3389/fimmu.2018.02486
   Weinkove R, 2019, CLIN TRANSL IMMUNOL, V8, DOI 10.1002/cti2.1049
   Wherry EJ, 2011, NAT IMMUNOL, V12, P492, DOI 10.1038/ni.2035
   Whitman E, 2015, MOL IMMUNOL, V63, P268, DOI 10.1016/j.molimm.2014.07.015
   Zapata JM, 2018, FRONT IMMUNOL, V9, DOI 10.3389/fimmu.2018.02618
   Zhong XS, 2010, MOL THER, V18, P413, DOI 10.1038/mt.2009.210
NR 54
TC 8
Z9 8
U1 0
U2 2
PU ACADEMIC PRESS INC ELSEVIER SCIENCE
PI SAN DIEGO
PA 525 B ST, STE 1900, SAN DIEGO, CA 92101-4495 USA
SN 0008-8749
EI 1090-2163
J9 CELL IMMUNOL
JI Cell. Immunol.
PD MAY
PY 2020
VL 351
AR 104069
DI 10.1016/j.cellimm.2020.104069
PG 9
WC Cell Biology; Immunology
SC Cell Biology; Immunology
GA KZ9ZF
UT WOS:000523616600005
PM 32106933
DA 2021-10-29
ER

PT J
AU Ma, CC
   Wang, ZL
   Xu, T
   He, ZY
   Wei, YQ
AF Ma, Cui-Cui
   Wang, Zhen-Ling
   Xu, Ting
   He, Zhi-Yao
   Wei, Yu-Quan
TI The approved gene therapy drugs worldwide: from 1998 to 2019
SO BIOTECHNOLOGY ADVANCES
LA English
DT Review
DE Gene therapy; Gene medicine; Gene delivery; Drug; Biopharmaceutical;
   Biotechnology
ID CLINICAL-TRIALS WORLDWIDE; T-CELL THERAPY; TUMOR-TARGETED RETROVECTOR;
   CAR-T; TALIMOGENE LAHERPAREPVEC; REXIN-G; ANTISENSE OLIGONUCLEOTIDES;
   ALIPOGENE TIPARVOVEC; SAFETY; 1ST
AB With the improvement of gene vectors, the rise of chimeric antigen receptor T cell immunotherapy and breakthroughs in the genome editing technology, gene therapy had once again returned to the central stage of disease treatment. It had brought new choices to clinical therapy of diseases such as tumors and genetic diseases, and had changed the status quo of treatment for monogenic disorders and diffuse large B-cell lymphoma. Until August 2019, 22 gene medicines had been approved by the drug regulatory agencies from various countries, but there were few relevant reviews of combing these drugs systematically. Consequently, this review summarizes the gene therapy drugs approved worldwide from 1998 to 2019 in details, including names, indications, dates of approval, companies, vectors, the applied technologies and mechanisms of gene therapy drugs, etc. Furthermore, the gene therapy drugs were classified and addressed in accordance with the employed vectors. Gene therapy had gradually been accepted by the government and the public since 1980s, and have become a new and important alternative to existing treatments for human diseases in the past few years. Therefore, gene therapy drugs, with safe vectors and advanced biotechnologies, would play a greater role in the prevention and treatment of human diseases in future.
C1 [Ma, Cui-Cui; Wang, Zhen-Ling; Xu, Ting; He, Zhi-Yao; Wei, Yu-Quan] Sichuan Univ, West China Hosp, Natl Clin Res Ctr Geriatr, State Key Lab Biotherapy,Dept Pharm, Chengdu 610041, Sichuan, Peoples R China.
   [Ma, Cui-Cui; Wang, Zhen-Ling; Xu, Ting; He, Zhi-Yao; Wei, Yu-Quan] Sichuan Univ, West China Hosp, Natl Clin Res Ctr Geriatr, Canc Ctr, Chengdu 610041, Sichuan, Peoples R China.
   [Ma, Cui-Cui; Wang, Zhen-Ling; Xu, Ting; He, Zhi-Yao; Wei, Yu-Quan] Collaborat Innovat Ctr Biotherapy, Chengdu 610041, Sichuan, Peoples R China.
   [Xu, Ting; He, Zhi-Yao] Sichuan Univ, Sichuan Engn Lab Plant Sourced Drug, West China Sch Pharm, Key Lab Drug Targeting & Drug Delivery Syst,Educ, Chengdu 610041, Sichuan, Peoples R China.
   [Xu, Ting; He, Zhi-Yao] Sichuan Univ, Sichuan Res Ctr Drug Precis Ind Technol, West China Sch Pharm, Chengdu 610041, Sichuan, Peoples R China.
RP Xu, T; He, ZY (corresponding author), Sichuan Univ, Dept Pharm, West China Hosp, 37 Guo Xue Xiang, Chengdu 610041, Sichuan, Peoples R China.
EM tingx2009@163.com; heyaode@163.com
RI He, Zhi-Yao/AAU-1495-2020
OI He, Zhi-Yao/0000-0001-7888-211X
FU National Natural Science Foundation of ChinaNational Natural Science
   Foundation of China (NSFC) [81602699]; National Natural Science Fund for
   Distinguished Young Scholar [31525009]; National High-Tech R&D Program
   of ChinaNational High Technology Research and Development Program of
   China [2015AA020309, 2014AA020708]; Sichuan Science and Technology
   program [2018GZ0311, 2019YFG0266]; China Postdoctoral Science
   FoundationChina Postdoctoral Science Foundation [2015M570791]; Salubris
   Academician Workstation for Innovative Biopharmaceuticals
   [2017B090904017]; 1.3.5 project for disciplines of excellence, West
   China Hospital, Sichuan University [ZYJC18028]
FX This work was financially supported by the National Natural Science
   Foundation of China (grant number 81602699); the National Natural
   Science Fund for Distinguished Young Scholar (grant number 31525009);
   the National High-Tech R&D Program of China (grant numbers 2015AA020309,
   2014AA020708); the Sichuan Science and Technology program (grant numbers
   2018GZ0311, 2019YFG0266); the China Postdoctoral Science Foundation
   funded project (grant number 2015M570791); the Salubris Academician
   Workstation for Innovative Biopharmaceuticals (grant number
   2017B090904017); and the 1.3.5 project for disciplines of excellence,
   West China Hospital, Sichuan University (grant number ZYJC18028).
CR Aartsma-Rus A, 2019, NUCLEIC ACID THER, V29, P13, DOI 10.1089/nat.2018.0756
   Adam J, 2016, LANCET ONCOL, V17, P1485, DOI 10.1016/S1470-2045(16)30489-2
   Adams BD, 2017, J CLIN INVEST, V127, P761, DOI 10.1172/JCI84424
   Adams D, 2018, NEW ENGL J MED, V379, P11, DOI 10.1056/NEJMoa1716153
   Ameri H, 2018, J CURR OPHTHALMOL, V30, P1, DOI 10.1016/j.joco.2018.01.006
   Andtbacka RHI, 2019, EBIOMEDICINE, V47, P89, DOI 10.1016/j.ebiom.2019.07.066
   Andtbacka RHI, 2015, J CLIN ONCOL, V33, P2780, DOI 10.1200/JCO.2014.58.3377
   Athanasopoulos T, 2017, HEMATOL ONCOL CLIN N, V31, P753, DOI 10.1016/j.hoc.2017.06.007
   Bach PB, 2017, JAMA-J AM MED ASSOC, V318, P1861, DOI 10.1001/jama.2017.15218
   Barc P, 2019, ANN VASC SURG, V60, P346, DOI 10.1016/j.avsg.2019.03.013
   Bauer G, 2017, CYTOTHERAPY, V19, P293, DOI 10.1016/j.jcyt.2016.10.017
   Benson MD, 2018, NEW ENGL J MED, V379, P22, DOI 10.1056/NEJMoa1716793
   Benson MD, 2019, NEURODEGENER DIS MAN, V9, P25, DOI 10.2217/nmt-2018-0037
   Bernstein E, 2001, NATURE, V409, P363, DOI 10.1038/35053110
   Bonini C, 2003, NAT MED, V9, P367, DOI 10.1038/nm0403-367
   Bonini C, 1997, SCIENCE, V276, P1719, DOI 10.1126/science.276.5319.1719
   Bouchkouj N, 2019, CLIN CANCER RES, V25, P1702, DOI 10.1158/1078-0432.CCR-18-2743
   Chakradhar Shraddha, 2018, Nat Med, V24, P1785, DOI 10.1038/s41591-018-0292-3
   Chavez-Pena C, 2018, BIOTECHNOL ADV, V36, P443, DOI 10.1016/j.biotechadv.2018.01.008
   Chawla SP, 2019, MOL THER-ONCOLYTICS, V12, P56, DOI 10.1016/j.omto.2018.12.005
   Chen J, 2018, AAPS PHARMSCITECH, V19, P3670, DOI 10.1208/s12249-018-1183-0
   Chi X, 2017, DRUG DISCOV TODAY, V22, P823, DOI 10.1016/j.drudis.2017.01.013
   Chira S, 2018, TRENDS BIOTECHNOL, V36, P653, DOI 10.1016/j.tibtech.2018.01.014
   Chow VA, 2018, BLOOD, V132, P777, DOI 10.1182/blood-2018-04-839217
   Ciceri F., 2016, BLOOD, V182, P4599
   Coelho T, 2013, NEW ENGL J MED, V369, P819, DOI 10.1056/NEJMoa1208760
   Conry RM, 2018, HUM VACC IMMUNOTHER, V14, P839, DOI 10.1080/21645515.2017.1412896
   Cox DBT, 2015, NAT MED, V21, P121, DOI 10.1038/nm.3793
   Dabbous O, 2019, ADV THER, V36, P1164, DOI 10.1007/s12325-019-00923-8
   Danisovic L, 2018, CELLS-BASEL, V7, DOI 10.3390/cells7120253
   Deev R, 2018, THER ADV CARDIO DIS, V12, P237, DOI 10.1177/1753944718786926
   Deev R, 2017, AM J CARDIOVASC DRUG, V17, P235, DOI 10.1007/s40256-016-0210-3
   Deev RV, 2015, J CARDIOVASC PHARM T, V20, P473, DOI 10.1177/1074248415574336
   Dias Marina Franca, 2018, Prog Retin Eye Res, V63, P107, DOI 10.1016/j.preteyeres.2017.10.004
   Dolgin E, 2017, NAT BIOTECHNOL, V35, P891, DOI 10.1038/nbt1017-891
   Donde A, 2017, CURR GENE THER, V17, P187, DOI 10.2174/1566523217666171013124150
   Dowdy SF, 2017, NAT BIOTECHNOL, V35, P222, DOI 10.1038/nbt.3802
   Dunbar CE, 2018, SCIENCE, V359, P175, DOI 10.1126/science.aan4672
   Edelstein ML, 2007, J GENE MED, V9, P833, DOI 10.1002/jgm.1100
   Edelstein ML, 2004, J GENE MED, V6, P597, DOI 10.1002/jgm.619
   Elsner C, 2017, VIRUS GENES, V53, P714, DOI 10.1007/s11262-017-1489-0
   EMA, 2019, ZYNT AUT CD34 CELLS
   EMA, 2019, ADV THER MED PROD OV
   Evans CH, 2018, NAT REV RHEUMATOL, V14, P381, DOI 10.1038/s41584-018-0009-5
   Evans CH, 2018, J AM ACAD ORTHOP SUR, V26, pE36, DOI 10.5435/JAAOS-D-17-00695
   Farkas AM, 2017, FRONT MED-LAUSANNE, V4, DOI 10.3389/fmed.2017.00053
   FDA, 2019, CELL GEN THER PROD
   FDA, 2019, WHAT IS GEN THER
   Feins S, 2019, AM J HEMATOL, V94, pS3, DOI 10.1002/ajh.25418
   Fellmann C, 2014, NAT CELL BIOL, V16, P10, DOI 10.1038/ncb2895
   Fitzgerald ME, 2014, NUCLEIC ACIDS RES, V42, P3919, DOI 10.1093/nar/gkt1383
   Forster R, 2018, COCHRANE DB SYST REV, DOI 10.1002/14651858.CD012058.pub2
   FRIEDMANN T, 1972, SCIENCE, V175, P949, DOI 10.1126/science.175.4025.949
   Friedmann T, 2004, MOL THER, V10, P205, DOI 10.1016/j.ymthe.2004.07.009
   Gage FH, 1998, NATURE, V392, P18
   Gaudet D, 2016, HUM GENE THER, V27, P916, DOI 10.1089/hum.2015.158
   Ginn SL, 2018, J GENE MED, V20, DOI 10.1002/jgm.3015
   Ginn SL, 2013, J GENE MED, V15, P65, DOI 10.1002/jgm.2698
   Glascock J, 2017, GENE THER, V24, P498, DOI 10.1038/gt.2017.39
   Goins WF, 2016, CURR OPIN VIROL, V21, P93, DOI 10.1016/j.coviro.2016.08.007
   Golchin A, 2019, STEM CELL REV REP, V15, P166, DOI 10.1007/s12015-018-9866-1
   Gordon EM, 2018, MOL CLIN ONCOL, V9, P115, DOI 10.3892/mco.2018.1657
   Gordon EM, 2010, EXPERT OPIN BIOL TH, V10, P819, DOI 10.1517/14712598.2010.481666
   Gordon EM, 2009, INT J ONCOL, V35, P229, DOI 10.3892/ijo_00000332
   Gorenoi V, 2017, COCHRANE DB SYST REV, DOI 10.1002/14651858.CD011741.pub2
   Goswami R, 2019, FRONT ONCOL, V9, DOI 10.3389/fonc.2019.00297
   Goyal N, 2018, MUSCLE NERVE, V57, P356, DOI 10.1002/mus.26001
   Greco R, 2015, FRONT PHARMACOL, V6, DOI 10.3389/fphar.2015.00095
   Gruntman AM, 2018, FASEB J, V32, P1733, DOI 10.1096/fj.201700982R
   Guo W, 2018, HUM GENE THER, V29, P180, DOI 10.1089/hum.2017.230
   Ha CW, 2012, CYTOTHERAPY, V14, P247, DOI 10.3109/14653249.2011.629645
   Hanna Eve, 2017, J Mark Access Health Policy, V5, P1265293, DOI 10.1080/20016689.2017.1265293
   Harrison RP, 2019, CYTOTHERAPY, V21, P224, DOI 10.1016/j.jcyt.2019.01.003
   Hassan A, 2012, BLOOD, V120, P3615, DOI 10.1182/blood-2011-12-396879
   Hayne CK, 2017, BIOCHEMISTRY-US, V56, P525, DOI 10.1021/acs.biochem.6b00945
   He ZY, 2018, HUM GENE THER, V29, P223, DOI 10.1089/hum.2017.209
   He ZY, 2017, SCI CHINA LIFE SCI, V60, P458, DOI 10.1007/s11427-017-9033-0
   High KA, 2019, NEW ENGL J MED, V381, P455, DOI 10.1056/NEJMra1706910
   Hoggatt J, 2016, CELL, V166, P263, DOI 10.1016/j.cell.2016.06.049
   Hoy SM, 2019, DRUGS, V79, P1255, DOI 10.1007/s40265-019-01162-5
   Hoy SM, 2018, DRUGS, V78, P1625, DOI 10.1007/s40265-018-0983-6
   Iyer Sunil R, 2017, JACC Basic Transl Sci, V2, P503, DOI 10.1016/j.jacbts.2017.07.012
   Jonsson F, 2017, VIRUS GENES, V53, P692, DOI 10.1007/s11262-017-1498-z
   June CH, 2018, NEW ENGL J MED, V379, P64, DOI 10.1056/NEJMra1706169
   June CH, 2018, SCIENCE, V359, P1361, DOI 10.1126/science.aar6711
   Kassner U, 2018, HUM GENE THER, V29, P520, DOI 10.1089/hum.2018.007
   Kaufmann KB, 2013, EMBO MOL MED, V5, P1642, DOI 10.1002/emmm.201202287
   Keam SJ, 2018, DRUGS, V78, P1371, DOI 10.1007/s40265-018-0968-5
   Keeler AM, 2017, CTS-CLIN TRANSL SCI, V10, P242, DOI 10.1111/cts.12466
   Kim MK, 2018, HUM GENE THER CL DEV, V29, P48, DOI 10.1089/humc.2017.249
   Kim S, 2017, MOL CLIN ONCOL, V6, P861, DOI 10.3892/mco.2017.1231
   Kitrou P, 2017, EXPERT OPIN BIOL TH, V17, P449, DOI 10.1080/14712598.2017.1289170
   Kohlhapp FJ, 2016, CLIN CANCER RES, V22, P1048, DOI 10.1158/1078-0432.CCR-15-2667
   Kohn DB, 2017, J CLIN IMMUNOL, V37, P351, DOI 10.1007/s10875-017-0373-y
   Korinthenberg R, 2019, DEV MED CHILD NEUROL, V61, P292, DOI 10.1111/dmcn.14129
   Lawler SE, 2017, JAMA ONCOL, V3, P841, DOI 10.1001/jamaoncol.2016.2064
   Ledford H, 2018, NATURE, V560, P291, DOI 10.1038/d41586-018-05867-7
   Lee B, 2020, J KNEE SURG, V33, P167, DOI 10.1055/s-0038-1676803
   Levin AA, 2019, NEW ENGL J MED, V380, P57, DOI 10.1056/NEJMra1705346
   Li DH, 2018, TRENDS PHARMACOL SCI, V39, P982, DOI 10.1016/j.tips.2018.09.001
   Liang M, 2018, CURR CANCER DRUG TAR, V18, P171, DOI 10.2174/1568009618666171129221503
   Lim CL, 2017, BMC MUSCULOSKEL DIS, V18, DOI 10.1186/s12891-017-1547-8
   Locke FL, 2019, LANCET ONCOL, V20, P31, DOI 10.1016/S1470-2045(18)30864-7
   Lundstrom Kenneth, 2018, Diseases, V6, DOI 10.3390/diseases6020042
   Mahadeo KM, 2019, NAT REV CLIN ONCOL, V16, P45, DOI 10.1038/s41571-018-0075-2
   Marcucci KT, 2018, MOL THER, V26, P269, DOI 10.1016/j.ymthe.2017.10.012
   Maude SL, 2018, NEW ENGL J MED, V378, P439, DOI 10.1056/NEJMoa1709866
   Mickle K, 2019, J MANAG CARE SPEC PH, V25, P10, DOI 10.18553/jmcp.2019.25.1.010
   Morrison C, 2018, NAT BIOTECHNOL, V36, P131, DOI 10.1038/nbt.4068
   Mount NM, 2015, PHILOS T R SOC B, V370, DOI 10.1098/rstb.2015.0017
   Naldini L, 2015, NATURE, V526, P351, DOI 10.1038/nature15818
   Nandakumar R, 2018, J LIPID RES, V59, P2397, DOI 10.1194/jlr.P082834
   Neelapu SS, 2017, NEW ENGL J MED, V377, P2531, DOI 10.1056/NEJMoa1707447
   Negre O, 2016, HUM GENE THER, V27, P148, DOI 10.1089/hum.2016.007
   Origa R, 2017, GENET MED, V19, P609, DOI 10.1038/gim.2016.173
   Ott PA, 2016, CLIN CANCER RES, V22, P3127, DOI 10.1158/1078-0432.CCR-15-2709
   Ottesen EW, 2017, TRANSL NEUROSCI, V8, P1, DOI 10.1515/tnsci-2017-0001
   Paik J, 2019, DRUGS, V79, P1349, DOI 10.1007/s40265-019-01168-z
   Parekh V, 2017, JAMA DERMATOL, V153, P719, DOI 10.1001/jamadermatol.2017.0466
   Parham JS, 2019, EXPERT OPIN PHARMACO, V20, P127, DOI 10.1080/14656566.2018.1550071
   Park JH, 2018, NEW ENGL J MED, V378, P449, DOI 10.1056/NEJMoa1709919
   Pearson S, 2004, NAT BIOTECHNOL, V22, P3, DOI 10.1038/nbt0104-3
   Penaud-Budloo M, 2018, MOL THER-METH CLIN D, V8, P166, DOI 10.1016/j.omtm.2018.01.002
   Peng ZH, 2005, HUM GENE THER, V16, P1016, DOI 10.1089/hum.2005.16.1016
   Poh A, 2016, CANCER DISCOV, V6, P6, DOI 10.1158/2159-8290.CD-NB2015-158
   Pol J, 2016, ONCOIMMUNOLOGY, V5, DOI 10.1080/2162402X.2015.1115641
   Post N, 2019, DRUG METAB DISPOS, V47, P1164, DOI 10.1124/dmd.119.087395
   Prasad V, 2018, NAT REV CLIN ONCOL, V15, P11, DOI 10.1038/nrclinonc.2017.156
   Quintas-Cardama A, 2018, NEW ENGL J MED, V378, P1065, DOI 10.1056/NEJMc1800913
   Raman SS, 2019, IMMUNOTHERAPY-UK, V11, P705, DOI 10.2217/imt-2019-0033
   Ran FA, 2015, NATURE, V520, P186, DOI 10.1038/nature14299
   Reeskamp LF, 2019, ATHEROSCLEROSIS, V280, P109, DOI 10.1016/j.atherosclerosis.2018.11.017
   Riley RS, 2019, NAT REV DRUG DISCOV, V18, P175, DOI 10.1038/s41573-018-0006-z
   Rinaldi C, 2018, NAT REV NEUROL, V14, P9, DOI 10.1038/nrneurol.2017.148
   Roberts ZJ, 2018, LEUKEMIA LYMPHOMA, V59, P1785, DOI 10.1080/10428194.2017.1387905
   Roddie C, 2019, CYTOTHERAPY, V21, P327, DOI 10.1016/j.jcyt.2018.11.009
   Rodrigues GA, 2019, PHARM RES-DORDR, V36, DOI 10.1007/s11095-018-2554-7
   Rui Y, 2019, TRENDS BIOTECHNOL, V37, P281, DOI 10.1016/j.tibtech.2018.08.010
   Russell S, 2017, LANCET, V390, P849, DOI 10.1016/S0140-6736(17)31868-8
   Sabapathy K, 2018, NAT REV CLIN ONCOL, V15, P13, DOI 10.1038/nrclinonc.2017.151
   Salter AI, 2018, BLOOD, V131, P2621, DOI 10.1182/blood-2018-01-785840
   Sanada F, 2015, EXPERT OPIN BIOL TH, V15, P381, DOI 10.1517/14712598.2015.1007039
   Schimmer J, 2016, HUM GENE THER CL DEV, V27, P57, DOI 10.1089/humc.2016.29010.ind
   Schubert ML, 2018, INT J CANCER, V142, P1738, DOI 10.1002/ijc.31147
   Schuster SJ, 2019, NEW ENGL J MED, V380, P45, DOI 10.1056/NEJMoa1804980
   Scott LJ, 2015, DRUGS, V75, P175, DOI 10.1007/s40265-014-0339-9
   Senior M, 2017, NAT BIOTECHNOL, V35, P491, DOI 10.1038/nbt0617-491
   Sharma P, 2018, DRUG TODAY, V54, P187, DOI 10.1358/dot.2018.54.3.2776625
   Sheridan C, 2011, NAT BIOTECHNOL, V29, P121, DOI 10.1038/nbt.1769
   Shimamura M, 2014, EXPERT OPIN BIOL TH, V14, P1175, DOI 10.1517/14712598.2014.912272
   Shimamura M, 2011, CURR GENE THER, V11, P433, DOI 10.2174/156652311798192824
   Solomon SD, 2019, CIRCULATION, V139, P431, DOI 10.1161/CIRCULATIONAHA.118.035831
   South E, 2019, PHARMACOECON-OPEN, V3, P151, DOI 10.1007/s41669-018-0102-3
   Stein CA, 2017, MOL THER, V25, P1069, DOI 10.1016/j.ymthe.2017.03.023
   Stirnadel-Farrant H, 2018, ORPHANET J RARE DIS, V13, DOI 10.1186/s13023-018-0791-9
   Suda H, 2014, EXPERT REV CARDIOVAS, V12, P1145, DOI 10.1586/14779072.2014.955850
   Sumner CJ, 2018, J CLIN INVEST, V128, P3219, DOI 10.1172/JCI121658
   Syed YY, 2016, DRUGS, V76, P1699, DOI 10.1007/s40265-016-0657-1
   Tam Yuen Yi C, 2013, Pharmaceutics, V5, P498, DOI 10.3390/pharmaceutics5030498
   Ti DD, 2018, SCI CHINA LIFE SCI, V61, P1320, DOI 10.1007/s11427-018-9411-4
   Vairy S, 2018, DRUG DES DEV THER, V12, P3885, DOI 10.2147/DDDT.S138765
   Vargas JE, 2016, J TRANSL MED, V14, DOI 10.1186/s12967-016-1047-x
   Wang D, 2019, NAT REV DRUG DISCOV, V18, P358, DOI 10.1038/s41573-019-0012-9
   Wang D, 2018, CANCER GENE THER, V25, P93, DOI 10.1038/s41417-018-0016-3
   Wang F, 2012, CURR GENE THER, V12, P67, DOI 10.2174/156652312800099599
   Wang FZ, 2019, J GENE MED, V21, DOI 10.1002/jgm.3108
   Wang LL, 2018, NAT BIOTECHNOL, V36, P717, DOI 10.1038/nbt.4182
   Watanabe D, 2018, ADV EXP MED BIOL, V1045, P63, DOI 10.1007/978-981-10-7230-7_4
   Wei Q, 2017, CELL PHYSIOL BIOCHEM, V41, P2383, DOI 10.1159/000475909
   Weinmann J, 2017, VIRUS GENES, V53, P707, DOI 10.1007/s11262-017-1502-7
   Willyard C, 2012, NAT MED, V18, P328, DOI 10.1038/nm0312-328
   Wilson JM, 2009, MOL GENET METAB, V96, P151, DOI 10.1016/j.ymgme.2008.12.016
   Wilson JM, 2005, HUM GENE THER, V16, P1014, DOI 10.1089/hum.2005.16.1014
   Witztum JL, 2019, NEW ENGL J MED, V381, P531, DOI 10.1056/NEJMoa1715944
   Yang Y, 2016, NAT BIOTECHNOL, V34, P334, DOI 10.1038/nbt.3469
   Yip A, 2018, NAT REV DRUG DISCOV, V17, P161, DOI 10.1038/nrd.2017.266
   Yla-Herttuala S, 2012, MOL THER, V20, P1831, DOI 10.1038/mt.2012.194
   Zhang WW, 2018, HUM GENE THER, V29, P160, DOI 10.1089/hum.2017.218
   Zhang WY, 2017, SIGNAL TRANSDUCT TAR, V2, DOI 10.1038/sigtrans.2017.54
   Zhao JJ, 2018, J HEMATOL ONCOL, V11, DOI 10.1186/s13045-018-0677-2
   Zheng PP, 2018, DRUG DISCOV TODAY, V23, P1175, DOI 10.1016/j.drudis.2018.02.012
   Zhou LY, 2018, CURR GENE THER, V18, P134, DOI 10.2174/1566523218666180619155018
NR 182
TC 61
Z9 62
U1 48
U2 234
PU PERGAMON-ELSEVIER SCIENCE LTD
PI OXFORD
PA THE BOULEVARD, LANGFORD LANE, KIDLINGTON, OXFORD OX5 1GB, ENGLAND
SN 0734-9750
EI 1873-1899
J9 BIOTECHNOL ADV
JI Biotechnol. Adv.
PD MAY-JUN
PY 2020
VL 40
AR 107502
DI 10.1016/j.biotechadv.2019.107502
PG 14
WC Biotechnology & Applied Microbiology
SC Biotechnology & Applied Microbiology
GA KY5TO
UT WOS:000522635400017
PM 31887345
HC Y
HP N
DA 2021-10-29
ER

PT J
AU Roth, TL
   Li, PJ
   Blaeschke, F
   Nies, JF
   Apathy, R
   Mowery, C
   Yu, R
   Nguyen, MLT
   Lee, Y
   Truong, A
   Hiatt, J
   Wu, D
   Nguyen, DN
   Goodman, D
   Bluestone, JA
   Ye, CJ
   Roybal, K
   Shifrut, E
   Marson, A
AF Roth, Theodore L.
   Li, P. Jonathan
   Blaeschke, Franziska
   Nies, Jasper F.
   Apathy, Ryan
   Mowery, Cody
   Yu, Ruby
   Nguyen, Michelle L. T.
   Lee, Youjin
   Truong, Anna
   Hiatt, Joseph
   Wu, David
   Nguyen, David N.
   Goodman, Daniel
   Bluestone, Jeffrey A.
   Ye, Chun Jimmie
   Roybal, Kole
   Shifrut, Eric
   Marson, Alexander
TI Pooled Knockin Targeting for Genome Engineering of Cellular
   Immunotherapies
SO CELL
LA English
DT Article
ID CAR T-CELLS; TGF-BETA; THERAPY; SCREENS; SWITCH; EFFICACY; IMMUNITY;
   CIRCUITS
AB Adoptive transfer of genetically modified immune cells holds great promise for cancer immunotherapy. CRISPR knockin targeting can improve cell therapies, but more high-throughput methods are needed to test which knockin gene constructs most potently enhance primary cell functions in vivo. We developed a widely adaptable technology to barcode and track targeted integrations of large non-viral DNA templates and applied it to perform pooled knockin screens in primary human T cells. Pooled knockin of dozens of unique barcoded templates into the T cell receptor (TCR)-locus revealed gene constructs that enhanced fitness in vitro and in vivo. We further developed pooled knockin sequencing (PoKI-seq), combining single-cell transcriptome analysis and pooled knockin screening to measure cell abundance and cell state ex vivo and in vivo. This platform nominated a novel transforming growth factor beta (TGF-beta) R2-41BB chimeric receptor that improved solid tumor clearance. Pooled knockin screening enables parallelized re-writing of endogenous genetic sequences to accelerate discovery of knockin programs for cell therapies.
C1 [Roth, Theodore L.; Mowery, Cody; Hiatt, Joseph; Wu, David] Univ Calif San Francisco, Med Scientist Training Program, San Francisco, CA 94143 USA.
   [Roth, Theodore L.; Mowery, Cody; Hiatt, Joseph; Wu, David] Univ Calif San Francisco, Biomed Sci Grad Program, San Francisco, CA 94143 USA.
   [Roth, Theodore L.; Li, P. Jonathan; Blaeschke, Franziska; Nies, Jasper F.; Apathy, Ryan; Mowery, Cody; Yu, Ruby; Nguyen, Michelle L. T.; Lee, Youjin; Truong, Anna; Hiatt, Joseph; Nguyen, David N.; Goodman, Daniel; Roybal, Kole; Shifrut, Eric; Marson, Alexander] Univ Calif San Francisco, Dept Microbiol & Immunol, San Francisco, CA 94143 USA.
   [Roth, Theodore L.; Li, P. Jonathan; Blaeschke, Franziska; Nies, Jasper F.; Apathy, Ryan; Mowery, Cody; Yu, Ruby; Nguyen, Michelle L. T.; Lee, Youjin; Truong, Anna; Hiatt, Joseph; Nguyen, David N.; Goodman, Daniel; Bluestone, Jeffrey A.; Shifrut, Eric; Marson, Alexander] Univ Calif San Francisco, Diabet Ctr, San Francisco, CA 94143 USA.
   [Roth, Theodore L.; Li, P. Jonathan; Blaeschke, Franziska; Nies, Jasper F.; Apathy, Ryan; Mowery, Cody; Yu, Ruby; Nguyen, Michelle L. T.; Lee, Youjin; Truong, Anna; Hiatt, Joseph; Nguyen, David N.; Goodman, Daniel; Shifrut, Eric; Marson, Alexander] Univ Calif San Francisco, Innovat Genom Inst, Berkeley, CA 94143 USA.
   [Nguyen, David N.; Marson, Alexander] Univ Calif San Francisco, Dept Med, San Francisco, CA 94143 USA.
   [Bluestone, Jeffrey A.; Ye, Chun Jimmie; Marson, Alexander] Parker Inst Canc Immunotherapy, San Francisco, CA 94129 USA.
   [Ye, Chun Jimmie; Roybal, Kole; Marson, Alexander] Chan Zuckerberg Biohub, San Francisco, CA 94129 USA.
   [Bluestone, Jeffrey A.; Roybal, Kole] Univ Calif San Francisco, Sean N Parker Autoimmune Res Lab, San Francisco, CA 94143 USA.
   [Ye, Chun Jimmie] Univ Calif San Francisco, Inst Human Genet, San Francisco, CA 94143 USA.
   [Ye, Chun Jimmie] Univ Calif San Francisco, Dept Med, Div Rheumatol, San Francisco, CA 94143 USA.
   [Ye, Chun Jimmie] Univ Calif San Francisco, Inst Computat Hlth Sci, San Francisco, CA 94143 USA.
   [Ye, Chun Jimmie] Univ Calif San Francisco, Dept Epidemiol & Biostat, San Francisco, CA USA.
   [Roybal, Kole; Marson, Alexander] Univ Calif San Francisco, UCSF Helen Diller Family Comprehens Canc Ctr, San Francisco, CA 94143 USA.
RP Roth, TL (corresponding author), Univ Calif San Francisco, Med Scientist Training Program, San Francisco, CA 94143 USA.; Roth, TL (corresponding author), Univ Calif San Francisco, Biomed Sci Grad Program, San Francisco, CA 94143 USA.; Roth, TL; Marson, A (corresponding author), Univ Calif San Francisco, Dept Microbiol & Immunol, San Francisco, CA 94143 USA.; Roth, TL; Marson, A (corresponding author), Univ Calif San Francisco, Diabet Ctr, San Francisco, CA 94143 USA.; Roth, TL; Marson, A (corresponding author), Univ Calif San Francisco, Innovat Genom Inst, Berkeley, CA 94143 USA.; Marson, A (corresponding author), Univ Calif San Francisco, Dept Med, San Francisco, CA 94143 USA.; Marson, A (corresponding author), Parker Inst Canc Immunotherapy, San Francisco, CA 94129 USA.; Marson, A (corresponding author), Chan Zuckerberg Biohub, San Francisco, CA 94129 USA.; Marson, A (corresponding author), Univ Calif San Francisco, UCSF Helen Diller Family Comprehens Canc Ctr, San Francisco, CA 94143 USA.
EM theodore.roth@ucsf.edu; alexander.marson@ucsf.edu
RI Ye, Chun/AAK-4868-2021; Shifrut, Eric/AAK-9263-2021
OI Ye, Chun/0000-0001-6560-3783; Shifrut, Eric/0000-0001-6827-0128; Roth,
   Theodore/0000-0002-3970-9573; Wu, David/0000-0002-9030-3667
FU UCSF Medical Scientist Training Program [T32GM007618]; UCSF
   Endocrinology Training Grant [T32 DK007418]; NIDDKUnited States
   Department of Health & Human ServicesNational Institutes of Health (NIH)
   - USANIH National Institute of Diabetes & Digestive & Kidney Diseases
   (NIDDK) [F30DK120213]; Care-for-Rare Foundation; German Research
   Foundation (DFG)German Research Foundation (DFG); Burroughs Wellcome
   Fund at the Chan Zuckerberg BiohubBurroughs Wellcome Fund; Innovative
   Genomics Institute (IGI); American Endowment Foundation; Cancer Research
   Institute (CRI); Lloyd J. Old STAR award; NIH/NIGMSUnited States
   Department of Health & Human ServicesNational Institutes of Health (NIH)
   - USANIH National Institute of General Medical Sciences (NIGMS)
   [P50AI150476]
FX We thank members of the A.M. lab; Chris Jeans (QB3 MacroLab); Eric Chow
   (UCSF Center for Advanced Technology); Ryan Wagner and Reuben Hogan
   (Parnassus CAT); Vinh Nguyen (UCSF Flow Cytometry Core, P30 DK063720 and
   NIH S10 1S10OD021822-01); and Kevin Lou, Julia Carnevale, Sarah Pyle,
   Antoni Ribas, Fyodor Urnov, and E. John Wherry for their helpful
   suggestions and generous assistance. T.L.R. was supported by the UCSF
   Medical Scientist Training Program (T32GM007618), the UCSF Endocrinology
   Training Grant (T32 DK007418), and the NIDDK (F30DK120213). F.B. was
   supported by the Care-for-Rare Foundation and the German Research
   Foundation (DFG). A.M. holds a Career Award for Medical Scientists from
   the Burroughs Wellcome Fund; is an investigator at the Chan Zuckerberg
   Biohub; has received funding from the Innovative Genomics Institute
   (IGI), the American Endowment Foundation, the Cancer Research Institute
   (CRI), the Lloyd J. Old STAR award, a gift from the Jordan Family, and a
   gift from Barbara Bakar; and is a member of the Parker Institute for
   Cancer Immunotherapy (PICI). This research was supported by NIH/NIGMS
   funding for the HIV Accessory & Regulatory Complexes (HARC) Center
   (P50AI150476 to A.M.).
CR Adamson B, 2016, CELL, V167, P1867, DOI 10.1016/j.cell.2016.11.048
   Anderson KG, 2017, CANCER CELL, V31, P311, DOI 10.1016/j.ccell.2017.02.008
   Arber C, 2017, CURR OPIN BIOTECH, V47, P92, DOI 10.1016/j.copbio.2017.06.009
   Batlle E, 2019, IMMUNITY, V50, P924, DOI 10.1016/j.immuni.2019.03.024
   Binnewies M, 2018, NAT MED, V24, P541, DOI 10.1038/s41591-018-0014-x
   Blainey P. C., 2018, BIORXIV, DOI [10.1101/262121, DOI 10.1101/262121]
   Butler A, 2018, NAT BIOTECHNOL, V36, P411, DOI 10.1038/nbt.4096
   Cavazzana-Calvo M, 2010, NATURE, V467, P318, DOI 10.1038/nature09328
   Chavez A, 2015, NAT METHODS, V12, P326, DOI [10.1038/NMETH.3312, 10.1038/nmeth.3312]
   Chen DS, 2013, IMMUNITY, V39, P1, DOI 10.1016/j.immuni.2013.07.012
   Dahmani A, 2018, CANCERS, V10, DOI 10.3390/cancers10060194
   Datlinger P, 2017, NAT METHODS, V14, P297, DOI [10.1038/NMETH.4177, 10.1038/nmeth.4177]
   Dixit A, 2016, CELL, V167, P1853, DOI 10.1016/j.cell.2016.11.038
   Dong MB, 2019, CELL, V178, P1189, DOI 10.1016/j.cell.2019.07.044
   Esensten JH, 2017, ANNU REV PATHOL-MECH, V12, P305, DOI 10.1146/annurev-pathol-052016-100304
   Eyquem J, 2017, NATURE, V543, P113, DOI 10.1038/nature21405
   Fabregat A, 2018, NUCLEIC ACIDS RES, V46, pD649, DOI [10.1093/nar/gkz1031, 10.1093/nar/gkx1132]
   Fesnak AD, 2016, NAT REV CANCER, V16, P566, DOI 10.1038/nrc.2016.97
   Findlay GM, 2018, NATURE, V562, P217, DOI 10.1038/s41586-018-0461-z
   Findlay GM, 2014, NATURE, V513, P120, DOI 10.1038/nature13695
   Fischbach MA, 2013, SCI TRANSL MED, V5, DOI 10.1126/scitranslmed.3005568
   Gigante M, 2012, CURR PHARM DESIGN, V18, P4126, DOI 10.2174/138161212802430378
   Gilbert LA, 2014, CELL, V159, P647, DOI 10.1016/j.cell.2014.09.029
   Gilbert LA, 2013, CELL, V154, P442, DOI 10.1016/j.cell.2013.06.044
   Gorelik L, 2000, IMMUNITY, V12, P171, DOI 10.1016/S1074-7613(00)80170-3
   Gwiazda KS, 2016, MOL THER, V24, P1570, DOI 10.1038/mt.2016.105
   Hanna RE, 2018, NAT BIOTECHNOL, V36, P802, DOI 10.1038/nbt.4208
   Hegde M, 2018, PLOS ONE, V13, DOI 10.1371/journal.pone.0197547
   Hess GT, 2016, NAT METHODS, V13, P1036, DOI [10.1038/nmeth.4038, 10.1038/NMETH.4038]
   Hong SD, 2016, ONCOIMMUNOLOGY, V5, DOI 10.1080/2162402X.2015.1094598
   Jaitin DA, 2016, CELL, V167, P1883, DOI 10.1016/j.cell.2016.11.039
   June CH, 2018, NEW ENGL J MED, V379, P64, DOI 10.1056/NEJMra1706169
   Khan O, 2019, NATURE, V571, P211, DOI 10.1038/s41586-019-1325-x
   Kim SK, 2017, J BIOL CHEM, V292, P7173, DOI 10.1074/jbc.M116.768754
   Kloss CC, 2018, MOL THER, V26, P1855, DOI 10.1016/j.ymthe.2018.05.003
   Kurtulus S, 2019, IMMUNITY, V50, P181, DOI 10.1016/j.immuni.2018.11.014
   Leen AM, 2014, MOL THER, V22, P1211, DOI 10.1038/mt.2014.47
   Liu XJ, 2016, CANCER RES, V76, P1578, DOI 10.1158/0008-5472.CAN-15-2524
   Lynn RC, 2019, NATURE, V576, P293, DOI 10.1038/s41586-019-1805-z
   Ma YQ, 2016, NAT METHODS, V13, P1029, DOI [10.1038/NMETH.4027, 10.1038/nmeth.4027]
   Morgan M, 2009, BIOINFORMATICS, V25, P2607, DOI 10.1093/bioinformatics/btp450
   Nguyen DN, 2020, NAT BIOTECHNOL, V38, P44, DOI 10.1038/s41587-019-0325-6
   Oda SK, 2017, BLOOD, V130, P2410, DOI 10.1182/blood-2017-04-777052
   Ostrand-Rosenberg S, 2012, SEMIN CANCER BIOL, V22, P275, DOI 10.1016/j.semcancer.2012.01.011
   Paquet D, 2016, NATURE, V533, P125, DOI 10.1038/nature17664
   Prosser ME, 2012, MOL IMMUNOL, V51, P263, DOI 10.1016/j.molimm.2012.03.023
   Rafiq S, 2020, NAT REV CLIN ONCOL, V17, P147, DOI 10.1038/s41571-019-0297-y
   Ren JT, 2017, CLIN CANCER RES, V23, P2255, DOI 10.1158/1078-0432.CCR-16-1300
   Romero Z., 2013, J CLIN INVEST, P67930
   Roth TL, 2018, NATURE, V559, P405, DOI 10.1038/s41586-018-0326-5
   Rupp LJ, 2017, SCI REP-UK, V7, DOI 10.1038/s41598-017-00462-8
   Sack LM, 2016, G3-GENES GENOM GENET, V6, P2781, DOI 10.1534/g3.116.030973
   Sadelain M, 2017, NATURE, V545, P423, DOI 10.1038/nature22395
   Sanjana NE, 2017, ANAL BIOCHEM, V532, P95, DOI 10.1016/j.ab.2016.05.014
   Sergushichev A. A., 2016, BIORXIV, DOI [DOI 10.1101/060012, 10.1101/060012]
   Shalem O, 2014, SCIENCE, V343, P84, DOI 10.1126/science.1247005
   Shifrut E, 2018, CELL, V175, P1958, DOI 10.1016/j.cell.2018.10.024
   Shin JH, 2016, IMMUNE NETW, V16, P134, DOI 10.4110/in.2016.16.2.134
   Shin JH, 2012, BLOOD, V119, P5678, DOI 10.1182/blood-2011-09-380519
   Siddiqui I, 2019, IMMUNITY, V50, P195, DOI 10.1016/j.immuni.2018.12.021
   Stadtmauer EA, 2020, SCIENCE, V367, P1001, DOI 10.1126/science.aba7365
   Strasser A, 2009, IMMUNITY, V30, P180, DOI 10.1016/j.immuni.2009.01.001
   Su S, 2016, SCI REP-UK, V6, DOI 10.1038/srep20070
   Tay JCK, 2017, IMMUNOTHERAPY-UK, V9, P1339, DOI 10.2217/imt-2017-0103
   Thomas DA, 2005, CANCER CELL, V8, P369, DOI 10.1016/j.ccr.2005.10.012
   Wang T, 2014, SCIENCE, V343, P80, DOI 10.1126/science.1246981
   Wei J, 2019, NATURE, V576, P471, DOI 10.1038/s41586-019-1821-z
   Weiner LM, 2010, NAT REV IMMUNOL, V10, P317, DOI 10.1038/nri2744
   Wherry EJ, 2011, NAT IMMUNOL, V12, P492, DOI 10.1038/ni.2035
   Wu TQ, 2016, SCI IMMUNOL, V1, DOI 10.1126/sciimmunol.aai8593
   Yamamoto TN, 2019, J CLIN INVEST, V129, P1551, DOI 10.1172/JCI121491
   Zaretsky JM, 2016, NEW ENGL J MED, V375, P819, DOI 10.1056/NEJMoa1604958
   Zheng GXY, 2017, NAT COMMUN, V8, DOI 10.1038/ncomms14049
NR 73
TC 34
Z9 36
U1 5
U2 22
PU CELL PRESS
PI CAMBRIDGE
PA 50 HAMPSHIRE ST, FLOOR 5, CAMBRIDGE, MA 02139 USA
SN 0092-8674
EI 1097-4172
J9 CELL
JI Cell
PD APR 30
PY 2020
VL 181
IS 3
BP 728
EP +
DI 10.1016/j.cell.2020.03.039
PG 38
WC Biochemistry & Molecular Biology; Cell Biology
SC Biochemistry & Molecular Biology; Cell Biology
GA LK2RL
UT WOS:000530708400025
PM 32302591
OA Green Accepted, Bronze
DA 2021-10-29
ER

PT J
AU Maryamchik, E
   Gallagher, KME
   Preffer, FI
   Kadauke, S
   Maus, MV
AF Maryamchik, Elena
   Gallagher, Kathleen Mary Ellen
   Preffer, Frederic I.
   Kadauke, Stephan
   Maus, Marcela V.
TI New directions in chimeric antigen receptor T cell [CAR-T] therapy and
   related flow cytometry
SO CYTOMETRY PART B-CLINICAL CYTOMETRY
LA English
DT Review
DE CAR T cells; cell therapy; flow cytometry; tumor environment
ID ACUTE MYELOID-LEUKEMIA; FIBROBLAST ACTIVATION PROTEIN; PLURIPOTENT
   STEM-CELLS; BONE-MARROW-TRANSPLANTATION; CANCER-TESTIS ANTIGEN;
   VERSUS-HOST-DISEASE; DENDRITIC CELLS; ADOPTIVE IMMUNOTHERAPY; TUMOR
   MICROENVIRONMENT; ANTITUMOR IMMUNITY
AB Chimeric antigen receptor (CAR) T cells provide a promising approach to the treatment of hematologic malignancies and solid tumors. Flow cytometry is a powerful analytical modality, which plays an expanding role in all stages of CAR T therapy, from lymphocyte collection, to CAR T cell manufacturing, to in vivo monitoring of the infused cells and evaluation of their function in the tumor environment. Therefore, a thorough understanding of the new directions is important for designing and implementing CAR T-related flow cytometry assays in the clinical and investigational settings. However, the speed of new discoveries and the multitude of clinical and preclinical trials make it challenging to keep up to date in this complex field. In this review, we summarize the current state of CAR T therapy, highlight the areas of emergent research, discuss applications of flow cytometry in modern cell therapy, and touch upon several considerations particular to CAR detection and assessing the effectiveness of CAR T therapy.
C1 [Maryamchik, Elena] Massachusetts Gen Hosp, Dept Pathol & Lab Med, 55 Fruit St, Boston, MA 02114 USA.
   [Gallagher, Kathleen Mary Ellen] Harvard Med Sch, Ctr Canc Res, Immune Monitoring Lab, Boston, MA 02115 USA.
   [Preffer, Frederic I.] Massachusetts Gen Hosp, Clin Cytometry, Boston, MA 02114 USA.
   [Kadauke, Stephan] Childrens Hosp Philadelphia, Dept Pathol & Lab Med, Cell & Gene Therapy Lab, Philadelphia, PA 19104 USA.
   [Maus, Marcela V.] Harvard Med Sch, Massachusetts Gen Hosp, Ctr Canc, Cellular Immunotherapy Program,Dept Med, Boston, MA 02115 USA.
RP Maryamchik, E (corresponding author), Massachusetts Gen Hosp, Dept Pathol & Lab Med, 55 Fruit St, Boston, MA 02114 USA.
EM emaryamchik@gmail.com
CR Abdeladhim M, 2019, CLIN IMMUNOL, V207, P49, DOI 10.1016/j.clim.2019.07.009
   Adachi K, 2018, NAT BIOTECHNOL, V36, P346, DOI 10.1038/nbt.4086
   Adan A, 2016, CURR PHARM BIOTECHNO, V17, P1213, DOI 10.2174/1389201017666160808160513
   Ager CR, 2017, CANCER IMMUNOL RES, V5, P676, DOI 10.1158/2326-6066.CIR-17-0049
   Aghaeepour N, 2012, BIOINFORMATICS, V28, P1009, DOI 10.1093/bioinformatics/bts082
   Akahori Y, 2018, BLOOD, V132, P1134, DOI 10.1182/blood-2017-08-802926
   Aktas E, 2009, CELL IMMUNOL, V254, P149, DOI 10.1016/j.cellimm.2008.08.007
   Alabanza L, 2017, MOL THER, V25, P2452, DOI 10.1016/j.ymthe.2017.07.013
   Albert Susann, 2018, Oncotarget, V9, P25597, DOI 10.18632/oncotarget.25390
   Aliperta R, 2017, SCI REP-UK, V7, DOI 10.1038/srep42855
   Amsen D, 2015, TRENDS IMMUNOL, V36, P802, DOI 10.1016/j.it.2015.10.007
   Andersen MN, 2016, CYTOM PART A, V89A, P1001, DOI 10.1002/cyto.a.22995
   Ang WX, 2017, ONCOTARGET, V8, P13545, DOI 10.18632/oncotarget.14592
   APPERLEY JF, 1986, BONE MARROW TRANSPL, V1, P53
   Arndt C, 2014, LEUKEMIA, V28, P59, DOI 10.1038/leu.2013.243
   Arndt C, 2014, PROSTATE, V74, P1335, DOI 10.1002/pros.22850
   Ascoli CA, 2018, BIOTECHNIQUES, V65, P127, DOI 10.2144/btn-2018-0065
   Atanackovic D, 2011, AM J HEMATOL, V86, P918, DOI 10.1002/ajh.22141
   Bachmann Dominik, 2018, Oncotarget, V9, P7487, DOI 10.18632/oncotarget.23556
   Bachmann M, 2019, IMMUNOL LETT, V211, P13, DOI 10.1016/j.imlet.2019.05.003
   Bajgain P, 2018, J IMMUNOTHER CANCER, V6, DOI 10.1186/s40425-018-0347-5
   Barese CN, 2015, STEM CELLS, V33, P91, DOI 10.1002/stem.1869
   Berdien B, 2014, GENE THER, V21, P539, DOI 10.1038/gt.2014.26
   Bottcher JP, 2018, TRENDS CANCER, V4, P784, DOI 10.1016/j.trecan.2018.09.001
   Boissonnas A, 2013, NEOPLASIA, V15, P85, DOI 10.1593/neo.121572
   Borchers S, 2011, HUM GENE THER, V22, P829, DOI 10.1089/hum.2010.162
   Bougherara H, 2015, FRONT IMMUNOL, V6, DOI 10.3389/fimmu.2015.00500
   Boyman O, 2010, EUR J IMMUNOL, V40, P936, DOI 10.1002/eji.201040466
   BRASIER AR, 1989, BIOTECHNIQUES, V7, P1116
   Brown CE, 2018, MOL THER, V26, P31, DOI 10.1016/j.ymthe.2017.10.002
   Broz ML, 2014, CANCER CELL, V26, P638, DOI 10.1016/j.ccell.2014.09.007
   Bruggner RV, 2014, P NATL ACAD SCI USA, V111, pE2770, DOI 10.1073/pnas.1408792111
   BRUNNER KT, 1968, IMMUNOLOGY, V14, P181
   Bu De-Xiu, 2018, Oncotarget, V9, P25764, DOI 10.18632/oncotarget.25359
   Buckanovich RJ, 2008, NAT MED, V14, P28, DOI 10.1038/nm1699
   Budde LE, 2013, PLOS ONE, V8, DOI 10.1371/journal.pone.0082742
   Busch DH, 2016, SEMIN IMMUNOL, V28, P28, DOI 10.1016/j.smim.2016.02.001
   Campoli M, 2008, ONCOGENE, V27, P5869, DOI 10.1038/onc.2008.273
   Cao YQ, 2019, FRONT ONCOL, V9, DOI 10.3389/fonc.2019.00767
   Cartellieri M, 2016, BLOOD CANCER J, V6, DOI 10.1038/bcj.2016.61
   Caruana I, 2015, NAT MED, V21, P524, DOI 10.1038/nm.3833
   Chao T, 2016, CANCER IMMUNOL RES, V4, P968, DOI 10.1158/2326-6066.CIR-16-0188
   Chen N, 2017, ONCOIMMUNOLOGY, V6, DOI 10.1080/2162402X.2016.1273302
   Chen Y, 2017, ONCOTARGET, V8, P37128, DOI 10.18632/oncotarget.16201
   Chen YY, 2018, CELL, V173, P1316, DOI 10.1016/j.cell.2018.05.030
   Cheng Z, 2018, MOL THER, V26, P976, DOI 10.1016/j.ymthe.2018.01.022
   Cherkassky L, 2016, J CLIN INVEST, V126, P3130, DOI 10.1172/JCI83092
   Chiappinelli KB, 2015, CELL, V162, P974, DOI 10.1016/j.cell.2015.07.011
   Chinnasamy D, 2012, CLIN CANCER RES, V18, P1672, DOI 10.1158/1078-0432.CCR-11-3050
   Chinnasamy D, 2010, J CLIN INVEST, V120, P3953, DOI 10.1172/JCI43490
   Chmielewski M, 2017, CELL REP, V21, P3205, DOI 10.1016/j.celrep.2017.11.063
   Chmielewski M, 2015, EXPERT OPIN BIOL TH, V15, P1145, DOI 10.1517/14712598.2015.1046430
   Chmielewski M, 2014, IMMUNOL REV, V257, P83, DOI 10.1111/imr.12125
   Chmielewski M, 2011, CANCER RES, V71, P5697, DOI 10.1158/0008-5472.CAN-11-0103
   Cho JH, 2018, CELL, V173, P1426, DOI 10.1016/j.cell.2018.03.038
   Cho JH, 2018, SCI REP-UK, V8, DOI 10.1038/s41598-018-22252-6
   Choi BD, 2019, NAT BIOTECHNOL, V37, P1049, DOI 10.1038/s41587-019-0192-1
   Choi BD, 2014, J CLIN NEUROSCI, V21, P189, DOI 10.1016/j.jocn.2013.03.012
   Chou J, 2012, J IMMUNOTHER, V35, P131, DOI 10.1097/CJI.0b013e31824300c7
   Chung HK, 2015, NAT CHEM BIOL, V11, P713, DOI [10.1038/NCHEMBIO.1869, 10.1038/nchembio.1869]
   Cieri N, 2015, BLOOD, V125, P2865, DOI 10.1182/blood-2014-11-608539
   Cieri N, 2013, BLOOD, V121, P573, DOI 10.1182/blood-2012-05-431718
   Cohen AD, 2019, J CLIN INVEST, V129, P2210, DOI 10.1172/JCI126397
   Coral S, 2012, BRIT J CANCER, V107, P1116, DOI 10.1038/bjc.2012.361
   Coral S, 2002, CLIN CANCER RES, V8, P2690
   Corrales L, 2015, CELL REP, V11, P1018, DOI 10.1016/j.celrep.2015.04.031
   Covre A, 2015, SEMIN ONCOL, V42, P506, DOI 10.1053/j.seminoncol.2015.02.003
   Craddock JA, 2010, J IMMUNOTHER, V33, P780, DOI 10.1097/CJI.0b013e3181ee6675
   Cruz CRY, 2013, BLOOD, V122, P2965, DOI 10.1182/blood-2013-06-506741
   Curran KJ, 2015, MOL THER, V23, P769, DOI 10.1038/mt.2015.4
   da Silva RB, 2015, NAT IMMUNOL, V16, P850, DOI 10.1038/ni.3201
   De Oliveira SN, 2013, J TRANSL MED, V11, DOI 10.1186/1479-5876-11-23
   Diamond MS, 2011, J EXP MED, V208, P1989, DOI 10.1084/jem.20101158
   DiNardo CL, 2018, LANCET ONCOL, V19, P216, DOI 10.1016/S1470-2045(18)30010-X
   Donnenberg VS, 2018, CYTOM PART A, V93A, P803, DOI 10.1002/cyto.a.23525
   Ellebrecht CT, 2016, SCIENCE, V353, P179, DOI 10.1126/science.aaf6756
   Ellwanger K, 2019, MABS-AUSTIN, V11, P899, DOI 10.1080/19420862.2019.1616506
   Enblad G, 2018, CLIN CANCER RES, V24, P6185, DOI 10.1158/1078-0432.CCR-18-0426
   Ene-Obong A, 2013, GASTROENTEROLOGY, V145, P1121, DOI 10.1053/j.gastro.2013.07.025
   Engelhardt JJ, 2012, CANCER CELL, V21, P402, DOI 10.1016/j.ccr.2012.01.008
   Eyquem J, 2017, NATURE, V543, P113, DOI 10.1038/nature21405
   Fearon DT, 2014, CANCER IMMUNOL RES, V2, P187, DOI 10.1158/2326-6066.CIR-14-0002
   Fedorov VD, 2013, SCI TRANSL MED, V5, DOI 10.1126/scitranslmed.3006597
   Feldmann A, 2019, CANCER IMMUNOL IMMUN, V68, P1713, DOI 10.1007/s00262-019-02399-5
   Feldmann A, 2017, ONCOTARGET, V8, P31368, DOI 10.18632/oncotarget.15572
   Finney OC, 2019, J CLIN INVEST, V129, P2123, DOI 10.1172/JCI125423
   Fonteneau JF, 2016, J IMMUNOL, V196, P64, DOI 10.4049/jimmunol.1402664
   Foote JB, 2017, CANCER IMMUNOL RES, V5, P468, DOI 10.1158/2326-6066.CIR-16-0284
   Fotakis G, 2006, TOXICOL LETT, V160, P171, DOI 10.1016/j.toxlet.2005.07.001
   Fraietta JA, 2018, NAT MED, V24, P563, DOI 10.1038/s41591-018-0010-1
   Fratta E, 2010, J CELL PHYSIOL, V223, P352, DOI 10.1002/jcp.22040
   FREEMAN SM, 1993, CANCER RES, V53, P5274
   Fry TJ, 2018, NAT MED, V24, P20, DOI 10.1038/nm.4441
   Fuertes MB, 2011, J EXP MED, V208, P2005, DOI 10.1084/jem.20101159
   Garcia-Manero G, 2019, LANCET HAEMATOL, V6, pE317, DOI 10.1016/S2352-3026(19)30029-8
   Garg B, 2018, GASTROENTEROLOGY, V155, P880, DOI 10.1053/j.gastro.2018.05.051
   Gargett T, 2016, MOL THER, V24, P1135, DOI 10.1038/mt.2016.63
   Gattinoni L, 2005, J CLIN INVEST, V115, P1616, DOI 10.1172/JCI24480
   Gattinoni L, 2011, NAT MED, V17, P1290, DOI 10.1038/nm.2446
   Georgiadis C, 2018, MOL THER, V26, P1215, DOI 10.1016/j.ymthe.2018.02.025
   Goebeler ME, 2016, LEUKEMIA LYMPHOMA, V57, P1021, DOI 10.3109/10428194.2016.1161185
   Gonzalez-Vicent M, 2018, CURR OPIN ONCOL, V30, P396, DOI 10.1097/CCO.0000000000000480
   Goodyear O, 2010, BLOOD, V116, P1908, DOI 10.1182/blood-2009-11-249474
   Gopalakrishnan R, 2019, SCI REP-UK, V9, DOI 10.1038/s41598-018-38258-z
   Gornalusse GG, 2017, NAT BIOTECHNOL, V35, P765, DOI 10.1038/nbt.3860
   Grada Z, 2013, MOL THER-NUCL ACIDS, V2, DOI 10.1038/mtna.2013.32
   Greco R, 2015, FRONT PHARMACOL, V6, DOI 10.3389/fphar.2015.00095
   Grenga I, 2018, UROL ONCOL-SEMIN ORI, V36, DOI 10.1016/j.urolonc.2017.09.027
   Griffioen M, 2009, HAEMATOL-HEMATOL J, V94, P1316, DOI 10.3324/haematol.2008.001677
   Grupp SA, 2013, NEW ENGL J MED, V368, P1509, DOI 10.1056/NEJMoa1215134
   Guan LP, 2018, STEM CELL RES THER, V9, DOI 10.1186/s13287-018-1080-1
   Guedan S, 2018, JCI INSIGHT, V3, DOI 10.1172/jci.insight.96976
   Guedan S, 2014, BLOOD, V124, P1070, DOI 10.1182/blood-2013-10-535245
   Guerra-Rebollo M, 2018, MOL THER-ONCOLYTICS, V11, P39, DOI 10.1016/j.omto.2018.09.002
   Hammill JA, 2015, J IMMUNOTHER CANCER, V3, DOI 10.1186/s40425-015-0099-4
   Han XL, 2017, MOL THER, V25, P2466, DOI 10.1016/j.ymthe.2017.07.009
   Han XL, 2017, MOL THER, V25, P274, DOI 10.1016/j.ymthe.2016.10.011
   Haque T, 2007, BLOOD, V110, P1123, DOI 10.1182/blood-2006-12-063008
   Hassani M, 2019, J CELL BIOCHEM, V120, P10787, DOI 10.1002/jcb.28370
   Haug M, 2018, FRONT IMMUNOL, V9, DOI 10.3389/fimmu.2018.00650
   Hegde M, 2016, J CLIN INVEST, V126, P3036, DOI 10.1172/JCI83416
   Hegde M, 2013, MOL THER, V21, P2087, DOI 10.1038/mt.2013.185
   Herbst RS, 2014, NATURE, V515, P563, DOI 10.1038/nature14011
   Hodi FS, 2010, NEW ENGL J MED, V363, P711, DOI 10.1056/NEJMoa1003466
   Hombach AA, 2013, HUM GENE THER, V24, P259, DOI 10.1089/hum.2012.247
   Hombach AA, 2012, ONCOIMMUNOLOGY, V1, DOI 10.4161/onci.19855
   Hombach AA, 2011, INT J CANCER, V129, P2935, DOI 10.1002/ijc.25960
   Hong M, 2011, CANCER RES, V71, P6997, DOI 10.1158/0008-5472.CAN-11-1466
   Hopewell EL, 2013, J CLIN INVEST, V123, P2509, DOI 10.1172/JCI67250
   Hotblack A, 2018, MOL THER, V26, P1471, DOI 10.1016/j.ymthe.2018.03.011
   Hu B, 2019, HUM GENE THER, V30, P446, DOI 10.1089/hum.2017.234
   Huang RY, 2015, ONCOTARGET, V6, P27359, DOI 10.18632/oncotarget.4751
   Huang YH, 2011, CANCER RES, V71, P6122, DOI 10.1158/0008-5472.CAN-10-4366
   Hunder NN, 2008, NEW ENGL J MED, V358, P2698, DOI 10.1056/NEJMoa0800251
   Hung CF, 2018, HUM GENE THER, V29, P614, DOI 10.1089/hum.2017.080
   Issa JPJ, 2015, LANCET ONCOL, V16, P1099, DOI 10.1016/S1470-2045(15)00038-8
   Jamnani FR, 2014, BBA-GEN SUBJECTS, V1840, P378, DOI 10.1016/j.bbagen.2013.09.029
   Jang Y, 2019, EXP MOL MED, V51, DOI 10.1038/s12276-018-0190-2
   Jena B, 2013, PLOS ONE, V8, DOI 10.1371/journal.pone.0057838
   Jiang XP, 2015, CELL ADHES MIGR, V9, P406, DOI [10.1080/19336918.2015.1005465, 10.13697/j.cnki.32-1449/tu.2015.06.001]
   Jiang ZW, 2017, FRONT IMMUNOL, V7, DOI 10.3389/fimmu.2016.00690
   Jing WQ, 2019, J IMMUNOTHER CANCER, V7, DOI 10.1186/s40425-019-0573-5
   Jozwik A, 2020, METHODS MOL BIOL, V2097, P293, DOI 10.1007/978-1-0716-0203-4_19
   Juillerat A, 2019, BMC BIOTECHNOL, V19, DOI 10.1186/s12896-019-0537-3
   Juillerat A, 2016, SCI REP-UK, V6, DOI 10.1038/srep18950
   Jureczek J, 2019, SCI REP-UK, V9, DOI 10.1038/s41598-019-47044-4
   Kantarjian HM, 2017, LANCET ONCOL, V18, P1317, DOI 10.1016/S1470-2045(17)30576-4
   Katz SC, 2016, CANCER GENE THER, V23, P142, DOI 10.1038/cgt.2016.14
   Kawalekar OU, 2016, IMMUNITY, V44, P380, DOI 10.1016/j.immuni.2016.01.021
   Kegler A, 2019, ONCOIMMUNOLOGY, V8, DOI 10.1080/2162402X.2019.1621676
   Kelliher MA, 2018, FRONT IMMUNOL, V9, DOI 10.3389/fimmu.2018.01718
   Kershaw MH, 2002, HUM GENE THER, V13, P1971, DOI 10.1089/10430340260355374
   Klampatsa A, 2017, CANCER LETT, V393, P52, DOI 10.1016/j.canlet.2017.02.015
   Kloss CC, 2013, NAT BIOTECHNOL, V31, P71, DOI 10.1038/nbt.2459
   Kodumudi KN, 2012, J IMMUNOL, V189, P5147, DOI 10.4049/jimmunol.1200274
   Koide A, 2012, J MOL BIOL, V415, P393, DOI 10.1016/j.jmb.2011.12.019
   Kondo T, 2018, CANCER SCI, V109, P2130, DOI 10.1111/cas.13648
   Kondo T, 2017, NAT COMMUN, V8, DOI 10.1038/ncomms15338
   Koneru M, 2015, J TRANSL MED, V13, DOI 10.1186/s12967-015-0460-x
   Koristka S, 2019, CANCER IMMUNOL IMMUN, V68, P1401, DOI 10.1007/s00262-019-02376-y
   Krenciute G, 2016, MOL THER, V24, P354, DOI 10.1038/mt.2015.199
   Kudo K, 2014, CANCER RES, V74, P93, DOI 10.1158/0008-5472.CAN-13-1365
   Kulemzin Sergey V, 2018, Oncotarget, V9, P9021, DOI 10.18632/oncotarget.24078
   Kunert A, 2018, ONCOIMMUNOLOGY, V7, DOI 10.1080/2162402X.2017.1378842
   Kunert A, 2016, J IMMUNOL, V197, P2541, DOI 10.4049/jimmunol.1502024
   Langer CJ, 2016, LANCET ONCOL, V17, P1497, DOI 10.1016/S1470-2045(16)30498-3
   Lanitis E, 2013, CANCER IMMUNOL RES, V1, P43, DOI 10.1158/2326-6066.CIR-13-0008
   Lee L, 2018, BLOOD, V131, P746, DOI 10.1182/blood-2017-05-781351
   Leen AM, 2013, BLOOD, V121, P5113, DOI 10.1182/blood-2013-02-486324
   Lesokhin AM, 2012, CANCER RES, V72, P876, DOI 10.1158/0008-5472.CAN-11-1792
   Leung WH, 2019, JCI INSIGHT, V4, DOI 10.1172/jci.insight.124430
   Levental KR, 2009, CELL, V139, P891, DOI 10.1016/j.cell.2009.10.027
   Li AP, 2019, J HEMATOL ONCOL, V12, DOI 10.1186/s13045-019-0721-x
   Li DY, 2012, NEAR-SURFACE GEOPHYSICS AND ENVIRONMENT PROTECTION, P9
   Li S, 2017, CLIN CANCER RES, V23, P6982, DOI 10.1158/1078-0432.CCR-17-0867
   Li XR, 2010, EUR J IMMUNOL, V40, P3325, DOI 10.1002/eji.201041093
   Liu FR, 2018, B CANCER, V105, P493, DOI 10.1016/j.bulcan.2018.01.018
   Liu XJ, 2016, CANCER RES, V76, P1578, DOI 10.1158/0008-5472.CAN-15-2524
   Liu ZQ, 2017, ONCOIMMUNOLOGY, V6, DOI 10.1080/2162402X.2017.1315487
   Loureiro LR, 2018, BLOOD CANCER J, V8, DOI 10.1038/s41408-018-0113-4
   Ma JSY, 2016, P NATL ACAD SCI USA, V113, pE450, DOI 10.1073/pnas.1524193113
   MacLeod DT, 2017, MOL THER, V25, P949, DOI 10.1016/j.ymthe.2017.02.005
   Magner WJ, 2000, J IMMUNOL, V165, P7017, DOI 10.4049/jimmunol.165.12.7017
   Mamonkin M, 2018, CANCER IMMUNOL RES, V6, P47, DOI 10.1158/2326-6066.CIR-17-0126
   Marabelle A, 2013, J CLIN INVEST, V123, P2447, DOI 10.1172/JCI64859
   Martelli MF, 2016, SEMIN HEMATOL, V53, P252, DOI 10.1053/j.seminhematol.2016.07.001
   Martin PJ, 2017, BLOOD, V129, P791, DOI 10.1182/blood-2016-09-737700
   Martinez EM, 2018, SLAS DISCOV, V23, P603, DOI 10.1177/2472555218768745
   Martinez M, 2019, FRONT IMMUNOL, V10, DOI 10.3389/fimmu.2019.00128
   Martinez-Lostao L, 2015, CLIN CANCER RES, V21, P5047, DOI 10.1158/1078-0432.CCR-15-0685
   Martyniszyn A, 2017, HUM GENE THER, V28, P1147, DOI 10.1089/hum.2017.126
   Matsuzaki J, 2019, J IMMUNOTHER CANCER, V7, DOI 10.1186/s40425-018-0467-y
   Maude SL, 2014, NEW ENGL J MED, V371, P1507, DOI 10.1056/NEJMoa1407222
   McDonnell AM, 2015, EUR J IMMUNOL, V45, P49, DOI 10.1002/eji.201444722
   Mihara K., 1904, METHOD MOL BIOL, V2019, P299
   Mikucki ME, 2015, NAT COMMUN, V6, DOI 10.1038/ncomms8458
   Milone MC, 2009, MOL THER, V17, P1453, DOI 10.1038/mt.2009.83
   Minagawa K, 2019, METHODS MOL BIOL, V1895, P57, DOI 10.1007/978-1-4939-8922-5_5
   Minagawa K, 2016, PLOS ONE, V11, DOI 10.1371/journal.pone.0166891
   Mitsuki YY, 2016, J VIROL METHODS, V231, P25, DOI 10.1016/j.jviromet.2016.02.006
   Mitwasi N, 2017, ONCOTARGET, V8, P108584, DOI 10.18632/oncotarget.21017
   Moeller M, 2007, CANCER RES, V67, P11428, DOI 10.1158/0008-5472.CAN-07-1141
   Mohammed S, 2017, MOL THER, V25, P249, DOI 10.1016/j.ymthe.2016.10.016
   Molon B, 2011, J EXP MED, V208, P1949, DOI 10.1084/jem.20101956
   Monjazeb AM, 2014, PLOS ONE, V9, DOI 10.1371/journal.pone.0102709
   Moon EK, 2018, ONCOIMMUNOLOGY, V7, DOI 10.1080/2162402X.2017.1395997
   Moon EK, 2016, CLIN CANCER RES, V22, P436, DOI 10.1158/1078-0432.CCR-15-1070
   Moon EK, 2014, CLIN CANCER RES, V20, P4262, DOI 10.1158/1078-0432.CCR-13-2627
   Moon EK, 2011, CLIN CANCER RES, V17, P4719, DOI 10.1158/1078-0432.CCR-11-0351
   Morgan RA, 2010, MOL THER, V18, P843, DOI 10.1038/mt.2010.24
   Morsut L, 2016, CELL, V164, P780, DOI 10.1016/j.cell.2016.01.012
   Motz GT, 2014, NAT MED, V20, P607, DOI 10.1038/nm.3541
   Moyes KW, 2017, HUM GENE THER, V28, P200, DOI 10.1089/hum.2016.060
   Muranski P, 2008, BLOOD, V112, P362, DOI 10.1182/blood-2007-11-120998
   Nakahara S, 2008, ANTI-CANCER AGENT ME, V8, P22
   Nakazawa Y, 2011, MOL THER, V19, P2133, DOI 10.1038/mt.2011.131
   Natsume A, 2008, INT J CANCER, V122, P2542, DOI 10.1002/ijc.23407
   Nellan A, 2018, J IMMUNOTHER CANCER, V6, DOI 10.1186/s40425-018-0340-z
   Neri S, 2001, CLIN DIAGN LAB IMMUN, V8, P1131, DOI 10.1128/CDLI.8.6.1131-1135.2001
   Newton JM, 2018, JOVE-J VIS EXP, DOI 10.3791/57685
   Nishimura T, 2013, CELL STEM CELL, V12, P114, DOI 10.1016/j.stem.2012.11.002
   Nishina S, 2019, CELL MOL GASTROENTER, V7, P115, DOI 10.1016/j.jcmgh.2018.08.008
   Noubade R, 2019, FRONT IMMUNOL, V10, DOI 10.3389/fimmu.2019.01014
   Nowak E, 2018, CLIN HEMORHEOL MICRO, V69, P327, DOI 10.3233/CH-189120
   Nywening TM, 2018, GUT, V67, P1112, DOI 10.1136/gutjnl-2017-313738
   Ochoa AC, 2007, CLIN CANCER RES, V13, p721S, DOI 10.1158/1078-0432.CCR-06-2197
   Ohkuri T, 2018, HUM VACC IMMUNOTHER, V14, P285, DOI 10.1080/21645515.2017.1395995
   Osborn MJ, 2016, MOL THER, V24, P570, DOI 10.1038/mt.2015.197
   Ostrand-Rosenberg S, 2005, CANCER INVEST, V23, P413, DOI 10.1081/CNV-200067428
   Ostrand-Rosenberg S, 2018, J IMMUNOL, V200, P422, DOI 10.4049/jimmunol.1701019
   Papadopoulou A, 2014, SCI TRANSL MED, V6, DOI 10.1126/scitranslmed.3008825
   Park S, 2017, SCI REP-UK, V7, DOI 10.1038/s41598-017-14749-3
   Paszkiewicz PJ, 2016, J CLIN INVEST, V126, P4262, DOI 10.1172/JCI84813
   Peinert S, 2010, GENE THER, V17, P678, DOI 10.1038/gt.2010.21
   Peng DJ, 2015, NATURE, V527, P249, DOI 10.1038/nature15520
   Peng WY, 2016, CANCER DISCOV, V6, P202, DOI 10.1158/2159-8290.CD-15-0283
   Philip B, 2014, BLOOD, V124, P1277, DOI 10.1182/blood-2014-01-545020
   Poirot L, 2015, CANCER RES, V75, P3853, DOI 10.1158/0008-5472.CAN-14-3321
   Pollack SM, 2012, PLOS ONE, V7, DOI 10.1371/journal.pone.0032165
   Poncette L, 2019, J CLIN INVEST, V129, P324, DOI 10.1172/JCI120391
   Pouyan MB, 2017, IEEE ACM T COMPUT BI, V14, P880, DOI 10.1109/TCBB.2016.2550428
   Prabst K, 2017, METHODS MOL BIOL, V1601, P1, DOI 10.1007/978-1-4939-6960-9_1
   Priceman SJ, 2018, ONCOIMMUNOLOGY, V7, DOI 10.1080/2162402X.2017.1380764
   Priceman SJ, 2018, CLIN CANCER RES, V24, P95, DOI 10.1158/1078-0432.CCR-17-2041
   Provasi E, 2012, NAT MED, V18, P807, DOI 10.1038/nm.2700
   Provine NM, 2016, J VIROL, V90, P4278, DOI 10.1128/JVI.00039-16
   Pule MA, 2008, NAT MED, V14, P1264, DOI 10.1038/nm.1882
   Qian LR, 2016, CELL IMMUNOL, V304, P49, DOI 10.1016/j.cellimm.2016.03.003
   Qin HY, 2018, MOL THER-ONCOLYTICS, V11, P127, DOI 10.1016/j.omto.2018.10.006
   Qin L, 2017, J HEMATOL ONCOL, V10, DOI 10.1186/s13045-017-0437-8
   Qin Y, 2019, ONCOGENE, V38, P390, DOI 10.1038/s41388-018-0451-5
   Quintarelli C, 2018, ONCOIMMUNOLOGY, V7, DOI 10.1080/2162402X.2018.1433518
   Rabinovich PM, 2019, J IMMUNOL METHODS, V474, DOI 10.1016/j.jim.2019.112668
   Radojcic V, 2018, BLOOD, V132, P2188, DOI 10.1182/blood-2018-03-841155
   Rafiq S, 2017, LEUKEMIA, V31, P1788, DOI 10.1038/leu.2016.373
   Ramakrishna S, 2019, CLIN CANCER RES, V25, P5329, DOI 10.1158/1078-0432.CCR-18-3784
   Ramamurthy V, 2012, STRUCTURE, V20, P259, DOI 10.1016/j.str.2011.11.016
   Ray M, 2018, BIOCONJUGATE CHEM, V29, P445, DOI 10.1021/acs.bioconjchem.7b00768
   Ren JT, 2017, ONCOTARGET, V8, P17002, DOI 10.18632/oncotarget.15218
   Ritchie DS, 2013, MOL THER, V21, P2122, DOI 10.1038/mt.2013.154
   Robbins PF, 2004, J IMMUNOL, V173, P7125, DOI 10.4049/jimmunol.173.12.7125
   Rodgers DT, 2016, P NATL ACAD SCI USA, V113, pE459, DOI 10.1073/pnas.1524155113
   Roulois D, 2015, CELL, V162, P961, DOI 10.1016/j.cell.2015.07.056
   Roy I, 2017, LAB INVEST, V97, P302, DOI 10.1038/labinvest.2016.146
   Roybal KT, 2017, ANNU REV IMMUNOL, V35, P229, DOI 10.1146/annurev-immunol-051116-052302
   Roybal KT, 2016, CELL, V167, P419, DOI 10.1016/j.cell.2016.09.011
   Roybal KT, 2016, CELL, V164, P770, DOI 10.1016/j.cell.2016.01.011
   Ruella M, 2018, NAT MED, V24, P1499, DOI 10.1038/s41591-018-0201-9
   Ruella M, 2016, J CLIN INVEST, V126, P3814, DOI 10.1172/JCI87366
   Rupp LJ, 2017, SCI REP-UK, V7, DOI 10.1038/s41598-017-00462-8
   Saito H, 2016, CANCER RES, V76, P3473, DOI 10.1158/0008-5472.CAN-15-1742
   Salmon H, 2012, J CLIN INVEST, V122, P899, DOI 10.1172/JCI45817
   Salter AI, 2018, SCI SIGNAL, V11, DOI 10.1126/scisignal.aat6753
   Salvagno C, 2016, METHODS MOL BIOL, V1458, P125, DOI 10.1007/978-1-4939-3801-8_10
   Sato T, 2011, IMMUNOL RES, V51, P170, DOI 10.1007/s12026-011-8262-6
   Schietinger A, 2010, J EXP MED, V207, P2469, DOI 10.1084/jem.20092450
   Schlesinger M, 2015, INT J CANCER, V136, P2504, DOI 10.1002/ijc.28927
   Schmueck-Henneresse M, 2015, J IMMUNOL, V194, P5559, DOI 10.4049/jimmunol.1402090
   Schneider D, 2017, J IMMUNOTHER CANCER, V5, DOI 10.1186/s40425-017-0246-1
   Schubert ML, 2019, BMJ OPEN, V9, DOI 10.1136/bmjopen-2018-026644
   Schuberth PC, 2013, J TRANSL MED, V11, DOI 10.1186/1479-5876-11-187
   Setiadi AF, 2007, MOL CELL BIOL, V27, P7886, DOI 10.1128/MCB.01547-07
   Shah NN, 2019, FRONT ONCOL, V9, DOI 10.3389/fonc.2019.00146
   Sharifzadeh Z, 2013, CANCER LETT, V334, P237, DOI 10.1016/j.canlet.2012.08.010
   Shaw AR, 2017, MOL THER, V25, P6
   Shen RR, 2019, CANCER RES, V79, DOI 10.1158/1538-7445.SABCS18-2310
   Shraibman B, 2016, MOL CELL PROTEOMICS, V15, P3058, DOI 10.1074/mcp.M116.060350
   Shrimali RK, 2010, CANCER RES, V70, P6171, DOI 10.1158/0008-5472.CAN-10-0153
   Siegler E, 2017, HUM GENE THER, V28, P726, DOI 10.1089/hum.2017.021
   Sierra RA, 2014, CANCER IMMUNOL RES, V2, P800, DOI 10.1158/2326-6066.CIR-14-0021
   Sigalotti L, 2014, PHARMACOL THERAPEUT, V142, P339, DOI 10.1016/j.pharmthera.2013.12.015
   Sommermeyer D, 2017, LEUKEMIA, V31, P2191, DOI 10.1038/leu.2017.57
   Sommermeyer D, 2016, LEUKEMIA, V30, P492, DOI 10.1038/leu.2015.247
   Spierings E, 2014, TISSUE ANTIGENS, V84, P347, DOI 10.1111/tan.12445
   Spranger S, 2015, NATURE, V523, P231, DOI 10.1038/nature14404
   Srivastava S, 2019, CANCER CELL, V35, P489, DOI 10.1016/j.ccell.2019.02.003
   Stamova S, 2012, ANAL BIOCHEM, V423, P261, DOI 10.1016/j.ab.2011.12.042
   Steiner D, 2008, J MOL BIOL, V382, P1211, DOI 10.1016/j.jmb.2008.07.085
   Stephan MT, 2007, NAT MED, V13, P1440, DOI 10.1038/nm1676
   Straetemans T, 2015, MOL THER, V23, P396, DOI 10.1038/mt.2014.215
   Suarez ER, 2016, ONCOTARGET, V7, P34341, DOI 10.18632/oncotarget.9114
   Sugimoto K, 2010, J IMMUNOL, V184, P4673, DOI 10.4049/jimmunol.0903661
   Sul J, 2016, ONCOLOGIST, V21, P643, DOI 10.1634/theoncologist.2015-0498
   SULLIVAN KM, 1989, BLOOD, V73, P1720
   Sun ML, 2014, BREAST CANCER RES, V16, DOI 10.1186/bcr3674
   Tanaka H, 2016, CLIN CANCER RES, V22, P4405, DOI 10.1158/1078-0432.CCR-15-2714
   Tang XY, 2016, BMJ OPEN, V6, DOI 10.1136/bmjopen-2016-013904
   Tanoue K, 2017, CANCER RES, V77, P2040, DOI 10.1158/0008-5472.CAN-16-1577
   Tasian SK, 2017, BLOOD, V129, P2395, DOI 10.1182/blood-2016-08-736041
   Tchou J, 2017, CANCER IMMUNOL RES, V5, P1152, DOI 10.1158/2326-6066.CIR-17-0189
   Teijeira A, 2017, CELL REP, V18, P857, DOI 10.1016/j.celrep.2016.12.078
   Teng MWL, 2010, CANCER RES, V70, P7800, DOI 10.1158/0008-5472.CAN-10-1681
   Themeli M, 2013, NAT BIOTECHNOL, V31, P928, DOI 10.1038/nbt.2678
   Thounaojam MC, 2015, ONCOTARGET, V6, P32439, DOI 10.18632/oncotarget.5857
   Tietze JK, 2012, BLOOD, V119, P3073, DOI 10.1182/blood-2011-07-369736
   Torikai H, 2016, SCI REP-UK, V6, DOI 10.1038/srep21757
   Torikai H, 2013, BLOOD, V122, P1341, DOI 10.1182/blood-2013-03-478255
   Torikai H, 2012, BLOOD, V119, P5697, DOI 10.1182/blood-2012-01-405365
   Tran E, 2014, SCIENCE, V344, P641, DOI 10.1126/science.1251102
   Tran E, 2013, J EXP MED, V210, P1125, DOI 10.1084/jem.20130110
   Tumeh PC, 2014, NATURE, V515, P568, DOI 10.1038/nature13954
   Turley SJ, 2015, NAT REV IMMUNOL, V15, P669, DOI 10.1038/nri3902
   Tzannou I, 2017, J CLIN ONCOL, V35, P3547, DOI [10.1200/JCO.2017.73.0655, 10.1200/jco.2017.73.0655]
   Uehara J, 2017, BIOCHEM BIOPH RES CO, V490, P521, DOI 10.1016/j.bbrc.2017.06.072
   Urbanska K, 2012, CANCER RES, V72, P1844, DOI 10.1158/0008-5472.CAN-11-3890
   Valton J, 2015, MOL THER, V23, P1507, DOI 10.1038/mt.2015.104
   Varypataki EM, 2019, FRONT IMMUNOL, V10, DOI 10.3389/fimmu.2019.01548
   Vedvyas Y., 2019, SCI REPORTS, V9, P1
   Voskuil Jla, 2014, F1000Res, V3, P232, DOI 10.12688/f1000research.4966.1
   Walker AJ, 2017, MOL THER, V25, P2189, DOI 10.1016/j.ymthe.2017.06.008
   Walling BL, 2018, FRONT IMMUNOL, V9, DOI 10.3389/fimmu.2018.00952
   Wang LCS, 2014, CANCER IMMUNOL RES, V2, P154, DOI 10.1158/2326-6066.CIR-13-0027
   Wang W, 2013, GENE THER, V20, P970, DOI 10.1038/gt.2013.19
   Wang XL, 2011, BLOOD, V118, P1255, DOI 10.1182/blood-2011-02-337360
   Wculek SK, 2019, J IMMUNOTHER CANCER, V7, DOI 10.1186/s40425-019-0565-5
   Wei JS, 2019, J IMMUNOTHER CANCER, V7, DOI 10.1186/s40425-019-0685-y
   Weiss JM, 2017, ONCOIMMUNOLOGY, V6, DOI 10.1080/2162402X.2017.1346765
   Weissinger EM, 2015, FRONT PHARMACOL, V6, DOI 10.3389/fphar.2015.00076
   Wherry EJ, 2003, NAT IMMUNOL, V4, P225, DOI 10.1038/ni889
   Whilding LM, 2019, CANCERS, V11, DOI 10.3390/cancers11050674
   Wilkie S, 2012, J CLIN IMMUNOL, V32, P1059, DOI 10.1007/s10875-012-9689-9
   Wood S, 2015, J IMMUNOL, V194, P2899, DOI 10.4049/jimmunol.1402034
   Wu CY, 2015, SCIENCE, V350, DOI 10.1126/science.aab4077
   Wu LC, 2012, MOL CANCER THER, V11, P1809, DOI 10.1158/1535-7163.MCT-11-1014
   Xhangolli I, 2019, GENOM PROTEOM BIOINF, V17, P129, DOI 10.1016/j.gpb.2019.03.002
   Xie JS, 2018, ONCOL LETT, V16, P157, DOI 10.3892/ol.2018.8617
   Xie YJ, 2019, P NATL ACAD SCI USA, V116, P7624, DOI 10.1073/pnas.1817147116
   Xu HG, 2019, CELL STEM CELL, V24, P566, DOI 10.1016/j.stem.2019.02.005
   Xu Y, 2014, BLOOD, V123, P3750, DOI 10.1182/blood-2014-01-552174
   Yeku OO, 2016, BIOCHEM SOC T, V44, P412, DOI 10.1042/BST20150291
   Yeung L, 2018, FRONT IMMUNOL, V9, DOI 10.3389/fimmu.2018.01644
   Yi ZZ, 2018, MOL THER-METH CLIN D, V9, P70, DOI 10.1016/j.omtm.2018.01.009
   Yin YX, 2019, SCI REP-UK, V9, DOI 10.1038/s41598-019-44336-7
   Yoon DH, 2018, INT J MOL SCI, V19, DOI 10.3390/ijms19020340
   Young YK, 2016, METHODS MOL BIOL, V1458, P95, DOI 10.1007/978-1-4939-3801-8_8
   Yu JW, 2018, PLOS ONE, V13, DOI 10.1371/journal.pone.0206223
   Yuan X, 2015, CANCER LETT, V369, P20, DOI 10.1016/j.canlet.2015.07.048
   Zah E, 2016, CANCER IMMUNOL RES, V4, P498, DOI 10.1158/2326-6066.CIR-15-0231
   Zanon V, 2017, EUR J IMMUNOL, V47, P1468, DOI 10.1002/eji.201646732
   Zhang YP, 2017, FRONT MED-PRC, V11, P554, DOI 10.1007/s11684-017-0543-6
   Zhao HJ, 2017, CLIN EPIGENETICS, V9, DOI 10.1186/s13148-017-0312-z
   Zhao W, 2018, GASTROENTEROLOGY, V154, P1524, DOI 10.1053/j.gastro.2017.12.014
   Zhao ZG, 2015, CANCER CELL, V28, P415, DOI 10.1016/j.ccell.2015.09.004
   Zheng ZL, 2012, J TRANSL MED, V10, DOI 10.1186/1479-5876-10-29
   Zhou GY, 2017, GASTROENTEROLOGY, V153, P1107, DOI 10.1053/j.gastro.2017.06.017
   Zhou XO, 2015, BLOOD, V125, P4103, DOI 10.1182/blood-2015-02-628354
NR 366
TC 10
Z9 10
U1 1
U2 14
PU WILEY
PI HOBOKEN
PA 111 RIVER ST, HOBOKEN 07030-5774, NJ USA
SN 1552-4949
EI 1552-4957
J9 CYTOM PART B-CLIN CY
JI Cytom. Part B-Clin. Cytom.
PD JUL
PY 2020
VL 98
IS 4
BP 299
EP 327
DI 10.1002/cyto.b.21880
EA APR 2020
PG 29
WC Medical Laboratory Technology; Pathology
SC Medical Laboratory Technology; Pathology
GA MM3JS
UT WOS:000529617500001
PM 32352629
OA Bronze
DA 2021-10-29
ER

PT J
AU Sellner, L
   Fan, FL
   Giesen, N
   Schubert, ML
   Goldschmidt, H
   Muller-Tidow, C
   Dreger, P
   Raab, MS
   Schmitt, M
AF Sellner, Leopold
   Fan, Fuli
   Giesen, Nicola
   Schubert, Maria-Luisa
   Goldschmidt, Hartmut
   Mueller-Tidow, Carsten
   Dreger, Peter
   Raab, Marc S.
   Schmitt, Michael
TI B-cell maturation antigen-specific chimeric antigen receptor T cells for
   multiple myeloma: Clinical experience and future perspectives
SO INTERNATIONAL JOURNAL OF CANCER
LA English
DT Review
DE adoptive immunotherapy; B-cell maturation antigen; BCMA; chimeric
   antigen receptor; multiple myeloma
ID BCMA; THERAPY; CD19; GENE; LYMPHOCYTES; APRIL; EXPRESSION; EXPANSION;
   BAFF; TACI
AB Despite major advances in the treatment of multiple myeloma (MM), it remains a largely incurable disease with long-term control often dependent on continuous therapy. More effective, better tolerated treatments are therefore required to achieve durable remissions and to improve the quality of life of MM patients. Adoptive immunotherapy employing T cells expressing chimeric antigen receptors (CAR) is currently among the most promising treatment approaches in cancer. Within the target portfolio for MM immunotherapy, B-cell maturation antigen (BCMA) is among the most widely studied target antigens. BCMA is consistently expressed on MM cells and, importantly, is not expressed in critical healthy tissue. For this reason, it is an ideal target for MM immunotherapy. Several clinical trials evaluating different BCMA-targeting CAR constructs have been initiated and early results are very promising. However, in this rapidly developing clinical landscape, the ultimate role of BCMA-specific CAR-T cell therapy remains unclear. In this review, we will summarize currently available clinical data on BCMA-directed CAR-T cells and discuss potential future perspective for this promising treatment approach in MM.
C1 [Sellner, Leopold; Fan, Fuli; Giesen, Nicola; Schubert, Maria-Luisa; Goldschmidt, Hartmut; Mueller-Tidow, Carsten; Dreger, Peter; Raab, Marc S.; Schmitt, Michael] Heidelberg Univ Hosp, Dept Internal Med 5, Heidelberg, Germany.
   [Sellner, Leopold; Goldschmidt, Hartmut; Mueller-Tidow, Carsten; Dreger, Peter; Schmitt, Michael] German Canc Consortium DKTK, Natl Ctr Tumor Dis NCT, Heidelberg, Germany.
   [Giesen, Nicola; Raab, Marc S.] German Canc Res Ctr, CCU Mol Hematol Oncol, Heidelberg, Germany.
RP Raab, MS; Schmitt, M (corresponding author), Univ Hosp Heidelberg, Heidelberg Myeloma Ctr, Dept Internal Med 5, Neuenheimer Feld 410, D-69120 Heidelberg, Germany.
EM marc.raab@med.uni-heidelberg.de; michael.schmitt@med.uni-heidelberg.de
RI Goldschmidt, Hartmut/AAL-8069-2021
OI Schmitt, Michael/0000-0002-1579-1509
CR Ali SA, 2016, BLOOD, V128, P1688, DOI 10.1182/blood-2016-04-711903
   Badros A, 2017, BLOOD, V130, P1189, DOI 10.1182/blood-2017-03-775122
   Bernabei L, 2018, BLOOD, V132, DOI 10.1182/blood-2018-99-119514
   Bonini C, 1997, SCIENCE, V276, P1719, DOI 10.1126/science.276.5319.1719
   Bowers JS, 2017, FRONT IMMUNOL, V8, DOI 10.3389/fimmu.2017.01221
   Brudno JN, 2018, J CLIN ONCOL, V36, P2267, DOI 10.1200/JCO.2018.77.8084
   Bu De-Xiu, 2018, Oncotarget, V9, P25764, DOI 10.18632/oncotarget.25359
   Carpenter RO, 2013, CLIN CANCER RES, V19, P2048, DOI 10.1158/1078-0432.CCR-12-2422
   Cieri N, 2013, BLOOD, V121, P573, DOI 10.1182/blood-2012-05-431718
   Cohen AD, 2019, J CLIN INVEST, V129, P2210, DOI 10.1172/JCI126397
   Crompton JG, 2015, CANCER RES, V75, P296, DOI 10.1158/0008-5472.CAN-14-2277
   Fraietta JA, 2018, NATURE, V558, P307, DOI 10.1038/s41586-018-0178-z
   Fraietta JA, 2018, NAT MED, V24, P563, DOI 10.1038/s41591-018-0010-1
   Friedman KM, 2018, HUM GENE THER, V29, P585, DOI 10.1089/hum.2018.001
   Gagelmann N, 2019, EUR J HAEMATOL, V129, P2210
   Garfall AL, 2018, JCI INSIGHT, V3, DOI 10.1172/jci.insight.120505
   Garfall AL, 2015, NEW ENGL J MED, V373, P1040, DOI 10.1056/NEJMoa1504542
   Gargett T, 2015, CYTOTHERAPY, V17, P487, DOI 10.1016/j.jcyt.2014.12.002
   Gattinoni L, 2012, NAT REV CANCER, V12, P671, DOI 10.1038/nrc3322
   Gattinoni L, 2009, SCI TRANSL MED, V1, DOI 10.1126/scitranslmed.3000302
   Green DJ, 2018, BLOOD, V132, P1011
   Gregory T, 2018, BLOOD, V132, DOI 10.1182/blood-2018-99-111419
   Hoffmann JM, 2018, FRONT IMMUNOL, V8, DOI 10.3389/fimmu.2017.01956
   Hoyos V, 2010, LEUKEMIA, V24, P1160, DOI 10.1038/leu.2010.75
   Jiang SF, 2018, BLOOD, V132, DOI 10.1182/blood-2018-99-113220
   Kebriaei P, 2016, J CLIN INVEST, V126, P3363, DOI 10.1172/JCI86721
   LAABI Y, 1992, EMBO J, V11, P3897, DOI 10.1002/j.1460-2075.1992.tb05482.x
   LAABI Y, 1994, NUCLEIC ACIDS RES, V22, P1147, DOI 10.1093/nar/22.7.1147
   Laurent SA, 2015, NAT COMMUN, V6, DOI 10.1038/ncomms8333
   Lee DW, 2019, BIOL BLOOD MARROW TR, V25, P625, DOI 10.1016/j.bbmt.2018.12.758
   Lee L, 2018, BLOOD, V131, P746, DOI 10.1182/blood-2017-05-781351
   Lesokhin AM, 2016, J CLIN ONCOL, V34, P2698, DOI 10.1200/JCO.2015.65.9789
   Li CR, 2018, BLOOD, V132, DOI 10.1182/blood-2018-99-116898
   Liu YR, 2018, BLOOD, V132, DOI 10.1182/blood-2018-99-112786
   Lucas CL, 2014, J EXP MED, V211, P2537, DOI 10.1084/jem.20141759
   Mackay F, 2003, ANNU REV IMMUNOL, V21, P231, DOI 10.1146/annurev.immunol.21.120601.141152
   Madduri D, 2019, BLOOD, V134, DOI 10.1182/blood-2019-121731
   Mailankody S, 2018, BLOOD, V132, DOI 10.1182/blood-2018-99-119717
   Mailankody S, 2018, BLOOD, V132, DOI 10.1182/blood-2018-99-113548
   Maude SL, 2018, NEW ENGL J MED, V378, P439, DOI 10.1056/NEJMoa1709866
   Moreaux J, 2005, BLOOD, V106, P1021, DOI 10.1182/blood-2004-11-4512
   Neelapu SS, 2017, NEW ENGL J MED, V377, P2531, DOI 10.1056/NEJMoa1707447
   Neelapu SS, 2018, NAT REV CLIN ONCOL, V15, P47, DOI 10.1038/nrclinonc.2017.148
   Novak AJ, 2004, BLOOD, V103, P689, DOI 10.1182/blood-2003-06-2043
   O'Connor BP, 2004, J EXP MED, V199, P91, DOI 10.1084/jem.20031330
   Otahal P, 2016, ONCOIMMUNOLOGY, V5, DOI 10.1080/2162402X.2015.1115940
   Paszkiewicz PJ, 2016, J CLIN INVEST, V126, P4262, DOI 10.1172/JCI84813
   Qin HY, 2018, MOL THER-ONCOLYTICS, V11, P127, DOI 10.1016/j.omto.2018.10.006
   Raje N, 2019, NEW ENGL J MED, V380, P1726, DOI 10.1056/NEJMoa1817226
   Ramos CA, 2016, J CLIN INVEST, V126, P2588, DOI 10.1172/JCI86000
   Sakemura R, 2016, CANCER IMMUNOL RES, V4, P658, DOI 10.1158/2326-6066.CIR-16-0043
   Schubert ML, 2018, INT J CANCER, V142, P1738, DOI 10.1002/ijc.31147
   Schuster SJ, 2019, NEW ENGL J MED, V380, P45, DOI 10.1056/NEJMoa1804980
   Schuster SJ, 2017, NEW ENGL J MED, V377, P2545, DOI 10.1056/NEJMoa1708566
   Shah N, 2018, BLOOD, V132, DOI 10.1182/blood-2018-99-116953
   Shi XL, 2018, BLOOD, V132, DOI 10.1182/blood-2018-99-117964
   Smith EL, 2018, MOL THER, V26, P1447, DOI 10.1016/j.ymthe.2018.03.016
   Soond DR, 2010, BLOOD, V115, P2203, DOI 10.1182/blood-2009-07-232330
   Stock S, 2019, INT J CANCER, V145, P1312, DOI 10.1002/ijc.32201
   Stock S, 2018, HUM GENE THER, V29, P1167, DOI 10.1089/hum.2017.237
   Straathof KC, 2005, BLOOD, V105, P4247, DOI 10.1182/blood-2004-11-4564
   Tai YT, 2016, BLOOD, V127, P3225, DOI 10.1182/blood-2016-01-691162
   Tian C, 2017, ANN HEMATOL, V96, P1407, DOI 10.1007/s00277-017-3029-3
   Turtle CJ, 2016, SCI TRANSL MED, V8, DOI 10.1126/scitranslmed.aaf8621
   Turtle CJ, 2016, J CLIN INVEST, V126, P2123, DOI 10.1172/JCI85309
   Wasch R, 2019, HAEMATOLOGICA, V104, P2335, DOI 10.3324/haematol.2019.228676
   Wang XL, 2018, CLIN CANCER RES, V24, P106, DOI 10.1158/1078-0432.CCR-17-0344
   Works M, 2019, MOL CANCER THER, V18, P2246, DOI 10.1158/1535-7163.MCT-18-1146
   Xu SL, 2001, MOL CELL BIOL, V21, P4067, DOI 10.1128/MCB.21.12.4067-4074.2001
   Xu Y, 2014, BLOOD, V123, P3750, DOI 10.1182/blood-2014-01-552174
   Yu S, 2008, CANCER GENE THER, V15, P508, DOI 10.1038/cgt.2008.21
   Zelle-Rieser C, 2016, J HEMATOL ONCOL, V9, DOI 10.1186/s13045-016-0345-3
   Zhao WH, 2018, J HEMATOL ONCOL, V11, DOI 10.1186/s13045-018-0681-6
NR 73
TC 3
Z9 3
U1 0
U2 5
PU WILEY
PI HOBOKEN
PA 111 RIVER ST, HOBOKEN 07030-5774, NJ USA
SN 0020-7136
EI 1097-0215
J9 INT J CANCER
JI Int. J. Cancer
PD OCT 15
PY 2020
VL 147
IS 8
BP 2029
EP 2041
DI 10.1002/ijc.33002
EA APR 2020
PG 13
WC Oncology
SC Oncology
GA NE6UE
UT WOS:000529664800001
PM 32270481
OA hybrid
DA 2021-10-29
ER

PT J
AU Kristi, N
   Gafur, A
   Kong, LW
   Ma, XS
   Ye, ZY
   Wang, GX
AF Kristi, Natalia
   Gafur, Alidha
   Kong, Lingwen
   Ma, Xinshuang
   Ye, Zhiyi
   Wang, Guixue
TI Atomic Force Microscopy in Mechanoimmunology Analysis: A New Perspective
   for Cancer Immunotherapy
SO BIOTECHNOLOGY JOURNAL
LA English
DT Review
DE atomic force microscopy; cancer immunotherapy; mechanosensing;
   mechanosignaling; mechanotransduction
ID CHIMERIC ANTIGEN RECEPTOR; T-CELL-ACTIVATION; IMMUNOLOGICAL SYNAPSE;
   CATCH BONDS; SINGLE-MOLECULE; TRIGGER TCR; CAR-T; SURFACE; AFM;
   ORGANIZATION
AB Immunotherapy has remarkable success outcomes against hematological malignancies with high rates of complete remission. To date, many studies have been conducted to increase its effectiveness in other types of cancer. However, it still yields unsatisfying results in solid tumor therapy. This limitation is partly attributed to the lack of understanding of how immunotherapy works in cancer from other perspectives. The traditional studies focus on the biological and chemical perspectives to determine which molecular substrates are involved in the immune system that can eradicate cancer cells. In the last decades, accumulating evidence has shown that physical properties also play important roles in the immune system to combat cancer, which is studied in mechanoimmunology. Mechanoimmunology analysis requires special tools; and herein, atomic force microscopy (AFM) appears as a versatile tool to determine and quantify the mechanical properties of a sample in nanometer precisions. Owing to its multifunctional capabilities, AFM can be used to explore immune system function from the physical perspective. This review paper explains the mechanoimmunology of how immune systems work through AFM, which includes mechanosignaling, mechanosensing, and mechanotransduction, with the aim to deepen the understanding of the mechanistic role of immunotherapy for further development in cancer treatment.
C1 [Kristi, Natalia; Gafur, Alidha; Ma, Xinshuang; Ye, Zhiyi; Wang, Guixue] Chongqing Univ, Key Lab Biorheol Sci & Technol, Minist Educ, State & Local Joint Engn Lab Vasc Implants,Coll B, Chongqing 400030, Peoples R China.
   [Kong, Lingwen] Chongqing Univ, Dept Cardiothorac Surg, Cent Hosp, Chongqing Emergency Med Ctr, Chongqing 400014, Peoples R China.
RP Ye, ZY (corresponding author), Chongqing Univ, Key Lab Biorheol Sci & Technol, Minist Educ, State & Local Joint Engn Lab Vasc Implants,Coll B, Chongqing 400030, Peoples R China.
EM yzybio@cqu.edu.cn
OI KRISTI, NATALIA/0000-0003-3887-6473
FU Chinese National Key RD Project [2016YFC1101101, 2016YFC1102305];
   Chongqing Research Program of Basic Research and Frontier Technology
   [cstc2018jcyjAX0530, cstc2019jcyj-msxmX0329]; Fundamental Research Funds
   for Central UniversitiesFundamental Research Funds for the Central
   Universities [2018CDXYSW0023]; National Natural Science Foundation of
   ChinaNational Natural Science Foundation of China (NSFC) [30570453,
   31971242]; Chongqing Engineering Laboratory in Vascular Implants; Public
   Experiment Center of State Bioindustrial Base (Chongqing); National "111
   Project" Base [B0625]
FX This study was funded by grants from the Chinese National Key R&D
   Project (2016YFC1101101, 2016YFC1102305), the Chongqing Research Program
   of Basic Research and Frontier Technology (cstc2018jcyjAX0530,
   cstc2019jcyj-msxmX0329), the Fundamental Research Funds for Central
   Universities (2018CDXYSW0023), and the National Natural Science
   Foundation of China (30570453, 31971242). The authors are also thankful
   for the support from the Chongqing Engineering Laboratory in Vascular
   Implants, the Public Experiment Center of State Bioindustrial Base
   (Chongqing) and National "111 Project" Base (B0625).
CR Acerbi I, 2015, INTEGR BIOL-UK, V7, P1120, DOI 10.1039/c5ib00040h
   Allen ME, 2019, ACS SYNTH BIOL, V8, P2359, DOI 10.1021/acssynbio.9b00175
   Allison DP, 2010, WIRES NANOMED NANOBI, V2, P618, DOI 10.1002/wnan.104
   Alsteens D, 2012, LANGMUIR, V28, P16738, DOI 10.1021/la303891j
   Ando T, 2013, ANNU REV BIOPHYS, V42, P393, DOI 10.1146/annurev-biophys-083012-130324
   Ando Y, 2019, ADV HEALTHC MATER, V8, DOI 10.1002/adhm.201900001
   Barrett DM, 2015, J IMMUNOL, V195, P755, DOI 10.4049/jimmunol.1500751
   Bashour KT, 2014, P NATL ACAD SCI USA, V111, P2241, DOI 10.1073/pnas.1315606111
   Basu R, 2016, CELL, V165, P100, DOI 10.1016/j.cell.2016.01.021
   Benci JL, 2016, CELL, V167, P1540, DOI 10.1016/j.cell.2016.11.022
   Benoit M, 2002, CELLS TISSUES ORGANS, V172, P174, DOI 10.1159/000066964
   BINNING G, 1982, PHYS REV LETT, V49, P57, DOI 10.1103/PhysRevLett.49.57
   Braumuller H, 2013, NATURE, V494, P361, DOI 10.1038/nature11824
   Braunschweig AB, 2009, NAT CHEM, V1, P353, DOI [10.1038/nchem.258, 10.1038/NCHEM.258]
   Brazin KN, 2018, IMMUNITY, V49, P829, DOI 10.1016/j.immuni.2018.09.007
   Brentjens RJ, 2013, SCI TRANSL MED, V5, DOI 10.1126/scitranslmed.3005930
   Calzado-Martin A, 2016, ACS NANO, V10, P3365, DOI 10.1021/acsnano.5b07162
   Carey SP, 2012, CRIT REV ONCOL HEMAT, V83, P170, DOI 10.1016/j.critrevonc.2011.11.005
   Casuso I, 2011, J MOL RECOGNIT, V24, P406, DOI 10.1002/jmr.1081
   Cattin CJ, 2015, P NATL ACAD SCI USA, V112, P11258, DOI 10.1073/pnas.1502029112
   Ceyhan GO, 2015, NAT REV GASTRO HEPAT, V12, P69, DOI 10.1038/nrgastro.2014.234
   Chen Q, 2019, ADV MATER, V31, DOI 10.1002/adma.201900192
   Chen W, 2010, J BIOL CHEM, V285, P35967, DOI 10.1074/jbc.M110.155770
   Cheng G, 2008, ANGEW CHEM INT EDIT, V47, P8831, DOI 10.1002/anie.200803570
   Cheson BD, 2008, NEW ENGL J MED, V359, P613, DOI 10.1056/NEJMra0708875
   Choi BD, 2019, NAT BIOTECHNOL, V37, P1049, DOI 10.1038/s41587-019-0192-1
   Chowell D, 2018, SCIENCE, V359, P582, DOI 10.1126/science.aao4572
   Cortes E, 2019, EMBO REP, V20, DOI 10.15252/embr.201846556
   Cross SE, 2007, NAT NANOTECHNOL, V2, P780, DOI 10.1038/nnano.2007.388
   Cross SE, 2008, NANOTECHNOLOGY, V19, DOI 10.1088/0957-4484/19/38/384003
   Das DK, 2015, P NATL ACAD SCI USA, V112, P1517, DOI 10.1073/pnas.1424829112
   Davila ML, 2014, SCI TRANSL MED, V6, DOI 10.1126/scitranslmed.3008226
   de la Zerda A, 2018, APL BIOENG, V2, DOI 10.1063/1.5006599
   Deng XY, 2018, J NANOBIOTECHNOL, V16, DOI 10.1186/s12951-018-0428-0
   Dustin ML, 2009, IMMUNITY, V30, P482, DOI 10.1016/j.immuni.2009.03.010
   Erkan M, 2012, NAT REV GASTRO HEPAT, V9, P454, DOI 10.1038/nrgastro.2012.115
   Fu WY, 2019, NAT COMMUN, V10, DOI 10.1038/s41467-019-12321-3
   Gao JJ, 2016, CELL, V167, P397, DOI 10.1016/j.cell.2016.08.069
   Gkretsi V, 2015, FRONT ONCOL, V5, DOI 10.3389/fonc.2015.00214
   Haase K, 2015, J R SOC INTERFACE, V12, DOI 10.1098/rsif.2014.0970
   HIRSHAUT Y, 1985, CANCER-AM CANCER SOC, V56, P1366, DOI 10.1002/1097-0142(19850915)56:6<1366::AID-CNCR2820560625>3.0.CO;2-A
   Hogg N, 2011, NAT REV IMMUNOL, V11, P416, DOI 10.1038/nri2986
   Hong JS, 2015, J IMMUNOL, V195, P3557, DOI 10.4049/jimmunol.1501407
   Hosseini BH, 2009, P NATL ACAD SCI USA, V106, P17852, DOI 10.1073/pnas.0905384106
   Hu KH, 2016, J CELL BIOL, V213, P535, DOI 10.1083/jcb.201511053
   Humphrey JD, 2014, NAT REV MOL CELL BIO, V15, P802, DOI 10.1038/nrm3896
   Huppa J. B., 2013, ADV IMMUNOL, P1
   Husson J, 2011, PLOS ONE, V6, DOI 10.1371/journal.pone.0019680
   Ilani T, 2009, NAT IMMUNOL, V10, P531, DOI 10.1038/ni.1723
   Judokusumo E, 2012, BIOPHYS J, V102, pL5, DOI 10.1016/j.bpj.2011.12.011
   Kong F, 2009, J CELL BIOL, V185, P1275, DOI 10.1083/jcb.200810002
   Kosti P, 2018, FRONT IMMUNOL, V9, DOI 10.3389/fimmu.2018.01104
   Kufer SK, 2008, SCIENCE, V319, P594, DOI 10.1126/science.1151424
   Lekka M, 2016, BIONANOSCIENCE, V6, P65, DOI 10.1007/s12668-016-0191-3
   Li M, 2014, LANGMUIR, V30, P1609, DOI 10.1021/la4042524
   Li M, 2013, EXP CELL RES, V319, P2812, DOI 10.1016/j.yexcr.2013.07.020
   Li M, 2013, J MOL RECOGNIT, V26, P432, DOI 10.1002/jmr.2287
   Li QS, 2008, BIOCHEM BIOPH RES CO, V374, P609, DOI 10.1016/j.bbrc.2008.07.078
   Li YC, 2010, J IMMUNOL, V184, P5959, DOI 10.4049/jimmunol.0900775
   Lim TS, 2011, J IMMUNOL, V187, P258, DOI 10.4049/jimmunol.1100267
   Liu B., 2010, J COLLOID INTERF SCI, V351, P365
   Liu BY, 2014, CELL, V157, P357, DOI 10.1016/j.cell.2014.02.053
   Liu Y, 2016, P NATL ACAD SCI USA, V113, P5610, DOI 10.1073/pnas.1600163113
   Ma ZY, 2008, PLOS BIOL, V6, P328, DOI 10.1371/journal.pbio.0060043
   Ma ZY, 2010, TRENDS IMMUNOL, V31, P1, DOI 10.1016/j.it.2009.09.008
   Makita S, 2017, CANCER SCI, V108, P1109, DOI 10.1111/cas.13239
   Malissen B, 2015, ANNU REV IMMUNOL, V33, P539, DOI 10.1146/annurev-immunol-032414-112158
   Marshall BT, 2003, NATURE, V423, P190, DOI 10.1038/nature01605
   Maude SL, 2014, NEW ENGL J MED, V371, P1507, DOI 10.1056/NEJMoa1407222
   Minelli E, 2017, APPL PHYS LETT, V111, DOI 10.1063/1.4996300
   Natarajan A, 2016, CELL REP, V14, P2833, DOI 10.1016/j.celrep.2016.02.081
   Natarajan K, 2017, NAT COMMUN, V8, DOI 10.1038/ncomms15260
   Natkanski E, 2013, SCIENCE, V340, P1587, DOI [10.1126/science.1237572, 10.1126/science.1238328]
   Newick K, 2016, MOL THER-ONCOLYTICS, V3, DOI 10.1038/mto.2016.6
   O'Connor JW, 2014, CLIN TRANSL MED, V3, DOI 10.1186/2001-1326-3-23
   O'Connor RS, 2012, J IMMUNOL, V189, P1330, DOI 10.4049/jimmunol.1102757
   Oesterhelt F, 2000, SCIENCE, V288, P143, DOI 10.1126/science.288.5463.143
   P Anton V. D. M., 2011, NAT REV IMMUNOL, V11, P47
   Pachenari M, 2014, J BIOMECH, V47, P373, DOI 10.1016/j.jbiomech.2013.11.020
   Padhan K, 2010, IMMUNOLOGY, V129, P322, DOI 10.1111/j.1365-2567.2009.03241.x
   Pageon SV, 2018, MOL BIOL CELL, V29, P1919, DOI 10.1091/mbc.E18-02-0120
   Patel NR, 2012, PLOS ONE, V7, DOI 10.1371/journal.pone.0041024
   Pennell CA, 2018, MOL THER, V26, P1423, DOI 10.1016/j.ymthe.2018.04.006
   Pogoda K, 2012, EUR BIOPHYS J BIOPHY, V41, P79, DOI 10.1007/s00249-011-0761-9
   Porter DL, 2015, SCI TRANSL MED, V7, DOI 10.1126/scitranslmed.aac5415
   Pryshchep S, 2014, J IMMUNOL, V193, P68, DOI 10.4049/jimmunol.1303436
   Puech PH, 2011, PLOS ONE, V6, DOI 10.1371/journal.pone.0022344
   Ramachandran M, 2017, SEMIN CANCER BIOL, V45, P23, DOI 10.1016/j.semcancer.2017.02.010
   Rianna C, 2018, SEMIN CELL DEV BIOL, V73, P107, DOI 10.1016/j.semcdb.2017.07.022
   Rosenberg SA, 2015, SCIENCE, V348, P62, DOI 10.1126/science.aaa4967
   Rosenberg SA, 2014, J IMMUNOL, V192, P5451, DOI 10.4049/jimmunol.1490019
   Sabyasachi R., 2012, P NATL ACAD SCI USA, V109
   Saitakis M, 2017, ELIFE, V6, DOI 10.7554/eLife.23190
   Schneider DI, 2013, PLOS ONE, V8, DOI 10.1371/journal.pone.0082402
   Shi LZ, 2016, NAT COMMUN, V7, DOI 10.1038/ncomms12335
   Shi XL, 2012, NANOMEDICINE-UK, V7, P1625, DOI [10.2217/NNM.12.130, 10.2217/nnm.12.130]
   Shi Y, 2018, SEMIN CELL DEV BIOL, V73, P31, DOI 10.1016/j.semcdb.2017.07.012
   Shimizu R, 2010, LEUKEMIA, V24, P1760, DOI 10.1038/leu.2010.157
   Shukla SA, 2015, NAT BIOTECHNOL, V33, P1152, DOI 10.1038/nbt.3344
   Sotillo E, 2015, CANCER DISCOV, V5, P1282, DOI 10.1158/2159-8290.CD-15-1020
   Spillane KM, 2017, J CELL BIOL, V216, P217, DOI 10.1083/jcb.201607064
   Staunton JR, 2016, SCI REP-UK, V6, DOI 10.1038/srep19686
   Wan ZP, 2013, J IMMUNOL, V190, P4661, DOI 10.4049/jimmunol.1202976
   Wang BR, 2015, BIOMATERIALS, V57, P161, DOI 10.1016/j.biomaterials.2015.04.023
   Wieder T, 2018, J ALLERGY CLIN IMMUN, V142, P1403, DOI 10.1016/j.jaci.2018.02.042
   Wu P, 2019, MOL CELL, V73, P1015, DOI 10.1016/j.molcel.2018.12.018
   Xie YJ, 2019, P NATL ACAD SCI USA, V116, P7624, DOI 10.1073/pnas.1817147116
   Xu WW, 2012, PLOS ONE, V7, DOI 10.1371/journal.pone.0046609
   Yanez-Munoz RJ, 2018, GENE THER, V25, P157, DOI 10.1038/s41434-018-0023-x
   Yi J, 2012, MOL BIOL CELL, V23, P834, DOI 10.1091/mbc.E11-08-0731
   Zeng YY, 2015, EUR J IMMUNOL, V45, P1621, DOI 10.1002/eji.201444777
   Zhang BL, 2019, HUM GENE THER, V30, P402, DOI 10.1089/hum.2018.229
   Zhang Y, 2016, FRONT IMMUNOL, V7, P1, DOI 10.3389/fimmu.2016.00032
   Zhu C, 2013, IMMUNOL REV, V251, P49, DOI 10.1111/imr.12016
NR 114
TC 3
Z9 3
U1 4
U2 26
PU WILEY-V C H VERLAG GMBH
PI WEINHEIM
PA POSTFACH 101161, 69451 WEINHEIM, GERMANY
SN 1860-6768
EI 1860-7314
J9 BIOTECHNOL J
JI Biotechnol. J.
PD AUG
PY 2020
VL 15
IS 8
AR 1900559
DI 10.1002/biot.201900559
EA APR 2020
PG 10
WC Biochemical Research Methods; Biotechnology & Applied Microbiology
SC Biochemistry & Molecular Biology; Biotechnology & Applied Microbiology
GA NA3TC
UT WOS:000529140800001
PM 32240578
DA 2021-10-29
ER

PT J
AU Shi, T
   Song, XR
   Wang, Y
   Liu, FC
   Wei, J
AF Shi, Tao
   Song, Xueru
   Wang, Yue
   Liu, Fangcen
   Wei, Jia
TI Combining Oncolytic Viruses With Cancer Immunotherapy: Establishing a
   New Generation of Cancer Treatment
SO FRONTIERS IN IMMUNOLOGY
LA English
DT Review
DE oncolytic virus; cancer immunotherapy; checkpoint blockade; CAR-T;
   cancer vaccine
ID VESICULAR STOMATITIS-VIRUS; T-CELL RESPONSES; B-CELL; CHECKPOINT
   BLOCKADE; TALIMOGENE LAHERPAREPVEC; ANTITUMOR IMMUNITY; TARGETED
   THERAPY; PD-1 BLOCKADE; MARABA VIRUS; PHASE-I
AB The recent successes of tumor immunotherapy approaches, such as immune checkpoint blockade (ICB) and chimeric antigen receptor T cell (CAR-T) therapy, have revolutionized cancer treatment, improving efficacy and extending treatment to a larger proportion of cancer patients. However, due to high heterogeneity of cancer, poor tumor cell targeting, and the immunosuppressive status of the tumor microenvironment (TME), combinatorial agents are required to obtain more effective and consistent therapeutic responses in a wide range of cancers. Oncolytic viruses (OVs) are able to selectively replicate in and destroy tumor cells and subsequently induce systematic anti-tumor immune responses. Thus, they are ideal for combining with cancer immunotherapy. In this review, we discuss the current understanding of OVs, as well as the latest preclinical and clinical progress of combining OVs with cancer immunotherapies, including ICB, CAR-T therapy, bispecific T cell engagers (BiTEs), and cancer vaccines. Moreover, we consider future directions for applying OVs to personalized cancer immunotherapies, which could potentially launch a new generation of cancer treatments.
C1 [Wei, Jia] Nanjing Univ, Sch Med, Ctr Comprehens Canc, Drum Tower Hosp, Nanjing, Peoples R China.
   Nanjing Univ, Clin Canc Inst, Nanjing, Peoples R China.
RP Wei, J (corresponding author), Nanjing Univ, Sch Med, Ctr Comprehens Canc, Drum Tower Hosp, Nanjing, Peoples R China.
EM weijia01627@hotmail.com
FU National Key Research and Development Program of China [2017YFC1308900];
   National Major Projects for "Major New Drugs Innovation and Development"
   [2019ZX09301-150]; Program of Jiangsu Provincial Key Medical Center
   [YXZXB2016002]
FX This work was funded by grants from the National Key Research and
   Development Program of China (No. 2017YFC1308900), the National Major
   Projects for "Major New Drugs Innovation and Development" (No.
   2019ZX09301-150), and Program of Jiangsu Provincial Key Medical Center
   (No. YXZXB2016002). The funding sources had no role in the study design,
   data collection, data analysis, data interpretation, or writing of this
   review.
CR Adair RA, 2012, SCI TRANSL MED, V4, DOI 10.1126/scitranslmed.3003578
   Ajina A, 2017, J IMMUNOTHER CANCER, V5, DOI 10.1186/s40425-017-0294-6
   Fajardo CA, 2017, CANCER RES, V77, P2052, DOI 10.1158/0008-5472.CAN-16-1708
   Aldoss I, 2017, LEUKEMIA, V31, P777, DOI 10.1038/leu.2016.391
   Allegrezza MJ, 2017, TRENDS CANCER, V3, P19, DOI 10.1016/j.trecan.2016.11.009
   Andtbacka RHI, 2015, J CLIN ONCOL, V33, P2780, DOI 10.1200/JCO.2014.58.3377
   Angelova AL, 2014, J VIROL, V88, P5263, DOI 10.1128/JVI.03688-13
   Atherton MJ, 2018, VACCINE, V36, P2181, DOI 10.1016/j.vaccine.2018.02.070
   Barlabe P, 2020, CANCER GENE THER, V27, P383, DOI 10.1038/s41417-019-0110-1
   Bartee MY, 2017, CANCER RES, V77, P2952, DOI 10.1158/0008-5472.CAN-16-1638
   Benencia F, 2005, MOL THER, V12, P789, DOI 10.1016/j.ymthe.2005.03.026
   Blake Z, 2018, J IMMUNOTHER CANCER, V6, DOI 10.1186/s40425-018-0338-6
   Blanchard M, 2015, INT J RADIAT ONCOL, V93, P577, DOI 10.1016/j.ijrobp.2015.07.2274
   Bommareddy PK, 2018, NAT REV IMMUNOL, V18, P498, DOI 10.1038/s41577-018-0014-6
   Bourgeois-Daigneault MC, 2018, SCI TRANSL MED, V10, DOI 10.1126/scitranslmed.aao1641
   Brahmer J, 2015, NEW ENGL J MED, V373, P123, DOI 10.1056/NEJMoa1504627
   Bridle BW, 2009, MOL THER, V17, P1814, DOI 10.1038/mt.2009.154
   Brown CE, 2016, NEW ENGL J MED, V375, P2561, DOI 10.1056/NEJMoa1610497
   Brown MC, 2017, SCI TRANSL MED, V9, DOI 10.1126/scitranslmed.aan4220
   Cappuccini F, 2016, CANCER IMMUNOL IMMUN, V65, P701, DOI 10.1007/s00262-016-1831-8
   Carlsten M, 2009, J IMMUNOL, V183, P4921, DOI 10.4049/jimmunol.0901226
   Cervera-Carrascon V, 2018, ONCOIMMUNOLOGY, V7, DOI 10.1080/2162402X.2017.1412902
   Chauvin JM, 2015, J CLIN INVEST, V125, P2046, DOI 10.1172/JCI80445
   Chesney J, 2018, J CLIN ONCOL, V36, P1658, DOI 10.1200/JCO.2017.73.7379
   Chester J, 2002, NAT BIOTECHNOL, V20, P256, DOI 10.1038/nbt0302-256
   Chon HJ, 2019, CLIN CANCER RES, V25, P1612, DOI 10.1158/1078-0432.CCR-18-1932
   Cole C, 2005, NAT MED, V11, P1073, DOI 10.1038/nm1297
   Cristescu R, 2018, SCIENCE, V362, P197, DOI 10.1126/science.aar3593
   Cuburu N, 2018, INT J CANCER, V142, P1467, DOI 10.1002/ijc.31166
   Davis ZB, 2017, SEMIN IMMUNOL, V31, P64, DOI 10.1016/j.smim.2017.07.011
   Dempke WCM, 2017, EUR J CANCER, V74, P55, DOI 10.1016/j.ejca.2017.01.001
   Dudley JC, 2016, CLIN CANCER RES, V22, P813, DOI 10.1158/1078-0432.CCR-15-1678
   Dummer R, 2017, CANCER IMMUNOL IMMUN, V66, P683, DOI 10.1007/s00262-017-1967-1
   Duperret EK, 2019, CANCER IMMUNOL RES, V7, P174, DOI 10.1158/2326-6066.CIR-18-0283
   Elde NC, 2009, NATURE, V457, P485, DOI 10.1038/nature07529
   Engeland CE, 2014, MOL THER, V22, P1949, DOI 10.1038/mt.2014.160
   Eriksson E, 2017, GENE THER, V24, P92, DOI 10.1038/gt.2016.80
   Eriksson E, 2017, CLIN CANCER RES, V23, P5846, DOI 10.1158/1078-0432.CCR-17-0285
   Felt SA, 2015, VIROLOGY, V474, P163, DOI 10.1016/j.virol.2014.10.026
   Fend L, 2017, CANCER RES, V77, P4146, DOI 10.1158/0008-5472.CAN-16-2165
   Freedman JD, 2018, CANCER RES, V78, P6852, DOI 10.1158/0008-5472.CAN-18-1750
   Freedman JD, 2017, EMBO MOL MED, V9, P1067, DOI 10.15252/emmm.201707567
   Galanis E, 2010, CANCER RES, V70, P875, DOI 10.1158/0008-5472.CAN-09-2762
   Garber K, 2006, J NATL CANCER I, V98, P298, DOI 10.1093/jnci/djj111
   Garcia-Carbonero R, 2017, J IMMUNOTHER CANCER, V5, DOI 10.1186/s40425-017-0277-7
   Gauthier L, 2019, CELL, V177, P1701, DOI 10.1016/j.cell.2019.04.041
   Geletneky K, 2017, MOL THER, V25, P2620, DOI 10.1016/j.ymthe.2017.08.016
   Geyer MB, 2019, JCI INSIGHT, V4, DOI 10.1172/jci.insight.122627
   Gleason MK, 2014, BLOOD, V123, P3016, DOI 10.1182/blood-2013-10-533398
   Goebeler ME, 2016, J CLIN ONCOL, V34, P1104, DOI 10.1200/JCO.2014.59.1586
   Han JF, 2015, CANCER RES, V75, P5273, DOI 10.1158/0008-5472.CAN-15-0894
   Hanahan D, 2011, CELL, V144, P646, DOI 10.1016/j.cell.2011.02.013
   Harrington K, 2019, NAT REV DRUG DISCOV, V18, P689, DOI 10.1038/s41573-019-0029-0
   Heo J, 2013, NAT MED, V19, P329, DOI 10.1038/nm.3089
   Hilf N, 2019, NATURE, V565, P240, DOI 10.1038/s41586-018-0810-y
   Hou WZ, 2016, CANCER CELL, V30, P108, DOI 10.1016/j.ccell.2016.05.012
   Ichikawa K, 2012, VACCINE, V30, P6190, DOI 10.1016/j.vaccine.2012.07.060
   Ilett E, 2017, GENE THER, V24, P21, DOI 10.1038/gt.2016.70
   Jacquelot N, 2017, NAT COMMUN, V8, DOI 10.1038/s41467-017-00608-2
   Jha BK, 2013, MOL THER, V21, P1749, DOI 10.1038/mt.2013.112
   Jiang H, 2017, CANCER RES, V77, P3894, DOI 10.1158/0008-5472.CAN-17-0468
   Kanerva A, 2013, CLIN CANCER RES, V19, P2734, DOI 10.1158/1078-0432.CCR-12-2546
   Kantarjian H, 2017, NEW ENGL J MED, V376, P836, DOI 10.1056/NEJMoa1609783
   Kaufman HL, 2016, NAT REV DRUG DISCOV, V15, DOI 10.1038/nrd.2016.178
   Kaufman HL, 2015, NAT REV DRUG DISCOV, V14, P642, DOI 10.1038/nrd4663
   Kaufman HL, 2010, ANN SURG ONCOL, V17, P718, DOI 10.1245/s10434-009-0809-6
   Kelly E, 2007, MOL THER, V15, P651, DOI 10.1038/sj.mt.6300108
   Keskin DB, 2019, NATURE, V565, P234, DOI 10.1038/s41586-018-0792-9
   Kleinpeter P, 2016, ONCOIMMUNOLOGY, V5, DOI 10.1080/2162402X.2016.1220467
   Kuai R, 2017, NAT MATER, V16, P489, DOI [10.1038/nmat4822, 10.1038/NMAT4822]
   LaRocca CJ, 2018, CLIN TRANSL MED, V7, DOI 10.1186/s40169-018-0214-5
   Lawler SE, 2017, JAMA ONCOL, V3, P841, DOI 10.1001/jamaoncol.2016.2064
   Le DT, 2012, CANCER RES, V72, P3439, DOI 10.1158/0008-5472.CAN-11-3912
   Lemay CG, 2012, MOL THER, V20, P1791, DOI 10.1038/mt.2012.128
   Li J, 2011, MOL THER, V19, P650, DOI 10.1038/mt.2010.312
   Li L, 2017, ANN ONCOL, V28, P11, DOI 10.1093/annonc/mdx681
   Lichty BD, 2014, NAT REV CANCER, V14, P559, DOI 10.1038/nrc3770
   Liikanen I, 2013, MOL THER, V21, P1212, DOI 10.1038/mt.2013.51
   Liu ZQ, 2017, NAT COMMUN, V8, DOI 10.1038/ncomms14754
   Louis CU, 2011, BLOOD, V118, P6050, DOI 10.1182/blood-2011-05-354449
   Lu S, 2019, JAMA ONCOL, V5, P1195, DOI 10.1001/jamaoncol.2019.1549
   Lubaroff DM, 2009, CLIN CANCER RES, V15, P7375, DOI 10.1158/1078-0432.CCR-09-1910
   Mahalingam D, 2020, CLIN CANCER RES, V26, P71, DOI 10.1158/1078-0432.CCR-19-2078
   Marelli G, 2018, FRONT IMMUNOL, V9, DOI 10.3389/fimmu.2018.00866
   Maude SL, 2018, NEW ENGL J MED, V378, P439, DOI 10.1056/NEJMoa1709866
   Mell LK, 2017, CLIN CANCER RES, V23, P5696, DOI 10.1158/1078-0432.CCR-16-3232
   Moon EK, 2018, ONCOIMMUNOLOGY, V7, DOI 10.1080/2162402X.2017.1395997
   Nishio N, 2014, CANCER RES, V74, P5195, DOI 10.1158/0008-5472.CAN-14-0697
   Ochiai H, 2006, CLIN CANCER RES, V12, P1349, DOI 10.1158/1078-0432.CCR-05-1595
   Ong HT, 2006, EXP HEMATOL, V34, P713, DOI 10.1016/j.exphem.2006.03.002
   Pardoll DM, 2012, NAT REV CANCER, V12, P252, DOI 10.1038/nrc3239
   Park JH, 2018, NEW ENGL J MED, V378, P449, DOI 10.1056/NEJMoa1709919
   Patnaik A, 2015, CLIN CANCER RES, V21, P4286, DOI 10.1158/1078-0432.CCR-14-2607
   Pikor LA, 2015, TRENDS CANCER, V1, P266, DOI 10.1016/j.trecan.2015.10.004
   Pol JG, 2019, ONCOIMMUNOLOGY, V8, DOI 10.1080/2162402X.2018.1512329
   Pol JG, 2018, ONCOLYTIC VIROTHER, V7, P117, DOI 10.2147/OV.S154494
   Pol JG, 2014, MOL THER, V22, P420, DOI 10.1038/mt.2013.249
   Pollack SM, 2018, EXPERT REV VACCINES, V17, P107, DOI 10.1080/14760584.2018.1419068
   Puzanov I, 2016, J CLIN ONCOL, V34, P2619, DOI 10.1200/JCO.2016.67.1529
   Qiao J, 2008, GENE THER, V15, P604, DOI 10.1038/sj.gt.3303098
   Ragonnaud E, 2016, VACCINE, V34, P2147, DOI 10.1016/j.vaccine.2015.06.087
   Ribas A, 2017, CELL, V170, P1109, DOI 10.1016/j.cell.2017.08.027
   Richards DM, 2019, J IMMUNOTHER CANCER, V7, DOI 10.1186/s40425-019-0671-4
   Rommelfanger DM, 2013, MOL THER, V21, P348, DOI 10.1038/mt.2012.204
   Rose S, 2018, CANCER DISCOV, V8, P1338, DOI 10.1158/2159-8290.CD-NB2018-127
   Russell SJ, 2018, CANCER CELL, V33, P599, DOI 10.1016/j.ccell.2018.03.011
   Saha D, 2016, CURR OPIN VIROL, V21, P26, DOI 10.1016/j.coviro.2016.07.007
   Sahin U, 2018, SCIENCE, V359, P1355, DOI 10.1126/science.aar7112
   Sahin U, 2017, NATURE, V547, P222, DOI 10.1038/nature23003
   Samson A, 2018, SCI TRANSL MED, V10, DOI 10.1126/scitranslmed.aam7577
   Sauter CS, 2019, BLOOD, V134, P626, DOI 10.1182/blood.2018883421
   Schumacher T, 2014, NATURE, V512, P324, DOI 10.1038/nature13387
   Schuster SJ, 2017, NEW ENGL J MED, V377, P2545, DOI 10.1056/NEJMoa1708566
   Scott EM, 2018, MACROMOL BIOSCI, V18, DOI 10.1002/mabi.201700187
   Shaw AR, 2018, FRONT IMMUNOL, V9, DOI 10.3389/fimmu.2018.02103
   Shaw AR, 2017, MOL THER, V25, P6
   Shaw AR, 2016, CURR OPIN VIROL, V21, P9, DOI 10.1016/j.coviro.2016.06.009
   Singh N, 2019, SCIENCE, V365, P119, DOI 10.1126/science.aax6331
   Slaney CY, 2018, CANCER DISCOV, V8, P924, DOI 10.1158/2159-8290.CD-18-0297
   Smith ER, 2000, EXPERT OPIN INV DRUG, V9, P311, DOI 10.1517/13543784.9.2.311
   Smits NC, 2016, J CLIN ONCOL, V34, P1131, DOI 10.1200/JCO.2015.64.9970
   Speck T, 2018, CLIN CANCER RES, V24, P2128, DOI 10.1158/1078-0432.CCR-17-2651
   Stojdl DF, 2000, NAT MED, V6, P821, DOI 10.1038/77558
   Streby KA, 2017, CLIN CANCER RES, V23, P3566, DOI 10.1158/1078-0432.CCR-16-2900
   Sun L, 2018, J IMMUNOTHER CANCER, V6, DOI 10.1186/s40425-018-0337-7
   Sun ZC, 2017, CANCER LETT, V392, P17, DOI 10.1016/j.canlet.2016.12.039
   Tanoue K, 2017, CANCER RES, V77, P2040, DOI 10.1158/0008-5472.CAN-16-1577
   Topalian SL, 2014, J CLIN ONCOL, V32, P1020, DOI 10.1200/JCO.2013.53.0105
   Tureci O, 2016, CLIN CANCER RES, V22, P1885, DOI 10.1158/1078-0432.CCR-15-1509
   Tumeh PC, 2014, NATURE, V515, P568, DOI 10.1038/nature13954
   Turtle CJ, 2016, J CLIN INVEST, V126, P2123, DOI 10.1172/JCI85309
   Twumasi-Boateng K, 2018, NAT REV CANCER, V18, P419, DOI 10.1038/s41568-018-0009-4
   Vallera DA, 2016, CLIN CANCER RES, V22, P3440, DOI 10.1158/1078-0432.CCR-15-2710
   van Bruggen JAC, 2019, BLOOD, V134, P44, DOI 10.1182/blood.2018885863
   VanSeggelen H, 2015, MOL THER-ONCOLYTICS, V2, DOI 10.1038/mto.2015.14
   Verdegaal EME, 2016, CURR OPIN IMMUNOL, V39, P90, DOI 10.1016/j.coi.2016.01.004
   Viardot A, 2016, BLOOD, V127, P1410, DOI [10.1182/blood-2015-06651380, 10.1182/blood-2015-06-651380]
   Vilgelm AE, 2016, J LEUKOCYTE BIOL, V100, P275, DOI 10.1189/jlb.5RI0116-013RR
   Wang MR, 2019, J COLLOID INTERF SCI, V538, P630, DOI 10.1016/j.jcis.2018.12.032
   Watanabe K, 2018, JCI INSIGHT, V3, DOI 10.1172/jci.insight.99573
   Wing A, 2018, CANCER IMMUNOL RES, V6, P605, DOI 10.1158/2326-6066.CIR-17-0314
   Woller N, 2015, MOL THER, V23, P1630, DOI 10.1038/mt.2015.115
   Woller N, 2011, J CLIN INVEST, V121, P2570, DOI 10.1172/JCI45585
   Xu-Monette ZY, 2018, BLOOD, V131, P68, DOI 10.1182/blood-2017-07-740993
   Ylosmaki E, 2018, MOL THER, V26, P2315, DOI 10.1016/j.ymthe.2018.06.008
   Yoshida H, 2015, ANNU REV IMMUNOL, V33, P417, DOI 10.1146/annurev-immunol-032414-112134
   Yu F, 2014, MOL THER, V22, P102, DOI 10.1038/mt.2013.240
   Zamarin D, 2017, NAT COMMUN, V8, DOI 10.1038/ncomms14340
   Zemp F, 2018, BIOTECHNOL GENET ENG, V34, P122, DOI 10.1080/02648725.2018.1474320
NR 149
TC 24
Z9 26
U1 2
U2 13
PU FRONTIERS MEDIA SA
PI LAUSANNE
PA AVENUE DU TRIBUNAL FEDERAL 34, LAUSANNE, CH-1015, SWITZERLAND
SN 1664-3224
J9 FRONT IMMUNOL
JI Front. Immunol.
PD APR 28
PY 2020
VL 11
AR 683
DI 10.3389/fimmu.2020.00683
PG 13
WC Immunology
SC Immunology
GA LO0QF
UT WOS:000533333900001
PM 32411132
OA Green Published, gold
DA 2021-10-29
ER

PT J
AU Papadouli, I
   Mueller-Berghaus, J
   Beuneu, C
   Ali, S
   Hofner, B
   Petavy, F
   Tzogani, K
   Miermont, A
   Norga, K
   Kholmanskikh, O
   Leest, T
   Schuessler-Lenz, M
   Salmonson, T
   Gisselbrecht, C
   Garcia, JL
   Pignatti, F
AF Papadouli, Irene
   Mueller-Berghaus, Jan
   Beuneu, Claire
   Ali, Sahra
   Hofner, Benjamin
   Petavy, Frank
   Tzogani, Kyriaki
   Miermont, Anne
   Norga, Koenraad
   Kholmanskikh, Olga
   Leest, Tim
   Schuessler-Lenz, Martina
   Salmonson, Tomas
   Gisselbrecht, Christian
   Garcia, Jordi Llinares
   Pignatti, Francesco
TI EMA Review of Axicabtagene Ciloleucel (Yescarta) for the Treatment of
   Diffuse Large B-Cell Lymphoma
SO ONCOLOGIST
LA English
DT Review
DE Diffuse large B-cell lymphoma; Primary mediastinal B-cell lymphoma;
   Chimeric antigen receptor; Axicabtagene ciloleucel; Cytokine release
   syndrome; CAT; CHMP
ID CHEMOTHERAPY; CD19; TRANSPLANTATION; COMPLEX; ANTIGEN; RITUXIMAB;
   DIAGNOSIS; RECEPTOR; OUTCOMES; TARGET
AB On June 28, 2018, the Committee for Advanced Therapies and the Committee for Medicinal Products for Human Use adopted a positive opinion, recommending the granting of a marketing authorization for the medicinal product Yescarta for the treatment of adult patients with relapsed or refractory diffuse large B-cell lymphoma and primary mediastinal large B-cell lymphoma, after two or more lines of systemic therapy. Yescarta, which was designated as an orphan medicinal product and included in the European Medicines Agency's Priority Medicines scheme, was granted an accelerated review timetable.
   The active substance of Yescarta is axicabtagene ciloleucel, an engineered autologous T-cell immunotherapy product whereby a patient's own T cells are harvested and genetically modified ex vivo by retroviral transduction using a retroviral vector to express a chimeric antigen receptor (CAR) comprising an anti-CD19 single chain variable fragment linked to CD28 costimulatory domain and CD3-zeta signaling domain. The transduced anti-CD19 CAR T cells are expanded ex vivo and infused back into the patient, where they can recognize and eliminate CD19-expressing cells.
   The benefits of Yescarta as studied in ZUMA-1 phase II (NCT02348216) were an overall response rate per central review of 66% (95% confidence interval, 56%-75%) at a median follow-up of 15.1 months in the intention to treat population and a complete response rate of 47% with a significant duration. The most common adverse events were cytokine release syndrome, neurological adverse events, infections, pyrexia, diarrhea, nausea, hypotension, and fatigue.
   Implications for Practice Yescarta (axicabtagene ciloleucel) was the first chimeric antigen receptor T-cell therapy to be submitted for evaluation to the European Medicines Agency and admitted into the "priority medicine" scheme; it was granted accelerated assessment on the basis of anticipated clinical benefit in relapsed/refractory diffuse large B-cell lymphoma, a condition of unmet medical need. Indeed, Yescarta showed an overall response rate of 66% and a complete response rate of 47% with a significant duration and a manageable toxicity that compared very favorably with historical controls. Here the analysis of benefits and risks is presented, and specific challenges with this important novel product are highlighted, providing further insights and reflections for future medical research.
C1 [Papadouli, Irene; Ali, Sahra; Petavy, Frank; Tzogani, Kyriaki; Garcia, Jordi Llinares; Pignatti, Francesco] European Med Agcy, Orlypl 24, NL-1043 DP Amsterdam, Netherlands.
   [Mueller-Berghaus, Jan; Hofner, Benjamin; Schuessler-Lenz, Martina] Paul Ehrlich Inst, Langen, Germany.
   [Beuneu, Claire; Miermont, Anne; Norga, Koenraad; Kholmanskikh, Olga; Leest, Tim] Fed Agcy Med & Hlth Prod, Brussels, Belgium.
   [Norga, Koenraad] Antwerp Univ Hosp, Paediat Oncol, Edegem, Belgium.
   [Salmonson, Tomas] Med Prod Agcy, Uppsala, Sweden.
   [Gisselbrecht, Christian] Hop St Louis Inst Hematol, Paris, France.
RP Papadouli, I (corresponding author), European Med Agcy, Orlypl 24, NL-1043 DP Amsterdam, Netherlands.
EM irene.papadouli@ema.europa.eu
CR BRADBURY LE, 1992, J IMMUNOL, V149, P2841
   Carter RH, 2004, CURR DIRECT AUTOIMMU, V7, P4
   Coiffier B, 2016, HEMATOL-AM SOC HEMAT, P366, DOI 10.1182/asheducation-2016.1.366
   Crump M, 2017, BLOOD, V130, P1800, DOI 10.1182/blood-2017-03-769620
   Crump M, 2014, J CLIN ONCOL, V32, P3490, DOI 10.1200/JCO.2013.53.9593
   European Medicines Agency, 2018, REP CAR T CELL THER
   Flowers CR, 2010, CA-CANCER J CLIN, V60, P393, DOI 10.3322/caac.20087
   Gatta G, 2017, LANCET ONCOL, V18, P1022, DOI 10.1016/S1470-2045(17)30445-X
   Gisselbrecht C, 2010, J CLIN ONCOL, V28, P4184, DOI 10.1200/JCO.2010.28.1618
   Haas KM, 2005, ADV EXP MED BIOL, V560, P125
   Hitz F, 2015, ANN HEMATOL, V94, P1839, DOI 10.1007/s00277-015-2467-z
   Kochenderfer JN, 2015, J CLIN ONCOL, V33, P540, DOI 10.1200/JCO.2014.56.2025
   Kochenderfer JN, 2010, BLOOD, V116, P3875, DOI 10.1182/blood-2010-01-265041
   Kuruvilla J, 2008, LEUKEMIA LYMPHOMA, V49, P1329, DOI 10.1080/10428190802108870
   Le RQ, 2018, ONCOLOGIST, V23, P943, DOI 10.1634/theoncologist.2018-0028
   Lee DW, 2014, BLOOD, V124, P188, DOI 10.1182/blood-2014-05-552729
   Locke FL, 2019, LANCET ONCOL, V20, P31, DOI 10.1016/S1470-2045(18)30864-7
   Locke FL, 2017, MOL THER, V25, P285, DOI 10.1016/j.ymthe.2016.10.020
   NCCN, 2019, J NATL COMPR CANC NE, V17, P650, DOI [10.6004/jnccn.2019.0029, DOI 10.6004/JNCCN.2019.0029]
   Neelapu SS, 2017, NEW ENGL J MED, V377, P2531, DOI 10.1056/NEJMoa1707447
   Pfreundschuh M, 2011, LANCET ONCOL, V12, P1013, DOI 10.1016/S1470-2045(11)70235-2
   Swerdlow SH, 2016, BLOOD, V127, P2375, DOI 10.1182/blood-2016-01-643569
   Tedder TF, 2009, NAT REV RHEUMATOL, V5, P572, DOI 10.1038/nrrheum.2009.184
   Thierry-Mieg D, 2006, GENOME BIOL, V7, DOI 10.1186/gb-2006-7-s1-s12
   Tilly H, 2015, ANN ONCOL, V26, pV116, DOI 10.1093/annonc/mdv304
   ZHOU LJ, 1992, IMMUNOGENETICS, V35, P102, DOI 10.1007/BF00189519
NR 26
TC 9
Z9 9
U1 2
U2 3
PU WILEY
PI HOBOKEN
PA 111 RIVER ST, HOBOKEN 07030-5774, NJ USA
SN 1083-7159
EI 1549-490X
J9 ONCOLOGIST
JI Oncologist
PD OCT
PY 2020
VL 25
IS 10
BP 894
EP 902
DI 10.1634/theoncologist.2019-0646
EA APR 2020
PG 9
WC Oncology
SC Oncology
GA NX8OW
UT WOS:000528736300001
PM 32339368
OA Green Published, Bronze
DA 2021-10-29
ER

PT J
AU Theruvath, J
   Sotillo, E
   Mount, CW
   Graef, CM
   Delaidelli, A
   Heitzeneder, S
   Labanieh, L
   Dhingra, S
   Leruste, A
   Majzner, RG
   Xu, P
   Mueller, S
   Yecies, DW
   Finetti, MA
   Williamson, D
   Johann, PD
   Kool, M
   Pfister, S
   Hasselblatt, M
   Fruhwald, MC
   Delattre, O
   Surdez, D
   Bourdeaut, F
   Puget, S
   Zaidi, S
   Mitra, SS
   Cheshier, S
   Sorensen, PH
   Monje, M
   Mackall, CL
AF Theruvath, Johanna
   Sotillo, Elena
   Mount, Christopher W.
   Graef, Claus Moritz
   Delaidelli, Alberto
   Heitzeneder, Sabine
   Labanieh, Louai
   Dhingra, Shaurya
   Leruste, Amaury
   Majzner, Robbie G.
   Xu, Peng
   Mueller, Sabine
   Yecies, Derek W.
   Finetti, Martina A.
   Williamson, Daniel
   Johann, Pascal D.
   Kool, Marcel
   Pfister, Stefan
   Hasselblatt, Martin
   Fruehwald, Michael C.
   Delattre, Olivier
   Surdez, Didier
   Bourdeaut, Franck
   Puget, Stephanie
   Zaidi, Sakina
   Mitra, Siddhartha S.
   Cheshier, Samuel
   Sorensen, Poul H.
   Monje, Michelle
   Mackall, Crystal L.
TI Locoregionally administered B7-H3-targeted CAR T cells for treatment of
   atypical teratoid/rhabdoid tumors
SO NATURE MEDICINE
LA English
DT Article
ID ANTIGEN; CANCER; B7-H3; EXPRESSION; EFFICACY; SURVIVAL; THERAPY;
   ABSENCE; TARGETS; HER2
AB Atypical teratoid/rhabdoid tumors (ATRTs) typically arise in the central nervous system (CNS) of children under 3 years of age. Despite intensive multimodal therapy (surgery, chemotherapy and, if age permits, radiotherapy), median survival is 17 months(1,2). We show that ATRTs robustly express B7-H3/CD276 that does not result from the inactivating mutations in SMARCB1 (refs. (3,4)), which drive oncogenesis in ATRT, but requires residual SWItch/Sucrose Non-Fermentable (SWI/SNF) activity mediated by BRG1/SMARCA4. Consistent with the embryonic origin of ATRT(5,6), B7-H3 is highly expressed on the prenatal, but not postnatal, brain. B7-H3.BB.z-chimeric antigen receptor (CAR) T cells administered intracerebroventricularly or intratumorally mediate potent antitumor effects against cerebral ATRT xenografts in mice, with faster kinetics, greater potency and reduced systemic levels of inflammatory cytokines compared to CAR T cells administered intravenously. CAR T cells administered ICV also traffic from the CNS into the periphery; following clearance of ATRT xenografts, B7-H3.BB.z-CAR T cells administered intracerebroventricularly or intravenously mediate antigen-specific protection from tumor rechallenge, both in the brain and periphery. These results identify B7-H3 as a compelling therapeutic target for this largely incurable pediatric tumor and demonstrate important advantages of locoregional compared to systemic delivery of CAR T cells for the treatment of CNS malignancies.
   CAR T cells administered intracerebroventricularly or intratumorally exhibit more rapid kinetics, reduced systemic toxicity and greater therapeutic potency as compared to intravenously delivered CAR T cells in atypical teratoid/rhabdoid tumor xenograft mouse models.
C1 [Theruvath, Johanna; Sotillo, Elena; Graef, Claus Moritz; Heitzeneder, Sabine; Labanieh, Louai; Dhingra, Shaurya; Leruste, Amaury; Majzner, Robbie G.; Xu, Peng; Johann, Pascal D.; Bourdeaut, Franck; Monje, Michelle; Mackall, Crystal L.] Stanford Univ, Dept Pediat, Sch Med, Stanford, CA 94305 USA.
   [Mount, Christopher W.; Monje, Michelle] Stanford Univ, Dept Neurol, Sch Med, Stanford, CA 94305 USA.
   [Delaidelli, Alberto; Sorensen, Poul H.] British Columbia Canc Res Ctr, Dept Mol Oncol, Vancouver, BC, Canada.
   [Labanieh, Louai] Stanford Univ, Dept Bioengn, Stanford, CA 94305 USA.
   [Majzner, Robbie G.; Monje, Michelle; Mackall, Crystal L.] Stanford Univ, Stanford Canc Inst, Sch Med, Stanford, CA 94305 USA.
   [Mueller, Sabine] Univ Calif San Francisco, Dept Neurol, San Francisco, CA USA.
   [Mueller, Sabine] Univ Calif San Francisco, Dept Neurol Surg, San Francisco, CA USA.
   [Mueller, Sabine] Univ Calif San Francisco, Dept Pediat, San Francisco, CA USA.
   [Yecies, Derek W.; Monje, Michelle] Stanford Univ, Dept Neurosurg, Sch Med, Stanford, CA 94305 USA.
   [Finetti, Martina A.; Williamson, Daniel] Newcastle Univ, Northern Inst Canc Res, Wolfson Childhood Canc Res Ctr, Newcastle Upon Tyne, Tyne & Wear, England.
   [Johann, Pascal D.; Kool, Marcel; Pfister, Stefan] Hopp Childrens Canc Ctr Heidelberg, Heidelberg, Germany.
   [Johann, Pascal D.; Kool, Marcel; Pfister, Stefan] German Canc Res Ctr, Div Pediat Neurooncol, Heidelberg, Germany.
   [Johann, Pascal D.; Kool, Marcel; Pfister, Stefan] German Canc Consortium, Heidelberg, Germany.
   [Pfister, Stefan] Heidelberg Univ Hosp, Dept Pediat Hematol & Oncol, Heidelberg, Germany.
   [Hasselblatt, Martin] Munster Univ Hosp, Inst Neuropathol, Munster, Germany.
   [Fruehwald, Michael C.] Univ Childrens Hosp Augsburg, Swabian Childrens Canc Ctr, Augsburg, Germany.
   [Fruehwald, Michael C.] EU RHAB Registry Ctr, Augsburg, Germany.
   [Delattre, Olivier; Surdez, Didier; Bourdeaut, Franck; Zaidi, Sakina] Paris Sci Lettres Res Univ, INSERM, U830, Paris, France.
   [Mueller, Sabine; Delattre, Olivier; Surdez, Didier; Bourdeaut, Franck; Zaidi, Sakina] Paris Sci Lettres Res Univ, SIREDO Care Innovat & Res Children Adolescents &, Inst Curie, Paris, France.
   [Puget, Stephanie] Paris Univ, Necker Enfants Malad Hosp, AP HP, Dept Neurosurg, Paris, France.
   [Mitra, Siddhartha S.] Univ Colorado Anschutz Med Campus, Pediat, Aurora, CO USA.
   [Cheshier, Samuel] Univ Utah, Primary Childrens Hosp, Dept Neurosurg, Div Pediat Neurosurg, Salt Lake City, UT USA.
   [Cheshier, Samuel] Univ Utah, Huntsman Canc Inst, Salt Lake City, UT USA.
   [Monje, Michelle] Stanford Univ, Dept Pathol, Sch Med, Stanford, CA 94305 USA.
   [Monje, Michelle] Stanford Univ, Stanford Inst Stem Cell & Regenerat Med, Sch Med, Stanford, CA 94305 USA.
   [Mackall, Crystal L.] Stanford Univ, Dept Med, Sch Med, Stanford, CA 94305 USA.
RP Mackall, CL (corresponding author), Stanford Univ, Dept Pediat, Sch Med, Stanford, CA 94305 USA.; Mackall, CL (corresponding author), Stanford Univ, Stanford Canc Inst, Sch Med, Stanford, CA 94305 USA.; Mackall, CL (corresponding author), Stanford Univ, Dept Med, Sch Med, Stanford, CA 94305 USA.
EM cmackall@stanford.edu
RI Surdez, Didier/ABG-4565-2020; Johann, Pascal David/AAT-9368-2021;
   Pfister, Stefan M/F-6860-2013
OI Pfister, Stefan M/0000-0002-5447-5322
FU German Cancer Aid (Deutsche Krebshilfe)Deutsche Krebshilfe [P-91650709];
   St Baldrick's/Stand Up To Cancer Pediatric Dream Team Translational
   Cancer Research Grant; Parker Institute for Cancer Immunotherapy;
   Virginia and D.K. Ludwig Fund for Cancer Research; National Cancer
   InstituteUnited States Department of Health & Human ServicesNational
   Institutes of Health (NIH) - USANIH National Cancer Institute (NCI)
   [5P30CA12443]; Be Brooks Brave Fund St. Baldrick's Scholar Award;
   Nuovo-Soldati Foundation; ITMO Cancer AVIESAN (Alliance Nationale pour
   les Sciences de la Vie et de la Sante/National Alliance for the Life
   Sciences and Health) within the framework of the French Cancer Plan;
   INSTINCT network program grant; The Brain Tumour Charity; Great Ormond
   Street Hospital Children's Charity; Children with Cancer UK [16/193];
   Ligue Nationale Contre le CancerLigue nationale contre le cancer;
   ERA-NET TRANSCAN (JTC 2014) [TRAN201501238]; TRANSCAN JTC 2017
   [TRANS201801292]; ITCC-P4 project [H2020-lMI2-JTl-201 5-07, 116064]; St
   Baldrick's Foundation; Interdisziplinare Zentrum fur Klinische Forschung
   Munster [Ha3/017/20]; Deutsche Forschungsgemeinschaft (DFG)German
   Research Foundation (DFG) [HA 3060/8-1]; DFGGerman Research Foundation
   (DFG)European Commission [1516/4-1]; Tashia and John Morgridge Endowed
   Postdoctoral Fellowship from the Child Health Research Institute at
   Lucile Packard Children's Hospital; National Institute of Neurological
   Disorders and Stroke of the National Institutes of HealthUnited States
   Department of Health & Human ServicesNational Institutes of Health (NIH)
   - USANIH National Institute of Neurological Disorders & Stroke (NINDS)
   [R25NS065741]; Ludwig Cancer Center, Department of Neurosurgery at
   Stanford University; Huntsman Cancer Institute, Department of
   Neurosurgery, University of Utah; Ty Louis Campbell St. Baldrick's
   Foundation Scholar; Kathryn S.R. Lowry Endowed Chari in Neurosurgery;
   Siebel Scholars Award; The Andrew McDonough B+ (Be Positive) Foundation;
   The Morgan Adams Brain Tumor Foundation; American Cancer Society
   Institutional Research GrantAmerican Cancer Society; Plachy-Rubin
   foundation
FX J.Theruvath is supported by German Cancer Aid (Deutsche Krebshilfe)
   grant no. P-91650709. This work was supported by a St Baldrick's/Stand
   Up To Cancer Pediatric Dream Team Translational Cancer Research Grant
   (C.L.M., A.D., P.H.S., M.M., R. G.M.). Stand Up To Cancer is a program
   of the Entertainment Industry Foundation administered by the American
   Association for Cancer Research. C.L.M. is a member of the Parker
   Institute for Cancer Immunotherapy, which supports the Stanford
   University Cancer Immunotherapy Program. The work was also supported by
   the Virginia and D.K. Ludwig Fund for Cancer Research (C.L.M. and M.M.)
   and by National Cancer Institute grant no. 5P30CA12443 (C.L.M.). R.G.M.
   is supported by the Be Brooks Brave Fund St. Baldrick's Scholar Award.
   A.L. is supported by the Nuovo-Soldati Foundation and by ITMO Cancer
   AVIESAN (Alliance Nationale pour les Sciences de la Vie et de la
   Sante/National Alliance for the Life Sciences and Health) within the
   framework of the French Cancer Plan. M.A.F. and D.W. receive funding as
   part of the INSTINCT network program grant, cofunded by The Brain Tumour
   Charity, Great Ormond Street Hospital Children's Charity and Children
   with Cancer UK (16/193). O.D., D.S. and S.Z. are supported by the Ligue
   Nationale Contre le Cancer (equipe labellisee) and by the following
   grants: ERA-NET TRANSCAN (JTC 2014, no. TRAN201501238), TRANSCAN JTC
   2017 (no.TRANS201801292) and H2020-lMI2-JTl-201 5-07 (116064, ITCC-P4
   project). F.B. is supported by the St Baldrick's Foundation. M.H. is
   funded by Interdisziplinare Zentrum fur Klinische Forschung Munster (no.
   Ha3/017/20) and Deutsche Forschungsgemeinschaft (DFG, no. HA 3060/8-1).
   M.C.F. is funded by DFG no. 1516/4-1. D.W.Y. is supported by the Tashia
   and John Morgridge Endowed Postdoctoral Fellowship from the Child Health
   Research Institute at Lucile Packard Children's Hospital as well as the
   National Institute of Neurological Disorders and Stroke of the National
   Institutes of Health under award no. R25NS065741. S.C. was supported by
   the Ludwig Cancer Center, Department of Neurosurgery at Stanford
   University, and the Huntsman Cancer Institute, Department of
   Neurosurgery, University of Utah. He was also supported as the Ty Louis
   Campbell St. Baldrick's Foundation Scholar and Kathryn S.R. Lowry
   Endowed Chari in Neurosurgery. S.C. was also supported by kind gifts
   from the Victoria and Rider McDowell Family Foundation, Cancer-A-Gogo,
   J. and C. Fisher, and C. Comey and J. Huang. S.S.M. is supported by the
   Siebel Scholars Award, The Andrew McDonough B+ (Be Positive) Foundation,
   The Morgan Adams Brain Tumor Foundation, the American Cancer Society
   Institutional Research Grant and the Plachy-Rubin foundation. We thank
   Y.-J. Cho (Oregon Health & Science University) for providing the
   ATRT-CHB-1 cell line and E. Huellman (Amsterdam University) for
   providing the VU-397 cell line. We thank J. Huang for assistance with
   mouse colony maintenance. We thank the Stanford Human Immune Monitoring
   Center for their support with the Luminex assays. We thank the Stanford
   Neuropathology Department for their help acquiring tissues. The
   illustrations for Fig. 2b and Extended Data Fig. 3b were used and
   modified from Servier Medical ART, licensed under a Creative Commons
   Attribution 3.0 Generic License (http://smart.servier.com/).
CR Biegel JA, 1999, CANCER RES, V59, P74
   Brown CE, 2016, NEW ENGL J MED, V375, P2561, DOI 10.1056/NEJMoa1610497
   Cardoso-Moreira M, 2019, NATURE, V571, P505, DOI 10.1038/s41586-019-1338-5
   Chauvin C, 2017, CELL REP, V21, P1737, DOI 10.1016/j.celrep.2017.10.076
   D'Aloia MM, 2018, CELL DEATH DIS, V9, DOI 10.1038/s41419-018-0278-6
   D'cunja J, 2007, EUR J CANCER, V43, P1581, DOI 10.1016/j.ejca.2007.03.003
   Du HW, 2019, CANCER CELL, V35, P221, DOI 10.1016/j.ccell.2019.01.002
   Erkek S, 2019, CANCER CELL, V35, P95, DOI 10.1016/j.ccell.2018.11.014
   Fischer-Valuck BW, 2017, CANCER-AM CANCER SOC, V123, P682, DOI 10.1002/cncr.30405
   Fruhwald MC, 2016, NEURO-ONCOLOGY, V18, P764, DOI 10.1093/neuonc/nov264
   Fry TJ, 2018, NAT MED, V24, P20, DOI 10.1038/nm.4441
   Gholamin S, 2017, SCI TRANSL MED, V9, DOI 10.1126/scitranslmed.aaf2968
   Ginn KF, 2012, FRONT ONCOL, V2, DOI 10.3389/fonc.2012.00114
   Gust J, 2017, CANCER DISCOV, V7, P1404, DOI 10.1158/2159-8290.CD-17-0698
   Hall MP, 2012, ACS CHEM BIOL, V7, P1848, DOI 10.1021/cb3002478
   Han ZY, 2016, NAT COMMUN, V7, DOI 10.1038/ncomms10421
   Hashizume R, 2010, NEURO-ONCOLOGY, V12, P366, DOI 10.1093/neuonc/nop033
   Hasselblatt M, 2013, GENE CHROMOSOME CANC, V52, P185, DOI 10.1002/gcc.22018
   Hay KA, 2017, BLOOD, V130, P2295, DOI 10.1182/blood-2017-06-793141
   Hegde M, 2016, J CLIN INVEST, V126, P3036, DOI 10.1172/JCI83416
   Hofmeyer KA, 2008, P NATL ACAD SCI USA, V105, P10277, DOI 10.1073/pnas.0805458105
   Johann PD, 2016, CANCER CELL, V29, P379, DOI 10.1016/j.ccell.2016.02.001
   Kim JH, 2011, PLOS ONE, V6, DOI 10.1371/journal.pone.0018556
   Kochenderfer JN, 2009, J IMMUNOTHER, V32, P689, DOI 10.1097/CJI.0b013e3181ac6138
   Kramer K, 2010, J NEURO-ONCOL, V97, P409, DOI 10.1007/s11060-009-0038-7
   Kremers GJ, 2006, BIOCHEMISTRY-US, V45, P6570, DOI 10.1021/bi0516273
   Krenciute G, 2017, CANCER IMMUNOL RES, V5, P571, DOI 10.1158/2326-6066.CIR-16-0376
   Lawrence MS, 2013, NATURE, V499, P214, DOI 10.1038/nature12213
   Lee DW, 2015, LANCET, V385, P517, DOI 10.1016/S0140-6736(14)61403-3
   Lee RS, 2012, J CLIN INVEST, V122, P2983, DOI 10.1172/JCI64400
   Liu L, 2004, NEUROBIOL DIS, V17, P516, DOI 10.1016/j.nbd.2004.08.005
   Loo D, 2012, CLIN CANCER RES, V18, P3834, DOI 10.1158/1078-0432.CCR-12-0715
   Majzner RG, 2019, NAT MED, V25, P1341, DOI 10.1038/s41591-019-0564-6
   Majzner RG, 2019, CLIN CANCER RES, V25, P2560, DOI 10.1158/1078-0432.CCR-18-0432
   Majzner RG, 2018, CANCER DISCOV, V8, P1219, DOI 10.1158/2159-8290.CD-18-0442
   Miller JA, 2014, NATURE, V508, P199, DOI 10.1038/nature13185
   Mount CW, 2018, NAT MED, V24, P572, DOI 10.1038/s41591-018-0006-x
   O'Rourke DM, 2017, SCI TRANSL MED, V9, DOI 10.1126/scitranslmed.aaa0984
   Pfister SM, 2010, ACTA NEUROPATHOL, V120, P553, DOI 10.1007/s00401-010-0751-5
   Priceman SJ, 2018, CLIN CANCER RES, V24, P95, DOI 10.1158/1078-0432.CCR-17-2041
   Seaman S, 2017, CANCER CELL, V31, P501, DOI 10.1016/j.ccell.2017.03.005
   Seeringer A, 2014, CANCER GENET-NY, V207, P429, DOI 10.1016/j.cancergen.2014.06.028
   Sun MY, 2002, J IMMUNOL, V168, P6294, DOI 10.4049/jimmunol.168.12.6294
   Taraseviciute A, 2018, CANCER DISCOV, V8, P750, DOI 10.1158/2159-8290.CD-17-1368
   Torchia J, 2016, CANCER CELL, V30, P891, DOI 10.1016/j.ccell.2016.11.003
   Vladoiu MC, 2019, NATURE, V572, P67, DOI 10.1038/s41586-019-1158-7
   von Hoff K, 2011, PEDIATR BLOOD CANCER, V57, P978, DOI 10.1002/pbc.23236
   Walker AJ, 2017, MOL THER, V25, P2189, DOI 10.1016/j.ymthe.2017.06.008
   Xu H, 2009, CANCER RES, V69, P6275, DOI 10.1158/0008-5472.CAN-08-4517
NR 49
TC 38
Z9 40
U1 3
U2 14
PU NATURE PUBLISHING GROUP
PI NEW YORK
PA 75 VARICK ST, 9TH FLR, NEW YORK, NY 10013-1917 USA
SN 1078-8956
EI 1546-170X
J9 NAT MED
JI Nat. Med.
PD MAY
PY 2020
VL 26
IS 5
BP 712
EP +
DI 10.1038/s41591-020-0821-8
EA APR 2020
PG 22
WC Biochemistry & Molecular Biology; Cell Biology; Medicine, Research &
   Experimental
SC Biochemistry & Molecular Biology; Cell Biology; Research & Experimental
   Medicine
GA ML1MK
UT WOS:000528996000002
PM 32341579
OA Green Accepted
DA 2021-10-29
ER

PT J
AU Donovan, LK
   Delaidelli, A
   Joseph, SK
   Bielamowicz, K
   Fousek, K
   Holgado, BL
   Manno, A
   Srikanthan, D
   Gad, AZ
   Van Ommeren, R
   Przelicki, D
   Richman, C
   Ramaswamy, V
   Daniels, C
   Pallota, JG
   Douglas, T
   Joynt, ACM
   Haapasalo, J
   Nor, C
   Vladoiu, MC
   Kuzan-Fischer, CM
   Garzia, L
   Mack, SC
   Varadharajan, S
   Baker, ML
   Hendrikse, L
   Ly, M
   Kharas, K
   Balin, P
   Wu, XC
   Qin, L
   Huang, N
   Stucklin, AG
   Morrissy, AS
   Cavalli, FMG
   Luu, B
   Suarez, R
   De Antonellis, P
   Michealraj, A
   Rastan, A
   Hegde, M
   Komosa, M
   Sirbu, O
   Kumar, SA
   Abdullaev, Z
   Faria, CC
   Yip, S
   Hukin, J
   Tabori, U
   Hawkins, C
   Aldape, K
   Daugaard, M
   Maris, JM
   Sorensen, PH
   Ahmed, N
   Taylor, MD
AF Donovan, Laura K.
   Delaidelli, Alberto
   Joseph, Sujith K.
   Bielamowicz, Kevin
   Fousek, Kristen
   Holgado, Borja L.
   Manno, Alex
   Srikanthan, Dilakshan
   Gad, Ahmed Z.
   Van Ommeren, Randy
   Przelicki, David
   Richman, Cory
   Ramaswamy, Vijay
   Daniels, Craig
   Pallota, Jonelle G.
   Douglas, Tajana
   Joynt, Alyssa C. M.
   Haapasalo, Joonas
   Nor, Carolina
   Vladoiu, Maria C.
   Kuzan-Fischer, Claudia M.
   Garzia, Livia
   Mack, Stephen C.
   Varadharajan, Srinidhi
   Baker, Matthew L.
   Hendrikse, Liam
   Ly, Michelle
   Kharas, Kaitlin
   Balin, Polina
   Wu, Xiaochong
   Qin, Lei
   Huang, Ning
   Stucklin, Ana Guerreiro
   Morrissy, A. Sorana
   Cavalli, Florence M. G.
   Luu, Betty
   Suarez, Raul
   De Antonellis, Pasqualino
   Michealraj, Antony
   Rastan, Avesta
   Hegde, Meenakshi
   Komosa, Martin
   Sirbu, Olga
   Kumar, Sachin A.
   Abdullaev, Zied
   Faria, Claudia C.
   Yip, Stephen
   Hukin, Juliette
   Tabori, Uri
   Hawkins, Cynthia
   Aldape, Ken
   Daugaard, Mads
   Maris, John M.
   Sorensen, Poul H.
   Ahmed, Nabil
   Taylor, Michael D.
TI Locoregional delivery of CAR T cells to the cerebrospinal fluid for
   treatment of metastatic medulloblastoma and ependymoma
SO NATURE MEDICINE
LA English
DT Article
ID ACUTE MYELOID-LEUKEMIA; DNA METHYLTRANSFERASE INHIBITORS;
   MYELODYSPLASTIC SYNDROMES; AZACITIDINE; REGRESSION; SUBGROUPS; THERAPY;
   IMMUNOTHERAPY; HETEROGENEITY; GLIOBLASTOMA
AB Intraventricularly delivered monovalent and trivalent CAR T cells exhibit greater therapeutic efficacy as compared with intravenously delivered CAR T cells in medulloblastoma xenograft mouse models and show potency in ependymoma xenograft mouse models.
   Recurrent medulloblastoma and ependymoma are universally lethal, with no approved targeted therapies and few candidates presently under clinical evaluation. Nearly all recurrent medulloblastomas and posterior fossa group A (PFA) ependymomas are located adjacent to and bathed by the cerebrospinal fluid, presenting an opportunity for locoregional therapy, bypassing the blood-brain barrier. We identify three cell-surface targets, EPHA2, HER2 and interleukin 13 receptor alpha 2, expressed on medulloblastomas and ependymomas, but not expressed in the normal developing brain. We validate intrathecal delivery of EPHA2, HER2 and interleukin 13 receptor alpha 2 chimeric antigen receptor T cells as an effective treatment for primary, metastatic and recurrent group 3 medulloblastoma and PFA ependymoma xenografts in mouse models. Finally, we demonstrate that administration of these chimeric antigen receptor T cells into the cerebrospinal fluid, alone or in combination with azacytidine, is a highly effective therapy for multiple metastatic mouse models of group 3 medulloblastoma and PFA ependymoma, thereby providing a rationale for clinical trials of these approaches in humans.
C1 [Donovan, Laura K.; Holgado, Borja L.; Manno, Alex; Srikanthan, Dilakshan; Van Ommeren, Randy; Przelicki, David; Richman, Cory; Ramaswamy, Vijay; Daniels, Craig; Pallota, Jonelle G.; Douglas, Tajana; Joynt, Alyssa C. M.; Haapasalo, Joonas; Nor, Carolina; Vladoiu, Maria C.; Kuzan-Fischer, Claudia M.; Hendrikse, Liam; Ly, Michelle; Kharas, Kaitlin; Balin, Polina; Wu, Xiaochong; Qin, Lei; Huang, Ning; Stucklin, Ana Guerreiro; Cavalli, Florence M. G.; Luu, Betty; Suarez, Raul; De Antonellis, Pasqualino; Michealraj, Antony; Rastan, Avesta; Komosa, Martin; Sirbu, Olga; Kumar, Sachin A.; Tabori, Uri; Hawkins, Cynthia; Taylor, Michael D.] Hosp Sick Children, Arthur & Sonia Labatt Brain Tumour Res Ctr, Toronto, ON, Canada.
   [Donovan, Laura K.; Holgado, Borja L.; Manno, Alex; Srikanthan, Dilakshan; Van Ommeren, Randy; Przelicki, David; Richman, Cory; Daniels, Craig; Pallota, Jonelle G.; Douglas, Tajana; Joynt, Alyssa C. M.; Haapasalo, Joonas; Nor, Carolina; Vladoiu, Maria C.; Kuzan-Fischer, Claudia M.; Hendrikse, Liam; Ly, Michelle; Kharas, Kaitlin; Balin, Polina; Wu, Xiaochong; Qin, Lei; Huang, Ning; Stucklin, Ana Guerreiro; Cavalli, Florence M. G.; Luu, Betty; Suarez, Raul; De Antonellis, Pasqualino; Michealraj, Antony; Rastan, Avesta; Komosa, Martin; Sirbu, Olga; Kumar, Sachin A.; Tabori, Uri; Hawkins, Cynthia; Taylor, Michael D.] Hosp Sick Children, Dev & Stem Cell Biol Program, Toronto, ON, Canada.
   [Delaidelli, Alberto; Sorensen, Poul H.] British Columbia Canc Res Ctr, Dept Mol Oncol, Vancouver, BC, Canada.
   [Joseph, Sujith K.; Bielamowicz, Kevin; Fousek, Kristen; Gad, Ahmed Z.; Hegde, Meenakshi; Ahmed, Nabil] Texas Childrens Hosp, Baylor Coll Med, Houston, TX 77030 USA.
   [Joseph, Sujith K.; Bielamowicz, Kevin; Fousek, Kristen; Gad, Ahmed Z.; Baker, Matthew L.; Hegde, Meenakshi; Ahmed, Nabil] Texas Childrens Hosp, Baylor Coll Med, Houston Methodist Hosp, Ctr Cell & Gene Therapy, Houston, TX 77030 USA.
   [Srikanthan, Dilakshan; Van Ommeren, Randy; Przelicki, David; Vladoiu, Maria C.; Ly, Michelle; Kharas, Kaitlin; Balin, Polina] Univ Toronto, Dept Lab Med & Pathobiol, Toronto, ON, Canada.
   [Richman, Cory; Hendrikse, Liam; Sirbu, Olga] Univ Toronto, Dept Med Biophys, Toronto, ON, Canada.
   [Ramaswamy, Vijay] Hosp Sick Children, Dept Paediat, Div Haematol Oncol, Toronto, ON, Canada.
   [Garzia, Livia] McGill Univ, Hlth Ctr Res Inst, Canc Res Program, Montreal, PQ, Canada.
   [Mack, Stephen C.; Varadharajan, Srinidhi] Baylor Coll Med, Childrens Canc Ctr, Brain Tumour Program, Houston, TX 77030 USA.
   [Mack, Stephen C.; Varadharajan, Srinidhi] Baylor Coll Med, Dept Paediat, Houston, TX 77030 USA.
   [Morrissy, A. Sorana] Univ Calgary, Cumming Sch Med, Dept Biochem & Mol Biol, Calgary, AB, Canada.
   [Morrissy, A. Sorana] Univ Calgary, Charbonneau Canc Inst, Calgary, AB, Canada.
   [Abdullaev, Zied; Aldape, Ken] NCI, Pathol Lab, Ctr Canc Res, Bldg 10, Bethesda, MD 20892 USA.
   [Faria, Claudia C.] Hosp Santa Maria, Ctr Hosp Lisboa Norte, Div Neurosurg, Lisbon, Portugal.
   [Yip, Stephen] Univ British Columbia, Dept Pathol & Lab Med, Vancouver, BC, Canada.
   [Hukin, Juliette] British Columbia Childrens Hosp, Div Neurol, Vancouver, BC, Canada.
   [Daugaard, Mads] Univ British Columbia, Dept Urol Sci, Vancouver, BC, Canada.
   [Daugaard, Mads] Vancouver Coastal Hlth Res Inst, Vancouver Prostate Ctr, Vancouver, BC, Canada.
   [Maris, John M.] Childrens Hosp Philadelphia, Div Oncol, Philadelphia, PA 19104 USA.
   [Maris, John M.] Childrens Hosp Philadelphia, Ctr Childhood Canc Res, Philadelphia, PA 19104 USA.
   [Maris, John M.] Univ Penn, Perelman Sch Med, Philadelphia, PA 19104 USA.
   [Taylor, Michael D.] Hosp Sick Children, Div Neurosurg, Toronto, ON, Canada.
   [Taylor, Michael D.] Univ Toronto, Dept Lab Med & Pathobiol, Dept Surg, Toronto, ON, Canada.
   Univ Toronto, Dept Med Biophys, Toronto, ON, Canada.
RP Taylor, MD (corresponding author), Hosp Sick Children, Arthur & Sonia Labatt Brain Tumour Res Ctr, Toronto, ON, Canada.; Taylor, MD (corresponding author), Hosp Sick Children, Dev & Stem Cell Biol Program, Toronto, ON, Canada.; Taylor, MD (corresponding author), Hosp Sick Children, Div Neurosurg, Toronto, ON, Canada.; Taylor, MD (corresponding author), Univ Toronto, Dept Lab Med & Pathobiol, Dept Surg, Toronto, ON, Canada.; Taylor, MD (corresponding author), Univ Toronto, Dept Med Biophys, Toronto, ON, Canada.
EM mdt.cns@gmail.com
RI Hegde, Meenakshi/AAN-6400-2020; Yip, Stephen/E-9994-2012; Michealraj,
   Antony/AAJ-7925-2020; Stucklin, Ana S. Guerreiro/Y-5794-2019; Fousek,
   Kristen/AAO-9841-2020; de Antonellis, Pasqualino/AAT-1233-2020; Joseph,
   Sujith/C-2835-2012; Daugaard, Mads/Y-6483-2018
OI Hegde, Meenakshi/0000-0002-7778-7871; Yip, Stephen/0000-0002-8514-9861;
   Michealraj, Antony/0000-0002-3967-0816; Stucklin, Ana S.
   Guerreiro/0000-0003-3136-9241; Fousek, Kristen/0000-0002-2307-5000; de
   Antonellis, Pasqualino/0000-0001-8551-9431; Kumar,
   Sachin/0000-0002-4853-3864; Hukin, Juliette/0000-0002-8727-8456; Joseph,
   Sujith/0000-0003-4596-1270; Rastan, Azuravesta/0000-0002-8632-430X;
   Daugaard, Mads/0000-0001-8383-055X; Donovan, Laura/0000-0001-5557-5539;
   Cavalli, Florence M. G./0000-0002-4409-9642; Gad,
   Ahmed/0000-0002-6149-3414; Srikanthan, Dilakshan/0000-0002-7564-5458;
   Hendrikse, Liam/0000-0002-0253-8512
FU National Institutes of HealthUnited States Department of Health & Human
   ServicesNational Institutes of Health (NIH) - USA [R01CA148699,
   R01CA159859, U54 CA232568-01]; Pediatric Brain Tumour Foundation; Terry
   Fox Research Institute; Canadian Institutes of Health ResearchCanadian
   Institutes of Health Research (CIHR); Cure Search Foundation;
   b.r.a.i.n.child; Meagan's Walk; SWIFTY Foundation; Brain Tumour Charity;
   Genome CanadaGenome Canada; Genome BC; Genome Quebec; Ontario Research
   Fund; Worldwide Cancer Research; V-Foundation for Cancer Research;
   Ontario Institute for Cancer Research - Government of Ontario; Canadian
   Cancer Society Research Institute Impact grant; Cancer Research UK Brain
   Tumour Award; Stand Up To Cancer (SU2C) St. Baldrick's Pediatric Dream
   Team Translational Research Grant by the Government of Canada through
   Genome Canada [SU2C-AACR-DT1113]; SU2C Canada Cancer Stem Cell Dream
   Team Research Funding by the Government of Canada through Genome Canada
   [SU2C-AACR-DT-19-15]; Government of Ontario; Garron Family Chair in
   Childhood Cancer Research at the Hospital for Sick Children; University
   of TorontoUniversity of Toronto; SU2C St. Baldrick's Pediatric Dream
   Team Translational Research Grant [SU2C-AACR-DT1113]; Brain Canada
   NeuroDevNet
FX M.D.T. is supported by the National Institutes of Health (R01CA148699
   and R01CA159859), the Pediatric Brain Tumour Foundation, the Terry Fox
   Research Institute, the Canadian Institutes of Health Research, the Cure
   Search Foundation, b.r.a.i.n.child, Meagan's Walk, SWIFTY Foundation,
   the Brain Tumour Charity, Genome Canada, Genome BC, Genome Quebec, the
   Ontario Research Fund, Worldwide Cancer Research, V-Foundation for
   Cancer Research and the Ontario Institute for Cancer Research through
   funding provided by the Government of Ontario. M.D.T. is also supported
   by a Canadian Cancer Society Research Institute Impact grant, a Cancer
   Research UK Brain Tumour Award and by a Stand Up To Cancer (SU2C) St.
   Baldrick's Pediatric Dream Team Translational Research Grant
   (SU2C-AACR-DT1113) and SU2C Canada Cancer Stem Cell Dream Team Research
   Funding (SU2C-AACR-DT-19-15) provided by the Government of Canada
   through Genome Canada and the Canadian Institutes of Health Research,
   with supplementary support from the Ontario Institute for Cancer
   Research through funding provided by the Government of Ontario. SU2C is
   a program of the Entertainment Industry Foundation administered by the
   American Association for Cancer Research. M.D.T. is also supported by
   the Garron Family Chair in Childhood Cancer Research at the Hospital for
   Sick Children and the University of Toronto. N.A. is supported by
   National Institutes of Health (U54 CA232568-01), SU2C St. Baldrick's
   Pediatric Dream Team Translational Research Grant (SU2C-AACR-DT1113).
   L.K.D. was supported by funding from Brain Canada NeuroDevNet. We thank
   P. Rose Matthew for her valuable help in making CAR T cells; S.
   Gottschalk for designing and constructing EPHA2 CAR; D. Trono for
   gifting psPAX2 and pMD2.G plasmids; S. Keir and D. Bigner for gifting
   Ep612 cells; and M. Essand for gifting pBMN(CMV-copGFP-Luc2-Puro)
   plasmid. The authors thank J. Loukides (Manager, Brain Tumour Biobank at
   SickKids) and recognize the Labatt Brain Tumour Research Centre and the
   Michael and Amira Dan Brain Tumour Bank Network. We gratefully thank the
   Pathology Research Program Laboratory, UHN, for their pathology
   assistance and the Centre for Phenogenomics for their animal husbandry
   support and BLI assistance. We thank S. Archer for technical writing
   assistance and editing and A. Carlow for manuscript support.
CR Ahmed N, 2007, CANCER RES, V67, P5957, DOI 10.1158/0008-5472.CAN-06-4309
   Ahmed N, 2017, JAMA ONCOL, V3, P1094, DOI 10.1001/jamaoncol.2017.0184
   Akhavan D, 2019, IMMUNOL REV, V290, P60, DOI 10.1111/imr.12773
   Azemar M, 2003, BREAST CANCER RES TR, V82, P155, DOI 10.1023/B:BREA.0000004371.48757.19
   Bergamaschi C, 2012, BLOOD, V120, pE1, DOI 10.1182/blood-2011-10-384362
   Bette S, 2018, SCI REP-UK, V8, DOI 10.1038/s41598-018-22697-9
   Bielamowicz K, 2018, NEURO-ONCOLOGY, V20, P506, DOI 10.1093/neuonc/nox182
   Brown CE, 2018, MOL THER, V26, P31, DOI 10.1016/j.ymthe.2017.10.002
   Brown CE, 2016, NEW ENGL J MED, V375, P2561, DOI 10.1056/NEJMoa1610497
   Brown CE, 2015, CLIN CANCER RES, V21, P4062, DOI 10.1158/1078-0432.CCR-15-0428
   Cavalli FMG, 2017, CANCER CELL, V31, P737, DOI 10.1016/j.ccell.2017.05.005
   Chow KKH, 2013, MOL THER, V21, P629, DOI 10.1038/mt.2012.210
   Fozza C, 2015, LEUKEMIA RES, V39, P957, DOI 10.1016/j.leukres.2015.06.007
   Gang AO, 2014, BLOOD CANCER J, V4, DOI 10.1038/bcj.2014.14
   Garzia L, 2018, CELL, V172, P1050, DOI 10.1016/j.cell.2018.01.038
   Goff SL, 2019, J IMMUNOTHER, V42, P126, DOI 10.1097/CJI.0000000000000260
   Goodyear OC, 2012, BLOOD, V119, P3361, DOI 10.1182/blood-2011-09-377044
   Hegde M, 2016, J CLIN INVEST, V126, P3036, DOI 10.1172/JCI83416
   Jin C, 2016, EMBO MOL MED, V8, P702, DOI 10.15252/emmm.201505869
   Keu KV, 2017, SCI TRANSL MED, V9, DOI 10.1126/scitranslmed.aag2196
   Khatua S, 2017, EUR J CANCER, V70, P34, DOI 10.1016/j.ejca.2016.10.013
   Kimura S, 2012, ANTICANCER RES, V32, P795
   Kramer K, 2018, PEDIAT BLOOD CANC, V65
   Krebs S, 2014, CYTOTHERAPY, V16, P1121, DOI 10.1016/j.jcyt.2014.02.012
   Mack SC, 2014, NATURE, V506, P445, DOI 10.1038/nature13108
   Mack SC, 2018, NATURE, V553, P101, DOI 10.1038/nature25169
   Majzner RG, 2019, CLIN CANCER RES, V25, P2560, DOI 10.1158/1078-0432.CCR-18-0432
   McLendon RE, 1996, J NEUROPATH EXP NEUR, V55, P540, DOI 10.1097/00005072-199605000-00007
   Mokhtari RB, 2017, ONCOTARGET, V8, P38022, DOI 10.18632/oncotarget.16723
   Momparler RL, 2014, CLIN EPIGENETICS, V6, DOI 10.1186/1868-7083-6-19
   Montalban-Bravo G, 2018, AM J HEMATOL, V93, P129, DOI 10.1002/ajh.24930
   Morgan RA, 2010, MOL THER, V18, P843, DOI 10.1038/mt.2010.24
   Morrissy AS, 2017, NAT GENET, V49, P780, DOI 10.1038/ng.3838
   Morrissy AS, 2016, NATURE, V529, P351, DOI 10.1038/nature16478
   Mount CW, 2018, NAT MED, V24, P572, DOI 10.1038/s41591-018-0006-x
   Nellan A, 2018, J IMMUNOTHER CANCER, V6, DOI 10.1186/s40425-018-0340-z
   Northcott PA, 2017, NATURE, V547, P311, DOI 10.1038/nature22973
   Northcott PA, 2011, J CLIN ONCOL, V29, P1408, DOI 10.1200/JCO.2009.27.4324
   O'Rourke DM, 2017, SCI TRANSL MED, V9, DOI 10.1126/scitranslmed.aaa0984
   Pajtler KW, 2015, CANCER CELL, V27, P728, DOI 10.1016/j.ccell.2015.04.002
   Priceman SJ, 2018, CLIN CANCER RES, V24, P95, DOI 10.1158/1078-0432.CCR-17-2041
   Pui CH, 2011, NAT REV CLIN ONCOL, V8, P540, DOI 10.1038/nrclinonc.2011.95
   Qiu XN, 2010, PLOS ONE, V5, DOI 10.1371/journal.pone.0012994
   QUDDUS J, 1993, J CLIN INVEST, V92, P38, DOI 10.1172/JCI116576
   Ramaswamy V, 2013, LANCET ONCOL, V14, P1200, DOI 10.1016/S1470-2045(13)70449-2
   Rasouli J, 2015, J IMMUNOL, V194, P5085, DOI 10.4049/jimmunol.1403243
   Rodriguez-Paredes M, 2011, NAT MED, V17, P330, DOI 10.1038/nm.2305
   Schulz H, 2004, HAEMATOLOGICA, V89, P753
   Stresemann C, 2008, INT J CANCER, V123, P8, DOI 10.1002/ijc.23607
   Stritesky GL, 2008, J IMMUNOL, V181, P5948, DOI 10.4049/jimmunol.181.9.5948
   Taylor MD, 2012, ACTA NEUROPATHOL, V123, P465, DOI 10.1007/s00401-011-0922-z
   Terracina KP, 2016, CANCER IMMUNOL IMMUN, V65, P1061, DOI 10.1007/s00262-016-1868-8
   Vladoiu MC, 2019, NATURE, V572, P67, DOI 10.1038/s41586-019-1158-7
   Wang X, 2014, ACTA NEUROPATHOL, V154, P2262
   Witt H, 2011, CANCER CELL, V20, P143, DOI 10.1016/j.ccr.2011.07.007
   Wu X, 2012, NATURE, V482, P529, DOI 10.1038/nature10825
NR 56
TC 29
Z9 29
U1 4
U2 14
PU NATURE PUBLISHING GROUP
PI NEW YORK
PA 75 VARICK ST, 9TH FLR, NEW YORK, NY 10013-1917 USA
SN 1078-8956
EI 1546-170X
J9 NAT MED
JI Nat. Med.
PD MAY
PY 2020
VL 26
IS 5
BP 720
EP +
DI 10.1038/s41591-020-0827-2
EA APR 2020
PG 30
WC Biochemistry & Molecular Biology; Cell Biology; Medicine, Research &
   Experimental
SC Biochemistry & Molecular Biology; Cell Biology; Research & Experimental
   Medicine
GA ML1MK
UT WOS:000528996000001
PM 32341580
DA 2021-10-29
ER

PT J
AU Toews, K
   Grunewald, L
   Schwiebert, S
   Klaus, A
   Winkler, A
   Ali, S
   Zirngibl, F
   Astrahantseff, K
   Wagner, DL
   Henssen, AG
   Deubzer, HE
   Schulte, JH
   Ochsenreither, S
   Eggert, A
   Kunkele, A
AF Toews, Karin
   Grunewald, Laura
   Schwiebert, Silke
   Klaus, Anika
   Winkler, Annika
   Ali, Solin
   Zirngibl, Felix
   Astrahantseff, Kathy
   Wagner, Dimitrios L.
   Henssen, Anton G.
   Deubzer, Hedwig E.
   Schulte, Johannes H.
   Ochsenreither, Sebastian
   Eggert, Angelika
   Kuenkele, Annette
TI Central memory phenotype drives success of checkpoint inhibition in
   combination with CAR T cells
SO MOLECULAR CARCINOGENESIS
LA English
DT Article
DE central memory T cells; chimeric antigen receptor T cell therapy;
   microenvironment; PD-1; PD-L1
ID LIGAND 1 EXPRESSION; ADOPTIVE IMMUNOTHERAPY; IMMUNE CELLS; PD-1; CD8(+);
   TUMOR; DEATH; ACTIVATION; TARGET; EFFICACY
AB The immunosuppressive microenvironment in solid tumors is thought to form a barrier to the entry and efficacy of cell-based therapies such as chimeric antigen receptor (CAR) T cells. Combining CAR T cell therapy with checkpoint inhibitors has been demonstrated to oppose immune escape mechanisms in solid tumors and augment antitumor efficacy. We evaluated PD-1/PD-L1 signaling capacity and the impact of an inhibitor of this checkpoint axis in an in vitro system for cancer cell challenge, the coculture of L1CAM-specific CAR T cells with neuroblastoma cell lines. Fluorescence-activated cell sorting-based analyses and luciferase reporter assays were used to assess PD-1/PD-L1 expression on CAR T and tumor cells as well as CAR T cell ability to kill neuroblastoma cells. Coculturing neuroblastoma cell lines with L1CAM-CAR T cells upregulated PD-L1 expression on neuroblastoma cells, confirming adaptive immune resistance. Exposure to neuroblastoma cells also upregulated the expression of the PD-1/PD-L1 axis in CAR T cells. The checkpoint inhibitor, nivolumab, enhanced L1CAM-CAR T cell-directed killing. However, nivolumab-enhanced L1CAM-CAR T cell killing did not strictly correlate with PD-L1 expression on neuroblastoma cells. In fact, checkpoint inhibitor success relied on strong PD-1/PD-L1 axis expression in the CAR T cells, which in turn depended on costimulatory domains within the CAR construct, and more importantly, on the subset of T cells selected for CAR T cell generation. Thus, T cell subset selection for CAR T cell generation and CAR T cell prescreening for PD-1/PD-L1 expression could help determine when combination therapy with checkpoint inhibitors could improve treatment efficacy.
C1 [Toews, Karin; Grunewald, Laura; Schwiebert, Silke; Klaus, Anika; Winkler, Annika; Ali, Solin; Zirngibl, Felix; Astrahantseff, Kathy; Henssen, Anton G.; Deubzer, Hedwig E.; Schulte, Johannes H.; Eggert, Angelika; Kuenkele, Annette] Charite Univ Med Berlin, Dept Pediat Oncol & Hematol, Augustenburger Pl 1, D-13353 Berlin, Germany.
   [Toews, Karin; Grunewald, Laura; Schwiebert, Silke; Klaus, Anika; Winkler, Annika; Ali, Solin; Zirngibl, Felix; Astrahantseff, Kathy; Henssen, Anton G.; Deubzer, Hedwig E.; Schulte, Johannes H.; Ochsenreither, Sebastian; Eggert, Angelika; Kuenkele, Annette] Free Univ Berlin, Berlin, Germany.
   [Toews, Karin; Grunewald, Laura; Schwiebert, Silke; Klaus, Anika; Winkler, Annika; Ali, Solin; Zirngibl, Felix; Astrahantseff, Kathy; Henssen, Anton G.; Deubzer, Hedwig E.; Schulte, Johannes H.; Ochsenreither, Sebastian; Eggert, Angelika; Kuenkele, Annette] Humboldt Univ, Berlin, Germany.
   [Toews, Karin; Grunewald, Laura; Schwiebert, Silke; Klaus, Anika; Winkler, Annika; Ali, Solin; Zirngibl, Felix; Astrahantseff, Kathy; Wagner, Dimitrios L.; Henssen, Anton G.; Deubzer, Hedwig E.; Schulte, Johannes H.; Ochsenreither, Sebastian; Eggert, Angelika; Kuenkele, Annette] Berlin Inst Hlth, Berlin, Germany.
   [Wagner, Dimitrios L.] Charite Univ Med Berlin, BIH Ctr Regenerat Therapies, Berlin, Germany.
   [Wagner, Dimitrios L.] Charite Univ Med Berlin, Berlin Ctr Adv Therapies BeCAT, Berlin, Germany.
   [Deubzer, Hedwig E.; Schulte, Johannes H.; Ochsenreither, Sebastian; Eggert, Angelika; Kuenkele, Annette] German Canc Consortium DKTK, Heidelberg, Germany.
   [Deubzer, Hedwig E.; Schulte, Johannes H.; Eggert, Angelika; Kuenkele, Annette] German Canc Res Ctr, Heidelberg, Germany.
   [Deubzer, Hedwig E.] Helmholtz Assoc, Max Delbruck Ctr Mol Med MDC, ECRC, Neuroblastoma Res Grp, Berlin, Germany.
   [Ochsenreither, Sebastian] Charite Univ Med Berlin, Campus Benjamin Franklin, Dept Hematol & Oncol, Berlin, Germany.
RP Kunkele, A (corresponding author), Charite Univ Med Berlin, Dept Pediat Oncol & Hematol, Augustenburger Pl 1, D-13353 Berlin, Germany.
EM Annette.kuenkele@charite.de
RI Deubzer, Hedwig E/P-3258-2018
OI Kunkele, Annette/0000-0002-8406-5412; Schulte, Johannes
   Hubertus/0000-0003-0671-1201; Wagner, Dimitrios
   Laurin/0000-0002-2189-3579; Deubzer, Hedwig/0000-0002-6115-4893; Eggert,
   Angelika/0000-0003-3476-8184
FU BIH-Charite MD scholarship - Charite - Universitatsmedizin Berlin;
   Berlin Institute of Health; Else Kroner-Fresenius foundation [2017_A51];
   Deutsche Forschungsgemeinschaft (DFG, German Research Foundation)German
   Research Foundation (DFG) [398299703]; Wilhelm Sander Stiftung
FX The authors want to thank Michael C. Jensen for providing the
   L1CAM-specific CAR construct. AKu and FZ are participants in the
   BIH-Charite Clinician-Scientist Program and KT was supported by a
   BIH-Charite MD scholarship both funded by the Charite -
   Universitatsmedizin Berlin and Berlin Institute of Health. A research
   grant (#2017_A51) from the Else Kroner-Fresenius foundation (to AKu)
   supported this work.study. AGH is supported by the Deutsche
   Forschungsgemeinschaft (DFG, German Research Foundation) - 398299703 and
   the Wilhelm Sander Stiftung. The funding agencies had no role in the
   study design, data collection, and analysis, decision to publish or
   manuscript preparation.
CR Aoki T, 2016, PEDIATR BLOOD CANCER, V63, P1461, DOI 10.1002/pbc.26018
   Ausubel Lara J, 2012, Bioprocess Int, V10, P32
   Ayers M, 2017, J CLIN INVEST, V127, P2930, DOI 10.1172/JCI91190
   Berger C, 2008, J CLIN INVEST, V118, P294, DOI 10.1172/JCI32103
   Chen YH, 2019, CLIN CANCER RES, V25, P2915, DOI 10.1158/1078-0432.CCR-18-1811
   Cherkassky L, 2016, J CLIN INVEST, V126, P3130, DOI 10.1172/JCI83092
   Dondero A, 2016, ONCOIMMUNOLOGY, V5, DOI 10.1080/2162402X.2015.1064578
   Du HW, 2019, CANCER CELL, V35, P221, DOI 10.1016/j.ccell.2019.01.002
   Enamorado M, 2017, NAT COMMUN, V8, DOI 10.1038/ncomms16073
   Gargett T, 2016, MOL THER, V24, P1135, DOI 10.1038/mt.2016.63
   Heczey A, 2017, MOL THER, V25, P2214, DOI 10.1016/j.ymthe.2017.05.012
   Herbst RS, 2014, NATURE, V515, P563, DOI 10.1038/nature14011
   Hombach A, 2010, GENE THER, V17, P1206, DOI 10.1038/gt.2010.91
   Hui EF, 2017, SCIENCE, V355, P1428, DOI 10.1126/science.aaf1292
   Kamphorst AO, 2017, SCIENCE, V355, P1423, DOI 10.1126/science.aaf0683
   Keir ME, 2008, ANNU REV IMMUNOL, V26, P677, DOI 10.1146/annurev.immunol.26.021607.090331
   Kunkele A, 2017, CLIN CANCER RES, V23, P466, DOI 10.1158/1078-0432.CCR-16-0354
   Kunkele A, 2015, CANCER IMMUNOL RES, V3, P368, DOI 10.1158/2326-6066.CIR-14-0200
   Lau J, 2017, NAT COMMUN, V8, DOI 10.1038/ncomms14572
   Lim WA, 2017, CELL, V168, P724, DOI 10.1016/j.cell.2017.01.016
   Liu XJ, 2016, CANCER RES, V76, P1578, DOI 10.1158/0008-5472.CAN-15-2524
   Louis CU, 2011, BLOOD, V118, P6050, DOI 10.1182/blood-2011-05-354449
   Majzner RG, 2017, CANCER-AM CANCER SOC, V123, P3807, DOI 10.1002/cncr.30724
   Matthay KK, 2016, NAT REV DIS PRIMERS, V2, DOI 10.1038/nrdp.2016.78
   Mizuno R, 2019, FRONT IMMUNOL, V10, DOI 10.3389/fimmu.2019.00630
   Moon EK, 2014, CLIN CANCER RES, V20, P4262, DOI 10.1158/1078-0432.CCR-13-2627
   Noguchi T, 2017, CANCER IMMUNOL RES, V5, P106, DOI 10.1158/2326-6066.CIR-16-0391
   Parry RV, 2005, MOL CELL BIOL, V25, P9543, DOI 10.1128/MCB.25.21.9543-9553.2005
   Pinto NR, 2015, J CLIN ONCOL, V33, P3008, DOI 10.1200/JCO.2014.59.4648
   Prosser ME, 2012, MOL IMMUNOL, V51, P263, DOI 10.1016/j.molimm.2012.03.023
   Ran FA, 2013, NAT PROTOC, V8, P2281, DOI 10.1038/nprot.2013.143
   Ren JT, 2017, CLIN CANCER RES, V23, P2255, DOI 10.1158/1078-0432.CCR-16-1300
   Richards RM, 2018, FRONT IMMUNOL, V9, DOI 10.3389/fimmu.2018.02380
   Sadelain M, 2017, NATURE, V545, P423, DOI 10.1038/nature22395
   Serganova I, 2017, MOL THER-ONCOLYTICS, V4, P41, DOI 10.1016/j.omto.2016.11.005
   Sheppard KA, 2004, FEBS LETT, V574, P37, DOI 10.1016/j.febslet.2004.07.083
   Shum T, 2017, CANCER DISCOV, V7, P1238, DOI 10.1158/2159-8290.CD-17-0538
   Singh Nathan, 2014, Cancer Immunol Res, V2, P1059, DOI 10.1158/2326-6066.CIR-14-0051
   Sommermeyer D, 2016, LEUKEMIA, V30, P492, DOI 10.1038/leu.2015.247
   Taube JM, 2012, SCI TRANSL MED, V4, DOI 10.1126/scitranslmed.3003689
   Trujillo JA, 2018, CANCER IMMUNOL RES, V6, P990, DOI 10.1158/2326-6066.CIR-18-0277
   Wang XL, 2012, J IMMUNOTHER, V35, P689, DOI 10.1097/CJI.0b013e318270dec7
   Wang XL, 2011, BLOOD, V118, P1255, DOI 10.1182/blood-2011-02-337360
   Wang XL, 2011, BLOOD, V117, P1888, DOI 10.1182/blood-2010-10-310599
   Whittle SB, 2017, EXPERT REV ANTICANC, V17, P369, DOI 10.1080/14737140.2017.1285230
   Yokosuka T, 2012, J EXP MED, V209, P1201, DOI 10.1084/jem.20112741
   Zolov SN, 2018, CYTOTHERAPY, V20, P1259, DOI 10.1016/j.jcyt.2018.07.005
NR 47
TC 5
Z9 5
U1 1
U2 3
PU WILEY
PI HOBOKEN
PA 111 RIVER ST, HOBOKEN 07030-5774, NJ USA
SN 0899-1987
EI 1098-2744
J9 MOL CARCINOGEN
JI Mol. Carcinog.
PD JUL
PY 2020
VL 59
IS 7
BP 724
EP 735
DI 10.1002/mc.23202
EA APR 2020
PG 12
WC Biochemistry & Molecular Biology; Oncology
SC Biochemistry & Molecular Biology; Oncology
GA LV3AX
UT WOS:000528247300001
PM 32333465
OA Green Accepted, hybrid
DA 2021-10-29
ER

PT J
AU Rohrs, JA
   Siegler, EL
   Wang, P
   Finley, SD
AF Rohrs, Jennifer A.
   Siegler, Elizabeth L.
   Wang, Pin
   Finley, Stacey D.
TI ERK Activation in CAR T Cells Is Amplified by CD28-Mediated Increase in
   CD3 zeta Phosphorylation
SO ISCIENCE
LA English
DT Article
ID ANTIGEN RECEPTOR; CD28; ASSOCIATION; MODEL; KINETICS; SLP-76
AB Chimeric antigen receptors (CARs) are engineered receptors that mediate T cell activation. CARs are comprised of activating and co-stimulatory intracellular signaling domains derived from endogenous T cells that initiate signaling required for T cell activation, including ERK activation through the MAPK pathway. Understanding the mechanisms by which co-stimulatory domains influence signaling can help guide the design of next-generation CARs. Therefore, we constructed an experimentally validated computational model of anti-CD19 CARs in T cells bearing the CD3 zeta domain alone or in combination with CD28. We performed a systematic analysis to explore the different mechanisms of CD28 costimulation on the ERK response time. Comparing these model simulations with experimental data indicates that CD28 primarily influences ERK activation by enhancing the phosphorylation kinetics of CD3 zeta. Overall, we present a mechanistic mathematical modeling framework that can be used to gain insights into the mechanism of CAR T cell activation and produce new testable hypotheses.
C1 [Rohrs, Jennifer A.] Vir Biotechnol Inc, San Francisco, CA 94158 USA.
   [Siegler, Elizabeth L.] Mayo Clin, Dept Hematol, Rochester, MN 55902 USA.
   [Wang, Pin; Finley, Stacey D.] Univ Southern Calif, Mork Family Dept Chem Engn & Mat Sci, Los Angeles, CA 90089 USA.
   [Wang, Pin] Univ Southern Calif, Dept Pharmacol & Pharmaceut Sci, Los Angeles, CA 90089 USA.
   [Wang, Pin; Finley, Stacey D.] Univ Southern Calif, Dept Biomed Engn, Los Angeles, CA 90089 USA.
   [Finley, Stacey D.] Univ Southern Calif, Dept Biol Sci, Los Angeles, CA 90089 USA.
RP Finley, SD (corresponding author), Univ Southern Calif, Mork Family Dept Chem Engn & Mat Sci, Los Angeles, CA 90089 USA.; Finley, SD (corresponding author), Univ Southern Calif, Dept Biomed Engn, Los Angeles, CA 90089 USA.; Finley, SD (corresponding author), Univ Southern Calif, Dept Biol Sci, Los Angeles, CA 90089 USA.
EM sfinley@usc.edu
OI Finley, Stacey/0000-0001-6901-3692
FU National Cancer Institute of the National Institutes of HealthUnited
   States Department of Health & Human ServicesNational Institutes of
   Health (NIH) - USANIH National Cancer Institute (NCI) [F31CA200242,
   R01EB017206, R01CA170820, P01CA132681]
FX This work was supported by the National Cancer Institute of the National
   Institutes of Health under Award Numbers F31CA200242 (to J.A.R.),
   R01EB017206, R01CA170820, and P01CA132681 (to P.W.)
CR Acuto O, 2003, NAT REV IMMUNOL, V3, P939, DOI 10.1038/nri1248
   Adams CL, 2004, J IMMUNOL, V173, P1579, DOI 10.4049/jimmunol.173.3.1579
   Altan-Bonnet G, 2005, PLOS BIOL, V3, P1925, DOI 10.1371/journal.pbio.0030356
   Arulraj T, 2018, PLOS ONE, V13, DOI 10.1371/journal.pone.0206232
   Bartelt RR, 2009, PLOS ONE, V4, DOI 10.1371/journal.pone.0005430
   Barua D, 2007, BIOPHYS J, V92, P2290, DOI 10.1529/biophysj.106.093484
   Beyersdorf N, 2015, IMMUNOTARGETS THER, V4, P111, DOI 10.2147/ITT.S61647
   Birtwistle MR, 2012, BMC SYST BIOL, V6, DOI 10.1186/1752-0509-6-109
   Bogin Y, 2007, P NATL ACAD SCI USA, V104, P6638, DOI 10.1073/pnas.0609771104
   Braiman A, 2006, EMBO J, V25, P774, DOI 10.1038/sj.emboj.7600978
   Bretscher PA, 1999, P NATL ACAD SCI USA, V96, P185, DOI 10.1073/pnas.96.1.185
   Brownlie RJ, 2013, NAT REV IMMUNOL, V13, P257, DOI 10.1038/nri3403
   BU JY, 1995, P NATL ACAD SCI USA, V92, P5106, DOI 10.1073/pnas.92.11.5106
   Carey KD, 2000, MOL CELL BIOL, V20, P8409, DOI 10.1128/MCB.20.22.8409-8419.2000
   Cartellieri M, 2010, J BIOMED BIOTECHNOL, DOI 10.1155/2010/956304
   Chen ZG, 2008, J IMMUNOL, V180, P6085, DOI 10.4049/jimmunol.180.9.6085
   Coombs D, 2005, J COMPUT APPL MATH, V184, P121, DOI 10.1016/j.cam.2004.07.035
   Costello PS, 1999, P NATL ACAD SCI USA, V96, P3035, DOI 10.1073/pnas.96.6.3035
   Dai BB, 2012, MOL THER, V20, P1800, DOI 10.1038/mt.2012.98
   Das J, 2009, CELL, V136, P337, DOI 10.1016/j.cell.2008.11.051
   Davis SJ, 2006, NAT IMMUNOL, V7, P803, DOI 10.1038/ni1369
   Dent Paul, 2014, Cancer Biol Ther, V15, P245, DOI 10.4161/cbt.27541
   Feucht J, 2019, NAT MED, V25, P82, DOI 10.1038/s41591-018-0290-5
   Hares D.T., 2018, J IMMUNOL, DOI [10.4049/immunol1700236, DOI 10.4049/JIMMNOL.1700236]
   Helou Y.a., 2015, J PROTEOME RES, DOI [10.1021/acs.jproteome.5b00340, DOI 10.1021/ACS.JPROTEOME.5600340]
   Higo K, 2014, IMMUNOL INVEST, V43, P278, DOI 10.3109/08820139.2013.875039
   Holdorf AD, 2002, NAT IMMUNOL, V3, P259, DOI 10.1038/ni761
   Houtman JCD, 2004, BIOCHEMISTRY-US, V43, P4170, DOI 10.1021/bi0357311
   Hui EF, 2017, SCIENCE, V355, P1428, DOI 10.1126/science.aaf1292
   Hui EF, 2014, NAT STRUCT MOL BIOL, V21, P133, DOI 10.1038/nsmb.2762
   Hul E, 2017, SCIENCE, V4
   Huppa JB, 2003, NAT REV IMMUNOL, V3, P973, DOI 10.1038/nri1245
   Iadevaia S, 2010, CANCER RES, V70, P6704, DOI 10.1158/0008-5472.CAN-10-0460
   Katz ZB, 2017, NAT IMMUNOL, V18, P86, DOI 10.1038/ni.3631
   Leupin O, 2000, CURR BIOL, V10, P277, DOI 10.1016/S0960-9822(00)00362-6
   Lipniacki T, 2008, J THEOR BIOL, V254, P110, DOI 10.1016/j.jtbi.2008.05.001
   Lorenz U, 2009, IMMUNOL REV, V228, P342, DOI 10.1111/j.1600-065X.2008.00760.x
   Marino S, 2008, J THEOR BIOL, V254, P178, DOI 10.1016/j.jtbi.2008.04.011
   MCKEITHAN TW, 1995, P NATL ACAD SCI USA, V92, P5042, DOI 10.1073/pnas.92.11.5042
   Milone MC, 2009, MOL THER, V17, P1453, DOI 10.1038/mt.2009.83
   Morello A, 2016, CANCER DISCOV, V6, P133, DOI 10.1158/2159-8290.CD-15-0583
   Morgan RA, 2010, MOL THER, V18, P843, DOI 10.1038/mt.2010.24
   Mukherjee M, 2017, MOL THER, V25, P1757, DOI 10.1016/j.ymthe.2017.06.003
   Mullard A, 2017, NAT REV DRUG DISCOV, V16, P818, DOI 10.1038/nrd.2017.248
   Muscolini M, 2015, J IMMUNOL, V194, P1323, DOI 10.4049/jimmunol.1401643
   Nag A, 2009, BIOPHYS J, V96, P2604, DOI 10.1016/j.bpj.2009.01.019
   NORTHRUP SH, 1992, P NATL ACAD SCI USA, V89, P3338, DOI 10.1073/pnas.89.8.3338
   Philipsen L, 2017, SCI SIGNAL, V10, DOI 10.1126/scisignal.aaf4736
   Rohrs J. A., 2018, BIORXIV
   Rohrs JA, 2019, JCO CLIN CANCER INFO, V3, DOI 10.1200/CCI.18.00057
   Rohrs JA, 2018, BIOPHYS J, V115, P1116, DOI 10.1016/j.bpj.2018.08.018
   Rohrs JA, 2016, NPJ SYST BIOL APPL, V2, DOI 10.1038/npjsba.2016.30
   Rohrs JA, 2016, CELL MOL BIOENG, V9, P351, DOI 10.1007/s12195-016-0438-7
   Rudd CE, 2009, IMMUNOL REV, V229, P12, DOI 10.1111/j.1600-065X.2009.00770.x
   Sadelain M, 2013, CANCER DISCOV, V3, P388, DOI 10.1158/2159-8290.CD-12-0548
   Schlosshauer M, 2004, PROTEIN SCI, V13, P1660, DOI 10.1110/ps.03517304
   SCHNEIDER H, 1995, EUR J IMMUNOL, V25, P1044, DOI 10.1002/eji.1830250428
   Schoenborn JR, 2011, SCI SIGNAL, V4, DOI 10.1126/scisignal.2001893
   Sela M, 2011, EMBO J, V30, P3160, DOI 10.1038/emboj.2011.213
   Siriwon N, 2018, CANCER IMMUNOL RES, V6, P812, DOI 10.1158/2326-6066.CIR-17-0502
   Sjolin-goodfellow H., 2015, SCI SIGNAL, V8, P1
   Tian RJ, 2015, P NATL ACAD SCI USA, V112, pE1594, DOI 10.1073/pnas.1503286112
   Watanabe K, 2018, FRONT IMMUNOL, V9, DOI 10.3389/fimmu.2018.02486
   Wonerow P, 2001, ONCOGENE, V20, P6273, DOI 10.1038/sj.onc.1204770
NR 64
TC 6
Z9 6
U1 0
U2 1
PU CELL PRESS
PI CAMBRIDGE
PA 50 HAMPSHIRE ST, FLOOR 5, CAMBRIDGE, MA 02139 USA
EI 2589-0042
J9 ISCIENCE
JI iScience
PD APR 24
PY 2020
VL 23
IS 4
AR 101023
DI 10.1016/j.isci.2020.101023
PG 39
WC Multidisciplinary Sciences
SC Science & Technology - Other Topics
GA LG8QW
UT WOS:000528359400053
PM 32325413
OA Green Published, Green Submitted, gold
DA 2021-10-29
ER

PT J
AU Nilsson, J
   Hansson, GK
AF Nilsson, Jan
   Hansson, Goran K.
TI Vaccination Strategies and Immune Modulation of Atherosclerosis
SO CIRCULATION RESEARCH
LA English
DT Article
DE antibodies; atherosclerosis; cardiovascular disease; inflammation;
   vaccine
ID SYSTEMIC-LUPUS-ERYTHEMATOSUS; REGULATORY T-CELLS; ACUTE
   MYOCARDIAL-INFARCTION; CORONARY-ARTERY ATHEROSCLEROSIS;
   MALONDIALDEHYDE-MODIFIED LDL; B-100 PEPTIDE SEQUENCES;
   RHEUMATOID-ARTHRITIS; OXIDIZED LDL; CARDIOVASCULAR EVENTS; INCREASED
   RISK
AB Adaptive as well as innate immune responses contribute to the development of atherosclerosis. Studies performed in experimental animals have revealed that some of these immune responses are protective while others contribute to the progression of disease. These observations suggest that it may be possible to develop novel therapies for cardiovascular disease by selectively modulating such atheroprotective and proatherogenic immunity. Recent advances in cancer treatment using immune check inhibitors and CAR (chimeric antigen receptor) T-cell therapy serve as excellent examples of the possibilities of targeting the immune system to combat disease. LDL (low-density lipoprotein) that has accumulated in the artery wall is a key autoantigen in atherosclerosis, and activation of antigen-specific T helper 1-type T cells is thought to fuel plaque inflammation. Studies aiming to prove this concept by immunizing experimental animals with oxidized LDL particles unexpectedly resulted in activation of atheroprotective immunity involving regulatory T cells. This prompted several research groups to try to develop vaccines against atherosclerosis. In this review, we will discuss the experimental and clinical data supporting the possibility of developing immune-based therapies for lowering cardiovascular risk. We will also summarize ongoing clinical studies and discuss the challenges associated with developing an effective and safe atherosclerosis vaccine.
C1 [Nilsson, Jan] Lund Univ, Dept Clin Sci Malmo, Malmo, Sweden.
   [Hansson, Goran K.] Karolinska Inst, Karolinska Univ Hosp, Dept Med, Stockholm, Sweden.
RP Nilsson, J (corresponding author), Dept Clin Sci, Jan Waldenstroms Gata 35, S-21428 Malmo, Sweden.
EM jan.nilsson@med.lu.se
OI Hansson, Goran/0000-0003-4148-5190
FU Swedish Research CouncilSwedish Research CouncilEuropean Commission
   [6816, 1397]; Swedish Heart-Lung FoundationSwedish Heart-Lung
   Foundation; Foundation for Strategic Research; Vinnova
   FoundationVinnova; Skane Regional Council; Stockholm Regional Council;
   European Commission (FP7 projects Athero-Flux and Vaccination in
   Atherosclerosis)European Commission
FX The authors' research has been supported by grants from the Swedish
   Research Council (projects 6816 and 1397), the Swedish Heart-Lung
   Foundation, the Foundation for Strategic Research, Vinnova Foundation,
   Stockholm and Skane Regional Councils, and the European Commission (FP7
   projects Athero-Flux and Vaccination in Atherosclerosis).
CR Ahlehoff O, 2011, J INTERN MED, V270, P147, DOI 10.1111/j.1365-2796.2010.02310.x
   Ait-Oufella H, 2006, NAT MED, V12, P178, DOI 10.1038/nm1343
   Ameli S, 1996, ARTERIOSCL THROM VAS, V16, P1074, DOI 10.1161/01.ATV.16.8.1074
   Arts EEA, 2016, ANN RHEUM DIS, V75, P674, DOI 10.1136/annrheumdis-2014-206879
   Asanuma Y, 2003, NEW ENGL J MED, V349, P2407, DOI 10.1056/NEJMoa035611
   Avina-Zubieta JA, 2008, ARTHRIT RHEUM-ARTHR, V59, P1690, DOI 10.1002/art.24092
   Avina-Zubieta JA, 2012, ANN RHEUM DIS, V71, P1524, DOI 10.1136/annrheumdis-2011-200726
   Barnes M, 2015, HEART, V101, P1738, DOI 10.1136/heartjnl-2015-307691
   BERGLUND G, 1993, J INTERN MED, V233, P45, DOI 10.1111/j.1365-2796.1993.tb00647.x
   Billiau A, 2001, J LEUKOCYTE BIOL, V70, P849
   Binder CJ, 2003, NAT MED, V9, P736, DOI 10.1038/nm876
   Bjorkbacka H, 2010, J INTERN MED, V268, P50, DOI 10.1111/j.1365-2796.2009.02209.x
   Bjorkbacka H, 2016, ARTERIOSCL THROM VAS, V36, P765, DOI 10.1161/ATVBAHA.115.306938
   Boekholdt SM, 2014, J AM COLL CARDIOL, V64, P485, DOI 10.1016/j.jacc.2014.02.615
   Bourinbaiar AS, 2010, VACCINE, V28, P2763, DOI 10.1016/j.vaccine.2010.01.032
   Caligiuri G, 2002, J CLIN INVEST, V109, P745, DOI 10.1172/JCI200207272
   Caligiuri G, 2007, J AM COLL CARDIOL, V50, P540, DOI 10.1016/j.jacc.2006.11.054
   Chung CP, 2005, ARTHRITIS RHEUM-US, V52, P3045, DOI 10.1002/art.21288
   Chyu KY, 2005, BIOCHEM BIOPH RES CO, V338, P1982, DOI 10.1016/j.bbrc.2005.10.141
   Chyu KY, 2004, ATHEROSCLEROSIS, V176, P27, DOI 10.1016/j.atherosclerosis.2004.04.016
   Ciszewski A, 2008, EUR HEART J, V29, P1350, DOI 10.1093/eurheartj/ehm581
   Colvin-Adams M, 2011, CLIN TRANSPLANT, V25, P175, DOI 10.1111/j.1399-0012.2010.01307.x
   Czerkinsky C, 2012, CURR TOP MICROBIOL, V354, P1, DOI 10.1007/82_2010_112
   Davidson MH, 2003, ATHEROSCLEROSIS, V169, P113, DOI 10.1016/S0021-9150(03)00137-0
   Dieude M, 2004, ARTHRITIS RHEUM-US, V50, P3221, DOI 10.1002/art.20564
   Engelbertsen D, 2013, ARTERIOSCL THROM VAS, V33, P637, DOI 10.1161/ATVBAHA.112.300871
   England BR, 2018, BMJ-BRIT MED J, V361, DOI 10.1136/bmj.k1036
   Esdaile JM, 2001, ARTHRITIS RHEUM, V44, P2331, DOI 10.1002/1529-0131(200110)44:10<2331::AID-ART395>3.0.CO;2-I
   Faria-Neto JR, 2006, ATHEROSCLEROSIS, V189, P83, DOI 10.1016/j.atherosclerosis.2005.11.033
   Fernandez DM, 2019, NAT MED, V25, P1576, DOI 10.1038/s41591-019-0590-4
   Fredrikson GN, 2009, DIABETOLOGIA, V52, P1426, DOI 10.1007/s00125-009-1377-9
   Fredrikson GN, 2005, AUTOIMMUNITY, V38, P171, DOI 10.1080/08916930500050525
   Fredrikson GN, 2003, ARTERIOSCL THROM VAS, V23, P879, DOI 10.1161/01.ATV.0000067937.93716.DB
   Fredrikson GN, 2003, ARTERIOSCL THROM VAS, V23, P872, DOI 10.1161/01.ATV.0000067935.02679.B0
   Freigang S, 1998, ARTERIOSCL THROM VAS, V18, P1972, DOI 10.1161/01.ATV.18.12.1972
   Frobert O, 2017, AM HEART J, V189, P94, DOI 10.1016/j.ahj.2017.04.003
   Gistera A, 2018, CIRCULATION, V138, P2513, DOI 10.1161/CIRCULATIONAHA.118.034076
   Gistera A, 2017, NAT REV NEPHROL, V13, DOI 10.1038/nrneph.2017.51
   Goncalves I, 2009, ATHEROSCLEROSIS, V205, P96, DOI 10.1016/j.atherosclerosis.2008.11.020
   Gonen A, 2014, J LIPID RES, V55, P2137, DOI 10.1194/jlr.M053256
   HANSSON GK, 1989, AM J PATHOL, V135, P169
   Hansson GK, 2002, CIRCULATION, V106, P1599, DOI 10.1161/01.CIR.0000035275.64667.A3
   Hansson GK, 2011, NAT IMMUNOL, V12, P204, DOI 10.1038/ni.2001
   Herbin O, 2012, ARTERIOSCL THROM VAS, V32, P605, DOI 10.1161/ATVBAHA.111.242800
   Hermansson A, 2011, CIRCULATION, V123, P1083, DOI 10.1161/CIRCULATIONAHA.110.973222
   Hermansson A, 2010, J EXP MED, V207, P1081, DOI 10.1084/jem.20092243
   Hulthe J, 2004, CLIN CHIM ACTA, V348, P1, DOI 10.1016/j.cccn.2004.05.021
   Iseme RA, 2017, CARDIOVASC RES, V113, P1102, DOI 10.1093/cvr/cvx112
   JANEWAY CA, 1989, COLD SH Q B, V54, P1
   JONASSON L, 1986, ARTERIOSCLEROSIS, V6, P131, DOI 10.1161/01.ATV.6.2.131
   Kahlenberg JM, 2013, ANNU REV MED, V64, P249, DOI 10.1146/annurev-med-060911-090007
   Kallinteris NL, 2006, EXPERT OPIN BIOL TH, V6, P1311, DOI 10.1517/14712598.6.12.1311
   Karpouzas GA, 2014, ANN RHEUM DIS, V73, P1797, DOI 10.1136/annrheumdis-2013-203617
   Ketelhuth DFJ, 2016, CIRC RES, V118, P668, DOI 10.1161/CIRCRESAHA.115.306427
   Khallou-Laschet J, 2006, ATHEROSCLEROSIS, V184, P330, DOI 10.1016/j.atherosclerosis.2005.04.021
   Kimura T, 2018, CIRCULATION, V138, P1130, DOI 10.1161/CIRCULATIONAHA.117.031420
   Klingenberg R, 2013, J CLIN INVEST, V123, P1323, DOI 10.1172/JCI63891
   Klingenberg R, 2010, ARTERIOSCL THROM VAS, V30, P946, DOI 10.1161/ATVBAHA.109.202671
   Laurat E, 2001, CIRCULATION, V104, P197, DOI 10.1161/01.CIR.104.2.197
   Lehrer-Graiwer J, 2015, JACC-CARDIOVASC IMAG, V8, P493, DOI 10.1016/j.jcmg.2014.06.021
   Li SJ, 2013, MOL METAB, V2, P256, DOI 10.1016/j.molmet.2013.06.001
   Libby P, 2019, J AM COLL CARDIOL, V74, P1594, DOI 10.1016/j.jacc.2019.07.061
   Libby P, 2018, J AM COLL CARDIOL, V72, P2071, DOI 10.1016/j.jacc.2018.08.1043
   Libby P, 2015, CIRC RES, V117, P921, DOI 10.1161/CIRCRESAHA.115.307523
   Lichtman AH, 2013, J CLIN INVEST, V123, P27, DOI 10.1172/JCI63108
   Lin CY, 2014, INT J CARDIOL, V176, P847, DOI 10.1016/j.ijcard.2014.08.006
   Liuzzo G, 2007, J AM COLL CARDIOL, V50, P1450, DOI 10.1016/j.jacc.2007.06.040
   Ljung L, 2016, ANN RHEUM DIS, V75, P2087, DOI 10.1136/annrheumdis-2015-208995
   Lu XJ, 2010, ATHEROSCLEROSIS, V212, P472, DOI 10.1016/j.atherosclerosis.2010.06.007
   Mach F, 1998, NATURE, V394, P200, DOI 10.1038/28204
   Mallat Z, 1999, CIRC RES, V85, pE17, DOI 10.1161/01.RES.85.8.e17
   Mantel A, 2015, ARTHRITIS RHEUMATOL, V67, P2845, DOI 10.1002/art.39267
   Manzi S, 1997, AM J EPIDEMIOL, V145, P408
   Maron R, 2002, CIRCULATION, V106, P1708, DOI 10.1161/01.CIR.0000029750.99462.30
   Miller IM, 2013, J AM ACAD DERMATOL, V69, P1014, DOI 10.1016/j.jaad.2013.06.053
   Newland SA, 2017, NAT COMMUN, V8, DOI 10.1038/ncomms15781
   Nicoletti A, 1998, J CLIN INVEST, V102, P910, DOI 10.1172/JCI119892
   Nilsson J, 2008, J INTERN MED, V263, P464, DOI 10.1111/j.1365-2796.2008.01945.x
   Nilsson J, 2005, ARTERIOSCL THROM VAS, V25, P18, DOI 10.1161/01.ATV.0000149142.42590.a2
   Nilsson J, 1997, J AM COLL CARDIOL, V30, P1886, DOI 10.1016/S0735-1097(97)00366-5
   PALINSKI W, 1995, P NATL ACAD SCI USA, V92, P821, DOI 10.1073/pnas.92.3.821
   PALINSKI W, 1989, P NATL ACAD SCI USA, V86, P1372, DOI 10.1073/pnas.86.4.1372
   Pober JS, 2014, ARTERIOSCL THROM VAS, V34, P1609, DOI 10.1161/ATVBAHA.114.302818
   Que XC, 2018, NATURE, V558, P301, DOI 10.1038/s41586-018-0198-8
   Ren S, 2016, AM HEART J, V177, P58, DOI 10.1016/j.ahj.2016.04.003
   Ren S, 2015, OPEN HEART, V2, DOI 10.1136/openhrt-2015-000247
   Ridker PM, 2017, NEW ENGL J MED, V377, P1119, DOI 10.1056/NEJMoa1707914
   Ridker PM, 2017, CIRC RES, V120, P617, DOI 10.1161/CIRCRESAHA.116.310527
   Robertson AKL, 2003, J CLIN INVEST, V112, P1342, DOI 10.1172/JCI200318607
   Sabatine MS, 2017, NEW ENGL J MED, V376, P1713, DOI 10.1056/NEJMoa1615664
   Sage AP, 2019, NAT REV CARDIOL, V16, P180, DOI 10.1038/s41569-018-0106-9
   Sajja AP, 2018, FRONT IMMUNOL, V9, DOI 10.3389/fimmu.2018.01234
   Schiopu A, 2004, CIRCULATION, V110, P2047, DOI 10.1161/01.CIR.0000143162.56057.B5
   Schiopu A, 2007, J AM COLL CARDIOL, V50, P2313, DOI 10.1016/j.jacc.2007.07.081
   Shah RR, 2017, METHODS MOL BIOL, V1494, P1, DOI 10.1007/978-1-4939-6445-1_1
   Sjogren P, 2008, EUR HEART J, V29, P2218, DOI 10.1093/eurheartj/ehn336
   STEMME S, 1995, P NATL ACAD SCI USA, V92, P3893, DOI 10.1073/pnas.92.9.3893
   Suurmond J, 2015, J CLIN INVEST, V125, P2194, DOI 10.1172/JCI78084
   Tardif JC, 2019, NEW ENGL J MED, V381, P2497, DOI 10.1056/NEJMoa1912388
   Teo FH, 2013, CELL IMMUNOL, V281, P11, DOI 10.1016/j.cellimm.2013.01.007
   Tinahones FJ, 2005, J LIPID RES, V46, P452, DOI 10.1194/jlr.M400290-JLR200
   Tissot AC, 2008, LANCET, V371, P821, DOI 10.1016/S0140-6736(08)60381-5
   Tomas L, 2020, ARTERIOSCL THROM VAS, V40, P426, DOI 10.1161/ATVBAHA.119.313032
   Tsiantoulas D, 2014, CIRC RES, V114, P1743, DOI 10.1161/CIRCRESAHA.113.301145
   van Puijvelde GHM, 2006, CIRCULATION, V114, P1968, DOI 10.1161/CIRCULATIONAHA.106.615609
   van Puijvelde HM, 2007, ARTERIOSCL THROM VAS, V27, P2677, DOI 10.1161/ATVBAHA.107.151274
   Warren-Gash C, 2012, J INFECT DIS, V206, P1652, DOI 10.1093/infdis/jis597
   Wigren M, 2015, J INTERN MED, V278, P494, DOI 10.1111/joim.12357
   Wigren M, 2011, J INTERN MED, V269, P546, DOI 10.1111/j.1365-2796.2010.02311.x
   Wigren M, 2019, CIRCULATION, V139, P2554, DOI 10.1161/CIRCULATIONAHA.118.039288
   Wigren M, 2012, ARTERIOSCL THROM VAS, V32, P2000, DOI 10.1161/ATVBAHA.112.251579
   Wigren M, 2009, CIRC RES, V104, pE62, DOI 10.1161/CIRCRESAHA.109.196667
   Yiu KH, 2009, J RHEUMATOL, V36, P2212, DOI 10.3899/jrheum.090312
   YLAHERTTUALA S, 1994, ARTERIOSCLER THROMB, V14, P32, DOI 10.1161/01.ATV.14.1.32
   Yuan Z, 2003, AM J PHYSIOL-HEART C, V285, pH899, DOI 10.1152/ajpheart.00926.2002
   Zhao M, 2010, J IMMUNOL, V184, P2253, DOI 10.4049/jimmunol.0902654
   Zhao TX, 2018, BMJ OPEN, V8, DOI 10.1136/bmjopen-2018-022452
   Zhou XH, 2001, ARTERIOSCL THROM VAS, V21, P108, DOI 10.1161/01.ATV.21.1.108
NR 118
TC 10
Z9 10
U1 1
U2 5
PU LIPPINCOTT WILLIAMS & WILKINS
PI PHILADELPHIA
PA TWO COMMERCE SQ, 2001 MARKET ST, PHILADELPHIA, PA 19103 USA
SN 0009-7330
EI 1524-4571
J9 CIRC RES
JI Circ.Res.
PD APR 24
PY 2020
VL 126
IS 9
BP 1281
EP 1296
DI 10.1161/CIRCRESAHA.120.315942
PG 16
WC Cardiac & Cardiovascular Systems; Hematology; Peripheral Vascular
   Disease
SC Cardiovascular System & Cardiology; Hematology
GA LJ2PQ
UT WOS:000530012200012
PM 32324498
OA Bronze
DA 2021-10-29
ER

PT J
AU Lundh, S
   Jung, IY
   Dimitri, A
   Vora, A
   Melenhorst, JJ
   Jadlowsky, JK
   Fraietta, JA
AF Lundh, Stefan
   Jung, In-Young
   Dimitri, Alexander
   Vora, Anish
   Melenhorst, J. Joseph
   Jadlowsky, Julie K.
   Fraietta, Joseph A.
TI Clinical practice: chimeric antigen receptor (CAR) T cells: a major
   breakthrough in the battle against cancer
SO CLINICAL AND EXPERIMENTAL MEDICINE
LA English
DT Review
DE Chimeric antigen receptor; CAR T cell; Cancer; Immunotherapy
ID B-CELL; ADOPTIVE IMMUNOTHERAPY; ANTITUMOR-ACTIVITY; PROSTAGLANDIN E-2;
   THERAPY; CD19; EFFICACY; TOXICITY; GROWTH; TISAGENLECLEUCEL
AB Chimeric antigen receptor (CAR) T cell therapy has come of age, offering a potentially curative option for patients who are refractory to standard anti-cancer treatments. The success of CAR T cell therapy in the setting of acute lymphoblastic leukemia and specific types of B cell lymphoma led to rapid regulatory approvals of CD19-directed CAR T cells, first in the United States and subsequently across the globe. Despite these major milestones in the field of immuno-oncology, growing experience with CAR T cells has also highlighted the major limitations of this strategy, namely challenges associated with manufacturing a bespoke patient-specific product, intrinsic immune cell defects leading to poor CAR T cell function as well as persistence, and/or tumor cell resistance resulting from loss or modulation of the targeted antigen. In addition, both on- and off-tumor immunotoxicities and the financial burden inherent in conventional cellular biomanufacturing often hamper the success of CAR T cell-based treatment approaches. Herein, we provide an overview of the opportunities and challenges related to the first form of gene transfer therapy to gain commercial approval in the United States. Ongoing advances in the areas of genetic engineering, precision genome editing, toxicity mitigation methods and cell manufacturing will improve the efficacy and safety of CAR T cells for hematologic malignancies and expand the use of this novel class of therapeutics to reach solid tumors.
C1 [Lundh, Stefan; Jung, In-Young; Dimitri, Alexander; Vora, Anish; Melenhorst, J. Joseph; Jadlowsky, Julie K.; Fraietta, Joseph A.] Univ Penn, Ctr Cellular Immunotherapies, South Pavilion Expansion,Room 9-104, Philadelphia, PA 19104 USA.
   [Jung, In-Young; Dimitri, Alexander; Fraietta, Joseph A.] Univ Penn, Dept Microbiol, Perelman Sch Med, Philadelphia, PA 19104 USA.
   [Jung, In-Young; Dimitri, Alexander; Melenhorst, J. Joseph; Fraietta, Joseph A.] Univ Penn, Dept Pathol & Lab Med, Perelman Sch Med, Philadelphia, PA 19104 USA.
   [Melenhorst, J. Joseph; Fraietta, Joseph A.] Univ Penn, Abramson Canc Ctr, Philadelphia, PA 19104 USA.
   [Melenhorst, J. Joseph; Fraietta, Joseph A.] Univ Penn, Parker Inst Canc Immunotherapy, Philadelphia, PA 19104 USA.
RP Fraietta, JA (corresponding author), Univ Penn, Ctr Cellular Immunotherapies, South Pavilion Expansion,Room 9-104, Philadelphia, PA 19104 USA.; Fraietta, JA (corresponding author), Univ Penn, Dept Microbiol, Perelman Sch Med, Philadelphia, PA 19104 USA.; Fraietta, JA (corresponding author), Univ Penn, Dept Pathol & Lab Med, Perelman Sch Med, Philadelphia, PA 19104 USA.; Fraietta, JA (corresponding author), Univ Penn, Abramson Canc Ctr, Philadelphia, PA 19104 USA.; Fraietta, JA (corresponding author), Univ Penn, Parker Inst Canc Immunotherapy, Philadelphia, PA 19104 USA.
EM jfrai@upenn.edu
RI Melenhorst, Jan/AAW-2546-2020
OI Melenhorst, Jan/0000-0001-7677-537X; Dimitri,
   Alexander/0000-0002-7337-3196
FU Bob Levis Funding Group; National Cancer InstituteUnited States
   Department of Health & Human ServicesNational Institutes of Health (NIH)
   - USANIH National Cancer Institute (NCI) [P01 CA214278, R01 CA241762,
   U54 CA244711]; National Institute on AgingUnited States Department of
   Health & Human ServicesNational Institutes of Health (NIH) - USANIH
   National Institute on Aging (NIA) [U01 AG066100]; Gabrielle's Angel
   Foundation; Alliance for Cancer Gene Therapy
FX This work was supported by the Bob Levis Funding Group (JAF). Additional
   funding comes from P01 CA214278 (JJM and JAF), R01 CA241762 (JJM and
   JAF) and U54 CA244711 (JAF) grants from the National Cancer Institute, a
   U01 AG066100 (JAF) grant from the National Institute on Aging, the
   Gabrielle's Angel Foundation (JAF) and the Alliance for Cancer Gene
   Therapy (JAF). The design of figures was aided by licensed materials
   from ScienceSlides (https://www.visiscience.com) and the Parker
   Institute for Cancer Immunotherapy.
CR Adusumilli PS, 2014, SCI TRANSL MED, V6, DOI 10.1126/scitranslmed.3010162
   Ahmed N, 2015, J CLIN ONCOL, V33, P1688, DOI 10.1200/JCO.2014.58.0225
   Ali SA, 2016, BLOOD, V128, P1688, DOI 10.1182/blood-2016-04-711903
   Andrews Audrey, 2015, Am Health Drug Benefits, V8, P9
   Bach PB, 2017, JAMA-J AM MED ASSOC, V318, P1861, DOI 10.1001/jama.2017.15218
   Bagashev A, 2018, MOL CELL BIOL, V38, DOI 10.1128/MCB.00383-18
   Beatty GL, 2018, GASTROENTEROLOGY, V155, P29, DOI 10.1053/j.gastro.2018.03.029
   Blaeschke F, 2018, CANCER IMMUNOL IMMUN, V67, P1053, DOI 10.1007/s00262-018-2155-7
   Brindley DA, 2012, CELL STEM CELL, V10, P492, DOI 10.1016/j.stem.2012.04.018
   Brown CE, 2016, NEW ENGL J MED, V375, P2561, DOI 10.1056/NEJMoa1610497
   Brown JM, 2017, CLIN CANCER RES, V23, P3241, DOI 10.1158/1078-0432.CCR-16-3122
   Brudno JN, 2016, BLOOD, V127, P3321, DOI 10.1182/blood-2016-04-703751
   Byrd JC, 2014, J CLIN ONCOL, V32, P3039, DOI 10.1200/JCO.2014.55.8262
   Chmielewski M, 2015, EXPERT OPIN BIOL TH, V15, P1145, DOI 10.1517/14712598.2015.1046430
   Choi BD, 2019, NAT BIOTECHNOL, V37, P1049, DOI 10.1038/s41587-019-0192-1
   ClinicalTrials, 2019, CAR THER
   Cohen AD, 2019, J CLIN INVEST, V129, P2210, DOI 10.1172/JCI126397
   Dusetzina SB, 2016, JAMA ONCOL, V2, P960, DOI 10.1001/jamaoncol.2016.0648
   Fedorov VD, 2013, SCI TRANSL MED, V5, DOI 10.1126/scitranslmed.3006597
   Finney OC, 2019, J CLIN INVEST, V129, P2123, DOI 10.1172/JCI125423
   Fraietta JA, 2018, NATURE, V558, P307, DOI 10.1038/s41586-018-0178-z
   Fraietta JA, 2018, NAT MED, V24, P563, DOI 10.1038/s41591-018-0010-1
   Fry TJ, 2018, NAT MED, V24, P20, DOI 10.1038/nm.4441
   Garfall AL, 2015, NEW ENGL J MED, V373, P1040, DOI 10.1056/NEJMoa1504542
   Geyer MB, 2019, JCI INSIGHT, V4, DOI 10.1172/jci.insight.122627
   Ghassemi S, 2018, CANCER IMMUNOL RES, V6, P1100, DOI 10.1158/2326-6066.CIR-17-0405
   Ghorashian S, 2019, NAT MED, V25, P1408, DOI 10.1038/s41591-019-0549-5
   GROSS G, 1989, P NATL ACAD SCI USA, V86, P10024, DOI 10.1073/pnas.86.24.10024
   Guha-Thakurta N, 2018, NEUROLOGY, V91, P843, DOI 10.1212/WNL.0000000000006436
   Gust J, 2018, CNS DRUGS, V32, P1091, DOI 10.1007/s40263-018-0582-9
   Gust J, 2017, CANCER DISCOV, V7, P1404, DOI 10.1158/2159-8290.CD-17-0698
   Hodi FS, 2010, NEW ENGL J MED, V363, P711, DOI 10.1056/NEJMoa1003466
   Hornyak L, 2018, FRONT IMMUNOL, V9, DOI 10.3389/fimmu.2018.00151
   Hunter BD, 2019, JNCI-J NATL CANCER I, V111, P646, DOI 10.1093/jnci/djz017
   Hurton LV, 2016, P NATL ACAD SCI USA, V113, pE7788, DOI 10.1073/pnas.1610544113
   IRVING BA, 1991, CELL, V64, P891, DOI 10.1016/0092-8674(91)90314-O
   Karschnia P, 2019, BLOOD, V133, P2212, DOI 10.1182/blood-2018-12-893396
   Kasakovski D, 2018, J HEMATOL ONCOL, V11, DOI 10.1186/s13045-018-0629-x
   Kershaw MH, 2006, CLIN CANCER RES, V12, P6106, DOI 10.1158/1078-0432.CCR-06-1183
   Kloss CC, 2013, NAT BIOTECHNOL, V31, P71, DOI 10.1038/nbt.2459
   Koneru M, 2015, ONCOIMMUNOLOGY, V4, DOI 10.4161/2162402X.2014.994446
   Krause A, 1998, J EXP MED, V188, P619, DOI 10.1084/jem.188.4.619
   KUWANA Y, 1987, BIOCHEM BIOPH RES CO, V149, P960, DOI 10.1016/0006-291X(87)90502-X
   Lamers CH, 2006, J CLIN ONCOL, V24, P20, DOI DOI 10.1200/JCO.2006.05.9964
   Lamers CHJ, 2013, MOL THER, V21, P904, DOI 10.1038/mt.2013.17
   Lee DW, 2015, LANCET, V385, P517, DOI 10.1016/S0140-6736(14)61403-3
   Lentz R, 2019, J SURG ONCOL, V120, P85, DOI 10.1002/jso.25374
   Levine BL, 2017, MOL THER-METH CLIN D, V4, P92, DOI 10.1016/j.omtm.2016.12.006
   Li S, 2017, CLIN CANCER RES, V23, P6982, DOI 10.1158/1078-0432.CCR-17-0867
   Lin JK, 2019, J CLIN ONCOL, V37, P2105, DOI 10.1200/JCO.18.02079
   Linette GP, 2013, BLOOD, V122, P863, DOI 10.1182/blood-2013-03-490565
   Liu XJ, 2016, CANCER RES, V76, P1578, DOI 10.1158/0008-5472.CAN-15-2524
   Louis CU, 2011, BLOOD, V118, P6050, DOI 10.1182/blood-2011-05-354449
   Martinez M, 2019, FRONT IMMUNOL, V10, DOI 10.3389/fimmu.2019.00128
   Maude SL, 2018, NEW ENGL J MED, V378, P439, DOI 10.1056/NEJMoa1709866
   Maude SL, 2016, J CLIN ONCOL, V34, DOI 10.1200/JCO.2016.34.15_suppl.3011
   Maude SL, 2014, NEW ENGL J MED, V371, P1507, DOI 10.1056/NEJMoa1407222
   Mellor AL, 2017, FRONT IMMUNOL, V8, DOI 10.3389/fimmu.2017.01360
   Miao J, 2017, ONCOTARGET, V8, P89802, DOI 10.18632/oncotarget.21155
   Milone MC, 2009, MOL THER, V17, P1453, DOI 10.1038/mt.2009.83
   Morgan RA, 2013, J IMMUNOTHER, V36, P133, DOI 10.1097/CJI.0b013e3182829903
   Morgan RA, 2010, MOL THER, V18, P843, DOI 10.1038/mt.2010.24
   Munder M, 1998, J IMMUNOL, V160, P5347
   Munn DH, 2016, TRENDS IMMUNOL, V37, P193, DOI 10.1016/j.it.2016.01.002
   Neelapu SS, 2017, NEW ENGL J MED, V377, P2531, DOI 10.1056/NEJMoa1707447
   O'Rourke DM, 2017, SCI TRANSL MED, V9, DOI 10.1126/scitranslmed.aaa0984
   Oliver AJ, 2018, FRONT IMMUNOL, V9, DOI 10.3389/fimmu.2018.00070
   Orlando EJ, 2018, NAT MED, V24, P1504, DOI 10.1038/s41591-018-0146-z
   Pabla S, 2019, J IMMUNOTHER CANCER, V7, DOI 10.1186/s40425-019-0506-3
   Park JH, 2018, NEW ENGL J MED, V378, P449, DOI 10.1056/NEJMoa1709919
   Park JR, 2007, MOL THER, V15, P825, DOI 10.1038/sj.mt.6300104
   Porter DL, 2015, SCI TRANSL MED, V7, DOI 10.1126/scitranslmed.aac5415
   Posey AD, 2016, IMMUNITY, V44, P1444, DOI 10.1016/j.immuni.2016.05.014
   Qasim W, 2017, SCI TRANSL MED, V9, DOI 10.1126/scitranslmed.aaj2013
   Rafiq S, 2018, NAT BIOTECHNOL, V36, P847, DOI 10.1038/nbt.4195
   Raje N, 2019, NEW ENGL J MED, V380, P1726, DOI 10.1056/NEJMoa1817226
   Ren JT, 2017, CLIN CANCER RES, V23, P2255, DOI 10.1158/1078-0432.CCR-16-1300
   Roybal KT, 2016, CELL, V164, P770, DOI 10.1016/j.cell.2016.01.011
   Santomasso Bianca, 2019, Am Soc Clin Oncol Educ Book, V39, P433, DOI 10.1200/EDBK_238691
   Schietinger A, 2016, IMMUNITY, V45, P389, DOI 10.1016/j.immuni.2016.07.011
   Scholler J, 2012, SCI TRANSL MED, V4, DOI 10.1126/scitranslmed.3003761
   Schuster SJ, 2019, NEW ENGL J MED, V380, P45, DOI 10.1056/NEJMoa1804980
   Schuster SJ, 2017, NEW ENGL J MED, V377, P2545, DOI 10.1056/NEJMoa1708566
   Sica A, 2007, J CLIN INVEST, V117, P1155, DOI 10.1172/JCI31422
   Sotillo E, 2015, CANCER DISCOV, V5, P1282, DOI 10.1158/2159-8290.CD-15-1020
   Staedtke V, 2018, NATURE, V564, P273, DOI 10.1038/s41586-018-0774-y
   Suarez ER, 2016, ONCOTARGET, V7, P34341, DOI 10.18632/oncotarget.9114
   Tchou J, 2017, CANCER IMMUNOL RES, V5, P1152, DOI 10.1158/2326-6066.CIR-17-0189
   Teachey DT, 2016, CANCER DISCOV, V6, P664, DOI 10.1158/2159-8290.CD-16-0040
   Terabe M, 2003, J EXP MED, V198, P1741, DOI 10.1084/jem.20022227
   Thistlethwaite FC, 2017, CANCER IMMUNOL IMMUN, V66, P1425, DOI 10.1007/s00262-017-2034-7
   Torre M, 2018, J NEUROPATH EXP NEUR, V77, P877, DOI 10.1093/jnen/nly064
   Turtle CJ, 2016, J CLIN INVEST, V126, P2123, DOI 10.1172/JCI85309
   van Bruggen JAC, 2019, BLOOD, V134, P44, DOI 10.1182/blood.2018885863
   Vormittag P, 2018, CURR OPIN BIOTECH, V53, P164, DOI 10.1016/j.copbio.2018.01.025
   Walsh Z, 2019, CURR HEMATOL MALIG R, V14, P451, DOI 10.1007/s11899-019-00537-5
   Wang DZ, 2016, TRENDS MOL MED, V22, P1, DOI 10.1016/j.molmed.2015.11.003
   Weinkove R, 2019, CLIN TRANSL IMMUNOL, V8, DOI 10.1002/cti2.1049
   Wilkie S, 2008, J IMMUNOL, V180, P4901, DOI 10.4049/jimmunol.180.7.4901
   Witte J, 2019, ANN ONCOL, V30, P1061, DOI 10.1093/annonc/mdz140
   Wolchok JD, 2013, NEW ENGL J MED, V369, P122, DOI 10.1056/NEJMoa1302369
   Xie YJ, 2019, P NATL ACAD SCI USA, V116, P7624, DOI 10.1073/pnas.1817147116
   Xu Y, 2014, BLOOD, V123, P3750, DOI 10.1182/blood-2014-01-552174
   Yakoub-Agha I, 2020, HAEMATOLOGICA, V105, P297, DOI 10.3324/haematol.2019.229781
   Yan ZL, 2019, LANCET HAEMATOL, V6, pE521, DOI 10.1016/S2352-3026(19)30115-2
   Yeku OO, 2016, BIOCHEM SOC T, V44, P412, DOI 10.1042/BST20150291
   Zea AH, 2005, CANCER RES, V65, P3044, DOI 10.1158/0008-5472.CAN-04-4505
NR 107
TC 5
Z9 5
U1 2
U2 13
PU SPRINGER-VERLAG ITALIA SRL
PI MILAN
PA VIA DECEMBRIO, 28, MILAN, 20137, ITALY
SN 1591-8890
EI 1591-9528
J9 CLIN EXP MED
JI Clin. Exper. Med.
PD NOV
PY 2020
VL 20
IS 4
BP 469
EP 480
DI 10.1007/s10238-020-00628-1
EA APR 2020
PG 12
WC Medicine, Research & Experimental
SC Research & Experimental Medicine
GA OC6KH
UT WOS:000528444500001
PM 32333215
DA 2021-10-29
ER

PT J
AU Ruan, J
   Yamshon, S
   Van Besien, K
   Martin, P
AF Ruan, Jia
   Yamshon, Samuel
   Van Besien, Koen
   Martin, Peter
TI An update on options of therapy for aggressive mantle cell lymphoma
SO LEUKEMIA & LYMPHOMA
LA English
DT Review
DE Mantle celllymphoma; therapy; options
ID INTERNATIONAL PROGNOSTIC INDEX; PROGRESSION-FREE SURVIVAL; HIGH-DOSE
   CYTARABINE; 15-YEAR FOLLOW-UP; PHASE-II; INDUCTION THERAPY;
   RANDOMIZED-TRIALS; PLUS RITUXIMAB; OPEN-LABEL; OLDER PATIENTS
AB With the emerging application of novel targeted agents in the induction, maintenance and salvage strategies, management of aggressive mantle cell lymphoma is being transformed from high-intensity chemo-immunotherapy applicable to only selected patients, to more personalized treatment incorporating novel agents that are effective and accessible for the majority of the patients. This review summarizes risk-stratified management paradigm for aggressive mantle cell lymphoma, providing context for clinical applications of novel agents and cellular therapy including stem cell transplant and CAR-T.
C1 [Ruan, Jia; Yamshon, Samuel; Van Besien, Koen; Martin, Peter] Weill Cornell Med Coll, Meyer Canc Ctr, New York, NY USA.
RP Ruan, J (corresponding author), Weill Cornell Med, Div Hematol & Med Oncol, Meyer Canc Ctr, 1305 York Ave, New York, NY 10065 USA.
EM jruan@med.cornell.edu
CR Abrahamsson A, 2014, BLOOD, V124, P1288, DOI 10.1182/blood-2014-03-559930
   Albertsson-Lindblad A, 2016, BLOOD, V128, P1814, DOI 10.1182/blood-2016-03-704023
   Bartlett JB, 2004, NAT REV CANCER, V4, P314, DOI 10.1038/nrc1323
   Camacho FI, 2003, BLOOD, V101, P4042, DOI 10.1182/blood-2002-11-3456
   Campo E, 2015, BLOOD, V125, P48, DOI 10.1182/blood-2014-05-521898
   Chang JE, 2014, BLOOD, V123, P1665, DOI 10.1182/blood-2013-08-523845
   Chihara D, 2016, BRIT J HAEMATOL, V172, P80, DOI 10.1111/bjh.13796
   Chiron D, 2014, CANCER DISCOV, V4, P1022, DOI 10.1158/2159-8290.CD-14-0098
   Clot G, 2018, BLOOD, V132, P413, DOI 10.1182/blood-2018-03-838136
   Davids MS, 2019, LANCET HAEMATOL, V6, pE38, DOI 10.1016/S2352-3026(18)30196-0
   Davids MS, 2017, J CLIN ONCOL, V35, P826, DOI 10.1200/JCO.2016.70.4320
   Davis J, 2019, BLOOD, V134, DOI 10.1182/blood-2019-122974
   Delarue R, 2013, BLOOD, V121, P48, DOI 10.1182/blood-2011-09-370320
   Delfau-Larue MH, 2015, BLOOD, V126, P604, DOI 10.1182/blood-2015-02-628792
   Determann O, 2008, BLOOD, V111, P2385, DOI 10.1182/blood-2007-10-117010
   Dreger P, 2019, BONE MARROW TRANSPL, V54, P44, DOI 10.1038/s41409-018-0207-4
   Dreyling M, 2005, BLOOD, V105, P2677, DOI 10.1182/blood-2004-10-3883
   Dreyling M, 2014, CLIN CANCER RES, V20, P5194, DOI 10.1158/1078-0432.CCR-14-0836
   Eskelund CW, 2017, BLOOD, V130, P1903, DOI 10.1182/blood-2017-04-779736
   Eskelund CW, 2016, BRIT J HAEMATOL, V175, P410, DOI 10.1111/bjh.14241
   Eskelund CW, 2018, HAEMATOLOGICA, V103, pE541, DOI 10.3324/haematol.2018.194399
   Eyre TA, 2019, HAEMATOLOGICA, V104, pE68, DOI 10.3324/haematol.2018.198812
   Friedberg JW, 2011, BLOOD, V117, P2807, DOI 10.1182/blood-2010-11-314708
   Geisler CH, 2008, BLOOD, V112, P2687, DOI 10.1182/blood-2008-03-147025
   Geisler CH, 2010, BLOOD, V115, P1530, DOI 10.1182/blood-2009-08-236570
   Gine E, 2019, BLOOD, V134, DOI 10.1182/blood-2019-122191
   Goy A, 2009, ANN ONCOL, V20, P520, DOI 10.1093/annonc/mdn656
   Goy A, 2015, BRIT J HAEMATOL, V170, P496, DOI 10.1111/bjh.13456
   Goy A, 2013, J CLIN ONCOL, V31, P3688, DOI 10.1200/JCO.2013.49.2835
   Gressin R, 2019, HAEMATOLOGICA, V104, P138, DOI 10.3324/haematol.2018.191429
   Gribben JG, 2015, J CLIN ONCOL, V33, P2803, DOI 10.1200/JCO.2014.59.5363
   HANDUNNETTI SM, 2019, BLOOD S, V134, DOI DOI 10.1182/BLOOD-2019-126619
   Herbert KE, 2011, LEUKEMIA LYMPHOMA, V52, P935, DOI 10.3109/10428194.2011.575492
   Hermine O, 2016, LANCET, V388, P565, DOI 10.1016/S0140-6736(16)00739-X
   Herrmann A, 2009, J CLIN ONCOL, V27, P511, DOI 10.1200/JCO.2008.16.8435
   Hoster E, 2008, BLOOD, V111, P558, DOI 10.1182/blood-2007-06-095331
   Hoster E, 2016, J CLIN ONCOL, V34, P1386, DOI 10.1200/JCO.2015.63.8387
   Hoster E, 2014, J CLIN ONCOL, V32, P1338, DOI 10.1200/JCO.2013.52.2466
   Howard OM, 2002, J CLIN ONCOL, V20, P1288, DOI 10.1200/JCO.20.5.1288
   Hsi ED, 2014, LEUKEMIA LYMPHOMA, V55, P761, DOI 10.3109/10428194.2013.815353
   Jain P, 2019, BLOOD, V134, DOI 10.1182/blood-2019-125800
   Jerkeman M, 2018, LANCET HAEMATOL, V5, pE109, DOI 10.1016/S2352-3026(18)30018-8
   Kluin-Nelemans HC, 2012, NEW ENGL J MED, V367, P520, DOI 10.1056/NEJMoa1200920
   Kluin-Nelemans HC, 2020, J CLIN ONCOL, V38, P248, DOI 10.1200/JCO.19.01294
   Kruger WH, 2014, ANN HEMATOL, V93, P1587, DOI 10.1007/s00277-014-2087-z
   Le Gouill S, 2017, NEW ENGL J MED, V377, P1250, DOI 10.1056/NEJMoa1701769
   Le Gouill S, 2019, BLOOD, V134, DOI 10.1182/blood-2019-125681
   Le Gouill S, 2018, BLOOD, V132, DOI 10.1182/blood-2018-99-113777
   Maddocks K, 2015, BLOOD, V125, P242, DOI 10.1182/blood-2014-08-597914
   Martin P, 2019, BLOOD, V133, P1201, DOI 10.1182/blood-2018-11-886457
   MATO AR, 2019, BLOOD S, V134, DOI DOI 10.1182/BLOOD-2019-127509
   McCulloch R, 2019, BLOOD, V134, DOI 10.1182/blood-2019-129829
   Ondrejka SL, 2011, HAEMATOL-HEMATOL J, V96, P1121, DOI 10.3324/haematol.2010.036277
   Orchard J, 2003, BLOOD, V101, P4975, DOI 10.1182/blood-2002-06-1864
   Portell CA, 2019, BLOOD, V134, DOI 10.1182/blood-2019-122759
   Portell CA, 2019, BLOOD, V134, DOI 10.1182/blood-2019-128788
   Robak T, 2018, LANCET ONCOL, V19, P1449, DOI 10.1016/S1470-2045(18)30685-5
   Robak T, 2015, NEW ENGL J MED, V372, P944, DOI 10.1056/NEJMoa1412096
   Robinson SP, 2018, BONE MARROW TRANSPL, V53, P617, DOI 10.1038/s41409-017-0067-3
   Romaguera JE, 2005, J CLIN ONCOL, V23, P7013, DOI 10.1200/JCO.2005.01.1825
   Royo C, 2012, LEUKEMIA, V26, P1895, DOI 10.1038/leu.2012.72
   Ruan J, 2018, BLOOD, V132, P2016, DOI 10.1182/blood-2018-07-859769
   Ruan J, 2015, NEW ENGL J MED, V373, P1835, DOI 10.1056/NEJMoa1505237
   Ruan J, 2011, J CLIN ONCOL, V29, P690, DOI 10.1200/JCO.2010.31.1142
   Rule S, 2019, BRIT J HAEMATOL, V184, P999, DOI 10.1111/bjh.15723
   Rule S, 2017, BRIT J HAEMATOL, V179, P430, DOI 10.1111/bjh.14870
   Rummel MJ, 2013, LANCET, V381, P1203, DOI 10.1016/S0140-6736(12)61763-2
   Shouval R, 2019, LANCET HAEMATOL, V6, pE573, DOI 10.1016/S2352-3026(19)30158-9
   Smith M, 2019, BLOOD, V134, DOI 10.1182/blood-2019-129323
   Song YQ, 2018, BLOOD, V132, DOI 10.1182/blood-201/1-99-117956
   Swerdlow SH, 2016, BLOOD, V127, P2375, DOI 10.1182/blood-2016-01-643569
   Tam CS, 2018, NEW ENGL J MED, V378, P1211, DOI 10.1056/NEJMoa1715519
   Tessoulin B, 2016, BONE MARROW TRANSPL, V51, P1184, DOI 10.1038/bmt.2016.102
   Till BG, 2016, BRIT J HAEMATOL, V172, P208, DOI 10.1111/bjh.13818
   Trneny M, 2014, BLOOD, V124, P4425
   Turtle CJ, 2016, SCI TRANSL MED, V8, DOI 10.1126/scitranslmed.aaf8621
   Visco C, 2019, BRIT J HAEMATOL, V185, P940, DOI 10.1111/bjh.15643
   Visco C, 2017, LANCET HAEMATOL, V4, pE15, DOI 10.1016/S2352-3026(16)30185-5
   WANG M, 2019, J CLIN ONCOL S, V37
   Wang M, 2018, LANCET, V391, P659, DOI 10.1016/S0140-6736(17)33108-2
   Wang M, 2012, LANCET ONCOL, V13, P716, DOI 10.1016/S1470-2045(12)70200-0
   Wang ML, 2019, BLOOD, V134, DOI 10.1182/blood-2019-126064
   Wang ML, 2019, BLOOD, V134, DOI 10.1182/blood-2019-126044
   Wang ML, 2016, LANCET ONCOL, V17, P48, DOI 10.1016/S1470-2045(15)00438-6
   Wang ML, 2013, NEW ENGL J MED, V369, P507, DOI 10.1056/NEJMoa1306220
   Wang XL, 2016, BLOOD, V127, P2980, DOI 10.1182/blood-2015-12-686725
   Zaja F, 2017, HAEMATOLOGICA, V102, pE203, DOI 10.3324/haematol.2016.154211
NR 87
TC 0
Z9 0
U1 0
U2 1
PU TAYLOR & FRANCIS LTD
PI ABINGDON
PA 2-4 PARK SQUARE, MILTON PARK, ABINGDON OR14 4RN, OXON, ENGLAND
SN 1042-8194
EI 1029-2403
J9 LEUKEMIA LYMPHOMA
JI Leuk. Lymphoma
PD JUL 28
PY 2020
VL 61
IS 9
BP 2036
EP 2049
DI 10.1080/10428194.2020.1755860
EA APR 2020
PG 14
WC Oncology; Hematology
SC Oncology; Hematology
GA NG4LR
UT WOS:000531961000001
PM 32336184
DA 2021-10-29
ER

PT J
AU Futami, M
   Suzuki, K
   Kato, S
   Ohmae, S
   Tahara, Y
   Nojima, M
   Imai, Y
   Mimura, T
   Watanabe, Y
   Tojo, A
AF Futami, Muneyoshi
   Suzuki, Keisuke
   Kato, Satomi
   Ohmae, Saori
   Tahara, Yoshio
   Nojima, Masanori
   Imai, Yoichi
   Mimura, Takayuki
   Watanabe, Yoshihiro
   Tojo, Arinobu
TI The novel multi-cytokine inhibitor TO-207 specifically inhibits
   pro-inflammatory cytokine secretion in monocytes without affecting the
   killing ability of CAR T cells
SO PLOS ONE
LA English
DT Article
ID IMMATURE MYELOID CELLS; SUPPRESSOR-CELLS; JTE-607; THERAPY;
   DIFFERENTIATION; EXPRESSION; MANAGEMENT; ENDOTOXIN; INJURY; SHOCK
AB Cancer immunotherapy using chimeric antigen receptor-armed T (CAR T) cells have been shown to improve outcomes significantly in patients with hematological malignancies. However, cytokine release syndrome (CRS) remains a risk. CRS is characterized by the excessive activation of CAR T cells and macrophages. Signs and symptoms of CRS are usually resolved after steroid administration, but steroids abrogate the expansion and persistence of CAR T cell populations. Tocilizumab is a humanized monoclonal antibody (mAb) that attenuates CRS without significant loss of CAR T cell activity. However, interleukin-6 (IL-6)/IL-6 receptor (IL-6R) blockade alone cannot relieve CRS symptoms fully, and novel treatments are needed to prevent or cure CRS. TO-207 is an N-benzoyl-L-phenylalanine derivative that significantly inhibits inflammatory cytokine production in human monocyte and macrophage-specific manner. We investigated whether TO-207 could inhibit cytokine production without impairing CAR T cell function in a CRS-simulating co-culture system.
C1 [Futami, Muneyoshi; Kato, Satomi; Tojo, Arinobu] Univ Tokyo, Adv Clin Res Ctr, Inst Med Sci, Div Mol Therapy, Tokyo, Japan.
   [Suzuki, Keisuke; Ohmae, Saori; Tahara, Yoshio; Mimura, Takayuki; Watanabe, Yoshihiro] Torii Pharmaceut, Res Labs, Sakura, Japan.
   [Nojima, Masanori] Univ Tokyo, Inst Med Sci Hosp, Ctr Translat Res, Tokyo, Japan.
   [Imai, Yoichi] Univ Tokyo, Inst Med Sci, Dept Hematol Oncol, Tokyo, Japan.
   [Watanabe, Yoshihiro] Kanazawa Univ, Innovat Clin Res Ctr, Kanazawa, Ishikawa, Japan.
RP Futami, M (corresponding author), Univ Tokyo, Adv Clin Res Ctr, Inst Med Sci, Div Mol Therapy, Tokyo, Japan.
EM m-futami@umin.ac.jp
RI Nojima, Masanori/ABE-2237-2020
OI Nojima, Masanori/0000-0002-8788-2522; Futami,
   Muneyoshi/0000-0003-1425-6261; Imai, Yoichi/0000-0002-2938-6133
FU Torii Pharmaceutical
FX M.F., S.K., and A.T. received a research grant from Torii
   Pharmaceutical. K.S., S.O., Y.T., T. M., and Y.W. are employed by Torii
   Pharmaceutical. The funder provided support in the form of salaries for
   authors K.S., S.O., Y.T., T.M., and Y.W., but did not have any
   additional role in the study design, data collection and analysis,
   decision to publish, or preparation of the manuscript. The specific
   roles of these authors are articulated in the `author contributions'
   section.
CR Acharya UH, 2019, EXPERT REV HEMATOL, V12, P195, DOI 10.1080/17474086.2019.1585238
   Borozdenkova S, 2011, INT IMMUNOPHARMACOL, V11, P1837, DOI 10.1016/j.intimp.2011.07.013
   Bunt SK, 2006, J IMMUNOL, V176, P284, DOI 10.4049/jimmunol.176.1.284
   Bunt SK, 2007, CANCER RES, V67, P10019, DOI 10.1158/0008-5472.CAN-07-2354
   Davila ML, 2014, SCI TRANSL MED, V6, DOI 10.1126/scitranslmed.3008226
   Gabrilovich DI, 2012, NAT REV IMMUNOL, V12, P253, DOI 10.1038/nri3175
   Garfall AL, 2015, NEW ENGL J MED, V373, P1040, DOI 10.1056/NEJMoa1504542
   GARSON D, 1985, EXP HEMATOL, V13, P885
   Giavridis T, 2018, NAT MED, V24, P731, DOI 10.1038/s41591-018-0041-7
   Gruber AJ, 2019, NAT REV GENET, V20, P599, DOI 10.1038/s41576-019-0145-z
   Grupp SA, 2013, NEW ENGL J MED, V368, P1509, DOI 10.1056/NEJMoa1215134
   Hollerer I, 2014, EMBO MOL MED, V6, P16, DOI 10.1002/emmm.201303300
   Iwamura H, 2004, J PHARMACOL EXP THER, V311, P1256, DOI 10.1124/jpet.104.072421
   Iwamura H, 2002, INFLAMM RES, V51, P160, DOI 10.1007/PL00000288
   June CH, 2018, SCIENCE, V359, P1361, DOI 10.1126/science.aar6711
   Kakegawa J, 2019, BIOCHEM BIOPH RES CO, V518, P32, DOI 10.1016/j.bbrc.2019.08.004
   Kakutani M, 1999, INFLAMM RES, V48, P461, DOI 10.1007/s000110050487
   Kochenderfer JN, 2010, BLOOD, V116, P4099, DOI 10.1182/blood-2010-04-281931
   Kochenderfer JN, 2009, J IMMUNOTHER, V32, P689, DOI 10.1097/CJI.0b013e3181ac6138
   Lechner MG, 2011, J TRANSL MED, V9, DOI 10.1186/1479-5876-9-90
   Lee DW, 2014, BLOOD, V124, P188, DOI 10.1182/blood-2014-05-552729
   Maude SL, 2014, NEW ENGL J MED, V371, P1507, DOI 10.1056/NEJMoa1407222
   Neelapu SS, 2018, NAT REV CLIN ONCOL, V15, P47, DOI 10.1038/nrclinonc.2017.148
   Norelli M, 2018, NAT MED, V24, P739, DOI 10.1038/s41591-018-0036-4
   Ostrand-Rosenberg S, 2009, J IMMUNOL, V182, P4499, DOI 10.4049/jimmunol.0802740
   Porter DL, 2011, NEW ENGL J MED, V365, P725, DOI 10.1056/NEJMoa1103849
   Ross NT, 2020, NAT CHEM BIOL, V16, P50, DOI 10.1038/s41589-019-0424-1
   Ryugo M, 2004, J THORAC CARDIOV SUR, V127, P1723, DOI 10.1016/j.jtcvs.2003.08.015
   Sade-Feldman M, 2013, IMMUNITY, V38, P541, DOI 10.1016/j.immuni.2013.02.007
   Santomasso BD, 2018, CANCER DISCOV, V8, P958, DOI 10.1158/2159-8290.CD-17-1319
   Shell SA, 2005, J BIOL CHEM, V280, P39950, DOI 10.1074/jbc.M508848200
   Song XP, 2005, J IMMUNOL, V175, P8200, DOI 10.4049/jimmunol.175.12.8200
   Tajima N, 2010, CANCER SCI, V101, P774, DOI 10.1111/j.1349-7006.2009.01446.x
   Teachey DT, 2016, CANCER DISCOV, V6, P664, DOI 10.1158/2159-8290.CD-16-0040
   The Lancet Global Health, 2016, LANCET GLOB HLTH, V4, pe427
   Uesato N, 2006, EXP HEMATOL, V34, P1385, DOI 10.1016/j.exphem.2006.05.016
   Veglia F, 2018, NAT IMMUNOL, V19, P108, DOI 10.1038/s41590-017-0022-x
NR 37
TC 3
Z9 5
U1 0
U2 1
PU PUBLIC LIBRARY SCIENCE
PI SAN FRANCISCO
PA 1160 BATTERY STREET, STE 100, SAN FRANCISCO, CA 94111 USA
SN 1932-6203
J9 PLOS ONE
JI PLoS One
PD APR 22
PY 2020
VL 15
IS 4
AR e0231896
DI 10.1371/journal.pone.0231896
PG 17
WC Multidisciplinary Sciences
SC Science & Technology - Other Topics
GA LL9AF
UT WOS:000531844400001
PM 32320454
OA gold, Green Published
DA 2021-10-29
ER

PT J
AU Alhabbab, RY
AF Alhabbab, Rowa Y.
TI Targeting Cancer Stem Cells by Genetically Engineered Chimeric Antigen
   Receptor T Cells
SO FRONTIERS IN GENETICS
LA English
DT Review
DE cancer stem cell; chimeric antigen receptor T cell; chimeric antigen
   receptor T cell production; chimeric antigen receptor generations;
   chimeric antigen receptor T cell signaling
ID GROWTH-FACTOR RECEPTOR; ACUTE MYELOID-LEUKEMIA; NATURAL-KILLER-CELLS;
   TUMOR-ASSOCIATED MACROPHAGES; ACUTE LYMPHOBLASTIC-LEUKEMIA; CYTOKINE
   RELEASE SYNDROME; HUMAN GLIOBLASTOMA CELLS; HUMAN NK CELLS;
   BREAST-CANCER; INITIATING CELLS
AB The term cancer stem cell (CSC) starts 25 years ago with the evidence that CSC is a subpopulation of tumor cells that have renewal ability and can differentiate into several distinct linages. Therefore, CSCs play crucial role in the initiation and the maintenance of cancer. Moreover, it has been proposed throughout several studies that CSCs are behind the failure of the conventional chemo-/radiotherapy as well as cancer recurrence due to their ability to resist the therapy and their ability to re-regenerate. Thus, the need for targeted therapy to eliminate CSCs is crucial; for that reason, chimeric antigen receptor (CAR) T cells has currently been in use with high rate of success in leukemia and, to some degree, in patients with solid tumors. This review outlines the most common CSC populations and their common markers, in particular CD133, CD90, EpCAM, CD44, ALDH, and EGFR(VIII), the interaction between CSCs and the immune system, CAR T cell genetic engineering and signaling, CAR T cells in targeting CSCs, and the barriers in using CAR T cells as immunotherapy to treat solid cancers.
C1 [Alhabbab, Rowa Y.] King Abdulaziz Univ, Div Appl Med Sci, Jeddah, Saudi Arabia.
RP Alhabbab, RY (corresponding author), King Abdulaziz Univ, Div Appl Med Sci, Jeddah, Saudi Arabia.
EM rymalhabbab@kau.edu.sa
RI Alhabbab, Rowa/AAY-5063-2020
FU King Abdulaziz University
FX RA was supported by King Abdulaziz University.
CR Acuto O, 2003, NAT REV IMMUNOL, V3, P939, DOI 10.1038/nri1248
   Adachi K, 2018, NAT BIOTECHNOL, V36, P346, DOI 10.1038/nbt.4086
   Afify SM, 2019, CANCERS, V11, DOI 10.3390/cancers11030345
   Ager A, 2017, FRONT IMMUNOL, V8, DOI 10.3389/fimmu.2017.00045
   Aiuti A, 2013, SCIENCE, V341, P865, DOI 10.1126/science.1233151
   Al-Hajj M, 2003, P NATL ACAD SCI USA, V100, P3983, DOI 10.1073/pnas.0530291100
   Al-Hussaini M, 2016, BLOOD, V127, P122, DOI 10.1182/blood-2014-05-575704
   Alamgeer M, 2013, RESPIROLOGY, V18, P757, DOI 10.1111/resp.12094
   Alamir H, 2018, CANCER CELL INT, V18, DOI 10.1186/s12935-018-0571-6
   Albrengues J, 2018, SCIENCE, V361, P1353, DOI 10.1126/science.aao4227
   Alcantar-Orozco EM, 2013, HUM GENE THER METHOD, V24, P310, DOI 10.1089/hgtb.2013.022
   Alegre ML, 2001, NAT REV IMMUNOL, V1, P220, DOI 10.1038/35105024
   Alizadeh D, 2014, CANCER RES, V74, P104, DOI 10.1158/0008-5472.CAN-13-1545
   Alvarado AG, 2017, CELL STEM CELL, V20, P450, DOI 10.1016/j.stem.2016.12.001
   Ames E, 2015, J IMMUNOL, V195, P4010, DOI 10.4049/jimmunol.1500447
   Ames E, 2015, ONCOIMMUNOLOGY, V4, DOI 10.1080/2162402X.2015.1036212
   Ang WX, 2017, ONCOTARGET, V8, P13545, DOI 10.18632/oncotarget.14592
   Aoki T, 2017, CYTOTHERAPY, V19, P473, DOI 10.1016/j.jcyt.2017.01.002
   Asano T, 2016, ONCOTARGET, V7, P11223, DOI 10.18632/oncotarget.7165
   Askmyr M, 2013, BLOOD, V121, P3709, DOI 10.1182/blood-2012-09-458935
   Avril T, 2017, CLIN CANCER RES, V23, P7360, DOI 10.1158/1078-0432.CCR-17-1549
   Baaten BJG, 2010, IMMUNITY, V32, P104, DOI 10.1016/j.immuni.2009.10.011
   Baba T, 2009, ONCOGENE, V28, P209, DOI 10.1038/onc.2008.374
   Badrinath N, 2019, CANCERS, V11, DOI 10.3390/cancers11030310
   Baginska J, 2013, FRONT IMMUNOL, V4, DOI 10.3389/fimmu.2013.00490
   Balsamo M, 2013, EUR J IMMUNOL, V43, P2756, DOI 10.1002/eji.201343448
   Balsamo M, 2012, EUR J IMMUNOL, V42, P1833, DOI 10.1002/eji.201142179
   Bao B, 2012, EXPERT OPIN THER TAR, V16, P1041, DOI 10.1517/14728222.2012.714774
   Barker TH, 2009, BBA-MOL CELL RES, V1793, P921, DOI 10.1016/j.bbamcr.2008.10.004
   Barrantes-Freer A, 2015, PLOS ONE, V10, DOI 10.1371/journal.pone.0130519
   Batlle E, 2017, NAT MED, V23, P1124, DOI 10.1038/nm.4409
   Beier D, 2007, CANCER RES, V67, P4010, DOI 10.1158/0008-5472.CAN-06-4180
   Bennouna J, 2010, CANCER IMMUNOL IMMUN, V59, P1521, DOI 10.1007/s00262-010-0879-0
   Biffi A, 2013, SCIENCE, V341, P864, DOI 10.1126/science.1233158
   Blair A, 2000, EXP HEMATOL, V28, P660, DOI 10.1016/S0301-472X(00)00155-7
   BONAVIDA B, 1993, NAT IMMUN, V12, P194
   Bonifant CL, 2016, MOL THER-ONCOLYTICS, V3, DOI 10.1038/mto.2016.11
   Bonnet D, 1997, NAT MED, V3, P730, DOI 10.1038/nm0797-730
   Bradley JS, 2009, BIOFACTORS, V35, P258, DOI 10.1002/biof.41
   Bradshaw A, 2016, FRONT SURG, V3, DOI 10.3389/fsurg.2016.00021
   Brdicka T, 2005, MOL CELL BIOL, V25, P4924, DOI 10.1128/MCB.25.12.4924-4933.2005
   Bregeon D, 2012, BIOORG MED CHEM LETT, V22, P5807, DOI 10.1016/j.bmcl.2012.07.092
   Brentjens R, 2013, MOL THER, V21, pS196
   Brooks MD, 2015, CELL STEM CELL, V17, P260, DOI 10.1016/j.stem.2015.08.014
   Brown CE, 2016, NEW ENGL J MED, V375, P2561, DOI 10.1056/NEJMoa1610497
   Brown DV, 2017, PLOS ONE, V12, DOI 10.1371/journal.pone.0172791
   Brown RL, 2011, J CLIN INVEST, V121, P1064, DOI 10.1172/JCI44540
   Bruserud O, 2017, EXPERT OPIN DRUG DIS, V12, P1053, DOI 10.1080/17460441.2017.1356818
   Bui VT, 2015, FRONT IMMUNOL, V6, DOI 10.3389/fimmu.2015.00576
   Busfield SJ, 2014, LEUKEMIA, V28, P2213, DOI 10.1038/leu.2014.128
   Bussolati B, 2008, FASEB J, V22, P3696, DOI 10.1096/fj.08-102590
   Canino C, 2015, ONCOTARGET, V6, P12637, DOI 10.18632/oncotarget.3703
   Cantrell DA, 2002, IMMUNOLOGY, V105, P369, DOI 10.1046/j.1365-2567.2002.01391.x
   Cao XF, 2008, BLOOD, V112, P888
   Cartellieri M, 2015, BLOOD, V126, DOI 10.1182/blood.V126.23.5549.5549
   Castella EM, 1996, VIRCHOWS ARCH, V429, P191
   Castriconi R, 2003, P NATL ACAD SCI USA, V100, P4120, DOI 10.1073/pnas.0730640100
   Castriconi R, 2009, J IMMUNOL, V182, P3530, DOI 10.4049/jimmunol.0802845
   Cavazzana-Calvo M, 2010, NATURE, V467, P318, DOI 10.1038/nature09328
   Ceppi F, 2018, TRANSFUSION, V58, P1414, DOI 10.1111/trf.14569
   Chambers AM, 2018, FRONT IMMUNOL, V9, DOI 10.3389/fimmu.2018.02517
   Cheng CH, 2006, GENE DEV, V20, P1715, DOI 10.1101/gad.1430906
   Chichili GR, 2015, SCI TRANSL MED, V7, DOI 10.1126/scitranslmed.aaa5693
   Cho J, 2011, CANCER RES, V71, P7587, DOI 10.1158/0008-5472.CAN-11-0821
   Clavreul A, 2012, J NEURO-ONCOL, V106, P493, DOI 10.1007/s11060-011-0701-7
   Coban EA, 2018, ADV EXP MED BIOL, V1089, P97, DOI 10.1007/5584_2018_279
   Codd AS, 2018, IMMUNOLOGY, V153, P304, DOI 10.1111/imm.12866
   Collins AT, 2005, CANCER RES, V65, P10946, DOI 10.1158/0008-5472.CAN-05-2018
   Dalerba P, 2007, P NATL ACAD SCI USA, V104, P10158, DOI 10.1073/pnas.0703478104
   Darmanis S, 2017, CELL REP, V21, P1399, DOI 10.1016/j.celrep.2017.10.030
   Davila ML, 2014, SCI TRANSL MED, V6, DOI 10.1126/scitranslmed.3008226
   Davila ML, 2013, PLOS ONE, V8, DOI 10.1371/journal.pone.0061338
   de Witte MA, 2018, BIOL BLOOD MARROW TR, V24, P1152, DOI 10.1016/j.bbmt.2018.02.023
   Del Vecchio CA, 2013, ONCOGENE, V32, P2670, DOI 10.1038/onc.2012.280
   Del Vecchio CA, 2010, CURR OPIN MOL THER, V12, P741
   Deng S, 2010, PLOS ONE, V5, DOI 10.1371/journal.pone.0010277
   Deng ZL, 2015, BMC IMMUNOL, V16, DOI 10.1186/s12865-014-0064-x
   Desai A, 2019, STEM CELL TRANSL MED, V8, P75, DOI 10.1002/sctm.18-0123
   Di Tomaso T, 2010, CLIN CANCER RES, V16, P800, DOI 10.1158/1078-0432.CCR-09-2730
   Dieli F, 2007, CANCER RES, V67, P7450, DOI 10.1158/0008-5472.CAN-07-0199
   Dong YH, 2018, ONCOTARGETS THER, V11, P7053, DOI 10.2147/OTT.S175516
   Dragu DL, 2015, WORLD J STEM CELLS, V7, P1185, DOI 10.4252/wjsc.v7.i9.1185
   Duan LC, 2014, BIOCHEM BIOPH RES CO, V446, P1010, DOI 10.1016/j.bbrc.2014.03.047
   Emlet DR, 2014, CANCER RES, V74, P1238, DOI 10.1158/0008-5472.CAN-13-1407
   Fantini MC, 2004, J IMMUNOL, V172, P5149, DOI 10.4049/jimmunol.172.9.5149
   Feng KC, 2017, J HEMATOL ONCOL, V10, DOI 10.1186/s13045-016-0378-7
   Ferrandina G, 2009, EXPERT OPIN THER TAR, V13, P823, DOI 10.1517/14728220903005616
   Fillmore CM, 2008, BREAST CANCER RES, V10, DOI 10.1186/bcr1982
   Finney HM, 1998, J IMMUNOL, V161, P2791
   Fisher J, 2018, FRONT IMMUNOL, V9, DOI 10.3389/fimmu.2018.01409
   Francis JM, 2014, CANCER DISCOV, V4, P956, DOI 10.1158/2159-8290.CD-13-0879
   Frankel AE, 2014, BLOOD, V124, P385, DOI 10.1182/blood-2014-04-566737
   Fry TJ, 2018, NAT MED, V24, P20, DOI 10.1038/nm.4441
   Fukuda K, 2009, INT J ONCOL, V34, P1201, DOI 10.3892/ijo_00000248
   Galleggiante V, 2014, J UROLOGY, V192, P1831, DOI 10.1016/j.juro.2014.06.070
   Gardner R, 2016, BLOOD, V127, P2406, DOI 10.1182/blood-2015-08-665547
   Gardner RA, 2017, BLOOD, V129, P3322, DOI 10.1182/blood-2017-02-769208
   Gattinoni L, 2005, J EXP MED, V202, P907, DOI 10.1084/jem.20050732
   Ginestier C, 2007, CELL STEM CELL, V1, P555, DOI 10.1016/j.stem.2007.08.014
   Girardi M, 2001, SCIENCE, V294, P605, DOI 10.1126/science.1063916
   Gires O, 2009, NAT REV CANCER, V9, P143, DOI 10.1038/nrc2499-c1
   Goff SL, 2019, J IMMUNOTHER, V42, P126, DOI 10.1097/CJI.0000000000000260
   Gomes-Silva D, 2017, CELL REP, V21, P17, DOI 10.1016/j.celrep.2017.09.015
   Gomez-Casal R, 2013, MOL CANCER, V12, DOI 10.1186/1476-4598-12-94
   Gong WC, 2017, AM J CANCER RES, V7, P503
   Gotoda T, 1998, JPN J CANCER RES, V89, P1033, DOI 10.1111/j.1349-7006.1998.tb00493.x
   GROSS G, 1989, P NATL ACAD SCI USA, V86, P10024, DOI 10.1073/pnas.86.24.10024
   Guillaudeau A, 2012, PLOS ONE, V7, DOI 10.1371/journal.pone.0037204
   Guo YL, 2018, PROTEIN CELL, V9, P516, DOI 10.1007/s13238-017-0394-6
   Gupta PB, 2009, NAT MED, V15, P1010, DOI 10.1038/nm0909-1010
   Hale JS, 2014, STEM CELLS, V32, P1746, DOI 10.1002/stem.1716
   Hamerman Jessica A, 2006, Sci STKE, V2006, pre1, DOI 10.1126/stke.3202006re1
   Han XL, 2017, MOL THER, V25, P274, DOI 10.1016/j.ymthe.2016.10.011
   Hanahan D, 2012, CANCER CELL, V21, P309, DOI 10.1016/j.ccr.2012.02.022
   Hardavella G, 2016, TRANSL LUNG CANCER R, V5, P272, DOI 10.21037/tlcr.2016.02.01
   Harris RC, 2003, EXP CELL RES, V284, P2, DOI 10.1016/S0014-4827(02)00105-2
   Hartmann J, 2017, EMBO MOL MED, V9, P1183, DOI 10.15252/emmm.201607485
   He JT, 2012, MOL CELL PROTEOMICS, V11, DOI 10.1074/mcp.M111.010744
   He SZ, 2015, LEUKEMIA LYMPHOMA, V56, P1406, DOI 10.3109/10428194.2014.956316
   Hemmati HD, 2003, P NATL ACAD SCI USA, V100, P15178, DOI 10.1073/pnas.2036535100
   Hermann PC, 2007, CELL STEM CELL, V1, P313, DOI 10.1016/j.stem.2007.06.002
   Hermansen SK, 2011, J HISTOCHEM CYTOCHEM, V59, P391, DOI 10.1369/0022155411400867
   Hibi K, 2010, ANTICANCER RES, V30, P1201
   Hirohashi Y, 2016, CANCER SCI, V107, P12, DOI 10.1111/cas.12830
   Hombach A, 2010, GENE THER, V17, P1206, DOI 10.1038/gt.2010.91
   Hombach A, 2001, J IMMUNOL, V167, P6123, DOI 10.4049/jimmunol.167.11.6123
   Honeth G, 2008, BREAST CANCER RES, V10, DOI 10.1186/bcr2108
   Hong IS, 2015, INT J NANOMED, V10, P251, DOI 10.2147/IJN.S88310
   Horibe R, 2017, PLOS ONE, V12, DOI 10.1371/journal.pone.0171460
   Hosen N, 2007, P NATL ACAD SCI USA, V104, P11008, DOI 10.1073/pnas.0704271104
   Hsu JM, 2018, NAT COMMUN, V9, DOI 10.1038/s41467-018-04313-6
   Ignatova TN, 2002, GLIA, V39, P193, DOI 10.1002/glia.10094
   Jackson Brian, 2011, Human Genomics, V5, P283
   Jacoby E, 2016, NAT COMMUN, V7, DOI 10.1038/ncomms12320
   Jewett A, 1996, J IMMUNOL, V156, P907
   Jewett A, 1997, J IMMUNOL, V159, P4815
   Jewett A, 2008, CANCER IMMUNOL IMMUN, V57, P1053, DOI 10.1007/s00262-007-0437-6
   Jewett A, 2013, J CANCER, V4, P12, DOI 10.7150/jca.5519
   Jiang F, 2009, MOL CANCER RES, V7, P330, DOI 10.1158/1541-7786.MCR-08-0393
   Jiang J, 2012, ONCOGENE, V31, P671, DOI 10.1038/onc.2011.282
   Jiang YY, 2016, BMC CANCER, V16, DOI 10.1186/s12885-015-1986-2
   Jin LQ, 2009, CELL STEM CELL, V5, P31, DOI 10.1016/j.stem.2009.04.018
   Jinushi M, 2011, P NATL ACAD SCI USA, V108, P12425, DOI 10.1073/pnas.1106645108
   John LB, 2013, CLIN CANCER RES, V19, P5636, DOI 10.1158/1078-0432.CCR-13-0458
   Jones S, 2014, INT J BIOCHEM CELL B, V51, P23, DOI 10.1016/j.biocel.2014.03.014
   Julien S, 2012, CLIN CANCER RES, V18, P5314, DOI 10.1158/1078-0432.CCR-12-0372
   June CH, 2018, NEW ENGL J MED, V379, P64, DOI 10.1056/NEJMra1706169
   Kagoya Y, 2018, NAT MED, V24, P352, DOI 10.1038/nm.4478
   Kaiser J, 2015, SCIENCE, V347, P226, DOI 10.1126/science.347.6219.226
   Kalos M, 2011, SCI TRANSL MED, V3, DOI 10.1126/scitranslmed.3002842
   Kang MK, 2007, STEM CELLS DEV, V16, P837, DOI 10.1089/scd.2007.0006
   Katz SC, 2015, CLIN CANCER RES, V21, P3149, DOI 10.1158/1078-0432.CCR-14-1421
   Katz ZB, 2017, NAT IMMUNOL, V18, P86, DOI 10.1038/ni.3631
   KAUFMANN M, 1995, LANCET, V345, P615, DOI 10.1016/S0140-6736(95)90521-9
   Kaur G, 2018, CURR TREAT OPTION ON, V19, DOI 10.1007/s11864-018-0533-1
   Kaur K, 2018, ONCOIMMUNOLOGY, V7, DOI 10.1080/2162402X.2018.1426518
   Keller L, 2019, CELL STRESS, V3, P165, DOI 10.15698/cst2019.06.188
   Kemper K, 2012, STEM CELLS, V30, P2378, DOI 10.1002/stem.1233
   Khan IN, 2018, SEMIN CANCER BIOL, V52, P85, DOI 10.1016/j.semcancer.2017.07.004
   Khan MI, 2016, PLOS ONE, V11, DOI 10.1371/journal.pone.0165718
   Khan N, 2015, CANCER LETT, V359, P155, DOI 10.1016/j.canlet.2015.01.038
   Kikushige Y, 2010, CELL STEM CELL, V7, P708, DOI 10.1016/j.stem.2010.11.014
   Kimura O, 2010, CANCER SCI, V101, P2145, DOI 10.1111/j.1349-7006.2010.01661.x
   Klammt C, 2015, NAT IMMUNOL, V16, P961, DOI 10.1038/ni.3231
   Kobayashi H, 2011, CANCER IMMUNOL IMMUN, V60, P1075, DOI 10.1007/s00262-011-1021-7
   Kochenderfer JN, 2010, BLOOD, V116, P4099, DOI 10.1182/blood-2010-04-281931
   Kochenderfer JN, 2010, BLOOD, V116, P3875, DOI 10.1182/blood-2010-01-265041
   Kohga K, 2010, J HEPATOL, V52, P872, DOI 10.1016/j.jhep.2009.12.030
   Kong M, 2013, BBA-MOL CELL RES, V1833, P1409, DOI 10.1016/j.bbamcr.2013.02.013
   Konjevic GM, 2019, CYTOKINE, V117, P30, DOI 10.1016/j.cyto.2019.02.001
   Kozlowska AK, 2016, CANCER IMMUNOL IMMUN, V65, P1085, DOI 10.1007/s00262-016-1866-x
   Kozlowska AK, 2017, J CANCER, V8, P537, DOI 10.7150/jca.15989
   KUBIN M, 1994, J EXP MED, V180, P211, DOI 10.1084/jem.180.1.211
   Kumar A, 2016, TUMOR BIOL, V37, P11611, DOI 10.1007/s13277-016-5112-0
   Kunzmann V, 2012, J IMMUNOTHER, V35, P205, DOI 10.1097/CJI.0b013e318245bb1e
   KUWANA Y, 1987, BIOCHEM BIOPH RES CO, V149, P960, DOI 10.1016/0006-291X(87)90502-X
   Lamers CH, 2006, J CLIN ONCOL, V24, P20, DOI DOI 10.1200/JCO.2006.05.9964
   Lamers C, 2009, HUM GENE THER, V20, P1544
   Lamers CHJ, 2013, MOL THER, V21, P904, DOI 10.1038/mt.2013.17
   Lang JM, 2011, CANCER IMMUNOL IMMUN, V60, P1447, DOI 10.1007/s00262-011-1049-8
   LAPIDOT T, 1994, NATURE, V367, P645, DOI 10.1038/367645a0
   Lathia JD, 2010, CELL STEM CELL, V6, P421, DOI 10.1016/j.stem.2010.02.018
   Lee DW, 2015, LANCET, V385, P517, DOI 10.1016/S0140-6736(14)61403-3
   Lee Y, 2016, CLIN CANCER RES, V22, P3571, DOI 10.1158/1078-0432.CCR-15-2665
   Leung ELH, 2010, PLOS ONE, V5, DOI 10.1371/journal.pone.0014062
   Levine BL, 2017, MOL THER-METH CLIN D, V4, P92, DOI 10.1016/j.omtm.2016.12.006
   Ley K, 2017, J IMMUNOL, V199, P2191, DOI 10.4049/jimmunol.1701135
   Leyton Lisette, 2014, Adv Neurobiol, V8, P3
   Li GB, 2018, JCI INSIGHT, V3, DOI 10.1172/jci.insight.121322
   Li H, 2018, CELL DEATH DIS, V9, DOI 10.1038/s41419-017-0238-6
   Li HH, 2013, INT J BIOL MARKER, V28, pE357, DOI 10.5301/jbm.5000048
   Li S, 2018, ONCOIMMUNOLOGY, V7, DOI 10.1080/2162402X.2017.1380765
   Li Y, 2016, BMC CANCER, V16, DOI 10.1186/s12885-016-2252-y
   Li Y, 2018, CELL STEM CELL, V23, P181, DOI 10.1016/j.stem.2018.06.002
   Li ZH, 2014, DIAGN PATHOL, V9, DOI 10.1186/1746-1596-9-79
   Liu B, 2019, MOL MED REP, V20, P2823, DOI 10.3892/mmr.2019.10529
   Liu BS, 2017, J HEMATOL ONCOL, V10, DOI 10.1186/s13045-017-0535-7
   Liu D, 2014, ONCOL LETT, V7, P1544, DOI 10.3892/ol.2014.1907
   Liu SL, 2014, STEM CELL REP, V2, P78, DOI 10.1016/j.stemcr.2013.11.009
   Lu HH, 2014, NAT CELL BIOL, V16, P1105, DOI 10.1038/ncb3041
   Luna JI, 2019, CANCERS, V11, DOI 10.3390/cancers11010085
   Luo HY, 2014, PLOS ONE, V9, DOI 10.1371/journal.pone.0103193
   Ma F, 2014, CANCER LETT, V353, P153, DOI 10.1016/j.canlet.2014.06.022
   Ma YT, 2011, J EXP MED, V208, P491, DOI 10.1084/jem.20100269
   MacArthur KM, 2014, CANCER RES, V74, P2152, DOI 10.1158/0008-5472.CAN-13-0813
   Maccalli C, 2014, EUR J CANCER, V50, P649, DOI 10.1016/j.ejca.2013.11.014
   Maher J, 2002, NAT BIOTECHNOL, V20, P70, DOI 10.1038/nbt0102-70
   Majzner RG, 2019, NAT MED, V25, P1341, DOI 10.1038/s41591-019-0564-6
   Malladi S, 2016, CELL, V165, P45, DOI 10.1016/j.cell.2016.02.025
   Mani SA, 2008, CELL, V133, P704, DOI 10.1016/j.cell.2008.03.027
   Marcato P, 2011, STEM CELLS, V29, P32, DOI 10.1002/stem.563
   Marcenaro E, 2005, J IMMUNOL, V174, P3992, DOI 10.4049/jimmunol.174.7.3992
   Marchitti SA, 2008, EXPERT OPIN DRUG MET, V4, P697, DOI [10.1517/17425255.4.6.697, 10.1517/17425255.4.6.697 ]
   Marjanovic ND, 2013, CLIN CHEM, V59, P168, DOI 10.1373/clinchem.2012.184655
   Mashita N, 2014, J SURG ONCOL, V110, P745, DOI 10.1002/jso.23705
   Maude SL, 2018, NEW ENGL J MED, V378, P439, DOI 10.1056/NEJMoa1709866
   Maude SL, 2014, NEW ENGL J MED, V371, P1507, DOI 10.1056/NEJMoa1407222
   Maude SL, 2014, CANCER J, V20, P119, DOI 10.1097/PPO.0000000000000035
   McGarrity GJ, 2013, J GENE MED, V15, P78, DOI 10.1002/jgm.2691
   Mendoza MC, 2011, TRENDS BIOCHEM SCI, V36, P320, DOI 10.1016/j.tibs.2011.03.006
   Meraviglia S, 2010, CLIN EXP IMMUNOL, V161, P290, DOI 10.1111/j.1365-2249.2010.04167.x
   Mills CD, 2012, CRIT REV IMMUNOL, V32, P463, DOI 10.1615/CritRevImmunol.v32.i6.10
   Mitra M, 2010, MOL VIS, V16, P828
   Morgan RA, 2010, MOL THER, V18, P843, DOI 10.1038/mt.2010.24
   MOSCATELLO DK, 1995, CANCER RES, V55, P5536
   Moura CM, 2015, INT J BIOL MARKER, V30, pE49, DOI 10.5301/jbm.5000091
   Mueller KT, 2017, BLOOD, V130, P2317, DOI 10.1182/blood-2017-06-786129
   Mukhopadhyay H, 2013, PLOS COMPUT BIOL, V9, DOI 10.1371/journal.pcbi.1003004
   MULDER JWR, 1994, LANCET, V344, P1470, DOI 10.1016/S0140-6736(94)90290-9
   Mullard A, 2017, NAT REV DRUG DISCOV, V16, P669, DOI 10.1038/nrd.2017.196
   Muranski P, 2006, NAT CLIN PRACT ONCOL, V3, P668, DOI 10.1038/ncponc0666
   Nagane M, 1996, CANCER RES, V56, P5079
   Nakajima J, 2010, EUR J CARDIO-THORAC, V37, P1191, DOI 10.1016/j.ejcts.2009.11.051
   Nappo G, 2017, ONCOGENESIS, V6, DOI 10.1038/oncsis.2017.23
   Nayyar G, 2019, FRONT ONCOL, V9, DOI 10.3389/fonc.2019.00051
   Neelapu SS, 2017, NEW ENGL J MED, V377, P2531, DOI 10.1056/NEJMoa1707447
   Ngoenkam J, 2018, IMMUNOLOGY, V153, P42, DOI 10.1111/imm.12809
   Ni J, 2014, PROSTATE, V74, P602, DOI 10.1002/pros.22775
   Ning ST, 2016, ACS APPL MATER INTER, V8, P17793, DOI 10.1021/acsami.6b04403
   Nitta RT, 2015, ONCOGENE, V34, P3688, DOI 10.1038/onc.2014.299
   NORTH RJ, 1982, J EXP MED, V155, P1063, DOI 10.1084/jem.155.4.1063
   O'Rourke DM, 2017, SCI TRANSL MED, V9, DOI 10.1126/scitranslmed.aaa0984
   Oberschmidt O, 2017, FRONT IMMUNOL, V8, DOI 10.3389/fimmu.2017.00654
   Ochs K, 2013, J NEUROIMMUNOL, V265, P106, DOI 10.1016/j.jneuroim.2013.09.011
   Oh SA, 2017, P NATL ACAD SCI USA, V114, pE7536, DOI 10.1073/pnas.1706356114
   Okamoto I, 2003, CANCER SCI, V94, P50, DOI 10.1111/j.1349-7006.2003.tb01351.x
   Orr MT, 2010, CELL, V142, P847, DOI 10.1016/j.cell.2010.08.031
   Osta WA, 2004, CANCER RES, V64, P5818, DOI 10.1158/0008-5472.CAN-04-0754
   Otvos B, 2016, STEM CELLS, V34, P2026, DOI 10.1002/stem.2393
   Ozawa M, 2014, BRIT J CANCER, V111, P365, DOI 10.1038/bjc.2014.253
   Pang R, 2010, CELL STEM CELL, V6, P603, DOI 10.1016/j.stem.2010.04.001
   Pardoll DM, 2012, NAT REV CANCER, V12, P252, DOI 10.1038/nrc3239
   Park A, 2018, FRONT IMMUNOL, V9, DOI 10.3389/fimmu.2018.01859
   Park JH, 2018, NEW ENGL J MED, V378, P449, DOI 10.1056/NEJMoa1709919
   Park SY, 2010, CLIN CANCER RES, V16, P876, DOI 10.1158/1078-0432.CCR-09-1532
   Park SY, 2019, CANCERS, V11, DOI 10.3390/cancers11070965
   Parsa AT, 2007, NAT MED, V13, P84, DOI 10.1038/nm1517
   Porter DL, 2011, NEW ENGL J MED, V365, P725, DOI 10.1056/NEJMoa1103849
   Powell DJ, 2009, CYTOTHERAPY, V11, P1, DOI [10.1080/14653240903188921, 10.3109/14653240903188921]
   Prager BC, 2019, CELL STEM CELL, V24, P41, DOI 10.1016/j.stem.2018.12.009
   Pressey JG, 2016, MEDICINE, V95, DOI 10.1097/MD.0000000000004909
   Priceman SJ, 2018, CLIN CANCER RES, V24, P95, DOI 10.1158/1078-0432.CCR-17-2041
   Proietti E, 1998, J CLIN INVEST, V101, P429, DOI 10.1172/JCI1348
   Pule MA, 2005, MOL THER, V12, P933, DOI 10.1016/j.ymthe.2005.04.016
   RALL CJN, 1995, CANCER RES, V55, P1831
   Rege TA, 2006, FASEB J, V20, P1045, DOI 10.1096/fj.05-5460rev
   Reya T, 2001, NATURE, V414, P105, DOI 10.1038/35102167
   Ricci-Vitiani L, 2007, NATURE, V445, P111, DOI 10.1038/nature05384
   Riddell SR, 2014, CANCER J, V20, P141, DOI 10.1097/PPO.0000000000000036
   Rosfjord E, 2014, BIOCHEM PHARMACOL, V91, P135, DOI 10.1016/j.bcp.2014.06.008
   Ruella M, 2016, J CLIN INVEST, V126, P3814, DOI 10.1172/JCI87366
   Sadelain M, 2013, CANCER DISCOV, V3, P388, DOI 10.1158/2159-8290.CD-12-0548
   Sangar V, 2014, MOL CELL PROTEOMICS, V13, P2618, DOI 10.1074/mcp.M114.040428
   Sauzay C, 2019, FRONT CELL DEV BIOL, V7, DOI 10.3389/fcell.2019.00066
   Schatton T, 2010, CANCER RES, V70, P697, DOI 10.1158/0008-5472.CAN-09-1592
   Schepers AG, 2012, SCIENCE, V337, P730, DOI 10.1126/science.1224676
   Schmelzer E, 2008, FRONT BIOSCI-LANDMRK, V13, P3096, DOI 10.2741/2911
   Schmidt C, 2017, NATURE, V552, P567, DOI 10.1038/d41586-017-08702-7
   Schmohl JU, 2016, TOXINS, V8, DOI 10.3390/toxins8060165
   Schumann J, 2015, PLOS ONE, V10, DOI 10.1371/journal.pone.0132479
   Schuster SJ, 2019, NEW ENGL J MED, V380, P45, DOI 10.1056/NEJMoa1804980
   Sebestyen Z., 2019, NAT REV DRUG DISCOV, V19, P169
   Seitz CM, 2020, ONCOIMMUNOLOGY, V9, DOI 10.1080/2162402X.2019.1683345
   Sessa M, 2016, LANCET, V388, P476, DOI 10.1016/S0140-6736(16)30374-9
   Shah NN, 2019, NAT REV CLIN ONCOL, V16, P372, DOI 10.1038/s41571-019-0184-6
   Sharma P, 2017, CELL, V168, P707, DOI 10.1016/j.cell.2017.01.017
   Sharpe ME, 2018, TOXICOL PATHOL, V46, P131, DOI 10.1177/0192623317752101
   Shimokawa M, 2017, NATURE, V545, P187, DOI 10.1038/nature22081
   Shmelkov SV, 2008, J CLIN INVEST, V118, P2111, DOI 10.1172/JCI34401
   Silva IA, 2011, CANCER RES, V71, P3991, DOI 10.1158/0008-5472.CAN-10-3175
   Silver DJ, 2016, NEURO-ONCOLOGY, V18, P153, DOI 10.1093/neuonc/nov157
   Singh S, 2015, ADV EXP MED BIOL, V815, P281, DOI 10.1007/978-3-319-09614-8_16
   Singh SK, 2003, CANCER RES, V63, P5821
   Singh SK, 2004, NATURE, V432, P396, DOI 10.1038/nature03128
   Sitrin J, 2013, J EXP MED, V210, P1153, DOI 10.1084/jem.20122248
   Slovin SF, 2013, ASCO M, V31, P72, DOI DOI 10.1200/jco.2013.31.6_suppl.72
   Snuderl M, 2011, CANCER CELL, V20, P810, DOI 10.1016/j.ccr.2011.11.005
   Solinas G, 2010, J IMMUNOL, V185, P642, DOI 10.4049/jimmunol.1000413
   Sprinzl MF, 2013, HEPATOLOGY, V57, P2358, DOI 10.1002/hep.26328
   Stojanovic A, 2013, CANCER MICROENVIRON, V6, P135, DOI 10.1007/s12307-012-0125-8
   Stroncek DF, 2017, J TRANSL MED, V15, DOI 10.1186/s12967-017-1160-5
   Su XL, 2018, BIOPHYS J, V114, p107A
   Sukowati CHC, 2013, PLOS ONE, V8, DOI 10.1371/journal.pone.0076830
   Sun SJ, 2018, J IMMUNOL RES, V2018, DOI 10.1155/2018/2386187
   Tallerico R, 2013, J IMMUNOL, V190, P2381, DOI 10.4049/jimmunol.1201542
   Tang J, 2018, NAT REV DRUG DISCOV, V17, P465, DOI 10.1038/nrd.2018.74
   Tang KH, 2013, CANCER RES, V73, P2322, DOI 10.1158/0008-5472.CAN-12-2991
   Tchou J, 2017, CANCER IMMUNOL RES, V5, P1152, DOI 10.1158/2326-6066.CIR-17-0189
   Teachey DT, 2013, BLOOD, V121, P5154, DOI 10.1182/blood-2013-02-485623
   Terren I, 2019, FRONT IMMUNOL, V10, DOI 10.3389/fimmu.2019.02278
   Thapa R, 2016, STEM CELLS INT, V2016, DOI 10.1155/2016/2087204
   Thomas CE, 2003, NAT REV GENET, V4, P346, DOI 10.1038/nrg1066
   Thomas DA, 2005, CANCER CELL, V8, P369, DOI 10.1016/j.ccr.2005.10.012
   Thommen DS, 2018, CANCER CELL, V33, P547, DOI 10.1016/j.ccell.2018.03.012
   Ti DD, 2018, SCI CHINA LIFE SCI, V61, P1320, DOI 10.1007/s11427-018-9411-4
   Tian J, 2018, BRIT J CANCER, V119, P1495, DOI 10.1038/s41416-018-0287-3
   Todaro M, 2007, CELL STEM CELL, V1, P389, DOI 10.1016/j.stem.2007.08.001
   Todaro M, 2014, CELL STEM CELL, V14, P342, DOI 10.1016/j.stem.2014.01.009
   Tokarew N, 2019, BRIT J CANCER, V120, P26, DOI 10.1038/s41416-018-0325-1
   Tomlinson MG, 2000, IMMUNOL TODAY, V21, P584, DOI 10.1016/S0167-5699(00)01716-3
   Tomuleasa C, 2010, J BUON, V15, P583
   Treda C, 2016, PLOS ONE, V11, DOI 10.1371/journal.pone.0155230
   Tseng HC, 2015, J CANCER, V6, P866, DOI 10.7150/jca.11527
   Tseng HC, 2015, ONCOTARGET, V6, P8947, DOI 10.18632/oncotarget.3250
   Tseng HC, 2014, FRONT IMMUNOL, V5, DOI 10.3389/fimmu.2014.00269
   Tseng HC, 2010, PLOS ONE, V5, DOI 10.1371/journal.pone.0011590
   Turtle CJ, 2016, SCI TRANSL MED, V8, DOI 10.1126/scitranslmed.aaf8621
   Turtle CJ, 2016, J CLIN INVEST, V126, P2123, DOI 10.1172/JCI85309
   van de Water JAJM, 2012, P NATL ACAD SCI USA, V109, P16642, DOI 10.1073/pnas.1202832109
   van den Hoogen C, 2010, CANCER RES, V70, P5163, DOI 10.1158/0008-5472.CAN-09-3806
   van der Gun BTF, 2010, CARCINOGENESIS, V31, P1913, DOI 10.1093/carcin/bgq187
   van Oordt CWMV, 2016, ONCOTARGET, V7, P80046, DOI 10.18632/oncotarget.11098
   van Rhenen A, 2007, BLOOD, V110, P2659, DOI 10.1182/blood-2007-03-083048
   Vassalli G, 2019, STEM CELLS INT, V2019, DOI 10.1155/2019/3904645
   Visus C, 2011, CLIN CANCER RES, V17, P6174, DOI 10.1158/1078-0432.CCR-11-1111
   Visvader JE, 2008, NAT REV CANCER, V8, P755, DOI 10.1038/nrc2499
   Vitale M, 2014, EUR J IMMUNOL, V44, P1582, DOI 10.1002/eji.201344272
   Voldborg BR, 1997, ANN ONCOL, V8, P1197, DOI 10.1023/A:1008209720526
   Volonte A, 2014, J IMMUNOL, V192, P523, DOI 10.4049/jimmunol.1301342
   Wada I, 2014, CANCER MED-US, V3, P362, DOI 10.1002/cam4.196
   Wandel E, 2012, J IMMUNOL, V188, P1442, DOI 10.4049/jimmunol.1003944
   Wang B, 2014, CANCER RES, V74, P5746, DOI 10.1158/0008-5472.CAN-13-2563
   Wang J, 2008, INT J CANCER, V122, P761, DOI 10.1002/ijc.23130
   Wang J, 2007, HUM GENE THER, V18, P712, DOI 10.1089/hum.2007.028
   Wang PH, 2013, PLOS ONE, V8, DOI [10.1371/journal.pone.0052088, 10.1371/journal.pone.0057020]
   Wang W, 2013, GENE THER, V20, P970, DOI 10.1038/gt.2013.19
   Wang XL, 2015, INT J CLIN EXP PATHO, V8, P5105
   Wang Y, 2018, ONCOIMMUNOLOGY, V7, DOI 10.1080/2162402X.2018.1440169
   Wefers C, 2018, FRONT IMMUNOL, V9, DOI 10.3389/fimmu.2018.01412
   Wei J, 2010, CLIN CANCER RES, V16, P461, DOI 10.1158/1078-0432.CCR-09-1983
   Weingaertner IR, 2013, PLOS ONE, V8, DOI 10.1371/journal.pone.0053510
   Weiss T, 2018, CANCER RES, V78, P1031, DOI 10.1158/0008-5472.CAN-17-1788
   Weng YS, 2019, MOL CANCER, V18, DOI 10.1186/s12943-019-0988-0
   WIKSTRAND CJ, 1995, CANCER RES, V55, P3140
   Wilhelm M, 2003, BLOOD, V102, P200, DOI 10.1182/blood-2002-12-3665
   Williams BL, 1999, EMBO J, V18, P1832, DOI 10.1093/emboj/18.7.1832
   WONG AJ, 1992, P NATL ACAD SCI USA, V89, P2965, DOI 10.1073/pnas.89.7.2965
   Woo SR, 2015, ANAT CELL BIOL, V48, P44, DOI 10.5115/acb.2015.48.1.44
   Wu A, 2010, NEURO-ONCOLOGY, V12, P1113, DOI 10.1093/neuonc/noq082
   Wu AH, 2007, J NEURO-ONCOL, V83, P121, DOI 10.1007/s11060-006-9265-3
   Xu X, 2015, CANCER LETT, V369, P50, DOI 10.1016/j.canlet.2015.08.018
   Yamashita T, 2008, CANCER RES, V68, P1451, DOI 10.1158/0008-5472.CAN-07-6013
   Yamashita T, 2007, CANCER RES, V67, P10831, DOI 10.1158/0008-5472.CAN-07-0908
   Yamashita T, 2013, J CLIN INVEST, V123, P1911, DOI 10.1172/JCI66024
   Yamashita T, 2009, GASTROENTEROLOGY, V136, P1012, DOI 10.1053/j.gastro.2008.12.004
   YAMAZAKI H, 1990, JPN J CANCER RES, V81, P773, DOI 10.1111/j.1349-7006.1990.tb02644.x
   Yang XR, 2010, GUT, V59, P953, DOI 10.1136/gut.2008.176271
   Yang ZF, 2008, CANCER CELL, V13, P153, DOI 10.1016/j.ccr.2008.01.013
   Yi JM, 2008, CANCER RES, V68, P8094, DOI 10.1158/0008-5472.CAN-07-6208
   Zakaria N, 2017, FRONT ONCOL, V7, DOI 10.3389/fonc.2017.00080
   Zapata JM, 2018, FRONT IMMUNOL, V9, DOI 10.3389/fimmu.2018.02618
   Zenarruzabeitia O, 2017, CLIN CANCER RES, V23, P615, DOI 10.1158/1078-0432.CCR-16-2478
   Zhang BL, 2019, HUM GENE THER, V30, P1176, DOI 10.1089/hum.2018.229.correx
   Zhang C, 2014, CARCINOGENESIS, V35, P2771, DOI 10.1093/carcin/bgu192
   Zhang C, 2017, BIOMARK RES, V5, DOI 10.1186/s40364-017-0102-y
   Zhang HM, 2015, P NATL ACAD SCI USA, V112, pE6215, DOI 10.1073/pnas.1520032112
   Zhang Q, 2017, ONCOTARGET, V8, P9488, DOI 10.18632/oncotarget.14367
   Zhang QZ, 2010, CANCER LETT, V289, P151, DOI 10.1016/j.canlet.2009.08.010
   Zhao JH, 2016, PHARMACOL THERAPEUT, V160, P145, DOI 10.1016/j.pharmthera.2016.02.008
   Zhao S, 2016, CLIN CANCER RES, V22, P5592, DOI 10.1158/1078-0432.CCR-15-3115
   Zhou JJ, 2011, MOL CANCER, V10, DOI 10.1186/1476-4598-10-112
   Zhou WC, 2015, NAT CELL BIOL, V17, P170, DOI 10.1038/ncb3090
   Zhu JH, 2014, PLOS ONE, V9, DOI [10.1371/journal.pone.0115507, 10.1371/journal.pone.0097616]
   Zhu XK, 2015, ONCOTARGET, V6, P171, DOI 10.18632/oncotarget.2767
   Zuccolotto G, 2014, PLOS ONE, V9, DOI 10.1371/journal.pone.0109427
NR 385
TC 10
Z9 10
U1 1
U2 6
PU FRONTIERS MEDIA SA
PI LAUSANNE
PA AVENUE DU TRIBUNAL FEDERAL 34, LAUSANNE, CH-1015, SWITZERLAND
EI 1664-8021
J9 FRONT GENET
JI Front. Genet.
PD APR 22
PY 2020
VL 11
AR 312
DI 10.3389/fgene.2020.00312
PG 26
WC Genetics & Heredity
SC Genetics & Heredity
GA LL6GD
UT WOS:000531655100001
PM 32391048
OA gold, Green Published
DA 2021-10-29
ER

PT J
AU Jafarzadeh, L
   Masoumi, E
   Fallah-Mehrjardi, K
   Mirzaei, HR
   Hadjati, J
AF Jafarzadeh, Leila
   Masoumi, Elham
   Fallah-Mehrjardi, Keyvan
   Mirzaei, Hamid Reza
   Hadjati, Jamshid
TI Prolonged Persistence of Chimeric Antigen Receptor (CAR) T Cell in
   Adoptive Cancer Immunotherapy: Challenges and Ways Forward
SO FRONTIERS IN IMMUNOLOGY
LA English
DT Review
DE chimeric antigen receptor; T cells; persistence; tumor microenvironment;
   cancer immunotherapy
ID IN-VIVO PERSISTENCE; DOSE RECOMBINANT INTERLEUKIN-2; MEMORY STEM-CELLS;
   ANTITUMOR-ACTIVITY; OXIDATIVE STRESS; B-CELL; PHASE-I; METASTATIC
   MELANOMA; APOPTOTIC PROTEINS; TELOMERE LENGTH
AB CAR T cell qualities, such as persistence and functionality play important roles in determining the outcome of cancer immunotherapy. In spite of full functionality, it has been shown that poor persistence of CAR T cells can limit an effective antitumor immune response. Here, we outline specific strategies that can be employed to overcome intrinsic and extrinsic barriers to CAR T cell persistence. We also offer our viewpoint on how growing use of CAR T cells in various cancers may require modifications in the intrinsic and extrinsic survival signals of CAR T cells. We anticipate these amendments will additionally provide the rationales for generation of more persistent, and thereby, more effective CAR T cell treatments. CAR T cell qualities, such as persistence and functionality play important roles in determining the outcome of cancer immunotherapy. In spite of full functionality, it has been shown that poor persistence of CAR T cells can limit an effective antitumor immune response. Here, we outline specific strategies that can be employed to overcome intrinsic and extrinsic barriers to CAR T cell persistence. We also offer our viewpoint on how growing use of CAR T cells in various cancers may require modifications in the intrinsic and extrinsic survival signals of CAR T cells. We anticipate these amendments will additionally provide the rationales for generation of more persistent, and thereby, more effective CAR T cell treatments.
C1 [Jafarzadeh, Leila; Fallah-Mehrjardi, Keyvan; Mirzaei, Hamid Reza; Hadjati, Jamshid] Univ Tehran Med Sci, Sch Med, Dept Med Immunol, Tehran, Iran.
   [Masoumi, Elham] Ilam Univ Med Sci, Sch Med, Dept Med Immunol, Ilam, Iran.
RP Mirzaei, HR; Hadjati, J (corresponding author), Univ Tehran Med Sci, Sch Med, Dept Med Immunol, Tehran, Iran.
EM h-mirzaei@tums.ac.ir; hajatij@tums.ac.ir
RI Jafarzadeh, Leila/AAK-9500-2021; Mirzaei, Hamid Reza/I-4673-2019;
   Masoumi, Elham/AAP-8427-2020
OI Jafarzadeh, Leila/0000-0001-7040-1297; Mirzaei, Hamid
   Reza/0000-0002-3303-2565; Fallah mehrjardi, Keyvan/0000-0001-6667-943X;
   Masoumi, Elham/0000-0002-8312-955X
FU National Institute for Medical Research Development (NIMAD) of Iran
   [942554]; Tehran University of Medical SciencesTehran University of
   Medical Sciences [30381, 36173, 36174, 38521]
FX This study was supported by grants from National Institute for Medical
   Research Development (NIMAD) of Iran (Grant No. 942554) and Tehran
   University of Medical Sciences (Grant Nos. 30381, 36173, 36174, and
   38521).
CR Adachi K, 2018, NAT BIOTECHNOL, V36, P346, DOI 10.1038/nbt.4086
   Alvarez-Fernandez C, 2016, J TRANSL MED, V14, DOI 10.1186/s12967-016-0973-y
   Anderson AC, 2016, IMMUNITY, V44, P989, DOI 10.1016/j.immuni.2016.05.001
   Ando T, 2008, J IMMUNOL, V181, P8382, DOI 10.4049/jimmunol.181.12.8382
   Atkins MB, 1999, J CLIN ONCOL, V17, P2105, DOI 10.1200/JCO.1999.17.7.2105
   Avanzi MP, 2016, BLOOD, V128, DOI 10.1182/blood.V128.22.816.816
   Bai Y, 2015, CELL DISCOV, V1, DOI 10.1038/celldisc.2015.40
   Besser MJ, 2009, CYTOTHERAPY, V11, P206, DOI 10.1080/14653240802590391
   Betteridge DJ, 2000, METABOLISM, V49, P3, DOI 10.1016/S0026-0495(00)80077-3
   Bhattacharyya S, 2007, J BIOL CHEM, V282, P15954, DOI 10.1074/jbc.M608189200
   Bhattacharyya S, 2007, CANCER RES, V67, P362, DOI 10.1158/0008-5472.CAN-06-2583
   Boni A, 2010, CANCER RES, V70, P5213, DOI 10.1158/0008-5472.CAN-10-0118
   Bot A, 2015, BLOOD, V126, DOI 10.1182/blood.V126.23.4426.4426
   Bouillet P, 1999, SCIENCE, V286, P1735, DOI 10.1126/science.286.5445.1735
   Boyman O, 2006, SCIENCE, V311, P1924, DOI 10.1126/science.1122927
   Brady CA, 2011, CELL, V145, P571, DOI 10.1016/j.cell.2011.03.035
   Brentjens RJ, 2007, CLIN CANCER RES, V13, P5426, DOI 10.1158/1078-0432.CCR-07-0674
   Brentjens RJ, 2013, SCI TRANSL MED, V5, DOI 10.1126/scitranslmed.3005930
   Brindley DA, 2012, REGEN MED, V7, P7, DOI [10.2217/RME.11.112, 10.2217/rme.11.112]
   Bruick RK, 2000, P NATL ACAD SCI USA, V97, P9082, DOI 10.1073/pnas.97.16.9082
   Carreno BM, 2003, TRENDS IMMUNOL, V24, P524, DOI 10.1016/j.it.2003.08.005
   Carrington EM, 2017, CELL DEATH DIFFER, V24, P878, DOI 10.1038/cdd.2017.30
   Cavallo F, 1997, J NATL CANCER I, V89, P1049, DOI 10.1093/jnci/89.14.1049
   Charo J, 2005, CANCER RES, V65, P2001, DOI 10.1158/0008-5472.CAN-04-2006
   Chattopadhyay S, 2009, PLOS ONE, V4, DOI 10.1371/journal.pone.0007382
   Chen J, 2019, NATURE, V567, P530, DOI 10.1038/s41586-019-0985-x
   Cherkassky L, 2016, J CLIN INVEST, V126, P3130, DOI 10.1172/JCI83092
   Chiodoni C, 2001, EUR J IMMUNOL, V31, P3101, DOI 10.1002/1521-4141(2001010)31:10<3101::AID-IMMU3101>3.0.CO;2-8
   Chong EA, 2017, BLOOD, V129, P1039, DOI 10.1182/blood-2016-09-738245
   COHEN J, 1995, SCIENCE, V270, P908
   Collette Y, 1997, EUR J IMMUNOL, V27, P3283, DOI 10.1002/eji.1830271227
   Czesnikiewicz-Guzik M, 2008, CLIN IMMUNOL, V127, P107, DOI 10.1016/j.clim.2007.12.002
   D'Souza WN, 2008, J IMMUNOL, V181, P7617, DOI 10.4049/jimmunol.181.11.7617
   Dudley ME, 2002, J IMMUNOTHER, V25, P243, DOI 10.1097/00002371-200205000-00007
   Ebert PJR, 2016, IMMUNITY, V44, P609, DOI 10.1016/j.immuni.2016.01.024
   Eguchi J, 2005, GENE THER, V12, P733, DOI 10.1038/sj.gt.3302401
   Fisher RI, 2000, CANCER J SCI AM, V6, pS55
   Fos C, 2008, J IMMUNOL, V181, P1969, DOI 10.4049/jimmunol.181.3.1969
   Foster AE, 2017, MOL THER, V25, P2176, DOI 10.1016/j.ymthe.2017.06.014
   Gargett T, 2016, MOL THER, V24, P1135, DOI 10.1038/mt.2016.63
   Gattinoni L, 2005, J EXP MED, V202, P907, DOI 10.1084/jem.20050732
   Gattinoni L, 2012, NAT REV CANCER, V12, P671, DOI 10.1038/nrc3322
   Geyer MB, 2018, MOL THER, V26, P1896, DOI 10.1016/j.ymthe.2018.05.018
   Ghassemi S, 2016, AM ASS IMMNOL, DOI [10.1016/S1525-0016(16)33012-X, DOI 10.1016/S1525-0016(16)33012-X]
   Ghosh A, 2017, NAT MED, V23, P242, DOI 10.1038/nm.4258
   Golubovskaya V, 2016, CANCERS, V8, DOI 10.3390/cancers8030036
   Guedan S, 2018, JCI INSIGHT, V3, DOI 10.1172/jci.insight.96976
   Gutierrez-Uzquiza A, 2012, J BIOL CHEM, V287, P2632, DOI 10.1074/jbc.M111.323709
   Halliwell B, 2007, BIOCHEM J, V401, P1, DOI 10.1042/BJ20061131
   Harris SG, 2002, TRENDS IMMUNOL, V23, P144, DOI 10.1016/S1471-4906(01)02154-8
   Hendricks J, 2003, J EXP MED, V198, P1369, DOI 10.1084/jem.20030916
   Hendriks J, 2000, NAT IMMUNOL, V1, P433, DOI 10.1038/80877
   Hildeman DA, 2002, IMMUNITY, V16, P759, DOI 10.1016/S1074-7613(02)00322-9
   Holliger P, 2005, NAT BIOTECHNOL, V23, P1126, DOI 10.1038/nbt1142
   Hoyos V, 2010, LEUKEMIA, V24, P1160, DOI 10.1038/leu.2010.75
   Hu BL, 2017, CELL REP, V20, P3025, DOI 10.1016/j.celrep.2017.09.002
   Hurton LV, 2016, P NATL ACAD SCI USA, V113, pE7788, DOI 10.1073/pnas.1610544113
   Ichim G, 2016, NAT REV CANCER, V16, P539, DOI 10.1038/nrc.2016.58
   Jameson SC, 2002, NAT REV IMMUNOL, V2, P547, DOI 10.1038/nri853
   Jensen MC, 2010, BIOL BLOOD MARROW TR, V16, P1245, DOI 10.1016/j.bbmt.2010.03.014
   Jiang Q, 2004, MOL CELL BIOL, V24, P6501, DOI 10.1128/MCB.24.14.6501-6513.2004
   Joller N, 2011, J IMMUNOL, V186, P1338, DOI 10.4049/jimmunol.1003081
   Kaartinen T, 2017, CYTOTHERAPY, V19, P689, DOI 10.1016/j.jcyt.2017.03.067
   Kagoya Y, 2018, NAT MED, V24, P352, DOI 10.1038/nm.4478
   Kaufmann T, 2009, IMMUNITY, V30, P56, DOI 10.1016/j.immuni.2008.10.017
   Kawalekar OU, 2016, IMMUNITY, V44, P380, DOI 10.1016/j.immuni.2016.01.021
   Kirkin V, 2004, BBA-MOL CELL RES, V1644, P229, DOI 10.1016/j.bbamcr.2003.08.009
   Klebanoff CA, 2017, JCI INSIGHT, V2, DOI 10.1172/jci.insight.95103
   Kluck RM, 1999, J CELL BIOL, V147, P809, DOI 10.1083/jcb.147.4.809
   Kochenderfer JN, 2017, J CLIN ONCOL, V35, DOI 10.1200/JCO.2016.71.3024
   Kochenderfer JN, 2010, BLOOD, V116, P4099, DOI 10.1182/blood-2010-04-281931
   Kowolik CM, 2006, CANCER RES, V66, P10995, DOI 10.1158/0008-5472.CAN-06-0160
   Krenciute G, 2017, CANCER IMMUNOL RES, V5, P571, DOI 10.1158/2326-6066.CIR-16-0376
   Kurtz DM, 2007, LEUKEMIA LYMPHOMA, V48, P1290, DOI 10.1080/10428190701355028
   Lam N, 2020, NAT COMMUN, V11, DOI 10.1038/s41467-019-14119-9
   Laplante M, 2012, CELL, V149, P274, DOI 10.1016/j.cell.2012.03.017
   Lei XY, 2009, IMMUNOL LETT, V122, P30, DOI 10.1016/j.imlet.2008.10.009
   Ligtenberg MA, 2016, J IMMUNOL, V196, P759, DOI 10.4049/jimmunol.1401710
   LOTZE MT, 1986, CANCER, V58, P2764, DOI 10.1002/1097-0142(19861215)58:12<2764::AID-CNCR2820581235>3.0.CO;2-Z
   Louis CU, 2011, BLOOD, V118, P6050, DOI 10.1182/blood-2011-05-354449
   Lugli E, 2013, J CLIN INVEST, V123, P594, DOI 10.1172/JCI66327
   Majhail NS, 2004, INVEST NEW DRUG, V22, P421, DOI 10.1023/B:DRUG.0000036684.67675.fe
   Malek TR, 2003, J LEUKOCYTE BIOL, V74, P961, DOI 10.1189/jlb.0603272
   Masson F, 2011, J IMMUNOL, V186, P4059, DOI 10.4049/jimmunol.1001918
   Maus MV, 2013, CANCER IMMUNOL RES, V1, P26, DOI 10.1158/2326-6066.CIR-13-0006
   Medvec AR, 2018, MOL THER-METH CLIN D, V8, P65, DOI 10.1016/j.omtm.2017.11.001
   Meyaard L, 2008, J LEUKOCYTE BIOL, V83, P799, DOI 10.1189/jlb.0907609
   Migliaccio M, 2000, J IMMUNOL, V165, P4978, DOI 10.4049/jimmunol.165.9.4978
   Milone MC, 2009, MOL THER, V17, P1453, DOI 10.1038/mt.2009.83
   Mohammed S, 2017, MOL THER, V25, P249, DOI 10.1016/j.ymthe.2016.10.016
   Muranski P, 2006, NAT CLIN PRACT ONCOL, V3, P668, DOI 10.1038/ncponc0666
   Murphy KM, 2006, NAT REV IMMUNOL, V6, P671, DOI 10.1038/nri1917
   NAKAMURA K, 1989, INFECT IMMUN, V57, P590, DOI 10.1128/IAI.57.2.590-595.1989
   Ninomiya S, 2015, BLOOD, V125, P3905, DOI 10.1182/blood-2015-01-621474
   Osenga KL, 2006, CLIN CANCER RES, V12, P1750, DOI 10.1158/1078-0432.CCR-05-2000
   Ott M, 2007, APOPTOSIS, V12, P913, DOI 10.1007/s10495-007-0756-2
   Pal S, 2005, CANCER DETECT PREV, V29, P470, DOI 10.1016/j.cdp.2005.05.003
   Pardoll DM, 2012, NAT REV CANCER, V12, P252, DOI 10.1038/nrc3239
   Pearson G, 2001, ENDOCR REV, V22, P153, DOI 10.1210/er.22.2.153
   Pedros C, 2016, NAT IMMUNOL, V17, P825, DOI 10.1038/ni.3463
   Pegram HJ, 2015, LEUKEMIA, V29, P415, DOI 10.1038/leu.2014.215
   Perkins MR, 2015, BLOOD, V126, DOI 10.1182/blood.V126.23.1893.1893
   Petersen CT, 2018, BLOOD ADV, V2, P210, DOI 10.1182/bloodadvances.2017011254
   Plunkett FJ, 2007, J IMMUNOL, V178, P7710, DOI 10.4049/jimmunol.178.12.7710
   Post DE, 2007, CANCER RES, V67, P6872, DOI 10.1158/0008-5472.CAN-06-3244
   Prasad KVS, 1997, P NATL ACAD SCI USA, V94, P6346, DOI 10.1073/pnas.94.12.6346
   Ptackova P, 2018, CYTOTHERAPY, V20, P507, DOI 10.1016/j.jcyt.2017.10.001
   Pule MA, 2008, NAT MED, V14, P1264, DOI 10.1038/nm.1882
   Quintarelli C, 2018, ONCOIMMUNOLOGY, V7, DOI 10.1080/2162402X.2018.1433518
   Reed JC, 2000, AM J PATHOL, V157, P1415, DOI 10.1016/S0002-9440(10)64779-7
   Riddell SR, 2014, CANCER J, V20, P141, DOI 10.1097/PPO.0000000000000036
   Robertson MJ, 2006, CLIN CANCER RES, V12, P4265, DOI 10.1158/1078-0432.CCR-06-0121
   Rosenberg SA, 2011, CLIN CANCER RES, V17, P4550, DOI 10.1158/1078-0432.CCR-11-0116
   Rufer N, 2001, BLOOD, V98, P597, DOI 10.1182/blood.V98.3.597
   Sabatino M, 2016, BLOOD, V128, P519, DOI 10.1182/blood-2015-11-683847
   Sadelain Michel, 2015, Am Soc Clin Oncol Educ Book, pe360, DOI 10.14694/EdBook_AM.2015.35.e360
   Sandalova E, 2004, P NATL ACAD SCI USA, V101, P3011, DOI 10.1073/pnas.0400005101
   Sandau MM, 2010, J IMMUNOL, V184, P35, DOI 10.4049/jimmunol.0803355
   Santoro SP, 2015, CANCER IMMUNOL RES, V3, P68, DOI 10.1158/2326-6066.CIR-14-0192
   Sengupta S, 2018, CANCER LETT, V433, P131, DOI 10.1016/j.canlet.2018.06.035
   Shamas-Din A, 2013, CSH PERSPECT BIOL, V5, DOI 10.1101/cshperspect.a008714
   Shin S, 2001, BIOCHEMISTRY-US, V40, P1117, DOI 10.1021/bi001603q
   SIEGEL JP, 1991, J CLIN ONCOL, V9, P694, DOI 10.1200/JCO.1991.9.4.694
   Singh H, 2011, CANCER RES, V71, P3516, DOI 10.1158/0008-5472.CAN-10-3843
   Smyth MJ, 2000, J IMMUNOL, V165, P2665, DOI 10.4049/jimmunol.165.5.2665
   Soares H, 2007, J EXP MED, V204, P1095, DOI 10.1084/jem.20070176
   Sommermeyer D, 2016, LEUKEMIA, V30, P492, DOI 10.1038/leu.2015.247
   Song DG, 2012, BLOOD, V119, P696, DOI 10.1182/blood-2011-03-344275
   Song JX, 2005, IMMUNITY, V22, P621, DOI 10.1016/j.immuni.2005.03.012
   TEPPER RI, 1989, CELL, V57, P503, DOI 10.1016/0092-8674(89)90925-2
   Terakura S, 2012, BLOOD, V119, P72, DOI 10.1182/blood-2011-07-366419
   Turnis ME, 2012, ONCOIMMUNOLOGY, V1, P1172, DOI 10.4161/onci.20593
   Turtle CJ, 2016, SCI TRANSL MED, V8, DOI 10.1126/scitranslmed.aaf8621
   Turtle CJ, 2016, J CLIN INVEST, V126, P2123, DOI 10.1172/JCI85309
   Urak R, 2017, J IMMUNOTHER CANCER, V5, DOI 10.1186/s40425-017-0227-4
   Valko M, 2006, CHEM-BIOL INTERACT, V160, P1, DOI 10.1016/j.cbi.2005.12.009
   van Osterk MF, 2007, INT IMMUNOL, V19, P713, DOI 10.1093/intimm/dxm033
   VANLIER RAW, 1987, J IMMUNOL, V139, P1589
   VEIS DJ, 1993, CELL, V75, P229, DOI 10.1016/0092-8674(93)80065-M
   Vella A, 1997, J EXP MED, V186, P325, DOI 10.1084/jem.186.2.325
   Wang Y, 2019, FRONT IMMUNOL, V10, DOI 10.3389/fimmu.2019.01691
   Wilkie S, 2010, J BIOL CHEM, V285, P25538, DOI 10.1074/jbc.M110.127951
   Wojciechowski S, 2006, EUR J IMMUNOL, V36, P1694, DOI 10.1002/eji.200635897
   Workman CJ, 2004, J IMMUNOL, V172, P5450, DOI 10.4049/jimmunol.172.9.5450
   Xiao YL, 2008, J IMMUNOL, V181, P1071, DOI 10.4049/jimmunol.181.2.1071
   Xu Y, 2014, BLOOD, V123, P3750, DOI 10.1182/blood-2014-01-552174
   Yang X, 2014, BLOOD
   Ying ZT, 2019, MOL THER-ONCOLYTICS, V15, P60, DOI 10.1016/j.omto.2019.08.002
   Yoon DH, 2018, INT J MOL SCI, V19, DOI 10.3390/ijms19020340
   Zeng R, 2005, J EXP MED, V201, P139, DOI 10.1084/jem.20041057
   Zhang XH, 2018, BIOCHEM BIOPH RES CO, V495, P1833, DOI 10.1016/j.bbrc.2017.12.041
   Zheng WT, 2018, LEUKEMIA, V32, P1157, DOI 10.1038/s41375-017-0008-6
   Zhong XS, 2010, MOL THER, V18, P413, DOI 10.1038/mt.2009.210
   Zhou JH, 2005, J IMMUNOL, V175, P7046, DOI 10.4049/jimmunol.175.10.7046
   Zhu C, 2005, NAT IMMUNOL, V6, P1245, DOI 10.1038/ni1271
   Zorn E, 2006, BLOOD, V108, P1571, DOI 10.1182/blood-2006-02-004747
NR 156
TC 17
Z9 17
U1 2
U2 3
PU FRONTIERS MEDIA SA
PI LAUSANNE
PA AVENUE DU TRIBUNAL FEDERAL 34, LAUSANNE, CH-1015, SWITZERLAND
SN 1664-3224
J9 FRONT IMMUNOL
JI Front. Immunol.
PD APR 22
PY 2020
VL 11
AR 702
DI 10.3389/fimmu.2020.00702
PG 17
WC Immunology
SC Immunology
GA LL7BE
UT WOS:000531709800001
PM 32391013
OA gold, Green Published
DA 2021-10-29
ER

PT J
AU Zhou, S
   Li, WM
   Xiao, Y
   Zhu, XY
   Zhong, ZD
   Li, Q
   Cheng, FJ
   Zou, P
   You, Y
   Zhu, XJ
AF Zhou, Shu
   Li, Weiming
   Xiao, Yi
   Zhu, Xiaoying
   Zhong, Zhaodong
   Li, Qing
   Cheng, Fanjun
   Zou, Ping
   You, Yong
   Zhu, Xiaojian
TI A novel chimeric antigen receptor redirecting T-cell specificity towards
   CD26(+) cancer cells
SO LEUKEMIA
LA English
DT Article
ID CHRONIC MYELOID-LEUKEMIA; HEMATOPOIETIC STEM-CELLS; 4-1BB COSTIMULATION;
   CAR; IMATINIB; THERAPY; YS110; CD33
AB Chimeric antigen receptor (CAR) T-cell immunotherapy is rapidly emerging as a promising novel treatment for malignancies. To broaden the success of CAR T-cell treatment for chronic myeloid leukaemia (CML), we attempted to construct a CD26 CAR T-cell product to target tyrosine kinase inhibitor-insensitive leukaemia stem cells (LSCs), which have been a challenge to cure for several decades and can be discriminated from healthy stem cells by the robust biomarker CD26. Of additional interest is that CD26 has also been reported to be a multi-purpose therapeutic target for other malignancies. Here, we constructed CD26 CAR T cells utilizing lentiviral transduction methods and verified them by flow cytometry analysis and RNA-seq. We found that the initial expansion of CD26 CAR-transduced T cells was delayed due to transient fratricide, but subsequent expansion was accelerated. CD26 CAR T cells exhibited cytotoxicity against the CD26(+) T-cell lymphoma cell line Karpas 299, CD26-overexpressing K562 cells and primary CML LSCs, activated multiple effector functions in co-culture assays, and limited tumour progression in a mouse model; but there was some off-tumour cytotoxicity towards activated lymphocytes. In conclusion, these results establish the feasibility of using CD26 as an antigen for CAR T cells targeting CD26(+) tumour cells.
C1 [Zhou, Shu; Li, Weiming; Zhu, Xiaoying; Zhong, Zhaodong; Cheng, Fanjun; Zou, Ping; You, Yong] Huazhong Univ Sci & Technol, Union Hosp, Tongji Med Coll, Inst Hematol, Wuhan 430022, Peoples R China.
   [Xiao, Yi; Zhu, Xiaojian] Huazhong Univ Sci & Technol, Tongji Hosp, Tongji Med Coll, Dept Hematol, Wuhan 430030, Peoples R China.
   [Li, Qing] Wuhan 1 Hosp, Dept Hematol, Wuhan 430022, Peoples R China.
RP You, Y (corresponding author), Huazhong Univ Sci & Technol, Union Hosp, Tongji Med Coll, Inst Hematol, Wuhan 430022, Peoples R China.; Zhu, XJ (corresponding author), Huazhong Univ Sci & Technol, Tongji Hosp, Tongji Med Coll, Dept Hematol, Wuhan 430030, Peoples R China.
EM youunion@126.com; zhuxiaojian@hust.edu.cn
RI li, weiming/AAP-1516-2020
FU National Natural Science Foundation of China (NSFC)National Natural
   Science Foundation of China (NSFC) [81873440, 81700142, 81670145]
FX The work was supported by grants from the National Natural Science
   Foundation of China (NSFC) (Nos: 81873440, 81700142 and 81670145). We
   appreciate all of the doctors and patients who have contributed to this
   work.
CR Angevin E, 2017, BRIT J CANCER, V116, P1126, DOI 10.1038/bjc.2017.62
   Balaji KN, 2002, J EXP MED, V196, P493, DOI 10.1084/jem.20011836
   Bocchia M, 2018, FRONT ONCOL, V8, DOI 10.3389/fonc.2018.00194
   Casucci M, 2013, BLOOD, V122, P3461, DOI 10.1182/blood-2013-04-493361
   Chomel JC, 2011, BLOOD, V118, P3657, DOI 10.1182/blood-2011-02-335497
   Corbin AS, 2011, J CLIN INVEST, V121, P396, DOI 10.1172/JCI35721
   Cui JK, 2018, LEUKEMIA LYMPHOMA, V59, P2264, DOI 10.1080/10428194.2017.1421755
   Das M, 2017, LANCET ONCOL, V18, pE247, DOI 10.1016/S1470-2045(17)30233-4
   Davies S, 2015, BIOMED PHARMACOTHER, V71, P135, DOI 10.1016/j.biopha.2015.02.031
   Drent E, 2016, HAEMATOLOGICA, V101, P616, DOI 10.3324/haematol.2015.137620
   Enz N, 2019, PHARMACOL THERAPEUT, V198, P135, DOI 10.1016/j.pharmthera.2019.02.015
   Gomes-Silva D, 2017, CELL REP, V21, P17, DOI 10.1016/j.celrep.2017.09.015
   Gomes-Silva D, 2017, BLOOD, V130, P285, DOI 10.1182/blood-2017-01-761320
   Hatano R, 2013, IMMUNOLOGY, V138, P165, DOI 10.1111/imm.12028
   Herrmann H, 2014, BLOOD, V123, P3951, DOI 10.1182/blood-2013-10-536078
   Herrmann H, 2012, HAEMATOL-HEMATOL J, V97, P219, DOI 10.3324/haematol.2010.035006
   Ho L, 2001, CLIN CANCER RES, V7, P2031
   Jorgensen HG, 2007, BLOOD, V109, P4016, DOI 10.1182/blood-2006-11-057521
   Kaiserman D, 2010, CELL DEATH DIFFER, V17, P586, DOI 10.1038/cdd.2009.169
   Kenderian SS, 2015, LEUKEMIA, V29, P1637, DOI 10.1038/leu.2015.52
   Kim MY, 2018, CELL, V173, P1439, DOI 10.1016/j.cell.2018.05.013
   KOLB HJ, 1995, BLOOD, V86, P2041, DOI 10.1182/blood.V86.5.2041.bloodjournal8652041
   Krause DS, 2006, NAT MED, V12, P1175, DOI 10.1038/nm1489
   Landberg N, 2016, LEUKEMIA, V30, P253, DOI 10.1038/leu.2015.135
   Luo X, 1998, CELL, V94, P481, DOI 10.1016/S0092-8674(00)81589-5
   Mamonkin M, 2018, CANCER IMMUNOL RES, V6, P47, DOI 10.1158/2326-6066.CIR-17-0126
   Mamonkin M, 2015, BLOOD, V126, P983, DOI 10.1182/blood-2015-02-629527
   Mardiros A, 2013, BLOOD, V122, P3138, DOI 10.1182/blood-2012-12-474056
   Maude SL, 2014, NEW ENGL J MED, V371, P1507, DOI 10.1056/NEJMoa1407222
   Mestermann K, 2019, SCI TRANSL MED, V11, DOI 10.1126/scitranslmed.aau5907
   Neelapu SS, 2018, NAT REV CLIN ONCOL, V15, P47, DOI 10.1038/nrclinonc.2017.148
   Pallera A, 2016, J NATL COMPR CANC NE, V14, P1505, DOI 10.6004/jnccn.2016.0162
   Ramos CA, 2017, J CLIN INVEST, V127, P3468, DOI 10.1172/JCI94306
   Roybal KT, 2016, CELL, V164, P770, DOI 10.1016/j.cell.2016.01.011
   Sadelain M, 2017, CELL, V171, P1471, DOI 10.1016/j.cell.2017.12.002
   Saussele S, 2016, LEUKEMIA, V30, P1638, DOI 10.1038/leu.2016.115
   Schuster SJ, 2017, NEW ENGL J MED, V377, P2545, DOI 10.1056/NEJMoa1708566
   Steinke FC, 2014, IMMUNOL RES, V59, P45, DOI 10.1007/s12026-014-8545-9
   Warda W, 2019, CANCER RES, V79, P663, DOI 10.1158/0008-5472.CAN-18-1078
   Warfvinge R, 2017, BLOOD, V129, P2384, DOI 10.1182/blood-2016-07-728873
   Yu SN, 2019, MOL CANCER, V18, DOI 10.1186/s12943-019-1057-4
NR 41
TC 3
Z9 3
U1 3
U2 8
PU SPRINGERNATURE
PI LONDON
PA CAMPUS, 4 CRINAN ST, LONDON, N1 9XW, ENGLAND
SN 0887-6924
EI 1476-5551
J9 LEUKEMIA
JI Leukemia
PD JAN
PY 2021
VL 35
IS 1
BP 119
EP 129
DI 10.1038/s41375-020-0824-y
EA APR 2020
PG 11
WC Oncology; Hematology
SC Oncology; Hematology
GA PR6SH
UT WOS:000528082400001
PM 32317776
DA 2021-10-29
ER

PT J
AU Hildebrandt, GC
   Chao, NS
AF Hildebrandt, Gerhard C.
   Chao, Nelson
TI Endothelial cell function and endothelial-related disorders following
   haematopoietic cell transplantation
SO BRITISH JOURNAL OF HAEMATOLOGY
LA English
DT Review
DE endothelial cell dysfunction; endothelial-related disorders;
   haematopoietic cell transplantation; chimeric antigen receptor T-cell
   (CAR-T) therapy; treatment for post-HCT complications
ID IDIOPATHIC PNEUMONIA SYNDROME; HEPATIC VENOOCCLUSIVE-DISEASE;
   BONE-MARROW-TRANSPLANTATION; VERSUS-HOST-DISEASE;
   SYNDROME/VENO-OCCLUSIVE DISEASE; SINUSOIDAL OBSTRUCTION SYNDROME;
   THROMBOTIC MICROANGIOPATHY; CONDITIONING REGIMENS; SEVERITY CRITERIA;
   EUROPEAN-SOCIETY
AB Use of haematopoietic cell transplantation (HCT) in the treatment of haematologic and neoplastic diseases may lead to life-threatening complications that cause substantial morbidity and mortality if untreated. In addition to patient- and disease-related factors, toxicity associated with HCT puts patients at risk for complications that share a similar pathophysiology involving endothelial cells (ECs). Normally, the endothelium plays a role in maintaining homeostasis, including regulation of coagulation, vascular tone, permeability and inflammatory processes. When activated, ECs acquire cellular features that may lead to phenotypic changes that induce procoagulant, pro-inflammatory and pro-apoptotic mediators leading to EC dysfunction and damage. Elevated levels of coagulation factors, cytokines and adhesion molecules are indicative of endothelial dysfunction, and endothelial damage may lead to clinical signs and symptoms of pathological post-HCT conditions, including veno-occlusive disease/sinusoidal obstruction syndrome, graft-versus-host disease, transplant-associated thrombotic microangiopathy and idiopathic pneumonia syndrome/diffuse alveolar haemorrhage. The endothelium represents a rational target for preventing and treating HCT complications arising from EC dysfunction and damage. Additionally, markers of endothelial damage may be useful in improving diagnosis of HCT-related complications and monitoring treatment effect. Continued research to effectively manage EC activation, injury and dysfunction may be important in improving patient outcomes after HCT.
C1 [Hildebrandt, Gerhard C.] Univ Kentucky, Markey Canc Ctr, Lexington, KY 40536 USA.
   [Chao, Nelson] Duke Univ, Duke Canc Inst, Med Ctr, Durham, NC USA.
RP Hildebrandt, GC (corresponding author), Univ Kentucky, Markey Canc Ctr, Ben F Roach Canc Care Facil, 800 Rose St,First Floor,Room CC140, Lexington, KY 40536 USA.
EM gerhard.hildebrandt@uky.edu
FU Jazz PharmaceuticalsJazz Pharmaceuticals
FX Medical writing and editorial support were provided by Michelle
   McDermott, PharmD, and Michael Whitley, PhD, of SciFluent
   Communications, and were financially supported by Jazz Pharmaceuticals.
CR Akil A, 2015, BIOL BLOOD MARROW TR, V21, P1739, DOI 10.1016/j.bbmt.2015.07.004
   Almici C, 2017, BONE MARROW TRANSPL, V52, P1637, DOI 10.1038/bmt.2017.194
   Altmann T, 2018, BONE MARROW TRANSPL, V53, P515, DOI 10.1038/s41409-017-0042-z
   Ando M, 2016, RESP MED, V117, P27, DOI 10.1016/j.rmed.2016.05.012
   Batts ED, 2007, BONE MARROW TRANSPL, V40, P709, DOI 10.1038/sj.bmt.1705758
   BEARMAN SI, 1995, BLOOD, V85, P3005, DOI 10.1182/blood.V85.11.3005.bloodjournal85113005
   Blix ES, 2016, LEUKEMIA LYMPHOMA, V57, P2752, DOI 10.1080/10428194.2016.1201566
   Buser TA, 2019, EUR J HAEMATOL, V103, P472, DOI 10.1111/ejh.13310
   Carreras E, 2011, BONE MARROW TRANSPL, V46, P1495, DOI 10.1038/bmt.2011.65
   Carreras E, 1998, BLOOD, V92, P3599
   Carreras E, 2011, BIOL BLOOD MARROW TR, V17, P1713, DOI 10.1016/j.bbmt.2011.06.006
   Cataland S, 2019, BLOOD, V134, DOI 10.1182/blood-2019-122421
   Cooke KR, 2008, BIOL BLOOD MARROW TR, V14, P23, DOI 10.1016/j.bbmt.2007.10.008
   Coppell JA, 2010, BIOL BLOOD MARROW TR, V16, P157, DOI 10.1016/j.bbmt.2009.08.024
   Corbacioglu S, 2018, BONE MARROW TRANSPL, V53, P138, DOI 10.1038/bmt.2017.161
   Cutler C, 2010, BIOL BLOOD MARROW TR, V16, P1180, DOI 10.1016/j.bbmt.2010.02.016
   Cutler C, 2008, BLOOD, V112, P4425, DOI 10.1182/blood-2008-07-169342
   Dalle JH, 2016, BIOL BLOOD MARROW TR, V22, P400, DOI 10.1016/j.bbmt.2015.09.024
   Defitelio, 2016, DEF DEF SOD INJ
   Defitelio. Defitelio, 2019, SUMMARY PRODUCT CHAR
   Dvorak CC, 2019, FRONT PEDIATR, V7, DOI 10.3389/fped.2019.00133
   Eissner G, 1996, TRANSPLANTATION, V62, P819, DOI 10.1097/00007890-199609270-00020
   Eissner G, 2002, BLOOD, V100, P334, DOI 10.1182/blood.V100.1.334
   Elsallabi O, 2016, CLIN APPL THROMB-HEM, V22, P12, DOI 10.1177/1076029615598221
   Falanga A, 2003, LEUKEMIA, V17, P1636, DOI 10.1038/sj.leu.2403004
   Fan CQ, 2014, J CLIN EXP HEPATOL, V4, P332, DOI 10.1016/j.jceh.2014.10.002
   Frey NV, 2016, HEMATOL-AM SOC HEMAT, P567, DOI 10.1182/asheducation-2016.1.567
   Friedman SL, 2000, J BIOL CHEM, V275, P2247, DOI 10.1074/jbc.275.4.2247
   Fukuda T, 2003, BLOOD, V102, P2777, DOI 10.1182/blood-2003-05-1597
   Galley HF, 2004, BRIT J ANAESTH, V93, P105, DOI 10.1093/bja/aeh163
   Gavriilaki E, 2018, CLIN TRANSPLANT, V32, DOI 10.1111/ctr.13371
   Gerbitz A, 2004, TRANSPLANTATION, V78, P494, DOI 10.1097/01.TP.0000128839.13674.02
   Ghimire S, 2017, FRONT IMMUNOL, V8, DOI 10.3389/fimmu.2017.00079
   Gomez-Salinero JM, 2018, SCIENCE, V362, P1116, DOI 10.1126/science.aar4800
   Gust J, 2017, CANCER DISCOV, V7, P1404, DOI 10.1158/2159-8290.CD-17-0698
   Gyurkocza B, 2014, BLOOD, V124, P344, DOI 10.1182/blood-2014-02-514778
   Hildebrandt GC, 2005, BLOOD, V105, P2249, DOI 10.1182/blood-2004-08-3320
   Hildebrandt GC, 2004, J IMMUNOL, V173, P2050, DOI 10.4049/jimmunol.173.3.2050
   Hildebrandt GC, 2004, BLOOD, V104, P586, DOI 10.1182/blood-2003-12-4259
   Hildebrandt GC, 2004, BLOOD, V103, P2417, DOI 10.1182/blood-2003-08-2708
   Holtan SG, 2015, BIOL BLOOD MARROW TR, V21, P1029, DOI 10.1016/j.bbmt.2015.02.018
   Jain T, 2018, BLOOD ADV, V2, P3393, DOI 10.1182/bloodadvances.2018020198
   Jamil MO, 2015, INT J HEMATOL, V101, P452, DOI 10.1007/s12185-015-1785-1
   Jodele S, 2020, BLOOD, V135, P1049, DOI 10.1182/blood.2019004218
   Jodele S, 2016, TRANSFUS APHER SCI, V54, P181, DOI 10.1016/j.transci.2016.04.007
   Jodele S, 2015, BLOOD REV, V29, P191, DOI 10.1016/j.blre.2014.11.001
   JONES RJ, 1987, TRANSPLANTATION, V44, P778, DOI 10.1097/00007890-198712000-00011
   Kernan NA, 2018, BRIT J HAEMATOL, V181, P816, DOI 10.1111/bjh.15267
   Khosla J, 2018, BONE MARROW TRANSPL, V53, P129, DOI 10.1038/bmt.2017.207
   Klinger M, 2020, CANCER RES, V80, P91, DOI 10.1158/0008-5472.CAN-19-1131
   KYMRIAH<(TM)>, 2017, KYMRIAH TIS SUSP INT
   Langer HF, 2009, J CELL MOL MED, V13, P1211, DOI 10.1111/j.1582-4934.2009.00811.x
   Langley RE, 1997, BRIT J CANCER, V75, P666, DOI 10.1038/bjc.1997.119
   Lebaschi A, 2017, ANN NY ACAD SCI, V1410, P44, DOI 10.1111/nyas.13575
   Lesterhuis WJ, 2009, AM J MED, V122, pE5, DOI 10.1016/j.amjmed.2009.01.020
   Luft T, 2011, BLOOD, V118, P1685, DOI 10.1182/blood-2011-02-334821
   Lunn RA, 2005, HEMATOLOGY, V10, P107, DOI 10.1080/10245330400001975
   Magenau JM, 2018, BLOOD, V131, P1372, DOI 10.1182/blood-2017-11-815746
   Matsuda Y, 2001, BONE MARROW TRANSPL, V27, P977, DOI 10.1038/sj.bmt.1703026
   MCDONALD GB, 1993, ANN INTERN MED, V118, P255, DOI 10.7326/0003-4819-118-4-199302150-00003
   Middleton EA, 2016, PHYSIOL REV, V96, P1211, DOI 10.1152/physrev.00038.2015
   Mir E, 2017, BONE MARROW TRANSPL, V52, P1317, DOI 10.1038/bmt.2017.121
   Mohty M, 2016, BONE MARROW TRANSPL, V51, P906, DOI 10.1038/bmt.2016.130
   Moiseev IS, 2013, BIOL BLOOD MARROW TR, V19, P1677, DOI 10.1016/j.bbmt.2013.08.015
   Morishita T, 2018, BIOL BLOOD MARROW TR, V24, P2509, DOI 10.1016/j.bbmt.2018.07.029
   Nagele V, 2017, EXP HEMATOL ONCOL, V6, DOI 10.1186/s40164-017-0074-5
   Nassereddine S, 2017, ANTICANCER RES, V37, P1547, DOI 10.21873/anticanres.11483
   Neelapu SS, 2018, NAT REV CLIN ONCOL, V15, P47, DOI 10.1038/nrclinonc.2017.148
   Nolan DJ, 2013, DEV CELL, V26, P204, DOI 10.1016/j.devcel.2013.06.017
   Nomura S, 2008, BIOL BLOOD MARROW TR, V14, P766, DOI 10.1016/j.bbmt.2008.04.005
   Nomura S, 2017, TRANSPL IMMUNOL, V43-44, P27, DOI 10.1016/j.trim.2017.06.004
   Nurnberger W, 1998, ANN HEMATOL, V76, P61, DOI 10.1007/s002770050364
   Pagliuca S, 2019, BLOOD ADV, V3, P2424, DOI 10.1182/bloodadvances.2019000143
   Palomo M, 2010, BIOL BLOOD MARROW TR, V16, P985, DOI 10.1016/j.bbmt.2010.02.008
   Palomo M, 2009, BIOL BLOOD MARROW TR, V15, P537, DOI 10.1016/j.bbmt.2009.01.013
   Panoskaltsis-Mortari A, 2011, AM J RESP CRIT CARE, V183, P1262, DOI 10.1164/rccm.2007-413ST
   Pierce RW, 2017, PEDIATRICS, V140, DOI 10.1542/peds.2017-0355
   Pihusch V, 2006, TRANSPLANTATION, V81, P1405, DOI 10.1097/01.tp.0000209218.24916.ba
   Pober JS, 2007, NAT REV IMMUNOL, V7, P803, DOI 10.1038/nri2171
   Qi JQ, 2017, ANN HEMATOL, V96, P1849, DOI 10.1007/s00277-017-3092-9
   Richard S, 1996, BONE MARROW TRANSPL, V18, P955
   Richardson PG, 2018, BLOOD ADV, V2, P1495, DOI 10.1182/bloodadvances.2017008375
   Richardson PG, 2016, BLOOD, V127, P1656, DOI 10.1182/blood-2015-10-676924
   Richardson PG, 2013, EXPERT OPIN DRUG SAF, V12, P123, DOI 10.1517/14740338.2012.749855
   Richardson PG, 2010, BIOL BLOOD MARROW TR, V16, P1005, DOI 10.1016/j.bbmt.2010.02.009
   Roeker LE, 2019, BIOL BLOOD MARROW TR, V25, P137, DOI 10.1016/j.bbmt.2018.07.039
   Rosenthal J, 2016, J BLOOD MED, V7, P181, DOI 10.2147/JBM.S102235
   Rudoni J, 2018, EUR J HAEMATOL, V101, P389, DOI 10.1111/ejh.13127
   Ruggeri A, 2018, CURR MED CHEM, V25, P4535, DOI 10.2174/0929867324666171012110244
   Salat C, 1997, BONE MARROW TRANSPL, V19, P909, DOI 10.1038/sj.bmt.1700767
   Salat C, 1999, LEUKEMIA LYMPHOMA, V33, P25, DOI 10.3109/10428199909093722
   Seaby EG, 2018, PEDIATR NEPHROL, V33, P1489, DOI 10.1007/s00467-017-3803-4
   Shanker G, 1999, AM J RESP CELL MOL, V20, P1116, DOI 10.1165/ajrcmb.20.6.3455
   Shimabukuro-Vornhagen A, 2018, J IMMUNOTHER CANCER, V6, DOI 10.1186/s40425-018-0343-9
   Spitzer TR, 2015, BONE MARROW TRANSPL, V50, P469, DOI 10.1038/bmt.2014.296
   Srivastava A, 2004, BLOOD, V104, P1574, DOI 10.1182/blood-2003-11-3778
   Thompson J, 2017, BIOL BLOOD MARROW TR, V23, P1955, DOI 10.1016/j.bbmt.2017.07.019
   TOBOREK M, 1995, ATHEROSCLEROSIS, V117, P179, DOI 10.1016/0021-9150(95)05568-H
   Ueda N, 2014, BIOL BLOOD MARROW TR, V20, P1335, DOI 10.1016/j.bbmt.2014.04.030
   Valla DC, 2016, CLIN RES HEPATOL GAS, V40, P378, DOI 10.1016/j.clinre.2016.01.006
   van den Brink MRM, 2000, TRANSPLANTATION, V69, P446, DOI 10.1097/00007890-200002150-00026
   Vande Vusse LK, 2014, TRANSFUSION, V54, P1071, DOI 10.1111/trf.12396
   Vion AC, 2015, SEMIN THROMB HEMOST, V41, P629, DOI 10.1055/s-0035-1556728
   Walborn A, 2019, CLIN APPL THROMB-HEM, V25, DOI 10.1177/1076029619852163
   Wanko SO, 2006, BIOL BLOOD MARROW TR, V12, P949, DOI 10.1016/j.bbmt.2006.05.012
   Woywodt A, 2004, BLOOD, V103, P3603, DOI 10.1182/blood-2003-10-3479
   Yadav H, 2016, CRIT CARE MED, V44, P1082, DOI 10.1097/CCM.0000000000001617
   Yanik GA, 2014, BIOL BLOOD MARROW TR, V20, P858, DOI 10.1016/j.bbmt.2014.02.026
   YESCARTA<(R)>, 2017, YESCARTAR AX CIL SUS
   Yu JB, 2019, CURR MED RES OPIN, V35, P983, DOI 10.1080/03007995.2018.1551193
   Zeigler ZR, 1996, AM J HEMATOL, V53, P213
   Zeisbrich M, 2017, BONE MARROW TRANSPL, V52, P1399, DOI 10.1038/bmt.2017.119
NR 112
TC 9
Z9 9
U1 0
U2 1
PU WILEY
PI HOBOKEN
PA 111 RIVER ST, HOBOKEN 07030-5774, NJ USA
SN 0007-1048
EI 1365-2141
J9 BRIT J HAEMATOL
JI Br. J. Haematol.
PD AUG
PY 2020
VL 190
IS 4
BP 508
EP 519
DI 10.1111/bjh.16621
EA APR 2020
PG 12
WC Hematology
SC Hematology
GA NA4YY
UT WOS:000527272700001
PM 32319084
OA Green Published, hybrid
DA 2021-10-29
ER

PT J
AU Reighard, SD
   Cranert, SA
   Rangel, KM
   Ali, A
   Gyurova, IE
   de la Cruz-Lynch, AT
   Tuazon, JA
   Khodoun, MV
   Kottyan, LC
   Smith, DF
   Brunner, HI
   Waggoner, SN
AF Reighard, Seth D.
   Cranert, Stacey A.
   Rangel, Kelly M.
   Ali, Ayad
   Gyurova, Ivayla E.
   de la Cruz-Lynch, Arthur T.
   Tuazon, Jasmine A.
   Khodoun, Marat, V
   Kottyan, Leah C.
   Smith, David F.
   Brunner, Hermine, I
   Waggoner, Stephen N.
TI Therapeutic Targeting of Follicular T Cells with Chimeric Antigen
   Receptor-Expressing Natural Killer Cells
SO CELL REPORTS MEDICINE
LA English
DT Article
ID TFH CELLS; ANTIBODY; CAR; ACTIVATION; INCREASE; DOMAIN
AB Follicular helper T cells (T-FH) are critical for vaccine and infection elicitation of long-lived humoral immunity, but exaggerated T-FH responses can promote autoimmunity and other pathologies. It is unfortunate that no clinical interventions exist for the selective depletion of follicular T cells to alleviate these diseases. We engineered a chimeric antigen receptor (CAR) facilitating the specific targeting of cells with high expression levels of human programmed cell death protein 1 (PD-1), a cardinal feature of follicular T cells. CAR-expressing human natural killer (NK) cells robustly and discriminately eliminated PD-1(high) follicular human T cells in vitro and in a humanized mouse model of lupus-like disease while sparing B cells and other PD-1(low) T cell subsets, including regulatory T cells. These results establish a strategy for specific targeting of PD-1(high) T cells that can be advanced as a clinical tool for the selective depletion of pathogenic follicular T cells or other PD-1(high) target cells in certain disease states.
C1 [Reighard, Seth D.; Cranert, Stacey A.; Rangel, Kelly M.; Ali, Ayad; Gyurova, Ivayla E.; de la Cruz-Lynch, Arthur T.; Tuazon, Jasmine A.; Kottyan, Leah C.; Waggoner, Stephen N.] Cincinnati Childrens Hosp Med Ctr, Ctr Autoimmune Genom & Etiol, Cincinnati, OH 45229 USA.
   [Reighard, Seth D.; Ali, Ayad; Kottyan, Leah C.; Waggoner, Stephen N.] Univ Cincinnati, Coll Med, Med Scientist Training Program, Cincinnati, OH 45267 USA.
   [Reighard, Seth D.; Ali, Ayad; Kottyan, Leah C.; Waggoner, Stephen N.] Univ Cincinnati, Coll Med, Immunol Grad Training Program, Cincinnati, OH 45267 USA.
   [Rangel, Kelly M.; Kottyan, Leah C.] Cincinnati Childrens Hosp Med Ctr, Div Dev Biol, Cincinnati, OH 45229 USA.
   [Gyurova, Ivayla E.; Waggoner, Stephen N.] Univ Cincinnati, Pathobiol & Mol Med Grad Program, Coll Med, Cincinnati, OH 45267 USA.
   [Khodoun, Marat, V] Univ Cincinnati, Dept Med, Div Immunol Allergy & Rheumatol, Med Ctr, Cincinnati, OH 45267 USA.
   [Khodoun, Marat, V] Cincinnati Vet Affairs Med Ctr, Dept Res, Cincinnati, OH 45220 USA.
   [Kottyan, Leah C.; Smith, David F.; Brunner, Hermine, I; Waggoner, Stephen N.] Univ Cincinnati, Dept Pediat, Coll Med, Cincinnati, OH 45267 USA.
   [Smith, David F.] Cincinnati Childrens Hosp Med Ctr, Div Pediat Otolaryngol Head & Neck Surg, Cincinnati, OH 45229 USA.
   [Smith, David F.] Cincinnati Childrens Hosp Med Ctr, Div Pulm & Sleep Med, Cincinnati, OH 45229 USA.
   [Smith, David F.] Univ Cincinnati, Dept Otolaryngol Head & Neck Surg, Coll Med, Cincinnati, OH 45267 USA.
   [Brunner, Hermine, I] Cincinnati Childrens Hosp Med Ctr, Div Rheumatol, Cincinnati, OH 45229 USA.
   [Cranert, Stacey A.] Poseida Therapeut, San Diego, CA 92121 USA.
   [Tuazon, Jasmine A.] Ohio State Univ, Coll Med, Med Scientist Training Program, Columbus, OH 43210 USA.
RP Waggoner, SN (corresponding author), Cincinnati Childrens Hosp Med Ctr, Ctr Autoimmune Genom & Etiol, Cincinnati, OH 45229 USA.; Waggoner, SN (corresponding author), Univ Cincinnati, Coll Med, Med Scientist Training Program, Cincinnati, OH 45267 USA.; Waggoner, SN (corresponding author), Univ Cincinnati, Coll Med, Immunol Grad Training Program, Cincinnati, OH 45267 USA.; Waggoner, SN (corresponding author), Univ Cincinnati, Pathobiol & Mol Med Grad Program, Coll Med, Cincinnati, OH 45267 USA.; Waggoner, SN (corresponding author), Univ Cincinnati, Dept Pediat, Coll Med, Cincinnati, OH 45267 USA.
EM stephen.waggoner@cchmc.org
RI Kottyan, Leah C./H-3050-2019
OI Kottyan, Leah C./0000-0003-3979-2220; Gyurova,
   Ivayla/0000-0001-8615-6193; Ali, Ayad/0000-0002-0213-9511; Tuazon,
   Jasmine/0000-0001-9896-9714; Smith, David/0000-0002-0048-4012
FU Dr. Ralph and Marian Falk Medical Research Trust Catalyst Awards
   Program; NIHUnited States Department of Health & Human ServicesNational
   Institutes of Health (NIH) - USA [DA038017, T32GM063483, T32AI118697,
   AI148080, AR073228]; Cincinnati Children's Viral Vector Core (NIH)
   [AR070549, S10OD023410]; Flow Cytometry Core (NIH)United States
   Department of Health & Human ServicesNational Institutes of Health (NIH)
   - USA [AR070549, S10OD023410]; Functional Genomics Core (NIH)United
   States Department of Health & Human ServicesNational Institutes of
   Health (NIH) - USA [AR070549, S10OD023410]; Cincinnati Children's
   Research Foundation; Academic Research Centers award
FX The authors acknowledge D. Krishnamurthy, D. Ohayon, and M. Khodoun for
   technical assistance; H. Seelamneni for lab managerial support; E.
   Fjellman and C. Forney for helping to obtain and process tissues; D.
   Miller and A. Sauder for cloning support; L. Ding for statistical
   expertise; and E. Long, S. Borrow, D. Peppa, and I. Pedroza-Pacheco for
   expert advice. Funding was provided by the Dr. Ralph and Marian Falk
   Medical Research Trust Catalyst Awards Program and NIH grants DA038017,
   T32GM063483, T32AI118697, AI148080, and AR073228. Support was also
   provided by the Cincinnati Children's Viral Vector Core, the Flow
   Cytometry Core, and the Functional Genomics Core (NIH grants AR070549
   and S10OD023410), as well as the Cincinnati Children's Research
   Foundation and Academic Research Centers award.
CR Ahearne MJ, 2014, BRIT J HAEMATOL, V166, P326, DOI 10.1111/bjh.12941
   Anwer F, 2017, IMMUNOTHERAPY-UK, V9, P123, DOI 10.2217/imt-2016-0127
   Ayala VI, 2017, J VIROL, V91, DOI 10.1128/JVI.02507-16
   Barrett DM, 2014, ANNU REV MED, V65, P333, DOI 10.1146/annurev-med-060512-150254
   Blanco P, 2005, ARTHRITIS RHEUM, V52, P201, DOI 10.1002/art.20745
   Blanco P, 2016, EUR J IMMUNOL, V46, P281, DOI 10.1002/eji.201545760
   Butte MJ, 2008, MOL IMMUNOL, V45, P3567, DOI 10.1016/j.molimm.2008.05.014
   Caruso HG, 2015, CANCER RES, V75, P3505, DOI 10.1158/0008-5472.CAN-15-0139
   Cheng XX, 2013, J BIOL CHEM, V288, P11771, DOI 10.1074/jbc.M112.448126
   Chmielewski M, 2004, J IMMUNOL, V173, P7647, DOI 10.4049/jimmunol.173.12.7647
   Choi JY, 2015, ARTHRITIS RHEUMATOL, V67, P988, DOI 10.1002/art.39020
   Clement RL, 2019, NAT IMMUNOL, V20, P1360, DOI 10.1038/s41590-019-0472-4
   Craft JE, 2012, NAT REV RHEUMATOL, V8, P337, DOI 10.1038/nrrheum.2012.58
   Crotty S, 2011, ANNU REV IMMUNOL, V29, P621, DOI 10.1146/annurev-immunol-031210-101400
   Curran CS, 2019, J AUTOIMMUN, V97, P1, DOI 10.1016/j.jaut.2018.10.025
   Daher M, 2018, CURR OPIN IMMUNOL, V51, P146, DOI 10.1016/j.coi.2018.03.013
   Essig K, 2017, IMMUNITY, V47, P1067, DOI 10.1016/j.immuni.2017.11.008
   Guedan S, 2019, MOL THER-METH CLIN D, V12, P145, DOI 10.1016/j.omtm.2018.12.009
   Gunawan M, 2017, SCI REP-UK, V7, DOI 10.1038/s41598-017-16999-7
   Han JF, 2015, SCI REP-UK, V5, DOI 10.1038/srep11483
   He R, 2016, NATURE, V537, P412, DOI 10.1038/nature19317
   HERMAN A, 1991, P NATL ACAD SCI USA, V88, P9954, DOI 10.1073/pnas.88.22.9954
   Huot N, 2017, NAT MED, V23, P1277, DOI 10.1038/nm.4421
   Klingemann H, 2016, FRONT IMMUNOL, V7, DOI 10.3389/fimmu.2016.00091
   Kobayashi T, 2017, J ALLERGY CLIN IMMUN, V139, P300, DOI 10.1016/j.jaci.2016.04.021
   Li Y, 2018, CELL STEM CELL, V23, P181, DOI 10.1016/j.stem.2018.06.002
   Liarski VM, 2014, SCI TRANSL MED, V6, DOI 10.1126/scitranslmed.3008146
   Linterman MA, 2011, NAT MED, V17, P975, DOI 10.1038/nm.2425
   Linterman MA, 2009, J EXP MED, V206, P561, DOI 10.1084/jem.20081886
   Liu EL, 2020, NEW ENGL J MED, V382, P545, DOI 10.1056/NEJMoa1910607
   Liu SM, 2006, J ALLERGY CLIN IMMUN, V118, P496, DOI 10.1016/j.jaci.2006.04.040
   Locci M, 2013, IMMUNITY, V39, P758, DOI 10.1016/j.immuni.2013.08.031
   March ME, 2010, METHODS MOL BIOL, V612, P67, DOI 10.1007/978-1-60761-362-6_6
   Neelapu SS, 2018, NAT REV CLIN ONCOL, V15, P47, DOI 10.1038/nrclinonc.2017.148
   Rao DA, 2017, NATURE, V542, P110, DOI 10.1038/nature20810
   Sage PT, 2016, NAT IMMUNOL, V17, P1436, DOI 10.1038/ni.3578
   Shi Q, 2011, INT J IMMUNOPATH PH, V24, P583, DOI 10.1177/039463201102400304
   Siegler EL, 2018, CELL STEM CELL, V23, P160, DOI 10.1016/j.stem.2018.07.007
   Somanchi Srinivas S, 2011, J Vis Exp, DOI 10.3791/2540
   Tang XW, 2018, AM J CANCER RES, V8, P1083
   Tangye SG, 2013, NAT REV IMMUNOL, V13, P412, DOI 10.1038/nri3447
   Taylor DK, 2018, SCI TRANSL MED, V10, DOI 10.1126/scitranslmed.aaf5307
   Tsokos GC, 2016, NAT REV RHEUMATOL, V12, P716, DOI 10.1038/nrrheum.2016.186
   Victora GD, 2012, ANNU REV IMMUNOL, V30, P429, DOI 10.1146/annurev-immunol-020711-075032
   Vinuesa CG, 2016, ANNU REV IMMUNOL, V34, P335, DOI 10.1146/annurev-immunol-041015-055605
   Vinuesa CG, 2009, NAT REV IMMUNOL, V9, P845, DOI 10.1038/nri2637
   Vinuesa CG, 2005, NATURE, V435, P452, DOI 10.1038/nature03555
   Wu Lan, 2011, Front Biosci (Schol Ed), V3, P236, DOI 10.2741/s148
   Wunderlich M, 2010, LEUKEMIA, V24, P1785, DOI 10.1038/leu.2010.158
   Wunderlich M, 2013, BLOOD, V121, pE90, DOI 10.1182/blood-2012-10-464677
   Xie MM, 2019, JCI INSIGHT, V4, DOI 10.1172/jci.insight.128076
   Yamazaki T, 2002, J IMMUNOL, V169, P5538, DOI 10.4049/jimmunol.169.10.5538
   Zhang X, 2015, LUPUS, V24, P909, DOI 10.1177/0961203314567750
NR 53
TC 7
Z9 7
U1 1
U2 1
PU ELSEVIER
PI AMSTERDAM
PA RADARWEG 29, 1043 NX AMSTERDAM, NETHERLANDS
SN 2666-3791
J9 CELL REP MED
JI Cell Rep. Med.
PD APR 21
PY 2020
VL 1
IS 1
AR 100003
DI 10.1016/j.xcrm.2020.100003
PG 18
WC Cell Biology; Medicine, Research & Experimental
SC Cell Biology; Research & Experimental Medicine
GA RQ3AZ
UT WOS:000642295800003
PM 32864635
OA Green Published, gold
DA 2021-10-29
ER

PT J
AU Hardman, C
   Ho, S
   Shimizu, A
   Luu-Nguyen, Q
   Sloane, JL
   Soliman, MSA
   Marsden, MD
   Zack, JA
   Wender, PA
AF Hardman, Clayton
   Ho, Stephen
   Shimizu, Akira
   Quang Luu-Nguyen
   Sloane, Jack L.
   Soliman, Mohamed S. A.
   Marsden, Matthew D.
   Zack, Jerome A.
   Wender, Paul A.
TI Synthesis and evaluation of designed PKC modulators for enhanced cancer
   immunotherapy
SO NATURE COMMUNICATIONS
LA English
DT Article
ID PROTEIN-KINASE-C; PHORBOL ESTER PHARMACOPHORE; POTENT BRYOSTATIN
   ANALOGS; NON-HODGKINS-LYMPHOMA; HAIRY-CELL FEATURES; NEXT-GENERATION;
   IMMUNOGENICITY; PRINCIPLES; THERAPY; ACCESS
AB Bryostatin 1 is a marine natural product under investigation for HIV/AIDS eradication, the treatment of neurological disorders, and enhanced CAR T/NK cell immunotherapy. Despite its promising activity, bryostatin 1 is neither evolved nor optimized for the treatment of human disease. Here we report the design, synthesis, and biological evaluation of several close-in analogs of bryostatin 1. Using a function-oriented synthesis approach, we synthesize a series of bryostatin analogs designed to maintain affinity for bryostatin's target protein kinase C (PKC) while enabling exploration of their divergent biological functions. Our late-stage diversification strategy provides efficient access to a library of bryostatin analogs, which per our design retain affinity for PKC but exhibit variable PKC translocation kinetics. We further demonstrate that select analogs potently increase cell surface expression of CD22, a promising CAR T cell target for the treatment of leukemias, highlighting the clinical potential of bryostatin analogs for enhancing targeted immunotherapies. Bryostatin 1 is a unique therapeutic lead, however its scarce natural sources have hampered its use in treatment of human disease. Here, the authors use a scalable synthesis of bryostatin 1 to make close-in analogs which potently induce increased cell surface expression holding potential for immunotherapy.
C1 [Hardman, Clayton; Ho, Stephen; Shimizu, Akira; Quang Luu-Nguyen; Sloane, Jack L.; Wender, Paul A.] Stanford Univ, Dept Chem, Stanford, CA 94305 USA.
   [Hardman, Clayton; Ho, Stephen; Shimizu, Akira; Quang Luu-Nguyen; Sloane, Jack L.; Wender, Paul A.] Stanford Univ, Dept Chem & Syst Biol, Stanford, CA 94305 USA.
   [Soliman, Mohamed S. A.; Zack, Jerome A.] Univ Calif Los Angeles, Dept Microbiol Immunol & Mol Genet, Los Angeles, CA 90095 USA.
   [Marsden, Matthew D.; Zack, Jerome A.] Univ Calif Los Angeles, Div Hematol & Oncol, Dept Med, Los Angeles, CA 90095 USA.
RP Wender, PA (corresponding author), Stanford Univ, Dept Chem, Stanford, CA 94305 USA.; Wender, PA (corresponding author), Stanford Univ, Dept Chem & Syst Biol, Stanford, CA 94305 USA.; Zack, JA (corresponding author), Univ Calif Los Angeles, Dept Microbiol Immunol & Mol Genet, Los Angeles, CA 90095 USA.; Marsden, MD; Zack, JA (corresponding author), Univ Calif Los Angeles, Div Hematol & Oncol, Dept Med, Los Angeles, CA 90095 USA.
EM mmarsden@ucla.edu; jzack@ucla.edu; wenderp@stanford.edu
RI Soliman, mohamed/J-3201-2015; Soliman, Mohamed SA/AAT-2969-2020
OI Soliman, mohamed/0000-0003-1892-4917; Soliman, Mohamed
   SA/0000-0003-1892-4917; Shimizu, Akira/0000-0002-9475-9661; Marsden,
   Matthew/0000-0002-4857-8712
FU National Institute of HealthUnited States Department of Health & Human
   ServicesNational Institutes of Health (NIH) - USA [P01 AI131294,
   CA31845, AI124763, AI124743]; UCLA Center for AIDS Research [AI28697];
   UCLA Tumor Immunology Training Grant (USHHS Ruth L. Kirschstein
   Institutional National Research Service Award)United States Department
   of Health & Human ServicesNational Institutes of Health (NIH) - USA
   [T32-CA009120]; NIHUnited States Department of Health & Human
   ServicesNational Institutes of Health (NIH) - USA [P30 CA124435];
   National Center for Research Resources (NCRR)United States Department of
   Health & Human ServicesNational Institutes of Health (NIH) - USANIH
   National Center for Research Resources (NCRR) [1S10OD010580-01A1]
FX This work was supported by grants from the National Institute of Health
   (P01 AI131294 to J.Z., CA31845 to P.W., AI124763 to M.D.M., AI124743 to
   J.Z. and P.W. and the UCLA Center for AIDS Research [AI28697]). M.S.A.S.
   is a post-doctoral fellow/trainee supported by the UCLA Tumor Immunology
   Training Grant (USHHS Ruth L. Kirschstein Institutional National
   Research Service Award # T32-CA009120). Additional support provided in
   part by NIH P30 CA124435 for utilizing the Stanford Cancer Institute
   Proteomics/Mass Spectrometry Shared Resource. Confocal images were
   acquired at the Stanford Cell Sciences Imaging Facility, supported, in
   part, by Award Number 1S10OD010580-01A1 from the National Center for
   Research Resources (NCRR). Its contents are solely the responsibility of
   the authors and do not necessarily represent the official views of the
   NCRR or the National Institutes of Health. Flow cytometry analysis for
   this project was done on instruments in the Stanford Shared FACS
   Facility.
CR Albert BJ, 2017, SCI REP-UK, V7, DOI 10.1038/s41598-017-07814-4
   Alfonso SI, 2016, SCI SIGNAL, V9, DOI 10.1126/scisignal.aaf6209
   ALKATIB A, 1993, J IMMUNOTHER, V14, P33, DOI 10.1097/00002371-199307000-00005
   ALKATIB A, 1993, EXP HEMATOL, V21, P61
   ALKATIB A, 1992, AM J HEMATOL, V40, P264
   Beck A, 2017, NAT REV DRUG DISCOV, V16, P315, DOI 10.1038/nrd.2016.268
   Biberacher V, 2012, HAEMATOL-HEMATOL J, V97, P771, DOI 10.3324/haematol.2011.049155
   Bullen CK, 2014, NAT MED, V20, P425, DOI 10.1038/nm.3489
   Daher M, 2018, CURR OPIN IMMUNOL, V51, P146, DOI 10.1016/j.coi.2018.03.013
   de Bono JS, 2010, NATURE, V467, P543, DOI 10.1038/nature09339
   DeChristopher BA, 2012, NAT CHEM, V4, P705, DOI [10.1038/nchem.1395, 10.1038/NCHEM.1395]
   Fry TJ, 2018, NAT MED, V24, P20, DOI 10.1038/nm.4441
   Galon J, 2019, NAT REV DRUG DISCOV, V18, P197, DOI 10.1038/s41573-018-0007-y
   Grupp SA, 2015, BLOOD, V126, P681
   Guech-Ongey M, 2010, BLOOD, V116, P5600, DOI 10.1182/blood-2010-03-275917
   Gutierrez C, 2016, AIDS, V30, P1385, DOI 10.1097/QAD.0000000000001064
   Hammond C, 2005, J IMMUNOTHER, V28, P28, DOI 10.1097/00002371-200501000-00004
   June CH, 2018, SCIENCE, V359, P1361, DOI 10.1126/science.aar6711
   KEOUGH MJ, 1989, BIOL BULL, V177, P277, DOI 10.2307/1541942
   Kornberg MD, 2018, P NATL ACAD SCI USA, V115, P2186, DOI 10.1073/pnas.1719902115
   Kortmansky J, 2003, CANCER INVEST, V21, P924, DOI 10.1081/CNV-120025095
   Laird GM, 2015, J CLIN INVEST, V125, P1901, DOI 10.1172/JCI80142
   LEON JA, 1992, CANCER IMMUNOL IMMUN, V35, P315, DOI 10.1007/BF01741144
   Lim WA, 2017, CELL, V168, P724, DOI 10.1016/j.cell.2017.01.016
   Loganzo F, 2016, MOL CANCER THER, V15, P2825, DOI 10.1158/1535-7163.MCT-16-0408
   Luo J, 2009, CELL, V136, P823, DOI 10.1016/j.cell.2009.02.024
   Majzner RG, 2018, CANCER DISCOV, V8, P1219, DOI 10.1158/2159-8290.CD-18-0442
   Marsden MD, 2017, PLOS PATHOG, V13, DOI 10.1371/journal.ppat.1006575
   Mendola D, 2003, BIOMOL ENG, V20, P441, DOI 10.1016/S1389-0344(03)00075-3
   Moses AV, 1997, NAT MED, V3, P1242, DOI 10.1038/nm1197-1242
   Nelson TJ, 2017, J ALZHEIMERS DIS, V58, P521, DOI 10.3233/JAD-170161
   Newman DJ, 2016, J NAT PROD, V79, P629, DOI 10.1021/acs.jnatprod.5b01055
   NEWTON AC, 1995, J BIOL CHEM, V270, P28495, DOI 10.1074/jbc.270.43.25526
   Newton AC, 2001, CHEM REV, V101, P2353, DOI 10.1021/cr0002801
   Newton AC, 2018, CRIT REV BIOCHEM MOL, V53, P208, DOI 10.1080/10409238.2018.1442408
   Newton AC, 2018, SEMIN CANCER BIOL, V48, P18, DOI 10.1016/j.semcancer.2017.04.017
   Newton AC, 2010, AM J PHYSIOL-ENDOC M, V298, pE395, DOI 10.1152/ajpendo.00477.2009
   NOONAN DJ, 1987, EUR J IMMUNOL, V17, P803, DOI 10.1002/eji.1830170611
   Omura S, 2004, NAT REV MICROBIOL, V2, P984, DOI 10.1038/nrmicro1048
   PAZDUR R, 1993, CANCER TREAT REV, V19, P351, DOI 10.1016/0305-7372(93)90010-O
   PETTIT GR, 1982, J AM CHEM SOC, V104, P6846, DOI 10.1021/ja00388a092
   Ramakrishna S, 2019, CLIN CANCER RES, V25, P5329, DOI 10.1158/1078-0432.CCR-18-3784
   Runcie K, 2018, MOL MED, V24, DOI 10.1186/s10020-018-0051-4
   Ryckbosch SM, 2017, NAT COMMUN, V8, DOI 10.1038/s41467-016-0015-8
   Salter AI, 2018, BLOOD, V131, P2621, DOI 10.1182/blood-2018-01-785840
   Nguyen S, 2016, J CLIN ONCOL, V34, DOI 10.1200/JCO.2016.34.15_suppl.10536
   SCHAUFELBERGER DE, 1991, J NAT PROD, V54, P1265, DOI 10.1021/np50077a004
   Scott AM, 2012, NAT REV CANCER, V12, P278, DOI 10.1038/nrc3236
   Shaha SP, 2009, CLIN EXP IMMUNOL, V158, P186, DOI 10.1111/j.1365-2249.2009.04003.x
   Sharma P, 2017, CELL, V168, P707, DOI 10.1016/j.cell.2017.01.017
   Sun MK, 2014, J PHARMACOL EXP THER, V349, P393, DOI 10.1124/jpet.114.214098
   Tamari F, 2013, PLOS ONE, V8, DOI 10.1371/journal.pone.0074169
   Varterasian ML, 2000, CLIN CANCER RES, V6, P825
   Varterasian ML, 1998, J CLIN ONCOL, V16, P56, DOI 10.1200/JCO.1998.16.1.56
   Wender PA, 2002, J AM CHEM SOC, V124, P13648, DOI 10.1021/ja027509+
   Wender PA, 1998, P NATL ACAD SCI USA, V95, P6624, DOI 10.1073/pnas.95.12.6624
   WENDER PA, 1988, P NATL ACAD SCI USA, V85, P7197, DOI 10.1073/pnas.85.19.7197
   WENDER PA, 1986, P NATL ACAD SCI USA, V83, P4214, DOI 10.1073/pnas.83.12.4214
   Wender PA, 2008, J AM CHEM SOC, V130, P6658, DOI 10.1021/ja8015632
   Wender PA, 2008, ACCOUNTS CHEM RES, V41, P40, DOI 10.1021/ar700155p
   Wender PA, 2017, SCIENCE, V358, P218, DOI 10.1126/science.aan7969
   Wender PA, 2015, ACCOUNTS CHEM RES, V48, P752, DOI 10.1021/acs.accounts.5b00004
   Wender PA, 2014, METH PRIN MED CHEM, V60, P475
   Wender PA, 2011, P NATL ACAD SCI USA, V108, P6721, DOI 10.1073/pnas.1015270108
   Widney DP, 2013, PLOS ONE, V8, DOI 10.1371/journal.pone.0072414
   WORONICK CL, 1992, J LEUKOCYTE BIOL, V51, P289
   Yang H, 2018, ACS CENTRAL SCI, V4, P89, DOI 10.1021/acscentsci.7b00475
NR 67
TC 5
Z9 7
U1 4
U2 7
PU NATURE PUBLISHING GROUP
PI LONDON
PA MACMILLAN BUILDING, 4 CRINAN ST, LONDON N1 9XW, ENGLAND
SN 2041-1723
J9 NAT COMMUN
JI Nat. Commun.
PD APR 20
PY 2020
VL 11
IS 1
AR 1879
DI 10.1038/s41467-020-15742-7
PG 11
WC Multidisciplinary Sciences
SC Science & Technology - Other Topics
GA MZ0QE
UT WOS:000558827500014
PM 32312992
OA Green Published, gold
DA 2021-10-29
ER

PT J
AU Strazza, M
   Mor, A
AF Strazza, Marianne
   Mor, Adam
TI The Complexity of Targeting Chemokines to Promote a Tumor Immune
   Response
SO INFLAMMATION
LA English
DT Review
DE immune checkpoint; T cells; chemokines; tumor infiltration
ID T-CELL SUBSET; CANCER; EXPRESSION; MIGRATION; INFILTRATION; TRAFFICKING;
   LYMPHOCYTES; RECEPTORS; SURVIVAL; THERAPY
AB Immunotherapeutic treatment strategies greatly extend patient survival following malignant disease across a wide range of tumor types, including even those with metastatic disease. While diverse in approach, adoptive cell therapy, introduction of T cells that express chimeric antigen receptors, and checkpoint inhibitors all aim to re-invigorate the immune system to promote tumor cell identification and elimination. This review will focus on immune cell infiltration into tumors as well as a cellular organization within the tumor microenvironment as directed by the cell-specific expression patterns of chemokines and chemokine receptors. Through better understanding the chemokine network within tumors, we can uncover mechanisms to promote beneficial immune cell infiltration that can be combined with checkpoint inhibition. Conversely, chemokine expression is not limited to cells of the immune system, and it is understood that tumor cells also express chemokines and chemokine receptors. Tumor cells can hijack the chemokine networks to promote immune suppression and metastatic tumor cell trafficking. We will discuss the ways in which the chemokine network lies at the crossroad of immune evasion and tumor regression. Overall, this review will summarize key publications in the field of immune cell recruitment to tumors, highlight the dichotomous nature of chemokine interventions into cancer, and aims to identify therapeutic pathways forward.
C1 [Strazza, Marianne; Mor, Adam] Columbia Univ, Med Ctr, Columbia Ctr Translat Immunol, 650 W 168 St,BB-1708, New York, NY 10032 USA.
RP Strazza, M; Mor, A (corresponding author), Columbia Univ, Med Ctr, Columbia Ctr Translat Immunol, 650 W 168 St,BB-1708, New York, NY 10032 USA.
EM ms5800@CUMC.Columbia.edu; am5121@CUMC.Columbia.edu
FU NIHUnited States Department of Health & Human ServicesNational
   Institutes of Health (NIH) - USA [AI25640, CA231277]; Cancer Research
   Institute
FX This work was supported by grants from the NIH (AI25640 and CA231277)
   and from the Cancer Research Institute.
CR Ascierto PA, 2020, ANN ONCOL, V31, P153, DOI 10.1016/j.annonc.2019.10.002
   Balkwill F, 2004, NAT REV CANCER, V4, P540, DOI 10.1038/nrc1388
   Ben-Baruch A, 2006, CANCER METAST REV, V25, P357, DOI 10.1007/s10555-006-9003-5
   Bilusic M, 2019, J IMMUNOTHER CANCER, V7, DOI 10.1186/s40425-019-0706-x
   Charo IF, 2006, NEW ENGL J MED, V354, P610, DOI 10.1056/NEJMra052723
   Chen DS, 2017, NATURE, V541, P321, DOI 10.1038/nature21349
   Chow MT, 2019, IMMUNITY, V50, P1498, DOI 10.1016/j.immuni.2019.04.010
   Chow MT, 2014, CANCER IMMUNOL RES, V2, P1125, DOI 10.1158/2326-6066.CIR-14-0160
   Craddock JA, 2010, J IMMUNOTHER, V33, P780, DOI 10.1097/CJI.0b013e3181ee6675
   Dangaj D, 2019, CANCER CELL, V35, P885, DOI 10.1016/j.ccell.2019.05.004
   Di Stasi A, 2009, BLOOD, V113, P6392, DOI 10.1182/blood-2009-03-209650
   Donia M, 2012, SCAND J IMMUNOL, V75, P157, DOI 10.1111/j.1365-3083.2011.02640.x
   Dudley ME, 2003, J IMMUNOTHER, V26, P332, DOI 10.1097/00002371-200307000-00005
   Gattinoni L, 2012, NAT REV CANCER, V12, P671, DOI 10.1038/nrc3322
   Gattinoni L, 2011, NAT MED, V17, P1290, DOI 10.1038/nm.2446
   Gowrishankar K, 2018, MAMM GENOME, V29, P739, DOI 10.1007/s00335-018-9756-5
   Harlin H, 2009, CANCER RES, V69, P3077, DOI 10.1158/0008-5472.CAN-08-2281
   Hegde PS, 2016, CLIN CANCER RES, V22, P1865, DOI 10.1158/1078-0432.CCR-15-1507
   Herbst RS, 2014, NATURE, V515, P563, DOI 10.1038/nature14011
   HOLMES WE, 1991, SCIENCE, V253, P1278, DOI 10.1126/science.1840701
   House IG, 2020, CLIN CANCER RES, V26, P487, DOI 10.1158/1078-0432.CCR-19-1868
   Huang H, 2015, FASEB J, V29, P227, DOI 10.1096/fj.14-250985
   Idorn M, 2018, CELLS-BASEL, V7, DOI 10.3390/cells7080108
   Idorn M, 2016, METHODS MOL BIOL, V1428, P261, DOI 10.1007/978-1-4939-3625-0_17
   Jessurun CAC, 2017, FRONT ONCOL, V7, DOI 10.3389/fonc.2017.00233
   Jin LC, 2019, NAT COMMUN, V10, DOI 10.1038/s41467-019-11869-4
   Kershaw MH, 2002, HUM GENE THER, V13, P1971, DOI 10.1089/10430340260355374
   Lesokhin AM, 2012, CANCER RES, V72, P876, DOI 10.1158/0008-5472.CAN-11-1792
   Li FK, 2019, CANCER RES, V79, P3903, DOI 10.1158/0008-5472.CAN-18-3604
   Liu CM, 2020, CANCER LETT, V470, P95, DOI 10.1016/j.canlet.2019.10.027
   LUSTER AD, 1993, J EXP MED, V178, P1057, DOI 10.1084/jem.178.3.1057
   Mikucki ME, 2015, NAT COMMUN, V6, DOI 10.1038/ncomms8458
   Murata K, 2016, ONCOIMMUNOLOGY, V5, DOI 10.1080/2162402X.2016.1165376
   MURPHY PM, 1991, SCIENCE, V253, P1280, DOI 10.1126/science.1891716
   Pascual-Garcia M, 2019, NAT COMMUN, V10, DOI 10.1038/s41467-019-10369-9
   Peng WY, 2016, CANCER DISCOV, V6, P202, DOI 10.1158/2159-8290.CD-15-0283
   Peng WY, 2010, CLIN CANCER RES, V16, P5458, DOI 10.1158/1078-0432.CCR-10-0712
   Poeta VM, 2019, FRONT IMMUNOL, V10, DOI 10.3389/fimmu.2019.00379
   Ribas A, 2018, SCIENCE, V359, P1350, DOI 10.1126/science.aar4060
   Rollins BJ, 2009, J IMMUNOL, V183, P2893, DOI 10.4049/jimmunol.0990065
   Rosenberg SA, 2011, CLIN CANCER RES, V17, P4550, DOI 10.1158/1078-0432.CCR-11-0116
   Sackstein R, 2017, LAB INVEST, V97, P669, DOI 10.1038/labinvest.2017.25
   Sapoznik S, 2012, CANCER IMMUNOL IMMUN, V61, P1833, DOI 10.1007/s00262-012-1245-1
   Saxena R, 2020, MELANOMA RES, V30, P14, DOI 10.1097/CMR.0000000000000639
   Spranger S, 2015, NATURE, V523, P231, DOI 10.1038/nature14404
   Strazza M, 2020, CLIN EXP IMMUNOL, V200, P53, DOI 10.1111/cei.13409
   Strazza M, 2017, DISCOV MED, V24, P31
   Strazza M, 2017, P NATL ACAD SCI USA, V114, P2693, DOI 10.1073/pnas.1612900114
   Strazza M, 2015, DISCOV MED, V19, P117
   Triozzi PL, 2019, ONCOIMMUNOLOGY, V8, DOI 10.4161/21624011.2014.947169
   Viola A, 2012, TRENDS IMMUNOL, V33, P496, DOI 10.1016/j.it.2012.05.007
   Whilding LM, 2019, CANCERS, V11, DOI 10.3390/cancers11050674
   Wu A, 2019, J NEURO-ONCOL, V143, P241, DOI 10.1007/s11060-019-03172-5
   Yan M, 2011, BREAST CANCER RES, V13, DOI 10.1186/bcr2869
   Zeng Y, 2019, FASEB J, V33, P6596, DOI 10.1096/fj.201802067RR
   Zlotnik A, 2011, NAT REV IMMUNOL, V11, P597, DOI 10.1038/nri3049
   Zsiros E, 2015, CLIN CANCER RES, V21, P2840, DOI 10.1158/1078-0432.CCR-14-2777
NR 57
TC 4
Z9 4
U1 4
U2 12
PU SPRINGER/PLENUM PUBLISHERS
PI NEW YORK
PA 233 SPRING ST, NEW YORK, NY 10013 USA
SN 0360-3997
EI 1573-2576
J9 INFLAMMATION
JI Inflammation
PD AUG
PY 2020
VL 43
IS 4
BP 1201
EP 1208
DI 10.1007/s10753-020-01235-8
EA APR 2020
PG 8
WC Cell Biology; Immunology
SC Cell Biology; Immunology
GA MO5ES
UT WOS:000527482100001
PM 32314127
OA Green Accepted
DA 2021-10-29
ER

PT J
AU Mohty, M
   Dulery, R
   Gauthier, J
   Malard, F
   Brissot, E
   Aljurf, M
   Bazarbachi, A
   Chabanon, C
   Kharfan-Dabaja, MA
   Savani, BN
   Huang, H
   Kenderian, SS
   Perales, MA
   Yakoub-Agha, I
   Nagler, A
AF Mohty, Mohamad
   Dulery, Remy
   Gauthier, Jordan
   Malard, Florent
   Brissot, Eolia
   Aljurf, Mahmoud
   Bazarbachi, Ali
   Chabanon, Christian
   Kharfan-Dabaja, Mohamed A.
   Savani, Bipin N.
   Huang, He
   Kenderian, Saad S.
   Perales, Miguel-Angel
   Yakoub-Agha, Ibrahim
   Nagler, Arnon
TI CAR T-cell therapy for the management of refractory/relapsed high-grade
   B-cell lymphoma: a practical overview
SO BONE MARROW TRANSPLANTATION
LA English
DT Review
ID OPEN-LABEL; RITUXIMAB; OUTCOMES; TRANSPLANTATION; CHEMOTHERAPY;
   MULTICENTER; TOXICITIES; YOUNG
AB The goal of this review is to firstly address the concept of chimeric antigen receptor T-cell (CAR T-cell) therapy and where it fits in the evolving landscape of the management of patients with refractory/relapsed diffuse large B-cell lymphoma. The recognition of the indications for CAR T-cell therapy for patients with aggressive B-cell lymphoma will be discussed, including a review of the algorithms and selection criteria for CAR T-cell therapy and finally, the role of bridging therapy and the timing of CAR T-cell therapy in augmenting chances of a successful outcome.
C1 [Mohty, Mohamad; Dulery, Remy; Malard, Florent; Brissot, Eolia] Sorbonne Univ, Serv Hematol Clin & Therapie Cellulaire, Hop St Antoine, INSERM,UMRs 938, Paris, France.
   [Gauthier, Jordan] Fred Hutchinson Canc Res Ctr, Div Clin Res, Integrated Immunotherapy Res Ctr, 1124 Columbia St, Seattle, WA 98104 USA.
   [Gauthier, Jordan] Univ Washington, Dept Med, Div Med Oncol, Seattle, WA USA.
   [Aljurf, Mahmoud] King Faisal Specialist Hosp & Res Ctr, Ctr Oncol, Riyadh, Saudi Arabia.
   [Bazarbachi, Ali] Amer Univ Beirut, Dept Internal Med, Beirut, Lebanon.
   [Chabanon, Christian] INSERM, Inst Paoli Calmettes, CBT 1409, Marseille, France.
   [Chabanon, Christian] Aix Marseille Univ, Marseille, France.
   [Kharfan-Dabaja, Mohamed A.] Mayo Clin, Blood & Marrow Transplantat Program, Div Hematol Oncol, Jacksonville, FL 32224 USA.
   [Savani, Bipin N.] Vanderbilt Univ, Med Ctr, Dept Med, Hematol & Stem Cell Transplantat Sect,Div Hematol, Nashville, TN USA.
   [Savani, Bipin N.] Vet Affairs Med Ctr, Nashville, TN 37212 USA.
   [Huang, He] Zhejiang Univ, Bone Marrow Transplantat Ctr, Affiliated Hosp 1, Sch Med,Inst Hematol,Zhejiang Prov Engn Lab Stem, Hangzhou 310058, Peoples R China.
   [Kenderian, Saad S.] Mayo Clin, Div Hematol, Dept Med, Rochester, MN USA.
   [Perales, Miguel-Angel] Weill Cornell Med Coll, New York, NY USA.
   [Perales, Miguel-Angel] Mem Sloan Kettering Canc Ctr, Dept Med, Adult Bone Marrow Transplantat Serv, 1275 York Ave, New York, NY 10021 USA.
   [Yakoub-Agha, Ibrahim] Univ Lille, CHU Lille, LIRIC, INSERM,U995, F-59000 Lille, France.
   [Nagler, Arnon] Chaim Sheba Med Ctr, Tel Hashomer, Israel.
   [Nagler, Arnon] Tel Aviv Univ, Sackler Sch Med, Tel Aviv, Israel.
RP Mohty, M (corresponding author), Sorbonne Univ, Serv Hematol Clin & Therapie Cellulaire, Hop St Antoine, INSERM,UMRs 938, Paris, France.
EM mohamad.mohty@inserm.fr
OI Chabannon, Christian/0000-0002-3755-4889; Malard,
   Florent/0000-0002-3474-0002; Dulery, Remy/0000-0002-5024-1713
CR Abramson JS, 2018, J CLIN ONCOL, V36, DOI 10.1200/JCO.2018.36.15_suppl.7505
   [Anonymous], 2020, TEST RETR VECT BAS H
   [Anonymous], 2018, COMM ADV THER GUID Q
   Ayers EC, 2020, CANCER-AM CANCER SOC, V126, P293, DOI 10.1002/cncr.32526
   BENNANI NN, 2019, BLOOD S, V134, DOI DOI 10.1182/BLOOD-2019-129097
   Brudno JN, 2016, BLOOD, V127, P3321, DOI 10.1182/blood-2016-04-703751
   Crump M, 2017, BLOOD, V130, P1800, DOI 10.1182/blood-2017-03-769620
   Friedberg JW, 2011, HEMATOL-AM SOC HEMAT, P498, DOI 10.1182/asheducation-2011.1.498
   Frigault MJ, 2019, BLOOD, V134, P860, DOI 10.1182/blood.2019001694
   Gauthier J, 2017, CURR RES TRANSL MED, V65, P93, DOI 10.1016/j.retram.2017.08.003
   Gauthier J, 2018, CURR RES TRANSL MED, V66, P50, DOI 10.1016/j.retram.2018.03.003
   Ghobadi A, 2018, CURR RES TRANSL MED, V66, P43, DOI 10.1016/j.retram.2018.03.005
   Grupp S, 2018, CURR RES TRANSL MED, V66, P62, DOI 10.1016/j.retram.2018.03.004
   Hinrichs CS, 2013, NAT BIOTECHNOL, V31, P999, DOI 10.1038/nbt.2725
   Kochenderfer JN, 2017, J CLIN ONCOL, V35, DOI 10.1200/JCO.2016.71.3024
   Lerner RE, 2007, BIOL BLOOD MARROW TR, V13, P486, DOI 10.1016/j.bbmt.2006.12.452
   Locke FL, 2017, MOL THER, V25, P285, DOI 10.1016/j.ymthe.2016.10.020
   Maude SL, 2015, BLOOD, V125, P4017, DOI 10.1182/blood-2014-12-580068
   Nagle SJ, 2013, AM J HEMATOL, V88, P890, DOI 10.1002/ajh.23524
   NASTOUPIL LJ, 2018, BLOOD S, V132, DOI DOI 10.1182/BLOOD-2018-99-114152
   Neelapu SS, 2017, NEW ENGL J MED, V377, P2531, DOI 10.1056/NEJMoa1707447
   Neelapu SS, 2019, BLOOD, V133, P1799, DOI 10.1182/blood-2019-03-900928
   Neelapu SS, 2018, NAT REV CLIN ONCOL, V15, P47, DOI 10.1038/nrclinonc.2017.148
   Novartis Pharmaceuticals Corporation, 2017, KYMR
   Pfreundschuh M, 2008, LANCET ONCOL, V9, P105, DOI 10.1016/S1470-2045(08)70002-0
   Pfreundschuh M, 2011, LANCET ONCOL, V12, P1013, DOI 10.1016/S1470-2045(11)70235-2
   Riedell PA, 2020, BIOL BLOOD MARROW TR, V26, pS41
   Ruella M, 2016, CURR HEMATOL MALIG R, V11, P368, DOI 10.1007/s11899-016-0336-z
   Schmitz N, 2012, LANCET ONCOL, V13, P1250, DOI 10.1016/S1470-2045(12)70481-3
   Schuster SJ, 2019, NEW ENGL J MED, V380, P45, DOI 10.1056/NEJMoa1804980
   Sim AJ, 2019, INT J RADIAT ONCOL, V105, P1012, DOI 10.1016/j.ijrobp.2019.05.065
   Thieblemont C, 2019, HEMATOL ONCOL, V37, P301
   Turtle CJ, 2017, J CLIN ONCOL, V35, P3010, DOI 10.1200/JCO.2017.72.8519
   Turtle CJ, 2016, SCI TRANSL MED, V8, DOI 10.1126/scitranslmed.aaf8621
   Yakoub-Agha I, 2020, HAEMATOLOGICA, V105, P297, DOI 10.3324/haematol.2019.229781
   Zelenetz AD, 2016, J NATL COMPR CANC NE, V14, P196, DOI 10.6004/jnccn.2016.0023
NR 36
TC 6
Z9 6
U1 1
U2 2
PU NATURE PUBLISHING GROUP
PI LONDON
PA MACMILLAN BUILDING, 4 CRINAN ST, LONDON N1 9XW, ENGLAND
SN 0268-3369
EI 1476-5365
J9 BONE MARROW TRANSPL
JI Bone Marrow Transplant.
PD AUG
PY 2020
VL 55
IS 8
BP 1525
EP 1532
DI 10.1038/s41409-020-0892-7
EA APR 2020
PG 8
WC Biophysics; Oncology; Hematology; Immunology; Transplantation
SC Biophysics; Oncology; Hematology; Immunology; Transplantation
GA MT1RH
UT WOS:000528074900001
PM 32305998
DA 2021-10-29
ER

PT J
AU Khan, MAA
   Ami, JQ
   Faisal, K
   Chowdhury, R
   Ghosh, P
   Hossain, F
   Abd El Wahed, A
   Mondal, D
AF Khan, Md Anik Ashfaq
   Ami, Jenifar Quaiyum
   Faisal, Khaledul
   Chowdhury, Rajashree
   Ghosh, Prakash
   Hossain, Faria
   Abd El Wahed, Ahmed
   Mondal, Dinesh
TI An immunoinformatic approach driven by experimental proteomics: in
   silico design of a subunit candidate vaccine targeting secretory
   proteins of Leishmania donovani amastigotes
SO PARASITES & VECTORS
LA English
DT Article
DE Visceral leishmaniasis; In silico vaccine design; Reverse vaccinology
   using proteomics
ID CD4(+) T-CELLS; HEAT-SHOCK; RECEPTOR 4; EXPERIMENTAL VALIDATION;
   GENE-EXPRESSION; BALB/C MICE; PEPTIDES; PREDICTION; ANTIGENS; PROTECTION
AB BackgroundVisceral leishmaniasis (VL) caused by dimorphic Leishmania species is a parasitic disease with high socioeconomic burden in endemic areas worldwide. Sustaining control of VL in terms of proper and prevailing immunity development is a global necessity amid unavailability of a prophylactic vaccine. Screening of experimental proteome of the human disease propagating form of Leishmania donovani (amastigote) can be more pragmatic for in silico mining of novel vaccine candidates.MethodsBy using an immunoinformatic approach, CD4+ and CD8+ T cell-specific epitopes from experimentally reported L. donovani proteins having secretory potential and increased abundance in amastigotes were screened. A chimera linked with a Toll-like receptor 4 (TLR4) peptide adjuvant was constructed and evaluated for physicochemical characteristics, binding interaction with TLR4 in simulated physiological condition and the trend of immune response following hypothetical immunization.ResultsSelected epitopes from physiologically important L. donovani proteins were found mostly conserved in L. infantum, covering theoretically more than 98% of the global population. The multi-epitope chimeric vaccine was predicted as stable, antigenic and non-allergenic. Structural analysis of vaccine-TLR4 receptor docked complex and its molecular dynamics simulation suggest sufficiently stable binding interface along with prospect of non-canonical receptor activation. Simulation dynamics of immune response following hypothetical immunization indicate active and memory B as well as CD4+ T cell generation potential, and likely chance of a more Th1 polarized response.ConclusionsThe methodological approach and results from this study could facilitate more informed screening and selection of candidate antigenic proteins for entry into vaccine production pipeline in future to control human VL.
C1 [Khan, Md Anik Ashfaq; Faisal, Khaledul; Chowdhury, Rajashree; Ghosh, Prakash; Hossain, Faria; Mondal, Dinesh] Int Ctr Diarrheal Dis Res Bangladesh, Nutr & Clin Serv Div, Dhaka 1212, Bangladesh.
   [Ami, Jenifar Quaiyum] Int Ctr Diarrheal Dis Res Bangladesh, Div Infect Dis, Dhaka 1212, Bangladesh.
   [Abd El Wahed, Ahmed] Georg August Univ Goettingen, Microbiol & Anim Hyg Div, Burckhardtweg 2, D-37077 Gottingen, Germany.
RP Mondal, D (corresponding author), Int Ctr Diarrheal Dis Res Bangladesh, Nutr & Clin Serv Div, Dhaka 1212, Bangladesh.; Abd El Wahed, A (corresponding author), Georg August Univ Goettingen, Microbiol & Anim Hyg Div, Burckhardtweg 2, D-37077 Gottingen, Germany.
EM abdelwahed@gwdg.de; din63d@icddrb.org
RI Khan, Md Anik Ashfaq/ABA-7789-2021
OI Abd El Wahed, Ahmed/0000-0003-3347-6075
FU Georg-August-Universitat Gottingen
FX The publication of this study has been sponsored by
   Georg-August-Universitat Gottingen.
CR Abdian N, 2011, EXP PARASITOL, V127, P627, DOI 10.1016/j.exppara.2010.12.007
   Agallou M, 2016, PLOS ONE, V11, DOI 10.1371/journal.pone.0149894
   Agallou M, 2014, FRONT IMMUNOL, V5, DOI 10.3389/fimmu.2014.00268
   Akopyants NS, 2004, MOL BIOCHEM PARASIT, V136, P71, DOI 10.1016/j.molbiopara.2004.03.002
   Almeida R, 2004, MOL BIOCHEM PARASIT, V136, P87, DOI 10.1016/j.molbiopara.2004.03.004
   Alves-Silva MV, 2017, FRONT IMMUNOL, V8, P1, DOI 10.3389/fimmu.2017.00100
   Angerer H, 2013, BIOCHEM SOC T, V41, P1335, DOI 10.1042/BST20130116
   [Anonymous], 2016, WHO WEEKLY EPIDEMIOL, V91, P285
   Teixeira MCA, 2011, MEM I OSWALDO CRUZ, V106, P182, DOI 10.1590/S0074-02762011000200011
   Bazhan SI, 2019, VACCINES-BASEL, V7, DOI 10.3390/vaccines7020034
   Ben Achour Y, 2002, INFECT IMMUN, V70, P3576, DOI 10.1128/IAI.70.7.3576-3585.2002
   Bendtsen JD, 2004, PROTEIN ENG DES SEL, V17, P349, DOI 10.1093/protein/gzh037
   Bente M, 2003, PROTEOMICS, V3, P1811, DOI 10.1002/pmic.200300462
   Berglund NA, 2015, PROG BIOPHYS MOL BIO, V119, P72, DOI 10.1016/j.pbiomolbio.2015.06.021
   Bhasin M, 2004, PROTEIN SCI, V13, P596, DOI 10.1110/ps.03373104
   Bhowmick S, 2009, INFECT IMMUN, V77, P1514, DOI 10.1128/IAI.01739-07
   Bhowmick S, 2008, INFECT IMMUN, V76, P1003, DOI 10.1128/IAI.00611-07
   Black M, 2010, EXPERT REV VACCINES, V9, P157, DOI 10.1586/ERV.09.160
   Carrillo E, 2008, VACCINE, V26, P1902, DOI 10.1016/j.vaccine.2008.01.042
   Carvalho LH, 2002, NAT MED, V8, P166, DOI 10.1038/nm0202-166
   Chakravarty J, 2011, VACCINE, V29, P3531, DOI 10.1016/j.vaccine.2011.02.096
   Chawla B, 2010, J BIOL CHEM, V285, P453, DOI 10.1074/jbc.M109.048850
   Chen VB, 2010, ACTA CRYSTALLOGR D, V66, P12, DOI 10.1107/S0907444909042073
   Chu M, 2018, FRONT IMMUNOL, V9, DOI 10.3389/fimmu.2018.00862
   Clayton CE, 2002, EMBO J, V21, P1881, DOI 10.1093/emboj/21.8.1881
   Coler RN, 2015, CLIN TRANSL IMMUNOL, V4, DOI 10.1038/cti.2015.6
   Das Amrita, 2015, PLoS Negl Trop Dis, V9, pe0004185, DOI 10.1371/journal.pntd.0004185
   De Brito RCF, 2018, FRONT IMMUNOL, V9, DOI 10.3389/fimmu.2018.01043
   Dea-Ayuela MA, 2006, PROTEOMICS, V6, P4187, DOI 10.1002/pmic.200600101
   Deng W, 2007, BIOINFORMATICS, V23, P2334, DOI 10.1093/bioinformatics/btm331
   Denise H, 2006, BMC MOL BIOL, V7, DOI 10.1186/1471-2199-7-42
   Descoteaux A, 2002, EMBO J, V21, P4458, DOI 10.1093/emboj/cdf447
   Dhanda SK, 2013, BIOL DIRECT, V8, DOI 10.1186/1745-6150-8-30
   Dias DS, 2018, TRANSL RES, V200, P18, DOI 10.1016/j.trsl.2018.05.001
   Dikhit MR, 2018, J CELL BIOCHEM, V119, P378, DOI 10.1002/jcb.26190
   Dikhit MR, 2017, FRONT IMMUNOL, V8, DOI 10.3389/fimmu.2017.01763
   Dimitrov I, 2014, J MOL MODEL, V20, DOI 10.1007/s00894-014-2278-5
   Doytchinova IA, 2007, BMC BIOINFORMATICS, V8, DOI 10.1186/1471-2105-8-4
   Duarte MC, 2016, MOL IMMUNOL, V76, P70, DOI 10.1016/j.molimm.2016.06.014
   Duarte MC, 2017, IMMUNOBIOLOGY, V222, P251, DOI 10.1016/j.imbio.2016.09.015
   Duthie MS, 2016, VACCINE, V34, P2779, DOI 10.1016/j.vaccine.2016.04.067
   Ekkens MJ, 2007, INFECT IMMUN, V75, P2291, DOI 10.1128/IAI.01328-06
   El-Manzalawy Y, 2008, J MOL RECOGNIT, V21, P243, DOI 10.1002/jmr.893
   Elfaki MEE, 2012, HUM VACC IMMUNOTHER, V8, P1769, DOI 10.4161/hv.21881
   Engwerda CR, 2015, T ROY SOC TROP MED H, V109, P423, DOI 10.1093/trstmh/trv039
   FAGHIRI Z, 1995, HUM HERED, V45, P258, DOI 10.1159/000154309
   Fernandes AP, 2012, CURR OPIN MICROBIOL, V15, P476, DOI 10.1016/j.mib.2012.05.002
   Martins TVF, 2018, BIOINFORM BIOL INSIG, V12, DOI 10.1177/1177932218763363
   Folgueira C, 2007, FEMS MICROBIOL REV, V31, P359, DOI 10.1111/j.1574-6976.2007.00069.x
   Forget G, 2005, J BIOL CHEM, V280, P30542, DOI 10.1074/jbc.M414126200
   Gannavaram S, 2011, PLOS ONE, V6, DOI 10.1371/journal.pone.0016156
   Garg G, 2019, J PROTEOMICS, V207, DOI 10.1016/j.jprot.2019.103464
   Gerbaba TK, 2013, PLOS ONE, V8, DOI 10.1371/journal.pone.0079951
   Greenbaum D, 2003, GENOME BIOL, V4, DOI 10.1186/gb-2003-4-9-117
   Grote A, 2005, NUCLEIC ACIDS RES, V33, pW526, DOI 10.1093/nar/gki376
   Guerfali FZ, 2008, BMC GENOMICS, V9, DOI 10.1186/1471-2164-9-238
   Haile S, 2007, CURR OPIN MICROBIOL, V10, P569, DOI 10.1016/j.mib.2007.10.001
   Heo L, 2013, NUCLEIC ACIDS RES, V41, pW384, DOI 10.1093/nar/gkt458
   Hirve S, 2017, PLOS NEGLECT TROP D, V11, DOI 10.1371/journal.pntd.0005889
   Huang H, 2007, IMMUNOLOGY, V120, P148, DOI 10.1111/j.1365-2567.2006.02452.x
   Iborra S, 2018, EXPERT REV VACCINES, V17, P323, DOI 10.1080/14760584.2018.1459191
   Janssen EM, 2003, NATURE, V421, P852, DOI 10.1038/nature01441
   Joshi PB, 2002, MOL BIOCHEM PARASIT, V120, P33, DOI 10.1016/S0166-6851(01)00432-7
   Kar PP, 2018, FRONT IMMUNOL, V9, DOI 10.3389/fimmu.2018.02213
   Kaye PM, 2011, CLIN MICROBIOL INFEC, V17, P1462, DOI 10.1111/j.1469-0691.2011.03610.x
   Khatoon N, 2017, SCI REP-UK, V7, DOI 10.1038/s41598-017-08842-w
   Khoshgoo N, 2008, VACCINE, V26, P5822, DOI 10.1016/j.vaccine.2008.08.065
   Konig J, 2007, FEBS J, V274, P5643, DOI 10.1111/j.1742-4658.2007.06087.x
   Kolli BK, 2008, MOL BIOCHEM PARASIT, V158, P163, DOI 10.1016/j.molbiopara.2007.12.010
   Krieger E, 2009, PROTEINS, V77, P114, DOI 10.1002/prot.22570
   Krogh A, 2001, J MOL BIOL, V305, P567, DOI 10.1006/jmbi.2000.4315
   Kushawaha PK, 2011, J IMMUNOL, V187, P6417, DOI 10.4049/jimmunol.1102081
   Kushawaha PK, 2012, PLOS ONE, V7, DOI 10.1371/journal.pone.0035670
   Lahav T, 2011, FASEB J, V25, P515, DOI 10.1096/fj.10-157529
   Lari N, 2019, MOL BIOL REP, V46, P5371, DOI 10.1007/s11033-019-04992-4
   Larsen Jens Erik Pontoppidan, 2006, Immunome Res, V2, P2, DOI 10.1186/1745-7580-2-2
   Larsen MV, 2007, BMC BIOINFORMATICS, V8, DOI 10.1186/1471-2105-8-424
   Laskowski R.A., 2012, PROCHECK VALIDATION
   Leifso K, 2007, MOL BIOCHEM PARASIT, V152, P35, DOI 10.1016/j.molbiopara.2006.11.009
   Lonez C, 2015, CELL MOL LIFE SCI, V72, P3971, DOI 10.1007/s00018-015-1915-1
   Lu P, 2007, NAT BIOTECHNOL, V25, P117, DOI 10.1038/nbt1270
   Magnan CN, 2010, BIOINFORMATICS, V26, P2936, DOI 10.1093/bioinformatics/btq551
   Martins VT, 2017, PARASITE IMMUNOL, V39, DOI 10.1111/pim.12359
   Martins VT, 2017, CELL IMMUNOL, V313, P32, DOI 10.1016/j.cellimm.2016.12.008
   Morales MA, 2010, P NATL ACAD SCI USA, V107, P8381, DOI 10.1073/pnas.0914768107
   Moreira DS, 2016, PARASITE VECTOR, V9, DOI 10.1186/s13071-016-1930-6
   Mustafa A, 2013, MED PRIN PRACT, V22, P43, DOI 10.1159/000354206
   Nagpal G, 2017, SCI REP-UK, V7, DOI 10.1038/srep42851
   Negahdaripour M, 2018, INFECT GENET EVOL, V58, P96, DOI 10.1016/j.meegid.2017.12.008
   Oblak A, 2015, PLOS ONE, V10, DOI 10.1371/journal.pone.0120583
   Ohto U, 2012, J BIOL CHEM, V287, P40611, DOI 10.1074/jbc.M112.404608
   Osman M, 2017, PLOS NEGLECT TROP D, V11, DOI 10.1371/journal.pntd.0005527
   Pandey RK, 2018, SCI REP-UK, V8, DOI 10.1038/s41598-018-19456-1
   Patino LH, 2019, PARASITE VECTOR, V12, DOI 10.1186/s13071-019-3603-8
   Paul S, 2013, J IMMUNOL, V191, P5831, DOI 10.4049/jimmunol.1302101
   Pentel PR, 2014, ADV PHARMACOL, V69, P553, DOI 10.1016/B978-0-12-420118-7.00014-7
   Pescher P, 2011, CELL MICROBIOL, V13, P978, DOI 10.1111/j.1462-5822.2011.01593.x
   Peters GH, 1999, PROTEIN ENG, V12, P747, DOI 10.1093/protein/12.9.747
   Petersen TN, 2011, NAT METHODS, V8, P785, DOI 10.1038/nmeth.1701
   Ponomarenko J, 2008, BMC BIOINFORMATICS, V9, DOI 10.1186/1471-2105-9-514
   Pranay J, 2018, MOL BIOCHEM PARASIT, V223, P37, DOI 10.1016/j.molbiopara.2018.06.005
   Pruitt KD, 2007, NUCLEIC ACIDS RES, V35, pD61, DOI 10.1093/nar/gkl842
   Pucci F, 2017, BIOINFORMATICS, V33, P3415, DOI 10.1093/bioinformatics/btx417
   Rafati S, 2007, VACCINE, V25, P4159, DOI 10.1016/j.vaccine.2007.03.006
   Ramos CS, 2011, EXP PARASITOL, V127, P228, DOI 10.1016/j.exppara.2010.08.004
   Rapin N, 2010, PLOS ONE, V5, DOI 10.1371/journal.pone.0009862
   ReyLadino JA, 1997, EXP PARASITOL, V85, P249, DOI 10.1006/expr.1996.4137
   Rochette Annie, 2008, BMC Genomics, V9, P255, DOI 10.1186/1471-2164-9-255
   Rosenzweig D, 2008, FASEB J, V22, P590, DOI 10.1096/fj.07-9254com
   Saha S, 2006, NUCLEIC ACIDS RES, V34, pW202, DOI 10.1093/nar/gkl343
   Saini S, 2018, VACCINE, V36, P1190, DOI 10.1016/j.vaccine.2018.01.032
   Sardar AH, 2013, J PROTEOMICS, V81, P185, DOI 10.1016/j.jprot.2013.01.011
   Saxena A, 2007, MOL BIOCHEM PARASIT, V152, P53, DOI 10.1016/j.molbiopara.2006.11.011
   Schluter A, 2000, BBA-GENE STRUCT EXPR, V1491, P65, DOI 10.1016/S0167-4781(00)00028-2
   Schmidt M, 2010, NAT IMMUNOL, V11, P814, DOI 10.1038/ni.1919
   Seib KL, 2012, CLIN MICROBIOL INFEC, V18, P109, DOI 10.1111/j.1469-0691.2012.03939.x
   Sercan O, 2010, J IMMUNOL, V184, P2855, DOI 10.4049/jimmunol.0902708
[truncated: 4,521,923 more chars]
