# Supplementary material for: A Bibliometric and Knowledge-Map Analysis of CAR-T Cells From 2009 to 2021
Source: Front Immunol. 2022 Mar 18;13:840956. doi: 10.3389/fimmu.2022.840956 (PMC8971369; doi:10.3389/fimmu.2022.840956)
Supplement: Supplementary file 2 [file DataSheet_2.zip › Annexes 2/download_3001-3500.txt]

FN Clarivate Analytics Web of Science
VR 1.0
PT J
AU Bagley, SJ
   O'Rourke, DM
AF Bagley, Stephen J.
   O'Rourke, Donald M.
TI Clinical investigation of CAR T cells for solid tumors: Lessons learned
   and future directions
SO PHARMACOLOGY & THERAPEUTICS
LA English
DT Review
DE CART cells; Immunotherapy; Solid tumors; Adoptive cell transfer; Tumor
   microenvironment
ID RECEPTOR-VARIANT-III; ADOPTIVE IMMUNOTHERAPY; PHASE-I;
   ANTITUMOR-ACTIVITY; ANTIGEN RECEPTORS; THERAPY; GLIOBLASTOMA; EFFICACY;
   EXPRESSION; LYMPHODEPLETION
AB Chimeric antigen receptor (CAR) T cells are a form of autologous immunotherapy that has changed the therapeutic landscape of hematologic malignancies. CAR T cell therapy involves collection of a patient's T cells by apheresis, ex vivo genetic modification of the T cells to encode a synthetic receptor that binds a specific tumor antigen, and infusion of the T cells back into the patient. With the unprecedented success of CAR T cells in leukemia and lymphoma, a growing number of preclinical studies and clinical trials have focused on translating this treatment to solid tumors. In non-hematologic malignancies, however, response rates have been much less favorable. Some of the most significant challenges for CAR T cell immunotherapy in solid cancers include a paucity of unique tumor target antigens, limited CAR T cell trafficking to tumor sites, tumor heterogeneity and antigen loss, and the severely immunosuppressive tumor microenvironment. This review article provides an update on completed and ongoing clinical trials of CART cells for solid tumors, as well as an overview of strategies to improve CART cell efficacy in non-hematologic malignancies. (C) 2019 Elsevier Inc. All rights reserved.
C1 [Bagley, Stephen J.] Univ Penn, Perelman Sch Med, Div Hematol Oncol, Philadelphia, PA 19104 USA.
   [Bagley, Stephen J.; O'Rourke, Donald M.] Univ Penn, Abramson Canc Ctr, Glioblastoma Translat Ctr Excellence, Philadelphia, PA 19104 USA.
   [O'Rourke, Donald M.] Univ Penn, Perelman Sch Med, Dept Neurosurg, Philadelphia, PA 19104 USA.
RP Bagley, SJ (corresponding author), Perelman Ctr Adv Med, 10th Floor S Pavilion,3400 Civ Ctr Blvd, Philadelphia, PA 19104 USA.
EM Sbagley@pennmedicine.openn.edu
RI O'Rourke, Donald/AAC-3376-2021
CR Adusumilli PS, 2019, J CLIN ONCOL, V37, P2511
   Ahmed N, 2017, JAMA ONCOL, V3, P1094, DOI 10.1001/jamaoncol.2017.0184
   Andersson U, 2004, ACTA NEUROPATHOL, V108, P135, DOI 10.1007/s00401-004-0875-6
   Andtbacka RHI, 2015, J CLIN ONCOL, V33, P2780, DOI 10.1200/JCO.2014.58.3377
   Anthony SM, 2016, J IMMUNOL, V196, P4544, DOI 10.4049/jimmunol.1600219
   Badrinath N, 2019, CANCERS, V11, DOI 10.3390/cancers11030310
   Bagley SJ, 2018, NEURO-ONCOLOGY, V20, P1429, DOI 10.1093/neuonc/noy032
   Beatty GL, 2018, GASTROENTEROLOGY, V155, P29, DOI 10.1053/j.gastro.2018.03.029
   BECERRA CR, 2019, J CLIN ONCOL S, V37
   Bielamowicz K, 2018, NEURO-ONCOLOGY, V20, P506, DOI 10.1093/neuonc/nox182
   Brown CE, 2016, NEW ENGL J MED, V375, P2561, DOI 10.1056/NEJMoa1610497
   Brown CE, 2015, CLIN CANCER RES, V21, P4062, DOI 10.1158/1078-0432.CCR-15-0428
   Brown CE, 2013, PLOS ONE, V8, DOI 10.1371/journal.pone.0077769
   Buechner J., 2017, CLIN LYMPHOMA MYELOM, V17, P5263
   Caruana I, 2015, NAT MED, V21, P524, DOI 10.1038/nm.3833
   Chen D, 2017, TRANSL RES, V187, P11, DOI 10.1016/j.trsl.2017.05.006
   Chen N, 2017, ONCOIMMUNOLOGY, V6, DOI 10.1080/2162402X.2016.1273302
   Choi BD, 2019, NAT BIOTECHNOL, V37, P1049, DOI 10.1038/s41587-019-0192-1
   Chongsathidkiet P, 2018, NAT MED, V24, P1459, DOI 10.1038/s41591-018-0135-2
   Cloughesy TF, 2018, NEURO-ONCOLOGY, V20, P1383, DOI 10.1093/neuonc/noy075
   Das RK, 2019, CANCER DISCOV, V9, P492, DOI 10.1158/2159-8290.CD-18-1314
   Debinski W, 1999, INT J ONCOL, V15, P481
   Del Vecchio CA, 2013, ONCOGENE, V32, P2670, DOI 10.1038/onc.2012.280
   Desjardins A, 2018, NEW ENGL J MED, V379, P150, DOI 10.1056/NEJMoa1716435
   Dirkx AEM, 2003, CANCER RES, V63, P2322
   Emtage PCR, 2008, CLIN CANCER RES, V14, P8112, DOI 10.1158/1078-0432.CCR-07-4910
   Eshhar Z, 2001, J IMMUNOL METHODS, V248, P67, DOI 10.1016/S0022-1759(00)00343-4
   Eyquem J, 2017, NATURE, V543, P113, DOI 10.1038/nature21405
   Felsberg J, 2017, CLIN CANCER RES, V23, P6846, DOI 10.1158/1078-0432.CCR-17-0890
   Feng KC, 2018, PROTEIN CELL, V9, P838, DOI 10.1007/s13238-017-0440-4
   Ferrandina G, 2009, EXPERT OPIN THER TAR, V13, P823, DOI 10.1517/14728220903005616
   Fraietta JA, 2018, NATURE, V558, P307, DOI 10.1038/s41586-018-0178-z
   Garber K, 2018, NAT BIOTECHNOL, V36, P215, DOI 10.1038/nbt.4090
   Gattinoni L, 2005, J EXP MED, V202, P907, DOI 10.1084/jem.20050732
   Ghoussoub RAD, 1998, CANCER, V82, P1513, DOI 10.1002/(SICI)1097-0142(19980415)82:8<1513::AID-CNCR13>3.0.CO;2-7
   Goff SL, 2019, J IMMUNOTHER, V42, P126, DOI 10.1097/CJI.0000000000000260
   Grossman SA, 2011, CLIN CANCER RES, V17, P5473, DOI 10.1158/1078-0432.CCR-11-0774
   Guedan S, 2018, FRONT IMMUNOL, V9, DOI 10.3389/fimmu.2018.02460
   Guedan S, 2018, JCI INSIGHT, V3, DOI 10.1172/jci.insight.96976
   Gulley JL, 2017, JNCI-J NATL CANCER I, V109, DOI 10.1093/jnci/djw261
   Gust J, 2017, CANCER DISCOV, V7, P1404, DOI 10.1158/2159-8290.CD-17-0698
   Hanley P, 2013, BLOOD, V122, DOI 10.1182/blood.V122.21.140.140
   Heczey A, 2017, MOL THER, V25, P2214, DOI 10.1016/j.ymthe.2017.05.012
   Hegde M, 2016, J CLIN INVEST, V126, P3036, DOI 10.1172/JCI83416
   Hombach A, 2001, J IMMUNOL, V167, P6123, DOI 10.4049/jimmunol.167.11.6123
   Hu BL, 2017, CELL REP, V20, P3025, DOI 10.1016/j.celrep.2017.09.002
   Jensen MC, 2015, CURR OPIN IMMUNOL, V33, P9, DOI 10.1016/j.coi.2015.01.002
   Juillerat A, 2017, SCI REP-UK, V7, DOI 10.1038/srep39833
   Junghans RP, 2016, PROSTATE, V76, P1257, DOI 10.1002/pros.23214
   Kalos M, 2011, SCI TRANSL MED, V3, DOI 10.1126/scitranslmed.3002842
   Katz SC, 2015, CLIN CANCER RES, V21, P3149, DOI 10.1158/1078-0432.CCR-14-1421
   Kershaw MH, 2006, CLIN CANCER RES, V12, P6106, DOI 10.1158/1078-0432.CCR-06-1183
   Kloss CC, 2018, MOL THER, V26, P1855, DOI 10.1016/j.ymthe.2018.05.003
   Krenciute G, 2017, CANCER IMMUNOL RES, V5, P571, DOI 10.1158/2326-6066.CIR-16-0376
   Labanieh L, 2018, NAT BIOMED ENG, V2, P377, DOI 10.1038/s41551-018-0235-9
   Lamers CHJ, 2016, BIOCHEM SOC T, V44, P951, DOI 10.1042/BST20160037
   Lamers CHJ, 2013, MOL THER, V21, P904, DOI 10.1038/mt.2013.17
   Leick M, 2019, CANCER DISCOV, V9, P466, DOI 10.1158/2159-8290.CD-19-0073
   Li G, 2008, EXPERT REV VACCINES, V7, P977, DOI 10.1586/14760584.7.7.977
   Liu G, 2004, CANCER RES, V64, P4980, DOI 10.1158/0008-5472.CAN-03-3504
   Liu J, 2019, FRONT IMMUNOL, V10, DOI 10.3389/fimmu.2019.00456
   Liu XJ, 2016, CANCER RES, V76, P1578, DOI 10.1158/0008-5472.CAN-15-2524
   Lo ASY, 2010, CLIN CANCER RES, V16, P2769, DOI 10.1158/1078-0432.CCR-10-0043
   Long KB, 2018, FRONT IMMUNOL, V9, DOI 10.3389/fimmu.2018.02740
   Ma L, 2019, SCIENCE, V365, P162, DOI 10.1126/science.aav8692
   Majzner RG, 2018, CANCER DISCOV, V8, P1219, DOI 10.1158/2159-8290.CD-18-0442
   Martinez M, 2019, FRONT IMMUNOL, V10, DOI 10.3389/fimmu.2019.00128
   Maude SL, 2014, NEW ENGL J MED, V371, P1507, DOI 10.1056/NEJMoa1407222
   Mintz A, 2002, NEOPLASIA, V4, P388, DOI 10.1038/sj.neo.7900234
   Moon EK, 2018, ONCOIMMUNOLOGY, V7, DOI 10.1080/2162402X.2017.1395997
   Moon EK, 2011, CLIN CANCER RES, V17, P4719, DOI 10.1158/1078-0432.CCR-11-0351
   Morgan RA, 2010, MOL THER, V18, P843, DOI 10.1038/mt.2010.24
   Muranski P, 2006, NAT CLIN PRACT ONCOL, V3, P668, DOI 10.1038/ncponc0666
   Narayan V., 2019, J CLIN ONCOLOGY, V37
   Neelapu SS, 2017, NEW ENGL J MED, V377, P2531, DOI 10.1056/NEJMoa1707447
   Neelapu SS, 2018, NAT REV CLIN ONCOL, V15, P47, DOI 10.1038/nrclinonc.2017.148
   Ngwa VM, 2019, CANCER RES, V79, P4003, DOI 10.1158/0008-5472.CAN-19-0617
   Nishio N, 2014, CANCER RES, V74, P5195, DOI 10.1158/0008-5472.CAN-14-0697
   O'Rourke DM, 2017, SCI TRANSL MED, V9, DOI 10.1126/scitranslmed.aaa0984
   Ostrom QT, 2018, NEURO-ONCOLOGY, V20, P1, DOI 10.1093/neuonc/noy131
   Overstreet MG, 2013, NAT IMMUNOL, V14, P949, DOI 10.1038/ni.2682
   Park JH, 2018, NEW ENGL J MED, V378, P449, DOI 10.1056/NEJMoa1709919
   Porter DL, 2015, SCI TRANSL MED, V7, DOI 10.1126/scitranslmed.aac5415
   Pule MA, 2008, NAT MED, V14, P1264, DOI 10.1038/nm.1882
   Raj D, 2019, GUT, V68, P1052, DOI 10.1136/gutjnl-2018-316595
   Raje N, 2019, NEW ENGL J MED, V380, P1726, DOI 10.1056/NEJMoa1817226
   Rapoport AP, 2009, CLIN CANCER RES, V15, P4499, DOI 10.1158/1078-0432.CCR-09-0418
   Reardona DA, 2017, NEURO-ONCOLOGY, V19, P21, DOI 10.1093/neuonc/nox036.071
   Ren JT, 2017, CLIN CANCER RES, V23, P2255, DOI 10.1158/1078-0432.CCR-16-1300
   Revets H, 2005, EXPERT OPIN BIOL TH, V5, P111, DOI 10.1517/14712598.5.1.111
   Rodriguez A, 2017, TRANSL RES, V187, P93, DOI 10.1016/j.trsl.2017.07.003
   Roybal KT, 2016, CELL, V164, P770, DOI 10.1016/j.cell.2016.01.011
   Rupp LJ, 2017, SCI REP-UK, V7, DOI 10.1038/s41598-017-00462-8
   Sadelain M, 2013, CANCER DISCOV, V3, P388, DOI 10.1158/2159-8290.CD-12-0548
   Schurich A, 2019, IMMUNOTHERAPY-UK, V11, P335, DOI 10.2217/imt-2018-0141
   Schuster SJ, 2019, NEW ENGL J MED, V380, P45, DOI 10.1056/NEJMoa1804980
   Schuster SJ, 2017, NEW ENGL J MED, V377, P2545, DOI 10.1056/NEJMoa1708566
   Shaw AR, 2017, MOL THER, V25, P6
   Shrimali RK, 2010, CANCER RES, V70, P6171, DOI 10.1158/0008-5472.CAN-10-0153
   Singh N, 2016, SCI TRANSL MED, V8, DOI 10.1126/scitranslmed.aad5222
   Slaney CY, 2017, CLIN CANCER RES, V23, P2478, DOI 10.1158/1078-0432.CCR-16-1860
   Smith TT, 2017, J CLIN INVEST, V127, P2176, DOI 10.1172/JCI87624
   Spolski R, 2014, NAT REV DRUG DISCOV, V13, P381, DOI 10.1038/nrd4296
   Srivastava S, 2015, TRENDS IMMUNOL, V36, P494, DOI 10.1016/j.it.2015.06.004
   Suryadevara CM, 2019, CLIN CANCER RES, V25, P358, DOI 10.1158/1078-0432.CCR-18-1211
   Suryadevara CM, 2018, ONCOIMMUNOLOGY, V7, DOI 10.1080/2162402X.2018.1434464
   Tanaka M, 2017, CLIN CANCER RES, V23, P3499, DOI 10.1158/1078-0432.CCR-16-2138
   Tanoue K, 2017, CANCER RES, V77, P2040, DOI 10.1158/0008-5472.CAN-16-1577
   Tchou J, 2017, CANCER IMMUNOL RES, V5, P1152, DOI 10.1158/2326-6066.CIR-17-0189
   Thaci B, 2014, NEURO-ONCOLOGY, V16, P1304, DOI 10.1093/neuonc/nou045
   Thistlethwaite FC, 2017, CANCER IMMUNOL IMMUN, V66, P1425, DOI 10.1007/s00262-017-2034-7
   Tu M, 2016, TUMOR BIOL, V37, P14701, DOI 10.1007/s13277-016-5346-x
   van der Burg SH, 2016, NAT REV CANCER, V16, P219, DOI 10.1038/nrc.2016.16
   van der Stegen SJC, 2015, NAT REV DRUG DISCOV, V14, P499, DOI 10.1038/nrd4597
   Waiseng E, 2017, SCI REP-UK, V7, DOI 10.1038/s41598-017-11126-y
   Wang D, 2018, JCI INSIGHT, V3
   Wang XL, 2015, CLIN CANCER RES, V21, P2993, DOI 10.1158/1078-0432.CCR-14-2920
   Wang Y., 2018, ONCOIMMUNOLOGY, V7
   Watanabe K, 2018, JCI INSIGHT, V3, DOI 10.1172/jci.insight.99573
   Willemsen RA, 2001, GENE THER, V8, P1601, DOI 10.1038/sj.gt.3301570
   Xie YJ, 2019, P NATL ACAD SCI USA, V116, P7624, DOI 10.1073/pnas.1817147116
   Zhan XB, 2019, J CLIN ONCOL, V37, DOI 10.1200/JCO.2019.37.15_suppl.2509
   Zhang CC, 2017, MOL THER, V25, P1248, DOI 10.1016/j.ymthe.2017.03.010
   Zhang CC, 2016, JNCI-J NATL CANCER I, V108, DOI 10.1093/jnci/djv375
   Zhang L, 2015, CLIN CANCER RES, V21, P2278, DOI 10.1158/1078-0432.CCR-14-2085
   Zheng WT, 2018, LEUKEMIA, V32, P1157, DOI 10.1038/s41375-017-0008-6
NR 126
TC 28
Z9 33
U1 13
U2 30
PU PERGAMON-ELSEVIER SCIENCE LTD
PI OXFORD
PA THE BOULEVARD, LANGFORD LANE, KIDLINGTON, OXFORD OX5 1GB, ENGLAND
SN 0163-7258
J9 PHARMACOL THERAPEUT
JI Pharmacol. Ther.
PD JAN
PY 2020
VL 205
AR 107419
DI 10.1016/j.pharmthera.2019.107419
PG 14
WC Pharmacology & Pharmacy
SC Pharmacology & Pharmacy
GA KD7CN
UT WOS:000508022000006
PM 31629009
HC Y
HP N
DA 2021-10-29
ER

PT J
AU Cordeiro, A
   Bezerra, ED
   Hirayama, AV
   Hill, JA
   Wu, QV
   Voutsinas, J
   Sorror, ML
   Turtle, CJ
   Maloney, DG
   Bar, M
AF Cordeiro, Ana
   Bezerra, Evandro D.
   Hirayama, Alexandre V.
   Hill, Joshua A.
   Wu, Qian V.
   Voutsinas, Jenna
   Sorror, Mohamed L.
   Turtle, Cameron J.
   Maloney, David G.
   Bar, Merav
TI Late Events after Treatment with CD19-Targeted Chimeric Antigen Receptor
   Modified T Cells
SO BIOLOGY OF BLOOD AND MARROW TRANSPLANTATION
LA English
DT Article
DE CD19-targeted CAR-T cells; Late events; Hypogammaglobulinemia;
   Cytopenia; Subsequent malignancies
ID B-CELL; MALIGNANCIES; REMISSIONS; LYMPHOMA; CD8(+)
AB CD19-targeted chimeric antigen receptor-modified T cell (CAR-T cell) therapy has shown excellent antitumor activity in patients with relapsed refractory B cell malignancies, with very encouraging response rates and outcomes. However, the late effects following this therapy remain unknown. Here we report late adverse events-defined as starting or persisting beyond 90 days after CAR-T cell infusion-in patients who survived at least 1 year after therapy. The median duration of follow-up was 28.1 months (range, 12.5 to 62.6 months). At last follow-up, 73% of patients were still alive and 24% were in ongoing complete remission (CR). The most common late adverse event was hypogammaglobulinemia (IgG <400 mg/dL or i.v immunoglobulinm (IVIG) replacement, observed in 67% of the patients with available data. Infection density was .55 infection/100 days at risk (2.08 per patient-year). The majority (80%) of the infections were treated in the outpatient setting, and 5% necessitated admission to the intensive care unit (ICU). Subsequent malignancies occurred in 15% of patients, including 5% with myelodysplastic syndrome (MDS). Among patients with ongoing CR and with no MDS, 16% experienced prolonged cytopenia requiring transfusions or growth factor support. Graft-versus-host disease occurred in 3 of 15 patients (20%) who had undergone previous allogeneic hematopoietic cell transplantation. Most of the late events observed in this cohort were not severe, and many could be related to previous or subsequent therapies, suggesting a safe long-term profile of CD19-targeted CAR-T cell immunotherapy. (C) 2019 American Society for Transplantation and Cellular Therapy. Published by Elsevier Inc.
C1 [Cordeiro, Ana; Hirayama, Alexandre V.; Hill, Joshua A.; Sorror, Mohamed L.; Turtle, Cameron J.; Maloney, David G.; Bar, Merav] Fred Hutchinson Canc Res Ctr, Div Clin Res, 1124 Columbia St, Seattle, WA 98104 USA.
   [Cordeiro, Ana] Ctr Paulista Oncol, Sao Paulo, Brazil.
   [Bezerra, Evandro D.; Hill, Joshua A.; Sorror, Mohamed L.; Turtle, Cameron J.; Maloney, David G.; Bar, Merav] Univ Washington, Dept Med, Seattle, WA USA.
   [Wu, Qian V.; Voutsinas, Jenna] Fred Hutchinson Canc Res Ctr, Div Publ Hlth Sci, 1124 Columbia St, Seattle, WA 98104 USA.
   [Turtle, Cameron J.; Maloney, David G.] Fred Hutchinson Canc Res Ctr, Immunotherapy Integrated Res Ctr, 1124 Columbia St, Seattle, WA 98104 USA.
RP Bar, M (corresponding author), Fred Hutchinson Canc Res Ctr, POB 19024, Seattle, WA 98109 USA.
EM mbar@fredhutch.org
OI HILL, JOSHUA/0000-0002-7665-7100
FU National Cancer InstituteUnited States Department of Health & Human
   ServicesNational Institutes of Health (NIH) - USANIH National Cancer
   Institute (NCI) [RO1 CA136551, P30 CA15704]; National Institute of
   Diabetes and Digestive and Kidney DiseasesUnited States Department of
   Health & Human ServicesNational Institutes of Health (NIH) - USANIH
   National Institute of Diabetes & Digestive & Kidney Diseases (NIDDK)
   [P30 DK56465]; National Heart, Lung, and Blood Institute-funded National
   Gene Vector Biorepository at Indiana University [75N92019D00018]; Life
   Science Discovery Fund; Bezos Family; Fred Hutchinson Cancer Research
   Center lmmunotherapy Integrated Research Center; Juno
   Therapeutics/Celgene
FX This study was supported by the National Cancer Institute(Grants RO1
   CA136551 and P30 CA15704), the National Institute of Diabetes and
   Digestive and Kidney Diseases (Grant P30 DK56465), the National Heart,
   Lung, and Blood Institute-funded National Gene Vector Biorepository at
   Indiana University (Contract 75N92019D00018), the Life Science Discovery
   Fund, the Bezos Family, the Fred Hutchinson Cancer Research Center
   lmmunotherapy Integrated Research Center, and Juno Therapeutics/Celgene.
CR Arora M, 2016, BIOL BLOOD MARROW TR, V22, P449, DOI 10.1016/j.bbmt.2015.10.018
   Cornetta K, 2018, MOL THER, V26, P280, DOI 10.1016/j.ymthe.2017.09.008
   Damlaj M, 2019, BLOOD REV, V33, P63, DOI 10.1016/j.blre.2018.07.003
   Davila ML, 2014, SCI TRANSL MED, V6, DOI 10.1126/scitranslmed.3008226
   Giri S, 2017, CL LYMPH MYELOM LEUK, V17, P569, DOI 10.1016/j.clml.2017.06.028
   Gust J, 2017, CANCER DISCOV, V7, P1404, DOI 10.1158/2159-8290.CD-17-0698
   Hay KA, 2019, BLOOD, V133, P1652, DOI 10.1182/blood-2018-11-883710
   Hay KA, 2017, BLOOD, V130, P2295, DOI 10.1182/blood-2017-06-793141
   Hill JA, 2018, BLOOD, V131, P121, DOI 10.1182/blood-2017-07-793760
   Hirayama AV, 2019, BLOOD, V133, P1876, DOI 10.1182/blood-2018-11-887067
   Hu SX, 2019, ANN HEMATOL, V98, P445, DOI 10.1007/s00277-018-3515-2
   Hu YX, 2019, BONE MARROW TRANSPL, V54, P1208, DOI 10.1038/s41409-018-0403-2
   Kochenderfer JN, 2017, MOL THER, V25, P2245, DOI 10.1016/j.ymthe.2017.07.004
   Lee DW, 2014, BLOOD, V124, P188, DOI 10.1182/blood-2014-05-552729
   Locke FL, 2019, LANCET ONCOL, V20, P31, DOI 10.1016/S1470-2045(18)30864-7
   Maude SL, 2018, NEW ENGL J MED, V378, P439, DOI 10.1056/NEJMoa1709866
   Neelapu SS, 2017, NEW ENGL J MED, V377, P2531, DOI 10.1056/NEJMoa1707447
   Olszewski AJ, 2018, AM J HEMATOL, V93, pE1, DOI 10.1002/ajh.24921
   Park JH, 2018, CLIN INFECT DIS, V67, P533, DOI 10.1093/cid/ciy152
   Pedersen-Bjergaard J, 2000, BLOOD, V95, P3273, DOI 10.1182/blood.V95.11.3273.011k15_3273_3279
   Penne M, 2017, CL LYMPH MYELOM LEUK, V17, P637, DOI 10.1016/j.clml.2017.06.033
   Porter DL, 2015, SCI TRANSL MED, V7, DOI 10.1126/scitranslmed.aac5415
   Ruella M, 2018, NAT MED, V24, P1499, DOI 10.1038/s41591-018-0201-9
   Schuster SJ, 2019, NEW ENGL J MED, V380, P45, DOI 10.1056/NEJMoa1804980
   Sommermeyer D, 2016, LEUKEMIA, V30, P492, DOI 10.1038/leu.2015.247
   Turtle CJ, 2017, J CLIN ONCOL, V35, P3010, DOI 10.1200/JCO.2017.72.8519
   Turtle CJ, 2016, SCI TRANSL MED, V8, DOI 10.1126/scitranslmed.aaf8621
   Turtle CJ, 2016, J CLIN INVEST, V126, P2123, DOI 10.1172/JCI85309
   TURTLE CJ, 2015, BLOOD, V126
NR 29
TC 61
Z9 63
U1 3
U2 3
PU ELSEVIER SCIENCE INC
PI NEW YORK
PA STE 800, 230 PARK AVE, NEW YORK, NY 10169 USA
SN 1083-8791
EI 1523-6536
J9 BIOL BLOOD MARROW TR
JI Biol. Blood Marrow Transplant.
PD JAN
PY 2020
VL 26
IS 1
BP 26
EP 33
DI 10.1016/j.bbmt.2019.08.003
PG 8
WC Hematology; Immunology; Transplantation
SC Hematology; Immunology; Transplantation
GA KD2RJ
UT WOS:000507718100004
PM 31419568
OA Green Accepted, gold
DA 2021-10-29
ER

PT J
AU Ruark, J
   Mullane, E
   Cleary, N
   Cordeiro, A
   Bezerra, ED
   Wu, V
   Voutsinas, J
   Shaw, BE
   Flynn, KE
   Lee, SJ
   Turtle, CJ
   Maloney, DG
   Fann, JR
   Bar, M
AF Ruark, Julia
   Mullane, Erin
   Cleary, Nancy
   Cordeiro, Ana
   Bezerra, Evandro D.
   Wu, Vicky
   Voutsinas, Jenna
   Shaw, Bronwen E.
   Flynn, Kathryn E.
   Lee, Stephanie J.
   Turtle, Cameron J.
   Maloney, David G.
   Fann, Jesse R.
   Bar, Merav
TI Patient-Reported Neuropsychiatric Outcomes of Long-Term Survivors after
   Chimeric Antigen Receptor T Cell Therapy
SO BIOLOGY OF BLOOD AND MARROW TRANSPLANTATION
LA English
DT Article
DE CD19-targeted CART cells; Late events; Patient-reported outcomes
ID QUALITY-OF-LIFE; COGNITIVE IMPAIRMENT; NIVOLUMAB; SYMPTOMS;
   TRANSPLANTATION; CHEMOTHERAPY; DEPRESSION; NEUROTOXICITY; MANAGEMENT;
   DOCETAXEL
AB CD19-targeted chimeric antigen receptor (CAR) modified T cell immunotherapy is a novel treatment with promising results in patients with relapsed/refractory lymphoid malignancies. CAR T cell therapy has known early toxicities of cytokine release syndrome and neurotoxicity, but little is known about long-term neuropsychiatric adverse effects. We have used patient-reported outcomes, including Patient-Reported Outcomes Measurement Information System (PROMIS) measures, to assess neuropsychiatric and other patient-reported outcomes of 40 patients with relapse/refractory chronic lymphocytic leukemia, non-Hodgkin lymphoma, and acute lymphoblastic leukemia 1 to 5 years after treatment with CD19-targeted CART cells. Mean T scores of PROMIS domains of global mental health, global physical health, social function, anxiety, depression, fatigue, pain, and sleep disturbance were not clinically meaningfully different from the mean in the general US population. However, 19 patients (47.5%) reported at least 1 cognitive difficulty and/or clinically meaningful depression and/or anxiety, and 7 patients (17.5%) scored <= 40 in global mental health, indicating at least 1 standard deviation worse than the general population mean. Younger age was associated with worse long-term global mental health (P=.02), anxiety (P=.001), and depression (P=.01). Anxiety before CAR T cell therapy was associated with increased likelihood of anxiety after CAR T cell therapy (P=.001). Fifteen patients (37.5%) reported cognitive difficulties after CAR T cell therapy. Depression before CART cell therapy was statistically significantly associated with higher likelihood of self-reported post-CART cognitive difficulties (P=.02), and there was a trend for an association between acute neurotoxicity and self-reported post-CAR T cognitive difficulties (P=.08). Having more post-CAR T cognitive difficulties was associated with worse global mental health and global physical health. Our study demonstrates overall good neuropsychiatric outcomes in 40 long-term survivors after CAR T cell therapy. However, nearly 50% of patients in the cohort reported at least 1 clinically meaningful negative neuropsychiatric outcome (anxiety, depression, or cognitive difficulty), indicating that a significant number of patients would likely benefit from mental health services following CAR T cell therapy. Younger age, pre-CAR T anxiety or depression, and acute neurotoxicity may be risk factors for long-term neuropsychiatric problems in this patient population. Larger studies are needed to confirm these findings. (C) 2019 American Society for Transplantation and Cellular Therapy. Published by Elsevier Inc.
C1 [Ruark, Julia; Fann, Jesse R.] Univ Washington, Dept Psychiat & Behav Sci, Seattle, WA 98195 USA.
   [Mullane, Erin; Cleary, Nancy; Cordeiro, Ana; Lee, Stephanie J.; Turtle, Cameron J.; Maloney, David G.; Bar, Merav] Fred Hutchinson Canc Res Ctr, Div Clin Res, 1124 Columbia St, Seattle, WA 98104 USA.
   [Cordeiro, Ana] Fred Hutchinson Canc Res Ctr, Publ Hlth Div, 1124 Columbia St, Seattle, WA 98104 USA.
   [Bezerra, Evandro D.; Lee, Stephanie J.; Turtle, Cameron J.; Maloney, David G.; Bar, Merav] Fred Hutchinson Canc Res Ctr, Immunotherapy Integrated Res Ctr, 1124 Columbia St, Seattle, WA 98104 USA.
   [Wu, Vicky; Voutsinas, Jenna] Univ Washington, Dept Med, Seattle, WA USA.
   [Shaw, Bronwen E.; Flynn, Kathryn E.] Med Coll Wisconsin, Dept Med, Ctr Int Blood & Marrow Transplant Res, Milwaukee, WI 53226 USA.
   [Turtle, Cameron J.; Maloney, David G.] Ctr Paulista Oncol, Sao Paulo, Brazil.
RP Bar, M (corresponding author), Fred Hutchinson Canc Res Ctr, POB 19024, Seattle, WA 98109 USA.
EM mbar@fredhutch.org
RI Flynn, Kathryn/M-5346-2013
OI Flynn, Kathryn/0000-0002-4427-3583
FU National Institutes of Health (NIH) National Cancer InstituteUnited
   States Department of Health & Human ServicesNational Institutes of
   Health (NIH) - USANIH National Cancer Institute (NCI) [R01 CA136551, P30
   CA15704]; NIH National Institute of Diabetes and Digestive and Kidney
   DiseasesUnited States Department of Health & Human ServicesNational
   Institutes of Health (NIH) - USANIH National Institute of Diabetes &
   Digestive & Kidney Diseases (NIDDK) [P30 DK56465]; NIH National Heart,
   Lung, and Blood Institute funded National Gene Vector Biorepository at
   Indiana University [75N92019D00018]; Life Science Discovery Fund; Bezos
   Family; FHCRC Immunotherapy Integrated Research Center; Juno
   Therapeutics/Celgene, Inc.
FX This study was supported by the National Institutes of Health (NIH)
   National Cancer Institute (grants R01 CA136551 and P30 CA15704); NIH
   National Institute of Diabetes and Digestive and Kidney Diseases (grant
   P30 DK56465); NIH National Heart, Lung, and Blood Institute funded
   National Gene Vector Biorepository at Indiana University (contract
   75N92019D00018); Life Science Discovery Fund; Bezos Family; FHCRC
   Immunotherapy Integrated Research Center; and Juno Therapeutics/Celgene,
   Inc.
CR Basch E, 2017, JAMA-J AM MED ASSOC, V318, P197, DOI 10.1001/jama.2017.7156
   Basch E, 2009, JNCI-J NATL CANCER I, V101, P1624, DOI 10.1093/jnci/djp386
   Basinski JR, 2010, BIOL BLOOD MARROW TR, V16, P824, DOI 10.1016/j.bbmt.2010.01.003
   Biglia N, 2012, EUR J CANCER CARE, V21, P485, DOI 10.1111/j.1365-2354.2011.01320.x
   Breitbart WS, 2009, HARVARD REV PSYCHIAT, V17, P361, DOI 10.3109/10673220903465700
   Byrne Michael, 2019, Biol Blood Marrow Transplant, V25, pe344, DOI 10.1016/j.bbmt.2019.06.036
   Cella D, 2014, QUAL LIFE RES, V23, P2651, DOI 10.1007/s11136-014-0732-6
   Cella D, 2010, J CLIN EPIDEMIOL, V63, P1179, DOI 10.1016/j.jclinepi.2010.04.011
   Chakraborty R, 2019, BIOL BLOOD MARROW TR, V25, pE155, DOI 10.1016/j.bbmt.2018.11.025
   Cordeiro A, 2019, BIOL BLOOD MARROW TR, V26, P26
   Di Maio M, 2016, NAT REV CLIN ONCOL, V13, P319, DOI 10.1038/nrclinonc.2015.222
   Esser P, 2018, PSYCHO-ONCOLOGY, V27, P1509, DOI 10.1002/pon.4681
   Frey Noelle, 2019, Biol Blood Marrow Transplant, V25, pe123, DOI 10.1016/j.bbmt.2018.12.756
   Gehring K, 2015, NEURO-ONCOL PRACT, V2, P20, DOI 10.1093/nop/npu035
   Gust J, 2018, CNS DRUGS, V32, P1091, DOI 10.1007/s40263-018-0582-9
   Gust J, 2017, CANCER DISCOV, V7, P1404, DOI 10.1158/2159-8290.CD-17-0698
   Hall ET, 2019, J PAIN SYMPTOM MANAG, V58, P137, DOI 10.1016/j.jpainsymman.2019.03.015
   Harrington KJ, 2017, LANCET ONCOL, V18, P1104, DOI 10.1016/S1470-2045(17)30421-7
   Hay KA, 2019, BLOOD, V133, P1652, DOI 10.1182/blood-2018-11-883710
   Hay KA, 2018, BRIT J HAEMATOL, V183, P364, DOI 10.1111/bjh.15644
   Hay KA, 2017, BLOOD, V130, P2295, DOI 10.1182/blood-2017-06-793141
   Hirayama AV, 2019, BLOOD, V133, P1876, DOI 10.1182/blood-2018-11-887067
   Hjermstad MJ, 2004, BONE MARROW TRANSPL, V34, P257, DOI 10.1038/sj.bmt.1704561
   Hofman M, 2007, ONCOLOGIST, V12, P4, DOI 10.1634/theoncologist.12-S1-4
   Hunter BD, J NATL CANC I
   Inamoto Y, 2017, HAEMATOLOGICA, V102, P614, DOI 10.3324/haematol.2016.150250
   Jain T, 2019, BIOL BLOOD MARROW TR, V25, P2305, DOI 10.1016/j.bbmt.2019.08.015
   Jensen RE, 2017, J CLIN ONCOL, V35, P1913, DOI 10.1200/JCO.2016.71.4410
   Khera N, 2019, BIOL BLOOD MARROW TR, V25, P599, DOI 10.1016/j.bbmt.2018.09.040
   Kroenke K, 2003, MED CARE, V41, P1284, DOI 10.1097/01.MLR.0000093487.78664.3C
   Lee DW, 2019, BIOL BLOOD MARROW TR, V25, P625, DOI 10.1016/j.bbmt.2018.12.758
   Lee DW, 2014, BLOOD, V124, P188, DOI 10.1182/blood-2014-05-552729
   Lee SJ, 2018, HAEMATOLOGICA, V103, P1535, DOI 10.3324/haematol.2018.192930
   Lie HH, 2010, J CLIN EPIDEMIOL, V63, P1169, DOI 10.1016/j.jclinepi.2009.11.021
   Malhotra J, 2018, TRANSL LUNG CANCER R, V7, pS138, DOI 10.21037/tlcr.2018.03.09
   Maude SL, 2018, NEW ENGL J MED, V378, P439, DOI 10.1056/NEJMoa1709866
   Neelapu SS, 2017, NEW ENGL J MED, V377, P2531, DOI 10.1056/NEJMoa1707447
   Ono M, 2015, FRONT ONCOL, V5, DOI 10.3389/fonc.2015.00059
   Pergolotti M, 2017, J GERIATR ONCOL, V8, P249, DOI 10.1016/j.jgo.2017.02.009
   Pidala J, 2011, BLOOD, V117, P4651, DOI 10.1182/blood-2010-11-319509
   Plummer F, 2016, GEN HOSP PSYCHIAT, V39, P24, DOI 10.1016/j.genhosppsych.2015.11.005
   Reck M, 2018, EUR J CANCER, V102, P23, DOI 10.1016/j.ejca.2018.05.005
   Reck M, 2018, J THORAC ONCOL, V13, P194, DOI 10.1016/j.jtho.2017.10.029
   Reid-Arndt SA, 2010, PSYCHO-ONCOLOGY, V19, P535, DOI 10.1002/pon.1581
   Rothrock NE, 2010, J CLIN EPIDEMIOL, V63, P1195, DOI 10.1016/j.jclinepi.2010.04.012
   Santomasso BD, 2018, CANCER DISCOV, V8, P958, DOI 10.1158/2159-8290.CD-17-1319
   Schuster SJ, 2019, NEW ENGL J MED, V380, P45, DOI 10.1056/NEJMoa1804980
   Shaw BE, 2018, CANCER-AM CANCER SOC, V124, P841, DOI 10.1002/cncr.31089
   Sun CL, 2011, BLOOD, V118, P4723, DOI 10.1182/blood-2011-04-348730
   Syrjala KL, 2011, J CLIN ONCOL, V29, P2397, DOI 10.1200/JCO.2010.33.9119
   Thekkumpurath P, 2011, CANCER-AM CANCER SOC, V117, P218, DOI 10.1002/cncr.25514
   Turtle CJ, 2017, J CLIN ONCOL, V35, P3010, DOI 10.1200/JCO.2017.72.8519
   Tykodi SS, 2018, CANCER TREAT REV, V70, P75, DOI 10.1016/j.ctrv.2018.08.001
   Vitali M, 2017, CRIT REV ONCOL HEMAT, V118, P7, DOI 10.1016/j.critrevonc.2017.08.001
   Wang JS, 2019, BIOL BLOOD MARROW TR, V25, P1092, DOI 10.1016/j.bbmt.2019.02.008
   Weaver KE, 2012, CANCER EPIDEM BIOMAR, V21, P2108, DOI 10.1158/1055-9965.EPI-12-0740
   Wefel JS, 2015, CA-CANCER J CLIN, V65, P123, DOI 10.3322/caac.21258
   Yost KJ, 2011, J CLIN EPIDEMIOL, V64, P507, DOI 10.1016/j.jclinepi.2010.11.018
NR 58
TC 22
Z9 23
U1 3
U2 8
PU ELSEVIER SCIENCE INC
PI NEW YORK
PA STE 800, 230 PARK AVE, NEW YORK, NY 10169 USA
SN 1083-8791
EI 1523-6536
J9 BIOL BLOOD MARROW TR
JI Biol. Blood Marrow Transplant.
PD JAN
PY 2020
VL 26
IS 1
BP 34
EP 43
DI 10.1016/j.bbmt.2019.09.037
PG 10
WC Hematology; Immunology; Transplantation
SC Hematology; Immunology; Transplantation
GA KD2RJ
UT WOS:000507718100005
PM 31605820
OA gold, Green Accepted
DA 2021-10-29
ER

PT J
AU Yin, ZY
   Li, XW
AF Yin Zongyi
   Li Xiaowu
TI Immunotherapy for hepatocellular carcinoma
SO CANCER LETTERS
LA English
DT Review
DE Immune checkpoint inhibitor; CAR-T therapy; Cancer vaccine; Targeting
   drug; PD-1
ID T-CELL THERAPY; CHIMERIC ANTIGEN RECEPTORS; HEPATIC STELLATE CELLS;
   CHECKPOINT INHIBITORS; DENDRITIC CELLS; ENDOTHELIAL-CELLS; CANCER
   VACCINES; ANTITUMOR EFFICACY; SUPPRESSOR-CELLS; REGULATORY CELLS
AB Despite significant research efforts, only a few treatment approaches have been developed for hepatocellular carcinoma (HCC). In recent years, immune checkpoint inhibitors (anti-PD-1, anti-PD-L1, and anti-CTLA-4 antibodies) have exhibited potential therapeutic effects for advanced HCC. With the development of gene-editing technologies, gene-sequencing technologies, big data strategies, and artificial intelligence algorithms, engineered immune cell infusion and personalized cancer vaccine therapy have emerged as important directions for anti-HCC treatment. Combining different immunotherapies or combining immunotherapies with conventional therapeutic approaches may provide synergistic effects and facilitate the development of personalized medicine. In this study, we provide an overview of the liver immunoanatomy, the potential immune mechanisms of HCC, and current (pre)clinical developments in this field.
C1 [Yin Zongyi; Li Xiaowu] Shenzhen Univ, Gen Hosp, Xueyuan AVE 1098, Shenzhen 518055, Guangdong, Peoples R China.
RP Li, XW (corresponding author), Shenzhen Univ, Gen Hosp, Xueyuan AVE 1098, Shenzhen 518055, Guangdong, Peoples R China.
EM yinzongyi@126.com; lixw1966@163.com
FU National Natural Science Foundation of ChinaNational Natural Science
   Foundation of China (NSFC) [81430063]
FX This article was sponsored by National Natural Science Foundation of
   China (NO. 81430063).
CR Adcock CS, 2019, CUREUS, V11, DOI 10.7759/cureus.4083
   Agdashian D, 2019, CANCER IMMUNOL IMMUN, V68, P599, DOI 10.1007/s00262-019-02299-8
   Bekki Y, 2017, J GASTROEN HEPATOL, V32, P1387, DOI 10.1111/jgh.13708
   Bogdanos DP, 2013, COMPR PHYSIOL, V3, P567, DOI 10.1002/cphy.c120011
   Boisguerin V, 2014, BRIT J CANCER, V111, P1469, DOI 10.1038/bjc.2013.820
   Bourke JM, 2016, MED J AUSTRALIA, V205, P418, DOI 10.5694/mja16.00586
   Bray F, 2018, CA-CANCER J CLIN, V68, P394, DOI 10.3322/caac.21492
   Brennan PJ, 2013, NAT REV IMMUNOL, V13, P101, DOI 10.1038/nri3369
   Brown ZJ, 2018, CANCER IMMUNOL IMMUN, V67, P1305, DOI 10.1007/s00262-018-2190-4
   Bruix J, 2017, LANCET, V389, P56, DOI 10.1016/S0140-6736(16)32453-9
   Buonaguro Andrea L.M.-M., 2018, J CLIN ONCOL, V35, P1
   Buonaguro L, 2016, CANCER IMMUNOL IMMUN, V65, P93, DOI 10.1007/s00262-015-1728-y
   Burga RA, 2015, CANCER IMMUNOL IMMUN, V64, P817, DOI 10.1007/s00262-015-1692-6
   Busato D, 2019, EXPERT REV CLIN PHAR, V12, P453, DOI 10.1080/17512433.2019.1598859
   Calderaro J, 2016, HEPATOLOGY, V64, P2038, DOI 10.1002/hep.28710
   Cancer Genome Atlas Research Network, 2017, CELL, V169, P1327
   Chae YK, 2018, CANCER TREAT REV, V63, P116, DOI 10.1016/j.ctrv.2017.12.004
   Chang BY, 2019, CANCER IMMUNOL IMMUN, V68, P353, DOI 10.1007/s00262-018-2271-4
   Chang BY, 2018, LIVER INT, V38, P1449, DOI 10.1111/liv.13697
   Chang H, 2017, APMIS, V125, P690, DOI 10.1111/apm.12703
   Chen C, 2017, CANCER IMMUNOL IMMUN, V66, P475, DOI 10.1007/s00262-016-1949-8
   Chen DP, 2019, J HEPATOL, V71, P333, DOI 10.1016/j.jhep.2019.04.007
   Chen J, 2016, ONCOTARGET, V7, P41274, DOI 10.18632/oncotarget.8978
   Chen M, 2005, J IMMUNOL, V175, P1047, DOI 10.4049/jimmunol.175.2.1047
   Chen ML, 2014, INT J CANCER, V134, P319, DOI 10.1002/ijc.28362
   Chen Y, 2018, HEPATOB PANCREAT DIS, V17, P301, DOI 10.1016/j.hbpd.2018.05.005
   Chen YC, 2015, HEPATOLOGY, V61, P1591, DOI 10.1002/hep.27665
   Chen Z, 2018, P NATL ACAD SCI USA, V115, pE11369
   Cheng EY, 2017, J IMMUNOL RES, V2017, DOI 10.1155/2017/3234906
   Corey KE, 2017, HEPATOLOGY, V65, P739, DOI 10.1002/hep.28934
   Cronin KA, 2018, CANCER-AM CANCER SOC, V124, P2785, DOI 10.1002/cncr.31551
   Cully M, 2017, NAT REV DRUG DISCOV, V16, DOI 10.1038/nrd.2017.237
   De Re V, 2019, FRONT MICROBIOL, V10, DOI 10.3389/fmicb.2019.00475
   DeLeon TT, 2018, J GASTROINTEST ONCOL, V9, P1054, DOI 10.21037/jgo.2018.07.05
   Diehl L, 2008, HEPATOLOGY, V47, P296, DOI 10.1002/hep.21965
   Dondeti MF, 2016, WORLD J GASTROENTERO, V22, P6800, DOI 10.3748/wjg.v22.i30.6800
   Duan M, 2019, CLIN CANCER RES, V25, P3304, DOI 10.1158/1078-0432.CCR-18-3040
   Duffy AG, 2017, J HEPATOL, V66, P545, DOI 10.1016/j.jhep.2016.10.029
   El-Khoueiry AB, 2017, LANCET, V389, P2492, DOI 10.1016/S0140-6736(17)31046-2
   Estevez J, 2017, SCI REP-UK, V7, DOI 10.1038/s41598-017-11975-7
   Flynn MJ, 2019, HEPATOLOGY, V69, P2258, DOI 10.1002/hep.30337
   FRANCO A, 1988, HEPATOLOGY, V8, P449, DOI 10.1002/hep.1840080302
   Friend BD, 2017, PEDIATR BLOOD CANCER, V64, DOI 10.1002/pbc.26682
   Fu Y, 2019, HEPATOLOGY, V70, P563, DOI 10.1002/hep.30326
   Fujinami Norihiro, 2016, Biochem Biophys Rep, V5, P482, DOI 10.1016/j.bbrep.2016.02.010
   Fujisawa S, 2014, PEDIATR SURG INT, V30, P877, DOI 10.1007/s00383-014-3553-3
   Gao HP, 2014, CLIN CANCER RES, V20, P6418, DOI 10.1158/1078-0432.CCR-14-1170
   Geerts A, 2001, SEMIN LIVER DIS, V21, P311, DOI 10.1055/s-2001-17550
   Gialeli C, 2018, MOL IMMUNOL, V102, P73, DOI 10.1016/j.molimm.2018.05.023
   Gregory SH, 1996, J IMMUNOL, V157, P2514
   Greten TF, 2015, GUT, V64, P842, DOI 10.1136/gutjnl-2014-307990
   Guo XL, 2018, FRONT PHARMACOL, V9, DOI 10.3389/fphar.2018.01118
   Hagiwara Y, 2017, ESMO OPEN, V2, DOI 10.1136/esmoopen-2016-000151
   Han Y, 2019, J CANCER RES CLIN, V145, P1179, DOI 10.1007/s00432-019-02865-8
   Harding JJ, 2018, FUTURE ONCOL, V14, P2293, DOI 10.2217/fon-2018-0008
   Hato T, 2016, IMMUNOTHERAPY-UK, V8, P299, DOI 10.2217/imt.15.126
   Hedvat M.H., 2018, CANCER RES, V78, P1
   Heinrich B, 2018, ONCOL RES TREAT, V41, P292, DOI 10.1159/000488916
   Helmy KY, 2006, CELL, V124, P915, DOI 10.1016/j.cell.2005.12.039
   Heymann F, 2016, NAT REV GASTRO HEPAT, V13, P88, DOI 10.1038/nrgastro.2015.200
   Heymann F, 2015, HEPATOLOGY, V62, P279, DOI 10.1002/hep.27793
   Higashi T, 2017, ADV DRUG DELIVER REV, V121, P27, DOI 10.1016/j.addr.2017.05.007
   Ho CM, 2019, THER ADV MED ONCOL, V11, DOI 10.1177/1758835919843463
   Horst AK, 2016, CELL MOL IMMUNOL, V13, P277, DOI 10.1038/cmi.2015.112
   Hoseini SS, 2017, CANCER LETT, V399, P44, DOI 10.1016/j.canlet.2017.04.013
   Hu Z, 2018, NAT REV IMMUNOL, V18, P168, DOI 10.1038/nri.2017.131
   Hu ZX, 2018, J BIOMED NANOTECHNOL, V14, P1645, DOI 10.1166/jbn.2018.2619
   Hu ZQ, 2017, CELL PHYSIOL BIOCHEM, V43, P2379, DOI 10.1159/000484390
   Ishiguro T, 2017, SCI TRANSL MED, V9, DOI 10.1126/scitranslmed.aal4291
   Ishizaki H, 2006, CLIN CANCER RES, V12, P5841, DOI 10.1158/1078-0432.CCR-06-0750
   Iyer RV, 2019, CANCERS, V11, DOI 10.3390/cancers11050681
   Jenne CN, 2013, NAT IMMUNOL, V14, P996, DOI 10.1038/ni.2691
   Jiang C, 2019, ONCOL RES, V27, P1025, DOI 10.3727/096504018X15456687424096
   Jiang H, 2019, INT IMMUNOPHARMACOL, V70, P167, DOI 10.1016/j.intimp.2019.02.019
   Jiang ZW, 2017, FRONT IMMUNOL, V7, DOI 10.3389/fimmu.2016.00690
   Jindal A, 2019, J CLIN EXP HEPATOL, V9, P221, DOI 10.1016/j.jceh.2019.01.004
   Joerger M, 2019, J GASTROINTEST ONCOL, V10, P373, DOI 10.21037/jgo.2018.11.04
   June CH, 2018, SCIENCE, V359, P1361, DOI 10.1126/science.aar6711
   Kalathil S, 2013, CANCER RES, V73, P2435, DOI 10.1158/0008-5472.CAN-12-3381
   Katz SC, 2015, CLIN CANCER RES, V21, P3149, DOI 10.1158/1078-0432.CCR-14-1421
   Kean LS, 2017, IMMUNOL REV, V276, P192, DOI 10.1111/imr.12523
   Kim DW, 2017, J GASTROINTEST ONCOL, V8, P256, DOI 10.21037/jgo.2016.09.07
   Kimura T, 2018, CANCER SCI, V109, P3993, DOI 10.1111/cas.13806
   Kuang DM, 2014, J CLIN INVEST, V124, P4657, DOI 10.1172/JCI74381
   Kudo M., 2018, CANCERS, V10, P11
   Kudo M, 2018, LANCET, V391, P1163, DOI 10.1016/S0140-6736(18)30207-1
   Kudo M, 2017, ONCOLOGY-BASEL, V93, P147, DOI 10.1159/000481245
   Kudo M, 2017, ONCOLOGY-BASEL, V92, P50, DOI 10.1159/000451016
   Kudo M, 2016, LIVER CANCER, V5, P190, DOI 10.1159/000367775
   Kumari R, 2018, HEPAT ONCOL, V5, DOI 10.2217/hep-2018-0002
   Lau EYT, 2016, HEPAT ONCOL, V3, P105, DOI 10.2217/hep-2016-0003
   Lee WY, 2010, NAT IMMUNOL, V11, P295, DOI 10.1038/ni.1855
   Li FL, 2013, CELL MOL IMMUNOL, V10, P292, DOI 10.1038/cmi.2013.7
   Li GF, 2017, J HEPATOL, V66, P75, DOI 10.1016/j.jhep.2016.07.044
   Li H, 2019, GASTROENTEROLOGY, V156, P1849, DOI 10.1053/j.gastro.2019.01.252
   Li H, 2017, HEPATOLOGY, V66, P1920, DOI 10.1002/hep.29360
   Li PZ, 2017, MOL IMMUNOL, V85, P222, DOI 10.1016/j.molimm.2017.02.018
   Li Y., 2019, INT J MOL SCI, V20
   Li Z, 2016, MEDICINE, V95, DOI 10.1097/MD.0000000000005749
   Li Z, 2013, INFECT GENET EVOL, V14, P240, DOI 10.1016/j.meegid.2012.12.008
   Liew PX, 2017, IMMUNITY, V47, P752, DOI 10.1016/j.immuni.2017.09.016
   Lim CJ, 2019, GUT, V68, P916, DOI 10.1136/gutjnl-2018-316510
   Limmer A, 2000, NAT MED, V6, P1348, DOI 10.1038/82161
   Liu FR, 2018, B CANCER, V105, P493, DOI 10.1016/j.bulcan.2018.01.018
   Liu H, 2017, CLIN CANCER RES, V23, P478, DOI 10.1158/1078-0432.CCR-16-1203
   Liu PY, 2018, J IMMUNOL RES, V2018, DOI 10.1155/2018/1206737
   Llopiz D, 2019, CANCER IMMUNOL IMMUN, V68, P379, DOI 10.1007/s00262-018-2283-0
   Long JY, 2019, EBIOMEDICINE, V42, P363, DOI 10.1016/j.ebiom.2019.03.022
   Ma XH, 2019, WORLD J GASTROENTERO, V25, P3030, DOI 10.3748/wjg.v25.i24.3030
   Makarova-Rusher OV, 2015, J HEPATOL, V62, P1420, DOI 10.1016/j.jhep.2015.02.038
   Matsuda JL, 2008, CURR OPIN IMMUNOL, V20, P358, DOI 10.1016/j.coi.2008.03.018
   Matsuno K, 1996, J EXP MED, V183, P1865, DOI 10.1084/jem.183.4.1865
   May C, 2012, BIOCHEM PHARMACOL, V84, P1105, DOI 10.1016/j.bcp.2012.07.011
   Mizukoshi E, 2013, HEPATOLOGY, V57, P1448, DOI 10.1002/hep.26153
   Mocan T, 2019, CLIN TRANSL ONCOL, V21, P702, DOI 10.1007/s12094-018-1975-4
   Monteiro RC, 2003, ANNU REV IMMUNOL, V21, P177, DOI 10.1146/annurev.immunol.21.120601.141011
   Munker S, 2018, UNITED EUR GASTROENT, V6, P970, DOI 10.1177/2050640618774631
   Neelapu SS, 2017, NEW ENGL J MED, V377, P2531, DOI 10.1056/NEJMoa1707447
   Neelapu SS, 2018, NAT REV CLIN ONCOL, V15, P47, DOI 10.1038/nrclinonc.2017.148
   Ouyang FZ, 2016, NAT COMMUN, V7, DOI 10.1038/ncomms13453
   Pang YY, 2018, MOL CANCER, V17, DOI 10.1186/s12943-018-0840-y
   Truong P, 2016, CUREUS, V8, DOI 10.7759/cureus.631
   Pillarisetty VG, 2005, J IMMUNOL, V174, P2612, DOI 10.4049/jimmunol.174.5.2612
   Pillarisetty VG, 2004, J IMMUNOL, V172, P1009, DOI 10.4049/jimmunol.172.2.1009
   Pinato DJ, 2019, BRIT J CANCER, V120, P1033, DOI 10.1038/s41416-019-0466-x
   Prieto J, 2015, NAT REV GASTRO HEPAT, V12, P681, DOI 10.1038/nrgastro.2015.173
   Qi JG, 2019, HORTIC PLANT J, V5, P10, DOI 10.1016/j.hpj.2018.10.001
   Qin SK, 2019, FUTURE ONCOL, V15, P1811, DOI 10.2217/fon-2019-0097
   Quintas-Cardama A, 2018, NEW ENGL J MED, V378, P1065, DOI 10.1056/NEJMc1800913
   Racanelli V, 2006, HEPATOLOGY, V43, pS54, DOI 10.1002/hep.21060
   Ramia E, 2019, ONCOIMMUNOLOGY, V8, DOI 10.1080/2162402X.2018.1548243
   Roth GS, 2017, EUR J CANCER, V87, P101, DOI 10.1016/j.ejca.2017.10.010
   Sahin U, 2018, SCIENCE, V359, P1355, DOI 10.1126/science.aar7112
   Saleh R, 2019, CANCER LETT, V457, P168, DOI 10.1016/j.canlet.2019.05.003
   Sawada Y, 2015, INT J ONCOL, V46, P28, DOI 10.3892/ijo.2014.2737
   Schildberg FA, 2008, EUR J IMMUNOL, V38, P957, DOI 10.1002/eji.200738060
   Schlom J, 2012, JNCI-J NATL CANCER I, V104, P599, DOI 10.1093/jnci/djs033
   Semaan A, 2017, VIRCHOWS ARCH, V470, P185, DOI 10.1007/s00428-016-2051-5
   Sghaier I, 2017, CYTOKINE, V89, P62, DOI 10.1016/j.cyto.2016.10.004
   Sharman S, 2015, FRONT IMMUNOL, V6, P1, DOI 10.3389/fimmu.2015.00049
   Shi SB, 2018, TRANSL ONCOL, V11, P250, DOI 10.1016/j.tranon.2018.01.001
   Shuai ZW, 2016, CELL MOL IMMUNOL, V13, P354, DOI 10.1038/cmi.2016.4
   Sorensen KK, 2012, AM J PHYSIOL-REG I, V303, pR1217, DOI 10.1152/ajpregu.00686.2011
   Tai WT, 2014, CLIN CANCER RES, V20, P5768, DOI 10.1158/1078-0432.CCR-14-0725
   Thomson AW, 2010, NAT REV IMMUNOL, V10, P753, DOI 10.1038/nri2858
   Trehanpati N, 2017, SCAND J IMMUNOL, V85, P175, DOI 10.1111/sji.12524
   Trivedi PJ, 2016, J HEPATOL, V64, P1187, DOI 10.1016/j.jhep.2015.12.002
   Trojan J, 2016, J HEPATOCELL CARCINO, V3, P31, DOI 10.2147/JHC.S112537
   Tsuchida T, 2017, NAT REV GASTRO HEPAT, V14, P397, DOI 10.1038/nrgastro.2017.38
   Valsecchi ME, 2015, NEW ENGL J MED, V373, P1270, DOI [10.1056/NEJMoa1504030, 10.1056/NEJMc1509660]
   van Beek AA, 2019, INT J CANCER, V145, P1111, DOI 10.1002/ijc.32181
   Vionnet J, 2018, HUM IMMUNOL, V79, P388, DOI 10.1016/j.humimm.2018.02.010
   Wada S, 2005, CANCER RES, V65, P4939, DOI 10.1158/0008-5472.CAN-04-3759
   Wahl C, 2008, GASTROENTEROLOGY, V135, P980, DOI 10.1053/j.gastro.2008.05.076
   Waidmann O, 2018, EXPERT OPIN BIOL TH, V18, P905, DOI 10.1080/14712598.2018.1499722
   Waidmann O, 2015, EXPERT OPIN INV DRUG, V24, P1075, DOI 10.1517/13543784.2015.1058776
   Wang XC, 2019, J MED GENET, V56, P18, DOI 10.1136/jmedgenet-2018-105267
   Wang XC, 2018, CELL DEATH DIS, V9, DOI 10.1038/s41419-017-0180-7
   Warren A, 2006, HEPATOLOGY, V44, P1182, DOI 10.1002/hep.21378
   West EE, 2013, J CLIN INVEST, V123, P2604, DOI 10.1172/JCI67008
   Winau F, 2008, CURR OPIN IMMUNOL, V20, P68, DOI 10.1016/j.coi.2007.10.006
   WISSE E, 1985, HEPATOLOGY, V5, P683, DOI 10.1002/hep.1840050427
   Xie KL, 2018, ONCOIMMUNOLOGY, V7, DOI 10.1080/2162402X.2017.1404214
   Xu F, 2018, J EXP CLIN CANC RES, V37, DOI 10.1186/s13046-018-0777-4
   Xu QG, 2018, MOL ONCOL, V12, P936, DOI 10.1002/1878-0261.12306
   Xu YH, 2011, CLIN IMMUNOL, V139, P302, DOI 10.1016/j.clim.2011.02.014
   Yamashita T, 2007, CANCER RES, V67, P10831, DOI 10.1158/0008-5472.CAN-07-0908
   Yang HY, 2019, FRONT ONCOL, V9, DOI 10.3389/fonc.2019.00047
   Zabala M, 2007, J HEPATOL, V47, P807, DOI 10.1016/j.jhep.2007.07.025
   Zhang J, 2018, SCI REP-UK, V8, DOI 10.1038/s41598-018-35673-0
   Zhang PF, 2014, CANCER IMMUNOL IMMUN, V63, P121, DOI 10.1007/s00262-013-1497-4
   Zhang Q, 2016, ONCOIMMUNOLOGY, V5, DOI 10.1080/2162402X.2016.1251539
   Zhang XY, 2009, CELL MICROBIOL, V11, P1624, DOI 10.1111/j.1462-5822.2009.01353.x
   Zheng MJ, 2018, FRONT MED-PRC, V12, P269, DOI 10.1007/s11684-018-0621-4
   Zhou G., 2017, GASTROENTEROLOGY, V153
   Zhou ZQ, 2016, AM J TRANSL RES, V8, P2926
   Zhu AX, 2018, LANCET ONCOL, V19, P940, DOI 10.1016/S1470-2045(18)30351-6
NR 177
TC 40
Z9 44
U1 3
U2 31
PU ELSEVIER IRELAND LTD
PI CLARE
PA ELSEVIER HOUSE, BROOKVALE PLAZA, EAST PARK SHANNON, CO, CLARE, 00000,
   IRELAND
SN 0304-3835
EI 1872-7980
J9 CANCER LETT
JI Cancer Lett.
PY 2020
VL 470
BP 8
EP 17
DI 10.1016/j.canlet.2019.12.002
PG 10
WC Oncology
SC Oncology
GA KG0JY
UT WOS:000509628700002
PM 31811905
DA 2021-10-29
ER

PT J
AU Lei, X
   Lei, Y
   Li, JK
   Du, WX
   Li, RG
   Yang, J
   Li, J
   Li, F
   Tan, HB
AF Lei, Xu
   Lei, Yu
   Li, Jin-Ke
   Du, Wei-Xing
   Li, Ru-Gui
   Yang, Jing
   Li, Jian
   Li, Fang
   Tan, Hua-Bing
TI Immune cells within the tumor microenvironment: Biological functions and
   roles in cancer immunotherapy
SO CANCER LETTERS
LA English
DT Review
DE Tumor microenvironment; Immune cells; Cancer immunotherapy
ID MISMATCH REPAIR DEFICIENCY; CD8(+) T-CELLS; PREDICTS RESPONSE; DENDRITIC
   CELLS; RECEPTOR; MACROPHAGES; NEUTROPHILS; CD40; SYSTEM; TIM-3
AB The immune cells within the tumor microenvironment (TME) play important roles in tumorigenesis. It has been known that these tumor associated immune cells may possess tumor-antagonizing or tumor-promoting functions. Although the tumor-antagonizing immune cells within TME tend to target and kill the cancer cells in the early stage of tumorigenesis, the cancer cells seems to eventually escape from immune surveillance and even inhibit the cytotoxic function of tumor-antagonizing immune cells through a variety of mechanisms. The immune evasion capability, as a new hallmark of cancer, accidently provides opportunities for new strategies of cancer therapy, namely harnessing the immune cells to battle the cancer cells. Recently, the administrations of immune checkpoint modulators (represented by anti-CTLA4 and anti-PD antibodies) and adoptive immune cells (represented by CAR-T) have exhibited unexpected antitumor effect in multiple types of cancer, bringing a new era for cancer therapy. Here, we review the biological functions of immune cells within TME and their roles in cancer immunotherapy, and discuss the perspectives of the basic studies for improving the effectiveness of the clinical use.
C1 [Lei, Xu; Lei, Yu; Li, Jin-Ke; Du, Wei-Xing; Li, Ru-Gui; Yang, Jing; Li, Jian; Li, Fang; Tan, Hua-Bing] Hubei Univ Med, Renmin Hosp, Dept Infect Dis, Shiyan 442000, Hubei, Peoples R China.
   [Lei, Xu; Lei, Yu; Li, Jin-Ke; Du, Wei-Xing; Li, Ru-Gui; Yang, Jing; Li, Jian; Li, Fang; Tan, Hua-Bing] Hubei Univ Med, Renmin Hosp, Lab Liver Dis, Shiyan 442000, Hubei, Peoples R China.
   [Lei, Yu] Peoples Hosp Fang Cty, Dept Infect Dis, Shiyan 442000, Hubei, Peoples R China.
RP Li, F; Tan, HB (corresponding author), Hubei Univ Med, Renmin Hosp, Dept Infect Dis, Shiyan 442000, Hubei, Peoples R China.; Li, F; Tan, HB (corresponding author), Hubei Univ Med, Renmin Hosp, Lab Liver Dis, Shiyan 442000, Hubei, Peoples R China.
EM sylf2008@sina.com; tanhb2013@163.com
OI Li, Jian/0000-0001-9434-7803
CR Ahrends T, 2018, IMMUNOLOGY, V154, P582, DOI 10.1111/imm.12941
   Aras S, 2017, BRIT J CANCER, V117, P1583, DOI 10.1038/bjc.2017.356
   Azizi E, 2018, CELL, V174, P1293, DOI 10.1016/j.cell.2018.05.060
   Batista FD, 2009, NAT REV IMMUNOL, V9, P15, DOI 10.1038/nri2454
   Bennett SRM, 1998, NATURE, V393, P478, DOI 10.1038/30996
   Bennett SRM, 1997, J EXP MED, V186, P65, DOI 10.1084/jem.186.1.65
   Borst J, 2018, NAT REV IMMUNOL, V18, P635, DOI 10.1038/s41577-018-0044-0
   Bourgeois C, 2002, SCIENCE, V297, P2060, DOI 10.1126/science.1072615
   Brahmer JR, 2012, NEW ENGL J MED, V366, P2455, DOI 10.1056/NEJMoa1200694
   Chavez JC, 2019, THER ADV HEMATOL, V10, DOI 10.1177/2040620719841581
   Chen F, 2019, NAT CELL BIOL, V21, P498, DOI 10.1038/s41556-019-0299-0
   Cheng LE, 2002, P NATL ACAD SCI USA, V99, P3001, DOI 10.1073/pnas.052676899
   Chung W, 2017, NAT COMMUN, V8, DOI 10.1038/ncomms15081
   Clavijo PE, 2017, ONCOTARGET, V8, P55804, DOI 10.18632/oncotarget.18437
   Coffelt SB, 2016, NAT REV CANCER, V16, P431, DOI 10.1038/nrc.2016.52
   Das M, 2017, IMMUNOL REV, V276, P97, DOI 10.1111/imr.12520
   Davis ZB, 2015, CANCER J, V21, P486, DOI 10.1097/PPO.0000000000000156
   de Visser KE, 2005, CANCER CELL, V7, P411, DOI 10.1016/j.ccr.2005.04.014
   Di Carlo E, 2001, BLOOD, V97, P339, DOI 10.1182/blood.V97.2.339
   Dong C, 2001, NATURE, V409, P97, DOI 10.1038/35051100
   Dougall WC, 2017, IMMUNOL REV, V276, P112, DOI 10.1111/imr.12518
   FALK RE, 1983, CAN MED ASSOC J, V128, P1385
   Fang F, 2017, SEMIN IMMUNOL, V31, P37, DOI 10.1016/j.smim.2017.07.009
   Farhood B, 2019, J CELL PHYSIOL, V234, P8509, DOI 10.1002/jcp.27782
   Floros T, 2015, SEMIN ONCOL, V42, P539, DOI 10.1053/j.seminoncol.2015.05.015
   Freeman GJ, 2000, J EXP MED, V192, P1027, DOI 10.1084/jem.192.7.1027
   Gabrilovich DI, 2007, CANCER RES, V67, P425, DOI 10.1158/0008-5472.CAN-06-3037
   Gabrilovich DI, 2017, CANCER IMMUNOL RES, V5, P3, DOI 10.1158/2326-6066.CIR-16-0297
   Gabrilovich DI, 2012, NAT REV IMMUNOL, V12, P253, DOI 10.1038/nri3175
   Garaud S, 2019, JCI INSIGHT, V4, DOI 10.1172/jci.insight.129641
   Ghosh A, 2018, LEUKEMIA LYMPHOMA, V59, P2056, DOI 10.1080/10428194.2017.1393668
   Guillerey C, 2016, NAT IMMUNOL, V17, P1025, DOI 10.1038/ni.3518
   Guo XY, 2018, NAT MED, V24, P1628, DOI 10.1038/s41591-018-0167-7
   Habif G, 2019, CELL MOL IMMUNOL, V16, P415, DOI 10.1038/s41423-019-0224-2
   Hanahan D, 2000, CELL, V100, P57, DOI 10.1016/S0092-8674(00)81683-9
   Hanahan D, 2011, CELL, V144, P646, DOI 10.1016/j.cell.2011.02.013
   Highfill SL, 2014, SCI TRANSL MED, V6, DOI 10.1126/scitranslmed.3007974
   Hodi FS, 2010, NEW ENGL J MED, V363, P711, DOI 10.1056/NEJMoa1003466
   HOLLENBAUGH D, 1992, EMBO J, V11, P4313, DOI 10.1002/j.1460-2075.1992.tb05530.x
   Houot R, 2015, CANCER IMMUNOL RES, V3, P1115, DOI 10.1158/2326-6066.CIR-15-0190
   Inoue S, 2006, CANCER RES, V66, P7741, DOI 10.1158/0008-5472.CAN-05-3766
   Iwai Y, 2002, P NATL ACAD SCI USA, V99, P12293, DOI 10.1073/pnas.192461099
   Joller N, 2017, CURR TOP MICROBIOL, V410, P127, DOI 10.1007/82_2017_62
   Kaleeba JAR, 1998, INT IMMUNOL, V10, P453, DOI 10.1093/intimm/10.4.453
   Kalos M, 2013, IMMUNITY, V39, P49, DOI 10.1016/j.immuni.2013.07.002
   Killock D., 2016, CLIN ONCOL, V13, P590
   Kim JM, 2007, NAT IMMUNOL, V8, P191, DOI 10.1038/ni1428
   Knee DA, 2016, EUR J CANCER, V67, P1, DOI 10.1016/j.ejca.2016.06.028
   Kolaczkowska E, 2013, NAT REV IMMUNOL, V13, P159, DOI 10.1038/nri3399
   Krempski J, 2011, J IMMUNOL, V186, P6905, DOI 10.4049/jimmunol.1100274
   Krieg C, 2018, NAT MED, V24, P144, DOI 10.1038/nm.4466
   Krneta T, 2016, CELL MOL IMMUNOL, V13, P628, DOI 10.1038/cmi.2015.42
   Kwon B, 2002, TRENDS IMMUNOL, V23, P378, DOI 10.1016/S1471-4906(02)02263-9
   Lahl K, 2007, J EXP MED, V204, P57, DOI 10.1084/jem.20061852
   Le DT, 2017, SCIENCE, V357, P409, DOI 10.1126/science.aan6733
   Leach DR, 1996, SCIENCE, V271, P1734, DOI 10.1126/science.271.5256.1734
   Lee V, 2016, ONCOLOGIST, V21, P1200, DOI 10.1634/theoncologist.2016-0046
   Lichtenegger FS, 2018, FRONT IMMUNOL, V9, DOI 10.3389/fimmu.2018.00385
   Liu Junqi, 2018, Oncotarget, V9, P12400, DOI 10.18632/oncotarget.24249
   Lu X, 2017, NATURE, V545, P116, DOI 10.1038/nature22348
   Mackey MF, 1997, CANCER RES, V57, P2569
   Mackey MF, 1998, J LEUKOCYTE BIOL, V63, P418, DOI 10.1002/jlb.63.4.418
   Mahoney KM, 2014, ONCOLOGY-NY, V28, P39
   Mantovani A, 2017, NAT REV CLIN ONCOL, V14, P399, DOI 10.1038/nrclinonc.2016.217
   Meng XJ, 2015, CANCER TREAT REV, V41, P868, DOI 10.1016/j.ctrv.2015.11.001
   Michielsen AJ, 2011, PLOS ONE, V6, DOI 10.1371/journal.pone.0027944
   Mikucki ME, 2015, NAT COMMUN, V6, DOI 10.1038/ncomms8458
   Narayanan S, 2018, ANN SURG ONCOL, V25, pS63
   Papalexi E, 2018, NAT REV IMMUNOL, V18, P35, DOI 10.1038/nri.2017.76
   Pauken KE, 2015, CELL, V163, P1038, DOI 10.1016/j.cell.2015.10.054
   Robbins PF, 2011, J CLIN ONCOL, V29, P917, DOI 10.1200/JCO.2010.32.2537
   Sabado RL, 2017, CELL RES, V27, P74, DOI 10.1038/cr.2016.157
   Samstein RM, 2012, CELL, V151, P153, DOI 10.1016/j.cell.2012.06.053
   Sanchez-Fueyo A, 2003, NAT IMMUNOL, V4, P1093, DOI 10.1038/ni987
   Sanmamed MF, 2018, CELL, V175, P313, DOI 10.1016/j.cell.2018.09.035
   Scapini P, 2000, IMMUNOL REV, V177, P195, DOI 10.1034/j.1600-065X.2000.17706.x
   Scarfo I., 2017, J IMMUNOTHER CANC, V5
   Schadendorf D, 2015, J CLIN ONCOL, V33, P1889, DOI 10.1200/JCO.2014.56.2736
   Schindler K., 2013, J CLIN ONCOL, V31
   Schmidt M, 2008, CANCER RES, V68, P5405, DOI 10.1158/0008-5472.CAN-07-5206
   Schoenberger SP, 1998, NATURE, V393, P480, DOI 10.1038/31002
   Sidaway P, 2018, NAT REV CLIN ONCOL, V15, P199, DOI 10.1038/nrclinonc.2018.32
   Spitzer MH, 2016, CELL, V165, P780, DOI 10.1016/j.cell.2016.04.019
   Spranger S, 2017, CANCER CELL, V31, P711, DOI 10.1016/j.ccell.2017.04.003
   Steele CW, 2016, CANCER CELL, V29, P832, DOI 10.1016/j.ccell.2016.04.014
   Sun L, 2019, PROCEEDINGS OF THE ASME INTERNATIONAL MECHANICAL ENGINEERING CONGRESS AND EXPOSITION, 2018, VOL 9
   Talmadge JE, 2013, NAT REV CANCER, V13, P739, DOI 10.1038/nrc3581
   Tanaka H, 1999, J IMMUNOL, V162, P3574
   Tecchio C, 2013, SEMIN CANCER BIOL, V23, P159, DOI 10.1016/j.semcancer.2013.02.004
   Topalian SL, 2012, NEW ENGL J MED, V366, P2443, DOI 10.1056/NEJMoa1200690
   Tsou PL, 2016, CANCER RES, V76, P5597, DOI 10.1158/0008-5472.CAN-16-0431
   Uribe-Querol E, 2015, J IMMUNOL RES, V2015, DOI 10.1155/2015/983698
   Valdes-Mora F, 2018, FRONT IMMUNOL, V9, DOI 10.3389/fimmu.2018.02582
   van de Ven K, 2015, IMMUNOTHERAPY-UK, V7, P655, DOI [10.2217/imt.15.32, 10.2217/IMT.15.32]
   Vasekar M, 2016, CURR MOL PHARMACOL, V9, P242, DOI 10.2174/1874467208666150716120945
   Veglia F, 2018, NAT IMMUNOL, V19, P108, DOI 10.1038/s41590-017-0022-x
   Vinay DS, 1998, SEMIN IMMUNOL, V10, P481, DOI 10.1006/smim.1998.0157
   Voskoboinik I, 2006, NAT REV IMMUNOL, V6, P940, DOI 10.1038/nri1983
   Wang J, 2019, CELL, V176, P334, DOI 10.1016/j.cell.2018.11.010
   Wang YC, 2019, JAMA ONCOL, V5, P1008, DOI 10.1001/jamaoncol.2019.0393
   Ware CF, 2009, ADV EXP MED BIOL, V647, P146, DOI 10.1007/978-0-387-89520-8_10
   Watts TH, 1999, CURR OPIN IMMUNOL, V11, P286, DOI 10.1016/S0952-7915(99)80046-6
   Wolf D, 2015, J CELL PHYSIOL, V230, P2598, DOI 10.1002/jcp.25016
   Yan WL, 2017, IMMUNOTHERAPY-UK, V9, P347, DOI 10.2217/imt-2016-0141
   Yoshinaga SK, 1999, NATURE, V402, P827, DOI 10.1038/45582
   Yost KE, 2019, NAT MED, V25, P1251, DOI 10.1038/s41591-019-0522-3
   Zhang L, 2018, NATURE, V564, P268, DOI 10.1038/s41586-018-0694-x
   Zhang Q, 2018, NAT IMMUNOL, V19, P723, DOI 10.1038/s41590-018-0132-0
   Zhao QL, 2018, BIOMED RES INT, V2018, DOI 10.1155/2018/3820956
   Zheng CH, 2017, CELL, V169, P1342, DOI 10.1016/j.cell.2017.05.035
   Zhou J, 2018, SEMIN IMMUNOL, V35, P19, DOI 10.1016/j.smim.2017.12.004
NR 111
TC 94
Z9 95
U1 47
U2 104
PU ELSEVIER IRELAND LTD
PI CLARE
PA ELSEVIER HOUSE, BROOKVALE PLAZA, EAST PARK SHANNON, CO, CLARE, 00000,
   IRELAND
SN 0304-3835
EI 1872-7980
J9 CANCER LETT
JI Cancer Lett.
PY 2020
VL 470
BP 126
EP 133
DI 10.1016/j.canlet.2019.11.009
PG 8
WC Oncology
SC Oncology
GA KG0JY
UT WOS:000509628700013
PM 31730903
HC Y
HP Y
DA 2021-10-29
ER

PT J
AU Awan, FT
AF Awan, Farrukh T.
TI Rapid Undetectable MRD Responses in Patients With Relapsed/Refractory
   Chronic Lymphocytic Leukemia/Small Lymphocytic Lymphoma Treated With
   Lisocabtagene Maraleucel (liso-cel), a CD19-Directed CAR T-Cell Product:
   Updated Results From TRANSCEND CLL 004, a Phase 1/2 Study Including
   Patients With High-Risk Disease Previously Treated With Ibrutinib
SO CLINICAL ADVANCES IN HEMATOLOGY & ONCOLOGY
LA English
DT Article
C1 [Awan, Farrukh T.] Univ Texas Southwestern Med Ctr Dallas, Harold C Simmons Comprehens Canc Ctr, Internal Med, Dallas, TX 75390 USA.
   [Awan, Farrukh T.] Univ Texas Southwestern Med Ctr Dallas, Harold C Simmons Comprehens Canc Ctr, Lymphoid Malignancies Program, Dallas, TX 75390 USA.
RP Awan, FT (corresponding author), Univ Texas Southwestern Med Ctr Dallas, Harold C Simmons Comprehens Canc Ctr, Internal Med, Dallas, TX 75390 USA.; Awan, FT (corresponding author), Univ Texas Southwestern Med Ctr Dallas, Harold C Simmons Comprehens Canc Ctr, Lymphoid Malignancies Program, Dallas, TX 75390 USA.
CR Siddiqi T, 2019, BLOOD S1, V134
NR 1
TC 0
Z9 0
U1 1
U2 2
PU MILLENNIUM MEDICAL PUBLISHING, INC
PI NEW YORK
PA 611 BROADWAY, STE 310, NEW YORK, NY 10012 USA
SN 1543-0790
J9 CLIN ADV HEMATOL ONC
JI Clin. Adv. Hematol. Oncol.
PD JAN
PY 2020
VL 18
IS 1
SU 3
BP 11
EP 12
PG 2
WC Oncology
SC Oncology
GA KG5PJ
UT WOS:000510001700006
DA 2021-10-29
ER

PT J
AU Riedell, PA
   Bishop, MR
AF Riedell, Peter A.
   Bishop, Michael R.
TI Safety and efficacy of axicabtagene ciloleucel in refractory large
   B-cell lymphomas
SO THERAPEUTIC ADVANCES IN HEMATOLOGY
LA English
DT Review
DE axicabtagene ciloleucel; CAR T-cell; diffuse large B-cell lymphoma;
   immunotherapy; NHL; refractory
ID CYTOKINE-RELEASE SYNDROME; INCREASED INTENSITY LYMPHODEPLETION;
   SALVAGE-CHEMOTHERAPY; T-CELLS; ADOPTIVE IMMUNOTHERAPY; ANTIGEN; THERAPY;
   TRANSPLANTATION; REGIMENS; CYCLOPHOSPHAMIDE
AB Aggressive large B-cell lymphomas represent a diverse population of diseases that are typically treated with anti-CD20 based immunochemotherapy. While this treatment is effective for a large proportion of patients, those that become refractory to induction therapy or experience disease relapse suffer an inferior overall prognosis, and novel treatment options are needed. Adoptive T-cell immunotherapy in the form of chimeric antigen receptor (CAR) T-cell therapy is one of the most revolutionary breakthroughs in the past several decades for the treatment of relapsed/refractory aggressive large B-cell lymphomas. Based on data from the pivotal ZUMA-1 study, axicabtagene ciloleucel (axi-cel) became the first-in-class anti-CD19 directed CAR T-cell therapy approved for patients with diffuse large B-cell lymphoma and other aggressive B-cell lymphoma variants. In this review, we provide an overview of CAR T-cell therapy, including its biology, manufacturing, and treatment course. In addition, we highlight the available efficacy data, review pertinent safety concerns, including cytokine release syndrome and neurologic toxicity, as well as provide an overview of emerging therapeutic strategies in the cellular therapy arena.
C1 [Bishop, Michael R.] Univ Chicago, Dept Med, Sect Hematol Oncol, 5841 S Maryland Ave,MC 2115, Chicago, IL 60637 USA.
   [Riedell, Peter A.] Univ Chicago, Dept Med, Sect Hematol Oncol, Hematopoiet Cellular Therapy Program, Chicago, IL 60637 USA.
RP Bishop, MR (corresponding author), Univ Chicago, Dept Med, Sect Hematol Oncol, 5841 S Maryland Ave,MC 2115, Chicago, IL 60637 USA.
EM mbishop@medicine.bsd.uchicago.edu
OI Riedell, Peter/0000-0003-2719-0580
CR Abboud R, 2016, BIOL BLOOD MARROW TR, V22, P1851, DOI 10.1016/j.bbmt.2016.06.010
   Al-Hamadani M, 2015, AM J HEMATOL, V90, P790, DOI 10.1002/ajh.24086
   [Anonymous], 2017, YESC PACK INS
   Ardeshna KM, 2005, BRIT J HAEMATOL, V130, P363, DOI 10.1111/j.1365-2141.2005.05603.x
   Brudno JN, 2018, NAT REV CLIN ONCOL, V15, P31, DOI 10.1038/nrclinonc.2017.128
   Campana D, 2000, J IMMUNOL METHODS, V243, P59, DOI 10.1016/S0022-1759(00)00228-3
   CHEN QY, 1994, INT J CANCER, V56, P755, DOI 10.1002/ijc.2910560524
   Cheson BD, 2007, J CLIN ONCOL, V25, P579, DOI 10.1200/JCO.2006.09.2403
   Crump M, 2017, BLOOD, V130, P1800, DOI 10.1182/blood-2017-03-769620
   Crump M, 2014, J CLIN ONCOL, V32, P3490, DOI 10.1200/JCO.2013.53.9593
   Davila ML, 2013, PLOS ONE, V8, DOI 10.1371/journal.pone.0061338
   Dudley ME, 2002, SCIENCE, V298, P850, DOI 10.1126/science.1076514
   Fisher SG, 2004, ONCOGENE, V23, P6524, DOI 10.1038/sj.onc.1207843
   Genentech Inc, 2017, ACT PACK INS
   Gisselbrecht C, 2010, J CLIN ONCOL, V28, P4184, DOI 10.1200/JCO.2010.28.1618
   Gust J, 2017, CANCER DISCOV, V7, P1404, DOI 10.1158/2159-8290.CD-17-0698
   Hu YX, 2016, J HEMATOL ONCOL, V9, DOI 10.1186/s13045-016-0299-5
   Intlekofer AM, 2013, J LEUKOCYTE BIOL, V94, P25, DOI 10.1189/jlb.1212621
   Jacobson CA, 2018, 2018 ASH ANN M 1 4 D
   June CH, 2018, NEW ENGL J MED, V379, P64, DOI 10.1056/NEJMra1706169
   Khalil DN, 2016, NAT REV CLIN ONCOL, V13, P273, DOI 10.1038/nrclinonc.2016.25
   Klebanoff CA, 2005, TRENDS IMMUNOL, V26, P111, DOI 10.1016/j.it.2004.12.003
   Kochenderfer JN, 2017, MOL THER, V25, P2245, DOI 10.1016/j.ymthe.2017.07.004
   Kochenderfer JN, 2017, J CLIN ONCOL, V35, DOI 10.1200/JCO.2016.71.3024
   Kochenderfer JN, 2015, J CLIN ONCOL, V33, P540, DOI 10.1200/JCO.2014.56.2025
   Kochenderfer JN, 2010, BLOOD, V116, P4099, DOI 10.1182/blood-2010-04-281931
   Lee DW, 2019, BIOL BLOOD MARROW TR, V25, P625, DOI 10.1016/j.bbmt.2018.12.758
   Lee DW, 2015, LANCET, V385, P517, DOI 10.1016/S0140-6736(14)61403-3
   Lee DW, 2014, BLOOD, V124, P188, DOI 10.1182/blood-2014-05-552729
   Leonard JP, 2015, 2015 ASH ANN M 5 8 D
   Levine BL, 2017, MOL THER-METH CLIN D, V4, P92, DOI 10.1016/j.omtm.2016.12.006
   Locke FL, 2018, 2018 ASCO ANN M 1 5
   Locke FL, 2019, LANCET ONCOL, V20, P31, DOI 10.1016/S1470-2045(18)30864-7
   Lossos IS, 1999, LEUKEMIA LYMPHOMA, V33, P155, DOI 10.3109/10428199909093737
   Lu B, 2008, CELL DEATH DIFFER, V15, P70, DOI 10.1038/sj.cdd.4402274
   Maude SL, 2014, NEW ENGL J MED, V371, P1507, DOI 10.1056/NEJMoa1407222
   Muranski P, 2006, NAT CLIN PRACT ONCOL, V3, P668, DOI 10.1038/ncponc0666
   Nagle SJ, 2013, AM J HEMATOL, V88, P890, DOI 10.1002/ajh.23524
   Nastoupil LJ, 2018, 2018 ASH ANN M 1 4 D
   Neelapu SS, 2017, NEW ENGL J MED, V377, P2531, DOI 10.1056/NEJMoa1707447
   Neelapu SS, 2018, NAT REV CLIN ONCOL, V15, P47, DOI 10.1038/nrclinonc.2017.148
   Neelapu SS, 2019, 2019 TCT ANN M 20 24
   Neelapu SS, 2017, 2017 ASH ANN M 9 12
   Park JH, 2018, NEW ENGL J MED, V378, P449, DOI 10.1056/NEJMoa1709919
   PHILIP T, 1995, NEW ENGL J MED, V333, P1540, DOI 10.1056/NEJM199512073332305
   Roberts ZJ, 2018, LEUKEMIA LYMPHOMA, V59, P1785, DOI 10.1080/10428194.2017.1387905
   SCHEUERMANN RH, 1995, LEUKEMIA LYMPHOMA, V18, P385, DOI 10.3109/10428199509059636
   Schreiber RD, 2011, SCIENCE, V331, P1565, DOI 10.1126/science.1203486
   Schuster SJ, 2019, NEW ENGL J MED, V380, P45, DOI 10.1056/NEJMoa1804980
   Sharpe M, 2015, DIS MODEL MECH, V8, P337, DOI 10.1242/dmm.018036
   Swerdlow SH, 2016, BLOOD, V127, P2375, DOI 10.1182/blood-2016-01-643569
   Teachey DT, 2013, BLOOD, V121, P5154, DOI 10.1182/blood-2013-02-485623
   Turtle CJ, 2016, SCI TRANSL MED, V8, DOI 10.1126/scitranslmed.aaf8621
   Van den Neste E, 2016, BONE MARROW TRANSPL, V51, P51, DOI 10.1038/bmt.2015.213
   van der Stegen SJC, 2015, NAT REV DRUG DISCOV, V14, P499, DOI 10.1038/nrd4597
   van Imhoff GW, 2017, J CLIN ONCOL, V35, P544, DOI 10.1200/JCO.2016.69.0198
   Wang GP, 2009, MOL THER, V17, P844, DOI 10.1038/mt.2009.16
   Wang XY, 2016, MOL THER-ONCOLYTICS, V3, DOI 10.1038/mto.2016.15
   Wilson WH, 2016, ASH 58 ANN M EXP 4 D
   Wrzesinski C, 2010, J IMMUNOTHER, V33, P1, DOI 10.1097/CJI.0b013e3181b88ffc
   Yang YP, 2015, J CLIN INVEST, V125, P3335, DOI 10.1172/JCI83871
   Zaja F, 1997, EUR J HAEMATOL, V59, P327
   Zhang C, 2017, BIOMARK RES, V5, DOI 10.1186/s40364-017-0102-y
NR 63
TC 7
Z9 7
U1 1
U2 2
PU SAGE PUBLICATIONS LTD
PI LONDON
PA 1 OLIVERS YARD, 55 CITY ROAD, LONDON EC1Y 1SP, ENGLAND
SN 2040-6207
EI 2040-6215
J9 THER ADV HEMATOL
JI Ther. Adv. Hematol.
PD JAN
PY 2020
VL 11
AR 2040620720902899
DI 10.1177/2040620720902899
PG 12
WC Hematology
SC Hematology
GA KG8YV
UT WOS:000510238300001
PM 32064069
OA gold, Green Published
DA 2021-10-29
ER

PT J
AU Wang, WX
   Jiang, JT
   Wu, CP
AF Wang, Wenxiu
   Jiang, Jingting
   Wu, Changping
TI CAR-NK for tumor immunotherapy: Clinical transformation and future
   prospects
SO CANCER LETTERS
LA English
DT Review
DE Natural killer cells; NK-92; Chimeric antigen receptor; Genetic
   engineering
ID NATURAL-KILLER-CELLS; CHIMERIC ANTIGEN RECEPTOR; PLURIPOTENT STEM-CELLS;
   MOLONEY LEUKEMIA-CELLS; NK-92 CELLS; IN-VITRO; CYTOTOXIC-CELLS; T-CELLS;
   ENHANCE; SPECIFICITY
AB Recently, the use of chimeric antigen receptor-modified T (CAR-fl-cells in the treatment of hematological tumors has been successful and has become a clinical hotspot in tumor immunotherapy. However, their wide application is limited by inherent risks such as graft-versus-host disease (GvHD) and the amount of time it takes to produce CAR-T cells. Natural killer (NK) cells can be xenografted and have the potential to become off-theshelf products, making CAR-NK cell therapies universal products. These products may be safer than CAR-T cell therapy. Considering that the fundamental researche is still in its infancy, this review focuses on clinical achievements and new strategies for improving the safety and efficacy of CAR-NK cell therapy, as well as the corresponding challenges.
C1 [Wang, Wenxiu; Jiang, Jingting; Wu, Changping] Soochow Univ, Affiliated Hosp 3, Dept Tumor Biol Treatment, 185 Jugian St, Changzhou 213003, Jiangsu, Peoples R China.
   [Wu, Changping] Soochow Univ, Affiliated Hosp 3, Dept Oncol, 185 Jugian St, Changzhou 213003, Jiangsu, Peoples R China.
RP Jiang, JT (corresponding author), Soochow Univ, Affiliated Hosp 3, Dept Tumor Biol Treatment, 185 Jugian St, Changzhou 213003, Jiangsu, Peoples R China.; Wu, CP (corresponding author), Soochow Univ, Affiliated Hosp 3, Dept Oncol, 185 Jugian St, Changzhou 213003, Jiangsu, Peoples R China.
EM jiangjingting@suda.edu.cn; wcpjjt@163.com
CR [Anonymous], 2017, US CANC DISCOV, V7
   Barry KC, 2018, NAT MED, V24, P1178, DOI 10.1038/s41591-018-0085-8
   Bonini C, 1997, SCIENCE, V276, P1719, DOI 10.1126/science.276.5319.1719
   Calmes-Miller J, 2018, CANCER DISCOV, V8, P5, DOI 10.1158/2159-8290.CD-NB2017-155
   Carlsten M, 2015, FRONT IMMUNOL, V6, DOI 10.3389/fimmu.2015.00266
   Cassidy JW, 2015, CANCER RES, V75, P2963, DOI 10.1158/0008-5472.CAN-15-0727
   Casucci M, 2013, BLOOD, V122, P3461, DOI 10.1182/blood-2013-04-493361
   Chang YH, 2013, CANCER RES, V73, P1777, DOI 10.1158/0008-5472.CAN-12-3558
   Chen KH, 2017, LEUKEMIA, V31, P2151, DOI 10.1038/leu.2017.8
   Chen XL, 2016, ONCOTARGET, V7, P27764, DOI 10.18632/oncotarget.8526
   Chmielewski M, 2015, EXPERT OPIN BIOL TH, V15, P1145, DOI 10.1517/14712598.2015.1046430
   Chow VA, 2019, AM J HEMATOL, V94, pE209, DOI 10.1002/ajh.25505
   Chu J, 2014, LEUKEMIA, V28, P917, DOI 10.1038/leu.2013.279
   Chu YY, 2017, ONCOIMMUNOLOGY, V6, DOI 10.1080/2162402X.2017.1341031
   Chu YY, 2015, CANCER IMMUNOL RES, V3, P333, DOI 10.1158/2326-6066.CIR-14-0114
   Davies JOJ, 2014, CYTOTHERAPY, V16, P1453, DOI 10.1016/j.jcyt.2014.03.009
   Di Stasi A, 2011, NEW ENGL J MED, V365, P1673, DOI 10.1056/NEJMoa1106152
   Diehl R, 2017, CELL MOL IMMUNOL, V14, P146, DOI 10.1038/cmi.2016.39
   Domogala A, 2016, CYTOTHERAPY, V18, P754, DOI 10.1016/j.jcyt.2016.02.008
   Esser R, 2012, J CELL MOL MED, V16, P569, DOI 10.1111/j.1582-4934.2011.01343.x
   Genssler S, 2016, ONCOIMMUNOLOGY, V5, DOI 10.1080/2162402X.2015.1119354
   Gilfillan S, 2002, NAT IMMUNOL, V3, P1150, DOI 10.1038/ni857
   Han JF, 2015, SCI REP-UK, V5, DOI 10.1038/srep11483
   Han XL, 2017, MOL THER, V25, P274, DOI 10.1016/j.ymthe.2016.10.011
   Handgretinger R, 2016, BLOOD, V127, P3341, DOI 10.1182/blood-2015-12-629055
   Hu WL, 2019, FRONT IMMUNOL, V10, DOI 10.3389/fimmu.2019.01205
   Hu Y, 2018, ACTA PHARMACOL SIN, V39, P167, DOI 10.1038/aps.2017.125
   Imai C, 2005, BLOOD, V106, P376, DOI 10.1182/blood-2004-12-4797
   Jiang H, 2014, MOL ONCOL, V8, P297, DOI 10.1016/j.molonc.2013.12.001
   Jones Benjamin S, 2014, Front Pharmacol, V5, P254, DOI 10.3389/fphar.2014.00254
   Juillerat A, 2017, SCI REP-UK, V7, DOI 10.1038/srep39833
   Kailayangiri S, 2017, ONCOIMMUNOLOGY, V6, DOI 10.1080/2162402X.2016.1250050
   Kawalekar OU, 2016, IMMUNITY, V44, P380, DOI 10.1016/j.immuni.2016.01.021
   KIESSLING R, 1975, EUR J IMMUNOL, V5, P117, DOI 10.1002/eji.1830050209
   KIESSLING R, 1975, EUR J IMMUNOL, V5, P112, DOI 10.1002/eji.1830050208
   Klingemann H, 2015, CYTOTHERAPY, V17, P245, DOI 10.1016/j.jcyt.2014.09.007
   Knorr DA, 2013, STEM CELL TRANSL MED, V2, P274, DOI 10.5966/sctm.2012-0084
   Li L, 2010, CANCER GENE THER, V17, P147, DOI 10.1038/cgt.2009.61
   Li Y, 2018, CELL STEM CELL, V23, P181, DOI 10.1016/j.stem.2018.06.002
   Liu E, 2018, LEUKEMIA, V32, P520, DOI 10.1038/leu.2017.226
   Liu H, 2015, ONCOL REP, V33, P95, DOI 10.3892/or.2014.3548
   Menk AV, 2018, J EXP MED, V215, P1091, DOI 10.1084/jem.20171068
   Mohammed S, 2017, MOL THER, V25, P249, DOI 10.1016/j.ymthe.2016.10.016
   Monjezi R, 2017, LEUKEMIA, V31, P186, DOI 10.1038/leu.2016.180
   Morsut L, 2016, CELL, V164, P780, DOI 10.1016/j.cell.2016.01.012
   Morton JJ, 2016, CANCER RES, V76, P6153, DOI 10.1158/0008-5472.CAN-16-1260
   Muller N, 2015, J IMMUNOTHER, V38, P197, DOI 10.1097/CJI.0000000000000082
   Ni ZY, 2014, STEM CELLS, V32, P1021, DOI 10.1002/stem.1611
   Oelsner S, 2017, CYTOTHERAPY, V19, P235, DOI 10.1016/j.jcyt.2016.10.009
   Oelsner S, 2016, INT J CANCER, V139, P1799, DOI 10.1002/ijc.30217
   Rezvani K, 2017, MOL THER, V25, P1769, DOI 10.1016/j.ymthe.2017.06.012
   Romanski A, 2016, J CELL MOL MED, V20, P1287, DOI 10.1111/jcmm.12810
   Roth TL, 2018, NATURE, V559, P405, DOI 10.1038/s41586-018-0326-5
   Roybal KT, 2016, CELL, V164, P770, DOI 10.1016/j.cell.2016.01.011
   Sadelain M, 2016, CURR OPIN IMMUNOL, V41, P68, DOI 10.1016/j.coi.2016.06.004
   Sahm C, 2012, CANCER IMMUNOL IMMUN, V61, P1451, DOI 10.1007/s00262-012-1212-x
   Schonfeld K, 2015, MOL THER, V23, P330, DOI [10.1038/mt.2014.21, 10.1038/mt.2014.219]
   Screpanti V, 2005, MOL IMMUNOL, V42, P495, DOI 10.1016/j.molimm.2004.07.033
   Shah NN, 2015, BLOOD, V125, P784, DOI 10.1182/blood-2014-07-592881
   Shifrin N, 2014, SEMIN IMMUNOL, V26, P138, DOI 10.1016/j.smim.2014.02.007
   Shimasaki N, 2012, CYTOTHERAPY, V14, P830, DOI 10.3109/14653249.2012.671519
   Siegler EL, 2018, CELL STEM CELL, V23, P160, DOI 10.1016/j.stem.2018.07.007
   Suarez ER, 2016, ONCOTARGET, V7, P34341, DOI 10.18632/oncotarget.9114
   Suerth JD, 2016, J MOL MED, V94, P83, DOI 10.1007/s00109-015-1327-6
   Tang XW, 2018, AM J CANCER RES, V8, P1083
   Tassev DV, 2012, CANCER GENE THER, V19, P84, DOI 10.1038/cgt.2011.66
   Topfer K, 2015, J IMMUNOL, V194, P3201, DOI 10.4049/jimmunol.1400330
   Upshaw JL, 2006, NAT IMMUNOL, V7, P524, DOI 10.1038/ni1325
   van Ostaijen-ten Dam MM, 2016, J IMMUNOTHER, V39, P90, DOI 10.1097/CJI.0000000000000110
   Vivier E, 2008, NAT IMMUNOL, V9, P503, DOI 10.1038/ni1582
   Voskoboinik I, 2006, NAT REV IMMUNOL, V6, P940, DOI 10.1038/nri1983
   Wang J, 2007, HUM GENE THER, V18, P712, DOI 10.1089/hum.2007.028
   Zhang C, 2017, FRONT IMMUNOL, V8, DOI 10.3389/fimmu.2017.00533
   Zhang CC, 2016, JNCI-J NATL CANCER I, V108, DOI 10.1093/jnci/djv375
   Zhang G, 2013, IMMUNOL CELL BIOL, V91, P615, DOI 10.1038/icb.2013.45
NR 75
TC 56
Z9 57
U1 11
U2 22
PU ELSEVIER IRELAND LTD
PI CLARE
PA ELSEVIER HOUSE, BROOKVALE PLAZA, EAST PARK SHANNON, CO, CLARE, 00000,
   IRELAND
SN 0304-3835
EI 1872-7980
J9 CANCER LETT
JI Cancer Lett.
PY 2020
VL 472
BP 175
EP 180
DI 10.1016/j.canlet.2019.11.033
PG 6
WC Oncology
SC Oncology
GA KG0DQ
UT WOS:000509612300017
PM 31790761
OA hybrid
HC Y
HP N
DA 2021-10-29
ER

PT J
AU Danylesko, I
   Chowers, G
   Shouval, R
   Besser, MJ
   Jacoby, E
   Shimoni, A
   Nagler, A
   Avigdor, A
AF Danylesko, Ivetta
   Chowers, Guy
   Shouval, Roni
   Besser, Michal J.
   Jacoby, Elad
   Shimoni, Avichai
   Nagler, Arnon
   Avigdor, Abraham
TI Treatment with anti CD19 chimeric antigen receptor T cells after
   antibody-based immunotherapy in adults with acute lymphoblastic leukemia
SO CURRENT RESEARCH IN TRANSLATIONAL MEDICINE
LA English
DT Article
DE Blinatumomab; Chimeric antigen receptor T cells; Inotuzumab ozogamycin;
   Acute lymphoblastic leukemia
ID CAR-T; INOTUZUMAB OZOGAMICIN; B-CELL; CHEMOTHERAPY; THERAPY; RELAPSE;
   BLINATUMOMAB; RESISTANCE; REMISSION; CHILDREN
AB Purpose of the study: The prognosis of patients with relapsed/refractory precursor B-acute lymphoblastic leukemia (ALL) is dismal. Antibody-based therapies, such as blinatumomab or inotuzumab ozogamycin (IO) have led to improved outcomes. The impact of prior immunotherapy on chimeric antigen receptor (CAR) T-Cell therapeutic efficacy and toxicity is unknown.
   Methods: We describe a case series of ALL patients with prior exposure to blinatumomab or IO, who were treated with anti-CD19 CAR T cells with CD28 co-stimulatory domain (NCT02772198). We then review the literature on CAR-T post antibody-based therapy with either antibodies.
   Results: Five adult patients with B-ALL were included. Three had active disease, and two were in morphological complete remission (CR) with minimal residual disease (MRD+). Therapy before CAR-T included blinatumomab (3/5 [60 %]) and IO (3/5 [60 %]), with one patient receiving both. One patient experienced severe cytokine release syndrome and central nervous system toxicity and subsequently died. At 28 days following treatment, two patients achieved CR with MRD negativity, and two had an MRD + CR. Two patients received allogeneic hematopoietic stem cell transplantation. At a median of 10 months (range, 5-26, three out of the four patients are still in CR, and one relapsed. The literature review identified a deficiency on data on the influence of blinatumumab and IO on outcomes post CAR-T therapy.
   Conclusions: CD19 CAR T-cell therapy after treatment with blinatumomab and/or IO in patients with relapsed/refractory B-ALL is feasible and results in promising response rates in this case series. Future trails should specifically address outcomes in this population. (C) 2019 Published by Elsevier Masson SAS.
C1 [Danylesko, Ivetta; Chowers, Guy; Shouval, Roni; Shimoni, Avichai; Nagler, Arnon; Avigdor, Abraham] Chaim Sheba Med Ctr, Div Hematol & Bone Marrow Transplantat, Tel Hashomer, Israel.
   [Danylesko, Ivetta; Chowers, Guy; Shouval, Roni; Jacoby, Elad; Shimoni, Avichai; Nagler, Arnon; Avigdor, Abraham] Tel Aviv Univ, Sackler Fac Med, Tel Aviv, Israel.
   [Besser, Michal J.] Chaim Sheba Med Ctr, Ella Lemelbaum Inst Immuno Oncol, Tel Hashomer, Israel.
   [Besser, Michal J.] Tel Aviv Univ, Sackler Fac Med, Dept Clin Microbiol & Immunol, Tel Aviv, Israel.
   [Jacoby, Elad] Edmond & Lily Safra Childrens Hosp, Sheba Med Ctr, Div Pediat Hematol & Oncol, Tel Hashomer, Israel.
RP Besser, MJ (corresponding author), Chaim Sheba Med Ctr, Hematol & Bone Marrow Transplantat Div, IL-5265601 Ramat Gan, Israel.
EM shouval@gmail.com
OI Jacoby, Elad/0000-0003-1411-8942
CR Braig F, 2017, BLOOD, V129, P100, DOI 10.1182/blood-2016-05-718395
   Davila ML, 2014, SCI TRANSL MED, V6, DOI 10.1126/scitranslmed.3008226
   DeAngelo DJ, 2017, BLOOD ADV, V1, P1167, DOI 10.1182/bloodadvances.2016001925
   Fielding AK, 2007, BLOOD, V109, P944, DOI 10.1182/blood-2006-05-018192
   Fraietta JA, 2018, NAT MED, V24, P563, DOI 10.1038/s41591-018-0010-1
   Fry TJ, 2018, NAT MED, V24, P20, DOI 10.1038/nm.4441
   Gardner RA, 2017, BLOOD, V129, P3322, DOI 10.1182/blood-2017-02-769208
   Gokbuget N, 2018, BLOOD, V131, P1522, DOI 10.1182/blood-2017-08-798322
   Gokbuget N, 2016, HAEMATOLOGICA, V101, P1524, DOI 10.3324/haematol.2016.144311
   Gokbuget N, 2012, BLOOD, V120, P2032, DOI 10.1182/blood-2011-12-399287
   Grupp SA, 2015, BLOOD, V126
   Hu YX, 2017, CLIN CANCER RES, V23, P3297, DOI 10.1158/1078-0432.CCR-16-1799
   Jacoby E, 2018, AM J HEMATOL, V93, P1485, DOI 10.1002/ajh.25274
   Jacoby E, 2016, NAT COMMUN, V7, DOI 10.1038/ncomms12320
   Juweid ME, 2007, J CLIN ONCOL, V25, P571, DOI 10.1200/JCO.2006.08.2305
   Kansagra AJ, 2019, BONE MARROW TRANSPLA
   Kantarjian H, 2018, LANCET ONCOL, V19, P240, DOI 10.1016/S1470-2045(18)30011-1
   Kantarjian H, 2017, NEW ENGL J MED, V376, P836, DOI 10.1056/NEJMoa1609783
   Kantarjian HM, 2019, CANCER-AM CANCER SOC, V125, P2474, DOI 10.1002/cncr.32116
   Kantarjian HM, 2016, NEW ENGL J MED, V375, P740, DOI 10.1056/NEJMoa1509277
   Kohnke T, 2015, J HEMATOL ONCOL, V8, DOI 10.1186/s13045-015-0213-6
   Lee DW, 2015, LANCET, V385, P517, DOI 10.1016/S0140-6736(14)61403-3
   Li SQ, 2018, BRIT J HAEMATOL, V181, P360, DOI 10.1111/bjh.15195
   Maude SL, 2018, NEW ENGL J MED, V378, P439, DOI 10.1056/NEJMoa1709866
   Maude SL, 2014, NEW ENGL J MED, V371, P1507, DOI 10.1056/NEJMoa1407222
   Maury S, 2016, NEW ENGL J MED, V375, P1044, DOI 10.1056/NEJMoa1605085
   Pan J, 2017, LEUKEMIA, V31, P2587, DOI 10.1038/leu.2017.145
   Park JH, 2018, NEW ENGL J MED, V378, P449, DOI 10.1056/NEJMoa1709919
   Paul MR, 2019, J PEDIAT HEMATOL ONC
   Pulte D, 2008, JNCI-J NATL CANCER I, V100, P1301, DOI 10.1093/jnci/djn276
   Richard-Carpentier G, 2018, HEMATOLOGY AM SOC HE
   Ruella M, 2016, COMPUT STRUCT BIOTEC, V14, P357, DOI 10.1016/j.csbj.2016.09.003
   Shah NN, 2015, PEDIATR BLOOD CANCER, V62, P964, DOI 10.1002/pbc.25410
   Sotillo E, 2015, CANCER DISCOV, V5, P1282, DOI 10.1158/2159-8290.CD-15-1020
   Stein A, 2019, DRUG SAFETY, V42, P587, DOI 10.1007/s40264-018-0760-1
   Tavernier E, 2007, LEUKEMIA, V21, P1907, DOI 10.1038/sj.leu.2404824
   Teachey DT, 2013, BRIT J HAEMATOL, V162, P606, DOI 10.1111/bjh.12442
   Turtle CJ, 2016, J CLIN INVEST, V126, P2123, DOI 10.1172/JCI85309
NR 38
TC 5
Z9 5
U1 0
U2 1
PU ELSEVIER FRANCE-EDITIONS SCIENTIFIQUES MEDICALES ELSEVIER
PI ISSY-LES-MOULINEAUX
PA 65 RUE CAMILLE DESMOULINS, CS50083, 92442 ISSY-LES-MOULINEAUX, FRANCE
SN 2452-3186
J9 CURR RES TRANSL MED
JI Curr. Res. Transl. Med.
PD JAN
PY 2020
VL 68
IS 1
BP 17
EP 22
DI 10.1016/j.retram.2019.12.001
PG 6
WC Medicine, Research & Experimental
SC Research & Experimental Medicine
GA KF6HJ
UT WOS:000509340500003
PM 31882377
DA 2021-10-29
ER

PT J
AU Egri, N
   de Landazuri, IO
   San Bartolome, C
   Ortega, JR
   Espanol-Rego, M
   Juan, M
AF Egri, Natalia
   Ortiz de Landazuri, Inaki
   San Bartolome, Clara
   Ramon Ortega, J.
   Espanol-Rego, Marta
   Juan, Manel
TI CART manufacturing process and reasons for academy-pharma collaboration
SO IMMUNOLOGY LETTERS
LA English
DT Article
DE Chimeric antigen receptor; CART; Adoptive cell immunotherapy; Good
   manufacturing practice
ID CHIMERIC ANTIGEN RECEPTOR; T-CELL THERAPY; SLEEPING-BEAUTY; PHASE-I;
   CANCER; GENE; COSTIMULATION; RECOGNITION; TOXICITIES; EXPANSION
AB The success of genetically engineered T-cells modified with a chimeric antigen receptor as an adoptive cell immunotherapy and the subsequent last regulatory approvals of products based on this therapy are leading to a crescent number of both academic and pharmaceutical industry clinical trials testing new approaches of this "living drugs". The aim of this review is to outline the latest developments and regulatory considerations in this field, with a particular emphasis to differences and similarities between academic and industry approaches and the role they should play to coexist and move forward together. To do that, the main considerations for the manufacturing process are firstly discussed, from the chimeric antigen receptor design to final production steps, passing through ex vivo T-cell handling, gene delivery methods, patient's final product infusion observations or possible associated side effects of this treatment.
C1 [Egri, Natalia; Ortiz de Landazuri, Inaki; San Bartolome, Clara; Ramon Ortega, J.; Espanol-Rego, Marta; Juan, Manel] Univ Barcelona, Hosp Clin Barcelona, Serv Immunol, BST,HCB Immunotherapy Platform Barcelona, Barcelona, Spain.
   [Juan, Manel] Univ Barcelona, IDIBAPS, BST, HCB Immunotherapy Platform Barcelona, Barcelona, Spain.
   [Juan, Manel] Univ Barcelona, BST, HCB Immunotherapy Platform Barcelona, Barcelona, Spain.
   [Juan, Manel] Univ Barcelona, Hosp St Joan de Deu, HCB Immunotherapy Platform Barcelona, BST, Barcelona, Spain.
RP Juan, M (corresponding author), Hosp Clin Barcelona, CDB, Serv Immunol, C Villarroel 170, E-08036 Barcelona, Spain.
EM mjuan@clinic.cat
RI Juan, Manel/Q-2931-2019
OI Juan, Manel/0000-0002-3064-1648; Ortiz de Landazuri,
   Inaki/0000-0003-0953-0510
FU Instituto de Salud Carlos IIIInstituto de Salud Carlos IIIEuropean
   Commission [PI18/000775, AC18/00072]; Fondos FEDEREuropean Commission;
   Resident Award "Emily Letang" - Hospital Clinic de Barcelona, Research,
   Innovation and Education Departments; Fundacio bancaria la CaixaLa Caixa
   Foundation [3922-19 FCRB]
FX This review is included as a work sponsored by grants PI18/000775 and
   AC18/00072 (CE_ERA-Net_Nanomed18) from Instituto de Salud Carlos III
   with Fondos FEDER. This work is also funded by the Resident Award "Emily
   Letang", granted by Hospital Clinic de Barcelona, Research, Innovation
   and Education Departments (ME) and also by the "Fundacio bancaria la
   Caixa" (3922-19 FCRB).
CR Abramson JSPL, 2016, BLOOD, V128, P22
   Bachmann M, 2019, IMMUNOL LETT, V211, P13, DOI 10.1016/j.imlet.2019.05.003
   Bailey SR, 2019, NAT BIOTECHNOL
   Berger C., 2013, PLOS ONE, V8, P1
   Bonini C, 2011, BIOL BLOOD MARROW TR, V17, pS15, DOI 10.1016/j.bbmt.2010.09.019
   Brudno JN, 2016, BLOOD, V127, P3321, DOI 10.1182/blood-2016-04-703751
   Casati A, 2013, CANCER IMMUNOL IMMUN, V62, P1563, DOI 10.1007/s00262-013-1459-x
   Castella M, 2019, MOL THER-METH CLIN D, V12, P134, DOI 10.1016/j.omtm.2018.11.010
   Cheever MA, 2009, CLIN CANCER RES, V15, P5323, DOI 10.1158/1078-0432.CCR-09-0737
   Chen SQ, 2016, HUM VACC IMMUNOTHER, V12, P2491, DOI 10.1080/21645515.2016.1187802
   Chmielewski M, 2014, IMMUNOL REV, V257, P83, DOI 10.1111/imr.12125
   Cho JH, 2018, CELL, V173, P1426, DOI 10.1016/j.cell.2018.03.038
   Cieri N, 2014, IMMUNOL REV, V257, P165, DOI 10.1111/imr.12130
   Cornetta K, 2018, MOL THER, V26, P280, DOI 10.1016/j.ymthe.2017.09.008
   Davila ML, 2014, SCI TRANSL MED, V6, DOI 10.1126/scitranslmed.3008226
   Dieci MV, 2018, SEMIN CANCER BIOL, V52, P16, DOI 10.1016/j.semcancer.2017.10.003
   Egri N., 2019, ADV BIOTECHNOL MICRO, V14
   Esser R, 2012, J CELL MOL MED, V16, P569, DOI 10.1111/j.1582-4934.2011.01343.x
   Eyquem J, 2017, NATURE, V543, P113, DOI 10.1038/nature21405
   Fedorov VD, 2013, SCI TRANSL MED, V5, DOI 10.1126/scitranslmed.3006597
   Finney HM, 2004, J IMMUNOL, V172, P104, DOI 10.4049/jimmunol.172.1.104
   Fitzgerald J.C., 2017, CRIT CARE MED, V45, pe124
   Friedman KM, 2018, HUM GENE THER, V29, P585, DOI 10.1089/hum.2018.001
   Gandara C., 2017, HUM GENE THER METHOD, V29, P1
   Gilham DE, 2015, HUM GENE THER, V26, P276, DOI 10.1089/hum.2015.024
   Gill S, 2016, BLOOD REV, V30, P157, DOI 10.1016/j.blre.2015.10.003
   Goff SL, 2019, J IMMUNOTHER, V42, P126, DOI 10.1097/CJI.0000000000000260
   Harrison RP, 2017, CYTOTHERAPY, V19, P1140, DOI 10.1016/j.jcyt.2017.07.005
   Heczey A, 2014, BLOOD, V124, P2824, DOI 10.1182/blood-2013-11-541235
   Johnson LA, 2015, SCI TRANSL MED, V7, DOI 10.1126/scitranslmed.aaa4963
   Kebriaei P, 2016, J CLIN INVEST, V126, P3363, DOI 10.1172/JCI86721
   Kershaw MH, 2006, CLIN CANCER RES, V12, P6106, DOI 10.1158/1078-0432.CCR-06-1183
   Khalil DN, 2016, NAT REV CLIN ONCOL, V13, P273, DOI 10.1038/nrclinonc.2016.25
   Labrijn A.F., 2019, NAT REV DRUG
   Lamers CH, 2006, J CLIN ONCOL, V24, P20, DOI DOI 10.1200/JCO.2006.05.9964
   Levine BL, 2017, MOL THER-METH CLIN D, V4, P92, DOI 10.1016/j.omtm.2016.12.006
   Li SS, 2018, HUM GENE THER, V29, P626, DOI 10.1089/hum.2017.241
   Lo ASY, 2014, MOL THER-ONCOLYTICS, V1, DOI 10.1038/mto.2014.3
   Locke FL, 2019, LANCET ONCOL, V20, P31, DOI 10.1016/S1470-2045(18)30864-7
   Lorentzen CL, 2015, SCAND J IMMUNOL, V82, P307, DOI 10.1111/sji.12331
   Manilla P, 2005, HUM GENE THER, V16, P17, DOI 10.1089/hum.2005.16.17
   Maude SL, 2018, NEW ENGL J MED, V378, P439, DOI 10.1056/NEJMoa1709866
   Maude SL, 2014, NEW ENGL J MED, V371, P1507, DOI 10.1056/NEJMoa1407222
   Miotti S, 1999, INT J CANCER, V84, P62, DOI 10.1002/(SICI)1097-0215(19990219)84:1<62::AID-IJC12>3.0.CO;2-T
   Morello A, 2016, CANCER DISCOV, V6, P133, DOI 10.1158/2159-8290.CD-15-0583
   Morgan RA, 2010, MOL THER, V18, P843, DOI 10.1038/mt.2010.24
   Nakazawa Y, 2016, J HEMATOL ONCOL, V9, DOI 10.1186/s13045-016-0256-3
   Narayanavari SA, 2017, CRIT REV BIOCHEM MOL, V52, P18, DOI 10.1080/10409238.2016.1237935
   Noubade R, 2019, FRONT IMMUNOL, V10, DOI 10.3389/fimmu.2019.01014
   Padmanabhan A, 2018, TRANSFUSION, V58, P598, DOI 10.1111/trf.14502
   Park JH, 2018, NEW ENGL J MED, V378, P449, DOI 10.1056/NEJMoa1709919
   Ping Y, 2018, PROTEIN CELL, V9, P254, DOI 10.1007/s13238-016-0367-1
   Priceman SJ, 2018, ONCOIMMUNOLOGY, V7, DOI 10.1080/2162402X.2017.1380764
   Qasim W, 2017, SCI TRANSL MED, V9, DOI 10.1126/scitranslmed.aaj2013
   Raje N, 2019, NEW ENGL J MED, V380, P1726, DOI 10.1056/NEJMoa1817226
   Roybal KT, 2016, CELL, V167, P419, DOI 10.1016/j.cell.2016.09.011
   Roybal KT, 2016, CELL, V164, P770, DOI 10.1016/j.cell.2016.01.011
   Rubin DB, 2019, BRAIN, V142, P1334, DOI 10.1093/brain/awz053
   Ruella M, 2018, NAT MED, V24, P1499, DOI 10.1038/s41591-018-0201-9
   Sadelain M, 2013, CANCER DISCOV, V3, P388, DOI 10.1158/2159-8290.CD-12-0548
   Salmikangas P., 2018, PHARM RES, V35, P1
   Savoldo B, 2011, J CLIN INVEST, V121, P1822, DOI 10.1172/JCI46110
   Schreibelt G, 2010, CANCER IMMUNOL IMMUN, V59, P1573, DOI 10.1007/s00262-010-0833-1
   Schuster SJ, 2019, NEW ENGL J MED, V380, P45, DOI 10.1056/NEJMoa1804980
   Shah N, 2018, BLOOD, V132, DOI 10.1182/blood-2018-99-116953
   Shah NN, 2019, NAT REV CLIN ONCOL, V16, P372, DOI 10.1038/s41571-019-0184-6
   Sim A.J., 2019, INT J RAD ONCOL
   Singh N, 2016, SCI TRANSL MED, V8, DOI 10.1126/scitranslmed.aad5222
   Stroncek DF, 2016, CYTOTHERAPY, V18, P893, DOI 10.1016/j.jcyt.2016.04.003
   Suarez ER, 2016, ONCOTARGET, V7, P34341, DOI 10.18632/oncotarget.9114
   Testa U, 2019, CANCERS, V11, DOI 10.3390/cancers11091358
   Thomas CE, 2003, NAT REV GENET, V4, P346, DOI 10.1038/nrg1066
   Thomas S, 2016, PLOS ONE, V11, DOI 10.1371/journal.pone.0152196
   Till B.G., 2014, J IMMUNOL, V180, P7028
   Wang XY, 2016, MOL THER-ONCOLYTICS, V3, DOI 10.1038/mto.2016.15
   Wang Y, 2014, CLIN IMMUNOL, V155, P160, DOI 10.1016/j.clim.2014.10.002
   Xu J, 2018, CYTOTHERAPY, V20, P623, DOI 10.1016/j.jcyt.2017.12.007
   Yu SN, 2017, J HEMATOL ONCOL, V10, DOI 10.1186/s13045-017-0444-9
   Zhang H, 2005, NAT MED, V11, P1238, DOI 10.1038/nm1312
NR 79
TC 2
Z9 2
U1 0
U2 2
PU ELSEVIER
PI AMSTERDAM
PA RADARWEG 29, 1043 NX AMSTERDAM, NETHERLANDS
SN 0165-2478
EI 1879-0542
J9 IMMUNOL LETT
JI Immunol. Lett.
PD JAN
PY 2020
VL 217
BP 39
EP 48
DI 10.1016/j.imlet.2019.10.014
PG 10
WC Immunology
SC Immunology
GA KE7RT
UT WOS:000508749500006
PM 31669547
DA 2021-10-29
ER

PT J
AU Yu, QR
   Zhang, MX
   Chen, YT
   Chen, XL
   Shi, SY
   Sun, K
   Ye, R
   Zheng, Y
   Chen, Y
   Xu, YH
   Peng, JL
AF Yu, Qianru
   Zhang, Maxin
   Chen, Yuetan
   Chen, Xiaolong
   Shi, Sanyuan
   Sun, Kang
   Ye, Ran
   Zheng, Yuan
   Chen, Yang
   Xu, Yuhong
   Peng, Jinliang
TI Self-Assembled Nanoparticles Prepared from Low-Molecular-Weight PEI and
   Low-Generation PAMAM for EGFRvIII-Chimeric Antigen Receptor Gene Loading
   and T-Cell Transient Modification
SO INTERNATIONAL JOURNAL OF NANOMEDICINE
LA English
DT Article
DE self-assembled nanoparticle; PAMAM dendrimer; polyethylenimine;
   epidermal growth factor receptor variant III; chimeric antigen receptor;
   T lymphocyte
ID IN-VIVO; TRANSFECTION EFFICIENCY; NONVIRAL VECTOR; THERAPY; DELIVERY;
   POLY(ETHYLENIMINE); DENDRIMERS; POLYETHYLENIMINE; RECOGNITION;
   LYMPHOCYTES
AB Background: The complex preparation procedures and severe toxicities are two major obstacles facing the wide use of chimeric antigen receptor-modified T (CAR-T) cells in clinical cancer immunotherapy. The nanotechnology-based T cell temporary CAR modification may be a potential approach to solve these problems and make the CAR-T cell-based tumor therapy feasible and broadly applicable.
   Methods: A series of plasmid DNA-loaded self-assembled nanoparticles (pDNA@SNPs(x/y)) prepared from adamantane-grafted polyamidoamine (Ad-PAMAM) dendrimers of different generations (G1 or G5) and cyclodextrin-grafted branched polyethylenimine (CD-PEI) of different molecular weights (800, 2000, or 25,000 Da) were characterized and evaluated. The detailed physicochemical properties, cellular interaction, and cytotoxicity of selected pDNA@SNPG1/800 were systematically investigated. Thereafter, the epidermal growth factor receptor variant III (EGFRvIII) CAR-expression plasmid vector (pEGFRvIII-CAR) was constructed and encapsulated into SNPG1/800. The resulting pEGFRvIII-CAR@SNPG1/800 was used for Jurkat cell transient transfection, and the EGFRvIII-CAR expressed in transfected cells was measured by flow cytometry and Western blot. Finally, the response of EGFRvIII CAR-positive Jurkat T cell to target tumor cell was evaluated.
   Results: The pDNA@SNPSNPG1/800 showed the highest efficacy in Jurkat cell gene transfection and exhibited low cytotoxicity. pEGFRvIII-CAR@SNPSNPG1/800 can efficiently deliver pEGFRvIII-CAR into Jurkat T cells, thereby resulting in transient EGFRvIII-CAR expression in transfected cells. EGFRvIII-CAR that is present on the cell membrane enabled Jurkat T cells to recognize and bind specifically with EGFRvIII-positive tumor cells.
   Conclusion: These results indicated that pEGFRvIII-CAR@SNPSNPG1/800 can effectively achieve T-cell transient CAR modification, thereby demonstrating considerable potential in CAR-T cancer therapy.
C1 [Yu, Qianru; Zhang, Maxin; Chen, Yuetan; Shi, Sanyuan; Sun, Kang; Ye, Ran; Zheng, Yuan; Chen, Yang; Xu, Yuhong; Peng, Jinliang] Shanghai Jiao Tong Univ, Sch Pharm, 800 Dongchuan Rd, Shanghai 200240, Peoples R China.
   [Chen, Xiaolong] Zhejiang Univ, NanoDrug Platform, Zhejiang Calif Int NanoSyst Inst, Hangzhou 310058, Peoples R China.
   [Xu, Yuhong] Dali Univ, Sch Pharm & Chem, Dali City 671000, Peoples R China.
RP Peng, JL (corresponding author), Shanghai Jiao Tong Univ, Sch Pharm, 800 Dongchuan Rd, Shanghai 200240, Peoples R China.
EM pjl76@sjtu.edu.cn
OI Yu, Qianru/0000-0003-3181-7235
FU National Natural Science Foundation of ChinaNational Natural Science
   Foundation of China (NSFC) [81571787, 81690262]; Natural Science
   Foundation of Shanghai Municipal [15ZR1422700]; Medical-Engineering
   Joint Fund of Shanghai Jiao Tong University [MS2015MS54]
FX The authors thank the National Natural Science Foundation of China
   (Grant No.81571787; Grant No.81690262); Natural Science Foundation of
   Shanghai Municipal (Grant No.15ZR1422700); and the Medical-Engineering
   Joint Fund of Shanghai Jiao Tong University (Grant No. MS2015MS54; Grant
   No.MS2017MS56). The authors appreciate Prof. Hsian-Rong Tseng at
   University of California Los Angeles for generous technical advice with
   pDNA@SNPspreparation.
CR Abdallah B, 1996, HUM GENE THER, V7, P1947, DOI 10.1089/hum.1996.7.16-1947
   Barrett DM, 2011, HUM GENE THER, V22, P1575, DOI 10.1089/hum.2011.070
   Beatty GL, 2014, CANCER IMMUNOL RES, V2, P112, DOI 10.1158/2326-6066.CIR-13-0170
   Bonifant CL, 2016, MOL THER-ONCOLYTICS, V3, DOI 10.1038/mto.2016.11
   BOUSSIF O, 1995, P NATL ACAD SCI USA, V92, P7297, DOI 10.1073/pnas.92.16.7297
   Brentjens RJ, 2003, NAT MED, V9, P279, DOI 10.1038/nm827
   ESHHAR Z, 1993, P NATL ACAD SCI USA, V90, P720, DOI 10.1073/pnas.90.2.720
   Fesnak AD, 2016, NAT REV CANCER, V16, P566, DOI 10.1038/nrc.2016.97
   Gill S, 2016, BLOOD REV, V30, P157, DOI 10.1016/j.blre.2015.10.003
   Godbey WT, 1999, J BIOMED MATER RES, V45, P268, DOI 10.1002/(SICI)1097-4636(19990605)45:3<268::AID-JBM15>3.0.CO;2-Q
   Godbey WT, 1999, J CONTROL RELEASE, V60, P149, DOI 10.1016/S0168-3659(99)00090-5
   Gosselin MA, 2001, BIOCONJUGATE CHEM, V12, P989, DOI 10.1021/bc0100455
   Jiang H, 2011, J BIOL CHEM, V286, P5913, DOI 10.1074/jbc.M110.192252
   Johnson LA, 2015, SCI TRANSL MED, V7, DOI 10.1126/scitranslmed.aaa4963
   Kalaitsidou M, 2015, IMMUNOTHERAPY-UK, V7, P487, DOI [10.2217/IMT.14.123, 10.2217/imt.14.123]
   Khalil H, 2008, ANTIMICROB AGENTS CH, V52, P1635, DOI 10.1128/AAC.01071-07
   Kochenderfer JN, 2010, BLOOD, V116, P3875, DOI 10.1182/blood-2010-01-265041
   Kunath K, 2003, J CONTROL RELEASE, V89, P113, DOI 10.1016/S0168-3659(03)00076-2
   Levine BL, 2017, MOL THER-METH CLIN D, V4, P92, DOI 10.1016/j.omtm.2016.12.006
   Liu HM, 2012, J AM CHEM SOC, V134, P17680, DOI 10.1021/ja307290j
   Malik N, 2000, J CONTROL RELEASE, V65, P133, DOI 10.1016/S0168-3659(99)00246-1
   Maude SL, 2014, NEW ENGL J MED, V371, P1507, DOI 10.1056/NEJMoa1407222
   Morgan RA, 2012, HUM GENE THER, V23, P1043, DOI 10.1089/hum.2012.041
   Nam HY, 2009, BIOMATERIALS, V30, P665, DOI 10.1016/j.biomaterials.2008.10.013
   Nam K, 2015, J CONTROL RELEASE, V220, P447, DOI 10.1016/j.jconrel.2015.11.005
   Newick K, 2017, ANNU REV MED, V68, P139, DOI 10.1146/annurev-med-062315-120245
   Peng JL, 2014, ACS NANO, V8, P4621, DOI 10.1021/nn5003024
   PETTER RC, 1990, J AM CHEM SOC, V112, P3860, DOI 10.1021/ja00166a021
   Plumridge H., 2014, WALL STREET J, V6
   Porter DL, 2011, NEW ENGL J MED, V365, P725, DOI 10.1056/NEJMoa1103849
   Rosenberg SA, 2015, SCIENCE, V348, P62, DOI 10.1126/science.aaa4967
   Safdari Y, 2014, INT IMMUNOPHARMACOL, V18, P304, DOI 10.1016/j.intimp.2013.12.006
   Sampson JH, 2014, CLIN CANCER RES, V20, P972, DOI 10.1158/1078-0432.CCR-13-0709
   Shah N, 2011, J PEPT SCI, V17, P470, DOI 10.1002/psc.1347
   Smith TT, 2017, NAT NANOTECHNOL, V12, P813, DOI [10.1038/NNANO.2017.57, 10.1038/nnano.2017.57]
   Wang H, 2010, ACS NANO, V4, P6235, DOI 10.1021/nn101908e
   Wang H, 2010, CHEM COMMUN, V46, P1851, DOI 10.1039/b923711a
   Wang H, 2009, ANGEW CHEM INT EDIT, V48, P4344, DOI 10.1002/anie.200900063
   Wang H, 2018, NAT MATER, V17, P761, DOI 10.1038/s41563-018-0147-9
   Wang XY, 2016, MOL THER-ONCOLYTICS, V3, DOI 10.1038/mto.2016.15
   WIKSTRAND CJ, 1995, CANCER RES, V55, P3140
   Zhang HW, 2010, J CONTROL RELEASE, V143, P359, DOI 10.1016/j.jconrel.2010.01.020
   Zhao NX, 2012, J CONTROL RELEASE, V159, P104, DOI 10.1016/j.jconrel.2012.01.007
   Zheng ZL, 2012, J TRANSL MED, V10, DOI 10.1186/1479-5876-10-29
   Zinselmeyer BH, 2002, PHARMACEUT RES, V19, P960, DOI 10.1023/A:1016458104359
NR 45
TC 11
Z9 11
U1 2
U2 18
PU DOVE MEDICAL PRESS LTD
PI ALBANY
PA PO BOX 300-008, ALBANY, AUCKLAND 0752, NEW ZEALAND
SN 1178-2013
J9 INT J NANOMED
JI Int. J. Nanomed.
PY 2020
VL 15
BP 483
EP 495
DI 10.2147/IJN.S229858
PG 13
WC Nanoscience & Nanotechnology; Pharmacology & Pharmacy
SC Science & Technology - Other Topics; Pharmacology & Pharmacy
GA KE6EX
UT WOS:000508648300001
PM 32158206
OA Green Published, gold
DA 2021-10-29
ER

PT J
AU Buc, M
AF Buc, M.
TI Mechanisms of action of regulatory lymphocytes and a possibility to use
   them in the treatment of autoimmune diseases and GvH reactions
SO BRATISLAVA MEDICAL JOURNAL-BRATISLAVSKE LEKARSKE LISTY
LA English
DT Article
DE AIRE; autoimmune diseases; CAR; cytokines; iNKT cells; regulatory B and
   T cells
ID T-CELL IDENTITY; B-CELLS; EXPRESSION; THERAPY; FOXP3
AB Basic characteristic of the immune system is its ability to distinguish self-molecules, cells, tissues and organs from not self, to tolerate self and dispose of not self. Immunosuppressive mechanisms, especially those mediated by regulatory lymphocytes, play a paramount role in the tolerance mechanisms. When there is an abnormal quantity and/or quality of regulatory cells, various autoimmune diseases are induced, e.g. SLE, RA, T1D, IBD, MS, and others.
   In recent years, a great progress was achieved in the field how to profit from immunosuppressive properties of T regulatory cells (Treg) in the treatment of patients suffering from autoimmune disorders or transplantation rejections. Nowadays, there are possibilities to up-regulate the function of patient's Tregs or supplement their low numbers. We can up-regulate the function of Treg cells in an affected organism by treatment by low dosage of IL-2 or to treat patients by in vitro expanded Treg cells themselves. Induced Treg, are, however, polyspecific, therefore they have been preferentially used for the treatment graft versus host reactions and some autoimmune disorders only. For those autoimmune diseases, where specific autoantigens are known, Treg cells equipped by antigen-specific chimeric T cell receptor (CARs) were introduced for their treatment (Tab. 1, Fig. 2, Ref. 47).
C1 [Buc, M.] Comenius Univ, Fac Med, Inst Immunol, Bratislava, Slovakia.
RP Buc, M (corresponding author), Comenius Univ, Inst Immunol, Sch Med, Odborarske Nam 14, SK-81372 Bratislava, Slovakia.
EM milan.buc@fmed.uniba.sk
CR Akkaya B, 2019, NAT IMMUNOL, V20, P218, DOI 10.1038/s41590-018-0280-2
   Balandina A, 2005, BLOOD, V105, P735, DOI 10.1182/blood-2003-11-3900
   Bennett CL, 2001, NAT GENET, V27, P20, DOI 10.1038/83713
   Bluestone JA, 2015, SCI TRANSL MED, V7, DOI 10.1126/scitranslmed.aad4134
   Boyer O, 2004, BLOOD, V103, P3428, DOI 10.1182/blood-2003-07-2598
   Brunstein CG, 2016, BLOOD, V127, P1044, DOI 10.1182/blood-2015-06-653667
   Buc M, 2013, MEDIAT INFLAMM, V2013, DOI 10.1155/2013/963748
   Buckner JH, 2010, NAT REV IMMUNOL, V10, P849, DOI 10.1038/nri2889
   Carrizosa E, 2015, NATURE, V528, P205, DOI 10.1038/nature16312
   Chavele KM, 2011, FEBS LETT, V585, P3603, DOI 10.1016/j.febslet.2011.07.043
   Dai HR, 2016, JNCI-J NATL CANCER I, V108, DOI 10.1093/jnci/djv439
   Feng YQ, 2014, CELL, V158, P749, DOI 10.1016/j.cell.2014.07.031
   Gagliani N, 2013, NAT MED, V19, P739, DOI 10.1038/nm.3179
   Jensen MC, 2014, IMMUNOL REV, V257, P127, DOI 10.1111/imr.12139
   Klatzmann D, 2015, NAT REV IMMUNOL, V15, P283, DOI 10.1038/nri3823
   Kumar M, 2006, J NEUROIMMUNOL, V180, P178, DOI 10.1016/j.jneuroim.2006.08.003
   Li HY, 2019, AM J TRANSL RES, V11, P3048
   Li XD, 2015, TRENDS IMMUNOL, V36, P344, DOI 10.1016/j.it.2015.04.006
   Lio CWJQ, 2008, IMMUNITY, V28, P100, DOI 10.1016/j.immuni.2007.11.021
   Liu WH, 2006, J EXP MED, V203, P1701, DOI 10.1084/jem.20060772
   Liu ZD, 2015, NATURE, V528, P225, DOI 10.1038/nature16169
   Magnani CF, 2011, EUR J IMMUNOL, V41, P1652, DOI 10.1002/eji.201041120
   Manzanillo P, 2015, TRENDS IMMUNOL, V36, P471, DOI 10.1016/j.it.2015.06.003
   Mao CM, 2011, J IMMUNOL, V186, P4734, DOI 10.4049/jimmunol.0904135
   Maravillas-Montero JL, 2017, REV INVEST CLIN, V69, P243, DOI 10.24875/RIC.17002266
   Mauri C, 2017, J CLIN INVEST, V127, P772, DOI 10.1172/JCI85113
   Menon M, 2016, IMMUNITY, V44, P683, DOI 10.1016/j.immuni.2016.02.012
   Ohl K, 2015, EUR J IMMUNOL, V45, P344, DOI 10.1002/eji.201344280
   Oleinika K, 2018, NAT COMMUN, V9, DOI 10.1038/s41467-018-02911-y
   Owen DL, 2019, NAT IMMUNOL, V20, P195, DOI 10.1038/s41590-018-0289-6
   Parmar S, 2016, BLOOD, V127, P962, DOI 10.1182/blood-2015-12-682492
   Ray A, 2019, NAT COMMUN, V10, DOI 10.1038/s41467-018-08122-9
   Rissiek A, 2015, J AUTOIMMUN, V58, P12, DOI 10.1016/j.jaut.2014.12.007
   Rosser EC, 2015, IMMUNITY, V42, P607, DOI 10.1016/j.immuni.2015.04.005
   SAKAGUCHI S, 1995, J IMMUNOL, V155, P1151
   Sakaguchi S, 2010, NAT REV IMMUNOL, V10, P490, DOI 10.1038/nri2785
   Schiering C, 2014, NATURE, V513, P564, DOI 10.1038/nature13577
   Sharpe AR, 2019, INFECT CONT HOSP EP, V40, P826, DOI 10.1017/ice.2019.113
   Shevach EM, 2009, IMMUNITY, V30, P636, DOI 10.1016/j.immuni.2009.04.010
   Trotta E, 2018, NAT MED, V24, P1005, DOI 10.1038/s41591-018-0070-2
   Van Gool F, 2019, IMMUNITY, V50, P362, DOI 10.1016/j.immuni.2018.12.016
   Visperas A, 2016, J IMMUNOL, V197, P3762, DOI 10.4049/jimmunol.1601118
   Wing JB, 2019, IMMUNITY, V50, P302, DOI 10.1016/j.immuni.2019.01.020
   Wu MR, 2019, CYTOTHERAPY, V21, P659, DOI 10.1016/j.jcyt.2019.03.313
   Yadav M, 2013, FRONT IMMUNOL, V4, DOI 10.3389/fimmu.2013.00232
   Yamada A, 2016, WORLD J GASTROENTERO, V22, P2195, DOI 10.3748/wjg.v22.i7.2195
   Yang M, 2013, CELL MOL IMMUNOL, V10, P122, DOI 10.1038/cmi.2012.60
NR 47
TC 0
Z9 0
U1 0
U2 0
PU COMENIUS UNIV
PI BRATISLAVA I
PA SCH MEDICINE, SPITALSKA 24, BRATISLAVA I, SK-813 72, SLOVAKIA
SN 0006-9248
EI 1336-0345
J9 BRATISL MED J
JI Bratisl. Med. J.
PY 2020
VL 121
IS 1
BP 3
EP 7
DI 10.4149/BLL_2020_001
PG 5
WC Medicine, General & Internal
SC General & Internal Medicine
GA KD5SP
UT WOS:000507926100001
PM 31950833
OA gold
DA 2021-10-29
ER

PT J
AU Jain, T
   Litzow, MR
AF Jain, Tania
   Litzow, Mark R.
TI Management of toxicities associated with novel immunotherapy agents in
   acute lymphoblastic leukemia
SO THERAPEUTIC ADVANCES IN HEMATOLOGY
LA English
DT Review
DE blinatumomab; chimeric antigen receptor T cell therapy; inotuzumab
ID CYTOKINE RELEASE SYNDROME; MINIMAL RESIDUAL DISEASE; T-CELL THERAPY;
   TERM-FOLLOW-UP; INOTUZUMAB OZOGAMICIN; VENOOCCLUSIVE DISEASE; ADULT
   PATIENTS; B-CELL; GEMTUZUMAB OZOGAMICIN; SINGLE-ARM
AB The advent of novel immunotherapies, such as blinatumomab, inotuzumab, and chimeric antigen receptor (CAR) T cell therapy, has revolutionized the therapeutic landscape in the treatment of relapsed/refractory B cell acute lymphoblastic leukemia, but can be associated with specific toxicities. We review unique toxicities of each of these in this article. Blinatumomab, a bispecific T cell engager, has been associated with cytokine release syndrome (CRS) and neurological toxicities, both of which can be prevented and managed with corticosteroids. Inotuzumab is a calicheamicin-conjugated CD22 targeting antibody. The calicheamicin component of the drug is likely associated with the hepatotoxicity seen with inotuzumab, especially sinusoidal obstruction syndrome, which can happen both in the context of the drug alone, and also with allogeneic stem cell transplantation. QT prolongation has also been noted with inotuzumab. CAR T therapy uses genetically modified autologous T cells directed against CD19, a known target on B cells. CRS and neurological symptoms, formally termed as immune-effector-cell-associated neurological syndrome, have been described along with hypogammaglobulinemia, cytopenias, and infections.
C1 [Jain, Tania] Johns Hopkins Univ, Hematol Malignancies & Bone Marrow Transplantat P, Sidney Kimmel Comprehens Canc Ctr, Sch Med, 1650 Orleans St,3M88, Baltimore, MD 21287 USA.
   [Litzow, Mark R.] Mayo Clin, Div Hematol, Rochester, MN USA.
   [Litzow, Mark R.] Mayo Clin, Bone Marrow Transplant, Rochester, MN USA.
RP Jain, T (corresponding author), Johns Hopkins Univ, Hematol Malignancies & Bone Marrow Transplantat P, Sidney Kimmel Comprehens Canc Ctr, Sch Med, 1650 Orleans St,3M88, Baltimore, MD 21287 USA.
EM tjain2@jhmi.edu
CR [Anonymous], 2017, JUN ENDS DEV HIGH PR
   Ansari M, 2010, BONE MARROW TRANSPL, V45, P261, DOI 10.1038/bmt.2009.143
   Battipaglia G, 2017, BONE MARROW TRANSPL, V52, P592, DOI 10.1038/bmt.2016.302
   BESPONSA (inotuzumab ozogamicin), 2017, BESPONSA IN OZ FULL
   Blecharz-Lang KG, 2018, TRANSL STROKE RES, V9, P631, DOI 10.1007/s12975-018-0614-2
   Bouligand J, 2007, DRUG METAB DISPOS, V35, P306, DOI 10.1124/dmd.106.012880
   Carreras E, 2011, BONE MARROW TRANSPL, V46, P1495, DOI 10.1038/bmt.2011.65
   Chevallier P, 2010, BONE MARROW TRANSPL, V45, P165, DOI 10.1038/bmt.2009.153
   DeAngelo DJ, 2017, BLOOD ADV, V1, P1167, DOI 10.1182/bloodadvances.2016001925
   DeLeve LD, 1996, HEPATOLOGY, V23, P589
   Frey Noelle, 2019, Biol Blood Marrow Transplant, V25, pe123, DOI 10.1016/j.bbmt.2018.12.756
   Fried S, 2019, BONE MARROW TRANSPL, V54, P1643, DOI 10.1038/s41409-019-0487-3
   Giavridis T, 2018, NAT MED, V24, P731, DOI 10.1038/s41591-018-0041-7
   Gilbert MJ., 2017, SOC IMM CANC 8 12 NO
   Gokbuget N, 2018, BLOOD, V131, P1522, DOI 10.1182/blood-2017-08-798322
   Gokbuget N, 2012, BLOOD, V120, P2032, DOI 10.1182/blood-2011-12-399287
   Grupp SA, 2013, NEW ENGL J MED, V368, P1509, DOI 10.1056/NEJMoa1215134
   Guerra VA, 2019, THER ADV HEMATOL, V10, DOI 10.1177/2040620719849496
   Guffroy M, 2017, CLIN CANCER RES, V23, P1760, DOI 10.1158/1078-0432.CCR-16-0939
   Gust J, 2017, CANCER DISCOV, V7, P1404, DOI 10.1158/2159-8290.CD-17-0698
   Hacein-Bey-Abina S, 2008, J CLIN INVEST, V118, P3132, DOI 10.1172/JCI35700
   Hay KA, 2017, BLOOD, V130, P2295, DOI 10.1182/blood-2017-06-793141
   Hill JA, 2019, BLOOD REV, V38, DOI 10.1016/j.blre.2019.100596
   Jabbour EJ, 2018, CANCER-AM CANCER SOC, V124, P1722, DOI 10.1002/cncr.31249
   Jain T, 2019, BIOL BLOOD MARROW TR, V25, P2305, DOI 10.1016/j.bbmt.2019.08.015
   Jain T, 2018, BLOOD ADV, V2, P3393, DOI 10.1182/bloodadvances.2018020198
   JONES RJ, 1987, TRANSPLANTATION, V44, P778, DOI 10.1097/00007890-198712000-00011
   June CH, 2018, SCIENCE, V359, P1361, DOI 10.1126/science.aar6711
   Kantarjian H, 2017, NEW ENGL J MED, V376, P836, DOI 10.1056/NEJMoa1609783
   Kantarjian H, 2013, CANCER-AM CANCER SOC, V119, P2728, DOI 10.1002/cncr.28136
   Kantarjian H, 2012, LANCET ONCOL, V13, P403, DOI 10.1016/S1470-2045(11)70386-2
   Kantarjian HM, 2017, LANCET HAEMATOL, V4, pE387, DOI 10.1016/S2352-3026(17)30103-5
   Kantarjian HM, 2016, NEW ENGL J MED, V375, P740, DOI 10.1056/NEJMoa1509277
   Kebriaei P, 2018, BONE MARROW TRANSPL, V53, P449, DOI 10.1038/s41409-017-0019-y
   Klinger M, 2012, BLOOD, V119, P6226, DOI 10.1182/blood-2012-01-400515
   Lee DW, 2019, BIOL BLOOD MARROW TR, V25, P625, DOI 10.1016/j.bbmt.2018.12.758
   Lee DW, 2015, LANCET, V385, P517, DOI 10.1016/S0140-6736(14)61403-3
   Locke FL, 2017, BLOOD, V130
   Martinelli G, 2017, J CLIN ONCOL, V35, P1795, DOI 10.1200/JCO.2016.69.3531
   Maude SL, 2018, NEW ENGL J MED, V378, P439, DOI 10.1056/NEJMoa1709866
   Maude SL, 2014, NEW ENGL J MED, V371, P1507, DOI 10.1056/NEJMoa1407222
   MCDONALD GB, 1984, HEPATOLOGY, V4, P116, DOI 10.1002/hep.1840040121
   Mohty M, 2016, BONE MARROW TRANSPL, V51, P906, DOI 10.1038/bmt.2016.130
   Montalvao F, 2013, J CLIN INVEST, V123, P5098, DOI 10.1172/JCI70972
   Neelapu SS, 2018, NAT REV CLIN ONCOL, V15, P47, DOI 10.1038/nrclinonc.2017.148
   Norelli M, 2018, NAT MED, V24, P739, DOI 10.1038/s41591-018-0036-4
   Obstfeld AE, 2017, BLOOD, V130, P2569, DOI 10.1182/blood-2017-08-802413
   Park JH, 2018, CLIN INFECT DIS, V67, P533, DOI 10.1093/cid/ciy152
   Park JH, 2018, NEW ENGL J MED, V378, P449, DOI 10.1056/NEJMoa1709919
   Perica K, 2018, BIOL BLOOD MARROW TR, V24, P1135, DOI 10.1016/j.bbmt.2018.02.018
   Ribera JM, 2015, ONCOTARGETS THER, V8, P1567, DOI 10.2147/OTT.S70524
   Richardson PG, 2016, BLOOD, V127, P1656, DOI 10.1182/blood-2015-10-676924
   Stein AS, 2019, ANN HEMATOL, V98, P159, DOI 10.1007/s00277-018-3497-0
   Sterner RM, 2019, BLOOD, V133, P697, DOI 10.1182/blood-2018-10-881722
   Teachey DT, 2013, BLOOD, V121, P5154, DOI 10.1182/blood-2013-02-485623
   Topp MS, 2015, LANCET ONCOL, V16, P57, DOI 10.1016/S1470-2045(14)71170-2
   Topp MS, 2014, J CLIN ONCOL, V32, P4134, DOI 10.1200/JCO.2014.56.3247
   Topp MS, 2012, BLOOD, V120, P5185, DOI 10.1182/blood-2012-07-441030
   Topp MS, 2011, J CLIN ONCOL, V29, P2493, DOI 10.1200/JCO.2010.32.7270
   Torre M, 2018, J NEUROPATH EXP NEUR, V77, P877, DOI 10.1093/jnen/nly064
   Turtle CJ, 2016, J CLIN INVEST, V126, P2123, DOI 10.1172/JCI85309
   Zugmaier G, 2014, BLOOD CANCER J, V4, DOI 10.1038/bcj.2014.64
NR 62
TC 10
Z9 10
U1 1
U2 3
PU SAGE PUBLICATIONS LTD
PI LONDON
PA 1 OLIVERS YARD, 55 CITY ROAD, LONDON EC1Y 1SP, ENGLAND
SN 2040-6207
EI 2040-6215
J9 THER ADV HEMATOL
JI Ther. Adv. Hematol.
PD JAN
PY 2020
VL 11
AR 2040620719899897
DI 10.1177/2040620719899897
PG 13
WC Hematology
SC Hematology
GA KE3AB
UT WOS:000508430600001
PM 32010436
OA gold, Green Published
DA 2021-10-29
ER

PT J
AU Huang, Y
   Li, D
   Zhang, PF
   Liu, M
   Liang, X
   Yang, X
   Jiang, L
   Zhang, LF
   Zhou, WL
   Su, JH
   Gong, YL
   Gou, HF
   Wei, YQ
   Wang, W
AF Huang, Yong
   Li, Dan
   Zhang, Peng-Fei
   Liu, Mei
   Liang, Xiao
   Yang, Xiao
   Jiang, Lin
   Zhang, Li-Feng
   Zhou, Wei-Lin
   Su, Jin-Hua
   Gong, You-Ling
   Gou, Hong-Feng
   Wei, Yu-Quan
   Wang, Wei
TI IL-18R-dependent and independent pathways account for IL-18-enhanced
   antitumor ability of CAR-T cells
SO FASEB JOURNAL
LA English
DT Article
DE CAR-T; IL-18; IL-18 receptor; cancer immunotherapy
ID ADOPTIVE TRANSFER; IFN-GAMMA; MEMORY; CD8(+); LYMPHOCYTES; PROMOTES;
   CANCER; IL-12; IMMUNOTHERAPY; ACTIVATION
AB Interleukin-18 (IL-18) has been demonstrated to augment the antitumor capacity of chimeric antigen receptor-T cells (CAR-T) but the underlying mechanisms are largely unknown. Here we explored the effects and mechanisms of exogenous IL-18 on the antitumor response of CAR-T cells. IL-18 boosted the cytotoxicity of human epidermal growth factor receptor-2 (HER2)-specific CAR-T cells ex vivo and enhanced the antitumor efficacy of the CAR-T cells in immunodeficient mice, moreover, IL-18 improved the antitumor capacity of OVA-specific T cells in immunocompetent mice, indicating the universal enhancing function of IL-18 for adoptive cell therapy. To address the roles of IL-18 receptor (IL-18R) in the enhancing function, we evaluated the effects of IL-18R knockout (IL-18R(-/-)) condition in immunocompetent host and CAR-T cells on the IL-18-enhanced antitumor activities. Interestingly, IL-18 persisted to improve the antitumor ability of IL-18R intact CAR-T cells in IL-18R(-/-) mice. For IL-18R(-/-) CAR-T cells, however, IL-18 still holds the enhancing ability to boost the antitumor efficacy in IL-18R(-/-) mice, albeit the ex vivo tumor-killing ability was lower than that of IL-18R intact CAR-T cells, indicating that IL-18R-independent pathway is involved in the enhancement. Furthermore, tagged IL-18 binded to the membrane of IL-18R(-/-) splenic and lymph node cells and IL-18R intact and IL-18R(-/-) CAR-T cells showed distinct transcriptomic profiles when stimulated by IL-18. These data demonstrate that IL-18R-independent pathways contribute to functions of IL-18.
C1 [Huang, Yong; Li, Dan; Liu, Mei; Liang, Xiao; Yang, Xiao; Jiang, Lin; Zhang, Li-Feng; Zhou, Wei-Lin; Su, Jin-Hua; Wei, Yu-Quan; Wang, Wei] Sichuan Univ, West China Hosp, Dept Biotherapy, State Key Lab Biotherapy, Chengdu 610041, Peoples R China.
   [Huang, Yong; Li, Dan; Liu, Mei; Liang, Xiao; Yang, Xiao; Jiang, Lin; Zhang, Li-Feng; Zhou, Wei-Lin; Su, Jin-Hua; Wei, Yu-Quan; Wang, Wei] Sichuan Univ, West China Hosp, Ctr Canc, Chengdu 610041, Peoples R China.
   [Huang, Yong; Li, Dan; Zhang, Peng-Fei; Liu, Mei; Liang, Xiao; Yang, Xiao; Jiang, Lin; Zhang, Li-Feng; Zhou, Wei-Lin; Su, Jin-Hua; Gou, Hong-Feng; Wei, Yu-Quan; Wang, Wei] Collaborat Innovat Ctr Biotherapy, Chengdu 610041, Peoples R China.
   [Zhang, Peng-Fei; Liang, Xiao; Gou, Hong-Feng; Wei, Yu-Quan] Sichuan Univ, West China Med Sch, West China Hosp, Dept Med Oncol,Canc Ctr, Chengdu, Peoples R China.
   [Gong, You-Ling; Wei, Yu-Quan] Sichuan Univ, West China Hosp, State Key Lab Biotherapy, Dept Thorac Oncol,Canc Ctr, Chengdu, Peoples R China.
   [Zhang, Li-Feng] Sichuan Univ, West China Hosp, Dept Neurosurg, Chengdu, Peoples R China.
RP Wang, W (corresponding author), Sichuan Univ, West China Hosp, Dept Biotherapy, State Key Lab Biotherapy, Chengdu 610041, Peoples R China.; Wang, W (corresponding author), Sichuan Univ, West China Hosp, Ctr Canc, Chengdu 610041, Peoples R China.; Wang, W (corresponding author), Collaborat Innovat Ctr Biotherapy, Chengdu 610041, Peoples R China.
EM weiwang@scu.edu.cn
FU National Key Research and Development [2016YFC1303403]; National Natural
   and Scientific Foundation of ChinaNational Natural Science Foundation of
   China (NSFC) [81572981/H1611, 81672397/H1617]; National High-tech RD
   [2014AA020704]; Science and Technology Major Project in Sichuan Province
   of China [2017SZDZX0012]
FX National Key Research and Development, Grant/Award Number:
   2016YFC1303403; National Natural and Scientific Foundation of China,
   Grant/Award Number: 81572981/H1611 and 81672397/H1617; National
   High-tech R&D, Grant/Award Number: 2014AA020704; Science and Technology
   Major Project in Sichuan Province of China, Grant/Award Number:
   2017SZDZX0012
CR Abken H, 2017, HUM GENE THER, V28, P1047, DOI 10.1089/hum.2017.115
   Ahmed N, 2015, J CLIN ONCOL, V33, P1688, DOI 10.1200/JCO.2014.58.0225
   Avanzi MP, 2018, CELL REP, V23, P2130, DOI 10.1016/j.celrep.2018.04.051
   Berger C, 2008, J CLIN INVEST, V118, P294, DOI 10.1172/JCI32103
   Brentjens RJ, 2013, SCI TRANSL MED, V5, DOI 10.1126/scitranslmed.3005930
   Brown CE, 2016, NEW ENGL J MED, V375, P2561, DOI 10.1056/NEJMoa1610497
   CARTER P, 1992, P NATL ACAD SCI USA, V89, P4285, DOI 10.1073/pnas.89.10.4285
   Cerignoli F, 2018, PLOS ONE, V13, DOI 10.1371/journal.pone.0193498
   Chen N, 2017, ONCOIMMUNOLOGY, V6, DOI 10.1080/2162402X.2016.1273302
   Chinnasamy D, 2012, CLIN CANCER RES, V18, P1672, DOI 10.1158/1078-0432.CCR-11-3050
   Chmielewski M, 2017, CELL REP, V21, P3205, DOI 10.1016/j.celrep.2017.11.063
   Chmielewski M, 2011, CANCER RES, V71, P5697, DOI 10.1158/0008-5472.CAN-11-0103
   Dinarello CA, 2013, FRONT IMMUNOL, V4, DOI 10.3389/fimmu.2013.00289
   Fan HT, 2002, CYTOKINE, V19, P126, DOI 10.1006/cyto.2002.1958
   Garlanda C, 2013, IMMUNITY, V39, P1003, DOI 10.1016/j.immuni.2013.11.010
   Grupp SA, 2013, NEW ENGL J MED, V368, P1509, DOI 10.1056/NEJMoa1215134
   Hashimoto W, 1999, J IMMUNOL, V163, P583
   Hege KM, 2017, J IMMUNOTHER CANCER, V5, DOI 10.1186/s40425-017-0222-9
   Hoyos V, 2010, LEUKEMIA, V24, P1160, DOI 10.1038/leu.2010.75
   Hsu SY, 1997, P NATL ACAD SCI USA, V94, P12401, DOI 10.1073/pnas.94.23.12401
   Hu BL, 2017, CELL REP, V20, P3025, DOI 10.1016/j.celrep.2017.09.002
   Hurton LV, 2016, P NATL ACAD SCI USA, V113, pE7788, DOI 10.1073/pnas.1610544113
   Kaartinen T, 2017, CYTOTHERAPY, V19, P689, DOI 10.1016/j.jcyt.2017.03.067
   Kerkar SP, 2011, J IMMUNOTHER, V34, P343, DOI 10.1097/CJI.0b013e3182187600
   Kershaw MH, 2006, CLIN CANCER RES, V12, P6106, DOI 10.1158/1078-0432.CCR-06-1183
   Klebanoff CA, 2005, P NATL ACAD SCI USA, V102, P9571, DOI 10.1073/pnas.0503726102
   Lamers CH, 2006, J CLIN ONCOL, V24, P20, DOI DOI 10.1200/JCO.2006.05.9964
   Li J, 2018, J HEMATOL ONCOL, V11, DOI 10.1186/s13045-018-0568-6
   Micallef MJ, 1997, CANCER RES, V57, P4557
   Neelapu SS, 2017, NEW ENGL J MED, V377, P2531, DOI 10.1056/NEJMoa1707447
   OKAMURA H, 1995, NATURE, V378, P88, DOI 10.1038/378088a0
   Osaki T, 1998, J IMMUNOL, V160, P1742
   Palma G, 2013, BBA-REV CANCER, V1836, P296, DOI 10.1016/j.bbcan.2013.09.001
   Park JR, 2007, MOL THER, V15, P825, DOI 10.1038/sj.mt.6300104
   Perna SK, 2014, CLIN CANCER RES, V20, P131, DOI 10.1158/1078-0432.CCR-13-1016
   Pule MA, 2008, NAT MED, V14, P1264, DOI 10.1038/nm.1882
   Rao RR, 2012, IMMUNITY, V36, P374, DOI 10.1016/j.immuni.2012.01.015
   Robertson MJ, 2008, CLIN CANCER RES, V14, P3462, DOI 10.1158/1078-0432.CCR-07-4740
   Robertson MJ, 2006, CLIN CANCER RES, V12, P4265, DOI 10.1158/1078-0432.CCR-06-0121
   Schuster SJ, 2017, NEW ENGL J MED, V377, P2545, DOI 10.1056/NEJMoa1708566
   Shum T, 2017, CANCER DISCOV, V7, P1238, DOI 10.1158/2159-8290.CD-17-0538
   Slovin SF, 2013, J CLIN ONCOL S, V31
   Tanyi JL, 2017, J IMMUNOTHER, V40, P104, DOI 10.1097/CJI.0000000000000160
   Tanyi JL, 2015, CANCER RES, V75, DOI 10.1158/1538-7445.AM2015-CT105
   Tarhini AA, 2009, CANCER-AM CANCER SOC, V115, P859, DOI 10.1002/cncr.24100
   Tsutsumi N, 2014, NAT COMMUN, V5, DOI 10.1038/ncomms6340
   Wang RF, 2017, CELL RES, V27, P11, DOI 10.1038/cr.2016.155
   Yang SC, 2011, CANCER IMMUNOL IMMUN, V60, P739, DOI 10.1007/s00262-011-0977-7
   Yang YM, 2017, SCI TRANSL MED, V9, DOI 10.1126/scitranslmed.aag1209
NR 49
TC 4
Z9 5
U1 2
U2 4
PU FEDERATION AMER SOC EXP BIOL
PI BETHESDA
PA 9650 ROCKVILLE PIKE, BETHESDA, MD 20814-3998 USA
SN 0892-6638
EI 1530-6860
J9 FASEB J
JI Faseb J.
PD JAN
PY 2020
VL 34
IS 1
BP 1768
EP 1782
DI 10.1096/fj.201901809R
PG 15
WC Biochemistry & Molecular Biology; Biology; Cell Biology
SC Biochemistry & Molecular Biology; Life Sciences & Biomedicine - Other
   Topics; Cell Biology
GA KC6TY
UT WOS:000507308900117
PM 31914650
OA Bronze
DA 2021-10-29
ER

PT J
AU Mikhael, J
AF Mikhael, Joseph
TI Treatment Options for Triple-class Refractory Multiple Myeloma
SO CLINICAL LYMPHOMA MYELOMA & LEUKEMIA
LA English
DT Review
DE Autologous stem cell transplantation; Monoclonal antibodies; Relapsed
   myeloma; Selinexor; Triple-class refractory
ID PANOBINOSTAT PLUS BORTEZOMIB; CELL TRANSPLANTATION; MAYO STRATIFICATION;
   SUPPORTIVE CARE; ORAL SELINEXOR; T-CELLS; THERAPY; GUIDELINES;
   DEXAMETHASONE; MULTICENTER
AB The advent of new, more effective, and less toxic therapies has revolutionized the management of multiple myeloma in the past decade. Despite the availability of new treatments, most patients with multiple myeloma will become refractory to the therapies that currently comprise the hematologic standard of care for the malignancy, including proteasome inhibitors, immunomodulatory agents, and monoclonal antibodies. Moreover, in recent years, a new subset of patients with multiple myeloma refractory to all 3 of these agents has emerged. This population, for whom a clear treatment paradigm has remained undefined, has been characterized by poor survival outcomes. The current approaches to the treatment of triple-class refractory disease are limited and include conventional chemotherapy, salvage autologous stem cell transplantation, and recycling previous regimens, each of which have generally had short-lived efficacy. It is anticipated that additional agents will be available for triple-refractory disease in the near future, including selinexor, chimeric antigen receptor T-cell therapy, and next-generation monoclonal antibodies. The development and further refinement of novel treatments for this subset of patients should be considered a key clinical and research priority. (C) 2019 The Author(s). Published by Elsevier Inc.
C1 [Mikhael, Joseph] City Hope Canc Ctr, Appl Canc Res & Drug Discovery, Translat Genom Res Inst, 445 N Fifth St, Phoenix, AZ 85004 USA.
RP Mikhael, J (corresponding author), City Hope Canc Ctr, Appl Canc Res & Drug Discovery, Translat Genom Res Inst, 445 N Fifth St, Phoenix, AZ 85004 USA.
EM jmikhael@myeloma.org
FU Karyopharm Therapeutics
FX The author acknowledges Hannah Burke, BSc (Core, London), for providing
   medical writing support and Rachael Cazaly, BSc (Core, London), for
   providing editorial support, which was funded by Karyopharm Therapeutics
   and complied with the Good Publication Practice guidelines. Karyopharm
   Therapeutics reviewed the manuscript. However, the author is fully
   responsible for the opinions, conclusions, and data interpretation
   presented in the report.
CR Abramson HN, 2018, CL LYMPH MYELOM LEUK, V18, P611, DOI 10.1016/j.clml.2018.06.015
   Attal M, 2017, NEW ENGL J MED, V376, P1311, DOI 10.1056/NEJMoa1611750
   Bahlis NJ, 2018, BLOOD, V132, P2546, DOI 10.1182/blood-2018-06-858852
   Bianchi G, 2015, BLOOD, V126, P300, DOI 10.1182/blood-2015-03-575365
   Brudno JN, 2016, BLOOD, V127, P3321, DOI 10.1182/blood-2016-04-703751
   Chari A, 2018, BLOOD, V132, DOI 10.1182/blood-2018-99-116663
   Chen CE, 2016, BLOOD, V128, DOI 10.1182/blood.V128.22.3554.3554
   Chim CS, 2018, LEUKEMIA, V32, P252, DOI 10.1038/leu.2017.329
   Cho SF, 2018, FRONT IMMUNOL, V9, DOI 10.3389/fimmu.2018.01821
   Cook G, 2016, LANCET HAEMATOL, V3, pE340, DOI 10.1016/S2352-3026(16)30049-7
   Deleu S, 2009, HEMATOL REP, V1, P46, DOI 10.4081/hr.2009.e9
   Dimopoulos MA, 2015, NAT REV CLIN ONCOL, V12, P42, DOI 10.1038/nrclinonc.2014.200
   Dingli D, 2017, MAYO CLIN PROC, V92, P578, DOI 10.1016/j.mayocp.2017.01.003
   Fonseca R, 2017, LEUKEMIA, V31, P1915, DOI 10.1038/leu.2016.380
   Gandhi UH, 2019, LEUKEMIA, V33, P2266, DOI 10.1038/s41375-019-0435-7
   Gay F, 2018, HAEMATOLOGICA, V103, P197, DOI 10.3324/haematol.2017.174573
   Ghandhi U, ANN M SAN DIEG CA
   Giralt S, 2015, BIOL BLOOD MARROW TR, V21, P2039, DOI 10.1016/j.bbmt.2015.09.016
   Gohil SH, 2017, ONCOIMMUNOLOGY, V6, DOI 10.1080/2162402X.2017.1326437
   Gregory T, 2018, BLOOD, V132, DOI 10.1182/blood-2018-99-111419
   Greig SL, 2016, TARGET ONCOL, V11, P107, DOI 10.1007/s11523-015-0413-6
   Jagannath S, 2018, CL LYMPH MYELOM LEUK, V18, pS249, DOI 10.1016/j.clml.2018.07.149
   KUMAR S, 2016, BLOOD, V128
   Kumar SK, 2017, LEUKEMIA, V31, P2443, DOI 10.1038/leu.2017.138
   Kumar SK, 2014, LEUKEMIA, V28, P1122, DOI 10.1038/leu.2013.313
   Kumar S, 2017, BLOOD, V130, P2401, DOI 10.1182/blood-2017-06-788786
   Kumar SK, 2017, J NATL COMPR CANC NE, V15, P230, DOI 10.6004/jnccn.2017.0023
   Kurtin Sandra E, 2013, J Adv Pract Oncol, V4, P307
   Landgren O, 2017, J INTERN MED, V281, P365, DOI 10.1111/joim.12590
   Lonial S, 2011, CLIN CANCER RES, V17, P1264, DOI 10.1158/1078-0432.CCR-10-1805
   Mahindra A, 2012, NAT REV CLIN ONCOL, V9, P135, DOI 10.1038/nrclinonc.2012.15
   Mateos MV, 2019, LANCET HAEMATOL, V6, pE459, DOI 10.1016/S2352-3026(19)30110-3
   Michael M, 2010, EUR J MED RES, V15, P13, DOI 10.1186/2047-783X-15-1-13
   Mikhael JR, 2014, HEMATOL-AM SOC HEMAT, P262, DOI 10.1182/asheducation-2014.1.262
   Mikhael JR, 2013, MAYO CLIN PROC, V88, P360, DOI 10.1016/j.mayocp.2013.01.019
   Moreau P, 2017, ANN ONCOL, V28, P52, DOI 10.1093/annonc/mdx096
   Moreau P., 2016, BLOOD, V128
   Nijhof IS, 2018, DRUGS, V78, P19, DOI 10.1007/s40265-017-0841-y
   Nikonova A, 2016, AM SOC HEMATOL, V128, P5676
   Noll JE, 2014, HAEMATOLOGICA, V99, P163, DOI 10.3324/haematol.2013.090977
   Nooka AK, 2015, BLOOD, V125, P3085, DOI 10.1182/blood-2014-11-568923
   Palma BD, 2016, BLOOD, V128, P4647
   Palumbo A, 2014, J CLIN ONCOL, V32, P587, DOI 10.1200/JCO.2013.48.7934
   Perrot A, 2018, BLOOD, V132, P2456, DOI 10.1182/blood-2018-06-858613
   Raje N, 2019, NEW ENGL J MED, V380, P1726, DOI 10.1056/NEJMoa1817226
   Rajkumar SV, 2016, AM J HEMATOL, V91, P720, DOI 10.1002/ajh.24402
   Richardson PG, 2016, BLOOD, V127, P713, DOI 10.1182/blood-2015-09-665018
   Rosenblatt J, 2017, BLOOD, V129, P275, DOI 10.1182/blood-2016-08-731885
   San-Miguel JF, 2014, LANCET ONCOL, V15, P1195, DOI 10.1016/S1470-2045(14)70440-1
   Shah N, 2018, BLOOD, V132, DOI 10.1182/blood-2018-99-116953
   Snowden JA, 2011, BRIT J HAEMATOL, V154, P76, DOI 10.1111/j.1365-2141.2011.08574.x
   Sonneveld P, 2016, HAEMATOLOGICA, V101, P396, DOI 10.3324/haematol.2015.129189
   Toocheck C, 2018, BMJ CASE REP, V2018
   Topp M, 2019, AM SOC CLIN ONC ANN
   Topp MS, 2015, LANCET ONCOL, V16, P57, DOI 10.1016/S1470-2045(14)71170-2
   Trudel S, 2019, BLOOD CANCER J, V9, DOI 10.1038/s41408-019-0196-6
   US Food and Drug Administration, FDA GRANTS ACC APPR
   US Food and Drug Administration, FDA WARNS RISKS ASS
   Usmani S, 2016, ONCOLOGIST, V21, P1355, DOI 10.1634/theoncologist.2016-0104
   Varga C, 2018, BRIT J HAEMATOL, V181, P447, DOI 10.1111/bjh.15121
   VIJ R, 2018, BLOOD S, V132, DOI DOI 10.1182/BLOOD-2018-99-112074
   Vogl DT, 2018, J CLIN ONCOL, V36, P859, DOI 10.1200/JCO.2017.75.5207
   Yee AJ, 2018, ONCOLOGIST, V23, P516, DOI 10.1634/theoncologist.2017-0644
NR 63
TC 22
Z9 22
U1 0
U2 1
PU CIG MEDIA GROUP, LP
PI DALLAS
PA 3500 MAPLE AVENUE, STE 750, DALLAS, TX 75219-3931 USA
SN 2152-2650
EI 2152-2669
J9 CL LYMPH MYELOM LEUK
JI Clin. Lymphoma Myeloma Leuk.
PD JAN
PY 2020
VL 20
IS 1
BP 1
EP 7
DI 10.1016/j.clml.2019.09.621
PG 7
WC Oncology; Hematology
SC Oncology; Hematology
GA KC0HB
UT WOS:000506866900007
PM 31767529
OA hybrid
DA 2021-10-29
ER

PT J
AU Sahoo, P
   Yang, X
   Abler, D
   Maestrini, D
   Adhikarla, V
   Frankhouser, D
   Cho, H
   Machuca, V
   Wang, DR
   Barish, M
   Gutova, M
   Branciamore, S
   Brown, CE
   Rockne, RC
AF Sahoo, Prativa
   Yang, Xin
   Abler, Daniel
   Maestrini, Davide
   Adhikarla, Vikram
   Frankhouser, David
   Cho, Heyrim
   Machuca, Vanessa
   Wang, Dongrui
   Barish, Michael
   Gutova, Margarita
   Branciamore, Sergio
   Brown, Christine E.
   Rockne, Russell C.
TI Mathematical deconvolution of CAR T-cell proliferation and exhaustion
   from real-time killing assay data
SO JOURNAL OF THE ROYAL SOCIETY INTERFACE
LA English
DT Article
DE CAR T-cell therapy; mathematical modelling; antigen density; treatment
   efficacy; CAR T-cell dose; T-cell exhaustion
ID RECEPTOR; GLIOBLASTOMA; EFFICACY; MODEL; RECOGNITION
AB Chimeric antigen receptor (CAR) T-cell therapy has shown promise in the treatment of haematological cancers and is currently being investigated for solid tumours, including high-grade glioma brain tumours. There is a desperate need to quantitatively study the factors that contribute to the efficacy of CAR T-cell therapy in solid tumours. In this work, we use a mathematical model of predator-prey dynamics to explore the kinetics of CAR T-cell killing in glioma: the Chimeric Antigen Receptor T-cell treatment Response in GliOma (CARRGO) model. The model includes rates of cancer cell proliferation, CAR T-cell killing, proliferation, exhaustion, and persistence. We use patient-derived and engineered cancer cell lines with an in vitro real-time cell analyser to parametrize the CARRGO model. We observe that CAR T-cell dose correlates inversely with the killing rate and correlates directly with the net rate of proliferation and exhaustion. This suggests that at a lower dose of CAR T-cells, individual T-cells kill more cancer cells but become more exhausted when compared with higher doses. Furthermore, the exhaustion rate was observed to increase significantly with tumour growth rate and was dependent on level of antigen expression. The CARRGO model highlights nonlinear dynamics involved in CAR T-cell therapy and provides novel insights into the kinetics of CAR T-cell killing. The model suggests that CAR T-cell treatment may be tailored to individual tumour characteristics including tumour growth rate and antigen level to maximize therapeutic benefit.
C1 [Sahoo, Prativa; Abler, Daniel; Maestrini, Davide; Adhikarla, Vikram; Rockne, Russell C.] City Hope Natl Med Ctr, Dept Computat & Quantitat Med, Div Math Oncol, Beckman Res Inst, 1500 E Duarte Rd, Duarte, CA 91010 USA.
   [Yang, Xin; Wang, Dongrui; Brown, Christine E.] City Hope Natl Med Ctr, Dept Hematol & Hematopoiet Cell Translat & Immuno, Beckman Res Inst, 1500 E Duarte Rd, Duarte, CA 91010 USA.
   [Frankhouser, David; Branciamore, Sergio] City Hope Natl Med Ctr, Dept Diabet Complicat & Metab, Beckman Res Inst, 1500 E Duarte Rd, Duarte, CA 91010 USA.
   [Barish, Michael; Gutova, Margarita] City Hope Natl Med Ctr, Dept Dev & Stem Cell Biol, Beckman Res Inst, 1500 E Duarte Rd, Duarte, CA 91010 USA.
   [Cho, Heyrim] Univ Calif Riverside, Dept Math, Riverside, CA 92521 USA.
   [Machuca, Vanessa] Univ Calif Irvine, Math & Computat Syst Biol, Irvine, CA USA.
RP Rockne, RC (corresponding author), City Hope Natl Med Ctr, Dept Computat & Quantitat Med, Div Math Oncol, Beckman Res Inst, 1500 E Duarte Rd, Duarte, CA 91010 USA.
EM rrockne@coh.org
RI Sahoo, Prativa/ABH-2762-2020; Rockne, Russell/T-1549-2017
OI Cho, Heyrim/0000-0003-3005-8943; Rockne, Russell/0000-0002-1557-159X;
   Brown, Christine/0000-0003-4915-8207; Maestrini,
   Davide/0000-0002-6030-4706; Wang, Dongrui/0000-0002-0859-7281; Abler,
   Daniel/0000-0003-1776-5985
FU California Institute for Regenerative MedicineCalifornia Institute for
   Regenerative Medicine [CLIN2-10248]; National Cancer Institute of the
   National Institutes of HealthUnited States Department of Health & Human
   ServicesNational Institutes of Health (NIH) - USANIH National Cancer
   Institute (NCI) [R01CA236500, P30CA033572]
FX The research reported in this publication was supported by the
   California Institute for Regenerative Medicine (CLIN2-10248) and the
   National Cancer Institute of the National Institutes of Health under
   grant numbers R01CA236500, P30CA033572. The content is solely the
   responsibility of the authors and does not necessarily represent the
   official views of the California Institute for Regenerative Medicine or
   National Institutes of Health.
CR Bagley SJ, 2018, NEURO-ONCOLOGY, V20, P1429, DOI 10.1093/neuonc/noy032
   Brentjens RJ, 2003, NAT MED, V9, P279, DOI 10.1038/nm827
   Brown CE, 2018, MOL THER, V26, P31, DOI 10.1016/j.ymthe.2017.10.002
   Brown CE, 2016, NEW ENGL J MED, V375, P2561, DOI 10.1056/NEJMoa1610497
   Brown CE, 2012, CLIN CANCER RES, V18, P2199, DOI 10.1158/1078-0432.CCR-11-1669
   de Pillis LG, 2005, CANCER RES, V65, P7950, DOI 10.1158/0008-5472.CAN-05-0564
   Debinski W, 1999, CLIN CANCER RES, V5, P985
   Edelstein-Keshet Leah., 2005, MATH MODELS BIOL
   Eftimie R, 2011, B MATH BIOL, V73, P2, DOI 10.1007/s11538-010-9526-3
   Filley AC, 2018, FRONT ONCOL, V8, DOI 10.3389/fonc.2018.00453
   Fraietta JA, 2018, NAT MED, V24, P563, DOI 10.1038/s41591-018-0010-1
   Frascoli F, 2014, MATH BIOSCI, V253, P50, DOI 10.1016/j.mbs.2014.04.003
   Frigault MJ, 2015, CANCER IMMUNOL RES, V3, P356, DOI 10.1158/2326-6066.CIR-14-0186
   Gaw N, 2019, SCI REP-UK, V9, DOI 10.1038/s41598-019-46296-4
   Gelles JD, 2016, CELL DEATH DIS, V7, DOI 10.1038/cddis.2016.332
   Ghaffarizadeh A, 2018, PLOS COMPUT BIOL, V14, DOI 10.1371/journal.pcbi.1005991
   Hardiansyah D, 2019, CTS-CLIN TRANSL SCI, V12, P343, DOI 10.1111/cts.12636
   Harris DT, 2018, J IMMUNOL, V200, P1088, DOI 10.4049/jimmunol.1700236
   Hopkins B, 2018, IFAC PAPERSONLINE, V51, P76, DOI 10.1016/j.ifacol.2018.09.039
   Kahlon KS, 2004, CANCER RES, V64, P9160, DOI 10.1158/0008-5472.CAN-04-0454
   Keu KV, 2017, SCI TRANSL MED, V9, DOI 10.1126/scitranslmed.aag2196
   Kimmel G.J., 2019, EVOLUTIONARY DYNAMIC, P717074, DOI [10.1101/717074, DOI 10.1101/717074]
   Li J, 2018, J HEMATOL ONCOL, V11, DOI 10.1186/s13045-018-0568-6
   Ligon TS, 2018, BIOINFORMATICS, V34, P1421, DOI 10.1093/bioinformatics/btx735
   Mayer A, 2019, P NATL ACAD SCI USA, V116, P5914, DOI 10.1073/pnas.1812800116
   Milone MC, 2009, MOL THER, V17, P1453, DOI 10.1038/mt.2009.83
   Moniri MR, 2015, CYTOTECHNOLOGY, V67, P379, DOI 10.1007/s10616-014-9692-5
   Murray J.D., 2002, MATH BIOL
   Murray JD, 1993, INTERDISCIPLINARY AP, V17, P79, DOI [10.1007/978-0-387-22437-4_3, DOI 10.1007/978-0-387-22437-4_3]
   Newick K, 2016, MOL THER-ONCOLYTICS, V3, DOI 10.1038/mto.2016.6
   Oraiopoulou ME, 2017, BIOMED RES INT, V2017, DOI 10.1155/2017/8569328
   Priceman SJ, 2018, ONCOIMMUNOLOGY, V7, DOI 10.1080/2162402X.2017.1380764
   Ranjan S, 2018, BMC CANCER, V18, DOI 10.1186/s12885-018-4131-1
   Rayfield CA, 2018, JCO CLIN CANCER INFO, V2, DOI 10.1200/CCI.17.00080
   Rockne R, 2010, PHYS MED BIOL, V55, P3271, DOI 10.1088/0031-9155/55/12/001
   Rohrs JA, 2019, JCO CLIN CANCER INFO, V3, DOI 10.1200/CCI.18.00057
   Sontag ED, 2017, PLOS COMPUT BIOL, V13, DOI 10.1371/journal.pcbi.1005447
   Stein AM, 2019, CPT-PHARMACOMET SYST, V8, P285, DOI 10.1002/psp4.12388
   Stein AM, 2017, BLOOD, V130
   Thust SC, 2018, J MAGN RESON IMAGING, V48, P571, DOI 10.1002/jmri.26171
   Utzschneider DT, 2016, J EXP MED, V213, P1819, DOI 10.1084/jem.20150598
   Villaverde AF, 2019, COMPLEXITY, DOI 10.1155/2019/8497093
   Villaverde AF, 2016, PLOS COMPUT BIOL, V12, DOI 10.1371/journal.pcbi.1005153
   Wang CH, 2009, CANCER RES, V69, P9133, DOI 10.1158/0008-5472.CAN-08-3863
   Weist MR, 2018, J NUCL MED, V59, P1531, DOI 10.2967/jnumed.117.206714
   Witzel F, 2015, BIOINFORMATICS, V31, P2705, DOI 10.1093/bioinformatics/btv216
NR 46
TC 14
Z9 15
U1 2
U2 7
PU ROYAL SOC
PI LONDON
PA 6-9 CARLTON HOUSE TERRACE, LONDON SW1Y 5AG, ENGLAND
SN 1742-5689
EI 1742-5662
J9 J R SOC INTERFACE
JI J. R. Soc. Interface
PD JAN
PY 2020
VL 17
IS 162
AR 20190734
DI 10.1098/rsif.2019.0734
PG 10
WC Multidisciplinary Sciences
SC Science & Technology - Other Topics
GA KC6LY
UT WOS:000507287900005
PM 31937234
OA Green Published, hybrid, Green Submitted
DA 2021-10-29
ER

PT J
AU Vanmeerbeek, I
   Sprooten, J
   De Ruysscher, D
   Tejpar, S
   Vandenberghe, P
   Fucikova, J
   Spisek, R
   Zitvogel, L
   Kroemer, G
   Galluzzi, L
   Garg, AD
AF Vanmeerbeek, Isaure
   Sprooten, Jenny
   De Ruysscher, Dirk
   Tejpar, Sabine
   Vandenberghe, Peter
   Fucikova, Jitka
   Spisek, Radek
   Zitvogel, Laurence
   Kroemer, Guido
   Galluzzi, Lorenzo
   Garg, Abhishek D.
TI Trial watch: chemotherapy-induced immunogenic cell death in
   immuno-oncology
SO ONCOIMMUNOLOGY
LA English
DT Review
DE Antigen-presenting cell; autophagy; cytotoxic T lymphocyte; endoplasmic
   reticulum stress; CAR T cells; cytokines; chemokines; dendritic cell;
   immune checkpoint blocker; type I interferon
ID CD8(+) T-CELLS; RANDOMIZED PHASE-2 TRIAL; BREAST-CANCER PATIENTS;
   SOFT-TISSUE SARCOMA; FIND-ME SIGNAL; DENDRITIC CELLS; CHECKPOINT
   BLOCKADE; APOPTOTIC CELLS; CALRETICULIN EXPOSURE; ANTITUMOR IMMUNITY
AB The term 'immunogenic cell death' (ICD) denotes an immunologically unique type of regulated cell death that enables, rather than suppresses, T cell-driven immune responses that are specific for antigens derived from the dying cells. The ability of ICD to elicit adaptive immunity heavily relies on the immunogenicity of dying cells, implying that such cells must encode and present antigens not covered by central tolerance (antigenicity), and deliver immunostimulatory molecules such as damage-associated molecular patterns and cytokines (adjuvanticity). Moreover, the host immune system must be equipped to detect the antigenicity and adjuvanticity of dying cells. As cancer (but not normal) cells express several antigens not covered by central tolerance, they can be driven into ICD by some therapeutic agents, including (but not limited to) chemotherapeutics of the anthracycline family, oxaliplatin and bortezomib, as well as radiation therapy. In this Trial Watch, we describe current trends in the preclinical and clinical development of ICD-eliciting chemotherapy as partner for immunotherapy, with a focus on trials assessing efficacy in the context of immunomonitoring.
C1 [Vanmeerbeek, Isaure; Sprooten, Jenny; Garg, Abhishek D.] Katholieke Univ Leuven, Dept Cellular & Mol Med, Cell Death Res & Therapy CDRT Unit, Campus Gasthuisberg,O&N1,Herestr 49, B-3000 Leuven, Belgium.
   [De Ruysscher, Dirk] Maastricht Univ, GROW Sch Oncol & Dev Biol, Dept Radiat Oncol, Med Ctr,MAASTRO Clin, Maastricht, Netherlands.
   [Tejpar, Sabine] Katholieke Univ Leuven, Dept Oncol, Leuven, Belgium.
   [Tejpar, Sabine] UZ Leuven, Leuven, Belgium.
   [Vandenberghe, Peter] UZ Leuven, Dept Haematol, Leuven, Belgium.
   [Vandenberghe, Peter] Katholieke Univ Leuven, Dept Human Genet, Leuven, Belgium.
   [Fucikova, Jitka; Spisek, Radek] Sotio, Prague, Czech Republic.
   [Fucikova, Jitka; Spisek, Radek] Charles Univ Prague, Fac Med 2, Dept Immunol, Prague, Czech Republic.
   [Fucikova, Jitka; Spisek, Radek] Charles Univ Prague, Univ Hosp Motol, Prague, Czech Republic.
   [Zitvogel, Laurence] Gustave Roussy Comprehens Canc Inst, Villejuif, France.
   [Zitvogel, Laurence] INSERM, U1015, Villejuif, France.
   [Zitvogel, Laurence] Ctr Clin Invest Biotherapies Canc CICBT 1428, Villejuif, France.
   [Zitvogel, Laurence] Univ Paris Sud Paris XI, Le Kremlin Bicetre, France.
   [Kroemer, Guido] Sorbonne Univ, Univ Paris, Equipe Labellisee Ligue Canc, Ctr Rech Cordeliers,INSERM,U1138, Paris, France.
   [Kroemer, Guido] Gustave Roussy Comprehens Canc Inst, Metab & Cell Biol Platforms, Villejuif, France.
   [Kroemer, Guido] Hop Europeen Georges Pompidou, AP HP, Pole Biol, Paris, France.
   [Kroemer, Guido] Chinese Acad Med Sci, Suzhou Inst Syst Med, Suzhou, Peoples R China.
   [Kroemer, Guido] Karolinska Univ Hosp, Dept Womens & Childrens Hlth, Stockholm, Sweden.
   [Galluzzi, Lorenzo] Weill Cornell Med Coll, Dept Radiat Oncol, New York, NY USA.
   [Galluzzi, Lorenzo] Sandra & Edward Meyer Canc Ctr, New York, NY USA.
   [Galluzzi, Lorenzo] Caryl & Israel Englander Inst Precis Med, New York, NY USA.
   [Galluzzi, Lorenzo] Yale Sch Med, Dept Dermatol, New Haven, CT USA.
   [Galluzzi, Lorenzo] Univ Paris, Paris, France.
RP Garg, AD (corresponding author), Katholieke Univ Leuven, Dept Cellular & Mol Med, Cell Death Res & Therapy CDRT Unit, Campus Gasthuisberg,O&N1,Herestr 49, B-3000 Leuven, Belgium.; Galluzzi, L (corresponding author), Weill Cornell Med Coll, Stich Radiat Oncol, 525 East 68th St, New York, NY 10065 USA.
EM deadoc80@gmail.com; abhishek.garg@med.kuleuven.be
RI KROEMER, Guido/B-4263-2013; Garg, Abhishek D/D-5230-2012; Galluzzi,
   Lorenzo/AAH-3286-2021; Kroemer, Guido/AAY-9859-2020
OI KROEMER, Guido/0000-0002-9334-4405; Garg, Abhishek
   D/0000-0002-9976-9922; 
FU Research Foundation Flanders' (FWO) Excellence of Science (EOS) grantFWO
   [30837538]; KU LeuvenKU Leuven [C14/19/098]; POR award [POR/16/040];
   Research Foundation Flanders' (FWO)FWO; Stichting tegen Kanker; Ligue
   contre le Cancer (Equipe Labellisee); Agence National de la Recherche
   (ANR) - Projets blancsFrench National Research Agency (ANR); ANRFrench
   National Research Agency (ANR); Association pour la recherche sur le
   cancer (ARC)Fondation ARC pour la Recherche sur le Cancer; Canceropole
   Ile-de-FranceRegion Ile-de-France; European Research Area Network on
   Cardiovascular Diseases (ERA-CVD, MINOTAUR); Gustave Roussy Odyssea, the
   European Union Horizon 2020 Project Oncobiome; High-end Foreign Expert
   Program in China, Institut National du Cancer (INCa)Institut National du
   Cancer (INCA) France [GDW20171100085, GDW20181100051]; Inserm (HTE);
   Institut Universitaire de France; LeDucq FoundationLeducq Foundation;
   LabEx Immuno-Oncology; RHU Torino Lumiere; Seerave Foundation; SIRIC
   Stratified Oncology Cell DNA Repair and Tumor Immune Elimination
   (SOCRATE); SIRIC Cancer Research and Personalized Medicine (CARPEM); US
   Department of Defense (DoD), Breast Cancer Research Program (BCRP)
   [BC180476P1]; Dept. of Radiation Oncology at Weill Cornell Medicine (New
   York, US); Lytix (Oslo, Norway); Phosplatin (New York, US); Fondation
   Carrefour; Chancelerie des universites de Paris (Legs Poix), Fondation
   pour la Recherche Medicale (FRM)
FX ADG is supported by Research Foundation Flanders' (FWO) Excellence of
   Science (EOS) grant (30837538) for the 'DECODE' consortium and the KU
   Leuven via the C1 grant (C14/19/098) as well as the POR award funds
   (POR/16/040). ST is supported by Research Foundation Flanders' (FWO) as
   a Senior Clinical Investigator and by the Stichting tegen Kanker. GK is
   supported by the Ligue contre le Cancer (Equipe Labellisee); Agence
   National de la Recherche (ANR) - Projets blancs; ANR under the frame of
   E-Rare-2, the ERA-Net for Research on Rare Diseases; Association pour la
   recherche sur le cancer (ARC); Canceropole Ile-de-France; Chancelerie
   des universites de Paris (Legs Poix), Fondation pour la Recherche
   Medicale (FRM); a donation by Elior; European Research Area Network on
   Cardiovascular Diseases (ERA-CVD, MINOTAUR); Gustave Roussy Odyssea, the
   European Union Horizon 2020 Project Oncobiome; Fondation Carrefour;
   High-end Foreign Expert Program in China (GDW20171100085 and
   GDW20181100051), Institut National du Cancer (INCa); Inserm (HTE);
   Institut Universitaire de France; LeDucq Foundation; the LabEx
   Immuno-Oncology; the RHU Torino Lumiere; the Seerave Foundation; the
   SIRIC Stratified Oncology Cell DNA Repair and Tumor Immune Elimination
   (SOCRATE); and the SIRIC Cancer Research and Personalized Medicine
   (CARPEM). The LG lab is supported by a Breakthrough Level 2 grant from
   the US Department of Defense (DoD), Breast Cancer Research Program
   (BCRP) (#BC180476P1), by a startup grant from the Dept. of Radiation
   Oncology at Weill Cornell Medicine (New York, US), by industrial
   collaborations with Lytix (Oslo, Norway) and Phosplatin (New York, US),
   and by donations from Phosplatin (New York, US), the Luke Heller TECPR2
   Foundation (Boston, US) and Sotio a.s. (Prague, Czech Republic).
CR Adams JL, 2015, NAT REV DRUG DISCOV, V14, P603, DOI 10.1038/nrd4596
   Ahn J, 2018, CANCER CELL, V33, P862, DOI 10.1016/j.ccell.2018.03.027
   Alimbetov D, 2018, INT J MOL SCI, V19, DOI 10.3390/ijms19061690
   Allen F, 2018, ONCOIMMUNOLOGY, V7, DOI 10.1080/2162402X.2017.1393598
   Almeida L, 2016, SEMIN IMMUNOL, V28, P514, DOI 10.1016/j.smim.2016.10.009
   [Anonymous], 2013, BLOOD, V122, P3951, DOI 10.1182/blood-2013-05-502773
   Anwer F, 2017, IMMUNOTHERAPY-UK, V9, P123, DOI 10.2217/imt-2016-0127
   Aoto K, 2018, ONCOL REP, V39, P151, DOI 10.3892/or.2017.6097
   Apetoh L, 2007, NAT MED, V13, P1050, DOI 10.1038/nm1622
   Araki K, 2017, NAT IMMUNOL, V18, P1046, DOI 10.1038/ni.3795
   Aspeslagh S, 2017, EUR J CANCER, V87, P65, DOI 10.1016/j.ejca.2017.09.027
   Attal M, 2017, NEW ENGL J MED, V376, P1311, DOI 10.1056/NEJMoa1611750
   Azizi AA, 2019, CURR OPIN ONCOL, V31, P430, DOI 10.1097/CCO.0000000000000562
   Bakhru P, 2017, JCI INSIGHT, V2, DOI 10.1172/jci.insight.93265
   Baz RC, 2016, BLOOD, V127, P2561, DOI 10.1182/blood-2015-11-682518
   Berry V, 2017, CANCER-AM CANCER SOC, V123, P2294, DOI 10.1002/cncr.30661
   Berzofsky JA, 2018, CANCER IMMUNOL IMMUN, V67, P1863, DOI 10.1007/s00262-017-2084-x
   Bezu L, 2018, CELL DEATH DIFFER, V25, P1375, DOI 10.1038/s41418-017-0044-9
   Bezu L, 2018, ONCOIMMUNOLOGY, V7, DOI 10.1080/2162402X.2018.1431089
   Bianchi ME, 2017, IMMUNOL REV, V280, P74, DOI 10.1111/imr.12601
   Birkholz K, 2010, BLOOD, V116, P2277, DOI 10.1182/blood-2010-02-268425
   Blank CU, 2019, NAT REV IMMUNOL, V19, P665, DOI 10.1038/s41577-019-0221-9
   Bolli E, 2018, ONCOIMMUNOLOGY, V7, DOI 10.1080/2162402X.2017.1408746
   Borgoni S, 2018, ONCOIMMUNOLOGY, V7, DOI 10.1080/2162402X.2017.1393596
   Bota Daniela A, 2018, CNS Oncol, V7, pCNS22, DOI 10.2217/cns-2018-0009
   Bouquet F, 2011, CLIN CANCER RES, V17, P6754, DOI 10.1158/1078-0432.CCR-11-0544
   Boxberg M, 2018, ONCOIMMUNOLOGY, V7, DOI 10.1080/2162402X.2017.1389366
   Briseno CG, 2016, CELL REP, V15, P2462, DOI 10.1016/j.celrep.2016.05.025
   Brown JR, 2015, BLOOD, V125, P2779, DOI 10.1182/blood-2014-12-613570
   Budhu S, 2017, SCI SIGNAL, V10, DOI 10.1126/scisignal.aak9702
   Bugaut H, 2013, PLOS ONE, V8, DOI 10.1371/journal.pone.0065181
   Buque A, 2019, ONCOIMMUNOLOGY, V8, DOI 10.1080/2162402X.2019.1655364
   Burr ML, 2017, NATURE, V549, P101, DOI 10.1038/nature23643
   Byun DJ, 2017, NAT REV ENDOCRINOL, V13, P195, DOI 10.1038/nrendo.2016.205
   Camilio KA, 2019, BREAST CANCER RES, V21, DOI 10.1186/s13058-018-1092-x
   Cao BR, 2018, ONCOIMMUNOLOGY, V7, DOI 10.1080/2162402X.2017.1392427
   Cari L, 2018, ONCOIMMUNOLOGY, V7, DOI 10.1080/2162402X.2017.1387705
   Casares N, 2005, J EXP MED, V202, P1691, DOI 10.1084/jem.20050915
   Casey SC, 2017, TRENDS IMMUNOL, V38, P298, DOI 10.1016/j.it.2017.01.002
   Castiello L, 2017, CLIN CANCER RES, V23, P3352, DOI 10.1158/1078-0432.CCR-16-2199
   Cauwels A, 2018, ONCOIMMUNOLOGY, V7, DOI 10.1080/2162402X.2017.1398876
   Chaoul N, 2018, ONCOIMMUNOLOGY, V7, DOI 10.1080/2162402X.2017.1404213
   Chari A, 2016, CANCER-AM CANCER SOC, V122, P3327, DOI 10.1002/cncr.30174
   Chekeni FB, 2010, NATURE, V467, P863, DOI 10.1038/nature09413
   Chen DS, 2017, NATURE, V541, P321, DOI 10.1038/nature21349
   Chen LY, 2017, AUTOIMMUNITY, V50, P370, DOI 10.1080/08916934.2017.1344837
   Chen YL, 2017, CANCER LETT, V400, P282, DOI 10.1016/j.canlet.2017.01.040
   Choi SC, 2011, J IMMUNOL, V187, P3483, DOI 10.4049/jimmunol.1101549
   Chowdhury PS, 2018, J INTERN MED, V283, P110, DOI 10.1111/joim.12708
   Choy E, 2015, CANCER-AM CANCER SOC, V121, P1223, DOI 10.1002/cncr.29175
   Chung EY, 2007, IMMUNITY, V27, P952, DOI 10.1016/j.immuni.2007.11.014
   Cibrian D, 2017, EUR J IMMUNOL, V47, P946, DOI 10.1002/eji.201646837
   Cirone M, 2012, PLOS ONE, V7, DOI 10.1371/journal.pone.0031732
   Coffelt SB, 2015, TRENDS IMMUNOL, V36, P198, DOI 10.1016/j.it.2015.02.006
   Combes E, 2019, CANCER RES, V79, P2933, DOI 10.1158/0008-5472.CAN-18-2807
   Cook AM, 2016, CURR OPIN IMMUNOL, V39, P23, DOI 10.1016/j.coi.2015.12.003
   Cruz-Adalia A, 2017, NAT COMMUN, V8, DOI 10.1038/s41467-017-01661-7
   Curiel TJ, 2004, NAT MED, V10, P942, DOI 10.1038/nm1093
   Curran CS, 2017, SEMIN ONCOL, V44, P428, DOI 10.1053/j.seminoncol.2017.12.001
   Darragh LB, 2019, FRONT IMMUNOL, V9, DOI 10.3389/fimmu.2018.03154
   De Beck L, 2018, ONCOIMMUNOLOGY, V7, DOI 10.1080/2162402X.2018.1484981
   De Lorenzo G, 2018, TRENDS IMMUNOL, V39, P937, DOI 10.1016/j.it.2018.09.006
   De Simone M, 2018, FRONT IMMUNOL, V9, DOI 10.3389/fimmu.2018.01638
   De Waele J, 2018, ONCOIMMUNOLOGY, V7, DOI 10.1080/2162402X.2017.1407899
   Delaunay T, 2018, ONCOIMMUNOLOGY, V7, DOI 10.1080/2162402X.2017.1407897
   Demaria S, 2005, J LEUKOCYTE BIOL, V77, P361, DOI 10.1189/jlb.0804478
   Derosa L, 2014, CANCER-AM CANCER SOC, V120, P3923, DOI 10.1002/cncr.28953
   Deutsch E, 2019, LANCET ONCOL, V20, pE452, DOI 10.1016/S1470-2045(19)30171-8
   Dewan MZ, 2009, CLIN CANCER RES, V15, P5379, DOI 10.1158/1078-0432.CCR-09-0265
   Dogra P, 2016, EUR J IMMUNOL, V46, P1548, DOI 10.1002/eji.201545550
   Donia M, 2017, SEMIN IMMUNOPATHOL, V39, P333, DOI 10.1007/s00281-016-0595-8
   Du W, 2018, ONCOIMMUNOLOGY, V7, DOI 10.1080/2162402X.2017.1397247
   Dudek-Peric AM, 2015, CANCER RES, V75, P1603, DOI 10.1158/0008-5472.CAN-14-2089
   Duggan MC, 2018, ONCOIMMUNOLOGY, V7, DOI 10.1080/2162402X.2017.1381813
   Dunn GP, 2002, NAT IMMUNOL, V3, P991, DOI 10.1038/ni1102-991
   Dutoit V, 2018, ONCOIMMUNOLOGY, V7, DOI 10.1080/2162402X.2017.1391972
   Dyck L, 2017, EUR J IMMUNOL, V47, P765, DOI 10.1002/eji.201646875
   Elliott MR, 2009, NATURE, V461, P282, DOI 10.1038/nature08296
   Escandell I, 2017, ACTAS DERMO-SIFILOGR, V108, P708, DOI [10.1016/j.ad.2017.01.017, 10.1015/j.ad.2017.01.017]
   Exner R, 2016, CANCER MED-US, V5, P2350, DOI 10.1002/cam4.827
   Fadok VA, 1998, J CLIN INVEST, V101, P890, DOI 10.1172/JCI1112
   Fan YC, 2017, NANO LETT, V17, P7387, DOI 10.1021/acs.nanolett.7b03218
   Fang ST, 2020, METHOD ENZYMOL, V636, P185, DOI 10.1016/bs.mie.2019.04.013
   Federico SM, 2017, CLIN CANCER RES, V23, P6441, DOI 10.1158/1078-0432.CCR-17-0379
   Fend L, 2017, CANCER RES, V77, P4146, DOI 10.1158/0008-5472.CAN-16-2165
   Fenske TS, 2015, CANCER-AM CANCER SOC, V121, P3465, DOI 10.1002/cncr.29502
   Ferretti E, 2018, ONCOIMMUNOLOGY, V7, DOI 10.1080/2162402X.2017.1397249
   Filliol A, 2017, J HEPATOL, V66, P1205, DOI 10.1016/j.jhep.2017.01.005
   Fischer S, 2018, CURR PHARM BIOTECHNO, V19, P1203, DOI 10.2174/138920112804583087
   Fleshner M, 2017, TRENDS IMMUNOL, V38, P768, DOI 10.1016/j.it.2017.08.002
   Foerster F, 2018, ONCOIMMUNOLOGY, V7, DOI 10.1080/2162402X.2017.1409929
   Formenti SC, 2018, NAT MED, V24, P1845, DOI 10.1038/s41591-018-0232-2
   Fotaki G, 2018, ONCOIMMUNOLOGY, V7, DOI 10.1080/2162402X.2017.1397250
   Fotaki G, 2018, ONCOIMMUNOLOGY, V7, DOI 10.1080/2162402X.2017.1395126
   Foukakis T, 2018, BRIT J CANCER, V118, P480, DOI 10.1038/bjc.2017.446
   Fucikova J, 2016, BLOOD, V128, P3113, DOI [10.1182/blood-2016-08731737, 10.1182/blood-2016-08-731737]
   Fucikova J, 2011, CANCER RES, V71, P4821, DOI 10.1158/0008-5472.CAN-11-0950
   Galluzzi L, 2012, ONCOGENE, V31, P1869, DOI 10.1038/onc.2011.384
   Galluzzi L, 2018, CELL DEATH DIFFER, V25, P486, DOI 10.1038/s41418-017-0012-4
   Galluzzi L, 2017, NAT REV CLIN ONCOL, V14, P247, DOI 10.1038/nrclinonc.2016.183
   Galluzzi L, 2017, NAT REV IMMUNOL, V17, P97, DOI 10.1038/nri.2016.107
   Galluzzi L, 2016, CANCER IMMUNOL RES, V4, P895, DOI 10.1158/2326-6066.CIR-16-0197
   Galluzzi L, 2016, CELL MOL LIFE SCI, V73, P2405, DOI 10.1007/s00018-016-2209-y
   Galluzzi L, 2015, CANCER CELL, V28, P690, DOI 10.1016/j.ccell.2015.10.012
   Galluzzi L, 2014, ONCOTARGET, V5, P12472, DOI 10.18632/oncotarget.2998
   Gameiro SR, 2014, ONCOTARGET, V5, P403, DOI 10.18632/oncotarget.1719
   Gamrekelashvili J, 2013, J CLIN INVEST, V123, P4755, DOI 10.1172/JCI65698
   Gannon PO, 2015, J IMMUNOL, V195, P356, DOI 10.4049/jimmunol.1403145
   Gao J, 2019, J BREAST CANCER, V22, P196, DOI 10.4048/jbc.2019.22.e23
   Gardai SJ, 2005, CELL, V123, P321, DOI 10.1016/j.cell.2005.08.032
   Garg AD, 2016, CELL DEATH DIFFER, V23, P938, DOI 10.1038/cdd.2016.5
   Garg AD, 2016, CELL DEATH DIS, V7, DOI 10.1038/cddis.2015.411
   Garg AD, 2015, FRONT IMMUNOL, V6, DOI 10.3389/fimmu.2015.00588
   Garg AD, 2017, ONCOIMMUNOLOGY, V6, DOI 10.1080/2162402X.2017.1386829
   Garg AD, 2017, IMMUNOL REV, V280, P126, DOI 10.1111/imr.12574
   Garg AD, 2017, TRENDS IMMUNOL, V38, P577, DOI 10.1016/j.it.2017.05.006
   Garg AD, 2017, ONCOIMMUNOLOGY, V6, DOI 10.1080/2162402X.2017.1295903
   Garg AD, 2017, CELL DEATH DIFFER, V24, P832, DOI 10.1038/cdd.2017.15
   Garg AD, 2016, SCI TRANSL MED, V8, DOI 10.1126/scitranslmed.aae0105
   Garg AD, 2016, ONCOIMMUNOLOGY, V5, DOI 10.1080/2162402X.2015.1069938
   Garg Abhishek D, 2015, Mol Cell Oncol, V2, pe975089, DOI 10.4161/23723556.2014.975089
   Garg AD, 2015, ONCOTARGET, V6, P26841, DOI 10.18632/oncotarget.4754
   Garg AD, 2015, INT J DEV BIOL, V59, P131, DOI 10.1387/ijdb.150061pa
   Garg AD, 2013, AUTOPHAGY, V9, P1292, DOI 10.4161/auto.25399
   Garg AD, 2012, EMBO J, V31, P1062, DOI 10.1038/emboj.2011.497
   Garrido G, 2011, J IMMUNOL, V187, P4954, DOI 10.4049/jimmunol.1003477
   Gebremeskel S, 2017, CANCER IMMUNOL RES, V5, P1086, DOI 10.1158/2326-6066.CIR-17-0229
   Geisler CH, 2014, BLOOD, V123, P3255, DOI 10.1182/blood-2014-01-547737
   Gerritsen B, 2016, IMMUNOL CELL BIOL, V94, P236, DOI 10.1038/icb.2015.118
   Geyer MB, 2018, MOL THER, V26, P1896, DOI 10.1016/j.ymthe.2018.05.018
   Gholami MD, 2017, CELL IMMUNOL, V322, P1, DOI 10.1016/j.cellimm.2017.10.002
   Giglio P, 2018, ONCOIMMUNOLOGY, V7, DOI 10.1080/2162402X.2018.1466765
   Goodman AM, 2018, ONCOIMMUNOLOGY, V7, DOI 10.1080/2162402X.2017.1404217
   Grenier JM, 2018, FRONT IMMUNOL, V9, DOI 10.3389/fimmu.2018.00610
   Griffith TS, 2011, IMMUNITY, V35, P456, DOI 10.1016/j.immuni.2011.08.011
   Grinberg-Bleyer Y, 2017, CELL, V170, P1096, DOI 10.1016/j.cell.2017.08.004
   Grivennikov SI, 2010, CELL, V140, P883, DOI 10.1016/j.cell.2010.01.025
   Groza D, 2018, ONCOIMMUNOLOGY, V7, DOI 10.1080/2162402X.2018.1424676
   Gubin MM, 2015, J CLIN INVEST, V125, P3413, DOI 10.1172/JCI80008
   Gubin MM, 2014, NATURE, V515, P577, DOI 10.1038/nature13988
   Gulhati P, 2017, CANCER-AM CANCER SOC, V123, P1011, DOI 10.1002/cncr.30445
   Gulley JL, 2017, JNCI-J NATL CANCER I, V109, DOI 10.1093/jnci/djw261
   Gupta R, 2017, J SURG ONCOL, V116, P25, DOI 10.1002/jso.24623
   Haderk F, 2017, SCI IMMUNOL, V2, DOI 10.1126/sciimmunol.aah5509
   Harding SM, 2017, NATURE, V548, P466, DOI 10.1038/nature23470
   He QF, 2019, BRIEF FUNCT GENOMICS, V18, P99, DOI 10.1093/bfgp/ely006
   Hebeisen M, 2015, CANCER RES, V75, P1983, DOI 10.1158/0008-5472.CAN-14-3516
   Hemdan T, 2014, J UROLOGY, V191, P1244, DOI 10.1016/j.juro.2013.11.005
   Hennequart M, 2017, CANCER IMMUNOL RES, V5, P695, DOI 10.1158/2326-6066.CIR-16-0400
   Henrickson SE, 2013, IMMUNITY, V39, P496, DOI 10.1016/j.immuni.2013.08.034
   Hernandez C, 2016, ONCOGENE, V35, P5931, DOI 10.1038/onc.2016.104
   Hocine HR, 2017, SCI REP-UK, V7, DOI 10.1038/srep41125
   Hodge JW, 2013, INT J CANCER, V133, P624, DOI 10.1002/ijc.28070
   Huang AC, 2017, NATURE, V545, P60, DOI 10.1038/nature22079
   Huang FY, 2018, ONCOIMMUNOLOGY, V7, DOI 10.1080/2162402X.2018.1446720
   Iberg CA, 2017, TRENDS IMMUNOL, V38, P793, DOI 10.1016/j.it.2017.07.007
   Idorn M, 2018, ONCOIMMUNOLOGY, V7, DOI 10.1080/2162402X.2017.1412029
   Inman CF, 2018, JCI INSIGHT, V3, DOI 10.1172/jci.insight.97219
   Ishimoto H, 2008, JPN J INFECT DIS, V61, P294
   Iurescia S, 2018, FRONT IMMUNOL, V9, DOI 10.3389/fimmu.2018.00711
   Ivagnes A, 2018, ONCOIMMUNOLOGY, V7, DOI 10.1080/2162402X.2017.1386826
   Jaigirdar A, 2016, J IMMUNOTHER, V39, P105, DOI 10.1097/CJI.0000000000000116
   Jakubowiak A, 2016, BLOOD, V127, P2833, DOI 10.1182/blood-2016-01-694604
   Jandus C, 2017, METHODS MOL BIOL, V1514, P1, DOI 10.1007/978-1-4939-6548-9_1
   Janicka M, 2017, EXPERT OPIN DRUG DEL, V14, P1059, DOI 10.1080/17425247.2017.1266333
   Janikovits J, 2018, ONCOIMMUNOLOGY, V7, DOI 10.1080/2162402X.2017.1390640
   Jarosch A, 2018, ONCOIMMUNOLOGY, V7, DOI 10.1080/2162402X.2017.1393133
   Jimenez-Sanchez A, 2017, CELL, V170, P927, DOI 10.1016/j.cell.2017.07.025
   Johnson DB, 2017, CANCER-AM CANCER SOC, V123, P1904, DOI 10.1002/cncr.30642
   Joyce JA, 2015, SCIENCE, V348, P74, DOI 10.1126/science.aaa6204
   Kamran N, 2018, ONCOIMMUNOLOGY, V7, DOI 10.1080/2162402X.2017.1408750
   Kanekiyo S, 2018, ONCOL REP, V39, P2385, DOI 10.3892/or.2018.6288
   Kasikova L, 2019, J IMMUNOTHER CANCER, V7, DOI 10.1186/s40425-019-0781-z
   Kastritis E, 2015, BLOOD, V126, P1392, DOI 10.1182/blood-2015-05-647420
   Katakam AK, 2015, P NATL ACAD SCI USA, V112, P14664, DOI 10.1073/pnas.1520627112
   Keller AM, 2008, IMMUNITY, V29, P934, DOI 10.1016/j.immuni.2008.10.009
   Kepp O, 2014, ONCOIMMUNOLOGY, V3, DOI 10.4161/21624011.2014.955691
   Kerbel RS, 2017, CANCER LETT, V400, P293, DOI 10.1016/j.canlet.2017.02.005
   Kersten K, 2015, FRONT IMMUNOL, V6, DOI 10.3389/fimmu.2015.00516
   Keung EZ, 2018, ONCOIMMUNOLOGY, V7, DOI 10.1080/2162402X.2017.1385689
   Khagi Y, 2017, CANCER METAST REV, V36, P179, DOI 10.1007/s10555-016-9652-y
   Kidwell KM, 2012, CANCER-AM CANCER SOC, V118, P5614, DOI 10.1002/cncr.27593
   Kim EJ, 2013, CANCER-AM CANCER SOC, V119, P2692, DOI 10.1002/cncr.28117
   Ko EC, 2019, ONCOIMMUNOLOGY, V8, DOI 10.1080/2162402X.2019.1606624
   Kosaloglu-Yalcin Z, 2018, ONCOIMMUNOLOGY, V7, DOI 10.1080/2162402X.2018.1492508
   Kostine M, 2018, ONCOIMMUNOLOGY, V7, DOI 10.1080/2162402X.2017.1386828
   Krackhardt AM, 2018, CANCER IMMUNOL IMMUN, V67, P513, DOI 10.1007/s00262-018-2119-y
   Kroemer G, 2013, ANNU REV IMMUNOL, V31, P51, DOI 10.1146/annurev-immunol-032712-100008
   Krombach J, 2019, ONCOIMMUNOLOGY, V8, DOI 10.1080/2162402X.2018.1523097
   Kumai T, 2017, CURR OPIN IMMUNOL, V47, P57, DOI 10.1016/j.coi.2017.07.003
   Kumar SK, 2016, BLOOD, V128, P2415, DOI 10.1182/blood-2016-05-717769
   Kurachi M, 2019, SEMIN IMMUNOPATHOL, V41, P327, DOI 10.1007/s00281-019-00744-5
   Kuryk L, 2019, ONCOIMMUNOLOGY, V8, DOI 10.1080/2162402X.2018.1532763
   Kuttke M, 2016, ONCOIMMUNOLOGY, V5, DOI 10.1080/2162402X.2016.1164918
   Kwa M, 2018, BREAST CANCER RES TR, V168, P57, DOI 10.1007/s10549-017-4570-4
   Lampen MH, 2011, CURR OPIN IMMUNOL, V23, P293, DOI 10.1016/j.coi.2010.12.005
   Laubli H, 2018, ONCOIMMUNOLOGY, V7, DOI 10.1080/2162402X.2017.1386362
   Lazzari C, 2017, FRONT MED-LAUSANNE, V4, DOI 10.3389/fmed.2017.00004
   Leavy O, 2015, NAT REV IMMUNOL, V15, P725, DOI 10.1038/nri3933
   Lecciso M, 2017, FRONT IMMUNOL, V8, DOI 10.3389/fimmu.2017.01918
   Lee J, 2017, MOL THER, V25, P1295, DOI 10.1016/j.ymthe.2017.03.014
   Leonard JD, 2017, IMMUNITY, V47, P107, DOI 10.1016/j.immuni.2017.06.015
   Leone F, 2016, CANCER-AM CANCER SOC, V122, P574, DOI 10.1002/cncr.29778
   Leone F, 2013, CANCER-AM CANCER SOC, V119, P3429, DOI 10.1002/cncr.28223
   Li F, 2018, ONCOIMMUNOLOGY, V7, DOI 10.1080/2162402X.2017.1391973
   Li S, 2018, ONCOIMMUNOLOGY, V7, DOI 10.1080/2162402X.2017.1380765
   Ligeon LA, 2017, METHODS MOL BIOL, V1519, P145, DOI 10.1007/978-1-4939-6581-6_10
   Lin AG, 2018, ONCOIMMUNOLOGY, V7, DOI 10.1080/2162402X.2018.1484978
   Lipshultz SE, 2012, PEDIATRICS, V130, P1003, DOI 10.1542/peds.2012-0727
   Liu D, 2019, AM J CLIN DERMATOL, V20, P41, DOI 10.1007/s40257-018-0389-y
   Liu M, 2018, BIOESSAYS, V40, DOI 10.1002/bies.201800063
   Liu P, 2018, ONCOIMMUNOLOGY, V7, DOI 10.1080/2162402X.2018.1431090
   Liu Q, 2018, ACS NANO, V12, P7812, DOI 10.1021/acsnano.8b01890
   Loi S, 2013, P NATL ACAD SCI USA, V110, P11091, DOI 10.1073/pnas.1222251110
   Lu JQ, 2018, ACS NANO, V12, P11041, DOI 10.1021/acsnano.8b05189
   Lu JQ, 2017, NAT COMMUN, V8, DOI 10.1038/s41467-017-01651-9
   Ma YT, 2017, IMMUNOL REV, V280, P194, DOI 10.1111/imr.12586
   Mackenzie KJ, 2017, NATURE, V548, P461, DOI 10.1038/nature23449
   Manguso RT, 2017, NATURE, V547, P413, DOI 10.1038/nature23270
   Martinenaite E, 2018, ONCOIMMUNOLOGY, V7, DOI 10.1080/2162402X.2017.1404215
   Martins I, 2014, CELL DEATH DIFFER, V21, P79, DOI 10.1038/cdd.2013.75
   Martins I, 2011, ONCOGENE, V30, P1147, DOI 10.1038/onc.2010.500
   Mastria EM, 2018, J CONTROL RELEASE, V269, P364, DOI 10.1016/j.jconrel.2017.11.021
   McCall NS, 2018, CLIN CANCER RES, V24, P1271, DOI 10.1158/1078-0432.CCR-17-3269
   McCarville JL, 2018, CURR OPIN IMMUNOL, V50, P88, DOI 10.1016/j.coi.2017.12.003
   McDonald B, 2010, SCIENCE, V330, P362, DOI 10.1126/science.1195491
   McDonnell AM, 2017, BMC CANCER, V17, DOI 10.1186/s12885-017-3403-5
   McKee SJ, 2018, ONCOIMMUNOLOGY, V7, DOI 10.1080/2162402X.2017.1393599
   McKinney EF, 2018, NAT IMMUNOL, V19, P213, DOI 10.1038/s41590-018-0045-y
   Meije CB, 2009, HUM PATHOL, V40, P1399, DOI 10.1016/j.humpath.2008.11.018
   Meng YM, 2018, ONCOIMMUNOLOGY, V7, DOI 10.1080/2162402X.2017.1408745
   Menger L, 2012, SCI TRANSL MED, V4, DOI 10.1126/scitranslmed.3003807
   Meulendijks D, 2016, CANCER-AM CANCER SOC, V122, P1434, DOI 10.1002/cncr.29864
   Mohme M, 2017, NAT REV CLIN ONCOL, V14, P155, DOI 10.1038/nrclinonc.2016.144
   Montico B, 2018, INT J MOL SCI, V19, DOI 10.3390/ijms19020594
   Morano WF, 2016, CANCER GENE THER, V23, P373, DOI 10.1038/cgt.2016.49
   Morioka S, 2018, NATURE, V563, P714, DOI 10.1038/s41586-018-0735-5
   Morris PG, 2013, CANCER-AM CANCER SOC, V119, P3943, DOI 10.1002/cncr.28284
   Moser B, 2004, TRENDS IMMUNOL, V25, P75, DOI 10.1016/j.it.2003.12.005
   Moserova I, 2017, ONCOIMMUNOLOGY, V6, DOI 10.1080/2162402X.2016.1258505
   Musetti S, 2018, ACS NANO, V12, P11740, DOI 10.1021/acsnano.8b05893
   Nagahara K, 2008, J IMMUNOL, V181, P7660, DOI 10.4049/jimmunol.181.11.7660
   Nagaoka K, 2018, ONCOIMMUNOLOGY, V7, DOI 10.1080/2162402X.2017.1395124
   Nakagawa H, 2017, GASTROENTEROLOGY, V152, P1395, DOI 10.1053/j.gastro.2017.02.001
   Nakatsugawa M, 2015, J IMMUNOL, V194, P3487, DOI 10.4049/jimmunol.1401717
   Nam GH, 2018, NAT COMMUN, V9, DOI 10.1038/s41467-018-04607-9
   Nanini HF, 2018, WORLD J GASTROENTERO, V24, P4622, DOI 10.3748/wjg.v24.i41.4622
   Nemazee D, 2017, NAT REV IMMUNOL, V17, P281, DOI 10.1038/nri.2017.19
   Ni L, 2017, IMMUNOL REV, V276, P52, DOI 10.1111/imr.12524
   Nirschl CJ, 2017, CELL, V170, P127, DOI 10.1016/j.cell.2017.06.016
   Nishino M, 2017, NAT REV CLIN ONCOL, V14, P655, DOI 10.1038/nrclinonc.2017.88
   Nuka E, 2018, PLOS ONE, V13, DOI 10.1371/journal.pone.0204229
   O'Reilly EM, 2014, ANN SURG, V260, P142, DOI 10.1097/SLA.0000000000000251
   O'Rourke DM, 2017, SCI TRANSL MED, V9, DOI 10.1126/scitranslmed.aaa0984
   Obeid M, 2007, NAT MED, V13, P54, DOI 10.1038/nm1523
   Offner F, 2015, BLOOD, V126, P1893, DOI 10.1182/blood-2015-03-632430
   Ogawa M, 2017, ONCOTARGET, V8, P10425, DOI 10.18632/oncotarget.14425
   Ohlsson SM, 2012, CLIN EXP IMMUNOL, V170, P47, DOI 10.1111/j.1365-2249.2012.04633.x
   Oren R, 2014, J IMMUNOL, V193, P5733, DOI 10.4049/jimmunol.1301769
   Orlowski RZ, 2016, CANCER-AM CANCER SOC, V122, P2050, DOI 10.1002/cncr.30026
   Osmond TL, 2015, J IMMUNOL, V195, P821, DOI 10.4049/jimmunol.1401751
   Ott PA, 2017, NATURE, V547, P217, DOI 10.1038/nature22991
   Overman MJ, 2017, LANCET ONCOL, V18, P1182, DOI 10.1016/S1470-2045(17)30422-9
   Pagnoux C, 2015, ARTHRITIS RHEUMATOL, V67, P1117, DOI 10.1002/art.39011
   Palmer DC, 2015, J EXP MED, V212, P2095, DOI 10.1084/jem.20150304
   Palombo F, 2014, FRONT IMMUNOL, V4, DOI 10.3389/fimmu.2013.00503
   Paluch C, 2018, FRONT IMMUNOL, V9, DOI 10.3389/fimmu.2018.02306
   Palumbo A, 2016, NEW ENGL J MED, V375, P754, DOI 10.1056/NEJMoa1606038
   Parakh S, 2017, CANCER TREAT REV, V59, P1, DOI 10.1016/j.ctrv.2017.06.005
   Pardoll DM, 2012, NAT REV CANCER, V12, P252, DOI 10.1038/nrc3239
   Parkes EE, 2017, JNCI-J NATL CANCER I, V109, DOI 10.1093/jnci/djw199
   Paroli M, 2014, INT J CANCER, V134, P1823, DOI 10.1002/ijc.28515
   Pasquereau-Kotula E, 2018, PLOS ONE, V13, DOI 10.1371/journal.pone.0201220
   Patel S, 2018, CURR ALLERGY ASTHM R, V18, DOI 10.1007/s11882-018-0817-3
   Patel SJ, 2017, NATURE, V548, P537, DOI 10.1038/nature23477
   Patsoukis N, 2017, FRONT IMMUNOL, V8, DOI 10.3389/fimmu.2017.00330
   Pawelec G, 2018, CURR OPIN IMMUNOL, V51, P91, DOI 10.1016/j.coi.2018.03.003
   Petrie EJ, 2019, TRENDS BIOCHEM SCI, V44, P53, DOI 10.1016/j.tibs.2018.11.002
   Pettitt D, 2018, MOL THER, V26, P342, DOI 10.1016/j.ymthe.2017.10.019
   Philip M, 2019, CURR OPIN IMMUNOL, V58, P98, DOI 10.1016/j.coi.2019.04.014
   Pol J, 2015, ONCOIMMUNOLOGY, V4, DOI 10.1080/2162402X.2015.1008866
   Pol J, 2014, ONCOIMMUNOLOGY, V3, DOI 10.4161/onci.28694
   Poschke I, 2010, CANCER RES, V70, P4335, DOI 10.1158/0008-5472.CAN-09-3767
   Postow MA, 2015, J IMMUNOTHER CANCER, V3, DOI 10.1186/s40425-015-0070-4
   Prajapati HJ, 2014, AM J ROENTGENOL, V203, pW706, DOI 10.2214/AJR.13.12308
   Priceman SJ, 2018, ONCOIMMUNOLOGY, V7, DOI 10.1080/2162402X.2017.1380764
   Radogna F, 2018, BIOCHEM PHARMACOL, V153, P12, DOI 10.1016/j.bcp.2018.02.006
   Raikar SS, 2018, ONCOIMMUNOLOGY, V7, DOI 10.1080/2162402X.2017.1407898
   Ramadan A, 2017, J EXP MED, V214, P3577, DOI 10.1084/jem.20170041
   Rapoport BL, 2019, INT J MOL SCI, V20, DOI 10.3390/ijms20040959
   Relja B, 2020, EUR J TRAUMA EMERG S, V46, P751, DOI 10.1007/s00068-019-01235-w
   Riquelme P, 2018, NAT COMMUN, V9, DOI 10.1038/s41467-018-05167-8
   Rizvi NA, 2015, SCIENCE, V348, P124, DOI 10.1126/science.aaa1348
   Robak T, 2015, NEW ENGL J MED, V372, P944, DOI 10.1056/NEJMoa1412096
   Rodriguez-Nuevo A, 2019, CELL STRESS, V3, P195, DOI 10.15698/cst2019.06.190
   Roh JS, 2018, IMMUNE NETW, V18, DOI 10.4110/in.2018.18.e27
   Rossi D, 2015, BLOOD, V126, P1921, DOI 10.1182/blood-2015-05-647925
   Russ A, 2018, BLOOD REV, V32, P480, DOI 10.1016/j.blre.2018.04.005
   Sabatos-Peyton CA, 2018, ONCOIMMUNOLOGY, V7, DOI 10.1080/2162402X.2017.1385690
   Saeidi A, 2018, FRONT IMMUNOL, V9, DOI 10.3389/fimmu.2018.02569
   Sancho D, 2013, CURR OPIN IMMUNOL, V25, P46, DOI 10.1016/j.coi.2012.12.007
   Scaffidi P, 2002, NATURE, V418, P191, DOI 10.1038/nature00858
   Schiavoni G, 2011, CANCER RES, V71, P768, DOI 10.1158/0008-5472.CAN-10-2788
   Schijns VEJC, 2018, INT J MOL SCI, V19, DOI 10.3390/ijms19092540
   Schmid DA, 2010, J IMMUNOL, V184, P4936, DOI 10.4049/jimmunol.1000173
   Schrama D, 2017, SEMIN IMMUNOPATHOL, V39, P255, DOI 10.1007/s00281-016-0614-9
   Schreiber RD, 2011, SCIENCE, V331, P1565, DOI 10.1126/science.1203486
   Scurr M, 2017, JAMA ONCOL, V3, DOI 10.1001/jamaoncol.2017.2579
   Segal G, 2016, J IMMUNOL, V196, P3935, DOI 10.4049/jimmunol.1502187
   Senovilla L, 2012, SCIENCE, V337, P1678, DOI 10.1126/science.1224922
   Serra S, 2011, BLOOD, V118, P6141, DOI 10.1182/blood-2011-08-374728
   Serrano-del Valle A, 2019, FRONT CELL DEV BIOL, V7, DOI 10.3389/fcell.2019.00050
   Sharma P, 2017, CELL, V168, P707, DOI 10.1016/j.cell.2017.01.017
   Sharma P, 2015, CELL, V161, P205, DOI 10.1016/j.cell.2015.03.030
   Sharma P, 2015, SCIENCE, V348, P56, DOI 10.1126/science.aaa8172
   Shekarian T, 2015, MUTAGENESIS, V30, P205, DOI 10.1093/mutage/geu073
   Shimizu Y, 2018, CANCER SCI, V109, P531, DOI 10.1111/cas.13485
   Shindo T, 2018, ONCOIMMUNOLOGY, V7, DOI 10.1080/2162402X.2017.1405204
   Short NJ, 2015, CANCER-AM CANCER SOC, V121, P3869, DOI 10.1002/cncr.29605
   Showalter A, 2017, CYTOKINE, V97, P123, DOI 10.1016/j.cyto.2017.05.024
   Siddiqui I, 2018, ONCOIMMUNOLOGY, V7, DOI 10.1080/2162402X.2017.1388485
   Sistigu A, 2014, NAT MED, V20, P1301, DOI 10.1038/nm.3708
   Smith-Garvin JE, 2009, ANNU REV IMMUNOL, V27, P591, DOI 10.1146/annurev.immunol.021908.132706
   Somasundaram A, 2017, J HEMATOL ONCOL, V10, DOI 10.1186/s13045-017-0456-5
   Spadoni I, 2017, NAT REV IMMUNOL, V17, P761, DOI 10.1038/nri.2017.100
   Spisek R, 2007, BLOOD, V109, P4839, DOI 10.1182/blood-2006-10-054221
   Spranger S, 2017, CANCER CELL, V31, P711, DOI 10.1016/j.ccell.2017.04.003
   Spranger S, 2015, NATURE, V523, P231, DOI 10.1038/nature14404
   Sprooten J, 2019, INT REV CEL MOL BIO, V348, P217, DOI 10.1016/bs.ircmb.2019.06.001
   Sprooten J, 2019, ONCOIMMUNOLOGY, V8, DOI 10.1080/2162402X.2019.1638212
   Stanczak MA, 2018, J CLIN INVEST, V128, P4912, DOI 10.1172/JCI120612
   Stephenson RM, 2013, CANCER IMMUNOL IMMUN, V62, P1347, DOI 10.1007/s00262-013-1437-3
   Stern L, 2018, FRONT IMMUNOL, V9, DOI 10.3389/fimmu.2018.01672
   Stevanovic S, 2017, SCIENCE, V356, P200, DOI 10.1126/science.aak9510
   Stevens WBC, 2017, HAEMATOLOGICA, V102, P1413, DOI 10.3324/haematol.2017.165415
   Suek N, 2019, FRONT IMMUNOL, V10, DOI 10.3389/fimmu.2019.00604
   Sun FY, 2016, MEDICINE, V95, DOI 10.1097/MD.0000000000005228
   Swoboda A, 2018, CANCER TREAT RES, V173, P155, DOI 10.1007/978-3-319-70197-4_10
   Syn NL, 2017, LANCET ONCOL, V18, pE731, DOI 10.1016/S1470-2045(17)30607-1
   Szilvia L, 2017, IMMUNOL LETT, V189, P64, DOI 10.1016/j.imlet.2017.05.014
   Tanchot C, 2013, CANCER MICROENVIRON, V6, P147, DOI 10.1007/s12307-012-0122-y
   Tang J, 2018, ANN ONCOL, V29, P84, DOI 10.1093/annonc/mdx755
   Tap WD, 2016, LANCET, V388, P488, DOI 10.1016/S0140-6736(16)30587-6
   Tappe KA, 2018, EUR J IMMUNOL, V48, P2042, DOI 10.1002/eji.201847632
   Tasian SK, 2017, BLOOD, V129, P2395, DOI 10.1182/blood-2016-08-736041
   Tatsuno K, 2019, CELL DEATH DIS, V10, DOI 10.1038/s41419-019-1819-3
   Taylor NA, 2017, J CLIN INVEST, V127, P3478, DOI 10.1172/JCI90499
   Toulmonde M, 2018, JAMA ONCOL, V4, P93, DOI 10.1001/jamaoncol.2017.1617
   Tran E, 2017, NAT IMMUNOL, V18, P255, DOI 10.1038/ni.3682
   Truxova I, 2020, HAEMATOLOGICA, V105, P1868, DOI 10.3324/haematol.2019.223933
   Turajlic S, 2017, LANCET ONCOL, V18, P1009, DOI 10.1016/S1470-2045(17)30516-8
   Turtle CJ, 2017, J CLIN ONCOL, V35, P3010, DOI 10.1200/JCO.2017.72.8519
   Twumasi-Boateng K, 2018, NAT REV CANCER, V18, P419, DOI 10.1038/s41568-018-0009-4
   Vacchelli E, 2015, SCIENCE, V350, P972, DOI 10.1126/science.aad0779
   Vahl JM, 2017, BRIT J CANCER, V117, P1644, DOI 10.1038/bjc.2017.336
   Valentine FT, 2018, ONCOIMMUNOLOGY, V7, DOI 10.1080/2162402X.2017.1386827
   van Bommel PE, 2018, ONCOIMMUNOLOGY, V7, DOI 10.1080/2162402X.2017.1386361
   Van den Bergh J, 2015, ONCOTARGET, V6, P44123, DOI 10.18632/oncotarget.6536
   van den Bulk J, 2018, OPEN BIOL, V8, DOI 10.1098/rsob.180037
   Vanpouille-Box C, 2019, NAT REV DRUG DISCOV, V18, P845, DOI 10.1038/s41573-019-0043-2
   Vanpouille-Box C, 2017, ONCOIMMUNOLOGY, V6, DOI 10.1080/2162402X.2017.1373237
   Vanpouille-Box C, 2017, NAT COMMUN, V8, DOI 10.1038/ncomms15618
   Ventura Maria Teresa, 2017, Clin Mol Allergy, V15, P21, DOI 10.1186/s12948-017-0077-0
   Vesely MD, 2011, ANNU REV IMMUNOL, V29, P235, DOI 10.1146/annurev-immunol-031210-101324
   Vitale I, 2019, CELL METAB, V30, P36, DOI 10.1016/j.cmet.2019.06.001
   Vitale I, 2019, TRENDS CELL BIOL, V29, P396, DOI 10.1016/j.tcb.2019.01.003
   Voorwerk L, 2019, NAT MED, V25, P920, DOI 10.1038/s41591-019-0432-4
   Wang B, 2018, SCI IMMUNOL, V3, DOI 10.1126/sciimmunol.aat7061
   Wang Q, 2018, CANCER LETT, V438, P17, DOI 10.1016/j.canlet.2018.08.028
   Watson AM, 2012, J IMMUNOL, V189, P5549, DOI 10.4049/jimmunol.1102221
   Weiss T, 2016, EXPERT REV ANTICANC, V16, P1087, DOI 10.1080/14737140.2016.1229600
   Wennerberg E, 2017, FRONT IMMUNOL, V8, DOI 10.3389/fimmu.2017.00229
   Wennhold K, 2017, CANCER IMMUNOL RES, V5, P730, DOI 10.1158/2326-6066.CIR-16-0236
   Werter IM, 2019, CANCER IMMUNOL IMMUN, V68, P787, DOI 10.1007/s00262-019-02313-z
   Whiteside SK, 2018, TRENDS IMMUNOL, V39, P1021, DOI 10.1016/j.it.2018.10.003
   Willemen Y, 2015, CANCER IMMUNOL IMMUN, V64, P831, DOI 10.1007/s00262-015-1688-2
   Wilson AL, 2018, CURR MED CHEM, V25, P4758, DOI 10.2174/0929867324666170830094922
   Wittwer C, 2013, INT J CANCER, V133, P2619, DOI 10.1002/ijc.28294
   Woo SR, 2015, ANNU REV IMMUNOL, V33, P445, DOI 10.1146/annurev-immunol-032414-112043
   Wu JJ, 2018, CANCER LETT, V419, P210, DOI 10.1016/j.canlet.2018.01.050
   Wu MZ, 2017, NAT CELL BIOL, V19, P1286, DOI 10.1038/ncb3615
   Wykes MN, 2018, NAT REV IMMUNOL, V18, P91, DOI 10.1038/nri.2017.112
   Yang WJ, 2019, ACS NANO, V13, P3083, DOI 10.1021/acsnano.8b08346
   Yatim N, 2017, NAT REV IMMUNOL, V17, P262, DOI 10.1038/nri.2017.9
   Yeku OO, 2017, SCI REP-UK, V7, DOI 10.1038/s41598-017-10940-8
   Yoon KW, 2017, BMB REP, V50, P496, DOI 10.5483/BMBRep.2017.50.10.147
   Zhang Y, 2015, J IMMUNOL, V194, P5937, DOI 10.4049/jimmunol.1500089
   Zhang Y, 2017, CANCER CELL, V32, P377, DOI 10.1016/j.ccell.2017.08.004
   Zhao Q, 2015, LEUKEMIA, V29, P2238, DOI 10.1038/leu.2015.125
   Zhao XD, 2017, CANCER RES, V77, P817, DOI 10.1158/0008-5472.CAN-16-2379
   Zhao YJ, 2018, J TRANSL MED, V16, DOI 10.1186/s12967-017-1378-2
   Zhou JY, 2019, J CELL MOL MED, V23, P4854, DOI 10.1111/jcmm.14356
   Zingg D, 2017, CELL REP, V20, P854, DOI 10.1016/j.celrep.2017.07.007
NR 393
TC 58
Z9 58
U1 11
U2 48
PU TAYLOR & FRANCIS INC
PI PHILADELPHIA
PA 530 WALNUT STREET, STE 850, PHILADELPHIA, PA 19106 USA
SN 2162-402X
J9 ONCOIMMUNOLOGY
JI OncoImmunology
PY 2020
VL 9
IS 1
AR 1703449
DI 10.1080/2162402X.2019.1703449
PG 23
WC Oncology; Immunology
SC Oncology; Immunology
GA KB3TX
UT WOS:000506423300001
PM 32002302
OA Green Published, gold
HC Y
HP N
DA 2021-10-29
ER

PT J
AU Moreno-Martinez, ME
   Vinent-Genestar, J
   Munoz-Sanchez, C
   Carreras-Soler, MJ
AF Estela Moreno-Martinez, Maria
   Vinent-Genestar, Joan
   Munoz-Sanchez, Carmen
   Josep Carreras-Soler, Maria
TI Hospital pharmacist's roles and responsibilities with CAR-T medicines
SO FARMACIA HOSPITALARIA
LA English
DT Article
DE T-cell chimeric antigen receptor; Cytokine release syndrome;
   CAR-T-related encephalopathy syndrome; Pharmaceutical care
AB The development and commercialization of cell therapy drugs with chimeric antigen receptor T cells (CAR-T) represent a new challenge for Spain's hospital pharmacy. The aim of this article is to review the key aspects of these medicines and to describe the oncohematological pharmacist's role within the multidisciplinary clinical team. This includes the different phases in the transversal process that involves a therapy with CAR-T medicines, ranging from indication to short and long term follow-up of patients treated with this type of therapy, and emphasizing on the management of its main adverse effects. CAR-T therapy offers the hospital pharmacist the opportunity to work closely with the rest of the clinical professionals involved in the process, allowing their contribution to the development of procedures, clinical practice guidelines of global approach, and establishing starting points when facing future therapies of similar complexity -and even improving previously established basic processes-.
C1 [Estela Moreno-Martinez, Maria] Santa Creu & St Pau Hosp, Pharm Serv, Avda St Antoni Ma Claret 167, Barcelona 08025, Spain.
   [Vinent-Genestar, Joan] St Joan de Deu Hosp, Pharm Serv, Esplugas de Llobregat, Spain.
   [Munoz-Sanchez, Carmen] Catalan Inst Oncol, Pharm Serv, Lhospitalet De Llobregat, Spain.
   [Josep Carreras-Soler, Maria] Vall dHebron Univ Hosp, Pharm Serv, Barcelona, Spain.
RP Moreno-Martinez, ME (corresponding author), Santa Creu & St Pau Hosp, Pharm Serv, Avda St Antoni Ma Claret 167, Barcelona 08025, Spain.
EM mmorenoma@santpau.cat
RI Moreno, M Estela/ABC-4976-2020
CR Black A., 2018, PHARM I READINESS MA
   Clemmons AB, 2018, BIOL BLOOD MARROW TR, V24, P914, DOI 10.1016/j.bbmt.2017.12.803
   Direccion General de Cartera Basica de Servicios del SNS y Farmacia, 2019, PROT FARM US TIS LEU
   Direccion General de Cartera Basica de Servicios del SNS y Farmacia, 2019, CRIT EST DES CTR CAR
   Direccion General de Cartera Basica de Servicios del SNS y Farmacia, 2019, PROT FARM US TIS INF
   Direccion General de Cartera Basica de Servicios del SNS y Farmacia, 2019, PROT CLIN MAN EF ADV
   London Medicines Information Service, 2019, EV US SILT AN 2 LIN
   Mahmoudjafari Z, 2019, BIOL BLOOD MARROW TR, V25, P26, DOI 10.1016/j.bbmt.2018.09.024
   Ministry of Health Consumption and Social Welfare, 2018, PLAN AB TER AV SIST
   Soler MJC, 2019, PROCEDIMIENTO GESTIO
   Spanish Agency of Medicines and Medical Devices. Medication Information Center (CIMA), YESC R DAT SHEET
   Spanish Agency of Medicines and Medical Devices. Medication Information Center (CIMA), KYMR DAT SHEET
NR 12
TC 3
Z9 3
U1 0
U2 1
PU EDITORIAL GARSI
PI MADRID
PA JUAN BRAVO, 46, 28006 MADRID, SPAIN
SN 1130-6343
EI 2171-8695
J9 FARM HOSP
JI Farm. Hosp.
PD JAN-FEB
PY 2020
VL 44
IS 1
BP 26
EP 31
DI 10.7399/fh.11333
PG 6
WC Pharmacology & Pharmacy
SC Pharmacology & Pharmacy
GA KA7UA
UT WOS:000506002400006
PM 31901059
DA 2021-10-29
ER

PT J
AU Oliai, C
   Schiller, G
AF Oliai, Caspian
   Schiller, Gary
TI How to address second and therapy-related acute myelogenous leukaemia
SO BRITISH JOURNAL OF HAEMATOLOGY
LA English
DT Review
DE acute leukaemia; myeloid leukaemia; late effects of therapy; cell
   therapy; tumour immunotherapy
ID ACUTE MYELOID-LEUKEMIA; HEMATOPOIETIC STEM; POSTTRANSPLANTATION
   CYCLOPHOSPHAMIDE; HAPLOIDENTICAL TRANSPLANTATION; MYELODYSPLASTIC
   SYNDROME; BISPECIFIC ANTIBODY; INTERFERON-ALPHA; NK CELLS; SECONDARY;
   AML
AB Secondary acute myelogenous leukaemia (AML), as compared to de novo AML, occurs in the more elderly population, is independently more resistant to cytotoxic chemotherapy, has a higher relapse rate, and a worse prognosis. Secondary AML (sAML) is a heterogeneous disease, both biologically and clinically, even within the World Health Organization subgroups of sAML. Outcomes are the poorest in subgroups with sAML arising from an antecedent haematologic disorder which has been previously treated (ts-AML), and sAML in patients <55 years of age. This review describes the suboptimal outcomes of contemporary therapy, to support the notion of an unmet need for innovative treatment strategies in sAML. Despite the recent approval of CPX-351, long-term outcomes for this high-risk disease remain dismal. Resistance mechanisms to intensive chemotherapy contribute to relapse. Targeted immune therapy may avoid multidrug resistance mechanisms, but are unlikely to provide long-term remission due to a complex and rapidly evolving clonal disease profile. Advances for sAML will likely be accomplished by CAR T cell therapy or bispecific antibodies providing a bridge to allogeneic stem cell transplantation. Therefore, focus should be placed on novel strategies that can augment the untargeted effector function of allogeneic grafts.
C1 [Oliai, Caspian; Schiller, Gary] Univ Calif Los Angeles, David Geffen Sch Med, Los Angeles, CA 90095 USA.
   [Oliai, Caspian; Schiller, Gary] Univ Calif Los Angeles, Div Hematol & Oncol, Hematol Malignancies & Stem Cell Transplantat Pro, Los Angeles, CA 90095 USA.
RP Oliai, C (corresponding author), Univ Calif Los Angeles, Div Hematol & Oncol, 10833 Le Conte Ave,42-121 CHS Bldg, Los Angeles, CA 90095 USA.
EM coliai@mednet.ucla.edu
CR Anguille S, 2011, LEUKEMIA, V25, P739, DOI 10.1038/leu.2010.324
   Arber DA, 2016, BLOOD, V127, P2391, DOI 10.1182/blood-2016-03-643544
   Bakker ABH, 2004, CANCER RES, V64, P8443, DOI 10.1158/0008-5472.CAN-04-1659
   Baumeister SH, 2019, CANCER IMMUNOL RES, V7, P100, DOI 10.1158/2326-6066.CIR-18-0307
   Bello C, 2011, CANCER-AM CANCER SOC, V117, P1463, DOI 10.1002/cncr.25598
   Bjorkholm M, 2011, J CLIN ONCOL, V29, P2410, DOI 10.1200/JCO.2011.34.7542
   Boddu P, 2017, BLOOD ADV, V1, P1312, DOI 10.1182/bloodadvances.2017008227
   Bondar T, 2010, CELL STEM CELL, V6, P309, DOI 10.1016/j.stem.2010.03.002
   Brunetti C, 2017, EXPERT REV HEMATOL, V10, P853, DOI 10.1080/17474086.2017.1369400
   Budde L., 2018, 2018 AM ASS CANC RES
   Burnett AK, 2011, J CLIN ONCOL, V29, P369, DOI 10.1200/JCO.2010.31.4310
   Busfield SJ, 2014, LEUKEMIA, V28, P2213, DOI 10.1038/leu.2014.128
   Ciurea SO, 2017, BLOOD, V130, P1857, DOI 10.1182/blood-2017-05-785659
   Cummins KD, 2019, HAEMATOLOGICA, V104, DOI 10.3324/haematol.2018.208751
   Devillier R, 2015, AM J HEMATOL, V90, pE22, DOI 10.1002/ajh.23850
   Dicker F, 2010, LEUKEMIA, V24, P1528, DOI 10.1038/leu.2010.124
   DiNardo CD, 2019, BLOOD, V133, P7, DOI 10.1182/blood-2018-08-868752
   Dumas PY, 2017, ONCOTARGET, V8, P79126, DOI 10.18632/oncotarget.15988
   Feldman EJ, 2005, J CLIN ONCOL, V23, P4110, DOI 10.1200/JCO.2005.09.133
   Gill S, 2014, BLOOD, V123, P2343, DOI 10.1182/blood-2013-09-529537
   Guilhot F, 1997, NEW ENGL J MED, V337, P223, DOI 10.1056/NEJM199707243370402
   Guy DG, 2018, CURR HEMATOL MALIG R, V13, P417, DOI 10.1007/s11899-018-0472-8
   Hahn T, 2013, J CLIN ONCOL, V31, P2437, DOI 10.1200/JCO.2012.46.6193
   Huemer F, 2019, EUR J HAEMATOL, V102, P437, DOI 10.1111/ejh.13218
   Hulegardh E, 2015, AM J HEMATOL, V90, P208, DOI 10.1002/ajh.23908
   Ishikawa F, 2007, NAT BIOTECHNOL, V25, P1315, DOI 10.1038/nbt1350
   Jaiswal SR, 2017, CYTOTHERAPY, V19, P531, DOI 10.1016/j.jcyt.2016.12.006
   Jaiswal SR, 2016, BIOL BLOOD MARROW TR, V22, P1867, DOI 10.1016/j.bbmt.2016.07.016
   Jordan CT, 2000, LEUKEMIA, V14, P1777, DOI 10.1038/sj.leu.2401903
   KANTARJIAN HM, 1986, J CLIN ONCOL, V4, P1748, DOI 10.1200/JCO.1986.4.12.1748
   Kantharidis P, 1997, CLIN CANCER RES, V3, P2025
   Kayser S, 2011, BLOOD, V117, P2137, DOI 10.1182/blood-2010-08-301713
   Kim HP, 2011, EXP HEMATOL, V39, P741, DOI 10.1016/j.exphem.2011.04.001
   KOLB HJ, 1995, BLOOD, V86, P2041, DOI 10.1182/blood.V86.5.2041.bloodjournal8652041
   KUBASCH AS, 2018, BLOOD S, V132, DOI DOI 10.1182/BLOOD-2018-99-113112
   Lancet JE, 2018, J CLIN ONCOL, V36, P2684, DOI 10.1200/JCO.2017.77.6112
   Lancet JE, 2014, BLOOD, V123, P3239, DOI 10.1182/blood-2013-12-540971
   Larson Richard A, 2007, Hematology Am Soc Hematol Educ Program, P453
   Leong SR, 2017, BLOOD, V129, P609, DOI 10.1182/blood-2016-08-735365
   Lim WS, 2010, LEUKEMIA RES, V34, P1214, DOI 10.1016/j.leukres.2010.01.015
   Lin XJ, 2018, ANN HEMATOL, V97, P2195, DOI 10.1007/s00277-018-3429-z
   Lindsley RC, 2015, BLOOD, V125, P1367, DOI 10.1182/blood-2014-11-610543
   Liu F., 2018, 2018 EUR HEM ASS ANN
   Lui F., 2018, BLOOD, V132, P901
   Marusyk A, 2010, PLOS BIOL, V8, DOI 10.1371/journal.pbio.1000324
   Mayer LD, 2006, MOL CANCER THER, V5, P1854, DOI 10.1158/1535-7163.MCT-06-0118
   Mo XD, 2015, BIOL BLOOD MARROW TR, V21, P1939, DOI 10.1016/j.bbmt.2015.06.014
   Nguyen S, 2005, BLOOD, V105, P4135, DOI 10.1182/blood-2004-10-4113
   Ostgard LSG, 2015, J CLIN ONCOL, V33, P3641, DOI 10.1200/JCO.2014.60.0890
   Ostgard LSG, 2010, EUR J HAEMATOL, V85, P217, DOI 10.1111/j.1600-0609.2010.01464.x
   Park SH, 2013, BLOOD RES, V48, P185, DOI 10.5045/br.2013.48.3.185
   Perna F, 2017, CANCER CELL, V32, P506, DOI 10.1016/j.ccell.2017.09.004
   Prebet T, 2012, BRIT J HAEMATOL, V157, P764, DOI 10.1111/j.1365-2141.2012.09076.x
   Ramadan S., 2013, BLOOD, V122, P829
   Rampal R, 2014, P NATL ACAD SCI USA, V111, pE5401, DOI 10.1073/pnas.1407792111
   RATAIN MJ, 1992, ANN ONCOL, V3, P107, DOI 10.1093/oxfordjournals.annonc.a058121
   Sengsayadeth S, 2018, BIOL BLOOD MARROW TR, V24, P1406, DOI 10.1016/j.bbmt.2018.04.008
   Shukron O, 2012, AM J HEMATOL, V87, P853, DOI 10.1002/ajh.23257
   Takahashi K, 2017, LANCET ONCOL, V18, P100, DOI 10.1016/S1470-2045(16)30626-X
   UY GL, 2017, BLOOD S1, V130
   van Loo PF, 2019, EXPERT OPIN BIOL TH, V19, P721, DOI 10.1080/14712598.2019.1623200
   van Rhenen A, 2007, BLOOD, V110, P2659, DOI 10.1182/blood-2007-03-083048
   Walter RB, 2003, BLOOD, V102, P1466, DOI 10.1182/blood-2003-02-0396
   Westervelt P, 2018, BLOOD, V132, DOI 10.1182/blood-2018-99-111529
   Wong TN, 2015, NATURE, V518, P552, DOI 10.1038/nature13968
   Xie LH, 2017, BLOOD CANCER J, V7, DOI 10.1038/bcj.2017.52
   Zheng B, 2019, CLIN CANCER RES, V25, P1358, DOI 10.1158/1078-0432.CCR-18-0333
NR 67
TC 6
Z9 6
U1 0
U2 1
PU WILEY
PI HOBOKEN
PA 111 RIVER ST, HOBOKEN 07030-5774, NJ USA
SN 0007-1048
EI 1365-2141
J9 BRIT J HAEMATOL
JI Br. J. Haematol.
PD JAN
PY 2020
VL 188
IS 1
SI SI
BP 116
EP 128
DI 10.1111/bjh.16354
PG 13
WC Hematology
SC Hematology
GA JZ7HB
UT WOS:000505278200012
PM 31863469
OA Bronze
DA 2021-10-29
ER

PT J
AU Hauser, JR
   Hong, H
   Babady, NE
   Papanicolaou, GA
   Tang, YW
AF Hauser, Jocelyn R.
   Hong, Hong
   Babady, N. Esther
   Papanicolaou, Genovefa A.
   Tang, Yi-Wei
TI False-Positive Results for Human Immunodeficiency Virus Type 1 Nucleic
   Acid Amplification Testing in Chimeric Antigen Receptor T Cell Therapy
SO JOURNAL OF CLINICAL MICROBIOLOGY
LA English
DT Article
DE HIV-1; nucleic acid amplification; CAR T cell therapy; HIV
ID HIV
AB Chimeric antigen receptor (CAR) T cell immunotherapy has been a major advancement in cancer therapeutics. Reprogramming of T cells is achieved by using gammaretroviral or lentiviral vectors, which may interfere with human immunodeficiency virus type 1 (HIV-1) nucleic acid amplification testing (NAAT). Here, we describe three clinical scenarios in which CAR T cell immunotherapy interfered with HIV-1 testing, including (i) routine infectious disease screening prior to stem cell transplantation in a 16-year-old female with B cell acute lymphoblastic leukemia, post CAR T cell treatment; (ii) routine infectious disease screening prior to second CAR T cell collection in a 65-year-old male with diffuse large B cell lymphoma who failed initial CAR T cell treatment; and (iii) routine infectious risk assessment following an occupational health exposure from a 58-year-old male with multiple myeloma, who received CAR T cell treatment. In each case, patients initially tested negative by the "fourth-generation" HIV-1 screening enzyme immunoassay (targeting the p24 antigen and anti-HIV-1 antibodies), but positive by the Roche Cobas AmpliPrep/Cobas TaqMan HIV-1 test v2.0 (targeting gag and the long terminal repeat ELTRD. These samples subsequently retested negative using the Abbott m2000 RealTime HIV-1 assay, which targets the integrase gene. These results indicated that cross-reactions between lentiviral vectors and LTR genomes targeted in the HIV-1 NAAT caused the HIV-1 NAAT false-positive results.
C1 [Hauser, Jocelyn R.; Hong, Hong; Babady, N. Esther; Tang, Yi-Wei] Mem Sloan Kettering Canc Ctr, Dept Lab Med, 1275 York Ave, New York, NY 10021 USA.
   [Papanicolaou, Genovefa A.] Cornell Univ, Weill Med Coll, Mem Sloan Kettering Canc Ctr, Dept Internal Med, New York, NY 10021 USA.
   [Tang, Yi-Wei] Cornell Univ, Dept Pathol & Lab Med, Weill Med Coll, New York, NY 10021 USA.
RP Tang, YW (corresponding author), Mem Sloan Kettering Canc Ctr, Dept Lab Med, 1275 York Ave, New York, NY 10021 USA.; Tang, YW (corresponding author), Cornell Univ, Dept Pathol & Lab Med, Weill Med Coll, New York, NY 10021 USA.
EM yiweitangmd@gmail.com
OI Tang, Yi-Wei/0000-0003-4888-6771
FU NCI NIH HHSUnited States Department of Health & Human ServicesNational
   Institutes of Health (NIH) - USANIH National Cancer Institute (NCI) [P30
   CA008748] Funding Source: Medline
CR Ariza-Heredia EJ, 2017, DIAGN MICR INFEC DIS, V88, P305, DOI 10.1016/j.diagmicrobio.2017.05.016
   Busch MP, 2019, BLOOD, V133, P1854, DOI 10.1182/blood-2018-11-833996
   De Ravin SS, 2014, MOL THER, V22, P244, DOI 10.1038/mt.2013.296
   Gerberding JL, 2003, NEW ENGL J MED, V348, P826, DOI 10.1056/NEJMcp020892
   Kuhar DT, 2013, INFECT CONT HOSP EP, V34, P875, DOI 10.1086/672271
   Laetsch TW, 2018, BLOOD, V131, P2596, DOI 10.1182/blood-2017-12-822940
   Lu HZ, 2019, EMERG MICROBES INFEC, V8, P1240, DOI 10.1080/22221751.2019.1656550
   Milone MC, 2018, LEUKEMIA, V32, P1529, DOI 10.1038/s41375-018-0106-0
   Zhang C, 2017, BIOMARK RES, V5, DOI 10.1186/s40364-017-0102-y
NR 9
TC 1
Z9 1
U1 0
U2 4
PU AMER SOC MICROBIOLOGY
PI WASHINGTON
PA 1752 N ST NW, WASHINGTON, DC 20036-2904 USA
SN 0095-1137
EI 1098-660X
J9 J CLIN MICROBIOL
JI J. Clin. Microbiol.
PD JAN
PY 2020
VL 58
IS 1
AR e01420-19
DI 10.1128/JCM.01420-19
PG 6
WC Microbiology
SC Microbiology
GA KA0EE
UT WOS:000505473500032
PM 31694968
OA Green Published, Bronze
DA 2021-10-29
ER

PT J
AU Han, JS
   Gao, F
   Geng, SS
   Ye, XS
   Wang, T
   Du, PP
   Cai, ZQ
   Fu, ZX
   Zhao, ZL
   Shi, L
   Li, QX
   Cai, JH
AF Han, Jinsheng
   Gao, Fei
   Geng, Songsong
   Ye, Xueshuai
   Wang, Tie
   Du, Pingping
   Cai, Ziqi
   Fu, Zexian
   Zhao, Zhilong
   Shi, Long
   Li, Qingxia
   Cai, Jianhui
TI Minicircle DNA-Engineered CAR T Cells Suppressed Tumor Growth in Mice
SO MOLECULAR CANCER THERAPEUTICS
LA English
DT Article
ID CHIMERIC ANTIGEN RECEPTOR; EXPRESSION; VECTOR; TRANSPOSON; THERAPY
AB Viral-based chimeric antigen receptor-engineered T (CAR T)-cell manufacturing has potential safety risks and relatively high costs. The nonviral minicircle DNA (mcDNA) is safer for patients, cheaper to produce, and may be a more suitable technique to generate CAR T cells. In this study, we produced mcDNA-based CAR T cells specifically targeting prostate stem cell antigen (PSCA; mcDNA-PSCA-CAR T cells). Our results showed that mcDNA-PSCA-CAR T cells persisted in mouse peripheral blood as long as 28 days and demonstrated more CAR T-cell infiltration, higher cytokine secretion levels, and better antitumor effects. Together, our results suggest that mcDNA-CAR can be a safe and cost-effective platform to produce CAR T cells.
C1 [Han, Jinsheng; Gao, Fei; Ye, Xueshuai; Cai, Jianhui] Hebei Med Univ, Dept Surg, Shijiazhuang, Hebei, Peoples R China.
   [Gao, Fei; Li, Qingxia; Cai, Jianhui] Hebei Gen Hosp, Dept Surg & Oncol, Shijiazhuang, Hebei, Peoples R China.
   [Wang, Tie] Hebei HOFOY Biotech Co Ltd, Hebei Engn Technol Res Ctr Cell Therapy, Shijiazhuang, Hebei, Peoples R China.
   [Wang, Tie] Hebei Cangzhou Hosp Integrated Tradit Chinese & W, Dept Surg, Cangzhou, Hebei, Peoples R China.
   [Fu, Zexian] Hebei Engn Univ, Dept Surg, Affiliated Hosp, Handan, Hebei, Peoples R China.
   [Zhao, Zhilong] Jinzhou Med Univ, Dept Surg, Affiliated Hosp 3, Jinzhou, Liaoning, Peoples R China.
   [Shi, Long] Hebei Med Univ, Dept Oncol, Hosp 2, Shijiazhuang, Hebei, Peoples R China.
RP Cai, JH (corresponding author), Hebei Med Univ, Shijiazhuang 050017, Hebei, Peoples R China.
EM jianhuicai2001@163.com
OI Li, Qingxia/0000-0002-1531-2723
FU Hebei Government Special Project of Giant Plan (2013-2018); Hebei
   Government Special Project of Top Talents (2014-2019)
FX This study is supported by research funds from Hebei Government Special
   Project of Giant Plan (2013-2018) and Hebei Government Special Project
   of Top Talents (2014-2019; to J. Cai).
CR Abate-Daga D, 2014, HUM GENE THER, V25, P1003, DOI 10.1089/hum.2013.209
   Adachi K, 2018, NAT BIOTECHNOL, V36, P346, DOI 10.1038/nbt.4086
   Brentjens RJ, 2013, SCI TRANSL MED, V5, DOI 10.1126/scitranslmed.3005930
   Brown CE, 2016, NEW ENGL J MED, V375, P2561, DOI 10.1056/NEJMoa1610497
   Chen ZY, 2003, MOL THER, V8, P495, DOI 10.1016/S1525-0016(03)00168-0
   Cheng C, 2019, J MED GENET, V56, P10, DOI 10.1136/jmedgenet-2018-105405
   Grupp SA, 2013, NEW ENGL J MED, V368, P1509, DOI 10.1056/NEJMoa1215134
   Gu Z, 2000, ONCOGENE, V19, P1288, DOI 10.1038/sj.onc.1203426
   Hillerdal V, 2014, BMC CANCER, V14, DOI 10.1186/1471-2407-14-30
   Howe SJ, 2008, J CLIN INVEST, V118, P3143, DOI 10.1172/JCI35798
   Jia FJ, 2010, NAT METHODS, V7, P197, DOI [10.1038/nmeth.1426, 10.1038/NMETH.1426]
   Kalos M, 2011, SCI TRANSL MED, V3, DOI 10.1126/scitranslmed.3002842
   Lam JS, 2005, CLIN CANCER RES, V11, P2591, DOI 10.1158/1078-0432.CCR-04-1842
   Lamers CH, 2006, J CLIN ONCOL, V24, P20, DOI DOI 10.1200/JCO.2006.05.9964
   Magnani CF, 2018, HUM GENE THER, V29, P602, DOI 10.1089/hum.2017.207
   Morgan RA, 2010, MOL THER, V18, P843, DOI 10.1038/mt.2010.24
   Morgenroth A, 2007, PROSTATE, V67, P1121, DOI 10.1002/pros.20608
   Morita D, 2018, MOL THER-METH CLIN D, V8, P131, DOI 10.1016/j.omtm.2017.12.003
   NILSON BHK, 1992, J BIOL CHEM, V267, P2234
   Olafsen T, 2007, J IMMUNOTHER, V30, P396, DOI 10.1097/CJI.0b013e318031b53b
   Porter DL, 2011, NEW ENGL J MED, V365, P725, DOI 10.1056/NEJMoa1103849
   Ravianayake S, 2015, CYTOTHERAPY, V17, P1251, DOI 10.1016/j.jcyt.2015.05.013
   Schlimgen R, 2016, J OCCUP ENVIRON MED, V58, P1159, DOI 10.1097/JOM.0000000000000879
   Taylor RM, 2012, PROSTATE, V72, P523, DOI 10.1002/pros.21454
   Wang XY, 2015, J IMMUNOTHER, V38, P127, DOI 10.1097/CJI.0000000000000072
   Zheng Z, 2012, J TRANSL MED, V13, P10
NR 26
TC 3
Z9 3
U1 1
U2 4
PU AMER ASSOC CANCER RESEARCH
PI PHILADELPHIA
PA 615 CHESTNUT ST, 17TH FLOOR, PHILADELPHIA, PA 19106-4404 USA
SN 1535-7163
EI 1538-8514
J9 MOL CANCER THER
JI Mol. Cancer Ther.
PD JAN
PY 2020
VL 19
IS 1
BP 178
EP 186
DI 10.1158/1535-7163.MCT-19-0204
PG 9
WC Oncology
SC Oncology
GA KA3AE
UT WOS:000505667900016
PM 31582530
DA 2021-10-29
ER

PT J
AU Williams, JR
   Young, CC
   Vitanza, NA
   McGrath, M
   Feroze, AH
   Browd, SR
   Hauptman, JS
AF Williams, John R.
   Young, Christopher C.
   Vitanza, Nicholas A.
   McGrath, Margaret
   Feroze, Abdullah H.
   Browd, Samuel R.
   Hauptman, Jason S.
TI Progress in diffuse intrinsic pontine glioma: advocating for
   stereotactic biopsy in the standard of care
SO NEUROSURGICAL FOCUS
LA English
DT Article
DE diffuse intrinsic pontine glioma; diffuse midline glioma; biopsy;
   pediatric cancer; brainstem cancer
ID BRAIN-STEM TUMORS; RADIATION-THERAPY; DISTINCT SUBGROUPS;
   DIAGNOSTIC-VALUE; HISTONE H3F3A; K27M MUTATION; CHILDREN; SURVIVAL;
   METAANALYSIS; SAFETY
AB Diffuse intrinsic pontine glioma (DIPG) is a universally fatal pediatric brainstem tumor affecting approximately 300 children in the US annually. Median survival is less than 1 year, and radiation therapy has been the mainstay of treatment for decades. Recent advances in the biological understanding of the disease have identified the H3K27M mutation in nearly 80% of DIPGs, leading to the 2016 WHO classification of diffuse midline glioma H3K27M-mutant, a grade IV brainstem tumor. Developments in epigenetic targeting of transcriptional tendencies have yielded potential molecular targets for clinical trials. Chimeric antigen receptor T cell therapy has also shown preclinical promise. Recent clinical studies, including prospective trials, have demonstrated the safety and feasibility of pediatric brainstem biopsy in the setting of DIPG and other brainstem tumors. Given developments in the ability to analyze DIPG tumor tissue to deepen biological understanding of this disease and develop new therapies for treatment, together with the increased safety of stereotactic brainstem biopsy, the authors present a case for offering biopsy to all children with suspected DIPG. They also present their standard operative techniques for image-guided, frameless stereotactic biopsy.
C1 [Williams, John R.; Young, Christopher C.; McGrath, Margaret; Feroze, Abdullah H.] Univ Washington, Dept Neurol Surg, Seattle, WA 98195 USA.
   [Vitanza, Nicholas A.] Seattle Childrens Hosp, Div Hematol Oncol, Dept Pediat, Seattle, WA USA.
   [Browd, Samuel R.; Hauptman, Jason S.] Seattle Childrens Hosp, Div Neurosurg, Seattle, WA USA.
RP Williams, JR (corresponding author), Univ Washington, Seattle, WA 98195 USA.
EM respub@uw.edu
CR ALBRIGHT AL, 1993, NEUROSURGERY, V33, P1026
   Aquino-Parsons C, 2008, PEDIATR BLOOD CANCER, V50, P397, DOI 10.1002/pbc.21057
   Biery M, 2018, NEURO-ONCOLOGY, V20, P56
   Bradley KA, 2013, INT J RADIAT ONCOL, V85, pE55, DOI 10.1016/j.ijrobp.2012.09.004
   Buczkowicz P, 2014, ACTA NEUROPATHOL, V128, P573, DOI 10.1007/s00401-014-1319-6
   Carai A, 2017, WORLD NEUROSURG, V101, P584, DOI 10.1016/j.wneu.2017.02.088
   Caretti V, 2014, ACTA NEUROPATHOL, V128, P605, DOI 10.1007/s00401-014-1307-x
   Castel D, 2015, ACTA NEUROPATHOL, V130, P815, DOI 10.1007/s00401-015-1478-0
   Cohen KJ, 2011, NEURO-ONCOLOGY, V13, P410, DOI 10.1093/neuonc/noq205
   Cooney T, 2017, NEURO-ONCOLOGY, V19, P1279, DOI 10.1093/neuonc/nox107
   Curtis JR, 2006, ARTHRIT RHEUM-ARTHR, V55, P420, DOI 10.1002/art.21984
   De Benedictis A, 2017, NEUROSURG FOCUS, V42, DOI 10.3171/2017.2.FOCUS16579
   Dellaretti M, 2012, STEREOT FUNCT NEUROS, V90, P79, DOI 10.1159/000335502
   Dhawan S, 2019, WORLD NEUROSURG, V127, P607, DOI 10.1016/j.wneu.2019.04.016
   Khuong-Quang DA, 2012, ACTA NEUROPATHOL, V124, P439, DOI 10.1007/s00401-012-0998-0
   Fauquette W, 2012, BRAIN RES, V1433, P114, DOI 10.1016/j.brainres.2011.11.022
   Fisher PG, 2000, CANCER, V89, P1569, DOI 10.1002/1097-0142(20001001)89:7<1569::AID-CNCR22>3.0.CO;2-0
   Freeman CR, 1998, INT J RADIAT ONCOL, V40, P265, DOI 10.1016/S0360-3016(97)00572-5
   Gelder CL, 2019, CHILD NERV SYST, V35, P861, DOI 10.1007/s00381-019-04069-4
   Grasso CS, 2015, NAT MED, V21, P555, DOI 10.1038/nm.3855
   Green A, CLIN GOV
   GUIDA L, 2018, WORLD NEUROSURG, V124, P29, DOI DOI 10.1016/j.wneu.2018.12.096
   Gupta N, 2018, NEURO-ONCOLOGY, V20, P1547, DOI 10.1093/neuonc/noy070
   Halle Bo, 2019, Asian J Neurosurg, V14, P5, DOI 10.4103/ajns.AJNS_302_17
   Hamisch C, 2017, J NEUROSURG-PEDIATR, V20, P261, DOI 10.3171/2017.2.PEDS1665
   Harris W, 1926, Proc R Soc Med, V19, P1
   Hashizume R, 2014, NAT MED, V20, P1394, DOI 10.1038/nm.3716
   Huang TY, 2017, ACTA NEUROPATHOL COM, V5, DOI 10.1186/s40478-017-0436-6
   Hue CD, 2015, J CEREBR BLOOD F MET, V35, P1191, DOI 10.1038/jcbfm.2015.38
   Jalali R, 2010, INT J RADIAT ONCOL, V77, P113, DOI 10.1016/j.ijrobp.2009.04.031
   Janssens GO, 2017, EUR J CANCER, V73, P38, DOI 10.1016/j.ejca.2016.12.007
   Janssens GO, 2013, INT J RADIAT ONCOL, V85, P315, DOI 10.1016/j.ijrobp.2012.04.006
   Kickingereder P, 2013, NEUROSURGERY, V72, P873, DOI 10.1227/NEU.0b013e31828bf445
   LANGMOEN IA, 1991, CHILD NERV SYST, V7, P13, DOI 10.1007/BF00263825
   Lassaletta A, 2018, PEDIATR BLOOD CANCER, V65, DOI 10.1002/pbc.26988
   LASSMAN LP, 1967, LANCET, V1, P913
   Lewis PW, 2013, SCIENCE, V340, P857, DOI 10.1126/science.1232245
   Lieberman NAP, 2019, NEURO-ONCOLOGY, V21, P83, DOI 10.1093/neuonc/noy145
   Lin GL, 2018, ACTA NEUROPATHOL COM, V6, DOI 10.1186/s40478-018-0553-x
   Lober RM, 2014, J NEURO-ONCOL, V117, P175, DOI 10.1007/s11060-014-1375-8
   Louis DN, 2016, ACTA NEUROPATHOL, V131, P803, DOI 10.1007/s00401-016-1545-1
   Low SYY, 2018, CHILD NERV SYST, V34, P19, DOI 10.1007/s00381-017-3627-3
   Lowe BR, 2019, CANCERS, V11, DOI 10.3390/cancers11050660
   Luedi MM, 2017, J NEUROSURG ANESTH, V29, P46, DOI 10.1097/ANA.0000000000000368
   Mackay A, 2017, CANCER CELL, V32, P520, DOI 10.1016/j.ccell.2017.08.017
   Majzner RG, 2019, CLIN CANCER RES, V25, P2560, DOI 10.1158/1078-0432.CCR-18-0432
   Mandrell BN, 2016, J NEURO-ONCOL, V129, P373, DOI 10.1007/s11060-016-2187-9
   Marcus KJ, DIFFUSE INTRINSIC PO
   Mathew RK, 2018, J KOREAN NEUROSURG S, V61, P343, DOI 10.3340/jkns.2018.0008
   Mount CW, 2018, NAT MED, V24, P572, DOI 10.1038/s41591-018-0006-x
   Mueller S, CLIN GOV
   Nagaraja S, 2017, CANCER CELL, V31, P635, DOI 10.1016/j.ccell.2017.03.011
   Park J, CLIN GOV
   Park J, 2019, LGBT HEALTH, V6, P202, DOI 10.1089/lgbt.2018.0099
   Pfaff E, 2019, EUR J CANCER, V114, P27, DOI 10.1016/j.ejca.2019.03.019
   Pitter KL, 2016, BRAIN, V139, P1458, DOI 10.1093/brain/aww046
   Pollack IF, 2011, NEURO-ONCOLOGY, V13, P290, DOI 10.1093/neuonc/noq199
   Puget S, 2015, CHILD NERV SYST, V31, P1773, DOI 10.1007/s00381-015-2832-1
   Robison NJ, 2014, J NEURO-ONCOL, V119, P7, DOI 10.1007/s11060-014-1448-8
   Roussy G, CLIN GOV
   Schwartzentruber J, 2012, NATURE, V482, P226, DOI [10.1007/s13311-012-0137-6, 10.1038/nature10833]
   Shankar GM, 2016, ACTA NEUROPATHOL, V131, P147, DOI 10.1007/s00401-015-1492-2
   Sharp JR, 2010, EUR J CANCER, V46, P3271, DOI 10.1016/j.ejca.2010.06.115
   Souweidane MM, 2018, LANCET ONCOL, V19, P1040, DOI 10.1016/S1470-2045(18)30322-X
   Tsoli M, 2019, J NEURO-ONCOL, V141, P253, DOI 10.1007/s11060-018-03038-2
   van Zanten SEMV, 2015, EXPERT REV ANTICANC, V15, P157, DOI 10.1586/14737140.2015.974563
   Vitanza NA, 2019, CURR TREAT OPTION NE, V21, DOI 10.1007/s11940-019-0577-y
   Woodworth GF, 2006, J NEUROSURG, V104, P233, DOI 10.3171/jns.2006.104.2.233
   Wright KD, CLIN GOV
   Wu G, 2012, NAT GENET, V44, P251, DOI 10.1038/ng.1102
   Zaghloul MS, 2014, RADIOTHER ONCOL, V111, P35, DOI 10.1016/j.radonc.2014.01.013
NR 71
TC 9
Z9 10
U1 0
U2 2
PU AMER ASSOC NEUROLOGICAL SURGEONS
PI ROLLING MEADOWS
PA 5550 MEADOWBROOK DRIVE, ROLLING MEADOWS, IL 60008 USA
SN 1092-0684
J9 NEUROSURG FOCUS
JI Neurosurg. Focus
PD JAN
PY 2020
VL 48
IS 1
AR E4
DI 10.3171/2019.9.FOCUS19745
PG 8
WC Clinical Neurology; Surgery
SC Neurosciences & Neurology; Surgery
GA JZ3WZ
UT WOS:000505033700002
PM 31896081
OA gold
DA 2021-10-29
ER

PT J
AU Potthoff, B
   McBlane, F
   Spindeldreher, S
   Sickert, D
AF Potthoff, Bernd
   McBlane, Fraser
   Spindeldreher, Sebastian
   Sickert, Denise
TI A cell-based immunogenicity assay to detect antibodies against chimeric
   antigen receptor expressed by tisagenlecleucel
SO JOURNAL OF IMMUNOLOGICAL METHODS
LA English
DT Article
DE Anti-drug antibody; Chimeric antigen receptor; Immunogenicity; Kymriah;
   Tisagenlecleucel; Cell-based assay; Cell therapy
ID AUTOANTIBODIES
AB The use of T-cells expressing Chimeric Antigen Receptors (CARs) offers new opportunities for cancer treatment, as well as new challenges for the bioanalysis of this new class of drugs. The analysis of humoral immunogenicity (anti-drug antibodies) against CARs could be performed with a bridging ELISA, using labeled CAR fragments. However, outside of its native cell membrane environment and without potential interaction partners on the cell surface, a labeled or coated recombinant CAR fragment may structurally differ from the membrane-bound CAR expressed on CAR-T cells. Consequently, immunogenicity to CARs may be missed due to the artificial nature of a ligand binding assay setup.
   T-cell lines expressing the CAR offer the opportunity to measure anti-drug antibodies to the CAR in its natural cell environment, as an alternative to ligand-binding assays. Here we describe a novel, flow cytometry-based humoral immunogenicity assay for tisagenlecleucel (CTL019, Kymriah (R)) using a human T-cell line that expresses murine CAR19. The assay described here was fully validated according to health authority guidelines for the development and validation of immunogenicity assays and has a sensitivity of 100 ng/mL. A good correlation of screening assay signal strengths to titer assay results was observed while exploring options to increase titration assay throughput. Pre-existing antibodies against the cell line used in the assay as well as against the CAR itself complicate the assay and data interpretation.
C1 [Potthoff, Bernd; McBlane, Fraser] Novartis Pharma AG, Basel, Switzerland.
   [Spindeldreher, Sebastian] Integrated Biologix GmbH, Basel, Switzerland.
   [Sickert, Denise] Hoffmann La Roche Ltd, Basel, Switzerland.
RP Potthoff, B (corresponding author), Novartis Pharma AG, Basel, Switzerland.
EM bernd.potthoff@novartis.com
FU Novartis Pharma AG
FX This work was funded by Novartis Pharma AG.
CR [Anonymous], 2018, KYMRIAH PRODUCT LABE
   Baumgarth N, 2005, SPRINGER SEMIN IMMUN, V26, P347, DOI 10.1007/s00281-004-0182-2
   Brezski RJ, 2010, MABS-AUSTIN, V2, P212, DOI 10.4161/mabs.2.3.11780
   Carpenter EP, 2008, CURR OPIN STRUC BIOL, V18, P581, DOI 10.1016/j.sbi.2008.07.001
   Finney HM, 2004, J IMMUNOL, V172, P104, DOI 10.4049/jimmunol.172.1.104
   Food and Drug Administration (FDA), 2016, FDA DRAFT GUID IND A
   Gorovits B, 2019, BIODRUGS, V33, P275, DOI 10.1007/s40259-019-00354-5
   Gorovits B, 2016, AAPS J, V18, P311, DOI 10.1208/s12248-016-9878-1
   Hege KM, 2017, J IMMUNOTHER CANCER, V5, DOI 10.1186/s40425-017-0222-9
   Holland MC, 2013, J CLIN IMMUNOL, V33, P1192, DOI 10.1007/s10875-013-9915-0
   LING NR, 1981, INT ARCH ALLER A IMM, V66, P459, DOI 10.1159/000232854
   Lutz HU, 2009, TRENDS IMMUNOL, V30, P43, DOI 10.1016/j.it.2008.10.002
   Manning MS, 2017, BIOANALYSIS, V9, P1849, DOI 10.4155/bio-2017-0185
   Maus MV, 2013, CANCER IMMUNOL RES, V1, P26, DOI 10.1158/2326-6066.CIR-13-0006
   MEREDITH RF, 1994, J NUCL MED, V35, P1017
   Mueller KT, 2018, J CLIN ONCOL, V36, DOI 10.1200/JCO.2018.36.15_suppl.3044
   Papadopoulos KP, 2015, CANCER CHEMOTH PHARM, V75, P887, DOI 10.1007/s00280-015-2712-0
   Porter DL, 2011, NEW ENGL J MED, V365, P725, DOI 10.1056/NEJMoa1103849
   Ruella M, 2016, COMPUT STRUCT BIOTEC, V14, P357, DOI 10.1016/j.csbj.2016.09.003
   Terness P, 1998, INT ARCH ALLERGY IMM, V115, P270, DOI 10.1159/000069457
   TJANDRA JJ, 1990, IMMUNOL CELL BIOL, V68, P367, DOI 10.1038/icb.1990.50
   Van Winkle Patrick, 2018, Perm J, V22, P17, DOI 10.7812/TPP/17-141
   Xue L, 2013, AAPS J, V15, P852, DOI 10.1208/s12248-013-9492-4
NR 23
TC 4
Z9 4
U1 3
U2 5
PU ELSEVIER
PI AMSTERDAM
PA RADARWEG 29, 1043 NX AMSTERDAM, NETHERLANDS
SN 0022-1759
EI 1872-7905
J9 J IMMUNOL METHODS
JI J. Immunol. Methods
PD JAN
PY 2020
VL 476
AR 112692
DI 10.1016/j.jim.2019.112692
PG 8
WC Biochemical Research Methods; Immunology
SC Biochemistry & Molecular Biology; Immunology
GA JY9ZI
UT WOS:000504763600001
PM 31678267
OA hybrid
DA 2021-10-29
ER

PT J
AU Ureshino, H
   Shindo, T
   Kimura, S
AF Ureshino, Hiroshi
   Shindo, Takero
   Kimura, Shinya
TI Role of cancer immunology in chronic myelogenous leukemia
SO LEUKEMIA RESEARCH
LA English
DT Review
DE Chronic myelogenous leukemia; Natural killer cell immunity; T cell
   immunity; Wilms tumor-1; Killer immunoglobulin-like receptor
ID CHRONIC MYELOID-LEUKEMIA; BONE-MARROW-TRANSPLANTATION;
   NATURAL-KILLER-CELLS; IMMUNOGLOBULIN-LIKE RECEPTORS; TYROSINE KINASE
   INHIBITORS; DONOR LEUKOCYTE INFUSIONS; MINIMAL RESIDUAL DISEASE; WT1
   PEPTIDE VACCINATION; DEEP MOLECULAR RESPONSE; CD8(+) T-CELLS
AB Chronic myelogenous leukemia (CML) is caused by the BCR-ABL chimeric tyrosine kinase, which is derived from the reciprocal translocation, t(9;22)(q34;q11). BCR-ABL tyrosine kinase inhibitors (TKIs) can provide prolonged overall survival in CML patients, resulting in life expectancy nearly to general population, and now approximately half of patients who achieved deep molecular response (DMR) can sustain durable molecular remission after discontinuation TKIs. However, residual leukemic cells still detected in the patients who sustained in molecular remission after discontinuation TKIs with the sensitive BCL-ABL1 transcript detection method. Given the fact that residual leukemic cells can exist in these patients, host immune systems can protect the patients to develop CML progression derived from residual leukemic cells. The human immune system is generally composed by innate and adaptive immune systems, corresponding to their functional diversities. Natural killer (NK) cells are major components of the innate immune system, while T lymphocytes (T cells) are major components of the adaptive immune system, and both NK cell and T cell mediate immune responses have an important role in CML. Myeloid-derived suppressor cells (MDSCs) that promote expansion of regulatory T cells (Tregs), leading to host immune suppression, are also important. Although regulation mechanism of these immune system has not been fully elucidated, tumor antigen (e.g. Wilms tumor-1), and surface receptors (e.g. killer immunoglobulin-like receptor and natural killer group 2) on NK cells, are pivotal role in these immune system regulations. Hence, we reviewed the current the immunological analysis, especially T cell and NK cell immunity in CML.
C1 [Ureshino, Hiroshi; Shindo, Takero; Kimura, Shinya] Saga Univ, Div Hematol Resp Med & Oncol, Dept Internal Med, Fac Med, Saga, Japan.
   [Ureshino, Hiroshi; Kimura, Shinya] Saga Univ, Fac Med, Dept Drug Discovery & Biomed Sci, Saga, Japan.
   [Shindo, Takero] Kyoto Univ, Grad Sch Med, Dept Hematol Oncol, Kyoto, Japan.
RP Ureshino, H (corresponding author), Dept Internal Med, Div Hematol Resp Med & Oncol, 5-1-1 Nabeshima, Saga 8498501, Japan.
EM m00010hu@jichi.ac.jp
RI Ureshino, Hiroshi/AAH-9536-2019
OI Ureshino, Hiroshi/0000-0002-5034-3699
FU JSPS KAKENHIMinistry of Education, Culture, Sports, Science and
   Technology, Japan (MEXT)Japan Society for the Promotion of
   ScienceGrants-in-Aid for Scientific Research (KAKENHI) [17K09908]
FX This work was supported by research grants from JSPS KAKENHI (19K17860,
   HU) and JSPS KAKENHI (17K09908, SK).
CR Ali S, 2012, BLOOD, V120, P697, DOI 10.1182/blood-2012-04-421016
   Allam A, 2009, BLOOD, V114, P2121, DOI 10.1182/blood-2009-05-220087
   APPERLEY JF, 1988, BRIT J HAEMATOL, V69, P239, DOI 10.1111/j.1365-2141.1988.tb07628.x
   Berenson AB, 2019, ADOLESC HEALTH MED T, V10, P1, DOI 10.2147/AHMT.S196573
   Bjorkstrom NK, 2010, BLOOD, V116, P3853, DOI 10.1182/blood-2010-04-281675
   Boudreau JE, 2017, J CLIN ONCOL, V35, P2268, DOI 10.1200/JCO.2016.70.7059
   Bruck O, 2018, LEUKEMIA, V32, P1643, DOI 10.1038/s41375-018-0175-0
   Burchert A, 2015, LEUKEMIA, V29, P1331, DOI 10.1038/leu.2015.45
   Caligiuri MA, 2008, BLOOD, V112, P461, DOI 10.1182/blood-2007-09-077438
   Campbell KS, 2011, IMMUNOLOGY, V132, P315, DOI 10.1111/j.1365-2567.2010.03398.x
   Caocci G, 2015, EXP HEMATOL, V43, P1015, DOI 10.1016/j.exphem.2015.08.004
   Christiansson L, 2015, MOL CANCER THER, V14, P1181, DOI 10.1158/1535-7163.MCT-14-0849
   Collins RH, 1997, J CLIN ONCOL, V15, P433, DOI 10.1200/JCO.1997.15.2.433
   Cooper MD, 2015, NAT REV IMMUNOL, V15, P191, DOI 10.1038/nri3801
   Elmaagacli AH, 2005, TRANSPLANTATION, V79, P1741, DOI 10.1097/01.TP.0000164500.16052.3C
   Espinoza JL, 2009, HAEMATOL-HEMATOL J, V94, P1427, DOI 10.3324/haematol.2009.008318
   Fei F, 2010, MOL CANCER, V9, DOI 10.1186/1476-4598-9-22
   Forlenza CJ, 2016, J CLIN ONCOL, V34, P2443, DOI 10.1200/JCO.2015.64.9558
   Gabrilovich DI, 2009, NAT REV IMMUNOL, V9, P162, DOI 10.1038/nri2506
   Gannage M, 2005, J IMMUNOL, V174, P8210, DOI 10.4049/jimmunol.174.12.8210
   Giallongo C, 2015, FRONT ONCOL, V5, DOI 10.3389/fonc.2015.00107
   Hara R, 2017, INT J HEMATOL, V106, P666, DOI 10.1007/s12185-017-2294-1
   Hayashi T, 2006, CANCER RES, V66, P563, DOI 10.1158/0008-5472.CAN-05-2776
   Held W, 2008, NAT REV IMMUNOL, V8, P269, DOI 10.1038/nri2278
   Hoffmann JA, 1999, SCIENCE, V284, P1313, DOI 10.1126/science.284.5418.1313
   HOROWITZ MM, 1990, BLOOD, V75, P555
   Hughes A, 2017, FRONT IMMUNOL, V8, DOI 10.3389/fimmu.2017.00469
   Hughes A, 2017, BLOOD, V129, P1166, DOI 10.1182/blood-2016-10-745992
   Ilander M, 2017, LEUKEMIA, V31, P1108, DOI 10.1038/leu.2016.360
   Imagawa J, 2015, LANCET HAEMATOL, V2, pE528, DOI 10.1016/S2352-3026(15)00196-9
   ISHIDA Y, 1992, EMBO J, V11, P3887, DOI 10.1002/j.1460-2075.1992.tb05481.x
   Jo T, 2018, ONCOL LETT, V15, P2935, DOI 10.3892/ol.2017.7720
   Johnson-Ansah H, 2013, CANCER-AM CANCER SOC, V119, P4284, DOI 10.1002/cncr.28328
   Kanodia S, 2010, PLOS ONE, V5, DOI 10.1371/journal.pone.0011770
   Kim S, 2005, NATURE, V436, P709, DOI 10.1038/nature03847
   Koch J, 2013, TRENDS IMMUNOL, V34, P182, DOI 10.1016/j.it.2013.01.003
   Kreutzman A., 2019, ONCOIMMUNOLOGY, V8, P1
   Kreutzman A, 2012, EXP HEMATOL, V40, P906, DOI 10.1016/j.exphem.2012.07.007
   Kreutzman A, 2010, BLOOD, V116, P772, DOI 10.1182/blood-2009-12-256800
   Kumagai T, 2018, CANCER SCI, V109, P182, DOI 10.1111/cas.13430
   La Nasa G, 2013, EXP HEMATOL, V41, P424, DOI 10.1016/j.exphem.2013.01.008
   Larmonier N, 2008, J IMMUNOL, V181, P6955, DOI 10.4049/jimmunol.181.10.6955
   LJUNGGREN HG, 1990, IMMUNOL TODAY, V11, P237, DOI 10.1016/0167-5699(90)90097-S
   Lubking A, 2019, BONE MARROW TRANSPL, V54, P1764, DOI 10.1038/s41409-019-0513-5
   Mahon FX, 2010, LANCET ONCOL, V11, P1029, DOI 10.1016/S1470-2045(10)70233-3
   Marin D, 2012, LEUKEMIA, V26, P296, DOI 10.1038/leu.2011.180
   Martin MP, 2007, NAT GENET, V39, P733, DOI 10.1038/ng2035
   Matsushita M, 2017, BLOOD CANCER J, V7, DOI 10.1038/bcj.2017.84
   Miller JS, 2007, BLOOD, V109, P5058, DOI 10.1182/blood-2007-01-065383
   Mohammed RN, 2016, CELL REP, V14, P760, DOI 10.1016/j.celrep.2015.12.090
   Morita Y, 2006, INT J CANCER, V119, P1360, DOI 10.1002/ijc.21960
   Mumprecht S, 2009, BLOOD, V114, P1528, DOI 10.1182/blood-2008-09-179697
   Mustjoki S, 2009, LEUKEMIA, V23, P1398, DOI 10.1038/leu.2009.46
   Najima Y, 2018, LEUKEMIA RES, V66, P66, DOI 10.1016/j.leukres.2018.01.010
   Nicolini FE, 2011, LEUKEMIA RES, V35, P80, DOI 10.1016/j.leukres.2010.04.010
   Oji Y, 2010, EUR J HAEMATOL, V85, P358, DOI 10.1111/j.1600-0609.2010.01497.x
   Okada M, 2018, CL LYMPH MYELOM LEUK, V18, P353, DOI 10.1016/j.clml.2018.03.004
   Palumbo A, 2012, NEW ENGL J MED, V366, P1759, DOI 10.1056/NEJMoa1112704
   Parham P, 2005, NAT REV IMMUNOL, V5, P201, DOI 10.1038/nri1570
   Parham P, 2013, NAT REV IMMUNOL, V13, P133, DOI 10.1038/nri3370
   Preudhomme C, 2010, NEW ENGL J MED, V363, P2511, DOI 10.1056/NEJMoa1004095
   Rezvani K, 2008, BLOOD, V111, P236, DOI 10.1182/blood-2007-08-108241
   Rezvani K, 2011, HAEMATOL-HEMATOL J, V96, P432, DOI 10.3324/haematol.2010.031674
   Ross DM, 2019, BRIT J HAEMATOL, V186, pE56, DOI 10.1111/bjh.15894
   Ross DM, 2013, BLOOD, V122, P515, DOI 10.1182/blood-2013-02-483750
   Salih J, 2010, INT J CANCER, V127, P2119, DOI 10.1002/ijc.25233
   Sallusto F, 1999, NATURE, V401, P708, DOI 10.1038/44385
   Samaridis J, 1997, EUR J IMMUNOL, V27, P660, DOI 10.1002/eji.1830270313
   Saunders PM, 2016, J EXP MED, V213, P791, DOI 10.1084/jem.20152023
   Saussele S, 2018, LANCET ONCOL, V19, P747, DOI 10.1016/S1470-2045(18)30192-X
   Savani BN, 2006, BLOOD, V107, P1688, DOI 10.1182/blood-2005-05-1897
   Scanlan MJ, 2002, IMMUNOL REV, V188, P22, DOI 10.1034/j.1600-065X.2002.18803.x
   Schutz C, 2017, LEUKEMIA, V31, P829, DOI 10.1038/leu.2017.9
   Shindo T, 2018, ONCOIMMUNOLOGY, V7, DOI 10.1080/2162402X.2017.1405204
   Simonsson B, 2011, BLOOD, V118, P3228, DOI 10.1182/blood-2011-02-336685
   Sopper S, 2017, J CLIN ONCOL, V35, P175, DOI 10.1200/JCO.2016.67.0893
   Sourdive DJD, 1998, J EXP MED, V188, P71, DOI 10.1084/jem.188.1.71
   Sun C, 2018, IMMUNITY, V48, P434, DOI 10.1016/j.immuni.2018.03.014
   Tanaka A, 2017, CELL RES, V27, P109, DOI 10.1038/cr.2016.151
   Tefferi A, 2009, NEW ENGL J MED, V361, P1872, DOI 10.1056/NEJMra0902908
   Torelli GF, 2014, HAEMATOLOGICA, V99, P1248, DOI 10.3324/haematol.2013.101931
   Tsou PL, 2016, CANCER RES, V76, P5597, DOI 10.1158/0008-5472.CAN-16-0431
   TURA S, 1994, NEW ENGL J MED, V330, P820
   Ureshino H, 2018, CANCER IMMUNOL RES, V6, P745, DOI 10.1158/2326-6066.CIR-17-0462
   vanRhee F, 1997, BONE MARROW TRANSPL, V20, P553, DOI 10.1038/sj.bmt.1700933
   Venstrom JM, 2012, NEW ENGL J MED, V367, P805, DOI 10.1056/NEJMoa1200503
   Verdonck LF, 1998, BONE MARROW TRANSPL, V22, P1057, DOI 10.1038/sj.bmt.1701496
   Vivier E, 2011, SCIENCE, V331, DOI 10.1126/science.1198687
   Waldhauer I, 2008, ONCOGENE, V27, P5932, DOI 10.1038/onc.2008.267
   Yang SW, 2011, PLOS ONE, V6, DOI 10.1371/journal.pone.0025131
   Yawata M, 2006, J EXP MED, V203, P633, DOI 10.1084/jem.20051884
   Yeung DT, 2015, BLOOD, V126, P2720, DOI 10.1182/blood-2015-07-655589
   Yew PY, 2015, BONE MARROW TRANSPL, V50, P1227, DOI 10.1038/bmt.2015.133
   Yokoyama WM, 2006, IMMUNOL REV, V214, P143, DOI 10.1111/j.1600-065X.2006.00458.x
   Yotnda P, 1998, J CLIN INVEST, V101, P2290, DOI 10.1172/JCI488
   Zahran AM, 2014, INT J CLIN ONCOL, V19, P753, DOI 10.1007/s10147-013-0615-9
   Zhao XY, 2014, BRIT J CANCER, V111, P1080, DOI 10.1038/bjc.2014.423
NR 97
TC 9
Z9 9
U1 0
U2 6
PU PERGAMON-ELSEVIER SCIENCE LTD
PI OXFORD
PA THE BOULEVARD, LANGFORD LANE, KIDLINGTON, OXFORD OX5 1GB, ENGLAND
SN 0145-2126
EI 1873-5835
J9 LEUKEMIA RES
JI Leuk. Res.
PD JAN
PY 2020
VL 88
AR 106273
DI 10.1016/j.leukres.2019.106273
PG 7
WC Oncology; Hematology
SC Oncology; Hematology
GA JY5YQ
UT WOS:000504490600009
PM 31765938
DA 2021-10-29
ER

PT J
AU Li, HZ
   Ding, JG
   Lu, MM
   Liu, HY
   Miao, YN
   Li, LT
   Wang, G
   Zheng, JN
   Pei, DS
   Zhang, Q
AF Li, Huizhong
   Ding, Jiage
   Lu, Mengmeng
   Liu, Hongyan
   Miao, Yangna
   Li, Liantao
   Wang, Gang
   Zheng, Junnian
   Pei, Dongsheng
   Zhang, Qing
TI CAIX-specific CAR-T Cells and Sunitinib Show Synergistic Effects Against
   Metastatic Renal Cancer Models
SO JOURNAL OF IMMUNOTHERAPY
LA English
DT Article
DE CAR-T; sunitinib; carbonic anhydrase IX; renal cell carcinoma;
   combination therapy
ID MEMORY STEM-CELLS; STIMULATION; EXPANSION; IMPROVES; THERAPY; HIF-1
AB Treatment with chimeric antigen receptor-modified T cell (CAR-T) has demonstrated promising therapeutic efficacy in hematologic malignancies. However, the therapeutic efficacy is still very limited for solid tumors. An immunosuppressive microenvironment is one of the main reasons for the limited efficacy. Some chemotherapeutic agents exhibit immune microenvironment modulation. Therefore, combination with chemotherapeutic agents may be one of the promising strategies to enhance the therapeutic efficacy of CAR-T against solid tumors. Sunitinib modulates the antitumor immune response by improving T-cell infiltration and function while reducing immunosuppressive factors. The authors constructed a second-generation CAR targeting human renal cell carcinoma (RCC)-specific antigen carbonic anhydrase IX (CAIX) with the costimulatory domain of 4-1BB. The results of cytokine releasing and cell killing assays showed that the CAIX-CAR-T cells have specific effector functions against CAIX(+) renal cancer cells in vitro. Combination therapy with CAIX-CAR-T and sunitinib showed synergistic efficacy against a mouse lung metastasis model of human RCC. CAIX-CAR-T cells in the mice of the combination therapy group showed stronger proliferation and tumor infiltration than that in the mice of the CAIX-CAR-T monotherapy group. The possible mechanisms of the synergistic efficacy are: (1) sunitinib caused upregulation of CAIX in tumor cells; (2) sunitinib decreased frequency of myeloid-derived suppressor cells in the tumor microenvironment. Our study supplied an innovative immunotherapeutic approach whereby combining CAIX-CAR-T with sunitinib induces a potent antitumor response in an experimental model of metastatic RCC. The combination strategy should be considered as a potential approach to augment adoptive CAR-T cell immunotherapy.
C1 [Li, Huizhong; Ding, Jiage; Lu, Mengmeng; Liu, Hongyan; Miao, Yangna; Li, Liantao; Wang, Gang; Zheng, Junnian; Zhang, Qing] Xuzhou Med Univ, Canc Inst, Xuzhou 221002, Jiangsu, Peoples R China.
   [Li, Huizhong; Ding, Jiage; Lu, Mengmeng; Liu, Hongyan; Miao, Yangna; Li, Liantao; Wang, Gang; Zheng, Junnian; Zhang, Qing] Xuzhou Med Univ, Affiliated Hosp, Ctr Clin Oncol, Xuzhou, Jiangsu, Peoples R China.
   [Pei, Dongsheng] Xuzhou Med Univ, Dept Pathol, Xuzhou 221002, Jiangsu, Peoples R China.
   [Liu, Hongyan] Second Peoples Hosp Lianyungang, Lianyungang, Jiangsu, Peoples R China.
RP Zheng, JN; Zhang, Q (corresponding author), Xuzhou Med Univ, Canc Inst, Xuzhou 221002, Jiangsu, Peoples R China.; Pei, DS (corresponding author), Xuzhou Med Univ, Dept Pathol, Xuzhou 221002, Jiangsu, Peoples R China.
EM jnzheng@xzhmu.edu.cn; dspei@xzhmu.edu.cn; qingzhang@xzhmu.edu.cn
FU National Science Foundation of ChinaNational Natural Science Foundation
   of China (NSFC) [81773253]; Jiangsu Province Social Development Projects
   [SBE2018740637, BE2016643]; Natural Science Key Project of Jiangsu
   Provincial Education Department [17KJA320011]; 333 project of Jiangsu
   ProvinceNatural Science Foundation of Jiangsu Province [BRA2016398];
   Xuzhou Science and Technology Plan Projects [KC16HG234]; Postgraduate
   Research and Practice Innovation Program of Jiangsu Province
   [KYCX18-2185]; Qing Lan Project of Jiangsu Province, Jiangsu Province
   Medical Youth Talent [QNRC 2016773]; Six Talent Peaks Projects of
   Jiangsu Province [WSN-119]
FX Supported in part by grants from the National Science Foundation of
   China (81773253), Jiangsu Province Social Development Projects
   (SBE2018740637 and BE2016643), Natural Science Key Project of Jiangsu
   Provincial Education Department (17KJA320011), 333 project of Jiangsu
   Province (BRA2016398), Xuzhou Science and Technology Plan Projects
   (KC16HG234), Postgraduate Research and Practice Innovation Program of
   Jiangsu Province (KYCX18-2185), Qing Lan Project of Jiangsu Province,
   Jiangsu Province Medical Youth Talent (QNRC 2016773) and Six Talent
   Peaks Projects of Jiangsu Province (WSN-119).
CR BEX A, 2012, J CLIN ONCOL S, V30
   Burkitt K, 2009, MOL CANCER THER, V8, P1148, DOI 10.1158/1535-7163.MCT-08-0944
   Dirican A, 2013, ASIAN PAC J CANCER P, V14, P2101, DOI 10.7314/APJCP.2013.14.3.2101
   Draghiciu O, 2015, ONCOIMMUNOLOGY, V4, DOI 10.4161/2162402X.2014.989764
   Finke JH, 2008, CLIN CANCER RES, V14, P6674, DOI 10.1158/1078-0432.CCR-07-5212
   Gan HK, 2009, EXPERT OPIN INV DRUG, V18, P821, DOI 10.1517/13543780902980171
   Gargett T, 2015, CYTOTHERAPY, V17, P487, DOI 10.1016/j.jcyt.2014.12.002
   Gattinoni L, 2017, NAT MED, V23, P18, DOI 10.1038/nm.4241
   Guislain A, 2015, CANCER IMMUNOL IMMUN, V64, P1241, DOI 10.1007/s00262-015-1735-z
   Hosoi H, 2014, EUR J IMMUNOL, V44, P1747, DOI 10.1002/eji.201343969
   Huo MR, 2017, J CONTROL RELEASE, V245, P81, DOI 10.1016/j.jconrel.2016.11.013
   Ko JS, 2009, CLIN CANCER RES, V15, P2148, DOI 10.1158/1078-0432.CCR-08-1332
   Lamers CHJ, 2016, BIOCHEM SOC T, V44, P951, DOI 10.1042/BST20160037
   Mahoney KM, 2015, NAT REV DRUG DISCOV, V14, P561, DOI 10.1038/nrd4591
   Matsushita H, 2014, J IMMUNOTHER CANCER, V2, DOI 10.1186/s40425-014-0030-4
   Mollica V, 2018, ANTI-CANCER DRUG, V29, P911, DOI 10.1097/CAD.0000000000000663
   MULLARD A, 2017, NAT REV DRUG DISCOV, V16, P669
   Mullard A, 2017, NAT REV DRUG DISCOV, V16, P818, DOI 10.1038/nrd.2017.248
   Nassif E, 2017, EXPERT REV ANTICANC, V17, P129, DOI 10.1080/14737140.2017.1272415
   Neumeister VM, 2012, BREAST CANCER RES TR, V136, P67, DOI 10.1007/s10549-012-2232-0
   Newick K, 2017, ANNU REV MED, V68, P139, DOI 10.1146/annurev-med-062315-120245
   Ramakrishna S, 2019, CLIN CANCER RES, V25, P5329, DOI 10.1158/1078-0432.CCR-18-3784
   Rizzo M, 2017, THER ADV UROL, V9, P195, DOI 10.1177/1756287217713902
   Sadelain M, 2017, NATURE, V545, P423, DOI 10.1038/nature22395
   Sadelain M, 2013, CANCER DISCOV, V3, P388, DOI 10.1158/2159-8290.CD-12-0548
   Schmid TA, 2016, THER ADV UROL, V8, P348, DOI 10.1177/1756287216663979
   Stengel C, 2015, ANTICANCER RES, V35, P5249
   Stock S, 2018, HUM GENE THER, V29, P1167, DOI 10.1089/hum.2017.237
   Xin H, 2009, CANCER RES, V69, P2506, DOI 10.1158/0008-5472.CAN-08-4323
   Xu JJ, 2017, EXPERT REV ANTICANC, V17, P1099, DOI 10.1080/14737140.2017.1395285
   Xu Y, 2014, BLOOD, V123, P3750, DOI 10.1182/blood-2014-01-552174
   Yamamoto K, 2018, TARGET ONCOL, V13, P371, DOI 10.1007/s11523-018-0563-4
   Ye CB, 2017, J VIROL, V91, DOI 10.1128/JVI.01389-16
   Yin T, 2015, ONCOL RES, V22, P139, DOI 10.3727/096504014X13983417587366
   Yu S, 2008, CANCER GENE THER, V15, P508, DOI 10.1038/cgt.2008.21
   Zhai W, 2018, MOL CANCER, V17, DOI 10.1186/s12943-018-0906-x
NR 36
TC 21
Z9 21
U1 3
U2 15
PU LIPPINCOTT WILLIAMS & WILKINS
PI PHILADELPHIA
PA TWO COMMERCE SQ, 2001 MARKET ST, PHILADELPHIA, PA 19103 USA
SN 1524-9557
EI 1537-4513
J9 J IMMUNOTHER
JI J. Immunother.
PD JAN
PY 2020
VL 43
IS 1
BP 16
EP 28
DI 10.1097/CJI.0000000000000301
PG 13
WC Oncology; Immunology; Medicine, Research & Experimental
SC Oncology; Immunology; Research & Experimental Medicine
GA JY0DP
UT WOS:000504095800003
PM 31574023
DA 2021-10-29
ER

PT J
AU Qu, CJ
   Ping, N
   Kang, LQ
   Liu, HL
   Qin, SB
   Wu, Q
   Chen, XC
   Zhou, M
   Xia, F
   Ye, AH
   Kong, DQ
   Li, CX
   Yu, L
   Wu, DP
   Jin, Z
AF Qu, Changju
   Ping, Nana
   Kang, Liqing
   Liu, Hailing
   Qin, Songbin
   Wu, Qian
   Chen, Xiaochen
   Zhou, Meng
   Xia, Fan
   Ye, Aihua
   Kong, Danqing
   Li, Caixia
   Yu, Lei
   Wu, Depei
   Jin, Zhengming
TI Radiation Priming Chimeric Antigen Receptor T-Cell Therapy in
   Relapsed/Refractory Diffuse Large B-Cell Lymphoma With High Tumor Burden
SO JOURNAL OF IMMUNOTHERAPY
LA English
DT Article
DE chimeric antigen receptor T cells; radiotherapy; relapsed; refractory;
   diffuse large B-cell lymphoma; cytokine release syndrome
ID CLASSIFICATION; IMMUNOTHERAPY; RADIOTHERAPY; RELEASE; KTE-C19
AB Chimeric antigen receptor T-cell (CAR-T) therapy demonstrates impressive efficacy in relapsed/refractory (R/R) diffuse large B-cell lymphoma (DLBCL). However, CAR-T therapy-related severe cytokine release syndrome and neurological toxicity limit its clinical application in R/R DLBCL patients with high tumor burden. Here, we conducted a phase II clinical trial testing the efficacy and toxicities of CAR-T therapy in R/R non-Hodgkin lymphoma patients (NCT03196830). Among the enrolled patients, 10 R/R DLBCL patients with high tumor burden were analyzed. Before CAR-T therapy, 4 were treated with intensive combined chemotherapy (C-CAR-cohort), and 6 were exposed to radiotherapy (R-CAR-cohort). Patients in the R-CAR-T-cohort showed a higher overall response rate (100% vs. 25%, P=0.033) and less severe cytokine release syndrome (0% vs. 100%, P=0.0048) and neurotoxicity (0% vs. 75%, P=0.033) incidences than patients in the C-CAR-T-cohort. Furthermore, one case who responded to CAR-T therapy initially and who suffered a relapse shortly was exposed to radiation and achieved complete remission, with an increase in the number of CAR-T copies detected. This study demonstrates that radiotherapy is an optimal debulking regimen to managing R/R DLBCL patients before CAR-T therapy and a promising alternative salvage therapy for patients who suffer a relapse after CAR-T therapy by fuelling CAR-T copies.
C1 [Qu, Changju; Ping, Nana; Wu, Qian; Chen, Xiaochen; Zhou, Meng; Kong, Danqing; Li, Caixia; Wu, Depei; Jin, Zhengming] Soochow Univ, Affiliated Hosp 1, Dept Hematol, Jiangsu Inst Hematol, Suzhou 215000, Peoples R China.
   [Qin, Songbin] Soochow Univ, Affiliated Hosp 1, Dept Radiotherapy, Suzhou, Peoples R China.
   [Xia, Fan] Soochow Univ, Affiliated Hosp 1, Dept Pharm, Suzhou, Peoples R China.
   [Ye, Aihua] Soochow Univ, Affiliated Hosp 1, Dept Radiol, Suzhou, Peoples R China.
   [Qu, Changju; Ping, Nana; Wu, Qian; Chen, Xiaochen; Zhou, Meng; Kong, Danqing; Li, Caixia; Wu, Depei; Jin, Zhengming] Soochow Univ, Inst Blood & Marrow Transplantat, Suzhou, Peoples R China.
   [Qu, Changju; Ping, Nana; Wu, Qian; Chen, Xiaochen; Zhou, Meng; Kong, Danqing; Li, Caixia; Wu, Depei; Jin, Zhengming] Soochow Univ, Collaborat Innovat Ctr Hematol, Suzhou, Peoples R China.
   [Kang, Liqing; Yu, Lei] East China Normal Univ, Sch Chem & Mol Engn, Shanghai, Peoples R China.
   [Kang, Liqing; Yu, Lei] Shanghai Unicar Therapy Biomed Technol Co Ltd, Shanghai, Peoples R China.
   [Liu, Hailing] Peoples Hosp Binhai Cty, Dept Radiol, Binhai, Jiangsu, Peoples R China.
RP Jin, Z (corresponding author), Soochow Univ, Affiliated Hosp 1, Dept Hematol, Jiangsu Inst Hematol, Suzhou 215000, Peoples R China.
EM qcj310@163.com; jinzhengming519519@163.com
FU National Key R&D Program of China [2016YFC0902800]; Priority Academic
   Program Development of Jiangsu Higher Education Institutions (PAPD);
   National Natural Science Foundation of ChinaNational Natural Science
   Foundation of China (NSFC) [81400155, 81600114]; Jiangsu Natural Science
   Foundation of ChinaNatural Science Foundation of Jiangsu Province
   [BK20140374]; Top-notch young health talents, 5th Suzhou Health
   Professionals Program [GSWS2019035]
FX Supported by the National Key R&D Program of China (2016YFC0902800) (to
   D.W.), Priority Academic Program Development of Jiangsu Higher Education
   Institutions (PAPD) (to D.W.), National Natural Science Foundation of
   China [(81400155) (to C.Q. and Z.J.), (81600114) (to N.P.)], Jiangsu
   Natural Science Foundation of China (BK20140374) (to C.Q. and Z.J.), and
   Top-notch young health talents, 5th Suzhou Health Professionals Program
   (GSWS2019035) (to C.Q.).
CR Babiker HM, 2018, EXPERT OPIN INV DRUG, V27, P407, DOI 10.1080/13543784.2018.1459560
   Brentjens RJ, 2011, BLOOD, V118, P4817, DOI 10.1182/blood-2011-04-348540
   Brudno JN, 2019, BLOOD REV, V34, P45, DOI 10.1016/j.blre.2018.11.002
   Cheson BD, 2007, J CLIN ONCOL, V25, P579, DOI 10.1200/JCO.2006.09.2403
   Chow VA, 2018, BLOOD, V132, P777, DOI 10.1182/blood-2018-04-839217
   DeSelm C, 2018, MOL THER, V26, P2542, DOI 10.1016/j.ymthe.2018.09.008
   Dlouhy I, 2017, LEUKEMIA RES, V59, P20, DOI 10.1016/j.leukres.2017.05.014
   Dovedi SJ, 2017, CLIN CANCER RES, V23, P5514, DOI 10.1158/1078-0432.CCR-16-1673
   Dutt S, 2018, BLOOD ADV, V2, P2568, DOI 10.1182/bloodadvances.2018023119
   Flynn JP, 2017, TRANSL LUNG CANCER R, V6, P159, DOI 10.21037/tlcr.2017.03.07
   Ganss R, 2002, CANCER RES, V62, P1462
   Giavridis T, 2018, NAT MED, V24, P731, DOI 10.1038/s41591-018-0041-7
   Grignano E, 2018, EUR J HAEMATOL, V101, P150, DOI 10.1111/ejh.13080
   Hans CP, 2004, BLOOD, V103, P275, DOI 10.1182/blood-2003-05-1545
   Heckmann M, 1998, EXP CELL RES, V238, P148, DOI 10.1006/excr.1997.3826
   Jain MD, 2018, THER CLIN RISK MANAG, V14, P1007, DOI 10.2147/TCRM.S145039
   Lee DW, 2014, BLOOD, V124, P188, DOI 10.1182/blood-2014-05-552729
   Locke FL, 2017, MOL THER, V25, P285, DOI 10.1016/j.ymthe.2016.10.020
   Lugade AA, 2008, J IMMUNOL, V180, P3132, DOI 10.4049/jimmunol.180.5.3132
   Matsumura S, 2008, J IMMUNOL, V181, P3099, DOI 10.4049/jimmunol.181.5.3099
   McGee HM, 2019, CLIN CANCER RES, V25, P2969, DOI 10.1158/1078-0432.CCR-18-3781
   Seyedin SN, 2015, IMMUNOTHERAPY-UK, V7, P967, DOI 10.2217/imt.15.65
   Siva S, 2014, PLOS ONE, V9, DOI 10.1371/journal.pone.0109560
   Slaney CY, 2014, CANCER RES, V74, P7168, DOI 10.1158/0008-5472.CAN-14-2458
   VELASQUEZ WS, 1989, BLOOD, V74, P551
   Wang Y, 2014, CLIN IMMUNOL, V155, P160, DOI 10.1016/j.clim.2014.10.002
   Weiss T, 2018, CANCER RES, V78, P1031, DOI 10.1158/0008-5472.CAN-17-1788
   Wilkins A, 2019, J IMMUNOTHER CANCER, V7, DOI 10.1186/s40425-019-0542-z
   Zhong WJ, 2019, J EXP CLIN CANC RES, V38, DOI 10.1186/s13046-019-1081-7
NR 29
TC 11
Z9 12
U1 2
U2 13
PU LIPPINCOTT WILLIAMS & WILKINS
PI PHILADELPHIA
PA TWO COMMERCE SQ, 2001 MARKET ST, PHILADELPHIA, PA 19103 USA
SN 1524-9557
EI 1537-4513
J9 J IMMUNOTHER
JI J. Immunother.
PD JAN
PY 2020
VL 43
IS 1
BP 32
EP 37
DI 10.1097/CJI.0000000000000284
PG 6
WC Oncology; Immunology; Medicine, Research & Experimental
SC Oncology; Immunology; Research & Experimental Medicine
GA JY0DP
UT WOS:000504095800005
PM 31219975
DA 2021-10-29
ER

PT J
AU Speakman, EA
   Dambuza, IM
   Salazar, F
   Brown, GD
AF Speakman, Emily A.
   Dambuza, Ivy M.
   Salazar, Fabian
   Brown, Gordon D.
TI T Cell Antifungal Immunity and the Role of C-Type Lectin Receptors
SO TRENDS IN IMMUNOLOGY
LA English
DT Review
ID CHRONIC MUCOCUTANEOUS CANDIDIASIS; INVASIVE FUNGAL-INFECTIONS; MANNOSE
   RECEPTOR; DENDRITIC CELLS; HOST-DEFENSE; GUT MICROBIOTA; HUMAN DECTIN-1;
   ALBICANS; RECOGNITION; DISEASE
AB Fungi can cause disease in humans, from mucocutaneous to life-threatening systemic infections. Initiation of antifungal immunity involves fungal recognition by pattern recognition receptors such as C-type lectin receptors (CLRs). These germline-encoded receptors trigger a multitude of innate responses including phagocytosis, fungal killing, and antigen presentation which car also shape the development of adaptive immunity. Recently, studies have shed light on how CLRs directly or indirectly modulate lymphocyte function. Moreover, CLR-mediated recognition of commensal fungi maintains homeostasis and prevents invasion from opportunistic commensals. We present an overview of current knowledge of antifungal T cell immune responses, with emphasis on the role of C-type lectins, and discuss how these receptors modulate these responses at different levels.
C1 [Speakman, Emily A.; Dambuza, Ivy M.; Salazar, Fabian; Brown, Gordon D.] Univ Exeter, Ctr Med Mycol, MRC, Exeter EX4 4QD, Devon, England.
RP Brown, GD (corresponding author), Univ Exeter, Ctr Med Mycol, MRC, Exeter EX4 4QD, Devon, England.
EM gordon.brown@exeter.ac.uk
RI Speakman, Emily/AAO-1578-2020; Salazar, Fabian/AAW-2488-2020
OI Salazar Lizama, Fabian/0000-0001-5139-2292
FU Wellcome TrustWellcome TrustEuropean Commission [102705, 097377]; MRC
   Centre for Medical MycologyUK Research & Innovation (UKRI)Medical
   Research Council UK (MRC); University of Exeter [MR/N006364/1]; National
   Commission for Scientific and Technological Research (CONICYT),
   ChileComision Nacional de Investigacion Cientifica y Tecnologica
   (CONICYT)
FX Funding was provided by the Wellcome Trust (102705, 097377), the MRC
   Centre for Medical Mycology, and the University of Exeter
   (MR/N006364/1). F.S. holds a postdoctoral fellowship from the National
   Commission for Scientific and Technological Research (CONICYT), Chile.
CR Acosta-Rodriguez EV, 2007, NAT IMMUNOL, V8, P639, DOI 10.1038/ni1467
   Antachopoulos C, 2010, CLIN MICROBIOL INFEC, V16, P1335, DOI 10.1111/j.1469-0691.2010.03289.x
   Azad A.K., 2014, EXPLOITATION MACROPH
   Bacher P, 2014, MUCOSAL IMMUNOL, V7, P916, DOI 10.1038/mi.2013.107
   Bacher P, 2019, CELL, V176, P1340, DOI 10.1016/j.cell.2019.01.041
   Bacher P, 2016, CELL, V167, P1067, DOI 10.1016/j.cell.2016.09.050
   Behbod B, 2013, ALLERGY, V68, P1410, DOI 10.1111/all.12254
   Brown GD, 2018, NAT REV IMMUNOL, V18, P374, DOI 10.1038/s41577-018-0004-8
   Brown GD, 2011, ANNU REV IMMUNOL, V29, P1, DOI 10.1146/annurev-immunol-030409-101229
   Cao AT, 2012, J IMMUNOL, V189, P4666, DOI 10.4049/jimmunol.1200955
   Castro-Lopez N, 2017, MICROORGANISMS, V5, DOI 10.3390/microorganisms5010013
   Chen GH, 2007, AM J PATHOL, V170, P1028, DOI 10.2353/ajpath.2007.060595
   Chen SM, 2019, AM J TRANSL RES, V11, P721
   Chen ST, 2008, NATURE, V453, P672, DOI 10.1038/nature07013
   Chen ST, 2017, NAT COMMUN, V8, DOI 10.1038/s41467-017-00356-3
   Chen ST, 2012, PLOS PATHOG, V8, DOI 10.1371/journal.ppat.1002655
   Chudnovskiy A, 2016, CELL, V167, P444, DOI 10.1016/j.cell.2016.08.076
   Cunha C, 2010, BLOOD, V116, P5394, DOI 10.1182/blood-2010-04-279307
   Dambuza IM, 2018, PLOS PATHOG, V14, DOI 10.1371/journal.ppat.1006978
   Dan JM, 2008, INFECT IMMUN, V76, P2362, DOI 10.1128/IAI.00095-08
   de Beaucoudrey L, 2010, MEDICINE, V89, P381, DOI 10.1097/MD.0b013e3181fdd832
   De Luca A, 2010, MUCOSAL IMMUNOL, V3, P361, DOI 10.1038/mi.2010.22
   Drummond RA, 2016, MUCOSAL IMMUNOL, V9, P492, DOI 10.1038/mi.2015.79
   Drummond R. A., 2014, COLD SPRING HARB PER, P5
   Drummond RA, 2015, PLOS PATHOG, V11, DOI 10.1371/journal.ppat.1005293
   Drummond RA, 2011, CURR OPIN MICROBIOL, V14, P392, DOI 10.1016/j.mib.2011.07.001
   Dzharullaeva AS, 2018, J IMMUNOL RES, V2018, DOI 10.1155/2018/3835720
   Eriksson M, 2013, FRONT IMMUNOL, V4, DOI 10.3389/fimmu.2013.00196
   FEIGAL DW, 1991, AIDS, V5, P519, DOI 10.1097/00002030-199105000-00007
   Feng T, 2011, INT IMMUNOPHARMACOL, V11, P589, DOI 10.1016/j.intimp.2010.11.016
   Ferwerda B, 2009, NEW ENGL J MED, V361, P1760, DOI 10.1056/NEJMoa0901053
   Fujimura KE, 2016, NAT MED, V22, P1187, DOI 10.1038/nm.4176
   Gow NAR, 2012, CURR OPIN MICROBIOL, V15, P406, DOI 10.1016/j.mib.2012.04.005
   Griese M, 2011, BMC PEDIATR, V11, DOI 10.1186/1471-2431-11-72
   Guinan J, 2018, FEMS MICROBIOL LETT, V365, DOI 10.1093/femsle/fny196
   Hernandez-Santos N, 2013, MUCOSAL IMMUNOL, V6, P900, DOI 10.1038/mi.2012.128
   Hirahara K, 2010, CYTOKINE GROWTH F R, V21, P425, DOI 10.1016/j.cytogfr.2010.10.006
   Hirota K, 2013, NAT IMMUNOL, V14, P372, DOI 10.1038/ni.2552
   Hoarau G, 2016, MBIO, V7, DOI [10.1128/mbio.01250-16, 10.1128/mBio.01250-16]
   Hoving JC, 2014, CELL MICROBIOL, V16, P185, DOI 10.1111/cmi.12249
   Hu XP, 2015, MED MYCOL, V53, P810, DOI 10.1093/mmy/myv043
   Huang YJ, 2017, J ALLERGY CLIN IMMUN, V139, P1099, DOI 10.1016/j.jaci.2017.02.007
   Iborra S, 2012, J CLIN INVEST, V122, P1628, DOI 10.1172/JCI60660
   Ifrim DC, 2016, J INTERF CYTOK RES, V36, P267, DOI 10.1089/jir.2015.0040
   Iliev ID, 2012, SCIENCE, V336, P1314, DOI 10.1126/science.1221789
   Jarvis JN, 2012, AIDS, V26, P1105, DOI 10.1097/QAD.0b013e3283536a93
   Kasahara S, 2016, J INFECT DIS, V213, P1289, DOI 10.1093/infdis/jiw054
   Kashem S.W., 2015, IMMUNITY, V43, P12
   Kashem SW, 2015, IMMUNITY, V42, P356, DOI 10.1016/j.immuni.2015.01.008
   Kato Y, 2015, J IMMUNOL, V195, P1006, DOI 10.4049/jimmunol.1500767
   Kerzerho J, 2013, J ALLERGY CLIN IMMUN, V131, P1048, DOI 10.1016/j.jaci.2012.09.027
   Kim HS, 2016, INT IMMUNOPHARMACOL, V39, P71, DOI 10.1016/j.intimp.2016.07.013
   Kim M, 2016, CELL HOST MICROBE, V20, P202, DOI 10.1016/j.chom.2016.07.001
   Kisand K, 2010, J EXP MED, V207, P299, DOI 10.1084/jem.20091669
   Kolls JK, 2010, CYTOKINE GROWTH F R, V21, P443, DOI 10.1016/j.cytogfr.2010.11.002
   Kotthoff P, 2017, SCI REP-UK, V7, DOI 10.1038/s41598-017-04558-z
   Kottom TJ, 2017, J IMMUNOL, V198, P3515, DOI 10.4049/jimmunol.1600744
   Kroetz DN, 2012, CYTOKINE, V58, P112, DOI 10.1016/j.cyto.2011.07.430
   LeibundGut-Landmann S, 2007, NAT IMMUNOL, V8, P630, DOI 10.1038/ni1460
   LeibundGut-Landmann S, 2008, BLOOD, V112, P4971, DOI 10.1182/blood-2008-05-158469
   Lemoine S, 2015, J ALLERGY CLIN IMMUN, V136, P1355, DOI 10.1016/j.jaci.2015.02.030
   Leonardi I, 2018, SCIENCE, V359, P232, DOI 10.1126/science.aao1503
   Li R, 2017, J IMMUNOL, V198, P3245, DOI 10.4049/jimmunol.1601572
   Li T, 2018, FRONT IMMUNOL, V9, DOI 10.3389/fimmu.2018.01118
   Liang J, 2016, CELL REP, V17, P1330, DOI 10.1016/j.celrep.2016.09.091
   Liguori G, 2016, J CROHNS COLITIS, V10, P296, DOI 10.1093/ecco-jcc/jjv209
   Lilly LM, 2012, J IMMUNOL, V189, P3653, DOI 10.4049/jimmunol.1201797
   Limon JJ, 2019, CELL HOST MICROBE, V25, P377, DOI 10.1016/j.chom.2019.01.007
   Lindell DM, 2005, J IMMUNOL, V174, P7920, DOI 10.4049/jimmunol.174.12.7920
   Ling Y, 2015, J EXP MED, V212, P619, DOI 10.1084/jem.20141065
   Luda KM, 2016, IMMUNITY, V44, P860, DOI 10.1016/j.immuni.2016.02.008
   Malavia D, 2017, FRONT MICROBIOL, V8, DOI 10.3389/fmicb.2017.02238
   Malik A, 2018, IMMUNITY, V49, P515, DOI 10.1016/j.immuni.2018.08.024
   MALMVALL BE, 1993, SCAND J INFECT DIS, V25, P61, DOI 10.3109/00365549309169671
   Marakalala MJ, 2013, PLOS PATHOG, V9, DOI 10.1371/journal.ppat.1003315
   Martinez-Lopez M, 2019, IMMUNITY, V50, P446, DOI 10.1016/j.immuni.2018.12.020
   Martinez-Sanchez ME, 2018, FRONT PHYSIOL, V9, DOI 10.3389/fphys.2018.00877
   McAleer JP, 2016, J IMMUNOL, V197, P97, DOI 10.4049/jimmunol.1502566
   Mencacci A, 1998, J EXP MED, V187, P307, DOI 10.1084/jem.187.3.307
   Misme-Aucouturier B, 2019, HUM IMMUNOL, V80, P999, DOI 10.1016/j.humimm.2019.09.008
   Montagna MT, 2013, INFECTION, V41, P645, DOI 10.1007/s15010-013-0432-0
   Montagnoli C, 2006, J IMMUNOL, V176, P1712, DOI 10.4049/jimmunol.176.3.1712
   Moyes DL, 2016, NATURE, V532, P64, DOI 10.1038/nature17625
   Nakamura Y, 2015, INFECT IMMUN, V83, P671, DOI 10.1128/IAI.02835-14
   Nanjappa SG, 2012, PLOS PATHOG, V8, DOI 10.1371/journal.ppat.1002771
   Noster R, 2014, SCI TRANSL MED, V6, DOI 10.1126/scitranslmed.3008706
   Noverr MC, 2005, INFECT IMMUN, V73, P30, DOI 10.1128/IAI.73.1.30-38.2005
   Noverr MC, 2004, INFECT IMMUN, V72, P6206, DOI 10.1128/IAI.72.11.6206-6210.2004
   Ott SJ, 2008, SCAND J GASTROENTERO, V43, P831, DOI 10.1080/00365520801935434
   Plantinga TS, 2009, CLIN INFECT DIS, V49, P724, DOI 10.1086/604714
   Puel A, 2011, SCIENCE, V332, P65, DOI 10.1126/science.1200439
   Puel A, 2010, J EXP MED, V207, P291, DOI 10.1084/jem.20091983
   Puri S, 2014, EUKARYOT CELL, V13, P958, DOI 10.1128/EC.00095-14
   Quah J, 2018, RESPIROL CASE REP, V6, DOI 10.1002/rcr2.357
   Rajaram MVS, 2017, CELL REP, V21, P126, DOI 10.1016/j.celrep.2017.09.034
   Renga G, 2018, CELL REP, V23, P1767, DOI 10.1016/j.celrep.2018.04.034
   Rieber N, 2016, JCI INSIGHT, V1, DOI 10.1172/jci.insight.89890
   Rivera A, 2011, J EXP MED, V208, P369, DOI 10.1084/jem.20100906
   Robinson MJ, 2009, J EXP MED, V206, P2037, DOI 10.1084/jem.20082818
   Salazar F, 2018, J INNATE IMMUN, V10, P373, DOI 10.1159/000488539
   Sancho D, 2012, ANNU REV IMMUNOL, V30, P491, DOI 10.1146/annurev-immunol-031210-101352
   Sancho D, 2009, NATURE, V458, P899, DOI 10.1038/nature07750
   Schmitt EG, 2013, FRONT IMMUNOL, V4, DOI 10.3389/fimmu.2013.00152
   Schulze B, 2016, PATHOG DIS, V74, DOI 10.1093/femspd/ftw020
   Shao TY, 2019, CELL HOST MICROBE, V25, P404, DOI 10.1016/j.chom.2019.02.004
   Sheng W, 2014, CELL RES, V24, P1387, DOI 10.1038/cr.2014.154
   Shiomi A, 2015, MEDIAT INFLAMM, V2015, DOI 10.1155/2015/568543
   Sokol H, 2017, GUT, V66, P1039, DOI [10.1136/gutjnl-2015-310746, 10.1136/gutjnl-20]
   Stappers MHT, 2018, NATURE, V555, P382, DOI 10.1038/nature25974
   Swidergall M, 2018, NAT MICROBIOL, V3, DOI 10.1038/s41564-017-0059-5
   Swidergall M, 2014, EUKARYOT CELL, V13, P950, DOI 10.1128/EC.00093-14
   Taylor PR, 2007, NAT IMMUNOL, V8, P31, DOI 10.1038/ni1408
   Thompson A, 2019, PLOS PATHOG, V15, DOI 10.1371/journal.ppat.1007850
   Toyonaga K, 2016, IMMUNITY, V45, P1245, DOI 10.1016/j.immuni.2016.10.012
   Trautwein-Weidner K, 2015, MUCOSAL IMMUNOL, V8, P221, DOI 10.1038/mi.2014.57
   Troegeler A, 2017, P NATL ACAD SCI USA, V114, pE540, DOI 10.1073/pnas.1613254114
   Tso GHW, 2018, SCIENCE, V362, P589, DOI 10.1126/science.aat0537
   van de Veerdonk FL, 2009, CELL HOST MICROBE, V5, P329, DOI 10.1016/j.chom.2009.02.006
   Verma A, 2015, CSH PERSPECT MED, V5, DOI 10.1101/cshperspect.a019612
   Vignesh KS, 2013, IMMUNITY, V39, P697, DOI 10.1016/j.immuni.2013.09.006
   Vinh DC, 2010, J ALLERGY CLIN IMMUN, V125, P1389, DOI 10.1016/j.jaci.2010.01.047
   Vinh DC, 2009, CLIN INFECT DIS, V49, pE62, DOI 10.1086/605532
   Wang TT, 2018, IMMUNITY, V49, P504, DOI 10.1016/j.immuni.2018.08.018
   Wells CA, 2008, J IMMUNOL, V180, P7404, DOI 10.4049/jimmunol.180.11.7404
   Wevers BA, 2014, CELL HOST MICROBE, V15, P494, DOI 10.1016/j.chom.2014.03.008
   Whibley N, 2014, EUR J IMMUNOL, V44, P1069, DOI 10.1002/eji.201343604
   Wiesner DL, 2016, J IMMUNOL, V196, P365, DOI 10.4049/jimmunol.1501871
   Wilson D, 2012, PLOS PATHOG, V8, DOI 10.1371/journal.ppat.1003034
   Xiao Y, 2016, NAT MED, V22, P906, DOI 10.1038/nm.4141
   Yang D, 2000, J LEUKOCYTE BIOL, V68, P9
   Zelante T, 2013, IMMUNITY, V39, P372, DOI 10.1016/j.immuni.2013.08.003
   Zelenay S, 2012, J CLIN INVEST, V122, P1615, DOI 10.1172/JCI60644
   Zerbe CS, 2005, CLIN INFECT DIS, V41, pE38, DOI 10.1086/432120
   Zhang ZH, 2017, J ALLERGY CLIN IMMUN, V139, P54, DOI 10.1016/j.jaci.2016.02.031
   Zhang ZD, 2016, IMMUNITY, V44, P330, DOI 10.1016/j.immuni.2016.01.004
   Zhao Q, 2018, IMMUNOLOGY, V154, P28, DOI 10.1111/imm.12896
   Zhao XQ, 2017, NAT MED, V23, P337, DOI 10.1038/nm.4260
   Zhao YH, 2016, NAT COMMUN, V7, DOI 10.1038/ncomms12368
   Zhou F, 2009, INT REV IMMUNOL, V28, P239, DOI 10.1080/08830180902978120
NR 139
TC 21
Z9 21
U1 2
U2 11
PU ELSEVIER SCI LTD
PI OXFORD
PA THE BOULEVARD, LANGFORD LANE, KIDLINGTON, OXFORD OX5 1GB, OXON, ENGLAND
SN 1471-4906
EI 1471-4981
J9 TRENDS IMMUNOL
JI Trends Immunol.
PD JAN
PY 2020
VL 41
IS 1
BP 61
EP 76
DI 10.1016/j.it.2019.11.007
PG 16
WC Immunology
SC Immunology
GA JX9LM
UT WOS:000504048300007
PM 31813764
OA hybrid, Green Published
DA 2021-10-29
ER

PT J
AU Chen, RF
   Wang, M
   Liu, Q
   Wu, JJ
   Huang, WJ
   Li, XJ
   Du, BH
   Xu, QL
   Duan, JJ
   Jiao, SC
   Lee, HS
   Jung, NC
   Lee, JH
   Wang, Y
   Wang, YC
AF Chen, Ruifeng
   Wang, Meng
   Liu, Qiang
   Wu, Jiajing
   Huang, Weijing
   Li, Xuejiao
   Du, Baohua
   Xu, Qilong
   Duan, Jingjing
   Jiao, Shunchang
   Lee, Hyun Soo
   Jung, Nam-Chul
   Lee, Jun-Ho
   Wang, Yu
   Wang, Youchun
TI Sequential treatment with aT19 cells generates memory CAR-T cells and
   prolongs the lifespan of Raji-B-NDG mice
SO CANCER LETTERS
LA English
DT Article
DE Chimeric antigen receptor; Autologous CD19 T cells; Sequential therapy;
   Memory T cells
ID CD8(+); MALIGNANCIES; PERSISTENCE; LEUKEMIA; THERAPY
AB Treatment with chimeric antigen receptor (CAR)-modified T cells targeting CD19 has proved successful in patients with relapsed/refractory B cell malignancies. However, long-term follow-up indicates that remission in a substantial proportion of patients is not sustainable. Most patients that experience recurrence have tumors and lost the CAR-T cells. To maintain the activity of CAR-T cells, Raji-B-NDG mice were treated sequentially with CAR-T-19 cells and homologous cells expressing human CD19 to promote expansion of CAR-T cells. Sequential treatment of mice with CAR-T-19 cells followed by Raji tumor cells led to marked prolongation of survival. The best case scenario after sequential treatment was a survival time of more than 200 days; the average survival time of mice in the non-sequential treatment group was 80 days. We treated mice with autologous CD19-modified T cells after initial treatment with CAR-T-19 cells. The overall survival and recurrence-free survival times of mice receiving sequential treatment were significantly longer. The percentages of CAR(+) T cells in peripheral blood increased. Sequential therapy with autologous CAR-T-19 and aT19 cells provides a new strategy for generating memory CAR-T cells, which may lead ultimately to increased clinical efficacy.
C1 [Chen, Ruifeng; Wang, Meng; Liu, Qiang; Wu, Jiajing; Huang, Weijing; Wang, Youchun] Natl Inst Food & Drug Control, Div HIV AIDS & Sex Transmitted Virus Vaccines, Beijing 100050, Peoples R China.
   [Li, Xuejiao; Du, Baohua; Xu, Qilong; Wang, Yu] Immunotech Appl Sci Ltd, Beijing 100176, Peoples R China.
   [Duan, Jingjing; Jiao, Shunchang] Gen Hosp PLA, Beijing 100853, Peoples R China.
   [Lee, Hyun Soo; Jung, Nam-Chul; Lee, Jun-Ho] Pharos Vaccine Inc, Seongnam Si 13215, Gyeonggi Do, South Korea.
RP Wang, YC (corresponding author), Natl Inst Food & Drug Control, 31 Rd Huatuo, Beijing 102629, Peoples R China.; Wang, Y (corresponding author), Immunotech Appl Sci Ltd, 1 Jing Hai Qi Lu, Beijing 101111, Peoples R China.
EM wangyu@eaal.net; wangyc@nifdc.org.cn
OI Huang, Weijin/0000-0002-4246-8889
FU National Science and Technology Major Project "Strategies and clinical
   research on functional cure for ADIS" [2017ZX10202102]; Beijing
   Municipal Science & Technology Plan ProjectBeijing Municipal Science &
   Technology Commission [Z171100001717069]; Bio & Medical Technology
   Development Program of the National Research Foundation (NRF) - Ministry
   of Science ICT [NRF2017M3A9C8063523]
FX We are grateful to Dr. Jun Yang (Department of Surgery, St Jude
   Children's Research Hospital, Memphis, TN) and Meiling Zhang (Biocytogen
   Co., Ltd, Beijing, China) for help preparing the manuscript. This work
   was supported by a National Science and Technology Major Project
   "Strategies and clinical research on functional cure for ADIS"
   (2017ZX10202102) and by the Beijing Municipal Science & Technology Plan
   Project (Z171100001717069), and by the Bio & Medical Technology
   Development Program of the National Research Foundation (NRF) funded by
   the Ministry of Science & ICT (NRF2017M3A9C8063523).
CR Benmebarek MR, 2019, INT J MOL SCI, V20, DOI 10.3390/ijms20061283
   Berger C, 2008, J CLIN INVEST, V118, P294, DOI 10.1172/JCI32103
   Bonifant CL, 2016, MOL THER-ONCOLYTICS, V3, DOI 10.1038/mto.2016.11
   Brentjens RJ, 2011, BLOOD, V118, P4817, DOI 10.1182/blood-2011-04-348540
   Cherkassky L, 2016, J CLIN INVEST, V126, P3130, DOI 10.1172/JCI83092
   Chmielewski M, 2015, EXPERT OPIN BIOL TH, V15, P1145, DOI 10.1517/14712598.2015.1046430
   Curran E, 2015, BLOOD, V125, P3702, DOI 10.1182/blood-2014-11-551481
   Davila ML, 2014, SCI TRANSL MED, V6, DOI 10.1126/scitranslmed.3008226
   Day TA, 2013, CURR HIV RES, V11, P441, DOI 10.2174/1570162X113116660051
   Forman SJ, 2013, BLOOD, V121, P1077, DOI 10.1182/blood-2012-08-234492
   Geyer MB, 2016, CYTOTHERAPY, V18, P1393, DOI 10.1016/j.jcyt.2016.07.003
   Grada Z, 2013, MOL THER-NUCL ACIDS, V2, DOI 10.1038/mtna.2013.32
   Grupp SA, 2013, NEW ENGL J MED, V368, P1509, DOI 10.1056/NEJMoa1215134
   Gust J, 2017, CANCER DISCOV, V7, P1404, DOI 10.1158/2159-8290.CD-17-0698
   Kochenderfer JN, 2015, J CLIN ONCOL, V33, P540, DOI 10.1200/JCO.2014.56.2025
   Lee DW, 2015, LANCET, V385, P517, DOI 10.1016/S0140-6736(14)61403-3
   Lee DW, 2014, BLOOD, V124, P188, DOI 10.1182/blood-2014-05-552729
   Lewis GK, 2014, P NATL ACAD SCI USA, V111, P15614, DOI 10.1073/pnas.1413550111
   LOOS H, 1976, BLOOD, V48, P731
   Maude SL, 2014, NEW ENGL J MED, V371, P1507, DOI 10.1056/NEJMoa1407222
   Mirzaei HR, 2017, FRONT IMMUNOL, V8, DOI 10.3389/fimmu.2017.01850
   Mirzaei HR, 2018, CANCER LETT, V423, P95, DOI 10.1016/j.canlet.2018.03.010
   Mirzaei HR, 2016, CANCER LETT, V380, P413, DOI 10.1016/j.canlet.2016.07.001
   Morgan RA, 2010, MOL THER, V18, P843, DOI 10.1038/mt.2010.24
   Park JH, 2018, NEW ENGL J MED, V378, P449, DOI 10.1056/NEJMoa1709919
   Park JH, 2016, BLOOD, V127, P3312, DOI 10.1182/blood-2016-02-629063
   Porter DL, 2015, SCI TRANSL MED, V7, DOI 10.1126/scitranslmed.aac5415
   Porter DL, 2011, NEW ENGL J MED, V365, P725, DOI 10.1056/NEJMoa1103849
   Riddell SR, 2014, CANCER J, V20, P141, DOI 10.1097/PPO.0000000000000036
   Ruella M, 2016, J CLIN INVEST, V126, P3814, DOI 10.1172/JCI87366
   Sabrina K., 2013, PLOS ONE, V8
   Sommermeyer D, 2016, LEUKEMIA, V30, P492, DOI 10.1038/leu.2015.247
   Sotillo E, 2015, CANCER DISCOV, V5, P1282, DOI 10.1158/2159-8290.CD-15-1020
   Tae-Wook C., 2002, JID J INFECT DIS, V185
   Trepo C, 2014, LANCET, V384, P2053, DOI 10.1016/S0140-6736(14)60220-8
   Turtle CJ, 2016, SCI TRANSL MED, V8, DOI 10.1126/scitranslmed.aaf8621
   Turtle CJ, 2016, J CLIN INVEST, V126, P2123, DOI 10.1172/JCI85309
   Wang XL, 2011, BLOOD, V117, P1888, DOI 10.1182/blood-2010-10-310599
   Whitton JL, 2004, ADV VIRUS RES, V63, P181, DOI 10.1016/S0065-3527(04)63003-X
NR 39
TC 4
Z9 4
U1 1
U2 8
PU ELSEVIER IRELAND LTD
PI CLARE
PA ELSEVIER HOUSE, BROOKVALE PLAZA, EAST PARK SHANNON, CO, CLARE, 00000,
   IRELAND
SN 0304-3835
EI 1872-7980
J9 CANCER LETT
JI Cancer Lett.
PY 2020
VL 469
BP 162
EP 172
DI 10.1016/j.canlet.2019.10.022
PG 11
WC Oncology
SC Oncology
GA JW8RT
UT WOS:000503314900015
PM 31634527
OA hybrid
DA 2021-10-29
ER

PT J
AU Ma, WJ
   Zhu, DM
   Li, JH
   Chen, X
   Xie, W
   Jiang, X
   Wu, L
   Wang, GG
   Xiao, YS
   Liu, ZS
   Wang, FB
   Li, A
   Shao, D
   Dong, WF
   Liu, W
   Yuan, YF
AF Ma, Weijie
   Zhu, Daoming
   Li, Jinghua
   Chen, Xi
   Xie, Wei
   Jiang, Xiang
   Wu, Long
   Wang, Ganggang
   Xiao, Yusha
   Liu, Zhisu
   Wang, Fubing
   Li, Andrew
   Shao, Dan
   Dong, Wenfei
   Liu, Wei
   Yuan, Yufeng
TI Coating biomimetic nanoparticles with chimeric antigen receptor T
   cell-membrane provides high specificity for hepatocellular carcinoma
   photothermal therapy treatment
SO THERANOSTICS
LA English
DT Article
DE Nanoparticles; chimeric antigen receptor T cell; cell membrane coating
   technique; photothermal therapy; hepatocellular carcinoma
ID CAMOUFLAGED NANOPARTICLES; TARGETED THERAPY; IMMUNOTHERAPY; DELIVERY;
   FUNCTIONALIZATION; CHEMOTHERAPY; GLYPICAN-3; GROWTH; SAFETY
AB Rationale: Hepatocellular carcinoma (HCC) is one of the most prevalent malignancies in the world. Apart from traditional surgical resection, radiotherapy, and chemotherapy, more recent techniques such as nano-photothermal therapy and biotherapy are gradually being adopted for the treatment of HCC. This project intends to combine the advantages of nanoscale drug delivery systems with the targeting ability of CAR-T cells.
   Method: Based on cell membrane-coated nanoparticles and cell membrane-targeting modifications, a novel nanomaterial was prepared by coating CAR-T cell membranes specifically recognizing GPC3+ HCC cells onto mesoporous silica containing IR780 nanoparticles. Subsequently, the physical properties were characterized, and the in vitro and in vivo targeting abilities of this nanoparticle were verified.
   Results: CAR-T cells were constructed which could recognize GPC3 expressed on the cell surface of HCC cells. Then the isolated CAR-T cell membrane was successfully coated on the IR780 loaded mesoporous silica materials, as verified by transmission electron microscopy. The superior targeting ability of CAR-T cell membrane coated nanoparticles compared to IR780 loaded mesoporous silica nanoparticles was verified, both in vitro and in vivo.
   Conclusion: This new nanomaterial exhibits photothermal antitumor abilities along with enhanced targeting abilities, suggesting a promising strategy for the treatment of HCC.
C1 [Ma, Weijie; Li, Jinghua; Chen, Xi; Jiang, Xiang; Wu, Long; Wang, Ganggang; Xiao, Yusha; Liu, Zhisu; Yuan, Yufeng] Wuhan Univ, Zhongnan Hosp, Dept Hepatobiliary & Pancreat Surg, Wuhan 430071, Hubei, Peoples R China.
   [Zhu, Daoming; Xie, Wei; Liu, Wei] Wuhan Univ, Sch Phys & Technol, Key Lab Artificial Micro & Nanostruct, Minist Educ, Wuhan 430072, Hubei, Peoples R China.
   [Shao, Dan; Dong, Wenfei] Chinese Acad Sci, Suzhou Inst Biomed Engn & Technol, Key Lab Biomed Diagnost, Suzhou 215163, Jiangsu, Peoples R China.
   [Wang, Fubing] Wuhan Univ, Zhongnan Hosp, Dept Lab Med, Wuhan 430071, Hubei, Peoples R China.
   [Li, Andrew] Johns Hopkins Sch Med, Dept Biomed Engn, Baltimore, MD 21205 USA.
   [Shao, Dan] Columbia Univ, Dept Biomed Engn, New York, NY 10027 USA.
RP Yuan, YF (corresponding author), Wuhan Univ, Zhongnan Hosp, Dept Hepatobiliary & Pancreat Surg, Wuhan 430071, Hubei, Peoples R China.; Liu, W (corresponding author), Wuhan Univ, Sch Phys & Technol, Key Lab Artificial Micro & Nanostruct, Minist Educ, Wuhan 430072, Hubei, Peoples R China.; Dong, WF (corresponding author), Chinese Acad Sci, Suzhou Inst Biomed Engn & Technol, Key Lab Biomed Diagnost, Suzhou 215163, Jiangsu, Peoples R China.
EM wenfeidong@126.com; wliu@whu.edu.cn; yuanyf1971@whu.edu.cn
RI Zhu, Daoming/AAR-8226-2021; Zhu, Daoming/Q-3723-2017
OI Zhu, Daoming/0000-0002-6371-7135
FU National Natural Science Foundation for Outstanding Youth Foundation
   [61722405]; National Key R&D Program for Major Research Instruments
   [81527801]; National Key RD Program [2016YFC1000700]; Hubei Province
   health and family planning scientific research project [WJ2017Z007];
   Zhongnan Hospital of Whuhan University Science, Technology and
   Innovation Seed Fund [znpy2017026]
FX Our work was supported by National Natural Science Foundation for
   Outstanding Youth Foundation (Grant No. 61722405), National Key R&D
   Program for Major Research Instruments (Grant No. 81527801), National
   Key R&D Program (Grant No. 2016YFC1000700), Hubei Province health and
   family planning scientific research project (WJ2017Z007) and Zhongnan
   Hospital of Whuhan University Science, Technology and Innovation Seed
   Fund, Project znpy2017026.
CR Ahmed N, 2015, J CLIN ONCOL, V33, P1688, DOI 10.1200/JCO.2014.58.0225
   Baggiolini M, 1998, NATURE, V392, P565, DOI 10.1038/33340
   Brentjens RJ, 2011, BLOOD, V118, P4817, DOI 10.1182/blood-2011-04-348540
   Burga RA, 2016, NANOMEDICINE-UK, V11, P1759, DOI 10.2217/nnm-2016-0160
   Chen Y, 2013, ADV MATER, V25, P3144, DOI 10.1002/adma.201205292
   Dargel C, 2015, GASTROENTEROLOGY, V149, P1042, DOI 10.1053/j.gastro.2015.05.055
   Dhir M, 2016, ANN SURG, V263, P1112, DOI 10.1097/SLA.0000000000001556
   Fang RH, 2018, ADV MATER, V30, DOI 10.1002/adma.201706759
   Fang RNH, 2013, NANOSCALE, V5, P8884, DOI 10.1039/c3nr03064d
   Feng KC, 2016, SCI CHINA LIFE SCI, V59, P468, DOI 10.1007/s11427-016-5023-8
   Gao HP, 2014, CLIN CANCER RES, V20, P6418, DOI 10.1158/1078-0432.CCR-14-1170
   Gao WW, 2013, ADV MATER, V25, P3549, DOI 10.1002/adma.201300638
   Gao XH, 2017, HEPATOL RES, V47, P1061, DOI 10.1111/hepr.12831
   Gilham DE, 2012, TRENDS MOL MED, V18, P377, DOI 10.1016/j.molmed.2012.04.009
   Grupp SA, 2013, NEW ENGL J MED, V368, P1509, DOI 10.1056/NEJMoa1215134
   Hu CMJ, 2015, NATURE, V526, P118, DOI 10.1038/nature15373
   Hu CMJ, 2011, P NATL ACAD SCI USA, V108, P10980, DOI 10.1073/pnas.1106634108
   Hu QY, 2015, ADV MATER, V27, P7043, DOI 10.1002/adma.201503323
   Ishiguro T, 2008, CANCER RES, V68, P9832, DOI 10.1158/0008-5472.CAN-08-1973
   Ishihara T, 2009, PHARM RES-DORDR, V26, P2270, DOI 10.1007/s11095-009-9943-x
   Jain KK, 2009, NANOMEDICINE-UK, V4, P249, DOI 10.2217/NNM.09.12
   Jiang CX, 2015, ACTA BIOMATER, V14, P61, DOI 10.1016/j.actbio.2014.11.041
   Jiang ZW, 2017, FRONT IMMUNOL, V7, DOI 10.3389/fimmu.2016.00690
   Jing LJ, 2018, THERANOSTICS, V8, P2683, DOI 10.7150/thno.23654
   Kakarla S, 2014, CANCER J, V20, P151, DOI 10.1097/PPO.0000000000000032
   Katz SC, 2016, CANCER GENE THER, V23, P142, DOI 10.1038/cgt.2016.14
   Kochenderfer JN, 2012, BLOOD, V119, P2709, DOI 10.1182/blood-2011-10-384388
   LANDRY J, 1986, CANCER RES, V46, P324
   Liu XJ, 2019, THERANOSTICS, V9, P5828, DOI 10.7150/thno.34837
   Luk BT, 2016, THERANOSTICS, V6, P1004, DOI 10.7150/thno.14471
   Lv SX, 2014, BIOMATERIALS, V35, P6118, DOI 10.1016/j.biomaterials.2014.04.034
   Ma WJ, 2017, CELL PHYSIOL BIOCHEM, V41, P609, DOI 10.1159/000457883
   Maude SL, 2015, BLOOD, V125, P4017, DOI 10.1182/blood-2014-12-580068
   Ou W, 2018, THERANOSTICS, V8, P4574, DOI 10.7150/thno.26758
   Rao L, 2019, NANO LETT, V19, P2215, DOI 10.1021/acs.nanolett.8b03913
   Rao L, 2018, ADV FUNCT MATER, V28, DOI 10.1002/adfm.201803531
   Rao L, 2017, ACS NANO, V11, P3496, DOI 10.1021/acsnano.7b00133
   Rao L, 2016, ADV MATER, V28, P3460, DOI 10.1002/adma.201506086
   Sanna V, 2014, INT J NANOMED, V9, P467, DOI 10.2147/IJN.S36654
   Shao D, 2018, ADV MATER, V30, DOI 10.1002/adma.201801198
   SPRINGER TA, 1994, CELL, V76, P301, DOI 10.1016/0092-8674(94)90337-9
   Stephan MT, 2010, NAT MED, V16, P1035, DOI 10.1038/nm.2198
   Su JH, 2017, THERANOSTICS, V7, P523, DOI 10.7150/thno.17259
   Sun HP, 2017, ADV FUNCT MATER, V27, DOI 10.1002/adfm.201604300
   Sun HP, 2016, ADV MATER, V28, P9581, DOI 10.1002/adma.201602173
   Sun YF, 2018, CLIN CANCER RES, V24, P547, DOI 10.1158/1078-0432.CCR-17-1063
   Tan X, 2012, BIOMATERIALS, V33, P2230, DOI 10.1016/j.biomaterials.2011.11.081
   Torre LA, 2015, CA-CANCER J CLIN, V65, P87, DOI 10.3322/caac.21262
   Xuan MJ, 2015, ADV HEALTHC MATER, V4, P1645, DOI 10.1002/adhm.201500129
   Yang Q, 2015, WIRES NANOMED NANOBI, V7, P655, DOI 10.1002/wnan.1339
   Zhai YH, 2017, THERANOSTICS, V7, P2575, DOI 10.7150/thno.20118
   Zhang C, 2010, BIOMATERIALS, V31, P1911, DOI 10.1016/j.biomaterials.2009.11.061
   Zhang LR, 2017, INT J NANOMED, V12, P2129, DOI 10.2147/IJN.S126016
   Zhang XQ, 2012, ADV DRUG DELIVER REV, V64, P1363, DOI 10.1016/j.addr.2012.08.005
   Zhu DM, 2017, NANOTECHNOLOGY
NR 55
TC 43
Z9 46
U1 33
U2 76
PU IVYSPRING INT PUBL
PI LAKE HAVEN
PA PO BOX 4546, LAKE HAVEN, NSW 2263, AUSTRALIA
SN 1838-7640
J9 THERANOSTICS
JI Theranostics
PY 2020
VL 10
IS 3
BP 1281
EP 1295
DI 10.7150/thno.40291
PG 15
WC Medicine, Research & Experimental
SC Research & Experimental Medicine
GA JX6VQ
UT WOS:000503870400021
PM 31938065
OA Green Published, gold
HC Y
HP N
DA 2021-10-29
ER

PT J
AU Thandra, K
   Salah, Z
   Chawla, S
AF Thandra, Krishna
   Salah, Zuhair
   Chawla, Sanjay
TI Oncologic Emergencies-The Old, the New, and the Deadly
SO JOURNAL OF INTENSIVE CARE MEDICINE
LA English
DT Review
DE cancer; critical care; tumor lysis syndrome; oncologic emergency;
   cytokine release syndrome; CAR-T cell
ID TUMOR LYSIS SYNDROME; CLINICAL-PRACTICE GUIDELINE; ACUTE
   MYELOID-LEUKEMIA; CARDIAC-TAMPONADE; ADVERSE EVENTS; GROWTH-FACTORS;
   MANAGEMENT; CANCER; HEMOPTYSIS; DIAGNOSIS
AB Cancer continues to be a leading cause of death despite a broader understanding of its biology and the development of novel therapies. Nonetheless, with an increasing survival of this population, intensivists must be aware of the associated emergencies, both old and new. Oncologic emergencies can be seen as an initial presentation of the disease or precipitated by its treatment. In this review, we present key oncologic emergencies that may be encountered in daily practice, complications associated with innovative therapies, and treatment-related adverse events.
C1 [Thandra, Krishna; Salah, Zuhair; Chawla, Sanjay] Mem Sloan Kettering Canc Ctr, Dept Anesthesiol & Crit Care Med, Crit Care Med Serv, 1275 York Ave,C-1179, New York, NY 10065 USA.
RP Chawla, S (corresponding author), Mem Sloan Kettering Canc Ctr, Dept Anesthesiol & Crit Care Med, Crit Care Med Serv, 1275 York Ave,C-1179, New York, NY 10065 USA.
EM chawlas@mskcc.org
FU Department of Anesthesiology & Critical Care Medicine, MSK Cancer Center
   [P30 CA008748]
FX The author(s) disclosed receipt of the following financial support for
   the research, authorship, and/or publication of this article: Department
   of Anesthesiology & Critical Care Medicine, MSK Cancer Center Support
   Grant/Core Grant (P30 CA008748).
CR Abdelsalam M, 2012, TEX HEART I J, V39, P711
   Abrams D, 2015, ASAIO J, V61, P216, DOI 10.1097/MAT.0000000000000183
   Annesley CE, 2018, CLIN PHARMACOL THER, V103, P591, DOI 10.1002/cpt.950
   Bow EJ, 2005, CLIN MICROBIOL INFEC, V11, P24, DOI 10.1111/j.1469-0691.2005.01240.x
   Cairo MS, 2004, BRIT J HAEMATOL, V127, P3, DOI 10.1111/j.1365-2141.2004.05094.x
   Chang MC, 2007, AM J HEMATOL, V82, P976, DOI 10.1002/ajh.20939
   Coiffier B, 2008, J CLIN ONCOL, V26, P2767, DOI 10.1200/JCO.2007.15.0177
   Coiffier B, 2007, EXPERT REV ANTICANC, V7, P233, DOI 10.1586/14737140.7.2.233
   Collard HR, 2004, CLIN CHEST MED, V25, P583, DOI 10.1016/j.ccm.2004.04.007
   Fartoukh M, 2012, RESPIRATION, V83, P106, DOI 10.1159/000331501
   Fitzgerald JC, 2017, CRIT CARE MED, V45, pE124, DOI 10.1097/CCM.0000000000002053
   Freifeld AG, 2011, CLIN INFECT DIS, V52, pE56, DOI 10.1093/cid/cir073
   Gong JM, 2014, ONCOL LETT, V8, P1825, DOI 10.3892/ol.2014.2326
   GRUND FM, 1977, ARCH INTERN MED, V137, P1246, DOI 10.1001/archinte.137.9.1246
   Gust J, 2017, CANCER DISCOV, V7, P1404, DOI 10.1158/2159-8290.CD-17-0698
   Haanen JBAG, 2017, ANN ONCOL, V28, P119, DOI 10.1093/annonc/mdx225
   Haase R, 2009, KLIN PADIATR, V221, P374, DOI 10.1055/s-0029-1239533
   Halfdanarson TR, 2006, MAYO CLIN PROC, V81, P835, DOI 10.4065/81.6.835
   Halfdanarson TR, 2017, MAYO CLIN PROC, V92, P609, DOI 10.1016/j.mayocp.2017.02.008
   HAPONIK EF, 1990, CHEST, V97, P469, DOI 10.1378/chest.97.2.469
   Hasegawa Y, 2017, IMMUNOTHERAPY-UK, V9, P701, DOI 10.2217/imt-2017-0043
   Howard SC, 2011, NEW ENGL J MED, V364, P1844, DOI 10.1056/NEJMra0904569
   Ibrahim WH, 2008, EUR RESPIR J, V32, P1131, DOI 10.1183/09031936.00080108
   Inaba H, 2008, CANCER, V113, P522, DOI 10.1002/cncr.23581
   Jain R, 2013, INDIAN J PEDIATR, V80, P144, DOI 10.1007/s12098-012-0917-3
   Jain Varun, 2017, Curr Treat Options Cardiovasc Med, V19, P36, DOI 10.1007/s11936-017-0532-8
   Jean-Baptiste E, 2000, CRIT CARE MED, V28, P1642, DOI 10.1097/00003246-200005000-00066
   Kanamaru A, 2004, CLIN INFECT DIS, V39, pS7, DOI 10.1086/383042
   Kim SH, 2010, CANCER RES TREAT, V42, P210, DOI 10.4143/crt.2010.42.4.210
   Larici AR, 2014, DIAGN INTERV RADIOL, V20, P299, DOI 10.5152/dir.2014.13426
   Lee DW, 2015, LANCET, V385, P517, DOI 10.1016/S0140-6736(14)61403-3
   Lee DW, 2014, BLOOD, V124, P188, DOI 10.1182/blood-2014-05-552729
   LEIMGRUBER PP, 1983, CIRCULATION, V68, P612, DOI 10.1161/01.CIR.68.3.612
   Lewis MA, 2011, CA-CANCER J CLIN, V61, P287, DOI 10.3322/caac.20124
   Lyman G.H., 2010, CANCER, V117, P1917
   Majhail NS, 2006, BIOL BLOOD MARROW TR, V12, P1038, DOI 10.1016/j.bbmt.2006.06.002
   Michot JM, 2016, EUR J CANCER, V54, P139, DOI 10.1016/j.ejca.2015.11.016
   Peralta AR, 2018, J BRONCHOL INTERN PU, V25, P204, DOI 10.1097/LBR.0000000000000470
   Philippakis G, 2013, INT J SURG CASE REP, V4, P403, DOI 10.1016/j.ijscr.2013.02.002
   Porcu P, 2000, LEUKEMIA LYMPHOMA, V39, P1, DOI 10.3109/10428190009053534
   Postow MA, 2018, NEW ENGL J MED, V378, P158, DOI [10.1056/NEJMra1703481, 10.1056/NEJMc1801663]
   Rampello E, 2006, NAT CLIN PRACT ONCOL, V3, P438, DOI 10.1038/ncponc0581
   REDDY PS, 1978, CIRCULATION, V58, P265, DOI 10.1161/01.CIR.58.2.265
   Sadelain M, 2015, J CLIN INVEST, V125, P3392, DOI 10.1172/JCI80010
   Siegel RL, 2017, CA-CANCER J CLIN, V67, P7, DOI 10.3322/caac.21387
   Smith TJ, 2006, J CLIN ONCOL, V24, P3187, DOI 10.1200/JCO.2006.06.4451
   Smith TJ, 2015, J CLIN ONCOL, V33, P3199, DOI 10.1200/JCO.2015.62.3488
   Soares M, 2010, CRIT CARE MED, V38, P9, DOI 10.1097/CCM.0b013e3181c0349e
   Solomonov A, 2009, RESP MED, V103, P1196, DOI 10.1016/j.rmed.2009.02.004
   Spodick DH, 2003, NEW ENGL J MED, V349, P684, DOI 10.1056/NEJMra022643
   STERNBACH G, 1988, Journal of Emergency Medicine, V6, P417, DOI 10.1016/0736-4679(88)90017-0
   Taccone FS, 2009, CRIT CARE, V13, DOI 10.1186/cc7713
   Teachey DT, 2016, CANCER DISCOV, V6, P664, DOI 10.1158/2159-8290.CD-16-0040
   Virk SA, 2015, HEART, V101, P1619, DOI 10.1136/heartjnl-2015-307907
   Wagner PL, 2011, J THORAC CARDIOV SUR, V141, P34, DOI 10.1016/j.jtcvs.2010.09.015
   Witmer CM, 2011, J PEDIAT, V158
   Yoon W, 2002, RADIOGRAPHICS, V22, P1395, DOI 10.1148/rg.226015180
NR 57
TC 7
Z9 7
U1 0
U2 7
PU SAGE PUBLICATIONS INC
PI THOUSAND OAKS
PA 2455 TELLER RD, THOUSAND OAKS, CA 91320 USA
SN 0885-0666
EI 1525-1489
J9 J INTENSIVE CARE MED
JI J. Intensive Care Med.
PD JAN
PY 2020
VL 35
IS 1
BP 3
EP 13
DI 10.1177/0885066618803863
PG 11
WC Critical Care Medicine
SC General & Internal Medicine
GA JW7KY
UT WOS:000503228100001
PM 30411648
OA Green Accepted
DA 2021-10-29
ER

PT J
AU Gutierrez, C
   McEvoy, C
   Munshi, L
   Stephens, RS
   Detsky, ME
   Nates, JL
   Pastores, SM
AF Gutierrez, Cristina
   McEvoy, Colleen
   Munshi, Laveena
   Stephens, R. Scott
   Detsky, Michael E.
   Nates, Joseph L.
   Pastores, Stephen M.
TI Critical Care Management of Toxicities Associated With Targeted Agents
   and Immunotherapies for Cancer
SO CRITICAL CARE MEDICINE
LA English
DT Article
DE cancer; chimeric antigen receptor cell therapy; cytokine release
   syndrome; immunotherapy; intensive care unit; toxicities
ID T-CELL THERAPY; IMMUNE CHECKPOINT INHIBITORS; CYTOKINE RELEASE SYNDROME;
   TYROSINE KINASE INHIBITORS; TUMOR LYSIS SYNDROME; ADVERSE EVENTS;
   ADVANCED MELANOMA; HEMOPHAGOCYTIC LYMPHOHISTIOCYTOSIS; CARDIOVASCULAR
   TOXICITY; CLINICAL-FEATURES
AB Objectives: To describe the most common serious adverse effects and organ toxicities associated with emerging therapies for cancer that may necessitate admission to the ICU. Data Sources and Study Selection: PubMed and Medline search of relevant articles in English on the management of adverse effects of immunotherapy for cancer. Data Extraction and Data Synthesis: Targeted therapies including tyrosine kinase inhibitors, monoclonal antibodies, checkpoint inhibitors, and immune effector cell therapy have improved the outcome and quality of life of patients with cancer. However, severe and life-threatening side effects can occur. These toxicities include infusion or hypersensitivity reactions, cytokine release syndrome, pulmonary, cardiac, renal, hepatic, and neurologic toxicities, hemophagocytic lymphohistiocytosis, opportunistic infections, and endocrinopathies. Cytokine release syndrome is the most common serious toxicity after administration of monoclonal antibodies and immune effector cell therapies. Most of the adverse events from immunotherapy results from an exaggerated T-cell response directed against normal tissue, resulting in the generation of high levels of proinflammatory cytokines. Toxicities from targeted therapies are usually secondary to "on target toxicities." Management is largely supportive and may include discontinuation of the specific agent, corticosteroids, and other immune suppressing agents for severe (grade 3 or 4) immune-related adverse events like neurotoxicity and pneumonitis. Conclusions: The complexity of toxicities associated with modern targeted and immunotherapeutic agents for cancer require a multidisciplinary approach among ICU staff, oncologists, and organ specialists and adoption of standardized treatment protocols to ensure the best possible patient outcomes.
C1 [Gutierrez, Cristina] Univ Texas MD Anderson Canc Ctr, Dept Crit Care, Houston, TX 77030 USA.
   [McEvoy, Colleen] Washington Univ, Sch Med, Dept Med, Div Pulm & Crit Care Med, St Louis, MO 63110 USA.
   [Munshi, Laveena] Toronto Gen Hosp, Interdept Div Crit Care Med, Toronto, ON, Canada.
   [Stephens, R. Scott] Johns Hopkins Univ, Dept Med, Div Pulm & Crit Care Med, Baltimore, MD USA.
   [Detsky, Michael E.] Mt Sinai Hosp, Interdept Div Crit Care Med, Toronto, ON, Canada.
   [Nates, Joseph L.] Univ Texas MD Anderson Canc Ctr, Dept Crit Care, Div Anesthesiol & Crit Care, Houston, TX 77030 USA.
   [Pastores, Stephen M.] Mem Sloan Kettering Canc Ctr, Dept Anesthesiol & Crit Care Med, 1275 York Ave, New York, NY 10021 USA.
   [Pastores, Stephen M.] Weill Cornell Med Coll, Dept Med, New York, NY 10065 USA.
   [Pastores, Stephen M.] Weill Cornell Med Coll, Dept Anesthesiol, New York, NY 10065 USA.
   [Pastores, Stephen M.] Weill Cornell Med Coll, Dept Crit Care Med, New York, NY 10065 USA.
RP Pastores, SM (corresponding author), Mem Sloan Kettering Canc Ctr, Dept Anesthesiol & Crit Care Med, 1275 York Ave, New York, NY 10021 USA.; Pastores, SM (corresponding author), Weill Cornell Med Coll, Dept Med, New York, NY 10065 USA.; Pastores, SM (corresponding author), Weill Cornell Med Coll, Dept Anesthesiol, New York, NY 10065 USA.; Pastores, SM (corresponding author), Weill Cornell Med Coll, Dept Crit Care Med, New York, NY 10065 USA.
EM pastores@mskcc.org
FU NCI NIH HHSUnited States Department of Health & Human ServicesNational
   Institutes of Health (NIH) - USANIH National Cancer Institute (NCI) [P30
   CA008748] Funding Source: Medline
CR Abbasi K, 2007, J ROY SOC MED, V100, P205, DOI 10.1258/jrsm.100.5.205
   Aghel N, 2017, VASC HEALTH RISK MAN, V13, P293, DOI 10.2147/VHRM.S108874
   Arriola E, 2015, ONCOIMMUNOLOGY, V4, DOI 10.1080/2162402X.2015.1040218
   Asselin B, 2016, FUTURE ONCOL, V12, P1609, DOI 10.2217/fon-2016-0005
   Baden LR, 2016, J NATL COMPR CANC NE, V14, P882, DOI 10.6004/jnccn.2016.0093
   Baldo BA, 2013, ONCOIMMUNOLOGY, V2, DOI 10.4161/onci.26333
   Barjaktarevic IZ, 2013, CHEST, V143, P858, DOI 10.1378/chest.12-1467
   Bitzan M, 2009, PEDIATR PULM, V44, P922, DOI 10.1002/ppul.20864
   Borrega JG, 2019, HEMASPHERE, V3, DOI 10.1097/HS9.0000000000000191
   Brahmer JR, 2018, J CLIN ONCOL, V36, P1714, DOI 10.1200/JCO.2017.77.6385
   Brudno JN, 2016, BLOOD, V127, P3321, DOI 10.1182/blood-2016-04-703751
   Bugelski PJ, 2009, EXPERT REV CLIN IMMU, V5, P499, DOI [10.1586/eci.09.31, 10.1586/ECI.09.31]
   Chan KL, 2015, LEUKEMIA LYMPHOMA, V56, P2185, DOI 10.3109/10428194.2014.977887
   Cheson BD, 2017, ONCOLOGIST, V22, P1283, DOI 10.1634/theoncologist.2017-0055
   Chu Fuliang, 2018, Contemp Oncol (Pozn), V22, P73, DOI 10.5114/wo.2018.73892
   Chuzi S, 2017, CANCER MANAG RES, V9, P207, DOI 10.2147/CMAR.S136818
   Corrigan-Curay J, 2014, MOL THER, V22, P1564, DOI 10.1038/mt.2014.148
   Cortazar FB, 2016, KIDNEY INT, V90, P638, DOI 10.1016/j.kint.2016.04.008
   Del Castillo M, 2016, CLIN INFECT DIS, V63, P1490, DOI 10.1093/cid/ciw539
   Dervite I, 2001, NEW ENGL J MED, V344, P68, DOI 10.1056/NEJM200101043440120
   Di Giacomo AM, 2010, SEMIN ONCOL, V37, P499, DOI 10.1053/j.seminoncol.2010.09.007
   Doessegger L, 2015, CLIN TRANSL IMMUNOL, V4, DOI 10.1038/cti.2015.14
   Eremina V, 2008, NEW ENGL J MED, V358, P1129, DOI 10.1056/NEJMoa0707330
   Fan E, 2017, AM J RESP CRIT CARE, V195, P1253, DOI 10.1164/rccm.201703-0548ST
   Fitzgerald JC, 2017, CRIT CARE MED, V45, pE124, DOI 10.1097/CCM.0000000000002053
   Forst DA, 2017, CANC NEUROLOGY CLIN, P311
   Frey Noelle, 2019, Biol Blood Marrow Transplant, V25, pe123, DOI 10.1016/j.bbmt.2018.12.756
   Friedman CF, 2016, JAMA ONCOL, V2, P1346, DOI 10.1001/jamaoncol.2016.1051
   Gargett T, 2014, FRONT PHARMACOL, V5, DOI 10.3389/fphar.2014.00235
   Gelao L, 2014, TOXINS, V6, P914, DOI 10.3390/toxins6030914
   Gill C, 2017, CURR NEUROL NEUROSCI, V17, DOI 10.1007/s11910-017-0785-3
   Gust J, 2017, CANCER DISCOV, V7, P1404, DOI 10.1158/2159-8290.CD-17-0698
   Gutierrez C, 2018, CRIT CARE MED, V46, P1402, DOI 10.1097/CCM.0000000000003258
   Haanen JBAG, 2017, ANN ONCOL, V28, P119, DOI 10.1093/annonc/mdx225
   Hansel TT, 2010, NAT REV DRUG DISCOV, V9, P325, DOI 10.1038/nrd3003
   Hay KA, 2017, BLOOD, V130, P2295, DOI 10.1182/blood-2017-06-793141
   Henter JI, 2007, PEDIATR BLOOD CANCER, V48, P124, DOI 10.1002/pbc.21039
   Henter JI, 2002, BLOOD, V100, P2367, DOI 10.1182/blood-2002-01-0172
   Howard SC, 2016, ANN HEMATOL, V95, P563, DOI 10.1007/s00277-015-2585-7
   Jackson HJ, 2016, NAT REV CLIN ONCOL, V13, P370, DOI 10.1038/nrclinonc.2016.36
   Jaworska K, 2015, J IMMUNOL, V194, P325, DOI 10.4049/jimmunol.1400497
   Jhaveri KD, 2018, CLIN J AM SOC NEPHRO, V13, P796, DOI 10.2215/CJN.12871117
   Jhaveri Kenar D, 2013, Clin Adv Hematol Oncol, V11, P604
   Johnson DB, 2018, JAMA-J AM MED ASSOC, V320, P1702, DOI 10.1001/jama.2018.13995
   Jolly EC, 2009, CLIN KIDNEY J, V2, P300, DOI 10.1093/ndtplus/sfp048
   Kao RL, 2019, HUM GENE THER, V30, P413, DOI 10.1089/hum.2018.180
   Kasi PM, 2012, CRIT CARE, V16, DOI 10.1186/cc11304
   Keefer K, 2018, ANN HEMATOL, V97, P2373, DOI 10.1007/s00277-018-3448-9
   Kochenderfer JN, 2012, BLOOD, V119, P2709, DOI 10.1182/blood-2011-10-384388
   Kounis NG, 2014, EUR REV MED PHARMACO, V18, P3735
   Kounis NG, 2016, CLIN CHEM LAB MED, V54, P1545, DOI 10.1515/cclm-2016-0010
   Kounis NG, 2014, ONCOIMMUNOLOGY, V3, DOI 10.4161/onci.27987
   Kroschinsky F, 2017, CRIT CARE, V21, DOI 10.1186/s13054-017-1678-1
   Kyi C, 2014, J IMMUNOTHER CANCER, V2, DOI 10.1186/2051-1426-2-19
   Laserna A, 2018, SAGE OPEN MED CASE R, V6, DOI 10.1177/2050313X18792422
   Launay-Vacher V, 2015, ANN ONCOL, V26, P1677, DOI 10.1093/annonc/mdv136
   Lee DW, 2019, BIOL BLOOD MARROW TR, V25, P625, DOI 10.1016/j.bbmt.2018.12.758
   Lee DW, 2015, LANCET, V385, P517, DOI 10.1016/S0140-6736(14)61403-3
   Lee DW, 2014, BLOOD, V124, P188, DOI 10.1182/blood-2014-05-552729
   Lefebvre J, 2017, ADV CHRONIC KIDNEY D, V24, P233, DOI 10.1053/j.ackd.2017.05.006
   Lin WL, 2008, J CLIN ONCOL, V26, P2779, DOI 10.1200/JCO.2007.15.7883
   Linette GP, 2013, BLOOD, V122, P863, DOI 10.1182/blood-2013-03-490565
   Locke FL, 2017, MOL THER, V25, P285, DOI 10.1016/j.ymthe.2016.10.020
   Lowndes S, 2002, ANN ONCOL, V13, P1948, DOI 10.1093/annonc/mdf350
   Mahmood SS, 2018, J AM COLL CARDIOL, V71, P1755, DOI 10.1016/j.jacc.2018.02.037
   Mamlouk O, 2019, J IMMUNOTHER CANCER, V7, DOI 10.1186/s40425-018-0478-8
   Medeiros BC, 2018, BLOOD REV, V32, P289, DOI 10.1016/j.blre.2018.01.004
   Meisel Karl, 2011, Med Health R I, V94, P317
   Minagawa K, 2016, PLOS ONE, V11, DOI 10.1371/journal.pone.0166891
   Moslehi JJ, 2015, J CLIN ONCOL, V33, P4210, DOI 10.1200/JCO.2015.62.4718
   Naidoo J, 2017, J CLIN ONCOL, V35, P709, DOI 10.1200/JCO.2016.68.2005
   Namuduri M, 2016, EXPERT REV HEMATOL, V9, P511, DOI 10.1080/17474086.2016.1183479
   Neelapu SS, 2017, NEW ENGL J MED, V377, P2531, DOI 10.1056/NEJMoa1707447
   Neelapu SS, 2018, NAT REV CLIN ONCOL, V15, P47, DOI 10.1038/nrclinonc.2017.148
   Neelapu SS, 2016, BLOOD, V128, DOI [10.1182/blood.V128.22.LBA-6.LBA-6, DOI 10.1182/BLOOD.V128.22.LBA-6.LBA-6]
   Neilan TG, 2018, ONCOLOGIST, V23, P874, DOI 10.1634/theoncologist.2018-0157
   Nishino M, 2016, JAMA ONCOL, V2, P1607, DOI 10.1001/jamaoncol.2016.2453
   Norelli M, 2018, NAT MED, V24, P739, DOI 10.1038/s41591-018-0036-4
   Oltolini C, 2019, MYCOPATHOLOGIA, V184, P181, DOI 10.1007/s11046-018-0291-4
   Omri Majdi, 2017, J Med Case Rep, V11, P145, DOI 10.1186/s13256-017-1310-7
   Oshima Y, 2018, JAMA ONCOL, V4, P1112, DOI 10.1001/jamaoncol.2017.4526
   Park JH, 2018, NEW ENGL J MED, V378, P449, DOI 10.1056/NEJMoa1709919
   Pastores SM, 2010, CRIT CARE CLIN, V26, P21, DOI 10.1016/j.ccc.2009.10.001
   Perazella MA, 2018, J AM SOC NEPHROL, V29, P2039, DOI 10.1681/ASN.2018050488
   Picard M, 2017, J ALLER CL IMM-PRACT, V5, P600, DOI 10.1016/j.jaip.2016.12.001
   Postow MA, 2018, NEW ENGL J MED, V378, P158, DOI [10.1056/NEJMra1703481, 10.1056/NEJMc1801663]
   Poterucha JT, 2010, TEX HEART I J, V37, P218
   Przepiorka D, 2015, CLIN CANCER RES, V21, P4035, DOI 10.1158/1078-0432.CCR-15-0612
   Quintas-Cardama A, 2009, BLOOD, V114, P261, DOI 10.1182/blood-2008-09-180604
   Redelman-Sidi G, 2018, CLIN MICROBIOL INFEC, V24, pS95, DOI 10.1016/j.cmi.2018.01.030
   Robert C, 2014, LANCET, V384, P1109, DOI 10.1016/S0140-6736(14)60958-2
   Rosello S, 2017, ANN ONCOL, V28, P100, DOI 10.1093/annonc/mdx216
   Santomasso BD, 2018, CANCER DISCOV, V8, P958, DOI 10.1158/2159-8290.CD-17-1319
   Schuster SJ, 2017, NEW ENGL J MED, V377, P2545, DOI 10.1056/NEJMoa1708566
   Shah AR, 2017, BBA CLIN, V7, P36, DOI 10.1016/j.bbacli.2016.12.002
   Shah DR, 2013, DRUG SAFETY, V36, P413, DOI 10.1007/s40264-013-0050-x
   Shah NP, 2015, AM J HEMATOL, V90, P1060, DOI 10.1002/ajh.24174
   Shirali AC, 2016, AM J KIDNEY DIS, V68, P287, DOI 10.1053/j.ajkd.2016.02.057
   Siegel DS, 2012, BLOOD, V120, P2817, DOI 10.1182/blood-2012-05-425934
   Spain L, 2017, ANN ONCOL, V28, P377, DOI 10.1093/annonc/mdw558
   Sterner RM, 2019, BLOOD, V133, P697, DOI 10.1182/blood-2018-10-881722
   Stopeck AT, 2012, BLOOD, V120, P1210, DOI 10.1182/blood-2012-04-423079
   Sukari A, 2019, ANTICANCER RES, V39, P781, DOI 10.21873/anticanres.13175
   Teachey DT, 2013, BLOOD, V121, P5154, DOI 10.1182/blood-2013-02-485623
   Tirumani SH, 2015, CANCER IMMUNOL RES, V3, P1185, DOI 10.1158/2326-6066.CIR-15-0102
   Topalian SL, 2014, J CLIN ONCOL, V32, P1020, DOI 10.1200/JCO.2013.53.0105
   Uslu U, 2015, J IMMUNOTHER, V38, P212, DOI 10.1097/CJI.0000000000000081
   Wanchoo R, 2017, AM J NEPHROL, V45, P160, DOI 10.1159/000455014
   Wang DY, 2018, JAMA ONCOL, V4, P1721, DOI 10.1001/jamaoncol.2018.3923
   Wang ZG, 2018, BIOMARK RES, V6, DOI 10.1186/s40364-018-0116-0
   Weber JS, 2015, J CLIN ONCOL, V33, P2092, DOI 10.1200/JCO.2014.60.0379
   Weber JS, 2013, J CLIN ONCOL, V31, P4311, DOI 10.1200/JCO.2013.51.4802
   Weber JS, 2013, CANCER-AM CANCER SOC, V119, P1675, DOI 10.1002/cncr.27969
   Weber JS, 2012, J CLIN ONCOL, V30, P2691, DOI 10.1200/JCO.2012.41.6750
   Wolchok JD, 2013, NEW ENGL J MED, V369, P122, DOI 10.1056/NEJMoa1302369
   Xu XJ, 2014, CANCER LETT, V343, P172, DOI 10.1016/j.canlet.2013.10.004
   Yazici O, 2014, WORLD J GASTROENTERO, V20, P6716, DOI 10.3748/wjg.v20.i22.6716
   Yeo WN, 2009, J CLIN ONCOL, V27, P605, DOI 10.1200/JCO.2008.18.0182
   Yurttas NO, 2018, BRIT J CLIN PHARMACO, V84, P835, DOI 10.1111/bcp.13508
   Zimmer L, 2016, EUR J CANCER, V60, P210, DOI 10.1016/j.ejca.2016.02.024
   Zukas AM, 2018, NEURO-ONCOLOGY, V20, P24, DOI 10.1093/neuonc/nox115
NR 121
TC 15
Z9 16
U1 0
U2 6
PU LIPPINCOTT WILLIAMS & WILKINS
PI PHILADELPHIA
PA TWO COMMERCE SQ, 2001 MARKET ST, PHILADELPHIA, PA 19103 USA
SN 0090-3493
EI 1530-0293
J9 CRIT CARE MED
JI Crit. Care Med.
PD JAN
PY 2020
VL 48
IS 1
BP 10
EP 21
DI 10.1097/CCM.0000000000004087
PG 12
WC Critical Care Medicine
SC General & Internal Medicine
GA JW0SY
UT WOS:000502770900005
PM 31725440
OA Green Accepted
DA 2021-10-29
ER

PT J
AU Sendler, M
   van den Brandt, C
   Glaubitz, J
   Wilden, A
   Golchert, J
   Weiss, FU
   Homuth, G
   Chama, LLD
   Mishra, N
   Mahajan, UM
   Bossaller, L
   Volker, U
   Broker, BM
   Mayerle, J
   Lerch, MM
AF Sendler, Matthias
   van den Brandt, Cindy
   Glaubitz, Juliane
   Wilden, Anika
   Golchert, Janine
   Weiss, Frank Ulrich
   Homuth, Georg
   Chama, Laura L. De Freitas
   Mishra, Neha
   Mahajan, Ujjwal Mukund
   Bossaller, Lukas
   Voelker, Uwe
   Broeker, Barbara M.
   Mayerle, Julia
   Lerch, Markus M.
TI NLRP3 Inflammasome Regulates Development of Systemic Inflammatory
   Response and Compensatory Anti-Inflammatory Response Syndromes in Mice
   With Acute Pancreatitis
SO GASTROENTEROLOGY
LA English
DT Article
DE Shock; Necrosis; Pathogenesis; Immune Regulation
ID PROTEASE ACTIVATION; T-CELLS; CYTOKINE; IMMUNOSUPPRESSION;
   INTERLEUKIN-18; MEDIATORS; APOPTOSIS; SEVERITY; MODELS; DEATH
AB BACKGROUND & AIMS: Pancreatitis starts with primarily sterile local inflammation that induces systemic inflammatory response syndrome, followed by compensatory anti-inflammatory response syndrome (CARS). We investigated the mechanisms of these processes in mice and human serum. METHODS: We induced severe acute pancreatitis by partial duct ligation with caerulein stimulation or intraperitoneal injection of L-arginine in mice with deletion of interleukin (IL) 12B, NLRP3, or IL18 and in mice given MCC950, a small molecule inhibitor of the NLRP3-inflammasome. Pancreata were collected from mice and analyzed by histology, and cytokine levels were measured in serum samples. We measured activation of adaptive immune responses in mice with pancreatitis by flow cytometry analysis of T cells (CD25 and CD69) isolated from the spleen. Differentiation of T-helper (Th1) cells, Th2 cells, and T-regulatory cells was determined by nuclear staining for TBET, GATA3, and FOXP3. We performed transcriptome analysis of mouse lymph nodes and bone marrow-derived macrophages after incubation with acini. We measured levels of cytokines in serum samples from patients with mild and severe acute pancreatitis. RESULTS: Activation of the adaptive immune response in mice was initiated by macrophage-derived, caspase 1-processed cytokines and required activation of NLRP3 (confirmed in serum samples from patients with pancreatitis). Spleen cells from mice with pancreatitis had increases in Th2 cells but not in Th1 cells. Bone marrow-derived macrophages secreted IL1B and IL18, but not IL12, after co-incubation with pancreatic acini. T-cell activation and severity of acute pancreatitis did not differ significantly between IL12B-deficient and control mice. In contrast, NLRP3- or IL18-deficient mice had reduced activation of T cells and no increase in Th2 cell-mediated responses compared with control mice. The systemic type 2 immune response was mediated by macrophage-derived cytokines of the IL1 family. Specifically, IL18 induced a Th2 cell-mediated response in the absence of IL12. MCC950 significantly reduced neutrophil infiltration, T-cell activation, and disease severity in mice. CONCLUSIONS: In mice with severe pancreatitis, we found systemic inflammatory response syndrome and compensatory anti-inflammatory response syndrome developed in parallel. Infiltrating macrophages promote inflammation and simultaneously induce a Th2 cell-mediated response via IL18. Inhibition of NLRP3 reduces systemic inflammatory response syndrome and compensatory anti-inflammatory response syndrome and might be used to treat patients with severe pancreatitis.
C1 [Sendler, Matthias; van den Brandt, Cindy; Glaubitz, Juliane; Wilden, Anika; Weiss, Frank Ulrich; Chama, Laura L. De Freitas; Mishra, Neha; Bossaller, Lukas; Mayerle, Julia; Lerch, Markus M.] Ernst Moritz Arndt Univ Greifswald, Univ Med, Dept Med A, Ferdinand Sauerbruch Str, D-17475 Greifswald, Germany.
   [Golchert, Janine; Homuth, Georg; Voelker, Uwe] Ernst Moritz Arndt Univ Greifswald, Univ Med, Interfac Inst Genet & Funct Genom, Dept Funct Genom, Greifswald, Germany.
   [Mahajan, Ujjwal Mukund; Mayerle, Julia] Klinikum Ludwig Maximilian Univ Munchen Grosshade, Med Klin & Poliklin 2, Munich, Germany.
   [Broeker, Barbara M.] Ernst Moritz Arndt Univ Greifswald, Univ Med, Inst Immunol & Transfus Med, Dept Immunol, Greifswald, Germany.
RP Sendler, M (corresponding author), Ernst Moritz Arndt Univ Greifswald, Univ Med, Dept Med A, Ferdinand Sauerbruch Str, D-17475 Greifswald, Germany.
EM matthias.sendler@uni-greifswald.de
RI Lerch, Markus M./E-2206-2016; Broker, Barbara/O-4850-2015
OI Lerch, Markus M./0000-0002-9643-8263; Weiss, Frank
   Ulrich/0000-0003-3369-6369; Broker, Barbara/0000-0002-5020-8542
CR Andersson Roland, 2007, HPB (Oxford), V9, P414, DOI 10.1080/13651820701713766
   Baroja-Mazo A, 2014, NAT IMMUNOL, V15, P738, DOI 10.1038/ni.2919
   Bhatia M, 2004, J PATHOL, V202, P145, DOI 10.1002/path.1491
   Cayrol C, 2009, P NATL ACAD SCI USA, V106, P9021, DOI 10.1073/pnas.0812690106
   Coll RC, 2015, NAT MED, V21, P248, DOI 10.1038/nm.3806
   Diener MK, 2017, LANCET, V390, P1027, DOI 10.1016/S0140-6736(17)31960-8
   Franklin BS, 2014, NAT IMMUNOL, V15, P727, DOI 10.1038/ni.2913
   Gentile LF, 2012, J TRAUMA ACUTE CARE, V72, P1491, DOI 10.1097/TA.0b013e318256e000
   Gu Y, 1997, SCIENCE, V275, P206, DOI 10.1126/science.275.5297.206
   Gukovskaya AS, 2002, GASTROENTEROLOGY, V122, P974, DOI 10.1053/gast.2002.32409
   Gunjaca I, 2012, INFLAMMATION, V35, P758, DOI 10.1007/s10753-011-9371-z
   Hoque R, 2011, GASTROENTEROLOGY, V141, P358, DOI 10.1053/j.gastro.2011.03.041
   Hoshino T, 1999, J IMMUNOL, V162, P5070
   Hotchkiss RS, 2013, NAT REV IMMUNOL, V13, P862, DOI 10.1038/nri3552
   Jablonski KA, 2015, PLOS ONE, V10, DOI 10.1371/journal.pone.0145342
   Komai-Koma M, 2016, IMMUNOBIOLOGY, V221, P412, DOI 10.1016/j.imbio.2015.11.013
   Lee GR, 2003, IMMUNITY, V19, P145, DOI 10.1016/S1074-7613(03)00179-1
   Lerch MM, 1997, GASTROENTEROLOGY, V113, P1355, DOI 10.1053/gast.1997.v113.pm9322531
   LERCH MM, 1993, GASTROENTEROLOGY, V104, P1768, DOI 10.1016/0016-5085(93)90658-Y
   Leung BP, 2001, J IMMUNOL, V167, P2879, DOI 10.4049/jimmunol.167.5.2879
   Liew FY, 2016, NAT REV IMMUNOL, V16, P676, DOI 10.1038/nri.2016.95
   Lu A, 2014, CELL, V156, P1193, DOI 10.1016/j.cell.2014.02.008
   Lu L, 2017, NAT REV IMMUNOL, V17, P703, DOI 10.1038/nri.2017.75
   Mareninova OA, 2015, CELL MOL GASTROENTER, V1, P678, DOI 10.1016/j.jcmgh.2015.07.006
   Mayerle J, 2005, GASTROENTEROLOGY, V129, P1251, DOI 10.1053/j.gastro.2005.08.002
   Mayerle J, 2012, J GASTROEN HEPATOL, V27, P47, DOI 10.1111/j.1440-1746.2011.07011.x
   Mofidi R, 2006, BRIT J SURG, V93, P738, DOI 10.1002/bjs.5290
   Nakanishi K, 2001, ANNU REV IMMUNOL, V19, P423, DOI 10.1146/annurev.immunol.19.1.423
   Nascimento DC, 2017, NAT COMMUN, V8, DOI 10.1038/ncomms14919
   OKAMURA H, 1995, NATURE, V378, P88, DOI 10.1038/378088a0
   Peery AF, 2015, GASTROENTEROLOGY, V149, P1731, DOI 10.1053/j.gastro.2015.08.045
   Poon IKH, 2014, NAT REV IMMUNOL, V14, P166, DOI 10.1038/nri3607
   Sawada M, 2013, PLOS ONE, V8, DOI 10.1371/journal.pone.0054623
   Schmidt AI, 2017, PANCREATOLOGY, V17, P209, DOI 10.1016/j.pan.2017.02.011
   Sendler M, 2018, GASTROENTEROLOGY, V154, P704, DOI 10.1053/j.gastro.2017.10.018
   Sendler M, 2016, J BIOL CHEM, V291, P14717, DOI 10.1074/jbc.M116.718999
   Sendler M, 2015, GASTROENTEROLOGY, V149, P765, DOI 10.1053/j.gastro.2015.05.012
   Sendler M, 2013, GUT, V62, P430, DOI 10.1136/gutjnl-2011-300771
   Taylor SRJ, 2007, J IMMUNOL, V178, P3474, DOI 10.4049/jimmunol.178.6.3474
   Teng MWL, 2015, NAT MED, V21, P719, DOI 10.1038/nm.3895
   Trinchieri G, 2003, NAT REV IMMUNOL, V3, P133, DOI 10.1038/nri1001
   van Dijk SM, 2017, GUT, V66, P2024, DOI 10.1136/gutjnl-2016-313595
   Volin MV, 2011, J INTERF CYTOK RES, V31, P745, DOI 10.1089/jir.2011.0050
   WEIDENBACH H, 1995, GUT, V37, P434, DOI 10.1136/gut.37.3.434
   Xiao WZ, 2011, J EXP MED, V208, P2581, DOI 10.1084/jem.20111354
   Xue JF, 2015, NAT COMMUN, V6, DOI 10.1038/ncomms7156
   Zhang RL, 2019, J IMMUNOL, V202, P2578, DOI 10.4049/jimmunol.1801194
   Zheng XF, 2013, PLOS ONE, V8, DOI 10.1371/journal.pone.0063967
NR 48
TC 49
Z9 52
U1 12
U2 38
PU W B SAUNDERS CO-ELSEVIER INC
PI PHILADELPHIA
PA 1600 JOHN F KENNEDY BOULEVARD, STE 1800, PHILADELPHIA, PA 19103-2899 USA
SN 0016-5085
EI 1528-0012
J9 GASTROENTEROLOGY
JI Gastroenterology
PD JAN
PY 2020
VL 158
IS 1
BP 253
EP +
DI 10.1053/j.gastro.2019.09.040
PG 31
WC Gastroenterology & Hepatology
SC Gastroenterology & Hepatology
GA JV7NZ
UT WOS:000502549500043
PM 31593700
OA hybrid
HC Y
HP N
DA 2021-10-29
ER

PT J
AU Riera-Domingo, C
   Audige, A
   Granja, S
   Cheng, WC
   Ho, PC
   Baltazar, F
   Stockmann, C
   Mazzone, M
AF Riera-Domingo, Carla
   Audige, Annette
   Granja, Sara
   Cheng, Wan-Chen
   Ho, Ping-Chih
   Baltazar, Fatima
   Stockmann, Christian
   Mazzone, Massimiliano
TI IMMUNITY, HYPOXIA, AND METABOLISM-THE MENAGE A TROIS OF CANCER:
   IMPLICATIONS FOR IMMUNOTHERAPY
SO PHYSIOLOGICAL REVIEWS
LA English
DT Review
DE cancer; hypoxia; immunometabolism; immunotherapy; metabolism
ID REGULATORY T-CELLS; NATURAL-KILLER-CELL; INNATE LYMPHOID-CELLS;
   TUMOR-INFILTRATING LYMPHOCYTES; ENDOTHELIAL GROWTH-FACTOR; CHIMERIC
   ANTIGEN RECEPTOR; FATTY-ACID-METABOLISM; IFN-GAMMA PRODUCTION;
   PLASMACYTOID DENDRITIC CELLS; ARYL-HYDROCARBON RECEPTOR
AB It is generally accepted that metabolism is able to shape the immune response. Only recently we are gaining awareness that the metabolic crosstalk between different tumor compartments strongly contributes to the harsh tumor microenvironment (TME) and ultimately impairs immune cell fitness and effector functions. The major aims of this review are to provide an overview on the immune system in cancer; to position oxygen shortage and metabolic competition as the ground of a restrictive TME and as important players in the anti-tumor immune response; to define how immunotherapies affect hypoxia/oxygen delivery and the metabolic landscape of the tumor; and vice versa, how oxygen and metabolites within the TME impinge on the success of immunotherapies. By analyzing preclinical and clinical endeavors, we will discuss how a metabolic characterization of the TME can identify novel targets and signatures that could be exploited in combination with standard immunotherapies and can help to predict the benefit of new and traditional immunotherapeutic drugs.
C1 [Riera-Domingo, Carla; Mazzone, Massimiliano] VIB, Ctr Canc Biol, Lab Tumor Inflammat & Angiogenesis, B-3000 Leuven, Belgium.
   [Riera-Domingo, Carla; Mazzone, Massimiliano] Katholieke Univ Leuven, Dept Oncol, Ctr Canc Biol, Lab Tumor Inflammat & Angiogenesis, B-3000 Leuven, Belgium.
   [Audige, Annette; Stockmann, Christian] Univ Zurich, Inst Anat, CH-8057 Zurich, Switzerland.
   [Granja, Sara; Baltazar, Fatima] Univ Minho, Sch Med, Life & Hlth Sci Res Inst ICVS, Braga, Portugal.
   [Granja, Sara; Baltazar, Fatima] ICVS 3BsPT Govt Associate Lab, Braga, Portugal.
   [Cheng, Wan-Chen; Ho, Ping-Chih] Univ Lausanne, Dept Fundamental Oncol, Lausanne, Switzerland.
   [Cheng, Wan-Chen; Ho, Ping-Chih] Ludwig Inst Canc Res, Epalinges, Switzerland.
RP Mazzone, M (corresponding author), VIB, Ctr Canc Biol, Lab Tumor Inflammat & Angiogenesis, B-3000 Leuven, Belgium.
EM massimiliano.mazzone@KULEUVEN.VIB.BE
RI Sara, Granja C/T-6442-2018; Granja, Sara/AAE-7136-2021; Baltazar,
   Fatima/A-8720-2010
OI Sara, Granja C/0000-0001-8717-6751; Granja, Sara/0000-0001-8717-6751;
   Baltazar, Fatima/0000-0002-1770-4544; Mazzone,
   Massimiliano/0000-0001-8824-4015
FU European Research Council (ERC)European Research Council (ERC)European
   Commission [773208]; Fonds Wetenschappelijk Onderzoek (Flemish Research
   Foundation) [G0D1717N, G066515N, 1108919N]; Stichting Tegen Kanker
   (Fondation Contre le Cancer) [2014197]; Foundation for Science and
   Technology (FCT)Portuguese Foundation for Science and TechnologyEuropean
   Commission [SFRH/BPD/117858/2016]; Northern Portugal Regional
   Operational Programme (NORTE 2020) under the Portugal Partnership
   Agreement, through the European Regional Development Fund (FEDER)
   [NORTE-01-0145-FEDER-000013]; Northern Portugal Regional Operational
   Programme (NORTE 2020) under the Portugal Partnership Agreement, through
   Competitiveness Factors Operational Programme (COMPETE)
   [NORTE-01-0145-FEDER-000013]; FCTPortuguese Foundation for Science and
   TechnologyEuropean Commission [POCI-01-0145-FEDER-007038]; Swiss
   National FundSwiss National Science Foundation (SNSF) [179235]; Swiss
   Cancer Research [KFS-4397-02-2018]; National Center of Compentence in
   Research (NCCR): Kidney Control of Homeostasis [183774]; SNSFSwiss
   National Science Foundation (SNSF) [31003A_182470]; ERCEuropean Research
   Council (ERC)European Commission [802773-Mito-Guide]; 
   [NORTE-01-0145-FEDER-031142];  [UTAP-EXPL/NTec/0038/2017]
FX M. Mazzone was supported by European Research Council (ERC) Consolidator
   Grant 773208, Fonds Wetenschappelijk Onderzoek (Flemish Research
   Foundation) Grants G0D1717N and G066515N, and Stichting Tegen Kanker
   (Fondation Contre le Cancer) Grant 2014197. C. Riera-Domingo was
   supported by Fonds Wetenschappelijk Onderzoek (Flemish Research
   Foundation) Grant 1108919N. S. Granja received a fellowship from the
   Foundation for Science and Technology (FCT) Ref. No.
   SFRH/BPD/117858/2016. F. Baltazar worked under the scope of the project
   NORTE-01-0145-FEDER-000013, supported by the Northern Portugal Regional
   Operational Programme (NORTE 2020) under the Portugal Partnership
   Agreement, through the European Regional Development Fund (FEDER), and
   through the Competitiveness Factors Operational Programme (COMPETE) and
   by National funds, through the FCT, under the scope of the project
   POCI-01-0145-FEDER-007038. F. Baltazar also acknowledges financial
   support from the projects Ref. No. NORTE-01-0145-FEDER-031142 and
   UTAP-EXPL/NTec/0038/2017. C. Stockmann was supported by Swiss National
   Fund (179235), the Swiss Cancer Research (KFS-4397-02-2018), and the
   National Center of Compentence in Research (NCCR): Kidney Control of
   Homeostasis (183774). P.-C. Ho was supported in part by the SNSF Project
   Grant 31003A_182470 and ERC Staring Grant 802773-Mito-Guide.
CR Abram CL, 2014, J IMMUNOL METHODS, V408, P89, DOI 10.1016/j.jim.2014.05.009
   Acosta-Iborra B, 2009, J IMMUNOL, V182, P3155, DOI 10.4049/jimmunol.0801710
   Ahn GO, 2014, P NATL ACAD SCI USA, V111, P2698, DOI 10.1073/pnas.1320243111
   Ai MD, 2015, CANCER IMMUNOL IMMUN, V64, P885, DOI 10.1007/s00262-014-1650-8
   Almuhaideb A, 2011, ANN SAUDI MED, V31, P3, DOI 10.4103/0256-4947.75771
   Altman BJ, 2016, NAT REV CANCER, V16, P619, DOI 10.1038/nrc.2016.71
   Alvarez IB, 2010, J INFECT DIS, V202, P524, DOI 10.1086/654932
   Amiel E, 2012, J IMMUNOL, V189, P2151, DOI 10.4049/jimmunol.1103741
   Amodio G, 2014, TISSUE ANTIGENS, V84, P255, DOI 10.1111/tan.12427
   Amsen D, 2018, NAT IMMUNOL, V19, P538, DOI 10.1038/s41590-018-0114-2
   Anand RJ, 2007, J LEUKOCYTE BIOL, V82, P1257, DOI 10.1189/jlb.0307195
   Anderson AC, 2016, IMMUNITY, V44, P989, DOI 10.1016/j.immuni.2016.05.001
   Andersson E, 2016, ONCOIMMUNOLOGY, V5, DOI 10.1080/2162402X.2015.1052213
   Andzinski L, 2016, INT J CANCER, V138, P1982, DOI 10.1002/ijc.29945
   Angela M, 2016, NAT COMMUN, V7, DOI 10.1038/ncomms13683
   Angelin A, 2017, CELL METAB, V25, P1282, DOI 10.1016/j.cmet.2016.12.018
   Angelova M, 2018, CELL, V175, P751, DOI 10.1016/j.cell.2018.09.018
   Artis D, 2015, NATURE, V517, P293, DOI 10.1038/nature14189
   Asadzadeh Z, 2017, CELL IMMUNOL, V322, P15, DOI 10.1016/j.cellimm.2017.10.015
   Ascierto ML, 2016, CANCER IMMUNOL RES, V4, P726, DOI 10.1158/2326-6066.CIR-16-0072
   Ascierto PA, 2010, SEMIN ONCOL, V37, P508, DOI 10.1053/j.seminoncol.2010.09.008
   Assmann N, 2017, NAT IMMUNOL, V18, P1197, DOI 10.1038/ni.3838
   Aswad F, 2005, J IMMUNOL, V175, P3075, DOI 10.4049/jimmunol.175.5.3075
   Atkins MB, 2017, ANN ONCOL, V28, P1484, DOI 10.1093/annonc/mdx151
   Atzpodien J, 2008, CANCER BIOTHER RADIO, V23, P129, DOI 10.1089/cbr.2007.0429
   Aymeric L, 2010, CANCER RES, V70, P855, DOI 10.1158/0008-5472.CAN-09-3566
   Azevedo EP, 2015, J BIOL CHEM, V290, P22174, DOI 10.1074/jbc.M115.640094
   Badoual C, 2006, CLIN CANCER RES, V12, P465, DOI 10.1158/1078-0432.CCR-05-1886
   Baginska J, 2013, P NATL ACAD SCI USA, V110, P17450, DOI 10.1073/pnas.1304790110
   Balkwill F, 2002, CYTOKINE GROWTH F R, V13, P135, DOI 10.1016/S1359-6101(01)00020-X
   Balmer ML, 2016, IMMUNITY, V44, P1312, DOI 10.1016/j.immuni.2016.03.016
   Balsamo M, 2013, EUR J IMMUNOL, V43, P2756, DOI 10.1002/eji.201343448
   Balsamo M, 2012, EUR J IMMUNOL, V42, P1833, DOI 10.1002/eji.201142179
   Bantug GR, 2018, IMMUNITY, V48, P542, DOI 10.1016/j.immuni.2018.02.012
   Barsoum IB, 2014, CANCER RES, V74, P665, DOI 10.1158/0008-5472.CAN-13-0992
   Bartkowiak T, 2015, FRONT ONCOL, V5, DOI 10.3389/fonc.2015.00117
   Bauernfeind F, 2011, J IMMUNOL, V187, P613, DOI 10.4049/jimmunol.1100613
   Baumeister SH, 2016, ANNU REV IMMUNOL, V34, P539, DOI 10.1146/annurev-immunol-032414-112049
   Bayley JP, 2012, CURR OPIN ONCOL, V24, P62, DOI 10.1097/CCO.0b013e32834deb9e
   Beatty GL, 2001, J IMMUNOL, V166, P2276, DOI 10.4049/jimmunol.166.4.2276
   Beatty GL, 2017, EXPERT REV ANTICANC, V17, P175, DOI 10.1080/14737140.2017.1270208
   Beatty GL, 2011, SCIENCE, V331, P1612, DOI 10.1126/science.1198443
   Beavis PA, 2017, J CLIN INVEST, V127, P929, DOI 10.1172/JCI89455
   Bedel R, 2011, CANCER RES, V71, P1615, DOI 10.1158/0008-5472.CAN-09-4540
   Bellocq A, 1998, AM J PATHOL, V152, P83
   Bellone M, 2013, FRONT ONCOL, V3, DOI 10.3389/fonc.2013.00231
   Beloribi-Djefaflia S, 2016, ONCOGENESIS, V5, DOI 10.1038/oncsis.2015.49
   Benson DM, 2015, CLIN CANCER RES, V21, P4055, DOI 10.1158/1078-0432.CCR-15-0304
   Benson DM, 2012, BLOOD, V120, P4324, DOI 10.1182/blood-2012-06-438028
   Benson DM, 2010, BLOOD, V116, P2286, DOI 10.1182/blood-2010-02-271874
   Bernink JH, 2013, NAT IMMUNOL, V14, P221, DOI 10.1038/ni.2534
   Berod L, 2014, NAT MED, V20, P1327, DOI 10.1038/nm.3704
   Bieniasz-Krzywiec P, 2019, CELL METAB, V30, P917, DOI 10.1016/j.cmet.2019.07.015
   Biswas SK, 2015, IMMUNITY, V43, P435, DOI 10.1016/j.immuni.2015.09.001
   Blaisdell A, 2015, CANCER CELL, V28, P785, DOI 10.1016/j.ccell.2015.11.005
   Blanc C, 2018, FRONT IMMUNOL, V9, DOI 10.3389/fimmu.2018.01722
   Bottcher JP, 2018, CELL, V172, P1022, DOI 10.1016/j.cell.2018.01.004
   Bohn T, 2018, NAT IMMUNOL, V19, P1319, DOI 10.1038/s41590-018-0226-8
   Boissel L, 2009, LEUKEMIA RES, V33, P1255, DOI 10.1016/j.leukres.2008.11.024
   Bonapace L, 2014, NATURE, V515, DOI 10.1038/nature13862
   Borea PA, 2018, PHYSIOL REV, V98, P1591, DOI 10.1152/physrev.00049.2017
   Borea PA, 2015, PHARMACOL REV, V67, P74, DOI 10.1124/pr.113.008540
   Borghaei H, 2015, NEW ENGL J MED, V373, P1627, DOI 10.1056/NEJMoa1507643
   Bosticardo M, 2001, EUR J IMMUNOL, V31, P2829, DOI 10.1002/1521-4141(200109)31:9<2829::AID-IMMU2829>3.0.CO;2-U
   Botticelli A, 2018, J TRANSL MED, V16, DOI 10.1186/s12967-018-1595-3
   Bowser JL, 2016, J CLIN INVEST, V126, P220, DOI 10.1172/JCI79380
   Brahmer JR, 2012, NEW ENGL J MED, V366, P2455, DOI 10.1056/NEJMoa1200694
   Brana I, 2015, TARGET ONCOL, V10, P111, DOI 10.1007/s11523-014-0320-2
   Braster R, 2017, IMMUNOBIOLOGY, V222, P21, DOI 10.1016/j.imbio.2015.08.011
   Bromberg JF, 1996, P NATL ACAD SCI USA, V93, P7673, DOI 10.1073/pnas.93.15.7673
   Broz ML, 2014, CANCER CELL, V26, P638, DOI 10.1016/j.ccell.2014.09.007
   Buck MD, 2016, CELL, V166, P63, DOI 10.1016/j.cell.2016.05.035
   Buechler MB, 2018, SEMIN IMMUNOL, V35, P48, DOI 10.1016/j.smim.2017.11.001
   Buonocore S, 2010, NATURE, V464, P1371, DOI 10.1038/nature08949
   BURNET M, 1957, BRIT MED J, V1, P779, DOI 10.1136/bmj.1.5022.779
   Burrows N, 2017, EXP CELL RES, V356, P197, DOI 10.1016/j.yexcr.2017.03.019
   Butler JJ, 2003, J CELL BIOCHEM, V89, P975, DOI 10.1002/jcb.10562
   Butterfield LH, 2015, BMJ-BRIT MED J, V350, DOI 10.1136/bmj.h988
   Cai X, 2014, MOL CELL, V54, P289, DOI 10.1016/j.molcel.2014.03.040
   Cairns RA, 2011, NAT REV CANCER, V11, P85, DOI 10.1038/nrc2981
   Calcinotto A, 2012, CANCER RES, V72, P2746, DOI 10.1158/0008-5472.CAN-11-1272
   Caldwell CC, 2001, J IMMUNOL, V167, P6140, DOI 10.4049/jimmunol.167.11.6140
   Calzascia T, 2007, J CLIN INVEST, V117, P3833, DOI 10.1172/JCI32567
   Campbell EL, 2014, IMMUNITY, V40, P66, DOI 10.1016/j.immuni.2013.11.020
   Campbell KS, 2011, IMMUNOLOGY, V132, P315, DOI 10.1111/j.1365-2567.2010.03398.x
   Cantelmo AR, 2016, CANCER CELL, V30, P968, DOI 10.1016/j.ccell.2016.10.006
   Cantor JR, 2017, CELL, V169, P258, DOI 10.1016/j.cell.2017.03.023
   Cardone RA, 2005, NAT REV CANCER, V5, P786, DOI 10.1038/nrc1713
   Cardone RA, 2015, NEOPLASIA, V17, P155, DOI 10.1016/j.neo.2014.12.003
   Carnaud C, 1999, J IMMUNOL, V163, P4647
   Carosella ED, 2008, BLOOD, V111, P4862, DOI 10.1182/blood-2007-12-127662
   Carosella ED, 2003, ADV IMMUNOL, V81, P199, DOI 10.1016/S0065-2776(03)81006-4
   Carr EL, 2010, J IMMUNOL, V185, P1037, DOI 10.4049/jimmunol.0903586
   Carrega P, 2015, NAT COMMUN, V6, DOI 10.1038/ncomms9280
   Caruso RA, 2002, MODERN PATHOL, V15, P831, DOI 10.1097/01.MP.0000020391.98998.6B
   Casanovas O, 2005, CANCER CELL, V8, P299, DOI 10.1016/j.ccr.2005.09.005
   Casazza A, 2014, ONCOGENE, V33, P1743, DOI 10.1038/onc.2013.121
   Casazza A, 2014, ONCOIMMUNOLOGY, V3, DOI 10.4161/onci.27872
   Casazza A, 2013, CANCER CELL, V24, P695, DOI 10.1016/j.ccr.2013.11.007
   Casbon AJ, 2015, P NATL ACAD SCI USA, V112, pE566, DOI 10.1073/pnas.1424927112
   Cascone T, 2018, CELL METAB, V27, P977, DOI 10.1016/j.cmet.2018.02.024
   Casella I, 2003, BLOOD, V101, P1316, DOI 10.1182/blood-2002-07-2184
   Cassetta L, 2019, CANCER CELL, V35, P588, DOI 10.1016/j.ccell.2019.02.009
   Cekic C, 2016, NAT REV IMMUNOL, V16, P177, DOI 10.1038/nri.2016.4
   Cekic C, 2014, CANCER RES, V74, P7250, DOI 10.1158/0008-5472.CAN-13-3583
   Celus W, 2017, CELL REP, V21, P2842, DOI 10.1016/j.celrep.2017.11.034
   Cerwenka A, 2001, P NATL ACAD SCI USA, V98, P11521, DOI 10.1073/pnas.201238598
   Chacko BK, 2013, LAB INVEST, V93, P690, DOI 10.1038/labinvest.2013.53
   Chambers BJ, 1996, IMMUNITY, V5, P311, DOI 10.1016/S1074-7613(00)80257-5
   Chamie K, 2017, JAMA ONCOL, V3, P913, DOI 10.1001/jamaoncol.2016.4419
   Chamoto K, 2017, P NATL ACAD SCI USA, V114, pE761, DOI 10.1073/pnas.1620433114
   Chan IH, 2014, MUCOSAL IMMUNOL, V7, P842, DOI 10.1038/mi.2013.101
   Chang AL, 2016, CANCER RES, V76, P5671, DOI 10.1158/0008-5472.CAN-16-0144
   Chang CH, 2015, CELL, V162, P1229, DOI 10.1016/j.cell.2015.08.016
   Chang CH, 2013, CELL, V153, P1239, DOI 10.1016/j.cell.2013.05.016
   Chang DK, 2015, MOL CANCER, V14, DOI 10.1186/s12943-015-0384-3
   Chao MP, 2010, CELL, V142, P699, DOI 10.1016/j.cell.2010.07.044
   Charles KA, 2009, J CLIN INVEST, V119, P3011, DOI 10.1172/JCI39065
   Chekeni FB, 2010, NATURE, V467, P863, DOI 10.1038/nature09413
   Chen DS, 2013, IMMUNITY, V39, P1, DOI 10.1016/j.immuni.2013.07.012
   Chen JF, 2013, NAT REV DRUG DISCOV, V12, P265, DOI 10.1038/nrd3955
   Chen XM, 2019, NAT REV DRUG DISCOV, V18, P99, DOI 10.1038/s41573-018-0004-1
   Chen Y, 2006, SCIENCE, V314, P1792, DOI 10.1126/science.1132559
   Choi BK, 2017, CELL MOL IMMUNOL, V14, P748, DOI 10.1038/cmi.2016.02
   Chowdhury D, 2008, ANNU REV IMMUNOL, V26, P389, DOI 10.1146/annurev.immunol.26.021607.090404
   Chowdhury PS, 2018, CANCER IMMUNOL RES, V6, P1375, DOI 10.1158/2326-6066.CIR-18-0095
   Clambey ET, 2012, P NATL ACAD SCI USA, V109, pE2784, DOI 10.1073/pnas.1202366109
   Clever D, 2016, CELL, V166, P1117, DOI 10.1016/j.cell.2016.07.032
   Coca S, 1997, CANCER-AM CANCER SOC, V79, P2320, DOI 10.1002/(SICI)1097-0142(19970615)79:12<2320::AID-CNCR5>3.0.CO;2-P
   Coffelt SB, 2016, NAT REV CANCER, V16, P431, DOI 10.1038/nrc.2016.52
   Coffelt SB, 2015, NATURE, V522, P345, DOI 10.1038/nature14282
   Coffelt SB, 2011, J IMMUNOL, V186, P4183, DOI 10.4049/jimmunol.1002802
   Coffelt SB, 2010, CANCER RES, V70, P5270, DOI 10.1158/0008-5472.CAN-10-0012
   Colegio OR, 2014, NATURE, V513, P559, DOI 10.1038/nature13490
   Collin M, 2018, IMMUNOLOGY, V154, P3, DOI 10.1111/imm.12888
   Collins AV, 2002, IMMUNITY, V17, P201, DOI 10.1016/S1074-7613(02)00362-X
   Contardi E, 2005, INT J CANCER, V117, P538, DOI 10.1002/ijc.21155
   Cools-Lartigue J, 2014, CELL MOL LIFE SCI, V71, P4179, DOI 10.1007/s00018-014-1683-3
   Corbet C, 2017, CURR OPIN CLIN NUTR, V20, P254, DOI 10.1097/MCO.0000000000000381
   Cordes T, 2016, J BIOL CHEM, V291, P14274, DOI 10.1074/jbc.M115.685792
   Corrales L, 2015, CELL REP, V11, P1018, DOI 10.1016/j.celrep.2015.04.031
   Cortez VS, 2017, NAT IMMUNOL, V18, P995, DOI 10.1038/ni.3809
   Corthay A, 2005, IMMUNITY, V22, P371, DOI 10.1016/j.immuni.2005.02.003
   Corzo CA, 2010, J EXP MED, V207, P2439, DOI 10.1084/jem.20100587
   Coussens LM, 2002, NATURE, V420, P860, DOI 10.1038/nature01322
   Covarrubias AJ, 2016, ELIFE, V5, DOI 10.7554/eLife.11612
   Cramer T, 2003, CELL, V112, P645, DOI 10.1016/S0092-8674(03)00154-5
   Crespo J, 2013, CURR OPIN IMMUNOL, V25, P214, DOI 10.1016/j.coi.2012.12.003
   Crompton JG, 2015, CANCER RES, V75, P296, DOI 10.1158/0008-5472.CAN-14-2277
   Cubillos-Ruiz JR, 2015, CELL, V161, P1527, DOI 10.1016/j.cell.2015.05.025
   Cui GL, 2015, CELL, V161, P750, DOI 10.1016/j.cell.2015.03.021
   Curiel TJ, 2004, NAT MED, V10, P942, DOI 10.1038/nm1093
   Currie E, 2013, CELL METAB, V18, P153, DOI 10.1016/j.cmet.2013.05.017
   da Rocha Lapa F., 2014, PHARMACOL THERAPEUT, P85, DOI [10.5772/57206, DOI 10.5772/57206]
   Dang EV, 2011, CELL, V146, P772, DOI 10.1016/j.cell.2011.07.033
   Daniel C, 2013, BBA-MOL BASIS DIS, V1832, P606, DOI 10.1016/j.bbadis.2013.01.020
   Dannull J, 2005, J CLIN INVEST, V115, P3623, DOI 10.1172/JCI25947
   De Monte L, 2011, J EXP MED, V208, P469, DOI 10.1084/jem.20101876
   De Nardo D, 2014, NAT IMMUNOL, V15, P152, DOI 10.1038/ni.2784
   De Palma M, 2005, CANCER CELL, V8, P211, DOI 10.1016/j.ccr.2005.08.002
   de Palma M, 2017, NAT REV CANCER, V17, P457, DOI 10.1038/nrc.2017.51
   DeBerardinis RJ, 2007, P NATL ACAD SCI USA, V104, P19345, DOI 10.1073/pnas.0709747104
   Dejure FR, 2017, EMBO J, V36, P3409, DOI 10.15252/embj.201796438
   deLeeuw RJ, 2012, CLIN CANCER RES, V18, P3022, DOI 10.1158/1078-0432.CCR-11-3216
   Delgoffe GM, 2013, NATURE, V501, P252, DOI 10.1038/nature12428
   Delgoffe GM, 2011, NAT IMMUNOL, V12, P295, DOI 10.1038/ni.2005
   Delgoffe GM, 2009, IMMUNITY, V30, P832, DOI 10.1016/j.immuni.2009.04.014
   Demaria S, 2012, FRONT ONCOL, V2, DOI 10.3389/fonc.2012.00095
   DeNardo DG, 2009, CANCER CELL, V16, P91, DOI 10.1016/j.ccr.2009.06.018
   Deng LF, 2014, IMMUNITY, V41, P843, DOI 10.1016/j.immuni.2014.10.019
   Deng WH, 2017, J IMMUNOL, V198, P492, DOI 10.4049/jimmunol.1501845
   Detjen KM, 2001, GUT, V49, P251, DOI 10.1136/gut.49.2.251
   Di Conza G, 2017, CELL REP, V18, P2836, DOI 10.1016/j.celrep.2017.02.081
   Di Conza G, 2017, CELL REP, V18, P1699, DOI 10.1016/j.celrep.2017.01.051
   Di Luccia B, 2019, J EXP MED, V216, P2231, DOI 10.1084/jem.20180549
   Di Virgilio F, 2017, ONCOGENE, V36, P293, DOI 10.1038/onc.2016.206
   Diamond MS, 2011, J EXP MED, V208, P1989, DOI 10.1084/jem.20101158
   Diefenbach A, 2001, NATURE, V413, P165, DOI 10.1038/35093109
   DIGHE AS, 1994, IMMUNITY, V1, P447, DOI 10.1016/1074-7613(94)90087-6
   Dilillo M, 2017, SCI REP-UK, V7, DOI 10.1038/s41598-017-00703-w
   Dineen SP, 2008, CANCER RES, V68, P4340, DOI 10.1158/0008-5472.CAN-07-6705
   Ding YZ, 2012, TRENDS IMMUNOL, V33, P174, DOI 10.1016/j.it.2012.01.002
   Divakaruni AS, 2018, CELL METAB, V28, P490, DOI 10.1016/j.cmet.2018.06.001
   Doedens AL, 2013, NAT IMMUNOL, V14, P1173, DOI 10.1038/ni.2714
   Doedens AL, 2010, CANCER RES, V70, P7465, DOI 10.1158/0008-5472.CAN-10-1439
   Donnelly RP, 2014, J IMMUNOL, V193, P4477, DOI 10.4049/jimmunol.1401558
   DONNELLY RP, 1995, J IMMUNOL, V155, P1420
   Du R, 2008, CANCER CELL, V13, P206, DOI 10.1016/j.ccr.2008.01.034
   Duan MC, 2014, J IMMUNOL RES, V2014, DOI 10.1155/2014/730380
   Dudek AM, 2013, CYTOKINE GROWTH F R, V24, P319, DOI 10.1016/j.cytogfr.2013.01.005
   Dunn GP, 2002, NAT IMMUNOL, V3, P991, DOI 10.1038/ni1102-991
   Duvic M, 2015, BLOOD, V125, P1883, DOI 10.1182/blood-2014-09-600924
   Eberl G, 2015, SCIENCE, V348, DOI 10.1126/science.aaa6566
   Ecker C, 2018, CELL METAB, V28, P190, DOI 10.1016/j.cmet.2018.07.009
   Ecker C, 2018, CELL REP, V23, P741, DOI 10.1016/j.celrep.2018.03.084
   Eguizabal C, 2015, FRONT IMMUNOL, V5, DOI 10.3389/fimmu.2014.00439
   Eickelberg O, 2001, FASEB J, V15, P797, DOI 10.1096/fj.00-0233com
   Eisenring M, 2010, NAT IMMUNOL, V11, P1030, DOI 10.1038/ni.1947
   Elia AR, 2008, J LEUKOCYTE BIOL, V84, P1472, DOI 10.1189/jlb.0208082
   Elinav E, 2013, NAT REV CANCER, V13, P759, DOI 10.1038/nrc3611
   Elliott MR, 2009, NATURE, V461, P282, DOI 10.1038/nature08296
   Endo Y, 2015, CELL REP, V12, P1042, DOI 10.1016/j.celrep.2015.07.014
   Esser R, 2012, J CELL MOL MED, V16, P569, DOI 10.1111/j.1582-4934.2011.01343.x
   Eubank TD, 2011, BLOOD, V117, P323, DOI 10.1182/blood-2010-01-261792
   Everts B, 2014, NAT IMMUNOL, V15, P323, DOI 10.1038/ni.2833
   Everts B, 2012, BLOOD, V120, P1422, DOI 10.1182/blood-2012-03-419747
   Facciabene A, 2011, NATURE, V475, P226, DOI 10.1038/nature10169
   Fallarino F, 2000, J IMMUNOL, V165, P5495, DOI 10.4049/jimmunol.165.10.5495
   Fallarino F, 1999, J IMMUNOL, V163, P4109
   Fan DM, 2015, J HEMATOL ONCOL, V8, DOI 10.1186/s13045-015-0109-5
   Fang HY, 2009, BLOOD, V114, P844, DOI 10.1182/blood-2008-12-195941
   Faubert B, 2017, CELL, V171, P358, DOI 10.1016/j.cell.2017.09.019
   Feder-Mengus C, 2007, BRIT J CANCER, V96, P1072, DOI 10.1038/sj.bjc.6603664
   Ferns DM, 2016, J IMMUNOTHER CANCER, V4, DOI 10.1186/s40425-016-0184-3
   Fife BT, 2009, NAT IMMUNOL, V10, P1185, DOI 10.1038/ni.1790
   Filatenkov A, 2015, CLIN CANCER RES, V21, P3727, DOI 10.1158/1078-0432.CCR-14-2824
   Filippi I, 2014, J CELL PHYSIOL, V229, P2067, DOI 10.1002/jcp.24666
   Fine JH, 2010, CANCER RES, V70, P7102, DOI 10.1158/0008-5472.CAN-10-1316
   Finisguerra V, 2015, NATURE, V522, P349, DOI 10.1038/nature14407
   Finlay DK, 2012, J EXP MED, V209, P2441, DOI 10.1084/jem.20112607
   Fischer B, 2000, CLIN IMMUNOL, V96, P252, DOI 10.1006/clim.2000.4904
   Fischer B, 2000, J IMMUNOTHER, V23, P196, DOI 10.1097/00002371-200003000-00004
   Fischer C, 2007, CELL, V131, P463, DOI 10.1016/j.cell.2007.08.038
   Fischer K, 2007, BLOOD, V109, P3812, DOI 10.1182/blood-2006-07-035972
   Floros T, 2015, SEMIN ONCOL, V42, P539, DOI 10.1053/j.seminoncol.2015.05.015
   Fluck K, 2016, MUCOSAL IMMUNOL, V9, P379, DOI 10.1038/mi.2015.67
   Folkes AS, 2018, CURR OPIN ONCOL, V30, P332, DOI 10.1097/CCO.0000000000000468
   Fong L, 2017, J CLIN ONCOL, V35, DOI 10.1200/JCO.2017.35.15_suppl.3004
   Fossati G, 1999, ACTA NEUROPATHOL, V98, P349, DOI 10.1007/s004010051093
   Frauwirth KA, 2002, IMMUNITY, V16, P769, DOI 10.1016/S1074-7613(02)00323-0
   Freemerman AJ, 2014, J BIOL CHEM, V289, P7884, DOI 10.1074/jbc.M113.522037
   Fridlender ZG, 2009, CANCER CELL, V16, P183, DOI 10.1016/j.ccr.2009.06.017
   Fu J, 2015, SCI TRANSL MED, V7, DOI 10.1126/scitranslmed.aaa4306
   Fuchs A, 2013, IMMUNITY, V38, P769, DOI 10.1016/j.immuni.2013.02.010
   Fuertes MB, 2011, J EXP MED, V208, P2005, DOI 10.1084/jem.20101159
   Fukunaga A, 2004, PANCREAS, V28, pE26, DOI 10.1097/00006676-200401000-00023
   Gabrilovich D, 1998, BLOOD, V92, P4150, DOI 10.1182/blood.V92.11.4150.423k45_4150_4166
   Gabrilovich DI, 2012, NAT REV IMMUNOL, V12, P253, DOI 10.1038/nri3175
   Galluzzi L, 2018, SCI TRANSL MED, V10, DOI 10.1126/scitranslmed.aat7807
   Galluzzi L, 2017, NAT REV IMMUNOL, V17, P97, DOI 10.1038/nri.2016.107
   Galon J, 2006, SCIENCE, V313, P1960, DOI 10.1126/science.1129139
   Galon J, 2013, IMMUNITY, V39, P11, DOI 10.1016/j.immuni.2013.07.008
   Gao YL, 2017, NAT IMMUNOL, V18, P1004, DOI 10.1038/ni.3800
   Garaude J, 2016, NAT IMMUNOL, V17, P1037, DOI 10.1038/ni.3509
   Garg AD, 2017, ONCOIMMUNOLOGY, V6, DOI 10.1080/2162402X.2017.1295903
   Garziera M, 2017, J IMMUNOL RES, V2017, DOI 10.1155/2017/4587520
   Gebhardt T, 2009, NAT IMMUNOL, V10, P524, DOI 10.1038/ni.1718
   Geiger R, 2016, CELL, V167, P829, DOI 10.1016/j.cell.2016.09.031
   Geltink RIK, 2017, CELL, V171, P385, DOI 10.1016/j.cell.2017.08.018
   Gerriets VA, 2015, J CLIN INVEST, V125, P194, DOI 10.1172/JCI76012
   Ghesquiere B, 2014, NATURE, V511, P167, DOI 10.1038/nature13312
   Ghoreschi K, 2011, TRENDS IMMUNOL, V32, P395, DOI 10.1016/j.it.2011.06.007
   Gillies RJ, 2007, J BIOENERG BIOMEMBR, V39, P251, DOI 10.1007/s10863-007-9085-y
   Giovanelli P, 2019, TRENDS IMMUNOL, V40, P699, DOI 10.1016/j.it.2019.06.004
   Giuliani M, 2017, ONCOTARGET, V8, P24031, DOI 10.18632/oncotarget.15234
   Glienke W, 2015, FRONT PHARMACOL, V6, DOI 10.3389/fphar.2015.00021
   Glodde N, 2017, IMMUNITY, V47, P789, DOI 10.1016/j.immuni.2017.09.012
   Gocheva V, 2010, GENE DEV, V24, P241, DOI 10.1101/gad.1874010
   Godin-Ethier J, 2011, CLIN CANCER RES, V17, P6985, DOI 10.1158/1078-0432.CCR-11-1331
   Goel S, 2011, PHYSIOL REV, V91, P1071, DOI 10.1152/physrev.00038.2010
   Gorgun G, 2015, CLIN CANCER RES, V21, P4607, DOI 10.1158/1078-0432.CCR-15-0200
   Gottfried E, 2006, BLOOD, V107, P2013, DOI 10.1182/blood-2005-05-1795
   Granot Z, 2011, CANCER CELL, V20, P300, DOI 10.1016/j.ccr.2011.08.012
   Griffiths HR, 2017, REDOX BIOL, V12, P50, DOI 10.1016/j.redox.2017.01.023
   Grimshaw MJ, 2007, ENDOCR-RELAT CANCER, V14, P233, DOI 10.1677/ERC-07-0057
   Grimshaw MJ, 2002, EUR J IMMUNOL, V32, P2393, DOI 10.1002/1521-4141(200209)32:9<2393::AID-IMMU2393>3.0.CO;2-4
   Gropper Y, 2017, CELL REP, V20, P2547, DOI 10.1016/j.celrep.2017.08.071
   Grosso Joseph F, 2013, Cancer Immun, V13, P5
   Gu L, 2000, NATURE, V404, P407, DOI 10.1038/35006097
   Guak H, 2018, NAT COMMUN, V9, DOI 10.1038/s41467-018-04804-6
   Gubser PM, 2013, NAT IMMUNOL, V14, P1064, DOI 10.1038/ni.2687
   Guerra N, 2008, IMMUNITY, V28, P571, DOI 10.1016/j.immuni.2008.02.016
   Guo Y, 2015, J IMMUNOL, V195, P2353, DOI 10.4049/jimmunol.1500300
   Guo ZY, 2015, CELL IMMUNOL, V293, P10, DOI 10.1016/j.cellimm.2014.10.003
   Haabeth OAW, 2011, NAT COMMUN, V2, DOI 10.1038/ncomms1239
   Haas R, 2015, PLOS BIOL, V13, DOI 10.1371/journal.pbio.1002202
   Halestrap AP, 2013, COMPR PHYSIOL, V3, P1611, DOI 10.1002/cphy.c130008
   Hallett MA, 2012, CANCER RES, V72, P6338, DOI 10.1158/0008-5472.CAN-12-3544
   Hamm A, 2013, EMBO MOL MED, V5, P843, DOI 10.1002/emmm.201302695
   Hammami A, 2018, SCI REP-UK, V8, DOI 10.1038/s41598-018-21891-z
   Hammami A, 2015, PLOS PATHOG, V11, DOI 10.1371/journal.ppat.1004938
   Hammami I, 2012, BMC CELL BIOL, V13, DOI 10.1186/1471-2121-13-18
   Hams E, 2014, P NATL ACAD SCI USA, V111, P367, DOI 10.1073/pnas.1315854111
   Hanahan D, 2011, CELL, V144, P646, DOI 10.1016/j.cell.2011.02.013
   Hansen W, 2012, J EXP MED, V209, P2001, DOI 10.1084/jem.20111497
   Hao YJ, 2016, NAT COMMUN, V7, DOI 10.1038/ncomms11971
   Hardie DG, 2015, CLIN CANCER RES, V21, P3836, DOI 10.1158/1078-0432.CCR-14-3300
   Hargadon KM, 2017, FRONT IMMUNOL, V8, DOI 10.3389/fimmu.2017.01594
   Harrington LE, 2005, NAT IMMUNOL, V6, P1123, DOI 10.1038/ni1254
   Harvey RD, 2014, CLIN PHARMACOL THER, V96, P214, DOI 10.1038/clpt.2014.74
   Haschemi A, 2012, CELL METAB, V15, P813, DOI 10.1016/j.cmet.2012.04.023
   Hasenberg A, 2015, NAT METHODS, V12, P445, DOI [10.1038/nmeth.3322, 10.1038/NMETH.3322]
   Hatfield SM, 2015, SCI TRANSL MED, V7, DOI 10.1126/scitranslmed.aaa1260
   Hayashi M, 2004, J ENDOCRINOL, V183, P145, DOI 10.1677/joe.1.05599
   Henze AT, 2016, J CLIN INVEST, V126, P3672, DOI 10.1172/JCI84427
   Herber DL, 2010, NAT MED, V16, P880, DOI 10.1038/nm.2172
   Herbst RS, 2016, LANCET, V387, P1540, DOI 10.1016/S0140-6736(15)01281-7
   Hermanson DL, 2015, FRONT IMMUNOL, V6, DOI 10.3389/fimmu.2015.00195
   Hirschhaeuser F, 2011, CANCER RES, V71, P6921, DOI 10.1158/0008-5472.CAN-11-1457
   Ho PC, 2015, CELL, V162, P1217, DOI 10.1016/j.cell.2015.08.012
   Ho PC, 2011, FASEB J, V25, P1758, DOI 10.1096/fj.10-179267
   Hochrein H, 2001, J IMMUNOL, V166, P5448, DOI 10.4049/jimmunol.166.9.5448
   Hong M, 2011, CANCER RES, V71, P6997, DOI 10.1158/0008-5472.CAN-11-1466
   Hossain F, 2015, CANCER IMMUNOL RES, V3, P1236, DOI 10.1158/2326-6066.CIR-15-0036
   Houghton AM, 2010, NAT MED, V16, P219, DOI 10.1038/nm.2084
   Hsu BE, 2019, CELL REP, V27, P3902, DOI 10.1016/j.celrep.2019.05.091
   Huang JP, 2005, J IMMUNOTHER, V28, P258, DOI 10.1097/01.cji.0000158855.92792.7a
   Huang SCC, 2016, IMMUNITY, V45, P817, DOI 10.1016/j.immuni.2016.09.016
   Huang SCC, 2014, NAT IMMUNOL, V15, P846, DOI 10.1038/ni.2956
   Huber S, 2012, NATURE, V491, P259, DOI 10.1038/nature11535
   Huber V, 2017, SEMIN CANCER BIOL, V43, P74, DOI 10.1016/j.semcancer.2017.03.001
   Hugo W, 2016, CELL, V165, P35, DOI 10.1016/j.cell.2016.02.065
   Hui S, 2017, NATURE, V551, P115, DOI 10.1038/nature24057
   Husain Z, 2013, J IMMUNOL, V191, P1486, DOI 10.4049/jimmunol.1202702
   Ikeda K, 2017, CELL REP, V21, P1824, DOI 10.1016/j.celrep.2017.10.082
   Ikejiri A, 2012, INT IMMUNOL, V24, P137, DOI 10.1093/intimm/dxr111
   Ikutani M, 2012, J IMMUNOL, V188, P703, DOI 10.4049/jimmunol.1101270
   Imtiyaz HZ, 2010, J CLIN INVEST, V120, P2699, DOI 10.1172/JCI39506
   Infantino V, 2011, BIOCHEM J, V438, P433, DOI 10.1042/BJ20111275
   Ishikawa H, 2008, NATURE, V455, P674, DOI 10.1038/nature07317
   Ivan M, 2001, SCIENCE, V292, P464, DOI 10.1126/science.1059817
   Jaakkola P, 2001, SCIENCE, V292, P468, DOI 10.1126/science.1059796
   Jablonska J, 2010, J CLIN INVEST, V120, P4163, DOI 10.1172/JCI37223C1
   Jacobs JFM, 2010, CLIN CANCER RES, V16, P5067, DOI 10.1158/1078-0432.CCR-10-1757
   Jaiswal S, 2009, CELL, V138, P271, DOI 10.1016/j.cell.2009.05.046
   Jameson SC, 2018, IMMUNITY, V48, P214, DOI 10.1016/j.immuni.2018.02.010
   Jamieson T, 2012, J CLIN INVEST, V122, P3127, DOI 10.1172/JCI61067
   Jantsch J, 2008, J IMMUNOL, V180, P4697, DOI 10.4049/jimmunol.180.7.4697
   Jardim DL, 2018, CLIN CANCER RES, V24, P1785, DOI 10.1158/1078-0432.CCR-17-1970
   Jha AK, 2015, IMMUNITY, V42, P419, DOI 10.1016/j.immuni.2015.02.005
   Jiang H, 2014, MOL ONCOL, V8, P297, DOI 10.1016/j.molonc.2013.12.001
   Joffre OP, 2012, NAT REV IMMUNOL, V12, P557, DOI 10.1038/nri3254
   Johnson MO, 2018, CELL, V175, P1780, DOI 10.1016/j.cell.2018.10.001
   Joyce JA, 2004, CANCER CELL, V5, P443, DOI 10.1016/S1535-6108(04)00111-4
   Joyce JA, 2015, SCIENCE, V348, P74, DOI 10.1126/science.aaa6204
   Jun HS, 2014, BLOOD, V123, P2843, DOI 10.1182/blood-2013-05-502435
   Kalluri R, 2016, NAT REV CANCER, V16, P582, DOI 10.1038/nrc.2016.73
   Kantoff PW, 2010, NEW ENGL J MED, V363, P411, DOI 10.1056/NEJMoa1001294
   Kaplan DH, 1998, P NATL ACAD SCI USA, V95, P7556, DOI 10.1073/pnas.95.13.7556
   Karlsson AK, 2017, CLIN COSMET INV DERM, V10, P325, DOI 10.2147/CCID.S120877
   Kato Y, 2005, J BIOL CHEM, V280, P10938, DOI 10.1074/jbc.M411313200
   Kawai O, 2008, CANCER-AM CANCER SOC, V113, P1387, DOI 10.1002/cncr.23712
   Kawalekar OU, 2016, IMMUNITY, V44, P712, DOI 10.1016/j.immuni.2016.02.023
   Keating SE, 2016, J IMMUNOL, V196, P2552, DOI 10.4049/jimmunol.1501783
   Kelly B, 2015, CELL RES, V25, P771, DOI 10.1038/cr.2015.68
   Keppel MP, 2015, J IMMUNOL, V194, P1954, DOI 10.4049/jimmunol.1402099
   Kerr EM, 2016, NATURE, V531, P110, DOI 10.1038/nature16967
   Kidani Y, 2013, NAT IMMUNOL, V14, P489, DOI 10.1038/ni.2570
   Kim J, 2018, J IMMUNOL, V200
   Kim JW, 2006, CELL METAB, V3, P177, DOI 10.1016/j.cmet.2006.02.002
   Kim Y, 2015, HUM PATHOL, V46, P104, DOI 10.1016/j.humpath.2014.09.013
   Kirchberger S, 2013, J EXP MED, V210, P917, DOI 10.1084/jem.20122308
   Klose R, 2016, NAT COMMUN, V7, DOI 10.1038/ncomms12528
   Klysz D, 2015, SCI SIGNAL, V8, DOI 10.1126/scisignal.aab2610
   Knorr DA, 2010, TRANSL RES, V156, P147, DOI 10.1016/j.trsl.2010.07.008
   Kodama T, 1999, EUR J IMMUNOL, V29, P1390, DOI 10.1002/(SICI)1521-4141(199904)29:04<1390::AID-IMMU1390>3.3.CO;2-3
   Kohler T, 2012, EUR J IMMUNOL, V42, P1226, DOI 10.1002/eji.201142053
   Koelzer VH, 2014, J TRANSL MED, V12, DOI 10.1186/1479-5876-12-81
   Kolev M, 2015, IMMUNITY, V42, P1033, DOI 10.1016/j.immuni.2015.05.024
   Kondo E, 2003, DIGEST SURG, V20, P445, DOI 10.1159/000072714
   Kong TQ, 2004, P NATL ACAD SCI USA, V101, P10440, DOI 10.1073/pnas.0401339101
   Korn T, 2009, ANNU REV IMMUNOL, V27, P485, DOI 10.1146/annurev.immunol.021908.132710
   Kramer PA, 2014, REDOX BIOL, V2, P206, DOI 10.1016/j.redox.2013.12.026
   Krawczyk CM, 2010, BLOOD, V115, P4742, DOI 10.1182/blood-2009-10-249540
   Kren L, 2011, NEUROPATHOLOGY, V31, P129, DOI 10.1111/j.1440-1789.2010.01149.x
   Krummel MF, 1996, J EXP MED, V183, P2533, DOI 10.1084/jem.183.6.2533
   Kryczek I, 2006, J EXP MED, V203, P871, DOI 10.1084/jem.20050930
   Kryczek I, 2009, BLOOD, V114, P1141, DOI 10.1182/blood-2009-03-208249
   Krzewski K, 2012, FRONT IMMUNOL, V3, DOI 10.3389/fimmu.2012.00335
   Krzywinska E, 2017, NAT COMMUN, V8, DOI 10.1038/s41467-017-01599-w
   Kuang DM, 2009, J EXP MED, V206, P1327, DOI 10.1084/jem.20082173
   Kumar S, 2019, CELL METAB, V30, P201, DOI 10.1016/j.cmet.2019.04.003
   Kumar V, 2016, TRENDS IMMUNOL, V37, P208, DOI 10.1016/j.it.2016.01.004
   Kunz M, 1999, AM J PATHOL, V155, P753, DOI 10.1016/S0002-9440(10)65174-7
   Kurebayashi Y, 2012, CELL REP, V1, P360, DOI 10.1016/j.celrep.2012.02.007
   Labiano S, 2015, SEMIN ONCOL, V42, P378, DOI 10.1053/j.seminoncol.2015.02.009
   Lampropoulou V, 2016, CELL METAB, V24, P158, DOI 10.1016/j.cmet.2016.06.004
   Lando D, 2002, GENE DEV, V16, P1466, DOI 10.1101/gad.991402
   Lang S, 1998, EUR J IMMUNOL, V28, P780, DOI 10.1002/(SICI)1521-4141(199803)28:03<780::AID-IMMU780>3.3.CO;2-#
   Laoui D, 2016, NAT COMMUN, V7, DOI 10.1038/ncomms13720
   Laoui D, 2014, CANCER RES, V74, P24, DOI 10.1158/0008-5472.CAN-13-1196
   Larsen Stine K., 2014, Critical Reviews in Oncogenesis, V19, P91
   Laurent S, 2013, J TRANSL MED, V11, DOI 10.1186/1479-5876-11-108
   Lawless SJ, 2017, NAT COMMUN, V8, DOI 10.1038/ncomms15620
   Le DT, 1998, NEW ENGL J MED, V372, P2509, DOI [10.1002/(SICI)1521-4141(199803)28:03<780:AID-IMMU780>3.0.CO;2-8, DOI 10.1002/(SICI)1521-4141(199803)28:03<780:AID-IMMU780>3.0.CO;2-8]
   Le DT, 2012, CANCER RES, V72, P3439, DOI 10.1158/0008-5472.CAN-11-3912
   Le HK, 2009, INT IMMUNOPHARMACOL, V9, P900, DOI 10.1016/j.intimp.2009.03.015
   Le Mercier I, 2013, CANCER RES, V73, P4629, DOI 10.1158/0008-5472.CAN-12-3058
   Lee DC, 2015, CELL, V161, P595, DOI 10.1016/j.cell.2015.03.011
   Lee J, 2018, CANCER RES TREAT, V50, P1009, DOI 10.4143/crt.2017.315
   Lee J, 2014, J IMMUNOL, V192, P3190, DOI 10.4049/jimmunol.1302985
   Lee JH, 2015, IMMUNITY, V42, P1062, DOI 10.1016/j.immuni.2015.05.016
   Lee KM, 1998, SCIENCE, V282, P2263, DOI 10.1126/science.282.5397.2263
   Lee YJ, 2009, BLOOD, V114, P589, DOI 10.1182/blood-2009-02-206870
   Leek RD, 2000, J PATHOL, V190, P430, DOI 10.1002/(SICI)1096-9896(200003)190:4<430::AID-PATH538>3.0.CO;2-6
   Leone RD, 2018, J IMMUNOTHER CANCER, V6, DOI 10.1186/s40425-018-0360-8
   Lewis C, 2005, AM J PATHOL, V167, P627, DOI 10.1016/S0002-9440(10)62038-X
   Lewis CE, 2007, CANCER RES, V67, P8429, DOI 10.1158/0008-5472.CAN-07-1684
   Lewis CE, 2016, CANCER CELL, V30, P365, DOI 10.1016/j.ccell.2016.07.009
   Li HQ, 2009, J IMMUNOL, V182, P240, DOI 10.4049/jimmunol.182.1.240
   Li JL, 2017, NAT COMMUN, V8, DOI 10.1038/s41467-017-01327-4
   Li K, 2017, INT J MOL SCI, V18, DOI 10.3390/ijms18020404
   Li L, 2012, J CLIN INVEST, V122, P3931, DOI 10.1172/JCI63170
   Li Q, 2018, IMMUNITY, V48, P258, DOI 10.1016/j.immuni.2017.12.013
   Li XJ, 2012, HUM IMMUNOL, V73, P946, DOI 10.1016/j.humimm.2012.07.041
   Li YL, 2018, FRONT IMMUNOL, V9, DOI 10.3389/fimmu.2018.01591
   Liao YM, 2014, LAB INVEST, V94, P706, DOI 10.1038/labinvest.2014.73
   Lin EY, 2007, MOL ONCOL, V1, P288, DOI 10.1016/j.molonc.2007.10.003
   Lin EY, 2006, CANCER RES, V66, P11238, DOI 10.1158/0008-5472.CAN-06-1278
   Lin SS, 2012, CANCER SCI, V103, P904, DOI 10.1111/j.1349-7006.2012.02259.x
   Lin XS, 2016, ONCOTARGET, V7, P70092, DOI 10.18632/oncotarget.11780
   Linke M, 2017, FEBS LETT, V591, P3089, DOI 10.1002/1873-3468.12711
   Liu MG, 2019, NAT IMMUNOL, V20, P265, DOI 10.1038/s41590-018-0292-y
   Liu PS, 2017, NAT IMMUNOL, V18, P985, DOI 10.1038/ni.3796
   Liu X, 2018, NAT COMMUN, V9, DOI 10.1038/s41467-017-02689-5
   Liu XJ, 2017, J HEMATOL ONCOL, V10, DOI 10.1186/s13045-016-0381-z
   Liu XJ, 2015, NAT MED, V21, P1209, DOI 10.1038/nm.3931
   Liu YY, 2018, CANCER CELL, V33, P480, DOI 10.1016/j.ccell.2018.02.005
   Liyanage UK, 2002, J IMMUNOL, V169, P2756, DOI 10.4049/jimmunol.169.5.2756
   Lochner M, 2015, TRENDS IMMUNOL, V36, P81, DOI 10.1016/j.it.2014.12.005
   Loftus RM, 2018, NAT COMMUN, V9, DOI 10.1038/s41467-018-04719-2
   Lotfi R, 2007, J IMMUNOTHER, V30, P16, DOI 10.1097/01.cji.0000211324.53396.f6
   Louis CA, 1998, AM J PHYSIOL-REG I, V274, pR775
   Loyher PL, 2016, CANCER RES, V76, P6483, DOI 10.1158/0008-5472.CAN-16-0984
   Luke JJ, 2016, J IMMUNOTHER CANCER, V4, DOI 10.1186/s40425-016-0140-2
   Luo CT, 2016, NATURE, V529, P532, DOI 10.1038/nature16486
   Lutsiak MEC, 2005, BLOOD, V105, P2862, DOI 10.1182/blood-2004-06-2410
   Lv LH, 2012, HEPATOB PANCREAT DIS, V11, P285, DOI 10.1016/S1499-3872(12)60162-3
   Ma EH, 2017, CELL METAB, V25, P482, DOI 10.1016/j.cmet.2017.01.014
   Ma RH, 2018, NAT CELL BIOL, V20, P21, DOI 10.1038/s41556-017-0002-2
   Ma SR, 2017, MOL CANCER, V16, DOI 10.1186/s12943-017-0665-0
   Macintyre AN, 2014, CELL METAB, V20, P61, DOI 10.1016/j.cmet.2014.05.004
   MacIver NJ, 2013, ANNU REV IMMUNOL, V31, P259, DOI 10.1146/annurev-immunol-032712-095956
   Mahmoud SMA, 2011, J CLIN ONCOL, V29, P1949, DOI 10.1200/JCO.2010.30.5037
   Mahnke J, 2016, SCI REP-UK, V6, DOI 10.1038/srep35521
   Mahon PC, 2001, GENE DEV, V15, P2675, DOI 10.1101/gad.924501
   Mak TW, 2017, IMMUNITY, V46, P675, DOI 10.1016/j.immuni.2017.03.019
   Maman S, 2018, NAT REV CANCER, V18, P359, DOI 10.1038/s41568-018-0006-7
   Manna PP, 2004, CANCER RES, V64, P1026, DOI 10.1158/0008-5472.CAN-03-1708
   Manohar M, 2012, J LEUKOCYTE BIOL, V92, P787, DOI 10.1189/jlb.0312121
   Mao YM, 2016, BLOOD, V128, P1475, DOI 10.1182/blood-2016-02-698027
   Marais A, 2014, NAT IMMUNOL, V15, P749, DOI 10.1038/ni.2936
   Marengere LEM, 1996, SCIENCE, V272, P1170, DOI 10.1126/science.272.5265.1170
   Marshall EA, 2016, MOL CANCER, V15, DOI 10.1186/s12943-016-0551-1
   Maruyama T, 2010, CANCER SCI, V101, P1947, DOI 10.1111/j.1349-7006.2010.01624.x
   Masopust D, 2010, J EXP MED, V207, P553, DOI 10.1084/jem.20090858
   Matsumura S, 2008, J IMMUNOL, V181, P3099, DOI 10.4049/jimmunol.181.5.3099
   Mazzieri R, 2011, CANCER CELL, V19, P512, DOI 10.1016/j.ccr.2011.02.005
   Mazzone M, 2018, FEBS J, V285, P700, DOI 10.1111/febs.14295
   McDonald PC, 2014, SUBCELL BIOCHEM, V75, P255, DOI 10.1007/978-94-007-7359-2_13
   Mchedlidze T, 2013, IMMUNITY, V39, P357, DOI 10.1016/j.immuni.2013.07.018
   Melero I, 2013, CLIN CANCER RES, V19, P1044, DOI 10.1158/1078-0432.CCR-12-2065
   Meng YR, 2010, MOL THER, V18, P912, DOI 10.1038/mt.2010.18
   Menk AV, 2018, J EXP MED, V215, P1091, DOI 10.1084/jem.20171068
   Menk AV, 2018, CELL REP, V22, P1509, DOI 10.1016/j.celrep.2018.01.040
   Merad M, 2013, ANNU REV IMMUNOL, V31, P563, DOI 10.1146/annurev-immunol-020711-074950
   Merryman RW, 2017, BLOOD ADV, V1, P2643, DOI 10.1182/bloodadvances.2017012534
   Messai Y, 2015, AUTOPHAGY, DOI [10.1080/15548627.2015.1017194, DOI 10.1080/15548627.2015.1017194, 10.1080/15548627.2015.10171940]
   Messai Y, 2014, CANCER RES, V74, P6820, DOI 10.1158/0008-5472.CAN-14-0303
   Metallo CM, 2012, NATURE, V481, P380, DOI 10.1038/nature10602
   Metz R, 2012, ONCOIMMUNOLOGY, V1, P1460, DOI 10.4161/onci.21716
   Metzler B, 2016, J IMMUNOL, V196, P3618, DOI 10.4049/jimmunol.1501756
   Mezrich JD, 2010, J IMMUNOL, V185, P3190, DOI 10.4049/jimmunol.0903670
   Michalek RD, 2011, J IMMUNOL, V186, P3299, DOI 10.4049/jimmunol.1003613
   Michelet X, 2018, NAT IMMUNOL, V19, P1330, DOI 10.1038/s41590-018-0251-7
   Mills EL, 2018, NATURE, V556, P113, DOI 10.1038/nature25986
   Mills EL, 2016, CELL, V167, P457, DOI 10.1016/j.cell.2016.08.064
   Mishalian I, 2014, INT J CANCER, V135, P1178, DOI 10.1002/ijc.28770
   Mishalian I, 2013, CANCER IMMUNOL IMMUN, V62, P1745, DOI 10.1007/s00262-013-1476-9
   Miska J, 2019, CELL REP, V27, P226, DOI 10.1016/j.celrep.2019.03.029
   Mitchell D, 2018, J NEUROIMMUNOL, V322, P63, DOI 10.1016/j.jneuroim.2018.06.012
   Mittal D, 2014, CANCER RES, V74, P3652, DOI 10.1158/0008-5472.CAN-14-0957
   Miyauchi JT, 2018, CANCER RES, V78, P685, DOI 10.1158/0008-5472.CAN-17-1435
   Mizukami Y, 2005, NAT MED, V11, P992, DOI 10.1038/nm1294
   Molon B, 2011, J EXP MED, V208, P1949, DOI 10.1084/jem.20101956
   Momcilovic M, 2018, BIOMOL THER, V26, P81, DOI 10.4062/biomolther.2017.220
   Monticelli LA, 2016, NAT IMMUNOL, V17, P656, DOI 10.1038/ni.3421
   Morandi A, 2016, TRENDS CANCER, V2, P736, DOI 10.1016/j.trecan.2016.11.001
   Morote-Garcia JC, 2012, P NATL ACAD SCI USA, V109, P14146, DOI 10.1073/pnas.1202165109
   Morvan MG, 2016, NAT REV CANCER, V16, P7, DOI 10.1038/nrc.2015.5
   Mossmann D, 2018, NAT REV CANCER, V18, P744, DOI 10.1038/s41568-018-0074-8
   Motzer RJ, 2015, NEW ENGL J MED, V373, P1803, DOI 10.1056/NEJMoa1510665
   Mouillot G, 2007, HUM IMMUNOL, V68, P277, DOI 10.1016/j.humimm.2006.10.016
   Movafagh S, 2015, J CELL BIOCHEM, V116, P696, DOI 10.1002/jcb.25074
   Movahedi K, 2008, BLOOD, V111, P4233, DOI 10.1182/blood-2007-07-099226
   Movahedi K, 2016, ANTIOXID REDOX SIGN, V25, P775, DOI 10.1089/ars.2016.6704
   Movahedi K, 2010, CANCER RES, V70, P5728, DOI 10.1158/0008-5472.CAN-09-4672
   Muller T, 2008, CANCER IMMUNOL IMMUN, V57, P411, DOI 10.1007/s00262-007-0383-3
   Muller B, 2000, IMMUNOLOGY, V99, P375, DOI 10.1046/j.1365-2567.2000.00975.x
   Mumberg D, 1999, P NATL ACAD SCI USA, V96, P8633, DOI 10.1073/pnas.96.15.8633
   Munn DH, 2016, CURR OPIN IMMUNOL, V39, P1, DOI 10.1016/j.coi.2015.10.009
   Munn DH, 2005, IMMUNITY, V22, P633, DOI 10.1016/j.immuni.2005.03.013
   Murphy TL, 2016, ANNU REV IMMUNOL, V34, P93, DOI 10.1146/annurev-immunol-032713-120204
   Murray PJ, 2014, IMMUNITY, V41, P14, DOI 10.1016/j.immuni.2014.06.008
   Myers LM, 2019, NAT COMMUN, V10, DOI 10.1038/s41467-019-08637-9
   Nakano O, 2001, CANCER RES, V61, P5132
   Nakaya M, 2014, IMMUNITY, V40, P692, DOI 10.1016/j.immuni.2014.04.007
   Nasi A, 2013, J IMMUNOL, V191, P3090, DOI 10.4049/jimmunol.1300772
   Neelapu SS, 2017, NEW ENGL J MED, V377, P2531, DOI 10.1056/NEJMoa1707447
   Vander Heiden MG, 2017, CELL, V168, DOI 10.1016/j.cell.2016.12.039
   Neubert NJ, 2018, SCI TRANSL MED, V10, DOI 10.1126/scitranslmed.aan3311
   Neugent ML, 2018, BIOMOL THER, V26, P10, DOI 10.4062/biomolther.2017.210
   NEWSHOLME EA, 1985, BIOSCIENCE REP, V5, P393, DOI 10.1007/BF01116556
   Newton RH, 2018, NAT IMMUNOL, V19, P838, DOI 10.1038/s41590-018-0157-4
   Ngiow SF, 2016, CANCER RES, V76, P6266, DOI 10.1158/0008-5472.CAN-16-2141
   Nguyen NT, 2010, P NATL ACAD SCI USA, V107, P19961, DOI 10.1073/pnas.1014465107
   Nirschl CJ, 2013, CLIN CANCER RES, V19, P4917, DOI 10.1158/1078-0432.CCR-12-1972
   Noman MZ, 2016, CANCER LETT, V380, P257, DOI 10.1016/j.canlet.2015.10.026
   Noman MZ, 2014, J EXP MED, V211, P781, DOI 10.1084/jem.20131916
   Noman MZ, 2011, CANCER RES, V71, P5976, DOI 10.1158/0008-5472.CAN-11-1094
   Noman MZ, 2009, J IMMUNOL, V182, P3510, DOI 10.4049/jimmunol.0800854
   Nomura M, 2016, NAT IMMUNOL, V17, P216, DOI 10.1038/ni.3366
   Norris S, 2012, VIRAL IMMUNOL, V25, P329, DOI 10.1089/vim.2011.0096
   Noy R, 2014, IMMUNITY, V41, P49, DOI 10.1016/j.immuni.2014.06.010
   Nozawa H, 2006, P NATL ACAD SCI USA, V103, P12493, DOI 10.1073/pnas.0601807103
   O'Neill LAJ, 2016, NAT REV IMMUNOL, V16, P553, DOI 10.1038/nri.2016.70
   O'Neill LAJ, 2016, J EXP MED, V213, P15, DOI 10.1084/jem.20151570
   O'Neill LAJ, 2013, NATURE, V493, P346, DOI 10.1038/nature11862
   O'Sullivan D, 2014, IMMUNITY, V41, P75, DOI 10.1016/j.immuni.2014.06.005
   Obach M, 2004, J BIOL CHEM, V279, P53562, DOI 10.1074/jbc.M406096200
   Ogino T, 2012, CANCER IMMUNOL IMMUN, V61, P409, DOI 10.1007/s00262-011-1112-5
   Ogura M, 2014, J CLIN ONCOL, V32, P1157, DOI 10.1200/JCO.2013.52.0924
   Okazawa H, 2005, J IMMUNOL, V174, P2004, DOI 10.4049/jimmunol.174.4.2004
   Osinska I, 2014, CENT EUR J IMMUNOL, V39, P109, DOI 10.5114/ceji.2014.42135
   Ott PA, 2017, NATURE, V547, P217, DOI 10.1038/nature22991
   Ouyang WM, 2012, NATURE, V491, P554, DOI 10.1038/nature11581
   Overacre-Delgoffe AE, 2017, CELL, V169, P1130, DOI 10.1016/j.cell.2017.05.005
   Pacella I, 2018, P NATL ACAD SCI USA, V115, pE6546, DOI 10.1073/pnas.1720113115
   Palazon A, 2017, CANCER CELL, V32, P669, DOI 10.1016/j.ccell.2017.10.003
   Palazon A, 2014, IMMUNITY, V41, P518, DOI 10.1016/j.immuni.2014.09.008
   Palazon A, 2012, CANCER DISCOV, V2, P608, DOI 10.1158/2159-8290.CD-11-0314
   Palmieri EM, 2017, CELL REP, V20, P1654, DOI 10.1016/j.celrep.2017.07.054
   Palsson-McDermott EM, 2017, FRONT IMMUNOL, V8, DOI 10.3389/fimmu.2017.01300
   Pan PY, 2010, CANCER RES, V70, P99, DOI 10.1158/0008-5472.CAN-09-1882
   Pan YD, 2017, NATURE, V543, P252, DOI 10.1038/nature21379
   Panopoulos AD, 2006, BLOOD, V108, P3682, DOI 10.1182/blood-2006-02-003012
   Pantel A, 2014, PLOS BIOL, V12, DOI 10.1371/journal.pbio.1001759
   Park H, 2005, NAT IMMUNOL, V6, P1133, DOI 10.1038/ni1261
   Parks SK, 2016, MOL ASPECTS MED, V47-48, P3, DOI 10.1016/j.mam.2015.12.001
   Pascual G, 2017, NATURE, V541, P41, DOI 10.1038/nature20791
   Passegue E, 2004, CELL, V119, P431, DOI 10.1016/j.cell.2004.10.010
   Pastorek J, 2015, SEMIN CANCER BIOL, V31, P52, DOI 10.1016/j.semcancer.2014.08.002
   Patel S, 2018, NAT IMMUNOL, V19, P1236, DOI 10.1038/s41590-018-0229-5
   Patsoukis N, 2015, NAT COMMUN, V6, DOI 10.1038/ncomms7692
   Pavlova NN, 2016, CELL METAB, V23, P27, DOI 10.1016/j.cmet.2015.12.006
   Pearce EJ, 2015, NAT REV IMMUNOL, V15, P18, DOI 10.1038/nri3771
   Pearce EL, 2013, IMMUNITY, V38, P633, DOI 10.1016/j.immuni.2013.04.005
   Pelly VS, 2016, MUCOSAL IMMUNOL, V9, P1407, DOI 10.1038/mi.2016.4
   Peng M, 2016, SCIENCE, V354, P481, DOI 10.1126/science.aaf6284
   Pennock ND, 2013, ADV PHYSIOL EDUC, V37, P273, DOI 10.1152/advan.00066.2013
   Perrone G, 2008, EUR J CANCER, V44, P1875, DOI 10.1016/j.ejca.2008.05.017
   Petersen RP, 2006, CANCER-AM CANCER SOC, V107, P2866, DOI 10.1002/cncr.22282
   Pillay J, 2013, CELL MOL LIFE SCI, V70, P3813, DOI 10.1007/s00018-013-1286-4
   Pilon-Thomas S, 2016, CANCER RES, V76, P1381, DOI 10.1158/0008-5472.CAN-15-1743
   Pinato DJ, 2017, ONCOIMMUNOLOGY, V6, DOI 10.1080/2162402X.2017.1358332
   Platten M, 2012, CANCER RES, V72, P5435, DOI 10.1158/0008-5472.CAN-12-0569
   Polk A, 2018, CANCER TREAT REV, V63, P122, DOI 10.1016/j.ctrv.2017.12.008
   Pollizzi KN, 2016, NAT IMMUNOL, V17, P704, DOI 10.1038/ni.3438
   Pollizzi KN, 2015, TRENDS IMMUNOL, V36, P13, DOI 10.1016/j.it.2014.11.005
   Potente M, 2011, CELL, V146, P873, DOI 10.1016/j.cell.2011.08.039
   Powell JD, 2010, IMMUNITY, V33, P301, DOI 10.1016/j.immuni.2010.09.002
   Prasad V, 2018, NAT REV CLIN ONCOL, V15, P11, DOI 10.1038/nrclinonc.2017.156
   Pyonteck SM, 2013, NAT MED, V19, P1264, DOI 10.1038/nm.3337
   Qian BZ, 2011, NATURE, V475, P222, DOI 10.1038/nature10138
   Qin ZH, 2000, IMMUNITY, V12, P677, DOI 10.1016/S1074-7613(00)80218-6
   Qiu B, 2015, CANCER DISCOV, V5, P652, DOI 10.1158/2159-8290.CD-14-1507
   Qu X, 2005, IMMUNOL CELL BIOL, V83, P668, DOI 10.1111/j.1440-1711.2005.01383.x
   Quail DF, 2017, CLIN CANCER RES, V23, P876, DOI 10.1158/1078-0432.CCR-16-0133
   Rama I, 2008, KIDNEY INT, V73, P816, DOI 10.1038/sj.ki.5002792
   Raud B, 2018, CELL METAB, V28, P504, DOI 10.1016/j.cmet.2018.06.002
   Raulet DH, 2013, ANNU REV IMMUNOL, V31, P413, DOI 10.1146/annurev-immunol-032712-095951
   Ray U, 2018, FEBS J, V285, P432, DOI 10.1111/febs.14281
   Rech AJ, 2012, SCI TRANSL MED, V4, DOI 10.1126/scitranslmed.3003330
   Reck M, 2016, NEW ENGL J MED, V375, P1823, DOI 10.1056/NEJMoa1606774
   Rehman A, 2013, J IMMUNOL, V190, P4640, DOI 10.4049/jimmunol.1202312
   Reid MD, 2011, MODERN PATHOL, V24, P1612, DOI 10.1038/modpathol.2011.113
   REITER Z, 1993, J INTERFERON RES, V13, P247, DOI 10.1089/jir.1993.13.247
   Ricciardi A, 2008, MOL CANCER RES, V6, P175, DOI 10.1158/1541-7786.MCR-07-0391
   Rice CM, 2018, NAT COMMUN, V9, DOI 10.1038/s41467-018-07505-2
   Riederer I, 2010, PLOS ONE, V5, DOI 10.1371/journal.pone.0015339
   Ries CH, 2014, CANCER CELL, V25, P846, DOI 10.1016/j.ccr.2014.05.016
   Riley JL, 2009, IMMUNOL REV, V229, P114, DOI 10.1111/j.1600-065X.2009.00767.x
   Rios FJ, 2013, MEDIAT INFLAMM, V2013, DOI 10.1155/2013/198193
   Rivas MN, 2016, J ALLERGY CLIN IMMUN, V138, P801, DOI 10.1016/j.jaci.2016.02.030
   Roda JM, 2011, J IMMUNOL, V187, P1970, DOI 10.4049/jimmunol.1100841
   Rodriguez PC, 2007, BLOOD, V109, P1568, DOI 10.1182/blood-2006-06-031856
   Rodriguez PC, 2005, J EXP MED, V202, P931, DOI 10.1084/jem.20050715
   Rodriguez PC, 2004, CANCER RES, V64, P5839, DOI 10.1158/0008-5472.CAN-04-0465
   Rodriguez PC, 2002, J BIOL CHEM, V277, P21123, DOI 10.1074/jbc.M110675200
   Rodriguez-Espinosa O, 2015, IMMUNOLOGY, V145, P213, DOI 10.1111/imm.12437
   Rodriguez-Prados JC, 2010, J IMMUNOL, V185, P605, DOI 10.4049/jimmunol.0901698
   Roediger B, 2015, ADV IMMUNOL, V125, P111, DOI 10.1016/bs.ai.2014.09.004
   Romagne F, 2009, BLOOD, V114, P2667, DOI 10.1182/blood-2009-02-206532
   Romero-Garcia S, 2016, FRONT IMMUNOL, V7, DOI 10.3389/fimmu.2016.00052
   Rosenberg SA, 2004, P NATL ACAD SCI USA, V101, P14639, DOI 10.1073/pnas.0405730101
   Rosenberg SA, 2015, SCIENCE, V348, P62, DOI 10.1126/science.aaa4967
   Rosental B, 2012, CURR MED CHEM, V19, P1780, DOI 10.2174/092986712800099730
   Rotondo R, 2009, INT J CANCER, V125, P887, DOI 10.1002/ijc.24448
   Rouas-Freiss N, 2005, CANCER RES, V65, P10139, DOI 10.1158/0008-5472.CAN-05-0097
   Routy JP, 2016, INT J TRYPTOPHAN RES, V9, P67, DOI [10.4137/ijtr.s38355, 10.4137/IJTR.S38355]
   Royal RE, 2010, J IMMUNOTHER, V33, P828, DOI 10.1097/CJI.0b013e3181eec14c
   ROZHIN J, 1994, CANCER RES, V54, P6517
   Ruan GX, 2013, J BIOL CHEM, V288, P21161, DOI 10.1074/jbc.M113.474619
   Rubic T, 2008, NAT IMMUNOL, V9, P1261, DOI 10.1038/ni.1657
   Sabharwal SS, 2018, CANCER IMMUNOL RES, V6, P1199, DOI 10.1158/2326-6066.CIR-17-0632
   Sadiku P, 2017, J CLIN INVEST, V127, P3413, DOI 10.1172/JCI90848
   Sag D, 2008, J IMMUNOL, V181, P8633, DOI 10.4049/jimmunol.181.12.8633
   Sagiv JY, 2015, CELL REP, V10, P562, DOI 10.1016/j.celrep.2014.12.039
   Sahin U, 2017, NATURE, V547, P222, DOI 10.1038/nature23003
   Sahm C, 2012, CANCER IMMUNOL IMMUN, V61, P1451, DOI 10.1007/s00262-012-1212-x
   SAKAGUCHI S, 1995, J IMMUNOL, V155, P1151
   Salama P, 2009, J CLIN ONCOL, V27, P186, DOI 10.1200/JCO.2008.18.7229
   Salmon H, 2019, NAT REV CANCER, V19, P215, DOI 10.1038/s41568-019-0125-9
   Salmon H, 2016, IMMUNITY, V44, P924, DOI 10.1016/j.immuni.2016.03.012
   Samuels Y, 2004, SCIENCE, V304, P554, DOI 10.1126/science.1096502
   Sanchez-Paulete AR, 2016, CANCER DISCOV, V6, P71, DOI 10.1158/2159-8290.CD-15-0510
   Sandhu SK, 2013, CANCER CHEMOTH PHARM, V71, P1041, DOI 10.1007/s00280-013-2099-8
   Sanson M, 2013, PLOS ONE, V8, DOI 10.1371/journal.pone.0074676
   Sarkar S, 2013, PLOS ONE, V8, DOI 10.1371/journal.pone.0064835
   Sarvaria A, 2017, CELL MOL IMMUNOL, V14, P662, DOI 10.1038/cmi.2017.35
   Sasaki T, 2016, EUR J IMMUNOL, V46, P929, DOI 10.1002/eji.201545835
   Sato E, 2005, P NATL ACAD SCI USA, V102, P18538, DOI 10.1073/pnas.0509182102
   Saxton RA, 2017, CELL, V168, P960, DOI [10.1016/j.cell.2017.02.004, 10.1016/j.cell.2017.03.035]
   Sceneay J, 2012, CANCER RES, V72, P3906, DOI 10.1158/0008-5472.CAN-11-3873
   Schadendorf D, 2015, J CLIN ONCOL, V33, P1889, DOI 10.1200/JCO.2014.56.2736
   Scharping NE, 2016, IMMUNITY, V45, P701, DOI 10.1016/j.immuni.2016.08.009
   Schenk U, 2011, SCI SIGNAL, V4, DOI 10.1126/scisignal.2001270
   Schenk U, 2008, SCI SIGNAL, V1, DOI 10.1126/scisignal.1160583
   Schietinger A, 2014, TRENDS IMMUNOL, V35, P51, DOI 10.1016/j.it.2013.10.001
   Schioppa T, 2003, J EXP MED, V198, P1391, DOI 10.1084/jem.20030267
   Schlecker E, 2012, J IMMUNOL, V189, P5602, DOI 10.4049/jimmunol.1201018
   Schmidt H, 2005, BRIT J CANCER, V93, P273, DOI 10.1038/sj.bjc.6602702
   Schonfeld K, 2015, MOL THER, V23, P330, DOI [10.1038/mt.2014.21, 10.1038/mt.2014.219]
   Schulze A, 2012, NATURE, V491, P364, DOI 10.1038/nature11706
   Schurich A, 2016, CELL REP, V16, P1243, DOI 10.1016/j.celrep.2016.06.078
   Schwartz RH, 2003, ANNU REV IMMUNOL, V21, P305, DOI 10.1146/annurev.immunol.21.120601.141110
   Sedlakova O, 2014, FRONT PHYSIOL, V4, DOI 10.3389/fphys.2013.00400
   Semenza GL, 2014, ANNU REV PATHOL-MECH, V9, P47, DOI 10.1146/annurev-pathol-012513-104720
   Sena LA, 2013, IMMUNITY, V38, P225, DOI 10.1016/j.immuni.2012.10.020
   Sena LA, 2012, MOL CELL, V48, P158, DOI 10.1016/j.molcel.2012.09.025
   Sene A, 2013, CELL METAB, V17, P549, DOI 10.1016/j.cmet.2013.03.009
   SEVERIN T, 1994, TUMOR BIOL, V15, P304, DOI 10.1159/000217905
   Shang B, 2015, SCI REP-UK, V5, DOI 10.1038/srep15179
   Shang K, 2012, PLOS ONE, V7, DOI 10.1371/journal.pone.0051848
   Sharma MD, 2007, J CLIN INVEST, V117, P2570, DOI 10.1172/JCI31911
   Sharma MD, 2009, BLOOD, V113, P6102, DOI 10.1182/blood-2008-12-195354
   Shen MX, 2014, PLOS ONE, V9, DOI 10.1371/journal.pone.0098259
   Shevchenko I, 2013, INT J CANCER, V133, P98, DOI 10.1002/ijc.27990
   Shi J, 2008, BLOOD, V111, P1309, DOI 10.1182/blood-2007-03-078535
   Shi LZ, 2011, J EXP MED, V208, P1367, DOI 10.1084/jem.20110278
   Shi Q, 1999, CLIN CANCER RES, V5, P3711
   Shojaei F, 2008, P NATL ACAD SCI USA, V105, P2640, DOI 10.1073/pnas.0712185105
   Shojaei F, 2007, NATURE, V450, P825, DOI 10.1038/nature06348
   Sica A, 2008, SEMIN CANCER BIOL, V18, P349, DOI 10.1016/j.semcancer.2008.03.004
   Sick E, 2012, BRIT J PHARMACOL, V167, P1415, DOI 10.1111/j.1476-5381.2012.02099.x
   Silva-Santos B, 2019, NAT REV CANCER, V19, P392, DOI 10.1038/s41568-019-0153-5
   Sinclair LV, 2013, NAT IMMUNOL, V14, P500, DOI 10.1038/ni.2556
   Singh N, 2014, IMMUNITY, V40, P128, DOI 10.1016/j.immuni.2013.12.007
   Skov S, 2005, CANCER RES, V65, P11136, DOI 10.1158/0008-5472.CAN-05-0599
   Smyth MJ, 2016, NAT REV CLIN ONCOL, V13, P143, DOI 10.1038/nrclinonc.2015.209
   Smyth MJ, 2005, MOL IMMUNOL, V42, P501, DOI 10.1016/j.molimm.2004.07.034
   Song Xiang, 2018, Oncotarget, V9, P11572, DOI 10.18632/oncotarget.24098
   Sonnenberg GF, 2015, NAT MED, V21, P698, DOI 10.1038/nm.3892
   Sonveaux P, 2012, PLOS ONE, V7, DOI 10.1371/journal.pone.0033418
   Sorrentino C, 2015, ONCOTARGET, V6, P27478, DOI 10.18632/oncotarget.4393
   Soto-Pantoja DR, 2014, CANCER RES, V74, P6771, DOI 10.1158/0008-5472.CAN-14-0037-T
   Spits H, 2013, NAT REV IMMUNOL, V13, P145, DOI 10.1038/nri3365
   Spranger S, 2017, CANCER CELL, V31, P711, DOI 10.1016/j.ccell.2017.04.003
   Spranger S, 2016, P NATL ACAD SCI USA, V113, pE7759, DOI 10.1073/pnas.1609376113
   Spranger S, 2015, NATURE, V523, P231, DOI 10.1038/nature14404
   Springett R, 2007, ANTIOXID REDOX SIGN, V9, P1295, DOI 10.1089/ars.2007.1620
   Staller P, 2003, NATURE, V425, P307, DOI 10.1038/nature01874
   Stockmann C, 2008, NATURE, V456, P814, DOI 10.1038/nature07445
   Stojanovic A, 2014, J IMMUNOL, V192, P4184, DOI 10.4049/jimmunol.1302091
   Strauss LG, 1996, EUR J NUCL MED, V23, P1409, DOI 10.1007/BF01367602
   Sugiyama D, 2013, P NATL ACAD SCI USA, V110, P17945, DOI 10.1073/pnas.1316796110
   Sukumar M, 2016, CELL METAB, V23, P63, DOI 10.1016/j.cmet.2015.11.002
   Sukumar M, 2013, J CLIN INVEST, V123, P4479, DOI 10.1172/JCI69589
   Sullivan GW, 2001, BRIT J PHARMACOL, V132, P1017, DOI 10.1038/sj.bjp.0703893
   Sullivan GW, 2004, J LEUKOCYTE BIOL, V75, P127, DOI 10.1189/jlb.0603300
   Supuran CT, 2008, NAT REV DRUG DISCOV, V7, P168, DOI 10.1038/nrd2467
   Takeda N, 2010, GENE DEV, V24, P491, DOI 10.1101/gad.1881410
   Talmadge JE, 2013, NAT REV CANCER, V13, P739, DOI 10.1038/nrc3581
   Tannahill GM, 2013, NATURE, V496, P238, DOI 10.1038/nature11986
   Templeton AJ, 2014, JNCI-J NATL CANCER I, V106, DOI 10.1093/jnci/dju124
   Templeton AJ, 2014, CANCER EPIDEM BIOMAR, V23, P1204, DOI 10.1158/1055-9965.EPI-14-0146
   Terness P, 2002, J EXP MED, V196, P447, DOI 10.1084/jem.20020052
   Thallinger C, 2018, WIEN KLIN WOCHENSCHR, V130, P85, DOI 10.1007/s00508-017-1285-9
   THOMAS L, 1982, YALE J BIOL MED, V55, P329
   Thommen DS, 2018, CANCER CELL, V33, P547, DOI 10.1016/j.ccell.2018.03.012
   Thompson AAR, 2014, BLOOD, V123, P366, DOI 10.1182/blood-2013-05-500207
   Thorsson V, 2018, IMMUNITY, V48, P812, DOI 10.1016/j.immuni.2018.03.023
   Thwe PM, 2017, CELL METAB, V26, P558, DOI 10.1016/j.cmet.2017.08.012
   Tian L, 2017, NATURE, V544, P250, DOI 10.1038/nature21724
   Tietze JK, 2017, EUR J CANCER, V75, P268, DOI 10.1016/j.ejca.2016.12.031
   Tittarelli A, 2015, J BIOL CHEM, V290, P23670, DOI 10.1074/jbc.M115.651547
   Topfer K, 2015, J IMMUNOL, V194, P3201, DOI 10.4049/jimmunol.1400330
   Topalian SL, 2015, CANCER CELL, V27, P450, DOI 10.1016/j.ccell.2015.03.001
   Topalian SL, 2012, NEW ENGL J MED, V366, P2443, DOI 10.1056/NEJMoa1200690
   Tosolini M, 2011, CANCER RES, V71, P1263, DOI 10.1158/0008-5472.CAN-10-2907
   Tseng D, 2013, P NATL ACAD SCI USA, V110, P11103, DOI 10.1073/pnas.1305569110
   Tsou PL, 2016, CANCER RES, V76, P5597, DOI 10.1158/0008-5472.CAN-16-0431
   Tugues S, 2015, CELL DEATH DIFFER, V22, P237, DOI 10.1038/cdd.2014.134
   Tyrakis PA, 2016, NATURE, V540, P236, DOI 10.1038/nature20165
   Ugurel S, 2002, ONKOLOGIE, V25, P129, DOI 10.1159/000055222
   Uherek C, 2002, BLOOD, V100, P1265, DOI 10.1182/blood.V100.4.1265.h81602001265_1265_1273
   Uyttenhove C, 2003, NAT MED, V9, P1269, DOI 10.1038/nm934
   Vacanti NM, 2014, MOL CELL, V56, P425, DOI 10.1016/j.molcel.2014.09.024
   Vacchelli E, 2014, ONCOIMMUNOLOGY, V3, DOI 10.4161/21624011.2014.957994
   Vahlne G, 2010, EUR J IMMUNOL, V40, P813, DOI 10.1002/eji.200939755
   Van Allen EM, 2015, SCIENCE, V350, P207, DOI 10.1126/science.aad0095
   Van den Bossche J, 2018, CELL METAB, V28, P538, DOI 10.1016/j.cmet.2018.09.018
   Van den Bossche J, 2016, CELL REP, V17, P684, DOI 10.1016/j.celrep.2016.09.008
   van der Windt GJW, 2012, IMMUNOL REV, V249, P27, DOI 10.1111/j.1600-065X.2012.01150.x
   van der Windt GJW, 2012, IMMUNITY, V36, P68, DOI 10.1016/j.immuni.2011.12.007
   Vannini F, 2015, REDOX BIOL, V6, P334, DOI 10.1016/j.redox.2015.08.009
   Vargas FA, 2017, IMMUNITY, V46, P577, DOI 10.1016/j.immuni.2017.03.013
   Vatner RE, 2015, SEMIN RADIAT ONCOL, V25, P18, DOI 10.1016/j.semradonc.2014.07.008
   Vats D, 2006, CELL METAB, V4, P255, DOI 10.1016/j.cmet.2006.08.006
   Veglia F, 2019, NATURE, V569, P73, DOI 10.1038/s41586-019-1118-2
   Vegran F, 2011, CANCER RES, V71, P2550, DOI 10.1158/0008-5472.CAN-10-2828
   Veltman JD, 2010, J BIOMED BIOTECHNOL, DOI 10.1155/2010/798467
   Verbist KC, 2016, NATURE, V532, P389, DOI 10.1038/nature17442
   Vey N, 2012, BLOOD, V120, P4317, DOI 10.1182/blood-2012-06-437558
   Viel S, 2016, SCI SIGNAL, V9, DOI 10.1126/scisignal.aad1884
   Vig M, 2004, J CLIN INVEST, V113, P1734, DOI 10.1172/JCI200420225
   Villegas FR, 2002, LUNG CANCER-J IASLC, V35, P23, DOI 10.1016/S0169-5002(01)00292-6
   Vivier E, 2011, SCIENCE, V331, DOI 10.1126/science.1198687
   Vogt L, 2006, J CLIN INVEST, V116, P2817, DOI 10.1172/JCI25673
   Voorde JV, 2019, SCI ADV, V5, DOI 10.1126/sciadv.aau7314
   Voron T, 2015, J EXP MED, V212, P139, DOI 10.1084/jem.20140559
   Voskoboinik I, 2015, NAT REV IMMUNOL, V15, P388, DOI 10.1038/nri3839
   Waight JD, 2011, PLOS ONE, V6, DOI 10.1371/journal.pone.0027690
   Wallin RPA, 2003, EUR J IMMUNOL, V33, P2727, DOI 10.1002/eji.200324070
   Walmsley SR, 2006, BLOOD, V108, P3176, DOI 10.1182/blood-2006-04-018796
   Walmsley SR, 2011, J CLIN INVEST, V121, P1053, DOI 10.1172/JCI43273
   Walmsley SR, 2005, J EXP MED, V201, P105, DOI 10.1084/jem.20040624
   Walter S, 2012, NAT MED, V18, P1254, DOI 10.1038/nm.2883
   Walunas TL, 1996, J EXP MED, V183, P2541, DOI 10.1084/jem.183.6.2541
   Wang GC, 2016, CANCER DISCOV, V6, P80, DOI 10.1158/2159-8290.CD-15-0224
   Wang HP, 2017, TRENDS CANCER, V3, P583, DOI 10.1016/j.trecan.2017.06.005
   Wang H, 2013, PLOS ONE, V8, DOI 10.1371/journal.pone.0056664
   Wang HP, 2014, NAT IMMUNOL, V15, P393, DOI 10.1038/ni.2846
   Wang Lingwei, 2004, BMC Immunol, V5, P16, DOI 10.1186/1471-2172-5-16
   Wang RN, 2011, IMMUNITY, V35, P871, DOI 10.1016/j.immuni.2011.09.021
   Wang SS, 2019, CELL MOL IMMUNOL, V16, P6, DOI 10.1038/s41423-018-0027-x
   Wang TY, 2018, CELL METAB, V27, P136, DOI 10.1016/j.cmet.2017.11.001
   Wang TT, 2014, FRONT IMMUNOL, V5, DOI 10.3389/fimmu.2014.00358
   Wang YY, 2013, P NATL ACAD SCI USA, V110, pE4894, DOI 10.1073/pnas.1308905110
   WARBURG O, 1956, SCIENCE, V123, P309, DOI 10.1126/science.123.3191.309
   Warburg O, 1927, J GEN PHYSIOL, V8, P519, DOI 10.1085/jgp.8.6.519
   Waters JP, 2013, J PATHOL, V230, P241, DOI 10.1002/path.4188
   Wculek SK, 2019, FRONT IMMUNOL, V10, DOI 10.3389/fimmu.2019.00775
   Weber GF, 2006, J IMMUNOL, V177, P8266, DOI 10.4049/jimmunol.177.11.8266
   Weichhart T, 2015, NAT REV IMMUNOL, V15, P599, DOI 10.1038/nri3901
   Weichselbaum RR, 2017, NAT REV CLIN ONCOL, V14, P365, DOI 10.1038/nrclinonc.2016.211
   Weigert A, 2012, BLOOD, V120, P3001, DOI 10.1182/blood-2012-03-417022
   Weiss JM, 2018, J CLIN INVEST, V128, P3794, DOI 10.1172/JCI99169
   Wenes M, 2016, CELL METAB, V24, P701, DOI 10.1016/j.cmet.2016.09.008
   Wherry EJ, 2015, NAT REV IMMUNOL, V15, P486, DOI 10.1038/nri3862
   Wilhelm C, 2017, FRONT IMMUNOL, V8, DOI 10.3389/fimmu.2017.01742
   Williams NC, 2018, FRONT IMMUNOL, V9, DOI 10.3389/fimmu.2018.00141
   Wilson JM, 2011, J IMMUNOL, V186, P6746, DOI 10.4049/jimmunol.1100117
   Wilson JM, 2009, J IMMUNOL, V182, P4616, DOI 10.4049/jimmunol.0801279
   Winning S, 2016, J IMMUNOL RES, V2016, DOI 10.1155/2016/5134329
   Wise DR, 2010, TRENDS BIOCHEM SCI, V35, P427, DOI 10.1016/j.tibs.2010.05.003
   Woehrle T, 2010, BLOOD, V116, P3475, DOI 10.1182/blood-2010-04-277707
   Wolter F, 2015, J HEPATOL, V63, P1334, DOI 10.1016/j.jhep.2015.08.008
   Woo SR, 2014, IMMUNITY, V41, P830, DOI 10.1016/j.immuni.2014.10.017
   Wu CF, 2015, INT J CANCER, V137, P837, DOI 10.1002/ijc.29444
   Wu DJ, 2016, IMMUNITY, V44, P1325, DOI 10.1016/j.immuni.2016.06.006
   Xu T, 2017, NATURE, V548, P228, DOI 10.1038/nature23475
   Xu W, 2011, CANCER CELL, V19, P17, DOI 10.1016/j.ccr.2010.12.014
   Xu XL, 2011, BMC CANCER, V11, DOI 10.1186/1471-2407-11-194
   Yaghi L, 2016, ONCOTARGET, V7, P63690, DOI 10.18632/oncotarget.11628
   Yamada N, 2012, INT J ONCOL, V41, P2005, DOI 10.3892/ijo.2012.1630
   Yan Wei-Hua, 2011, Endocrine Metabolic & Immune Disorders-Drug Targets, V11, P76
   Yang B, 2014, MEDIAT INFLAMM, V2014, DOI 10.1155/2014/623759
   Yang CD, 2014, MOL CELL, V56, P414, DOI 10.1016/j.molcel.2014.09.025
   Yang JJ, 2013, J EXP MED, V210, P1447, DOI 10.1084/jem.20122494
   Yang JQ, 2016, J ALLERGY CLIN IMMUN, V137, P231, DOI 10.1016/j.jaci.2015.05.004
   Yang K, 2013, IMMUNITY, V39, P1043, DOI 10.1016/j.immuni.2013.09.015
   Yang LF, 2016, CELL METAB, V24, P685, DOI 10.1016/j.cmet.2016.10.011
   Yang M, 2018, CANCER RES, V78, P5492, DOI 10.1158/0008-5472.CAN-18-1367
   Yang W, 2016, NATURE, V531, P651, DOI 10.1038/nature17412
   Yokosuka T, 2012, J EXP MED, V209, P1201, DOI 10.1084/jem.20112741
   Yu F, 2001, P NATL ACAD SCI USA, V98, P9630, DOI 10.1073/pnas.181341498
   Yun JY, 2009, SCIENCE, V325, P1555, DOI 10.1126/science.1174229
   Zack TI, 2013, NAT GENET, V45, P1134, DOI 10.1038/ng.2760
   Zaidi MR, 2011, CLIN CANCER RES, V17, P6118, DOI 10.1158/1078-0432.CCR-11-0482
   Zhang HM, 2015, P NATL ACAD SCI USA, V112, pE6215, DOI 10.1073/pnas.1520032112
   Zhang QW, 2012, PLOS ONE, V7, DOI 10.1371/journal.pone.0050946
   Zhang Y, 2017, CANCER CELL, V32, P377, DOI 10.1016/j.ccell.2017.08.004
   Zhao WL, 2005, EUR J IMMUNOL, V35, P3468, DOI 10.1002/eji.200526262
   Zhao XX, 2017, ONCOTARGET, V8, P30576, DOI 10.18632/oncotarget.15736
   Zhou JH, 2004, J IMMUNOL, V173, P7622, DOI 10.4049/jimmunol.173.12.7622
   Zhou L, 2008, NATURE, V453, P236, DOI 10.1038/nature06878
   Zhu Y, 2014, CANCER RES, V74, P5057, DOI 10.1158/0008-5472.CAN-13-3723
   Zimmermann HW, 2014, CURR TOP MED CHEM, V14, P1539, DOI 10.2174/1568026614666140827144115
   Zingoni A, 2016, CRIT REV IMMUNOL, V36, P445, DOI 10.1615/CritRevImmunol.2017020166
   Zingoni A, 2015, J IMMUNOL, V195, P736, DOI 10.4049/jimmunol.1402643
   Zippelius A, 2015, CANCER IMMUNOL RES, V3, P236, DOI 10.1158/2326-6066.CIR-14-0226
   Zolkind P, 2017, CANCER METAST REV, V36, P475, DOI 10.1007/s10555-017-9694-9
NR 803
TC 50
Z9 53
U1 9
U2 65
PU AMER PHYSIOLOGICAL SOC
PI BETHESDA
PA 9650 ROCKVILLE PIKE, BETHESDA, MD 20814 USA
SN 0031-9333
EI 1522-1210
J9 PHYSIOL REV
JI Physiol. Rev.
PD JAN
PY 2020
VL 100
IS 1
BP 1
EP 102
DI 10.1152/physrev.00018.2019
PG 102
WC Physiology
SC Physiology
GA JU5SH
UT WOS:000501735900001
PM 31414610
OA Green Accepted, Bronze, Green Submitted, Green Published
HC Y
HP N
DA 2021-10-29
ER

PT J
AU McGowan, E
   Lin, QM
   Ma, GC
   Yin, HB
   Chen, SZ
   Lin, YG
AF McGowan, Eileen
   Lin, Qimou
   Ma, Guocai
   Yin, Haibin
   Chen, Size
   Lin, Yiguang
TI PD-1 disrupted CAR-T cells in the treatment of solid tumors: Promises
   and challenges
SO BIOMEDICINE & PHARMACOTHERAPY
LA English
DT Review
DE Immunotherapy; Chimeric antigen receptor T cells; CAR-T cells; PD-1;
   Gene editing
ID CHIMERIC ANTIGEN RECEPTOR; IMMUNE CHECKPOINT BLOCKADE; LUNG-CANCER;
   OPEN-LABEL; ANTITUMOR-ACTIVITY; B7 FAMILY; THERAPY; NIVOLUMAB;
   IMMUNOTHERAPY; ATEZOLIZUMAB
AB Unprecedented efficacy of chimeric antigen receptor (CAR) T cell therapy in the treatment of hematologic malignancies brings new hope for patients with many cancer types including solid tumors. However, the challenges for CAR-T cell therapy in eradicating solid tumors are immense. To overcome these seemingly intractable hurdles, more "powerful" CAR-T cells with enhanced antitumor efficacy are required. Emerging data support that the anti-tumor activity of CAR-T cells can be enhanced significantly without evident toxicity through simultaneous PD-1 disruption by genome editing. This review focuses on the current progress of PD-1 gene disrupted CAR-T cells in cancer therapy. Here we discuss key rationales for this new combination strategy and summarize the available pre-clinical studies. An update is provided on human clinical studies and available registered cancer clinical trials using CAR-T cells with PD-1 disruption. Future prospects and challenges are also discussed.
C1 [McGowan, Eileen; Chen, Size; Lin, Yiguang] Guangdong Pharmaceut Univ, Affiliated Hosp 1, Cent Lab, Guangzhou, Guangdong, Peoples R China.
   [McGowan, Eileen; Lin, Yiguang] Univ Technol Sydney, Sch Life Sci, Sydney, NSW, Australia.
   [Lin, Qimou] Jiangmen Cent Hosp, Dept Surg, Jiangmen, Guangdong, Peoples R China.
   [Ma, Guocai] Jiangmen Cent Hosp, Dept Anesthesiol, Jiangmen, Guangdong, Peoples R China.
   [Yin, Haibin] Guangzhou Anjie Biomed Technol Co Ltd, Guangzhou, Guangdong, Peoples R China.
   [Chen, Size] Guangdong Prov Engn Res Ctr Esophageal Canc Preci, Guangzhou, Guangdong, Peoples R China.
RP Lin, YG (corresponding author), Univ Technol Sydney, Sch Life Sci, POB 123, Broadway, NSW 2007, Australia.
EM Yiguang.Lin@uts.edu.au
OI McGowan, Eileen/0000-0001-6371-3751; Lin, Yiguang/0000-0002-4637-9701
CR Ahmadzadeh M, 2009, BLOOD, V114, P1537, DOI 10.1182/blood-2008-12-195792
   Alsaab HO, 2017, FRONT PHARMACOL, V8, DOI 10.3389/fphar.2017.00561
   Androulla MN, 2018, CURR PHARM BIOTECHNO, V19, P5, DOI 10.2174/1389201019666180418095526
   Antonia SJ, 2018, NEW ENGL J MED, V379, P2342, DOI 10.1056/NEJMoa1809697
   Antonia SJ, 2018, NEW ENGL J MED, V378, P869, DOI 10.1056/NEJMc1716426
   Arlauckas SP, 2017, SCI TRANSL MED, V9, DOI 10.1126/scitranslmed.aal3604
   Baylis F, 2017, CURR GENE THER, V17, P309, DOI 10.2174/1566523217666171121165935
   Beane JD, 2015, MOL THER, V23, P1380, DOI 10.1038/mt.2015.71
   Berger R, 2008, CLIN CANCER RES, V14, P3044, DOI 10.1158/1078-0432.CCR-07-4079
   Bonavida B, 2017, ANN ONCOL, V28, P457, DOI 10.1093/annonc/mdw615
   Borghaei H, 2015, NEW ENGL J MED, V373, P1627, DOI 10.1056/NEJMoa1507643
   Borghaei H., 2019, J THORAC ONCOL, V14
   Boussiotis VA, 1996, IMMUNOL REV, V153, P5, DOI 10.1111/j.1600-065X.1996.tb00918.x
   Boutros C, 2016, NAT REV CLIN ONCOL, V13, P473, DOI 10.1038/nrclinonc.2016.58
   Boyiadzis MM, 2018, J IMMUNOTHER CANCER, V6, DOI 10.1186/s40425-018-0460-5
   Brower V, 2016, LANCET ONCOL, V17, pE527, DOI 10.1016/S1470-2045(16)30590-3
   Brown C.E., 2019, NAT REV IMMUNOL
   Butte MJ, 2008, MOL IMMUNOL, V45, P3567, DOI 10.1016/j.molimm.2008.05.014
   Califano R, 2018, FUTURE ONCOL, V14, P2415, DOI 10.2217/fon-2018-0330
   Callahan MK, 2018, J CLIN ONCOL, V36, P391, DOI 10.1200/JCO.2017.72.2850
   Carbone DP, 2017, NEW ENGL J MED, V376, P2415, DOI 10.1056/NEJMoa1613493
   Caruana I, 2015, NAT MED, V21, P524, DOI 10.1038/nm.3833
   Casucci M, 2018, FRONT IMMUNOL, V9, DOI 10.3389/fimmu.2018.00507
   Champiat S, 2016, ANN ONCOL, V27, P559, DOI 10.1093/annonc/mdv623
   Champiat S, 2018, NAT REV CLIN ONCOL, V15, P748, DOI 10.1038/s41571-018-0111-2
   Champiat S, 2017, CLIN CANCER RES, V23, P1920, DOI 10.1158/1078-0432.CCR-16-1741
   Chang CH, 2015, CELL, V162, P1229, DOI 10.1016/j.cell.2015.08.016
   Chen N, 2018, CURR OPIN IMMUNOL, V51, P103, DOI 10.1016/j.coi.2018.03.002
   Chen N, 2017, ONCOIMMUNOLOGY, V6, DOI 10.1080/2162402X.2016.1273302
   Cherkassky L, 2016, J CLIN INVEST, V126, P3130, DOI 10.1172/JCI83092
   Chicaybam L, 2019, HUM GENE THER, V30, P511, DOI 10.1089/hum.2018.218
   Chinnasamy D, 2010, J CLIN INVEST, V120, P3953, DOI 10.1172/JCI43490
   Chmielewski M, 2015, EXPERT OPIN BIOL TH, V15, P1145, DOI 10.1517/14712598.2015.1046430
   Cho JH, 2018, CELL, V173, P1426, DOI 10.1016/j.cell.2018.03.038
   Chowdhury PS, 2018, J INTERN MED, V283, P110, DOI 10.1111/joim.12708
   Collier LS, 2009, CANCER RES, V69, P8429, DOI 10.1158/0008-5472.CAN-09-1760
   Collins JM, 2018, EXPERT REV VACCINES, V17, P697, DOI 10.1080/14760584.2018.1506332
   Cox DBT, 2015, NAT MED, V21, P121, DOI 10.1038/nm.3793
   Cyranoski D, 2016, NATURE, V539, P479, DOI 10.1038/nature.2016.20988
   D'Aloia MM, 2018, CELL DEATH DIS, V9, DOI 10.1038/s41419-018-0278-6
   Di Stasi A, 2011, NEW ENGL J MED, V365, P1673, DOI 10.1056/NEJMoa1106152
   Ding NQ, 2019, NAT COMMUN, V10, DOI 10.1038/s41467-019-09296-6
   Dong HD, 1999, NAT MED, V5, P1365
   Du HW, 2019, CANCER CELL, V35, P221, DOI 10.1016/j.ccell.2019.01.002
   Du SS, 2018, ONCOIMMUNOLOGY, V7, DOI 10.1080/2162402X.2017.1408747
   Dupuy AJ, 2005, NATURE, V436, P221, DOI 10.1038/nature03691
   Eales KL, 2016, ONCOGENESIS, V5, DOI 10.1038/oncsis.2015.50
   Freeman GJ, 2000, J EXP MED, V192, P1027, DOI 10.1084/jem.192.7.1027
   Gadgeel SM, 2019, LUNG CANCER, V128, P105, DOI 10.1016/j.lungcan.2018.12.017
   Gadgeel SM, 2018, LUNG CANCER, V125, P273, DOI 10.1016/j.lungcan.2018.08.019
   Gandara DR, 2018, J THORAC ONCOL, V13, P1906, DOI 10.1016/j.jtho.2018.08.2027
   Gandhi L, 2018, NEW ENGL J MED, V378, P2078, DOI 10.1056/NEJMoa1801005
   Gay F, 2017, CL LYMPH MYELOM LEUK, V17, P471, DOI 10.1016/j.clml.2017.06.014
   Gettinger S, 2018, J THORAC ONCOL, V13, P1363, DOI 10.1016/j.jtho.2018.05.015
   Gil-Sierra MD, 2018, NEW ENGL J MED, V379, DOI 10.1056/NEJMc1808567
   Graham C, 2018, CELLS-BASEL, V7, DOI 10.3390/cells7100155
   Grupp SA, 2013, NEW ENGL J MED, V368, P1509, DOI 10.1056/NEJMoa1215134
   Guo XL, 2018, FRONT PHARMACOL, V9, DOI 10.3389/fphar.2018.01118
   Gust KM, 2018, CURR OPIN UROL, V28, P25, DOI 10.1097/MOU.0000000000000465
   Haapaniemi E, 2018, NAT MED, V24, P927, DOI 10.1038/s41591-018-0049-z
   Hamid O, 2013, NEW ENGL J MED, V369, P134, DOI 10.1056/NEJMoa1305133
   Harper K, 2018, CANCER DISCOV, V8, P1341, DOI 10.1158/2159-8290.CD-ND2018-008
   Harris DT, 2016, TRENDS PHARMACOL SCI, V37, P220, DOI 10.1016/j.tips.2015.11.004
   Hellmann MD, 2017, LANCET ONCOL, V18, P31, DOI [10.1016/S1470-2045(16)30624-6, 10.1016/s1470-2045(16)30624-6]
   Herbst RS, 2016, LANCET, V387, P1540, DOI 10.1016/S0140-6736(15)01281-7
   Heyman B, 2019, CANCERS, V11, DOI 10.3390/cancers11020191
   Hodi FS, 2018, LANCET ONCOL, V19, P1480, DOI 10.1016/S1470-2045(18)30700-9
   Horn L, 2017, J CLIN ONCOL, V35, P3924, DOI 10.1200/JCO.2017.74.3062
   Hu B, 2019, HUM GENE THER, V30, P446, DOI 10.1089/hum.2017.234
   Hu WH, 2019, CANCER IMMUNOL IMMUN, V68, P365, DOI 10.1007/s00262-018-2281-2
   Hull CM, 2019, EXPERT OPIN BIOL TH, V19, P789, DOI 10.1080/14712598.2019.1614164
   Inman BA, 2017, CLIN CANCER RES, V23, P1886, DOI 10.1158/1078-0432.CCR-16-1417
   Jackson HJ, 2016, NAT REV CLIN ONCOL, V13, P370, DOI 10.1038/nrclinonc.2016.36
   Jinek M, 2012, SCIENCE, V337, P816, DOI 10.1126/science.1225829
   Jing Z., 2018, AM SOC CLIN ONCOL
   John LB, 2013, CLIN CANCER RES, V19, P5636, DOI 10.1158/1078-0432.CCR-13-0458
   Johnson CB, 2018, ONCOIMMUNOLOGY, V7, DOI 10.1080/2162402X.2017.1408744
   June CH, 2018, SCIENCE, V359, P1361, DOI 10.1126/science.aar6711
   Jung IY, 2018, MOL CELLS, V41, P717, DOI 10.14348/molcells.2018.0242
   Kakarla S, 2014, CANCER J, V20, P151, DOI 10.1097/PPO.0000000000000032
   Kandalaft LE, 2009, CLIN CANCER RES, V15, P4521, DOI 10.1158/1078-0432.CCR-08-0543
   Kao JC, 2018, CURR NEUROL NEUROSCI, V18, DOI 10.1007/s11910-018-0878-7
   Karwacz K, 2011, EMBO MOL MED, V3, P581, DOI 10.1002/emmm.201100165
   Kenderian SS, 2017, BIOL BLOOD MARROW TR, V23, P235, DOI 10.1016/j.bbmt.2016.09.002
   Kim S., 2018, GENOME RES
   Kochenderfer JN, 2010, BLOOD, V116, P4099, DOI 10.1182/blood-2010-04-281931
   Ksienski D, 2019, CLIN LUNG CANCER, V20, pE97, DOI 10.1016/j.cllc.2018.09.005
   Langer CJ, 2016, LANCET ONCOL, V17, P1497, DOI 10.1016/S1470-2045(16)30498-3
   Latchman Y, 2001, NAT IMMUNOL, V2, P261, DOI 10.1038/85330
   Le Bourgeois T, 2018, FRONT ONCOL, V8, DOI 10.3389/fonc.2018.00237
   Lee JB, 2019, CLIN CANCER RES, V25, P2241, DOI 10.1158/1078-0432.CCR-18-2291
   Legler DF, 2004, EUR J IMMUNOL, V34, P1608, DOI 10.1002/eji.200424938
   Li K, 2019, J DRUG TARGET, V27, P244, DOI 10.1080/1061186X.2018.1440400
   Ligtenberg MA, 2018, MOL THER, V26, P1482, DOI 10.1016/j.ymthe.2018.04.015
   Lim WA, 2017, CELL, V168, P724, DOI 10.1016/j.cell.2017.01.016
   Liu DL, 2019, J HEMATOL ONCOL, V12, DOI 10.1186/s13045-019-0763-0
   Liu XJ, 2017, CELL RES, V27, P154, DOI 10.1038/cr.2016.142
   Liu XJ, 2018, CURR RES TRANSL MED, V66, P39, DOI 10.1016/j.retram.2018.04.003
   Lloyd A, 2013, FRONT IMMUNOL, V4, DOI 10.3389/fimmu.2013.00221
   Lu X, 2017, NATURE, V543, P728, DOI 10.1038/nature21676
   Lu Y, 2018, CANCER RES, V78, DOI 10.1158/1538-7445.AM2018-CT133
   Malhotra J, 2017, TRANSL LUNG CANCER R, V6, P196, DOI 10.21037/tlcr.2017.03.01
   Mardiana S, 2019, CLIN TRANSL IMMUNOL, V8, DOI 10.1002/cti2.1046
   Marth C, 2019, INT J GYNECOL CANCER, V29, P201, DOI 10.1136/ijgc-2018-000011
   Martinez M, 2019, FRONT IMMUNOL, V10, DOI 10.3389/fimmu.2019.00128
   Maude SL, 2018, NEW ENGL J MED, V378, P439, DOI 10.1056/NEJMoa1709866
   McDermott DF, 2013, CANCER MED-US, V2, P662, DOI 10.1002/cam4.106
   Menger L, 2016, CANCER RES, V76, P2087, DOI 10.1158/0008-5472.CAN-15-3352
   Michot JM, 2016, EUR J CANCER, V54, P139, DOI 10.1016/j.ejca.2015.11.016
   Minagawa K, 2019, METHODS MOL BIOL, V1895, P57, DOI 10.1007/978-1-4939-8922-5_5
   Mir H, 2018, CAN J CARDIOL, V34, P1059, DOI 10.1016/j.cjca.2018.03.012
   Morgan MA, 2018, FRONT IMMUNOL, V9, DOI 10.3389/fimmu.2018.02493
   Morgan RA, 2010, MOL THER, V18, P843, DOI 10.1038/mt.2010.24
   Naidoo J, 2017, J CLIN ONCOL, V35, P709, DOI 10.1200/JCO.2016.68.2005
   Newick K, 2017, ANNU REV MED, V68, P139, DOI 10.1146/annurev-med-062315-120245
   Newick K, 2016, MOL THER-ONCOLYTICS, V3, DOI 10.1038/mto.2016.6
   Ochi M, 2018, INTERNAL MED, V57, P1773, DOI 10.2169/internalmedicine.0002-17
   Odorizzi PM, 2015, J EXP MED, V212, P1125, DOI 10.1084/jem.20142237
   Okazaki T, 2006, TRENDS IMMUNOL, V27, P195, DOI 10.1016/j.it.2006.02.001
   Pan ZY, 2018, CANCER IMMUNOL IMMUN, V67, P1621, DOI 10.1007/s00262-018-2221-1
   Park JH, 2018, NEW ENGL J MED, V378, P449, DOI 10.1056/NEJMoa1709919
   Pedrazzoli P, 2018, ANN ONCOL, V29, P11
   Poirot L, 2015, CANCER RES, V75, P3853, DOI 10.1158/0008-5472.CAN-14-3321
   Porter DL, 2011, J CANCER, V2, P331, DOI 10.7150/jca.2.331
   Rafiq S, 2018, NAT BIOTECHNOL, V36, P847, DOI 10.1038/nbt.4195
   Ravianayake S, 2015, CYTOTHERAPY, V17, P1251, DOI 10.1016/j.jcyt.2015.05.013
   Ready N, 2019, J THORAC ONCOL, V14, P237, DOI 10.1016/j.jtho.2018.10.003
   Ren JT, 2017, CLIN CANCER RES, V23, P2255, DOI 10.1158/1078-0432.CCR-16-1300
   Ren JT, 2017, ONCOTARGET, V8, P17002, DOI 10.18632/oncotarget.15218
   Rittmeyer A, 2017, LANCET, V389, P255, DOI 10.1016/S0140-6736(16)32517-X
   Ruella M, 2018, NAT MED, V24, P1499, DOI 10.1038/s41591-018-0201-9
   Rupp LJ, 2017, SCI REP-UK, V7, DOI 10.1038/s41598-017-00462-8
   Ryu H, 2017, NEW ENGL J MED, V377, P2503, DOI 10.1056/NEJMc1714339
   Sacchetti B, 2019, INT J MOL SCI, V20, DOI 10.3390/ijms20081903
   Schmidts A, 2018, FRONT IMMUNOL, V9, DOI 10.3389/fimmu.2018.02593
   Schoukroun-Barnes L., 2018, MANUFACTURING CAR T
   Schumann K, 2015, P NATL ACAD SCI USA, V112, P10437, DOI 10.1073/pnas.1512503112
   Seki A, 2018, J EXP MED, V215, P985, DOI 10.1084/jem.20171626
   Sharma P, 2015, SCIENCE, V348, P56, DOI 10.1126/science.aaa8172
   Shirley M, 2018, TARGET ONCOL, V13, P409, DOI 10.1007/s11523-018-0571-4
   Singh N, 2017, CURR HEMATOL MALIG R, V12, P522, DOI 10.1007/s11899-017-0417-7
   Socinski MA, 2018, NEW ENGL J MED, V378, P2288, DOI 10.1056/NEJMoa1716948
   Standage-Beier K, 2019, CRISPR J, V2, P209, DOI 10.1089/crispr.2019.0013
   Su S, 2016, SCI REP-UK, V6, DOI 10.1038/srep20070
   TANG J, 2018, NAT REV DRUG DISCOV, V17, P854
   Till BG, 2012, BLOOD, V119, P3940, DOI 10.1182/blood-2011-10-387969
   Tsiara A, 2018, ANN TRANSL MED, V6, DOI 10.21037/atm.2018.02.07
   Vansteenkiste J, 2017, EXPERT OPIN BIOL TH, V17, P781, DOI 10.1080/14712598.2017.1309389
   von Pawel J, 2019, EUR J CANCER, V107, P124, DOI 10.1016/j.ejca.2018.11.020
   Wang ZC, 2019, J CANCER, V10, P3112, DOI 10.7150/jca.30406
   Watanabe K, 2018, FRONT IMMUNOL, V9, DOI 10.3389/fimmu.2018.02486
   Wei JS, 2019, J HEMATOL ONCOL, V12, DOI 10.1186/s13045-019-0758-x
   Weiner GJ, 2015, NAT REV CANCER, V15, P361, DOI 10.1038/nrc3930
   Wherry EJ, 2011, NAT IMMUNOL, V12, P492, DOI 10.1038/ni.2035
   Wilkins O, 2017, HUM GENE THER METHOD, V28, P61, DOI 10.1089/hgtb.2016.153
   Xia AL, 2019, J MED GENET, V56, P4, DOI 10.1136/jmedgenet-2018-105422
   Xu JJ, 2018, MOL MED REP, V17, P2083, DOI 10.3892/mmr.2017.8129
   Yang YM, 2015, CURR OPIN HEMATOL, V22, P509, DOI 10.1097/MOH.0000000000000181
   Yao H, 2018, FRONT IMMUNOL, V9, DOI 10.3389/fimmu.2018.01774
   Ye BX, 2018, MOL CANCER, V17, DOI 10.1186/s12943-018-0814-0
   Yeku OO, 2017, SCI REP-UK, V7, DOI 10.1038/s41598-017-10940-8
   Yin H, 2019, NAT REV CLIN ONCOL, V16, P281, DOI 10.1038/s41571-019-0166-8
   Yip A, 2018, NAT REV DRUG DISCOV, V17, P161, DOI 10.1038/nrd.2017.266
   Yoon DH, 2018, INT J MOL SCI, V19, DOI 10.3390/ijms19020340
   Zhang C, 2017, BIOMARK RES, V5, DOI 10.1186/s40364-017-0102-y
   Zhang YP, 2017, J GENET GENOMICS, V44, P415, DOI 10.1016/j.jgg.2017.09.002
   Zhao JJ, 2018, J HEMATOL ONCOL, V11, DOI 10.1186/s13045-018-0677-2
   Zhao ZL, 2018, ONCOTARGET, V9, P5208, DOI 10.18632/oncotarget.23730
   Zheng PP, 2018, DRUG DISCOV TODAY, V23, P1175, DOI 10.1016/j.drudis.2018.02.012
NR 169
TC 29
Z9 30
U1 11
U2 32
PU ELSEVIER FRANCE-EDITIONS SCIENTIFIQUES MEDICALES ELSEVIER
PI ISSY-LES-MOULINEAUX
PA 65 RUE CAMILLE DESMOULINS, CS50083, 92442 ISSY-LES-MOULINEAUX, FRANCE
SN 0753-3322
EI 1950-6007
J9 BIOMED PHARMACOTHER
JI Biomed. Pharmacother.
PD JAN
PY 2020
VL 121
AR 109625
DI 10.1016/j.biopha.2019.109625
PG 14
WC Medicine, Research & Experimental; Pharmacology & Pharmacy
SC Research & Experimental Medicine; Pharmacology & Pharmacy
GA JT1GJ
UT WOS:000500746200085
PM 31733578
OA gold, Green Published
HC Y
HP N
DA 2021-10-29
ER

PT J
AU Dixon, BN
   Daley, RJ
   Buie, LW
   Hsu, M
   Park, JH
   Brentjens, RJ
   Purdon, TJ
   Latcha, S
AF Dixon, Brianne N.
   Daley, Ryan J.
   Buie, Larry W.
   Hsu, Meier
   Park, Jae H.
   Brentjens, Renier J.
   Purdon, Terence J.
   Latcha, Sheron
TI Correlation of IL-6 secretion and hyponatremia with the use of
   CD19+chimeric antigen receptor T-cells
SO CLINICAL NEPHROLOGY
LA English
DT Article
DE IL-6; hyponatremia; CD19+CAR T-cells
ID PITUITARY-ADRENAL AXIS; INTERLEUKIN-6; VASOPRESSIN; ACTIVATION
AB Background: Various studies have demonstrated that interleukin-6 (IL-6) activates the central magnocellular arginine vasopressin (AVP)-secreting neurons in the brain to produce non-osmotic, non-volumemediated increases in AVP. The most common toxicity of CD19+ chimeric antigen receptor (CAR) T-cells is cytokine release syndrome, which is related to increased levels of IL-6. This study will evaluate the correlation of IL-6 levels with hyponatremia in patients receiving CD19+ CAR T-cells. Materials and methods: This is a single-center retrospective analysis of adult patients who received CD19+ CAR T-cells for the treatment of relapsed/refractory acute lymphoblastic leukemia (ALL). Results: Hyponatremia, defined as a serum sodium (Na) <= 135 mEq/L, occurred in 31 (61%) patients. A change in Na > 7 mEq occurred in 32 (63%) patients, and the median lowest Na was 133 mEq/L (interquartilc range (IQR): 131 - 136)). There was an inverse linear relationship between IL-6 levels and lowest Na (p = 0.001). Overall, per 10-fold increase in IL-6, Na decreased by an average of 2.68 mEq/L. Conclusion: Hyponatremia is common in patients who received CD19+ CAR T-cells. There is an inverse linear relationship between IL-6 levels and nadir Na (p = 0.001). Further studies will be needed to confirm a causative relationship between IL-6 levels and hyponatremia following CD19+ CAR T-cell infusion.
C1 [Dixon, Brianne N.; Daley, Ryan J.; Buie, Larry W.] Mem Sloan Kettering Canc Ctr, Dept Pharm, 1275 York Ave, New York, NY 10065 USA.
   [Hsu, Meier] Mem Sloan Kettering Canc Ctr, Dept Epidemiol & Biostat, New York, NY 10021 USA.
   [Park, Jae H.; Brentjens, Renier J.; Latcha, Sheron] Mem Sloan Kettering Canc Ctr, Dept Med, 1275 York Ave, New York, NY 10021 USA.
   [Purdon, Terence J.] Mem Sloan Kettering Canc Ctr, Dept Immunol, New York, NY 10021 USA.
RP Dixon, BN (corresponding author), Mem Sloan Kettering Canc Ctr, Dept Pharm, 1275 York Ave, New York, NY 10065 USA.
EM Dixonb@mskcc.org
CR [Anonymous], 2018, KYMRIAH PACK INS
   BAGLEY CM, 1973, CANCER RES, V33, P226
   Cairns RS, 2015, CLIN J SPORT MED, V25, P347, DOI 10.1097/JSM.0000000000000144
   Davila ML, 2014, SCI TRANSL MED, V6, DOI 10.1126/scitranslmed.3008226
   Gionis D, 2003, J PEDIATR ENDOCR MET, V16, P49
   Greenberg A, 2015, KIDNEY INT, V88, P167, DOI 10.1038/ki.2015.4
   Hay KA, 2017, BLOOD, V130, P2295, DOI 10.1182/blood-2017-06-793141
   Jankord R, 2010, AM J PHYSIOL-REG I, V299, pR343, DOI 10.1152/ajpregu.00131.2010
   Le RQ, 2018, ONCOLOGIST, V23, P943, DOI 10.1634/theoncologist.2018-0028
   Lee DW, 2014, BLOOD, V124, P188, DOI 10.1182/blood-2014-05-552729
   MASTORAKOS G, 1994, J CLIN ENDOCR METAB, V79, P934, DOI 10.1210/jc.79.4.934
   Palin K, 2009, AM J PHYSIOL-ENDOC M, V296, pE1289, DOI 10.1152/ajpendo.90489.2008
   Park JH, 2016, BLOOD, V127, P3312, DOI 10.1182/blood-2016-02-629063
   STILLWELL TJ, 1988, CANCER, V61, P451, DOI 10.1002/1097-0142(19880201)61:3<451::AID-CNCR2820610308>3.0.CO;2-G
NR 14
TC 3
Z9 3
U1 0
U2 2
PU DUSTRI-VERLAG DR KARL FEISTLE
PI DEISENHOFEN-MUENCHEN
PA BAHNHOFSTRASSE 9 POSTFACH 49, D-82032 DEISENHOFEN-MUENCHEN, GERMANY
SN 0301-0430
J9 CLIN NEPHROL
JI Clin. Nephrol.
PD JAN
PY 2020
VL 93
IS 1
BP 42
EP 46
DI 10.5414/CN109872
PG 5
WC Urology & Nephrology
SC Urology & Nephrology
GA JT3VV
UT WOS:000500921800006
PM 31670650
DA 2021-10-29
ER

PT J
AU Lopci, E
   Meignan, M
AF Lopci, Egesta
   Meignan, Michel
TI Current Evidence on PET Response Assessment to Immunotherapy in
   Lymphomas
SO PET CLINICS
LA English
DT Article
DE Hodgkin lymphoma; Immunotherapy; Checkpoint inhibitors; CAR-T; PET/CT;
   FDG PET; Response assessment; LYRIC
ID IMMUNE-CHECKPOINT BLOCKADE; HODGKIN-LYMPHOMA; PHASE-II; CELL
   TRANSPLANTATION; BRENTUXIMAB VEDOTIN; NIVOLUMAB; THERAPY; PEMBROLIZUMAB;
   EFFICACY; CRITERIA
AB Response assessment in malignant lymphoma has progressively evolved in the last 20 years, leading to continuous adaptations to clinical requirements and technology improvements. The latest challenge in treatment evaluation is represented by immunomodulatory drugs, capable of stimulating response to cancer by unleashing the immune system of the host. Despite the consolidated consensus on the use of Deauville score and Lugano criteria for the assessment of first-line therapeutic regimens, during other lines of treatment and, particularly, during the course of immunotherapy, response parameters and clinical evidence appear less clear.
C1 [Lopci, Egesta] Humanitas Clin & Res Hosp IRCCS, Nucl Med, Via Manzoni 56, Milan, Italy.
   [Meignan, Michel] Univ Paris East, Henri Mondor Univ Hosp, AP HP, Lysa Imaging, F-94010 Creteil, France.
RP Meignan, M (corresponding author), Univ Paris East, Henri Mondor Univ Hosp, AP HP, Lysa Imaging, F-94010 Creteil, France.
EM michel.meignan-ext@aphp.fr
RI Lopci, Egesta/K-8966-2016
OI Lopci, Egesta/0000-0001-9732-1094
CR [Anonymous], 2017, EMA7899562017 COMM M
   [Anonymous], 2019, NOB PRIZ PHYS MED 20
   [Anonymous], 2017, EMA5831582017 COMM M
   Ansell SM, 2019, CANCER IMMUNOL RES, V7, P696, DOI 10.1158/2326-6066.CIR-18-0890
   Ansell SM, 2015, CURR OPIN HEMATOL, V22, P337, DOI 10.1097/MOH.0000000000000158
   Ansell SM, 2015, NEW ENGL J MED, V372, P311, DOI 10.1056/NEJMoa1411087
   Armand P, 2018, J CLIN ONCOL, V36, P1428, DOI 10.1200/JCO.2017.76.0793
   Armand P, 2016, J CLIN ONCOL, V34, P3733, DOI 10.1200/JCO.2016.67.3467
   Borcoman Edith, 2018, Am Soc Clin Oncol Educ Book, V38, P169, DOI 10.1200/EDBK_200643
   Brave M, 2018, BLOOD, V132, DOI 10.1182/blood-2018-99-114101
   Brudno JN, 2016, BLOOD, V127, P3321, DOI 10.1182/blood-2016-04-703751
   Castello A, 2019, LEUKEMIA LYMPHOMA, V60, P367, DOI 10.1080/10428194.2018.1488254
   Champiat S, 2017, CLIN CANCER RES, V23, P1920, DOI 10.1158/1078-0432.CCR-16-1741
   Chan TSY, 2017, ANN HEMATOL, V96, P647, DOI 10.1007/s00277-017-2931-z
   Cheah CY, 2015, CURR OPIN ONCOL, V27, P384, DOI 10.1097/CCO.0000000000000212
   Chen R, 2017, J CLIN ONCOL, V35, P2125, DOI 10.1200/JCO.2016.72.1316
   Cheson BD, 2007, J CLIN ONCOL, V25, P579, DOI 10.1200/JCO.2006.09.2403
   Cheson BD, 2016, BLOOD, V128, P325, DOI 10.1182/blood-2016-04-709477
   Cheson BD, 2014, J CLIN ONCOL, V32, P3059, DOI 10.1200/JCO.2013.54.8800
   Chiou VL, 2015, J CLIN ONCOL, V33, P3541, DOI 10.1200/JCO.2015.61.6870
   Dercle L, 2018, EUR J CANCER, V91, P136, DOI 10.1016/j.ejca.2017.12.015
   Dercle L, 2018, J NUCL MED, V59, P15, DOI 10.2967/jnumed.117.193011
   Ferrara R, 2018, JAMA ONCOL, V4, P1543, DOI 10.1001/jamaoncol.2018.3676
   Gomes JR, 2016, J IMMUNOTHER, V39, P367, DOI 10.1097/CJI.0000000000000141
   Haratani K, 2018, JAMA ONCOL, V4, P374, DOI 10.1001/jamaoncol.2017.2925
   Hernandez I, 2018, JAMA ONCOL, V4, P994, DOI 10.1001/jamaoncol.2018.0977
   Hodi FS, 2010, NEW ENGL J MED, V363, P711, DOI 10.1056/NEJMoa1003466
   Hu YX, 2018, CANCER RES TREAT, V50, P1462, DOI 10.4143/crt.2017.473
   Jalali S, 2019, BLOOD CANCER J, V9, DOI 10.1038/s41408-019-0185-9
   Kato S, 2017, CLIN CANCER RES, V23, P4242, DOI 10.1158/1078-0432.CCR-16-3133
   Leget Gail A., 1998, Current Opinion in Oncology, V10, P548, DOI 10.1097/00001622-199811000-00012
   Lesokhin AM, 2016, J CLIN ONCOL, V34, P2698, DOI 10.1200/JCO.2015.65.9789
   Lopci E, 2019, EUR J NUCL MED MOL I, V46, P1043, DOI 10.1007/s00259-018-4215-9
   Maruyama D, 2017, CANCER SCI, V108, P1007, DOI 10.1111/cas.13230
   Menter T, 2016, HUM PATHOL, V54, P17, DOI 10.1016/j.humpath.2016.03.005
   Michot JM, 2016, EUR J CANCER, V66, P91, DOI 10.1016/j.ejca.2016.06.017
   Moskowitz CH, 2016, BLOOD, V128
   NAUTS H C, 1953, Acta Med Scand Suppl, V276, P1
   Neelapu SS, 2017, NEW ENGL J MED, V377, P2531, DOI 10.1056/NEJMoa1707447
   Neelapu SS, 2018, NAT REV CLIN ONCOL, V15, P47, DOI 10.1038/nrclinonc.2017.148
   Neti N, 2018, CANCERS, V10, P204
   Nishijima TF, 2017, ONCOLOGIST, V22, P470, DOI 10.1634/theoncologist.2016-0419
   Nobashi T, 2019, CLIN NUCL MED, V44, pE272, DOI 10.1097/RLU.0000000000002453
   Onesti CE, 2019, J THORAC DIS, V11, P35, DOI 10.21037/jtd.2018.12.47
   Rossi C, 2018, AM J HEMATOL, V93, P1042, DOI 10.1002/ajh.25154
   Rossi S, 2017, EUR J NUCL MED MOL I, V44, P2310, DOI 10.1007/s00259-017-3802-5
   Saada-Bouzid E, 2017, ANN ONCOL, V28, P1605, DOI 10.1093/annonc/mdx178
   Shah NN, 2018, CYTOTHERAPY, V20, P1415, DOI 10.1016/j.jcyt.2018.10.003
   Shusterman S, 2015, J CLIN ONCOL, V33
   Sznol M, 2015, NEW ENGL J MED, V372, P374, DOI 10.1056/NEJMe1413488
   Tazdait M, 2018, EUR J CANCER, V88, P38, DOI 10.1016/j.ejca.2017.10.017
   TEDDER TE, 1994, IMMUNOL TODAY, V15, P437, DOI 10.1016/0167-5699(94)90274-7
   U. S. Food & Drug Administration, 2017, KYMRIAH TIS
   U. S. Food & Drug Administration, 2017, YESCARTA AX CIL
   Wahl RL, 2009, J NUCL MED, V50, p122S, DOI 10.2967/jnumed.108.057307
   Wang JS, 2019, BIOL BLOOD MARROW TR, V25, P1092, DOI 10.1016/j.bbmt.2019.02.008
   Wang Y, 2014, CLIN IMMUNOL, V155, P160, DOI 10.1016/j.clim.2014.10.002
   Wolchok JD, 2009, CLIN CANCER RES, V15, P7412, DOI 10.1158/1078-0432.CCR-09-1624
   Yamamoto R, 2008, BLOOD, V111, P3220, DOI 10.1182/blood-2007-05-085159
   Younes A, 2017, ANN ONCOL, V28, P1436, DOI 10.1093/annonc/mdx097
   Younes A, 2016, LANCET ONCOL, V17, P1283, DOI 10.1016/S1470-2045(16)30167-X
   Zhang J, 2018, FRONT ONCOL, V8, DOI 10.3389/fonc.2018.00351
NR 62
TC 3
Z9 3
U1 0
U2 3
PU ELSEVIER INC
PI SAN DIEGO
PA 525 B STREET, STE 1900, SAN DIEGO, CA 92101-4495 USA
SN 1556-8598
EI 1559-7814
J9 PET CLIN
JI PET Clin.
PD JAN
PY 2020
VL 15
IS 1
BP 23
EP 34
DI 10.1016/j.cpet.2019.08.011
PG 12
WC Radiology, Nuclear Medicine & Medical Imaging
SC Radiology, Nuclear Medicine & Medical Imaging
GA JO2TB
UT WOS:000497434200004
PM 31735299
DA 2021-10-29
ER

PT J
AU Caratelli, S
   Arriga, R
   Sconocchia, T
   Ottaviani, A
   Lanzilli, G
   Pastore, D
   Cenciarelli, C
   Venditti, A
   Del Principe, MI
   Lauro, D
   Landoni, E
   Du, HW
   Savoldo, B
   Ferrone, S
   Dotti, G
   Sconocchia, G
AF Caratelli, Sara
   Arriga, Roberto
   Sconocchia, Tommaso
   Ottaviani, Alessio
   Lanzilli, Giulia
   Pastore, Donatella
   Cenciarelli, Carlo
   Venditti, Adriano
   Del Principe, Maria Ilaria
   Lauro, Davide
   Landoni, Elisa
   Du, Hongwei
   Savoldo, Barbara
   Ferrone, Soldano
   Dotti, Gianpietro
   Sconocchia, Giuseppe
TI In vitro elimination of epidermal growth factor receptor-overexpressing
   cancer cells by CD32A-chimeric receptor T cells in combination with
   cetuximab or panitumumab
SO INTERNATIONAL JOURNAL OF CANCER
LA English
DT Article
DE CAR T cells; panitumumab; cetuximab; EGFR; breast cancer
ID FC-GAMMA RECEPTORS; MEDIATED-CYTOTOXICITY; COLON; CARCINOMA; APOPTOSIS;
   LIGATION; IMMUNITY; FAMILY; CD44
AB Cetuximab and panitumumab bind the human epidermal growth factor receptor (EGFR). Although the chimeric cetuximab (IgG1) triggers antibody-dependent-cellular-cytotoxicity (ADCC) of EGFR positive target cells, panitumumab (a human IgG2) does not. The inability of panitumumab to trigger ADCC reflects the poor binding affinity of human IgG2 Fc for the Fc gamma RIII (CD16) on natural killer (NK) cells. However, both human IgG1 and IgG2 bind the Fc gamma RII (CD32A) to a similar extent. Our study compares the ability of T cells, engineered with a novel low-affinity CD32A(131R)-chimeric receptor (CR), and those engineered with the low-affinity CD16(158F)-CR T cells, in eliminating EGFR positive epithelial cancer cells (ECCs) in combination with cetuximab or panitumumab. After T-cell transduction, the percentage of CD32A(131R)-CR T cells was 74 +/- 10%, whereas the percentage of CD16(158F)-CR T cells was 46 +/- 15%. Only CD32A(131R)-CR T cells bound panitumumab. CD32A(131R)-CR T cells combined with the mAb 8.26 (anti-CD32) and CD16(158F)-CR T cells combined with the mAb 3g8 (anti-CD16) eliminated colorectal carcinoma (CRC), HCT116(Fc gamma R+) cells, in a reverse ADCC assay in vitro. Crosslinking of CD32A(131R)-CR on T cells by cetuximab or panitumumab and CD16(158F)-CR T cells by cetuximab induced elimination of triple negative breast cancer (TNBC) MDA-MB-468 cells, and the secretion of interferon gamma and tumor necrosis factor alpha. Neither cetuximab nor panitumumab induced Fc gamma-CR T antitumor activity against Kirsten rat sarcoma (KRAS)-mutated HCT116, nonsmall-cell-lung-cancer, A549 and TNBC, MDA-MB-231 cells. The ADCC of Fc gamma-CR T cells was associated with the overexpression of EGFR on ECCs. In conclusion, CD32A(131R)-CR T cells are efficiently redirected by cetuximab or panitumumab against breast cancer cells overexpressing EGFR.
C1 [Caratelli, Sara; Ottaviani, Alessio; Lanzilli, Giulia; Cenciarelli, Carlo; Sconocchia, Giuseppe] CNR, Inst Translat Pharmacol, Dept Biomed Sci, Rome, Italy.
   [Arriga, Roberto; Pastore, Donatella; Lauro, Davide] Univ Roma Tor Vergata, Dept Syst Med, Rome, Italy.
   [Sconocchia, Tommaso] Med Univ Graz, Chair Immunol & Pathophysiol, Otto Loewi Res Ctr, Graz, Austria.
   [Venditti, Adriano; Del Principe, Maria Ilaria] Univ Roma Tor Vergata, Dept Biomed & Prevent, Hematol, Rome, Italy.
   [Landoni, Elisa; Du, Hongwei; Savoldo, Barbara; Dotti, Gianpietro] Univ N Carolina, Lineberger Comprehens Canc Ctr, Chapel Hill, NC 27515 USA.
   [Ferrone, Soldano] Harvard Med Sch, Massachusetts Gen Hosp, Dept Surg, Boston, MA 02115 USA.
RP Sconocchia, G (corresponding author), Natl Res Council CNR, Inst Translat Pharmacol, Dept Biomed Sci, Via Fosso Cavaliere 100, I-00133 Rome, Italy.
EM giuseppe.sconocchia@ift.cnr.it
RI Sconocchia, Tommaso/ABD-3570-2020; Sconocchia, Tommaso/ABB-8372-2020;
   Du, Hongwei/K-9074-2019; CENCIARELLI, CARLO/AAC-1603-2019; Ottaviani,
   Alessio/K-7240-2018
OI Sconocchia, Tommaso/0000-0001-8735-7958; Sconocchia,
   Tommaso/0000-0001-8735-7958; CENCIARELLI, CARLO/0000-0001-7480-4608;
   Ottaviani, Alessio/0000-0002-4796-3184; Venditti,
   Adriano/0000-0002-0245-0553
CR ARMSTRONG DK, 1994, CANCER RES, V54, P5280
   Bakema JE, 2014, CURR TOP MICROBIOL, V382, P373, DOI 10.1007/978-3-319-07911-0_17
   Bruhns P, 2009, BLOOD, V113, P3716, DOI 10.1182/blood-2008-09-179754
   Caratelli S, 2017, FRONT IMMUNOL, V8, DOI 10.3389/fimmu.2017.00457
   Clemenceau B, 2006, BLOOD, V107, P4669, DOI 10.1182/blood-2005-09-3775
   Clynes R, 1998, P NATL ACAD SCI USA, V95, P652, DOI 10.1073/pnas.95.2.652
   Correale P, 2010, EUR J CANCER, V46, P1703, DOI 10.1016/j.ejca.2010.03.005
   D'Aloia MM, 2016, CYTOTHERAPY, V18, P278, DOI 10.1016/j.jcyt.2015.10.014
   Derer S, 2012, NEOPLASIA, V14, P190, DOI 10.1593/neo.111636
   Hollestelle A, 2007, MOL CANCER RES, V5, P195, DOI 10.1158/1541-7786.MCR-06-0263
   IMAI K, 1982, JNCI-J NATL CANCER I, V68, P761
   Kudo K, 2014, CANCER RES, V74, P93, DOI 10.1158/0008-5472.CAN-13-1365
   Lande R, 2002, CELL IMMUNOL, V220, P30, DOI 10.1016/S0008-8749(03)00025-X
   Marei HE, 2019, BIOCHEM PHARMACOL, V166, P335, DOI 10.1016/j.bcp.2019.06.002
   Nimmerjahn F, 2006, IMMUNITY, V24, P19, DOI 10.1016/j.immuni.2005.11.010
   Nimmerjahn F, 2008, NAT REV IMMUNOL, V8, P34, DOI 10.1038/nri2206
   Ochi F, 2014, CANCER IMMUNOL RES, V2, P249, DOI 10.1158/2326-6066.CIR-13-0099-T
   Pericle F, 1996, J IMMUNOL, V157, P4657
   Rajput A, 2008, J SURG RES, V147, P276, DOI 10.1016/j.jss.2007.04.021
   Rocha-Lima Caio M, 2007, Cancer Control, V14, P295
   Schneider-Merck T, 2010, J IMMUNOL, V184, P512, DOI 10.4049/jimmunol.0900847
   Sconocchia G, 2005, LEUKEMIA, V19, P69, DOI 10.1038/sj.leu.2403550
   Sconocchia G, 2001, BLOOD, V97, P3621, DOI 10.1182/blood.V97.11.3621
   Sconocchia G, 2009, NEOPLASIA, V11, P662, DOI 10.1593/neo.09296
   SHAW GM, 1978, J CLIN INVEST, V62, P1172, DOI 10.1172/JCI109236
   Stockmeyer B, 2003, J IMMUNOL, V171, P5124, DOI 10.4049/jimmunol.171.10.5124
   Trivedi S, 2016, CLIN CANCER RES, V22, P5229, DOI 10.1158/1078-0432.CCR-15-2971
   Veluchamy JP, 2016, PLOS ONE, V11, DOI 10.1371/journal.pone.0157830
   Xu H, 2005, MOL CANCER THER, V4, P435
NR 29
TC 9
Z9 10
U1 3
U2 27
PU WILEY
PI HOBOKEN
PA 111 RIVER ST, HOBOKEN 07030-5774, NJ USA
SN 0020-7136
EI 1097-0215
J9 INT J CANCER
JI Int. J. Cancer
PD JAN 1
PY 2020
VL 146
IS 1
BP 236
EP 247
DI 10.1002/ijc.32663
PG 12
WC Oncology
SC Oncology
GA JL5BX
UT WOS:000495546500025
PM 31479522
OA hybrid, Green Published
DA 2021-10-29
ER

PT J
AU Chen, YH
   Sun, JH
   Liu, H
   Yin, G
   Xie, QB
AF Chen, Yuehong
   Sun, Jianhong
   Liu, Huan
   Yin, Geng
   Xie, Qibing
TI Immunotherapy Deriving from CAR-T Cell Treatment in Autoimmune Diseases
SO JOURNAL OF IMMUNOLOGY RESEARCH
LA English
DT Review
ID CHIMERIC ANTIGEN RECEPTORS; CYTOKINE RELEASE SYNDROME; THERAPY;
   SUPPRESSION; PERSISTENCE; ARTHRITIS; SURVIVAL; EFFICACY; COLITIS; FUTURE
AB Chimeric antigen receptor T (CAR-T) cells are T cells engineered to express specific synthetic antigen receptors that can recognize antigens expressed by tumor cells, which after the binding of these antigens to the receptors are eliminated, and have been adopted to treat several kinds of malignancies. Autoimmune diseases (AIDs), a class of chronic disease conditions, can be broadly separated into autoantibody-mediated and T cell-mediated diseases. Treatments for AIDs are focused on restoring immune tolerance. However, current treatments have little effect on immune tolerance inverse; even the molecular target biologics like anti-TNF alpha inhibitors can only mildly restore immune balance. By using the idea of CAR-T cell treatment in tumors, CAR-T cell-derived immunotherapies, chimeric autoantibody receptor T (CAAR-T) cells, and CAR regulatory T (CAR-T) cells bring new hope of treatment choice for AIDs.
C1 [Chen, Yuehong; Sun, Jianhong; Liu, Huan; Yin, Geng; Xie, Qibing] Sichuan Univ, West China Hosp, Dept Rheumatol & Immunol, 37 Guoxue Xiang, Chengdu 610041, Sichuan, Peoples R China.
RP Yin, G; Xie, QB (corresponding author), Sichuan Univ, West China Hosp, Dept Rheumatol & Immunol, 37 Guoxue Xiang, Chengdu 610041, Sichuan, Peoples R China.
EM cherrishchenyh@163.com; sjh86222@163.com; hannah118666@foxmail.com;
   yingeng1975@163.com; qibingxie@126.com
FU National Natural Science Foundation of ChinaNational Natural Science
   Foundation of China (NSFC) [30901339, 81172869]; 1.3.5 Project for
   Disciplines of Excellence of West China Hospital, Sichuan University
   [ZYJC18021]; Application Foundation Project in Sichuan Province
   [2016JY0021, 2017JY0025]
FX This study is supported by National Natural Science Foundation of China
   (Grant no. 30901339 and Grant no. 81172869), 1.3.5 Project for
   Disciplines of Excellence of West China Hospital, Sichuan University
   (Project no. ZYJC18021), and the Application Foundation Project in
   Sichuan Province (no. 2016JY0021 and no. 2017JY0025).
CR Ahmed N, 2015, J CLIN ONCOL, V33, P1688, DOI 10.1200/JCO.2014.58.0225
   Alka D, 2019, FRONT IMMUNOL, V9, DOI 10.3389/fimmu.2018.03180
   Anaya JM, 2012, AUTOIMMUN REV, V11, P781, DOI 10.1016/j.autrev.2012.02.002
   Atarashi K, 2013, NATURE, V500, P232, DOI 10.1038/nature12331
   Bai Y, 2015, CELL DISCOV, V1, DOI 10.1038/celldisc.2015.40
   Beavis PA, 2011, P NATL ACAD SCI USA, V108, P16717, DOI 10.1073/pnas.1112722108
   Benagiano M, 2019, BEST PRACT RES CL OB, V60, P24, DOI 10.1016/j.bpobgyn.2019.03.001
   Blat D, 2014, MOL THER, V22, P1018, DOI 10.1038/mt.2014.41
   Boardman D, 2016, BIOCHEM SOC T, V44, P342, DOI 10.1042/BST20150247
   Boroughs AC, 2019, JCI INSIGHT, V4, DOI 10.1172/jci.insight.126194
   Bour-Jordan H, 2009, IMMUNOL REV, V229, P41, DOI 10.1111/j.1600-065X.2009.00775.x
   Cardenas-Roldan J, 2013, BMC MED, V11, DOI 10.1186/1741-7015-11-73
   Chatenoud L, 2016, NAT BIOTECHNOL, V34, P930, DOI 10.1038/nbt.3670
   Chatenoud L, 2015, CURR OPIN PHARMACOL, V23, P92, DOI 10.1016/j.coph.2015.05.013
   Chmielewski M, 2015, EXPERT OPIN BIOL TH, V15, P1145, DOI 10.1517/14712598.2015.1046430
   Clark Rachael A, 2019, Sci Immunol, V4, DOI 10.1126/sciimmunol.aax3916
   Cooper GS, 2003, AUTOIMMUN REV, V2, P119, DOI 10.1016/S1568-9972(03)00006-5
   Curran KJ, 2012, J GENE MED, V14, P405, DOI 10.1002/jgm.2604
   Damoiseaux J, 2015, AUTOIMMUN REV, V14, P555, DOI 10.1016/j.autrev.2015.01.017
   Davidson A, 2001, NEW ENGL J MED, V345, P340, DOI 10.1056/NEJM200108023450506
   Dotti G, 2014, IMMUNOL REV, V257, P107, DOI 10.1111/imr.12131
   Elinav E, 2009, GASTROENTEROLOGY, V136, P1721, DOI 10.1053/j.gastro.2009.01.049
   Ellebrecht CT, 2016, SCIENCE, V353, P179, DOI 10.1126/science.aaf6756
   Feldman SA, 2015, SEMIN ONCOL, V42, P626, DOI 10.1053/j.seminoncol.2015.05.005
   Flemming A, 2016, NAT REV DRUG DISCOV, V15, P603, DOI 10.1038/nrd.2016.180
   Fransson M, 2012, J NEUROINFLAMM, V9, DOI 10.1186/1742-2094-9-112
   Frey N, 2017, BEST PRACT RES CL HA, V30, P336, DOI 10.1016/j.beha.2017.09.002
   Garfall AL, 2015, NEW ENGL J MED, V373, P1040, DOI 10.1056/NEJMoa1504542
   Gomes-Silva D, 2018, BIOTECHNOL J, V13, DOI 10.1002/biot.201700097
   Guedan S, 2018, JCI INSIGHT, V3, DOI 10.1172/jci.insight.96976
   Harris DT, 2016, TRENDS PHARMACOL SCI, V37, P220, DOI 10.1016/j.tips.2015.11.004
   Hombach AA, 2011, INT J CANCER, V129, P2935, DOI 10.1002/ijc.25960
   Illescas-Montes R, 2019, LIFE SCI, V233, DOI 10.1016/j.lfs.2019.116744
   Jacoby E, 2019, IMMUNOL REV, V290, P39, DOI 10.1111/imr.12774
   Jain MD, 2018, STEM CELLS, V36, P36, DOI 10.1002/stem.2715
   Jen EY, 2019, CLIN CANCER RES, V25, P473, DOI 10.1158/1078-0432.CCR-18-2337
   Jethwa H, 2014, CLIN IMMUNOL, V150, P51, DOI 10.1016/j.clim.2013.11.004
   Kagoya Y, 2018, NAT MED, V24, P352, DOI 10.1038/nm.4478
   Kansal R, 2019, SCI TRANSL MED, V11, DOI 10.1126/scitranslmed.aav1648
   Kowolik CM, 2006, CANCER RES, V66, P10995, DOI 10.1158/0008-5472.CAN-06-0160
   Lleo A, 2010, AUTOIMMUN REV, V9, pA259, DOI 10.1016/j.autrev.2009.12.002
   Long AH, 2015, NAT MED, V21, P581, DOI 10.1038/nm.3838
   Ludwig J, 2020, METHODS MOL BIOL, V2086, P165, DOI 10.1007/978-1-0716-0146-4_12
   Maldini CR, 2018, NAT REV IMMUNOL, V18, P605, DOI 10.1038/s41577-018-0042-2
   Manel J., 2017, MOJ IMMUNOL, V5, DOI [10.15406/moji.2017.05.00158, DOI 10.15406/MOJI.2017.05.00158]
   Maude SL, 2018, NEW ENGL J MED, V378, P439, DOI 10.1056/NEJMoa1709866
   Maude SL, 2014, NEW ENGL J MED, V371, P1507, DOI 10.1056/NEJMoa1407222
   Maus MV, 2014, BLOOD, V123, P2625, DOI 10.1182/blood-2013-11-492231
   McHugh J, 2019, NAT REV RHEUMATOL, V15, P249, DOI 10.1038/s41584-019-0214-x
   Milone MC, 2009, MOL THER, V17, P1453, DOI 10.1038/mt.2009.83
   Neelapu SS, 2017, NEW ENGL J MED, V377, P2531, DOI 10.1056/NEJMoa1707447
   Neelapu SS, 2018, NAT REV CLIN ONCOL, V15, P47, DOI 10.1038/nrclinonc.2017.148
   Newick K, 2017, ANNU REV MED, V68, P139, DOI 10.1146/annurev-med-062315-120245
   OHISHI K, 1995, J IMMUNOL, V154, P3173
   Picanco-Castro V, 2020, HEMATOL TRANSF CELL, V42, P150, DOI 10.1016/j.htct.2019.06.007
   Porter DL, 2015, SCI TRANSL MED, V7, DOI 10.1126/scitranslmed.aac5415
   Quintarelli C, 2018, ONCOIMMUNOLOGY, V7, DOI 10.1080/2162402X.2018.1433518
   Richard-Eaglin A, 2018, NURS CLIN N AM, V53, P319, DOI 10.1016/j.cnur.2018.04.002
   Sakaguchi S, 2011, METHODS MOL BIOL, V707, P3, DOI 10.1007/978-1-61737-979-6_1
   Savoldo B, 2011, J CLIN INVEST, V121, P1822, DOI 10.1172/JCI46110
   Seliger B, 2008, J IMMUNOTOXICOL, V5, P361, DOI 10.1080/15476910802482870
   Shurin MR, 2007, ADV EXP MED BIOL, V601, P3
   Song DG, 2012, BLOOD, V119, P696, DOI 10.1182/blood-2011-03-344275
   Tahir A, 2018, CUREUS, V10, DOI 10.7759/cureus.3407
   Tenspolde M, 2019, J AUTOIMMUN, V103, DOI 10.1016/j.jaut.2019.05.017
   Wang LX, 2018, MEDICINE, V97, DOI 10.1097/MD.0000000000010455
   Wang LF, 2015, J INTERN MED, V278, P369, DOI 10.1111/joim.12395
   Wang M, 2019, NAT REV NEPHROL, V15, P319, DOI 10.1038/s41581-019-0144-5
   Xia AL, 2017, ONCOTARGET, V8, P90521, DOI 10.18632/oncotarget.19361
   Zhang L, 2019, J AUTOIMMUN, V96, P50, DOI 10.1016/j.jaut.2018.08.004
   Zhang QF, 2018, FRONT IMMUNOL, V9, DOI 10.3389/fimmu.2018.02359
   Zhao ZJ, 2018, ACTA PHARM SIN B, V8, P539, DOI 10.1016/j.apsb.2018.03.001
   Zheng WT, 2018, LEUKEMIA, V32, P1157, DOI 10.1038/s41375-017-0008-6
   Zhou XH, 2010, J IMMUNOL, V185, P2675, DOI 10.4049/jimmunol.1000598
NR 74
TC 8
Z9 8
U1 1
U2 3
PU HINDAWI LTD
PI LONDON
PA ADAM HOUSE, 3RD FLR, 1 FITZROY SQ, LONDON, W1T 5HF, ENGLAND
SN 2314-8861
EI 2314-7156
J9 J IMMUNOL RES
JI J Immunol. Res.
PD DEC 31
PY 2019
VL 2019
AR 5727516
DI 10.1155/2019/5727516
PG 9
WC Immunology
SC Immunology
GA KC6OI
UT WOS:000507294100001
PM 32083141
OA Green Published, gold
DA 2021-10-29
ER

PT J
AU Chen, X
   Wang, F
   Zhang, Y
   Ma, XL
   Liu, MY
   Cao, PX
   Zhou, L
   Wang, L
   Zhang, X
   Wang, T
   Liu, HX
AF Chen, Xue
   Wang, Fang
   Zhang, Yang
   Ma, Xiaoli
   Liu, Mingyue
   Cao, Panxiang
   Zhou, Lin
   Wang, Lan
   Zhang, Xian
   Wang, Tong
   Liu, Hongxing
TI Identification of RNPC3 as a novel JAK2 fusion partner gene in B-acute
   lymphoblastic leukemia refractory to combination therapy including
   ruxolitinib
SO MOLECULAR GENETICS & GENOMIC MEDICINE
LA English
DT Article
DE B-acute lymphoblastic leukemia; JAK2; RNPC3; RNPC3-JAK2
ID KINASE; TRANSLOCATIONS
AB Background Hematopoietic neoplasms with chromosomal translocations involving JAK2 are rare, and most of them show myeloproliferative neoplasm-associated features, followed by B-acute lymphoblastic leukemia (B-ALL). De novo B-ALL cases with JAK2 rearrangements are suggested to be appropriately considered as BCR-ABL1-like B-ALL, but its partners varied. Methods Fluorescence in situ hybridization (FISH), RNA sequencing (RNA-Seq), whole-genome sequencing, and reverse transcription polymerase chain reaction (RT-PCR) were performed to identify the pathogenic fusion gene in a 29-year-old woman with relapsed B-ALL and rare t(1;9)(p13;p22) translocation. Results We identified RNPC3 as a new JAK2 fusion partner in the patient. She was treated with a combination of chemotherapy and targeted drug ruxolitinib and chimeric antigen receptor T-cell therapy, but failed to achieve complete remission. She had no chance to undergo allogeneic hematopoietic stem cell transplantation and died of disease progression 7 months after the initial diagnosis. Her clinical course demonstrated that this novel RNPC3-JAK2 fusion might portend an unfavorable prognosis. Conclusion This finding adds to the expanding compendium of JAK2 fusions found in B-ALL and suggests the potential need for a diagnostic FISH analysis as well as RNA-Seq in the appropriate clinical setting.
C1 [Chen, Xue; Wang, Fang; Zhang, Yang; Ma, Xiaoli; Liu, Mingyue; Cao, Panxiang; Zhou, Lin; Wang, Lan; Wang, Tong; Liu, Hongxing] Hebei Yanda Lu Daopei Hosp, Div Pathol & Lab Med, Langfang, Peoples R China.
   [Zhang, Xian] Hebei Yanda Lu Daopei Hosp, Dept Hematol, Langfang, Peoples R China.
   [Wang, Tong; Liu, Hongxing] Beijing Lu Daopei Hosp, Div Pathol & Lab Med, Beijing, Peoples R China.
   [Liu, Hongxing] Beijing Lu Daopei Inst Hematol, 22 South Tongji Rd, Beijing 100076, Peoples R China.
RP Liu, HX (corresponding author), Beijing Lu Daopei Inst Hematol, 22 South Tongji Rd, Beijing 100076, Peoples R China.
EM starliu@pku.edu.cn
OI Chen, Xue/0000-0002-1282-3405; Liu, Hongxing/0000-0002-0547-5721
CR Arber DA, 2016, BLOOD, V127, P2391, DOI 10.1182/blood-2016-03-643544
   Chen SF, 2018, BIOINFORMATICS, V34, P884, DOI 10.1093/bioinformatics/bty560
   Chen X, 2019, LEUKEMIA LYMPHOMA, V60, P1071, DOI 10.1080/10428194.2018.1516876
   Chen X, 2018, LEUKEMIA RES, V72, P99, DOI 10.1016/j.leukres.2018.08.009
   Chiang C, 2015, NAT METHODS, V12, P966, DOI [10.1038/nmeth.3505, 10.1038/NMETH.3505]
   Coyaud E, 2010, BLOOD, V115, P3089, DOI 10.1182/blood-2009-07-234229
   Doggett K, 2018, RNA, V24, P1856, DOI 10.1261/rna.068221.118
   Geoffroy V, 2018, BIOINFORMATICS, V34, P3572, DOI 10.1093/bioinformatics/bty304
   Gu ZH, 2019, NAT GENET, V51, P296, DOI 10.1038/s41588-018-0315-5
   Haas B, 2017, STAR FUSION FAST ACC, DOI [10.1101/120295, DOI 10.1101/120295]
   Hunt M, 2017, MICROB GENOMICS, V3, DOI 10.1099/mgen.0.000131
   Kawamura M, 2015, GENE CHROMOSOME CANC, V54, P401, DOI 10.1002/gcc.22251
   Li JF, 2018, P NATL ACAD SCI USA, V115, pE11711, DOI 10.1073/pnas.1814397115
   Mullighan CG, 2012, HEMATOL-AM SOC HEMAT, P389, DOI 10.1182/asheducation-2012.1.389
   Patnaik MM, 2010, EUR J HAEMATOL, V84, P518, DOI 10.1111/j.1600-0609.2010.01428.x
   Poitras JL, 2008, GENE CHROMOSOME CANC, V47, P884, DOI 10.1002/gcc.20585
   Reshmi SC, 2017, BLOOD, V129, P3352, DOI 10.1182/blood-2016-12-758979
   Roberts KG, 2014, NEW ENGL J MED, V371, P1005, DOI 10.1056/NEJMoa1403088
   Roberts KG, 2017, J CLIN ONCOL, V35, P394, DOI 10.1200/JCO.2016.69.0073
   Roberts KG, 2012, CANCER CELL, V22, P153, DOI 10.1016/j.ccr.2012.06.005
   Smith CA, 2008, HUM PATHOL, V39, P795, DOI 10.1016/j.humpath.2008.02.004
   Tang GL, 2019, MODERN PATHOL, V32, P490, DOI 10.1038/s41379-018-0165-9
   Tirado CA, 2010, LEUKEMIA RES, V34, P1674, DOI 10.1016/j.leukres.2010.05.031
   Yano M, 2015, BRIT J HAEMATOL, V171, P813, DOI 10.1111/bjh.13757
   Zhang Y, 2018, CANCER-AM CANCER SOC, V124, P3329, DOI 10.1002/cncr.31586
   Zhao EP, 2003, BIOCHEM GENET, V41, P315, DOI 10.1023/B:BIGI.0000006032.04031.d0
NR 26
TC 2
Z9 5
U1 0
U2 5
PU WILEY
PI HOBOKEN
PA 111 RIVER ST, HOBOKEN 07030-5774, NJ USA
SN 2324-9269
J9 MOL GENET GENOM MED
JI Mol. Genet. Genom. Med.
PD MAR
PY 2020
VL 8
IS 3
AR e1110
DI 10.1002/mgg3.1110
EA DEC 2019
PG 8
WC Genetics & Heredity
SC Genetics & Heredity
GA KT7UT
UT WOS:000504718100001
PM 31885183
OA gold, Green Published
DA 2021-10-29
ER

PT J
AU Fleischer, LC
   Spencer, HT
   Raikar, SS
AF Fleischer, Lauren C.
   Spencer, H. Trent
   Raikar, Sunil S.
TI Targeting T cell malignancies using CAR-based immunotherapy: challenges
   and potential solutions
SO JOURNAL OF HEMATOLOGY & ONCOLOGY
LA English
DT Review
DE CAR; Immunotherapy; T-ALL; T cell lymphoma
ID CHIMERIC ANTIGEN RECEPTOR; NATURAL-KILLER-CELLS; ACUTE
   LYMPHOBLASTIC-LEUKEMIA; ENGINEERED DONOR LYMPHOCYTES; CHAIN
   CONSTANT-REGION; ADENOASSOCIATED VIRUS; SUICIDE-GENE; PHASE-I;
   MESSENGER-RNA; ADOPTIVE IMMUNOTHERAPY
AB Chimeric antigen receptor (CAR) T cell therapy has been successful in treating B cell malignancies in clinical trials; however, fewer studies have evaluated CAR T cell therapy for the treatment of T cell malignancies. There are many challenges in translating this therapy for T cell disease, including fratricide, T cell aplasia, and product contamination. To the best of our knowledge, no tumor-specific antigen has been identified with universal expression on cancerous T cells, hindering CAR T cell therapy for these malignancies. Numerous approaches have been assessed to address each of these challenges, such as (i) disrupting target antigen expression on CAR-modified T cells, (ii) targeting antigens with limited expression on T cells, and (iii) using third party donor cells that are either non-alloreactive or have been genome edited at the T cell receptor a constant (TRAC) locus. In this review, we discuss CAR approaches that have been explored both in preclinical and clinical studies targeting T cell antigens, as well as examine other potential strategies that can be used to successfully translate this therapy for T cell disease.
C1 [Fleischer, Lauren C.; Spencer, H. Trent] Emory Univ, Sch Med, Laney Grad Sch, Grad Div Biol & Biomed Sci,Mol & Syst Pharmacol G, Atlanta, GA USA.
   [Fleischer, Lauren C.; Spencer, H. Trent; Raikar, Sunil S.] Childrens Healthcare Atlanta, Aflac Canc & Blood Disorders Ctr, Dept Pediat, Cell & Gene Therapy Program, Atlanta, GA 30345 USA.
   [Fleischer, Lauren C.; Spencer, H. Trent; Raikar, Sunil S.] Emory Univ, Sch Med, Atlanta, GA 30322 USA.
RP Raikar, SS (corresponding author), Childrens Healthcare Atlanta, Aflac Canc & Blood Disorders Ctr, Dept Pediat, Cell & Gene Therapy Program, Atlanta, GA 30345 USA.; Raikar, SS (corresponding author), Emory Univ, Sch Med, Atlanta, GA 30322 USA.
EM sraikar@emory.edu
OI Raikar, Sunil/0000-0003-2903-9542
FU National Institutes of HealthUnited States Department of Health & Human
   ServicesNational Institutes of Health (NIH) - USA [F31CA221002,
   K12HD072245]; Hyundai Hope of Wheels; Curing Kids Cancer; Children's
   Healthcare of Atlanta; EUNICE KENNEDY SHRIVER NATIONAL INSTITUTE OF
   CHILD HEALTH & HUMAN DEVELOPMENTUnited States Department of Health &
   Human ServicesNational Institutes of Health (NIH) - USANIH Eunice
   Kennedy Shriver National Institute of Child Health & Human Development
   (NICHD) [K12HD072245] Funding Source: NIH RePORTER; NATIONAL CANCER
   INSTITUTEUnited States Department of Health & Human ServicesNational
   Institutes of Health (NIH) - USANIH National Cancer Institute (NCI)
   [F31CA221002] Funding Source: NIH RePORTER
FX This work is supported by grants from the National Institutes of Health
   (F31CA221002, K12HD072245), Hyundai Hope of Wheels, Curing Kids Cancer,
   and Children's Healthcare of Atlanta.
CR Agbandje-McKenna M, 2011, METHODS MOL BIOL, V807, P47, DOI 10.1007/978-1-61779-370-7_3
   Al Yacoub N, 2007, J GENE MED, V9, P579, DOI 10.1002/jgm.1052
   Angelo LS, 2015, IMMUNOL RES, V62, P341, DOI 10.1007/s12026-015-8664-y
   ANTIN JH, 1986, J IMMUNOL, V136, P505
   Arai S, 2008, CYTOTHERAPY, V10, P625, DOI 10.1080/14653240802301872
   Arulogun SO, 2008, BLOOD, V112, P3082, DOI 10.1182/blood-2008-05-154609
   Azzam HS, 1998, J EXP MED, V188, P2301, DOI 10.1084/jem.188.12.2301
   Barrena S, 2005, LEUKEMIA, V19, P1376, DOI 10.1038/sj.leu.2403822
   Barrett DM, 2011, HUM GENE THER, V22, P1575, DOI 10.1089/hum.2011.070
   Beatty GL, 2014, CANCER IMMUNOL RES, V2, P112, DOI 10.1158/2326-6066.CIR-13-0170
   Bechan GI, 2012, BRIT J HAEMATOL, V159, P299, DOI 10.1111/bjh.12033
   Belver L, 2016, NAT REV CANCER, V16, P494, DOI 10.1038/nrc.2016.63
   Bennouna J, 2008, CANCER IMMUNOL IMMUN, V57, P1599, DOI 10.1007/s00262-008-0491-8
   BERTRAM JH, 1986, BLOOD, V68, P752
   Bhat R, 2007, PLOS ONE, V2, DOI 10.1371/journal.pone.0000326
   Boissel L, 2013, ONCOIMMUNOLOGY, V2, DOI 10.4161/onci.26527
   Boissel L, 2012, LEUKEMIA LYMPHOMA, V53, P958, DOI 10.3109/10428194.2011.634048
   Boissel L, 2009, LEUKEMIA RES, V33, P1255, DOI 10.1016/j.leukres.2008.11.024
   Bonini C, 1997, SCIENCE, V276, P1719, DOI 10.1126/science.276.5319.1719
   Born WK, 2006, CURR OPIN IMMUNOL, V18, P31, DOI 10.1016/j.coi.2005.11.007
   Braun CJ, 2014, SCI TRANSL MED, V6, DOI 10.1126/scitranslmed.3007280
   Brehm C, 2011, PLOS ONE, V6, DOI 10.1371/journal.pone.0027351
   Budde LE, 2013, PLOS ONE, V8, DOI 10.1371/journal.pone.0082742
   CAMPANA D, 1991, BLOOD, V77, P1546
   Capsomidis A, 2018, MOL THER, V26, P354, DOI 10.1016/j.ymthe.2017.12.001
   Silva EAC, 2017, BLOOD, V130, P1898, DOI 10.1182/blood-2017-05-782730
   Cavazzana-Calvo M, 2010, NATURE, V467, P318, DOI 10.1038/nature09328
   Chan WC, 1997, BLOOD, V89, P3909
   Chargui J, 2010, J IMMUNOTHER, V33, P591, DOI 10.1097/CJI.0b013e3181dda207
   Chen KH, 2017, LEUKEMIA, V31, P2151, DOI 10.1038/leu.2017.8
   Chen KH, 2016, ONCOTARGET, V7, P56219, DOI 10.18632/oncotarget.11019
   Chien YH, 1996, ANNU REV IMMUNOL, V14, P511, DOI 10.1146/annurev.immunol.14.1.511
   Chu J, 2014, LEUKEMIA, V28, P917, DOI 10.1038/leu.2013.279
   Ciceri F, 2007, BLOOD, V109, P4698, DOI 10.1182/blood-2006-05-023416
   Ciceri F, 2009, LANCET ONCOL, V10, P489, DOI 10.1016/S1470-2045(09)70074-9
   Cooper ML, 2018, LEUKEMIA, V32, P1970, DOI 10.1038/s41375-018-0065-5
   Coustan-Smith E, 2009, LANCET ONCOL, V10, P147, DOI 10.1016/S1470-2045(08)70314-0
   D'Asaro M, 2010, J IMMUNOL, V184, P3260, DOI 10.4049/jimmunol.0903454
   Dalloul A, 2009, AUTOIMMUN REV, V8, P349, DOI 10.1016/j.autrev.2008.11.007
   Das RK, 2019, CANCER DISCOV, V9, P492, DOI 10.1158/2159-8290.CD-18-1314
   Davila ML, 2014, SCI TRANSL MED, V6, DOI 10.1126/scitranslmed.3008226
   Deniger DC, 2013, MOL THER, V21, P638, DOI 10.1038/mt.2012.267
   Di Gaetano N, 2003, J IMMUNOL, V171, P1581, DOI 10.4049/jimmunol.171.3.1581
   Di Stasi A, 2011, NEW ENGL J MED, V365, P1673, DOI 10.1056/NEJMoa1106152
   Diaconu I, 2017, MOL THER, V25, P580, DOI 10.1016/j.ymthe.2017.01.011
[truncated: 4,095,298 more chars]
