# Supplementary material for: A Bibliometric and Knowledge-Map Analysis of CAR-T Cells From 2009 to 2021
Source: Front Immunol. 2022 Mar 18;13:840956. doi: 10.3389/fimmu.2022.840956 (PMC8971369; doi:10.3389/fimmu.2022.840956)
Supplement: Supplementary file 2 [file DataSheet_2.zip › Annexes 2/download_3501-4000.txt]

FN Clarivate Analytics Web of Science
VR 1.0
PT J
AU Sarkar, RR
   Gloude, NJ
   Schiff, D
   Murphy, JD
AF Sarkar, Reith R.
   Gloude, Nicholas J.
   Schiff, Deborah
   Murphy, James D.
TI Cost-Effectiveness of Chimeric Antigen Receptor T-Cell Therapy in
   Pediatric Relapsed/Refractory B-Cell Acute Lymphoblastic Leukemia
SO JNCI-JOURNAL OF THE NATIONAL CANCER INSTITUTE
LA English
DT Article
ID QUALITY-OF-LIFE; ECONOMIC BURDEN; BREAST-CANCER; CHILDREN; HEALTH;
   CYCLOPHOSPHAMIDE; CHEMOTHERAPY; CLOFARABINE; ETOPOSIDE; STATES
AB Background Chimeric antigen receptor T-cell (CAR-T) therapy is a promising new class of cancer therapy but has a high up-front cost. We evaluated the cost-effectiveness of CAR-T therapy among pediatric patients with relapsed/refractory B-cell acute lymphoblastic leukemia (B-ALL).
   Methods We built a microsimulation model for pediatric patients with relapsed/refractory B-ALL receiving either CAR-T therapy or standard of care. Outcomes included costs, quality of life (health utility), complications, and survival. We measured cost-effectiveness with the incremental cost-effectiveness ratio (ICER), with ICERs under $100000 per quality-adjusted life-year (QALY) considered cost effective. One-way and probabilistic sensitivity analyses were used to test model uncertainty.
   Results Compared to standard of care, CAR-T therapy increased overall cost by $528200 and improved effectiveness by 8.18 QALYs, resulting in an ICER of $64600/QALY. The model was sensitive to assumptions about long-term CAR-T survival, the complete remission rate of CAR-T patients, and the health utility of long-term survivors. The base model assumed a 76.0% one-year survival with CAR-T, although if this decreased to 57.8%, then CAR-T was no longer cost effective. If the complete remission rate of CAR-T recipients decreased from 81% to 56.2%, or if the health utility of disease-free survivors decreased from 0.94 to 0.66, then CAR-T was no longer cost effective. Probabilistic sensitivity analysis found that CAR-T was cost effective in 94.8% of iterations at a willingness to pay of $100000/QALY.
   Conclusion CAR-T therapy may represent a cost-effective option for pediatric relapsed/refractory B-ALL, although longer follow-up of CAR-T survivors is required to confirm validity of these findings.
C1 [Sarkar, Reith R.; Murphy, James D.] Univ Calif San Diego, Dept Radiat Med & Appl Sci, 3960 Hlth Sci Dr,MC0865, La Jolla, CA 92093 USA.
   [Sarkar, Reith R.; Gloude, Nicholas J.; Schiff, Deborah; Murphy, James D.] UCSD Sch Med, La Jolla, CA USA.
   [Gloude, Nicholas J.; Schiff, Deborah] Rady Childrens Hosp, Dept Pediat, Div Pediat Hematol Oncol, San Diego, CA USA.
RP Murphy, JD (corresponding author), Univ Calif San Diego, Dept Radiat Med & Appl Sci, 3960 Hlth Sci Dr,MC0865, La Jolla, CA 92093 USA.
EM j2murphy@ucsd.edu
CR Acevedo JR, 2016, J CLIN ONCOL, V34, P3886, DOI 10.1200/JCO.2016.68.4563
   Aristides M, 2015, HEALTH QUAL LIFE OUT, V13, DOI 10.1186/s12955-015-0377-3
   Bach PB, 2017, JAMA-J AM MED ASSOC, V318, P1861, DOI 10.1001/jama.2017.15218
   Beauchemin C, 2016, J MED ECON, V19, P619, DOI 10.3111/13696998.2016.1151431
   Braithwaite RS, 2008, MED CARE, V46, P349, DOI 10.1097/MLR.0b013e31815c31a7
   Chalom R, 1999, CRIT CARE MED, V27, P2079, DOI 10.1097/00003246-199910000-00001
   Conter V, 2010, LEUKEMIA, V24, P255, DOI 10.1038/leu.2009.250
   Cooper SL, 2015, PEDIATR CLIN N AM, V62, P61, DOI 10.1016/j.pcl.2014.09.006
   Cuthbertson BH, 2005, ANAESTHESIA, V60, P332, DOI 10.1111/j.1365-2044.2004.04109.x
   Drummond MF, 2015, METHODS EC EVALUATIO
   Elkin EB, 2010, JAMA-J AM MED ASSOC, V303, P1086, DOI 10.1001/jama.2010.283
   Elting LS, 2003, CANCER, V97, P1541, DOI 10.1002/cncr.11195
   Ershler WB, 2005, VALUE HEALTH, V8, P629, DOI 10.1111/j.1524-4733.2005.00058.x
   Escherich G, 2010, LEUKEMIA, V24, P298, DOI 10.1038/leu.2009.249
   Fitzgerald JC, 2017, CRIT CARE MED, V45, pE124, DOI 10.1097/CCM.0000000000002053
   Furlong W, 2012, PEDIATR BLOOD CANCER, V59, P717, DOI 10.1002/pbc.24096
   Gandhi L, 2018, NEW ENGL J MED, V378, P2078, DOI 10.1056/NEJMoa1801005
   Gellad WF, 2017, NEW ENGL J MED, V376, P2001, DOI 10.1056/NEJMp1700446
   Hettle RC, 2015, EXPLORING ASSESSMENT
   Hettle R, 2017, HEALTH TECHNOL ASSES, V21, P1, DOI 10.3310/hta21070
   Hijiya N, 2011, BLOOD, V118, P6043, DOI 10.1182/blood-2011-08-374710
   Hopkins RB, 2010, CURR ONCOL, V17, P40
   Hunger SP, 2012, J CLIN ONCOL, V30, P1663, DOI 10.1200/JCO.2011.37.8018
   Johnston EE, 2018, CANCER-AM CANCER SOC, V124, P1819, DOI 10.1002/cncr.31233
   Kesselheim AS, 2016, JAMA-J AM MED ASSOC, V316, P858, DOI 10.1001/jama.2016.11237
   Lee DW, 2015, LANCET, V385, P517, DOI 10.1016/S0140-6736(14)61403-3
   Li CY, 2013, SUPPORT CARE CANCER, V21, P3461, DOI 10.1007/s00520-013-1931-3
   Light DW, 2013, CANCER-AM CANCER SOC, V119, P3900, DOI 10.1002/cncr.28321
   Lin YF, 2010, BIOL BLOOD MARROW TR, V16, P1272, DOI 10.1016/j.bbmt.2010.03.016
   Locatelli F, 2009, BRIT J HAEMATOL, V147, P371, DOI 10.1111/j.1365-2141.2009.07882.x
   Ma HQ, 2014, SCI REP-UK, V4, DOI 10.1038/srep04227
   Mariotto AB, 2011, JNCI-J NATL CANCER I, V103, P117, DOI 10.1093/jnci/djq495
   Maude SL, 2018, NEW ENGL J MED, V378, P439, DOI 10.1056/NEJMoa1709866
   Maude SL, 2014, CANCER J, V20, P119, DOI 10.1097/PPO.0000000000000035
   Maude SL, 2016, J CLIN ONCOL, V128, P217, DOI DOI 10.1182/blood-2016-01-693887
   Miano M, 2012, LEUKEMIA LYMPHOMA, V53, P1693, DOI 10.3109/10428194.2012.663915
   Michels SL, 2012, PHARMACOECONOMICS, V30, P809, DOI 10.2165/11592980-000000000-00000
   Mukherjee S., 2017, FORTUNE
   Pui CH, 2015, J CLIN ONCOL, V33, P2938, DOI 10.1200/JCO.2014.59.1636
   Rashid N, 2016, BREAST CANCER-TARGET, V8, P173, DOI 10.2147/BCTT.S105618
   Sanders GD, 2016, JAMA-J AM MED ASSOC, V316, P1093, DOI 10.1001/jama.2016.12195
   Schrappe M, 2012, NEW ENGL J MED, V366, P1371, DOI 10.1056/NEJMoa1110169
   Shih YCT, 2010, CANCER INVEST, V28, P46, DOI 10.3109/07357900902783187
   Stary J, 2014, J CLIN ONCOL, V32, P174, DOI 10.1200/JCO.2013.48.6522
   Sung L, 2003, CANCER, V97, P592, DOI 10.1002/cncr.11098
   Tice J, 2017, CHIMERIC ANTIGEN REC
   Tringale KR, 2018, JNCI-J NATL CANCER I, V110, P479, DOI 10.1093/jnci/djx226
   UpToDate, 2018, CLOF PED DRUG INF
   UpToDate, 2018, TOC PED DRUG INF
   UpToDate, 2018, CYCL PED DRUG INF
   UpToDate, 2018, FLUD PED DRUG INF
   UpToDate, 2018, ET PED DRUG INF
   UpToDate, 2018, IMM GLOB INTR SUBC I
   Warren JL, 2008, J NATL CANCER I, V100, P888, DOI 10.1093/jnci/djn175
   Weber J, 2017, NEW ENGL J MED, V377, P1824, DOI 10.1056/NEJMoa1709030
   Weinstein MC, 2006, PHARMACOECONOMICS, V24, P1043, DOI 10.2165/00019053-200624110-00002
NR 56
TC 36
Z9 37
U1 2
U2 7
PU OXFORD UNIV PRESS INC
PI CARY
PA JOURNALS DEPT, 2001 EVANS RD, CARY, NC 27513 USA
SN 0027-8874
EI 1460-2105
J9 JNCI-J NATL CANCER I
JI JNCI-J. Natl. Cancer Inst.
PD JUL
PY 2019
VL 111
IS 7
BP 719
EP 726
AR djy193
DI 10.1093/jnci/djy193
PG 8
WC Oncology
SC Oncology
GA IV6IU
UT WOS:000484372900013
PM 30551196
OA Green Published
DA 2021-10-29
ER

PT J
AU Malaer, JD
   Marrufo, AM
   Mathew, PA
AF Malaer, Joseph D.
   Marrufo, Armando M.
   Mathew, Porunelloor A.
TI 2B4 (CD244, SLAMF4) and CS1 (CD319, SLAMF7) in systemic lupus
   erythematosus and cancer
SO CLINICAL IMMUNOLOGY
LA English
DT Review
ID NATURAL-KILLER-CELLS; LINKED LYMPHOPROLIFERATIVE-DISEASE; FAMILY
   RECEPTORS; T-CELLS; MOLECULAR-CLONING; NK CELLS; IN-VITRO; ACTIVATION;
   EXPRESSION; SAP
AB Signaling Lymphocyte Activation Molecule (SLAM) family receptors are expressed on different types of hematopoietic cells and play important role in immune regulation in health and disease. 2B4 (CD244, SLAMF4) and CS1 (CD319, CRACC, SLAMF7) were originally identified as NK cell receptors regulating NK cell cytolytic activity. 2B4 is expressed on all NK cells, a subpopulation of T cells, monocytes and basophils. Unlike other activating and inhibitory receptors, 2B4 (CD244) interaction with its ligand CD48 has been shown to mediate both activating and inhibitory functions. Defective signaling via 2B4 due to mutations in signaling adaptor SAP contributes to X-linked lymphoproliferative Disease (XLP). Expression of 2B4 and CS1 are altered in systemic lupus erythematosus (SLE). CS1 is overexpressed in multiple myeloma (MM) and anti-CS1 mab (Elotuzumab/Empliciti) has been approved by FDA as a breakthrough drug for treatment for MM patients. CAR -T cells or CAR -NK cells containing full length CS1 or the signaling domain of 2B4 with TCR-zeta have shown promising results to treat cancer and autoimmune diseases.
C1 [Malaer, Joseph D.; Marrufo, Armando M.; Mathew, Porunelloor A.] Univ North Texas, Dept Microbiol Immunol & Gener, Hlth Sci Ctr, Ft Worth, TX 76107 USA.
RP Mathew, PA (corresponding author), Univ North Texas, Dept Microbiol Immunol & Gener, Hlth Sci Ctr, Ft Worth, TX 76107 USA.
EM Porunelloor.Mathew@unthsc.edu
OI Marrufo, Armando/0000-0002-5851-5539
CR Altvater B, 2009, CANCER IMMUNOL IMMUN, V58, P1991, DOI 10.1007/s00262-009-0704-9
   Altvater B, 2009, CLIN CANCER RES, V15, P4857, DOI 10.1158/1078-0432.CCR-08-2810
   Boles KS, 1999, IMMUNOGENETICS, V50, P1, DOI 10.1007/s002510050679
   Boles KS, 2001, IMMUNOGENETICS, V52, P302, DOI 10.1007/s002510000274
   Boles KS, 1999, TISSUE ANTIGENS, V54, P27, DOI 10.1034/j.1399-0039.1999.540103.x
   Bouchon A, 2001, J IMMUNOL, V167, P5517, DOI 10.4049/jimmunol.167.10.5517
   Cannons JL, 2011, ANNU REV IMMUNOL, V29, P665, DOI 10.1146/annurev-immunol-030409-101302
   Cerwenka A, 2001, NAT REV IMMUNOL, V1, P41, DOI 10.1038/35095564
   Chatrchyan S, 2013, PHYS REV LETT, V111, DOI 10.1103/PhysRevLett.111.081802
   Chu J, 2014, LEUKEMIA, V28, P917, DOI 10.1038/leu.2013.279
   Chu JH, 2014, CLIN CANCER RES, V20, P3989, DOI 10.1158/1078-0432.CCR-13-2510
   Collins SM, 2013, CANCER IMMUNOL IMMUN, V62, P1841, DOI 10.1007/s00262-013-1493-8
   Cruz-Munoz ME, 2009, NAT IMMUNOL, V10, P297, DOI 10.1038/ni.1693
   Culton DA, 2007, J CLIN IMMUNOL, V27, P53, DOI 10.1007/s10875-006-9051-1
   Dorner T, 2009, ARTHRITIS RES THER, V11, DOI 10.1186/ar2780
   Dragovich MA, 2018, AUTOIMMUN REV, V17, P674, DOI 10.1016/j.autrev.2018.01.018
   Gangwar RS, 2017, ALLERGY, V72, P888, DOI 10.1111/all.13082
   GARNIWAGNER BA, 1993, J IMMUNOL, V151, P60
   Graham DSC, 2008, GENES IMMUN, V9, P93, DOI 10.1038/sj.gene.6364453
   Grupp SA, 2013, NEW ENGL J MED, V368, P1509, DOI 10.1056/NEJMoa1215134
   Hagberg N, 2013, J IMMUNOL, V191, P2989, DOI 10.4049/jimmunol.1301022
   Jakubowiak AJ, 2012, J CLIN ONCOL, V30, P1960, DOI 10.1200/JCO.2011.37.7069
   Kim JR, 2010, CLIN EXP IMMUNOL, V160, P348, DOI 10.1111/j.1365-2249.2010.04116.x
   Kim JR, 2013, INFLAMM RES, V62, P765, DOI 10.1007/s00011-013-0632-1
   Kis-Toth K, 2016, ARTHRITIS RHEUMATOL, V68, P164, DOI 10.1002/art.39410
   Kumaresan PR, 2000, IMMUNOGENETICS, V51, P306, DOI 10.1007/s002510050624
   Kumaresan PR, 2000, IMMUNOGENETICS, V51, P987, DOI 10.1007/s002510000237
   Kumaresan PR, 2002, MOL IMMUNOL, V39, P1, DOI 10.1016/S0161-5890(02)00094-9
   Kyle RA, 2004, NEW ENGL J MED, V351, P1860, DOI 10.1056/NEJMra041875
   Lanier LL, 2008, NAT IMMUNOL, V9, P495, DOI 10.1038/ni1581
   Lanier LL, 2005, ANNU REV IMMUNOL, V23, P225, DOI 10.1146/annurev.immunol.23.021704.115526
   Lee JK, 2007, J IMMUNOL, V179, P4672, DOI 10.4049/jimmunol.179.7.4672
   Lee JK, 2004, EUR J IMMUNOL, V34, P2791, DOI 10.1002/eji.200424917
   Lim O, 2015, FRONT IMMUNOL, V6, P1, DOI 10.3389/fimmu.2015.00286
   Malaer JD, 2017, AM J CANCER RES, V7, P1637
   Mateo G, 2008, J CLIN ONCOL, V26, P2737, DOI 10.1200/JCO.2007.15.4120
   MATHEW PA, 1993, J IMMUNOL, V151, P5328
   Mathew SO, 2007, BIOCHEM BIOPH RES CO, V355, P483, DOI 10.1016/j.bbrc.2007.01.176
   Mathew SO, 2009, EUR J IMMUNOL, V39, P1632, DOI 10.1002/eji.200838733
   McArdel SL, 2016, CLIN IMMUNOL, V164, P10, DOI 10.1016/j.clim.2016.01.008
   Nicholas MIW, 2008, CLIN IMMUNOL, V126, P189, DOI 10.1016/j.clim.2007.10.004
   Olson JA, 2010, BLOOD, V115, P4293, DOI 10.1182/blood-2009-05-222190
   Parolini S, 2000, J EXP MED, V192, P337, DOI 10.1084/jem.192.3.337
   Punnonen J, 1997, J EXP MED, V185, P993, DOI 10.1084/jem.185.6.993
   Romero X, 2014, CRIT REV IMMUNOL, V34, P263, DOI 10.1615/CritRevImmunol.2014010538
   Sayos J, 1998, NATURE, V395, P462, DOI 10.1038/26683
   Schatzle JD, 1999, P NATL ACAD SCI USA, V96, P3870, DOI 10.1073/pnas.96.7.3870
   Sivori S, 2002, P NATL ACAD SCI USA, V99, P4526, DOI 10.1073/pnas.072065999
   Tai YT, 2008, BLOOD, V112, P1329, DOI 10.1182/blood-2007-08-107292
   Vaidya SV, 2005, J IMMUNOL, V174, P800, DOI 10.4049/jimmunol.174.2.800
   Vaidya SV, 2006, IMMUNOL LETT, V105, P180, DOI 10.1016/j.imlet.2006.02.006
   Veillette A, 2006, NAT REV IMMUNOL, V6, P56, DOI 10.1038/nri1761
   Veillette A, 2003, CURR OPIN IMMUNOL, V15, P277, DOI 10.1016/S0952-7915(03)00041-4
   Waggoner SN, 2012, FRONT IMMUNOL, V3, DOI 10.3389/fimmu.2012.00377
   Waggoner SN, 2010, J CLIN INVEST, V120, P1925, DOI 10.1172/JCI41264
   Zonder JA, 2012, BLOOD, V120, P552, DOI 10.1182/blood-2011-06-360552
NR 56
TC 8
Z9 9
U1 0
U2 7
PU ACADEMIC PRESS INC ELSEVIER SCIENCE
PI SAN DIEGO
PA 525 B ST, STE 1900, SAN DIEGO, CA 92101-4495 USA
SN 1521-6616
EI 1521-7035
J9 CLIN IMMUNOL
JI Clin. Immunol.
PD JUL
PY 2019
VL 204
SI SI
BP 50
EP 56
DI 10.1016/j.clim.2018.10.009
PG 7
WC Immunology
SC Immunology
GA IR8XL
UT WOS:000481724700008
PM 30347240
DA 2021-10-29
ER

PT J
AU Olson, M
   Radhakrishnan, SV
   Luetkens, T
   Atanackovic, D
AF Olson, Michael
   Radhakrishnan, Sabarinath Venniyil
   Luetkens, Tim
   Atanackovic, Djordje
TI The role of surface molecule CD229 in Multiple Myeloma
SO CLINICAL IMMUNOLOGY
LA English
DT Review
DE Multiple Myeloma; CD229; SLAMF3; SLAM family receptors; Diagnostic
   markers; Immunotherapy; Monoclonal antibody; CAR T cells
ID SYSTEMIC-LUPUS-ERYTHEMATOSUS; STEM-CELL TRANSPLANTATION; PLASMA-CELLS;
   DIFFERENTIAL EXPRESSION; RECEPTORS; SLAM; LY9; BINDING; DOMAIN; GRB2
AB The outcome of Multiple Myeloma (MM) patients has dramatically improved, however, most patients will still succumb to their disease. Additional therapeutic options are urgently needed and novel immunotherapies are enormously promising in the therapeutic armamentarium against MM. The first step in the development of any immunotherapy needs to be the identification of an appropriate target structure. In this review we present the current knowledge on surface molecule CD229, a member of the Signaling Lymphocyte Activation (SLAM) family of immune receptors. We believe that based on its characteristics, including (1) strong and homogenous expression on all myeloma cells, (2) expression on myeloma precursors, (3) absence from most normal tissues, (4) a central function in the biology of MM, CD229 (SLAMF3) represents a promising target for anti-MM immunotherapies. The introduction of novel anti-CD229 approaches into the clinic will hopefully lead to more durable responses, or maybe even cures, in MM.
C1 [Atanackovic, Djordje] Univ Utah, Huntsman Canc Inst, Multiple Myeloma Program, 2000 Circle Hope Dr, Salt Lake City, UT 84112 USA.
   Univ Utah, Huntsman Canc Inst, Hematol & Hematol Malignancies, Canc Immunotherapy, Salt Lake City, UT 84112 USA.
RP Atanackovic, D (corresponding author), Univ Utah, Huntsman Canc Inst, Multiple Myeloma Program, 2000 Circle Hope Dr, Salt Lake City, UT 84112 USA.; Atanackovic, D (corresponding author), Univ Utah, Huntsman Canc Inst, Div Hematol & Hematol Malignancies, Canc Immunotherapy, 2000 Circle Hope Dr, Salt Lake City, UT 84112 USA.
EM djordje.atanackovic@hci.utah.edu
OI Olson, Michael/0000-0002-1566-2029; Luetkens, Tim/0000-0002-7085-9027
CR [Anonymous], 2015, HUM VACC IMMUNOTHER, V11, P1567, DOI 10.1080/21645515.2015.1046658
   Atanackovic D, 2011, HAEMATOL-HEMATOL J, V96, P1512, DOI 10.3324/haematol.2010.036814
   Carulli G, 2016, ACTA HAEMATOL-BASEL, V135, P11, DOI 10.1159/000380939
   Chaidos A, 2013, BLOOD, V121, P318, DOI 10.1182/blood-2012-06-436220
   de la Fuente MA, 2001, BLOOD, V97, P3513, DOI 10.1182/blood.V97.11.3513
   de Salort J, 2013, FRONT IMMUNOL, V4, DOI 10.3389/fimmu.2013.00225
   De Salort J, 2011, IMMUNOL LETT, V134, P129, DOI 10.1016/j.imlet.2010.09.021
   Del Valle JM, 2003, J BIOL CHEM, V278, P17430, DOI 10.1074/jbc.M301569200
   Ferrero S, 2015, LEUKEMIA, V29, P689, DOI 10.1038/leu.2014.219
   Graham DSC, 2008, GENES IMMUN, V9, P93, DOI 10.1038/sj.gene.6364453
   Ishibashi M, 2017, BLOOD, V130
   Jiang XJ, 2003, MOL BIOL CELL, V14, P858, DOI 10.1091/mbc.E02-08-0532
   Kim D, 2012, LEUKEMIA, V26, P2530, DOI 10.1038/leu.2012.140
   Ladetto M, 2010, J CLIN ONCOL, V28, P2077, DOI 10.1200/JCO.2009.23.7172
   Liu H, 2008, LEUKEMIA LYMPHOMA, V49, P306, DOI 10.1080/10428190701813018
   Margraf S, 2015, IMMUNOLOGY, V146, P392, DOI 10.1111/imm.12513
   Martin M, 2005, J IMMUNOL, V174, P5977, DOI 10.4049/jimmunol.174.10.5977
   Matsui W, 2012, BIOL BLOOD MARROW TR, V18, pS27, DOI 10.1016/j.bbmt.2011.10.036
   Medsker B, 2016, THERAPEUTIC TARGET, V70, P773, DOI DOI 10.1097/0GX.0000000000000256.PRENATAL
   Mohan C, 1999, J CLIN INVEST, V103, P1685, DOI 10.1172/JCI5827
   Morel L, 2000, P NATL ACAD SCI USA, V97, P6670, DOI 10.1073/pnas.97.12.6670
   Morra M, 2001, EMBO J, V20, P5840, DOI 10.1093/emboj/20.21.5840
   Muccio VE, 2016, CYTOM PART B-CLIN CY, V90, P81, DOI 10.1002/cyto.b.21279
   Paiva B, 2008, BLOOD, V112, P4017, DOI 10.1182/blood-2008-05-159624
   Palumbo A, 2011, NEW ENGL J MED, V364, P1046, DOI 10.1056/NEJMra1011442
   Pojero F, 2016, CYTOM PART B-CLIN CY, V90, P91, DOI 10.1002/cyto.b.21269
   Rawstron AC, 2013, J CLIN ONCOL, V31, P2540, DOI 10.1200/JCO.2012.46.2119
   Rodriguez-Bayona B, 2011, IMMUNOL LETT, V134, P122, DOI 10.1016/j.imlet.2010.09.015
   Romero X, 2005, J IMMUNOL, V174, P7033, DOI 10.4049/jimmunol.174.11.7033
   Romero X, 2004, TISSUE ANTIGENS, V64, P132, DOI 10.1111/j.1399-0039.2004.00247.x
   Sayos J, 2001, BLOOD, V97, P3867, DOI 10.1182/blood.V97.12.3867
   Simarro M, 2004, INT IMMUNOL, V16, P727, DOI 10.1093/intimm/dxh074
   Vossenkamper A, 2012, CLIN EXP IMMUNOL, V167, P7, DOI 10.1111/j.1365-2249.2011.04460.x
   Wang ZX, 1996, SCIENCE, V272, P1935, DOI 10.1126/science.272.5270.1935
NR 34
TC 4
Z9 4
U1 0
U2 4
PU ACADEMIC PRESS INC ELSEVIER SCIENCE
PI SAN DIEGO
PA 525 B ST, STE 1900, SAN DIEGO, CA 92101-4495 USA
SN 1521-6616
EI 1521-7035
J9 CLIN IMMUNOL
JI Clin. Immunol.
PD JUL
PY 2019
VL 204
SI SI
BP 69
EP 73
DI 10.1016/j.clim.2018.10.006
PG 5
WC Immunology
SC Immunology
GA IR8XL
UT WOS:000481724700011
PM 30326256
DA 2021-10-29
ER

PT J
AU Mallis, RJ
   Brazin, KN
   Duke-Cohan, JS
   Hwang, W
   Wang, JH
   Wagner, G
   Arthanari, H
   Lang, MJ
   Reinherz, EL
AF Mallis, Robert J.
   Brazin, Kristine N.
   Duke-Cohan, Jonathan S.
   Hwang, Wonmuk
   Wang, Jia-huai
   Wagner, Gerhard
   Arthanari, Haribabu
   Lang, Matthew J.
   Reinherz, Ellis L.
TI NMR: an essential structural tool for integrative studies of T cell
   development, pMHC ligand recognition and TCR mechanobiology
SO JOURNAL OF BIOMOLECULAR NMR
LA English
DT Article
DE Integrative structural biology; Nuclear magnetic resonance spectroscopy
   (NMR); Optical tweezers; Single molecule; Molecular dynamics (MD); T
   cell receptor (TCR); PreT cell receptor (preTCR)
ID RECEPTOR BETA-CHAIN; ANTIGEN-RECEPTOR; PEPTIDE-MHC; THYMOCYTE
   DEVELOPMENT; CRYSTAL-STRUCTURE; MEMBRANE-BINDING; CATCH BONDS; COMPLEX;
   ASSIGNMENT; PROTEINS
AB Early studies of T cell structural biology using X-ray crystallography, surface plasmon resonance (SPR) and isothermal titration calorimetry (ITC) focused on a picture of the alpha beta T cell receptor (alpha beta TCR) component domains and their cognate ligands (peptides bound to MHC molecules, i.e. pMHCs) as static interaction partners. Moving forward requires integrating this corpus of data with dynamic technologies such as NMR, molecular dynamics (MD) simulations and real-time single molecule (SM) studies exemplified by optical tweezers (OT). NMR bridges relevant timescales and provides the potential for an all-atom dynamic description of alpha beta TCR components prior to and during interactions with binding partners. SM techniques have opened up vistas in understanding the non-equilibrium nature of T cell signaling through the introduction of force-mediated binding measurements into the paradigm for T cell function. In this regard, bioforces consequent to T-lineage cell motility are now perceived as placing piconewton (pN)-level loads on single receptor-pMHC bonds to impact structural change and alpha beta T-lineage biology, including peptide discrimination, cellular activation, and developmental progression. We discuss herein essential NMR technologies in illuminating the role of ligand binding in the preT cell receptor (preTCR), the alpha beta TCR developmental precursor, and convergence of NMR, SM and MD data in advancing our comprehension of T cell development. More broadly we review the central hypothesis that the alpha beta TCR is a mechanosensor, fostered by breakthrough NMR-based structural insights. Collectively, elucidating dynamic aspects through the integrative use of NMR, SM, and MD shall advance fundamental appreciation of the mechanism of T cell signaling as well as inform translational efforts in alpha beta TCR and chimeric T cell (CAR-T) immunotherapies and T cell vaccinology.
C1 [Mallis, Robert J.; Wang, Jia-huai; Wagner, Gerhard; Arthanari, Haribabu] Harvard Med Sch, Dept Biol Chem & Mol Pharmacol, Boston, MA 02115 USA.
   [Mallis, Robert J.] Harvard Med Sch, Dept Dermatol, Boston, MA 02115 USA.
   [Mallis, Robert J.; Brazin, Kristine N.; Duke-Cohan, Jonathan S.; Wang, Jia-huai; Reinherz, Ellis L.] Dana Farber Canc Inst, Lab Immunobiol, Boston, MA 02115 USA.
   [Brazin, Kristine N.; Duke-Cohan, Jonathan S.; Reinherz, Ellis L.] Dana Farber Canc Inst, Dept Med Oncol, Boston, MA 02115 USA.
   [Brazin, Kristine N.; Duke-Cohan, Jonathan S.; Reinherz, Ellis L.] Harvard Med Sch, Dept Med, Boston, MA 02115 USA.
   [Hwang, Wonmuk] Texas A&M Univ, Dept Biomed Engn, College Stn, TX 77843 USA.
   [Hwang, Wonmuk] Texas A&M Univ, Dept Mat Sci & Engn, College Stn, TX 77843 USA.
   [Hwang, Wonmuk] Korea Inst Adv Study, Sch Computat Sci, Seoul 02455, South Korea.
   [Wang, Jia-huai] Harvard Med Sch, Dept Pediat, Boston, MA 02115 USA.
   [Arthanari, Haribabu] Dana Farber Canc Inst, Dept Canc Biol, Boston, MA 02115 USA.
   [Lang, Matthew J.] Vanderbilt Univ, Dept Chem & Biomol Engn, Nashville, TN 37235 USA.
   [Lang, Matthew J.] Vanderbilt Univ, Sch Med, Dept Mol Physiol & Biophys, Nashville, TN 37235 USA.
RP Arthanari, H (corresponding author), Harvard Med Sch, Dept Biol Chem & Mol Pharmacol, Boston, MA 02115 USA.; Reinherz, EL (corresponding author), Dana Farber Canc Inst, Lab Immunobiol, Boston, MA 02115 USA.; Reinherz, EL (corresponding author), Dana Farber Canc Inst, Dept Med Oncol, Boston, MA 02115 USA.; Reinherz, EL (corresponding author), Harvard Med Sch, Dept Med, Boston, MA 02115 USA.; Arthanari, H (corresponding author), Dana Farber Canc Inst, Dept Canc Biol, Boston, MA 02115 USA.; Lang, MJ (corresponding author), Vanderbilt Univ, Dept Chem & Biomol Engn, Nashville, TN 37235 USA.; Lang, MJ (corresponding author), Vanderbilt Univ, Sch Med, Dept Mol Physiol & Biophys, Nashville, TN 37235 USA.
EM hari_arthanari@hms.harvard.edu; matt.lang@Vanderbilt.Edu;
   ellis_reinherz@dfci.harvard.edu
RI Duke-Cohan, Jonathan/A-5812-2010
OI Duke-Cohan, Jonathan/0000-0002-9478-9609; Arthanari,
   Haribabu/0000-0002-7281-1289; wang, jia-huai/0000-0003-3478-829X;
   Wagner, Gerhard/0000-0002-2063-4401
FU [AI136301];  [GM047467];  [AI0037581];  [EB002026];  [R01AI136960]; 
   [R56AI138489]; NATIONAL INSTITUTE OF ALLERGY AND INFECTIOUS
   DISEASESUnited States Department of Health & Human ServicesNational
   Institutes of Health (NIH) - USANIH National Institute of Allergy &
   Infectious Diseases (NIAID) [R56AI138489, R01AI037581, R01AI136960,
   R01AI136301] Funding Source: NIH RePORTER; NATIONAL INSTITUTE OF
   BIOMEDICAL IMAGING AND BIOENGINEERINGUnited States Department of Health
   & Human ServicesNational Institutes of Health (NIH) - USANIH National
   Institute of Biomedical Imaging & Bioengineering (NIBIB) [P41EB002026]
   Funding Source: NIH RePORTER; NATIONAL INSTITUTE OF GENERAL MEDICAL
   SCIENCESUnited States Department of Health & Human ServicesNational
   Institutes of Health (NIH) - USANIH National Institute of General
   Medical Sciences (NIGMS) [P01GM047467] Funding Source: NIH RePORTER
FX Grant support: AI136301 to MJL; GM047467, AI0037581, and EB002026 to GW;
   R01AI136960 and R56AI138489 to ELR.
CR Aivazian D, 2000, NAT STRUCT BIOL, V7, P1023
   ALCOVER A, 1990, J BIOL CHEM, V265, P4131
   Anishkin A, 2013, P NATL ACAD SCI USA, V110, P4886, DOI 10.1073/pnas.1302018110
   Backstrom BT, 1996, IMMUNITY, V5, P437, DOI 10.1016/S1074-7613(00)80500-2
   Battiste JL, 2000, BIOCHEMISTRY-US, V39, P5355, DOI 10.1021/bi000060h
   BENTLEY GA, 1995, SCIENCE, V267, P1984, DOI 10.1126/science.7701320
   Birnbaum ME, 2014, P NATL ACAD SCI USA, V111, P17576, DOI 10.1073/pnas.1420936111
   BLUMBERG RS, 1990, J BIOL CHEM, V265, P14036
   Brazin KN, 2018, IMMUNITY, V49, P829, DOI 10.1016/j.immuni.2018.09.007
   Brazin KN, 2015, FRONT IMMUNOL, V6, P1, DOI 10.3389/fimmu.2015.00441
   Brazin KN, 2014, J BIOL CHEM, V289, P18880, DOI 10.1074/jbc.M114.574996
   Call ME, 2006, CELL, V127, P355, DOI 10.1016/j.cell.2006.08.044
   Call ME, 2002, CELL, V111, P967, DOI 10.1016/S0092-8674(02)01194-7
   CAPLAN S, 1995, P NATL ACAD SCI USA, V92, P4768, DOI 10.1073/pnas.92.11.4768
   Carleton M, 1999, J IMMUNOL, V163, P2576
   Comrie WA, 2016, FRONT IMMUNOL, V7, P1, DOI 10.3389/fimmu.2016.00068
   Coote PW, 2018, NAT COMMUN, V9, DOI 10.1038/s41467-018-05400-4
   CRUMP AL, 1993, P NATL ACAD SCI USA, V90, P10739, DOI 10.1073/pnas.90.22.10739
   Das DK, 2016, J BIOL CHEM, V291, P25292, DOI 10.1074/jbc.M116.752865
   Das DK, 2015, P NATL ACAD SCI USA, V112, P1517, DOI 10.1073/pnas.1424829112
   DAVIS MM, 1988, NATURE, V334, P395, DOI 10.1038/334395a0
   Feng YN, 2018, TRENDS IMMUNOL, V39, P596, DOI 10.1016/j.it.2018.05.005
   Feng YN, 2017, P NATL ACAD SCI USA, V114, pE8204, DOI 10.1073/pnas.1703559114
   Frueh DP, 2009, J BIOMOL NMR, V45, P311, DOI 10.1007/s10858-009-9372-5
   Gagnon E, 2012, J EXP MED, V209, P2423, DOI 10.1084/jem.20120790
   Ghendler Y, 1998, P NATL ACAD SCI USA, V95, P10061, DOI 10.1073/pnas.95.17.10061
   Hare BJ, 1999, NAT STRUCT BIOL, V6, P574
   Hass MAS, 2014, CURR OPIN STRUC BIOL, V24, P45, DOI 10.1016/j.sbi.2013.11.010
   He YN, 2015, J BIOL CHEM, V290, P19796, DOI 10.1074/jbc.M115.663799
   Hoerter JAH, 2013, J EXP MED, V210, P1807, DOI 10.1084/jem.20122528
   Huang R, 2017, P NATL ACAD SCI USA, V114, pE9846, DOI 10.1073/pnas.1712297114
   Hwang W, 2017, ELIFE, V6, DOI 10.7554/eLife.28948
   IMARAI M, 1995, CELL IMMUNOL, V160, P33, DOI 10.1016/0008-8749(95)80006-5
   Irving BA, 1998, SCIENCE, V280, P905, DOI 10.1126/science.280.5365.905
   Jones LL, 2006, J BIOL CHEM, V281, P25734, DOI 10.1074/jbc.M604343200
   Ju LN, 2017, METHODS MOL BIOL, V1584, P231, DOI 10.1007/978-1-4939-6881-7_15
   Kay LE, 2011, J MAGN RESON, V210, P159, DOI 10.1016/j.jmr.2011.03.008
   Kerfah R, 2015, J BIOMOL NMR, V63, P389, DOI 10.1007/s10858-015-9998-4
   Kerfah R, 2015, CURR OPIN STRUC BIOL, V32, P113, DOI 10.1016/j.sbi.2015.03.009
   Kim ST, 2012, FRONT IMMUNOL, V3, DOI 10.3389/fimmu.2012.00076
   Kim ST, 2009, J BIOL CHEM, V284, P31028, DOI 10.1074/jbc.M109.052712
   Knapp B, 2017, J CHEM THEORY COMPUT, V13, P3097, DOI 10.1021/acs.jctc.7b00080
   Knapp B, 2014, PLOS COMPUT BIOL, V10, DOI 10.1371/journal.pcbi.1003748
   KOLLER BH, 1990, SCIENCE, V248, P1227, DOI 10.1126/science.2112266
   Krshnan L, 2016, P NATL ACAD SCI USA, V113, pE6649, DOI 10.1073/pnas.1611445113
   Li HM, 2005, PROTEIN SCI, V14, P3025, DOI 10.1110/ps.051748305
   Liu BY, 2014, CELL, V157, P357, DOI 10.1016/j.cell.2014.02.053
   Liu Z, 2016, NAT METHODS, V13, P143, DOI [10.1038/NMETH.3689, 10.1038/nmeth.3689]
   Loria JP, 2008, ACCOUNTS CHEM RES, V41, P214, DOI 10.1021/ar700132n
   Luoma AM, 2013, IMMUNITY, V39, P1032, DOI 10.1016/j.immuni.2013.11.001
   Mallis RJ, 2018, J BIOL CHEM, V293, P754, DOI 10.1074/jbc.M117.813493
   Mallis RJ, 2016, BIOMOL NMR ASSIGN, V10, P35, DOI 10.1007/s12104-015-9632-0
   Mallis RJ, 2015, P NATL ACAD SCI USA, V112, P8373, DOI 10.1073/pnas.1504971112
   MANOLIOS N, 1990, SCIENCE, V249, P274, DOI 10.1126/science.2142801
   Marshall BT, 2003, NATURE, V423, P190, DOI 10.1038/nature01605
   Maynard J, 2005, IMMUNITY, V22, P81, DOI 10.1016/j.immuni.2004.11.015
   Milbradt AG, 2015, J BIOMOL NMR, V62, P291, DOI 10.1007/s10858-015-9944-5
   Mishra SH, 2014, J BIOMOL NMR, V60, P265, DOI 10.1007/s10858-014-9873-8
   Mohtashami M, 2010, J IMMUNOL, V185, P867, DOI 10.4049/jimmunol.1000782
   Natarajan A, 2016, CELL REP, V14, P2833, DOI 10.1016/j.celrep.2016.02.081
   Natarajan K, 2017, NAT COMMUN, V8, DOI 10.1038/ncomms15260
   Nitsche C, 2017, PROG NUCL MAG RES SP, V98-99, P20, DOI 10.1016/j.pnmrs.2016.11.001
   NOVOTNY J, 1991, P NATL ACAD SCI USA, V88, P8646, DOI 10.1073/pnas.88.19.8646
   Pang SS, 2010, NATURE, V467, P844, DOI 10.1038/nature09448
   Pervushin K, 1998, J AM CHEM SOC, V120, P6394, DOI 10.1021/ja980742g
   Pilla KB, 2016, J MOL BIOL, V428, P522, DOI 10.1016/j.jmb.2016.01.007
   Pritisanac I, 2017, J AM CHEM SOC, V139, P9523, DOI 10.1021/jacs.6b11358
   Rangarajan S, 2018, J BIOL CHEM, V293, P15991, DOI 10.1074/jbc.RA118.003832
   Reinherz EL, 1999, SCIENCE, V286, P1913, DOI 10.1126/science.286.5446.1913
   Robson SA, 2018, NAT COMMUN, V9, DOI 10.1038/s41467-017-02767-8
   Rudolph MG, 2006, ANNU REV IMMUNOL, V24, P419, DOI 10.1146/annurev.immunol.23.021704.115658
   Ruel-Gariepy E, 2004, EUR J PHARM BIOPHARM, V58, P409, DOI 10.1016/j.ejpb.2004.03.019
   Salzmann M, 1998, P NATL ACAD SCI USA, V95, P13585, DOI 10.1073/pnas.95.23.13585
   SHINKAI Y, 1994, INT IMMUNOL, V6, P995, DOI 10.1093/intimm/6.7.995
   Sibener LV, 2018, CELL, V174, P672, DOI 10.1016/j.cell.2018.06.017
   Sprangers R, 2007, NATURE, V445, P618, DOI 10.1038/nature05512
   Stockslager MA, 2017, BIOMICROFLUIDICS, V11, DOI 10.1063/1.5002116
   Sun ZYJ, 2004, P NATL ACAD SCI USA, V101, P16867, DOI 10.1073/pnas.0407576101
   Sun ZYJ, 2001, CELL, V105, P913, DOI 10.1016/S0092-8674(01)00395-6
   Sundberg EJ, 2002, STRUCTURE, V10, P687, DOI 10.1016/S0969-2126(02)00759-1
   Takahashi H, 2000, NAT STRUCT BIOL, V7, P220
   Teng MK, 1998, CURR BIOL, V8, P409, DOI 10.1016/S0960-9822(98)70160-5
   Teng XJ, 2018, BIOPHYS J, V114, P1791, DOI 10.1016/j.bpj.2018.03.022
   Touma M, 2007, J IMMUNOL, V178, P3668, DOI 10.4049/jimmunol.178.6.3668
   Vallurupalli P, 2013, ANGEW CHEM INT EDIT, V52, P4156, DOI 10.1002/anie.201209118
   Vallurupalli P, 2012, J AM CHEM SOC, V134, P8148, DOI 10.1021/ja3001419
   van Mameren J, 2008, NUCLEIC ACIDS RES, V36, P4381, DOI 10.1093/nar/gkn412
   van Mameren J, 2018, J CHEM PHYS, V148, DOI 10.1063/1.5004019
   Wang JH, 1998, EMBO J, V17, P10, DOI 10.1093/emboj/17.1.10
   Wang JH, 2008, IMMUNITY, V28, P139, DOI 10.1016/j.immuni.2008.01.007
   Wang JH, 2012, IMMUNOL REV, V250, P102, DOI 10.1111/j.1600-065X.2012.01161.x
   Xu B, 2011, P NATL ACAD SCI USA, V108, P2414, DOI 10.1073/pnas.1015433108
   Xu CQ, 2008, CELL, V135, P702, DOI 10.1016/j.cell.2008.09.044
   Zhou B, 2011, FRONT IMMUNOL, V2, DOI 10.3389/fimmu.2011.00005
NR 94
TC 8
Z9 8
U1 3
U2 7
PU SPRINGER
PI DORDRECHT
PA VAN GODEWIJCKSTRAAT 30, 3311 GZ DORDRECHT, NETHERLANDS
SN 0925-2738
EI 1573-5001
J9 J BIOMOL NMR
JI J. Biomol. NMR
PD JUL
PY 2019
VL 73
IS 6-7
SI SI
BP 319
EP 332
DI 10.1007/s10858-019-00234-8
PG 14
WC Biochemistry & Molecular Biology; Spectroscopy
SC Biochemistry & Molecular Biology; Spectroscopy
GA IQ4WC
UT WOS:000480751000007
PM 30815789
OA Green Accepted
DA 2021-10-29
ER

PT J
AU Scordo, M
   Lin, RJ
   Sauter, CS
AF Scordo, Michael
   Lin, Richard J.
   Sauter, Craig S.
TI Hematopoietic-cell transplantation for lymphoma in the era of
   genetically engineered cellular therapy: it's not quite time to scrap
   the old vehicle for the new car
SO CURRENT OPINION IN HEMATOLOGY
LA English
DT Review
DE allogeneic hematopoietic-cell transplantation; autologous
   hematopoietic-cell transplantation; chimeric antigen receptor modified T
   cells; diffuse large B-cell lymphoma
ID HIGH-DOSE CHEMOTHERAPY; PLUS RITUXIMAB; ELDERLY-PATIENTS; SALVAGE
   THERAPY; PHASE-II; OUTCOMES; IMPACT; ETOPOSIDE; GEMCITABINE; CARBOPLATIN
AB Purpose of review
   Second-line platinum-based salvage chemotherapy followed by high-dose chemotherapy and autologous hematopoietic-cell transplantation (AHCT) has remained the standard of care (SOC) for relapsed and primary refractory (r/r) diffuse large B-cell lymphoma (DLBCL) for greater than 2 decades. In the postrituximab era, this strategy has yielded disappointing outcomes for r/r patients with curability in less one-quarter of the patients by intention-to-treat.
   Recent findings
   Given the Food and Drug Administration (FDA) approval of chimeric antigen receptor (CAR) modified T cells directed against CD19 (CD19 CAR T) for DLBCL following two lines of therapy and/or failed AHCT, encouragement with this therapy in the second line for r/r patients has naturally prompted randomized phase III studies against the aforementioned SOC. The predominant hurdle to procession to AHCT is chemotherapy sensitivity after platinum-based salvage therapy.
   Summary
   In this review, we will discuss recent investigations to improve response rates in r/r DLBCL with the intent of proceeding to potentially curative AHCT, as well as investigations to decrease progression post-AHCT. In addition, data regarding currently FDA approved CD19 CAR T cells will be reviewed. Within 2-3 years, we will know if the multicenter/multinational studies of CD19 CAR T will replace SOC salvage therapy and AHCT in the second-line. The role of allogeneic HCT will also be briefly reviewed in the context of these therapies.
C1 [Scordo, Michael; Lin, Richard J.; Sauter, Craig S.] Mem Sloan Kettering Canc Ctr, Adult Bone Marrow Transplant Serv, 1275 York Ave, New York, NY 10021 USA.
   [Scordo, Michael; Sauter, Craig S.] Weill Cornell Med Coll, Dept Med, New York, NY USA.
RP Scordo, M (corresponding author), Mem Sloan Kettering Canc Ctr, Dept Med, Adult Bone Marrow Transplant Serv, 1275 York Ave, New York, NY 10065 USA.
EM scordom@mskcc.org
OI Lin, Richard/0000-0002-0834-7880
FU National Institutes of Health (NIH)United States Department of Health &
   Human ServicesNational Institutes of Health (NIH) - USA [P01 CA23766];
   NIH/National Cancer Institute Cancer Center [P30 CA008748]; NATIONAL
   CANCER INSTITUTEUnited States Department of Health & Human
   ServicesNational Institutes of Health (NIH) - USANIH National Cancer
   Institute (NCI) [P01CA023766, P30CA008748] Funding Source: NIH RePORTER
FX The authors' research is supported in part by the National Institutes of
   Health (NIH) award number P01 CA23766 and NIH/National Cancer Institute
   Cancer Center support grant P30 CA008748. The content is solely the
   responsibility of the authors and does not necessarily represent the
   official views of the National Institutes of Health.
CR Abramson JS, 2017, NEW ENGL J MED, V377, P783, DOI 10.1056/NEJMc1704610
   Armand P, 2013, BRIT J HAEMATOL, V160, P608, DOI 10.1111/bjh.12176
   Bacher U, 2012, BLOOD, V120, P4256, DOI 10.1182/blood-2012-06-436725
   Barrington SF, 2014, J CLIN ONCOL, V32, P3048, DOI 10.1200/JCO.2013.53.5229
   Bishop MR, 2008, ANN ONCOL, V19, P1935, DOI 10.1093/annonc/mdn404
   Budde LE, 2013, BRIT J HAEMATOL, V161, P183, DOI 10.1111/bjh.12230
   Chavez JC, 2018, BEST PRACT RES CL HA, V31, P135, DOI 10.1016/j.beha.2018.04.001
   Chen YB, 2015, BIOL BLOOD MARROW TR, V21, P1046, DOI 10.1016/j.bbmt.2015.02.005
   Chihara D, 2014, BIOL BLOOD MARROW TR, V20, P684, DOI 10.1016/j.bbmt.2014.01.025
   Crump M, 2017, BLOOD, V130, P1800, DOI 10.1182/blood-2017-03-769620
   Crump M, 2014, J CLIN ONCOL, V32, P3490, DOI 10.1200/JCO.2013.53.9593
   Dahi PB, 2014, BIOL BLOOD MARROW TR, V20, P2004, DOI 10.1016/j.bbmt.2014.08.019
   Davison K, 2017, ANN ONCOL, V28, P622, DOI 10.1093/annonc/mdw653
   Dickinson M, 2010, BRIT J HAEMATOL, V150, P39, DOI 10.1111/j.1365-2141.2010.08162.x
   Fayad L, 2015, LEUKEMIA LYMPHOMA, V56, P2569, DOI 10.3109/10428194.2015.1007504
   Fenske TS, 2016, BIOL BLOOD MARROW TR, V22, P1543, DOI 10.1016/j.bbmt.2016.04.019
   Filmont JE, 2007, CANCER-AM CANCER SOC, V110, P1361, DOI 10.1002/cncr.22911
   Ghosh N, 2016, J CLIN ONCOL, V34, P3141, DOI 10.1200/JCO.2015.66.3476
   Gisselbrecht C, 2010, J CLIN ONCOL, V28, P4184, DOI 10.1200/JCO.2010.28.1618
   Hernandez-Ilizaliturri FJ, 2011, CANCER-AM CANCER SOC, V117, P5058, DOI 10.1002/cncr.26135
   Herrera AF, 2018, BIOL BLOOD MARROW TR, V24, P514, DOI 10.1016/j.bbmt.2017.11.023
   Kanate AS, 2016, BLOOD, V127, P938, DOI 10.1182/blood-2015-09-671834
   Lahoud OB, 2015, CURR ONCOL REP, V17, DOI 10.1007/s11912-015-0465-x
   Lee DW, 2019, BIOL BLOOD MARROW TR, V25, P625, DOI 10.1016/j.bbmt.2018.12.758
   Majhail NS., 2015, BIOL BLOOD MARROW TR, V21, P1, DOI [DOI 10.1016/j.bbmt.2014.11.011, 10.1016/j.bbmt.2014.11.011, DOI 10.1016/J.BBMT.2014.11.011]
   Mandigers CMPW, 2003, BONE MARROW TRANSPL, V32, P1159, DOI 10.1038/sj.bmt.1704290
   Mounier N, 2013, HAEMATOLOGICA, V98, P1726, DOI 10.3324/haematol.2013.090597
   Neelapu SS, 2017, NEW ENGL J MED, V377, P2531, DOI 10.1056/NEJMoa1707447
   Neelapu SS, 2019, BIOL BLOOD MARROW TR, V25, pS65
   Ohmachi K, 2013, J CLIN ONCOL, V31, P2103, DOI 10.1200/JCO.2012.46.5203
   PHILIP T, 1995, NEW ENGL J MED, V333, P1540, DOI 10.1056/NEJM199512073332305
   Roland V, 2011, BONE MARROW TRANSPL, V46, P393, DOI 10.1038/bmt.2010.130
   Rosko A, 2017, BIOL BLOOD MARROW TR, V23, P193, DOI 10.1016/j.bbmt.2016.11.007
   Sano D, 2018, BLOOD, V132, DOI 10.1182/blood-2018-99-120013
   Sauter CS, 2018, BLOOD, V131, P1805, DOI 10.1182/blood-2017-08-802561
   Sauter CS, 2015, BLOOD, V125, P2579, DOI 10.1182/blood-2014-10-606939
   Schuster SJ, 2019, BIOL BLOOD MARROW TR, V25, pS20
   Schuster SJ, 2019, NEW ENGL J MED, V380, P45, DOI 10.1056/NEJMoa1804980
   SHARMA P, 2018, BLOOD S, V132, DOI DOI 10.1182/BLOOD-2018-99-115188
   Sorror ML, 2015, BIOL BLOOD MARROW TR, V21, P1479, DOI 10.1016/j.bbmt.2015.04.004
   Sun L, 2018, ONCOLOGIST, V23, P624, DOI 10.1634/theoncologist.2017-0499
   Thieblemont C, 2011, J CLIN ONCOL, V29, P4079, DOI 10.1200/JCO.2011.35.4423
   van Imhoff GW, 2017, J CLIN ONCOL, V35, P544, DOI 10.1200/JCO.2016.69.0198
   Vose JM, 2013, J CLIN ONCOL, V31, P1662, DOI 10.1200/JCO.2012.45.9453
   Zinzani PL, 2016, HAEMATOLOGICA, V101, DOI 10.3324/haematol.2016.147256
NR 45
TC 0
Z9 0
U1 1
U2 3
PU LIPPINCOTT WILLIAMS & WILKINS
PI PHILADELPHIA
PA TWO COMMERCE SQ, 2001 MARKET ST, PHILADELPHIA, PA 19103 USA
SN 1065-6251
EI 1531-7048
J9 CURR OPIN HEMATOL
JI Curr. Opin. Hematol.
PD JUL
PY 2019
VL 26
IS 4
BP 288
EP 293
DI 10.1097/MOH.0000000000000515
PG 6
WC Hematology
SC Hematology
GA IQ4FV
UT WOS:000480707400012
PM 31170111
OA Green Accepted
DA 2021-10-29
ER

PT J
AU Zhang, C
   Ma, YY
   Liu, J
   Liu, Y
   Gao, L
   Gao, L
   Kong, PY
   Xiong, QH
   Mei, WL
   Liu, J
   Jiang, PF
   Ye, X
   Zhong, JF
   Cao, W
   Han, DP
   Zhang, X
AF Zhang, Cheng
   Ma, Ying-Ying
   Liu, Jun
   Liu, Yao
   Gao, Lei
   Gao, Li
   Kong, Pei-Yan
   Xiong, Qing-Hui
   Mei, Wei-Ling
   Liu, Jia
   Jiang, Peng-Fei
   Ye, Xun
   Zhong, Jiang F.
   Cao, Wei
   Han, De-Ping
   Zhang, Xi
TI Preventive infusion of donor-derived CAR-T cells after haploidentical
   transplantation Two cases report
SO MEDICINE
LA English
DT Article
DE acute lymphoblastic leukemia; CAR-T cells; donor-derived CAR-T cells;
   haploidentical hematopoietic stem cell transplantation; preventive
   infusion
ID EFFICACY
AB Rationale: Relapse is the main cause of death after allogeneic hematopoietic stem cell transplantation (allo-HSCT). Unfortunately, there are no efficient methods to prevent relapse after allo-HSCT. Chimeric antigen receptor T (CAR-T) cells have achieved favorable outcomes in the treatment of refractory/relapsed acute lymphoblastic leukemia (ALL) because of their strong anti-leukemia activity. However, it is unclear whether the CAR-T cells constructed using viral systems can be used as preventive infusions to prevent relapse after haploidentical HSCT.
   Patient concerns: Two patients with ALL with high risk received haploidentical HSCT.
   Diagnoses: Two patients were diagnosed with ALL with high risk.
   Interventions: Patients received preventive infusion of donor-derived CAR-T cells constructed using viral systems on day 60 after haploidentical HSCT.
   Outcomes: The CAR-T cells were continually detected, and no graft versus host disease developed. The two patients survived with disease-free for 1 year and 6 months, respectively.
   Lessons: Preventive infusion of donor-derived CAR-T cells after haploidentical HSCT may be safe and that immunosuppressors may not affect the proliferation of CAR-T cells.
C1 [Zhang, Cheng; Ma, Ying-Ying; Liu, Jun; Liu, Yao; Gao, Lei; Gao, Li; Kong, Pei-Yan; Zhong, Jiang F.; Zhang, Xi] Army Med Univ, Xinqiao Hosp, Dept Hematol, Chongqing 400037, Peoples R China.
   [Zhang, Cheng; Ma, Ying-Ying; Liu, Jun; Liu, Yao; Gao, Lei; Gao, Li; Kong, Pei-Yan; Zhong, Jiang F.; Zhang, Xi] State Key Lab Trauma Burns & Combined Injury, Chongqing, Peoples R China.
   [Xiong, Qing-Hui; Mei, Wei-Ling; Han, De-Ping] Improvinglife Biotechnol Co Ltd, Shanghai, Peoples R China.
   [Liu, Jia; Jiang, Peng-Fei; Ye, Xun; Cao, Wei] Gracell Biotechnol Ltd, Shanghai, Peoples R China.
   [Zhong, Jiang F.] Univ Southern Calif, Herman Ostrow Sch Dent, Div Periodontol Diagnost Sci & Dent Hyg, Los Angeles, CA 90089 USA.
   [Zhong, Jiang F.] Univ Southern Calif, Herman Ostrow Sch Dent, Div Biomed Sci, Los Angeles, CA 90089 USA.
RP Zhang, X (corresponding author), Army Med Univ, Xinqiao Hosp, Dept Hematol, Chongqing 400037, Peoples R China.
EM zhangxxi@sina.com
OI Ma, Yingying/0000-0001-6196-7045
FU clinical key foundation of Xinqiao Hospital of Army Medical University
   [2016YLC03]
FX This study was funded by the clinical key foundation of Xinqiao Hospital
   of Army Medical University (No. 2016YLC03).
CR Brentjens RJ, 2013, SCI TRANSL MED, V5, DOI 10.1126/scitranslmed.3005930
   Brown CE, 2018, MOL THER, V26, P31, DOI 10.1016/j.ymthe.2017.10.002
   Chen XH, 2009, BIOL BLOOD MARROW TR, V15, P266, DOI 10.1016/j.bbmt.2008.11.029
   Gao L, 2016, J CLIN ONCOL, V34, P2843, DOI 10.1200/JCO.2015.65.3642
   Gothelf A, 2012, HUM VACC IMMUNOTHER, V8, P1694, DOI 10.4161/hv.22062
   Kebriaei P, 2016, J CLIN INVEST, V126, P3363, DOI 10.1172/JCI86721
   Liu J, 2017, J HEMATOL ONCOL, V10, DOI 10.1186/s13045-017-0405-3
   Park JH, 2018, NEW ENGL J MED, V378, P449, DOI 10.1056/NEJMoa1709919
   Wang Yu-Xin, 2015, Zhongguo Shi Yan Xue Ye Xue Za Zhi, V23, P982, DOI 10.7534/j.issn.1009-2137.2015.04.014
   Zhang C, 2018, J IMMUNOTHER, V41, P306, DOI 10.1097/CJI.0000000000000233
   Zhang C, 2017, BIOMARK RES, V5, DOI 10.1186/s40364-017-0102-y
NR 11
TC 4
Z9 5
U1 0
U2 2
PU LIPPINCOTT WILLIAMS & WILKINS
PI PHILADELPHIA
PA TWO COMMERCE SQ, 2001 MARKET ST, PHILADELPHIA, PA 19103 USA
SN 0025-7974
EI 1536-5964
J9 MEDICINE
JI Medicine (Baltimore)
PD JUL
PY 2019
VL 98
IS 29
AR e16498
DI 10.1097/MD.0000000000016498
PG 4
WC Medicine, General & Internal
SC General & Internal Medicine
GA IQ4TG
UT WOS:000480742900050
PM 31335716
OA Green Published, gold
DA 2021-10-29
ER

PT J
AU Tabares, T
   Unmack, T
   Calys, M
   Stehno-Bittel, L
AF Tabares, Tyler
   Unmack, Todd
   Calys, Mary
   Stehno-Bittel, Lisa
TI New Anticancer Immunotherapies: Implications for Physical Therapy
SO REHABILITATION ONCOLOGY
LA English
DT Article
DE CAR-T; checkpoint inhibitors; immunotherapy
ID MODIFIED T-CELLS; ADVERSE EVENTS; PD-1 PATHWAY; CANCER; MANAGEMENT;
   IPILIMUMAB; TOXICITIES; INHIBITORS; BLOCKADE; MELANOMA
AB Cancer is the second leading cause of death in the United States, with more than 1 million new cancer cases diagnosed each year. Yet, survival from cancer has been increasing dramatically, with more than 2 million fewer cancer deaths during the past 2 decades than in previous decades. Physical therapists are familiar with the side effects of common chemotherapies and radiation therapy, but new immunotherapy drugs coming to the market have the potential to completely change the cancer treatment landscape. They provide new hope for cures that previously were not possible, but they also have their own side effects and toxicity issues. Because of their recent introduction to the market, no studies have examined the effects of immunotherapies on cancer rehabilitation, yet it is an essential question. The purpose of this article is to review 2 categories of new cancer immunotherapy treatments: checkpoint inhibitors and chimeric antigen receptor T cells. The physiological mechanism, known side effects, and toxicities are reviewed. We discuss the implications for physical therapists caring for cancer survivors and propose conservative interventions, ensuring that therapists provide the highest level of care for our patients with cancer. The purpose of this article is to inform the rehabilitation professional and set the baseline understanding for subsequent research studies elucidating the long-term effect of immunotherapies on cancer rehabilitation.
C1 [Tabares, Tyler; Unmack, Todd; Stehno-Bittel, Lisa] Univ Kansas, Dept Phys Therapy & Rehabil Sci, Med Ctr, MS2002, Kansas City, KS 66160 USA.
   [Calys, Mary] North Kansas City Hosp, Kansas City, MO USA.
RP Stehno-Bittel, L (corresponding author), Univ Kansas, Dept Phys Therapy & Rehabil Sci, Med Ctr, MS2002, Kansas City, KS 66160 USA.
EM lbittel@kumc.edu
OI Stehno-Bittel, Lisa/0000-0002-8879-6124
CR Alam E, 2008, ARCH PHYS MED REHAB, V89, P1284, DOI 10.1016/j.apmr.2008.01.014
   Allegra A, 2016, BLOOD CELL MOL DIS, V62, P49, DOI 10.1016/j.bcmd.2016.11.001
   American Cancer Society, CANC FACTS FIG 2017
   Anderson R, 2018, FRONT ONCOL, V8, DOI 10.3389/fonc.2018.00080
   [Anonymous], FDA APPR PEMBR
   Barroso-Sousa R, 2018, JAMA ONCOL, V4, P173, DOI 10.1001/jamaoncol.2017.3064
   Burke M, 2018, GYNECOL ONCOL REP, V24, P51, DOI 10.1016/j.gore.2018.03.007
   Cormie P, 2017, EPIDEMIOL REV, V39, P71, DOI 10.1093/epirev/mxx007
   Dai HR, 2016, JNCI-J NATL CANCER I, V108, DOI 10.1093/jnci/djv439
   Davila ML, 2014, SCI TRANSL MED, V6, DOI 10.1126/scitranslmed.3008226
   De Velasco G, 2017, CANCER IMMUNOL RES, V5, P312, DOI 10.1158/2326-6066.CIR-16-0237
   Del Castillo M, 2016, CLIN INFECT DIS, V63, P1490, DOI 10.1093/cid/ciw539
   Delaunay M, 2017, EUR RESPIR J, V50, DOI 10.1183/13993003.00050-2017
   Dolan DE, 2014, CANCER CONTROL, V21, P231, DOI 10.1177/107327481402100308
   Ekwueme DU, 2014, MMWR-MORBID MORTAL W, V63, P505
   Fan MX, 2017, J HEMATOL ONCOL, V10, DOI 10.1186/s13045-017-0519-7
   Francisco LM, 2010, IMMUNOL REV, V236, P219, DOI 10.1111/j.1600-065X.2010.00923.x
   Guidi A, 2018, MED ONCOL, V35, DOI 10.1007/s12032-018-1096-5
   Hansen ED, 2018, J PAIN SYMPTOM MANAG, V56, P460, DOI 10.1016/j.jpainsymman.2018.05.015
   Hodi FS, 2010, NEW ENGL J MED, V363, P711, DOI 10.1056/NEJMoa1003466
   Horvat TZ, 2015, J CLIN ONCOL, V33, P3193, DOI 10.1200/JCO.2015.60.8448
   Johnson DB, 2018, ONCOLOGY-NY, V32, P190
   Johnson DB, 2016, JAMA ONCOL, V2, P234, DOI 10.1001/jamaoncol.2015.4368
   Kroschinsky F, 2017, CRIT CARE, V21, DOI 10.1186/s13054-017-1678-1
   Lee DW, 2014, BLOOD, V124, P188, DOI 10.1182/blood-2014-05-552729
   Linardou H, 2016, ANN TRANSL MED, V4, DOI 10.21037/atm.2016.07.10
   Makita S, 2017, CANCER SCI, V108, P1109, DOI 10.1111/cas.13239
   Maus MV, 2014, BLOOD, V123, P2625, DOI 10.1182/blood-2013-11-492231
   Menzies AM, 2017, ANN ONCOL, V28, P368, DOI 10.1093/annonc/mdw443
   Mustian KM, 2017, JAMA ONCOL, V3, P961, DOI 10.1001/jamaoncol.2016.6914
   Naidoo J, 2015, ANN ONCOL, V26, P2375, DOI 10.1093/annonc/mdv383
   National Center for Health Statistics Centers for Disease Control and Prevention, NUMB DEATHS LEAD CAU
   Neelapu SS, 2018, NAT REV CLIN ONCOL, V15, P47, DOI 10.1038/nrclinonc.2017.148
   Peters S, 2018, CANCER TREAT REV, V62, P39, DOI 10.1016/j.ctrv.2017.10.002
   Porter D, 2018, J HEMATOL ONCOL, V11, DOI 10.1186/s13045-018-0571-y
   Robert C, 2015, NEW ENGL J MED, V372, P2521, DOI 10.1056/NEJMoa1503093
   Saleh K, 2018, THER CLIN RISK MANAG, V14, P295, DOI 10.2147/TCRM.S125059
   Sosa A, 2018, THER ADV MED ONCOL, V10, DOI 10.1177/1758835918764628
   Tasian SK, 2015, THER ADV HEMATOL, V6, P228, DOI 10.1177/2040620715588916
   Tontonoz M., 2015, UNDERSTANDING J CART
   Torres-Collad AX, 2018, CANCERS, V10, DOI 10.3390/cancers10060200
   Turtle CJ, 2016, CLIN PHARMACOL THER, V100, P252, DOI 10.1002/cpt.392
   Turtle CJ, 2017, J CLIN ONCOL, V35, DOI 10.1200/JCO.2017.35.15_suppl.3020
   Wang X, 2016, ONCOTARGETS THER, V9, P5023, DOI 10.2147/OTT.S105862
   World Health Organization, CANCER
   Zeltsman M, 2017, TRANSL RES, V187, P1, DOI 10.1016/j.trsl.2017.04.004
   Zheng PP, 2018, DRUG DISCOV TODAY, V23, P1175, DOI 10.1016/j.drudis.2018.02.012
NR 47
TC 0
Z9 0
U1 0
U2 1
PU LIPPINCOTT WILLIAMS & WILKINS
PI PHILADELPHIA
PA TWO COMMERCE SQ, 2001 MARKET ST, PHILADELPHIA, PA 19103 USA
SN 2168-3808
EI 2381-2427
J9 REHABIL ONCOL
JI REHAB. ONCOL.
PD JUL
PY 2019
VL 37
IS 3
BP 128
EP 137
DI 10.1097/01.REO.0000000000000144
PG 10
WC Oncology
SC Oncology
GA IQ3YQ
UT WOS:000480688300010
OA hybrid
DA 2021-10-29
ER

PT J
AU Sterner, RM
   Cox, MJ
   Sakemura, R
   Kenderian, SS
AF Sterner, Rosalie M.
   Cox, Michelle J.
   Sakemura, Reona
   Kenderian, Saad S.
TI Using CRISPR/Cas9 to Knock Out GM-CSF in CAR-T Cells
SO JOVE-JOURNAL OF VISUALIZED EXPERIMENTS
LA English
DT Article
DE Cancer Research; Issue 149; chimeric antigen receptor T cell; CAR-T
   cell; CRISPR/Cas9; gene editing; knockout; GM-CSF
ID THERAPY
AB Chimeric antigen receptor T (CAR-T) cell therapy is a cutting edge and potentially revolutionary new treatment option for cancer. However, there are significant limitations to its widespread use in the treatment of cancer. These limitations include the development of unique toxicities such as cytokine release syndrome (CRS) and neurotoxicity (NT) and limited expansion, effector functions, and anti-tumor activity in solid tumors. One strategy to enhance CAR-T efficacy and/or control toxicities of CAR-T cells is to edit the genome of the CAR-T cells themselves during CAR-T cell manufacturing. Here, we describe the use of CRISPR/Cas9 gene editing in CAR-T cells via transduction with a lentiviral construct containing a guide RNA to granulocyte macrophage colony-stimulating factor (GM-CSF) and Cas9. As an example, we describe CRISPR/Cas9 mediated knockout of GM-CSF. We have shown that these GM-CSFk/o CAR-T cells effectively produce less GM-CSF while maintaining critical T cell function and result in enhanced anti-tumor activity in vivo compared to wild type CAR-T cells.
C1 [Sterner, Rosalie M.] Mayo Clin, Coll Med & Sci, Med Scientist Training Program, Rochester, MN USA.
   [Sterner, Rosalie M.; Kenderian, Saad S.] Mayo Clin, Dept Immunol, Rochester, MN 55905 USA.
   [Cox, Michelle J.; Sakemura, Reona; Kenderian, Saad S.] Mayo Clin, Div Hematol, Rochester, MN 55905 USA.
RP Kenderian, SS (corresponding author), Mayo Clin, Dept Immunol, Rochester, MN 55905 USA.; Kenderian, SS (corresponding author), Mayo Clin, Div Hematol, Rochester, MN 55905 USA.
EM Kenderian.Saad@mayo.edu
OI Cox, Michelle/0000-0002-2984-0834
FU National Comprehensive Cancer Network; Mayo Clinic Center for
   Individualized Medicine; Predolin Foundation; Mayo Clinic Office of
   Translation to Practice; Mayo Clinic Medical Scientist Training Program
   Robert L. Howell Physician-Scientist Scholarship;  [K12CA090628]
FX This work was supported through grants from K12CA090628 (SSK), the
   National Comprehensive Cancer Network (SSK), the Mayo Clinic Center for
   Individualized Medicine (SSK), the Predolin Foundation (SSK), the Mayo
   Clinic Office of Translation to Practice (SSK), and the Mayo Clinic
   Medical Scientist Training Program Robert L. Howell Physician-Scientist
   Scholarship (RMS).
CR Brinkman EK, 2014, NUCLEIC ACIDS RES, V42, DOI 10.1093/nar/gku936
   Dietz AB, 2006, TRANSFUSION, V46, P2083, DOI 10.1111/j.1537-2995.2006.01033.x
   Fitzgerald JC, 2017, CRIT CARE MED, V45, pE124, DOI 10.1097/CCM.0000000000002053
   Grupp SA, 2013, NEW ENGL J MED, V368, P1509, DOI 10.1056/NEJMoa1215134
   Gust J, 2017, CANCER DISCOV, V7, P1404, DOI 10.1158/2159-8290.CD-17-0698
   Kenderian SS, 2014, CANCER RES, V74, P6383, DOI 10.1158/0008-5472.CAN-14-1530
   Lim WA, 2017, CELL, V168, P724, DOI 10.1016/j.cell.2017.01.016
   Liu XJ, 2018, CURR RES TRANSL MED, V66, P39, DOI 10.1016/j.retram.2018.04.003
   Maude SL, 2018, NEW ENGL J MED, V378, P439, DOI 10.1056/NEJMoa1709866
   Neelapu SS, 2017, NEW ENGL J MED, V377, P2531, DOI 10.1056/NEJMoa1707447
   Porter DL, 2011, NEW ENGL J MED, V365, P725, DOI 10.1056/NEJMoa1103849
   Ren JT, 2017, PROTEIN CELL, V8, P634, DOI 10.1007/s13238-017-0410-x
   Sanjana NE, 2014, NAT METHODS, V11, P783, DOI 10.1038/nmeth.3047
   Schuster SJ, 2017, NEW ENGL J MED, V377, P2545, DOI 10.1056/NEJMoa1708566
   Sterner RM, 2018, BLOOD, V132, DOI 10.1182/blood-2018-99-111766
NR 15
TC 12
Z9 12
U1 0
U2 14
PU JOURNAL OF VISUALIZED EXPERIMENTS
PI CAMBRIDGE
PA 1 ALEWIFE CENTER, STE 200, CAMBRIDGE, MA 02140 USA
SN 1940-087X
J9 JOVE-J VIS EXP
JI J. Vis. Exp.
PD JUL
PY 2019
IS 149
AR e59629
DI 10.3791/59629
PG 6
WC Multidisciplinary Sciences
SC Science & Technology - Other Topics
GA IN6QT
UT WOS:000478806500031
PM 31380838
DA 2021-10-29
ER

PT J
AU Minn, I
   Huss, DJ
   Ahn, HH
   Chinn, TM
   Park, A
   Jones, J
   Brummet, M
   Rowe, SP
   Sysa-Shah, P
   Du, Y
   Levitsky, HI
   Pomper, MG
AF Minn, Il
   Huss, David J.
   Ahn, Hye-Hyun
   Chinn, Tamara M.
   Park, Andrew
   Jones, Jon
   Brummet, Mary
   Rowe, Steven P.
   Sysa-Shah, Polina
   Du, Yong
   Levitsky, Hyam, I
   Pomper, Martin G.
TI Imaging CAR T cell therapy with PSMA-targeted positron emission
   tomography
SO SCIENCE ADVANCES
LA English
DT Article
ID MEMBRANE ANTIGEN-EXPRESSION; B-CELL; KINETICS; REMISSIONS; DESIGN
AB Chimeric antigen receptor (CAR) T cell therapy for hematologic malignancies is fraught with several unknowns, including number of functional T cells that engage target tumor, durability and subsequent expansion and contraction of that engagement, and whether toxicity can be managed. Non-invasive, serial imaging of CAR T cell therapy using a reporter transgene can address those issues quantitatively. We have transduced anti-CD19 CAR T cells with the prostate-specific membrane antigen (PSMA) because it is a human protein with restricted normal tissue expression and has an expanding array of positron emission tomography (PET) and therapeutic radioligands. We demonstrate that CD19-tPSMA((N9del)) CART cells can be tracked with [F-18]DCFPyL PET in a Nalm6 model of acute lymphoblastic leukemia. Divergence between the number of CD19-tPSMA((N9del)) CAR T cells in peripheral blood and bone marrow and those in tumor was evident. These findings underscore the need for non-invasive repeatable monitoring of CAR T cell disposition clinically.
C1 [Minn, Il; Ahn, Hye-Hyun; Park, Andrew; Brummet, Mary; Rowe, Steven P.; Sysa-Shah, Polina; Du, Yong; Pomper, Martin G.] Johns Hopkins Med Inst, Russell H Morgan Dept Radiol & Radiol Sci, Baltimore, MD 21287 USA.
   [Huss, David J.; Chinn, Tamara M.; Jones, Jon; Levitsky, Hyam, I] Juno Therapeut, Seattle, WA 98109 USA.
   [Huss, David J.] Shape Therapeut Inc, 500 Yale Ave N, Seattle, WA 98109 USA.
   [Levitsky, Hyam, I] Century Therapeut Inc, 3675 Market St,Suite 200, Philadelphia, PA 19104 USA.
RP Pomper, MG (corresponding author), Johns Hopkins Med Inst, Russell H Morgan Dept Radiol & Radiol Sci, Baltimore, MD 21287 USA.
EM mpomper@jhmi.edu
RI ; MINN, IL/L-1812-2018
OI Jones, Jon/0000-0003-3870-3337; Brummet, Mary/0000-0001-9648-6153; MINN,
   IL/0000-0002-7822-662X; Du, Yong/0000-0002-0237-6154
FU Juno Therapeutics; NIHUnited States Department of Health & Human
   ServicesNational Institutes of Health (NIH) - USA [R01 CA134675, P41
   EB024495]; NATIONAL CANCER INSTITUTEUnited States Department of Health &
   Human ServicesNational Institutes of Health (NIH) - USANIH National
   Cancer Institute (NCI) [R01CA134675] Funding Source: NIH RePORTER;
   NATIONAL INSTITUTE OF BIOMEDICAL IMAGING AND BIOENGINEERINGUnited States
   Department of Health & Human ServicesNational Institutes of Health (NIH)
   - USANIH National Institute of Biomedical Imaging & Bioengineering
   (NIBIB) [P41EB024495] Funding Source: NIH RePORTER
FX We thank Juno Therapeutics, NIH R01 CA134675, and NIH P41 EB024495 for
   the financial support.
CR Ali SA, 2016, BLOOD, V128, P1688, DOI 10.1182/blood-2016-04-711903
   Bhanat E, 2018, REV ENDOCR METAB DIS, V19, P123, DOI 10.1007/s11154-018-9470-3
   Bouchkouj N, 2019, CLIN CANCER RES, V25, P1702, DOI 10.1158/1078-0432.CCR-18-2743
   Brentjens RJ, 2013, SCI TRANSL MED, V5, DOI 10.1126/scitranslmed.3005930
   Calais J, 2018, J NUCL MED, V59, P434, DOI 10.2967/jnumed.117.202945
   Castanares MA, 2014, J NUCL MED, V55, P805, DOI 10.2967/jnumed.113.134031
   Chapelin F, 2017, SCI REP-UK, V7, DOI 10.1038/s41598-017-17669-4
   Chen Y, 2011, CLIN CANCER RES, V17, P7645, DOI 10.1158/1078-0432.CCR-11-1357
   Dietlein M, 2015, MOL IMAGING BIOL, V17, P575, DOI 10.1007/s11307-015-0866-0
   Emami-Shahri N, 2018, NAT COMMUN, V9, DOI 10.1038/s41467-018-03524-1
   Emami-Shahri N, 2016, BIOCHEM SOC T, V44, P386, DOI 10.1042/BST20150257
   Emmett L., 2018, CLIN GENITOURIN CANC
   Grupp SA, 2013, NEW ENGL J MED, V368, P1509, DOI 10.1056/NEJMoa1215134
   Gust J, 2018, CNS DRUGS, V32, P1091, DOI 10.1007/s40263-018-0582-9
   Gust J, 2017, CANCER DISCOV, V7, P1404, DOI 10.1158/2159-8290.CD-17-0698
   Hay KA, 2017, BLOOD, V130, P2295, DOI 10.1182/blood-2017-06-793141
   Keu KV, 2017, SCI TRANSL MED, V9, DOI 10.1126/scitranslmed.aag2196
   Kochenderfer JN, 2017, MOL THER, V25, P2245, DOI 10.1016/j.ymthe.2017.07.004
   Kochenderfer JN, 2010, BLOOD, V116, P4099, DOI 10.1182/blood-2010-04-281931
   Lee SB, 2017, EJNMMI RES, V7, DOI 10.1186/s13550-017-0280-5
   Milone MC, 2018, MOL THER-METH CLIN D, V8, P210, DOI 10.1016/j.omtm.2018.01.010
   Morgan MA, 2018, FRONT IMMUNOL, V9, DOI 10.3389/fimmu.2018.02493
   Mueller KT, 2017, BLOOD, V130, P2317, DOI 10.1182/blood-2017-06-786129
   Porter DL, 2011, NEW ENGL J MED, V365, P725, DOI 10.1056/NEJMoa1103849
   Rajasekaran SA, 2003, MOL BIOL CELL, V14, P4835, DOI 10.1091/mbc.E02-11-0731
   Ravert HT, 2016, J LABELLED COMPD RAD, V59, P439, DOI 10.1002/jlcr.3430
   Robu S, 2018, EJNMMI RES, V8, DOI 10.1186/s13550-018-0382-8
   Rowe SP, 2018, EUR UROL, V73, P485, DOI 10.1016/j.eururo.2017.10.027
   Rowe SP, 2018, J NUCL MED, V59, P479, DOI 10.2967/jnumed.117.195255
   Rowe SP, 2016, MOL IMAGING BIOL, V18, P411, DOI 10.1007/s11307-016-0957-6
   Silver DA, 1997, CLIN CANCER RES, V3, P81
   Srivastava S, 2015, TRENDS IMMUNOL, V36, P494, DOI 10.1016/j.it.2015.06.004
   Sweat SD, 1998, UROLOGY, V52, P637, DOI 10.1016/S0090-4295(98)00278-7
   Szabo Z, 2015, MOL IMAGING BIOL, V17, P565, DOI 10.1007/s11307-015-0850-8
   Turtle CJ, 2016, J CLIN INVEST, V126, P2123, DOI 10.1172/JCI85309
   Vedvyas Y, 2016, JCI INSIGHT, V1, DOI 10.1172/jci.insight.90064
   Wei WJ, 2018, TRENDS CANCER, V4, P359, DOI 10.1016/j.trecan.2018.03.009
   Werner RA, 2018, J NUCL MED, V59, P1857, DOI 10.2967/jnumed.118.217588
   Zhang YM, 2007, CANCER RES, V67, P9389, DOI 10.1158/0008-5472.CAN-07-0944
   Zhao ZG, 2015, CANCER CELL, V28, P415, DOI 10.1016/j.ccell.2015.09.004
NR 40
TC 37
Z9 40
U1 3
U2 13
PU AMER ASSOC ADVANCEMENT SCIENCE
PI WASHINGTON
PA 1200 NEW YORK AVE, NW, WASHINGTON, DC 20005 USA
SN 2375-2548
J9 SCI ADV
JI Sci. Adv.
PD JUL
PY 2019
VL 5
IS 7
AR eaaw5096
DI 10.1126/sciadv.aaw5096
PG 9
WC Multidisciplinary Sciences
SC Science & Technology - Other Topics
GA IN6EO
UT WOS:000478770400080
PM 31281894
OA gold, Green Published
DA 2021-10-29
ER

PT J
AU Xu, WQ
   Liu, K
   Chen, MJ
   Sun, JY
   McCaughan, GW
   Lu, XJ
   Ji, JS
AF Xu, Weiqi
   Liu, Ken
   Chen, Minjiang
   Sun, Jin-Yu
   McCaughan, Geoffrey W.
   Lu, Xiao-Jie
   Ji, Jiansong
TI Immunotherapy for hepatocellular carcinoma: recent advances and future
   perspectives
SO THERAPEUTIC ADVANCES IN MEDICAL ONCOLOGY
LA English
DT Review
DE combinational immunotherapy; hepatocellular carcinoma; immune cell-based
   therapy; immune checkpoints; immunotherapy
ID CHIMERIC-ANTIGEN-RECEPTOR; TUMOR MUTATIONAL BURDEN; T-CELLS; DENDRITIC
   CELLS; CLINICAL-TRIAL; PD-1 BLOCKADE; IN-VITRO; PHASE-I; GLYPICAN-3;
   CTLA-4
AB The introduction of immunotherapies has been a major development in the treatment of many advanced cancers, including hepatocellular carcinoma (HCC). We are entering a new era of systemic therapy for advanced HCC associated with an explosion of clinical trial activity. Data from phase I/II studies of checkpoint inhibitors in advanced HCC have been promising, with durable objective response rates of approximately 20% seen (in both first- and second-line settings) and acceptable safety profiles (including immune-mediated hepatitis). Phase III studies evaluating anti-programmed cell death protein 1 (anti-PD-1) and anti-programmed cell death ligand 1 (anti-PD-L1) antibodies compared with sorafenib are already underway. The potential synergistic effects of anti-PD-1/anti-PD-L1 when used in combination with agents against other checkpoint molecules, systemic therapies, as well as conventional surgical and locoregional therapies are also being explored in upcoming clinical trials. Aside from this, other strategies to harness the immune system, including chimeric antigen receptor-engineered T cells, natural killer cell therapies, and peptide vaccines directed against HCC antigens have entered phase I/II studies. Current limitations of immunotherapies and areas of future research include the accurate assessment and prediction of tumor response, overcoming the immunosuppressive effects of a hypoxic microenvironment, and the management of immune-related hepatitis in patients who already have limited liver reserve.
C1 [Chen, Minjiang; Ji, Jiansong] Wenzhou Med Univ, Dept Radiol, Affiliated Hosp 5, Wenzhou, Peoples R China.
   [Chen, Minjiang; Ji, Jiansong] Wenzhou Med Univ, Key Lab Imaging Diag & Minimally Invas Intervent, Affiliated Hosp 5, Wenzhou, Peoples R China.
   [Chen, Minjiang; Ji, Jiansong] Zhejiang Univ, Affiliated Lishui Hosp, Hangzhou, Zhejiang, Peoples R China.
   [Chen, Minjiang; Ji, Jiansong] Cent Hosp Zhejiang Lishui, Lishui, Zhejiang, Peoples R China.
   [Sun, Jin-Yu; Lu, Xiao-Jie] Nanjing Med Univ, Affiliated Hosp 1, Dept Gen Surg, Nanjing 210029, Jiangsu, Peoples R China.
   [Xu, Weiqi] Fudan Univ, Shanghai Canc Ctr, Shanghai Med Coll, Dept Hepat Surg, Shanghai, Peoples R China.
   [Xu, Weiqi] Fudan Univ, Shanghai Canc Ctr, Shanghai Med Coll, Dept Oncol, Shanghai, Peoples R China.
   [Liu, Ken; McCaughan, Geoffrey W.] Royal Prince Alfred Hosp, AW Morrow Gastroenterol & Liver Ctr, Sydney, NSW, Australia.
   [Liu, Ken; McCaughan, Geoffrey W.] Univ Sydney, Sydney, NSW, Australia.
   [Liu, Ken; McCaughan, Geoffrey W.] Centenary Inst, Liver Injury & Canc Program, Sydney, NSW, Australia.
   [Sun, Jin-Yu] Nanjing Med Univ, Sparkfire Sci Res Grp, Nanjing, Jiangsu, Peoples R China.
RP Ji, JS (corresponding author), Wenzhou Med Univ, Dept Radiol, Affiliated Hosp 5, Wenzhou, Peoples R China.; Ji, JS (corresponding author), Wenzhou Med Univ, Key Lab Imaging Diag & Minimally Invas Intervent, Affiliated Hosp 5, Wenzhou, Peoples R China.; Ji, JS (corresponding author), Zhejiang Univ, Affiliated Lishui Hosp, Hangzhou, Zhejiang, Peoples R China.; Ji, JS (corresponding author), Cent Hosp Zhejiang Lishui, Lishui, Zhejiang, Peoples R China.
EM 189@whu.edu.cn; jjstcty@sina.com
RI Ji, Jiansong/AAG-9958-2020; Liu, Ken/I-1559-2019
OI MCCAUGHAN, GEOFFREY/0000-0002-1483-1636; , Jiansong/0000-0001-6975-620X;
   Sun, Jin-Yu/0000-0003-3018-5387
FU National Natural Science FoundationNational Natural Science Foundation
   of China (NSFC) [81772596]
FX This work was supported by the National Natural Science Foundation
   (Grant No: 81772596).
CR Ally A, 2017, CELL, V169, P1327, DOI 10.1016/j.cell.2017.05.046
   Brentjens RJ, 2011, BLOOD, V118, P4817, DOI 10.1182/blood-2011-04-348540
   Bruix J, 2016, GASTROENTEROLOGY, V150, P835, DOI 10.1053/j.gastro.2015.12.041
   Capurro M, 2003, GASTROENTEROLOGY, V125, P89, DOI 10.1016/S0016-5085(03)00689-9
   Champiat S, 2017, CLIN CANCER RES, V23, P1920, DOI 10.1158/1078-0432.CCR-16-1741
   Chen Y, 2018, HEPATOB PANCREAT DIS, V17, P301, DOI 10.1016/j.hbpd.2018.05.005
   Chen YC, 2015, HEPATOLOGY, V61, P1591, DOI 10.1002/hep.27665
   Cheng R, 2015, J GASTROEN HEPATOL, V30, P657, DOI 10.1111/jgh.12888
   Couto OFM, 2007, DIGEST DIS SCI, V52, P3285, DOI 10.1007/s10620-007-9750-3
   Dargel C, 2015, GASTROENTEROLOGY, V149, P1042, DOI 10.1053/j.gastro.2015.05.055
   de Saint Basile G, 2010, NAT REV IMMUNOL, V10, P568, DOI 10.1038/nri2803
   Duffy AG, 2017, J HEPATOL, V66, P545, DOI 10.1016/j.jhep.2016.10.029
   Duggleby R, 2018, FRONT IMMUNOL, V9, DOI 10.3389/fimmu.2018.00252
   El-Khoueiry AB, 2017, LANCET, V389, P2492, DOI 10.1016/S0140-6736(17)31046-2
   Ferlay J, 2015, INT J CANCER, V136, pE359, DOI 10.1002/ijc.29210
   Flecken T, 2014, HEPATOLOGY, V59, P1415, DOI 10.1002/hep.26731
   Fuen LG, 2018, J CLIN ONCOL S, V36, P4086
   Gao HP, 2014, CLIN CANCER RES, V20, P6418, DOI 10.1158/1078-0432.CCR-14-1170
   Giannini EG, 2006, CLIN GASTROENTEROL H, V4, P1378, DOI 10.1016/j.cgh.2006.08.011
   Goodman AM, 2017, MOL CANCER THER, V16, P2598, DOI 10.1158/1535-7163.MCT-17-0386
   Greten TF, 2018, J HEPATOL, V68, P157, DOI 10.1016/j.jhep.2017.09.007
   Grupp SA, 2013, NEW ENGL J MED, V368, P1509, DOI 10.1056/NEJMoa1215134
   Han YM, 2014, HEPATOLOGY, V59, P567, DOI 10.1002/hep.26694
   Harding JJ, 2019, CLIN CANCER RES, V25, P2116, DOI 10.1158/1078-0432.CCR-18-2293
   Hato T, 2016, IMMUNOTHERAPY-UK, V8, P299, DOI 10.2217/imt.15.126
   Hato T, 2014, HEPATOLOGY, V60, P1776, DOI 10.1002/hep.27246
   HERBERMAN RB, 1986, ANNU REV IMMUNOL, V4, P651, DOI 10.1146/annurev.iy.04.040186.003251
   Hodi FS, 2010, NEW ENGL J MED, V363, P711, DOI 10.1056/NEJMoa1003466
   HONJO T, 1992, SCIENCE, V258, P591, DOI 10.1126/science.1384132
   Hosseinzadeh F, 2018, CANCER CELL INT, V18, DOI 10.1186/s12935-018-0624-x
   Huz JI, 2012, HPB, V14, P500, DOI 10.1111/j.1477-2574.2012.00478.x
   Jain RK, 2014, CANCER CELL, V26, P605, DOI 10.1016/j.ccell.2014.10.006
   Kakarla S, 2014, CANCER J, V20, P151, DOI 10.1097/PPO.0000000000000032
   Kato S, 2017, CLIN CANCER RES, V23, P4242, DOI 10.1158/1078-0432.CCR-16-3133
   Kayashima H, 2010, J IMMUNOL, V185, P698, DOI 10.4049/jimmunol.0900187
   Kelley RK, 2017, J CLIN ONCOL, V35, DOI 10.1200/JCO.2017.35.15_suppl.4073
   Kochenderfer JN, 2012, BLOOD, V119, P2709, DOI 10.1182/blood-2011-10-384388
   Krebs K, 2013, GASTROENTEROLOGY, V145, P456, DOI 10.1053/j.gastro.2013.04.047
   Krummel MF, 1996, INT IMMUNOL, V8, P519, DOI 10.1093/intimm/8.4.519
   Krummel MF, 1996, J EXP MED, V183, P2533, DOI 10.1084/jem.183.6.2533
   Kuang DM, 2009, J EXP MED, V206, P1327, DOI 10.1084/jem.20082173
   Kudo M, 2018, HEPATOLOGY, V68, pS1
   Leach DR, 1996, SCIENCE, V271, P1734, DOI 10.1126/science.271.5256.1734
   Lee WC, 2005, J IMMUNOTHER, V28, P496, DOI 10.1097/01.cji.0000171291.72039.e2
   Lencioni R, 2010, SEMIN LIVER DIS, V30, P52, DOI 10.1055/s-0030-1247132
   Li WP, 2017, HUM GENE THER, V28, P437, DOI 10.1089/hum.2016.025
   Li Z, 2016, MEDICINE, V95, DOI 10.1097/MD.0000000000005749
   Liu H, 2017, CLIN CANCER RES, V23, P478, DOI 10.1158/1078-0432.CCR-16-1203
   Liu K, 2017, CLIN TRANSL GASTROEN, V8, DOI 10.1038/ctg.2017.28
   Llovet JM, 2008, J NATL CANCER I, V100, P698, DOI 10.1093/jnci/djn134
   Llovet JM, 2015, NAT REV CLIN ONCOL, V12, P408, DOI [10.1038/nrclinonc.2015.121, 10.1038/nrclinonc.2015.103]
   Ma WJ, 2017, CELL PHYSIOL BIOCHEM, V41, P609, DOI 10.1159/000457883
   Makarova-Rusher OV, 2015, J HEPATOL, V62, P1420, DOI 10.1016/j.jhep.2015.02.038
   Morales-Kastresana A, 2013, CLIN CANCER RES, V19, P5546, DOI 10.1158/1078-0432.CCR-13-2157
   Nobuoka D, 2013, CANCER IMMUNOL IMMUN, V62, P639, DOI 10.1007/s00262-012-1366-6
   Orange JS, 2008, NAT REV IMMUNOL, V8, P713, DOI 10.1038/nri2381
   Pardee AD, 2012, ONCOIMMUNOLOGY, V1, P48, DOI 10.4161/onci.1.1.18344
   Park YJ, 2018, EXP MOL MED, V50, DOI 10.1038/s12276-018-0130-1
   Pedroza-Gonzalez A, 2013, ONCOIMMUNOLOGY, V2, DOI 10.4161/onci.22450
   Pinter M, 2017, SCI TRANSL MED, V9, DOI 10.1126/scitranslmed.aan5616
   PISHVAIAN MJ, 2018, ANN ONCOL S8, V29
   Postow MA, 2018, NEW ENGL J MED, V378, P158, DOI [10.1056/NEJMra1703481, 10.1056/NEJMc1801663]
   Prieto J, 2015, NAT REV GASTRO HEPAT, V12, P681, DOI 10.1038/nrgastro.2015.173
   Qin SK, 2018, ANN ONCOL, V29
   Qin SK, 2018, J CLIN ONCOL, V36, DOI 10.1200/JCO.2018.36.15_suppl.TPS3110
   Ramagopal UA, 2017, P NATL ACAD SCI USA, V114, pE4223, DOI 10.1073/pnas.1617941114
   Routy B, 2018, SCIENCE, V359, P91, DOI 10.1126/science.aan3706
   Sangro B, 2017, HEPATOLOGY S1, V66
   Sangro B, 2013, J HEPATOL, V59, P81, DOI 10.1016/j.jhep.2013.02.022
   Sawada Y, 2016, ONCOIMMUNOLOGY, V5, DOI 10.1080/2162402X.2015.1129483
   Sawada Y, 2012, CLIN CANCER RES, V18, P3686, DOI 10.1158/1078-0432.CCR-11-3044
   Scheiner B, 2019, ALIMENT PHARM THER, V49, P1323, DOI 10.1111/apt.15245
   Seymour L, 2017, LANCET ONCOL, V18, pE143, DOI 10.1016/S1470-2045(17)30074-8
   Shi F, 2011, INT J CANCER, V128, P887, DOI 10.1002/ijc.25397
   Shi FD, 2011, NAT REV IMMUNOL, V11, P658, DOI 10.1038/nri3065
   Shirakawa H, 2009, CANCER SCI, V100, P1403, DOI 10.1111/j.1349-7006.2009.01206.x
   Sia D, 2017, GASTROENTEROLOGY, V153, P812, DOI 10.1053/j.gastro.2017.06.007
   Soularue E, 2018, GUT, V67, P2056, DOI 10.1136/gutjnl-2018-316948
   Sun C, 2015, ACTA PHARMACOL SIN, V36, P1191, DOI 10.1038/aps.2015.41
   Takahashi T, 2000, J EXP MED, V192, P303, DOI 10.1084/jem.192.2.303
   Takayama T, 2000, LANCET, V356, P802, DOI 10.1016/S0140-6736(00)02654-4
   Takeda K, 2001, NAT MED, V7, P94, DOI 10.1038/83416
   Tatsumi T, 1997, HEPATOLOGY, V25, P1108, DOI 10.1002/hep.510250511
   Tian L, 2017, NATURE, V544, P250, DOI 10.1038/nature21724
   Tumeh PC, 2014, NATURE, V515, P568, DOI 10.1038/nature13954
   Twyman-Saint Victor C, 2015, NATURE, V520, P373, DOI 10.1038/nature14292
   Valsecchi ME, 2015, NEW ENGL J MED, V373, P1270, DOI [10.1056/NEJMoa1504030, 10.1056/NEJMc1509660]
   Vilain RE, 2017, CLIN CANCER RES, V23, P5024, DOI 10.1158/1078-0432.CCR-16-0698
   Vivier E, 2008, NAT IMMUNOL, V9, P503, DOI 10.1038/ni1582
   Wainberg ZA, 2017, J CLIN ONCOL, V35, DOI 10.1200/JCO.2017.35.15_suppl.4071
   Wallin JJ, 2016, NAT COMMUN, V7, DOI 10.1038/ncomms12624
   Wang W, 2015, FRONT IMMUNOL, V6, DOI 10.3389/fimmu.2015.00368
   Wing K, 2008, SCIENCE, V322, P271, DOI 10.1126/science.1160062
   Wu K, 2009, CANCER RES, V69, P8067, DOI 10.1158/0008-5472.CAN-09-0901
   Wu QF, 2017, MOL THER, V25, P2299, DOI 10.1016/j.ymthe.2017.08.005
   Xu JM, 2018, J CLIN ONCOL, V36, P350, DOI 10.1200/JCO.2017.74.3245
   Yan WJ, 2015, GUT, V64, P1593, DOI 10.1136/gutjnl-2014-307671
   Yarchoan M, 2017, NEW ENGL J MED, V377, P2500, DOI 10.1056/NEJMc1713444
   Yu LX, 2017, NAT REV GASTRO HEPAT, V14, P527, DOI 10.1038/nrgastro.2017.72
   Zhao Y, 2017, CANCER RES, V77, P4434, DOI 10.1158/0008-5472.CAN-16-3129
   Zhu AX, 2018, LANCET ONCOL, V19, P940, DOI 10.1016/S1470-2045(18)30351-6
   Zhu AX, 2013, CLIN CANCER RES, V19, P920, DOI 10.1158/1078-0432.CCR-12-2616
NR 102
TC 42
Z9 45
U1 3
U2 11
PU SAGE PUBLICATIONS LTD
PI LONDON
PA 1 OLIVERS YARD, 55 CITY ROAD, LONDON EC1Y 1SP, ENGLAND
SN 1758-8340
EI 1758-8359
J9 THER ADV MED ONCOL
JI Ther. Adv. Med. Oncol.
PD JUL
PY 2019
VL 11
AR 1758835919862692
DI 10.1177/1758835919862692
PG 15
WC Oncology
SC Oncology
GA IN4OC
UT WOS:000478653400001
PM 31384311
OA Green Published, gold
DA 2021-10-29
ER

PT J
AU Guo, H
   Kommidi, H
   Vedvyas, Y
   McCloskey, JE
   Zhang, WQ
   Chen, ND
   Nurili, F
   Wu, AP
   Sayman, HB
   Akin, O
   Rodriguez, EA
   Aras, O
   Jin, MM
   Ting, R
AF Guo, Hua
   Kommidi, Harikrishna
   Vedvyas, Yogindra
   McCloskey, Jaclyn E.
   Zhang, Weiqi
   Chen, Nandi
   Nurili, Fuad
   Wu, Amy P.
   Sayman, Haluk B.
   Akin, Oguz
   Rodriguez, Erik A.
   Aras, Omer
   Jin, Moonsoo M.
   Ting, Richard
TI A Fluorescent, [F-18]-Positron-Emitting Agent for Imaging
   Prostate-Specific Membrane Antigen Allows Genetic Reporting in
   Adoptively Transferred, Genetically Modified Cells
SO ACS CHEMICAL BIOLOGY
LA English
DT Article
ID REAL-TIME; GUIDED SURGERY; CANCER; EXPRESSION; INTERNALIZATION; HALOTAG;
   MODEL
AB Clinical trials involving genome-edited cells are growing in popularity, where CAR-T immunotherapy and CRISPR/Cas9 editing are more recognized strategies. Genetic reporters are needed to localize the molecular events inside these cells in patients. Specifically, a nonimmunogenic genetic reporter is urgently needed as current reporters are immunogenic due to derivation from nonhuman sources. Prostate-specific membrane antigen (PSMA) is potentially nonimmunogenic due to its natural, low-level expression in select tissues (self-MHC display). PSMA overexpression on human prostate adenocarcinoma is also visible with excellent contrast. We exploit these properties in a transduced, two component, Human-Derived, Genetic, Positron-emitting, and Fluorescent (HD-GPF) reporter system. Mechanistically analogous to the luciferase and luciferin reporter, PSMA is genetically encoded into non-PSMA expressing 8505C cells and tracked with ACUPA-Cy3-BF3, a single, systemically injected small molecule that delivers positron emitting fluoride (F-18) and a fluorophore (Cy3) to report on cells expressing PSMA. PSMA-lentivirus transduced tissues become visible by Cy3 fluorescence,[F-18]-positron emission tomography (PET), and gamma-scintillated biodistribution. HD-GPF fluorescence is visible at subcellular resolution, while a reduced PET background is achieved in vivo, due to rapid ACUPA-Cy3-BF3 renal excretion. Co-transduction with luciferase and GFP show specific advantages over popular genetic reporters in advanced murine models including, a "mosaic" model of solid-tumor intratumoral heterogeneity and a survival model for observing postsurgical recurrence. We report an advanced genetic reporter that tracks genetically modified cells in entire animals and with subcellular resolution with PET and fluorescence, respectively. This reporter system is potentially nonimmunogenic and will therefore be useful in human studies. PSMA is a biomarker of prostate adenocarcinoma and ACUPA-Cy3-BF3 potential in radical prostatectomy is demonstrated.
C1 [Guo, Hua; Kommidi, Harikrishna; Vedvyas, Yogindra; McCloskey, Jaclyn E.; Zhang, Weiqi; Chen, Nandi; Jin, Moonsoo M.; Ting, Richard] Weill Cornell Med Coll, MI3, Dept Radiol, New York, NY 10065 USA.
   [Chen, Nandi] Jinan Univ, Shenzhen Peoples Hosp, Clin Med Coll 2, Dept Gastrointestinal Surg, Shenzhen 518020, Guangdong, Peoples R China.
   [Nurili, Fuad; Akin, Oguz; Aras, Omer] Mem Sloan Kettering Canc Ctr, Dept Radiol, New York, NY 10065 USA.
   [Wu, Amy P.] Hofstra Northwell Sch Med, Dept Otolaryngol Head & Neck Surg, Northwell Hlth, Hempstead, NY 11549 USA.
   [Sayman, Haluk B.] Istanbul Univ Cerrahpasa, Cerrahpasa Med Fac, Dept Nucl Med, TR-34303 Istanbul, Turkey.
   [Rodriguez, Erik A.] George Washington Univ, Dept Chem, Washington, DC 20052 USA.
RP Jin, MM; Ting, R (corresponding author), Weill Cornell Med Coll, MI3, Dept Radiol, New York, NY 10065 USA.; Aras, O (corresponding author), Mem Sloan Kettering Canc Ctr, Dept Radiol, New York, NY 10065 USA.
EM araso@mskcc.org; moj2005@med.cornell.edu; rct2001@med.cornell.edu
RI Aras, Omer/AAV-8557-2021; Sayman, Haluk Burcak/AAC-6902-2020; Rodriguez,
   Erik/AAQ-9720-2021; Zhang, Weiqi/J-3974-2019
OI Aras, Omer/0000-0003-1758-0542; Sayman, Haluk
   Burcak/0000-0002-0954-5707; Zhang, Weiqi/0000-0003-4315-6809; Rodriguez,
   Erik/0000-0001-9143-2535
FU National Institutes of HealthUnited States Department of Health & Human
   ServicesNational Institutes of Health (NIH) - USA [EB013904,
   R01CA178007, P30CA008748]; NATIONAL CANCER INSTITUTEUnited States
   Department of Health & Human ServicesNational Institutes of Health (NIH)
   - USANIH National Cancer Institute (NCI) [R01CA217059, R01CA178007]
   Funding Source: NIH RePORTER
FX The project was supported by National Institutes of Health Grants
   EB013904, R01CA178007, and P30CA008748.
CR Afshar-Oromieh A, 2014, EUR J NUCL MED MOL I, V41, P11, DOI 10.1007/s00259-013-2525-5
   Bagalkot V, 2007, NANO LETT, V7, P3065, DOI 10.1021/nl071546n
   Bao K, 2017, CHEM COMMUN, V53, P1611, DOI 10.1039/c6cc09781b
   Baranski AC, 2018, J NUCL MED, V59, P639, DOI 10.2967/jnumed.117.201293
   Bravaccini S, 2018, SCI REP-UK, V8, DOI 10.1038/s41598-018-22594-1
   Castanares MA, 2014, J NUCL MED, V55, P805, DOI 10.2967/jnumed.113.134031
   Chen Y, 2009, BIOCHEM BIOPH RES CO, V390, P624, DOI 10.1016/j.bbrc.2009.10.017
   Davis MI, 2005, P NATL ACAD SCI USA, V102, P5981, DOI 10.1073/pnas.0502101102
   De la Vieja A, 2005, MOL ENDOCRINOL, V19, P2847, DOI 10.1210/me.2005-0162
   Eder M, 2012, BIOCONJUGATE CHEM, V23, P688, DOI 10.1021/bc200279b
   England CG, 2016, BIOCONJUGATE CHEM, V27, P1175, DOI 10.1021/acs.bioconjchem.6b00112
   England CG, 2015, BIOCONJUGATE CHEM, V26, P975, DOI 10.1021/acs.bioconjchem.5b00191
   Giesel FL, 2017, EUR J NUCL MED MOL I, V44, P678, DOI 10.1007/s00259-016-3573-4
   Haapaniemi E, 2018, NAT MED, V24, P927, DOI 10.1038/s41591-018-0049-z
   Hong H, 2011, AM J TRANSL RES, V3, P392
   Hsu PD, 2014, CELL, V157, P1262, DOI 10.1016/j.cell.2014.05.010
   Ihry RJ, 2018, NAT MED, V24, P939, DOI 10.1038/s41591-018-0050-6
   Jeschke S, 2012, UROLOGY, V80, P1080, DOI 10.1016/j.urology.2012.05.050
   Kommidi H, 2018, J MED CHEM, V61, P4256, DOI 10.1021/acs.jmedchem.8b00240
   Kularatne SA, 2019, CLIN CANCER RES, V25, P177, DOI 10.1158/1078-0432.CCR-18-0803
   Laydner H, 2013, UROLOGY, V81, P451, DOI 10.1016/j.urology.2012.02.075
   LEEK J, 1995, BRIT J CANCER, V72, P583, DOI 10.1038/bjc.1995.377
   Levin RA, 2014, PLOS ONE, V9, DOI 10.1371/journal.pone.0097415
   Liebig C, 2009, CANCER-AM CANCER SOC, V115, P3379, DOI 10.1002/cncr.24396
   Liu H, 1998, CANCER RES, V58, P4055
   Lupold SE, 2002, CANCER RES, V62, P4029
   Lutje S, 2014, J NUCL MED, V55, P995, DOI 10.2967/jnumed.114.138180
   MUJUMDAR RB, 1993, BIOCONJUGATE CHEM, V4, P105, DOI 10.1021/bc00020a001
   Neuman BP, 2015, CLIN CANCER RES, V21, P771, DOI 10.1158/1078-0432.CCR-14-0891
   Rajasekaran SA, 2003, MOL BIOL CELL, V14, P4835, DOI 10.1091/mbc.E02-11-0731
   Ray P, 2004, CANCER RES, V64, P1323, DOI 10.1158/0008-5472.CAN-03-1816
   Ren JT, 2017, CLIN CANCER RES, V23, P2255, DOI 10.1158/1078-0432.CCR-16-1300
   Rodriguez EA, 2016, NAT METHODS, V13, P763, DOI [10.1038/nmeth.3935, 10.1038/NMETH.3935]
   Ross JS, 2003, CLIN CANCER RES, V9, P6357
   Shu XK, 2009, SCIENCE, V324, P804, DOI 10.1126/science.1168683
   Sonn GA, 2016, CLIN CANCER RES, V22, P1403, DOI 10.1158/1078-0432.CCR-15-0503
   Torikai H, 2012, BLOOD, V119, P5697, DOI 10.1182/blood-2012-01-405365
   Tringale KR, 2018, WIRES SYST BIOL MED, V10, DOI 10.1002/wsbm.1412
   Tsien RY, 2003, NAT REV MOL CELL BIO, pSS16, DOI 10.1038/nrm1196
   van der Poel HG, 2011, EUR UROL, V60, P826, DOI 10.1016/j.eururo.2011.03.024
   van Leeuwen AC, 2011, J BIOMED OPT, V16, DOI 10.1117/1.3528027
   Vandenberghe S, 2016, EJNMMI PHYS, V3, DOI 10.1186/s40658-016-0138-3
   Vedvyas Y, 2016, JCI INSIGHT, V1, DOI 10.1172/jci.insight.90064
   Wang XN, 2014, MOL CANCER THER, V13, P2595, DOI 10.1158/1535-7163.MCT-14-0422
   Yaghoubi SS, 2006, NAT PROTOC, V1, P2137, DOI 10.1038/nprot.2006.334
   Yuen K, 2015, J UROLOGY, V194, P371, DOI 10.1016/j.juro.2015.01.008
   Zhang LS, 2014, THYROID, V24, P695, DOI 10.1089/thy.2013.0149
NR 47
TC 6
Z9 6
U1 2
U2 23
PU AMER CHEMICAL SOC
PI WASHINGTON
PA 1155 16TH ST, NW, WASHINGTON, DC 20036 USA
SN 1554-8929
EI 1554-8937
J9 ACS CHEM BIOL
JI ACS Chem. Biol.
PD JUL
PY 2019
VL 14
IS 7
BP 1449
EP 1459
DI 10.1021/acschembio.9b00160
PG 11
WC Biochemistry & Molecular Biology
SC Biochemistry & Molecular Biology
GA IK9ZZ
UT WOS:000476957100009
PM 31120734
OA Green Accepted
DA 2021-10-29
ER

PT J
AU Liu, J
   Tan, X
   Ma, YY
   Liu, Y
   Gao, L
   Gao, L
   Kong, PY
   Peng, XG
   Zhang, X
   Zhang, C
AF Liu, Jun
   Tan, Xu
   Ma, Ying-Ying
   Liu, Yao
   Gao, Li
   Gao, Lei
   Kong, PeiYang
   Peng, Xian-Gui
   Zhang, Xi
   Zhang, Cheng
TI Study on the Prognostic Value of Aberrant Antigen in Patients With Acute
   B Lymphocytic Leukemia
SO CLINICAL LYMPHOMA MYELOMA & LEUKEMIA
LA English
DT Article
DE Aberrant antigen; Acute B lymphocytic leukemia; CAR-T cells; Flow
   Cytometry; value
ID ACUTE LYMPHOBLASTIC-LEUKEMIA; RECEPTOR-ALPHA CHAIN; T-CELL THERAPY;
   RELAPSE; ADULTS; REMISSION; ESCAPE; CD123
AB Chimeric antigen receptors redirected T cell (CAR-T cell) therapy is an effective means of treating relapsed/refractory acute B-lymphocytic leukemia, and new targets are needed to solve the recurrence after CAR-T cell treatment. A retrospective analysis of 194 patients with acute B-lymphocytic leukemia showed a poor prognosis for CD123 expression. To improve efficacy, CAR19 can be considered to bind to aberrant antigens such as CD123 to form a bispecific or multispecific antigen in CAR-T cell construction.
   Background: Approximately 30% to 60% of patients with acute B-lymphocytic leukemia (B-ALL) show as refractory or relapsed, which is one of the major causes of death in patients with B-ALL, but the methods of the treatment for relapsed/refractory B-ALL (R/R B-ALL) are limited. The chimeric antigen receptors redirected T cells (CAR-T cells) have showed a strong anti-leukemia role for B-ALL. About 90% of patients with R/R B-ALL treated with CD19-CAR-T cells achieved complete remission. However, 60% to 70% of patients relapsed after CAR-T cells treatment, which may be related to target antigen reduction or escape. New products are urgently needed to prevent and treat antigenic escapes causing recurrence. Patients and Methods: In this article, we retrospectively analyzed the immunophenotype of patients with B-ALL initially diagnosed in our center from January 2010 to December 2015 to determine whether aberrant antigen expression was associated with the prognosis of patients in order to find new targets for immunotherapy. Results: The results show that disease-free and overall survival in patients without aberrant antigen expression were better than patients with aberrant antigen expression. The most common abnormal antigens were CD123, CD13, and CD56. Correlation analysis showed a negative correlation between aberrant CD123 expression and both disease-free and overall survival. Conclusion: Therefore, in the construction of CAR-T cells in patients with R/R B-ALL, conventional CD19 can be combined with aberrant antigens such as CD123 to form CARs with bi-specific antigens or multi-specific antigens may achieve the purpose of improving efficacy. However, more clinical trials are needed.
C1 [Liu, Jun; Tan, Xu; Ma, Ying-Ying; Liu, Yao; Gao, Li; Gao, Lei; Kong, PeiYang; Peng, Xian-Gui; Zhang, Xi; Zhang, Cheng] Army Med Univ, Xinqiao Hosp, Dept Hematol, Chongqing, Peoples R China.
RP Zhang, C (corresponding author), Army Med Univ, Xinqiao Hosp, Dept Hematol, State Key Lab Trauma Burns & Combined Injury, Chongqing 400037, Peoples R China.
EM chzhang2014@163.com
OI Ma, Yingying/0000-0001-6196-7045
FU clinical key foundation of Xinqiao Hospital of Army Military Medical
   University [2016YLC03]
FX This study was funded by the clinical key foundation of Xinqiao Hospital
   of Army Military Medical University (No. 2016YLC03).
CR Abdulateef NAB, 2014, ASIAN PAC J CANCER P, V15, P221, DOI 10.7314/APJCP.2014.15.1.221
   Angelova E, 2019, HAEMATOLOGICA, V104, P749, DOI 10.3324/haematol.2018.205252
   [Anonymous], 2017, NCCN GUIDELINES INSI, DOI [10.6004/jnccn.2017.0147, DOI 10.6004/JNCCN.2017.0147]
   Bassan R, 2011, J CLIN ONCOL, V29, P532, DOI 10.1200/JCO.2010.30.1382
   Bernt KM, 2009, SEMIN HEMATOL, V46, P33, DOI 10.1053/j.seminhematol.2008.09.010
   Bhojwani D, 2013, LANCET ONCOL, V14, pE205, DOI 10.1016/S1470-2045(12)70580-6
   Blood Tumor Professional Committee of Chinese Anti-cancer Association The Chinese Society of Hematology Branch of Leukemia and Lymphoma Group, 2016, CHIN J HEMATOL, V5, P837
   Chen YH, 2017, BRIT J HAEMATOL, V179, P598, DOI 10.1111/bjh.14923
   Cox CV, 2004, BLOOD, V104, P2919, DOI 10.1182/blood-2004-03-0901
   Davila ML, 2014, SCI TRANSL MED, V6, DOI 10.1126/scitranslmed.3008226
   Dinner S, 2014, LEUKEMIA LYMPHOMA, V55, P1715, DOI 10.3109/10428194.2013.856428
   Du W, 2016, TUMOR BIOL, V37, P3817, DOI 10.1007/s13277-015-3272-y
   Fielding AK, 2007, BLOOD, V109, P944, DOI 10.1182/blood-2006-05-018192
   Forman SJ, 2013, BLOOD, V121, P1077, DOI 10.1182/blood-2012-08-234492
   Frey NV, 2015, BLOOD, V126, P589, DOI 10.1182/blood-2014-09-551937
   Gardner R, 2016, BLOOD, V127, P2406, DOI 10.1182/blood-2015-08-665547
   Gill S, 2013, BLOOD, V122, DOI 10.1182/blood.V122.21.143.143
   Grupp SA, 2013, NEW ENGL J MED, V368, P1509, DOI 10.1056/NEJMoa1215134
   Jin LQ, 2009, CELL STEM CELL, V5, P31, DOI 10.1016/j.stem.2009.04.018
   Kochenderfer JN, 2015, J CLIN ONCOL, V33, P540, DOI 10.1200/JCO.2014.56.2025
   Liu J, 2017, IMMUNOTHERAPY-UK, V9, P1115, DOI 10.2217/imt-2017-0072
   Liu J, 2017, J HEMATOL ONCOL, V10, DOI 10.1186/s13045-017-0405-3
   Mardiros A, 2013, BLOOD, V122, P3138, DOI 10.1182/blood-2012-12-474056
   Maude SL, 2015, BLOOD, V125, P4017, DOI 10.1182/blood-2014-12-580068
   Oriol A, 2010, HAEMATOL-HEMATOL J, V95, P589, DOI 10.3324/haematol.2009.014274
   Pan J, 2017, LEUKEMIA, V31, P2587, DOI 10.1038/leu.2017.145
   Park JH, 2018, NEW ENGL J MED, V378, P449, DOI 10.1056/NEJMoa1709919
   Raetz EA, 2012, HEMATOL-AM SOC HEMAT, P129, DOI 10.1182/asheducation-2012.1.129
   Riccioni R, 2004, LEUKEMIA LYMPHOMA, V45, P1511, DOI 10.1080/104281090310001646031
   Rodriguez-Rodriguez S, 2016, REV INVEST CLIN, V68, P305
   Ruella M, 2016, J CLIN INVEST, V126, P3814, DOI 10.1172/JCI87366
   Sreedharanunni S, 2016, INDIAN J HEMATOL BLO, V32, pS1, DOI 10.1007/s12288-014-0485-y
   Sultan I, 2004, PEDIATR BLOOD CANCER, V43, P66, DOI 10.1002/pbc.20063
   Sun Y Q, 2017, Zhonghua Xue Ye Xue Za Zhi, V38, P732, DOI 10.3760/cma.j.issn.0253-2727.2017.08.018
   Tavernier E, 2007, LEUKEMIA, V21, P1907, DOI 10.1038/sj.leu.2404824
   Testa U, 2002, BLOOD, V100, P2980, DOI 10.1182/blood-2002-03-0852
   The Chinese medical association branch of pediatrics of the blood group The journal of pediatrics editorial board., 2014, CHIN J PEDIAT, V52, P641
   Turtle CJ, 2016, J CLIN INVEST, V126, P2123, DOI 10.1172/JCI85309
   Zah E, 2016, CANCER IMMUNOL RES, V4, P498, DOI 10.1158/2326-6066.CIR-15-0231
   Zhang C, 2018, J IMMUNOTHER, V41, P306, DOI 10.1097/CJI.0000000000000233
   Zhang C, 2017, BIOMARK RES, V5, DOI 10.1186/s40364-017-0102-y
NR 41
TC 4
Z9 4
U1 0
U2 0
PU CIG MEDIA GROUP, LP
PI DALLAS
PA 3500 MAPLE AVENUE, STE 750, DALLAS, TX 75219-3931 USA
SN 2152-2650
EI 2152-2669
J9 CL LYMPH MYELOM LEUK
JI Clin. Lymphoma Myeloma Leuk.
PD JUL
PY 2019
VL 19
IS 7
BP E349
EP E358
DI 10.1016/j.clml.2019.03.012
PG 10
WC Oncology; Hematology
SC Oncology; Hematology
GA IM1FA
UT WOS:000477732800005
PM 31076372
OA hybrid
DA 2021-10-29
ER

PT J
AU Terpos, E
   Ntanasis-Stathopoulos, I
AF Terpos, Evangelos
   Ntanasis-Stathopoulos, Ioannis
CA Int Myeloma Soc
TI Multiple Myeloma: Clinical Updates From the American Society of
   Hematology Annual Meeting 2018
SO CLINICAL LYMPHOMA MYELOMA & LEUKEMIA
LA English
DT Article
DE B-cell maturation antigen; Carfilzomib; CAR-T cells; Daratumumab;
   Lenalidomide
ID STEM-CELL TRANSPLANTATION; T-CELLS; DEXAMETHASONE; DARATUMUMAB;
   BORTEZOMIB; THERAPY; INDUCTION; LENALIDOMIDE; POMALIDOMIDE; THALIDOMIDE
AB Herein, we summarize the novel clinical data for multiple myeloma (MM) that were presented in the 2019 Annual Meeting of the American Society of Hematology. Triplet regimens including lenalidomide-dexamethasone for high-risk smoldering MM are effective but longer follow-up data are needed. Among transplant-eligible, newly diagnosed MM (NDMM) patients, carfilzomib- and daratumumab-based combinations are promising as effective and safe induction regimens and do not impair stem cell collection. Maintenance with ixazomib results in prolonged progression-free survival (PFS) compared with placebo. Regarding transplant-ineligible NDMM patients, large phase III studies showed that the additional use of daratumumab in backbone first-line regimens provides deep responses and PFS prolongation, whereas dose-/schedule-adjusted lenalidomide-dexamethasone has similar efficacy and is more tolerable than continuous lenalidomide-dexamethasone. In the relapsed/refractory setting carfilzomib- and daratumumab-based regimens remain highly effective and safe treatments, whereas the introduction of venetoclax, isatuximab, atezolizumab, and oprozomib broadens the therapeutic options. Among heavily pretreated MM patients, selinexor and melflufen showed particularly encouraging results. Novel immunotherapeutic approaches including chimeric antigen receptor T cells against B-cell maturation antigen and bispecific antibodies constitute a promising alternative that remains to be evaluated in later-phase studies.
C1 [Terpos, Evangelos; Ntanasis-Stathopoulos, Ioannis; Int Myeloma Soc] Natl & Kapodistrian Univ Athens, Sch Med, Dept Clin Therapeut, Athens, Greece.
RP Terpos, E (corresponding author), Univ Athens, Alexandra Gen Hosp, Sch Med, Dept Clin Therapeut, 80 Vas Sofias Ave, Athens 11528, Greece.
EM eterpos@hotmail.com
RI Ntanasis-Stathopoulos, Ioannis/AAD-3692-2019; Terpos,
   Evangelos/AAD-3667-2019
OI Ntanasis-Stathopoulos, Ioannis/0000-0002-6328-9783; 
CR AVETLOISEAU H, 2018, BLOOD S, V132, DOI DOI 10.1182/BLOOD-2018-99-113177
   Baertsch MA, 2018, BLOOD, V132, DOI 10.1182/blood-2018-99-119762
   BUSTOROS M, 2018, BLOOD S, V132, DOI DOI 10.1182/BLOOD-2018-99-117871
   Bygrave CA, 2018, BLOOD, V132, DOI 10.1182/blood-2018-99-111117
   Cavo M, 2018, BLOOD, V132, DOI 10.1182/blood-2018-99-112899
   Cavo M, 2010, LANCET, V376, P2075, DOI 10.1016/S0140-6736(10)61424-9
   Chari A, 2018, BLOOD, V132, DOI 10.1182/blood-2018-99-116663
   Chari A, 2017, BLOOD, V130, P974, DOI 10.1182/blood-2017-05-785246
   Cho HJ, 2018, BLOOD, V132, DOI 10.1182/blood-2018-99-114960
   COOK G, 2018, BLOOD S, V132, DOI DOI 10.1182/BLOOD-2018-99-112116
   COSTA LJ, 2018, BLOOD S, V132, DOI DOI 10.1182/BLOOD-2018-99-117026
   DACHS LR, 2018, BLOOD S, V132, DOI DOI 10.1182/BLOOD-2018-99-111924
   Dimopoulos M, 2018, BLOOD, V132, P3277
   Dimopoulos MA, 2016, NEW ENGL J MED, V375, P1319, DOI 10.1056/NEJMoa1607751
   DIMOPOULOS MA, 2018, BLOOD S, V132, DOI DOI 10.1182/BLOOD-2018-99-112079
   DIMOPOULOS MA, 2018, BLOOD S, V132, DOI DOI 10.1182/BLOOD-2018-155
   Dimopoulos MA, 2018, BLOOD, V132, DOI 10.1182/blood-2018-156
   Dimopoulos MA, 2016, LANCET ONCOL, V17, P27, DOI 10.1016/S1470-2045(15)00464-7
   Facon T, 2018, BLOOD, V132, DOI 10.1182/blood-2018-120737
   GASPARETTO CJ, 2018, BLOOD S, V132, DOI DOI 10.1182/BLOOD-2018-99-117201
   GAY F, 2018, BLOOD S, V132, DOI DOI 10.1182/BLOOD-2018-99-112093
   Goldschmidt H, 2018, BLOOD, V132, DOI 10.1182/blood-2018-99-111203
   Green DJ, 2018, BLOOD, V132, P1011
   Gregory T, 2018, BLOOD, V132, DOI 10.1182/blood-2018-99-111419
   HARI P, 2018, BLOOD S, V132, DOI DOI 10.1182/BLOOD-2018-99-112610
   JACKSON GH, 2018, BLOOD S, V132, DOI DOI 10.1182/BLOOD-2018-99-114956
   Jiang SF, 2018, BLOOD, V132, DOI 10.1182/blood-2018-99-113220
   Kumar SK, 2018, BLOOD, V132, DOI 10.1182/blood-2018-99-111065
   LANDGREN O, 2018, BLOOD S, V132, DOI DOI 10.1182/BLOOD-2018-99-112289
   Larocca A, 2018, BLOOD, V132, DOI 10.1182/blood-2018-99-111796
   Li CR, 2018, BLOOD, V132, DOI 10.1182/blood-2018-99-116898
   LIU CJ, 2018, BLOOD S, V132, DOI DOI 10.1182/BLOOD-2018-154
   Liu YR, 2018, BLOOD, V132, DOI 10.1182/blood-2018-99-112786
   LULLA P, 2018, BLOOD S, V132, DOI DOI 10.1182/BLOOD-2018-99-113118
   Mailankody S, 2019, BLOOD, V132, P959
   Mailankody S, 2018, BLOOD, V132, DOI 10.1182/blood-2018-99-113548
   Mateos MV, 2018, NEW ENGL J MED, V378, P518, DOI 10.1056/NEJMoa1714678
   MOREAU P, 2018, BLOOD S, V132, DOI DOI 10.1182/BLOOD-2018-99-114863
   OCIO EM, 2018, BLOOD S, V132, DOI DOI 10.1182/BLOOD-2018-99-111244
   Palumbo A, 2016, NEW ENGL J MED, V375, P754, DOI 10.1056/NEJMoa1606038
   RAAB MS, 2018, BLOOD S, V132, DOI DOI 10.1182/BLOOD-2018-153
   Rajkumar SV, 2015, BLOOD, V125, P3069, DOI 10.1182/blood-2014-09-568899
   Richardson P, 2018, BLOOD, V132, DOI 10.1182/blood-2018-99-113095
   Rosinol L, 2012, BLOOD, V120, P1589, DOI 10.1182/blood-2012-02-408922
   Shi XL, 2018, BLOOD, V132, DOI 10.1182/blood-2018-99-117964
   SKARBNIK AP, 2018, BLOOD S, V132, DOI DOI 10.1182/BLOOD-2018-99-113586
   Sonneveld P, 2018, BLOOD, V132, DOI 10.1182/blood-2018-99-114029
   Sonneveld P, 2012, J CLIN ONCOL, V30, P2946, DOI 10.1200/JCO.2011.39.6820
   STEGE CAM, 2018, BLOOD S, V132, DOI DOI 10.1182/BLOOD-2018-99-114668
   Tacchetti P, 2018, BLOOD, V132, DOI 10.1182/blood-2018-99-116716
   Takamatsu H, 2017, ANN ONCOL, V28, P2503, DOI 10.1093/annonc/mdx340
   Takamatsu H, 2018, BLOOD, V132, DOI 10.1182/blood-2018-99-111250
   Terpos E, 2018, BLOOD, V132, DOI 10.1182/blood-2018-99-113587
   Terpos E, 2018, BLOOD CANCER J, V8, DOI 10.1038/s41408-017-0037-4
   Topp MS, 2018, BLOOD, V132, P1010
   Usmani SZ, 2018, BLOOD, V132, P3288
   VIJ R, 2018, BLOOD S, V132, DOI DOI 10.1182/BLOOD-2018-99-109920
   Voorhees PM, 2018, BLOOD, V132, DOI 10.1182/blood-2018-151
   Yimer H, 2018, BLOOD, V132, DOI 10.1182/blood-2018-152
   YONG K, 2018, BLOOD S, V132, DOI DOI 10.1182/BLOOD-2018-99-116624
   YONG K, 2018, BLOOD S, V132, DOI DOI 10.1182/BLOOD-2018-99-116426
   Zamagni E, 2018, BLOOD, V132, DOI 10.1182/blood-2018-99-111321
   Zhao WH, 2018, BLOOD, V132, DOI 10.1182/blood-2018-99-110548
   ZWEEGMAN S, 2018, BLOOD S, V132, DOI DOI 10.1182/BLOOD-2018-99-111650
NR 64
TC 6
Z9 7
U1 1
U2 6
PU CIG MEDIA GROUP, LP
PI DALLAS
PA 3500 MAPLE AVENUE, STE 750, DALLAS, TX 75219-3931 USA
SN 2152-2650
EI 2152-2669
J9 CL LYMPH MYELOM LEUK
JI Clin. Lymphoma Myeloma Leuk.
PD JUL
PY 2019
VL 19
IS 7
BP E324
EP E336
DI 10.1016/j.clml.2019.03.008
PG 13
WC Oncology; Hematology
SC Oncology; Hematology
GA IM1FA
UT WOS:000477732800002
PM 31076371
DA 2021-10-29
ER

PT J
AU Hardiansyah, D
   Ng, CM
AF Hardiansyah, Deni
   Ng, Chee Meng
TI Quantitative Systems Pharmacology Model of Chimeric Antigen Receptor
   T-Cell Therapy
SO CTS-CLINICAL AND TRANSLATIONAL SCIENCE
LA English
DT Article
ID CYTOKINE RELEASE SYNDROME; BIOMARKERS; KINETICS
AB Chimeric antigen receptor T-cell (CART) therapy is a new and promising cancer therapy. However, severe toxicity due to cytokine release syndrome (CRS) in CART-treated patients highlighted the possible danger of this new therapy. Disease burden and CART doses are the potential factors associated with CRS but the detail relationships between these factors and the severity of the CRS remain largely unknown. In this study, the quantitative systems pharmacology (QSP) approach is used to quantify the complex relationships among CART doses, disease burden, and pro inflammatory cytokines in human subjects and to gain relevant insights into the determinant of clinical toxicity/efficacy in development of CART therapy. The expansion of CART and elimination of B cells are more highly correlated with disease burden than the administered CART doses. To our best knowledge, this is the first QSP model that can describe the observed clinical data from CART-treated patients with cancer. This QSP model is a valuable tool for deepening our understanding of how the mechanism of action connects to the clinical outcomes and, therefore, may serve as an important model-based platform to guide the development and personalized dosing of the CART therapy.
C1 [Hardiansyah, Deni; Ng, Chee Meng] Univ Kentucky, Coll Pharm, Lexington, KY 40508 USA.
RP Ng, CM (corresponding author), Univ Kentucky, Coll Pharm, Lexington, KY 40508 USA.
EM cheemng@gmail.com
CR Brattsand R, 1996, ALIMENT PHARM THERAP, V10, P81, DOI 10.1046/j.1365-2036.1996.22164025.x
   Brentjens RJ, 2013, SCI TRANSL MED, V5, DOI 10.1126/scitranslmed.3005930
   Brudno JN, 2016, BLOOD, V127, P3321, DOI 10.1182/blood-2016-04-703751
   De Boer RJ, 2013, J THEOR BIOL, V327, P45, DOI 10.1016/j.jtbi.2012.12.025
   Hanson S., 2016, TOXICITY MANAGEMENT, DOI [10.1101/049908, DOI 10.1101/049908]
   Hay KA, 2017, BLOOD, V130, P2295, DOI 10.1182/blood-2017-06-793141
   Hopkins B, 2018, IFAC PAPERSONLINE, V51, P76, DOI 10.1016/j.ifacol.2018.09.039
   Kalos M, 2011, SCI TRANSL MED, V3, DOI 10.1126/scitranslmed.3002842
   Liu Y, 2015, BMC PLANT BIOL, V15, DOI 10.1186/s12870-015-0529-y
   Mager DE, 2006, BIOCHEM PHARMACOL, V72, P1, DOI 10.1016/j.bcp.2005.12.041
   Maude SL, 2014, NEW ENGL J MED, V371, P1507, DOI 10.1056/NEJMoa1407222
   Mostolizadeh R, 2018, NUMER ALGEBR CONTROL, V8, P63, DOI 10.3934/naco.2018004
   Mueller KT, 2017, BLOOD, V130, P2317, DOI 10.1182/blood-2017-06-786129
   Neelapu SS, 2017, NEW ENGL J MED, V377, P2531, DOI 10.1056/NEJMoa1707447
   Ng CM, 2010, CANCER CHEMOTH PHARM, V65, P207, DOI 10.1007/s00280-009-1023-8
   Ng CM, 2006, PHARM RES-DORDR, V23, P95, DOI 10.1007/s11095-005-8814-3
   Norelli M, 2018, NAT MED, V24, P739, DOI 10.1038/s41591-018-0036-4
   Schuster SJ, 2017, NEW ENGL J MED, V377, P2545, DOI 10.1056/NEJMoa1708566
   Sheiner LB, 1997, CLIN PHARMACOL THER, V61, P275, DOI 10.1016/S0009-9236(97)90160-0
   Teachey DT, 2016, CANCER DISCOV, V6, P664, DOI 10.1158/2159-8290.CD-16-0040
   Tran E, 2017, NEW ENGL J MED, V377, P2593, DOI 10.1056/NEJMe1714680
   Yip A, 2018, NAT REV DRUG DISCOV, V17, P161, DOI 10.1038/nrd.2017.266
   Yiu HH, 2012, PLOS ONE, V7, DOI 10.1371/journal.pone.0045027
NR 23
TC 18
Z9 18
U1 0
U2 3
PU WILEY
PI HOBOKEN
PA 111 RIVER ST, HOBOKEN 07030-5774, NJ USA
SN 1752-8054
EI 1752-8062
J9 CTS-CLIN TRANSL SCI
JI CTS-Clin. Transl. Sci.
PD JUL
PY 2019
VL 12
IS 4
BP 343
EP 349
DI 10.1111/cts.12636
PG 7
WC Medicine, Research & Experimental
SC Research & Experimental Medicine
GA IM1RV
UT WOS:000477770200004
PM 30990958
OA gold, Green Published
DA 2021-10-29
ER

PT J
AU Jacoby, E
   Shahani, SA
   Shah, NN
AF Jacoby, Elad
   Shahani, Shilpa A.
   Shah, Nirali N.
TI Updates on CAR T-cell therapy in B-cell malignancies
SO IMMUNOLOGICAL REVIEWS
LA English
DT Review
DE acute lymphoblastic leukemia; adoptive cell therapy; CAR T-cell therapy;
   diffuse large B-cell lymphoma; immunotherapy; multiple myeloma
ID CHIMERIC-ANTIGEN-RECEPTOR; ACUTE LYMPHOBLASTIC-LEUKEMIA; CHRONIC
   LYMPHOCYTIC-LEUKEMIA; MINIMAL RESIDUAL DISEASE; TERM-FOLLOW-UP; I TREAT
   CLL; MULTIPLE-MYELOMA; PHASE-I; MONOCLONAL-ANTIBODIES; MATURATION
   ANTIGEN
AB By increasing disease-free survival and offering the potential for long-term cure, chimeric antigen receptor (CAR) T-cell therapy has dramatically expanded therapeutic options among those with high-risk B-cell malignancies. As CAR T-cell utilization evolves however, novel challenges are generated. These include determining how to optimally integrate CAR T cells into standard of care and overcoming mechanisms of resistance to CAR T-cell therapy, such as evolutionary stress induced on cancer cells leading to immunophenotypic changes that allow leukemia to evade this targeted therapy. Compounding these challenges are the limited ability to determine differences between various CAR T-cell constructs, understanding the generalizability of trial outcomes from multiple sites utilizing unique CAR manufacturing strategies, and comparing distinct criteria for toxicity grading while defining optimal management. Additionally, as understanding of CAR behavior in humans has developed, strategies have appropriately evolved to proactively mitigate toxicities. These challenges offer complimentary insights and guide next steps to enhance the efficacy of this novel therapeutic modality. With a focus on B-cell malignancies as the paradigm for effective CAR T-cell therapy, this review describes advances in the field as well as current challenges and future directions.
C1 [Jacoby, Elad] Tel Aviv Univ, Div Pediat Hematol Oncol & BMT, Edmond & Lily Safra Childrens Hosp, Sheba Med Ctr, Tel Aviv, Israel.
   [Jacoby, Elad] Tel Aviv Univ, Sackler Fac Med, Tel Aviv, Israel.
   [Shahani, Shilpa A.; Shah, Nirali N.] NCI, Pediat Oncol Branch, Ctr Canc Res, NIH, Bethesda, MD 20892 USA.
RP Shah, NN (corresponding author), NCI, Pediat Oncol Branch, Ctr Canc Res, NIH, Bethesda, MD 20892 USA.
EM nirali.shah@nih.gov
OI Jacoby, Elad/0000-0003-1411-8942
CR Abramson JSPL, 2016, BLOOD, V128, P22
   Ali SA, 2016, BLOOD, V128, P1688, DOI 10.1182/blood-2016-04-711903
   Baumeister SH, 2019, CANCER IMMUNOL RES, V7, P100, DOI 10.1158/2326-6066.CIR-18-0307
   Bendall SC, 2014, CELL, V157, P714, DOI 10.1016/j.cell.2014.04.005
   Bhatnagar V, 2017, ONCOLOGIST, V22, P1347, DOI 10.1634/theoncologist.2017-0229
   Bhojwani D, 2019, LEUKEMIA, V33, P884, DOI 10.1038/s41375-018-0265-z
   Brentjens R, 2010, MOL THER, V18, P666, DOI 10.1038/mt.2010.31
   Brentjens RJ, 2007, CLIN CANCER RES, V13, P5426, DOI 10.1158/1078-0432.CCR-07-0674
   Brentjens RJ, 2011, BLOOD, V118, P4817, DOI 10.1182/blood-2011-04-348540
   Brentjens RJ, 2003, NAT MED, V9, P279, DOI 10.1038/nm827
   Brown JR, 2018, BLOOD, V131, P379, DOI [10.1182/blood-2017-08-764712, 10.1182/blood-2018-02-832071]
   Brudno JN, 2018, J CLIN ONCOL, V36, P2267, DOI 10.1200/JCO.2018.77.8084
   Carpenter RO, 2013, CLIN CANCER RES, V19, P2048, DOI 10.1158/1078-0432.CCR-12-2422
   Chen DF, 2016, PLOS ONE, V11, DOI 10.1371/journal.pone.0162638
   Chevallier P, 2009, LEUKEMIA, V23, P806, DOI 10.1038/leu.2008.303
   Chevallier P, 2015, LANCET HAEMATOL, V2, pE108, DOI 10.1016/S2352-3026(15)00020-4
   Cohen AD, 2019, J CLIN INVEST, V130
   Cooper LJN, 2003, BLOOD, V101, P1637, DOI 10.1182/blood-2002-07-1989
   Crump M, 2017, BLOOD, V130, P1800, DOI 10.1182/blood-2017-03-769620
   Crump M, 2014, J CLIN ONCOL, V32, P3490, DOI 10.1200/JCO.2013.53.9593
   Cruz CRY, 2013, BLOOD, V122, P2965, DOI 10.1182/blood-2013-06-506741
   Dai HR, 2015, ONCOIMMUNOLOGY, V4, DOI 10.1080/2162402X.2015.1027469
   Das RK, 2019, CANCER DISCOV, V9, P492, DOI 10.1158/2159-8290.CD-18-1314
   Davila ML, 2014, SCI TRANSL MED, V6, DOI 10.1126/scitranslmed.3008226
   Davila ML, 2013, PLOS ONE, V8, DOI 10.1371/journal.pone.0061338
   Dimopoulos MA, 2016, NEW ENGL J MED, V375, P1319, DOI 10.1056/NEJMoa1607751
   Drent E, 2016, HAEMATOLOGICA, V101, P616, DOI 10.3324/haematol.2015.137620
   Duman BB, 2012, MED ONCOL, V29, P1223, DOI 10.1007/s12032-011-9955-3
   ESHHAR Z, 1993, P NATL ACAD SCI USA, V90, P720, DOI 10.1073/pnas.90.2.720
   Filbin M, 2019, NAT MED, V25, P367, DOI 10.1038/s41591-019-0383-9
   Fraietta JA, 2018, NATURE, V558, P307, DOI 10.1038/s41586-018-0178-z
   Fraietta JA, 2018, NAT MED, V24, P563, DOI 10.1038/s41591-018-0010-1
   Fraietta JA, 2016, BLOOD, V127, P1117, DOI 10.1182/blood-2015-11-679134
   Fry TJ, 2018, NAT MED, V24, P20, DOI 10.1038/nm.4441
   Fujimoto M, 2007, J DERMATOL SCI, V46, P1, DOI 10.1016/j.jdermsci.2006.12.004
   Gandolfi S, 2018, BLOOD, V132, P1114, DOI 10.1182/blood-2017-05-693606
   Gardner R, 2016, BLOOD, V128, DOI 10.1182/blood.V128.22.586.586
   Gardner R, 2016, BLOOD, V127, P2406, DOI 10.1182/blood-2015-08-665547
   Gardner RA, 2017, BLOOD, V129, P3322, DOI 10.1182/blood-2017-02-769208
   Garfall AL, 2019, JCI INSIGHT, V4, DOI 10.1172/jci.insight.127684
   Garfall AL, 2015, NEW ENGL J MED, V373, P1040, DOI 10.1056/NEJMoa1504542
   Geyer MB, 2018, MOL THER, V26, P1896, DOI 10.1016/j.ymthe.2018.05.018
   Gill SI, 2018, BLOOD, V132, DOI 10.1182/blood-2018-99-115418
   Gokbuget N, 2018, BLOOD, V131, P1522, DOI 10.1182/blood-2017-08-798322
   Gogishvili T, 2017, BLOOD, V130, P2838, DOI 10.1182/blood-2017-04-778423
   Gore L, 2018, BLOOD CANCER J, V8, DOI 10.1038/s41408-018-0117-0
   Green DJ, 2018, BLOOD, V132, P1011
   Gribben JG, 2010, BLOOD, V115, P187, DOI 10.1182/blood-2009-08-207126
   GROSS G, 1989, P NATL ACAD SCI USA, V86, P10024, DOI 10.1073/pnas.86.24.10024
   Guedan S, 2018, JCI INSIGHT, V3, DOI 10.1172/jci.insight.96976
   Gust J, 2017, CANCER DISCOV, V7, P1404, DOI 10.1158/2159-8290.CD-17-0698
   Hallek M, 2018, BLOOD, V131, P2745, DOI 10.1182/blood-2017-09-806398
   Han Q, 2016, J CELL IMMUNOTHER, V2, P28, DOI DOI 10.1016/J.JOCIT.2014.11.001
   Haso W, 2013, BLOOD, V121, P1165, DOI 10.1182/blood-2012-06-438002
   Hay AE, 2019, J MED EC, V1
   Hay KA, 2019, BLOOD, V133, P1652, DOI 10.1182/blood-2018-11-883710
   Holstein SA, 2018, BIOL BLOOD MARROW TR, V24, P641, DOI 10.1016/j.bbmt.2017.12.774
   Hu YX, 2017, CLIN CANCER RES, V23, P3297, DOI 10.1158/1078-0432.CCR-16-1799
   Huang J, 2005, AM J CLIN PATHOL, V123, P826, DOI 10.1309/KPXNVR7X4AMENBBE
   Hudecek M, 2015, CANCER IMMUNOL RES, V3, P125, DOI 10.1158/2326-6066.CIR-14-0127
   HWU P, 1993, J EXP MED, V178, P361, DOI 10.1084/jem.178.1.361
   Imai C, 2004, LEUKEMIA, V18, P676, DOI 10.1038/sj.leu.2403302
   Jabbour E, 2018, AM J HEMATOL, V93, P371, DOI 10.1002/ajh.24987
   Jabbour E, 2015, BLOOD, V125, P4010, DOI 10.1182/blood-2014-08-596403
   Jacoby E, 2018, AM J HEMATOL, V93, P1485, DOI 10.1002/ajh.25274
   Jacoby E, 2016, NAT COMMUN, V7, DOI 10.1038/ncomms12320
   Jacoby E, 2016, BLOOD, V127, P1361, DOI 10.1182/blood-2015-08-664250
   Jen EY, 2019, CLIN CANCER RES, V25, P473, DOI 10.1158/1078-0432.CCR-18-2337
   Jiang H, 2014, MOL ONCOL, V8, P297, DOI 10.1016/j.molonc.2013.12.001
   Kalos M, 2011, SCI TRANSL MED, V3, DOI 10.1126/scitranslmed.3002842
   Kantarjian H, 2017, NEW ENGL J MED, V376, P836, DOI 10.1056/NEJMoa1609783
   Kantarjian HM, 2016, NEW ENGL J MED, V375, P740, DOI 10.1056/NEJMoa1509277
   Kawalekar OU, 2016, IMMUNITY, V44, P380, DOI 10.1016/j.immuni.2016.01.021
   Kebriaei P, 2016, J CLIN INVEST, V126, P3363, DOI 10.1172/JCI86721
   Kershaw MH, 2006, CLIN CANCER RES, V12, P6106, DOI 10.1158/1078-0432.CCR-06-1183
   Kochenderfer JN, 2017, MOL THER, V25, P2245, DOI 10.1016/j.ymthe.2017.07.004
   Kochenderfer JN, 2017, J CLIN ONCOL, V35, DOI 10.1200/JCO.2016.71.3024
   Kochenderfer JN, 2015, J CLIN ONCOL, V33, P540, DOI 10.1200/JCO.2014.56.2025
   Kochenderfer JN, 2013, BLOOD, V122, P4129, DOI 10.1182/blood-2013-08-519413
   Kochenderfer JN, 2012, BLOOD, V119, P2709, DOI 10.1182/blood-2011-10-384388
   Kochenderfer JN, 2010, BLOOD, V116, P4099, DOI 10.1182/blood-2010-04-281931
   Kochenderfer JN, 2010, BLOOD, V116, P3875, DOI 10.1182/blood-2010-01-265041
   Kochenderfer JN, 2009, J IMMUNOTHER, V32, P689, DOI 10.1097/CJI.0b013e3181ac6138
   Kohnke T, 2017, BRIT J HAEMATOL, V179, P480, DOI 10.1111/bjh.14901
   Kreitman RJ, 2018, LEUKEMIA, V32, P1768, DOI 10.1038/s41375-018-0210-1
   Lamers CHJ, 2011, BLOOD, V117, P72, DOI 10.1182/blood-2010-07-294520
   Lee DW, 2019, BIOL BLOOD MARROW TR, V25, P625, DOI 10.1016/j.bbmt.2018.12.758
   Lee DW, 2015, LANCET, V385, P517, DOI 10.1016/S0140-6736(14)61403-3
   Lee DW, 2014, BLOOD, V124, P188, DOI 10.1182/blood-2014-05-552729
   Lee DW, 2016, BLOOD, V128, DOI 10.1182/blood.V128.22.218.218
   Leech AA, 2018, J NATL CANC I
   Li CR, 2018, BLOOD, V132, DOI 10.1182/blood-2018-99-116898
   Liora M, 2018, ASH ANN M
   Liu YR, 2018, BLOOD, V132, DOI 10.1182/blood-2018-99-112786
   Locke FL, 2019, LANCET ONCOL, V20, P31, DOI 10.1016/S1470-2045(18)30864-7
   Locke FL, 2017, MOL THER, V25, P285, DOI 10.1016/j.ymthe.2016.10.020
   Long AH, 2015, NAT MED, V21, P581, DOI 10.1038/nm.3838
   Lonial S, 2015, NEW ENGL J MED, V373, P621, DOI 10.1056/NEJMoa1505654
   Mailankody S, 2018, BLOOD, V132, DOI 10.1182/blood-2018-99-113548
   Marshall MJE, 2017, FRONT IMMUNOL, V8, DOI 10.3389/fimmu.2017.01245
   Maude SL, 2018, NEW ENGL J MED, V378, P439, DOI 10.1056/NEJMoa1709866
   Maude SL, 2014, NEW ENGL J MED, V371, P1507, DOI 10.1056/NEJMoa1407222
   Maude SL, 2016, J CLIN ONCOL, V128, P217, DOI DOI 10.1182/blood-2016-01-693887
   Maude SL, 2017, J CLIN ONCOL S15, V35, P103, DOI DOI 10.1200/JCO.2017.35.15_SUPPL.103
   Mejstrikova E, 2017, BLOOD CANCER J, V7, DOI 10.1038/s41408-017-0023-x
   Munoz L, 2001, HAEMATOLOGICA, V86, P1261
   Naddafi F, 2015, INT J MOL CELL MED, V4, P143
   Neelapu SS, 2017, NEW ENGL J MED, V377, P2531, DOI 10.1056/NEJMoa1707447
   Nitschke L, 2005, CURR OPIN IMMUNOL, V17, P290, DOI 10.1016/j.coi.2005.03.005
   Nitschke L, 2014, GLYCOBIOLOGY, V24, P807, DOI 10.1093/glycob/cwu066
   Nitschke L, 2009, IMMUNOL REV, V230, P128, DOI 10.1111/j.1600-065X.2009.00801.x
   Olejniczak SH, 2006, IMMUNOL INVEST, V35, P93, DOI 10.1080/08820130500496878
   Palumbo A, 2016, NEW ENGL J MED, V375, P754, DOI 10.1056/NEJMoa1606038
   Papaemmanuil E, 2014, NAT GENET, V46, P116, DOI 10.1038/ng.2874
   Park JH, 2018, NEW ENGL J MED, V378, P449, DOI 10.1056/NEJMoa1709919
   Pierpont TM, 2018, FRONT ONCOL, V8, DOI 10.3389/fonc.2018.00163
   Polson AG, 2010, LEUKEMIA, V24, P1566, DOI 10.1038/leu.2010.141
   Porter DL, 2015, SCI TRANSL MED, V7, DOI 10.1126/scitranslmed.aac5415
   Porter DL, 2011, NEW ENGL J MED, V365, P725, DOI 10.1056/NEJMoa1103849
   Pule MA, 2008, NAT MED, V14, P1264, DOI 10.1038/nm.1882
   Qin HY, 2018, MOL THER-ONCOLYTICS, V11, P127, DOI 10.1016/j.omto.2018.10.006
   Qin HY, 2015, BLOOD, V126, P629, DOI 10.1182/blood-2014-11-612903
   Raetz EA, 2008, J CLIN ONCOL, V26, P3756, DOI 10.1200/JCO.2007.15.3528
   Raetz EA, 2015, PEDIATR BLOOD CANCER, V62, P1171, DOI 10.1002/pbc.25454
   Raje NS, 2018, J CLIN ONCOL, V36, DOI 10.1200/JCO.2018.36.15_suppl.8007
   Rajkumar SV, 2016, NEW ENGL J MED, V375, P1390, DOI 10.1056/NEJMe1609835
   Ramos CA, 2016, J CLIN INVEST, V126, P2588, DOI 10.1172/JCI86000
   Raponi S, 2011, LEUKEMIA LYMPHOMA, V52, P1098, DOI 10.3109/10428194.2011.559668
   Rapoport AP, 2015, NAT MED, V21, P914, DOI 10.1038/nm.3910
   Riches JC, 2013, HEMATOL ONCOL CLIN N, V27, P207, DOI 10.1016/j.hoc.2013.01.003
   Robbie G, 2018, ASH ANN M
   Rossig C, 2017, LEUKEMIA, V31, P1087, DOI 10.1038/leu.2017.39
   Rossig C, 2002, BLOOD, V99, P2009, DOI 10.1182/blood.V99.6.2009
   Ruella M, 2016, J CLIN INVEST, V126, P3814, DOI 10.1172/JCI87366
   Ruella M, 2016, CLIN CANCER RES, V22, P2684, DOI 10.1158/1078-0432.CCR-15-1527
   Sabatino M, 2016, BLOOD, V128, P519, DOI 10.1182/blood-2015-11-683847
   Sadelain M, 2015, J CLIN INVEST, V125, P3392, DOI 10.1172/JCI80010
   Savoldo B, 2011, J CLIN INVEST, V121, P1822, DOI 10.1172/JCI46110
   Schuster SJ, 2019, NEW ENGL J MED, V380, P45, DOI 10.1056/NEJMoa1804980
   Sehn LH, 2015, BLOOD, V125, P1, DOI 10.1182/blood-2014-09-594580
   Sehn LH, 2012, HEMATOL-AM SOC HEMAT, P402, DOI 10.1182/asheducation-2012.1.402
   Shah N, 2018, BLOOD, V132, DOI 10.1182/blood-2018-99-116953
   Shah NN, 2019, NAT REV CLIN ONCOL, V16, P372, DOI 10.1038/s41571-019-0184-6
   Shah NN, 2015, PEDIATR BLOOD CANCER, V62, P964, DOI 10.1002/pbc.25410
   Shah NN, 2019, AM ASS CANC RES ATL
   Smith EL, 2018, MOL THER, V26, P1447, DOI 10.1016/j.ymthe.2018.03.016
   Soh KT, 2017, CLIN LAB MED, V37, P821, DOI 10.1016/j.cll.2017.08.001
   Sommermeyer D, 2016, LEUKEMIA, V30, P492, DOI 10.1038/leu.2015.247
   Sonneveld P, 2016, HAEMATOLOGICA, V101, P396, DOI 10.3324/haematol.2015.129189
   Spadaro G, 2016, CLIN IMMUNOL, V166, P103, DOI 10.1016/j.clim.2016.04.001
   Sriaroon P, 2015, IMMUNOL ALLERGY CLIN, V35, P713, DOI 10.1016/j.iac.2015.07.006
   Swerdlow SH, 2016, BLOOD, V127, P2375, DOI 10.1182/blood-2016-01-643569
   Tedder TF, 2005, ADV IMMUNOL, V88, P1, DOI 10.1016/S0065-2776(05)88001-0
   Topp MS, 2012, BLOOD, V120, P5185, DOI 10.1182/blood-2012-07-441030
   Turtle CJ, 2017, J CLIN ONCOL, V35, P3010, DOI 10.1200/JCO.2017.72.8519
   Turtle CJ, 2016, SCI TRANSL MED, V8, DOI 10.1126/scitranslmed.aaf8621
   Turtle CJ, 2016, J CLIN INVEST, V126, P2123, DOI 10.1172/JCI85309
   van de Donk NWCJ, 2016, BLOOD, V127, P681, DOI 10.1182/blood-2015-10-646810
   Van den Neste E, 2016, BONE MARROW TRANSPL, V51, P51, DOI 10.1038/bmt.2015.213
   von Stackelberg A, 2016, J CLIN ONCOL, V34, P4381, DOI 10.1200/JCO.2016.67.3301
   Wang J, 2019, BIOL BLOOD MARROW TR
   Wayne AS, 2017, BLOOD, V130, P1620, DOI [10.1182/blood-2017-02749101, 10.1182/blood-2017-02-749101]
   Wayne AS, 2010, CLIN CANCER RES, V16, P1894, DOI 10.1158/1078-0432.CCR-09-2980
   Wiemels JL, 1999, LANCET, V354, P1499, DOI 10.1016/S0140-6736(99)09403-9
   Xiao L, 2017, J CLIN ONCOL, V35, DOI 10.1200/JCO.2017.35.15_suppl.7028
   Xiao XD, 2009, MABS-AUSTIN, V1, P297, DOI 10.4161/mabs.1.3.8113
   Yang YM, 2017, SCI TRANSL MED, V9, DOI 10.1126/scitranslmed.aag1209
   Zhao WH, 2018, J HEMATOL ONCOL, V11, DOI 10.1186/s13045-018-0681-6
   Zhao ZG, 2015, CANCER CELL, V28, P415, DOI 10.1016/j.ccell.2015.09.004
   Zoghbi A, 2017, PEDIATR BLOOD CANCER, V64, DOI 10.1002/pbc.26594
NR 170
TC 33
Z9 34
U1 1
U2 15
PU WILEY
PI HOBOKEN
PA 111 RIVER ST, HOBOKEN 07030-5774, NJ USA
SN 0105-2896
EI 1600-065X
J9 IMMUNOL REV
JI Immunol. Rev.
PD JUL
PY 2019
VL 290
IS 1
SI SI
BP 39
EP 59
DI 10.1111/imr.12774
PG 21
WC Immunology
SC Immunology
GA IM1KK
UT WOS:000477747800004
PM 31355492
DA 2021-10-29
ER

PT J
AU Akhavan, D
   Alizadeh, D
   Wang, DR
   Weist, MR
   Shepphird, JK
   Brown, CE
AF Akhavan, David
   Alizadeh, Darya
   Wang, Dongrui
   Weist, Michael R.
   Shepphird, Jennifer K.
   Brown, Christine E.
TI CAR T cells for brain tumors: Lessons learned and road ahead
SO IMMUNOLOGICAL REVIEWS
LA English
DT Review
DE brain tumors; chimeric antigen receptors; glioblastoma; T cells
ID CHIMERIC ANTIGEN RECEPTOR; GLIOBLASTOMA STEM-CELLS; I CLINICAL-TRIAL;
   ANTITUMOR-ACTIVITY; B-CELL; ADOPTIVE IMMUNOTHERAPY; NONINVASIVE
   DETECTION; CHECKPOINT BLOCKADE; ADAPTIVE IMMUNITY; CANCER REGRESSION
AB Malignant brain tumors, including glioblastoma, represent some of the most difficult to treat of solid tumors. Nevertheless, recent progress in immunotherapy, across a broad range of tumor types, provides hope that immunological approaches will have the potential to improve outcomes for patients with brain tumors. Chimeric antigen receptors (CAR) T cells, a promising immunotherapeutic modality, utilizes the tumor targeting specificity of any antibody or receptor ligand to redirect the cytolytic potency of T cells. The remarkable clinical response rates of CD19-targeted CAR T cells and early clinical experiences in glioblastoma demonstrating safety and evidence for disease modifying activity support the potential of further advancements ultimately providing clinical benefit for patients. The brain, however, is an immune specialized organ presenting unique and specific challenges to immune-based therapies. Remaining barriers to be overcome for achieving effective CAR T cell therapy in the central nervous system (CNS) include tumor antigenic heterogeneity, an immune-suppressive microenvironment, unique properties of the CNS that limit T cell entry, and risks of immune-based toxicities in this highly sensitive organ. This review will summarize preclinical and clinical data for CAR T cell immunotherapy in glioblastoma and other malignant brain tumors, including present obstacles to advancement.
C1 [Akhavan, David] City Hope Natl Med Ctr, Dept Radiat Oncol, Beckman Res Inst, Duarte, CA 91010 USA.
   [Alizadeh, Darya; Wang, Dongrui; Shepphird, Jennifer K.; Brown, Christine E.] City Hope Natl Med Ctr, Dept Hematol & Hematopoiet Cell Transplantat, Beckman Res Inst, Duarte, CA 91010 USA.
   [Alizadeh, Darya; Wang, Dongrui; Weist, Michael R.; Shepphird, Jennifer K.; Brown, Christine E.] City Hope Natl Med Ctr, Dept Immunooncol, Beckman Res Inst, Duarte, CA 91010 USA.
   [Weist, Michael R.] City Hope Natl Med Ctr, Dept Mol Imaging & Therapy, Beckman Res Inst, Duarte, CA 91010 USA.
RP Brown, CE (corresponding author), City Hope Natl Med Ctr, Natl Med Ctr, Beckman Res Inst, Dept Hematol & Hematopoiet Cell Transplantat, Duarte, CA 91010 USA.; Brown, CE (corresponding author), City Hope Natl Med Ctr, Natl Med Ctr, Beckman Res Inst, Dept Immunooncol, Duarte, CA 91010 USA.
EM cbrown@coh.org
OI Brown, Christine/0000-0003-4915-8207; Wang, Dongrui/0000-0002-0859-7281
FU Rising Tide Foundation; California Institute for Regenerative
   MedicineCalifornia Institute for Regenerative Medicine [CLIN2-10248];
   Kenneth T. and Eileen L. Norris Foundation; National Cancer
   InstituteUnited States Department of Health & Human ServicesNational
   Institutes of Health (NIH) - USANIH National Cancer Institute (NCI)
   [1F99CA234923, 1R01CA236500]; Meringoff Family Foundation; Curing Kids
   Cancer; Gateway for Cancer Research; Ben and Catherine Ivy Foundation;
   NATIONAL CANCER INSTITUTEUnited States Department of Health & Human
   ServicesNational Institutes of Health (NIH) - USANIH National Cancer
   Institute (NCI) [R01CA236500, F99CA234923] Funding Source: NIH RePORTER
FX Rising Tide Foundation; California Institute for Regenerative Medicine,
   Grant/Award Number: CLIN2-10248; Kenneth T. and Eileen L. Norris
   Foundation; National Cancer Institute, Grant/Award Number: 1F99CA234923
   and 1R01CA236500; Meringoff Family Foundation; Curing Kids Cancer;
   Gateway for Cancer Research; Ben and Catherine Ivy Foundation
CR Abramson JS, 2017, NEW ENGL J MED, V377, P783, DOI 10.1056/NEJMc1704610
   Ahmed N, 2017, JAMA ONCOL, V3, P1094, DOI 10.1001/jamaoncol.2017.0184
   Ahmed N, 2015, J CLIN ONCOL, V33, P1688, DOI 10.1200/JCO.2014.58.0225
   Ahmed N, 2010, CLIN CANCER RES, V16, P474, DOI 10.1158/1078-0432.CCR-09-1322
   Alexander BM, 2017, J CLIN ONCOL, V35, P2402, DOI 10.1200/JCO.2017.73.0119
   AlHarbi M, 2018, ONCOLOGIST, V23, P1401, DOI 10.1634/theoncologist.2018-0163
   Alizadeh D, 2019, CANCER IMMUNOL RES, V7, P759, DOI 10.1158/2326-6066.CIR-18-0466
   Alizadeh D, 2014, CANCER RES, V74, P104, DOI 10.1158/0008-5472.CAN-13-1545
   Arlauckas SP, 2018, THERANOSTICS, V8, P5842, DOI 10.7150/thno.26888
   Barat B, 2011, MOL IMAGING BIOL, V13, P526, DOI 10.1007/s11307-010-0375-0
   Barsoum IB, 2014, CANCER RES, V74, P665, DOI 10.1158/0008-5472.CAN-13-0992
   Berger C, 2006, BLOOD, V107, P2294, DOI 10.1182/blood-2005-08-3503
   Berghoff AS, 2017, NEURO-ONCOLOGY, V19, P1460, DOI 10.1093/neuonc/nox054
   Bielamowicz K, 2018, NEURO-ONCOLOGY, V20, P506, DOI 10.1093/neuonc/nox182
   Blaeschke F, 2018, CANCER IMMUNOL IMMUN, V67, P1053, DOI 10.1007/s00262-018-2155-7
   Bocca P, 2018, ONCOIMMUNOLOGY, V7, DOI 10.1080/2162402X.2017.1378843
   Bollard CM, 2002, BLOOD, V99, P3179, DOI 10.1182/blood.V99.9.3179
   Bos R, 2001, JNCI-J NATL CANCER I, V93, P309, DOI 10.1093/jnci/93.4.309
   Bouffet E, 2016, J CLIN ONCOL, V34, P2206, DOI 10.1200/JCO.2016.66.6552
   Brennan CW, 2013, CELL, V155, P462, DOI 10.1016/j.cell.2013.09.034
   Brown CE, 2007, J IMMUNOL, V179, P3332, DOI 10.4049/jimmunol.179.5.3332
   Brown CE, 2019, NAT REV IMMUNOL, V19, P73, DOI 10.1038/s41577-018-0119-y
   Brown CE, 2018, MOL THER, V26, P31, DOI 10.1016/j.ymthe.2017.10.002
   Brown CE, 2016, NEW ENGL J MED, V375, P2561, DOI 10.1056/NEJMoa1610497
   Brown CE, 2015, CLIN CANCER RES, V21, P4062, DOI 10.1158/1078-0432.CCR-15-0428
   Brown CE, 2013, PLOS ONE, V8, DOI 10.1371/journal.pone.0077769
   Brown CE, 2012, CLIN CANCER RES, V18, P2199, DOI 10.1158/1078-0432.CCR-11-1669
   Brown CE, 2009, CANCER RES, V69, P8886, DOI 10.1158/0008-5472.CAN-09-2687
   Calzascia T, 2003, J IMMUNOL, V171, P2187, DOI 10.4049/jimmunol.171.5.2187
   Caruso HG, 2015, CANCER RES, V75, P3505, DOI 10.1158/0008-5472.CAN-15-0139
   Chang AL, 2016, CANCER RES, V76, P5671, DOI 10.1158/0008-5472.CAN-16-0144
   Chang ZNL, 2018, NAT CHEM BIOL, V14, P317, DOI [10.1038/NCHEMBIO.2565, 10.1038/nchembio.2565]
   Cheadle EJ, 2012, GENE THER, V19, P1114, DOI 10.1038/gt.2011.192
   Chheda ZS, 2018, J EXP MED, V215, P141, DOI 10.1084/jem.20171046
   Chinnasamy D, 2012, CLIN CANCER RES, V18, P1672, DOI 10.1158/1078-0432.CCR-11-3050
   Cho JH, 2018, CELL, V173, P1426, DOI 10.1016/j.cell.2018.03.038
   Choi BD, 2014, J CLIN NEUROSCI, V21, P189, DOI 10.1016/j.jocn.2013.03.012
   Chong EA, 2017, BLOOD, V129, P1039, DOI 10.1182/blood-2016-09-738245
   Chow KKH, 2013, MOL THER, V21, P629, DOI 10.1038/mt.2012.210
   Chuntova P, 2019, FRONT IMMUNOL, V9, DOI 10.3389/fimmu.2018.03062
   Cieri N, 2013, BLOOD, V121, P573, DOI 10.1182/blood-2012-05-431718
   Cloughesy TF, 2019, NAT MED, V25, P477, DOI 10.1038/s41591-018-0337-7
   Cohen-Pfeffer JL, 2017, PEDIATR NEUROL, V67, P23, DOI 10.1016/j.pediatrneurol.2016.10.022
   Coskun V, 2008, P NATL ACAD SCI USA, V105, P1026, DOI 10.1073/pnas.0710000105
   Craddock JA, 2010, J IMMUNOTHER, V33, P780, DOI 10.1097/CJI.0b013e3181ee6675
   Dagenais-Lussier X, 2016, J VIROL, V90, P7967, DOI 10.1128/JVI.00994-16
   Davila ML, 2014, SCI TRANSL MED, V6, DOI 10.1126/scitranslmed.3008226
   De Angelo D., 2017, CLIN OUTCOMES PHASE
   de Vries EFJ, 2010, EUR J NUCL MED MOL I, V37, P842, DOI 10.1007/s00259-010-1394-4
   Debinski W, 1999, CLIN CANCER RES, V5, P985
   Debinski W, 1998, NAT BIOTECHNOL, V16, P449, DOI 10.1038/nbt0598-449
   Debinski W, 1995, CLIN CANCER RES, V1, P1253
   Desjardins A, 2018, NEW ENGL J MED, V379, P150, DOI 10.1056/NEJMoa1716435
   Di Stasi A, 2009, BLOOD, V113, P6392, DOI 10.1182/blood-2009-03-209650
   Dietrich Jorg, 2011, Expert Rev Clin Pharmacol, V4, P233, DOI 10.1586/ecp.11.1
   Dobrenkov K, 2008, J NUCL MED, V49, P1162, DOI 10.2967/jnumed.107.047324
   Dobrzanski P, 2004, CANCER RES, V64, P910, DOI 10.1158/0008-5472.CAN-3430-2
   Doucette T, 2013, CANCER IMMUNOL RES, V1, P112, DOI 10.1158/2326-6066.CIR-13-0028
   Fang HY, 2009, BLOOD, V114, P844, DOI 10.1182/blood-2008-12-195941
   Fecci PE, 2007, CLIN CANCER RES, V13, P2158, DOI 10.1158/1078-0432.CCR-06-2070
   Feldkamp MM, 1999, NEUROSURGERY, V45, P1442, DOI 10.1097/00006123-199912000-00034
   Ferris TJ, 2014, DALTON T, V43, P14851, DOI 10.1039/c4dt01928h
   Fesnak AD, 2016, NAT REV CANCER, V16, P566, DOI 10.1038/nrc.2016.97
   Fidel J, 2015, CANCER RES, V75, P4283, DOI 10.1158/0008-5472.CAN-15-0471
   FIORENTINO DF, 1991, J IMMUNOL, V147, P3815
   Fischer K, 2007, BLOOD, V109, P3812, DOI 10.1182/blood-2006-07-035972
   Fletcher JM, 2010, CLIN EXP IMMUNOL, V162, P1, DOI 10.1111/j.1365-2249.2010.04143.x
   Fraietta JA, 2018, NAT MED, V24, P563, DOI 10.1038/s41591-018-0010-1
   Freise AC, 2018, J NUCL MED, V59, P980, DOI 10.2967/jnumed.117.199075
   Fry TJ, 2018, NAT MED, V24, P20, DOI 10.1038/nm.4441
   Galea I, 2007, J EXP MED, V204, P2023, DOI 10.1084/jem.20070064
   Gattinoni L, 2005, J EXP MED, V202, P907, DOI 10.1084/jem.20050732
   Ghassemi S, 2018, CANCER IMMUNOL RES, V6, P1100, DOI 10.1158/2326-6066.CIR-17-0405
   Goff SL, 2019, J IMMUNOTHER, V42, P126, DOI 10.1097/CJI.0000000000000260
   Goodman AM, 2017, MOL CANCER THER, V16, P2598, DOI 10.1158/1535-7163.MCT-17-0386
   Griessinger CM, 2015, P NATL ACAD SCI USA, V112, P1161, DOI 10.1073/pnas.1418391112
   Guedan S, 2019, MOL THER-METH CLIN D, V12, P145, DOI 10.1016/j.omtm.2018.12.009
   Gust J, 2017, CANCER DISCOV, V7, P1404, DOI 10.1158/2159-8290.CD-17-0698
   Harris J, 2017, KITE REPORTS CEREBRA
   Hart MG, 2013, COCHRANE DB SYST REV, DOI 10.1002/14651858.CD007415.pub2
   Hegde M, 2016, J CLIN INVEST, V126, P3036, DOI 10.1172/JCI83416
   Hemmati HD, 2003, P NATL ACAD SCI USA, V100, P15178, DOI 10.1073/pnas.2036535100
   Hicks MJ, 2016, PLOS ONE, V11, DOI 10.1371/journal.pone.0162978
   HISHII M, 1995, NEUROSURGERY, V37, P1160, DOI 10.1227/00006123-199512000-00016
   Hong JJ, 2010, CLIN CANCER RES, V16, P4892, DOI 10.1158/1078-0432.CCR-10-1507
   Hou AJ, 2018, BIOENG TRANSL MED, V3, P75, DOI 10.1002/btm2.10097
   Howie D, 2014, FRONT IMMUNOL, V5, DOI 10.3389/fimmu.2014.00409
   Hu BL, 2017, CELL REP, V20, P3025, DOI 10.1016/j.celrep.2017.09.002
   Huang H, 2015, FASEB J, V29, P227, DOI 10.1096/fj.14-250985
   Huang L, 2017, BLOOD, V130
   Hughes CE, 2018, FEBS J, V285, P2944, DOI 10.1111/febs.14466
   Hurton LV, 2016, P NATL ACAD SCI USA, V113, pE7788, DOI 10.1073/pnas.1610544113
   Hussain SF, 2007, CANCER RES, V67, P9630, DOI 10.1158/0008-5472.CAN-07-1243
   Idorn M, 2018, ONCOIMMUNOLOGY, V7, DOI 10.1080/2162402X.2018.1450715
   Jarboe JS, 2007, CANCER RES, V67, P7983, DOI 10.1158/0008-5472.CAN-07-1493
   Jauw YWS, 2016, FRONT PHARMACOL, V7, DOI 10.3389/fphar.2016.00131
   Jensen MC, 2010, BIOL BLOOD MARROW TR, V16, P1245, DOI 10.1016/j.bbmt.2010.03.014
   Jiang H, 2018, CANCER IMMUNOL RES, V6, P1314, DOI 10.1158/2326-6066.CIR-18-0044
   Jin X, 2017, NAT MED, V23, P1352, DOI 10.1038/nm.4415
   Johns TG, 2002, INT J CANCER, V98, P398, DOI 10.1002/ijc.10189
   Johnson LA, 2015, SCI TRANSL MED, V7, DOI 10.1126/scitranslmed.aaa4963
   Johnson LA, 2009, BLOOD, V114, P535, DOI 10.1182/blood-2009-03-211714
   Jonnalagadda M, 2015, MOL THER, V23, P757, DOI 10.1038/mt.2014.208
   Kahlon KS, 2004, CANCER RES, V64, P9160, DOI 10.1158/0008-5472.CAN-04-0454
   Kalos M, 2011, SCI TRANSL MED, V3, DOI 10.1126/scitranslmed.3002842
   Kamath SD, 2018, FRONT ONCOL, V8, DOI 10.3389/fonc.2018.00414
   Kawalekar OU, 2016, IMMUNITY, V44, P380, DOI 10.1016/j.immuni.2016.01.021
   Kenanova V, 2009, EUR J NUCL MED MOL I, V36, P104, DOI 10.1007/s00259-008-0921-z
   Keskin DB, 2019, NATURE, V565, P234, DOI 10.1038/s41586-018-0792-9
   Keu KV, 2017, SCI TRANSL MED, V9, DOI 10.1126/scitranslmed.aag2196
   Kim JE, 2017, CLIN CANCER RES, V23, P124, DOI 10.1158/1078-0432.CCR-15-1535
   Kimura T, 2002, INT J ONCOL, V21, P707
   Kipnis J, 2016, SCIENCE, V353, P766, DOI 10.1126/science.aag2638
   Kirkpatrick JP, 2017, J NEURO-ONCOL, V134, P487, DOI 10.1007/s11060-016-2347-y
   Kloss CC, 2018, MOL THER, V26, P1855, DOI 10.1016/j.ymthe.2018.05.003
   Kohanbash G, 2017, J CLIN INVEST, V127, P1425, DOI 10.1172/JCI90644
   Koneru M, 2015, J TRANSL MED, V13, DOI 10.1186/s12967-015-0460-x
   Koneru M, 2015, ONCOIMMUNOLOGY, V4, DOI 10.4161/2162402X.2014.994446
   Kong S, 2012, CLIN CANCER RES, V18, P5949, DOI 10.1158/1078-0432.CCR-12-0319
   Kotecha Rupesh, 2018, F1000Res, V7, DOI 10.12688/f1000research.15903.1
   Krebs S, 2018, J NUCL MED, V59, P1894, DOI 10.2967/jnumed.118.208041
   Krebs S, 2014, CYTOTHERAPY, V16, P1121, DOI 10.1016/j.jcyt.2014.02.012
   Krenciute G, 2016, MOL THER, V24, P354, DOI 10.1038/mt.2015.199
   Lee DW, 2015, LANCET, V385, P517, DOI 10.1016/S0140-6736(14)61403-3
   Lee JT, 2017, MOL IMAGING BIOL, V19, P100, DOI 10.1007/s11307-016-0981-6
   Lee YJ, 2009, BLOOD, V114, P589, DOI 10.1182/blood-2009-02-206870
   Lehmann PV, 1998, AM J PATHOL, V153, P677, DOI 10.1016/S0002-9440(10)65609-X
   Lehrer EJ, 2019, RADIOTHER ONCOL, V130, P104, DOI 10.1016/j.radonc.2018.08.025
   Levine BL, 2017, MOL THER-METH CLIN D, V4, P92, DOI 10.1016/j.omtm.2016.12.006
   Li YJ, 2017, SOC INCL, V5, P1, DOI 10.17645/si.v5i1.943
   Lichty BD, 2014, NAT REV CANCER, V14, P559, DOI 10.1038/nrc3770
   Liu R, 2017, ONCOTARGET, V8, P92275, DOI 10.18632/oncotarget.21228
   Liu XJ, 2015, CANCER RES, V75, P3596, DOI 10.1158/0008-5472.CAN-15-0159
   Livieratos L, 2015, SEMIN NUCL MED, V45, P530, DOI 10.1053/j.semnuclmed.2015.06.002
   Locke FL, 2019, LANCET ONCOL, V20, P31, DOI 10.1016/S1470-2045(18)30864-7
   Louis CU, 2011, BLOOD, V118, P6050, DOI 10.1182/blood-2011-05-354449
   Maier A, 2015, CELL ONCOL, V38, P131, DOI 10.1007/s13402-014-0210-8
   Majzner RG, 2019, CLIN CANCER RES, V25, P2560, DOI 10.1158/1078-0432.CCR-18-0432
   Mardiana S, 2017, CANCER RES, V77, P1296, DOI 10.1158/0008-5472.CAN-16-1831
   Mariathasan S, 2018, NATURE, V554, P544, DOI 10.1038/nature25501
   Maude SL, 2018, NEW ENGL J MED, V378, P439, DOI 10.1056/NEJMoa1709866
   Maus MV, 2016, CLIN CANCER RES, V22, P1875, DOI 10.1158/1078-0432.CCR-15-1433
   McCracken MN, 2016, ADV IMMUNOL, V131, P187, DOI 10.1016/bs.ai.2016.02.004
   McCracken MN, 2015, J CLIN INVEST, V125, P1815, DOI 10.1172/JCI77326
   Meacham CE, 2013, NATURE, V501, P328, DOI 10.1038/nature12624
   Meyer M, 2015, P NATL ACAD SCI USA, V112, P851, DOI 10.1073/pnas.1320611111
   Miyagawa T, 2008, J NUCL MED, V49, P637, DOI 10.2967/jnumed.107.046227
   Mohammed S, 2017, MOL THER, V25, P249, DOI 10.1016/j.ymthe.2016.10.016
   Moon EK, 2011, CLIN CANCER RES, V17, P4719, DOI 10.1158/1078-0432.CCR-11-0351
   Morgan RA, 2013, J IMMUNOTHER, V36, P133, DOI 10.1097/CJI.0b013e3182829903
   Morgan RA, 2012, HUM GENE THER, V23, P1043, DOI 10.1089/hum.2012.041
   Morgan RA, 2010, MOL THER, V18, P843, DOI 10.1038/mt.2010.24
   MORITZ D, 1994, P NATL ACAD SCI USA, V91, P4318, DOI 10.1073/pnas.91.10.4318
   Moroz MA, 2015, J NUCL MED, V56, P1055, DOI 10.2967/jnumed.115.159855
   Mount CW, 2018, NAT MED, V24, P572, DOI 10.1038/s41591-018-0006-x
   Muller N, 2015, J IMMUNOTHER, V38, P197, DOI 10.1097/CJI.0000000000000082
   Najjar AM, 2016, MOL IMAGING BIOL, V18, P838, DOI 10.1007/s11307-016-0971-8
   Neelapu SS, 2017, NEW ENGL J MED, V377, P2531, DOI 10.1056/NEJMoa1707447
   Newick K, 2016, CANCER IMMUNOL RES, V4, P541, DOI 10.1158/2326-6066.CIR-15-0263
   Newick K, 2016, MOL THER-ONCOLYTICS, V3, DOI 10.1038/mto.2016.6
   Nguyen T, 2017, J NEUROIMMUNOL, V305, P29, DOI 10.1016/j.jneuroim.2017.01.010
   Norelli M, 2018, NAT MED, V24, P739, DOI 10.1038/s41591-018-0036-4
   O'Rourke DM, 2017, SCI TRANSL MED, V9, DOI 10.1126/scitranslmed.aaa0984
   Omuro A, 2018, NEURO-ONCOLOGY, V20, P674, DOI 10.1093/neuonc/nox208
   Pan Y, 2017, ONCOTARGET, V8, P32977, DOI 10.18632/oncotarget.16516
   Pardoll DM, 2012, NAT REV CANCER, V12, P252, DOI 10.1038/nrc3239
   Parker NR, 2015, FRONT ONCOL, V5, DOI 10.3389/fonc.2015.00055
   Parrish-Novak J, 2017, INT J TOXICOL, V36, P104, DOI 10.1177/1091581817697685
   Patel AP, 2014, SCIENCE, V344, P1396, DOI 10.1126/science.1254257
   Pellegatta S, 2018, SCI TRANSL MED, V10, DOI 10.1126/scitranslmed.aao2731
   Peng WY, 2010, CLIN CANCER RES, V16, P5458, DOI 10.1158/1078-0432.CCR-10-0712
   PERISIC O, 1994, STRUCTURE, V2, P1217, DOI 10.1016/S0969-2126(94)00123-5
   Pernas S, 2019, THER ADV MED ONCOL, V11, DOI 10.1177/1758835919833519
   Piscopo NJ, 2018, BIOTECHNOL J, V13, DOI 10.1002/biot.201700095
   Poh AR, 2018, FRONT ONCOL, V8, DOI 10.3389/fonc.2018.00049
   Pollack IF, 2019, J NEUROSURG-PEDIATR, V23, P261, DOI 10.3171/2018.10.PEDS18377
   Prager BC, 2019, CELL STEM CELL, V24, P41, DOI 10.1016/j.stem.2018.12.009
   Prasad DVR, 2004, J IMMUNOL, V173, P2500, DOI 10.4049/jimmunol.173.4.2500
   Priceman SJ, 2018, CLIN CANCER RES, V24, P95, DOI 10.1158/1078-0432.CCR-17-2041
   Priceman SJ, 2015, CURR OPIN ONCOL, V27, P466, DOI 10.1097/CCO.0000000000000232
   Puchalski RB, 2018, SCIENCE, V360, P660, DOI 10.1126/science.aaf2666
   Pule MA, 2008, NAT MED, V14, P1264, DOI 10.1038/nm.1882
   Qin HY, 2018, MOL THER-ONCOLYTICS, V11, P127, DOI 10.1016/j.omto.2018.10.006
   Raponi S, 2011, LEUKEMIA LYMPHOMA, V52, P1098, DOI 10.3109/10428194.2011.559668
   Ratnam NM, 2019, NEURO-ONCOLOGY, V21, P37, DOI 10.1093/neuonc/noy084
   Reardon DA, 2016, CANCER IMMUNOL RES, V4, P124, DOI 10.1158/2326-6066.CIR-15-0151
   Ren JT, 2017, CLIN CANCER RES, V23, P2255, DOI 10.1158/1078-0432.CCR-16-1300
   Ritchie DS, 2013, MOL THER, V21, P2122, DOI 10.1038/mt.2013.154
   Roca M, 2010, EUR J NUCL MED MOL I, V37, P835, DOI 10.1007/s00259-010-1393-5
   Rochman Y, 2009, NAT REV IMMUNOL, V9, P480, DOI 10.1038/nri2580
   Roddie C, 2019, CYTOTHERAPY, V21, P327, DOI 10.1016/j.jcyt.2018.11.009
   Rodgers DT, 2016, P NATL ACAD SCI USA, V113, pE459, DOI 10.1073/pnas.1524155113
   Rosen J, 2018, CASE REP ONCOL, V11, P591, DOI 10.1159/000492111
   Rudqvist NP, 2018, CANCER IMMUNOL RES, V6, P139, DOI 10.1158/2326-6066.CIR-17-0134
   Ruella M, 2016, J CLIN INVEST, V126, P3814, DOI 10.1172/JCI87366
   Salama GR, 2018, FRONT NEUROL, V8, DOI 10.3389/fneur.2017.00660
   Sampson JH, 2017, J CLIN ONCOL, V35, P2450, DOI 10.1200/JCO.2017.72.8089
   Sampson JH, 2014, CLIN CANCER RES, V20, P972, DOI 10.1158/1078-0432.CCR-13-0709
   Sanai N, 2005, NEW ENGL J MED, V353, P811, DOI 10.1056/NEJMra043666
   Santegoets SJAM, 2013, J TRANSL MED, V11, DOI 10.1186/1479-5876-11-37
   Santomasso BD, 2018, CANCER DISCOV, V8, P958, DOI 10.1158/2159-8290.CD-17-1319
   Sapoznik S, 2012, CANCER IMMUNOL IMMUN, V61, P1833, DOI 10.1007/s00262-012-1245-1
   Schalper KA, 2019, NAT MED, V25, P470, DOI 10.1038/s41591-018-0339-5
   Schuster SJ, 2019, NEW ENGL J MED, V380, P45, DOI 10.1056/NEJMoa1804980
   Scott AM, 2007, P NATL ACAD SCI USA, V104, P4071, DOI 10.1073/pnas.0611693104
   Seo JW, 2018, CLIN CANCER RES, V24, P4976, DOI 10.1158/1078-0432.CCR-18-0261
   Sharma P, 2018, J CLIN ONCOL, V36, DOI 10.1200/JCO.2018.36.15_suppl.1018
   Shaw AR, 2017, MOL THER, V25, P6
   SHER A, 1991, J IMMUNOL, V147, P2713
   Shiao SL, 2015, CANCER IMMUNOL RES, V3, P518, DOI 10.1158/2326-6066.CIR-14-0232
   Shum T, 2018, EXPERT OPIN BIOL TH, V18, P653, DOI 10.1080/14712598.2018.1473368
   Shum T, 2017, CANCER DISCOV, V7, P1238, DOI 10.1158/2159-8290.CD-17-0538
   Siddiqui I, 2016, J IMMUNOTHER CANCER, V4, DOI 10.1186/s40425-016-0125-1
   Siegel RL, 2017, CA-CANCER J CLIN, V67, P7, DOI 10.3322/caac.21387
   Simonelli M, 2018, CANCER TREAT REV, V69, P121, DOI 10.1016/j.ctrv.2018.06.016
   Singh SK, 2003, CANCER RES, V63, P5821
   Smith TT, 2017, J CLIN INVEST, V127, P2176, DOI 10.1172/JCI87624
   Somanchi SS, 2012, BLOOD, V119, P5164, DOI 10.1182/blood-2011-11-389924
   Sperduto PW, 2012, J CLIN ONCOL, V30, P419, DOI 10.1200/JCO.2011.38.0527
   Spranger S, 2017, CANCER CELL, V31, P711, DOI 10.1016/j.ccell.2017.04.003
   Sridhar P, 2017, CANCERS, V9, DOI 10.3390/cancers9070092
   Stafford JH, 2016, NEURO-ONCOLOGY, V18, P797, DOI 10.1093/neuonc/nov272
   Stanton SE, 2016, J IMMUNOTHER CANCER, V4, DOI 10.1186/s40425-016-0131-3
   Stupp R, 2005, NEW ENGL J MED, V352, P987, DOI 10.1056/NEJMoa043330
   Stupp R, 2017, JAMA-J AM MED ASSOC, V318, P2306, DOI 10.1001/jama.2017.18718
   Suh WK, 2003, NAT IMMUNOL, V4, P899, DOI 10.1038/ni967
   Sun XL, 2017, ADV DRUG DELIVER REV, V110, P38, DOI 10.1016/j.addr.2016.06.007
   Suryadevara CM, 2018, ONCOIMMUNOLOGY, V7, DOI 10.1080/2162402X.2018.1434464
   Tang L, 2018, NAT BIOTECHNOL, V36, P707, DOI 10.1038/nbt.4181
   Taraseviciute A, 2018, CANCER DISCOV, V8, P750, DOI 10.1158/2159-8290.CD-17-1368
   Tawbi HA, 2018, NEW ENGL J MED, V379, P722, DOI 10.1056/NEJMoa1805453
   Titov A, 2018, CELL DEATH DIS, V9, DOI 10.1038/s41419-018-0918-x
   Turtle CJ, 2016, J CLIN INVEST, V126, P2123, DOI 10.1172/JCI85309
   van den Bent MJ, 2015, NEURO-ONCOLOGY, V17, P935, DOI 10.1093/neuonc/nov013
   van Schalkwyk MCI, 2013, HUM GENE THER CL DEV, V24, P134, DOI 10.1089/humc.2013.144
   Vanpouille-Box C, 2017, NAT COMMUN, V8, DOI 10.1038/ncomms15618
   Vatakis DN, 2011, P NATL ACAD SCI USA, V108, pE1408, DOI 10.1073/pnas.1115050108
   Veiseh M, 2007, CANCER RES, V67, P6882, DOI 10.1158/0008-5472.CAN-06-3948
   Venteicher AS, 2017, SCIENCE, V355, DOI 10.1126/science.aai8478
   Verhaak RGW, 2010, CANCER CELL, V17, P98, DOI 10.1016/j.ccr.2009.12.020
   Wallstabe Lars, 2018, Adv Cell Gene Ther, V1, DOI 10.1002/acg2.11
   Wang DR, 2017, NEURO-ONCOLOGY, V19, P114
   Wang QH, 2017, CANCER CELL, V32, P42, DOI 10.1016/j.ccell.2017.06.003
   Wang XY, 2016, MOL THER-ONCOLYTICS, V3, DOI 10.1038/mto.2016.15
   Wang Y, 2018, ONCOIMMUNOLOGY, V7, DOI 10.1080/2162402X.2018.1440169
   Wang Y, 2016, ONCOL REP, V36, P3522, DOI 10.3892/or.2016.5171
   Wang ZL, 2018, CANCER SCI, V109, P2697, DOI 10.1111/cas.13744
   Warner RRP, 2002, SEMIN NUCL MED, V32, P79, DOI 10.1053/snuc.2002.31020
   Weist MR, 2018, J NUCL MED, V59, P1531, DOI 10.2967/jnumed.117.206714
   Wykosky J, 2005, MOL CANCER RES, V3, P541, DOI 10.1158/1541-7786.MCR-05-0056
   Xie C, 2016, SCI REP-UK, V6, DOI 10.1038/srep27528
   Xin H, 2009, CANCER RES, V69, P2506, DOI 10.1158/0008-5472.CAN-08-4323
   Xu Y, 2014, BLOOD, V123, P3750, DOI 10.1182/blood-2014-01-552174
   Yaghoubi SS, 2009, NAT CLIN PRACT ONCOL, V6, P53, DOI 10.1038/ncponc1278
   Yang J, 2018, FRONT IMMUNOL, V9, DOI 10.3389/fimmu.2018.00978
   Yeku OO, 2016, BIOCHEM SOC T, V44, P412, DOI 10.1042/BST20150291
   Yi ZZ, 2018, MOL THER-METH CLIN D, V9, P70, DOI 10.1016/j.omtm.2018.01.009
   Yin YB, 2018, MOL THER-ONCOLYTICS, V11, P20, DOI 10.1016/j.omto.2018.08.002
   Zah E, 2016, CANCER IMMUNOL RES, V4, P498, DOI 10.1158/2326-6066.CIR-15-0231
   Zeng J, 2013, INT J RADIAT ONCOL, V86, P343, DOI 10.1016/j.ijrobp.2012.12.025
   Zhang C, 2017, BIOMARK RES, V5, DOI 10.1186/s40364-017-0102-y
   Zhu XK, 2015, ONCOTARGET, V6, P171, DOI 10.18632/oncotarget.2767
NR 262
TC 56
Z9 56
U1 1
U2 11
PU WILEY
PI HOBOKEN
PA 111 RIVER ST, HOBOKEN 07030-5774, NJ USA
SN 0105-2896
EI 1600-065X
J9 IMMUNOL REV
JI Immunol. Rev.
PD JUL
PY 2019
VL 290
IS 1
SI SI
BP 60
EP 84
DI 10.1111/imr.12773
PG 25
WC Immunology
SC Immunology
GA IM1KK
UT WOS:000477747800005
PM 31355493
OA Green Published, hybrid
DA 2021-10-29
ER

PT J
AU Walsh, Z
   Yang, YM
   Kohler, ME
AF Walsh, Zachary
   Yang, Yinmeng
   Kohler, M. Eric
TI Immunobiology of chimeric antigen receptor T cells and novel designs
SO IMMUNOLOGICAL REVIEWS
LA English
DT Review
DE cell lineages and subsets; immunotherapies; processes; T cells;
   therapeutic approaches; tumor immunity
ID ACUTE LYMPHOBLASTIC-LEUKEMIA; MEMORY STEM-CELLS; ANTITUMOR-ACTIVITY;
   B-ALL; RESPIRATORY CAPACITY; THERAPEUTIC INDEX; CLONAL EXPANSION;
   TUMOR-ANTIGEN; CAR; CD19
AB Advances in the development of immunotherapies have offered exciting new options for the treatment of malignant diseases that are refractory to conventional cytotoxic chemotherapies. The adoptive transfer of T cells expressing chimeric antigen receptors (CARs) has demonstrated dramatic results in clinical trials and highlights the promise of novel immune-based approaches to the treatment of cancer. As experience with CAR T cells has expanded with longer follow-up and to a broader range of diseases, new obstacles have been identified which limit the potential lifelong benefits of CAR T cell therapy. These obstacles highlight not only the gaps in knowledge of the optimal clinical application of this "living drug", but also gaps in our understanding of the fundamental biology of CAR T cells themselves. In this review, we discuss the obstacles facing CAR T cell therapy, how these relate to our current understanding of CAR T cell biology and approaches to enhance the clinical efficacy of this therapy.
C1 [Walsh, Zachary; Yang, Yinmeng; Kohler, M. Eric] Univ Colorado, Sch Med, Dept Pediat, Aurora, CO USA.
   [Kohler, M. Eric] Childrens Hosp Colorado, Div Blood & Marrow Transplantat & Cellular Therap, Ctr Canc & Blood Disorders, Aurora, CO USA.
RP Kohler, ME (corresponding author), Univ Colorado, Anschutz Med Campus,12800 E 19th Ave,RC1-N, Aurora, CO 80034 USA.
EM mark.kohler@ucdenver.edu
OI Kohler, Mark/0000-0002-1181-0418; Walsh, Zachary/0000-0002-9801-7892
CR Ali SA, 2016, BLOOD, V128, P1688, DOI 10.1182/blood-2016-04-711903
   Almeida L, 2016, SEMIN IMMUNOL, V28, P514, DOI 10.1016/j.smim.2016.10.009
   Arcangeli S, 2017, MOL THER, V25, P1933, DOI 10.1016/j.ymthe.2017.04.017
   Beatty GL, 2018, GASTROENTEROLOGY, V155, P29, DOI 10.1053/j.gastro.2018.03.029
   Bielamowicz K, 2018, NEURO-ONCOLOGY, V20, P506, DOI 10.1093/neuonc/nox182
   Boomer JS, 2010, CSH PERSPECT BIOL, V2, DOI 10.1101/cshperspect.a002436
   Braig F, 2017, BLOOD, V129, P100, DOI 10.1182/blood-2016-05-718395
   Brentjens RJ, 2013, SCI TRANSL MED, V5, DOI 10.1126/scitranslmed.3005930
   Bridgeman JS, 2010, J IMMUNOL, V184, P6938, DOI 10.4049/jimmunol.0901766
   BROCKER T, 1995, J EXP MED, V181, P1653, DOI 10.1084/jem.181.5.1653
   Brown CE, 2016, NEW ENGL J MED, V375, P2561, DOI 10.1056/NEJMoa1610497
   Call ME, 2004, MOL IMMUNOL, V40, P1295, DOI 10.1016/j.molimm.2003.11.017
   Caruso HG, 2015, CANCER RES, V75, P3505, DOI 10.1158/0008-5472.CAN-15-0139
   Chakraborty AK, 2014, NAT IMMUNOL, V15, P798, DOI 10.1038/ni.2940
   Chmielewski M, 2004, J IMMUNOL, V173, P7647, DOI 10.4049/jimmunol.173.12.7647
   Chmielewski M, 2011, GENE THER, V18, P62, DOI 10.1038/gt.2010.127
   Davenport AJ, 2018, P NATL ACAD SCI USA, V115, pE2068, DOI 10.1073/pnas.1716266115
   Davenport AJ, 2015, CANCER IMMUNOL RES, V3, P483, DOI 10.1158/2326-6066.CIR-15-0048
   Davila ML, 2014, SCI TRANSL MED, V6, DOI 10.1126/scitranslmed.3008226
   Eshhar Z, 2014, HUM GENE THER, V25, P773, DOI 10.1089/hum.2014.2532
   Farber DL, 2014, NAT REV IMMUNOL, V14, P24, DOI 10.1038/nri3567
   Fedorov VD, 2013, SCI TRANSL MED, V5, DOI 10.1126/scitranslmed.3006597
   Feucht J, 2019, NAT MED, V25, P82, DOI 10.1038/s41591-018-0290-5
   Fischer J, 2017, J IMMUNOTHER, V40, P187, DOI 10.1097/CJI.0000000000000169
   Fraietta JA, 2018, NATURE, V558, P307, DOI 10.1038/s41586-018-0178-z
   Fraietta JA, 2018, NAT MED, V24, P563, DOI 10.1038/s41591-018-0010-1
   Frauwirth KA, 2002, IMMUNITY, V16, P769, DOI 10.1016/S1074-7613(02)00323-0
   Fry TJ, 2018, NAT MED, V24, P20, DOI 10.1038/nm.4441
   GARDNER R, 2018, BLOOD S, V132, DOI DOI 10.1182/BLOOD-2018-99-113126
   Gardner R, 2016, BLOOD, V127, P2406, DOI 10.1182/blood-2015-08-665547
   Gardner RA, 2017, BLOOD, V129, P3322, DOI 10.1182/blood-2017-02-769208
   Garfall AL, 2015, NEW ENGL J MED, V373, P1040, DOI 10.1056/NEJMoa1504542
   Gattinoni L, 2005, J CLIN INVEST, V115, P1616, DOI 10.1172/JCI24480
   Gattinoni L, 2011, NAT MED, V17, P1290, DOI 10.1038/nm.2446
   Gourley TS, 2004, SEMIN IMMUNOL, V16, P323, DOI 10.1016/j.smim.2004.08.013
   Grakoui A, 1999, SCIENCE, V285, P221, DOI 10.1126/science.285.5425.221
   Grupp SA, 2015, BLOOD, V126, P681
   Grupp SA, 2013, NEW ENGL J MED, V368, P1509, DOI 10.1056/NEJMoa1215134
   Harris DT, 2016, TRENDS PHARMACOL SCI, V37, P220, DOI 10.1016/j.tips.2015.11.004
   Hay KA, 2019, BLOOD, V133, P1652, DOI 10.1182/blood-2018-11-883710
   Heczey A, 2017, MOL THER, V25, P2214, DOI 10.1016/j.ymthe.2017.05.012
   Hegde M, 2016, J CLIN INVEST, V126, P3036, DOI 10.1172/JCI83416
   Hinterleitner R, 2012, PLOS ONE, V7, DOI 10.1371/journal.pone.0044295
   Hofmann S, 2019, J CLIN MED, V8, DOI 10.3390/jcm8020200
   Hombach AA, 2016, MOL THER, V24, P1423, DOI 10.1038/mt.2016.82
   Huang J, 2013, IMMUNITY, V39, P846, DOI 10.1016/j.immuni.2013.08.036
   Hudecek M, 2013, CLIN CANCER RES, V19, P3153, DOI 10.1158/1078-0432.CCR-13-0330
   Ilyas S, 2015, J IMMUNOL, V195, P5117, DOI 10.4049/jimmunol.1501657
   Irvine DJ, 2002, NATURE, V419, P845, DOI 10.1038/nature01076
   Jacoby E, 2016, NAT COMMUN, V7, DOI 10.1038/ncomms12320
   Ji Y, 2019, NAT COMMUN, V10, DOI 10.1038/s41467-019-09882-8
   Ji Y, 2015, P NATL ACAD SCI USA, V112, P476, DOI 10.1073/pnas.1422916112
   June CH, 2018, NEW ENGL J MED, V379, P64, DOI 10.1056/NEJMra1706169
   Kahan SM, 2015, VIROLOGY, V479, P180, DOI 10.1016/j.virol.2014.12.033
   Kawalekar OU, 2016, IMMUNITY, V44, P380, DOI 10.1016/j.immuni.2016.01.021
   Klebanoff CA, 2012, J IMMUNOTHER, V35, P651, DOI 10.1097/CJI.0b013e31827806e6
   Kloss CC, 2013, NAT BIOTECHNOL, V31, P71, DOI 10.1038/nbt.2459
   Kochenderfer JN, 2012, BLOOD, V119, P2709, DOI 10.1182/blood-2011-10-384388
   Kochenderfer JN, 2009, J IMMUNOTHER, V32, P689, DOI 10.1097/CJI.0b013e3181ac6138
   KOHLER ME, 2017, BLOOD S1, V130
   Krauss S, 2001, IMMUNITY, V15, P497, DOI 10.1016/S1074-7613(01)00205-9
   Krenciute G, 2017, CANCER IMMUNOL RES, V5, P571, DOI 10.1158/2326-6066.CIR-16-0376
   Lamers CH, 2006, J CLIN ONCOL, V24, P20, DOI DOI 10.1200/JCO.2006.05.9964
   Lamers CHJ, 2013, MOL THER, V21, P904, DOI 10.1038/mt.2013.17
   Lanitis E, 2013, CANCER IMMUNOL RES, V1, P43, DOI 10.1158/2326-6066.CIR-13-0008
   Lee DW, 2015, LANCET, V385, P517, DOI 10.1016/S0140-6736(14)61403-3
   Lee HW, 2002, J IMMUNOL, V169, P4882, DOI 10.4049/jimmunol.169.9.4882
   Li D, 2018, LEUKEMIA, V32, P2012, DOI 10.1038/s41375-018-0212-z
   Liu XJ, 2015, CANCER RES, V75, P3596, DOI 10.1158/0008-5472.CAN-15-0159
   Long AH, 2015, NAT MED, V21, P581, DOI 10.1038/nm.3838
   Louis CU, 2011, BLOOD, V118, P6050, DOI 10.1182/blood-2011-05-354449
   Luo Y, 2015, BLOOD, V126, P3778
   Lynn RC, 2016, LEUKEMIA, V30, P1355, DOI 10.1038/leu.2016.35
   Majzner RG, 2018, BLOOD, V132, DOI 10.1182/blood-2018-99-115558
   Majzner RG, 2019, CLIN CANCER RES, V25, P2560, DOI 10.1158/1078-0432.CCR-18-0432
   Martinez-Forero I, 2013, J IMMUNOL, V190, P6694, DOI 10.4049/jimmunol.1203010
   Maude SL, 2018, NEW ENGL J MED, V378, P439, DOI 10.1056/NEJMoa1709866
   Maude SL, 2014, NEW ENGL J MED, V371, P1507, DOI 10.1056/NEJMoa1407222
   May KF, 2002, CANCER RES, V62, P3459
   MCKEITHAN TW, 1995, P NATL ACAD SCI USA, V92, P5042, DOI 10.1073/pnas.92.11.5042
   Monks CRF, 1998, NATURE, V395, P82, DOI 10.1038/25764
   Morgan RA, 2010, MOL THER, V18, P843, DOI 10.1038/mt.2010.24
   Neelapu SS, 2017, NEW ENGL J MED, V377, P2531, DOI 10.1056/NEJMoa1707447
   Nicholls DG, 2009, BIOCHEM SOC T, V37, P1385, DOI 10.1042/BST0371385
   O'Rourke DM, 2017, SCI TRANSL MED, V9, DOI 10.1126/scitranslmed.aaa0984
   Palmer DC, 2015, J EXP MED, V212, P2095, DOI 10.1084/jem.20150304
   Park J. H., 2015, ASCO M ABSTRACTS S15, V33, P7010, DOI DOI 10.1200/JC0.2015.33.15_
   Park S, 2017, SCI REP-UK, V7, DOI 10.1038/s41598-017-14749-3
   Parkhurst MR, 2011, MOL THER, V19, P620, DOI 10.1038/mt.2010.272
   Porter DL, 2015, SCI TRANSL MED, V7, DOI 10.1126/scitranslmed.aac5415
   Porter DL, 2011, NEW ENGL J MED, V365, P725, DOI 10.1056/NEJMoa1103849
   Priceman SJ, 2018, ONCOIMMUNOLOGY, V7, DOI 10.1080/2162402X.2017.1380764
   Pule MA, 2005, MOL THER, V12, P933, DOI 10.1016/j.ymthe.2005.04.016
   Qin HY, 2018, MOL THER-ONCOLYTICS, V11, P127, DOI 10.1016/j.omto.2018.10.006
   Qin HY, 2017, BLOOD, V130
   Ramakrishna S, 2019, CLIN CANCER RES, V25, P5329, DOI 10.1158/1078-0432.CCR-18-3784
   Ramos CA, 2018, BLOOD, V132, DOI 10.1182/blood-2018-99-111202
   Ritchie DS, 2013, MOL THER, V21, P2122, DOI 10.1038/mt.2013.154
   Rosenberg SA, 2015, SCIENCE, V348, P62, DOI 10.1126/science.aaa4967
   Roybal KT, 2016, CELL, V167, P419, DOI 10.1016/j.cell.2016.09.011
   Sabatino M, 2016, BLOOD, V128, P519, DOI 10.1182/blood-2015-11-683847
   Sabbagh L, 2008, J IMMUNOL, V180, P8093, DOI 10.4049/jimmunol.180.12.8093
   Schneider D, 2017, J IMMUNOTHER CANCER, V5, DOI 10.1186/s40425-017-0246-1
   Schreiber RD, 2011, SCIENCE, V331, P1565, DOI 10.1126/science.1203486
   Schuster SJ, 2017, NEW ENGL J MED, V377, P2545, DOI 10.1056/NEJMoa1708566
   Shah NN, 2019, NAT REV CLIN ONCOL, V16, P372, DOI 10.1038/s41571-019-0184-6
   Shalabi H, 2018, HAEMATOLOGICA, V103, pE215, DOI 10.3324/haematol.2017.183459
   Shin H, 2007, J EXP MED, V204, P941, DOI 10.1084/jem.20061937
   Sommermeyer D, 2016, LEUKEMIA, V30, P492, DOI 10.1038/leu.2015.247
   Sotillo E, 2015, CANCER DISCOV, V5, P1282, DOI 10.1158/2159-8290.CD-15-1020
   Srivastava S, 2019, CANCER CELL, V35, P489, DOI 10.1016/j.ccell.2019.02.003
   Srivastava S, 2015, TRENDS IMMUNOL, V36, P494, DOI 10.1016/j.it.2015.06.004
   Stone JD, 2009, IMMUNOLOGY, V126, P165, DOI 10.1111/j.1365-2567.2008.03015.x
   Sykulev Y, 1996, IMMUNITY, V4, P565, DOI 10.1016/S1074-7613(00)80483-5
   Turtle CJ, 2016, SCI TRANSL MED, V8, DOI 10.1126/scitranslmed.aaf8621
   TURTLE CJ, 2016, BLOOD, V128
   Turtle CJ, 2016, J CLIN INVEST, V1, P1
   VALITUTTI S, 1995, NATURE, V375, P148, DOI 10.1038/375148a0
   van der Windt GJW, 2012, IMMUNOL REV, V249, P27, DOI 10.1111/j.1600-065X.2012.01150.x
   van der Windt GJW, 2012, IMMUNITY, V36, P68, DOI 10.1016/j.immuni.2011.12.007
   Viaud S, 2018, P NATL ACAD SCI USA, V115, pE10898, DOI 10.1073/pnas.1810060115
   Walker AJ, 2017, MOL THER, V25, P2189, DOI 10.1016/j.ymthe.2017.06.008
   Wang XL, 2016, BLOOD, V127, P2980, DOI 10.1182/blood-2015-12-686725
   Watanabe K, 2015, J IMMUNOL, V194, P911, DOI 10.4049/jimmunol.1402346
   Wherry EJ, 2015, NAT REV IMMUNOL, V15, P486, DOI 10.1038/nri3862
   Whiteaker JR, 2018, SCI SIGNAL, V11
   Wilkie S, 2012, J CLIN IMMUNOL, V32, P1059, DOI 10.1007/s10875-012-9689-9
   Xiong W, 2018, MOL THER, V26, P963, DOI 10.1016/j.ymthe.2018.01.020
   Xu Y, 2014, BLOOD, V123, P3750, DOI 10.1182/blood-2014-01-552174
   YANG YM, 2017, BLOOD S1, V130
   Yoshida T, 2016, CLIN TRANSL IMMUNOL, V5, DOI 10.1038/cti.2016.73
   Zah E, 2016, CANCER IMMUNOL RES, V4, P498, DOI 10.1158/2326-6066.CIR-15-0231
   Zhao ZG, 2015, CANCER CELL, V28, P415, DOI 10.1016/j.ccell.2015.09.004
NR 133
TC 6
Z9 8
U1 1
U2 18
PU WILEY
PI HOBOKEN
PA 111 RIVER ST, HOBOKEN 07030-5774, NJ USA
SN 0105-2896
EI 1600-065X
J9 IMMUNOL REV
JI Immunol. Rev.
PD JUL
PY 2019
VL 290
IS 1
SI SI
BP 100
EP 113
DI 10.1111/imr.12794
PG 14
WC Immunology
SC Immunology
GA IM1KK
UT WOS:000477747800007
PM 31355496
DA 2021-10-29
ER

PT J
AU Oved, JH
   Barrett, DM
   Teachey, DT
AF Oved, Joseph H.
   Barrett, David M.
   Teachey, David T.
TI Cellular therapy: Immune-related complications
SO IMMUNOLOGICAL REVIEWS
LA English
DT Review
DE CAR-T; cell therapy; CRES; cytokine release syndrome; immunotherapy
ID CHIMERIC ANTIGEN RECEPTOR; CYTOKINE-RELEASE SYNDROME; MODIFIED T-CELLS;
   ANTITUMOR-ACTIVITY; B-ALL; CD19; ACTIVATION; REMISSIONS; MANAGEMENT;
   IMMUNOTHERAPY
AB The advent of chimeric antigen receptor T (CAR-T) and the burgeoning field of cellular therapy has revolutionized the treatment of relapsed/refractory leukemia and lymphoma. This personalized "living therapy" is highly effective against a number of malignancies, but this efficacy is tempered by side effects relatively unique to immunotherapies, including CAR-T. The overwhelming release of cytokines and chemokines by activated CAR-T and other secondarily activated immune effector cells can lead to cytokine release syndrome (CRS), which can have clinical and pathophysiology similarities to systemic inflammatory response syndrome and macrophage activating syndrome/hemophagocytic lymphohistiocytosis. Tocilizumab, an anti-IL6 receptor antibody, was recently FDA approved for treatment of CRS after CAR-T based on its ability to mitigate CRS in many patients. Unfortunately, some patients are refractory and additional therapies are needed. Patients treated with CAR-T can also develop neurotoxicity and, as the biology is poorly understood, current therapeutic interventions are limited to supportive care. Nevertheless, a number of recent studies have shed new light on the pathophysiology of CAR-T-related neurotoxicity, which will hopefully lead to effective treatments. In this review we discuss some of the mechanistic contributions intrinsic to the CAR-T construct, the tumor being treated, and the individual patient that impact the development and severity of CRS and neurotoxicity. As CAR-T and cellular therapy have redefined the concept of personalized medicine, so too will personalization be necessary in managing the unique side effects of these therapies.
C1 Univ Penn, Perelman Sch Med, Childrens Hosp Philadelphia, Div Hematol,Dept Pediat, Philadelphia, PA 19104 USA.
   [Teachey, David T.] Univ Penn, Perelman Sch Med, Childrens Hosp Philadelphia, Dept Pediat,Div Oncol, 3008 CTRB,3501 Civ Ctr Blvd, Philadelphia, PA 19104 USA.
RP Teachey, DT (corresponding author), Univ Penn, Perelman Sch Med, Childrens Hosp Philadelphia, Dept Pediat,Div Oncol, 3008 CTRB,3501 Civ Ctr Blvd, Philadelphia, PA 19104 USA.; Oved, JH (corresponding author), Childrens Hosp Philadelphia, Dept Pediat, Div Pediat Hematol, 3615 Civ Ctr Blvd, Philadelphia, PA 19104 USA.; Oved, JH (corresponding author), Childrens Hosp Philadelphia, Dept Pediat, Div Pediat Oncol, 3615 Civ Ctr Blvd, Philadelphia, PA 19104 USA.
EM ovedj@email.chop.edu; teacheyd@email.chop.edu
OI Teachey, David/0000-0001-7373-8987
FU NIH/NCIUnited States Department of Health & Human ServicesNational
   Institutes of Health (NIH) - USANIH National Cancer Institute (NCI)
   [R01CA193776]; Leukemia and Lymphoma SocietyLeukemia and Lymphoma
   Society; Cookies for Kids Cancer; American Cancer SocietyAmerican Cancer
   Society; National Heart, Lung, and Blood InstituteUnited States
   Department of Health & Human ServicesNational Institutes of Health (NIH)
   - USANIH National Heart Lung & Blood Institute (NHLBI) [T32 HL715041];
   NATIONAL CANCER INSTITUTEUnited States Department of Health & Human
   ServicesNational Institutes of Health (NIH) - USANIH National Cancer
   Institute (NCI) [R01CA193776] Funding Source: NIH RePORTER; NATIONAL
   HEART, LUNG, AND BLOOD INSTITUTEUnited States Department of Health &
   Human ServicesNational Institutes of Health (NIH) - USANIH National
   Heart Lung & Blood Institute (NHLBI) [T32HL007150] Funding Source: NIH
   RePORTER
FX NIH/NCI, Grant/Award Number: R01CA193776; Leukemia and Lymphoma Society;
   Cookies for Kids Cancer; American Cancer Society; National Heart, Lung,
   and Blood Institute, Grant/Award Number: T32 HL715041
CR Abate-Daga D, 2016, MOL THER-ONCOLYTICS, V3, DOI 10.1038/mto.2016.14
   Abbasi J, 2017, JAMA-J AM MED ASSOC, V317, P2271, DOI 10.1001/jama.2017.7153
   Abboud R, 2016, BIOL BLOOD MARROW TR, V22, P1851, DOI 10.1016/j.bbmt.2016.06.010
   Ali SA, 2016, BLOOD, V128, P1688, DOI 10.1182/blood-2016-04-711903
   Barrett DM, 2014, CURR OPIN PEDIATR, V26, P43, DOI 10.1097/MOP.0000000000000043
   Broglie L, 2017, BLOOD ADV, V1, P1533, DOI 10.1182/bloodadvances.2017007526
   Brudno JN, 2018, J CLIN ONCOL, V36, P2267, DOI 10.1200/JCO.2018.77.8084
   Burstein DS, 2018, BIOL BLOOD MARROW TR, V24, P1590, DOI 10.1016/j.bbmt.2018.05.014
   Cooper ML, 2018, LEUKEMIA, V32, P1970, DOI 10.1038/s41375-018-0065-5
   Das RK, 2019, CANCER DISCOV, V9, P492, DOI 10.1158/2159-8290.CD-18-1314
   Davila ML, 2014, SCI TRANSL MED, V6, DOI 10.1126/scitranslmed.3008226
   El-Osta H, 2010, MOL CANCER THER, V9, P1485, DOI 10.1158/1535-7163.MCT-10-0156
   Enblad G, 2018, CLIN CANCER RES, V24, P6185, DOI 10.1158/1078-0432.CCR-18-0426
   Fitzgerald JC, 2017, CRIT CARE MED, V45, pE124, DOI 10.1097/CCM.0000000000002053
   Fraietta JA, 2018, NAT MED, V24, P563, DOI 10.1038/s41591-018-0010-1
   Fraietta JA, 2016, BLOOD, V127, P1117, DOI 10.1182/blood-2015-11-679134
   Frey Noelle, 2019, Biol Blood Marrow Transplant, V25, pe123, DOI 10.1016/j.bbmt.2018.12.756
   Fried S, 2019, BONE MARROW TRANSPL, V54, P1643, DOI 10.1038/s41409-019-0487-3
   Fry TJ, 2018, NAT MED, V24, P20, DOI 10.1038/nm.4441
   GARDNER R, 2018, BLOOD S, V132, DOI DOI 10.1182/BLOOD-2018-99-113126
   Gargett T, 2016, MOL THER, V24, P1135, DOI 10.1038/mt.2016.63
   Gargett T, 2014, FRONT PHARMACOL, V5, DOI 10.3389/fphar.2014.00235
   Ghosh A, 2017, NAT MED, V23, P242, DOI 10.1038/nm.4258
   Giavridis T, 2018, NAT MED, V24, P731, DOI 10.1038/s41591-018-0041-7
   Gofshteyn JS, 2018, ANN NEUROL, V84, P537, DOI 10.1002/ana.25315
   Gomez-Salinero JM, 2017, BLOOD, V130, P5, DOI 10.1182/blood-2017-04-776385
   GROSS G, 1989, P NATL ACAD SCI USA, V86, P10024, DOI 10.1073/pnas.86.24.10024
   Grupp SA, 2013, NEW ENGL J MED, V368, P1509, DOI 10.1056/NEJMoa1215134
   Guedan S, 2018, JCI INSIGHT, V3, DOI 10.1172/jci.insight.96976
   Gust J, 2017, CANCER DISCOV, V7, P1404, DOI 10.1158/2159-8290.CD-17-0698
   Hay KA, 2017, BLOOD, V130, P2295, DOI 10.1182/blood-2017-06-793141
   Higgins SJ, 2016, SCI TRANSL MED, V8, DOI 10.1126/scitranslmed.aaf6812
   Institute NC, TERM CRIT ADV EV CTC
   Karschnia P, 2019, BLOOD, V133, P2212, DOI 10.1182/blood-2018-12-893396
   Kenderian SS, 2015, LEUKEMIA, V29, P1637, DOI 10.1038/leu.2015.52
   Kenderian SS, 2016, BLOOD, V128, DOI 10.1182/blood.V128.22.766.766
   Kim MY, 2018, CELL, V173, P1439, DOI 10.1016/j.cell.2018.05.013
   Le RQ, 2018, ONCOLOGIST, V23, P943, DOI 10.1634/theoncologist.2018-0028
   Lee DW, 2019, BIOL BLOOD MARROW TR, V25, P625, DOI 10.1016/j.bbmt.2018.12.758
   Lee DW, 2015, LANCET, V385, P517, DOI 10.1016/S0140-6736(14)61403-3
   Lee DW, 2014, BLOOD, V124, P188, DOI 10.1182/blood-2014-05-552729
   Li SS, 2018, HUM GENE THER, V29, P626, DOI 10.1089/hum.2017.241
   Locke FL, 2019, LANCET ONCOL, V20, P31, DOI 10.1016/S1470-2045(18)30864-7
   Louis CU, 2011, BLOOD, V118, P6050, DOI 10.1182/blood-2011-05-354449
   Mackall CL, 2017, CANCER DISCOV, V7, P1371, DOI 10.1158/2159-8290.CD-17-1084
   Mahadeo KM, 2019, NAT REV CLIN ONCOL, V16, P45, DOI 10.1038/s41571-018-0075-2
   Mamonkin M, 2015, BLOOD, V126, P983, DOI 10.1182/blood-2015-02-629527
   Mardiros A, 2013, BLOOD, V122, P3138, DOI 10.1182/blood-2012-12-474056
   Maschalidi S, 2016, BLOOD, V128, P60, DOI 10.1182/blood-2016-02-700013
   Maude SL, 2018, NEW ENGL J MED, V378, P439, DOI 10.1056/NEJMoa1709866
   Maude SL, 2014, NEW ENGL J MED, V371, P1507, DOI 10.1056/NEJMoa1407222
   Maude SL, 2014, CANCER J, V20, P119, DOI 10.1097/PPO.0000000000000035
   Mihara K, 2017, J HEMATOL ONCOL, V10, DOI 10.1186/s13045-017-0488-x
   Mount CW, 2018, NAT MED, V24, P572, DOI 10.1038/s41591-018-0006-x
   Neelapu SS, 2017, NEW ENGL J MED, V377, P2531, DOI 10.1056/NEJMoa1707447
   Neelapu SS, 2018, NAT REV CLIN ONCOL, V15, DOI 10.1038/nrclinonc.2018.20
   Neelapu SS, 2018, NAT REV CLIN ONCOL, V15, P47, DOI 10.1038/nrclinonc.2017.148
   Norelli M, 2018, NAT MED, V24, P739, DOI 10.1038/s41591-018-0036-4
   Park JH, 2018, NEW ENGL J MED, V378, P449, DOI 10.1056/NEJMoa1709919
   Porter D, 2018, J HEMATOL ONCOL, V11, DOI 10.1186/s13045-018-0571-y
   Porter DL, 2015, SCI TRANSL MED, V7, DOI 10.1126/scitranslmed.aac5415
   Porter DL, 2011, NEW ENGL J MED, V365, P725, DOI 10.1056/NEJMoa1103849
   Pule MA, 2008, NAT MED, V14, P1264, DOI 10.1038/nm.1882
   Qasim W, 2017, SCI TRANSL MED, V9, DOI 10.1126/scitranslmed.aaj2013
   Qin HY, 2018, MOL THER-ONCOLYTICS, V11, P127, DOI 10.1016/j.omto.2018.10.006
   Qin HY, 2015, BLOOD, V126, P629, DOI 10.1182/blood-2014-11-612903
   Raikar SS, 2018, ONCOIMMUNOLOGY, V7, DOI 10.1080/2162402X.2017.1407898
   Research FCfDEa, TOC DRUG LAB
   Richman SA, 2018, CANCER IMMUNOL RES, V6, P36, DOI 10.1158/2326-6066.CIR-17-0211
   Rotz SJ, 2017, PEDIATR BLOOD CANCER, V64, DOI 10.1002/pbc.26642
   Ruella M, 2016, J CLIN INVEST, V126, P3814, DOI 10.1172/JCI87366
   Santomasso BD, 2018, CANCER DISCOV, V8, P958, DOI 10.1158/2159-8290.CD-17-1319
   Schuster SJ, 2019, NEW ENGL J MED, V380, P45, DOI 10.1056/NEJMoa1804980
   Shalabi H, 2018, J IMMUNOTHER, V41, P350, DOI 10.1097/CJI.0000000000000241
   Sidaway Peter, 2016, Nat Rev Clin Oncol, V13, P4, DOI 10.1038/nrclinonc.2015.199
   Singh N, 2017, CYTOTHERAPY, V19, P867, DOI 10.1016/j.jcyt.2017.04.001
   Staedtke V, 2018, NATURE, V564, P273, DOI 10.1038/s41586-018-0774-y
   Stein AS, 2019, ANN HEMATOL, V98, P159, DOI 10.1007/s00277-018-3497-0
   Sterner RM, 2019, BLOOD, V133, P697, DOI 10.1182/blood-2018-10-881722
   Teachey DT, 2016, BIOL BLOOD MARROW TR, V22, P1736, DOI 10.1016/j.bbmt.2016.08.010
   Teachey DT, 2016, CANCER DISCOV, V6, P664, DOI 10.1158/2159-8290.CD-16-0040
   Teachey DT, 2013, BLOOD, V121, P5154, DOI 10.1182/blood-2013-02-485623
   Topp MS, 2015, LANCET ONCOL, V16, P57, DOI 10.1016/S1470-2045(14)71170-2
   Traube C, 2014, CRIT CARE MED, V42, P656, DOI 10.1097/CCM.0b013e3182a66b76
   Turtle CJ, 2017, J CLIN ONCOL, V35, P3010, DOI 10.1200/JCO.2017.72.8519
   Wang XL, 2011, BLOOD, V118, P1255, DOI 10.1182/blood-2011-02-337360
   Weber EW, 2019, BLOOD ADV, V3, P711, DOI 10.1182/bloodadvances.2018028720
   Wilke AC, 2017, EXPERT OPIN DRUG SAF, V16, P1191, DOI 10.1080/14740338.2017.1338270
   Yates B, 2018, BLOOD, V132, DOI 10.1182/blood-2018-99-119621
   Zhao WH, 2018, J HEMATOL ONCOL, V11, DOI 10.1186/s13045-018-0681-6
   Zhou XO, 2015, METHODS MOL BIOL, V1317, P87, DOI 10.1007/978-1-4939-2727-2_6
NR 91
TC 23
Z9 25
U1 1
U2 11
PU WILEY
PI HOBOKEN
PA 111 RIVER ST, HOBOKEN 07030-5774, NJ USA
SN 0105-2896
EI 1600-065X
J9 IMMUNOL REV
JI Immunol. Rev.
PD JUL
PY 2019
VL 290
IS 1
SI SI
BP 114
EP 126
DI 10.1111/imr.12768
PG 13
WC Immunology
SC Immunology
GA IM1KK
UT WOS:000477747800008
PM 31355491
OA Green Accepted
DA 2021-10-29
ER

PT J
AU Chandran, SS
   Klebanoff, CA
AF Chandran, Smita S.
   Klebanoff, Christopher A.
TI T cell receptor-based cancer immunotherapy: Emerging efficacy and
   pathways of resistance
SO IMMUNOLOGICAL REVIEWS
LA English
DT Review
DE adoptive immunotherapy; CRISPR; Cas9; genetic engineering; ImmTAC; TCR
   mimic
ID TUMOR-INFILTRATING LYMPHOCYTES; CHIMERIC ANTIGEN RECEPTORS; ENHANCED
   ANTITUMOR-ACTIVITY; METASTATIC UVEAL MELANOMA; VERSUS-HOST-DISEASE;
   ADOPTIVE TRANSFER; SINGLE-CHAIN; HUMAN TCR; CLASS-I; PD-1 BLOCKADE
AB Adoptive cell transfer (ACT) using chimeric antigen receptor (CAR)-modified T cells can induce durable remissions in patients with refractory B-lymphoid cancers. By contrast, results applying CAR-modified T cells to solid malignancies have been comparatively modest. Alternative strategies to redirect T cell specificity and cytolytic function are therefore necessary if ACT is to serve a greater role in human cancer treatments. T cell receptors (TCRs) are antigen recognition structures physiologically expressed by all T cells that have complementary, and in some cases superior, properties to CARs. Unlike CARs, TCRs confer recognition to epitopes derived from proteins residing within any subcellular compartment, including the membrane, cytoplasm and nucleus. This enables TCRs to detect a broad universe of targets, such as neoantigens, cancer germline antigens, and viral oncoproteins. Moreover, because TCRs have evolved to efficiently detect and amplify antigenic signals, these receptors respond to epitope densities many fold smaller than required for CAR-signaling. Herein, we summarize recent clinical data demonstrating that TCR-based immunotherapies can mediate regression of solid malignancies, including immune-checkpoint inhibitor refractory cancers. These trials simultaneously highlight emerging mechanisms of TCR resistance. We conclude by discussing how TCR-based immunotherapies can achieve broader dissemination through innovations in cell manufacturing and non-viral genome integration techniques.
C1 [Chandran, Smita S.; Klebanoff, Christopher A.] Mem Sloan Kettering Canc Ctr, Ctr Cell Engn, New York, NY 10065 USA.
   [Chandran, Smita S.; Klebanoff, Christopher A.] Mem Sloan Kettering Canc Ctr, Dept Med, New York, NY 10065 USA.
   [Chandran, Smita S.; Klebanoff, Christopher A.] Parker Inst Canc Immunotherapy, New York, NY USA.
   [Klebanoff, Christopher A.] Weill Cornell Med Coll, New York, NY USA.
RP Chandran, SS; Klebanoff, CA (corresponding author), Mem Sloan Kettering Canc Ctr, 300 East 66th St,Off 747, New York, NY 10065 USA.
EM chandrs1@mskcc.org; klebanoc@mskcc.org
OI Chandran, Smita/0000-0001-9266-6878; Klebanoff,
   Christopher/0000-0001-9645-3896
FU Damon Runyon Cancer Research Foundation [CI-96-18]; Parker Institute for
   Cancer Immunotherapy; Manhasset Women's Coalition Against Breast Cancer;
   NCI/NIHUnited States Department of Health & Human ServicesNational
   Institutes of Health (NIH) - USANIH National Cancer Institute (NCI) [R33
   CA22539-01]; MSKCC [P30 CA008748]; Breast Cancer Alliance; NATIONAL
   CANCER INSTITUTEUnited States Department of Health & Human
   ServicesNational Institutes of Health (NIH) - USANIH National Cancer
   Institute (NCI) [P30CA008748] Funding Source: NIH RePORTER
FX Damon Runyon Cancer Research Foundation, Grant/Award Number: CI-96-18;
   Parker Institute for Cancer Immunotherapy; The Manhasset Women's
   Coalition Against Breast Cancer; Breast Cancer Alliance; NCI/NIH,
   Grant/Award Number: R33 CA22539-01; MSKCC, Grant/Award Number: P30
   CA008748
CR Ahmadi M, 2011, BLOOD, V118, P3528, DOI 10.1182/blood-2011-04-346338
   Alabanza L, 2017, MOL THER, V25, P2452, DOI 10.1016/j.ymthe.2017.07.013
   Albers JJ, 2019, LIFE SCI ALLIANCE, V2, DOI 10.26508/lsa.201900367
   Aleksic M, 2012, EUR J IMMUNOL, V42, P3174, DOI 10.1002/eji.201242606
   Alexandrov LB, 2013, NATURE, V500, P415, DOI 10.1038/nature12477
   Algazi AP, 2016, CANCER-AM CANCER SOC, V122, P3344, DOI 10.1002/cncr.30258
   Artyomov MN, 2010, P NATL ACAD SCI USA, V107, P16916, DOI 10.1073/pnas.1010568107
   Bacac M, 2016, CLIN CANCER RES, V22, P3286, DOI 10.1158/1078-0432.CCR-15-1696
   Baeuerle PA, 2009, CANCER RES, V69, P4941, DOI 10.1158/0008-5472.CAN-09-0547
   Beane JD, 2015, MOL THER, V23, P1380, DOI 10.1038/mt.2015.71
   Beatty GL, 2014, CANCER IMMUNOL RES, V2, P112, DOI 10.1158/2326-6066.CIR-13-0170
   Bendle GM, 2010, NAT MED, V16, P565, DOI 10.1038/nm.2128
   Besser MJ, 2010, CLIN CANCER RES, V16, P2646, DOI 10.1158/1078-0432.CCR-10-0041
   Bethune MT, 2016, ELIFE, V5, DOI 10.7554/eLife.19095
   Bialer G, 2010, J IMMUNOL, V184, P6232, DOI 10.4049/jimmunol.0902047
   Birnbaum ME, 2014, P NATL ACAD SCI USA, V111, P17576, DOI 10.1073/pnas.1420936111
   Blackburn SD, 2009, NAT IMMUNOL, V10, P29, DOI 10.1038/ni.1679
   Bollard CM, 2014, J CLIN ONCOL, V32, P798, DOI 10.1200/JCO.2013.51.5304
   Border EC, 2019, ONCOIMMUNOLOGY, V8, DOI 10.1080/2162402X.2018.1532759
   Boudousquie C, 2017, IMMUNOLOGY, V152, P425, DOI 10.1111/imm.12779
   Bowers JS, 2017, FRONT IMMUNOL, V8, DOI 10.3389/fimmu.2017.01221
   Bowman RL, 2017, CSH PERSPECT MED, V7, DOI 10.1101/cshperspect.a026518
   Brentjens RJ, 2007, CLIN CANCER RES, V13, P5426, DOI 10.1158/1078-0432.CCR-07-0674
   Bridgeman JS, 2010, J IMMUNOL, V184, P6938, DOI 10.4049/jimmunol.0901766
   Caballero OL, 2009, CANCER SCI, V100, P2014, DOI 10.1111/j.1349-7006.2009.01303.x
   Cafri G, 2019, NAT COMMUN, V10, DOI 10.1038/s41467-019-08304-z
   Cameron BJ, 2013, SCI TRANSL MED, V5, DOI 10.1126/scitranslmed.3006034
   Chandran SS, 2017, LANCET ONCOL, V18, P792, DOI 10.1016/S1470-2045(17)30251-6
   Chandran SS, 2015, CLIN CANCER RES, V21, P534, DOI 10.1158/1078-0432.CCR-14-2208
   Chang AY, 2016, EXPERT OPIN BIOL TH, V16, P979, DOI 10.1080/14712598.2016.1176138
   Chang ZNL, 2018, NAT CHEM BIOL, V14, P317, DOI [10.1038/NCHEMBIO.2565, 10.1038/nchembio.2565]
   Chapuis AG, 2016, J EXP MED, V213, P1133, DOI 10.1084/jem.20152021
   Chapuis AG, 2014, CANCER IMMUNOL RES, V2, P27, DOI 10.1158/2326-6066.CIR-13-0087
   Chapuis AG, 2012, P NATL ACAD SCI USA, V109, P4592, DOI 10.1073/pnas.1113748109
   Cherkassky L, 2016, J CLIN INVEST, V126, P3130, DOI 10.1172/JCI83092
   Chheda ZS, 2018, J EXP MED, V215, P141, DOI 10.1084/jem.20171046
   Chiappinelli KB, 2015, CELL, V162, P974, DOI 10.1016/j.cell.2015.07.011
   Chinnasamy N, 2011, J IMMUNOL, V186, P685, DOI 10.4049/jimmunol.1001775
   Chodon T, 2014, CLIN CANCER RES, V20, P2457, DOI 10.1158/1078-0432.CCR-13-3017
   Chong EA, 2017, BLOOD, V129, P1039, DOI 10.1182/blood-2016-09-738245
   CHUNG S, 1994, P NATL ACAD SCI USA, V91, P12654, DOI 10.1073/pnas.91.26.12654
   Cohen CJ, 2007, CANCER RES, V67, P3898, DOI 10.1158/0008-5472.CAN-06-3986
   Cohen CJ, 2006, CANCER RES, V66, P8878, DOI 10.1158/0008-5472.CAN-06-1450
   Cole DK, 2007, J IMMUNOL, V178, P5727, DOI 10.4049/jimmunol.178.9.5727
   Courtney AH, 2018, TRENDS BIOCHEM SCI, V43, P108, DOI 10.1016/j.tibs.2017.11.008
   D'Angelo SP, 2018, CANCER DISCOV, V8, P944, DOI 10.1158/2159-8290.CD-17-1417
   D'Angelo SP, 2018, LANCET ONCOL, V19, P416, DOI 10.1016/S1470-2045(18)30006-8
   DADMARZ R, 1995, CANCER IMMUNOL IMMUN, V40, P1
   Das RK, 2019, CANCER DISCOV, V9, P492, DOI 10.1158/2159-8290.CD-18-1314
   Davenport AJ, 2018, P NATL ACAD SCI USA, V115, pE2068, DOI 10.1073/pnas.1716266115
   Davenport AJ, 2015, CANCER IMMUNOL RES, V3, P483, DOI 10.1158/2326-6066.CIR-15-0048
   Davis JL, 2010, CLIN CANCER RES, V16, P5852, DOI 10.1158/1078-0432.CCR-10-1280
   De Smet C, 1999, MOL CELL BIOL, V19, P7327
   Deniger DC, 2018, CLIN CANCER RES, V24, P5562, DOI 10.1158/1078-0432.CCR-18-0573
   Djenidi F, 2015, J IMMUNOL, V194, P3475, DOI 10.4049/jimmunol.1402711
   Dotti G, 2014, IMMUNOL REV, V257, P107, DOI 10.1111/imr.12131
   Draper LM, 2015, CLIN CANCER RES, V21, P4431, DOI 10.1158/1078-0432.CCR-14-3341
   Duhen T, 2018, NAT COMMUN, V9, DOI 10.1038/s41467-018-05072-0
   Dunn SM, 2006, PROTEIN SCI, V15, P710, DOI 10.1110/ps.051936406
   Dustin ML, 2016, ANNU REV CELL DEV BI, V32, P303, DOI 10.1146/annurev-cellbio-100814-125330
   Eil R, 2016, NATURE, V537, P539, DOI 10.1038/nature19364
   Ellebrecht CT, 2016, SCIENCE, V353, P179, DOI 10.1126/science.aaf6756
   Ellis J, 2005, HUM GENE THER, V16, P1241, DOI 10.1089/hum.2005.16.1241
   ESHHAR Z, 1993, P NATL ACAD SCI USA, V90, P720, DOI 10.1073/pnas.90.2.720
   Eyquem J, 2017, NATURE, V543, P113, DOI 10.1038/nature21405
   Fagerberg L, 2010, PROTEOMICS, V10, P1141, DOI 10.1002/pmic.200900258
   Finney HM, 1998, J IMMUNOL, V161, P2791
   Flavahan WA, 2017, SCIENCE, V357, DOI 10.1126/science.aal2380
   Forget MA, 2018, CLIN CANCER RES, V24, P4416, DOI 10.1158/1078-0432.CCR-17-3649
   Fraietta JA, 2018, NATURE, V558, P307, DOI 10.1038/s41586-018-0178-z
   Fraietta JA, 2018, NAT MED, V24, P563, DOI 10.1038/s41591-018-0010-1
   Poulin LF, 2010, J EXP MED, V207, P1261, DOI 10.1084/jem.20092618
   Friedman KM, 2018, HUM GENE THER, V29, P585, DOI 10.1089/hum.2018.001
   Fry TJ, 2018, NAT MED, V24, P20, DOI 10.1038/nm.4441
   Garcia KC, 2009, NAT IMMUNOL, V10, P143, DOI 10.1038/ni.f.219
   Gattinoni L, 2012, NAT REV CANCER, V12, P671, DOI 10.1038/nrc3322
   Gejman RS, 2018, ELIFE, V7, DOI 10.7554/eLife.41090
   Goff SL, 2016, J CLIN ONCOL, V34, P2389, DOI 10.1200/JCO.2016.66.7220
   Graef P, 2014, IMMUNITY, V41, P116, DOI 10.1016/j.immuni.2014.05.018
   Gros A, 2016, NAT MED, V22, P433, DOI 10.1038/nm.4051
   Gros A, 2014, J CLIN INVEST, V124, P2246, DOI [10.1172/JC173639, 10.1172/JCI73639]
   Guest RD, 2005, J IMMUNOTHER, V28, P203, DOI 10.1097/01.cji.0000161397.96582.59
   Guy CS, 2013, NAT IMMUNOL, V14, P262, DOI 10.1038/ni.2538
   Haga-Friedman A, 2012, J IMMUNOL, V188, P5538, DOI 10.4049/jimmunol.1103020
   Hanada K, 2001, CANCER RES, V61, P5511
   Hanson MC, 2015, J CLIN INVEST, V125, P2532, DOI 10.1172/JCI79915
   Harris DT, 2018, J IMMUNOL, V200, P1088, DOI 10.4049/jimmunol.1700236
   Heemskerk MHM, 2007, BLOOD, V109, P235, DOI 10.1182/blood-2006-03-013318
   Hegde M, 2016, J CLIN INVEST, V126, P3036, DOI 10.1172/JCI83416
   Hombach A, 2001, J IMMUNOL, V167, P6123, DOI 10.4049/jimmunol.167.11.6123
   Horton R, 2004, NAT REV GENET, V5, P889, DOI 10.1038/nrg1489
   Huang AC, 2017, NATURE, V545, P60, DOI 10.1038/nature22079
   Huang J, 2013, IMMUNITY, V39, P846, DOI 10.1016/j.immuni.2013.08.036
   Hudecek M, 2015, CANCER IMMUNOL RES, V3, P125, DOI 10.1158/2326-6066.CIR-14-0127
   Hunder NN, 2008, NEW ENGL J MED, V358, P2698, DOI 10.1056/NEJMoa0800251
   Imai C, 2004, LEUKEMIA, V18, P676, DOI 10.1038/sj.leu.2403302
   Itoh Y, 1997, J EXP MED, V186, P757, DOI 10.1084/jem.186.5.757
   James JR, 2012, NATURE, V487, P64, DOI 10.1038/nature11220
   Jin BY, 2018, JCI INSIGHT, V3, DOI 10.1172/jci.insight.99488
   Johnson LA, 2009, BLOOD, V114, P535, DOI 10.1182/blood-2009-03-211714
   Johnson WE, 2019, NAT REV MICROBIOL
   Jongbloed SL, 2010, J EXP MED, V207, P1247, DOI 10.1084/jem.20092140
   Kahlon KS, 2004, CANCER RES, V64, P9160, DOI 10.1158/0008-5472.CAN-04-0454
   Kantarjian H, 2017, NEW ENGL J MED, V376, P836, DOI 10.1056/NEJMoa1609783
   Kebriaei P, 2016, J CLIN INVEST, V126, P3363, DOI 10.1172/JCI86721
   Kerkar SP, 2016, J IMMUNOTHER, V39, P181, DOI 10.1097/CJI.0000000000000119
   Kerkar SP, 2012, CANCER RES, V72, P3125, DOI 10.1158/0008-5472.CAN-11-4094
   Kerkar SP, 2011, J CLIN INVEST, V121, P4746, DOI 10.1172/JCI58814
   Klebanoff CA, 2005, P NATL ACAD SCI USA, V102, P9571, DOI 10.1073/pnas.0503726102
   Klebanoff CA, 2018, J EXP MED, V215, P5, DOI 10.1084/jem.20172188
   Klebanoff CA, 2017, JCI INSIGHT, V2, DOI 10.1172/jci.insight.95103
   Klebanoff CA, 2016, J CLIN INVEST, V126, P318, DOI 10.1172/JCI81217
   Klebanoff CA, 2016, NAT MED, V22, P26, DOI 10.1038/nm.4015
   Klebanoff CA, 2012, J IMMUNOTHER, V35, P651, DOI 10.1097/CJI.0b013e31827806e6
   Klebanoff CA, 2011, IMMUNOL REV, V239, P27, DOI 10.1111/j.1600-065X.2010.00979.x
   Kochenderfer JN, 2017, J CLIN ONCOL, V35, DOI 10.1200/JCO.2016.71.3024
   Kochenderfer JN, 2010, BLOOD, V116, P4099, DOI 10.1182/blood-2010-04-281931
   Krause A, 1998, J EXP MED, V188, P619, DOI 10.1084/jem.188.4.619
   Kuball J, 2007, BLOOD, V109, P2331, DOI 10.1182/blood-2006-05-023069
   Kvistborg P, 2012, ONCOIMMUNOLOGY, V1, DOI 10.4161/onci.18851
   Laugel B, 2007, J BIOL CHEM, V282, P23799, DOI 10.1074/jbc.M700976200
   Lazar AJ, 2017, CELL, V171, P950, DOI 10.1016/j.cell.2017.10.014
   Le DT, 2015, NEW ENGL J MED, V372, P2509, DOI 10.1056/NEJMoa1500596
   Le DT, 2017, SCIENCE, V357, P409, DOI 10.1126/science.aan6733
   Leisegang M, 2016, J CLIN INVEST, V126, P854, DOI 10.1172/JCI83465
   Li QJ, 2004, NAT IMMUNOL, V5, P791, DOI 10.1038/ni1095
   Li Y, 2005, NAT BIOTECHNOL, V23, P349, DOI 10.1038/nbt1070
   Liddy N, 2012, NAT MED, V18, P980, DOI 10.1038/nm.2764
   Linette GP, 2013, BLOOD, V122, P863, DOI 10.1182/blood-2013-03-490565
   Linnemann C, 2015, NAT MED, V21, P81, DOI 10.1038/nm.3773
   Liu XJ, 2015, CANCER RES, V75, P3596, DOI 10.1158/0008-5472.CAN-15-0159
   Lo W, 2019, CANCER IMMUNOL RES, V7, P534, DOI 10.1158/2326-6066.CIR-18-0686
   Louis CU, 2011, BLOOD, V118, P6050, DOI 10.1182/blood-2011-05-354449
   Louis CU, 2010, J IMMUNOTHER, V33, P983, DOI 10.1097/CJI.0b013e3181f3cbf4
   Lu YC, 2017, J CLIN ONCOL
   Lu YC, 2014, CLIN CANCER RES, V20, P3401, DOI 10.1158/1078-0432.CCR-14-0433
   Luke JJ, 2019, CLIN CANCER RES, V25, P3074, DOI 10.1158/1078-0432.CCR-18-1942
   Mackall CL, 2000, STEM CELLS, V18, P10, DOI 10.1634/stemcells.18-1-10
   Maher J, 2002, NAT BIOTECHNOL, V20, P70, DOI 10.1038/nbt0102-70
   Maki Robert G., 2013, Sarcoma, V2013, P168145, DOI 10.1155/2013/168145
   Malekzadeh P, 2019, J CLIN INVEST, V129, P1109, DOI 10.1172/JCI123791
   Maude SL, 2018, NEW ENGL J MED, V378, P439, DOI 10.1056/NEJMoa1709866
   Maynard J, 2000, ANNU REV BIOMED ENG, V2, P339, DOI 10.1146/annurev.bioeng.2.1.339
   McGranahan N, 2016, SCIENCE, V351, P1463, DOI 10.1126/science.aaf1490
   McGranahan N, 2015, SCI TRANSL MED, V7, DOI 10.1126/scitranslmed.aaa1408
   Mezzanzanica D, 1998, CANCER GENE THER, V5, P401
   Monks CRF, 1998, NATURE, V395, P82, DOI 10.1038/25764
   Moody CA, 2010, NAT REV CANCER, V10, P550, DOI 10.1038/nrc2886
   Morgan RA, 2006, SCIENCE, V314, P126, DOI 10.1126/science.1129003
   Morgan RA, 2013, J IMMUNOTHER, V36, P133, DOI 10.1097/CJI.0b013e3182829903
   Naylor K, 2005, J IMMUNOL, V174, P7446, DOI 10.4049/jimmunol.174.11.7446
   Neefjes J, 2011, NAT REV IMMUNOL, V11, P823, DOI 10.1038/nri3084
   Neelapu SS, 2017, NEW ENGL J MED, V377, P2531, DOI 10.1056/NEJMoa1707447
   Niederman TMJ, 2002, P NATL ACAD SCI USA, V99, P7009, DOI 10.1073/pnas.092562399
   NOVOTNY J, 1991, P NATL ACAD SCI USA, V88, P8646, DOI 10.1073/pnas.88.19.8646
   Nowicki TS, 2019, CLIN CANCER RES, V25, P2096, DOI 10.1158/1078-0432.CCR-18-3496
   Ott PA, 2019, J CLIN ONCOL, V37, P318, DOI 10.1200/JCO.2018.78.2276
   Ott PA, 2017, NATURE, V547, P217, DOI 10.1038/nature22991
   Palmer DC, 2015, J EXP MED, V212, P2095, DOI 10.1084/jem.20150304
   Park TS, 2016, J IMMUNOTHER, V39, P1, DOI 10.1097/CJI.0000000000000101
   Parkhurst MR, 2011, MOL THER, V19, P620, DOI 10.1038/mt.2010.272
   Parkhurst MR, 2009, CLIN CANCER RES, V15, P169, DOI 10.1158/1078-0432.CCR-08-1638
   Paulson KG, 2018, NAT COMMUN, V9, DOI 10.1038/s41467-018-06300-3
   Pollack SM, 2017, CANCER-AM CANCER SOC, V123, P3291, DOI 10.1002/cncr.30726
   Porter DL, 2011, NEW ENGL J MED, V365, P725, DOI 10.1056/NEJMoa1103849
   Posey AD, 2016, IMMUNITY, V44, P1444, DOI 10.1016/j.immuni.2016.05.014
   Qin HY, 2015, BLOOD, V126, P629, DOI 10.1182/blood-2014-11-612903
   Rapoport AP, 2015, NAT MED, V21, P914, DOI 10.1038/nm.3910
   Ren JT, 2017, CLIN CANCER RES, V23, P2255, DOI 10.1158/1078-0432.CCR-16-1300
   Restifo NP, 1996, J NATL CANCER I, V88, P100, DOI 10.1093/jnci/88.2.100
   Ribas A, 2018, SCIENCE, V359, P1350, DOI 10.1126/science.aar4060
   Rizvi NA, 2015, SCIENCE, V348, P124, DOI 10.1126/science.aaa1348
   Robbins PF, 2008, J IMMUNOL, V180, P6116, DOI 10.4049/jimmunol.180.9.6116
   Robbins PF, 2015, CLIN CANCER RES, V21, P1019, DOI 10.1158/1078-0432.CCR-14-2708
   Robbins PF, 2013, NAT MED, V19, P747, DOI 10.1038/nm.3161
   Robbins PF, 1996, J EXP MED, V183, P1185, DOI 10.1084/jem.183.3.1185
   Rooney MS, 2015, CELL, V160, P48, DOI 10.1016/j.cell.2014.12.033
   Rosenberg SA, 2011, NAT REV CLIN ONCOL, V8, P577, DOI 10.1038/nrclinonc.2011.116
   Rosenberg SA, 2011, CLIN CANCER RES, V17, P4550, DOI 10.1158/1078-0432.CCR-11-0116
   Rosenberg SA, 2010, MOL THER, V18, P1744, DOI 10.1038/mt.2010.195
   Rossig C, 2002, BLOOD, V99, P2009, DOI 10.1182/blood.V99.6.2009
   Roth TL, 2018, NATURE, V559, P405, DOI 10.1038/s41586-018-0326-5
   Rothermel LD, 2016, CLIN CANCER RES, V22, P2237, DOI 10.1158/1078-0432.CCR-15-2294
   Roybal KT, 2017, ANNU REV IMMUNOL, V35, P229, DOI 10.1146/annurev-immunol-051116-052302
   Rudolph MG, 2006, ANNU REV IMMUNOL, V24, P419, DOI 10.1146/annurev.immunol.23.021704.115658
   Rycaj K, 2015, CLIN CANCER RES, V21, P471, DOI 10.1158/1078-0432.CCR-14-0388
   Sabatino M, 2016, BLOOD, V128, P519, DOI 10.1182/blood-2015-11-683847
   Sadelain M, 2013, CANCER DISCOV, V3, P388, DOI 10.1158/2159-8290.CD-12-0548
   Sadelain M, 2012, NAT REV CANCER, V12, P51, DOI 10.1038/nrc3179
   Sadelain M, 2009, CURR OPIN IMMUNOL, V21, P215, DOI 10.1016/j.coi.2009.02.009
   Sahin U, 2017, NATURE, V547, P222, DOI 10.1038/nature23003
   Samstein RM, 2019, NAT GENET, V51, P202, DOI 10.1038/s41588-018-0312-8
   Scheper W, 2019, NAT MED, V25, P89, DOI 10.1038/s41591-018-0266-5
   Schiavetti F, 2002, CANCER RES, V62, P5510
   Schiller JT, 2010, ANNU REV MICROBIOL, V64, P23, DOI 10.1146/annurev.micro.112408.134019
   Scholler J, 2012, SCI TRANSL MED, V4, DOI 10.1126/scitranslmed.3003761
   Schumacher T, 2014, NATURE, V512, P324, DOI 10.1038/nature13387
   Schumacher TN, 2015, SCIENCE, V348, P69, DOI 10.1126/science.aaa4971
   Schuster SJ, 2019, NEW ENGL J MED, V380, P45, DOI 10.1056/NEJMoa1804980
   Sebestyen Z, 2008, J IMMUNOL, V180, P7736, DOI 10.4049/jimmunol.180.11.7736
   Shaffer DR, 2011, BLOOD, V117, P4304, DOI 10.1182/blood-2010-04-278218
   Siegel RL, 2019, CA-CANCER J CLIN, V69, P7, DOI 10.3322/caac.21551
   Slaga D, 2018, SCI TRANSL MED, V10, DOI 10.1126/scitranslmed.aat5775
   Smith EL, 2018, MOL THER, V26, P1447, DOI 10.1016/j.ymthe.2018.03.016
   Snyder A, 2014, NEW ENGL J MED, V371, P2189, DOI 10.1056/NEJMoa1406498
   Sommermeyer D, 2010, J IMMUNOL, V184, P6223, DOI 10.4049/jimmunol.0902055
   Spranger S, 2018, NAT REV CANCER, V18, P139, DOI 10.1038/nrc.2017.117
   Spranger S, 2015, NATURE, V523, P231, DOI 10.1038/nature14404
   Stevanovic S, 2019, CLIN CANCER RES, V25, P1486, DOI 10.1158/1078-0432.CCR-18-2722
   Stevanovic S, 2017, SCIENCE, V356, P200, DOI 10.1126/science.aak9510
   Stromnes IM, 2010, J CLIN INVEST, V120, P3722, DOI 10.1172/JCI41991
   Stronen E, 2016, SCIENCE, V352, P1337, DOI 10.1126/science.aaf2288
   Takahashi Y, 2008, J CLIN INVEST, V118, P1099, DOI 10.1172/JCI34409
   Topalian SL, 2012, NEW ENGL J MED, V366, P2443, DOI 10.1056/NEJMoa1200690
   Tran E, 2017, NAT IMMUNOL, V18, P255, DOI 10.1038/ni.3682
   Tran E, 2016, NEW ENGL J MED, V375, P2255, DOI 10.1056/NEJMoa1609279
   Tran E, 2015, SCIENCE, V350, P1387, DOI 10.1126/science.aad1253
   Tran E, 2014, SCIENCE, V344, P641, DOI 10.1126/science.1251102
   Trombetta ES, 2005, ANNU REV IMMUNOL, V23, P975, DOI 10.1146/annurev.immunol.22.012703.104538
   Turcotte S, 2014, CLIN CANCER RES, V20, P331, DOI 10.1158/1078-0432.CCR-13-1736
   Turtle CJ, 2016, SCI TRANSL MED, V8, DOI 10.1126/scitranslmed.aaf8621
   Turtle CJ, 2016, J CLIN INVEST, V126, P2123, DOI 10.1172/JCI85309
   Uhlen M, 2015, SCIENCE, V347, DOI 10.1126/science.1260419
   VALITUTTI S, 1995, NATURE, V375, P148, DOI 10.1038/375148a0
   van den Berg JH, 2015, MOL THER, V23, P1541, DOI 10.1038/mt.2015.60
   van Loenen MM, 2010, P NATL ACAD SCI USA, V107, P10972, DOI 10.1073/pnas.1005802107
   van Rooij N, 2013, J CLIN ONCOL, V31, pE439, DOI 10.1200/JCO.2012.47.7521
   Vardhana S, 2010, IMMUNITY, V32, P531, DOI 10.1016/j.immuni.2010.04.005
   Varela-Rohena A, 2008, NAT MED, V14, P1390, DOI 10.1038/nm.1779
   Varma R, 2006, IMMUNITY, V25, P117, DOI 10.1016/j.immuni.2006.04.010
   Veatch JR, 2018, J CLIN INVEST, V128, P1563, DOI 10.1172/JCI98689
   Verdegaal EME, 2016, NATURE, V536, P91, DOI 10.1038/nature18945
   Verma B, 2011, J IMMUNOL, V186, P3265, DOI 10.4049/jimmunol.1002376
   Vogelstein B, 2013, SCIENCE, V339, P1546, DOI 10.1126/science.1235122
   von Stackelberg A, 2016, J CLIN ONCOL, V34, P4381, DOI 10.1200/JCO.2016.67.3301
   Voss RH, 2008, J IMMUNOL, V180, P391, DOI 10.4049/jimmunol.180.1.391
   Voss RH, 2010, BLOOD, V115, P5154, DOI 10.1182/blood-2009-11-254078
   Walker AJ, 2017, MOL THER, V25, P2189, DOI 10.1016/j.ymthe.2017.06.008
   Wang QJ, 2016, CANCER IMMUNOL RES, V4, P204, DOI 10.1158/2326-6066.CIR-15-0188
   Wang-Johanning F, 2008, CANCER RES, V68, P5869, DOI 10.1158/0008-5472.CAN-07-6838
   Watanabe K, 2015, J IMMUNOL, V194, P911, DOI 10.4049/jimmunol.1402346
   Watanabe N, 1997, BLOOD, V90, P3662, DOI 10.1182/blood.V90.9.3662
   WEBER J, 1994, CANCER RES, V54, P1766
   Weiner LM, 2012, CELL, V148, P1081, DOI 10.1016/j.cell.2012.02.034
   Wherry EJ, 2015, NAT REV IMMUNOL, V15, P486, DOI 10.1038/nri3862
   Willemsen RA, 2000, GENE THER, V7, P1369, DOI 10.1038/sj.gt.3301253
   Williams CM, 2017, FRONT IMMUNOL, V8, P1, DOI 10.3389/fimmu.2017.00894
   Wittman VP, 2006, J IMMUNOL, V177, P4187, DOI 10.4049/jimmunol.177.6.4187
   WOLFEL T, 1995, SCIENCE, V269, P1281, DOI 10.1126/science.7652577
   Wooldridge L, 2005, J BIOL CHEM, V280, P27491, DOI 10.1074/jbc.M500555200
   Xiong W, 2018, MOL THER, V26, P963, DOI 10.1016/j.ymthe.2018.01.020
   Yamamoto TN, 2019, J CLIN INVEST, V129, P1551, DOI 10.1172/JCI121491
   Yang W, 2019, NAT MED
   Yao X, 2016, J IMMUNOTHER, V39, P191, DOI 10.1097/CJI.0000000000000123
   Ye QR, 2014, CLIN CANCER RES, V20, P44, DOI 10.1158/1078-0432.CCR-13-0945
   Yee C, 2002, P NATL ACAD SCI USA, V99, P16168, DOI 10.1073/pnas.242600099
   Ying Z, 2019, NAT MED
   Yossef R, 2018, JCI INSIGHT, V3, DOI 10.1172/jci.insight.122467
   Zacharakis N, 2018, NAT MED, V24, P724, DOI 10.1038/s41591-018-0040-8
   Zhang T, 2004, CANCER GENE THER, V11, P487, DOI 10.1038/sj.cgt.7700703
   Zhang T, 2006, CANCER RES, V66, P5927, DOI 10.1158/0008-5472.CAN-06-0130
   Zhang Y, 2018, NAT COMMUN, V9, DOI 10.1038/s41467-017-02251-3
NR 262
TC 44
Z9 44
U1 4
U2 22
PU WILEY
PI HOBOKEN
PA 111 RIVER ST, HOBOKEN 07030-5774, NJ USA
SN 0105-2896
EI 1600-065X
J9 IMMUNOL REV
JI Immunol. Rev.
PD JUL
PY 2019
VL 290
IS 1
SI SI
BP 127
EP 147
DI 10.1111/imr.12772
PG 21
WC Immunology
SC Immunology
GA IM1KK
UT WOS:000477747800009
PM 31355495
OA Green Published, hybrid
DA 2021-10-29
ER

PT J
AU Azoulay, E
   Shimabukuro-Vornhagen, A
   Darmon, M
   von Bergwelt-Baildon, M
AF Azoulay, Elie
   Shimabukuro-Vornhagen, Alexander
   Darmon, Michael
   von Bergwelt-Baildon, Michael
TI Critical Care Management of Chimeric Antigen Receptor T Cell-related
   Toxicity Be Aware and Prepared
SO AMERICAN JOURNAL OF RESPIRATORY AND CRITICAL CARE MEDICINE
LA English
DT Article
DE hematology; immunotherapy; leukemia
AB CAR (chimeric antigen receptor) T cells (CARTs) are genetically engineered T cells that express CARs, with impressive clinical activity in relapsed and refractory hematologic malignancies, primarily acute lymphoblastic leukemia and diffuse large B-cell lymphoma. The most frequent life-threatening adverse events after CART infusion are cytokine release syndrome and CAR-related encephalopathy syndrome, which can occur within hours or days after administration. IL-6 released by macrophages and monocytes plays a major role in the pathogenesis of cytokine release syndrome and CAR-related encephalopathy syndrome, and IL-6 blockade and steroids contribute to fast resolution of symptoms. Critical care management plays an important role in patients receiving CARTs, as up to half of patients might need an admission to the ICU and lifesaving interventions. As new treatment indications and CART constructs enter the clinic, the number of patients requiring ICU admission will rapidly increase, with profound consequences for the use of ICU resources, training requirements, clinical expertise, multidisciplinary collaboration, and hospital organization. Research is also needed to validate at large scale biomarkers that allow doctors to risk-stratify patients for both their risk to develop severe toxicity and their likelihood to respond to therapy.
C1 [Azoulay, Elie; Darmon, Michael] St Louis Teaching Hosp, AP HP, Med Intens & Reanimat, Paris, France.
   [Azoulay, Elie; Darmon, Michael] Paris 7 Univ, Paris, France.
   [Azoulay, Elie] Grp Rech Resp Reanimat Oncohematol, Paris, France.
   [Shimabukuro-Vornhagen, Alexander] Univ Hosp Cologne, Intens Care Program, Dept Internal Med 1, Cologne, Germany.
   [Shimabukuro-Vornhagen, Alexander; von Bergwelt-Baildon, Michael] Intens Care Hematol & Oncol Patients, Munich, Germany.
   [von Bergwelt-Baildon, Michael] Klinikum Univ Munchen, Med Klin & Poliklin 3, Munich, Germany.
RP Azoulay, E (corresponding author), Hop St Louis, Med Intens Care Unit, 1 Ave Claude Vellefaux, F-75010 Paris, France.
EM elie.azoulay@aphp.fr
RI Shimabukuro-Vornhagen, Alexander/AAM-8900-2020
CR Azoulay E, 2017, INTENS CARE MED, V43, P1366, DOI 10.1007/s00134-017-4884-z
   Fesnak AD, 2016, NAT REV CANCER, V16, P566, DOI 10.1038/nrc.2016.97
   Fitzgerald JC, 2017, CRIT CARE MED, V45, pE124, DOI 10.1097/CCM.0000000000002053
   Giavridis T, 2018, NAT MED, V24, P731, DOI 10.1038/s41591-018-0041-7
   Hoos A, 2016, NAT REV DRUG DISCOV, V15, P235, DOI 10.1038/nrd.2015.35
   June CH, 2018, NEW ENGL J MED, V379, P64, DOI 10.1056/NEJMra1706169
   Lee DW, 2014, BLOOD, V124, P188, DOI 10.1182/blood-2014-05-552729
   Maldini CR, 2018, NAT REV IMMUNOL, V18, P605, DOI 10.1038/s41577-018-0042-2
   Maude SL, 2018, NEW ENGL J MED, V378, P439, DOI 10.1056/NEJMoa1709866
   Maude SL, 2014, NEW ENGL J MED, V371, P1507, DOI 10.1056/NEJMoa1407222
   Neelapu SS, 2017, NEW ENGL J MED, V377, P2531, DOI 10.1056/NEJMoa1707447
   Neelapu SS, 2018, NAT REV CLIN ONCOL, V15, P47, DOI 10.1038/nrclinonc.2017.148
   Norelli M, 2018, NAT MED, V24, P739, DOI 10.1038/s41591-018-0036-4
   Porter D, 2018, J HEMATOL ONCOL, V11, DOI 10.1186/s13045-018-0571-y
   Rosenbaum L, 2017, NEW ENGL J MED, V377, P1313, DOI 10.1056/NEJMp1711886
   Sadelain M, 2017, NATURE, V545, P423, DOI 10.1038/nature22395
   Shimabukuro-Vornhagen A, 2016, CA-CANCER J CLIN, V66, P497, DOI 10.3322/caac.21351
   Siegel RL, 2018, CA-CANCER J CLIN, V68, P7, DOI 10.3322/caac.21442
   Tang J, 2018, ANN ONCOL, V29, P84, DOI 10.1093/annonc/mdx755
NR 19
TC 15
Z9 15
U1 0
U2 2
PU AMER THORACIC SOC
PI NEW YORK
PA 25 BROADWAY, 18 FL, NEW YORK, NY 10004 USA
SN 1073-449X
EI 1535-4970
J9 AM J RESP CRIT CARE
JI Am. J. Respir. Crit. Care Med.
PD JUL 1
PY 2019
VL 200
IS 1
BP 20
EP 23
DI 10.1164/rccm.201810-1945ED
PG 4
WC Critical Care Medicine; Respiratory System
SC General & Internal Medicine; Respiratory System
GA II8TJ
UT WOS:000475464800011
PM 30676776
DA 2021-10-29
ER

PT J
AU Gershovich, PM
   Karabelskii, AV
   Ulitin, AB
   Ivanov, RA
AF Gershovich, P. M.
   Karabelskii, A. V.
   Ulitin, A. B.
   Ivanov, R. A.
TI The Role of Checkpoint Inhibitors and Cytokines in Adoptive Cell-Based
   Cancer Immunotherapy with Genetically Modified T Cells
SO BIOCHEMISTRY-MOSCOW
LA English
DT Review
DE adoptive T cell immunotherapy of cancer; chimeric antigen receptor;
   CAR-T; immuno-oncology; immune checkpoint inhibitors; cytokines;
   interleukins
ID IN-VIVO; SLEEPING-BEAUTY; PHASE-I; METASTATIC MELANOMA; SELECTIVE
   EXPANSION; NONDIVIDING CELLS; GENE-TRANSFER; ACTIVATION; IL-2; RECEPTORS
AB This review focuses on the structure and molecular action mechanisms of chimeric antigen receptors (CARs) and major aspects of the manufacturing and clinical application of products for the CAR-T (CAR-modified T lymphocyte) therapy of hematological and solid tumors with special emphasis on the strategies for combined use of CAR-T therapy with immuno-oncological monoclonal antibodies (checkpoint inhibitors) and cytokines to boost survival, persistence, and anti-tumor efficacy of CAR-T therapy. The review also summarizes preclinical and clinical data on the additive effects of the combined use of CAR-T therapy with interleukins and monoclonal antibodies targeting immune checkpoints.
C1 [Gershovich, P. M.; Karabelskii, A. V.; Ulitin, A. B.; Ivanov, R. A.] CJSC Biocad, St Petersburg 198515, Russia.
   [Gershovich, P. M.; Karabelskii, A. V.] St Petersburg State Chem Pharmaceut Acad, St Petersburg 197376, Russia.
RP Gershovich, PM (corresponding author), CJSC Biocad, St Petersburg 198515, Russia.; Gershovich, PM (corresponding author), St Petersburg State Chem Pharmaceut Acad, St Petersburg 197376, Russia.
EM gershovich@biocad.ru
RI Ivanov, Roman/AAE-6257-2020; Karabelsky, Alexander/ABD-8484-2020
OI Ivanov, Roman/0000-0002-9573-4183; Karabelsky,
   Alexander/0000-0002-6391-5182; Ulitin, Andrey/0000-0001-8467-4472
FU BIOCAD biotechnology company (Russia)
FX The study was sponsored by BIOCAD biotechnology company (Russia).
CR Ahmadzadeh M, 2006, BLOOD, V107, P2409, DOI 10.1182/blood-2005-06-2399
   Alvarez-Fernandez C, 2016, J TRANSL MED, V14, DOI 10.1186/s12967-016-0973-y
   Anestakis D, 2015, INT J MOL SCI, V16, P1691, DOI 10.3390/ijms16011691
   Appleman LJ, 2000, J IMMUNOL, V164, P144, DOI 10.4049/jimmunol.164.1.144
   Barrett DM, 2014, ANNU REV MED, V65, P333, DOI 10.1146/annurev-med-060512-150254
   Belli C, 2018, CANCER TREAT REV, V65, P22, DOI 10.1016/j.ctrv.2018.02.004
   Boyman O, 2007, CURR OPIN IMMUNOL, V19, P320, DOI 10.1016/j.coi.2007.04.015
   Brady T, 2011, MOL THER, V19, P640, DOI 10.1038/mt.2011.40
   Brentjens RJ, 2007, CLIN CANCER RES, V13, P5426, DOI 10.1158/1078-0432.CCR-07-0674
   Brentjens RJ, 2003, NAT MED, V9, P279, DOI 10.1038/nm827
   Bridgeman JS, 2014, CLIN EXP IMMUNOL, V175, P258, DOI 10.1111/cei.12216
   Brocker T, 2000, BLOOD, V96, P1999, DOI 10.1182/blood.V96.5.1999.h8001999_1999_2001
   Brudno JN, 2016, J CLIN ONCOL, V34, P1112, DOI 10.1200/JCO.2015.64.5929
   BRUNDA MJ, 1993, J EXP MED, V178, P1223, DOI 10.1084/jem.178.4.1223
   CARSON WE, 1994, J EXP MED, V180, P1395, DOI 10.1084/jem.180.4.1395
   Casucci M, 2013, BLOOD, V122, P3461, DOI 10.1182/blood-2013-04-493361
   Chang ZL, 2017, TRENDS MOL MED, V23, P430, DOI 10.1016/j.molmed.2017.03.002
   Cherkassky L, 2016, J CLIN INVEST, V126, P3130, DOI 10.1172/JCI83092
   Curtsinger JM, 2003, J EXP MED, V197, P1141, DOI 10.1084/jem.20021910
   Domschke C, 2016, BREAST CARE, V11, P102, DOI 10.1159/000446061
   Emtage PCR, 2008, CLIN CANCER RES, V14, P8112, DOI 10.1158/1078-0432.CCR-07-4910
   Fesnak AD, 2016, NAT REV CANCER, V16, P566, DOI 10.1038/nrc.2016.97
   Forsberg EMV, 2019, CANCER RES, V79, P899, DOI 10.1158/0008-5472.CAN-18-3158
   Gargett T, 2016, MOL THER, V24, P1135, DOI 10.1038/mt.2016.63
   Gargett T, 2015, CYTOTHERAPY, V17, P487, DOI 10.1016/j.jcyt.2014.12.002
   Gong Michael C., 1999, Neoplasia (New York), V1, P123, DOI 10.1038/sj.neo.7900018
   GRABSTEIN KH, 1994, SCIENCE, V264, P965, DOI 10.1126/science.8178155
   GROSS G, 1989, P NATL ACAD SCI USA, V86, P10024, DOI 10.1073/pnas.86.24.10024
   Hacein-Bey-Abina S, 2008, J CLIN INVEST, V118, P3132, DOI 10.1172/JCI35700
   Hackett PB, 2011, CURR GENE THER, V11, P341
   Hashmi MH, 2010, EXPERT OPIN BIOL TH, V10, P807, DOI 10.1517/14712598.2010.480971
   Heczey A, 2017, MOL THER, V25, P2214, DOI 10.1016/j.ymthe.2017.05.012
   Heinzerling L, 2005, HUM GENE THER, V16, P35, DOI 10.1089/hum.2005.16.35
   Iwai Y, 2017, J BIOMED SCI, V24, DOI 10.1186/s12929-017-0329-9
   Jakobisiak M, 2011, CYTOKINE GROWTH F R, V22, P99, DOI 10.1016/j.cytogfr.2011.04.001
   Jensen MC, 2010, BIOL BLOOD MARROW TR, V16, P1245, DOI 10.1016/j.bbmt.2010.03.014
   John LB, 2013, CLIN CANCER RES, V19, P5636, DOI 10.1158/1078-0432.CCR-13-0458
   Junghans RP, 2016, PROSTATE, V76, P1257, DOI 10.1002/pros.23214
   Kalinski P, 1999, IMMUNOL TODAY, V20, P561, DOI 10.1016/S0167-5699(99)01547-9
   Kebriaei P, 2016, J CLIN INVEST, V126, P3363, DOI 10.1172/JCI86721
   Kershaw MH, 2006, CLIN CANCER RES, V12, P6106, DOI 10.1158/1078-0432.CCR-06-1183
   Knochelmann HM, 2018, FRONT IMMUNOL, V9, DOI 10.3389/fimmu.2018.01740
   Kochenderfer JN, 2015, J CLIN ONCOL, V33, P540, DOI 10.1200/JCO.2014.56.2025
   Kowolik CM, 2006, CANCER RES, V66, P10995, DOI 10.1158/0008-5472.CAN-06-0160
   Lamers CH, 2006, J CLIN ONCOL, V24, P20, DOI DOI 10.1200/JCO.2006.05.9964
   Leonard JP, 1997, BLOOD, V90, P2541
   Levine BL, 2017, MOL THER-METH CLIN D, V4, P92, DOI 10.1016/j.omtm.2016.12.006
   Li J, 2018, J HEMATOL ONCOL, V11, DOI 10.1186/s13045-018-0568-6
   Li S, 2017, CLIN CANCER RES, V23, P6982, DOI 10.1158/1078-0432.CCR-17-0867
   Li YQ, 2008, BLOOD, V111, P229, DOI 10.1182/blood-2007-05-089375
   Liu DL, 2018, J HEMATOL ONCOL, V11, DOI 10.1186/s13045-018-0653-x
   Lo ASY, 2010, CLIN CANCER RES, V16, P2769, DOI 10.1158/1078-0432.CCR-10-0043
   Markley JC, 2010, BLOOD, V115, P3508, DOI 10.1182/blood-2009-09-241398
   Marks-Konczalik J, 2000, P NATL ACAD SCI USA, V97, P11445, DOI 10.1073/pnas.200363097
   Maude SL, 2017, J CLIN ONCOL, V35, DOI 10.1200/JCO.2017.35.15_suppl.103
   Maude SL, 2014, NEW ENGL J MED, V371, P1507, DOI 10.1056/NEJMoa1407222
   McClanahan F, 2015, BLOOD, V126, P203, DOI 10.1182/blood-2015-01-622936
   Milone MC, 2009, MOL THER, V17, P1453, DOI 10.1038/mt.2009.83
   Monjezi R, 2017, LEUKEMIA, V31, P186, DOI 10.1038/leu.2016.180
   Moon EK, 2014, CLIN CANCER RES, V20, P4262, DOI 10.1158/1078-0432.CCR-13-2627
   Mor F, 1996, J IMMUNOL, V156, P515
   Moroz A, 2004, J IMMUNOL, V173, P900, DOI 10.4049/jimmunol.173.2.900
   Naldini L, 1996, SCIENCE, V272, P263, DOI 10.1126/science.272.5259.263
   Nishio N, 2015, ONCOIMMUNOLOGY, V4, DOI 10.4161/21505594.2014.988098
   Numbenjapon T, 2007, EXP HEMATOL, V35, P1083, DOI 10.1016/j.exphem.2007.04.007
   Papa S, 2015, METHODS MOL BIOL, V1317, P365, DOI 10.1007/978-1-4939-2727-2_21
   Park YJ, 2018, EXP MOL MED, V50, DOI 10.1038/s12276-018-0130-1
   Perna SK, 2014, CLIN CANCER RES, V20, P131, DOI 10.1158/1078-0432.CCR-13-1016
   Ravianayake S, 2015, CYTOTHERAPY, V17, P1251, DOI 10.1016/j.jcyt.2015.05.013
   Sadelain M, 2016, CURR OPIN IMMUNOL, V41, P68, DOI 10.1016/j.coi.2016.06.004
   Sadelain M, 2013, CANCER DISCOV, V3, P388, DOI 10.1158/2159-8290.CD-12-0548
   Schambach A, 2016, RECENT RESULTS CANC, V209, P17, DOI 10.1007/978-3-319-42934-2_2
   Scholler J, 2012, SCI TRANSL MED, V4, DOI 10.1126/scitranslmed.3003761
   Shenoy AR, 2014, EUR J IMMUNOL, V44, P2500, DOI 10.1002/eji.201344238
   Sim GC, 2014, CYTOKINE GROWTH F R, V25, P377, DOI 10.1016/j.cytogfr.2014.07.018
   Singh H, 2011, CANCER RES, V71, P3516, DOI 10.1158/0008-5472.CAN-10-3843
   Spolski R, 2014, NAT REV DRUG DISCOV, V13, P381, DOI 10.1038/nrd4296
   Srivastava S, 2015, TRENDS IMMUNOL, V36, P494, DOI 10.1016/j.it.2015.06.004
   Strasly M, 2001, J IMMUNOL, V166, P3890, DOI 10.4049/jimmunol.166.6.3890
   Suarez ER, 2016, ONCOTARGET, V7, P34341, DOI 10.18632/oncotarget.9114
   Trinchieri G, 2003, NAT REV IMMUNOL, V3, P133, DOI 10.1038/nri1001
   Trinchieri G, 1998, IMMUNOL RES, V17, P269, DOI 10.1007/BF02786451
   Trinchieri G, 2003, IMMUNITY, V19, P641, DOI 10.1016/S1074-7613(03)00296-6
   Wherry EJ, 2011, NAT IMMUNOL, V12, P492, DOI 10.1038/ni.2035
   Wilkie S, 2010, J BIOL CHEM, V285, P25538, DOI 10.1074/jbc.M110.127951
   Xu Y, 2014, BLOOD, V123, P3750, DOI 10.1182/blood-2014-01-552174
   Yeku OO, 2016, BIOCHEM SOC T, V44, P412, DOI 10.1042/BST20150291
   Zhang XH, 2018, BIOCHEM BIOPH RES CO, V495, P1833, DOI 10.1016/j.bbrc.2017.12.041
   Zhao ZJ, 2018, ACTA PHARM SIN B, V8, P539, DOI 10.1016/j.apsb.2018.03.001
NR 89
TC 2
Z9 2
U1 0
U2 5
PU MAIK NAUKA/INTERPERIODICA/SPRINGER
PI NEW YORK
PA 233 SPRING ST, NEW YORK, NY 10013-1578 USA
SN 0006-2979
EI 1608-3040
J9 BIOCHEMISTRY-MOSCOW+
JI Biochem.-Moscow
PD JUL
PY 2019
VL 84
IS 7
BP 695
EP 710
DI 10.1134/S0006297919070022
PG 16
WC Biochemistry & Molecular Biology
SC Biochemistry & Molecular Biology
GA II9MH
UT WOS:000475524100002
PM 31509722
DA 2021-10-29
ER

PT J
AU Doronin, AN
   Gordeev, AA
   Kozlov, AE
   Smirnova, YA
   Puchkova, MY
   Ekimova, VM
   Basovskiy, YI
   Solovyev, VV
AF Doronin, A. N.
   Gordeev, A. A.
   Kozlov, A. E.
   Smirnova, Ya. A.
   Puchkova, M. Yu.
   Ekimova, V. M.
   Basovskiy, Yu. I.
   Solovyev, V. V.
TI T-Cell Engagers Based Bioassay for Evaluation of PD-1/PD-L1 Inhibitors
   Activity
SO BIOCHEMISTRY-MOSCOW
LA English
DT Article
DE bioassay; PD-1; PD-L1; T-cell engager; CAR
ID KAPPA-B; RECEPTOR; ACTIVATION; SYSTEM; PD-1; ANTIBODIES; THERAPY;
   DOMAIN; MEMBER; GENES
AB PD-1/PD-L1-based therapy has been named a revolution in cancer treatment. By the end of 2018, more than 100 anti-PD-1 and anti-PD-L1 antibodies were in various stages of development, and more than 2000 clinical trials with their use have been registered. Characterization of such antibodies requires a bioassay to determine their biological activity. In this study, we developed a cell-based bioassay for analyzing the activity of anti-PD-1 and anti-PD-L1 antibodies. We chose reporter system consisting of two cell lines and compared several approaches for activation of effector cell line based on superantigens, soluble anti-CD3 antibodies, transmembrane anti-CD3 antibodies, chimeric antigenic receptors (CARs) and bispecific T-cell engager antibodies. The bispecific T-cell engager antibodies offer several advantages over the other approaches. We characterized the bioassay and demonstrated its applicability for analyzing the activity of anti-PD-1 and anti-PD-L1 antibodies. The proposed bioassay can be useful in the development of new therapeutic agents and methods for their characterization.
C1 [Doronin, A. N.; Gordeev, A. A.; Kozlov, A. E.; Smirnova, Ya. A.; Puchkova, M. Yu.; Ekimova, V. M.; Basovskiy, Yu. I.; Solovyev, V. V.] BIOCAD, Lyubuchany 142380, Moscow Region, Russia.
   [Doronin, A. N.; Gordeev, A. A.; Puchkova, M. Yu.; Basovskiy, Yu. I.; Solovyev, V. V.] Pushchino State Inst Nat Sci, Pushchino 142290, Moscow Region, Russia.
RP Solovyev, VV (corresponding author), BIOCAD, Lyubuchany 142380, Moscow Region, Russia.; Solovyev, VV (corresponding author), Pushchino State Inst Nat Sci, Pushchino 142290, Moscow Region, Russia.
EM solovyevvv@biocad.ru
RI Solovyev, Valery/R-9790-2019; Doronin, Alexander/AAO-1453-2020
OI Doronin, Alexander/0000-0002-7149-8550
CR Abraham RT, 2004, NAT REV IMMUNOL, V4, P301, DOI 10.1038/nri1330
   Alsaab HO, 2017, FRONT PHARMACOL, V8, DOI 10.3389/fphar.2017.00561
   [Anonymous], 2018, NAT REV DRUG DISCOV, V17, P854, DOI 10.1038/nrd.2018.210
   Arasanz H, 2017, ONCOTARGET, V8, P51936, DOI 10.18632/oncotarget.17232
   Bardhan K, 2016, FRONT IMMUNOL, V7, DOI 10.3389/fimmu.2016.00550
   Chen LP, 2015, J CLIN INVEST, V125, P3384, DOI 10.1172/JCI80011
   Cong M, 2015, Patent WIPO, Patent No. [WO2016081854, 2016081854]
   DAVIS MM, 1988, NATURE, V334, P395, DOI 10.1038/334395a0
   Freeman GJ, 2000, J EXP MED, V192, P1027, DOI 10.1084/jem.192.7.1027
   Gong J, 2018, J IMMUNOTHER CANCER, V6, DOI 10.1186/s40425-018-0316-z
   Hsieh YT, 2017, J IMMUNOL METHODS, V441, P56, DOI 10.1016/j.jim.2016.12.002
   IRVING BA, 1991, CELL, V64, P891, DOI 10.1016/0092-8674(91)90314-O
   ISHIDA Y, 1992, EMBO J, V11, P3887, DOI 10.1002/j.1460-2075.1992.tb05481.x
   Iwai Y, 2002, P NATL ACAD SCI USA, V99, P12293, DOI 10.1073/pnas.192461099
   John LB, 2013, CLIN CANCER RES, V19, P5636, DOI 10.1158/1078-0432.CCR-13-0458
   Jutz S, 2016, J IMMUNOL METHODS, V430, P10, DOI 10.1016/j.jim.2016.01.007
   Kaushal N, 2016, J APP PHARM SCI, V6, P206, DOI [DOI 10.7324/JAPS.2016.60430, 10.7324/japs.2016.60430]
   KRUTMANN J, 1990, J IMMUNOL, V145, P1337
   Latchman Y, 2001, NAT IMMUNOL, V2, P261, DOI 10.1038/85330
   Leitner J, 2010, J IMMUNOL METHODS, V362, P131, DOI 10.1016/j.jim.2010.09.020
   Li HM, 1999, ANNU REV IMMUNOL, V17, P435, DOI 10.1146/annurev.immunol.17.1.435
   Mege D, 1996, J BIOL CHEM, V271, P32644, DOI 10.1074/jbc.271.51.32644
   MIETHKE T, 1992, J EXP MED, V175, P91, DOI 10.1084/jem.175.1.91
   Nazarian AA, 2015, J BIOMOL SCREEN, V20, P519, DOI 10.1177/1087057114561405
   Pahl HL, 1999, ONCOGENE, V18, P6853, DOI 10.1038/sj.onc.1203239
   Park J, 1996, J BIOL CHEM, V271, P33705
   Rao A, 1997, ANNU REV IMMUNOL, V15, P707, DOI 10.1146/annurev.immunol.15.1.707
   Rockville M D, 2012, USP CONVENTION, V1032, P5160
   Rozali EN, 2012, CLIN DEV IMMUNOL, DOI 10.1155/2012/656340
   Sadelain M, 2013, CANCER DISCOV, V3, P388, DOI 10.1158/2159-8290.CD-12-0548
   Sheppard KA, 2004, FEBS LETT, V574, P37, DOI 10.1016/j.febslet.2004.07.083
   SKERKA C, 1995, J BIOL CHEM, V270, P22500, DOI 10.1074/jbc.270.38.22500
   TSOUKAS CD, 1985, J IMMUNOL, V135, P1719
   Vaeth Martin, 2018, F1000Res, V7, P260, DOI 10.12688/f1000research.13426.1
   Versteven Maarten, 2018, Oncotarget, V9, P27797, DOI 10.18632/oncotarget.25591
   Voon DC, 2005, NUCLEIC ACIDS RES, V33, DOI 10.1093/nar/gni030
   Wang L, 2017, J PHARMACEUT BIOMED, V145, P447, DOI 10.1016/j.jpba.2017.05.011
NR 37
TC 3
Z9 4
U1 1
U2 5
PU MAIK NAUKA/INTERPERIODICA/SPRINGER
PI NEW YORK
PA 233 SPRING ST, NEW YORK, NY 10013-1578 USA
SN 0006-2979
EI 1608-3040
J9 BIOCHEMISTRY-MOSCOW+
JI Biochem.-Moscow
PD JUL
PY 2019
VL 84
IS 7
BP 711
EP 719
DI 10.1134/S0006297919070034
PG 9
WC Biochemistry & Molecular Biology
SC Biochemistry & Molecular Biology
GA II9MH
UT WOS:000475524100003
PM 31509723
DA 2021-10-29
ER

PT J
AU Syrkina, MS
   Rubtsov, MA
AF Syrkina, M. S.
   Rubtsov, M. A.
TI MUC1 in Cancer Immunotherapy - New Hope or Phantom Menace?
SO BIOCHEMISTRY-MOSCOW
LA English
DT Review
DE mucin; MUC1; immunotherapy; glycosylation; immunosuppression; tandem
   repeats; CAR-T
ID BLP25 LIPOSOME VACCINE; HUMAN DENDRITIC CELLS; HUMAN T-CELLS;
   MONOCLONAL-ANTIBODIES; IMMUNE RECOGNITION; CROSS-PRESENTATION;
   METASTATIC BREAST; PROTEIN CORE; LUNG-CANCER; OPEN-LABEL
AB Understanding of the functioning of MUC1 (human mucin) has advanced significantly over 40 years of its investigation. The anti-adhesive properties of the extracellular domain, which were the main focus of early studies initially explaining overexpression of MUC1 in progressing oncological diseases, were gradually put on the back burner. Researchers became more interested in its regulatory and signaling functions in cells rather in its anti-adhesive properties. The found the ability of MUC1 for signal transduction, and its ability to participate in cell metabolism opened new possibilities for improved control over cancer cells in addition to just attracting antigens of the immune system to a target. Nevertheless, there are issues in the functioning of MUC1 that raise doubts about its effectiveness in cancer immunotherapy.
C1 [Syrkina, M. S.; Rubtsov, M. A.] Lomonosov Moscow State Univ, Dept Biol, Moscow 119234, Russia.
   [Syrkina, M. S.; Rubtsov, M. A.] Lomonosov Moscow State Univ, Lab Franco Russe Rech Oncol, Moscow 119234, Russia.
   [Rubtsov, M. A.] Sechenov Univ, Sechenov Moscow State Med Univ 1, Moscow 119991, Russia.
RP Syrkina, MS; Rubtsov, MA (corresponding author), Lomonosov Moscow State Univ, Dept Biol, Moscow 119234, Russia.; Syrkina, MS; Rubtsov, MA (corresponding author), Lomonosov Moscow State Univ, Lab Franco Russe Rech Oncol, Moscow 119234, Russia.; Rubtsov, MA (corresponding author), Sechenov Univ, Sechenov Moscow State Med Univ 1, Moscow 119991, Russia.
EM krimsy@yandex.ru; ma_rubtsov@mail.ru
FU Russian Foundation for Basic ResearchRussian Foundation for Basic
   Research (RFBR) [16-34-60233, 19-04-00891]
FX This work was financially supported by the Russian Foundation for Basic
   Research (grants 16-34-60233 and 19-04-00891).
CR Agrawal B, 2005, INT IMMUNOL, V17, P391, DOI 10.1093/intimm/dxh219
   Agrawal B, 1998, CANCER RES, V58, P4079
   Agrawal B, 2018, FRONT IMMUNOL
   Apostolopoulos V, 1999, CURR OPIN MOL THER, V1, P98
   Apostolopoulos V, 1998, J IMMUNOL, V161, P767
   Apostolopoulos V, 2006, BREAST CANCER RES, V8, DOI 10.1186/bcr1505
   Baruch A, 1997, INT J CANCER, V71, P741
   Belz GT, 2004, CYTOTHERAPY, V6, P88, DOI 10.1080/14653240410005276
   BERD D, 1990, J CLIN ONCOL, V8, P1858, DOI 10.1200/JCO.1990.8.11.1858
   BROCKHAUSEN I, 1995, EUR J BIOCHEM, V233, P607, DOI 10.1111/j.1432-1033.1995.607_2.x
   BURCHELL J, 1993, EPITHELIAL CELL BIOL, V2, P155
   Burdick MD, 1997, J BIOL CHEM, V272, P24198, DOI 10.1074/jbc.272.39.24198
   Butts C, 2011, J CANCER RES CLIN, V137, P1337, DOI 10.1007/s00432-011-1003-3
   Butts C, 2010, CLIN LUNG CANCER, V11, P391, DOI 10.3816/CLC.2010.n.101
   Carson DD, 2008, SCI SIGNAL, V1, DOI 10.1126/scisignal.127pe35
   Correa I, 2003, IMMUNOLOGY, V108, P32, DOI 10.1046/j.1365-2567.2003.01562.x
   DAVIES GM, 1994, CANCER LETT, V82, P179, DOI 10.1016/0304-3835(94)90009-4
   Denton G, 1999, CANCER IMMUNOL IMMUN, V48, P29, DOI 10.1007/s002620050545
   Dobrzanski MJ, 2012, CANCER IMMUNOL IMMUN, V61, P839, DOI 10.1007/s00262-011-1128-x
   DOHI DF, 1993, J BIOL CHEM, V268, P10133
   Dreicer R, 2009, INVEST NEW DRUG, V27, P379, DOI 10.1007/s10637-008-9187-3
   EPENETOS AA, 1982, LANCET, V2, P1004
   Gad M, 2003, EUR J IMMUNOL, V33, P1624, DOI 10.1002/eji.200323698
   Gendler SJ, 2001, J MAMMARY GLAND BIOL, V6, P339, DOI 10.1023/A:1011379725811
   GRANOWSKA M, 1990, International Journal of Biological Markers, V5, P89
   Grinstead JS, 2002, BIOCHEMISTRY-US, V41, P9946, DOI 10.1021/bi012176z
   Hanisch FG, 2000, GLYCOBIOLOGY, V10, P439, DOI 10.1093/glycob/10.5.439
   Heath WR, 2001, ANNU REV IMMUNOL, V19, P47, DOI 10.1146/annurev.immunol.19.1.47
   HEYDERMAN E, 1979, J CLIN PATHOL, V32, P35, DOI 10.1136/jcp.32.1.35
   Higashi M, 1999, HEPATOLOGY, V30, P1347, DOI 10.1002/hep.510300609
   HO SB, 1993, CANCER RES, V53, P641
   Horinouchi M, 2003, ACTA HISTOCHEM CYTOC, V36, P443, DOI 10.1267/ahc.36.443
   Hull S R, 1989, Cancer Commun, V1, P261
   IOANNIDES CG, 1993, J IMMUNOL, V151, P3693
   JEROME KR, 1991, CANCER RES, V51, P2908
   Karsten U, 2005, TUMOR BIOL, V26, P217, DOI 10.1159/000086956
   Kondo H, 2008, ANTICANCER RES, V28, P379
   Kovjazin R, 2011, VACCINE, V29, P4676, DOI 10.1016/j.vaccine.2011.04.103
   Lakshminarayanan V, 2012, P NATL ACAD SCI USA, V109, P261, DOI 10.1073/pnas.1115166109
   Lepisto Andrew J, 2008, Cancer Ther, V6, P955
   Levitin F, 2005, J BIOL CHEM, V280, P33374, DOI 10.1074/jbc.M506047200
   Liu LN, 2018, MOL THER, V26, P45, DOI 10.1016/j.ymthe.2017.10.020
   Lloyd KO, 1996, J BIOL CHEM, V271, P33325, DOI 10.1074/jbc.271.52.33325
   Marvel DM, 2014, FRONT IMMUNOL, V5, DOI 10.3389/fimmu.2014.00059
   Matsukita S, 2003, HISTOPATHOLOGY, V42, P26, DOI 10.1046/j.1365-2559.2003.01530.x
   Mohebtash M, 2011, CLIN CANCER RES, V17, P7164, DOI 10.1158/1078-0432.CCR-11-0649
   Muller S, 1999, J BIOL CHEM, V274, P18165, DOI 10.1074/jbc.274.26.18165
   Murray A, 1997, J CHROMATOGR A, V782, P49, DOI 10.1016/S0021-9673(97)00674-2
   NAKAMORI S, 1994, GASTROENTEROLOGY, V106, P353, DOI 10.1016/0016-5085(94)90592-4
   North S, 2005, EXPERT REV VACCINES, V4, P249, DOI 10.1586/14760584.4.3.249
   Ohyanagi F, 2011, JPN J CLIN ONCOL, V41, P718, DOI 10.1093/jjco/hyr021
   Oizumi S, 2007, J IMMUNOL, V179, P2310, DOI 10.4049/jimmunol.179.4.2310
   Oosterkamp HM, 1997, INT J CANCER, V72, P87, DOI 10.1002/(SICI)1097-0215(19970703)72:1<87::AID-IJC13>3.0.CO;2-7
   Ordonez NG, 1997, AM J SURG PATHOL, V21, P1399, DOI 10.1097/00000478-199712000-00002
   Oudard S, 2011, CANCER IMMUNOL IMMUN, V60, P261, DOI 10.1007/s00262-010-0935-9
   Pecher G, 2001, ANTICANCER RES, V21, P2591
   Pegram MD, 2009, BREAST CANCER RES, V11, DOI 10.1186/bcr2409
   Petrakou E, 1998, TUMOUR BIOL
   Price M. R., 1993, BREAST, V2, P3
   Price MR, 1997, ONCOL REP, V4, P337
   PRICE MR, 1990, BRIT J CANCER, V61, P681, DOI 10.1038/bjc.1990.154
   Quoix E, 2011, LANCET ONCOL, V12, P1125, DOI 10.1016/S1470-2045(11)70259-5
   Rabinovich GA, 2007, ANNU REV IMMUNOL, V25, P267, DOI 10.1146/annurev.immunol.25.022106.141609
   Ramlau R, 2008, J THORAC ONCOL, V3, P735, DOI 10.1097/JTO.0b013e31817c6b4f
   Rittig SM, 2011, MOL THER, V19, P990, DOI 10.1038/mt.2010.289
   Roulois D, 2013, BIOMED RES INT, V2013, DOI 10.1155/2013/871936
   Rughetti A, 2000, GENE THER, V7, P1458, DOI 10.1038/sj.gt.3301266
   Schut IC, 2003, BJU INT, V91, P278, DOI 10.1046/j.1464-410X.2003.03062.x
   Stagg J, 2007, IMMUNOL REV, V220, P82, DOI 10.1111/j.1600-065X.2007.00566.x
   Syrkina MS, 2019, CURR MED CHEM, V26, P554, DOI 10.2174/0929867324666170817151954
   Tamada S, 2002, PATHOL INT, V52, P713, DOI 10.1046/j.1440-1827.2002.01414.x
   Taylor-Papadimitriou J, 1999, BBA-MOL BASIS DIS, V1455, P301, DOI 10.1016/S0925-4439(99)00055-1
   Taylor-Papadimitriou J, 2018, BIOCHEM SOC T, V46, P659, DOI 10.1042/BST20170400
   TAYLORPAPADIMITRIOU J, 1981, INT J CANCER, V28, P17, DOI 10.1002/ijc.2910280104
   Thathiah A, 2004, BIOCHEM J, V382, P363, DOI 10.1042/BJ20040513
   Thathiah A, 2003, J BIOL CHEM, V278, P3386, DOI 10.1074/jbc.M208326200
   Thatte J, 1999, J EXP MED, V189, P509, DOI 10.1084/jem.189.3.509
   Tsang JYS, 2003, BLOOD, V101, P2704, DOI 10.1182/blood-2002-04-1230
   Turner MS, 2007, J IMMUNOL, V178, P2787, DOI 10.4049/jimmunol.178.5.2787
   Uchida Y, 2013, CANCER BIOL THER, V14, P127, DOI 10.4161/cbt.22634
   Utsunomiya T, 1998, CLIN CANCER RES, V4, P2605
   Vasilevko V, 2003, CLIN EXP METASTAS, V20, P489, DOI 10.1023/A:1025802610724
   von Mensdorff-Pouilly S, 2000, INT J CANCER, V86, P702, DOI 10.1002/(SICI)1097-0215(20000601)86:5<702::AID-IJC16>3.0.CO;2-1
   Westerlind U, 2011, CHIMIA, V65, P30, DOI 10.2533/chimia.2011.30
   Wilkie S, 2008, J IMMUNOL, V180, P4901, DOI 10.4049/jimmunol.180.7.4901
   Wright SE, 2009, IMMUNOL INVEST, V38, P820, DOI 10.3109/08820130903278089
   Wu AA, 2015, ONCOIMMUNOLOGY, V4, DOI 10.1080/2162402X.2015.1016700
   Wu YL, 2011, BMC CANCER, V11, DOI 10.1186/1471-2407-11-430
   Xing P X, 2001, FRONT BIOSCI
   XING PX, 1992, MOL IMMUNOL, V29, P641
   Zhang LX, 2013, CANCER IMMUNOL IMMUN, V62, P423, DOI 10.1007/s00262-012-1325-2
   ZRIHANLICHT S, 1994, EUR J BIOCHEM, V224, P787, DOI 10.1111/j.1432-1033.1994.00787.x
NR 92
TC 6
Z9 6
U1 0
U2 8
PU MAIK NAUKA/INTERPERIODICA/SPRINGER
PI NEW YORK
PA 233 SPRING ST, NEW YORK, NY 10013-1578 USA
SN 0006-2979
EI 1608-3040
J9 BIOCHEMISTRY-MOSCOW+
JI Biochem.-Moscow
PD JUL
PY 2019
VL 84
IS 7
BP 773
EP 781
DI 10.1134/S0006297919070083
PG 9
WC Biochemistry & Molecular Biology
SC Biochemistry & Molecular Biology
GA II9MH
UT WOS:000475524100008
PM 31509728
DA 2021-10-29
ER

PT J
AU Bao, F
   Wan, W
   He, T
   Qi, FF
   Liu, GH
   Hu, K
   Lu, XA
   Yang, P
   Dong, F
   Wang, J
   Jing, HM
AF Bao, Fang
   Wan, Wei
   He, Ting
   Qi, Feifei
   Liu, Guanghua
   Hu, Kai
   Lu, Xin-an
   Yang, Ping
   Dong, Fei
   Wang, Jing
   Jing, Hongmei
TI Autologous CD19-directed chimeric antigen receptor-T cell is an
   effective and safe treatment to refractory or relapsed diffuse large
   B-cell lymphoma
SO CANCER GENE THERAPY
LA English
DT Article
ID CD8(+); DIFFERENTIATION; CHEMOTHERAPY; REMISSIONS; MANAGEMENT; IMPAIRS
AB Patients with relapsed or refractory diffuse large B-cell lymphoma (DLBCL) have a poor prognosis. Chimeric antigen receptor (CAR) modified T cells targeting CD19 hold great promise to improve the complete response rates of DLBCL patients compared with conventional therapies. Here, we conducted a clinical trial to evaluate the efficacy and safety of CAR-T cells. Five patients with relapsed or refractory DLBCL were treated with autologous T cells expressing the 19-41BBz chimeric antigen receptor (CAR) specifically targeted the CD19 antigen (IM19 CAR-T). The development of cytokine release syndrome (CRS) was observed. And the efficacy of IM19 CAR-T cell treatment was measured with positron emission tomography (PET)-computed tomography (CT). Of the four patients evaluable for response, two obtained complete responses (CRs), one obtained partial response (PR), and one had stable disease (SD). Remarkably, among the five patients, only one developed grade 2 CRS while the others only elicited grade 1 CRS. Additionally, the efficacy and safety of IM19 CAR-T cells were correlated with the peak blood level and persistence of CAR-T cells, as well as the immunophenotype of T-cell subsets. Overall, this study indicates the feasibility and effectiveness of IM19 CAR-T cells in the treatment of refractory or relapsed diffuse large B-cell lymphoma.
C1 [Bao, Fang; Wan, Wei; Hu, Kai; Yang, Ping; Dong, Fei; Wang, Jing; Jing, Hongmei] Peking Univ, Dept Hematol, Hosp 3, Beijing 100191, Peoples R China.
   [Bao, Fang; Wan, Wei; Hu, Kai; Yang, Ping; Dong, Fei; Wang, Jing; Jing, Hongmei] Peking Univ, Lymphoma Res Ctr, Hosp 3, Beijing 100191, Peoples R China.
   [He, Ting; Qi, Feifei; Liu, Guanghua; Lu, Xin-an] Immunochina Pharmaceut Co Ltd, Beijing 100094, Peoples R China.
RP Jing, HM (corresponding author), Peking Univ, Dept Hematol, Hosp 3, Beijing 100191, Peoples R China.; Jing, HM (corresponding author), Peking Univ, Lymphoma Res Ctr, Hosp 3, Beijing 100191, Peoples R China.
EM jinghm70481@126.com
RI Feifei, Qi/ABD-7885-2020
FU Beijing Natural Science FoundationBeijing Natural Science Foundation
   [7132183]; China Health Promotion Foundation [CHPF-zlkysx-001]; Key
   project of Peking University Third Hospital [BYSY2015004]; Zhongguancun
   Frontier Reserve Project; Beijing Eagle Talent Project; Beijing
   Immunochina Medical Science & Technology Co., Ltd.; Beijing Science and
   Technology SME Promotion Project; Beijing Science and Technology Rising
   Star Project
FX This work was supported by Beijing Natural Science Foundation (7132183),
   China Health Promotion Foundation (CHPF-zlkysx-001), Key project of
   Peking University Third Hospital (BYSY2015004), Zhongguancun Frontier
   Reserve Project, Beijing Science and Technology SME Promotion Project,
   Beijing Science and Technology Rising Star Project and Beijing Eagle
   Talent Project. CAR-T cells in this study were provided by Beijing
   Immunochina Medical Science & Technology Co., Ltd. The clinical trial in
   this study was also sponsored by Beijing Immunochina Medical Science &
   Technology Co., Ltd.
CR Barrington SF, 2014, J CLIN ONCOL, V32, P3048, DOI 10.1200/JCO.2013.53.5229
   Chaganti S, 2016, BRIT J HAEMATOL, V174, P43, DOI 10.1111/bjh.14136
   Crump M, 2017, BLOOD, V16, pS101
   Davila ML, 2014, SCI TRANSL MED, V6, DOI 10.1126/scitranslmed.3008226
   Gardner RA, 2017, BLOOD, V129, P3322, DOI 10.1182/blood-2017-02-769208
   Gattinoni L, 2005, J CLIN INVEST, V115, P1616, DOI 10.1172/JCI24480
   Gattinoni L, 2012, NAT REV CANCER, V12, P671, DOI 10.1038/nrc3322
   Gattinoni L, 2011, NAT MED, V17, P1290, DOI 10.1038/nm.2446
   Grupp SA, 2013, NEW ENGL J MED, V368, P1509, DOI 10.1056/NEJMoa1215134
   Klebanoff CA, 2005, P NATL ACAD SCI USA, V102, P9571, DOI 10.1073/pnas.0503726102
   Klebanoff CA, 2016, J CLIN INVEST, V126, P318, DOI 10.1172/JCI81217
   Kochenderfer JN, 2015, J CLIN ONCOL, V33, P540, DOI 10.1200/JCO.2014.56.2025
   Kochenderfer JN, 2012, BLOOD, V119, P2709, DOI 10.1182/blood-2011-10-384388
   Lee DW, 2015, LANCET, V385, P517, DOI 10.1016/S0140-6736(14)61403-3
   Lee DW, 2014, BLOOD, V124, P188, DOI 10.1182/blood-2014-05-552729
   Locke FL, 2017, MOL THER, V25, P285, DOI 10.1016/j.ymthe.2016.10.020
   Mahnke YD, 2013, EUR J IMMUNOL, V43, P2797, DOI 10.1002/eji.201343751
   Maude SL, 2014, NEW ENGL J MED, V371, P1507, DOI 10.1056/NEJMoa1407222
   Ng AK, 2007, SEMIN RADIAT ONCOL, V17, P169, DOI 10.1016/j.semradonc.2007.02.002
   Sabatino M, 2016, BLOOD, V128, P519, DOI 10.1182/blood-2015-11-683847
   Sehn LH, 2015, BLOOD, V125, P22, DOI 10.1182/blood-2014-05-577189
   Seshadri T, 2008, HEMATOLOGY, V13, P261, DOI 10.1179/102453308X343527
   Sommermeyer D, 2016, LEUKEMIA, V30, P492, DOI 10.1038/leu.2015.247
   Turtle CJ, 2016, J CLIN INVEST, V126, P2123, DOI 10.1172/JCI85309
   Yip A, 2018, NAT REV DRUG DISCOV, V17, P161, DOI 10.1038/nrd.2017.266
NR 25
TC 7
Z9 7
U1 3
U2 13
PU NATURE PUBLISHING GROUP
PI LONDON
PA MACMILLAN BUILDING, 4 CRINAN ST, LONDON N1 9XW, ENGLAND
SN 0929-1903
EI 1476-5500
J9 CANCER GENE THER
JI Cancer Gene Ther.
PD JUL
PY 2019
VL 26
IS 7-8
BP 248
EP 255
DI 10.1038/s41417-018-0073-7
PG 8
WC Biotechnology & Applied Microbiology; Oncology; Genetics & Heredity;
   Medicine, Research & Experimental
SC Biotechnology & Applied Microbiology; Oncology; Genetics & Heredity;
   Research & Experimental Medicine
GA IJ1TH
UT WOS:000475680800007
PM 30622321
DA 2021-10-29
ER

PT J
AU Cao, JX
   Gao, WJ
   You, J
   Wu, LH
   Liu, JL
   Wang, ZX
AF Cao, Jun-Xia
   Gao, Wei-Jian
   You, Jia
   Wu, Li-Hua
   Liu, Jin-Long
   Wang, Zheng-Xu
TI The efficacy of anti-CD19 chimeric antigen receptor T cells for B-cell
   malignancies
SO CYTOTHERAPY
LA English
DT Article
DE CAR-T; acute lymphocytic leukemia; chronic lymphocytic leukemia;
   lymphomas; meta-analysis
ID CD19; REMISSIONS; IMMUNOTHERAPY; PERSISTENCE; CHILDREN; LEUKEMIA;
   THERAPY; SAFETY; LYMPHOMA; INFUSION
AB Immunotherapy with chimeric antigen receptor T (CAR-T) cells has proved remarkably effective in recently published clinical trials. In this meta-analysis, we performed a systematic review in terms of the clinical response treated with CAR-T cells in acute lymphoblastic leukemia (ALL), chronic lymphocytic leukemia (CLL) and lymphomas patients. Thirty-eight published clinical studies including 665 patients were eligible for response rate (RR) evaluation. The overall pooled RR of CD19-CAR-T cells was 72% (95% confidence interval: 62-77%). The various clinical parameters were analyzed. RR was 81% in ALL, 68% in lymphoma and 70% in CLL. RR in patients who received interleukin (IL)-2 was 70%, whereas in those who did not receive IL-2, it was 74%. RR was 75% with lymphodepletion and 56% without lymphodepletion. RR with autologous cells was 76% and 57% with allogeneic cells. In conclusion, this meta-analysis showed a high clinical RR of CD19-CAR-T cell-based immunotherapy in patients with refractory B-cell malignancies.
C1 [Cao, Jun-Xia; Gao, Wei-Jian; You, Jia; Wu, Li-Hua; Liu, Jin-Long; Wang, Zheng-Xu] Peoples Liberat Army Gen Hosp, Biotherapy Ctr, Med Ctr 7, 5 Nan Men Cang Rd, Beijing 100700, Peoples R China.
RP Wang, ZX (corresponding author), Peoples Liberat Army Gen Hosp, Biotherapy Ctr, Med Ctr 7, 5 Nan Men Cang Rd, Beijing 100700, Peoples R China.
EM zhxuwang@qq.com
FU Beijing Municipal Science & Technology ProjectBeijing Municipal Science
   & Technology Commission; Clinical characteristics and Application
   Research of Capital [Z121107001012136]; Postdoctoral Foundation of
   ChinaChina Postdoctoral Science Foundation [20060400775]; Seventh
   Medical Center of PLA General Hospital Innovation and Cultivation Fund
   [2016PY-JC-004]; National Natural Science Foundation of ChinaNational
   Natural Science Foundation of China (NSFC) [31171427, 30971651,
   30700974]
FX This work was supported by the National Natural Science Foundation of
   China (No. 31171427 and 30971651 to Zheng-Xu Wang); Beijing Municipal
   Science & Technology Project; Clinical characteristics and Application
   Research of Capital (No. Z121107001012136 to Zheng-Xu Wang); the
   National Natural Science Foundation of China (No. 30700974 to Jun-Xia
   Cao); the Postdoctoral Foundation of China (No. 20060400775 to Jun-Xia
   Cao); The Seventh Medical Center of PLA General Hospital Innovation and
   Cultivation Fund (2016PY-JC-004 to Jun-Xia Cao).
CR Aljama MA, 2018, J CLIN ONCOL, V36, DOI 10.1200/JCO.2018.36.15_suppl.8023
   Anwer F, 2017, IMMUNOTHERAPY-UK, V9, P123, DOI 10.2217/imt-2016-0127
   Bhoj VG, 2016, BLOOD, V128, P360, DOI 10.1182/blood-2016-01-694356
   Brentjens RJ, 2013, SCI TRANSL MED, V5, DOI 10.1126/scitranslmed.3005930
   Brentjens RJ, 2011, BLOOD, V118, P4817, DOI 10.1182/blood-2011-04-348540
   Brudno JN, 2018, NAT REV CLIN ONCOL, V15, P31, DOI 10.1038/nrclinonc.2017.128
   Brudno JN, 2016, J CLIN ONCOL, V34, P1112, DOI 10.1200/JCO.2015.64.5929
   Cao J, 2018, AM J HEMATOL, V93, P851, DOI 10.1002/ajh.25108
   Chen YH, 2017, BRIT J HAEMATOL, V179, P598, DOI 10.1111/bjh.14923
   Cheng Z, 2018, MOL THER, V26, P976, DOI 10.1016/j.ymthe.2018.01.022
   Cruz CRY, 2013, BLOOD, V122, P2965, DOI 10.1182/blood-2013-06-506741
   Dai HR, 2015, ONCOIMMUNOLOGY, V4, DOI 10.1080/2162402X.2015.1027469
   Davila ML, 2014, SCI TRANSL MED, V6, DOI 10.1126/scitranslmed.3008226
   Fraietta JA, 2016, BLOOD, V127, P1117, DOI 10.1182/blood-2015-11-679134
   Gardner R, 2016, BLOOD, V127, P2406, DOI 10.1182/blood-2015-08-665547
   Gardner RA, 2017, BLOOD, V129, P3322, DOI 10.1182/blood-2017-02-769208
   Garfall AL, 2015, NEW ENGL J MED, V373, P1040, DOI 10.1056/NEJMoa1504542
   Grupp SA, 2013, NEW ENGL J MED, V368, P1509, DOI 10.1056/NEJMoa1215134
   Hao L, 2019, CURR MED CHEM, V26, P3068, DOI 10.2174/0929867324666170801101842
   Hu YX, 2017, CLIN CANCER RES, V23, P3297, DOI 10.1158/1078-0432.CCR-16-1799
   Jensen MC, 2010, BIOL BLOOD MARROW TR, V16, P1245, DOI 10.1016/j.bbmt.2010.03.014
   Jin Z, 2018, ANN HEMATOL, V97, P1327, DOI 10.1007/s00277-018-3368-8
   Kalos M, 2011, SCI TRANSL MED, V3, DOI 10.1126/scitranslmed.3002842
   Kebriaei P, 2016, J CLIN INVEST, V126, P3363, DOI 10.1172/JCI86721
   Kochenderfer JN, 2017, J CLIN ONCOL, V35, DOI 10.1200/JCO.2016.71.3024
   Kochenderfer JN, 2015, J CLIN ONCOL, V33, P540, DOI 10.1200/JCO.2014.56.2025
   Kochenderfer JN, 2013, BLOOD, V122, P4129, DOI 10.1182/blood-2013-08-519413
   Kochenderfer JN, 2012, BLOOD, V119, P2709, DOI 10.1182/blood-2011-10-384388
   Kochenderfer JN, 2010, BLOOD, V116, P4099, DOI 10.1182/blood-2010-04-281931
   Lee DW, 2015, LANCET, V385, P517, DOI 10.1016/S0140-6736(14)61403-3
   Lichtman EI, 2017, TRANSL RES, V187, P59, DOI 10.1016/j.trsl.2017.06.011
   Locke FL, 2017, MOL THER, V25, P285, DOI 10.1016/j.ymthe.2016.10.020
   Maude SL, 2018, NEW ENGL J MED, V378, P439, DOI 10.1056/NEJMoa1709866
   Maude SL, 2014, NEW ENGL J MED, V371, P1507, DOI 10.1056/NEJMoa1407222
   McCreedy BJ, 2018, BEST PRACT RES CL HA, V31, P166, DOI 10.1016/j.beha.2018.03.001
   Neelapu SS, 2017, NEW ENGL J MED, V377, P2531, DOI 10.1056/NEJMoa1707447
   Park JH, 2018, NEW ENGL J MED, V378, P449, DOI 10.1056/NEJMoa1709919
   Park JH, 2016, BLOOD, V127, P3312, DOI 10.1182/blood-2016-02-629063
   Porter DL, 2015, SCI TRANSL MED, V7, DOI 10.1126/scitranslmed.aac5415
   Porter DL, 2011, NEW ENGL J MED, V365, P725, DOI 10.1056/NEJMoa1103849
   Riaz IB, 2017, IMMUNOTHERAPY-UK, V9, P979, DOI 10.2217/imt-2017-0062
   Rosenberg SA, 2015, SCIENCE, V348, P62, DOI 10.1126/science.aaa4967
   Savoldo B, 2011, J CLIN INVEST, V121, P1822, DOI 10.1172/JCI46110
   Schuster SJ, 2017, NEW ENGL J MED, V377, P2545, DOI 10.1056/NEJMoa1708566
   Sharma P, 2018, DRUG TODAY, V54, P187, DOI 10.1358/dot.2018.54.3.2776625
   Tasian SK, 2015, THER ADV HEMATOL, V6, P228, DOI 10.1177/2040620715588916
   Tran E, 2017, NEW ENGL J MED, V377, P2593, DOI 10.1056/NEJMe1714680
   Turtle CJ, 2017, J CLIN ONCOL, V35, P3010, DOI 10.1200/JCO.2017.72.8519
   Turtle CJ, 2016, SCI TRANSL MED, V8, DOI 10.1126/scitranslmed.aaf8621
   Turtle CJ, 2016, J CLIN INVEST, V126, P2123, DOI 10.1172/JCI85309
   Vormittag P, 2018, CURR OPIN BIOTECH, V53, P164, DOI 10.1016/j.copbio.2018.01.025
   Wang XL, 2016, BLOOD, V127, P2980, DOI 10.1182/blood-2015-12-686725
   Wei GQ, 2018, ANN HEMATOL, V97, P781, DOI 10.1007/s00277-018-3246-4
   Xu XJ, 2013, LEUKEMIA LYMPHOMA, V54, P255, DOI 10.3109/10428194.2012.715350
   Zhang TF, 2015, ONCOTARGET, V6, P33961, DOI 10.18632/oncotarget.5582
   Zhou H, 2018, BMC CANCER, V18, DOI 10.1186/s12885-018-4817-4
   Zhu YM, 2016, EUR J HAEMATOL, V96, P389, DOI 10.1111/ejh.12602
NR 57
TC 10
Z9 10
U1 2
U2 16
PU ELSEVIER SCI LTD
PI OXFORD
PA THE BOULEVARD, LANGFORD LANE, KIDLINGTON, OXFORD OX5 1GB, OXON, ENGLAND
SN 1465-3249
EI 1477-2566
J9 CYTOTHERAPY
JI Cytotherapy
PD JUL
PY 2019
VL 21
IS 7
BP 769
EP 781
DI 10.1016/j.jcyt.2019.04.005
PG 13
WC Cell & Tissue Engineering; Biotechnology & Applied Microbiology; Cell
   Biology; Hematology; Medicine, Research & Experimental
SC Cell Biology; Biotechnology & Applied Microbiology; Hematology; Research
   & Experimental Medicine
GA II7MA
UT WOS:000475374900008
PM 31160157
DA 2021-10-29
ER

PT J
AU Winer, ES
   Stone, RM
AF Winer, Eric S.
   Stone, Richard M.
TI Novel therapy in Acute myeloid leukemia (AML): moving toward targeted
   approaches
SO THERAPEUTIC ADVANCES IN HEMATOLOGY
LA English
DT Review
DE AML; checkpoint inhibitors; FLT3; IDH1/2; immunotherapy; pro-apoptotic
   inhibitors; targeted therapy
ID TYROSINE KINASE INHIBITOR; LOW-DOSE CYTARABINE; PHASE-I; MYELODYSPLASTIC
   SYNDROMES; ELDERLY-PATIENTS; GEMTUZUMAB OZOGAMICIN; FLT3 INHIBITOR;
   OLDER-ADULTS; STEM-CELLS; OPEN-LABEL
AB Acute myeloid leukemia (AML) is a heterogenous and complex disease characterized by rapid cellular proliferation, an aggressive clinical course, and generally high mortality. While progress has been made in the understanding of the genetic and molecular biology of the disease, the standard of care for patients had only changed minimally over the past 40 years. Recently, rapid movement of potentially useful agents from bench to bedside has translated into new therapies either recently approved or in clinical trials. These therapies include improved chemotherapies, mutationally targeted inhibitors, pro-apoptotic agents, microenvironment targeting molecules, cell cycle checkpoint inhibitors, and epigenetic regulators. Furthermore, advances in immunotherapy employ monoclonal and bispecific antibodies, chimeric antigen receptor (CAR) T cells, checkpoint inhibitors, and vaccines provide an alternative pathway for AML treatment. In this review, we discuss the recent results of completed or ongoing clinical trials with these novel therapeutic agents in AML.
C1 [Winer, Eric S.; Stone, Richard M.] Dana Farber Canc Inst, Dept Med Oncol, Leukemia Div, 450 Brookline Ave, Boston, MA 02115 USA.
RP Stone, RM (corresponding author), Dana Farber Canc Inst, Dept Med Oncol, Leukemia Div, 450 Brookline Ave, Boston, MA 02115 USA.
EM rstone@partners.org
CR Al-Hussaini M, 2016, BLOOD, V127, P122, DOI 10.1182/blood-2014-05-575704
   Aleem E, 2015, FRONT CELL DEV BIOL, V3, DOI 10.3389/fcell.2015.00016
   Andreeff M, 2016, CLIN CANCER RES, V22, P868, DOI 10.1158/1078-0432.CCR-15-0481
   Anguille S, 2017, BLOOD, V130, P1713, DOI 10.1182/blood-2017-04-780155
   Ansell SM, 2015, NEW ENGL J MED, V372, P311, DOI 10.1056/NEJMoa1411087
   Asghar U, 2015, NAT REV DRUG DISCOV, V14, P130, DOI 10.1038/nrd4504
   Assi R, 2018, BLOOD, V132, DOI 10.1182/blood-2018-99-116078
   Baker A, 2016, CANCER RES, V76, P1158, DOI 10.1158/0008-5472.CAN-15-1070
   Baumeister SH, 2019, CANCER IMMUNOL RES, V7, P100, DOI 10.1158/2326-6066.CIR-18-0307
   Berthon C, 2016, LANCET HAEMATOL, V3, pE186, DOI 10.1016/S2352-3026(15)00247-1
   BRUNNER AM, 2018, BLOOD S, V132, DOI DOI 10.1182/BLOOD-2018-99-115145
   Budde L, 2017, BLOOD, V130
   Burchert A, 2018, BLOOD, V132, DOI 10.1182/blood-2018-99-112614
   Bykov VJN, 2016, FRONT ONCOL, V6, DOI 10.3389/fonc.2016.00021
   Castaigne S, 2012, LANCET, V379, P1508, DOI 10.1016/S0140-6736(12)60485-1
   Cortes J, 2018, 23RD CONGRESS OF THE, V14, P17
   CORTES JE, 2016, BLOOD, V128
   Cortes JE, 2018, AM J HEMATOL, V93, P1301, DOI 10.1002/ajh.25238
   Dai Y, 2010, CLIN CANCER RES, V16, P376, DOI 10.1158/1078-0432.CCR-09-1029
   Daver N, 2016, BLOOD, V128, DOI 10.1182/blood.V128.22.763.763
   Daver NG, 2018, BLOOD, V132, DOI 10.1182/blood-2018-99-120157
   Daver NG, 2018, BLOOD, V132, DOI 10.1182/blood-2018-99-116013
   David L, 2016, SCI SIGNAL, V9, DOI 10.1126/scisignal.aac9704
   Davids MS, 2016, NEW ENGL J MED, V375, P143, DOI 10.1056/NEJMoa1601202
   Dawson MA, 2014, LEUKEMIA, V28, P311, DOI 10.1038/leu.2013.338
   Dawson MA, 2011, NATURE, V478, P529, DOI 10.1038/nature10509
   DeAngelo DJ, 2017, J CLIN ONCOL, V35, DOI 10.1200/JCO.2017.35.15_suppl.2560
   DEANGELO DJ, 2016, BLOOD, V128
   DEANGELO DJ, 2017, BLOOD S1, V130
   Deng R, 2018, HEMATOLOGY, V23, P740, DOI 10.1080/10245332.2018.1486357
   Dennis M, 2012, CANCER CHEMOTH PHARM, V70, P461, DOI 10.1007/s00280-012-1939-2
   Deshpande AJ, 2013, BLOOD, V121, P2533, DOI 10.1182/blood-2012-11-465120
   Di Rora AGL, 2016, ONCOTARGET, V7, P53377, DOI 10.18632/oncotarget.10535
   Di Stasi A, 2015, FRONT IMMUNOL, V6, DOI 10.3389/fimmu.2015.00036
   Dierks C, 2008, CANCER CELL, V14, P238, DOI 10.1016/j.ccr.2008.08.003
   Dietz AC, 2017, HEMATOL-AM SOC HEMAT, P708, DOI 10.1182/asheducation-2017.1.708
   DiNardo CD, 2018, NEW ENGL J MED, V378, P2386, DOI 10.1056/NEJMoa1716984
   DiNardo CD, 2019, BLOOD, V133, P7, DOI 10.1182/blood-2018-08-868752
   DiNardo CL, 2018, LANCET ONCOL, V19, P216, DOI 10.1016/S1470-2045(18)30010-X
   Dohner H, 2017, BLOOD, V129, P424, DOI 10.1182/blood-2016-08-733196
   Dohner H, 2014, BLOOD, V124, P1426, DOI 10.1182/blood-2014-03-560557
   Durlacher CT, 2016, CLIN EXP PHARMACOL P, V43, P585, DOI 10.1111/1440-1681.12571
   ERBA HP, 2016, BLOOD, V128
   Fathi AT, 2017, HAEMATOLOGICA, V102, P719, DOI 10.3324/haematol.2016.158394
   Fiskus W, 2019, BLOOD CANCER J, V9, DOI 10.1038/s41408-018-0165-5
   Fiskus W, 2014, MOL CANCER THER, V13, P2315, DOI 10.1158/1535-7163.MCT-14-0258
   GALE RP, 1994, ANN INTERN MED, V120, P646, DOI 10.7326/0003-4819-120-8-199404150-00004
   Garcia-Manero G, 2016, LANCET ONCOL, V17, P496, DOI 10.1016/S1470-2045(16)00009-7
   Goldberg Stuart L, 2014, Leuk Res Rep, V3, P58, DOI 10.1016/j.lrr.2014.06.003
   Hao ZL, 2015, ONCOTARGETS THER, V8, P1761, DOI 10.2147/OTT.S60762
   Harrington KA, 2015, PLOS ONE, V10, DOI 10.1371/journal.pone.0116173
   He SZ, 2015, LEUKEMIA LYMPHOMA, V56, P1406, DOI 10.3109/10428194.2014.956316
   Ingham PW, 2001, GENE DEV, V15, P3059, DOI 10.1101/gad.938601
   Irvine DA, 2012, BLOOD, V119, P2196, DOI 10.1182/blood-2011-10-383752
   Jacobson CA, 2019, J CLIN ONCOL, V37, P328, DOI 10.1200/JCO.18.01457
   Jang MK, 2005, MOL CELL, V19, P523, DOI 10.1016/j.molcel.2005.06.027
   Kadia TM, 2016, CANCER-AM CANCER SOC, V122, P3484, DOI 10.1002/cncr.30203
   KADIA TM, 2018, J CLIN ONCOL S, V36
   KADIA TM, 2018, BLOOD S, V132, DOI DOI 10.1182/BLOOD-2018-99-117334
   Kantarjian H, 2017, NEW ENGL J MED, V376, P836, DOI 10.1056/NEJMoa1609783
   Kantarjian HM, 2013, CL LYMPH MYELOM LEUK, V13, P559, DOI 10.1016/j.clml.2013.03.019
   Kelly KR, 2012, INT J CANCER, V131, P2693, DOI 10.1002/ijc.27579
   Konopleva M, 2018, BLOOD, V132, P1007, DOI 10.1182/blood-2018-03-828269
   Konopleva M, 2016, CANCER DISCOV, V6, P1106, DOI 10.1158/2159-8290.CD-16-0313
   Kovtun Y, 2018, BLOOD ADV, V2, P848, DOI 10.1182/bloodadvances.2018017517
   Krupka C, 2016, LEUKEMIA, V30, P484, DOI 10.1038/leu.2015.214
   Lancet JE, 2018, J CLIN ONCOL, V36, P2684, DOI 10.1200/JCO.2017.77.6112
   Lancet JE, 2014, BLOOD, V123, P3239, DOI 10.1182/blood-2013-12-540971
   Lane A.A., 2016, BLOOD, V128
   Li F, 2018, MOL CANCER THER, V17, P554, DOI 10.1158/1535-7163.MCT-17-0742
   Lim YT, 2015, SCI TRANSL MED, V7, DOI 10.1126/scitranslmed.aaa5731
   Lindblad KE, 2018, BLOOD, V132, DOI 10.1182/blood-2018-99-115097
   Lindsley RC, 2015, BLOOD, V125, P1367, DOI 10.1182/blood-2014-11-610543
   Liu YX, 2019, BLOOD REV, V34, P67, DOI 10.1016/j.blre.2018.12.001
   Luedtke DA, 2017, SIGNAL TRANSDUCT TAR, V2, DOI 10.1038/sigtrans.2017.12
   Luu TH, 2013, J CLIN ONCOL, V31
   Mani R, 2018, HAEMATOLOGICA, V103, P1288, DOI 10.3324/haematol.2018.188193
   Martinelli G, 2015, LANCET HAEMATOL, V2, pE339, DOI 10.1016/S2352-3026(15)00096-4
   Maslak PG, 2018, BLOOD ADV, V2, P224, DOI 10.1182/bloodadvances.2017014175
   Maude SL, 2014, NEW ENGL J MED, V371, P1507, DOI 10.1056/NEJMoa1407222
   McNeely S, 2014, PHARMACOL THERAPEUT, V142, P1, DOI 10.1016/j.pharmthera.2013.10.005
   Medeiros BC, 2018, CL LYMPH MYELOM LEUK, V18, P346, DOI 10.1016/j.clml.2018.02.017
   Minami Y, 2017, CANCER SCI, V108, P1628, DOI 10.1111/cas.13285
   Munchhof MJ, 2012, ACS MED CHEM LETT, V3, P106, DOI 10.1021/ml2002423
   National Cancer Institute, SEER CANC STAT FACTS
   Navada SC, 2018, LEUKEMIA RES, V64, P10, DOI 10.1016/j.leukres.2017.11.006
   Pan RQ, 2017, CANCER CELL, V32, P748, DOI 10.1016/j.ccell.2017.11.003
   Papaemmanuil E, 2016, NEW ENGL J MED, V374, P2209, DOI 10.1056/NEJMoa1516192
   Park JH, 2018, NEW ENGL J MED, V378, P449, DOI 10.1056/NEJMoa1709919
   Queiroz KCS, 2010, ONCOGENE, V29, P6314, DOI 10.1038/onc.2010.375
   Ragon BK, 2017, CURR HEMATOL MALIG R, V12, P537, DOI 10.1007/s11899-017-0418-6
   RAI KR, 1981, BLOOD, V58, P1203
   Rashidi A, 2015, CURR HEMATOL MALIG R, V10, P126, DOI 10.1007/s11899-015-0255-4
   Ravandi F, 2016, LEUKEMIA RES, V48, P92, DOI 10.1016/j.leukres.2016.07.004
   Ravandi F, 2013, BLOOD, V121, P4655, DOI 10.1182/blood-2013-01-480228
   Reis B, 2016, HAEMATOLOGICA, V101, DOI 10.3324/haematol.2015.139717
   Ritchie DS, 2013, MOL THER, V21, P2122, DOI 10.1038/mt.2013.154
   Rollig C, 2015, LANCET ONCOL, V16, P1691, DOI 10.1016/S1470-2045(15)00362-9
   Rosenblatt J, 2016, SCI TRANSL MED, V8, DOI 10.1126/scitranslmed.aag1298
   Ruckner FG, 2012, BLOOD, V119, P2114, DOI 10.1182/blood-2011-08-375758
   Sadarangani A, 2015, J TRANSL MED, V13, DOI 10.1186/s12967-015-0453-9
   Sallman DA, 2018, BLOOD, V132, DOI 10.1182/blood-2018-99-111326
   Sato T, 2011, BLOOD, V117, P3286, DOI 10.1182/blood-2010-01-266742
   Savona MR, 2018, CLIN CANCER RES, V24, P2294, DOI 10.1158/1078-0432.CCR-17-2824
   Schoch C, 2003, BLOOD, V102, P2395, DOI 10.1182/blood-2003-02-0434
   Seipel K, 2018, HAEMATOLOGICA, V103, P1862, DOI 10.3324/haematol.2018.191650
   Serve H, 2013, J CLIN ONCOL, V31, P3110, DOI 10.1200/JCO.2012.46.4990
   Siegel RL, 2017, CA-CANCER J CLIN, V67, P7, DOI 10.3322/caac.21387
   Sievers EL, 2001, J CLIN ONCOL, V19, P3244, DOI 10.1200/JCO.2001.19.13.3244
   Smith BD, 2004, BLOOD, V103, P3669, DOI 10.1182/blood-2003-11-3775
   Stein E, 2017, CANCER RES, V77, DOI 10.1158/1538-7445.AM2017-CT152
   Stein EM, 2018, BLOOD, V131, P2661, DOI 10.1182/blood-2017-12-818948
   Stein EM, 2018, BLOOD, V131, P387, DOI 10.1182/blood-2017-06-789800
   Stein EM, 2017, BLOOD, V130, P722, DOI 10.1182/blood-2017-04-779405
   Stein EM, 2015, BEST PRACT RES CL HA, V28, P112, DOI 10.1016/j.beha.2015.10.016
   Stone RM, 2017, NEW ENGL J MED, V377, P454, DOI 10.1056/NEJMoa1614359
   Stone RM, 2018, BEST PRACT RES CL HA, V31, P401, DOI 10.1016/j.beha.2018.09.008
   Stone RM, 2005, BLOOD, V105, P54, DOI 10.1182/blood-2004-03-0891
   Taksin AL, 2007, LEUKEMIA, V21, P66, DOI 10.1038/sj.leu.2404434
   Traer E, 2016, CANCER RES, V76, P6471, DOI 10.1158/0008-5472.CAN-15-3569
   Uras IZ, 2016, BLOOD, V127, P2890, DOI 10.1182/blood-2015-11-683581
   Uy GL, 2018, BLOOD, V132, DOI 10.1182/blood-2018-99-117085
   van de Loosdrecht AA, 2018, CANCER IMMUNOL IMMUN, V67, P1505, DOI 10.1007/s00262-018-2198-9
   Waitkus MS, 2018, CANCER CELL, V34, P186, DOI 10.1016/j.ccell.2018.04.011
   Wang AL, 2016, ONCOTARGET, V7, P29131, DOI 10.18632/oncotarget.8675
   Wang QS, 2015, MOL THER, V23, P184, DOI 10.1038/mt.2014.164
   Wei A, 2018, BLOOD, V132, DOI 10.1182/blood-2018-99-118729
   Weinstock M, 2017, MOL THER-METH CLIN D, V5, P66, DOI 10.1016/j.omtm.2017.03.004
   Yamaguchi M, 2018, BLOOD, V132, DOI 10.1182/blood-2018-99-110013
   Yang J, 2007, BLOOD, V110, P2034, DOI 10.1182/blood-2007-02-073700
   Yang ZY, 2005, MOL CELL, V19, P535, DOI 10.1016/j.molcel.2005.06.029
   Yee K, 2014, BLOOD, V124, P116, DOI DOI 10.1182/blood.V124.21.116.116
   Zeidan AM, 2018, CLIN CANCER RES, V24, P3519, DOI 10.1158/1078-0432.CCR-17-3763
   Zeidner JF, 2017, BLOOD, V130
   Zhang L, 2009, BLOOD, V114, P1545, DOI 10.1182/blood-2009-03-206672
   Zhao C, 2009, NATURE, V458, P776, DOI 10.1038/nature07737
   Zheng R, 2011, ONCOGENE, V30, P4004, DOI 10.1038/onc.2011.110
NR 137
TC 49
Z9 49
U1 4
U2 8
PU SAGE PUBLICATIONS LTD
PI LONDON
PA 1 OLIVERS YARD, 55 CITY ROAD, LONDON EC1Y 1SP, ENGLAND
SN 2040-6207
EI 2040-6215
J9 THER ADV HEMATOL
JI Ther. Adv. Hematol.
PD JUL
PY 2019
VL 10
AR 2040620719860645
DI 10.1177/2040620719860645
PG 18
WC Hematology
SC Hematology
GA II8LK
UT WOS:000475443300001
PM 31321011
OA gold, Green Published
DA 2021-10-29
ER

PT J
AU Man, S
   Henley, P
AF Man, Stephen
   Henley, Peter
TI Chronic lymphocytic leukaemia: the role of T cells in a B cell disease
SO BRITISH JOURNAL OF HAEMATOLOGY
LA English
DT Review
DE T cells; immunotherapy; leukaemia; CLL
ID PD-1 EXPRESSION; CLL PATIENTS; IMMUNE CHECKPOINTS; MOUSE MODEL; PHASE-I;
   PHENOTYPE; LENALIDOMIDE; FLUDARABINE; EXPANSION; IBRUTINIB
AB Chronic lymphocytic leukaemia (CLL) has long been thought to be an immunosuppressive disease and abnormalities in T-cell subset distribution and function have been observed in many studies. However, the role of T cells (if any) in disease progression remains unclear and has not been directly studied. This has changed with the advent of new therapies, such as chimeric antigen receptor-T cells, which actively use retargeted patient-derived T cells as "living drugs" for CLL. However complete responses are relatively low (similar to 26%) and recent studies have suggested the differentiation status of patient T cells before therapy may influence efficacy. Non-chemotherapeutic drugs, such as idelalisib and ibrutinib, also have an impact on T cell populations in CLL patients. This review will highlight what is known about T cells in CLL during disease progression and after treatment, and discuss the prospects of using T cells as predictive biomarkers for immune status and response to therapy.
C1 [Man, Stephen; Henley, Peter] Cardiff Univ, Sch Med, Div Canc & Genet, Sect Haematol, Cardiff, S Glam, Wales.
RP Man, S (corresponding author), Heath Pk, Div Canc & Genet, Canc & Genet Bldg, Cardiff CF14 4XN, S Glam, Wales.
EM mans@cf.ac.uk
RI Man, Stephen/D-1391-2009
OI Man, Stephen/0000-0001-9103-1686; Henley, Peter/0000-0002-8935-2672
FU Cancer Research Wales; Bloodwise [13054]
FX SM has been supported by research grants from Cancer Research Wales and
   Bloodwise (13054). PH is supported by a studentship from Cancer Research
   Wales. We thank Professors Chris Fegan and Chris Pepper for helpful
   discussions.
CR Ahearne MJ, 2013, BRIT J HAEMATOL, V162, P360, DOI 10.1111/bjh.12401
   Ahmadzadeh M, 2009, BLOOD, V114, P1537, DOI 10.1182/blood-2008-12-195792
   Alexandrov LB, 2013, NATURE, V500, P415, DOI 10.1038/nature12477
   Ali K, 2014, NATURE, V510, P407, DOI 10.1038/nature13444
   Appay V, 2004, CLIN EXP IMMUNOL, V138, P10, DOI 10.1111/j.1365-2249.2004.02605.x
   Appay V, 2008, CYTOM PART A, V73A, P975, DOI 10.1002/cyto.a.20643
   Aue G, 2018, J IMMUNOL, V201, P1967, DOI 10.4049/jimmunol.1800570
   Aue G, 2009, HAEMATOL-HEMATOL J, V94, P1266, DOI 10.3324/haematol.2009.005835
   Bagnara D, 2011, BLOOD, V117, P5463, DOI 10.1182/blood-2010-12-324210
   Barber DL, 2006, NATURE, V439, P682, DOI 10.1038/nature04444
   Beyer M, 2005, BLOOD, V106, P2018, DOI 10.1182/blood-2005-02-0642
   Biancotto A, 2012, MODERN PATHOL, V25, P246, DOI 10.1038/modpathol.2011.164
   Brahmer JR, 2010, J CLIN ONCOL, V28, P3167, DOI 10.1200/JCO.2009.26.7609
   Brown JR, 2018, BLOOD, V131, P379, DOI [10.1182/blood-2017-08-764712, 10.1182/blood-2018-02-832071]
   Brusa D, 2013, HAEMATOLOGICA, V98, P953, DOI 10.3324/haematol.2012.077537
   Burger JA, 2019, BLOOD, V133, P1011, DOI 10.1182/blood-2018-10-879429
   Catakovic K, 2018, ONCOIMMUNOLOGY, V7, DOI 10.1080/2162402X.2017.1371399
   CATOVSKY D, 1974, LANCET, V2, P751
   CATOVSKY D, 1981, BRIT J HAEMATOL, V47, P539, DOI 10.1111/j.1365-2141.1981.tb02682.x
   Chanan-Khan A, 2006, J CLIN ONCOL, V24, P5343, DOI 10.1200/JCO.2005.05.0401
   Christopoulos P, 2011, BLOOD, V117, P3836, DOI 10.1182/blood-2010-07-299321
   Cobbold M, 2013, SCI TRANSL MED, V5, DOI 10.1126/scitranslmed.3006061
   Coscia M, 2012, BLOOD, V120, P3271, DOI 10.1182/blood-2012-03-417519
   Curiel TJ, 2004, NAT MED, V10, P942, DOI 10.1038/nm1093
   D'Arena G, 2011, LEUKEMIA RES, V35, P363, DOI 10.1016/j.leukres.2010.08.010
   Day CL, 2006, NATURE, V443, P350, DOI 10.1038/nature05115
   De Matteis S, 2018, J TRANSL MED, V16, DOI 10.1186/s12967-018-1545-0
   desWeerdt I., 2018, BLOOD, V132, P1860
   Ding W, 2017, BLOOD, V129, P3419, DOI 10.1182/blood-2017-02-765685
   Duraiswamy J, 2011, J IMMUNOL, V186, P4200, DOI 10.4049/jimmunol.1001783
   Egle A, 2018, ANN HEMATOL, V97, P1825, DOI 10.1007/s00277-018-3380-z
   Eyre TA, 2019, BRIT J HAEMATOL, V185, P656, DOI 10.1111/bjh.15802
   Farber DL, 2014, NAT REV IMMUNOL, V14, P24, DOI 10.1038/nri3567
   FENCHEL K, 1995, LEUKEMIA LYMPHOMA, V18, P485, DOI 10.3109/10428199509059649
   Ferrajoli A, 2008, BLOOD, V111, P5291, DOI 10.1182/blood-2007-12-130120
   Fraietta JA, 2018, NAT MED, V24, P563, DOI 10.1038/s41591-018-0010-1
   Fraietta JA, 2016, BLOOD, V127, P1117, DOI 10.1182/blood-2015-11-679134
   Furman RR, 2014, NEW ENGL J MED, V370, P997, DOI 10.1056/NEJMoa1315226
   Gassner FJ, 2011, CANCER IMMUNOL IMMUN, V60, P75, DOI 10.1007/s00262-010-0920-3
   Gothert JR, 2013, CANCER IMMUNOL IMMUN, V62, P1697, DOI 10.1007/s00262-013-1473-z
   Gonzalez-Rodriguez AP, 2010, LEUKEMIA LYMPHOMA, V51, P1829, DOI 10.3109/10428194.2010.503820
   Gorgun G, 2005, J CLIN INVEST, V115, P1797, DOI 10.1172/JCI24176
   Guarini A, 2003, BLOOD, V102, P1035, DOI 10.1182/blood-2002-12-3639
   Hanna B.S., 2018, LEUKEMIA, V10, P37
   Hartmann EM, 2016, LEUKEMIA LYMPHOMA, V57, P563, DOI 10.3109/10428194.2015.1068308
   Herman SEM, 2010, BLOOD, V116, P2078, DOI 10.1182/blood-2010-02-271171
   HERRMANN F, 1982, CLIN EXP IMMUNOL, V49, P157
   Hofbauer JP, 2011, LEUKEMIA, V25, P1452, DOI 10.1038/leu.2011.111
   Hus I, 2013, PLOS ONE, V8, DOI 10.1371/journal.pone.0078091
   KAY NE, 1979, BLOOD, V54, P540
   Keating MJ, 1998, BLOOD, V92, P1165, DOI 10.1182/blood.V92.4.1165.416k03_1165_1171
   Kiaii S, 2013, CANCER IMMUNOL IMMUN, V62, P51, DOI 10.1007/s00262-012-1300-y
   Kretz-Rommel A, 2007, J IMMUNOL, V178, P5595, DOI 10.4049/jimmunol.178.9.5595
   Lad DP, 2013, LEUKEMIA LYMPHOMA, V54, P1012, DOI 10.3109/10428194.2012.728287
   Lampson BL, 2016, BLOOD, V128, P195, DOI 10.1182/blood-2016-03-707133
   Legat A, 2013, FRONT IMMUNOL, V4, DOI 10.3389/fimmu.2013.00455
   Lindqvist CA, 2011, IMMUNOLOGY, V133, P296, DOI 10.1111/j.1365-2567.2011.03439.x
   Long MX, 2017, J CLIN INVEST, V127, P3052, DOI 10.1172/JCI89756
   Mackus WJM, 2003, BLOOD, V102, P1057, DOI 10.1182/blood-2003-01-0182
   MAN S, 1990, EUR J IMMUNOL, V20, P847, DOI 10.1002/eji.1830200420
   Martinelli S, 2018, HAEMATOLOGICA, V103, pE598, DOI 10.3324/haematol.2017.187070
   Martinez-Calle N., 2018, BRIT J HAEMATOL, V31, P96
   Mathew R, 2018, BLOOD, V132, DOI 10.1182/blood-2018-99-113134
   MATUTES E, 1981, BRIT J HAEMATOL, V49, P635, DOI 10.1111/j.1365-2141.1981.tb07274.x
   McClanahan F, 2015, BLOOD, V126, P203, DOI 10.1182/blood-2015-01-622936
   MILLS KHG, 1982, LEUKEMIA RES, V6, P653, DOI 10.1016/0145-2126(82)90081-9
   Monserrat J., 2013, CYTOM PART A, V86, P32
   Motta M, 2005, LEUKEMIA, V19, P1788, DOI 10.1038/sj.leu.2403907
   Mpakou VE, 2017, LEUKEMIA RES, V60, P74, DOI 10.1016/j.leukres.2017.07.004
   Niemann CU, 2016, CLIN CANCER RES, V22, P1572, DOI 10.1158/1078-0432.CCR-15-1965
   Nunes C, 2012, CLIN CANCER RES, V18, P678, DOI 10.1158/1078-0432.CCR-11-2630
   Nunes CT, 2011, CANCER RES, V71, P5435, DOI 10.1158/0008-5472.CAN-11-0393
   Orlowski RJ, 2017, BRIT J HAEMATOL, V177, P13, DOI 10.1111/bjh.14475
   Os A, 2013, CELL REP, V4, P566, DOI 10.1016/j.celrep.2013.07.011
   Ott PA, 2017, NATURE, V547, P217, DOI 10.1038/nature22991
   Pallasch CP, 2009, LEUKEMIA RES, V33, P460, DOI 10.1016/j.leukres.2008.08.021
   Palma M, 2017, HAEMATOLOGICA, V102, P562, DOI 10.3324/haematol.2016.151100
   Pardoll DM, 2012, NAT REV CANCER, V12, P252, DOI 10.1038/nrc3239
   Parry HM, 2016, AM J HEMATOL, V91, P776, DOI 10.1002/ajh.24403
   Patten PEM, 2008, BLOOD, V111, P5173, DOI 10.1182/blood-2007-08-108605
   PELLER S, 1991, BLOOD, V78, P1569
   Piper KP, 2011, CLIN EXP IMMUNOL, V166, P154, DOI 10.1111/j.1365-2249.2011.04466.x
   PLATSOUCAS CD, 1982, J IMMUNOL, V129, P2305
   Porakishvili N, 2001, CLIN EXP IMMUNOL, V126, P29, DOI 10.1046/j.1365-2249.2001.01639.x
   Pourgheysari B, 2010, BLOOD, V116, P2968, DOI 10.1182/blood-2009-12-257147
   Qiu L, 2018, IMMUNOL LETT, V197, P15, DOI 10.1016/j.imlet.2018.03.002
   Ramsay AG, 2008, BEST PRACT RES CL HA, V21, P421, DOI 10.1016/j.beha.2008.07.005
   Ramsay AG, 2008, J CLIN INVEST, V118, P2427, DOI 10.1172/JCI35017
   Riches JC, 2013, BLOOD, V121, P1612, DOI 10.1182/blood-2012-09-457531
   Rissiek A, 2014, INT J CANCER, V135, P2370, DOI 10.1002/ijc.28884
   Roberts AW, 2016, NEW ENGL J MED, V374, P311, DOI 10.1056/NEJMoa1513257
   Roth A, 2008, BRIT J HAEMATOL, V143, P383, DOI 10.1111/j.1365-2141.2008.07363.x
   Rosenberg SA, 2011, CLIN CANCER RES, V17, P4550, DOI 10.1158/1078-0432.CCR-11-0116
   Sakaguchi S, 2008, CELL, V133, P775, DOI 10.1016/j.cell.2008.05.009
   Seidel JA, 2018, FRONT ONCOL, V8, DOI 10.3389/fonc.2018.00086
   Serrano D, 1997, J IMMUNOL, V158, P1482
   Sinisalo M, 2001, BRIT J HAEMATOL, V114, P107, DOI 10.1046/j.1365-2141.2001.02882.x
   Su LF, 2013, COLD SH Q B, V78, P203, DOI 10.1101/sqb.2013.78.022905
   Tam CS, 2008, BLOOD, V112, P975, DOI 10.1182/blood-2008-02-140582
   te Raa GD, 2014, BLOOD, V123, P717, DOI 10.1182/blood-2013-08-518183
   Tinhofer I, 2009, J IMMUNOTHER, V32, P302, DOI 10.1097/CJI.0b013e318197b5e4
   Tonino SH, 2012, LEUKEMIA LYMPHOMA, V53, P1785, DOI 10.3109/10428194.2012.673224
   TOTTERMAN TH, 1989, BLOOD, V74, P786
   Vartanov AR, 2018, BLOOD, V132, DOI 10.1182/blood-2018-99-118734
   Vitale C, 2016, CLIN CANCER RES, V22, P2359, DOI 10.1158/1078-0432.CCR-15-2476
   Wagar LE, 2011, PLOS ONE, V6, DOI 10.1371/journal.pone.0023698
   Wikby A, 2002, EXP GERONTOL, V37, P445, DOI 10.1016/S0531-5565(01)00212-1
   Wikby A, 2008, BIOGERONTOLOGY, V9, P299, DOI 10.1007/s10522-008-9138-6
   Winqvist M, 2017, CANCER IMMUNOL IMMUN, V66, P91, DOI 10.1007/s00262-016-1922-6
   Wong R, 2013, HAEMATOLOGICA, V98, P1930, DOI 10.3324/haematol.2012.082248
   Wu JZ, 2016, ONCOTARGET, V7, P40558, DOI 10.18632/oncotarget.9941
   Xu-Monette ZY, 2018, BLOOD, V131, P68, DOI 10.1182/blood-2017-07-740993
   Yin Q, 2017, J IMMUNOL, V198, P1740, DOI 10.4049/jimmunol.1601190
   Ysebaert L, 2010, LEUKEMIA, V24, P1310, DOI 10.1038/leu.2010.89
NR 114
TC 6
Z9 6
U1 0
U2 9
PU WILEY
PI HOBOKEN
PA 111 RIVER ST, HOBOKEN 07030-5774, NJ USA
SN 0007-1048
EI 1365-2141
J9 BRIT J HAEMATOL
JI Br. J. Haematol.
PD JUL
PY 2019
VL 186
IS 2
BP 220
EP 233
DI 10.1111/bjh.15918
PG 14
WC Hematology
SC Hematology
GA IH6VJ
UT WOS:000474639800005
PM 30945268
OA Bronze, Green Accepted
DA 2021-10-29
ER

PT J
AU Taraseviciute, A
   Broglie, L
   Phelan, R
   Bhatt, NS
   Becktell, K
   Burke, MJ
AF Taraseviciute, Agne
   Broglie, Larisa
   Phelan, Rachel
   Bhatt, Neel S.
   Becktell, Kerri
   Burke, Michael J.
TI What is the Role of Hematopoietic Cell Transplantation (HCT) for
   Pediatric Acute Lymphoblastic Leukemia (ALL) in the Age of Chimeric
   Antigen Receptor T-Cell (CART) Therapy?
SO JOURNAL OF PEDIATRIC HEMATOLOGY ONCOLOGY
LA English
DT Review
DE CAR T-cell therapy; acute lymphoblastic leukemia; hematopoietic cell
   transplantation
ID CYTOKINE RELEASE SYNDROME; MINIMAL RESIDUAL DISEASE;
   CHILDRENS-ONCOLOGY-GROUP; TERM-FOLLOW-UP; B-CELL; ALLOGENEIC
   TRANSPLANTATION; 2ND REMISSION; YOUNG-ADULTS; IMMUNOTHERAPY; RELAPSE
AB CD19 chimeric antigen receptor T-cell (CART) therapy has revolutionized the treatment of patients with relapsed/refractory hematologic malignancies, especially B-cell acute lymphoblastic leukemia. As CART immunotherapy expands from clinical trials to FDA-approved treatments, a consensus among oncologists and hematopoietic cell transplant (HCT) physicians is needed to identify which patients may benefit from consolidative HCT post-CART therapy. Here, we review CD19 CART therapy and the outcomes of published clinical trials, highlighting the use of post-CART HCT and the pattern of relapse after CD19 CART. At this time, the limited available long-term data from clinical trials precludes us from making definitive HCT recommendations. However, based on currently available data, we propose that consolidative HCT post-CART therapy be considered for all HCT-eligible patients and especially for pediatric patients with KMT2A-rearranged B-cell acute lymphoblastic leukemia.
C1 [Taraseviciute, Agne] Childrens Hosp Los Angeles, Div Pediat Hematol Oncol & Blood & Marrow Transpl, Los Angeles, CA 90027 USA.
   [Broglie, Larisa] Columbia Univ, Med Ctr, Div Pediat Hematol Oncol Stem Cell Transplant, New York, NY USA.
   [Phelan, Rachel; Becktell, Kerri; Burke, Michael J.] Med Coll Wisconsin, Div Pediat Hematol Oncol, Milwaukee, WI USA.
   [Bhatt, Neel S.] St Jude Childrens Res Hosp, Dept Oncol, 332 N Lauderdale St, Memphis, TN 38105 USA.
RP Taraseviciute, A (corresponding author), Childrens Hosp Los Angeles, 4650 Sunset Blvd 54, Los Angeles, CA 90027 USA.
EM ataraseviciute@chla.usc.edu
RI Bhatt, Neel/I-3627-2017
OI Bhatt, Neel/0000-0003-2033-1125
FU Midwest Athletes Against Childhood Cancer (MACC) Fund; National Center
   for Advancing Translational Sciences, National Institutes of
   HealthUnited States Department of Health & Human ServicesNational
   Institutes of Health (NIH) - USANIH National Center for Advancing
   Translational Sciences (NCATS) [UL1TR001436, 1TL1TR001437]
FX Supported by the Midwest Athletes Against Childhood Cancer (MACC) Fund
   and by the National Center for Advancing Translational Sciences,
   National Institutes of Health, through Grant Numbers UL1TR001436 and
   1TL1TR001437 (L.B.).
CR American Society of Blood and Marrow Transplantation, 2017, RE CMS PAYM MOD CHIM
   Annesley CE, 2018, CLIN PHARMACOL THER, V103, P591, DOI 10.1002/cpt.950
   [Anonymous], 2017, MED LETT DRUGS THER, V59, P5
   [Anonymous], 2017, ASH CLIN NEWS
   [Anonymous], 2016, NY TIMES
   Balduzzi A, 2008, HAEMATOLOGICA, V93, P925, DOI 10.3324/haematol.12291
   Bonifant CL, 2016, MOL THER-ONCOLYTICS, V3, DOI 10.1038/mto.2016.11
   Borgmann A, 2003, BLOOD, V101, P3835, DOI 10.1182/blood.V101.10.3835
   Brentjens RJ, 2013, SCI TRANSL MED, V5, DOI 10.1126/scitranslmed.3005930
   Chessells JM, 2003, BRIT J HAEMATOL, V123, P396, DOI 10.1046/j.1365-2141.2003.04584.x
   Coustan-Smith E, 2004, LEUKEMIA, V18, P499, DOI 10.1038/sj.leu.2403283
   Curran KJ, 2012, J GENE MED, V14, P405, DOI 10.1002/jgm.2604
   Davila ML, 2014, SCI TRANSL MED, V6, DOI 10.1126/scitranslmed.3008226
   Dengler R, 2017, SCIENCE
   Eapen M, 2006, BLOOD, V107, P4961, DOI 10.1182/blood-2005-12-4942
   Eckert C, 2001, LANCET, V358, P1239, DOI 10.1016/S0140-6736(01)06355-3
   Einsiedel HG, 2005, J CLIN ONCOL, V23, P7942, DOI 10.1200/JCO.2005.01.1031
   Freyer DR, 2011, BLOOD, V117, P3010, DOI 10.1182/blood-2010-07-294678
   Fry TJ, 2018, NAT MED, V24, P20, DOI 10.1038/nm.4441
   Gardner R, 2016, BLOOD, V127, P2406, DOI 10.1182/blood-2015-08-665547
   Giavridis T, 2018, NAT MED, V24, P731, DOI 10.1038/s41591-018-0041-7
   Gill S, 2016, BLOOD REV, V30, P157, DOI 10.1016/j.blre.2015.10.003
   Grada Z, 2013, MOL THER-NUCL ACIDS, V2, DOI 10.1038/mtna.2013.32
   Grupp SA, 2014, BEST PRACT RES CL HA, V27, P222, DOI 10.1016/j.beha.2014.10.014
   Grupp SA, 2013, NEW ENGL J MED, V368, P1509, DOI 10.1056/NEJMoa1215134
   Gust J, 2017, CANCER DISCOV, V7, P1404, DOI 10.1158/2159-8290.CD-17-0698
   Hay KA, 2017, BLOOD, V130, P2295, DOI 10.1182/blood-2017-06-793141
   Hunger SP, 2012, J CLIN ONCOL, V30, P1663, DOI 10.1200/JCO.2011.37.8018
   Jensen MC, 2014, IMMUNOL REV, V257, P127, DOI 10.1111/imr.12139
   Ko RH, 2010, J CLIN ONCOL, V28, P648, DOI 10.1200/JCO.2009.22.2950
   Lee DW, 2015, LANCET, V385, P517, DOI 10.1016/S0140-6736(14)61403-3
   Lee DW, 2014, BLOOD, V124, P188, DOI 10.1182/blood-2014-05-552729
   LINSLEY PS, 1993, ANNU REV IMMUNOL, V11, P191, DOI 10.1146/annurev.immunol.11.1.191
   Mahadeo KM, 2019, NAT REV CLIN ONCOL, V16, P45, DOI 10.1038/s41571-018-0075-2
   Majhail NS, 2013, BONE MARROW TRANSPL, V48, P294, DOI 10.1038/bmt.2012.133
   Maude SL, 2018, NEW ENGL J MED, V378, P439, DOI 10.1056/NEJMoa1709866
   Maude SL, 2014, HEMATOL-AM SOC HEMAT, P559, DOI 10.1182/asheducation-2014.1.559
   Maude SL, 2014, NEW ENGL J MED, V371, P1507, DOI 10.1056/NEJMoa1407222
   Maude SL, 2014, CANCER J, V20, P119, DOI 10.1097/PPO.0000000000000035
   Maude SL, 2017, J CLIN ONCOL, V35
   Nguyen K, 2008, LEUKEMIA, V22, P2142, DOI 10.1038/leu.2008.251
   Norelli M, 2018, NAT MED, V24, P739, DOI 10.1038/s41591-018-0036-4
   Oliansky Denise M, 2012, Biol Blood Marrow Transplant, V18, P979, DOI 10.1016/j.bbmt.2012.03.011
   Park JH, 2018, CLIN INFECT DIS, V67, P533, DOI 10.1093/cid/ciy152
   Park JH, 2018, NEW ENGL J MED, V378, P449, DOI 10.1056/NEJMoa1709919
   Park JH, 2015, J CLIN ONCOL, V33, P651, DOI 10.1200/JCO.2014.57.5472
   Peters C, 2015, J CLIN ONCOL, V33, P1265, DOI 10.1200/JCO.2014.58.9747
   Porter D, 2018, J HEMATOL ONCOL, V11, DOI 10.1186/s13045-018-0571-y
   Pulsipher MA, 2014, BLOOD, V123, P2017, DOI 10.1182/blood-2013-10-534297
   Qasim W, 2017, SCI TRANSL MED, V9, DOI 10.1126/scitranslmed.aaj2013
   Roy A, 2005, BRIT J HAEMATOL, V130, P67, DOI 10.1111/j.1365-2141.2005.05572.x
   Saarinen-Pihkala UM, 2006, J CLIN ONCOL, V24, P5750, DOI 10.1200/JCO.2006.07.1225
   Schubert ML, 2016, HUM GENE THER, V27, P758, DOI 10.1089/hum.2016.097
   Senior M, 2017, NAT BIOTECHNOL, V35, P492, DOI 10.1038/nbt0617-492
   Sotillo E, 2015, CANCER DISCOV, V5, P1282, DOI 10.1158/2159-8290.CD-15-1020
   Suggs JL, 2007, EXP MOL PATHOL, V83, P471, DOI 10.1016/j.yexmp.2007.08.012
   Summers C, 2016, BLOOD, V128, DOI 10.1182/blood.V128.22.1159.1159
   Tallen G, 2010, J CLIN ONCOL, V28, P2339, DOI 10.1200/JCO.2009.25.1983
   Taraseviciute A, 2018, CANCER DISCOV, V8, P750, DOI 10.1158/2159-8290.CD-17-1368
   Teachey DT, 2016, CANCER DISCOV, V6, P664, DOI 10.1158/2159-8290.CD-16-0040
   Turtle CJ, 2016, CLIN PHARMACOL THER, V100, P252, DOI 10.1002/cpt.392
   Turtle CJ, 2016, J CLIN INVEST, V126, P2123, DOI 10.1172/JCI85309
   US Food and Drug Administration, 2017, FDA APPR TIS BCELL A
   Vinay DS, 2014, BMB REP, V47, P122, DOI 10.5483/BMBRep.2014.47.3.283
   Wood WA, 2014, BIOL BLOOD MARROW TR, V20, P829, DOI 10.1016/j.bbmt.2014.02.021
   Zah E, 2016, CANCER IMMUNOL RES, V4, P498, DOI 10.1158/2326-6066.CIR-15-0231
   Zhu YM, 2016, MEDICINE, V95, DOI 10.1097/MD.0000000000005676
NR 67
TC 9
Z9 9
U1 4
U2 13
PU LIPPINCOTT WILLIAMS & WILKINS
PI PHILADELPHIA
PA TWO COMMERCE SQ, 2001 MARKET ST, PHILADELPHIA, PA 19103 USA
SN 1077-4114
EI 1536-3678
J9 J PEDIAT HEMATOL ONC
JI J. Pediatr. Hematol. Oncol.
PD JUL
PY 2019
VL 41
IS 5
BP 337
EP 344
DI 10.1097/MPH.0000000000001479
PG 8
WC Oncology; Hematology; Pediatrics
SC Oncology; Hematology; Pediatrics
GA IG9MH
UT WOS:000474117100013
PM 30973486
DA 2021-10-29
ER

PT J
AU Abadir, E
   Bryant, C
   Larsen, S
   Clark, GJ
AF Abadir, Edward
   Bryant, Christian
   Larsen, Stephen
   Clark, Georgina J.
TI Targeting the niche: depleting haemopoietic stem cells with targeted
   therapy
SO BONE MARROW TRANSPLANTATION
LA English
DT Review
ID BONE-MARROW-TRANSPLANTATION; CD45 MONOCLONAL-ANTIBODIES; GENE-THERAPY;
   T-CELLS; LEUKOCYTE ANTIGEN; C-KIT; CONDITIONING REGIMENS; EXPRESSION;
   LEUKEMIA; ENGRAFTMENT
AB Haemopoietic stem cell transplantation is an expanding procedure worldwide but is associated with significant morbidity and mortality. Depletion of resident haemopoietic stem and progenitor cells (HSPC) is required for both autologous and allogeneic haemopoietic stem cell transplantation. Current conditioning protocols utilise chemotherapy or radiation to effectively reduce HSPC but are toxic in both the short and long term. The initial trials to use monoclonal antibodies to target HSPC were limited with marginal efficacy but platforms including antibody drug conjugates and chimeric antigen receptor T cells have made targeted conditioning strategies achievable. In this review we summarise the work developing targeted conditioning that may replace or reduce alkylating agents and total body irradiation. The prospect of conditioning with significantly reduced toxicity will improve outcomes and open transplantation to patients unable to tolerate current conditioning protocols.
C1 [Abadir, Edward; Bryant, Christian; Clark, Georgina J.] ANZAC Res Inst, Dendrit Cell Res, Sydney, NSW, Australia.
   [Abadir, Edward; Larsen, Stephen; Clark, Georgina J.] Univ Sydney, Sydney Med Sch, Sydney, NSW, Australia.
   [Bryant, Christian; Larsen, Stephen] Royal Prince Alfred Hosp, Inst Haematol, Sydney, NSW, Australia.
RP Clark, GJ (corresponding author), ANZAC Res Inst, Dendrit Cell Res, Sydney, NSW, Australia.; Clark, GJ (corresponding author), Univ Sydney, Sydney Med Sch, Sydney, NSW, Australia.
EM georgina.clark@sydney.edu.au
OI Abadir, Edward/0000-0002-4152-5079; Clark, Georgina/0000-0001-7894-232X
CR Arai Y, 2018, MOL THER, V26, P1181, DOI 10.1016/j.ymthe.2018.03.003
   Atilla E, 2017, BALK MED J, V34, P1, DOI 10.4274/balkanmedj.2017.0055
   Beck A, 2017, NAT REV DRUG DISCOV, V16, P315, DOI 10.1038/nrd.2016.268
   Bhatia S, 2011, EXPERT REV HEMATOL, V4, P437, DOI [10.1586/ehm.11.39, 10.1586/EHM.11.39]
   Bhattacharya D, 2006, J EXP MED, V203, P73, DOI 10.1084/jem.20051714
   Boztug K, 2010, NEW ENGL J MED, V363, P1918, DOI 10.1056/NEJMoa1003548
   Brennan BMD, 2002, BRIT J HAEMATOL, V118, P58, DOI 10.1046/j.1365-2141.2002.03527.x
   Brenner MK, 2003, ANN NY ACAD SCI, V996, P80, DOI 10.1111/j.1749-6632.2003.tb03236.x
   Brentjens RJ, 2011, BLOOD, V118, P4817, DOI 10.1182/blood-2011-04-348540
   Cavazzana-Calvo M, 2010, NATURE, V467, P318, DOI 10.1038/nature09328
   Chandrasekaran D, 2014, HUM GENE THER, V25, P1013, DOI 10.1089/hum.2014.031
   Chao MP, 2012, NAT REV CANCER, V12, P58, DOI 10.1038/nrc3171
   Chhabra A, 2016, SCI TRANSL MED, V8, DOI 10.1126/scitranslmed.aae0501
   CIMBTR, 2018, CIMBTR TRANSPL DAT
   CRAIG W, 1994, BRIT J HAEMATOL, V88, P24, DOI 10.1111/j.1365-2141.1994.tb04972.x
   Czechowicz A, 2007, SCIENCE, V318, P1296, DOI 10.1126/science.1149726
   Dahlke MH, 2002, BLOOD, V99, P3566, DOI 10.1182/blood.V99.10.3566
   Derderian SC, 2014, BLOOD, V124, P973, DOI 10.1182/blood-2014-02-550327
   EBMT, 2017, EBMT ANN REP
   Gill S, 2014, BLOOD, V123, P2343, DOI 10.1182/blood-2013-09-529537
   Gill S, 2009, BIOL BLOOD MARROW TR, V15, P765, DOI 10.1016/j.bbmt.2009.01.019
   Grupp SA, 2013, NEW ENGL J MED, V368, P1509, DOI 10.1056/NEJMoa1215134
   Gyurkocza B, 2017, BONE MARROW TRANSPL, V52, P1083, DOI 10.1038/bmt.2017.8
   Gyurkocza B, 2014, BLOOD, V124, P344, DOI 10.1182/blood-2014-02-514778
   Hartigan AJ, 2018, BIOL BLOOD MARROW TR, V24, pS36
   Hill GR, 2009, BIOL BLOOD MARROW TR, V15, P139, DOI 10.1016/j.bbmt.2008.11.008
   Jager MD, 2016, PLOS ONE, V11, DOI 10.1371/journal.pone.0154682
   Jaiswal S, 2009, CELL, V138, P271, DOI 10.1016/j.cell.2009.05.046
   Kang EM, 2012, METHOD ENZYMOL, V507, P125, DOI 10.1016/B978-0-12-386509-0.00007-7
   Ko S, 1999, NAT MED, V5, P1292, DOI 10.1038/15248
   Kochenderfer JN, 2015, J CLIN ONCOL, V33, P540, DOI 10.1200/JCO.2014.56.2025
   Krance RA, 2003, BIOL BLOOD MARROW TR, V9, P273, DOI 10.1053/bbmt.2003.50024
   Krishnan A, 2000, BLOOD, V95, P1588, DOI 10.1182/blood.V95.5.1588.005k38_1588_1593
   LAMMIE A, 1994, J HISTOCHEM CYTOCHEM, V42, P1417, DOI 10.1177/42.11.7523489
   Li Z, 2018, AM J TRANSPLANT, V18, P399
   Martin PJ, 2010, J CLIN ONCOL, V28, P1011, DOI 10.1200/JCO.2009.25.6693
   Mattsson J, 2008, BIOL BLOOD MARROW TR, V14, P165, DOI 10.1016/j.bbmt.2007.10.025
   McKinney-Freeman SL, 2009, BLOOD, V114, P268, DOI 10.1182/blood-2008-12-193888
   MICKLEM HS, 1968, TRANSPLANTATION, V6, P299
   Miettinen M, 2005, APPL IMMUNOHISTO M M, V13, P205, DOI 10.1097/01.pai.0000173054.83414.22
   Muller SM, 2000, BLOOD, V96, P4344, DOI 10.1182/blood.V96.13.4344.h8004344_4344_4349
   Palchaudhuri R, 2016, NAT BIOTECHNOL, V34, P738, DOI 10.1038/nbt.3584
   Pang WW, 2018, BIOL BLOOD MARROW TR, V24, pS230, DOI 10.1016/j.bbmt.2017.12.211
   Porter DL, 2011, NEW ENGL J MED, V365, P725, DOI 10.1056/NEJMoa1103849
   Riviere I, 2017, MOL THER, V25, P1117, DOI 10.1016/j.ymthe.2017.03.034
   Rizzo JD, 2009, BLOOD, V113, P1175, DOI 10.1182/blood-2008-05-158782
   Russell E S, 1979, Adv Genet, V20, P357, DOI 10.1016/S0065-2660(08)60549-0
   Sanders JE, 1996, BLOOD, V87, P3045, DOI 10.1182/blood.V87.7.3045.bloodjournal8773045
   SHAH VO, 1988, J IMMUNOL, V140, P1861
   Shaw KL, 2017, J CLIN INVEST, V127, P1689, DOI 10.1172/JCI90367
   Shin JY, 2014, J EXP MED, V211, P217, DOI 10.1084/jem.20131128
   Shouval R, 2015, J CLIN ONCOL, V33, P3144, DOI 10.1200/JCO.2014.59.1339
   Slavin S, 1998, BLOOD, V91, P756, DOI 10.1182/blood.V91.3.756.756_756_763
   Stenger EO, 2012, BLOOD, V119, P5088, DOI 10.1182/blood-2011-11-364091
   Storb R, 1999, BLOOD, V94, P1131, DOI 10.1182/blood.V94.3.1131.415k21_1131_1136
   Straathof KC, 2009, LANCET, V374, P912, DOI 10.1016/S0140-6736(09)60945-4
   Tasian SK, 2017, BLOOD, V129, P2395, DOI 10.1182/blood-2016-08-736041
   THOMAS ML, 1988, IMMUNOL TODAY, V9, P320, DOI 10.1016/0167-5699(88)91326-6
   Thompson AA, 2018, NEW ENGL J MED, V378, P1479, DOI 10.1056/NEJMoa1705342
   TJONNFJORD GE, 1994, BLOOD, V84, P3584
   Uchida N, 2015, MOL THER, V23, pS118, DOI 10.1016/S1525-0016(16)33903-X
   Willingham SB, 2012, P NATL ACAD SCI USA, V109, P6662, DOI 10.1073/pnas.1121623109
   Wulf GG, 2003, BLOOD, V101, P2434, DOI 10.1182/blood-2002-08-2379
   Xue XK, 2010, BLOOD, V116, P5419, DOI 10.1182/blood-2010-07-295949
NR 64
TC 5
Z9 5
U1 0
U2 2
PU NATURE PUBLISHING GROUP
PI LONDON
PA MACMILLAN BUILDING, 4 CRINAN ST, LONDON N1 9XW, ENGLAND
SN 0268-3369
EI 1476-5365
J9 BONE MARROW TRANSPL
JI Bone Marrow Transplant.
PD JUL
PY 2019
VL 54
IS 7
BP 961
EP 968
DI 10.1038/s41409-019-0445-0
PG 8
WC Biophysics; Oncology; Hematology; Immunology; Transplantation
SC Biophysics; Oncology; Hematology; Immunology; Transplantation
GA IG3RX
UT WOS:000473724200004
PM 30664721
OA Bronze
DA 2021-10-29
ER

PT J
AU Jin, AY
   Feng, JJ
   Wang, ZD
   Jiang, L
   Hu, YX
   Zhao, K
   Huang, H
AF Jin, Aiyun
   Feng, Jingjing
   Wang, Zhudan
   Jiang, Li
   Hu, Yongxian
   Zhao, Kui
   Huang, He
TI Severe dyspnea caused by rapid enlargement of cervical lymph node in a
   relapsed/refractory B-cell lymphoma patient following chimeric antigen
   receptor T-cell therapy
SO BONE MARROW TRANSPLANTATION
LA English
DT Article
AB Adoptive transfer of T cells modified to express chimeric antigen receptors (CARs) targeting CD19 (CART19s) has demonstrated impressive results in treating B-cell malignancies. Although CART19-induced complications have been gradually recognized, local cytokine-release syndrome (CRS) at particular parts of the body has not been extensively studied. In this paper, we firstly present a successfully treated case of severe dyspnea caused by the rapid enlargement of cervical lymph node following CART19 therapy in a relapsed/refractory DLBCL patient, with emphasis on the recognition, workup, and treatment. This report reminds for a careful evaluation and observation of the pre-existing mass, which could enlarge rapidly again as a result of CRS and be life threatening, in the CART therapy.
C1 [Jin, Aiyun; Feng, Jingjing; Wang, Zhudan; Jiang, Li; Hu, Yongxian; Huang, He] Zhejiang Univ, Sch Med, Affiliated Hosp 1, Bone Marrow Transplantat Ctr, Hangzhou, Zhejiang, Peoples R China.
   [Jin, Aiyun; Feng, Jingjing; Wang, Zhudan; Jiang, Li; Hu, Yongxian; Huang, He] Zhejiang Univ, Inst Hematol, Hangzhou, Zhejiang, Peoples R China.
   [Jin, Aiyun; Feng, Jingjing; Wang, Zhudan; Jiang, Li; Hu, Yongxian; Huang, He] Zhejiang Prov Engn Lab Stem Cell & Immun Therapy, Hangzhou, Zhejiang, Peoples R China.
   [Zhao, Kui] Zhejiang Univ, Sch Med, Affiliated Hosp 1, PET CT Ctr, Hangzhou, Zhejiang, Peoples R China.
RP Huang, H (corresponding author), Zhejiang Univ, Sch Med, Affiliated Hosp 1, Bone Marrow Transplantat Ctr, Hangzhou, Zhejiang, Peoples R China.; Huang, H (corresponding author), Zhejiang Univ, Inst Hematol, Hangzhou, Zhejiang, Peoples R China.; Huang, H (corresponding author), Zhejiang Prov Engn Lab Stem Cell & Immun Therapy, Hangzhou, Zhejiang, Peoples R China.
EM huanghe@zju.edu.cn
OI Feng, Jingjing/0000-0002-1607-4499
FU 973 ProgramNational Basic Research Program of China [2015CB964900];
   Natural Science Foundation of ChinaNational Natural Science Foundation
   of China (NSFC) [81470341, 81770201, 81730008]; Key Project of Science
   and Technology Department of Zhejiang Province [2018C03016-2,
   2015C03G2150011]; Zhejiang public welfare foundation [GF18H180002]
FX This work was supported by grants from 973 Program (2015CB964900), the
   Natural Science Foundation of China (81470341, 81770201, 81730008), Key
   Project of Science and Technology Department of Zhejiang Province
   (2018C03016-2, 2015C03G2150011), and Zhejiang public welfare foundation
   (GF18H180002).
CR Davila ML, 2014, SCI TRANSL MED, V6, DOI 10.1126/scitranslmed.3008226
   Hu YX, 2018, CANCER RES TREAT, V50, P1462, DOI 10.4143/crt.2017.473
   Le RQ, 2018, ONCOLOGIST, V23, P943, DOI 10.1634/theoncologist.2018-0028
   Lee DW, 2016, BLOOD, V128, P1533, DOI 10.1182/blood-2016-07-730689
   Lee DW, 2014, BLOOD, V124, P188, DOI 10.1182/blood-2014-05-552729
   Maude SL, 2018, NEW ENGL J MED, V378, P439, DOI 10.1056/NEJMoa1709866
   Neelapu SS, 2017, NEW ENGL J MED, V377, P2531, DOI 10.1056/NEJMoa1707447
   Norelli M, 2018, NAT MED, V24, P739, DOI 10.1038/s41591-018-0036-4
   Ozdemir E, 2002, BLOOD, V100, P3690, DOI 10.1182/blood-2002-05-1387
   Porter D, 2018, J HEMATOL ONCOL, V11, DOI 10.1186/s13045-018-0571-y
   Schuster SJ, 2017, NEW ENGL J MED, V377, P2545, DOI 10.1056/NEJMoa1708566
   Teachey DT, 2016, CANCER DISCOV, V6, P664, DOI 10.1158/2159-8290.CD-16-0040
   Teras LR, 2016, CA-CANCER J CLIN, V66, P443, DOI 10.3322/caac.21357
NR 13
TC 6
Z9 7
U1 1
U2 5
PU NATURE PUBLISHING GROUP
PI LONDON
PA MACMILLAN BUILDING, 4 CRINAN ST, LONDON N1 9XW, ENGLAND
SN 0268-3369
EI 1476-5365
J9 BONE MARROW TRANSPL
JI Bone Marrow Transplant.
PD JUL
PY 2019
VL 54
IS 7
BP 969
EP 972
DI 10.1038/s41409-018-0412-1
PG 4
WC Biophysics; Oncology; Hematology; Immunology; Transplantation
SC Biophysics; Oncology; Hematology; Immunology; Transplantation
GA IG3RX
UT WOS:000473724200005
PM 30563981
OA Bronze
DA 2021-10-29
ER

PT J
AU Smith, EL
   Mailankody, S
   Staehr, M
   Wang, XY
   Senechal, B
   Purdon, TJ
   Daniyan, AF
   Geyer, MB
   Goldberg, AD
   Mead, E
   Santomasso, BD
   Landa, J
   Rimner, A
   Riviere, I
   Landgren, O
   Brentjens, RJ
AF Smith, Eric L.
   Mailankody, Sham
   Staehr, Mette
   Wang, Xiuyan
   Senechal, Brigitte
   Purdon, Terence J.
   Daniyan, Anthony F.
   Geyer, Mark B.
   Goldberg, Aaron D.
   Mead, Elena
   Santomasso, Bianca D.
   Landa, Jonathan
   Rimner, Andreas
   Riviere, Isabelle
   Landgren, Ola
   Brentjens, Renier J.
TI BCMA-Targeted CAR T-cell Therapy plus Radiotherapy for the Treatment of
   Refractory Myeloma Reveals Potential Synergy
SO CANCER IMMUNOLOGY RESEARCH
LA English
DT Article
ID RADIATION; PATIENT
AB We present a case of a patient with multiply relapsed, refractory myeloma whose clinical course showed evidence of a synergistic abscopal-like response to chimeric antigen receptor (CAR) T-cell therapy and localized radiotherapy (XRT). Shortly after receiving B-cell maturation antigen (BCMA)-targeted CAR T-cell therapy, the patient required urgent high-dose steroids and XRT for spinal cord compression. Despite the steroids, the patient had a durable systemic response that could not be attributed to XRT alone. Post-XRT findings included a second wave of fever and increased CRP and IL6, beginning 21 days after CAR T cells, which is late for cytokine-release syndrome from CAR T-cell therapy alone on this trial. Given this response, which resembled cytokine-release syndrome, immediately following XRT, we investigated changes in the patient's T-cell receptor (TCR) repertoire over 10 serial time points. Comparing T-cell diversity via Morisita's overlap indices (C-D), we discovered that, although the diversity was initially stable after CAR T-cell therapy compared with baseline (C-D = 0.89-0.97, baseline vs. 4 time points after CAR T cells), T-cell diversity changed after the conclusion of XRT, with > 30% newly expanded TCRs (C-D = 0.56-0.69, baseline vs. 4 time points after XRT). These findings suggest potential synergy between radiation and CAR T-cell therapies resulting in an abscopal-like response.
C1 [Smith, Eric L.; Mailankody, Sham; Staehr, Mette; Purdon, Terence J.; Daniyan, Anthony F.; Geyer, Mark B.; Mead, Elena; Santomasso, Bianca D.; Brentjens, Renier J.] Mem Sloan Kettering Canc Ctr, Cellular Therapeut Ctr, Dept Med, New York, NY 10065 USA.
   [Smith, Eric L.; Mailankody, Sham; Landgren, Ola] Mem Sloan Kettering Canc Ctr, Myeloma Serv Dept Med, New York, NY 10065 USA.
   [Wang, Xiuyan; Senechal, Brigitte; Riviere, Isabelle] Mem Sloan Kettering Canc Ctr, Cell Therapy & Cell Engn Facil, New York, NY 10065 USA.
   [Daniyan, Anthony F.; Geyer, Mark B.; Goldberg, Aaron D.; Brentjens, Renier J.] Mem Sloan Kettering Canc Ctr, Leukemia Serv, Dept Med, New York, NY 10065 USA.
   [Mead, Elena] Mem Sloan Kettering Canc Ctr, Dept Anesthesiol & Crit Care Med, New York, NY 10065 USA.
   [Santomasso, Bianca D.] Mem Sloan Kettering Canc Ctr, Dept Neurol, New York, NY 10065 USA.
   [Santomasso, Bianca D.] Parker Inst Canc Immunotherapy, San Francisco, CA USA.
   [Landa, Jonathan] Mem Sloan Kettering Canc Ctr, Dept Radiol, New York, NY 10065 USA.
   [Rimner, Andreas] Mem Sloan Kettering Canc Ctr, Dept Radiat Oncol, New York, NY 10065 USA.
RP Brentjens, RJ (corresponding author), Mem Sloan Kettering Canc Ctr, Cellular Therapeut Ctr, Dept Med, New York, NY 10065 USA.; Brentjens, RJ (corresponding author), Mem Sloan Kettering Canc Ctr, Leukemia Serv, Dept Med, New York, NY 10065 USA.; Smith, EL (corresponding author), Mem Sloan Kettering Canc Ctr, 1275 York Ave, New York, NY 10065 USA.
EM smithe3@mskcc.org; brentjer@mskcc.org
RI Geyer, Mark/AAK-7720-2020
OI Staehr, Mette/0000-0001-8680-4373; Geyer, Mark/0000-0001-5248-9117;
   Goldberg, Aaron/0000-0002-2892-2643
FU Technology Development Grant, MSKCC; Multiple Myeloma Research
   Foundation; Lymphoma Research Foundation; Society of Immunotherapy for
   Cancer; NIHUnited States Department of Health & Human ServicesNational
   Institutes of Health (NIH) - USA; FDAUnited States Department of Health
   & Human Services; MMRF; IMF; LLS; Perelman Family Foundation; Rising
   Tides Foundation; AmgenAmgen; CelgeneBristol-Myers SquibbCelgene
   Corporation; JanssenJohnson & JohnsonJohnson & Johnson USAJanssen
   Biotech Inc; TakedaTakeda Pharmaceutical Company Ltd; Glenmark; Seattle
   Genetics; Karyopharm; NIHUnited States Department of Health & Human
   ServicesNational Institutes of Health (NIH) - USA [R01 CA138738-05, P01
   CA059350, PO1 CA190174-01]; MSK Core Facilities Grants [P30 CA008748,
   U54 OD020355-01]; NATIONAL CANCER INSTITUTEUnited States Department of
   Health & Human ServicesNational Institutes of Health (NIH) - USANIH
   National Cancer Institute (NCI) [P01CA190174, P30CA008748] Funding
   Source: NIH RePORTER; OFFICE OF THE DIRECTOR, NATIONAL INSTITUTES OF
   HEALTHUnited States Department of Health & Human ServicesNational
   Institutes of Health (NIH) - USA [U54OD020355] Funding Source: NIH
   RePORTER
FX We would like to thank Elizabeth Halton NP, Claudia Diamonte RN, and
   John Pineda RN, for caring for our cellular therapy patients; Pavan
   Anant, Analisa Wills, and Sarah Yoo for administrative and clinical
   research assistance; Janet Novak (MSKCC Editorial and Grant Services)
   for editorial support; and Susan Weil (MSKCC Medical Graphics) for
   assistance with presentation of data. E. L. Smith is a Special Fellow of
   The Leukemia and Lymphoma Society and an American Society of Hematology
   Scholar; additional support was provided by Technology Development
   Grant, MSKCC; the Multiple Myeloma Research Foundation; the Lymphoma
   Research Foundation; and the Society of Immunotherapy for Cancer. O.
   Landgren reports grant support from NIH, FDA, MMRF, IMF, LLS, Perelman
   Family Foundation, Rising Tides Foundation, Amgen, Celgene, Janssen,
   Takeda, Glenmark, Seattle Genetics, Karyopharm; R. J. Brentjens reports
   support from NIH (R01 CA138738-05, P01 CA059350, and PO1 CA190174-01),
   The Annual Terry Fox Run for Cancer Research (New York, NY) organized by
   the Canada Club of New York, Kate's Team, Carson Family Charitable
   Trust, William Lawrence and Blanche Hughes Foundation, Emerald
   Foundation, the Experimental Therapeutics Center of Memorial Sloan
   Kettering Cancer Center. All MSK investigators acknowledge MSK Core
   Facilities Grants (P30 CA008748 and U54 OD020355-01).
CR Abramson JS, 2017, NEW ENGL J MED, V377, P783, DOI 10.1056/NEJMc1704610
   Brudno JN, 2018, J CLIN ONCOL, V36, P2267, DOI 10.1200/JCO.2018.77.8084
   Davila ML, 2014, SCI TRANSL MED, V6, DOI 10.1126/scitranslmed.3008226
   DeSelm C, 2018, MOL THER, V26, P2542, DOI 10.1016/j.ymthe.2018.09.008
   Golden EB, 2013, CANCER IMMUNOL RES, V1, P365, DOI 10.1158/2326-6066.CIR-13-0115
   Grimaldi AM, 2014, ONCOIMMUNOLOGY, V3, DOI 10.4161/onci.28780
   Khalil DN, 2016, NAT REV CLIN ONCOL, V13, P394, DOI 10.1038/nrclinonc.2016.65
   Kochenderfer JN, 2017, J CLIN ONCOL, V35, DOI 10.1200/JCO.2016.71.3024
   MAILANKODY S, 2018, BLOOD S, V132, DOI DOI 10.1182/BLOOD-2018-99-119717
   Maude SL, 2018, NEW ENGL J MED, V378, P439, DOI 10.1056/NEJMoa1709866
   Neelapu SS, 2017, NEW ENGL J MED, V377, P2531, DOI 10.1056/NEJMoa1707447
   Park JH, 2018, NEW ENGL J MED, V378, P449, DOI 10.1056/NEJMoa1709919
   Park SS, 2015, CANCER IMMUNOL RES, V3, P610, DOI 10.1158/2326-6066.CIR-14-0138
   Postow MA, 2012, NEW ENGL J MED, V366, P925, DOI 10.1056/NEJMoa1112824
   Smith EL, 2018, MOL THER, V26, P1447, DOI 10.1016/j.ymthe.2018.03.016
   Sridharan V, 2016, BRIT J CANCER, V115, P252, DOI 10.1038/bjc.2016.166
   Tang C, 2014, CANCER IMMUNOL RES, V2, P831, DOI 10.1158/2326-6066.CIR-14-0069
   Twyman-Saint Victor C, 2015, NATURE, V520, P373, DOI 10.1038/nature14292
   Weiss T, 2018, CLIN CANCER RES, V24, P882, DOI 10.1158/1078-0432.CCR-17-1766
   Weiss T, 2018, CANCER RES, V78, P1031, DOI 10.1158/0008-5472.CAN-17-1788
NR 20
TC 19
Z9 19
U1 0
U2 7
PU AMER ASSOC CANCER RESEARCH
PI PHILADELPHIA
PA 615 CHESTNUT ST, 17TH FLOOR, PHILADELPHIA, PA 19106-4404 USA
SN 2326-6066
EI 2326-6074
J9 CANCER IMMUNOL RES
JI Cancer Immunol. Res.
PD JUL
PY 2019
VL 7
IS 7
BP 1047
EP 1053
DI 10.1158/2326-6066.CIR-18-0551
PG 7
WC Oncology; Immunology
SC Oncology; Immunology
GA IG1DZ
UT WOS:000473531800003
PM 31113804
OA Green Accepted
DA 2021-10-29
ER

PT J
AU Kundu, K
   Ghosh, S
   Sarkar, R
   Edri, A
   Brusilovsky, M
   Gershoni-Yahalom, O
   Yossef, R
   Shemesh, A
   Soria, JC
   Lazar, V
   Joshua, BZ
   Campbell, KS
   Elkabets, M
   Porgador, A
AF Kundu, Kiran
   Ghosh, Susmita
   Sarkar, Rhitajit
   Edri, Avishay
   Brusilovsky, Michael
   Gershoni-Yahalom, Orly
   Yossef, Rami
   Shemesh, Avishai
   Soria, Jean-Charles
   Lazar, Vladimir
   Joshua, Ben-Zion
   Campbell, Kerry S.
   Elkabets, Moshe
   Porgador, Angel
TI Inhibition of the NKp44-PCNA Immune Checkpoint Using a mAb to PCNA
SO CANCER IMMUNOLOGY RESEARCH
LA English
DT Article
ID CELL NUCLEAR ANTIGEN; NATURAL-KILLER-CELLS; CYTOTOXICITY RECEPTORS;
   TUMOR-GROWTH; CANCER; ACTIVATION; EXPRESSION; GLYCOLYSIS; BLOCKADE;
   ANTIBODY
AB mAb-based blocking of the immune checkpoints involving the CTLA4-B7 and PD1-PDL1 inhibitory axes enhance T-cell-based adaptive immune responses in patients with cancer. We show here that antitumor responses by natural killer (NK) cells can be enhanced by a checkpoint-blocking mAb, 14-25-9, which we developed against proliferating cell nuclear antigen (PCNA). PCNA is expressed on the surface of cancer cells and acts as an inhibitory ligand for the NK-cell receptor, NKp44-isoform1. We tested for cytoplasmic- and membrane-associated PCNA by FACS- and ImageStream-based staining of cell lines and IHC of human cancer formalin fixed, paraffin embedded tissues. The mAb, 14-25-9, inhibited binding of chimeric NKp44 receptor to PCNA and mostly stained the cytoplasm and membrane of tumor cells, whereas commercial antibody (clone PC10) stained nuclear PCNA. NK functions were measured using ELISA-based IFN gamma secretion assays and FACS-based killing assays. The NK92-NKp44-1 cell line and primary human NK cells showed increased IFNg release upon coincubation with mAb 14-25-9 and various solid tumor cell lines and leukemias. Treatment with 14-25-9 also increased NK cytotoxic activity. In vivo efficacy was evaluated on patient-derived xenografts (PDX)-bearing NSG mice. In PDX-bearing mice, intravenous administration of mAb 14-25-9 increased degranulation (CD107a expression) of intratumorally injected patient autologous or allogeneic NK cells, as well as inhibited tumor growth when treated long term. Our study describes a mAb against the NKp44-PCNA innate immune checkpoint that can enhance NK-cell antitumor activity both in vitro and in vivo.
C1 [Kundu, Kiran; Ghosh, Susmita; Sarkar, Rhitajit; Edri, Avishay; Gershoni-Yahalom, Orly; Shemesh, Avishai; Elkabets, Moshe; Porgador, Angel] Ben Gurion Univ Negev, Shraga Segal Dept Microbiol Immunol & Genet, Fac Hlth Sci, Beer Sheva, Israel.
   [Kundu, Kiran; Porgador, Angel] Ben Gurion Univ Negev, Natl Inst Biotechnol Negev, Beer Sheva, Israel.
   [Brusilovsky, Michael] Cincinnati Childrens Hosp Med Ctr, Div Allergy & Immunol, Cincinnati, OH 45229 USA.
   [Yossef, Rami] NCI, Surg Branch, NIH, Bldg 10, Bethesda, MD 20892 USA.
   [Soria, Jean-Charles] Gustave Roussy, Villejuif, France.
   [Soria, Jean-Charles] Univ Paris Sud, Orsay, France.
   [Lazar, Vladimir] Win Consortium, Worldwide Innovat Network Win Assoc, Villejuif, France.
   [Joshua, Ben-Zion] Ben Gurion Univ Negev, Dept Otolaryngol Head & Neck Surg, Soroka Med Ctr, Beer Sheva, Israel.
   [Joshua, Ben-Zion] Ben Gurion Univ Negev, Dept Otolaryngol Head & Neck Surg, Fac Hlth Sci, Beer Sheva, Israel.
   [Campbell, Kerry S.] Fox Chase Canc Ctr, Inst Canc Res, 7701 Burholme Ave, Philadelphia, PA 19111 USA.
RP Porgador, A (corresponding author), Ben Gurion Univ Negev, IL-84105 Beer Sheva, Israel.
EM angel@bgu.ac.il
RI Lazar, Vladimir/AAQ-2086-2020; Soria, Jean-Charles/F-3619-2014; Lazar,
   Vladimir/AAV-2087-2020; Sarkar, Rhitajit/B-9567-2008
OI Sarkar, Rhitajit/0000-0001-7287-0388; Porgador,
   Angel/0000-0003-1540-4449
FU Israel Science FoundationIsrael Science Foundation [1188/16, 1700/16];
   US/Israel Binational Science FoundationUS-Israel Binational Science
   Foundation [2015344]; Israeli Ministry of Science and Technology/German
   Cancer Research Center program [CA172]; Israeli Ministry of Science and
   TechnologyMinistry of Science, Technology and Space (MOST), Israel
   [54180]; Kreitman School of Advanced Graduate Studies (Ben-Gurion
   University of the Negev, Israel)
FX We want to acknowledge Drs. Marco Colonna and Alexander Barrow,
   Washington University, USA for providing us the EL4-PCNA clones. We give
   special thanks to Dr. Alon Zilka for technical assistance in
   ProteOnarray, Dr. Uzi Hadad for technical assistance in ImageStream, and
   Tatiana Rabinsky for providing valuable technical assistance to the
   undertaking of the research summarized in this article. This work was
   supported by the Israel Science Foundation grant 1188/16 (to A.
   Porgador), the US/Israel Binational Science Foundation grant 2015344 (to
   A. Porgador), the Israeli Ministry of Science and Technology/German
   Cancer Research Center program Grant CA172 (to A. Porgador), the Israeli
   Ministry of Science and Technology grant 54180 (to A. Porgador), and
   Israel Science Foundation grant 1700/16 (to M. Elkabets). We would like
   to acknowledge Kreitman School of Advanced Graduate Studies (Ben-Gurion
   University of the Negev, Israel) for supporting with Ph.D. and short
   term post-doctoral scholarship to K. Kundu.
CR Allcock RJN, 2003, EUR J IMMUNOL, V33, P567, DOI 10.1002/immu.200310033
   Andre P, 2018, CELL, V175, P1731, DOI 10.1016/j.cell.2018.10.014
   Arase H, 1996, J EXP MED, V183, P2391, DOI 10.1084/jem.183.5.2391
   Barrow AD, 2018, CELL, V172, P534, DOI 10.1016/j.cell.2017.11.037
   Bologna-Molina R, 2013, MED ORAL PATOL ORAL, V18, pE174, DOI 10.4317/medoral.18573
   Bouayad D, 2012, J BIOL CHEM, V287, P33812, DOI 10.1074/jbc.M112.367839
   Brusilovsky M, 2015, EUR J IMMUNOL, V45, P1180, DOI 10.1002/eji.201445177
   Campbell KS, 2004, J IMMUNOL, V172, P899, DOI 10.4049/jimmunol.172.2.899
   Cantoni C, 2003, STRUCTURE, V11, P725, DOI 10.1016/S0969-2126(03)00095-9
   Cantoni C, 1999, J EXP MED, V189, P787, DOI 10.1084/jem.189.5.787
   De Chiara A, 2012, FRONT IMMUNOL, V3, DOI 10.3389/fimmu.2012.00311
   De Maria A, 2009, INT IMMUNOL, V21, P245, DOI 10.1093/intimm/dxn144
   Hanahan D, 2011, CELL, V144, P646, DOI 10.1016/j.cell.2011.02.013
   Hershkovitz O, 2007, BIOCHEMISTRY-US, V46, P7426, DOI 10.1021/bi7000455
   Hershkovitz O, 2009, J IMMUNOL, V183, P2610, DOI 10.4049/jimmunol.0802806
   Ho JW, 2008, J VIROL, V82, P2028, DOI 10.1128/JVI.02065-07
   Hodi FS, 2010, NEW ENGL J MED, V363, P711, DOI 10.1056/NEJMoa1003466
   Horton NC, 2013, PLOS ONE, V8, DOI 10.1371/journal.pone.0059552
   Huang BY, 2015, PLOS ONE, V10, DOI 10.1371/journal.pone.0134715
   Kelly JM, 2002, J IMMUNOL, V168, P4472, DOI 10.4049/jimmunol.168.9.4472
   Kelman Z, 1997, ONCOGENE, V14, P629, DOI 10.1038/sj.onc.1200886
   Koch J, 2013, TRENDS IMMUNOL, V34, P182, DOI 10.1016/j.it.2013.01.003
   Kohrt HE, 2014, BLOOD, V123, P678, DOI 10.1182/blood-2013-08-519199
   Kruse PH, 2014, IMMUNOL CELL BIOL, V92, P221, DOI 10.1038/icb.2013.98
   Kundu K, 2013, CELL IMMUNOL, V285, P100, DOI 10.1016/j.cellimm.2013.09.005
   Kwon HJ, 2016, NAT COMMUN, V7, DOI 10.1038/ncomms11686
   Langers I, 2012, BIOL-TARGETS THER, V6, P73, DOI 10.2147/BTT.S23976
   Lanier LL, 2008, NAT IMMUNOL, V9, P495, DOI 10.1038/ni1581
   Li N, 2015, MED ONCOL, V32, DOI 10.1007/s12032-014-0433-6
   Marin-Acevedo JA, 2018, J HEMATOL ONCOL, V11, DOI 10.1186/s13045-018-0582-8
   McWilliams EM, 2016, ONCOIMMUNOLOGY, V5, DOI 10.1080/2162402X.2016.1226720
   Miller JS, 2014, BIOL BLOOD MARROW TR, V20, P1252, DOI 10.1016/j.bbmt.2014.05.004
   Moretta A, 2000, IMMUNOL TODAY, V21, P228, DOI 10.1016/S0167-5699(00)01596-6
   Naryzhny SN, 2008, CELL MOL LIFE SCI, V65, P3789, DOI 10.1007/s00018-008-8305-x
   Naryzhny SN, 2010, FEBS LETT, V584, P4292, DOI 10.1016/j.febslet.2010.09.021
   Ohayon D, 2016, SCI REP-UK, V6, DOI 10.1038/srep35561
   Okazaki T, 2007, INT IMMUNOL, V19, P813, DOI 10.1093/intimm/dxm057
   Pardoll DM, 2012, NAT REV CANCER, V12, P252, DOI 10.1038/nrc3239
   Peggs KS, 2009, J EXP MED, V206, P1717, DOI 10.1084/jem.20082492
   Rajagopalan S, 2013, BLOOD, V122, P2921, DOI 10.1182/blood-2013-09-523696
   Rodon J, 2015, ANN ONCOL, V26, P1791, DOI 10.1093/annonc/mdv191
   Romagne F, 2009, BLOOD, V114, P2667, DOI 10.1182/blood-2009-02-206532
   Rosental B, 2011, J IMMUNOL, V187, P5693, DOI 10.4049/jimmunol.1102267
   Schumacher TN, 2015, SCIENCE, V348, P69, DOI 10.1126/science.aaa4971
   Sharma P, 2015, SCIENCE, V348, P56, DOI 10.1126/science.aaa8172
   Shemer-Avni Y, 2017, FRONT IMMUNOL, V8, DOI 10.3389/fimmu.2017.00161
   Shemesh A, 2018, CANCER IMMUNOL IMMUN, V67, P1871, DOI 10.1007/s00262-017-2104-x
   Shemesh A, 2018, FRONT IMMUNOL, V9, DOI 10.3389/fimmu.2018.01114
   Shemesh A, 2016, ONCOTARGET, V7, P32933, DOI 10.18632/oncotarget.8782
   Tarazona R, 2016, FRONT IMMUNOL, V6, DOI 10.3389/fimmu.2015.00649
   Vitale M, 1998, J EXP MED, V187, P2065, DOI 10.1084/jem.187.12.2065
   Witko-Sarsat V, 2010, J EXP MED, V207, P2631, DOI 10.1084/jem.20092241
   Wolchok JD, 2013, NEW ENGL J MED, V369, P122, DOI 10.1056/NEJMoa1302369
   WOODS AL, 1991, HISTOPATHOLOGY, V19, P21, DOI 10.1111/j.1365-2559.1991.tb00890.x
   Yin SC, 2017, ONCOTARGETS THER, V10, P319, DOI 10.2147/OTT.S126551
NR 55
TC 10
Z9 10
U1 2
U2 8
PU AMER ASSOC CANCER RESEARCH
PI PHILADELPHIA
PA 615 CHESTNUT ST, 17TH FLOOR, PHILADELPHIA, PA 19106-4404 USA
SN 2326-6066
EI 2326-6074
J9 CANCER IMMUNOL RES
JI Cancer Immunol. Res.
PD JUL
PY 2019
VL 7
IS 7
BP 1120
EP 1134
DI 10.1158/2326-6066.CIR-19-0023
PG 15
WC Oncology; Immunology
SC Oncology; Immunology
GA IG1DZ
UT WOS:000473531800009
PM 31164357
OA Green Accepted, Bronze
DA 2021-10-29
ER

PT J
AU Drent, E
   Poels, R
   Ruiter, R
   van de Donk, NWCJ
   Zweegman, S
   Yuan, HP
   de Bruijn, J
   Sadelain, M
   Lokhorst, HM
   Groen, RWJ
   Mutis, T
   Themeli, M
AF Drent, Esther
   Poels, Renee
   Ruiter, Ruud
   van de Donk, Niels W. C. J.
   Zweegman, Sonja
   Yuan, Huipin
   de Bruijn, Joost
   Sadelain, Michel
   Lokhorst, Henk M.
   Groen, Richard W. J.
   Mutis, Tuna
   Themeli, Maria
TI Combined CD28 and 4-1BB Costimulation Potentiates Affinity-tuned
   Chimeric Antigen Receptor-engineered T Cells
SO CLINICAL CANCER RESEARCH
LA English
DT Article
ID ACTIVATION; CAR; RECOGNITION; REMISSIONS; THRESHOLD; LYMPHOMA; EFFICACY;
   DENSITY; CD4(+)
AB Purpose: Targeting nonspecific, tumor-associated antigens (TAA) with chimeric antigen receptors (CAR) requires specific attention to restrict possible detrimental on-target/off-tumor effects. A reduced affinity may direct CAR-engineered T (CART) cells to tumor cells expressing high TAA levels while sparing low expressing normal tissues. However, decreasing the affinity of the CAR-target binding may compromise the overall antitumor effects. Here, we demonstrate the prime importance of the type of intracellular signaling on the function of low-affinity CAR-T cells.
   Experimental Design: We used a series of single-chain variable fragments (scFv) with five different affinities targeting the same epitope of the multiple myeloma-associated CD38 antigen. The scFvs were incorporated in three different CAR costimulation designs and we evaluated the antitumor functionality and off-tumor toxicity of the generated CAR-T cells in vitro and in vivo.
   Results: We show that the inferior cytotoxicity and cytokine secretion mediated by CD38 CARs of very low-affinity (K-d < 1.9 X 10-6 mol/L) bearing a 4-1BB intracellular domain can be significantly improved when a CD28 costimulatory domain is used. Additional 4-1BB signaling mediated by the coexpression of 4-1BBL provided the CD28-based CD38 CAR-T cells with superior proliferative capacity, preservation of a central memory phenotype, and significantly improved in vivo antitumor function, while preserving their ability to discriminate target antigen density.
   Conclusions: A combinatorial costimulatory design allows the use of very low-affinity binding domains (Kd < 1 mmol/L) for the construction of safe but also optimally effective CAR-T cells. Thus, very-low-affinity scFvs empowered by selected costimulatory elements can enhance the clinical potential of TAA-targeting CARs.
C1 [Drent, Esther; Poels, Renee; Ruiter, Ruud; van de Donk, Niels W. C. J.; Zweegman, Sonja; Lokhorst, Henk M.; Groen, Richard W. J.; Mutis, Tuna; Themeli, Maria] Univ Amsterdam, Med Ctr, Canc Ctr Amsterdam, Dept Haematol, Amsterdam, Netherlands.
   [Yuan, Huipin; de Bruijn, Joost] Kuros Biosci BV, Bilthoven, Netherlands.
   [de Bruijn, Joost] Queen Mary Univ London, Sch Engn & Mat Sci, London, England.
   [Sadelain, Michel] Mem Sloan Kettering Canc Ctr, Ctr Cell Engn, Immunol Program, 1275 York Ave, New York, NY 10021 USA.
RP Themeli, M (corresponding author), Univ Amsterdam, Med Ctr, VUmc, Boelelaan1117, NL-1081 HV Amsterdam, Netherlands.
EM m.themeli@vumc.nl
OI Themeli, Maria/0000-0003-0585-7786; Groen, Richard/0000-0002-5010-4604;
   de Bruijn, Joost/0000-0003-0367-3633
FU 'Fonds Stimulans' the Netherlands; European CommissionEuropean
   CommissionEuropean Commission Joint Research Centre; Stichting VUmc CCA
FX The H2d-Rag2<SUP>-/-</SUP> gamma c<SUP>-/-</SUP> mice used in this study
   were originally obtained from the Amsterdam Medical Center (AMC,
   Amsterdam, the Netherlands). This work is in part financially supported
   by 'Fonds Stimulans' the Netherlands (to E. Drent), the European
   Commission (Marie Curie Individual Fellowship, to M. Themeli), and
   Stichting VUmc CCA (to M. Themeli).
CR Abken H, 2016, IMMUNITY, V44, P214, DOI 10.1016/j.immuni.2016.02.001
   Arcangeli S, 2017, MOL THER, V25, P1933, DOI 10.1016/j.ymthe.2017.04.017
   Carpenito C, 2009, P NATL ACAD SCI USA, V106, P3360, DOI 10.1073/pnas.0813101106
   Caruso HG, 2015, CANCER RES, V75, P3505, DOI 10.1158/0008-5472.CAN-15-0139
   Chen LP, 2013, NAT REV IMMUNOL, V13, P227, DOI 10.1038/nri3405
   Chmielewski M, 2004, J IMMUNOL, V173, P7647, DOI 10.4049/jimmunol.173.12.7647
   Chmielewski M, 2011, GENE THER, V18, P62, DOI 10.1038/gt.2010.127
   Croft M, 2009, IMMUNOL REV, V229, P173, DOI 10.1111/j.1600-065X.2009.00766.x
   Davila ML, 2014, SCI TRANSL MED, V6, DOI 10.1126/scitranslmed.3008226
   de Haart SJ, 2013, CLIN CANCER RES, V19, P5591, DOI 10.1158/1078-0432.CCR-12-3676
   Drent E, 2017, MOL THER, V25, P1946, DOI 10.1016/j.ymthe.2017.04.024
   Elgueta R, 2009, IMMUNOL REV, V229, P152, DOI 10.1111/j.1600-065X.2009.00782.x
   Groen RWJ, 2012, BLOOD, V120, P9
   Guedan S, 2018, JCI INSIGHT, V3, DOI 10.1172/jci.insight.96976
   Hudecek M, 2013, CLIN CANCER RES, V19, P3153, DOI 10.1158/1078-0432.CCR-13-0330
   Itoh Y, 1997, J EXP MED, V186, P757, DOI 10.1084/jem.186.5.757
   Johnson LA, 2015, SCI TRANSL MED, V7, DOI 10.1126/scitranslmed.aaa4963
   Kawalekar OU, 2016, IMMUNITY, V44, P380, DOI 10.1016/j.immuni.2016.01.021
   Kim JH, 2011, PLOS ONE, V6, DOI 10.1371/journal.pone.0018556
   Kochenderfer JN, 2015, J CLIN ONCOL, V33, P540, DOI 10.1200/JCO.2014.56.2025
   Kochenderfer JN, 2012, BLOOD, V119, P2709, DOI 10.1182/blood-2011-10-384388
   Lamers CHJ, 2006, J CLIN ONCOL, V24, P904, DOI [10.1200/JCO.2005.03.1955, DOI 10.1200/JCO.2005.03.1955]
   Lee DW, 2015, LANCET, V385, P517, DOI 10.1016/S0140-6736(14)61403-3
   Liu XJ, 2015, CANCER RES, V75, P3596, DOI 10.1158/0008-5472.CAN-15-0159
   Long AH, 2015, NAT MED, V21, P581, DOI 10.1038/nm.3838
   Maude SL, 2014, NEW ENGL J MED, V371, P1507, DOI 10.1056/NEJMoa1407222
   Melero I, 1998, EUR J IMMUNOL, V28, P1116, DOI 10.1002/(SICI)1521-4141(199803)28:03<1116::AID-IMMU1116>3.0.CO;2-A
   Milone MC, 2009, MOL THER, V17, P1453, DOI 10.1038/mt.2009.83
   Morgan RA, 2010, MOL THER, V18, P843, DOI 10.1038/mt.2010.24
   Parkhurst MR, 2011, MOL THER, V19, P620, DOI 10.1038/mt.2010.272
   Porter DL, 2015, SCI TRANSL MED, V7, DOI 10.1126/scitranslmed.aac5415
   Rudolf D, 2008, CANCER IMMUNOL IMMUN, V57, P175, DOI 10.1007/s00262-007-0360-x
   Sadelain M, 2013, CANCER DISCOV, V3, P388, DOI 10.1158/2159-8290.CD-12-0548
   Salter AI, 2018, SCI SIGNAL, V11, DOI 10.1126/scisignal.aat6753
   Schuster SJ, 2017, NEW ENGL J MED, V377, P2545, DOI 10.1056/NEJMoa1708566
   Stephan MT, 2007, NAT MED, V13, P1440, DOI 10.1038/nm1676
   Tammana S, 2010, HUM GENE THER, V21, P75, DOI 10.1089/hum.2009.122
   Turtle CJ, 2016, SCI TRANSL MED, V8, DOI 10.1126/scitranslmed.aaf8621
   van der Stegen SJC, 2015, NAT REV DRUG DISCOV, V14, P499, DOI 10.1038/nrd4597
   Viola A, 1996, SCIENCE, V273, P104, DOI 10.1126/science.273.5271.104
   Walker AJ, 2017, MOL THER, V25, P2189, DOI 10.1016/j.ymthe.2017.06.008
   Watanabe M, 2005, INT IMMUNOL, V17, P269, DOI 10.1093/intimm/dxh206
   Zhao ZG, 2015, CANCER CELL, V28, P415, DOI 10.1016/j.ccell.2015.09.004
   Zhong XS, 2010, MOL THER, V18, P413, DOI 10.1038/mt.2009.210
NR 44
TC 47
Z9 49
U1 0
U2 13
PU AMER ASSOC CANCER RESEARCH
PI PHILADELPHIA
PA 615 CHESTNUT ST, 17TH FLOOR, PHILADELPHIA, PA 19106-4404 USA
SN 1078-0432
EI 1557-3265
J9 CLIN CANCER RES
JI Clin. Cancer Res.
PD JUL 1
PY 2019
VL 25
IS 13
BP 4014
EP 4025
DI 10.1158/1078-0432.CCR-18-2559
PG 12
WC Oncology
SC Oncology
GA IG1FN
UT WOS:000473536100029
PM 30979735
OA Bronze, Green Submitted, Green Accepted
DA 2021-10-29
ER

PT J
AU Wisskirchen, K
   Kah, J
   Malo, A
   Asen, T
   Volz, T
   Allweiss, L
   Wettengel, JM
   Luetgehetmann, M
   Urban, S
   Bauer, T
   Dandri, M
   Protzer, U
AF Wisskirchen, Karin
   Kah, Janine
   Malo, Antje
   Asen, Theresa
   Volz, Tassilo
   Allweiss, Lena
   Wettengel, Jochen M.
   Luetgehetmann, Marc
   Urban, Stephan
   Bauer, Tanja
   Dandri, Maura
   Protzer, Ulrike
TI T cell receptor grafting allows virological control of hepatitis B virus
   infection
SO JOURNAL OF CLINICAL INVESTIGATION
LA English
DT Article
ID CHIMERIC ANTIGEN RECEPTOR; HUMANIZED MICE; CANCER REGRESSION; ADOPTIVE
   TRANSFER; VIRAL CLEARANCE; IMMUNITY; CD8(+); REPLICATION; HEPATOCYTES;
   EXPRESSION
AB T cell therapy is a promising means to treat chronic hepatitis B virus (HBV) infection and HBV-associated hepatocellular carcinoma. T cells engineered to express an HBV-specific T cell receptor (TCR) may cure an HBV infection upon adoptive transfer. We investigated the therapeutic potential and safety of T cells stably expressing high-affinity HBV envelope- or core-specific TCRs recognizing European and Asian HLA-A2 subtypes. Both CD8(+) and CD4(+) T cells from healthy donors and patients with chronic hepatitis B became polyfunctional effector cells when grafted with HBV-specific TCRs and eliminated HBV from infected HepG2-NTCP cell cultures. A single transfer of TCR-grafted T cells into HBV-infected, humanized mice controlled HBV infection, and virological markers declined by 4 to 5 log or below the detection limit. Engineered T cells specifically cleared infected hepatocytes without damaging noninfected cells when, as in a typical clinical setting, only a minority of hepatocytes were infected. Cell death was compensated by hepatocyte proliferation, and alanine amino transferase levels peaking between days 5 and 7 normalized again thereafter. Cotreatment with the entry inhibitor myrcludex B ensured long-term control of HBV infection. Thus, T cells stably transduced with highly functional TCRs have the potential to mediate clearance of HBV-infected cells, causing limited liver injury.
C1 [Wisskirchen, Karin; Malo, Antje; Asen, Theresa; Bauer, Tanja; Protzer, Ulrike] Helmholtz Zentrum Munchen, Inst Virol, Munich, Germany.
   [Wisskirchen, Karin; Wettengel, Jochen M.; Bauer, Tanja; Protzer, Ulrike] Tech Univ Munich, Sch Med, Inst Virol, Munich, Germany.
   [Wisskirchen, Karin; Kah, Janine; Luetgehetmann, Marc; Urban, Stephan; Bauer, Tanja; Dandri, Maura; Protzer, Ulrike] German Ctr Infect Res DZIF, Hamburg, Germany.
   [Wisskirchen, Karin; Kah, Janine; Luetgehetmann, Marc; Urban, Stephan; Bauer, Tanja; Dandri, Maura; Protzer, Ulrike] Heidelberg Partner Sites, Heidelberg, Germany.
   [Kah, Janine; Volz, Tassilo; Allweiss, Lena; Dandri, Maura] Univ Med Ctr Hamburg Eppendorf, Dept Med 1, Hamburg, Germany.
   [Luetgehetmann, Marc] Univ Med Ctr Hamburg Eppendorf, Inst Microbiol Virol & Hyg, Hamburg, Germany.
   [Urban, Stephan] Univ Hosp Heidelberg, Mol Virol, Dept Infect Dis, Heidelberg, Germany.
RP Wisskirchen, K; Protzer, U (corresponding author), Inst Virol, Trogerstr 30, D-81675 Munich, Germany.
EM karin.wisskirchen@tum.de; protzer@tum.de
OI Wettengel, Jochen/0000-0002-4101-9280; Wisskirchen,
   Karin/0000-0002-7447-4044; Volz, Tassilo/0000-0003-3120-8958
FU German Research Foundation (DFG)German Research Foundation (DFG) [TRR36,
   TRR179, SFB841]; German Research Foundation (DFG) via Heisenberg
   ProfessorshipGerman Research Foundation (DFG) [DA1063/3-2]; German
   Center for Infection Research (DZIF) (TTU Hepatitis) [05.806, 05.704,
   05.815]; DZIF (TTU Hepatitis) [05.812]
FX This work was supported by the German Research Foundation (DFG) via
   TRR36 and TRR179 (to UP) and SFB841 and a Heisenberg Professorship
   (DA1063/3-2, to MD). UP, MD, and SU received funding from the German
   Center for Infection Research (DZIF) (TTU Hepatitis 05.806, 05.704,
   05.815). KW received a maternity leave stipend and a young investigator
   grant from the DZIF (TTU Hepatitis 05.812). We thank Ke Zhang for
   generating and Daniela Stadler (both from Helmholtz Zentrum Munchen) for
   cloning HepG2NTCP cells; Wolfgang Uckert (Technical University of
   Munich) for providing optimized MP71 constructs; and Michael Ostertag
   (Technical University of Munich) for creating retrovirus producer cell
   lines.
CR Allweiss L, 2018, GUT, V67, P542, DOI 10.1136/gutjnl-2016-312162
   Allweiss L, 2014, J HEPATOL, V60, P500, DOI 10.1016/j.jhep.2013.10.021
   Arzberger S, 2010, J VIROL, V84, P11994, DOI 10.1128/JVI.00653-10
   Belloni L, 2012, J CLIN INVEST, V122, P529, DOI 10.1172/JCI58847
   Bertoletti A, 2012, GUT, V61, P1754, DOI 10.1136/gutjnl-2011-301073
   Bohne F, 2007, J VIRAL HEPATITIS, V14, P45, DOI 10.1111/j.1365-2893.2007.00913.x
   Bohne F, 2008, GASTROENTEROLOGY, V134, P239, DOI 10.1053/j.gastro.2007.11.002
   Gehring AJ, 2019, GASTROENTEROLOGY, V156, P325, DOI 10.1053/j.gastro.2018.10.032
   Gehring AJ, 2011, J HEPATOL, V55, P103, DOI 10.1016/j.jhep.2010.10.025
   Ghani K, 2009, HUM GENE THER, V20, P966, DOI 10.1089/hum.2009.001
   Giersch K, 2015, J HEPATOL, V63, P346, DOI 10.1016/j.jhep.2015.03.011
   GUIDOTTI LG, 1994, P NATL ACAD SCI USA, V91, P3764, DOI 10.1073/pnas.91.9.3764
   Guidotti LG, 2001, ANNU REV IMMUNOL, V19, P65, DOI 10.1146/annurev.immunol.19.1.65
   Guidotti LG, 1999, SCIENCE, V284, P825, DOI 10.1126/science.284.5415.825
   Hoh A, 2015, J VIROL, V89, P7433, DOI 10.1128/JVI.00605-15
   Huang YH, 2010, CLIN VACCINE IMMUNOL, V17, P1048, DOI 10.1128/CVI.00460-09
   Ilan Y, 2000, BONE MARROW TRANSPL, V26, P633, DOI 10.1038/sj.bmt.1702571
   ILAN Y, 1993, HEPATOLOGY, V18, P246, DOI 10.1002/hep.1840180204
   Johnson LA, 2009, BLOOD, V114, P535, DOI 10.1182/blood-2009-03-211714
   Kah J, 2017, J CLIN INVEST, V127, P3177, DOI 10.1172/JCI93024
   Ko C, 2018, J HEPATOL, V69, P1231, DOI 10.1016/j.jhep.2018.08.012
   Koh S, 2018, GASTROENTEROLOGY, V155, P180, DOI 10.1053/j.gastro.2018.03.027
   Krebs K, 2013, GASTROENTEROLOGY, V145, P456, DOI 10.1053/j.gastro.2013.04.047
   Lau GKK, 1997, HEPATOLOGY, V25, P1497, DOI 10.1002/hep.510250631
   Liu F, 2013, PLOS PATHOG, V9, DOI 10.1371/journal.ppat.1003613
   Lok AS, 2017, J HEPATOL, V67, P847, DOI 10.1016/j.jhep.2017.05.008
   Lucifora J, 2014, SCIENCE, V343, P1221, DOI 10.1126/science.1243462
   Morgan RA, 2013, J IMMUNOTHER, V36, P133, DOI 10.1097/CJI.0b013e3182829903
   Petersen J, 2008, NAT BIOTECHNOL, V26, P335, DOI 10.1038/nbt1389
   Qasim W, 2015, J HEPATOL, V62, P486, DOI 10.1016/j.jhep.2014.10.001
   Rehermann B, 2005, NAT REV IMMUNOL, V5, P215, DOI 10.1038/nri1573
   Sommermeyer D, 2016, LEUKEMIA, V30, P492, DOI 10.1038/leu.2015.247
   Thimme R, 2003, J VIROL, V77, P68, DOI 10.1128/JVI.77.1.68-76.2003
   Trepo C, 2014, LANCET, V384, P2053, DOI 10.1016/S0140-6736(14)60220-8
   Tropberger P, 2015, P NATL ACAD SCI USA, V112, pE5715, DOI 10.1073/pnas.1518090112
   Volz T, 2013, J HEPATOL, V58, P861, DOI 10.1016/j.jhep.2012.12.008
   WHO, GLOB HEP REP 2017
   Wisskirchen K, 2017, PLOS ONE, V12, DOI 10.1371/journal.pone.0182936
   Wursthorn K, 2006, HEPATOLOGY, V44, P675, DOI 10.1002/hep.21282
   Xia YC, 2017, VIRUSES-BASEL, V9, DOI 10.3390/v9010018
   Xia YC, 2016, GASTROENTEROLOGY, V150, P194, DOI 10.1053/j.gastro.2015.09.026
   Zhang K, 2017, J ANTIVIR ANTIRETROV, V9, P10
NR 42
TC 29
Z9 30
U1 0
U2 4
PU AMER SOC CLINICAL INVESTIGATION INC
PI ANN ARBOR
PA 2015 MANCHESTER RD, ANN ARBOR, MI 48104 USA
SN 0021-9738
EI 1558-8238
J9 J CLIN INVEST
JI J. Clin. Invest.
PD JUL 1
PY 2019
VL 129
IS 7
BP 2932
EP 2945
DI 10.1172/JCI120228
PG 14
WC Medicine, Research & Experimental
SC Research & Experimental Medicine
GA IF8GB
UT WOS:000473326500032
PM 31039136
OA Green Published, Green Submitted, Bronze
DA 2021-10-29
ER

PT J
AU Singh, K
   Lin, JN
   Zhong, Y
   Burcul, A
   Mohan, P
   Jiang, M
   Sun, LP
   Yong-GonzaLez, V
   Viale, A
   Cross, JR
   Hendrickson, RC
   Ratsch, G
   Ouyang, ZQ
   Wendel, HG
AF Singh, Kamini
   Lin, Jianan
   Zhong, Yi
   Burcul, Antonija
   Mohan, Prathibha
   Jiang, Man
   Sun, Liping
   Yong-GonzaLez, Vladimir
   Viale, Agnes
   Cross, Justin R.
   Hendrickson, Ronald C.
   Raetsch, Gunnar
   Ouyang, Zhengqing
   Wendel, Hans-Guido
TI c-MYC regulates mRNA translation efficiency and start-site selection in
   lymphoma
SO JOURNAL OF EXPERIMENTAL MEDICINE
LA English
DT Article
ID SPLICING FACTOR SRSF1; PROTEIN-SYNTHESIS; GENE-EXPRESSION;
   CELL-PROLIFERATION; RIBOSOMAL DNA; TRANSCRIPTION; METABOLISM; SF2/ASF;
   REVEALS; TARGET
AB The oncogenic c-MYC (MYC) transcription factor has broad effects on gene expression and cell behavior. We show that MYC alters the efficiency and quality of mRNA translation into functional proteins. Specifically, MYC drives the translation of most protein components of the electron transport chain in lymphoma cells, and many of these effects are independent from proliferation. Specific interactions of MYC-sensitive RNA-binding proteins (e.g., SRSF1/RBM42) with 5'UTR sequence motifs mediate many of these changes. Moreover, we observe a striking shift in translation initiation site usage. For example, in low-MYC conditions, lymphoma cells initiate translation of the CD19 mRNA from a site in exon 5. This results in the truncation of all extracellular CD19 domains and facilitates escape from CD19-directed CAR-T cell therapy. Together, our findings reveal MYC effects on the translation of key metabolic enzymes and immune receptors in lymphoma cells.
C1 [Singh, Kamini; Mohan, Prathibha; Jiang, Man; Wendel, Hans-Guido] Mem Sloan Kettering Canc Ctr, Canc Biol & Genet Program, 1275 York Ave, New York, NY 10021 USA.
   [Lin, Jianan; Ouyang, Zhengqing] Jackson Lab Genom Med, Farmington, CT 06032 USA.
   [Lin, Jianan] Univ Connecticut, Dept Biomed Engn, Storrs, CT USA.
   [Zhong, Yi; Burcul, Antonija; Raetsch, Gunnar] Mem Sloan Kettering Canc Ctr, Computat Biol Dept, 1275 York Ave, New York, NY 10021 USA.
   [Sun, Liping; Viale, Agnes] Mem Sloan Kettering Canc Ctr, Integrated Genom Operat, Ctr Mol Oncol, 1275 York Ave, New York, NY 10021 USA.
   [Yong-GonzaLez, Vladimir; Cross, Justin R.] Mem Sloan Kettering Canc Ctr, Dona B & Catherine C Marron Canc Metab Ctr, 1275 York Ave, New York, NY 10021 USA.
   [Hendrickson, Ronald C.] Mem Sloan Kettering Canc Ctr, Prote & Microchem, 1275 York Ave, New York, NY 10021 USA.
   [Raetsch, Gunnar] Swiss Fed Inst Technol, Dept Comp Sci, Biomed Informat, Zurich, Switzerland.
   [Ouyang, Zhengqing] Univ Connecticut, Ctr Hlth, Dept Genet & Genome Sci, Farmington, CT 06032 USA.
   [Ouyang, Zhengqing] Univ Connecticut, Ctr Hlth, Inst Syst Genom, Farmington, CT USA.
RP Wendel, HG (corresponding author), Mem Sloan Kettering Canc Ctr, Canc Biol & Genet Program, 1275 York Ave, New York, NY 10021 USA.; Ouyang, ZQ (corresponding author), Jackson Lab Genom Med, Farmington, CT 06032 USA.; Ratsch, G (corresponding author), Mem Sloan Kettering Canc Ctr, Computat Biol Dept, 1275 York Ave, New York, NY 10021 USA.; Ratsch, G (corresponding author), Swiss Fed Inst Technol, Dept Comp Sci, Biomed Informat, Zurich, Switzerland.; Ouyang, ZQ (corresponding author), Univ Connecticut, Ctr Hlth, Dept Genet & Genome Sci, Farmington, CT 06032 USA.
EM raetsch@inf.ethz.ch; zhengqing.ouyang@jax.org; wendelh@mskcc.org
RI Mohan, Prathibha/AAE-3041-2019; Lin, Jianan/AAV-1954-2020
OI Mohan, Prathibha/0000-0002-8787-9657; Lin, Jianan/0000-0003-3894-6902
FU National Institutes of HealthUnited States Department of Health & Human
   ServicesNational Institutes of Health (NIH) - USA [RO1CA183876-03,
   R01CA207217-01, R01CA190384, 5R01 1P50CA192937-01]; Center for
   Experimental Therapeutics at Memorial Sloan Kettering Cancer Center
   [GC229409]; Lymphoma Research Foundation [GC227729]; Starr Cancer
   Consortium [I10-0064]; Geoffrey Beene Cancer Research Center; Leukemia
   and Lymphoma Society Specialized Center of Research grantLeukemia and
   Lymphoma Society; New York State Stem Cell Science II IRP grant
   [C028131]; National Institutes of Health SPORE in Soft Tissue Sarcoma
   grant [P50 CA217694]; Memorial Sloan Kettering Cancer Center core grant
   [P30 CA008748]; Sloan Kettering Institute; Swiss Federal Institute of
   Technology; National Institutes of Health/National Institute of General
   Medical SciencesUnited States Department of Health & Human
   ServicesNational Institutes of Health (NIH) - USANIH National Institute
   of General Medical Sciences (NIGMS) [R35 GM124998]; National Cancer
   Institute Cancer CenterUnited States Department of Health & Human
   ServicesNational Institutes of Health (NIH) - USANIH National Cancer
   Institute (NCI) [P30 CA08748]; Cycle for Survival; Marie-Josee and Henry
   R. Kravis Center for Molecular Oncology; NATIONAL CANCER INSTITUTEUnited
   States Department of Health & Human ServicesNational Institutes of
   Health (NIH) - USANIH National Cancer Institute (NCI) [R01CA207217,
   P30CA034196, P50CA217694] Funding Source: NIH RePORTER; NATIONAL
   INSTITUTE OF GENERAL MEDICAL SCIENCESUnited States Department of Health
   & Human ServicesNational Institutes of Health (NIH) - USANIH National
   Institute of General Medical Sciences (NIGMS) [R35GM124998] Funding
   Source: NIH RePORTER
FX H.-G. Wendel is supported by the National Institutes of Health grants
   RO1CA183876-03, R01CA207217-01, R01CA190384, and 5R01 1P50CA192937-01;
   the Center for Experimental Therapeutics at Memorial Sloan Kettering
   Cancer Center (GC229409); the Lymphoma Research Foundation (GC227729);
   the Starr Cancer Consortium grant I10-0064; the Geoffrey Beene Cancer
   Research Center; Leukemia and Lymphoma Society Specialized Center of
   Research grant; New York State Stem Cell Science II IRP grant C028131;
   National Institutes of Health SPORE in Soft Tissue Sarcoma grant P50
   CA217694; and the Memorial Sloan Kettering Cancer Center core grant (P30
   CA008748). H.-G. Wendel is a scholar of the Leukemia and Lymphoma
   Society. G. Ratsch and Y. Zhong were supported by core funding of the
   Sloan Kettering Institute. G. Ratsch is supported by core funding of the
   Swiss Federal Institute of Technology in Zurich. Z. Ouyang is partially
   supported by National Institutes of Health/National Institute of General
   Medical Sciences grant R35 GM124998. We acknowledge the use of the
   Integrated Genomics Operation Core, funded by the National Cancer
   Institute Cancer Center Support Grant (P30 CA08748), Cycle for Survival,
   and the Marie-Josee and Henry R. Kravis Center for Molecular Oncology.
CR Anczukow O, 2012, NAT STRUCT MOL BIOL, V19, P220, DOI 10.1038/nsmb.2207
   Arabi A, 2005, NAT CELL BIOL, V7, P303, DOI 10.1038/ncb1225
   Arts GJ, 1998, CURR BIOL, V8, P305, DOI 10.1016/S0960-9822(98)70130-7
   Bhat M, 2015, NAT REV DRUG DISCOV, V14, P261, DOI 10.1038/nrd4505
   BLACKWOOD EM, 1991, SCIENCE, V251, P1211, DOI 10.1126/science.2006410
   Boice M, 2016, CELL, V167, P405, DOI 10.1016/j.cell.2016.08.032
   Brentjens RJ, 2013, SCI TRANSL MED, V5, DOI 10.1126/scitranslmed.3005930
   Byron A, 2012, PROTEOMICS, V12, P2107, DOI 10.1002/pmic.201100487
   Cole MD, 2009, ONCOGENE, V28, P1169, DOI 10.1038/onc.2008.463
   Cornelis S, 2000, MOL CELL, V5, P597, DOI 10.1016/S1097-2765(00)80239-7
   Dang CV, 2006, SEMIN CANCER BIOL, V16, P253, DOI 10.1016/j.semcancer.2006.07.014
   Das S, 2014, MOL CANCER RES, V12, P1195, DOI 10.1158/1541-7786.MCR-14-0131
   Das S, 2012, CELL REP, V1, P110, DOI 10.1016/j.celrep.2011.12.001
   Delestienne N, 2010, FEBS J, V277, P2496, DOI 10.1111/j.1742-4658.2010.07664.x
   Dobin A, 2013, BIOINFORMATICS, V29, P15, DOI 10.1093/bioinformatics/bts635
   Elkon R, 2015, EMBO REP, V16, P1723, DOI 10.15252/embr.201540717
   Fields AP, 2015, MOL CELL, V60, P816, DOI 10.1016/j.molcel.2015.11.013
   FRESNO M, 1977, EUR J BIOCHEM, V72, P323, DOI 10.1111/j.1432-1033.1977.tb11256.x
   Grandori C, 2005, NAT CELL BIOL, V7, P311, DOI 10.1038/ncb1224
   Grant CE, 2011, BIOINFORMATICS, V27, P1017, DOI 10.1093/bioinformatics/btr064
   Gu J, 2009, J PROTEOME RES, V8, P431, DOI 10.1021/pr800674g
   Hardie DG, 2012, NAT REV MOL CELL BIO, V13, P251, DOI 10.1038/nrm3311
   Hsieh AC, 2012, NATURE, V485, P55, DOI 10.1038/nature10912
   Ingolia NT, 2009, SCIENCE, V324, P218, DOI 10.1126/science.1168978
   Karni R, 2008, P NATL ACAD SCI USA, V105, P15323, DOI 10.1073/pnas.0801376105
   Karni R, 2007, NAT STRUCT MOL BIOL, V14, P185, DOI 10.1038/nsmb1209
   Katz Y, 2010, NAT METHODS, V7, P1009, DOI 10.1038/NMETH.1528
   KEMPKES B, 1995, EMBO J, V14, P88, DOI 10.1002/j.1460-2075.1995.tb06978.x
   Kochenderfer JN, 2015, J CLIN ONCOL, V33, P540, DOI 10.1200/JCO.2014.56.2025
   Kress TR, 2015, NAT REV CANCER, V15, P593, DOI 10.1038/nrc3984
   LAND H, 1983, NATURE, V304, P596, DOI 10.1038/304596a0
   Li F, 2005, MOL CELL BIOL, V25, P6225, DOI 10.1128/MCB.25.14.6225-6234.2005
   Lin CY, 2012, CELL, V151, P56, DOI 10.1016/j.cell.2012.08.026
   Lin CJ, 2008, CANCER RES, V68, P5326, DOI 10.1158/0008-5472.CAN-07-5876
   Lindqvist LM, 2018, CURR OPIN GENET DEV, V48, P104, DOI 10.1016/j.gde.2017.11.003
   Marques-Ramos A, 2017, RNA, V23, P1712, DOI 10.1261/rna.063040.117
   Meyuhas O, 2000, EUR J BIOCHEM, V267, P6321, DOI 10.1046/j.1432-1327.2000.01719.x
   Morita M, 2017, MOL CELL, V67, P922, DOI 10.1016/j.molcel.2017.08.013
   Nie ZQ, 2012, CELL, V151, P68, DOI 10.1016/j.cell.2012.08.033
   Otero DC, 2003, J IMMUNOL, V170, P73, DOI 10.4049/jimmunol.170.1.73
   Ouyang ZQ, 2009, P NATL ACAD SCI USA, V106, P21521, DOI 10.1073/pnas.0904863106
   Pajic A, 2000, INT J CANCER, V87, P787, DOI 10.1002/1097-0215(20000915)87:6<787::AID-IJC4>3.0.CO;2-6
   Paz S, 2015, J VIROL, V89, P6275, DOI 10.1128/JVI.00693-15
   Pegram HJ, 2012, BLOOD, V119, P4133, DOI 10.1182/blood-2011-12-400044
   PELLETIER J, 1988, NATURE, V334, P320, DOI 10.1038/334320a0
   Perna F, 2016, TRANSL CANCER RES, V5, pS221, DOI 10.21037/tcr.2016.08.15
   Polymenis M, 1997, GENE DEV, V11, P2522, DOI 10.1101/gad.11.19.2522
   Pourdehnada M, 2013, P NATL ACAD SCI USA, V110, P11988, DOI 10.1073/pnas.1310230110
   Quast C, 2013, NUCLEIC ACIDS RES, V41, pD590, DOI 10.1093/nar/gks1219
   Robert F, 2009, PLOS ONE, V4, DOI 10.1371/journal.pone.0005428
   Sanford JR, 2005, P NATL ACAD SCI USA, V102, P15042, DOI 10.1073/pnas.0507827102
   Saxton RA, 2017, CELL, V168, P960, DOI [10.1016/j.cell.2017.02.004, 10.1016/j.cell.2017.03.035]
   Schlosser I, 2003, NUCLEIC ACIDS RES, V31, P6148, DOI 10.1093/nar/gkg794
   Schuhmacher M, 2013, TRANSCR-AUSTIN, V4, P192, DOI 10.4161/trns.25907
   Scognamiglio R, 2016, CELL, V164, P668, DOI 10.1016/j.cell.2015.12.033
   Sendoel A, 2017, NATURE, V541, P494, DOI 10.1038/nature21036
   Shahbazian D, 2010, CELL CYCLE, V9, P4106, DOI 10.4161/cc.9.20.13630
   Sotillo E, 2015, CANCER DISCOV, V5, P1282, DOI 10.1158/2159-8290.CD-15-1020
   Stumpf CR, 2013, MOL CELL, V52, P574, DOI 10.1016/j.molcel.2013.09.018
   SUN CC, 1987, CONTACT DERMATITIS, V17, P306, DOI 10.1111/j.1600-0536.1987.tb01483.x
   Sun SY, 2010, NAT STRUCT MOL BIOL, V17, P306, DOI 10.1038/nsmb.1750
   Szklarczyk D, 2017, NUCLEIC ACIDS RES, V45, pD362, DOI 10.1093/nar/gkw937
   Thoreen CC, 2012, NATURE, V485, P109, DOI 10.1038/nature11083
   Topisirovic I, 2011, COLD SH Q B, V76, P355, DOI 10.1101/sqb.2011.76.010785
   Truitt ML, 2015, CELL, V162, P59, DOI 10.1016/j.cell.2015.05.049
   Twyffels L, 2011, FEBS J, V278, P3246, DOI 10.1111/j.1742-4658.2011.08274.x
   van Riggelen J, 2010, NAT REV CANCER, V10, P301, DOI 10.1038/nrc2819
   Vattem KM, 2004, P NATL ACAD SCI USA, V101, P11269, DOI 10.1073/pnas.0400541101
   Walz S, 2014, NATURE, V511, P483, DOI 10.1038/nature13473
   Wolfe AL, 2014, NATURE, V513, P65, DOI 10.1038/nature13485
   Wu XB, 2017, NUCLEIC ACIDS RES, V45, pW534, DOI 10.1093/nar/gkx323
   Zhong Y, 2017, BIOINFORMATICS, V33, P139, DOI 10.1093/bioinformatics/btw585
NR 72
TC 14
Z9 14
U1 0
U2 2
PU ROCKEFELLER UNIV PRESS
PI NEW YORK
PA 950 THIRD AVE, 2ND FLR, NEW YORK, NY 10022 USA
SN 0022-1007
EI 1540-9538
J9 J EXP MED
JI J. Exp. Med.
PD JUL
PY 2019
VL 216
IS 7
BP 1509
EP 1524
DI 10.1084/jem.20181726
PG 16
WC Immunology; Medicine, Research & Experimental
SC Immunology; Research & Experimental Medicine
GA IF8FX
UT WOS:000473325900007
PM 31142587
OA Green Published, hybrid
DA 2021-10-29
ER

PT J
AU Bachmann, M
AF Bachmann, Michael
TI The UniCAR system: A modular CAR T cell approach to improve the safety
   of CAR T cells
SO IMMUNOLOGY LETTERS
LA English
DT Review
DE Immunotherapy; Chimeric antigen receptor; T cells; UniCAR; BiTE;
   Bispecific antibody
ID CHIMERIC ANTIGEN RECEPTOR; AUTOANTIGEN LA/SS-B; TUMOR-CELLS; CANCER;
   IMMUNOTHERAPY; LYMPHOCYTES; ANTIBODIES; CD19; SPECIFICITY; REDIRECTION
AB The idea to eliminate tumor cells via our own immune system is more than a hundred years old. However, a real break through came first with the development of check point inhibitors, bispecific antibodies (bsAbs) and T cells genetically modified to express Chimeric Antigen Receptors (CARs). Eventhough the clinical application of T cells equipped with CARS can lead to a complete remission, unfortunately, their application can also cause severe or even life threatening side effects as their activity can no more be adjusted once given to the patient. For targeting of tumor cells expressing tumor associated antigens (TAAs) which are not limited to tumor cells but also accessible on healthy tissues CAR T cells should not be permanently in a killing mode but be equipped with some kind of a switch whereby the activity of CAR T cells can reversely be turned "on and off ". Moreover, in case of cytokine release syndrome (CRS), tumor lysis syndrome (TLS), or other deadly side effects the possibility of an emergency shut down of the CAR T cell activity should exist. Modular CAR variants such as the UniCAR system may fulfill these requirements.
C1 [Bachmann, Michael] HZDR, Inst Radiopharmaceut Canc Res, Dresden, Germany.
   [Bachmann, Michael] Carl Gustav Carus Tech Univ Dresden, Univ Canc Ctr UCC Dresden, Tumor Immunol, Dresden, Germany.
   [Bachmann, Michael] German Canc Consortium DKTK, Partner Site Dresden, Heidelberg, Germany.
   [Bachmann, Michael] German Canc Res Ctr, Heidelberg, Germany.
   [Bachmann, Michael] Natl Ctr Tumor Dis NCT, Partner Site Dresden, Dresden, Germany.
RP Bachmann, M (corresponding author), HZDR, Inst Radiopharmaceut Canc Res, Dept Radioimmunol, Fetscherstr 74, D-01307 Dresden, Germany.
EM M.Bachmann@hzdr.de
RI Bachmann, Michael/AAA-5153-2020
OI Bachmann, Michael/0000-0002-8029-5755
CR Albert S, 2019, J IMMUNOL, V202, P1735, DOI 10.4049/jimmunol.1801004
   Albert Susann, 2018, Oncotarget, V9, P25597, DOI 10.18632/oncotarget.25390
   Albert S, 2017, ONCOIMMUNOLOGY, V6, DOI 10.1080/2162402X.2017.1287246
   Aliperta R, 2015, BLOOD CANCER J, V5, DOI 10.1038/bcj.2015.73
   Aliperta R, 2017, SCI REP-UK, V7, DOI 10.1038/srep42855
   Arndt C, 2014, LEUKEMIA, V28, P59, DOI 10.1038/leu.2013.243
   Arndt C, 2013, LEUKEMIA, V27, P964, DOI 10.1038/leu.2013.18
   Arndt C, 2014, PROSTATE, V74, P1347, DOI 10.1002/pros.22851
   Arndt C, 2014, PROSTATE, V74, P1335, DOI 10.1002/pros.22850
   Bachmann Dominik, 2018, Oncotarget, V9, P7487, DOI 10.18632/oncotarget.23556
   Brentjens RJ, 2013, SCI TRANSL MED, V5, DOI 10.1126/scitranslmed.3005930
   Brudno JN, 2018, NAT REV CLIN ONCOL, V15, P31, DOI 10.1038/nrclinonc.2017.128
   Brudno JN, 2016, BLOOD, V127, P3321, DOI 10.1182/blood-2016-04-703751
   Cao Y, 2016, ANGEW CHEM INT EDIT, V55, P7520, DOI 10.1002/anie.201601902
   CARMOFONSECA M, 1989, EXP CELL RES, V185, P73, DOI 10.1016/0014-4827(89)90038-4
   Cartellieri M, 2016, BLOOD CANCER J, V6, DOI 10.1038/bcj.2016.61
   Cartellieri M, 2010, J BIOMED BIOTECHNOL, DOI 10.1155/2010/956304
   Chmielewski M, 2017, CELL REP, V21, P3205, DOI 10.1016/j.celrep.2017.11.063
   DALE GL, 1994, J LAB CLIN MED, V123, P365
   Davila ML, 2014, SCI TRANSL MED, V6, DOI 10.1126/scitranslmed.3008226
   Di Stasi A, 2011, NEW ENGL J MED, V365, P1673, DOI 10.1056/NEJMoa1106152
   Dudek NL, 2007, ARTHRITIS RHEUM-US, V56, P3387, DOI 10.1002/art.22870
   Fasslrinner F., 2019, B J HEMATOL
   Fedorov VD, 2013, SCI TRANSL MED, V5, DOI 10.1126/scitranslmed.3006597
   Feldmann A, 2017, ONCOTARGET, V8, P31368, DOI 10.18632/oncotarget.15572
   Feldmann A, 2012, J IMMUNOL, V189, P3249, DOI 10.4049/jimmunol.1200341
   Garfall AL, 2015, NEW ENGL J MED, V373, P1040, DOI 10.1056/NEJMoa1504542
   Goebeler ME, 2016, LEUKEMIA LYMPHOMA, V57, P1021, DOI 10.3109/10428194.2016.1161185
   GROSS G, 1989, P NATL ACAD SCI USA, V86, P10024, DOI 10.1073/pnas.86.24.10024
   Grupp SA, 2013, NEW ENGL J MED, V368, P1509, DOI 10.1056/NEJMoa1215134
   Guedan S, 2018, JCI INSIGHT, V3, DOI 10.1172/jci.insight.96976
   Hoyos V, 2010, LEUKEMIA, V24, P1160, DOI 10.1038/leu.2010.75
   June CH, 2018, SCIENCE, V359, P1361, DOI 10.1126/science.aar6711
   Kalos M, 2011, SCI TRANSL MED, V3, DOI 10.1126/scitranslmed.3002842
   Kloss CC, 2013, NAT BIOTECHNOL, V31, P71, DOI 10.1038/nbt.2459
   Kochenderfer JN, 2015, J CLIN ONCOL, V33, P540, DOI 10.1200/JCO.2014.56.2025
   Koristka S, 2014, BLOOD, V124, DOI 10.1182/blood.V124.21.3494.3494
   Koristka S, 2013, J AUTOIMMUN, V42, P105, DOI 10.1016/j.jaut.2013.01.002
   Le Gall F, 1999, FEBS LETT, V453, P164, DOI 10.1016/S0014-5793(99)00713-9
   Lee DW, 2015, LANCET, V385, P517, DOI 10.1016/S0140-6736(14)61403-3
   Loureiro LR, 2018, BLOOD CANCER J, V8, DOI 10.1038/s41408-018-0113-4
   Ma JSY, 2016, P NATL ACAD SCI USA, V113, pE450, DOI 10.1073/pnas.1524193113
   Malik S, 2007, LUPUS, V16, P863, DOI 10.1177/0961203307083365
   Maude SL, 2018, NEW ENGL J MED, V378, P439, DOI 10.1056/NEJMoa1709866
   Maude SL, 2014, NEW ENGL J MED, V371, P1507, DOI 10.1056/NEJMoa1407222
   Mitwasi N, 2017, ONCOTARGET, V8, P108584, DOI 10.18632/oncotarget.21017
   Mollanoori H, 2018, HUM IMMUNOL, V79, P876, DOI 10.1016/j.humimm.2018.09.007
   Neelapu SS, 2017, NEW ENGL J MED, V377, P2531, DOI 10.1056/NEJMoa1707447
   Paszkiewicz PJ, 2016, J CLIN INVEST, V126, P4262, DOI 10.1172/JCI84813
   Porter DL, 2015, SCI TRANSL MED, V7, DOI 10.1126/scitranslmed.aac5415
   Rodgers DT, 2016, P NATL ACAD SCI USA, V113, pE459, DOI 10.1073/pnas.1524155113
   Sadelain M, 2016, CURR OPIN IMMUNOL, V41, P68, DOI 10.1016/j.coi.2016.06.004
   SEMSEI I, 1993, GENE, V126, P265, DOI 10.1016/0378-1119(93)90378-G
   Stamova S, 2012, ANTIBODIES, V1, P172, DOI 10.3390/antib1020172
   Stamova S, 2012, ANAL BIOCHEM, V423, P261, DOI 10.1016/j.ab.2011.12.042
   Topfer K, 2015, J IMMUNOL, V194, P3201, DOI 10.4049/jimmunol.1400330
   Troster H, 1995, J AUTOIMMUN, V8, P825, DOI 10.1016/S0896-8411(95)80020-4
   TROSTER H, 1994, J EXP MED, V180, P2059, DOI 10.1084/jem.180.6.2059
   Urbanska K, 2012, CANCER RES, V72, P1844, DOI 10.1158/0008-5472.CAN-11-3890
   Yiannaki EE, 1998, CLIN EXP IMMUNOL, V112, P152
NR 60
TC 30
Z9 31
U1 0
U2 11
PU ELSEVIER SCIENCE BV
PI AMSTERDAM
PA PO BOX 211, 1000 AE AMSTERDAM, NETHERLANDS
SN 0165-2478
EI 1879-0542
J9 IMMUNOL LETT
JI Immunol. Lett.
PD JUL
PY 2019
VL 211
BP 13
EP 22
DI 10.1016/j.imlet.2019.05.003
PG 10
WC Immunology
SC Immunology
GA IF5LF
UT WOS:000473121600003
PM 31091431
OA hybrid
DA 2021-10-29
ER

PT J
AU Reisner, Y
   Or-Geva, N
AF Reisner, Yair
   Or-Geva, Noga
TI Veto cells for safer nonmyeloablative haploidentical HSCT and CAR T cell
   therapy
SO SEMINARS IN HEMATOLOGY
LA English
DT Review
DE Reduced conditioning; Allogeneic cell therapy; Immune Tolerance; T-cell
   depletion; Post-transplant cyclophosphamide; Graft rejection
ID BONE-MARROW-TRANSPLANTATION; SEVERE COMBINED IMMUNODEFICIENCY; TOLERANCE
   INDUCTION; HEMATOPOIETIC CHIMERISM; SOYBEAN AGGLUTININ; IMMUNE
   TOLERANCE; PROGENITOR CELLS; ACUTE-LEUKEMIA; STEM-CELLS; BLOOD
AB Haploidentical donors are a readily available source for mismatched hematopoietic bone marrow transplantation. The application of this regimen is constantly increasing with the advent of methods that overcome T-cell alloreactions that occur due to human-leukocyte-antigen disparity between host and donor. One successful method to overcome both graft rejection and graft-vs-host disease is transplantation of large numbers T-cell-depleted (TCD) haploidentical stem cell grafts (haploSCT), after myeloablative conditioning. The success of stem cell dose escalation is attributed to a unique immunoregulatory cell-property, termed "veto-activity." However, engraftment of mismatched hematopoietic stem cells following reduced-intensity conditioning still represents a major challenge. Here, we describe how the addition of post-transplant high-dose cyclophosphamide can promote immune tolerance induction after megadose TCD haploSCT, following nonmyeloablative conditioning. We also discuss ways of harnessing the immune regulatory properties of adoptively transferred "veto" cells to support mixed chimerism further and confer tolerance to cell-therapies, such as CAR-T cells. These approaches will soon be tested in phase 1-2 clinical studies and may prove to be a safe and efficacious treatment for many disorders such as hemoglobinopathies, autoimmune diseases, and as a prelude for organ tolerance. Moreover, this approach could pave the way for "off-the-shelf" cell-therapy agents, making them cheaper and easily obtainable. (C) 2019 Elsevier Inc. All rights reserved.
C1 [Reisner, Yair] Univ Texas MD Anderson Canc Ctr, Stem Cell Res, Dept Stem Cell Transplantat & Cellular Therapy, 2002 Holcombe Blvd, Houston, TX 77030 USA.
   [Or-Geva, Noga] Stanford Univ, Dept Neurol & Neurol Sci, Sch Med, Interdept Program Immunol, Stanford, TX USA.
   [Reisner, Yair; Or-Geva, Noga] Weizmann Inst Sci, Rehovot, Israel.
RP Reisner, Y (corresponding author), Univ Texas MD Anderson Canc Ctr, Stem Cell Res, Dept Stem Cell Transplantat & Cellular Therapy, 2002 Holcombe Blvd, Houston, TX 77030 USA.
EM Yreisner@mdanderson.org
RI Reisner, Yair/AAA-4772-2019
OI Reisner, Yair/0000-0002-3354-6945; Or-Geva, Noga/0000-0001-9631-3818
CR ASH RC, 1991, BONE MARROW TRANSPL, V7, P443
   Aversa F, 1998, NEW ENGL J MED, V339, P1186, DOI 10.1056/NEJM199810223391702
   Aversa F, 2008, BLOOD CELL MOL DIS, V40, P8, DOI 10.1016/j.bcmd.2007.07.004
   Aversa F, 2017, BLOOD ADV, V1, P2166, DOI 10.1182/bloodadvances.2017009423
   BACHARLUSTIG E, 1995, NAT MED, V1, P1268, DOI 10.1038/nm1295-1268
   Bacigalupo A, 2007, BRIT J HAEMATOL, V137, P87, DOI 10.1111/j.1365-2141.2007.06533.x
   BENSINGER W, 1993, BLOOD, V81, P3158
   BOEHMER HV, 1975, J EXP MED, V141, P322, DOI 10.1084/jem.141.2.322
   BORTIN MM, 1969, SCIENCE, V164, P316, DOI 10.1126/science.164.3877.316
   Brunello L, 2018, ANN HEMATOL, V97, P2205, DOI 10.1007/s00277-018-3433-3
   Buckley RH, 2011, IMMUNOL RES, V49, P25, DOI 10.1007/s12026-010-8191-9
   Chrobak P, 2001, CELL IMMUNOL, V208, P80, DOI 10.1006/cimm.2001.1771
   Ciceri F, 2009, LANCET ONCOL, V10, P489, DOI 10.1016/S1470-2045(09)70074-9
   CLAESSON MH, 1984, J EXP MED, V160, P1702, DOI 10.1084/jem.160.6.1702
   CLAESSON MH, 1986, CURR TOP MICROBIOL, V126, P213
   Cooke KR, 2017, BIOL BLOOD MARROW TR, V23, P211, DOI 10.1016/j.bbmt.2016.09.023
   Cruz CRY, 2013, BLOOD, V122, P2965, DOI 10.1182/blood-2013-06-506741
   Di Ianni M, 2011, BLOOD, V117, P3921, DOI 10.1182/blood-2010-10-311894
   Diehl V, 2003, NEW ENGL J MED, V348, P2386, DOI 10.1056/NEJMoa022473
   Eyquem J, 2017, NATURE, V543, P113, DOI 10.1038/nature21405
   FINK PJ, 1988, ANNU REV IMMUNOL, V6, P115
   FINK PJ, 1984, J IMMUNOL, V133, P1769
   Fuchs EJ, 2015, BONE MARROW TRANSPL, V50, pS31, DOI 10.1038/bmt.2015.92
   Ghosh A, 2017, NAT MED, V23, P242, DOI 10.1038/nm.4258
   Gupta V, 2010, BLOOD, V116, P1839, DOI 10.1182/blood-2010-04-278317
   Gur H, 2005, BLOOD, V105, P2585, DOI 10.1182/blood-2002-11-3463
   Gur H, 2002, BLOOD, V99, P4174, DOI 10.1182/blood.V99.11.4174
   ILDSTAD ST, 1985, J EXP MED, V162, P231, DOI 10.1084/jem.162.1.231
   Kasamon YL, 2015, J CLIN ONCOL, V33, P3152, DOI 10.1200/JCO.2014.60.4777
   KERNAN NA, 1987, TRANSPLANTATION, V43, P842, DOI 10.1097/00007890-198743060-00014
   Kochenderfer JN, 2017, J CLIN ONCOL, V35, DOI 10.1200/JCO.2016.71.3024
   Lang P, 2004, BLOOD CELL MOL DIS, V33, P281, DOI 10.1016/j.bcmd.2004.08.017
   LAPIDOT T, 1989, BLOOD, V73, P2025
   Leen AM, 2013, BLOOD, V121, P5113, DOI 10.1182/blood-2013-02-486324
   Lim WA, 2017, CELL, V168, P724, DOI 10.1016/j.cell.2017.01.016
   Luznik L, 2008, BIOL BLOOD MARROW TR, V14, P641, DOI 10.1016/j.bbmt.2008.03.005
   McCurdy SR, 2015, BLOOD, V125, P3024, DOI 10.1182/blood-2015-01-623991
   MEHTA J, 1993, LEUKEMIA LYMPHOMA, V10, P427, DOI 10.3109/10428199309148199
   MILLER RG, 1980, NATURE, V287, P544, DOI 10.1038/287544a0
   O'Reilly RJ, 2016, BONE MARROW TRANSPL, V51, P1163, DOI 10.1038/bmt.2016.17
   Ophir E, 2013, BLOOD, V121, P1220, DOI 10.1182/blood-2012-07-441493
   Ophir E, 2010, BLOOD, V115, P2095, DOI 10.1182/blood-2009-10-248716
   Or-Geva N, 2018, LEUKEMIA, V32, P1038, DOI 10.1038/leu.2017.332
   Or-Geva N, NEXT GENERATIO UNPUB
   Or-Geva N, 2016, BRIT J HAEMATOL, V172, P667, DOI 10.1111/bjh.13868
   Or-Geva N, 2014, CURR OPIN ORGAN TRAN, V19, P334, DOI 10.1097/MOT.0000000000000095
   OREILLY RJ, 1986, VOX SANG, V51, P81, DOI 10.1111/j.1423-0410.1986.tb02013.x
   Pai SY, 2014, NEW ENGL J MED, V371, P434, DOI 10.1056/NEJMoa1401177
   Poirot L, 2015, CANCER RES, V75, P3853, DOI 10.1158/0008-5472.CAN-14-3321
   Rachamim N, 1998, TRANSPLANTATION, V65, P1386, DOI 10.1097/00007890-199805270-00017
   Reich-Zeliger S, 2004, J IMMUNOL, V173, P6660, DOI 10.4049/jimmunol.173.11.6660
   REISNER Y, 1983, BLOOD, V61, P341
   REISNER Y, 1986, P NATL ACAD SCI USA, V83, P4012, DOI 10.1073/pnas.83.11.4012
   REISNER Y, 1978, P NATL ACAD SCI USA, V75, P2933, DOI 10.1073/pnas.75.6.2933
   REISNER Y, 1995, IMMUNOL TODAY, V16, P437, DOI 10.1016/0167-5699(95)80021-2
   REISNER Y, 1981, LANCET, V2, P327
   Reisner Y, 2011, BLOOD, V118, P6006, DOI 10.1182/blood-2011-07-338822
   Riviere I, 2017, MOL THER, V25, P1117, DOI 10.1016/j.ymthe.2017.03.034
   Robinson TM, 2016, SEMIN HEMATOL, V53, P90, DOI 10.1053/j.seminhematol.2016.01.005
   Roy DC, 2009, BONE MARROW TRANSPL, V43, pS2
   Sachs DH, 2014, CSH PERSPECT MED, V4, DOI 10.1101/cshperspect.a015529
   Sykes M, 2007, J INTERN MED, V262, P288, DOI 10.1111/j.1365-2796.2007.01855.x
   Turtle CJ, 2016, SCI TRANSL MED, V8, DOI 10.1126/scitranslmed.aaf8621
   UHAREK L, 1992, BLOOD, V79, P1612
   UPHOFF DE, 1958, J NATL CANCER I, V20, P625
   Walters MC, 2001, BIOL BLOOD MARROW TR, V7, P665, DOI 10.1053/bbmt.2001.v7.pm11787529
   Yang YM, 2015, CURR OPIN HEMATOL, V22, P509, DOI 10.1097/MOH.0000000000000181
   Zangi L, 2012, BLOOD, V120, P1647, DOI 10.1182/blood-2012-02-410803
   Zangi L, 2009, BLOOD, V114, P32
NR 69
TC 2
Z9 2
U1 0
U2 1
PU W B SAUNDERS CO-ELSEVIER INC
PI PHILADELPHIA
PA 1600 JOHN F KENNEDY BOULEVARD, STE 1800, PHILADELPHIA, PA 19103-2899 USA
SN 0037-1963
EI 1532-8686
J9 SEMIN HEMATOL
JI Semin. Hematol.
PD JUL
PY 2019
VL 56
IS 3
BP 173
EP 182
DI 10.1053/j.seminhematol.2019.03.003
PG 10
WC Hematology
SC Hematology
GA IF5KB
UT WOS:000473118600002
PM 31202427
DA 2021-10-29
ER

PT J
AU Wu, XL
   Liu, QF
AF Wu, Xiuli
   Liu, Qifa
TI Prophylaxis and treatment of relapse after haploidentical stem cell
   transplantation: What is known vs unknown?
SO SEMINARS IN HEMATOLOGY
LA English
DT Review
DE Haploidentical stem cell transplantation; Relapse; Leukemia
ID MINIMAL RESIDUAL DISEASE; ACUTE MYELOID-LEUKEMIA; DONOR LYMPHOCYTE
   INFUSIONS; ACUTE LEUKEMIA/MYELODYSPLASTIC SYNDROME; ACUTE
   LYMPHOBLASTIC-LEUKEMIA; 1ST COMPLETE REMISSION; UMBILICAL-CORD BLOOD;
   T-CELL; HIGH-RISK; BONE-MARROW
AB In recent years, the human leukocyte antigen-haploidentical stem cell transplantation (haplo-SCT) approach is an attractive option for patients who require transplantation, but relapse is still the main reason that affects the curative effect of transplantation. Some studies have shown that haplo-SCT is superior to sibling or unrelated matching donor transplantation in preventing leukemia relapse after transplantation. In this review, we discussed the known and unknown aspects of relapse post haplo-SCT. Encouragingly, haplo-SCT experienced lower or similar incidence of relapse. But there is currently a lack of multicenter prospective studies evaluating the outcomes of different haplo-SCT strategies. The combination of common prophylactic strategies and pre-emptive interventions might help prevent relapse after transplantation. Novel methods such as target drugs therapy and chimeric antigen receptor T cell therapy may be useful in treatment of relapse. (C) 2019 Elsevier Inc. All rights reserved.
C1 [Wu, Xiuli] Jinan Univ, Sch Med, Inst Hematol, Guangzhou, Guangdong, Peoples R China.
   [Liu, Qifa] Southern Med Univ, Nanfang Hosp, Dept Hematol, Guangzhou, Guangdong, Peoples R China.
RP Liu, QF (corresponding author), Southern Med Univ, Nanfang Hosp, Dept Hematol, Guangzhou, Guangdong, Peoples R China.
EM liuqifa628@163.com
FU National Natural Science Foundation of ChinaNational Natural Science
   Foundation of China (NSFC) [01401221, 81770150, 81300445, 81401315,
   81270647, 81470349, 81000231]; Science and Technology Planning Project
   of Guangzhou City of China [201804010425, 201807010004, 201803040017];
   Medical Scientific Research Foundation of Guangdong Province [A2018565];
   Fundamental Research Funds for the Central UniversitiesFundamental
   Research Funds for the Central Universities [21617465]
FX This work was supported by National Natural Science Foundation of China
   (no. 01401221, 81770150, 81300445, 81401315, 81270647, 81470349,
   81000231), the Science and Technology Planning Project of Guangzhou City
   of China (no. 201804010425, 201807010004, 201803040017), Medical
   Scientific Research Foundation of Guangdong Province (A2018565). the
   Fundamental Research Funds for the Central Universities (no. 21617465).
CR Airoldi I, 2015, BLOOD, V125, P2349, DOI 10.1182/blood-2014-09-599423
   Apperley J, 2016, BIOL BLOOD MARROW TR, V22, pS15, DOI 10.1016/j.bbmt.2016.01.006
   Aversa F, 1998, NEW ENGL J MED, V339, P1186, DOI 10.1056/NEJM199810223391702
   Aversa F, 2005, J CLIN ONCOL, V23, P3447, DOI 10.1200/JCO.2005.09.117
   Bachireddy P, 2014, ONCOIMMUNOLOGY, V3, DOI 10.4161/onci.28187
   Bacigalupo A, 2015, BONE MARROW TRANSPL, V50, pS37, DOI 10.1038/bmt.2015.93
   Bashey A, 2017, J CLIN ONCOL, V35, P3002, DOI 10.1200/JCO.2017.72.8428
   Bashey ZA, 2018, BONE MARROW TRANSPL, V53, P756, DOI 10.1038/s41409-018-0126-4
   Bertaina A, 2014, BLOOD, V124, P822, DOI 10.1182/blood-2014-03-563817
   Bethge WA, 2006, EXP HEMATOL, V34, P1746, DOI 10.1016/j.exphem.2006.08.009
   Bethge WA, 2008, BLOOD CELL MOL DIS, V40, P13, DOI 10.1016/j.bcmd.2007.07.001
   Beyar-Katz O., 2018, CLIN CANC RES
   Brunner AM, 2016, BRIT J HAEMATOL, V175, P496, DOI 10.1111/bjh.14260
   Chang YJ, 2017, CANCER-AM CANCER SOC, V123, P2881, DOI 10.1002/cncr.30540
   Chang YJ, 2017, J HEMATOL ONCOL, V10, DOI 10.1186/s13045-017-0502-3
   Chen H, 2012, J HEMATOL ONCOL, V5, DOI 10.1186/1756-8722-5-29
   Chen J, 2018, BIOL BLOOD MARROW TR, V24, P779, DOI 10.1016/j.bbmt.2017.12.796
   Chen YH, 2017, BRIT J HAEMATOL, V179, P598, DOI 10.1111/bjh.14923
   Chiusolo P, 2018, BIOL BLOOD MARROW TR, V24, P1243, DOI 10.1016/j.bbmt.2018.01.031
   Christopeit M, 2014, ANN HEMATOL, V93, P1097, DOI 10.1007/s00277-014-2046-8
   de Lima M, 2001, BONE MARROW TRANSPL, V27, P73, DOI 10.1038/sj.bmt.1702726
   de Lima M, 2014, BIOL BLOOD MARROW TR, V20, P4, DOI 10.1016/j.bbmt.2013.08.012
   Devillier R, 2018, BIOL BLOOD MARROW TR, V24, P1449, DOI 10.1016/j.bbmt.2018.02.002
   Devine SM, 2015, J CLIN ONCOL, V33, P4167, DOI 10.1200/JCO.2015.62.7273
   Gonzalez-Vicent M, 2011, EUR J HAEMATOL, V87, P46, DOI 10.1111/j.1600-0609.2011.01627.x
   Guillaume T, 2014, PATHOL BIOL, V62, P193, DOI 10.1016/j.patbio.2014.05.011
   Han LJ, 2017, BRIT J HAEMATOL, V179, P120, DOI 10.1111/bjh.14854
   Handgretinger R, 2014, BLOOD, V124, P827, DOI 10.1182/blood-2014-06-582460
   Hourigan CS, 2014, BIOL BLOOD MARROW TR, V20, P154, DOI 10.1016/j.bbmt.2013.11.017
   Huang XJ, 2006, LEUKEMIA, V20, P365, DOI 10.1038/sj.leu.2403995
   Jin ZY, 2016, J HEMATOL ONCOL, V9, DOI 10.1186/s13045-016-0353-3
   Kaynar L, 2017, HEMATOLOGY, V22, P136, DOI 10.1080/10245332.2016.1238182
   Kurosawa S, 2011, BIOL BLOOD MARROW TR, V17, P401, DOI 10.1016/j.bbmt.2010.07.013
   Li ZY, 2018, AM J HEMATOL, V93, P769, DOI 10.1002/ajh.25087
   Liu JH, 2018, CURR OPIN HEMATOL, V25, P103, DOI 10.1097/MOH.0000000000000412
   Liu QF, 2009, BIOL BLOOD MARROW TR, V15, P1376, DOI 10.1016/j.bbmt.2009.06.017
   Locatelli F, 2017, BLOOD, V130, P677, DOI 10.1182/blood-2017-04-779769
   Lu DP, 2006, BLOOD, V107, P3065, DOI 10.1182/blood-2005-05-2146
   Martelli MF, 2014, BLOOD, V124, P638, DOI 10.1182/blood-2014-03-564401
   Mathew NR, 2018, NAT MED, V24, P526, DOI 10.1038/nm0418-526c
   Mo XD, 2014, BONE MARROW TRANSPL, V49, P1070, DOI 10.1038/bmt.2014.109
   Mo XD, 2017, BRIT J HAEMATOL, V179, P184, DOI 10.1111/bjh.14778
   Mo XD, 2017, ANN HEMATOL, V96, P829, DOI 10.1007/s00277-017-2960-7
   Mo XD, 2016, INT J CANCER, V139, P2106, DOI 10.1002/ijc.30249
   Mo XD, 2016, EUR J HAEMATOL, V96, P297, DOI 10.1111/ejh.12591
   Mo XD, 2015, BIOL BLOOD MARROW TR, V21, P1939, DOI 10.1016/j.bbmt.2015.06.014
   Muffly L, 2017, BLOOD, V130, P1156, DOI 10.1182/blood-2017-03-772368
   Platzbecker U, 2012, LEUKEMIA, V26, P381, DOI 10.1038/leu.2011.234
   Qin YZ, 2017, J HEMATOL ONCOL, V10, DOI 10.1186/s13045-017-0414-2
   Rashidi A, 2016, BIOL BLOOD MARROW TR, V22, P651, DOI 10.1016/j.bbmt.2015.10.019
   Ren Lin YW, 2016, BLOOD, V128, P825
   Ruggeri A, 2018, CANCER-AM CANCER SOC, V124, P1428, DOI 10.1002/cncr.31228
   Ruggeri A, 2018, J HEMATOL ONCOL, V11, DOI 10.1186/s13045-018-0586-4
   Ruggeri A, 2017, HAEMATOLOGICA, V102, P401, DOI 10.3324/haematol.2016.151779
   Ruggeri A, 2016, J HEMATOL ONCOL, V9, DOI 10.1186/s13045-016-0321-y
   Salvatore D, 2018, HAEMATOLOGICA, V103, P1317, DOI 10.3324/haematol.2018.189258
   Santoro N, 2018, J HEMATOL ONCOL, V11, DOI 10.1186/s13045-018-0598-0
   Saraceni F, 2016, J HEMATOL ONCOL, V9, DOI 10.1186/s13045-016-0314-x
   Sommer S, 2018, LEUKEMIA RES, V72, P20, DOI 10.1016/j.leukres.2018.07.005
   Stein EM, 2018, FUTURE ONCOL, V14, P23, DOI 10.2217/fon-2017-0392
   Tang FF, 2018, BRIT J HAEMATOL, V180, P448, DOI 10.1111/bjh.14340
   Triplett BM, 2015, BONE MARROW TRANSPL, V50, P968, DOI 10.1038/bmt.2014.324
   Tsai SB, 2018, BIOL BLOOD MARROW TR, V24, P997, DOI 10.1016/j.bbmt.2017.12.794
   Wang Y, 2014, BONE MARROW TRANSPL, V49, P426, DOI 10.1038/bmt.2013.191
   Wang Y, 2018, CANCER LETT, V438, P63, DOI 10.1016/j.canlet.2018.08.030
   Wang Y, 2015, BLOOD, V125, P3956, DOI 10.1182/blood-2015-02-627786
   Wang Y, 2012, CLIN TRANSPLANT, V26, P635, DOI 10.1111/j.1399-0012.2012.01626.x
   Wang Z, 2014, BONE MARROW TRANSPL, V49, P1481, DOI 10.1038/bmt.2014.187
   Wanquet A, 2018, BIOL BLOOD MARROW TR, V24, P549, DOI 10.1016/j.bbmt.2017.11.042
   Xu LP, 2017, BONE MARROW TRANSPL, V52, P381, DOI 10.1038/bmt.2016.281
   Xuan L, 2018, J TRANSL MED, V16, DOI 10.1186/s12967-018-1519-2
   Xuan L, 2018, CANCER-AM CANCER SOC, V124, P1954, DOI 10.1002/cncr.31295
   Xuan L, 2016, ONCOTARGET, V7, P32579, DOI 10.18632/oncotarget.8691
   Yan CH, 2016, J HEMATOL ONCOL, V9, DOI 10.1186/s13045-016-0319-5
   Yu SJ, 2016, MEDICINE, V95, DOI 10.1097/MD.0000000000002973
   Zeidan AM, 2014, BIOL BLOOD MARROW TR, V20, P314, DOI 10.1016/j.bbmt.2013.11.020
   Zhao XY, 2014, BRIT J CANCER, V111, P1080, DOI 10.1038/bjc.2014.423
NR 77
TC 2
Z9 2
U1 0
U2 4
PU W B SAUNDERS CO-ELSEVIER INC
PI PHILADELPHIA
PA 1600 JOHN F KENNEDY BOULEVARD, STE 1800, PHILADELPHIA, PA 19103-2899 USA
SN 0037-1963
EI 1532-8686
J9 SEMIN HEMATOL
JI Semin. Hematol.
PD JUL
PY 2019
VL 56
IS 3
BP 209
EP 214
DI 10.1053/j.seminhematol.2019.04.001
PG 6
WC Hematology
SC Hematology
GA IF5KB
UT WOS:000473118600007
PM 31202432
DA 2021-10-29
ER

PT J
AU Jiang, HW
   Liu, L
   Guo, T
   Wu, YH
   Ai, LS
   Deng, J
   Dong, J
   Mei, H
   Hu, Y
AF Jiang, Huiwen
   Liu, Lin
   Guo, Tao
   Wu, Yaohui
   Ai, Lisha
   Deng, Jun
   Dong, Jian
   Mei, Heng
   Hu, Yu
TI Improving the safety of CAR-T cell therapy by controlling CRS-related
   coagulopathy
SO ANNALS OF HEMATOLOGY
LA English
DT Article
DE Chimeric antigen receptor-T therapy; Coagulation; Cytokine release
   syndrome; Tissue factor; Platelet endothelial cell adhesion molecular-1
ID CHIMERIC-ANTIGEN-RECEPTOR; CYTOKINE RELEASE SYNDROME; ACUTE
   LYMPHOBLASTIC-LEUKEMIA; B-CELL; ADOPTIVE IMMUNOTHERAPY; CLINICAL-TRIAL;
   LYMPHOMA; REMISSIONS; TOXICITIES; ACTIVATION
AB The CD19-targeted chimeric antigen receptor T cell (CAR-T) therapy has been widely proved effective on relapsed and refractory (r/r) B cell acute lymphoblastic leukemia (B-ALL). Meanwhile, CAR-T therapy-related toxicities, including cytokine release syndrome (CRS) and neurological toxicities, are drawing researchers' attention. In addition, our research team notices that coagulopathy and even disseminated intravascular coagulation (DIC) are common problems during CAR-T therapy. In our phase 1/2 clinical trial (NCT02965092), 53 r/r B-ALL patients underwent leukapheresis on day -11 and received lymphodepleting chemotherapy on day -7 to day -5. Finally, they received split infusions of anti-CD19 CAR-T cells on day 0 to day 2. Plasma concentrations of tissue factor (TF) and platelet endothelial cell adhesion molecular-1 (PECAM-1) were also measured to identify the mechanism of coagulation disorders. The overall 1-month remission rate of the 53 patients was 88.7%. During the treatment course, 19 patients experienced grade 3-4 CRS, 8 patients developed grade 2-3 neurological toxicities. Beyond that, 30 patients (30/53, 56.6%) suffered from coagulation disorders, and half of them should be diagnosed as DIC. Benefiting from replacement and anticoagulant therapy, 14 patients successfully got out of the conditions of DIC. Remarkably, the severity of coagulopathy was positively correlated with CRS grade. What is more, plasma TF and PECAM-1 levels indicated that vascular endothelial factors played key roles in the process of CRS-related coagulopathy. To conclude, coagulation disorders frequently happen during CAR-T therapy. TF and PECAM-1 are of great importance in the etiology and pathogenesis of coagulation problems. Early and proper interventions targeted at CRS-related coagulopathy contribute a lot to the control of side effects in CAR-T therapy.
C1 [Jiang, Huiwen; Liu, Lin; Guo, Tao; Wu, Yaohui; Ai, Lisha; Deng, Jun; Mei, Heng; Hu, Yu] Huazhong Univ Sci & Technol, Tongji Med Coll, Union Hosp, Inst Hematol, Wuhan 430022, Hubei, Peoples R China.
   [Jiang, Huiwen; Guo, Tao; Wu, Yaohui; Deng, Jun; Dong, Jian; Mei, Heng; Hu, Yu] Hubei Clin Med Ctr Cell Therapy Neoplast Dis, Wuhan 430022, Hubei, Peoples R China.
RP Mei, H; Hu, Y (corresponding author), Huazhong Univ Sci & Technol, Tongji Med Coll, Union Hosp, Inst Hematol, Wuhan 430022, Hubei, Peoples R China.; Mei, H; Hu, Y (corresponding author), Hubei Clin Med Ctr Cell Therapy Neoplast Dis, Wuhan 430022, Hubei, Peoples R China.
EM hmei@hust.edu.cn; dr_huyu@126.com
FU National Natural Science Foundation of ChinaNational Natural Science
   Foundation of China (NSFC) [81770132, 81873434]; Major Technological
   Innovation Special Project of Hubei Province of China [2018ACA141]
FX This work was supported by grants from the National Natural Science
   Foundation of China (No. 81770132 & 81873434) and Major Technological
   Innovation Special Project of Hubei Province of China (No. 2018ACA141).
CR Brentjens RJ, 2013, SCI TRANSL MED, V5, DOI 10.1126/scitranslmed.3005930
   Brudno JN, 2016, BLOOD, V127, P3321, DOI 10.1182/blood-2016-04-703751
   Cheng Z, 2018, MOL THER, V26, P976, DOI 10.1016/j.ymthe.2018.01.022
   Davila ML, 2014, SCI TRANSL MED, V6, DOI 10.1126/scitranslmed.3008226
   Duan JC, 2018, NANOTOXICOLOGY, V12, P470, DOI 10.1080/17435390.2018.1461267
   Fitzgerald JC, 2017, CRIT CARE MED, V45, pE124, DOI 10.1097/CCM.0000000000002053
   Gardner RA, 2017, BLOOD, V129, P3322, DOI 10.1182/blood-2017-02-769208
   GOLDBERGER A, 1994, J BIOL CHEM, V269, P17183
   Gould TJ, 2015, J THROMB HAEMOST, V13, pS82, DOI 10.1111/jth.12977
   Grupp SA, 2013, NEW ENGL J MED, V368, P1509, DOI 10.1056/NEJMoa1215134
   Gust J, 2017, CANCER DISCOV, V7, P1404, DOI 10.1158/2159-8290.CD-17-0698
   Hay KA, 2017, BLOOD, V130, P2295, DOI 10.1182/blood-2017-06-793141
   Hill JA, 2018, BLOOD, V131, P121, DOI 10.1182/blood-2017-07-793760
   Hu YX, 2016, J HEMATOL ONCOL, V9, DOI 10.1186/s13045-016-0299-5
   Kalos M, 2011, SCI TRANSL MED, V3, DOI 10.1126/scitranslmed.3002842
   Kebriaei P, 2016, J CLIN INVEST, V126, P3363, DOI 10.1172/JCI86721
   Kochenderfer JN, 2015, J CLIN ONCOL, V33, P540, DOI 10.1200/JCO.2014.56.2025
   Kochenderfer JN, 2012, BLOOD, V119, P2709, DOI 10.1182/blood-2011-10-384388
   Lee DW, 2015, LANCET, V385, P517, DOI 10.1016/S0140-6736(14)61403-3
   Lee DW, 2014, BLOOD, V124, P188, DOI 10.1182/blood-2014-05-552729
   LEVI M, 1994, J CLIN INVEST, V93, P114, DOI 10.1172/JCI116934
   Li SQ, 2018, BRIT J HAEMATOL, V181, P360, DOI 10.1111/bjh.15195
   Luo LL, 2019, THROMB RES, V173, P131, DOI 10.1016/j.thromres.2018.11.022
   Maas M, 2005, AM J PHYSIOL-HEART C, V288, pH159, DOI 10.1152/ajpheart.00500.2004
   Maude SL, 2014, NEW ENGL J MED, V371, P1507, DOI 10.1056/NEJMoa1407222
   Mei H, 2018, BRIT J HAEMATOL, V181, P689, DOI 10.1111/bjh.14680
   Mueller KT, 2017, BLOOD, V130, P2317, DOI 10.1182/blood-2017-06-786129
   Neelapu SS, 2017, NEW ENGL J MED, V377, P2531, DOI 10.1056/NEJMoa1707447
   Neelapu SS, 2018, NAT REV CLIN ONCOL, V15, P47, DOI 10.1038/nrclinonc.2017.148
   Park JH, 2018, CLIN INFECT DIS, V67, P533, DOI 10.1093/cid/ciy152
   Park JH, 2018, NEW ENGL J MED, V378, P449, DOI 10.1056/NEJMoa1709919
   Porter D, 2018, J HEMATOL ONCOL, V11, P12, DOI [10.1186/s13045-018-0555-y, DOI 10.1186/S13045-018-0555-Y]
   Porter DL, 2015, SCI TRANSL MED, V7, DOI 10.1126/scitranslmed.aac5415
   Privratsky JR, 2014, CELL TISSUE RES, V355, P607, DOI 10.1007/s00441-013-1779-3
   Tang XY, 2016, BMJ OPEN, V6, DOI 10.1136/bmjopen-2016-013904
   TAYLOR FB, 1991, CIRC SHOCK, V33, P127
   Teachey DT, 2016, CANCER DISCOV, V6, P664, DOI 10.1158/2159-8290.CD-16-0040
   Till BG, 2012, BLOOD, V119, P3940, DOI 10.1182/blood-2011-10-387969
   Turtle CJ, 2016, SCI TRANSL MED, V8, DOI 10.1126/scitranslmed.aaf8621
   Turtle CJ, 2016, J CLIN INVEST, V126, P2123, DOI 10.1172/JCI85309
   Wang MZ, 2015, PLOS ONE, V10, DOI 10.1371/journal.pone.0129170
   Wang Y, 2014, CLIN IMMUNOL, V155, P160, DOI 10.1016/j.clim.2014.10.002
   Wei GQ, 2018, ANN HEMATOL, V97, P781, DOI 10.1007/s00277-018-3246-4
   Weng JY, 2018, J HEMATOL ONCOL, V11, DOI 10.1186/s13045-018-0572-x
   Wu YY, 2017, SCI REP-UK, V7, DOI 10.1038/s41598-017-09190-5
NR 45
TC 26
Z9 28
U1 3
U2 28
PU SPRINGER
PI NEW YORK
PA 233 SPRING ST, NEW YORK, NY 10013 USA
SN 0939-5555
EI 1432-0584
J9 ANN HEMATOL
JI Ann. Hematol.
PD JUL
PY 2019
VL 98
IS 7
BP 1721
EP 1732
DI 10.1007/s00277-019-03685-z
PG 12
WC Hematology
SC Hematology
GA IF1JU
UT WOS:000472835700019
PM 31055613
OA Bronze
DA 2021-10-29
ER

PT J
AU Kim, N
   Lee, HH
   Lee, HJ
   Choi, WS
   Lee, J
   Kim, HS
AF Kim, Nayoung
   Lee, Hyeon Ho
   Lee, Hyo-Jung
   Choi, Woo Seon
   Lee, Jinju
   Kim, Hun Sik
TI Natural killer cells as a promising therapeutic target for cancer
   immunotherapy
SO ARCHIVES OF PHARMACAL RESEARCH
LA English
DT Review
DE Natural killer cells; Inhibitory receptors; Activating receptors;
   Checkpoint inhibition; Cancer immunotherapy
ID CHIMERIC ANTIGEN RECEPTOR; DIACYLGLYCEROL KINASE-ZETA; ACUTE
   MYELOID-LEUKEMIA; IFN-GAMMA PRODUCTION; REGULATORY T-CELLS; NK CELLS;
   INHIBITORY RECEPTORS; IN-VIVO; RECOMBINANT INTERLEUKIN-2; ADOPTIVE
   IMMUNOTHERAPY
AB Natural killer (NK) cells are innate lymphoid cells that provide early protection against cancer development via their selectivity to kill abnormal cells undergoing cellular transformation without the need for prior stimulation. Given the correlation between NK cell dysfunction and cancer prognosis, restoration of endogenous NK cells in the tumor microenvironment or adoptive transfer of NK cells with improved function holds great promise in cancer treatment. Furthermore, MHC-unrestricted tumor lysis by NK cells complements the MHC-restricted killing of tumor cells by cytotoxic T cells, thus positioning NK cells as an alternative or complementary therapeutic target for cancers that are refractory to T cell-based therapy. Although previous therapeutic strategies have focused on the manipulation of NK cell inhibitory receptors, recent advances in our understanding of NK cell activation have provided additional promising strategies to enhance NK cell reactivity against cancer. These approaches include targeting immunosuppressive mechanisms in the tumor microenvironment, such as immune checkpoint receptors, and further enhancing NK cell activation via modulation of intracellular checkpoint molecules or incorporation of tumor-directed chimeric antigen receptors. Thus, an in-depth understanding of NK cell activation will facilitate the optimal design of therapeutic strategies against refractory cancers, possibly in rational and synergistic combination with other therapies.
C1 [Kim, Nayoung] Univ Ulsan, Dept Convergence Med, Coll Med, Seoul 05505, South Korea.
   [Kim, Nayoung] Univ Ulsan, Asan Inst Life Sci, Coll Med, Asan Med Ctr, Seoul 05505, South Korea.
   [Lee, Hyeon Ho; Lee, Hyo-Jung; Choi, Woo Seon; Lee, Jinju; Kim, Hun Sik] Univ Ulsan, Dept Biomed Sci, Coll Med, Asan Med Ctr, 88 Olympic Ro,43 Gil, Seoul 05505, South Korea.
   [Kim, Hun Sik] Univ Ulsan, Dept Microbiol, Coll Med, Asan Med Ctr, Seoul 05505, South Korea.
   [Lee, Hyo-Jung; Choi, Woo Seon; Kim, Hun Sik] Univ Ulsan, SCIRC, Coll Med, Asan Med Ctr, Seoul 05505, South Korea.
RP Kim, HS (corresponding author), Univ Ulsan, Dept Biomed Sci, Coll Med, Asan Med Ctr, 88 Olympic Ro,43 Gil, Seoul 05505, South Korea.; Kim, HS (corresponding author), Univ Ulsan, Dept Microbiol, Coll Med, Asan Med Ctr, Seoul 05505, South Korea.; Kim, HS (corresponding author), Univ Ulsan, SCIRC, Coll Med, Asan Med Ctr, Seoul 05505, South Korea.
EM hunkim@amc.seoul.kr
FU Korea Health Technology Research and Development Project of the Korea
   Health Industry Development Institute (KHIDI); National Research
   Foundation of KoreaNational Research Foundation of Korea
   [2019R1A2C2006475]; Intelligent Synthetic Biology Center of the Global
   Frontier Project [2013-0073185]; MRC Grant - Korean government (MSIT)
   [2018R1A5A2020732]; Ministry of Health & Welfare, Republic of
   KoreaMinistry of Health & Welfare, Republic of Korea [HI15C0972]
FX This study was supported by a grant from the Korea Health Technology
   Research and Development Project of the Korea Health Industry
   Development Institute (KHIDI), funded by the Ministry of Health &
   Welfare, Republic of Korea (Grant Number: HI15C0972, to N.K.); a grant
   from the National Research Foundation of Korea (2019R1A2C2006475 to
   H.S.K.); a grant by the Intelligent Synthetic Biology Center of the
   Global Frontier Project (2013-0073185, to H.S.K.); and a MRC Grant
   (2018R1A5A2020732, to H.S.K.) funded by the Korean government (MSIT).
CR Abel AM, 2018, FRONT IMMUNOL, V9, DOI 10.3389/fimmu.2018.01869
   Anderson AC, 2016, IMMUNITY, V44, P989, DOI 10.1016/j.immuni.2016.05.001
   Andre P, 2018, CELL, V175, P1731, DOI 10.1016/j.cell.2018.10.014
   Anfossi N, 2006, IMMUNITY, V25, P331, DOI 10.1016/j.immuni.2006.06.013
   Angka L, 2018, ANN SURG ONCOL, V25, P3747, DOI 10.1245/s10434-018-6691-3
   Aversa F, 1998, NEW ENGL J MED, V339, P1186, DOI 10.1056/NEJM199810223391702
   Bachanova V, 2018, CANCER IMMUNOL IMMUN, V67, P483, DOI 10.1007/s00262-017-2100-1
   Bachanova V, 2014, BLOOD, V123, P3855, DOI 10.1182/blood-2013-10-532531
   Balsamo M, 2009, P NATL ACAD SCI USA, V106, P20847, DOI 10.1073/pnas.0906481106
   Barker HE, 2015, NAT REV CANCER, V15, P409, DOI 10.1038/nrc3958
   BAXEVANIS CN, 1994, CLIN IMMUNOL IMMUNOP, V71, P82, DOI 10.1006/clin.1994.1055
   Beldi-Ferchiou A, 2016, ONCOTARGET, V7, P72961, DOI 10.18632/oncotarget.12150
   Bell CJM, 2015, J AUTOIMMUN, V56, P66, DOI 10.1016/j.jaut.2014.10.002
   Benson DM, 2015, CLIN CANCER RES, V21, P4055, DOI 10.1158/1078-0432.CCR-15-0304
   Bloch-Queyrat C, 2005, J EXP MED, V202, P181, DOI 10.1084/jem.20050449
   Bottino C, 2003, J EXP MED, V198, P557, DOI 10.1084/jem.20030788
   Brandt CS, 2009, J EXP MED, V206, P1495, DOI 10.1084/jem.20090681
   Brlic PK, 2019, CELL MOL IMMUNOL, V16, P40, DOI 10.1038/s41423-018-0168-y
   Bryceson YT, 2006, IMMUNOL REV, V214, P73, DOI 10.1111/j.1600-065X.2006.00457.x
   Bryceson YT, 2009, BLOOD, V114, P2657, DOI 10.1182/blood-2009-01-201632
   Bryceson YT, 2006, BLOOD, V107, P159, DOI 10.1182/blood-2005-04-1351
   Burshtyn DN, 1996, IMMUNITY, V4, P77, DOI 10.1016/S1074-7613(00)80300-3
   Caligiuri MA, 2008, BLOOD, V112, P461, DOI 10.1182/blood-2007-09-077438
   Cany J, 2015, ONCOIMMUNOLOGY, V4, DOI 10.1080/2162402X.2015.1017701
   Carotta S, 2016, FRONT IMMUNOL, V7, DOI 10.3389/fimmu.2016.00152
   Castriconi R, 2009, J IMMUNOL, V182, P3530, DOI 10.4049/jimmunol.0802845
   Chang ZL, 2017, TRENDS MOL MED, V23, P430, DOI 10.1016/j.molmed.2017.03.002
   Chen J, 2012, CELL, V149, P36, DOI 10.1016/j.cell.2012.03.009
   Childs RW, 2015, NAT REV DRUG DISCOV, V14, P487, DOI 10.1038/nrd4506
   Chiossone L, 2018, NAT REV IMMUNOL, V18, P671, DOI 10.1038/s41577-018-0061-z
   Chiossone L, 2017, SEMIN IMMUNOL, V31, P55, DOI 10.1016/j.smim.2017.08.003
   Cho YJ, 2018, INT J MOL SCI, V19, DOI 10.3390/ijms19092771
   Choi I, 2014, BIOL BLOOD MARROW TR, V20, P696, DOI 10.1016/j.bbmt.2014.01.031
   Chretien AS, 2014, FRONT IMMUNOL, V5, DOI 10.3389/fimmu.2014.00122
   Cichocki F, 2017, CANCER RES, V77, P5664, DOI 10.1158/0008-5472.CAN-17-0799
   Cooley S, 2018, BLOOD, V131, P1053, DOI 10.1182/blood-2017-08-752170
   da Silva IP, 2014, CANCER IMMUNOL RES, V2, P410, DOI 10.1158/2326-6066.CIR-13-0171
   Das A, 2010, J IMMUNOL, V185, P4698, DOI 10.4049/jimmunol.1001220
   Delconte RB, 2016, NAT IMMUNOL, V17, P816, DOI 10.1038/ni.3470
   Della Chiesa M, 2016, FRONT IMMUNOL, V7, DOI 10.3389/fimmu.2016.00351
   Domogala A, 2015, FRONT IMMUNOL, V6, DOI 10.3389/fimmu.2015.00264
   Dong ZJ, 2012, IMMUNITY, V36, P974, DOI 10.1016/j.immuni.2012.03.023
   Dong ZJ, 2009, NAT IMMUNOL, V10, P973, DOI 10.1038/ni.1763
   Dotti G, 2014, IMMUNOL REV, V257, P107, DOI 10.1111/imr.12131
   Dubois S, 2002, IMMUNITY, V17, P537, DOI 10.1016/S1074-7613(02)00429-6
   Dubois S, 2008, J IMMUNOL, V180, P2099, DOI 10.4049/jimmunol.180.4.2099
   Dubois S, 2017, CANCER IMMUNOL RES, V5, P929, DOI 10.1158/2326-6066.CIR-17-0279
   Eagle RA, 2007, NAT REV IMMUNOL, V7, P737, DOI 10.1038/nri2144
   Fang F, 2017, SEMIN IMMUNOL, V31, P37, DOI 10.1016/j.smim.2017.07.009
   Fauriat C, 2007, BLOOD, V109, P323, DOI 10.1182/blood-2005-08-027979
   Filley AC, 2018, FRONT ONCOL, V8, DOI 10.3389/fonc.2018.00453
   Folgiero V, 2015, J HEMATOL ONCOL, V8, DOI 10.1186/s13045-015-0134-4
   Gallois A, 2014, ONCOIMMUNOLOGY, V3, DOI 10.4161/21624011.2014.946365
   Georgiadis C, 2018, MOL THER, V26, P1215, DOI 10.1016/j.ymthe.2018.02.025
   Ghasemi R, 2016, NAT COMMUN, V7, DOI 10.1038/ncomms12878
   Gilfillan S, 2008, J EXP MED, V205, P2965, DOI 10.1084/jem.20081752
   Gillard-Bocquet M, 2013, FRONT IMMUNOL, V4, DOI 10.3389/fimmu.2013.00019
   Guerra N, 2008, IMMUNITY, V28, P571, DOI 10.1016/j.immuni.2008.02.016
   Guillerey C, 2016, NAT IMMUNOL, V17, P1025, DOI 10.1038/ni.3518
   Guo Y, 2015, J IMMUNOL, V195, P2353, DOI 10.4049/jimmunol.1500300
   Gust J, 2018, CNS DRUGS, V32, P1091, DOI 10.1007/s40263-018-0582-9
   Halfteck GG, 2009, J IMMUNOL, V182, P2221, DOI 10.4049/jimmunol.0801878
   Hartmann J, 2017, EMBO MOL MED, V9, P1183, DOI 10.15252/emmm.201607485
   Holmes TD, 2011, J IMMUNOL, V186, P1538, DOI 10.4049/jimmunol.1000951
   Hsu J, 2018, J CLIN INVEST, V128, P4654, DOI 10.1172/JCI99317
   Huang F, 2008, IMMUNOL REV, V224, P229, DOI 10.1111/j.1600-065X.2008.00655.x
   Huang RX, 2017, ONCOL LETT, V13, P3379, DOI 10.3892/ol.2017.5891
   Hung AL, 2018, ONCOIMMUNOLOGY, V7, DOI 10.1080/2162402X.2018.1466769
   Imamura M, 2014, BLOOD, V124, P1081, DOI 10.1182/blood-2014-02-556837
   Ito S, 2014, MOL THER, V22, P1388, DOI 10.1038/mt.2014.50
   James AM, 2013, FRONT IMMUNOL, V4, DOI 10.3389/fimmu.2013.00481
   Jie HB, 2015, CANCER RES, V75, P2200, DOI 10.1158/0008-5472.CAN-14-2788
   Joshi RP, 2013, SCI SIGNAL, V6, DOI 10.1126/scisignal.2004373
   KARRE K, 1986, NATURE, V319, P675, DOI 10.1038/319675a0
   Kaur P, 2012, FRONT ONCOL, V2, DOI 10.3389/fonc.2012.00191
   Kershaw MH, 2006, CLIN CANCER RES, V12, P6106, DOI 10.1158/1078-0432.CCR-06-1183
   KIESSLING R, 1975, EUR J IMMUNOL, V5, P112, DOI 10.1002/eji.1830050208
   Kim HS, 2015, BLOOD RES, V50, P189, DOI 10.5045/br.2015.50.4.189
   Kim HS, 2012, SCI SIGNAL, V5, DOI 10.1126/scisignal.2002754
   Kim HS, 2010, IMMUNITY, V32, P175, DOI 10.1016/j.immuni.2010.02.004
   Kim N, 2018, FRONT IMMUNOL, V9, DOI 10.3389/fimmu.2018.02041
   Kim PS, 2016, ONCOTARGET, V7, P16130, DOI 10.18632/oncotarget.7470
   Kim S, 2005, NATURE, V436, P709, DOI 10.1038/nature03847
   Kloss S, 2017, HUM GENE THER, V28, P897, DOI 10.1089/hum.2017.157
   Kohrt HE, 2014, BLOOD, V123, P678, DOI 10.1182/blood-2013-08-519199
   Koka R, 2004, J IMMUNOL, V173, P3594, DOI 10.4049/jimmunol.173.6.3594
   Komita H, 2015, ONCOL REP, V34, P2099, DOI 10.3892/or.2015.4149
   Kwon HJ, 2017, EXP MOL MED, V49, DOI 10.1038/emm.2017.42
   Kwon HJ, 2016, NAT COMMUN, V7, DOI 10.1038/ncomms11686
   Kwon HJ, 2015, CELL SIGNAL, V27, P1731, DOI 10.1016/j.cellsig.2015.05.012
   Lang S, 1998, EUR J IMMUNOL, V28, P780, DOI 10.1002/(SICI)1521-4141(199803)28:03<780::AID-IMMU780>3.3.CO;2-#
   Lanier LL, 2008, NAT IMMUNOL, V9, P495, DOI 10.1038/ni1581
   Lanier LL, 2005, ANNU REV IMMUNOL, V23, P225, DOI 10.1146/annurev.immunol.23.021704.115526
   Lanuza PM, 2018, ONCOIMMUNOLOGY, V7, DOI 10.1080/2162402X.2017.1395123
   Lehmann D, 2014, PLOS ONE, V9, DOI 10.1371/journal.pone.0087131
   Leong JW, 2014, BIOL BLOOD MARROW TR, V20, P463, DOI 10.1016/j.bbmt.2014.01.006
   Li Y, 2018, CELL STEM CELL, V23, P181, DOI 10.1016/j.stem.2018.06.002
   Liu CH, 2007, J EXP MED, V204, P781, DOI 10.1084/jem.20061856
   Liu DF, 2012, IMMUNITY, V36, P600, DOI 10.1016/j.immuni.2012.03.007
   Liu E, 2018, LEUKEMIA, V32, P520, DOI 10.1038/leu.2017.226
   Liu XJ, 2017, CELL RES, V27, P154, DOI 10.1038/cr.2016.142
   Long EO, 2008, IMMUNOL REV, V224, P70, DOI 10.1111/j.1600-065X.2008.00660.x
   Long EO, 2013, ANNU REV IMMUNOL, V31, P227, DOI 10.1146/annurev-immunol-020711-075005
   Lopez-Soto A, 2017, CANCER CELL, V32, P135, DOI 10.1016/j.ccell.2017.06.009
   Lusty E, 2017, MOL IMMUNOL, V88, P138, DOI 10.1016/j.molimm.2017.06.025
   Magee JA, 2012, CANCER CELL, V21, P283, DOI 10.1016/j.ccr.2012.03.003
   Malmberg KJ, 2017, SEMIN IMMUNOL, V31, P20, DOI 10.1016/j.smim.2017.08.002
   Marcais A, 2013, FRONT IMMUNOL, V4, DOI 10.3389/fimmu.2013.00450
   McWilliams EM, 2016, ONCOIMMUNOLOGY, V5, DOI 10.1080/2162402X.2016.1226720
   Mirzaei HR, 2017, FRONT IMMUNOL, V8, DOI 10.3389/fimmu.2017.01850
   Moretta A, 2002, NAT REV IMMUNOL, V2, P957, DOI 10.1038/nri956
   Moretta L, 2004, EMBO J, V23, P255, DOI 10.1038/sj.emboj.7600019
   Morvan MG, 2016, NAT REV CANCER, V16, P7, DOI 10.1038/nrc.2015.5
   O'Rourke DM, 2017, SCI TRANSL MED, V9, DOI 10.1126/scitranslmed.aaa0984
   Olcese L, 1996, J IMMUNOL, V156, P4531
   Paidipally P, 2018, J INFECT DIS, V217, P1323, DOI 10.1093/infdis/jiy034
   Paolino M, 2014, NATURE, V507, P508, DOI 10.1038/nature12998
   Parameswaran R, 2016, NAT COMMUN, V7, DOI 10.1038/ncomms11154
   Park JR, 2007, MOL THER, V15, P825, DOI 10.1038/sj.mt.6300104
   Parolini S, 2000, J EXP MED, V192, P337, DOI 10.1084/jem.192.3.337
   Perez-Martinez A, 2015, CYTOTHERAPY, V17, P1594, DOI 10.1016/j.jcyt.2015.07.011
   Pesce S, 2017, J ALLERGY CLIN IMMUN, V139, P335, DOI 10.1016/j.jaci.2016.04.025
   Pietra G, 2009, INT IMMUNOL, V21, P793, DOI 10.1093/intimm/dxp047
   Pittari G, 2015, FRONT IMMUNOL, V6, DOI 10.3389/fimmu.2015.00230
   Platonova S, 2011, CANCER RES, V71, P5412, DOI 10.1158/0008-5472.CAN-10-4179
   PROSS HF, 1975, CLIN EXP IMMUNOL, V21, P226
   Raulet DH, 2013, ANNU REV IMMUNOL, V31, P413, DOI 10.1146/annurev-immunol-032712-095951
   Raulet DH, 2009, NAT REV IMMUNOL, V9, P568, DOI 10.1038/nri2604
   Ren JT, 2017, CLIN CANCER RES, V23, P2255, DOI 10.1158/1078-0432.CCR-16-1300
   Rezvani K, 2017, MOL THER, V25, P1769, DOI 10.1016/j.ymthe.2017.06.012
   Rezvani K, 2015, FRONT IMMUNOL, V6, DOI 10.3389/fimmu.2015.00578
   Romagne Francois, 2011, F1000 Med Rep, V3, P9, DOI 10.3410/M3-9
   ROSENBERG SA, 1985, NEW ENGL J MED, V313, P1485, DOI 10.1056/NEJM198512053132327
   Ruggeri L, 2002, SCIENCE, V295, P2097, DOI 10.1126/science.1068440
   Ruggeri L, 2016, HAEMATOLOGICA, V101, P626, DOI 10.3324/haematol.2015.135301
   Saunders PM, 2015, IMMUNOL REV, V267, P148, DOI 10.1111/imr.12319
   Schmidt AM, 2013, SCI SIGNAL, V6, DOI 10.1126/scisignal.2004411
   Seo H, 2017, NAT COMMUN, V8, DOI 10.1038/ncomms15776
   Shah NN, 2015, BLOOD, V125, P784, DOI 10.1182/blood-2014-07-592881
   Sim GC, 2016, CANCER IMMUNOL RES, V4, P983, DOI 10.1158/2326-6066.CIR-15-0195
   Skak K, 2008, IMMUNOLOGY, V123, P575, DOI 10.1111/j.1365-2567.2007.02730.x
   Stebbins CC, 2003, MOL CELL BIOL, V23, P6291, DOI 10.1128/MCB.23.17.6291-6299.2003
   Stojanovic A, 2014, J IMMUNOL, V192, P4184, DOI 10.4049/jimmunol.1302091
   Suck G, 2016, CANCER IMMUNOL IMMUN, V65, P485, DOI 10.1007/s00262-015-1761-x
   Sun C, 2017, ONCOIMMUNOLOGY, V6, DOI 10.1080/2162402X.2016.1264562
   Szmania S, 2015, J IMMUNOTHER, V38, P24, DOI 10.1097/CJI.0000000000000059
   Tabellini G, 2014, CASE REP ONCOL, V7, P70, DOI 10.1159/000357802
   Takeda K, 1998, IMMUNITY, V8, P383, DOI 10.1016/S1074-7613(00)80543-9
   Tallerico R, 2017, ONCOIMMUNOLOGY, V6, DOI 10.1080/2162402X.2016.1261242
   Tang XW, 2018, AM J CANCER RES, V8, P1083
   Thielens A, 2012, CURR OPIN IMMUNOL, V24, P239, DOI 10.1016/j.coi.2012.01.001
   Topfer K, 2015, J IMMUNOL, V194, P3201, DOI 10.4049/jimmunol.1400330
   Upshaw JL, 2006, NAT IMMUNOL, V7, P524, DOI 10.1038/ni1325
   Van Audenaerde JRM, 2017, ONCOTARGET, V8, P56968, DOI 10.18632/oncotarget.18185
   Veluchamy JP, 2017, FRONT IMMUNOL, V8, DOI 10.3389/fimmu.2017.00631
   Vey Norbert, 2018, Oncotarget, V9, P17675, DOI 10.18632/oncotarget.24832
   Vivier E, 2008, NAT IMMUNOL, V9, P503, DOI 10.1038/ni1582
   Vivier E, 2012, NAT REV IMMUNOL, V12, P239, DOI 10.1038/nri3174
   Vivier E, 2011, SCIENCE, V331, DOI 10.1126/science.1198687
   Wang ZX, 2015, IMMUNOL INVEST, V44, P578, DOI 10.3109/08820139.2015.1052145
   WEST WH, 1987, NEW ENGL J MED, V316, P898, DOI 10.1056/NEJM198704093161502
   Wu ZF, 2010, J MOL CELL BIOL, V2, P217, DOI 10.1093/jmcb/mjq012
   Xiong W, 2018, MOL THER, V26, P963, DOI 10.1016/j.ymthe.2018.01.020
   Xu LY, 2015, INT IMMUNOPHARMACOL, V29, P635, DOI 10.1016/j.intimp.2015.09.017
   Yang EJ, 2016, J IMMUNOL, V197, P934, DOI 10.4049/jimmunol.1600581
   Yong ASM, 2009, BLOOD, V113, P875, DOI 10.1182/blood-2008-05-158253
   Yoshimoto T, 1998, J IMMUNOL, V161, P3400
   Zeijlemaker W, 2014, CYTOM PART B-CLIN CY, V86, P3, DOI 10.1002/cyto.b.21134
   Zhang C, 2017, FRONT IMMUNOL, V8, DOI 10.3389/fimmu.2017.00533
   Zhang Q, 2018, NAT IMMUNOL, V19, P723, DOI 10.1038/s41590-018-0132-0
   Zhang W, 2018, EXP CELL RES, V372, P92, DOI 10.1016/j.yexcr.2018.09.013
   Zhang ZG, 2015, J EXP MED, V212, P2165, DOI 10.1084/jem.20150792
   Zingoni A, 2017, FRONT IMMUNOL, V8, DOI 10.3389/fimmu.2017.01194
   Zitvogel L, 2008, NAT REV IMMUNOL, V8, P59, DOI 10.1038/nri2216
NR 174
TC 13
Z9 16
U1 0
U2 13
PU PHARMACEUTICAL SOC KOREA
PI SEOUL
PA 1489-3 SUHCHO-DONG, SUHCHO-KU, SEOUL 137-071, SOUTH KOREA
SN 0253-6269
EI 1976-3786
J9 ARCH PHARM RES
JI Arch. Pharm. Res.
PD JUL
PY 2019
VL 42
IS 7
BP 591
EP 606
DI 10.1007/s12272-019-01143-y
PG 16
WC Chemistry, Medicinal; Pharmacology & Pharmacy
SC Pharmacology & Pharmacy
GA IE6GQ
UT WOS:000472474800006
PM 30895524
DA 2021-10-29
ER

PT J
AU Lee, YH
   Kim, CH
AF Lee, Young-Ho
   Kim, Chan Hyuk
TI Evolution of chimeric antigen receptor (CAR) T cell therapy: current
   status and future perspectives
SO ARCHIVES OF PHARMACAL RESEARCH
LA English
DT Review
DE Chimeric antigen receptor; CAR-T therapy; CAR design; Cancer
   immunotherapy
ID B-CELL; STEM-CELLS; DOMAIN; ACTIVATION; EFFICACY; IMMUNOTHERAPY;
   LYMPHOCYTES; GENERATION; EXPRESSION; MOLECULES
AB Engineering T cells with a chimeric antigen receptor (CAR) that reprograms their antigen selectivity and signaling has recently emerged as one of the most promising therapeutic approaches for treating cancers. For example, two CD19-specific CAR T cell (CAR-T) therapies have shown remarkable responses in patients with relapsed/refractory B-cell cancers, and were approved by the US Food and Drug Administration in 2017. This initial clinical success has spurred an explosion of interests in this novel therapy from both academia and industry, and results from basic and clinical research have enabled the rapid evolution of the CAR-T field. In this review, we describe the basic structure of the CAR and discuss how each of its domains affect the efficacy and safety of CAR-T therapies. In addition, we discuss some of the novel concepts and other considerations that are essential for ensuring the future success of CAR-T therapy.
C1 [Lee, Young-Ho; Kim, Chan Hyuk] Korea Adv Inst Sci & Technol, Dept Biol Sci, Daejeon 34141, South Korea.
RP Kim, CH (corresponding author), Korea Adv Inst Sci & Technol, Dept Biol Sci, Daejeon 34141, South Korea.
EM kimchanhyuk@kaist.ac.kr
OI Kim, Chan Hyuk/0000-0001-9649-1892
FU Bio & Medical Technology Development Program of the National Research
   Foundation (NRF) - Ministry of Science ICT [2014M3A9D8032525]
FX This work was supported by the Bio & Medical Technology Development
   Program of the National Research Foundation (NRF)funded by the Ministry
   of Science & ICT (2014M3A9D8032525).
CR Almasbak H, 2015, GENE THER, V22, P391, DOI 10.1038/gt.2015.4
   Batlevi CL, 2016, NAT REV CLIN ONCOL, V13, P25, DOI 10.1038/nrclinonc.2015.187
   Baumeister SH, 2019, CANCER IMMUNOL RES, V7, P100, DOI 10.1158/2326-6066.CIR-18-0307
   Bridgeman JS, 2010, J IMMUNOL, V184, P6938, DOI 10.4049/jimmunol.0901766
   Brown CE, 2018, MOL THER, V26, P31, DOI 10.1016/j.ymthe.2017.10.002
   Call ME, 2007, NAT REV IMMUNOL, V7, P841, DOI 10.1038/nri2186
   Call ME, 2002, CELL, V111, P967, DOI 10.1016/S0092-8674(02)01194-7
   Castro F, 2018, FRONT IMMUNOL, V9, DOI 10.3389/fimmu.2018.00847
   Davenport AJ, 2018, P NATL ACAD SCI USA, V115, pE2068, DOI 10.1073/pnas.1716266115
   Davis SJ, 2006, NAT IMMUNOL, V7, P803, DOI 10.1038/ni1369
   Ellebrecht CT, 2016, SCIENCE, V353, P179, DOI 10.1126/science.aaf6756
   Eyquem J, 2017, NATURE, V543, P113, DOI 10.1038/nature21405
   Fraietta JA, 2018, NATURE, V558, P307, DOI 10.1038/s41586-018-0178-z
   Fraietta JA, 2018, NAT MED, V24, P563, DOI 10.1038/s41591-018-0010-1
   Ghoneim HE, 2016, TRENDS MOL MED, V22, P1000, DOI 10.1016/j.molmed.2016.10.002
   GROSS G, 1989, P NATL ACAD SCI USA, V86, P10024, DOI 10.1073/pnas.86.24.10024
   Guedan S, 2018, JCI INSIGHT, V3, DOI 10.1172/jci.insight.96976
   Guedan S, 2014, BLOOD, V124, P1070, DOI 10.1182/blood-2013-10-535245
   Guest RD, 2005, J IMMUNOTHER, V28, P203, DOI 10.1097/01.cji.0000161397.96582.59
   Haapaniemi E, 2018, NAT MED, V24, P927, DOI 10.1038/s41591-018-0049-z
   HAMERMAN JA, 2006, SCI STKE
   Haso W, 2013, BLOOD, V121, P1165, DOI 10.1182/blood-2012-06-438002
   Heuser C, 2003, GENE THER, V10, P1408, DOI 10.1038/sj.gt.3302023
   Hudecek M, 2015, CANCER IMMUNOL RES, V3, P125, DOI 10.1158/2326-6066.CIR-14-0127
   Ihry RJ, 2018, NAT MED, V24, P939, DOI 10.1038/s41591-018-0050-6
   James JR, 2018, SCI SIGNAL, V1, P1, DOI [10.3390/signals1010001, DOI 10.3390/SIGNALS1010001]
   Jiang T, 2016, ONCOIMMUNOLOGY, V5, DOI 10.1080/2162402X.2016.1163462
   Juillerat A, 2016, SCI REP-UK, V6, DOI 10.1038/srep18950
   Kebriaei P, 2016, J CLIN INVEST, V126, P3363, DOI 10.1172/JCI86721
   Kenderian SS, 2017, BIOL BLOOD MARROW TR, V23, P235, DOI 10.1016/j.bbmt.2016.09.002
   Kersh EN, 1999, J EXP MED, V190, P1627, DOI 10.1084/jem.190.11.1627
   Kersh EN, 1998, SCIENCE, V281, P572, DOI 10.1126/science.281.5376.572
   Klebanoff CA, 2017, JCI INSIGHT, V2, DOI 10.1172/jci.insight.95103
   Kosicki M, 2018, NAT BIOTECHNOL, V36, P765, DOI 10.1038/nbt.4192
   Lamers CHJ, 2011, BLOOD, V117, P72, DOI 10.1182/blood-2010-07-294520
   Lee DW, 2015, LANCET, V385, P517, DOI 10.1016/S0140-6736(14)61403-3
   Lesterhuis WJ, 2011, NAT REV DRUG DISCOV, V10, P591, DOI 10.1038/nrd3500
   Liu XJ, 2016, CANCER RES, V76, P1578, DOI 10.1158/0008-5472.CAN-15-2524
   Liu XJ, 2015, CANCER RES, V75, P3596, DOI 10.1158/0008-5472.CAN-15-0159
   Long AH, 2015, NAT MED, V21, P581, DOI 10.1038/nm.3838
   Ma JSY, 2016, P NATL ACAD SCI USA, V113, pE450, DOI 10.1073/pnas.1524193113
   MacDonald KG, 2016, J CLIN INVEST, V126, P1413, DOI 10.1172/JCI82771
   Maus MV, 2013, CANCER IMMUNOL RES, V1, P26, DOI 10.1158/2326-6066.CIR-13-0006
   Mohammed S, 2017, MOL THER, V25, P249, DOI 10.1016/j.ymthe.2016.10.016
   Morgan RA, 2010, MOL THER, V18, P843, DOI 10.1038/mt.2010.24
   MORITZ D, 1995, GENE THER, V2, P539
   Morrissey MA, 2018, ELIFE, V1, P1
   Newick K, 2017, ANNU REV MED, V68, P139, DOI 10.1146/annurev-med-062315-120245
   Patel SD, 1999, GENE THER, V6, P412, DOI 10.1038/sj.gt.3300831
   Qasim W, 2017, SCI TRANSL MED, V9, DOI 10.1126/scitranslmed.aaj2013
   Ren JT, 2017, CLIN CANCER RES, V23, P2255, DOI 10.1158/1078-0432.CCR-16-1300
   Rodgers DT, 2016, P NATL ACAD SCI USA, V113, pE459, DOI 10.1073/pnas.1524155113
   Roth TL, 2018, NATURE, V559, P405, DOI 10.1038/s41586-018-0326-5
   Saudemont A, 2018, FRONT IMMUNOL, V9, DOI 10.3389/fimmu.2018.00153
   Sommermeyer D, 2017, LEUKEMIA, V31, P2191, DOI 10.1038/leu.2017.57
   Themeli M, 2013, NAT BIOTECHNOL, V31, P928, DOI 10.1038/nbt.2678
   Turtle CJ, 2016, J CLIN INVEST, V126, P2123, DOI 10.1172/JCI85309
   van der Stegen SJC, 2015, NAT REV DRUG DISCOV, V14, P499, DOI 10.1038/nrd4597
   Wan Z, 2018, CELL MOL IMMUNOL
   Wang EX, 2015, CANCER IMMUNOL RES, V3, P815, DOI 10.1158/2326-6066.CIR-15-0054
   Wang R, 2009, J IMMUNOL, V183, P2554, DOI 10.4049/jimmunol.0901276
   Wilkie S, 2008, J IMMUNOL, V180, P4901, DOI 10.4049/jimmunol.180.7.4901
   Xu Y, 2014, BLOOD, V123, P3750, DOI 10.1182/blood-2014-01-552174
   Zhao YB, 2009, J IMMUNOL, V183, P5563, DOI 10.4049/jimmunol.0900447
   Zhao ZG, 2015, CANCER CELL, V28, P415, DOI 10.1016/j.ccell.2015.09.004
NR 65
TC 13
Z9 13
U1 5
U2 29
PU PHARMACEUTICAL SOC KOREA
PI SEOUL
PA 1489-3 SUHCHO-DONG, SUHCHO-KU, SEOUL 137-071, SOUTH KOREA
SN 0253-6269
EI 1976-3786
J9 ARCH PHARM RES
JI Arch. Pharm. Res.
PD JUL
PY 2019
VL 42
IS 7
BP 607
EP 616
DI 10.1007/s12272-019-01136-x
PG 10
WC Chemistry, Medicinal; Pharmacology & Pharmacy
SC Pharmacology & Pharmacy
GA IE6GQ
UT WOS:000472474800007
PM 30830661
DA 2021-10-29
ER

PT J
AU Yanez, L
   Alarcon, A
   Sanchez-Escamilla, M
   Perales, MA
AF Yanez, Lucrecia
   Alarcon, Ana
   Sanchez-Escamilla, Miriam
   Perales, Miguel-Angel
TI How I treat adverse effects of CAR-T cell therapy
SO ESMO OPEN
LA English
DT Review
DE CAR-T cells; cellular therapy; chimeric antigen receptor; cytokine
   release syndrome; immune effector cell-associated neurotoxicity syndrome
AB Chimeric antigenreceptor (CAR) T cell therapy has demonstrated efficacy in B cell malignancies, particularly for acute lymphoblastic leukaemia (ALL) and non-Hodgkin lymphomas. However, this regimen is not harmless and, in some patients, can lead to a multi organ failure. For this reason, the knowledge and the early recognition and management of the side effects related to CAR-T cell therapy for the staff is mandatory. In this review, we have summarised the current recommendations for the identification, gradation and management of the cytokine release syndrome and immune effector cell-associated neurotoxicity syndrome, as well as infections, and related to CAR-T cell therapy.
C1 [Yanez, Lucrecia; Sanchez-Escamilla, Miriam] Hosp Univ Marques Valdecilla, Hematol, Santander, Cantabria, Spain.
   [Yanez, Lucrecia] Univ Cantabria, Med & Psychiat Dept, Santander, Cantabria, Spain.
   [Alarcon, Ana; Perales, Miguel-Angel] Mem Sloan Kettering Canc Ctr, Dept Med, Adult Bone Marrow Transplant Serv, 1275 York Ave, New York, NY 10021 USA.
   [Perales, Miguel-Angel] Weill Cornell Med Coll, New York, NY USA.
RP Yanez, L (corresponding author), Hosp Univ Marques Valdecilla, Hematol, Santander, Cantabria, Spain.; Yanez, L (corresponding author), Univ Cantabria, Med & Psychiat Dept, Santander, Cantabria, Spain.
EM lucrecia.yanez@scsalud.es
RI Yanez San Segundo, Lucrecia/G-4662-2016
OI Yanez San Segundo, Lucrecia/0000-0001-9925-3048
FU Alfonso Martin Escudero Foundation
FX AT is supported by a grant from the Alfonso Martin Escudero Foundation.
CR Brudno JN, 2019, BLOOD REV, V34, P45, DOI 10.1016/j.blre.2018.11.002
   Cordeiro A, 2020, BIOL BLOOD MARROW TR, V26, P26, DOI 10.1016/j.bbmt.2019.08.003
   Frey NV, 2020, J CLIN ONCOL, V38, DOI 10.1200/JCO.19.01892
   Fried S, 2019, BONE MARROW TRANSPL, V54, P1643, DOI 10.1038/s41409-019-0487-3
   Hill JA, 2019, BLOOD ADV, V3, P3590, DOI 10.1182/bloodadvances.2019000717
   Hill JA, 2019, BLOOD REV, V38, DOI 10.1016/j.blre.2019.100596
   Hill JA, 2018, BLOOD, V131, P121, DOI 10.1182/blood-2017-07-793760
   Jain T, 2019, BIOL BLOOD MARROW TR, V25, P2305, DOI 10.1016/j.bbmt.2019.08.015
   Lee DW, 2019, BIOL BLOOD MARROW TR, V25, P625, DOI 10.1016/j.bbmt.2018.12.758
   Liu SY, 2020, BLOOD CANCER J, V10, DOI 10.1038/s41408-020-0280-y
   Locke FL, 2019, LANCET ONCOL, V20, P31, DOI 10.1016/S1470-2045(18)30864-7
   Maude SL, 2018, NEW ENGL J MED, V378, P439, DOI 10.1056/NEJMoa1709866
   Neelapu SS, 2017, NEW ENGL J MED, V377, P2531, DOI 10.1056/NEJMoa1707447
   Pennisi M, 2020, BLOOD ADV, V4, P676, DOI 10.1182/bloodadvances.2019000952
   Santomasso Bianca, 2019, Am Soc Clin Oncol Educ Book, V39, P433, DOI 10.1200/EDBK_238691
   Schuster SJ, 2017, NEW ENGL J MED, V377, P2545, DOI 10.1056/NEJMoa1708566
   TOPP MS, 2019, J CLIN ONCOL S, V37
   Yakoub-Agha I, 2020, HAEMATOLOGICA, V105, P297, DOI 10.3324/haematol.2019.229781
NR 18
TC 6
Z9 6
U1 0
U2 0
PU BMJ PUBLISHING GROUP
PI LONDON
PA BRITISH MED ASSOC HOUSE, TAVISTOCK SQUARE, LONDON WC1H 9JR, ENGLAND
EI 2059-7029
J9 ESMO OPEN
JI ESMO Open
PD JUL
PY 2019
VL 4
SU 4
AR e000746
DI 10.1136/esmoopen-2020-000746
PG 5
WC Oncology
SC Oncology
GA NK7WH
UT WOS:000566942600001
PM 32839196
OA Green Published, gold
DA 2021-10-29
ER

PT J
AU Liu, Y
   Di, SM
   Shi, BZ
   Zhang, HH
   Wang, Y
   Wu, XQ
   Luo, H
   Wang, HM
   Li, ZH
   Jiang, H
AF Liu, Ying
   Di, Shengmeng
   Shi, Bizhi
   Zhang, Honghong
   Wang, Yi
   Wu, Xiuqi
   Luo, Hong
   Wang, Huamao
   Li, Zonghai
   Jiang, Hua
TI Armored Inducible Expression of IL-12 Enhances Antitumor Activity of
   Glypican-3-Targeted Chimeric Antigen Receptor-Engineered T Cells in
   Hepatocellular Carcinoma
SO JOURNAL OF IMMUNOLOGY
LA English
DT Article
ID INTERFERON-GAMMA; PHASE-I; ANTIMETASTATIC ACTIVITY; INTRATUMORAL
   INJECTION; HUMANIZED ANTIBODY; TARGETED DELIVERY; INTERLEUKIN-12;
   THERAPY; TUMORS; IMMUNOTHERAPY
AB Adoptive immunotherapy based on chimeric antigen receptor-modified T (CAR-T) cells has been demonstrated as one of the most promising therapeutic strategies in the treatment of malignancies. However, CAR-T cell therapy has shown limited efficacy for the treatment of solid tumors. This is, in part, because of tumor heterogeneity and a hostile tumor microenvironment, which could suppress adoptively transferred T cell activity. In this study, we, respectively, engineered human- or murine-derived-armored glypican-3 (GPC3)-specific CAR-T cells capable of inducibly expressing IL-12 (GPC3-28Z-NFAT-IL-12) T cells. The results showed that GPC3-28Z-NFAT-IL-12 T cells could lyse GPC3(+) tumor cells specifically and increase cytokine secretion compared with GPC3-28Z T cells in vitro. In vivo, GPC3-28Z-NFAT-IL-12 T cells augmented the antitumor effect when encountering GPC3(+) large tumor burdens, which could be attributed to IL-12 increasing IFN-gamma production, favoring T cells infiltration and persistence. Furthermore, in immunocompetent hosts, low doses of GPC3-m28Z-mNFAT-mIL-12 T cells exerted superior antitumor efficacy without prior conditioning in comparison with GPC3-m28Z T cells. Also, mIL-12 secretion decreased regulatory T cell infiltration in established tumors. In conclusion, these findings demonstrated that the inducible expression of IL-12 could boost CAR-T function with less potential side effects, both in immunodeficient and immunocompetent hosts. The inducibly expressed IL-12-armored GPC3-CAR-T cells could broaden the application of CAR-T-based immunotherapy to patients intolerant of lymphodepletion chemotherapy and might provide an alternative therapeutic strategy for patients with GPC3(+) cancers.
C1 [Liu, Ying; Di, Shengmeng; Shi, Bizhi; Wang, Yi; Wu, Xiuqi; Luo, Hong; Li, Zonghai; Jiang, Hua] Shanghai Jiao Tong Univ, Shanghai Canc Inst, Renji Hosp, State Key Lab Oncogenes & Related Genes,Sch Med, 25-Ln2200 Xie Tu Rd, Shanghai 200032, Peoples R China.
   [Zhang, Honghong; Wang, Huamao; Li, Zonghai] CARsgen Therapeut, Shanghai 200233, Peoples R China.
RP Li, ZH; Jiang, H (corresponding author), Shanghai Jiao Tong Univ, Shanghai Canc Inst, Renji Hosp, State Key Lab Oncogenes & Related Genes,Sch Med, 25-Ln2200 Xie Tu Rd, Shanghai 200032, Peoples R China.
EM zonghaili@shsmu.edu.cn; jianghuapy@163.com
FU National Natural Science Foundation of ChinaNational Natural Science
   Foundation of China (NSFC) [81871918, 81872483]; Shanghai Municipal
   Commission of Health and Family Planning [201740124]; "13th Five-Year
   Plan" National Science and Technology Major Project of China
   [2017ZX10203206006001]; Renji Hospital [RJZZ17-021]
FX This work was supported by the National Natural Science Foundation of
   China (81871918 and 81872483), the Shanghai Municipal Commission of
   Health and Family Planning (201740124), the "13th Five-Year Plan"
   National Science and Technology Major Project of China
   (2017ZX10203206006001), and the seed fund of Renji Hospital
   (RJZZ17-021).
CR Ahmed N, 2015, J CLIN ONCOL, V33, P1688, DOI 10.1200/JCO.2014.58.0225
   Altekruse SF, 2009, J CLIN ONCOL, V27, P1485, DOI 10.1200/JCO.2008.20.7753
   Beatty GL, 2016, PHARMACOL THERAPEUT, V166, P30, DOI 10.1016/j.pharmthera.2016.06.010
   Beatty GL, 2014, CANCER IMMUNOL RES, V2, P112, DOI 10.1158/2326-6066.CIR-13-0170
   Bi YY, 2017, ONCOTARGET, V8, P52866, DOI 10.18632/oncotarget.17905
   BRUNDA MJ, 1993, J EXP MED, V178, P1223, DOI 10.1084/jem.178.4.1223
   CHAN SH, 1991, J EXP MED, V173, P869, DOI 10.1084/jem.173.4.869
   Chinnasamy D, 2012, CLIN CANCER RES, V18, P1672, DOI 10.1158/1078-0432.CCR-11-3050
   Chinnasamy D, 2010, J CLIN INVEST, V120, P3953, DOI 10.1172/JCI43490
   Chmielewski M, 2017, CELL REP, V21, P3205, DOI 10.1016/j.celrep.2017.11.063
   Clavien P, 2007, NEW ENGL J MED, V356, P1545, DOI 10.1056/NEJMra065156
   COHEN J, 1995, SCIENCE, V270, P908
   Couzin-Frankel J, 2013, SCIENCE, V342, P1432, DOI 10.1126/science.342.6165.1432
   Curtsinger JM, 2003, J EXP MED, V197, P1141, DOI 10.1084/jem.20021910
   Daud AI, 2008, J CLIN ONCOL, V26, P3235, DOI 10.1200/JCO.2007.13.9048
   Davila ML, 2014, SCI TRANSL MED, V6, DOI 10.1126/scitranslmed.3008226
   Dickerson EB, 2004, MOL CANCER RES, V2, P663
   El-Serag HB, 2007, GASTROENTEROLOGY, V132, P2557, DOI 10.1053/j.gastro.2007.04.061
   Feng KC, 2018, PROTEIN CELL, V9, P838, DOI 10.1007/s13238-017-0440-4
   Gao HP, 2014, CLIN CANCER RES, V20, P6418, DOI 10.1158/1078-0432.CCR-14-1170
   Gill S, 2015, IMMUNOL REV, V263, P68, DOI 10.1111/imr.12243
   Grupp SA, 2013, NEW ENGL J MED, V368, P1509, DOI 10.1056/NEJMoa1215134
   Hadrup S, 2013, CANCER MICROENVIRON, V6, P123, DOI 10.1007/s12307-012-0127-6
   Halin C, 2002, NAT BIOTECHNOL, V20, P264, DOI 10.1038/nbt0302-264
   Haruyama Y, 2016, WORLD J GASTROENTERO, V22, P275, DOI 10.3748/wjg.v22.i1.275
   Heinzerling L, 2005, HUM GENE THER, V16, P35, DOI 10.1089/hum.2005.16.35
   Hendrzak JA, 1996, CURR TOP MICROBIOL, V213, P65
   Hooijberg E, 2000, BLOOD, V96, P459
   Ikeda M, 2014, CANCER SCI, V105, P455, DOI 10.1111/cas.12368
   Jiang H, 2017, PROTEIN CELL, V8, P926, DOI 10.1007/s13238-017-0472-9
   Kerkar SP, 2011, J CLIN INVEST, V121, P4746, DOI 10.1172/JCI58814
   Kerkar SP, 2010, CANCER RES, V70, P6725, DOI 10.1158/0008-5472.CAN-10-0735
   Koneru M, 2015, ONCOIMMUNOLOGY, V4, DOI 10.4161/2162402X.2014.994446
   Kuroda H, 2009, J VIROL METHODS, V157, P113, DOI 10.1016/j.jviromet.2008.11.021
   Lamers CHJ, 2013, MOL THER, V21, P904, DOI 10.1038/mt.2013.17
   Leonard JP, 1997, BLOOD, V90, P2541
   Li KS, 2016, ONCOTARGET, V7, P2496, DOI 10.18632/oncotarget.6595
   Lisiero DN, 2011, J IMMUNOL, V186, P5068, DOI 10.4049/jimmunol.1003317
   Longo PA, 2013, METHOD ENZYMOL, V529, P227, DOI 10.1016/B978-0-12-418687-3.00018-5
   Ma XJ, 1996, J EXP MED, V183, P147, DOI 10.1084/jem.183.1.147
   Mahvi DM, 2007, CANCER GENE THER, V14, P717, DOI 10.1038/sj.cgt.7701064
   Marigo I, 2008, IMMUNOL REV, V222, P162, DOI 10.1111/j.1600-065X.2008.00602.x
   Maude SL, 2014, NEW ENGL J MED, V371, P1507, DOI 10.1056/NEJMoa1407222
   Pegram HJ, 2012, BLOOD, V119, P4133, DOI 10.1182/blood-2011-12-400044
   Peng LS, 1999, J IMMUNOL, V163, P250
   Raza A, 2014, WORLD J GASTROENTERO, V20, P4115, DOI 10.3748/wjg.v20.i15.4115
   Sadelain M, 2013, CANCER DISCOV, V3, P388, DOI 10.1158/2159-8290.CD-12-0548
   Sawada Y, 2012, CLIN CANCER RES, V18, P3686, DOI 10.1158/1078-0432.CCR-11-3044
   Scarfo I, 2017, J IMMUNOTHER CANCER, V5, DOI 10.1186/s40425-017-0230-9
   Shi GL, 2017, J IMMUNOL, V198
   Tahara H, 1996, ANN NY ACAD SCI, V795, P275, DOI 10.1111/j.1749-6632.1996.tb52677.x
   Trinchieri G, 2003, NAT REV IMMUNOL, V3, P133, DOI 10.1038/nri1001
   TRINCHIERI G, 1993, IMMUNOL TODAY, V14, P237, DOI 10.1016/0167-5699(93)90173-I
   Tugues S, 2015, CELL DEATH DIFFER, V22, P237, DOI 10.1038/cdd.2014.134
   Wagner HJ, 2004, CANCER GENE THER, V11, P81, DOI 10.1038/sj.cgt.7700664
   Yeku OO, 2017, SCI REP-UK, V7, DOI 10.1038/s41598-017-10940-8
   Yeku OO, 2016, BIOCHEM SOC T, V44, P412, DOI 10.1042/BST20150291
   Yu SN, 2017, J HEMATOL ONCOL, V10, DOI 10.1186/s13045-017-0444-9
   Zhai B, 2017, ASCO ABSTR, V35, P3049, DOI DOI 10.1200/JCO.2017.35.15_suppl.3049
   Zhang L, 2015, CLIN CANCER RES, V21, P2278, DOI 10.1158/1078-0432.CCR-14-2085
   Zhang L, 2011, MOL THER, V19, P751, DOI 10.1038/mt.2010.313
   Zhou FB, 2018, MED RES REV, V38, P741, DOI 10.1002/med.21455
   Zhu AX, 2013, CLIN CANCER RES, V19, P920, DOI 10.1158/1078-0432.CCR-12-2616
NR 63
TC 48
Z9 52
U1 1
U2 19
PU AMER ASSOC IMMUNOLOGISTS
PI BETHESDA
PA 9650 ROCKVILLE PIKE, BETHESDA, MD 20814 USA
SN 0022-1767
EI 1550-6606
J9 J IMMUNOL
JI J. Immunol.
PD JUL 1
PY 2019
VL 203
IS 1
BP 198
EP 207
DI 10.4049/jimmunol.1800033
PG 10
WC Immunology
SC Immunology
GA ID7AZ
UT WOS:000471835400021
PM 31142602
OA Bronze
DA 2021-10-29
ER

PT J
AU Gust, J
   Finney, OC
   Li, D
   Brakke, HM
   Hicks, RM
   Futrell, RB
   Gamble, DN
   Rawlings-Rhea, SD
   Khalatbari, HK
   Ishak, GE
   Duncan, VE
   Hevner, RF
   Jensen, MC
   Park, JR
   Gardner, RA
AF Gust, Juliane
   Finney, Olivia C.
   Li, Daniel
   Brakke, Hannah M.
   Hicks, Roxana M.
   Futrell, Robert B.
   Gamble, Danielle N.
   Rawlings-Rhea, Stephanie D.
   Khalatbari, Hedieh K.
   Ishak, Gisele E.
   Duncan, Virginia E.
   Hevner, Robert F.
   Jensen, Michael C.
   Park, Julie R.
   Gardner, Rebecca A.
TI Glial injury in neurotoxicity after pediatric CD19-directed chimeric
   antigen receptor T cell therapy
SO ANNALS OF NEUROLOGY
LA English
DT Article
ID CYTOKINE RELEASE SYNDROME; BIOMARKERS; LEUKEMIA; BLINATUMOMAB;
   REMISSION; CHILDREN; CAPTURE
AB Objective To test whether systemic cytokine release is associated with central nervous system inflammatory responses and glial injury in immune effector cell-associated neurotoxicity syndrome (ICANS) after chimeric antigen receptor (CAR)-T cell therapy in children and young adults. Methods We performed a prospective cohort study of clinical manifestations as well as imaging, pathology, CSF, and blood biomarkers on 43 subjects ages 1 to 25 who received CD19-directed CAR/T cells for acute lymphoblastic leukemia (ALL). Results Neurotoxicity occurred in 19 of 43 (44%) subjects. Nine subjects (21%) had CTCAE grade 3 or 4 neurological symptoms, with no neurotoxicity-related deaths. Reversible delirium, headache, decreased level of consciousness, tremor, and seizures were most commonly observed. Cornell Assessment of Pediatric Delirium (CAPD) scores >= 9 had 94% sensitivity and 33% specificity for grade >= 3 neurotoxicity, and 91% sensitivity and 72% specificity for grade >= 2 neurotoxicity. Neurotoxicity correlated with severity of cytokine release syndrome, abnormal past brain magnetic resonance imaging (MRI), and higher peak CAR-T cell numbers in blood, but not cerebrospinal fluid (CSF). CSF levels of S100 calcium-binding protein B and glial fibrillary acidic protein increased during neurotoxicity, indicating astrocyte injury. There were concomitant increases in CSF white blood cells, protein, interferon-gamma (IFN gamma), interleukin (IL)-6, IL-10, and granzyme B (GzB), with concurrent elevation of serum IFN gamma IL-10, GzB, granulocyte macrophage colony-stimulating factor, macrophage inflammatory protein 1 alpha, and tumor necrosis factor alpha, but not IL-6. We did not find direct evidence of endothelial activation. Interpretation Our data are most consistent with ICANS as a syndrome of systemic inflammation, which affects the brain through compromise of the neurovascular unit and astrocyte injury. ANN NEUROL 2019
C1 [Gust, Juliane] Univ Washington, Dept Neurol, Seattle Childrens Div Pediat Neurol, Seattle, WA 98195 USA.
   [Gust, Juliane] Seattle Childrens Res Inst, Ctr Integrat Brain Res, Seattle, WA USA.
   [Finney, Olivia C.; Brakke, Hannah M.; Hicks, Roxana M.; Futrell, Robert B.; Gamble, Danielle N.; Rawlings-Rhea, Stephanie D.; Jensen, Michael C.; Gardner, Rebecca A.] Seattle Childrens Res Inst, Seattle Childrens Ben Towne Ctr Childhood Canc Re, Seattle, WA USA.
   [Li, Daniel] Juno Therapeut, Seattle, WA USA.
   [Khalatbari, Hedieh K.; Ishak, Gisele E.] Seattle Childrens Div Radiol, Seattle, WA USA.
   [Duncan, Virginia E.] Univ Alabama Birmingham, Dept Pathol, Birmingham, AL 35294 USA.
   [Hevner, Robert F.] Univ Calif San Diego, Dept Pathol, San Diego, CA 92103 USA.
   [Jensen, Michael C.; Park, Julie R.; Gardner, Rebecca A.] Seattle Childrens Div Hematol Oncol, Seattle, WA USA.
RP Gust, J (corresponding author), Seattle Childrens MB-7-420, Seattle, WA 98105 USA.
EM juliane.gust@seattlechildrens.org
RI Duncan, Virginia/AAF-2117-2019; Khalatbari, Hedieh/ABD-6447-2020
OI Khalatbari, Hedieh/0000-0002-4727-264X; Gust,
   Juliane/0000-0001-5679-1989
FU Child Neurology Career Development Program K-12 award [1K12NS098482-02];
   Stand Up to Cancer; St. Baldrick's Pediatric Dream Team Translational
   Research Grant [SU2C-AACR-DT1113, RO1 CA136551-05]; Alex's Lemonade
   Stand Phase I/II Infrastructure Grant; Conquer Cancer Foundation Career
   Development Award; Washington State Life Sciences Discovery Fund; Ben
   Towne Foundation; William Lawrence & Blanche Hughes Foundation; Juno
   Therapeutics; Institute of Translational Health Science (ITHS) from
   NCRR/NIH [UL1TR000423]; NATIONAL CANCER INSTITUTEUnited States
   Department of Health & Human ServicesNational Institutes of Health (NIH)
   - USANIH National Cancer Institute (NCI) [R01CA136551] Funding Source:
   NIH RePORTER; NATIONAL CENTER FOR ADVANCING TRANSLATIONAL SCIENCESUnited
   States Department of Health & Human ServicesNational Institutes of
   Health (NIH) - USANIH National Center for Advancing Translational
   Sciences (NCATS) [UL1TR000423, TL1TR001113] Funding Source: NIH
   RePORTER; NATIONAL INSTITUTE OF NEUROLOGICAL DISORDERS AND STROKEUnited
   States Department of Health & Human ServicesNational Institutes of
   Health (NIH) - USANIH National Institute of Neurological Disorders &
   Stroke (NINDS) [K12NS098482] Funding Source: NIH RePORTER
FX Dr Gust received funding through the Child Neurology Career Development
   Program K-12 award (1K12NS098482-02). Partial funding for this study was
   provided by Stand Up to Cancer and St. Baldrick's Pediatric Dream Team
   Translational Research Grant (SU2C-AACR-DT1113), RO1 CA136551-05, Alex's
   Lemonade Stand Phase I/II Infrastructure Grant, Conquer Cancer
   Foundation Career Development Award, Washington State Life Sciences
   Discovery Fund, Ben Towne Foundation, William Lawrence & Blanche Hughes
   Foundation, and Juno Therapeutics. Study data were collected and managed
   using REDCap electronic data capture tools hosted at the University of
   Washington47 with Institute of Translational Health Science (ITHS) grant
   support (UL1TR000423 from NCRR/NIH).
CR Abbott NJ, 2006, NAT REV NEUROSCI, V7, P41, DOI 10.1038/nrn1824
   Annesley CE, 2018, CLIN PHARMACOL THER, V103, P591, DOI 10.1002/cpt.950
   Auge E, 2017, SCI REP-UK, V7, DOI 10.1038/srep41807
   Brudno JN, 2018, NAT REV CLIN ONCOL, V15, P31, DOI 10.1038/nrclinonc.2017.128
   Ellwardt E, 2016, TRENDS IMMUNOL, V37, P154, DOI 10.1016/j.it.2015.12.008
   Engelhardt B, 2012, TRENDS IMMUNOL, V33, P579, DOI 10.1016/j.it.2012.07.004
   Fesnak AD, 2016, NAT REV CANCER, V16, P566, DOI 10.1038/nrc.2016.97
   Fry TJ, 2018, NAT MED, V24, P20, DOI 10.1038/nm.4441
   Gardner RA, 2017, BLOOD, V129, P3322, DOI 10.1182/blood-2017-02-769208
   Giavridis T, 2018, NAT MED, V24, P731, DOI 10.1038/s41591-018-0041-7
   Gofshteyn JS, 2018, ANN NEUROL, V84, P537, DOI 10.1002/ana.25315
   Gust J, 2018, CNS DRUGS, V32, P1091, DOI 10.1007/s40263-018-0582-9
   Gust J, 2017, CANCER DISCOV, V7, P1404, DOI 10.1158/2159-8290.CD-17-0698
   Harris PA, 2009, J BIOMED INFORM, V42, P377, DOI 10.1016/j.jbi.2008.08.010
   Hay KA, 2017, BLOOD, V130, P2295, DOI 10.1182/blood-2017-06-793141
   Ishiki A, 2016, J NEUROCHEM, V136, P258, DOI 10.1111/jnc.13399
   Kim HJ, 2018, JCI INSIGHT, V3, DOI 10.1172/jci.insight.97105
   Korn T, 2017, NAT REV IMMUNOL, V17, P179, DOI 10.1038/nri.2016.144
   Kothur K, 2016, CYTOKINE, V77, P227, DOI 10.1016/j.cyto.2015.10.001
   Le RQ, 2018, ONCOLOGIST, V23, P943, DOI 10.1634/theoncologist.2018-0028
   Lee DW, 2019, BIOL BLOOD MARROW TR, V25, P625, DOI 10.1016/j.bbmt.2018.12.758
   Mahadeo KM, 2019, NAT REV CLIN ONCOL, V16, P45, DOI 10.1038/s41571-018-0075-2
   Maude SL, 2018, NEW ENGL J MED, V378, P439, DOI 10.1056/NEJMoa1709866
   Maude SL, 2014, NEW ENGL J MED, V371, P1507, DOI 10.1056/NEJMoa1407222
   Mayer CA, 2013, PLOS ONE, V8, DOI 10.1371/journal.pone.0062101
   McKinney AM, 2007, AM J ROENTGENOL, V189, P904, DOI 10.2214/AJR.07.2024
   Min R, 2018, BRAIN PATHOL, V28, P372, DOI 10.1111/bpa.12602
   Norelli M, 2018, NAT MED, V24, P739, DOI 10.1038/s41591-018-0036-4
   Oris C, 2018, PEDIATRICS, V141, DOI 10.1542/peds.2018-0037
   Park JH, 2018, NEW ENGL J MED, V378, P449, DOI 10.1056/NEJMoa1709919
   Quan N, 2008, MOL NEUROBIOL, V37, P142, DOI 10.1007/s12035-008-8026-z
   Rheingold SR, 2015, BLOOD, V126, DOI 10.1182/blood.V126.23.3769.3769
   Rustenhoven J, 2017, TRENDS PHARMACOL SCI, V38, P291, DOI 10.1016/j.tips.2016.12.001
   Sachdeva M, 2019, J BIOL CHEM, V294, P5430, DOI 10.1074/jbc.AC119.007558
   Santomasso BD, 2018, CANCER DISCOV, V8, P958, DOI 10.1158/2159-8290.CD-17-1319
   Sofroniew MV, 2015, NAT REV NEUROSCI, V16, P249, DOI 10.1038/nrn3898
   Sofroniew MV, 2014, NEUROSCIENTIST, V20, P160, DOI 10.1177/1073858413504466
   Sterner RM, 2019, BLOOD, V133, P697, DOI 10.1182/blood-2018-10-881722
   Taraseviciute A, 2018, CANCER DISCOV, V8, P750, DOI 10.1158/2159-8290.CD-17-1368
   Teachey DT, 2016, CANCER DISCOV, V6, P664, DOI 10.1158/2159-8290.CD-16-0040
   Thrane AS, 2011, P NATL ACAD SCI USA, V108, P846, DOI 10.1073/pnas.1015217108
   Topp MS, 2018, LEUKEMIA, V32, P562, DOI 10.1038/leu.2017.306
   Topp MS, 2015, LANCET ONCOL, V16, P57, DOI 10.1016/S1470-2045(14)71170-2
   Torre M, 2018, J NEUROPATH EXP NEUR, V77, P877, DOI 10.1093/jnen/nly064
   Traube C, 2014, CRIT CARE MED, V42, P656, DOI 10.1097/CCM.0b013e3182a66b76
   Varatharaj A, 2017, BRAIN BEHAV IMMUN, V60, P1, DOI 10.1016/j.bbi.2016.03.010
   Vazquez E, 2002, RADIOGRAPHICS, V22, P1411, DOI 10.1148/rg.226025029
NR 47
TC 47
Z9 49
U1 1
U2 7
PU WILEY
PI HOBOKEN
PA 111 RIVER ST, HOBOKEN 07030-5774, NJ USA
SN 0364-5134
EI 1531-8249
J9 ANN NEUROL
JI Ann. Neurol.
PD JUL
PY 2019
VL 86
IS 1
BP 42
EP 54
DI 10.1002/ana.25502
PG 13
WC Clinical Neurology; Neurosciences
SC Neurosciences & Neurology
GA ID4UK
UT WOS:000471671600005
PM 31074527
DA 2021-10-29
ER

PT J
AU Shanbhag, S
   Wagner-Johnston, N
   Ambinder, RF
   Jones, RJ
AF Shanbhag, Satish
   Wagner-Johnston, Nina
   Ambinder, Richard F.
   Jones, Richard J.
TI Is It Time to Revisit the Role of Allogeneic Transplantation in
   Lymphoma?
SO CURRENT ONCOLOGY REPORTS
LA English
DT Review
DE Allogeneic transplant; Lymphoma; Diffuse large B cell lymphoma;
   Graft-versus-lymphoma effect; Graft vs host disease; Hodgkin lymphoma;
   Mantle cell lymphoma; Non-Hodgkin lymphoma
ID STEM-CELL TRANSPLANTATION; BONE-MARROW-TRANSPLANTATION; MATURE T-CELL;
   NON-HODGKINS-LYMPHOMA; HIGH-DOSE THERAPY; FOLLICULAR LYMPHOMA; WORKING
   PARTY; FOLLOW-UP; BLOOD; RITUXIMAB
AB Purpose of ReviewA multitude of new drug and cell therapy approvals for lymphoma has prompted questions about the role of allogeneic blood or marrow transplantation (allo-BMT). We sought to review the latest evidence examining the role of allo-BMT for lymphoma in this evolving landscape.Recent FindingsDespite several new drug classes, there remains a large unmet need, particularly in hard to treat subtypes of lymphoma and for patients with relapsed/refractory disease. Allo-BMT can provide an opportunity for cure due to a potent graft vs lymphoma effect in high-risk relapse/refractory follicular lymphoma, mantle cell lymphoma, and aggressive T cell lymphomas. Chimeric antigen receptor T cell therapy and checkpoint blockers have improved outcomes for patients with relapsed /aggressive B cell lymphomas and Hodgkin lymphoma respectively; the role of allo-BMT consolidation in the treatment algorithm for responders to these therapies is an evolving topic.SummaryExpanded donor availability including haploidentical relatives has improved access to allo-BMT. Non-myeloablative conditioning regimens and post-transplant cyclophosphamide prophylaxis have improved early transplant-related morbidity and rates of graft versus host disease and translated into long-term survival for patients with lymphoid malignancies. Patient selection remains key, but allo-BMT remains the only modality able to deliver durable long-term remissions across different types of lymphoma.
C1 [Shanbhag, Satish; Wagner-Johnston, Nina; Ambinder, Richard F.; Jones, Richard J.] Johns Hopkins Univ, Sch Med, Dept Oncol, Sidney Kimmel Comprehens Canc Ctr, Room 244,Bunting Blaustein Canc Res Bldg, Baltimore, MD 21231 USA.
   [Shanbhag, Satish] Johns Hopkins Univ, Sch Med, Dept Med, Div Hematol, Baltimore, MD 21205 USA.
RP Jones, RJ (corresponding author), Johns Hopkins Univ, Sch Med, Dept Oncol, Sidney Kimmel Comprehens Canc Ctr, Room 244,Bunting Blaustein Canc Res Bldg, Baltimore, MD 21231 USA.
EM sshanbh2@jhmi.edu; nwagner7@jhmi.edu; rambind1@jhmi.edu;
   rjjones@jhmi.edu
CR Aksentijevich I, 2006, BIOL BLOOD MARROW TR, V12, P965, DOI 10.1016/j.bbmt.2006.05.018
   Al Khabori M, 2012, JNCI-J NATL CANCER I, V104, P18, DOI 10.1093/jnci/djr450
   Al-Tourah AJ, 2008, J CLIN ONCOL, V26, P5165, DOI 10.1200/JCO.2008.16.0283
   Armand P, 2018, J CLIN ONCOL, V36, P1428, DOI 10.1200/JCO.2017.76.0793
   Aschebrook-Kilfoy B, 2013, LEUKEMIA LYMPHOMA, V54, P1677, DOI 10.3109/10428194.2012.760041
   Bacher U, 2012, BLOOD, V120, P4256, DOI 10.1182/blood-2012-06-436725
   Bazarbachi A, 2014, BONE MARROW TRANSPL, V49, P1266, DOI 10.1038/bmt.2014.143
   Beaver JA, 2018, JAMA ONCOL, V4, P849, DOI 10.1001/jamaoncol.2017.5618
   Burroughs LM, 2008, BIOL BLOOD MARROW TR, V14, P1279, DOI 10.1016/j.bbmt.2008.08.014
   Casulo C, 2015, J CLIN ONCOL, V33, P2516, DOI 10.1200/JCO.2014.59.7534
   Chen R, 2016, BLOOD, V128, P1562, DOI 10.1182/blood-2016-02-699850
   CHOPRA R, 1992, J CLIN ONCOL, V10, P1690, DOI 10.1200/JCO.1992.10.11.1690
   Corradini P, 2004, J CLIN ONCOL, V22, P2172, DOI 10.1200/JCO.2004.12.050
   Crump M, 2017, BLOOD, V130, P1800, DOI 10.1182/blood-2017-03-769620
   de Masson A, 2014, HAEMATOLOGICA, V99, P527, DOI 10.3324/haematol.2013.098145
   Dreyling M, 2014, ANN ONCOL, V25, P83, DOI 10.1093/annonc/mdu264
   Duarte RF, 2014, J CLIN ONCOL, V32, P3347, DOI 10.1200/JCO.2014.57.5597
   El-Asmar J, 2016, BIOL BLOOD MARROW TR, V22, P802, DOI 10.1016/j.bbmt.2015.12.004
   Evens AM, 2013, CANCER-AM CANCER SOC, V119, P3662, DOI 10.1002/cncr.28243
   Fenske TS, 2016, BRIT J HAEMATOL, V174, P235, DOI 10.1111/bjh.14046
   Fenske TS, 2014, J CLIN ONCOL, V32, P273, DOI 10.1200/JCO.2013.49.2454
   Fossard G, 2018, ANN ONCOL, V29, P715, DOI 10.1093/annonc/mdx787
   Geisler CH, 2012, BRIT J HAEMATOL, V158, P355, DOI 10.1111/j.1365-2141.2012.09174.x
   Ghosh N, 2016, J CLIN ONCOL, V34, P3141, DOI 10.1200/JCO.2015.66.3476
   Gisselbrecht C, 2010, J CLIN ONCOL, V28, P4184, DOI 10.1200/JCO.2010.28.1618
   Hermine O, 2016, LANCET, V388, P565, DOI 10.1016/S0140-6736(16)00739-X
   Herrera AF, 2017, J CLIN ONCOL, V35, P24, DOI 10.1200/JCO.2016.68.2740
   Horwitz S, 2019, LANCET, V393, P229, DOI 10.1016/S0140-6736(18)32984-2
   Hosing C, 2015, ANN ONCOL, V26, P2490, DOI 10.1093/annonc/mdv473
   Jimenez-Ubieto A, 2017, BIOL BLOOD MARROW TR, V23, P1631, DOI 10.1016/j.bbmt.2017.05.021
   Jones RJ, 2018, LANCET HAEMATOL, V5, pE388, DOI 10.1016/S2352-3026(18)30119-4
   JONES RJ, 1991, BLOOD, V77, P649
   Kanakry JA, 2016, BLOOD, V127, P799, DOI 10.1182/blood-2016-01-689042
   Kanakry JA, 2015, BIOL BLOOD MARROW TR, V21, P2115, DOI 10.1016/j.bbmt.2015.07.012
   Kanate AS, 2016, BLOOD, V127, P938, DOI 10.1182/blood-2015-09-671834
   Kasamon YL, 2015, J CLIN ONCOL, V33, P3152, DOI 10.1200/JCO.2014.60.4777
   Kharfan-Dabaja MA, 2017, BIOL BLOOD MARROW TR, V23, P1826, DOI 10.1016/j.bbmt.2017.07.027
   Klyuchnikov E, 2016, BONE MARROW TRANSPL, V51, P58, DOI 10.1038/bmt.2015.223
   Klyuchnikov E, 2015, BIOL BLOOD MARROW TR, V21, P2091, DOI 10.1016/j.bbmt.2015.07.028
   Kollman C, 2016, BLOOD, V127, P260, DOI 10.1182/blood-2015-08-663823
   Laport GG, 2016, BIOL BLOOD MARROW TR, V22, P1440, DOI 10.1016/j.bbmt.2016.04.014
   Link BK, 2013, J CLIN ONCOL, V31, P3272, DOI 10.1200/JCO.2012.48.3990
   Locke FL, 2019, LANCET ONCOL, V20, P31, DOI 10.1016/S1470-2045(18)30864-7
   Mamez ADA, 2018, 44 AN M EBMT 2018 LI
   Mehta-Shah N, 2017, BLOOD, V130
   Parrott M, 2018, CL LYMPH MYELOM LEUK, V18, P13, DOI 10.1016/j.clml.2017.10.004
   PHILIP T, 1995, NEW ENGL J MED, V333, P1540, DOI 10.1056/NEJM199512073332305
   Rashidi A, 2016, BONE MARROW TRANSPL, V51, P521, DOI 10.1038/bmt.2015.332
   RATANATHARATHORN V, 1994, BLOOD, V84, P1050
   Robinson S, 2015, LEUKEMIA, V29, P464, DOI 10.1038/leu.2014.223
   Schaaf M, 2012, COCHRANE DB SYST REV, DOI 10.1002/14651858.CD007678.pub2
   Schimmer AD, 2000, BONE MARROW TRANSPL, V26, P859, DOI 10.1038/sj.bmt.1702625
   Schmitz N, 2018, BLOOD, V132, P245, DOI 10.1182/blood-2018-01-791335
   Schmitz N, 2010, BLOOD, V116, P3418, DOI 10.1182/blood-2010-02-270785
   Schuster SJ, 2019, NEW ENGL J MED, V380, P45, DOI 10.1056/NEJMoa1804980
   Sebban C, 2008, J CLIN ONCOL, V26, P3614, DOI 10.1200/JCO.2007.15.5358
   Shanbhag S, 2010, STEM CELLS CLONING, V3, P93
   Sureda A, 2008, J CLIN ONCOL, V26, P455, DOI 10.1200/JCO.2007.13.2415
   Sureda A, 2018, CANCER-AM CANCER SOC, V124, P1733, DOI 10.1002/cncr.31264
   Tanase A, 2015, LEUKEMIA, V29, P686, DOI 10.1038/leu.2014.280
   Tessoulin B, 2016, BONE MARROW TRANSPL, V51, P1184, DOI 10.1038/bmt.2016.102
   Thompson PA, 2016, LEUKEMIA LYMPHOMA, V57, P1607, DOI 10.3109/10428194.2015.1105370
   Thomson KJ, 2008, BONE MARROW TRANSPL, V41, P765, DOI 10.1038/sj.bmt.1705977
   van Kampen RJW, 2011, J CLIN ONCOL, V29, P1342, DOI 10.1200/JCO.2010.30.2596
   Verdonck LF, 1997, BLOOD, V90, P4201, DOI 10.1182/blood.V90.10.4201
   Villa D, 2013, J CLIN ONCOL, V31, P1164, DOI 10.1200/JCO.2012.44.0693
   Zinzani PL, 2018, BLOOD, V132, P2900
NR 67
TC 1
Z9 1
U1 0
U2 1
PU SPRINGER
PI NEW YORK
PA 233 SPRING ST, NEW YORK, NY 10013 USA
SN 1523-3790
EI 1534-6269
J9 CURR ONCOL REP
JI Curr. Oncol. Rep.
PD JUL
PY 2019
VL 21
IS 7
AR 65
DI 10.1007/s11912-019-0809-z
PG 9
WC Oncology
SC Oncology
GA IC8QH
UT WOS:000471246100001
PM 31183579
DA 2021-10-29
ER

PT J
AU Dushenkov, A
   Jungsuwadee, P
AF Dushenkov, Anna
   Jungsuwadee, Paiboon
TI Chimeric antigen receptor T-cell therapy: Foundational science and
   clinical knowledge for pharmacy practice
SO JOURNAL OF ONCOLOGY PHARMACY PRACTICE
LA English
DT Review
DE Tisagenlecleucel; axicabtagene ciloleucel; tocilizumab; cytokine release
   syndrome; chimeric antigen receptor T-cell therapy; risk evaluation and
   mitigation strategy
ID ADOPTIVE IMMUNOTHERAPY; MANAGEMENT; VIRUS
AB The Food and Drug Administration has recently approved two autologous chimeric antigen receptor T-cell immunotherapies tisagenlecleucel (Kymriah) and axicabtagene ciloleucel (Yescarta) for patients with advanced lymphocytic malignancies. Both immunotherapies target the CD19-positive B-cell neoplasms. Kymriah is indicated for the treatment of relapsed or refractory acute lymphoblastic leukemia and large B-cell lymphoma. Yescarta is indicated for lymphoma only. Although the new therapy offers a promise for patients with advanced disease, it is associated with adverse events including neurotoxicity and cytokine release syndrome, which can be fatal and may require a high level of multidisciplinary supportive care. Due to the risks, both Kymriah and Yescarta are subject to Risk Evaluation and Mitigation Strategy (REMS) protocols. As active members of multidisciplinary clinical teams, pharmacists are likely to be responsible for the execution of Kymriah and Yescarta REMS programs. This manuscript describes foundational science and clinical knowledge of chimeric antigen receptor T-cell immunotherapies, common therapy-specific toxicities and REMS requirements for Kymriah and Yescarta in relation to practice of pharmacy.
C1 [Dushenkov, Anna; Jungsuwadee, Paiboon] Fairleigh Dickinson Univ, Sch Pharm & Hlth Sci, 230 Pk Ave,M-SP1-01, Florham Pk, NJ 07940 USA.
RP Jungsuwadee, P (corresponding author), Fairleigh Dickinson Univ, Sch Pharm & Hlth Sci, 230 Pk Ave,M-SP1-01, Florham Pk, NJ 07940 USA.
EM paiboon@fdu.edu
RI Jungsuwadee, Paiboon/AAE-4038-2020
OI Jungsuwadee, Paiboon/0000-0002-5430-6887
CR Ahmad ZA, 2012, CLIN DEV IMMUNOL, DOI 10.1155/2012/980250
[truncated: 4,062,286 more chars]
