# Supplementary material for: A Bibliometric and Knowledge-Map Analysis of CAR-T Cells From 2009 to 2021
Source: Front Immunol. 2022 Mar 18;13:840956. doi: 10.3389/fimmu.2022.840956 (PMC8971369; doi:10.3389/fimmu.2022.840956)
Supplement: Supplementary file 2 [file DataSheet_2.zip › Annexes 2/download_4001-4500.txt]

FN Clarivate Analytics Web of Science
VR 1.0
PT J
AU Magrone, T
   Jirillo, E
AF Magrone, Thea
   Jirillo, Emilio
TI Sepsis: From Historical Aspects to Novel Vistas. Pathogenic and
   Therapeutic Considerations
SO ENDOCRINE METABOLIC & IMMUNE DISORDERS-DRUG TARGETS
LA English
DT Review
DE Bacteria; cytokines; fungi; inflammation; therapy; tolerance; sepsis
ID INFLAMMATORY RESPONSE SYNDROME; NF-KAPPA-B; ENDOTHELIAL PROGENITOR
   CELLS; ADENOSINE A(3) RECEPTORS; SEPTIC SHOCK; ETHYL PYRUVATE;
   NITRIC-OXIDE; SYSTEMIC INFLAMMATION; DEFICIENCY INCREASES; ZINC
   SUPPLEMENTATION
AB Background: Sepsis is a clinical condition due to an infectious event which leads to an early hyper-inflammatory phase followed by a status of tolerance or immune paralysis. Hyper-inflammation derives from a massive activation of immune (neutrophils, monocytesimacrophages, dendritic cells and lymphocytes) and non-immune cells (platelets and endothelial cells) in response to Cram-negative and Cram-positive bacteria and fungi.
   Discussion: A storm of pro-intlammatory cytokines and reactive oxygen species accounts fur the systemic inflammatory response syndrome. In this phase, bacterial clearance may he associated with a scvcrc organ failure development. Tolerance or compensatory anti-inflammatory response syndrome (CARS) depends on the production of anti-inflammatory mediators, such as interleukin-10, secreted by T regulatory cells. However, once triggered. CARS, if prolonged, may also be detrimental to the host, thus reducing bacterial clearance.
   Conclusion: In this review, the description of pathogenic mechanisms of sepsis is propaedeutic to the illustration of novel therapeutic attempts for the prevention or attenuation of experimental sepsis as well as of clinical trials. In this direction, inhibitors of NF-KB pathway, cell therapy and use of dietary products in sepsis will be described in detail.
C1 [Magrone, Thea; Jirillo, Emilio] Univ Bari, Sch Med, Dept Basic Med Sci Neurosci & Sensory Organs, Pzza Giulio Cesare 11, I-70124 Bari, Italy.
RP Magrone, T (corresponding author), Univ Bari, Sch Med, Dept Basic Med Sci Neurosci & Sensory Organs, Pzza Giulio Cesare 11, I-70124 Bari, Italy.
EM thea.magrone@uniba.it
RI Magrone, Thea/AAG-3444-2019
OI Magrone, Thea/0000-0002-0503-9110
FU Intervento cofinanziato dal Fondo di Sviluppo e Coesione 2007-2013-APQ
   Ricerca Regione Puglia Programma regionale a sostegno della
   specializzazione intelligente e della sostenibilita sociale ed
   ambien-tale-FutureInResearch
FX This paper was supported by "Intervento cofinanziato dal Fondo di
   Sviluppo e Coesione 2007-2013-APQ Ricerca Regione Puglia Programma
   regionale a sostegno della specializzazione intelligente e della
   sostenibilita sociale ed ambien-tale-FutureInResearch".
CR Abraham E, 2003, J INFECT DIS, V187, pS364, DOI 10.1086/374750
   Akrami K, 2018, CURR OPIN CRIT CARE, V24, P49, DOI 10.1097/MCC.0000000000000469
   Alves JC, 2010, NAT MED, V16, P708, DOI 10.1038/nm.2156
   Angstwurm MWA, 2007, CRIT CARE MED, V35, P118, DOI 10.1097/01.CCM.0000251124.83436.0E
   Angstwurm MWA, 1999, CRIT CARE MED, V27, P1807, DOI 10.1097/00003246-199909000-00017
   Angus DC, 2013, NEW ENGL J MED, V369, P840, DOI [10.1056/NEJMra1208623, 10.1056/NEJMc1312359]
   Annane D, 2000, JAMA-J AM MED ASSOC, V283, P1038, DOI 10.1001/jama.283.8.1038
   Annane D, 2002, JAMA-J AM MED ASSOC, V288, P862, DOI 10.1001/jama.288.7.862
   Arafah BM, 2006, J CLIN ENDOCR METAB, V91, P3725, DOI 10.1210/jc.2006-0674
   Arumugam S, 2016, J GASTROINTEST SURG, V20, P1123, DOI 10.1007/s11605-016-3142-y
   Aziz M, 2017, J IMMUNOL, V199, P750, DOI 10.4049/jimmunol.1602056
   Aziz M, 2013, J LEUKOCYTE BIOL, V93, P329, DOI 10.1189/jlb.0912437
   Baldwin AS, 1996, ANNU REV IMMUNOL, V14, P649, DOI 10.1146/annurev.immunol.14.1.649
   Beishuizen A, 2001, INTENS CARE MED, V27, P1584, DOI 10.1007/s001340101073
   Bikker R, 2017, CELL SIGNAL, V37, P123, DOI 10.1016/j.cellsig.2017.06.009
   BONE RC, 1992, CHEST, V101, P1644, DOI 10.1378/chest.101.6.1644
   Boomer JS, 2011, JAMA-J AM MED ASSOC, V306, P2594, DOI 10.1001/jama.2011.1829
   Boonen E, 2013, NEW ENGL J MED, V368, P1477, DOI 10.1056/NEJMoa1214969
   Buenestado A, 2012, BRIT J PHARMACOL, V165, P1877, DOI 10.1111/j.1476-5381.2011.01667.x
   Cabrera-Perez J, 2017, EXP BIOL MED, V242, P127, DOI 10.1177/1535370216669610
   Caccavo D, 1999, INFECT IMMUN, V67, P4668, DOI 10.1128/IAI.67.9.4668-4672.1999
   Caccavo D, 2002, J ENDOTOXIN RES, V8, P403, DOI 10.1179/096805102125001000
   Caradonna L, 2000, AM J GASTROENTEROL, V95, P1495
   Caradonna L, 2002, CURR PHARM DESIGN, V8, P995, DOI 10.2174/1381612024606983
   Caradonna L, 2000, J ENDOTOXIN RES, V6, P205, DOI 10.1177/09680519000060030101
   Chen CW, 2017, J IMMUNOL, V199, P1961, DOI 10.4049/jimmunol.1700375
   Chen JM, 2005, MICROCIRCULATION, V12, P235, DOI 10.1080/10739680590925484
   Clemente-Postigo M, 2013, AM J CLIN NUTR, V97, P1053, DOI 10.3945/ajcn.112.051128
   Csoka B, 2010, J IMMUNOL, V185, P542, DOI 10.4049/jimmunol.0901295
   Cvijanovich NZ, 2016, JPEN-PARENTER ENTER, V40, P860, DOI 10.1177/0148607115572193
   Decembrino L, 2017, J MATERN-FETAL NEO M, V30, P2890, DOI 10.1080/14767058.2016.1266479
   Dewitte A, 2015, EXP HEMATOL ONCOL, V4, DOI 10.1186/s40164-015-0001-6
   Endoh M, 2008, CIRC J, V72, P1915, DOI 10.1253/circj.CJ-08-0838
   Fallon EA, 2018, J LEUKOC BIOL
   Fan HK, 2014, AM J RESP CRIT CARE, V189, P1509, DOI 10.1164/rccm.201312-2163OC
   Fink MP, 2007, J INTERN MED, V261, P349, DOI 10.1111/j.1365-2796.2007.01789.x
   Flemming S, 2014, SHOCK, V41, P537, DOI 10.1097/SHK.0000000000000152
   Folkesson HG, 2012, AM J PHYSIOL-LUNG C, V303, pL259, DOI 10.1152/ajplung.00395.2011
   Fujishima S, 2016, INFLAMM REGEN, V36, DOI 10.1186/s41232-016-0029-y
   GALANOS C, 1977, INT REV BIOCH BIOCH, V14, P239
   Gammoh NZ, 2017, NUTRIENTS, V9, DOI 10.3390/nu9060624
   Ganatra HA, 2017, INNATE IMMUN-LONDON, V23, P67, DOI 10.1177/1753425916677073
   Goldstein JL, 2009, ARTERIOSCL THROM VAS, V29, P431, DOI 10.1161/ATVBAHA.108.179564
   Gordon AC, 2016, NEW ENGL J MED, V375, P1638, DOI 10.1056/NEJMoa1609409
   Greenwood J, 2007, TRENDS IMMUNOL, V28, P88, DOI 10.1016/j.it.2006.12.003
   Grimaldi D, 2011, INTENS CARE MED, V37, P1438, DOI 10.1007/s00134-011-2306-1
   Guldner A, 2015, STEM CELL RES THER, V6, DOI 10.1186/s13287-015-0226-7
   Guillamat-Prats R, 2017, ANN TRANSL MED, V5, DOI 10.21037/atm.2017.08.28
   Gupta R, 2007, JAMA-J AM MED ASSOC, V297, P1455, DOI 10.1001/jama.297.13.1455
   Haak BW, 2017, LANCET GASTROENTEROL, V2, P135, DOI 10.1016/S2468-1253(16)30119-4
   Hardy G, 2012, NUTR CLIN PRACT, V27, P21, DOI 10.1177/0884533611434116
   Haselmayer P, 2007, BLOOD, V110, P1029, DOI 10.1182/blood-2007-01-069195
   Hasko G, 1998, EUR J PHARMACOL, V358, P261, DOI 10.1016/S0014-2999(98)00619-0
   Hatherill M, 2000, CRIT CARE MED, V28, P2591, DOI 10.1097/00003246-200007000-00068
   Hattori Y, 2017, PHARMACOL THERAPEUT, V177, P56, DOI 10.1016/j.pharmthera.2017.02.040
   He YY, 2016, ADV NUTR, V7, P102, DOI 10.3945/an.115.010090
   Hoogendijk AJ, 2017, CRIT CARE MED, V45, pE524, DOI 10.1097/CCM.0000000000002294
   Hotchkiss RS, 2006, NAT REV IMMUNOL, V6, P813, DOI 10.1038/nri1943
   Hotchkiss RS, 2016, NAT REV DIS PRIMERS, V2, DOI 10.1038/nrdp.2016.45
   Hotchkiss RS, 2013, NAT REV IMMUNOL, V13, P862, DOI 10.1038/nri3552
   Hotchkiss RS, 2003, P NATL ACAD SCI USA, V100, P6724, DOI 10.1073/pnas.1031788100
   Inatsu A, 2011, J IMMUNOL, V187, P2155, DOI 10.4049/jimmunol.1003235
   Ingels C, 2018, CRIT CARE CLIN, V34, P81, DOI 10.1016/j.ccc.2017.08.006
   Inoue M, 2015, J IMMUNOL, V194, P5595, DOI 10.4049/jimmunol.1500623
   Jacobson JR, 2005, AM J PHYSIOL-LUNG C, V288, pL1026, DOI 10.1152/ajplung.00354.2004
   Jacobson KA, 1998, TRENDS PHARMACOL SCI, V19, P184, DOI 10.1016/S0165-6147(98)01203-6
   Jin LL, 2017, J IMMUNOL, V198, P1253, DOI 10.4049/jimmunol.1601745
   Jirillo E, 2002, J ENDOTOXIN RES, V8, P319, DOI 10.1179/096805102125000641
   Kagan JC, 2017, TRENDS IMMUNOL, V38, P696, DOI 10.1016/j.it.2017.05.001
   Kamada N, 2014, GASTROENTEROLOGY, V146, P1477, DOI 10.1053/j.gastro.2014.01.060
   Kapur R, 2015, J IMMUNOL, V194, P5579, DOI 10.4049/jimmunol.1500259
   Kaukonen KM, 2015, NEW ENGL J MED, V372, P1629, DOI 10.1056/NEJMoa1415236
   Khoa ND, 2001, J IMMUNOL, V167, P4026, DOI 10.4049/jimmunol.167.7.4026
   Khoruts A, 2016, NAT REV GASTRO HEPAT, V13, DOI 10.1038/nrgastro.2016.98
   Kim JY, 2006, EUR J PHARMACOL, V534, P202, DOI 10.1016/j.ejphar.2006.01.015
   Kim JY, 2004, LIFE SCI, V75, P2015, DOI 10.1016/j.lfs.2004.06.002
   Knoell DL, 2009, CRIT CARE MED, V37, P1380, DOI 10.1097/CCM.0b013e31819cefe4
   Krasnodembskaya A, 2012, AM J PHYSIOL-LUNG C, V302, pL1003, DOI 10.1152/ajplung.00180.2011
   Kumazoe M, 2017, J IMMUNOL, V199, P3261, DOI 10.4049/jimmunol.1601822
   Lawrence KL, 2010, CRIT CARE, V14, DOI 10.1186/cc9059
   Lee HS, 2011, IMMUNOBIOLOGY, V216, P997, DOI 10.1016/j.imbio.2011.03.008
   Leelahavanichkul A, 2008, AM J PHYSIOL-RENAL, V295, pF1825, DOI 10.1152/ajprenal.90442.2008
   Lerolle N, 2010, INTENS CARE MED, V36, P471, DOI 10.1007/s00134-009-1723-x
   Levy MM, 2003, CRIT CARE MED, V31, P1250, DOI 10.1097/01.CCM.0000050454.01978.3B
   Li CY, 2017, AM J CHINESE MED, V45, P847, DOI [10.1142/S0192415X17500458, 10.1142/s0192415x17500458]
   Lin CW, 2014, PLOS ONE, V9, DOI 10.1371/journal.pone.0102066
   Lissauer ME, 2009, SHOCK, V31, P238, DOI 10.1097/SHK.0b013e3181834991
   Lugnier C, 2006, PHARMACOL THERAPEUT, V109, P366, DOI 10.1016/j.pharmthera.2005.07.003
   Luo CJ, 2014, SHOCK, V41, P123, DOI 10.1097/SHK.0000000000000080
   Ma CY, 2015, J IMMUNOL, V194, P1905, DOI 10.4049/jimmunol.1400923
   Magrone T., 2011, Endocrine Metabolic & Immune Disorders-Drug Targets, V11, P310
   Magrone T, 2008, CURR PHARM DESIGN, V14, P2758, DOI 10.2174/138161208786264179
   Magrone T., 2014, POLYPHENOLS HUMAN HL, V7, P467
   Magrone T, 2014, ENDOCR METAB IMMUNE, V14, P272, DOI 10.2174/1871530314666141010105540
   Magrone T, 2013, CURR PHARM DESIGN, V19, P1329
   Manne BK, 2017, PLATELETS, V28, P155, DOI 10.1080/09537104.2016.1240766
   Manzanares W, 2012, CRIT CARE, V16, DOI 10.1186/cc11316
   Manzanares W, 2009, INTENS CARE MED, V35, P882, DOI 10.1007/s00134-008-1356-5
   Marshall JC, 2001, CRIT CARE MED, V29, pS99, DOI 10.1097/00003246-200107001-00032
   Martin GS, 2003, NEW ENGL J MED, V348, P1546, DOI 10.1056/NEJMoa022139
   MASTORAKOS G, 1993, J CLIN ENDOCR METAB, V77, P1690, DOI 10.1210/jc.77.6.1690
   Matejovic M, 2005, ACTA ANAESTH SCAND, V49, P127, DOI 10.1111/j.1399-6576.2005.00541.x
   Matsuda N, 2006, J PHARMACOL SCI, V101, P189, DOI 10.1254/jphs.CRJ06010X
   Matsumoto S, 2011, J ANESTH CLIN RES, V2, P1
   Mertens K, 2015, BRIT J ANAESTH, V114, P990, DOI 10.1093/bja/aev073
   Meyer Michael P, 2017, J Neonatal Perinatal Med, V10, P249, DOI 10.3233/NPM-16130
   Michelson AD, 2001, CIRCULATION, V104, P1533, DOI 10.1161/hc3801.095588
   Middleton EA, 2016, PHYSIOL REV, V96, P1211, DOI 10.1152/physrev.00038.2015
   Mikacenic C, 2015, PLOS ONE, V10, DOI 10.1371/journal.pone.0141251
   Miyaji T, 2003, KIDNEY INT, V64, P1620, DOI 10.1046/j.1523-1755.2003.00268.x
   Mizushige K, 2002, CARDIOVASC DRUG REV, V20, P163
   MOLIJN GJ, 1995, J CLIN ENDOCR METAB, V80, P1799, DOI 10.1210/jc.80.6.1799
   Morelli A, 2005, INTENS CARE MED, V31, P638, DOI 10.1007/s00134-005-2619-z
   Moser J, 2016, J IMMUNOL, V196, P4681, DOI 10.4049/jimmunol.1501819
   Munford RS, 2001, AM J RESP CRIT CARE, V163, P316, DOI 10.1164/ajrccm.163.2.2007102
   Navarini AA, 2009, P NATL ACAD SCI USA, V106, P7107, DOI 10.1073/pnas.0901162106
   NEELY CF, 1997, AM J PHYSL 1, V272, pL35
   Nemeth K, 2009, NAT MED, V15, P42, DOI 10.1038/nm.1905
   Netherton SJ, 2005, MOL PHARMACOL, V67, P263, DOI 10.1124/mol.104.004853
   Nowak JE, 2012, PEDIATR CRIT CARE ME, V13, pE323, DOI 10.1097/PCC.0b013e31824fbd90
   Oami Takehiko, 2017, Crit Care Med, V45, pe77
   Oishi H, 2012, AM J PHYSIOL-LUNG C, V303, pL130, DOI 10.1152/ajplung.00363.2011
   Olah A, 2007, HEPATO-GASTROENTEROL, V54, P590
   Opal SM, 2013, JAMA-J AM MED ASSOC, V309, P1154, DOI 10.1001/jama.2013.2194
   Pallares V, 2013, FREE RADICAL BIO MED, V60, P107, DOI 10.1016/j.freeradbiomed.2013.02.007
   Pammi M, 2017, COCHRANE DB SYST REV, DOI 10.1002/14651858.CD007137.pub5
   Panigrahi P, 2017, NATURE, V548, P407, DOI 10.1038/nature23480
   Parihar A, 2008, BURNS, V34, P6, DOI 10.1016/j.burns.2007.04.009
   Parissis JT, 2005, AM J CARDIOL, V95, P923, DOI 10.1016/j.amjcard.2004.11.018
   Parratt JR, 1998, J ANTIMICROB CHEMOTH, V41, P31, DOI 10.1093/jac/41.suppl_1.31
   Prabhu KS, 2002, BIOCHEM J, V366, P203, DOI 10.1042/BJ20020256
   Quatrini L, 2017, J EXP MED, V214, P3531, DOI 10.1084/jem.20171048
   Ranieri VM, 2012, NEW ENGL J MED, V366, P2055, DOI 10.1056/NEJMoa1202290
   Raven K, 2012, NAT MED, V18, P998, DOI 10.1038/nm0712-998a
   Rinaldi B, 2011, BRIT J PHARMACOL, V163, P609, DOI 10.1111/j.1476-5381.2011.01248.x
   Rittirsch D, 2007, J LEUKOCYTE BIOL, V81, P137, DOI 10.1189/jlb.0806542
   Rossato M, 2012, P NATL ACAD SCI USA, V109, pE3101, DOI 10.1073/pnas.1209100109
   Ryan T, 2017, ANN TRANSL MED, V5, DOI 10.21037/atm.2017.09.21
   Sareila O, 2008, BRIT J PHARMACOL, V155, P884, DOI 10.1038/bjp.2008.328
   Schingnitz U, 2010, J IMMUNOL, V184, P5271, DOI 10.4049/jimmunol.0903035
   Schmidt EP, 2016, COMPR PHYSIOL, V6, P945, DOI 10.1002/cphy.c150020
   Schultz MJ, 2002, ANN MED, V34, P573, DOI 10.1080/078538902321117797
   Schurr JW, 2016, SHOCK, V45, P10, DOI 10.1097/SHK.0000000000000484
   Seeley JJ, 2017, J LEUKOCYTE BIOL, V101, P107, DOI 10.1189/jlb.3MR0316-118RR
   Sener G, 2005, INT IMMUNOPHARMACOL, V5, P1387, DOI 10.1016/j.intimp.2005.03.007
   Seok Y, 2012, SHOCK, V37, P242, DOI 10.1097/SHK.0b013e3182454acf
   Sharma D, 2017, J MATERN-FETAL NEO M, V30, P1920, DOI 10.1080/14767058.2016.1232384
   Shimizu K, 2011, DIGEST DIS SCI, V56, P1171, DOI 10.1007/s10620-010-1418-8
   Shubin NJ, 2012, J LEUKOCYTE BIOL, V92, P593, DOI 10.1189/jlb.1211641
   Singer M, 2016, JAMA-J AM MED ASSOC, V315, P801, DOI 10.1001/jama.2016.0287
   Sinistro A, 2008, CLIN VACCINE IMMUNOL, V15, P1851, DOI 10.1128/CVI.00184-08
   Sjakste N, 2004, BASIC CLIN PHARMACOL, V94, P46
   Solan PD, 2012, CRIT CARE MED, V40, P379, DOI 10.1097/CCM.0b013e318232e404
   Song ZX, 2016, AM J RESP CRIT CARE, V194, P1219, DOI 10.1164/rccm.201601-0056OC
   Sreeramkumar V, 2014, SCIENCE, V346, P1234, DOI 10.1126/science.1256478
   Steinhauser ME, 1999, J IMMUNOL, V162, P392
   Stohlawetz P, 1999, THROMB HAEMOSTASIS, V81, P613
   Sugimoto K, 2003, SHOCK, V19, P24, DOI 10.1097/00024382-200301000-00005
   Sun CX, 2005, J CLIN INVEST, V115, P35, DOI 10.1172/JCI200522656
   Takano K, 2011, J PHARMACOL EXP THER, V336, P381, DOI 10.1124/jpet.110.171462
   Thomas MR, 2015, THROMB HAEMOSTASIS, V114, P449, DOI 10.1160/TH14-12-1067
   Toya SP, 2011, AM J PATHOL, V178, P313, DOI 10.1016/j.ajpath.2010.09.041
   Tsao CM, 2014, CRIT CARE, V18, DOI 10.1186/s13054-014-0652-4
   Ulloa L, 2002, P NATL ACAD SCI USA, V99, P12351, DOI 10.1073/pnas.192222999
   van der Poll T, 2017, NAT REV IMMUNOL, V17, P407, DOI 10.1038/nri.2017.36
   Vandereyken MM, 2017, J IMMUNOL, V199, P2515, DOI 10.4049/jimmunol.1602092
   Venet F, 2008, J LEUKOCYTE BIOL, V83, P523, DOI 10.1189/jlb.0607371
   Venet F, 2018, NAT REV NEPHROL, V14, P121, DOI 10.1038/nrneph.2017.165
   Venet F, 2013, CRIT CARE MED, V41, P111, DOI 10.1097/CCM.0b013e3182657948
   Venkata C, 2013, J INTENSIVE CARE, V1, DOI 10.1186/2052-0492-1-9
   Vieillard-Baron A, 2008, CRIT CARE MED, V36, P1701, DOI 10.1097/CCM.0b013e318174db05
   Vieira-de-Abreu A, 2012, SEMIN IMMUNOPATHOL, V34, P5, DOI 10.1007/s00281-011-0286-4
   Wan L, 2008, CRIT CARE MED, V36, pS198, DOI 10.1097/CCM.0b013e318168ccd5
   Wang Q, 2015, CRIT CARE MED, V43, pE508, DOI 10.1097/CCM.0000000000001269
   Wilson CN, 2014, EUR J PHARMACOL, V740, P346, DOI 10.1016/j.ejphar.2014.07.012
   Wong HR, 2007, PHYSIOL GENOMICS, V30, P146, DOI 10.1152/physiolgenomics.00024.2007
   Wu JF, 2011, CRIT CARE, V15, DOI 10.1186/cc10457
   Xu X, 2015, TRANSPL P, V47, P2991, DOI 10.1016/j.transproceed.2015.10.024
   Yan WJ, 2016, J IMMUNOL, V197, P3393, DOI 10.4049/jimmunol.1600862
   Yao HW, 2006, CLIN EXP PHARMACOL P, V33, P793, DOI 10.1111/j.1440-1681.2006.04440.x
   Zager RA, 2006, AM J PHYSIOL-RENAL, V290, pF1453, DOI 10.1152/ajprenal.00485.2005
   Zhang Y, 2011, CRIT CARE, V15, DOI 10.1186/cc10059
   Zuchtriegel G, 2016, PLOS BIOL, V14, DOI 10.1371/journal.pbio.1002459
NR 183
TC 10
Z9 10
U1 0
U2 9
PU BENTHAM SCIENCE PUBL LTD
PI SHARJAH
PA EXECUTIVE STE Y-2, PO BOX 7917, SAIF ZONE, 1200 BR SHARJAH, U ARAB
   EMIRATES
SN 1871-5303
EI 2212-3873
J9 ENDOCR METAB IMMUNE
JI Endocr. Metab. Immune Disord.-Drug Targets
PY 2019
VL 19
IS 4
BP 490
EP 502
DI 10.2174/1871530319666181129112708
PG 13
WC Endocrinology & Metabolism; Immunology; Pharmacology & Pharmacy
SC Endocrinology & Metabolism; Immunology; Pharmacology & Pharmacy
GA IC8AJ
UT WOS:000471198400011
PM 30857516
DA 2021-10-29
ER

PT S
AU Karantanos, T
   Jones, RJ
AF Karantanos, Theodoros
   Jones, Richard J.
BE Birbrair, A
TI Acute Myeloid Leukemia Stem Cell Heterogeneity and Its Clinical
   Relevance
SO STEM CELLS HETEROGENEITY IN CANCER
SE Advances in Experimental Medicine and Biology
LA English
DT Article; Book Chapter
DE Acute myeloid leukemia; Leukemia stem cells; Heterogeneity; CD34; CD38;
   Aldehyde dehydrogenase; CD33; CD123; CLL-1
ID ALDEHYDE DEHYDROGENASE-ACTIVITY; ACUTE MYELOGENOUS LEUKEMIA; CHIMERIC
   ANTIGEN RECEPTORS; ADVERSE PROGNOSTIC-FACTOR; T-CELLS; TIM-3 EXPRESSION;
   CD25 EXPRESSION; AML; TARGET; TRANSPLANTATION
AB The failure of complete remissions to reliably translate into cures in acute myeloid leukemia (AML) can be explained by the leukemia stem cell (LSC) paradigm, which hypothesizes that rare leukemia cells with stem cell features, including self-renewal capacity and drug resistance, are primarily responsible for both disease maintenance and relapses. Traditionally, the ability to generate AML in immunocompromised mice were how these so-called LSCs were identified. Only those rare AML cells characterized by a hematopoietic stem cell (HSC) CD34(+)CD38(-) phenotype were believed capable of generating leukemia in immunocompromised mice, but more recently, significant heterogeneity in the phenotypes of engrafting AML cells has been demonstrated. Moreover, AML cells that engraft immunocompromised mice do not necessarily represent either the founder clone or those cells responsible for relapse. A recent study found that the most immature phenotype present in an AML was heterogeneous, but correlated with genetically defined risk groups and outcomes. Patients with AML cells expressing a primitive HSC phenotype (CD34(+)CD38(-) with high aldehyde dehydrogenase activity) manifested significantly lower complete remission rates, as well as poorer event-free and overall survivals. AMLs in which the most primitive cells displayed more mature phenotypes were associated with better outcomes. The strong clinical correlations suggest that the most immature phenotype detectable within a patient's AML might serve as a biomarker for "clinically relevant" LSCs. The minimal residual disease state during first remission may be the optimal setting to study novel LSC-targeted therapies, since they may have limited activity against the bulk leukemia and will be utilized at lowest tumor burden as well as least tumor heterogeneity.
C1 [Karantanos, Theodoros; Jones, Richard J.] Johns Hopkins, Sidney Kimmel Comprehens Canc Ctr, Baltimore, MD 21218 USA.
RP Jones, RJ (corresponding author), Johns Hopkins, Sidney Kimmel Comprehens Canc Ctr, Baltimore, MD 21218 USA.
EM rjjones@jhmi.edu
RI KARANTANOS, THEODOROS/ABH-7600-2020
OI KARANTANOS, THEODOROS/0000-0002-6792-8298
CR Ailles LE, 1997, BLOOD, V90, P2555, DOI 10.1182/blood.V90.7.2555.2555_2555_2564
   Al-Hussaini M, 2016, BLOOD, V127, P122, DOI 10.1182/blood-2014-05-575704
   Al-Mawali A, 2016, J HEMATOL ONCOL, V9, DOI 10.1186/s13045-016-0292-z
   Bakker ABH, 2004, CANCER RES, V64, P8443, DOI 10.1158/0008-5472.CAN-04-1659
   Bista R, 2017, J EXP CLIN CANC RES, V36, DOI 10.1186/s13046-017-0493-5
   Blair A, 1997, BLOOD, V89, P3104, DOI 10.1182/blood.V89.9.3104
   Bonifant CL, 2016, MOL THER, V24, P1615, DOI 10.1038/mt.2016.116
   Bonnet D, 1997, NAT MED, V3, P730, DOI 10.1038/nm0797-730
   Bouchlaka MN, 2010, IMMUNOTHERAPY-UK, V2, P399, DOI 10.2217/IMT.10.20
   Burnett AK, 2006, SEMIN HEMATOL, V43, P96, DOI 10.1053/j.seminhematol.2006.01.003
   Cheung AMS, 2007, LEUKEMIA, V21, P1423, DOI 10.1038/sj.leu.2404721
   Chichili GR, 2015, SCI TRANSL MED, V7, DOI 10.1126/scitranslmed.aaa5693
   Chute JP, 2006, P NATL ACAD SCI USA, V103, P11707, DOI 10.1073/pnas.0603806103
   Conticello C, 2012, INT J CANCER, V131, P2197, DOI 10.1002/ijc.27482
   Dao MA, 2003, BLOOD, V101, P112, DOI 10.1182/blood-2002-01-0025
   Darwish NHE, 2016, ONCOTARGET, V7, P57811, DOI 10.18632/oncotarget.11063
   Dohner H, 2017, BLOOD, V129, P424, DOI 10.1182/blood-2016-08-733196
   Dohner H, 2015, NEW ENGL J MED, V373, P1136, DOI 10.1056/NEJMra1406184
   Du W, 2015, MOL CLIN ONCOL, V3, P833, DOI 10.3892/mco.2015.552
   Emamdoost F, 2017, INDIAN J HEMATOL BLO, V33, P342, DOI 10.1007/s12288-016-0733-4
   FIALKOW PJ, 1967, P NATL ACAD SCI USA, V58, P1468, DOI 10.1073/pnas.58.4.1468
   Fooladinezhad H, 2016, BRIT J BIOMED SCI, V73, P129, DOI 10.1080/09674845.2016.1194564
   Fujiwara S, 2017, HEMATOLOGY, V22, P347, DOI 10.1080/10245332.2016.1276240
   Gasparetto M, 2012, EXP HEMATOL, V40, P857, DOI 10.1016/j.exphem.2012.05.014
   Gerber JM, 2016, HAEMATOLOGICA, V101, P607, DOI 10.3324/haematol.2015.135194
   Gerber JM, 2012, BLOOD, V119, P3571, DOI 10.1182/blood-2011-06-364182
   Giles F, 2003, CANCER-AM CANCER SOC, V98, P2095, DOI 10.1002/cncr.11791
   Goardon N, 2011, CANCER CELL, V19, P138, DOI 10.1016/j.ccr.2010.12.012
   Gonen M, 2012, BLOOD, V120, P2297, DOI 10.1182/blood-2012-02-414425
   Grimwade D, 1998, BLOOD, V92, P2322, DOI 10.1182/blood.V92.7.2322
   Grove CS, 2014, DIS MODEL MECH, V7, P941, DOI 10.1242/dmm.015974
   Hoang VT, 2015, INT J CANCER, V137, P525, DOI 10.1002/ijc.29410
   Hosen N, 2007, P NATL ACAD SCI USA, V104, P11008, DOI 10.1073/pnas.0704271104
   Huff CA, 2006, BLOOD, V107, P431, DOI 10.1182/blood-2005-06-2517
   Hwang K, 2012, ANN HEMATOL, V91, P1541, DOI 10.1007/s00277-012-1501-7
   Ikegawa S, 2016, LEUKEMIA LYMPHOMA, V57, P1375, DOI 10.3109/10428194.2015.1099644
   Jaiswal S, 2009, CELL, V138, P271, DOI 10.1016/j.cell.2009.05.046
   Jemal A, 2010, CA-CANCER J CLIN, V60, P277, DOI 10.3322/caac.20073
   Jiang YF, 2017, MED SCI MONITOR, V23, P1725, DOI 10.12659/MSM.900305
   Jordan CT, 2000, LEUKEMIA, V14, P1777, DOI 10.1038/sj.leu.2401903
   Kikushige Y, 2010, CELL STEM CELL, V7, P708, DOI 10.1016/j.stem.2010.11.014
   Klco JM, 2014, CANCER CELL, V25, P379, DOI 10.1016/j.ccr.2014.01.031
   Kreso A, 2014, CELL STEM CELL, V14, P275, DOI 10.1016/j.stem.2014.02.006
   Laborda E, 2017, INT J MOL SCI, V18, DOI 10.3390/ijms18112259
   Langevin F, 2011, NATURE, V475, P53, DOI 10.1038/nature10192
   LAPIDOT T, 1994, NATURE, V367, P645, DOI 10.1038/367645a0
   Leong SR, 2017, BLOOD, V129, P609, DOI 10.1182/blood-2016-08-735365
   Li F, 2018, MOL CANCER THER, V17, P554, DOI 10.1158/1535-7163.MCT-17-0742
   Lowenberg B, 1999, NEW ENGL J MED, V341, P1051, DOI 10.1056/NEJM199909303411407
   Majeti R, 2011, ONCOGENE, V30, P1009, DOI 10.1038/onc.2010.511
   Majeti R, 2009, CELL, V138, P286, DOI 10.1016/j.cell.2009.05.045
   Mardiros A, 2013, BLOOD, V122, P3138, DOI 10.1182/blood-2012-12-474056
   Martelli MP, 2010, BLOOD, V116, P3907, DOI 10.1182/blood-2009-08-238899
   Maynadie M, 2013, HAEMATOLOGICA, V98, P230, DOI 10.3324/haematol.2012.064014
   Medeiros BC, 2015, HAEMATOLOGICA, V100, P331, DOI 10.3324/haematol.2014.117267
   Monney L, 2002, NATURE, V415, P536, DOI 10.1038/415536a
   Muramoto GG, 2010, STEM CELLS, V28, P523, DOI 10.1002/stem.299
   Nodehi SM, 2012, PLOS ONE, V7, DOI 10.1371/journal.pone.0042426
   Pearce DJ, 2006, BLOOD, V107, P1166, DOI 10.1182/blood-2005-06-2325
   Pearce DJ, 2005, STEM CELLS, V23, P752, DOI 10.1634/stemcells.2004-0292
   Pelosi E, 2015, BLOOD CELL MOL DIS, V55, P336, DOI 10.1016/j.bcmd.2015.07.015
   Pizzitola I, 2014, LEUKEMIA, V28, P1596, DOI 10.1038/leu.2014.62
   Preudhomme C, 2002, BLOOD, V100, P2717, DOI 10.1182/blood-2002-03-0990
   Quek L, 2016, J EXP MED, V213, P1513, DOI 10.1084/jem.20151775
   Ran D., 2012, EXPT HEMATOLOGY, V40, pe1
   Ran D, 2009, EXP HEMATOL, V37, P1423, DOI 10.1016/j.exphem.2009.10.001
   Riccioni R, 2009, BRIT J HAEMATOL, V144, P376, DOI 10.1111/j.1365-2141.2008.07491.x
   Rollins-Raval M, 2013, APPL IMMUNOHISTO M M, V21, P212, DOI 10.1097/PAI.0b013e318261a342
   Rombouts WJC, 2000, LEUKEMIA, V14, P889, DOI 10.1038/sj.leu.2401777
   Saito Y, 2010, SCI TRANSL MED, V2, DOI 10.1126/scitranslmed.3000349
   Sakaguchi S, 2011, METHODS MOL BIOL, V707, P3, DOI 10.1007/978-1-61737-979-6_1
   Sarry JE, 2011, J CLIN INVEST, V121, P384, DOI 10.1172/JCI41495
   SATO N, 1993, BLOOD, V82, P752
   Singh S, 2013, FREE RADICAL BIO MED, V56, P89, DOI 10.1016/j.freeradbiomed.2012.11.010
   Su M, 2015, PLOS ONE, V10, DOI 10.1371/journal.pone.0127790
   Suzuki T, 2005, BLOOD, V106, P2854, DOI 10.1182/blood-2005-04-1733
   Taussig DC, 2010, BLOOD, V115, P1976, DOI 10.1182/blood-2009-02-206565
   Taussig DC, 2005, BLOOD, V106, P4086, DOI 10.1182/blood-2005-03-1072
   Terwijn M, 2014, PLOS ONE, V9, DOI 10.1371/journal.pone.0107587
   Testa U, 2002, BLOOD, V100, P2980, DOI 10.1182/blood-2002-03-0852
   Testa U, 2014, BIOMARK RES, V2, DOI 10.1186/2050-7771-2-4
   Tsimberidou AM, 2003, CANCER CHEMOTH PHARM, V52, P449, DOI 10.1007/s00280-003-0671-3
   van Rhenen A, 2007, BLOOD, V110, P2659, DOI 10.1182/blood-2007-03-083048
   Venton G, 2016, BLOOD CANCER J, V6, DOI 10.1038/bcj.2016.78
   Vergez F, 2011, HAEMATOL-HEMATOL J, V96, P1792, DOI 10.3324/haematol.2011.047894
   Walter RB, 2012, BLOOD, V119, P6198, DOI 10.1182/blood-2011-11-325050
   Wang JH, 2018, J HEMATOL ONCOL, V11, DOI 10.1186/s13045-017-0553-5
   WANG PL, 1992, J IMMUNOL, V148, P2600
   WARMERDAM PAM, 1992, IMMUNOBIOLOGY, V185, P175, DOI 10.1016/S0171-2985(11)80639-X
   Xie LH, 2017, BLOOD CANCER J, V7, DOI 10.1038/bcj.2017.52
   Xu B, 2017, CELL DEATH DIS, V8, DOI 10.1038/cddis.2017.176
   Xu L, 2017, ONCOTARGET, V8
   Yabushita T, 2018, LEUKEMIA LYMPHOMA, V59, P2144, DOI 10.1080/10428194.2017.1410888
   Yanada M, 2005, LEUKEMIA, V19, P1345, DOI 10.1038/sj.leu.2403838
   Yanada M, 2018, LEUKEMIA LYMPHOMA, V59, P601, DOI 10.1080/10428194.2017.1357173
   Yanagisawa B, 2016, EXP HEMATOL, V44, P1130, DOI 10.1016/j.exphem.2016.08.010
   Yang CK, 2017, PLOS ONE, V12, DOI 10.1371/journal.pone.0182208
   Yang XC, 2018, BIOMED RES INT, V2018, DOI 10.1155/2018/9192104
   Zeijlemaker W, 2015, BRIT J HAEMATOL, V171, P227, DOI 10.1111/bjh.13572
   Zheng B, 2019, CLIN CANCER RES, V25, P1358, DOI 10.1158/1078-0432.CCR-18-0333
NR 100
TC 8
Z9 8
U1 2
U2 2
PU SPRINGER INTERNATIONAL PUBLISHING AG
PI CHAM
PA GEWERBESTRASSE 11, CHAM, CH-6330, SWITZERLAND
SN 0065-2598
EI 2214-8019
BN 978-3-030-14366-4; 978-3-030-14365-7
J9 ADV EXP MED BIOL
JI Adv.Exp.Med.Biol.
PY 2019
VL 1139
BP 153
EP 169
DI 10.1007/978-3-030-14366-4_9
D2 10.1007/978-3-030-14366-4
PG 17
WC Biology; Cell Biology; Medicine, Research & Experimental
SC Life Sciences & Biomedicine - Other Topics; Cell Biology; Research &
   Experimental Medicine
GA BM9TJ
UT WOS:000471690300010
PM 31134500
DA 2021-10-29
ER

PT J
AU Brown, MP
   Ebert, LM
   Gargett, T
AF Brown, Michael P.
   Ebert, Lisa M.
   Gargett, Tessa
TI Clinical chimeric antigen receptor-T cell therapy: a new and promising
   treatment modality for glioblastoma
SO CLINICAL & TRANSLATIONAL IMMUNOLOGY
LA English
DT Review
DE chimeric antigen receptor; glioblastoma; neurotoxicity; T cells
ID CENTRAL-NERVOUS-SYSTEM; MISMATCH REPAIR; ADJUVANT TEMOZOLOMIDE;
   ANTITUMOR-ACTIVITY; COMBINED NIVOLUMAB; SAFETY SWITCH; SOLID TUMORS;
   B-CELL; RECURRENT; EXPRESSION
AB Chimeric antigen receptor (CAR)-T cell therapy is now approved in the United States and Europe as a standard treatment for relapsed/refractory B-cell malignancies. It has also been approved recently by the Therapeutic Goods Administration in Australia and may soon be publicly reimbursed. This advance has accentuated scientific, clinical and commercial interest in adapting this exciting technology for the treatment of solid cancers where it is widely recognised that the challenges of overcoming a hostile tumor microenvironment are most acute. Indeed, CAR-T cell technology may be of the greatest value for those cancers that lack pre-existing immunity because they are immunologically 'cold', or have a low somatic tumor mutation load, or both. These cancers are generally not amenable to therapeutic immune checkpoint blockade, but CAR-T cell therapy may be effective because it provides an abundant supply of autologous tumor-specific T cells. This is achieved by using genetic engineering to re-direct autologous T-cell cytotoxicity towards a tumor-associated antigen, bypassing endogenous T-cell requirements for antigen processing, MHC-dependent antigen presentation and co-stimulation. One of the most challenging solid cancers is glioblastoma, which has among the least permissive immunological milieu of any cancer, and which is almost always fatal. Here, we argue that CAR-T cell technology may counter some glioblastoma defences and provide a beachhead for furthering our eventual therapeutic aims of restoring effective antitumor immunity. Although clinical investigation of CAR-T cell therapy for glioblastoma is at an early stage, we discuss three recently published studies, which feature significant differences in target antigen, CAR-T cell phenotype, route of administration and tumor response. We discuss the lessons, which may be learned from these studies and which may guide further progress in the field.
C1 [Brown, Michael P.; Ebert, Lisa M.; Gargett, Tessa] Univ South Australia, Translat Oncol Lab, Ctr Canc Biol, North Tce, Adelaide, SA 5001, Australia.
   [Brown, Michael P.; Ebert, Lisa M.; Gargett, Tessa] SA Pathol, North Tce, Adelaide, SA 5001, Australia.
   [Brown, Michael P.] Royal Adelaide Hosp, Canc Clin Trials Unit, Adelaide, SA, Australia.
   [Brown, Michael P.] Univ Adelaide, Sch Med, Adelaide, SA, Australia.
RP Brown, MP (corresponding author), Univ South Australia, Translat Oncol Lab, Ctr Canc Biol, North Tce, Adelaide, SA 5001, Australia.; Brown, MP (corresponding author), SA Pathol, North Tce, Adelaide, SA 5001, Australia.
EM michaelp.brown@sa.gov.au
RI Ebert, Lisa/B-9530-2013
OI Ebert, Lisa/0000-0002-8041-9666; Gargett, Tessa/0000-0003-3713-1373
FU Cancer Council SA Beat Cancer Project Hospital Research Support Package;
   Cancer Council Early Career Research Fellowship; Hospital Research
   Foundation
FX We acknowledge support from the Cancer Council SA Beat Cancer Project
   Hospital Research Support Package, a Cancer Council Early Career
   Research Fellowship and The Hospital Research Foundation.
CR Ahmed N, 2017, JAMA ONCOL, V3, P1094, DOI 10.1001/jamaoncol.2017.0184
   Arbour KC, 2018, J CLIN ONCOL, V36, P2872, DOI 10.1200/JCO.2018.79.0006
   Australian Institute of Health and Welfare, 2017, BRAIN OTH CENTR NERV
   Berghoff AS, 2015, NEURO-ONCOLOGY, V17, P1064, DOI 10.1093/neuonc/nou307
   Bhattacharjee B, 2012, J VIROL, V86, P6815, DOI 10.1128/JVI.00015-12
   Bielamowicz K, 2018, NEURO-ONCOLOGY, V20, P506, DOI 10.1093/neuonc/nox182
   Bloch O, 2013, CLIN CANCER RES, V19, P3165, DOI 10.1158/1078-0432.CCR-12-3314
   Bouffet E, 2016, J CLIN ONCOL, V34, P2206, DOI 10.1200/JCO.2016.66.6552
   Brown CE, 2018, MOL THER, V26, P31, DOI 10.1016/j.ymthe.2017.10.002
   Brown CE, 2016, NEW ENGL J MED, V375, P2561, DOI 10.1056/NEJMoa1610497
   Brown CE, 2015, CLIN CANCER RES, V21, P4062, DOI 10.1158/1078-0432.CCR-15-0428
   Buczkowicz P, 2014, NAT GENET, V46, P451, DOI 10.1038/ng.2936
   Cheung NKV, 2012, ONCOIMMUNOLOGY, V1, DOI 10.4161/onci.19864
   Chong EA, 2017, BLOOD, V129, P1039, DOI 10.1182/blood-2016-09-738245
   Chongsathidkiet P, 2018, NAT MED, V24, P1459, DOI 10.1038/s41591-018-0135-2
   Cloughesy TF, 2019, NAT MED, V25, P477, DOI 10.1038/s41591-018-0337-7
   Debinski W, 2009, EXPERT REV NEUROTHER, V9, P1519, DOI [10.1586/ern.09.99, 10.1586/ERN.09.99]
   Dhillon S, 2015, DRUGS, V75, P923, DOI 10.1007/s40265-015-0399-5
   Di Stasi A, 2011, NEW ENGL J MED, V365, P1673, DOI 10.1056/NEJMoa1106152
   Ebert LM, 2018, BIOCHEM SOC T, V46, P391, DOI 10.1042/BST20170178
   Erson-Omay EZ, 2017, GENOME MED, V9, DOI 10.1186/s13073-017-0401-9
   Field KM, 2015, NEURO-ONCOLOGY, V17, P1504, DOI 10.1093/neuonc/nov104
   Filley AC, 2017, ONCOTARGET, V8, P91779, DOI 10.18632/oncotarget.21586
   Gabrusiewicz K, 2016, JCI INSIGHT, V1, DOI 10.1172/jci.insight.85841
   Gargett T, 2016, MOL THER, V24, P1135, DOI 10.1038/mt.2016.63
   Gargett T, 2014, FRONT PHARMACOL, V5, DOI 10.3389/fphar.2014.00235
   Grossman SA, 2011, CLIN CANCER RES, V17, P5473, DOI 10.1158/1078-0432.CCR-11-0774
   Gust J, 2017, CANCER DISCOV, V7, P1404, DOI 10.1158/2159-8290.CD-17-0698
   Hanif Farina, 2017, Asian Pac J Cancer Prev, V18, P3
   Hay KA, 2017, BLOOD, V130, P2295, DOI 10.1182/blood-2017-06-793141
   Heczey A, 2017, MOL THER, V25, P2214, DOI 10.1016/j.ymthe.2017.05.012
   Hegde M, 2013, MOL THER, V21, P2087, DOI 10.1038/mt.2013.185
   Hegi ME, 2005, NEW ENGL J MED, V352, P997, DOI 10.1056/NEJMoa043331
   Heimberger AB, 2008, CLIN CANCER RES, V14, P5166, DOI 10.1158/1078-0432.CCR-08-0320
   Heslop HE, 2010, BLOOD, V115, P925, DOI 10.1182/blood-2009-08-239186
   Hodges TR, 2017, NEURO-ONCOLOGY, V19, P1047, DOI 10.1093/neuonc/nox026
   Hong JJ, 2010, CLIN CANCER RES, V16, P4892, DOI 10.1158/1078-0432.CCR-10-1507
   Huang AC, 2017, NATURE, V545, P60, DOI 10.1038/nature22079
   Hunder NN, 2008, NEW ENGL J MED, V358, P2698, DOI 10.1056/NEJMoa0800251
   Hussain SF, 2006, NEURO-ONCOLOGY, V8, P261, DOI 10.1215/15228517-2006-008
   Jin LC, 2018, NEURO-ONCOLOGY, V20, P55, DOI 10.1093/neuonc/nox116
   Johanns TM, 2016, CANCER DISCOV, V6, P1230, DOI 10.1158/2159-8290.CD-16-0575
   Keskin DB, 2019, NATURE, V565, P234, DOI 10.1038/s41586-018-0792-9
   Kmiecik J, 2013, J NEUROIMMUNOL, V264, P71, DOI 10.1016/j.jneuroim.2013.08.013
   Krenciute G, 2017, CANCER IMMUNOL RES, V5, P571, DOI 10.1158/2326-6066.CIR-16-0376
   Le DT, 2017, SCIENCE, V357, P409, DOI 10.1126/science.aan6733
   Lee DW, 2019, BIOL BLOOD MARROW TR, V25, P625, DOI 10.1016/j.bbmt.2018.12.758
   Lee DW, 2015, LANCET, V385, P517, DOI 10.1016/S0140-6736(14)61403-3
   Lee JH, 2018, NATURE, V560, P243, DOI 10.1038/s41586-018-0389-3
   Leen AM, 2006, NAT MED, V12, P1160, DOI 10.1038/nm1475
   Lim M, 2018, NAT REV CLIN ONCOL, V15, P422, DOI 10.1038/s41571-018-0003-5
   Liu XJ, 2015, CANCER RES, V75, P3596, DOI 10.1158/0008-5472.CAN-15-0159
   Liu ZJ, 2017, ONCOIMMUNOLOGY, V6, DOI 10.1080/2162402X.2016.1252894
   Long GV, 2018, LANCET ONCOL, V19, P672, DOI 10.1016/S1470-2045(18)30139-6
   Louis CU, 2011, BLOOD, V118, P6050, DOI 10.1182/blood-2011-05-354449
   Louis DN, 2016, ACTA NEUROPATHOL, V131, P803, DOI 10.1007/s00401-016-1545-1
   Louveau A, 2015, NATURE, V523, P337, DOI 10.1038/nature14432
   Majzner RG, 2018, CANCER DISCOV, V8, P1219, DOI 10.1158/2159-8290.CD-18-0442
   Maude SL, 2014, NEW ENGL J MED, V371, P1507, DOI 10.1056/NEJMoa1407222
   Mennel HD, 2000, EXP TOXICOL PATHOL, V52, P277
   Morgan RA, 2013, J IMMUNOTHER, V36, P133, DOI 10.1097/CJI.0b013e3182829903
   Motzer RJ, 2018, NEW ENGL J MED, V378, P1277, DOI 10.1056/NEJMoa1712126
   Mount CW, 2018, NAT MED, V24, P572, DOI 10.1038/s41591-018-0006-x
   Neelapu SS, 2018, NAT REV CLIN ONCOL, V15, P47, DOI 10.1038/nrclinonc.2017.148
   Norelli M, 2018, NAT MED, V24, P739, DOI 10.1038/s41591-018-0036-4
   O'Rourke DM, 2017, SCI TRANSL MED, V9, DOI 10.1126/scitranslmed.aaa0984
   Okada Hideho, 2015, Lancet Oncol, V16, pe534, DOI 10.1016/S1470-2045(15)00088-1
   Omuro A, 2018, NEURO-ONCOLOGY, V20, P674, DOI 10.1093/neuonc/nox208
   Park JH, 2018, NEW ENGL J MED, V378, P449, DOI 10.1056/NEJMoa1709919
   Patil CG, 2012, J NEUROSURG, V117, P705, DOI 10.3171/2012.7.JNS12147
   Patil VS, 2018, SCI IMMUNOL, V3, DOI 10.1126/sciimmunol.aan8664
   Pellegatta S, 2018, SCI TRANSL MED, V10, DOI 10.1126/scitranslmed.aao2731
   Perrin SL, 2019, BIOCHEM SOC T, V47, P625, DOI 10.1042/BST20180444
   Perry JR, 2017, NEW ENGL J MED, V376, P1027, DOI 10.1056/NEJMoa1611977
   Poh A, 2018, CANCER DISCOV, V8, P4, DOI 10.1158/2159-8290.CD-NB2017-169
   Pule MA, 2008, NAT MED, V14, P1264, DOI 10.1038/nm.1882
   Ranganathan P, 2012, J VIROL, V86, P854, DOI 10.1128/JVI.06097-11
   Richman SA, 2018, CANCER IMMUNOL RES, V6, P36, DOI 10.1158/2326-6066.CIR-17-0211
   Roth P, 2017, NEURO-ONCOLOGY, V19, P454, DOI 10.1093/neuonc/now265
   Ruella M, 2017, BLOOD S1, V130
   Sadelain M, 2017, NATURE, V545, P423, DOI 10.1038/nature22395
   Sampson JH, 2014, CLIN CANCER RES, V20, P972, DOI 10.1158/1078-0432.CCR-13-0709
   Santomasso BD, 2018, CANCER DISCOV, V8, P958, DOI 10.1158/2159-8290.CD-17-1319
   Schalper KA, 2019, NAT MED, V25, P470, DOI 10.1038/s41591-018-0339-5
   Schuessler A, 2014, CANCER RES, V74, P3466, DOI 10.1158/0008-5472.CAN-14-0296
   Seaman BJ, 2012, OTOLARYNG HEAD NECK, V147, P744, DOI 10.1177/0194599812448356
   Shiina S, 2016, CANCER IMMUNOL RES, V4, P259, DOI 10.1158/2326-6066.CIR-15-0060
   Slaney CY, 2017, CLIN CANCER RES, V23, P2478, DOI 10.1158/1078-0432.CCR-16-1860
   Stupp R, 2005, NEW ENGL J MED, V352, P987, DOI 10.1056/NEJMoa043330
   Suryadevara CM, 2019, CLIN CANCER RES, V25, P358, DOI 10.1158/1078-0432.CCR-18-1211
   Suzuki M, 2015, EXPERT OPIN THER TAR, V19, P349, DOI 10.1517/14728222.2014.986459
   Tawbi HA, 2018, NEW ENGL J MED, V379, P722, DOI 10.1056/NEJMoa1805453
   Titov A, 2018, CELL DEATH DIS, V9, DOI 10.1038/s41419-018-0918-x
   Topp MS, 2015, LANCET ONCOL, V16, P57, DOI 10.1016/S1470-2045(14)71170-2
   Turtle CJ, 2016, J CLIN INVEST, V126, P2123, DOI 10.1172/JCI85309
   Valentini Davide, 2018, Oncotarget, V9, P19469, DOI 10.18632/oncotarget.24955
   Wang DR, 2018, JCI INSIGHT, V3, DOI 10.1172/jci.insight.99048
   Weiss T, 2018, CANCER RES, V78, P1031, DOI 10.1158/0008-5472.CAN-17-1788
   Weller M, 2017, LANCET ONCOL, V18, P1373, DOI 10.1016/S1470-2045(17)30517-X
   Weller M, 2014, INT J CANCER, V134, P2437, DOI 10.1002/ijc.28576
   Wen PY, 2010, J CLIN ONCOL, V28, P1963, DOI 10.1200/JCO.2009.26.3541
   WIKSTRAND CJ, 1994, PROG BRAIN RES, V101, P213
   Wolchok JD, 2017, NEW ENGL J MED, V377, P1345, DOI 10.1056/NEJMoa1709684
   Woroniecka K, 2018, CLIN CANCER RES, V24, P4175, DOI 10.1158/1078-0432.CCR-17-1846
   Woroniecka KI, 2018, CLIN CANCER RES, V24, P3792, DOI 10.1158/1078-0432.CCR-18-0047
   Yaghoubi SS, 2009, NAT CLIN PRACT ONCOL, V6, P53, DOI 10.1038/ncponc1278
   Yan L, 2018, CANCER COMMUN, V38, DOI 10.1186/s40880-018-0274-3
   Yang I, 2011, J NEUROSURG, V115, P505, DOI 10.3171/2011.4.JNS101172
   Yeh S, 2009, OPHTHALMOLOGY, V116, P981, DOI 10.1016/j.ophtha.2008.12.004
   Yuki N, 1997, J NEUROL SCI, V149, P127, DOI 10.1016/S0022-510X(97)05390-2
   Zhao J, 2019, NAT MED, V25, P462, DOI 10.1038/s41591-019-0349-y
NR 111
TC 17
Z9 17
U1 1
U2 2
PU WILEY
PI HOBOKEN
PA 111 RIVER ST, HOBOKEN 07030-5774, NJ USA
EI 2050-0068
J9 CLIN TRANSL IMMUNOL
JI Clin. Transl. Immunol.
PY 2019
VL 8
IS 5
AR e1050
DI 10.1002/cti2.1050
PG 20
WC Immunology
SC Immunology
GA IC1IS
UT WOS:000470713300001
PM 31139410
OA Green Published, gold
DA 2021-10-29
ER

PT J
AU Mardiana, S
   Lai, J
   House, IG
   Beavis, PA
   Darcy, PK
AF Mardiana, Sherly
   Lai, Junyun
   House, Imran Geoffrey
   Beavis, Paul Andrew
   Darcy, Phillip Kevin
TI Switching on the green light for chimeric antigen receptor T-cell
   therapy
SO CLINICAL & TRANSLATIONAL IMMUNOLOGY
LA English
DT Review
DE CAR; adoptive cell therapy; solid tumors; T cells
ID PD-1 BLOCKADE; ANTITUMOR-ACTIVITY; IN-VITRO; COMBINATION IMMUNOTHERAPY;
   SOLID TUMORS; CD19 CAR; B-CELL; ADOPTIVE IMMUNOTHERAPY; 4-1BB
   COSTIMULATION; DENDRITIC CELLS
AB Adoptive cellular therapy involving genetic modification of T cells with chimeric antigen receptor (CAR) transgene offers a promising strategy to broaden the efficacy of this approach for the effective treatment of cancer. Although remarkable antitumor responses have been observed following CAR T-cell therapy in a subset of B-cell malignancies, this has yet to be extended in the context of solid cancers. A number of promising strategies involving reprogramming the tumor microenvironment, increasing the specificity and safety of gene-modified T cells and harnessing the endogenous immune response have been tested in preclinical models that may have a significant impact in patients with solid cancers. This review will discuss these exciting new developments and the challenges that must be overcome to deliver a more sustained and potent therapeutic response.
C1 [Mardiana, Sherly; Lai, Junyun; House, Imran Geoffrey; Beavis, Paul Andrew; Darcy, Phillip Kevin] Peter MacCallum Canc Ctr, Canc Immunol Program, Melbourne, Vic 3000, Australia.
   [Mardiana, Sherly; Lai, Junyun; House, Imran Geoffrey; Beavis, Paul Andrew; Darcy, Phillip Kevin] Univ Melbourne, Sir Peter MacCallum Dept Oncol, Parkville, Vic, Australia.
   [Darcy, Phillip Kevin] Univ Melbourne, Dept Pathol, Parkville, Vic, Australia.
   [Darcy, Phillip Kevin] Monash Univ, Dept Immunol, Clayton, Vic, Australia.
RP Beavis, PA; Darcy, PK (corresponding author), Peter MacCallum Canc Ctr, Canc Immunol Program, Melbourne, Vic 3000, Australia.
EM paul.beavis@petermac.org; phil.darcy@petermac.org
OI Lai, Junyun/0000-0001-5884-2786; Beavis, Paul/0000-0002-2116-013X
FU National Health and Medical Research Council (NHMRC)National Health and
   Medical Research Council of Australia [APP1062580, APP1132373]; Cancer
   Council of VictoriaCanadian Institutes of Health Research (CIHR)Cancer
   Council Victoria [APP1143517]; National Breast Cancer Foundation
   Fellowship [ECF-17-005]; NHMRC Senior Research FellowshipNational Health
   and Medical Research Council of Australia [APP1136680]
FX This work was funded by a project and programme grant from the National
   Health and Medical Research Council (NHMRC; Grant number APP1062580 and
   APP1132373) and a project grant from the Cancer Council of Victoria
   (APP1143517). PA Beavis was supported by a National Breast Cancer
   Foundation Fellowship (ECF-17-005). PK Darcy was supported by a NHMRC
   Senior Research Fellowship (APP1136680).
CR Adachi K, 2018, NAT BIOTECHNOL, V36, P346, DOI 10.1038/nbt.4086
   Ahmed N, 2015, J CLIN ONCOL, V33, P1688, DOI 10.1200/JCO.2014.58.0225
   Avanzi MP, 2016, BLOOD, V128, DOI 10.1182/blood.V128.22.816.816
   Barese CN, 2012, MOL THER, V20, P1932, DOI 10.1038/mt.2012.166
   Bartkowiak T, 2015, FRONT ONCOL, V5, DOI 10.3389/fonc.2015.00117
   Bashor CJ, 2008, SCIENCE, V319, P1539, DOI 10.1126/science.1151153
   Baumeister SH, 2016, ANNU REV IMMUNOL, V34, P539, DOI 10.1146/annurev-immunol-032414-112049
   Beavis PA, 2017, J CLIN INVEST, V127, P929, DOI 10.1172/JCI89455
   Bedognetti D, 2013, BRIT J CANCER, V109, P2412, DOI 10.1038/bjc.2013.557
   Berger C, 2008, J CLIN INVEST, V118, P294, DOI 10.1172/JCI32103
   Bielamowicz K, 2018, NEURO-ONCOLOGY, V20, P506, DOI 10.1093/neuonc/nox182
   Bollard CM, 2018, J CLIN ONCOL, V36, P1128, DOI 10.1200/JCO.2017.74.3179
   Bonecchi R, 2011, CANCER CELL, V19, P434, DOI 10.1016/j.ccr.2011.03.017
   Brentjens RJ, 2013, SCI TRANSL MED, V5, DOI 10.1126/scitranslmed.3005930
   Busch DH, 2016, SEMIN IMMUNOL, V28, P28, DOI 10.1016/j.smim.2016.02.001
   Caruana I, 2015, NAT MED, V21, P524, DOI 10.1038/nm.3833
   Chen SH, 2015, CANCER IMMUNOL RES, V3, P149, DOI 10.1158/2326-6066.CIR-14-0118
   Chinnasamy D, 2012, CLIN CANCER RES, V18, P1672, DOI 10.1158/1078-0432.CCR-11-3050
   Chmielewski M, 2011, CANCER RES, V71, P5697, DOI 10.1158/0008-5472.CAN-11-0103
   Cho JH, 2018, CELL, V173, P1426, DOI 10.1016/j.cell.2018.03.038
   Chong EA, 2017, BLOOD, V129, P1039, DOI 10.1182/blood-2016-09-738245
   Chu J, 2014, LEUKEMIA, V28, P917, DOI 10.1038/leu.2013.279
   Craddock JA, 2010, J IMMUNOTHER, V33, P780, DOI 10.1097/CJI.0b013e3181ee6675
   Curran KJ, 2015, MOL THER, V23, P769, DOI 10.1038/mt.2015.4
   Di Stasi A, 2011, NEW ENGL J MED, V365, P1673, DOI 10.1056/NEJMoa1106152
   Di Stasi A, 2009, BLOOD, V113, P6392, DOI 10.1182/blood-2009-03-209650
   Eyquem J, 2017, NATURE, V543, P113, DOI 10.1038/nature21405
   Farber DL, 2014, NAT REV IMMUNOL, V14, P24, DOI 10.1038/nri3567
   FDA, 2017, FDA APPR BRINGS 1 GE
   FDA, 2017, FDA APPR CAR T CELL
   Fedorov VD, 2013, SCI TRANSL MED, V5, DOI 10.1126/scitranslmed.3006597
   Feig C, 2013, P NATL ACAD SCI USA, V110, P20212, DOI 10.1073/pnas.1320318110
   Fischbach MA, 2013, SCI TRANSL MED, V5, DOI 10.1126/scitranslmed.3005568
   Gattinoni L, 2005, J CLIN INVEST, V115, P1616, DOI 10.1172/JCI24480
   Gauvrit A, 2008, CANCER RES, V68, P4882, DOI 10.1158/0008-5472.CAN-07-6265
   GONG J, 2018, J IMMUNOTHER CANCER, V0006
   Grada Z, 2013, MOL THER-NUCL ACIDS, V2, DOI 10.1038/mtna.2013.32
   Grupp SA, 2014, ASM M ABSTRACTS, V124, P380
   Gujar S, 2013, MOL THER, V21, P338, DOI 10.1038/mt.2012.228
   Gujar SA, 2011, MOL THER, V19, P797, DOI 10.1038/mt.2010.297
   Guo ZH, 2014, PLOS ONE, V9, DOI 10.1371/journal.pone.0087029
   Harlin H, 2009, CANCER RES, V69, P3077, DOI 10.1158/0008-5472.CAN-08-2281
   Hegde M, 2013, MOL THER, V21, P2087, DOI 10.1038/mt.2013.185
   Hinrichs CS, 2008, BLOOD, V111, P5326, DOI 10.1182/blood-2007-09-113050
   Hinrichs CS, 2009, P NATL ACAD SCI USA, V106, P17469, DOI 10.1073/pnas.0907448106
   Hombach AA, 2011, INT J CANCER, V129, P2935, DOI 10.1002/ijc.25960
   Hoyos V, 2010, LEUKEMIA, V24, P1160, DOI 10.1038/leu.2010.75
   Hu BL, 2017, CELL REP, V20, P3025, DOI 10.1016/j.celrep.2017.09.002
   Hurton LV, 2016, P NATL ACAD SCI USA, V113, pE7788, DOI 10.1073/pnas.1610544113
   Jackson HJ, 2015, CANCER DISCOV, V5, P1238, DOI 10.1158/2159-8290.CD-15-1275
   Jensen SM, 2010, SEMIN ONCOL, V37, P524, DOI 10.1053/j.seminoncol.2010.09.013
   John LB, 2013, CLIN CANCER RES, V19, P5636, DOI 10.1158/1078-0432.CCR-13-0458
   Juillerat A, 2017, SCI REP-UK, V7, DOI 10.1038/srep39833
   Juillerat A, 2016, SCI REP-UK, V6, DOI 10.1038/srep18950
   Kaartinen T, 2017, CYTOTHERAPY, V19, P689, DOI 10.1016/j.jcyt.2017.03.067
   Kamiya T, 2018, BLOOD ADV, V2, P517, DOI 10.1182/bloodadvances.2017012823
   Kebriaei P, 2016, J CLIN INVEST, V126, P3363, DOI 10.1172/JCI86721
   Kenderian SS, 2017, BIOL BLOOD MARROW TR, V23, P235, DOI 10.1016/j.bbmt.2016.09.002
   Kershaw MH, 2002, HUM GENE THER, V13, P1971, DOI 10.1089/10430340260355374
   Kershaw MH, 2013, NAT REV CANCER, V13, P525, DOI 10.1038/nrc3565
   Koneru M, 2015, ONCOIMMUNOLOGY, V4, DOI 10.4161/2162402X.2014.994446
   Kudo K, 2014, CANCER RES, V74, P93, DOI 10.1158/0008-5472.CAN-13-1365
   Lipson EJ, 2011, CLIN CANCER RES, V17, P6958, DOI 10.1158/1078-0432.CCR-11-1595
   Long AH, 2015, NAT MED, V21, P581, DOI 10.1038/nm.3838
   Lopes GD, 2018, CHIN CLIN ONCOL, V7, DOI 10.21037/cco.2018.04.02
   Louis CU, 2011, BLOOD, V118, P6050, DOI 10.1182/blood-2011-05-354449
   Lu J, 2002, CLIN CANCER RES, V8, P3877
   Ma Q, 2016, CYTOTHERAPY, V18, P985, DOI 10.1016/j.jcyt.2016.05.001
   MacLeod DT, 2017, MOL THER, V25, P949, DOI 10.1016/j.ymthe.2017.02.005
   Majzner RG, 2019, CLIN CANCER RES, V25, P2560, DOI 10.1158/1078-0432.CCR-18-0432
   Mardiana S, 2017, CANCER RES, V77, P1296, DOI 10.1158/0008-5472.CAN-16-1831
   Maude SL, 2016, J CLIN ONCOL, V34, DOI 10.1200/JCO.2016.34.15_suppl.3011
   Maude SL, 2016, J CLIN ONCOL, V128, P217, DOI DOI 10.1182/blood-2016-01-693887
   McKee SJ, 2017, CANCER IMMUNOL RES, V5, P191, DOI 10.1158/2326-6066.CIR-16-0249
   Messenheimer DJ, 2017, CLIN CANCER RES, V23, P6165, DOI 10.1158/1078-0432.CCR-16-2677
   Michie J, 2019, CANCER IMMUNOL RES, V7, P183, DOI 10.1158/2326-6066.CIR-18-0428
   Mikucki ME, 2015, NAT COMMUN, V6, DOI 10.1038/ncomms8458
   Moon EK, 2018, ONCOIMMUNOLOGY, V7, DOI 10.1080/2162402X.2017.1395997
   Moon EK, 2011, CLIN CANCER RES, V17, P4719, DOI 10.1158/1078-0432.CCR-11-0351
   Morgan RA, 2010, MOL THER, V18, P843, DOI 10.1038/mt.2010.24
   National Cancer Institute, FDA APPR ADV LYMPH 2
   Newick K, 2016, MOL THER-ONCOLYTICS, V3, DOI 10.1038/mto.2016.6
   Nishio N, 2014, CANCER RES, V74, P5195, DOI 10.1158/0008-5472.CAN-14-0697
   Papadopoulou A, 2014, SCI TRANSL MED, V6, DOI 10.1126/scitranslmed.3008825
   Park JR, 2007, MOL THER, V15, P825, DOI 10.1038/sj.mt.6300104
   Parkhurst MR, 2011, MOL THER, V19, P620, DOI 10.1038/mt.2010.272
   Paszkiewicz PJ, 2016, J CLIN INVEST, V126, P4262, DOI 10.1172/JCI84813
   Pegram HJ, 2012, BLOOD, V119, P4133, DOI 10.1182/blood-2011-12-400044
   Peng DJ, 2015, NATURE, V527, P249, DOI 10.1038/nature15520
   Peng WY, 2012, CANCER RES, V72, P5209, DOI 10.1158/0008-5472.CAN-12-1187
   Philip B, 2014, BLOOD, V124, P1277, DOI 10.1182/blood-2014-01-545020
   Poh A, 2018, CANCER DISCOV, V8, P787, DOI 10.1158/2159-8290.CD-ND2018-005
   Poirot L, 2015, CANCER RES, V75, P3853, DOI 10.1158/0008-5472.CAN-14-3321
   Poulikakos PI, 2011, NATURE, V480, P387, DOI 10.1038/nature10662
   Qasim W, 2017, SCI TRANSL MED, V9, DOI 10.1126/scitranslmed.aaj2013
   Qin H, 2017, BLOOD, V130
   Quintarelli C, 2018, ONCOIMMUNOLOGY, V7, DOI 10.1080/2162402X.2018.1433518
   Raedler Lisa A, 2015, Am Health Drug Benefits, V8, P180
   Rafiq S, 2017, LEUKEMIA, V31, P1788, DOI 10.1038/leu.2016.373
   Rafiq S, 2018, NAT BIOTECHNOL, V36, P847, DOI 10.1038/nbt.4195
   Raphael I, 2015, CYTOKINE, V74, P5, DOI 10.1016/j.cyto.2014.09.011
   Ravianayake S, 2015, CYTOTHERAPY, V17, P1251, DOI 10.1016/j.jcyt.2015.05.013
   Read KA, 2016, EXP HEMATOL, V44, P799, DOI 10.1016/j.exphem.2016.06.003
   Ritchie DS, 2013, MOL THER, V21, P2122, DOI 10.1038/mt.2013.154
   Rouce RH, 2017, BLOOD, V129, P3275, DOI 10.1182/blood-2017-04-779983
   Ruella M, 2016, J CLIN INVEST, V126, P3814, DOI 10.1172/JCI87366
   Sadelain M, 2017, NATURE, V545, P423, DOI 10.1038/nature22395
   Sanchez-Paulete AR, 2016, CANCER DISCOV, V6, P71, DOI 10.1158/2159-8290.CD-15-0510
   Sather BD, 2015, SCI TRANSL MED, V7, DOI 10.1126/scitranslmed.aac5530
   Schonfeld K, 2015, MOL THER, V23, P330, DOI [10.1038/mt.2014.21, 10.1038/mt.2014.219]
   Shiao SL, 2011, GENE DEV, V25, P2559, DOI 10.1101/gad.169029.111
   Shindo Y, 2015, ANTICANCER RES, V35, P129
   Shrimali RK, 2017, CANCER IMMUNOL RES, V5, P755, DOI 10.1158/2326-6066.CIR-17-0292
   Slaney CY, 2017, CLIN CANCER RES, V23, P2478, DOI 10.1158/1078-0432.CCR-16-1860
   Slaney CY, 2014, CANCER RES, V74, P7168, DOI 10.1158/0008-5472.CAN-14-2458
   Sotillo E, 2015, CANCER DISCOV, V5, P1282, DOI 10.1158/2159-8290.CD-15-1020
   Spranger S, 2017, CANCER CELL, V31, P711, DOI 10.1016/j.ccell.2017.04.003
   Srivastava S, 2015, TRENDS IMMUNOL, V36, P494, DOI 10.1016/j.it.2015.06.004
   Stephan MT, 2007, NAT MED, V13, P1440, DOI 10.1038/nm1676
   Stewart-Jones G, 2009, P NATL ACAD SCI USA, V106, P5784, DOI 10.1073/pnas.0901425106
   Straathof KC, 2005, BLOOD, V105, P4247, DOI 10.1182/blood-2004-11-4564
   Tanoue K, 2017, CANCER RES, V77, P2040, DOI 10.1158/0008-5472.CAN-16-1577
   Till BG, 2012, BLOOD, V119, P3940, DOI 10.1182/blood-2011-10-387969
   Torikai H, 2013, BLOOD, V122, P1341, DOI 10.1182/blood-2013-03-478255
   Torikai H, 2012, BLOOD, V119, P5697, DOI 10.1182/blood-2012-01-405365
   Turtle CJ, 2016, J CLIN INVEST, V126, P2123, DOI 10.1172/JCI85309
   Tzannou I, 2017, J CLIN ONCOL, V35, P3547, DOI [10.1200/JCO.2017.73.0655, 10.1200/jco.2017.73.0655]
   Urbanska K, 2012, CANCER RES, V72, P1844, DOI 10.1158/0008-5472.CAN-11-3890
   Uribe-Herranz M, 2018, JCI INSIGHT, V3, DOI 10.1172/jci.insight.94952
   Vogler I, 2010, MOL THER, V18, P1330, DOI 10.1038/mt.2010.83
   Wang GC, 2016, CANCER DISCOV, V6, P80, DOI 10.1158/2159-8290.CD-15-0224
   Watanabe K, 2018, JCI INSIGHT, V3, DOI 10.1172/jci.insight.99573
   Watanabe N, 2016, ONCOIMMUNOLOGY, V5, DOI 10.1080/2162402X.2016.1253656
   Willemsen RA, 2005, J IMMUNOL, V174, P7853, DOI 10.4049/jimmunol.174.12.7853
   Willemsen RA, 2001, GENE THER, V8, P1601, DOI 10.1038/sj.gt.3301570
   Wing A, 2018, CANCER IMMUNOL RES, V6, P605, DOI 10.1158/2326-6066.CIR-17-0314
   Wu CY, 2015, SCIENCE, V350, DOI 10.1126/science.aab4077
   Yang YM, 2015, CURR OPIN HEMATOL, V22, P509, DOI 10.1097/MOH.0000000000000181
   Zhang CC, 2017, MOL THER, V25, P1248, DOI 10.1016/j.ymthe.2017.03.010
   Zhao Q, 2015, LEUKEMIA, V29, P2238, DOI 10.1038/leu.2015.125
   Zheng PP, 2018, DRUG DISCOV TODAY, V23, P1175, DOI 10.1016/j.drudis.2018.02.012
NR 141
TC 11
Z9 11
U1 0
U2 1
PU WILEY
PI HOBOKEN
PA 111 RIVER ST, HOBOKEN 07030-5774, NJ USA
EI 2050-0068
J9 CLIN TRANSL IMMUNOL
JI Clin. Transl. Immunol.
PY 2019
VL 8
IS 5
AR e1046
DI 10.1002/cti2.1046
PG 16
WC Immunology
SC Immunology
GA IC1IS
UT WOS:000470713300002
PM 31073403
OA Green Published, gold
DA 2021-10-29
ER

PT J
AU Weinkove, R
   George, P
   Dasyam, N
   McLellan, AD
AF Weinkove, Robert
   George, Philip
   Dasyam, Nathaniel
   McLellan, Alexander D.
TI Selecting costimulatory domains for chimeric antigen receptors:
   functional and clinical considerations
SO CLINICAL & TRANSLATIONAL IMMUNOLOGY
LA English
DT Review
DE immunology; immunotherapy; lymphocytes; T cells
ID IN-VIVO PERSISTENCE; MODIFIED T-CELLS; CD28 COSTIMULATION; ANTITUMOR
   EFFICACY; INDUCIBLE COSTIMULATOR; CYTOTOXIC LYMPHOCYTES; 4-1BB
   COSTIMULATION; CYTOKINE RELEASE; ACTIVATION; EXPRESSION
AB Costimulatory signals are required to achieve robust chimeric antigen receptor (CAR) T cell expansion, function, persistence and antitumor activity. These can be provided by incorporating intracellular signalling domains from one or more T cell costimulatory molecules, such as CD28 or 4-1BB, into the CAR. The selection and positioning of costimulatory domains within a CAR construct influence CAR T cell function and fate, and clinical experience of autologous anti-CD19 CAR T cell therapies suggests that costimulatory domains have differential impacts on CAR T cell kinetics, cytotoxic function and potentially safety profile. The clinical impacts of combining costimulatory domains and of alternative costimulatory domains are not yet clearly established, and may be construct- and disease-specific. The aim of this review is to summarise the function and effect of established and emerging costimulatory domains and their combinations within CAR T cells.
C1 [Weinkove, Robert; George, Philip; Dasyam, Nathaniel] Malaghan Inst Med Res, Canc Immunotherapy Programme, Wellington, New Zealand.
   [Weinkove, Robert; George, Philip] Capital & Coast Dist Hlth Board, Wellington Blood & Canc Ctr, Wellington, New Zealand.
   [Weinkove, Robert] Univ Otago Wellington, Dept Pathol & Mol Med, Wellington, New Zealand.
   [McLellan, Alexander D.] Univ Otago, Dept Microbiol & Immunol, Dunedin 9054, New Zealand.
RP McLellan, AD (corresponding author), Univ Otago, Dept Microbiol & Immunol, Dunedin 9054, New Zealand.
EM alex.mclellan@otago.ac.nz
RI Weinkove, Robert/I-6991-2012; Weinkove, Robert/S-4457-2019
OI Weinkove, Robert/0000-0003-3645-7988; Weinkove,
   Robert/0000-0003-3645-7988; McLellan, Alexander/0000-0003-0761-0947
CR Brudno JN, 2018, NAT REV CLIN ONCOL, V15, P31, DOI 10.1038/nrclinonc.2017.128
   Buchan SL, 2018, BLOOD, V131, P39, DOI 10.1182/blood-2017-07-741025
   CALDERHEAD DM, 1993, J IMMUNOL, V151, P5261
   Chaperot L, 1999, EXP HEMATOL, V27, P479, DOI 10.1016/S0301-472X(98)00059-9
   Chapman NM, 2013, CELL SIGNAL, V25, P639, DOI 10.1016/j.cellsig.2012.11.026
   Chen LP, 2013, NAT REV IMMUNOL, V13, P227, DOI 10.1038/nri3405
   Cheng Z, 2018, MOL THER, V26, P976, DOI 10.1016/j.ymthe.2018.01.022
   Chester C, 2018, BLOOD, V131, P49, DOI 10.1182/blood-2017-06-741041
   Condomines M, 2015, PLOS ONE, V10, DOI 10.1371/journal.pone.0130518
   Coyle AJ, 2000, IMMUNITY, V13, P95, DOI 10.1016/S1074-7613(00)00011-X
   Croft M, 2009, IMMUNOL REV, V229, P173, DOI 10.1111/j.1600-065X.2009.00766.x
   Curran KJ, 2015, MOL THER, V23, P769, DOI 10.1038/mt.2015.4
   Davenport AJ, 2018, P NATL ACAD SCI USA, V115, pE2068, DOI 10.1073/pnas.1716266115
   Ede C, 2016, ACS SYNTH BIOL, V5, P395, DOI 10.1021/acssynbio.5b00266
   Enblad G, 2018, CLIN CANCER RES, V24, P6185, DOI 10.1158/1078-0432.CCR-18-0426
   Esensten JH, 2016, IMMUNITY, V44, P973, DOI 10.1016/j.immuni.2016.04.020
   ESHHAR Z, 1993, P NATL ACAD SCI USA, V90, P720, DOI 10.1073/pnas.90.2.720
   Finney HM, 2004, J IMMUNOL, V172, P104, DOI 10.4049/jimmunol.172.1.104
   Finney HM, 1998, J IMMUNOL, V161, P2791
   Fos C, 2008, J IMMUNOL, V181, P1969, DOI 10.4049/jimmunol.181.3.1969
   Gomes-Silva D, 2017, CELL REP, V21, P17, DOI 10.1016/j.celrep.2017.09.015
   GROSS G, 1989, P NATL ACAD SCI USA, V86, P10024, DOI 10.1073/pnas.86.24.10024
   Guedan S, 2018, JCI INSIGHT, V3, DOI 10.1172/jci.insight.96976
   Guedan S, 2014, BLOOD, V124, P1070, DOI 10.1182/blood-2013-10-535245
   Harada Y, 2003, J EXP MED, V197, P257, DOI 10.1084/jem.20021305
   Hombach AA, 2012, ONCOIMMUNOLOGY, V1, DOI 10.4161/onci.19855
   Imai C, 2004, LEUKEMIA, V18, P676, DOI 10.1038/sj.leu.2403302
   Kagoya Y, 2018, NAT MED, V24, P352, DOI 10.1038/nm.4478
   Kawalekar OU, 2016, IMMUNITY, V44, P380, DOI 10.1016/j.immuni.2016.01.021
   Kofler DM, 2011, MOL THER, V19, P760, DOI 10.1038/mt.2011.9
   Kowolik CM, 2006, CANCER RES, V66, P10995, DOI 10.1158/0008-5472.CAN-06-0160
   KUWANA Y, 1987, BIOCHEM BIOPH RES CO, V149, P960, DOI 10.1016/0006-291X(87)90502-X
   Kwon BS, 2002, J IMMUNOL, V168, P5483, DOI 10.4049/jimmunol.168.11.5483
   LAFFERTY KJ, 1975, AUST J EXP BIOL MED, V53, P27, DOI 10.1038/icb.1975.3
   Lai Y, 2018, LEUKEMIA, V32, P801, DOI 10.1038/leu.2017.249
   Laux I, 2000, CLIN IMMUNOL, V96, P187, DOI 10.1006/clim.2000.4902
   Lee DW, 2019, BIOL BLOOD MARROW TR, V25, P625, DOI 10.1016/j.bbmt.2018.12.758
   Lee DW, 2014, BLOOD, V124, P188, DOI 10.1182/blood-2014-05-552729
   Lim WA, 2017, CELL, V168, P724, DOI 10.1016/j.cell.2017.01.016
   Locke FL, 2019, LANCET ONCOL, V20, P31, DOI 10.1016/S1470-2045(18)30864-7
   Long AH, 2015, NAT MED, V21, P581, DOI 10.1038/nm.3838
   Maher J, 2002, NAT BIOTECHNOL, V20, P70, DOI 10.1038/nbt0102-70
   Mata M, 2017, CANCER DISCOV, V7, P1306, DOI 10.1158/2159-8290.CD-17-0263
   Maude SL, 2018, NEW ENGL J MED, V378, P439, DOI 10.1056/NEJMoa1709866
   McLellan AD, 1996, EUR J IMMUNOL, V26, P1204, DOI 10.1002/eji.1830260603
   Munroe ME, 2007, J IMMUNOL, V178, P671, DOI 10.4049/jimmunol.178.2.671
   Nair S, 2018, WATER-SUI, V10, DOI 10.3390/w10060810
   Neelapu SS, 2017, NEW ENGL J MED, V377, P2531, DOI 10.1056/NEJMoa1707447
   Neelapu SS, 2018, NAT REV CLIN ONCOL, V15, P47, DOI 10.1038/nrclinonc.2017.148
   Park JH, 2018, NEW ENGL J MED, V378, P449, DOI 10.1056/NEJMoa1709919
   Paulos CM, 2010, SCI TRANSL MED, V2, DOI 10.1126/scitranslmed.3000448
   Porter D, 2018, J HEMATOL ONCOL, V11, DOI 10.1186/s13045-018-0571-y
   Pule MA, 2005, MOL THER, V12, P933, DOI 10.1016/j.ymthe.2005.04.016
   Quintarelli C, 2018, ONCOIMMUNOLOGY, V7, DOI 10.1080/2162402X.2018.1433518
   Ramos CA, 2018, MOL THER, V26, P2727, DOI 10.1016/j.ymthe.2018.09.009
   Rossig C, 2017, LEUKEMIA, V31, P1087, DOI 10.1038/leu.2017.39
   Salter AI, 2018, SCI SIGNAL, V11, DOI 10.1126/scisignal.aat6753
   Salter AI, 2018, BLOOD, V131, P2621, DOI 10.1182/blood-2018-01-785840
   Saoulli K, 1998, J EXP MED, V187, P1849, DOI 10.1084/jem.187.11.1849
   Savoldo B, 2011, J CLIN INVEST, V121, P1822, DOI 10.1172/JCI46110
   Schuster SJ, 2019, NEW ENGL J MED, V380, P45, DOI 10.1056/NEJMoa1804980
   So T, 2007, J IMMUNOL, V179, P1427, DOI 10.4049/jimmunol.179.3.1427
   Song DG, 2012, BLOOD, V119, P696, DOI 10.1182/blood-2011-03-344275
   Song DG, 2011, CANCER RES, V71, P4617, DOI 10.1158/0008-5472.CAN-11-0422
   Suntharalingam G, 2006, NEW ENGL J MED, V355, P1018, DOI 10.1056/NEJMoa063842
   Vinay DS, 2016, EXPERT OPIN THER TAR, V20, P361, DOI 10.1517/14728222.2016.1091448
   Wan ZR, 2020, CELL MOL IMMUNOL, V17, P143, DOI 10.1038/s41423-018-0183-z
   Wen T, 2002, J IMMUNOL, V168, P4897, DOI 10.4049/jimmunol.168.10.4897
   Weng JY, 2018, J HEMATOL ONCOL, V11, DOI 10.1186/s13045-018-0572-x
   Wilkie S, 2012, J CLIN IMMUNOL, V32, P1059, DOI 10.1007/s10875-012-9689-9
   Zapata JM, 2018, FRONT IMMUNOL, V9, DOI 10.3389/fimmu.2018.02618
   Zhang H, 2007, J IMMUNOL, V179, P4910, DOI 10.4049/jimmunol.179.7.4910
   Zhao ZG, 2015, CANCER CELL, V28, P415, DOI 10.1016/j.ccell.2015.09.004
   Zhong XS, 2010, MOL THER, V18, P413, DOI 10.1038/mt.2009.210
   Zumerle S, 2017, FRONT IMMUNOL, V8, DOI 10.3389/fimmu.2017.01467
NR 75
TC 89
Z9 89
U1 2
U2 11
PU WILEY
PI HOBOKEN
PA 111 RIVER ST, HOBOKEN 07030-5774, NJ USA
EI 2050-0068
J9 CLIN TRANSL IMMUNOL
JI Clin. Transl. Immunol.
PY 2019
VL 8
IS 5
AR e1049
DI 10.1002/cti2.1049
PG 14
WC Immunology
SC Immunology
GA IC1IS
UT WOS:000470713300003
PM 31110702
OA gold, Green Published
HC Y
HP N
DA 2021-10-29
ER

PT J
AU Wang, ZC
   Chen, W
   Zhang, X
   Cai, ZM
   Huang, WR
AF Wang, Zhicai
   Chen, Wei
   Zhang, Xing
   Cai, Zhiming
   Huang, Weiren
TI A long way to the battlefront: CAR T cell therapy against solid cancers
SO JOURNAL OF CANCER
LA English
DT Review
DE CAR T cell therapy; Solid cancer; Immunosuppression; Anti-tumor
   responses
ID CHIMERIC ANTIGEN RECEPTOR; ANTITUMOR-ACTIVITY; ADOPTIVE IMMUNOTHERAPY;
   ANTI-PD-1 ANTIBODY; STEM-CELLS; TGF-BETA; LYMPHOCYTES; EXPRESSION;
   EFFICACY; CD8(+)
AB Chimeric antigen receptors (CARs) are engineered synthetic receptors that redirect and reprogram T cells to tumor surface antigens for subsequent eradication. The unprecedented efficacy of CD19-CAR T cells against B-cell malignancies has inspired oncologists to extend these efforts for the treatment of solid tumors. However, limited success has been achieved so far, partially due to some of the formidable challenges, e.g. suppression of full activation, inhibition of T cell localization, lacking of ideal targets, inefficient trafficking and infiltration, immunosuppression of microenvironment, and the probability of off targets and associated side effects. Significant progresses have being made recently. Thus, an updated summary is urgently needed. Here in this review, we discuss the advantages and some of the key hurdles encountered by CAR T cell therapy in solid tumors as well as the strategies adopted to improve therapeutic outcomes of this approach. Continuing efforts to increase therapeutic potential and decrease the adverse effects of adaptive cell transfer are suggested as well.
C1 [Wang, Zhicai; Zhang, Xing] Sun Yat Sen Univ, Dept Med Melanoma & Sarcoma, State Key Lab Oncol South China, Collaborat Innovat Ctr Canc Med,Canc Ctr, Guangzhou 510060, Guangdong, Peoples R China.
   [Wang, Zhicai; Chen, Wei; Cai, Zhiming; Huang, Weiren] Shenzhen Univ, Shenzhen Peoples Hosp 2, Key Lab Med Reprogramming Technol, Affiliated Hosp 1, Shenzhen 518039, Peoples R China.
   [Cai, Zhiming; Huang, Weiren] Shenzhen Univ, Dept Urol, Shenzhen Peoples Hosp 2, Affiliated Hosp 1,Carson Int Canc Ctr,Sch Med, Shenzhen 518039, Peoples R China.
   [Cai, Zhiming; Huang, Weiren] Guangdong Key Lab Syst Biol & Synthet Biol Urogen, Shenzhen 518035, Peoples R China.
RP Wang, ZC (corresponding author), Sun Yat Sen Univ, Dept Med Melanoma & Sarcoma, State Key Lab Oncol South China, Collaborat Innovat Ctr Canc Med,Canc Ctr, Guangzhou 510060, Guangdong, Peoples R China.; Wang, ZC; Cai, ZM; Huang, WR (corresponding author), Shenzhen Univ, Shenzhen Peoples Hosp 2, Key Lab Med Reprogramming Technol, Affiliated Hosp 1, Shenzhen 518039, Peoples R China.; Cai, ZM; Huang, WR (corresponding author), Shenzhen Univ, Dept Urol, Shenzhen Peoples Hosp 2, Affiliated Hosp 1,Carson Int Canc Ctr,Sch Med, Shenzhen 518039, Peoples R China.; Cai, ZM; Huang, WR (corresponding author), Guangdong Key Lab Syst Biol & Synthet Biol Urogen, Shenzhen 518035, Peoples R China.
EM wangzhc6@mail.sysu.edu.cn; caizhiming2000@163.com; pony8980@163.com
OI Wang, Zhicai/0000-0002-3186-2135
FU China Postdoctoral Science FoundationChina Postdoctoral Science
   Foundation [2018M633220]; National Key Basic Research Program of China
   (973 Program)National Basic Research Program of China [2014CB745201];
   National Natural Science Foundation of ChinaNational Natural Science
   Foundation of China (NSFC) [81772737]; National Science Foundation
   Projects of Guangdong Province [2017B030301015]; Shenzhen Municipal
   Government of China [JCYJ20170413161749433, JSGG20160301161836370];
   Sanming Project of Shenzhen Health and Family Planning Commission
   [SZSM201412018, SZSM201512037]; High Level University's Medical
   Discipline Construction [2016031638]
FX Current research is funded by China Postdoctoral Science Foundation
   (2018M633220), the National Key Basic Research Program of China (973
   Program) (2014CB745201), National Natural Science Foundation of China
   (81772737), National Science Foundation Projects of Guangdong Province
   (2017B030301015), the Shenzhen Municipal Government of China
   (JCYJ20170413161749433, JSGG20160301161836370), the Sanming Project of
   Shenzhen Health and Family Planning Commission (SZSM201412018,
   SZSM201512037), and the High Level University's Medical Discipline
   Construction (2016031638).
CR Adusumilli PS, 2014, SCI TRANSL MED, V6, DOI 10.1126/scitranslmed.3010162
   Ahmed N, 2017, JAMA ONCOL, V3, P1094, DOI 10.1001/jamaoncol.2017.0184
   Ahmed N, 2015, J CLIN ONCOL, V33, P1688, DOI 10.1200/JCO.2014.58.0225
   Ali A, 2014, BMC CLIN PATHOL, V14, DOI 10.1186/1472-6890-14-35
   Amezquita RA, 2017, NATURE, V543, P190, DOI 10.1038/nature21508
   Annesley CE, 2018, CLIN PHARMACOL THER, V103, P591, DOI 10.1002/cpt.950
   Berger C, 2008, J CLIN INVEST, V118, P294, DOI 10.1172/JCI32103
   Bollard CM, 2002, BLOOD, V99, P3179, DOI 10.1182/blood.V99.9.3179
   Bradley LM, 2005, TRENDS IMMUNOL, V26, P172, DOI 10.1016/j.it.2005.01.004
   Brown CE, 2016, NEW ENGL J MED, V375, P2561, DOI 10.1056/NEJMoa1610497
   Brown CE, 2013, PLOS ONE, V8, DOI 10.1371/journal.pone.0077769
   Brudno JN, 2016, BLOOD, V127, P3321, DOI 10.1182/blood-2016-04-703751
   Burga RA, 2015, CANCER IMMUNOL IMMUN, V64, P817, DOI 10.1007/s00262-015-1692-6
   Cartellieri M, 2016, BLOOD CANCER J, V6, DOI 10.1038/bcj.2016.61
   Caruana I, 2015, NAT MED, V21, P524, DOI 10.1038/nm.3833
   Caruso HG, 2015, CANCER RES, V75, P3505, DOI 10.1158/0008-5472.CAN-15-0139
   Casucci M, 2015, CANCER IMMUNOL IMMUN, V64, P123, DOI 10.1007/s00262-014-1641-9
   Chang L, 2007, CYTOTHERAPY, V9, P771, DOI 10.1080/14653240701656079
   Chekmasova AA, 2012, J CLIN ONCOL, V30
   Chekmasova AA, 2010, CLIN CANCER RES, V16, P3594, DOI 10.1158/1078-0432.CCR-10-0192
   Chen N, 2018, CURR OPIN IMMUNOL, V51, P103, DOI 10.1016/j.coi.2018.03.002
   Cherkassky L, 2016, J CLIN INVEST, V126, P3130, DOI 10.1172/JCI83092
   Chinnasamy D, 2010, J CLIN INVEST, V120, P3953, DOI 10.1172/JCI43490
   Chmielewski M, 2015, EXPERT OPIN BIOL TH, V15, P1145, DOI 10.1517/14712598.2015.1046430
   Chmielewski M, 2011, CANCER RES, V71, P5697, DOI 10.1158/0008-5472.CAN-11-0103
   Cho HS, 2003, NATURE, V421, P756, DOI 10.1038/nature01392
   Cho JH, 2018, CELL, V173, P1426, DOI 10.1016/j.cell.2018.03.038
   Choi BD, 2014, J CLIN NEUROSCI, V21, P189, DOI 10.1016/j.jocn.2013.03.012
   Cooper LJN, 2006, CYTOTHERAPY, V8, P105, DOI 10.1080/14653240600620176
   Coppe JP, 2010, ANNU REV PATHOL-MECH, V5, P99, DOI 10.1146/annurev-pathol-121808-102144
   Craddock JA, 2010, J IMMUNOTHER, V33, P780, DOI 10.1097/CJI.0b013e3181ee6675
   Crespo J, 2013, CURR OPIN IMMUNOL, V25, P214, DOI 10.1016/j.coi.2012.12.003
   Davies DM, 2012, MOL MED, V18, P565, DOI 10.2119/molmed.2011.00493
   DeSelm CJ, 2017, J SURG ONCOL, V116, P63, DOI 10.1002/jso.24627
   Di Stasi A, 2011, NEW ENGL J MED, V365, P1673, DOI 10.1056/NEJMoa1106152
   Di Stasi A, 2009, BLOOD, V113, P6392, DOI 10.1182/blood-2009-03-209650
   Drent E, 2017, MOL THER, V25, P1946, DOI 10.1016/j.ymthe.2017.04.024
   Ebert LM, 2018, BIOCHEM SOC T, V46, P391, DOI 10.1042/BST20170178
   Eyquem J, 2017, NATURE, V543, P113, DOI 10.1038/nature21405
   Fedorov VD, 2014, CANCER J, V20, P160, DOI 10.1097/PPO.0000000000000040
   Feng KC, 2018, PROTEIN CELL, V9, P838, DOI 10.1007/s13238-017-0440-4
   Feng KC, 2016, SCI CHINA LIFE SCI, V59, P468, DOI 10.1007/s11427-016-5023-8
   Foster AE, 2008, J IMMUNOTHER, V31, P500, DOI 10.1097/CJI.0b013e318177092b
   Frigault MJ, 2015, CANCER IMMUNOL RES, V3, P356, DOI 10.1158/2326-6066.CIR-14-0186
   Gacerez AT, 2018, CANCER GENE THER, V25, P117, DOI 10.1038/s41417-018-0012-7
   Gardner RA, 2017, BLOOD, V129, P3322, DOI 10.1182/blood-2017-02-769208
   Gholami MD, 2017, CELL IMMUNOL, V322, P1, DOI 10.1016/j.cellimm.2017.10.002
   Gill S, 2016, BLOOD REV, V30, P157, DOI 10.1016/j.blre.2015.10.003
   Grupp SA, 2013, NEW ENGL J MED, V368, P1509, DOI 10.1056/NEJMoa1215134
   Guedan S, 2018, JCI INSIGHT, V3, DOI 10.1172/jci.insight.96976
   Guedan S, 2014, BLOOD, V124, P1070, DOI 10.1182/blood-2013-10-535245
   Harlin H, 2009, CANCER RES, V69, P3077, DOI 10.1158/0008-5472.CAN-08-2281
   Hay KA, 2017, DRUGS, V77, P237, DOI 10.1007/s40265-017-0690-8
   Hegde M, 2016, J CLIN INVEST, V126, P3036, DOI 10.1172/JCI83416
   Hodes RJ, 2002, NAT REV IMMUNOL, V2, P699, DOI 10.1038/nri890
   Hudecek M, 2015, CANCER IMMUNOL RES, V3, P125, DOI 10.1158/2326-6066.CIR-14-0127
   Iacob Gabriel, 2009, J Med Life, V2, P386
   Jensen MC, 2015, CURR OPIN IMMUNOL, V33, P9, DOI 10.1016/j.coi.2015.01.002
   Jensen MC, 2014, IMMUNOL REV, V257, P127, DOI 10.1111/imr.12139
   Jensen MC, 2010, BIOL BLOOD MARROW TR, V16, P1245, DOI 10.1016/j.bbmt.2010.03.014
   John LB, 2013, CLIN CANCER RES, V19, P5636, DOI 10.1158/1078-0432.CCR-13-0458
   Kakarla S, 2014, CANCER J, V20, P151, DOI 10.1097/PPO.0000000000000032
   Kamiya T, 2018, BLOOD ADV, V2, P517, DOI 10.1182/bloodadvances.2017012823
   Kandalaft LE, 2009, CLIN CANCER RES, V15, P4521, DOI 10.1158/1078-0432.CCR-08-0543
   Kasakovski D, 2018, J HEMATOL ONCOL, V11, DOI 10.1186/s13045-018-0629-x
   Katz SC, 2015, CLIN CANCER RES, V21, P3149, DOI 10.1158/1078-0432.CCR-14-1421
   Kawalekar OU, 2016, IMMUNITY, V44, P380, DOI 10.1016/j.immuni.2016.01.021
   Klebanoff CA, 2016, NAT MED, V22, P26, DOI 10.1038/nm.4015
   Kloss CC, 2013, NAT BIOTECHNOL, V31, P71, DOI 10.1038/nbt.2459
   Kochenderfer JN, 2015, J CLIN ONCOL, V33, P540, DOI 10.1200/JCO.2014.56.2025
   Kofler DM, 2011, MOL THER, V19, P760, DOI 10.1038/mt.2011.9
   Krackhardt AM, 2018, CANCER IMMUNOL IMMUN, V67, P513, DOI 10.1007/s00262-018-2119-y
   Lamers CHJ, 2016, BIOCHEM SOC T, V44, P951, DOI 10.1042/BST20160037
   Legler DF, 2004, EUR J IMMUNOL, V34, P1608, DOI 10.1002/eji.200424938
   Li S, 2017, CLIN CANCER RES, V23, P6982, DOI 10.1158/1078-0432.CCR-17-0867
   Linette GP, 2013, BLOOD, V122, P863, DOI 10.1182/blood-2013-03-490565
   Liu HY, 2000, IMMUNITY, V13, P665, DOI 10.1016/S1074-7613(00)00066-2
   Liu X, 2018, NAT COMMUN, V9, DOI 10.1038/s41467-017-02689-5
   Liu XJ, 2016, CANCER RES, V76, P1578, DOI 10.1158/0008-5472.CAN-15-2524
   Long AH, 2015, NAT MED, V21, P581, DOI 10.1038/nm.3838
   Louis CU, 2011, BLOOD, V118, P6050, DOI 10.1182/blood-2011-05-354449
   Markley JC, 2010, BLOOD, V115, P3508, DOI 10.1182/blood-2009-09-241398
   Massague J, 2008, CELL, V134, P215, DOI 10.1016/j.cell.2008.07.001
   Maude SL, 2014, NEW ENGL J MED, V371, P1507, DOI 10.1056/NEJMoa1407222
   Maus MV, 2014, BLOOD, V123, P2625, DOI 10.1182/blood-2013-11-492231
   McGranahan N, 2016, SCIENCE, V351, P1463, DOI 10.1126/science.aaf1490
   Menger L, 2016, CANCER RES, V76, P2087, DOI 10.1158/0008-5472.CAN-15-3352
   Miao H, 2014, PLOS ONE, V9, DOI 10.1371/journal.pone.0093755
   Mohammed S, 2017, MOL THER, V25, P249, DOI 10.1016/j.ymthe.2016.10.016
   Moon EK, 2011, CLIN CANCER RES, V17, P4719, DOI 10.1158/1078-0432.CCR-11-0351
   Morello A, 2016, CANCER DISCOV, V6, P133, DOI 10.1158/2159-8290.CD-15-0583
   Morgan RA, 2012, HUM GENE THER, V23, P1043, DOI 10.1089/hum.2012.041
   Muller WA, 2003, TRENDS IMMUNOL, V24, P327, DOI 10.1016/S1471-4906(03)00117-0
   Mussai F, 2015, CANCER RES, V75, P3043, DOI 10.1158/0008-5472.CAN-14-3443
   Newick K, 2016, CANCER IMMUNOL RES, V4, P541, DOI 10.1158/2326-6066.CIR-15-0263
   Newick K, 2016, MOL THER-ONCOLYTICS, V3, DOI 10.1038/mto.2016.6
   Nishio N, 2014, CANCER RES, V74, P5195, DOI 10.1158/0008-5472.CAN-14-0697
   O'Rourke DM, 2017, SCI TRANSL MED, V9, DOI 10.1126/scitranslmed.aaa0984
   Odorizzi PM, 2012, J IMMUNOL, V188, P2957, DOI 10.4049/jimmunol.1100038
   Owens GL, 2018, J IMMUNOTHER, V41, P130, DOI 10.1097/CJI.0000000000000203
   Parente-Pereira AC, 2011, J CLIN IMMUNOL, V31, P710, DOI 10.1007/s10875-011-9532-8
   Plunkett FJ, 2007, J IMMUNOL, V178, P7710, DOI 10.4049/jimmunol.178.12.7710
   Qasim W, 2017, SCI TRANSL MED, V9, DOI 10.1126/scitranslmed.aaj2013
   Ren JT, 2017, CLIN CANCER RES, V23, P2255, DOI 10.1158/1078-0432.CCR-16-1300
   Riese MJ, 2013, CANCER RES, V73, P3566, DOI 10.1158/0008-5472.CAN-12-3874
   Rodgers DT, 2016, P NATL ACAD SCI USA, V113, pE459, DOI 10.1073/pnas.1524155113
   Rossig C, 2017, LEUKEMIA, V31, P1087, DOI 10.1038/leu.2017.39
   Roybal KT, 2016, CELL, V164, P770, DOI 10.1016/j.cell.2016.01.011
   Ruella M, 2017, LEUKEMIA, V31, P246, DOI 10.1038/leu.2016.262
   Ruella M, 2014, IMMUNOL REV, V257, P14, DOI 10.1111/imr.12136
   Sabatino M, 2016, BLOOD, V128, P519, DOI 10.1182/blood-2015-11-683847
   Sadelain M, 2017, NATURE, V545, P423, DOI 10.1038/nature22395
   Santoro SP, 2015, CANCER IMMUNOL RES, V3, P68, DOI 10.1158/2326-6066.CIR-14-0192
   Savoldo B, 2011, J CLIN INVEST, V121, P1822, DOI 10.1172/JCI46110
   Schmid MC, 2011, CANCER CELL, V19, P715, DOI 10.1016/j.ccr.2011.04.016
   SHEPPARD D, 1994, AM J RESP CELL MOL, V11, P1
   Shiao SL, 2011, GENE DEV, V25, P2559, DOI 10.1101/gad.169029.111
   Singh N, 2016, SCI TRANSL MED, V8, DOI 10.1126/scitranslmed.aad5222
   Slaney CY, 2017, CLIN CANCER RES, V23, P2478, DOI 10.1158/1078-0432.CCR-16-1860
   Smith TT, 2017, J CLIN INVEST, V127, P2176, DOI 10.1172/JCI87624
   Sommermeyer D, 2016, LEUKEMIA, V30, P492, DOI 10.1038/leu.2015.247
   Song DG, 2016, J HEMATOL ONCOL, V9, DOI 10.1186/s13045-016-0285-y
   Song DG, 2013, HUM GENE THER, V24, P295, DOI 10.1089/hum.2012.143
   Song MJ, 2015, WORLD J GASTROENTERO, V21, P3843, DOI 10.3748/wjg.v21.i13.3843
   Stromnes IM, 2015, CANCER CELL, V28, P638, DOI 10.1016/j.ccell.2015.09.022
   Takasugi M, 2018, AGING CELL, V17, DOI 10.1111/acel.12734
   Topalian SL, 2012, NEW ENGL J MED, V366, P2443, DOI 10.1056/NEJMoa1200690
   van der Stegen SJC, 2015, NAT REV DRUG DISCOV, V14, P499, DOI 10.1038/nrd4597
   van Schalkwyk MCI, 2013, HUM GENE THER CL DEV, V24, P134, DOI 10.1089/humc.2013.144
   Villa GR, 2016, NAT NEUROSCI, V19, P765, DOI 10.1038/nn.4302
   Wang LCS, 2014, CANCER IMMUNOL RES, V2, P154, DOI 10.1158/2326-6066.CIR-13-0027
   Wang QS, 2015, MOL THER, V23, P184, DOI 10.1038/mt.2014.164
   Wang W, 2013, GENE THER, V20, P970, DOI 10.1038/gt.2013.19
   Wang XL, 2011, BLOOD, V118, P1255, DOI 10.1182/blood-2011-02-337360
   Watanabe K, 2015, J IMMUNOL, V194, P911, DOI 10.4049/jimmunol.1402346
   Wherry EJ, 2015, NAT REV IMMUNOL, V15, P486, DOI 10.1038/nri3862
   Wherry EJ, 2011, NAT IMMUNOL, V12, P492, DOI 10.1038/ni.2035
   Wilkie S, 2010, J BIOL CHEM, V285, P25538, DOI 10.1074/jbc.M110.127951
   Wrzesinski C, 2010, J IMMUNOTHER, V33, P1, DOI 10.1097/CJI.0b013e3181b88ffc
   Yang YM, 2017, SCI TRANSL MED, V9, DOI 10.1126/scitranslmed.aag1209
   Ye J, 2013, J IMMUNOL, V190, P2403, DOI 10.4049/jimmunol.1202369
   Yeku OO, 2017, SCI REP-UK, V7, DOI 10.1038/s41598-017-10940-8
   Yi ZZ, 2018, MOL THER-METH CLIN D, V9, P70, DOI 10.1016/j.omtm.2018.01.009
   Yong CSM, 2017, IMMUNOL CELL BIOL, V95, P356, DOI 10.1038/icb.2016.128
   Zeltsman M, 2017, TRANSL RES, V187, P1, DOI 10.1016/j.trsl.2017.04.004
   Zhang C, 2017, BIOMARK RES, V5, DOI 10.1186/s40364-017-0102-y
   Zhao HL, 2017, INT J MOL SCI, V18, DOI 10.3390/ijms18010004
NR 147
TC 10
Z9 10
U1 1
U2 4
PU IVYSPRING INT PUBL
PI LAKE HAVEN
PA PO BOX 4546, LAKE HAVEN, NSW 2263, AUSTRALIA
SN 1837-9664
J9 J CANCER
JI J. Cancer
PY 2019
VL 10
IS 14
BP 3112
EP 3123
DI 10.7150/jca.30406
PG 12
WC Oncology
SC Oncology
GA IB2GR
UT WOS:000470088200005
PM 31289581
OA gold, Green Published, Green Submitted
DA 2021-10-29
ER

PT J
AU Deng, XN
   Gao, F
   Li, N
   Li, QX
   Zhou, Y
   Yang, T
   Cai, ZQ
   Du, PP
   Chen, F
   Cai, JH
AF Deng, Xinna
   Gao, Fei
   Li, Nan
   Li, Qingxia
   Zhou, Ye
   Yang, Tao
   Cai, Ziqi
   Du, Pingping
   Chen, Fan
   Cai, Jianhui
TI Antitumor activity of NKG2D CAR-T cells against human colorectal cancer
   cells in vitro and in vivo
SO AMERICAN JOURNAL OF CANCER RESEARCH
LA English
DT Article
DE Chimeric antigen receptor; NKG2D; minicircle DNA; colorectal cancer
ID LIGANDS; IMMUNOTHERAPY; STATISTICS
AB Colorectal cancer is one of the most common malignancies worldwide, as it is often diagnosed at an advanced stage. Chimeric antigen receptor (CAR) T cell therapy has demonstrated remarkable success and emerged as one of the most promising therapeutic strategies in multiple malignancies. The purpose of this study was to investigate the anti-tumor activity of NKG2D CAR-T cells against human colorectal cancer cells. A non-viral third-generation NKG2D CAR was constructed, and subsequently transduced into T cells to obtain the NKG2D CAR-T cells. In vitro, NKG2D CAR-T cells showed cytotoxicity against human colorectal cancer cells in a dose-dependent manner compared with untransduced T cells. In addition, IL-2 and IFN-gamma secreted by these cells were significantly higher than those by untransduced T cells. In vivo, NKG2D CAR-T cells significantly suppressed tumor growth, reduced tumor sizes and extended overall survival of mice in a xenograft model of HCT-116 cells. Furthermore, human NKG2D-positive lymphocytes infiltration could be found in the tumor sections of NKG2D CAR-T cells-treated mice. There were no severe pathological changes found in vital organs in any of the treatment groups. NKG2D CAR-T cells showed excellent killing effect and represented a promising immunotherapeutic strategy against human colorectal cancer.
C1 [Deng, Xinna; Cai, Jianhui] Hebei Med Univ, Dept Surg, 361 East Zhongshan Rd, Shijiazhuang 050017, Hebei, Peoples R China.
   [Deng, Xinna; Gao, Fei; Li, Qingxia; Zhou, Ye; Cai, Jianhui] Hebei Gen Hosp, Dept Oncol, 348 West Heping Rd, Shijiazhuang, Hebei, Peoples R China.
   [Deng, Xinna; Gao, Fei; Li, Qingxia; Zhou, Ye; Cai, Jianhui] Hebei Gen Hosp, Dept Immunotherapy, 348 West Heping Rd, Shijiazhuang, Hebei, Peoples R China.
   [Yang, Tao] Hebei Gen Hosp, Urinary Surg, Shijiazhuang, Hebei, Peoples R China.
   [Li, Nan] Hebei Med Univ, Hosp 2, Dept Gynecol, Shijiazhuang, Hebei, Peoples R China.
   [Cai, Ziqi; Du, Pingping; Chen, Fan; Cai, Jianhui] Hebei HOFOY Biotech Corp Ltd, Hebei Engn Technol Res Ctr Cell Therapy, Shijiazhuang, Hebei, Peoples R China.
RP Cai, JH (corresponding author), Hebei Med Univ, Dept Surg, 361 East Zhongshan Rd, Shijiazhuang 050017, Hebei, Peoples R China.; Cai, JH (corresponding author), Hebei Gen Hosp, Dept Oncol, 348 West Heping Rd, Shijiazhuang, Hebei, Peoples R China.; Cai, JH (corresponding author), Hebei Gen Hosp, Dept Immunotherapy, 348 West Heping Rd, Shijiazhuang, Hebei, Peoples R China.
EM jianhuic-ai2001@163.com
FU Key projects in medical science research of Hebei Health and Family
   Planning Commision [20180153]
FX The Key projects in medical science research of Hebei Health and Family
   Planning Commision (20180153).
CR Allegra A, 2016, BLOOD CELL MOL DIS, V62, P49, DOI 10.1016/j.bcmd.2016.11.001
   Ang WX, 2017, ONCOTARGET, V8, P13545, DOI 10.18632/oncotarget.14592
   Antonangeli F, 2017, FRONT IMMUNOL, V8, DOI 10.3389/fimmu.2017.01583
   Arabi F, 2018, EXP CELL RES, V369, P1, DOI 10.1016/j.yexcr.2018.05.009
   Arnold M, 2017, GUT, V66, P683, DOI 10.1136/gutjnl-2015-310912
   Barinov A, 2017, PLOS ONE, V12, DOI 10.1371/journal.pone.0180644
   Blat D, 2014, MOL THER, V22, P1018, DOI 10.1038/mt.2014.41
   Chen WQ, 2016, CA-CANCER J CLIN, V66, P115, DOI 10.3322/caac.21338
   Daly T, 2000, CANCER GENE THER, V7, P284, DOI 10.1038/sj.cgt.7700121
   Dhar P, 2018, CURR OPIN IMMUNOL, V51, P55, DOI 10.1016/j.coi.2018.02.004
   Eyquem J, 2017, NATURE, V543, P113, DOI 10.1038/nature21405
   Fernandez L, 2017, CLIN CANCER RES, V23, P5824, DOI 10.1158/1078-0432.CCR-17-0075
   Gutting T., 2018, SEMIN CANC BIOL
   Han SL, 2017, CANCER LETT, V390, P188, DOI 10.1016/j.canlet.2016.12.037
   Hege KM, 2017, J IMMUNOTHER CANCER, V5, DOI 10.1186/s40425-017-0222-9
   Iyer RK, 2018, FRONT MED-LAUSANNE, V5, DOI 10.3389/fmed.2018.00150
   Katz SC, 2016, CANCER GENE THER, V23, P142, DOI 10.1038/cgt.2016.14
   Kim MG, 2016, ARCH PHARM RES, V39, P437, DOI 10.1007/s12272-016-0719-7
   Li J, 2018, J HEMATOL ONCOL, V11, DOI 10.1186/s13045-018-0568-6
   Liu XQ, 2015, ONCOTARGETS THER, V8, P3095, DOI 10.2147/OTT.S91122
   Lonez C, 2018, CURR RES TRANSL MED, V66, P53, DOI 10.1016/j.retram.2018.03.001
   Magee MS, 2018, CANCER IMMUNOL RES, V6, P509, DOI 10.1158/2326-6066.CIR-16-0362
   Menard LC, 2018, FRONT IMMUNOL, V9, DOI 10.3389/fimmu.2018.02728
   Mirzaei HR, 2017, FRONT IMMUNOL, V8, DOI 10.3389/fimmu.2017.01850
   Prajapati K, 2018, CELL MOL IMMUNOL, V15, P470, DOI 10.1038/cmi.2017.161
   Sadelain M, 2013, CANCER DISCOV, V3, P388, DOI 10.1158/2159-8290.CD-12-0548
   Schmidts A, 2018, FRONT IMMUNOL, V9, DOI 10.3389/fimmu.2018.02593
   Sers C, 2009, INT J CANCER, V125, P1626, DOI 10.1002/ijc.24557
   Siegel RL, 2017, CA-CANCER J CLIN, V67, P177, DOI 10.3322/caac.21395
   Song DG, 2013, HUM GENE THER, V24, P295, DOI 10.1089/hum.2012.143
   Tamada K, 2012, CLIN CANCER RES, V18, P6436, DOI 10.1158/1078-0432.CCR-12-1449
   Thistlethwaite FC, 2017, CANCER IMMUNOL IMMUN, V66, P1425, DOI 10.1007/s00262-017-2034-7
   Yu SN, 2017, J HEMATOL ONCOL, V10, DOI 10.1186/s13045-017-0444-9
   Zhang CC, 2017, MOL THER, V25, P1248, DOI 10.1016/j.ymthe.2017.03.010
   Zhu HF, 2018, BIOCHEM BIOPH RES CO, V503, P3057, DOI 10.1016/j.bbrc.2018.08.093
   Zingoni A, 2018, FRONT IMMUNOL, V9, DOI 10.3389/fimmu.2018.00476
NR 36
TC 21
Z9 21
U1 1
U2 4
PU E-CENTURY PUBLISHING CORP
PI MADISON
PA 40 WHITE OAKS LN, MADISON, WI 53711 USA
SN 2156-6976
J9 AM J CANCER RES
JI Am. J. Cancer Res.
PY 2019
VL 9
IS 5
BP 945
EP 958
PG 14
WC Oncology
SC Oncology
GA IB0QU
UT WOS:000469966800008
PM 31218103
DA 2021-10-29
ER

PT J
AU Nair, S
   Wang, JB
   Tsao, ST
   Liu, YC
   Zhu, W
   Slayton, WB
   Moreb, JS
   Dong, LJ
   Chang, LJ
AF Nair, Sushmita
   Wang, Jing-Bo
   Tsao, Shih-Ting
   Liu, Yuchen
   Zhu, Wei
   Slayton, William B.
   Moreb, Jan S.
   Dong, Lujia
   Chang, Lung-Ji
TI Functional Improvement of Chimeric Antigen Receptor Through Intrinsic
   Interleukin-15R alpha Signaling
SO CURRENT GENE THERAPY
LA English
DT Article
DE IL-15 receptor; chimeric antigen receptor; immunotherapy; acute B
   lymphoblastic leukemia; lentiviral vector; CNS leukemia
ID MODIFIED T-CELLS; IN-VIVO PERSISTENCE; ANTITUMOR-ACTIVITY; IL-15;
   LEUKEMIA; THERAPY; CD28; CONSTRUCTION; LYMPHOCYTES; ACTIVATION
AB Introduction: Recent studies on CD19-specific chimeric antigen receptor (CAR)-modified T cells (CARTs) have demonstrated unprecedented successes in treating refractory and relapsed B cell malignancies. The key to the latest CART therapy advances can he attributed to the improved costimulatory signals in the CAR design.
   Methods: Here, we established several novel CARS by incorporating T cell signaling domains of CD28 in conjunction with intracellular signaling motif of 4-1BB, CD27, OX40, ICOS, and IL-15R alpha. These novel CARs were functionally assessed based on a simple target cell killing assay.
   Results: The results showed that the CD28/IL-15R alpha co-signaling (153z) CAR demonstrated the fastest T cell expansion potential and cytotoxic activities. IL-15 is a key cytokine that mediates immune effector activities. The 153z CARTs maintained prolonged killing activities after repetitive rounds of target cell engagement. Consistent with the enhanced target killing function, the 153z CARTs produced increased amount of effector cytokines including IFN-gamma, TNF alpha and IL-2 upon interaction with the target cells.
   Conclusion: In a follow-up clinical study, an acute lymphoblastic leukemia (ALL) patient, who experienced multiple relapses of central nervous system leukemia (CNSL) and failed all conventional therapies, was enrolled to receive the CD19-specific 153z CART treatment. The patient achieved complete remission after the 153z CART cell infusion. The translational outcome supports further investigation into the safety and enhanced therapeutic efficacy of the IL-15R alpha-modified CART cells in cancer patients.
C1 [Nair, Sushmita; Tsao, Shih-Ting; Liu, Yuchen; Zhu, Wei; Chang, Lung-Ji] Univ Florida, Coll Med, Dept Mol Genet & Microbiol, POB 100266, Gainesville, FL 32610 USA.
   [Nair, Sushmita; Slayton, William B.] Univ Florida, Coll Med, Dept Pediat, Gainesville, FL 32610 USA.
   [Nair, Sushmita; Slayton, William B.] Univ Florida, Coll Med, Div Hematol Oncol, Gainesville, FL 32610 USA.
   [Wang, Jing-Bo] Beijing Aerospace Gen Hosp, Dept Hematol, Beijing, Peoples R China.
   [Tsao, Shih-Ting; Liu, Yuchen; Dong, Lujia; Chang, Lung-Ji] Genoimmune Med Inst, Shenzhen, Peoples R China.
   [Moreb, Jan S.] Univ Florida, Coll Med, Dept Med, Gainesville, FL 32610 USA.
   [Chang, Lung-Ji] Univ Elect Sci & Technol China, Sch Med, Chengdu, Sichuan, Peoples R China.
RP Chang, LJ (corresponding author), Univ Florida, Coll Med, Dept Mol Genet & Microbiol, POB 100266, Gainesville, FL 32610 USA.
EM c@szgimi.org
FU UF/Health Cancer Center; Science and Technology Planning Technical
   Research Project of Shenzhen, China [KQTD20140630143254906,
   JCYJ20160229170523065, JCYJ20170413154349187]; UESTC [ZYGX2016Z009,
   SQ2016YFS F090567]; Forefront International
FX This study was supported by grant from Forefront International, research
   fund of UF/Health Cancer Center and research funds from Science and
   Technology Planning Technical Research Project of Shenzhen, China
   (KQTD20140630143254906, JCYJ20160229170523065 and JCYJ20170413154349187)
   and UESTC (ZYGX2016Z009 and SQ2016YFS F090567).
CR Betts MR, 2004, METHOD CELL BIOL, V75, P497
   Brentjens RJ, 2013, SCI TRANSL MED, V5, DOI 10.1126/scitranslmed.3005930
   Brentjens RJ, 2011, BLOOD, V118, P4817, DOI 10.1182/blood-2011-04-348540
   BRUNNER KT, 1968, IMMUNOLOGY, V14, P181
   Budagian V, 2006, CYTOKINE GROWTH F R, V17, P259, DOI 10.1016/j.cytogfr.2006.05.001
   Carpenito C, 2009, P NATL ACAD SCI USA, V106, P3360, DOI 10.1073/pnas.0813101106
   CHANG LJ, 1995, VIROLOGY, V211, P157, DOI 10.1006/viro.1995.1388
   Chang LJ, 2005, GENE THER, V12, P1133, DOI 10.1038/sj.gt.3302509
   Chang LJ, 2001, CURR OPIN MOL THER, V3, P468
   Chang Lung-Ji, 2002, Methods Mol Med, V69, P303
   Cruz CRY, 2013, BLOOD, V122, P2965, DOI 10.1182/blood-2013-06-506741
   ESHHAR Z, 1993, P NATL ACAD SCI USA, V90, P720, DOI 10.1073/pnas.90.2.720
   Grupp SA, 2013, NEW ENGL J MED, V368, P1509, DOI 10.1056/NEJMoa1215134
   Henderson MA, 2013, IMMUNOTHERAPY-UK, V5, P577, DOI [10.2217/IMT.13.37, 10.2217/imt.13.37]
   Hoyos V, 2010, LEUKEMIA, V24, P1160, DOI 10.1038/leu.2010.75
   HWU P, 1995, CANCER RES, V55, P3369
   Jakobisiak M, 2011, CYTOKINE GROWTH F R, V22, P99, DOI 10.1016/j.cytogfr.2011.04.001
   Kinter AL, 2008, J IMMUNOL, V181, P6738, DOI 10.4049/jimmunol.181.10.6738
   Kochenderfer JN, 2013, BLOOD, V122, P4129, DOI 10.1182/blood-2013-08-519413
   Kochenderfer JN, 2009, J IMMUNOTHER, V32, P689, DOI 10.1097/CJI.0b013e3181ac6138
   Kowolik CM, 2006, CANCER RES, V66, P10995, DOI 10.1158/0008-5472.CAN-06-0160
   Marks-Konczalik J, 2000, P NATL ACAD SCI USA, V97, P11445, DOI 10.1073/pnas.200363097
   Maus MV, 2014, BLOOD, V123, P2625, DOI 10.1182/blood-2013-11-492231
   Mishra A, 2012, CANCER CELL, V22, P645, DOI 10.1016/j.ccr.2012.09.009
   MUNGER W, 1995, CELL IMMUNOL, V165, P289, DOI 10.1006/cimm.1995.1216
   Nicholson IC, 1997, MOL IMMUNOL, V34, P1157, DOI 10.1016/S0161-5890(97)00144-2
   Okada S, 2015, IMMUNOL CELL BIOL, V93, P461, DOI 10.1038/icb.2014.103
   Porter DL, 2011, NEW ENGL J MED, V365, P725, DOI 10.1056/NEJMoa1103849
   Savoldo B, 2011, J CLIN INVEST, V121, P1822, DOI 10.1172/JCI46110
   Song DG, 2011, CANCER RES, V71, P4617, DOI 10.1158/0008-5472.CAN-11-0422
   Steel JC, 2012, TRENDS PHARMACOL SCI, V33, P35, DOI 10.1016/j.tips.2011.09.004
   Steinway SN, 2013, EXPERT REV CLIN IMMU, V9, P405, DOI [10.1586/eci.13.28, 10.1586/ECI.13.28]
   Tao QS, 2013, J IMMUNOTHER, V36, P462, DOI 10.1097/CJI.0000000000000001
   Trapani JA, 2002, NAT REV IMMUNOL, V2, P735, DOI 10.1038/nri911
   Turtle CJ, 2014, INT J HEMATOL, V99, P132, DOI 10.1007/s12185-013-1490-x
   Wang B, 2006, VACCINE, V24, P3477, DOI 10.1016/j.vaccine.2006.02.025
   Williams MTS, 2014, BLOOD, V123, P3116, DOI 10.1182/blood-2013-05-499970
   Zhang GH, 1997, BIOTECHNIQUES, V23, P525, DOI 10.2144/97233pf01
   Zhang JP, 2018, BLOOD ADV, V2, P1691, DOI 10.1182/bloodadvances.2018017004
NR 39
TC 21
Z9 22
U1 1
U2 7
PU BENTHAM SCIENCE PUBL LTD
PI SHARJAH
PA EXECUTIVE STE Y-2, PO BOX 7917, SAIF ZONE, 1200 BR SHARJAH, U ARAB
   EMIRATES
SN 1566-5232
EI 1875-5631
J9 CURR GENE THER
JI Curr. Gene Ther.
PY 2019
VL 19
IS 1
BP 40
EP 53
DI 10.2174/1566523218666181116093857
PG 14
WC Genetics & Heredity
SC Genetics & Heredity
GA IA0HA
UT WOS:000469236400007
PM 30444200
DA 2021-10-29
ER

PT J
AU Klener, P
   Etrych, T
   Klener, P
AF Klener, Pavel, Jr.
   Etrych, Tomas
   Klener, Pavel
TI Biological Therapy of Hematologic Malignancies: Toward a
   Chemotherapy-free Era
SO CURRENT MEDICINAL CHEMISTRY
LA English
DT Review
DE Hematologic malignancies; biologicals; monoclonal antibodies; immune
   checkpoint inhibitors; antibody-drug conjugates (ADC); biodegradable
   polymers; immunomodulatory agents (IMiD); bispecific T-cell engagers
   (BiTE)
ID CHRONIC LYMPHOCYTIC-LEUKEMIA; ANTI-CD20 MONOCLONAL-ANTIBODY; ABL
   TYROSINE KINASE; B-CELL LYMPHOMA; CAR-T CELLS; OPEN-LABEL;
   MACROMOLECULAR THERAPEUTICS; HODGKINS-LYMPHOMA; PHASE-II; CANCER
AB Less than 70 years ago, the vast majority of hematologic malignancies were untreatable diseases with fatal prognoses. The development of modem chemotherapy agents, which had begun after the Second World War, was markedly accelerated by the discovery of the structure of DNA and its role in cancer biology and tumor cell division. The path travelled from the first temporary remissions observed in children with acute lymphoblastic leukemia treated With single-agent antimetabolites until the first cures achieved by multi-agent chemotherapy regimens was incredibly short. Despite great successes, however, conventional genotoxic cytostatics suffered from an inherently narrow therapeutic index and extensive toxicity, which in many instances limited their clinical utilization. In the last decade of the 20th century, increasing knowledge on the biology of certain malignancies resulted in the conception and development of first molecularly targeted agents designed to inhibit specific druggable molecules involved in the survival of cancer cells. Advances in technology and genetic engineering enabled the production of structurally complex anticancer macromolecules called biologicals, including therapeutic monoclonal antibodies, antibody-drug conjugates and antibody fragments. The development of drug delivery systems (DDSs), in which conventional drugs were attached to various types of carriers including nanopartidies, liposomes or biodegradable polymers, represented an alternative approach to the development of new anticancer agents. Despite the fact that the antitumor activity of drugs attached to DDSs was not fundamentally different, the improved pharmacokinetic profiles, decreased toxic side effects and significantly increased therapeutic indexes resulted in their enhanced antitumor efficacy compared to conventional (unbound) drugs.
   Approval of the first immune checkpoint inhibitor for the treatment of cancer in 2011 initiated the era of cancer immunotherapy. Checkpoint inhibitors, bispecific T-cell engagers, adoptive T-cell approaches and cancer vaccines have joined the platform so far, represented mainly by recombinant cytokines, therapeutic monoclonal antibodies and immunomodulatory agents. In specific clinical indications, conventional drugs have already been supplanted by multi-agent, chemotherapy-free regimens comprising diverse immunotherapy and/or targeted agents. The very distinct mechanisms of the anticancer activity of new immunotherapy approaches not only call for novel response criteria, but might also change fundamental treatment paradigms of certain types of hematologic malignancies in the near future.
C1 [Klener, Pavel, Jr.; Klener, Pavel] Charles Univ Prague, Dept Hematol, Med Dept 1, Fac Med 1, Prague, Czech Republic.
   [Klener, Pavel, Jr.; Klener, Pavel] Charles Univ Prague, Gen Univ Hosp, Prague, Czech Republic.
   [Klener, Pavel, Jr.] Charles Univ Prague, Fac Med 1, Inst Pathol Physiol, Prague, Czech Republic.
   [Etrych, Tomas] Czech Acad Sci, Inst Macromol Chem, Dept Biomed Polymers, Hevrovskeho Namesti 2, Prague 16206, Czech Republic.
RP Klener, P (corresponding author), Charles Univ Prague, Dept Hematol, Med Dept 1, Fac Med 1, Prague, Czech Republic.; Klener, P (corresponding author), Charles Univ Prague, Gen Univ Hosp, Prague, Czech Republic.
EM pavel.klener@gmail.com
RI Etrych, Tomas/G-3420-2014; Klener, Pavel/F-7185-2017; Klener,
   Pavel/AAA-2789-2021
OI Etrych, Tomas/0000-0001-5908-5182; Klener, Pavel/0000-0001-7786-9378; 
FU Ministry of Health of the Czech RepublicMinistry of Health, Czech
   Republic [AZV 17-28980A]; Grant Agency of the Czech RepublicGrant Agency
   of the Czech Republic [GACR17-14007S]; Ministry of Education, Youth and
   Sports Institutional Support [PROGRES Q26/LF1, PROGRES Q28/LF1]; Charles
   University Center of Excellence [UNCE/MED/016]; Grant Agency of the
   Charles University [GA-UK250421]
FX Ministry of Health of the Czech Republic AZV 17-28980A, Grant Agency of
   the Czech Republic GACR17-14007S, Ministry of Education, Youth and
   Sports Institutional Support PROGRES Q26/LF1 and PROGRES Q28/LF1,
   Charles University Center of Excellence UNCE/MED/016, and Grant Agency
   of the Charles University GA-UK250421.
CR Anderson DR, 1997, BIOCHEM SOC T, V25, P705, DOI 10.1042/bst0250705
   Ansell SM, 2015, NEW ENGL J MED, V372, P311, DOI 10.1056/NEJMoa1411087
   Anselmo AC, 2014, J CONTROL RELEASE, V190, P15, DOI 10.1016/j.jconrel.2014.03.053
   Arora M, 2016, THER ADV HEMATOL, V7, P209, DOI 10.1177/2040620716652861
   Barrett DM, 2014, CURR OPIN PEDIATR, V26, P43, DOI 10.1097/MOP.0000000000000043
   Batlevi CL, 2016, NAT REV CLIN ONCOL, V13, P25, DOI 10.1038/nrclinonc.2015.187
   Berrien-Elliott MM, 2015, CURR OPIN ORGAN TRAN, V20, P671, DOI 10.1097/MOT.0000000000000243
   Bhoj VG, 2016, BLOOD, V128, P360, DOI 10.1182/blood-2016-01-694356
   Bruns I, 2005, LEUKEMIA, V19, P1993, DOI 10.1038/sj.leu.2403936
   BURCHENAL JH, 1953, BLOOD, V8, P965, DOI 10.1182/blood.V8.11.965.965
   Cameron F, 2011, DRUGS, V71, P1093, DOI 10.2165/11594010-000000000-00000
   Campoli M, 2010, CLIN CANCER RES, V16, P11, DOI 10.1158/1078-0432.CCR-09-2345
   Cannons JL, 2011, ANNU REV IMMUNOL, V29, P665, DOI 10.1146/annurev-immunol-030409-101302
   Chan TSY, 2016, ANN HEMATOL, V95, P1917, DOI 10.1007/s00277-016-2771-2
   Chapuy CI, 2016, TRANSFUSION, V56, P2964, DOI 10.1111/trf.13789
   Cheson BD, 2010, J CLIN ONCOL, V28, P3525, DOI 10.1200/JCO.2010.27.9836
   Chevallier P, 2015, LANCET HAEMATOL, V2, pE108, DOI 10.1016/S2352-3026(15)00020-4
   Choudhary S, 2011, DRUG DISCOV TODAY, V16, P495, DOI 10.1016/j.drudis.2011.04.003
   Cohen JE, 2017, IMMUNOTHERAPY-UK, V9, P183, DOI 10.2217/imt-2016-0112
   Demlova R, 2016, PHYSIOL RES, V65, pS455, DOI 10.33549/physiolres.933525
   Dimopoulos MA, 2016, NEW ENGL J MED, V375, P1319, DOI 10.1056/NEJMoa1607751
   DIXON ROBERT L., 1965, CANCER CHEMOTHERAP REP, V48, P11
   Dizon MF, 2017, LAB MED, V48, P6, DOI 10.1093/labmed/lmw055
   Druker BJ, 1996, NAT MED, V2, P561, DOI 10.1038/nm0596-561
   Druker BJ, 2003, J CLIN ONCOL, V21, p239S, DOI 10.1200/JCO.2003.10.589
   Druker BJ, 2001, NEW ENGL J MED, V344, P1031, DOI 10.1056/NEJM200104053441401
   Duncan R, 2011, MOL PHARMACEUT, V8, P2101, DOI 10.1021/mp200394t
   Etrych T, 2007, J CONTROL RELEASE, V122, P31, DOI 10.1016/j.jconrel.2007.06.007
   Etrych T, 2009, J CONTROL RELEASE, V140, P18, DOI 10.1016/j.jconrel.2009.07.011
   FARBER S, 1948, NEW ENGL J MED, V238, P787, DOI 10.1056/NEJM194806032382301
   Ferris RL, 2010, J CLIN ONCOL, V28, P4390, DOI 10.1200/JCO.2009.27.6360
   Fesnak AD, 2016, NAT REV CANCER, V16, P566, DOI 10.1038/nrc.2016.97
   Fitzgerald JC, 2017, CRIT CARE MED, V45, pE124, DOI 10.1097/CCM.0000000000002053
   Forero-Torres A, 2009, BRIT J HAEMATOL, V146, P171, DOI 10.1111/j.1365-2141.2009.07740.x
   FOYE LV, 1960, CANCER CHEMOTH REP, P39
   Frey NV, 2016, HEMATOL-AM SOC HEMAT, P567, DOI 10.1182/asheducation-2016.1.567
   GALTON DAG, 1953, LANCET, V264, P208
   Ganta S, 2008, J CONTROL RELEASE, V126, P187, DOI 10.1016/j.jconrel.2007.12.017
   Ghosh N, 2015, CANCER MANAG RES, V7, P105, DOI 10.2147/CMAR.S81310
   Guillerey C, 2016, NAT IMMUNOL, V17, P1025, DOI 10.1038/ni.3518
   Hamlin PA, 2016, LANCET ONCOL, V17, P1023, DOI 10.1016/S1470-2045(16)30157-7
   Hanahan D, 2011, CELL, V144, P646, DOI 10.1016/j.cell.2011.02.013
   Hartmann J, 2017, EMBO MOL MED, V9, P1183, DOI 10.15252/emmm.201607485
   Hillmen P, 2015, LANCET, V385, P1873, DOI 10.1016/S0140-6736(15)60027-7
   Hodi FS, 2010, NEW ENGL J MED, V363, P711, DOI 10.1056/NEJMoa1003466
   Hude I, 2017, HAEMATOLOGICA, V102, P30, DOI 10.3324/haematol.2016.150656
   Jagadeesh D, 2016, CURR TREAT OPTION ON, V17, DOI 10.1007/s11864-016-0428-y
   Jain RK, 2010, NAT REV CLIN ONCOL, V7, P653, DOI 10.1038/nrclinonc.2010.139
   Kantarjian H, 2017, NEW ENGL J MED, V376, P836, DOI 10.1056/NEJMoa1609783
   KARNOFSKY DA, 1947, CANCER RES, V7, P50
   Kawasaki N, 2009, BIOL PHARM BULL, V32, P796, DOI 10.1248/bpb.32.796
   Klener P, 2012, FOLIA BIOL-PRAGUE, V58, P1
   Kochenderfer JN, 2015, J CLIN ONCOL, V33, P540, DOI 10.1200/JCO.2014.56.2025
   Kopecek J, 2013, ADV DRUG DELIVER REV, V65, P49, DOI 10.1016/j.addr.2012.10.014
   Lagrue K, 2015, BLOOD, V126, P50, DOI 10.1182/blood-2015-01-625004
   Lammers T, 2008, BRIT J CANCER, V99, P392, DOI 10.1038/sj.bjc.6604483
   Lee DW, 2015, LANCET, V385, P517, DOI 10.1016/S0140-6736(14)61403-3
   Lemery SJ, 2010, CLIN CANCER RES, V16, P4331, DOI 10.1158/1078-0432.CCR-10-0570
   Lesokhin AM, 2016, J CLIN ONCOL, V34, P2698, DOI 10.1200/JCO.2015.65.9789
   Lichtenegger FS, 2017, J HEMATOL ONCOL, V10, DOI 10.1186/s13045-017-0505-0
   Lidicky O, 2015, MOLECULES, V20, P19849, DOI 10.3390/molecules201119664
   LIPPMAN AJ, 1973, CANCER CHEMOTH REP 1, V57, P191
   Lonial S, 2016, LANCET, V387, P1551, DOI 10.1016/S0140-6736(15)01120-4
   Lonial S, 2015, NEW ENGL J MED, V373, P621, DOI 10.1056/NEJMoa1505654
   Ma WJ, 2016, J HEMATOL ONCOL, V9, DOI 10.1186/s13045-016-0277-y
   Maeda H, 2000, J CONTROL RELEASE, V65, P271, DOI 10.1016/S0168-3659(99)00248-5
   Magen H, 2016, THER ADV HEMATOL, V7, P187, DOI 10.1177/2040620716652862
   Maloney DG, 1997, BLOOD, V90, P2188
   Marwick C, 1997, JAMA-J AM MED ASSOC, V278, P616, DOI 10.1001/jama.1997.03550080022011
   Matas-Cespedes A., 2016, CLIN CANC RES
   MATSUMURA Y, 1986, CANCER RES, V46, P6387
   Maude SL, 2014, NEW ENGL J MED, V371, P1507, DOI 10.1056/NEJMoa1407222
   Mondello P, 2016, ONCOTARGET, V7, P7597, DOI 10.18632/oncotarget.6531
   Oflazoglu E, 2007, BLOOD, V110, P4370, DOI 10.1182/blood-2007-06-097014
   Pawluczkowycz AW, 2009, J IMMUNOL, V183, P749, DOI 10.4049/jimmunol.0900632
   Pichler WJ, 2006, ALLERGY, V61, P912, DOI 10.1111/j.1398-9995.2006.01058.x
   Plosker GL, 2003, DRUGS, V63, P803, DOI 10.2165/00003495-200363080-00005
   Postow MA, 2015, NEW ENGL J MED, V372, P2006, DOI 10.1056/NEJMoa1414428
   Ramsay AG, 2009, BLOOD, V114, P4713, DOI 10.1182/blood-2009-04-217687
   Remer M, 2014, IMMUNOTHERAPY-UK, V6, P1187, DOI 10.2217/imt.14.94
   Robert C, 2011, NEW ENGL J MED, V364, P2517, DOI 10.1056/NEJMoa1104621
   Sanford DS, 2015, CL LYMPH MYELOM LEUK, V15, P385, DOI 10.1016/j.clml.2015.02.019
   Savage KJ, 2016, EXPERT REV HEMATOL, V9, P1007, DOI 10.1080/17474086.2016.1242404
   Schiestl M, 2011, NAT BIOTECHNOL, V29, P310, DOI 10.1038/nbt.1839
   Strati P, 2016, LANCET HAEMATOL, V3, pE407, DOI 10.1016/S2352-3026(16)30064-3
   TAN C, 1967, CANCER-AM CANCER SOC, V20, P333, DOI 10.1002/1097-0142(1967)20:3<333::AID-CNCR2820200302>3.0.CO;2-K
   Teeling JL, 2004, BLOOD, V104, P1793, DOI 10.1182/blood-2004-01-0039
   Thomas A, 2016, LANCET ONCOL, V17, pE254, DOI 10.1016/S1470-2045(16)30030-4
   Tobinai K, 2017, ADV THER, V34, P324, DOI 10.1007/s12325-016-0451-1
   Topp MS, 2014, J CLIN ONCOL, V32, P4134, DOI 10.1200/JCO.2014.56.3247
   Topp MS, 2012, BLOOD, V120, P5185, DOI 10.1182/blood-2012-07-441030
   Turtle CJ, 2016, J CLIN INVEST, V126, P2123, DOI 10.1172/JCI85309
   Ulbrich K, 2004, J DRUG TARGET, V12, P477, DOI 10.1080/10611860400011869
   van Oers MHJ, 2015, LANCET ONCOL, V16, P1370, DOI 10.1016/S1470-2045(15)00143-6
   Venditto VJ, 2013, ADV DRUG DELIVER REV, V65, P80, DOI 10.1016/j.addr.2012.09.038
   Vitolo U, 2014, LANCET ONCOL, V15, P730, DOI 10.1016/S1470-2045(14)70191-3
   WARWICK OH, 1960, CANCER RES, V20, P1032
   Weber JS, 2015, J CLIN ONCOL, V33, P2092, DOI 10.1200/JCO.2014.60.0379
   Weiner GJ, 2010, SEMIN HEMATOL, V47, P115, DOI 10.1053/j.seminhematol.2010.01.011
   Weiner LM, 2009, LANCET, V373, P1033, DOI 10.1016/S0140-6736(09)60251-8
   Westin JR, 2014, LANCET ONCOL, V15, P69, DOI 10.1016/S1470-2045(13)70551-5
   Younes A, 2016, LANCET ONCOL, V17, P1283, DOI 10.1016/S1470-2045(16)30167-X
   2008, ANN ONCOL, V19, P396, DOI DOI 10.1093/ANNONC/MDM579
   2018, NAT REV CLIN ONCOL, V15, P31, DOI DOI 10.1038/NRCLINONC.2017.128
   2016, CLIN CHEM LAB MED, V54, P1105, DOI DOI 10.1515/CCLM-2015-0888
NR 105
TC 7
Z9 7
U1 1
U2 13
PU BENTHAM SCIENCE PUBL LTD
PI SHARJAH
PA EXECUTIVE STE Y-2, PO BOX 7917, SAIF ZONE, 1200 BR SHARJAH, U ARAB
   EMIRATES
SN 0929-8673
EI 1875-533X
J9 CURR MED CHEM
JI Curr. Med. Chem.
PY 2019
VL 26
IS 6
BP 1002
EP 1018
DI 10.2174/0929867324666171006144725
PG 17
WC Biochemistry & Molecular Biology; Chemistry, Medicinal; Pharmacology &
   Pharmacy
SC Biochemistry & Molecular Biology; Pharmacology & Pharmacy
GA HX9MX
UT WOS:000467733300006
PM 28990505
DA 2021-10-29
ER

PT J
AU Li, LR
   Wang, L
AF Li, Linrong
   Wang, Liang
TI Multiple Myeloma: What Do We Do About Immunodeficiency?
SO JOURNAL OF CANCER
LA English
DT Review
DE immunodeficiency; multiple myeloma; immunotherapy; antibiotic
ID IMMUNE CHECKPOINT BLOCKADE; DEPENDENT CELLULAR CYTOTOXICITY; FAS
   APO-1/CD95 LIGAND; MONOCLONAL-ANTIBODY; T-CELLS; IMMUNOMODULATORY DRUGS;
   MATURATION ANTIGEN; PD-1 BLOCKADE; GROWTH-FACTOR; KAPPA-B
AB Multiple myeloma (MM) is an incurable hematological malignancy. Immunodeficiency results in the incapability of immunity to eradicate both tumor cells and pathogens. Immunotherapies along with antibiotics and other anti-infectious agents are applied as substitutes for immunity in MM. Immunotherapies including monoclonal antibodies, immune checkpoints inhibitors, affinity-enhanced T cells, chimeric antigen receptor T cells and dendritic cell vaccines are revolutionizing MM treatment. By suppressing the pro-inflammatory milieu and pathogens, prophylactic and therapeutic antibiotics represent anti-tumor and anti-infection properties. It is expected that deeper understanding of infection, immunity and tumor physio-pathologies in MM will accelerate the optimization of combined therapies, thus improving prognosis in MM.
C1 [Li, Linrong] Southern Med Univ, Clin Med Coll 2, Guangzhou, Guangdong, Peoples R China.
   [Wang, Liang] Southern Med Univ, ZhuJiang Hosp, Dept Hematol, Guangzhou, Guangdong, Peoples R China.
RP Wang, L (corresponding author), Southern Med Univ, ZhuJiang Hosp, Dept Hematol, Guangzhou, Guangdong, Peoples R China.
EM wangliangzjyy@126.com
FU National Natural Science Foundation of ChinaNational Natural Science
   Foundation of China (NSFC) [81873450, 81400159]
FX This work was supported by the National Natural Science Foundation of
   China [contract/grant number: 81873450 and 81400159].
CR Abdi J, 2013, ONCOTARGET, V4, P2186, DOI 10.18632/oncotarget.1497
   Abramson HN, 2018, INT J MOL SCI, V19, DOI 10.3390/ijms19123924
   Alemu A, 2016, CL LYMPH MYELOM LEUK, V16, P495, DOI 10.1016/j.clml.2016.06.006
   Ali SA, 2016, BLOOD, V128, P1688, DOI 10.1182/blood-2016-04-711903
   Ansell SM, 2015, NEW ENGL J MED, V372, P311, DOI 10.1056/NEJMoa1411087
   Aref S, 2015, HEMATOL ONCOL
   Armand P, 2015, IMMUNE CHECKPOINT BL, V125, P9
   Armand P, 2015, BLOOD, V125, P3393, DOI 10.1182/blood-2015-02-567453
   Ashraf Z, BLOOD, V126, P506
   Asosingh K, 2000, CANCER RES, V60, P3096
   Badros A, 2017, BLOOD, V130, P1189, DOI 10.1182/blood-2017-03-775122
   Badros AZ, 2015, BLOOD, V126, DOI 10.1182/blood.V126.23.506.506
   Bae J, 2012, CLIN CANCER RES, V18, P4850, DOI 10.1158/1078-0432.CCR-11-2776
   Bae J, 2011, BRIT J HAEMATOL, V155, P349, DOI 10.1111/j.1365-2141.2011.08850.x
   Basha G, 2012, NAT IMMUNOL, V13, P237, DOI 10.1038/ni.2225
   BENJAMIN R, 2012, P 103 ANN M AM AS S8, V72, P3499, DOI DOI 10.1158/1538-7445.AM2012-3499
   Bensinger W, 2012, BRIT J HAEMATOL, V159, P58, DOI 10.1111/j.1365-2141.2012.09251.x
   Bensinger WI, 2007, BEST PRACT RES CL HA, V20, P783, DOI 10.1016/j.beha.2007.09.007
   Beswick EJ, 2006, INFECT IMMUN, V74, P1148, DOI 10.1128/IAI.74.2.1148-1155.2006
   Bharti AC, 2004, BLOOD, V103, P3175, DOI 10.1182/blood-2003-06-2151
   Bhatnagar V, 2017, ONCOLOGIST, V22, P1347, DOI 10.1634/theoncologist.2017-0229
   Bianchi G, 2014, CA-CANCER J CLIN, V64, P422, DOI 10.3322/caac.21252
   Blade J, 2005, BEST PRACT RES CL HA, V18, P635, DOI 10.1016/j.beha.2005.01.013
   Blade J, 2007, HEMATOL ONCOL CLIN N, V21, P1231, DOI 10.1016/j.hoc.2007.08.006
   Bohnhorst J, 2006, LEUKEMIA, V20, P1138, DOI 10.1038/sj.leu.2404225
   Brown R, 2004, BRIT J HAEMATOL, V125, P743, DOI 10.1111/j.1365-2141.2004.04984.x
   Brudno JN, 2018, J CLIN ONCOL, V36, P2267, DOI 10.1200/JCO.2018.77.8084
   Bu De-Xiu, 2018, Oncotarget, V9, P25764, DOI 10.18632/oncotarget.25359
   Carpenter RO, 2013, CLIN CANCER RES, V19, P2048, DOI 10.1158/1078-0432.CCR-12-2422
   Casucci M, 2013, BLOOD, V122, P3461, DOI 10.1182/blood-2013-04-493361
   Cohen AD, 2016, BLOOD, V128, P1147
   Cohen Adam D, 2018, Am Soc Clin Oncol Educ Book, V38, pe6, DOI 10.1200/EDBK_200889
   Coleman EJ, 2006, J IMMUNOTHER, V29, P489, DOI 10.1097/01.cji.0000210079.52554.c3
   Coleman M, 2002, LEUKEMIA LYMPHOMA, V43, P1777, DOI 10.1080/1042819021000006303
   Collins SM, 2013, CANCER IMMUNOL IMMUN, V62, P1841, DOI 10.1007/s00262-013-1493-8
   Conticello C, 2013, LEUKEMIA RES, V37, P1616, DOI 10.1016/j.leukres.2013.08.006
   Crawley C, 2007, BLOOD, V109, P3588, DOI 10.1182/blood-2006-07-036848
   Crescenzi A, 2016, LEUKEMIA RES, V49, P98, DOI 10.1016/j.leukres.2016.09.008
   Curran MA, 2010, P NATL ACAD SCI USA, V107, P4275, DOI 10.1073/pnas.0915174107
   Danhof S, 2018, BEST PRACT RES CL HA, V31, P147, DOI 10.1016/j.beha.2018.03.002
   Dankbar B, 2000, BLOOD, V95, P2630, DOI 10.1182/blood.V95.8.2630
   de Weers M, 2011, J IMMUNOL, V186, P1840, DOI 10.4049/jimmunol.1003032
   DEO Y, 1994, HYBRIDOMA, V13, P69, DOI 10.1089/hyb.1994.13.69
   Diamond M S, 1991, ICAM 1 CD54 COUNTER, P111
   Dimopoulos MA, 2016, NEW ENGL J MED, V375, P1319, DOI 10.1056/NEJMoa1607751
   Dittus C, 2013, BLOOD, V122, P4162, DOI 10.1182/blood-2013-08-519306
   Dudley ME, 2003, NAT REV CANCER, V3, P666, DOI 10.1038/nrc1167
   Efebera YA, 2015, BLOOD, V126
   Endell J, 2012, BLOOD, V120, DOI 10.1182/blood.V120.21.4018.4018
   Fan F, 2017, J CLIN ONCOL S, V35, P3001, DOI DOI 10.1200/JC0.2017.35.18_
   Fulciniti M, 2009, BLOOD, V114, P371, DOI 10.1182/blood-2008-11-191577
   Garfall AL, 2018, JCI INSIGHT, V3, DOI 10.1172/jci.insight.120505
   Gonzalez D, 2007, BLOOD, V110, P3112, DOI 10.1182/blood-2007-02-069625
   Greil R, 1998, LEUKEMIA LYMPHOMA, V31, P477, DOI 10.3109/10428199809057607
   Hajek R, 2000, MED ONCOL, V17, P2, DOI 10.1007/BF02826210
   Hallett WHD, 2011, BIOL BLOOD MARROW TR, V17, P1133, DOI 10.1016/j.bbmt.2011.03.011
   Han Q, 2016, J CELL IMMUNOTHER, V2, P28, DOI DOI 10.1016/J.JOCIT.2014.11.001
   Hargadon KM, 2018, INT IMMUNOPHARMACOL, V62, P29, DOI 10.1016/j.intimp.2018.06.001
   Hayashi T, 2003, BRIT J HAEMATOL, V121, P592, DOI 10.1046/j.1365-2141.2003.04322.x
   Holstein SA, 2017, DRUGS, V77, P505, DOI 10.1007/s40265-017-0689-1
   Ishiguro T, 2010, CANCER SCI, V101, P2227, DOI 10.1111/j.1349-7006.2010.01663.x
   Jagannath S, 2011, ASH ANN M, V118, P305, DOI DOI 10.1182/blood.V118.21.305.305
   Jego G, 2006, LEUKEMIA, V20, P1130, DOI 10.1038/sj.leu.2404226
   Jensen JHM, 2012, DARATUMUMAB HUMAN CD
   Jiang Ting-wang, 2011, Zhonghua Weishengwuxue He Mianyixue Zazhi, V31, P815
   Kapoor P, 2008, BRIT J HAEMATOL, V141, P135, DOI 10.1111/j.1365-2141.2008.07024.x
   Karabon L, 2012, PATHOL ONCOL RES, V18, P219, DOI 10.1007/s12253-011-9431-6
   Katragadda L, 2013, TRANSPL INFECT DIS, V15, P354, DOI 10.1111/tid.12067
   Kaufman JL, 2013, BRIT J HAEMATOL, V163, P478, DOI 10.1111/bjh.12565
   Kiertscher SM, 2000, J IMMUNOL, V164, P1269, DOI 10.4049/jimmunol.164.3.1269
   Klausz K, 2015, CLIN LYMPHOMA MYELOM, V15, P221
   Klausz K, 2017, ONCOTARGET, V8, P77552, DOI 10.18632/oncotarget.20641
   Koike M, 2002, LEUKEMIA RES, V26, P705, DOI 10.1016/S0145-2126(01)00192-8
   Kovacs E, 2003, BIOMED PHARMACOTHER, V57, P489, DOI 10.1016/j.biopha.2003.08.024
   Kronke J, 2014, SCIENCE, V343, P301, DOI 10.1126/science.1244851
   Kumar SK, 2018, J NATL COMPR CANC NE, V16, P11, DOI 10.6004/jnccn.2018.0002
   Kumaresan PR, 2002, MOL IMMUNOL, V39, P1, DOI 10.1016/S0161-5890(02)00094-9
   Kuruvilla J, 2007, BIOL BLOOD MARROW TR, V13, P925, DOI 10.1016/j.bbmt.2007.04.006
   Landgren O, 2006, HAEMATOLOGICA, V91, P1697
   Laubach JP, 2017, CLIN PHARMACOL THER, V101, P81, DOI 10.1002/cpt.550
   Lavi N, 2018, SUPPORT CARE CANCER, V26, P2425, DOI 10.1007/s00520-018-4079-3
   Le Blanc R, 2001, BONE MARROW TRANSPL, V28, P841, DOI 10.1038/sj.bmt.1703253
   Lesokhin A.M., 2014, BLOOD, V124, P291, DOI [10.1182/blood.V124.21.291.291, DOI 10.1182/BLOOD.V124.21.291.291]
   Lin P, 2004, MODERN PATHOL, V17, P1217, DOI 10.1038/modpathol.3800169
   Lindqvist EK, 2011, BLOOD, V118, P6284, DOI 10.1182/blood-2011-04-347559
   Linette GP, 2013, BLOOD, V122, P863, DOI 10.1182/blood-2013-03-490565
   Liu TT, 2018, ONCOTARGET, V9, P178, DOI 10.18632/oncotarget.23352
   Lokhorst HM, 2015, NEW ENGL J MED, V373, P1207, DOI 10.1056/NEJMoa1506348
   Lonial S, 2015, NEW ENGL J MED, V373, P621, DOI 10.1056/NEJMoa1505654
   Lun S, 2000, CHIN J MICROBIOL IMM
   Luptakova K, 2015, CLIN ADV HEMATOL ONC, V13, P767
   MACGREGOR RR, 1978, BLOOD, V51, P591
   MERICO F, 1993, CLIN EXP IMMUNOL, V92, P27
   MILLS KHG, 1983, BRIT J HAEMATOL, V53, P271, DOI 10.1111/j.1365-2141.1983.tb02021.x
   Moreau P, BLOOD, V110, P1166
   Morgan RA, 2013, J IMMUNOTHER, V36, P133, DOI 10.1097/CJI.0b013e3182829903
   Moriya S, 2013, INT J ONCOL, V42, P1541, DOI 10.3892/ijo.2013.1870
   Murad JM, 2018, BEST PRACT RES CL HA, V31, P176, DOI 10.1016/j.beha.2018.03.003
   Nair B, 2010, BLOOD, V115, P4168, DOI 10.1182/blood-2009-11-255620
   Niesvizky R, 2008, BLOOD, V111, P1101, DOI 10.1182/blood-2007-05-090258
   Nikesitch N, 2016, J CLIN PATHOL, V69, P97, DOI 10.1136/jclinpath-2015-203414
   Ogawara H, 2005, LEUKEMIA RES, V29, P135, DOI 10.1016/j.leukres.2004.06.003
   Paiva B, 2015, LEUKEMIA, V29, P2110, DOI 10.1038/leu.2015.79
   Palumbo A, 2016, ANN ONCOL S6, V27
   Palumbo A, 2016, NEW ENGL J MED, V375, P754, DOI 10.1056/NEJMoa1606038
   Pratt G, 2007, BRIT J HAEMATOL, V138, P563, DOI 10.1111/j.1365-2141.2007.06705.x
   Purushothaman A, 2014, J BIOL CHEM, V289, P5499, DOI 10.1074/jbc.M113.532143
   Pyzer AR, 2014, HUM VACC IMMUNOTHER, V10, P3125, DOI 10.4161/21645515.2014.982993
   Qi CH, 2004, IMMUNOL LETT, V93, P151, DOI 10.1016/j.imlet.2004.03.004
   Qin XY, 2018, ANN HEMATOL, V97, P485, DOI 10.1007/s00277-017-3203-7
   Qiu XH, 2016, ACTA HAEMATOL-BASEL, V135, P103, DOI 10.1159/000438855
   Quach H, 2010, LEUKEMIA, V24, P22, DOI 10.1038/leu.2009.236
   Raje N, 1999, NEW ENGL J MED, V341, P1606, DOI 10.1056/NEJM199911183412110
   Rapoport AP, 2014, CLIN CANCER RES, V20, P1355, DOI 10.1158/1078-0432.CCR-13-2817
   Rawstron AC, 1998, BRIT J HAEMATOL, V100, P176, DOI 10.1046/j.1365-2141.1998.00525.x
   Ray A, 2015, LEUKEMIA, V29, P1441, DOI 10.1038/leu.2015.11
   Richardson PG, 2011, BRIT J HAEMATOL, V154, P745, DOI 10.1111/j.1365-2141.2011.08790.x
   Rosenblatt J, 2017, BLOOD, V129, P275, DOI 10.1182/blood-2016-08-731885
   Sadeghian MH, 2011, INDIAN J PATHOL MICR, V54, P720, DOI 10.4103/0377-4929.91504
   SALMON SE, 1967, NEW ENGL J MED, V277, P1336, DOI 10.1056/NEJM196712212772503
   San-Miguel J, 2014, BLOOD, V123, P4136, DOI 10.1182/blood-2013-12-546374
   Sapra P, 2005, CLIN CANCER RES, V11, P5257, DOI 10.1158/1078-0432.CCR-05-0204
   Satlin MJ, 2015, BIOL BLOOD MARROW TR, V21, P1808, DOI 10.1016/j.bbmt.2015.06.017
   Scott AM, 2012, NAT REV CANCER, V12, P278, DOI 10.1038/nrc3236
   Seckinger A, 2017, CANCER CELL, V31, P396, DOI 10.1016/j.ccell.2017.02.002
   Sedlarikova L, 2012, LEUKEMIA RES, V36, P1218, DOI 10.1016/j.leukres.2012.05.010
   Stewart AK, 2009, BLOOD, V114, P5436, DOI 10.1182/blood-2009-07-204651
   Suen H, 2016, LEUKEMIA, V30, P1716, DOI 10.1038/leu.2016.84
   Suen H, 2015, LEUKEMIA, V29, P1621, DOI 10.1038/leu.2015.104
   Suzuki K, 2015, INT J HEMATOL, V101, P286, DOI 10.1007/s12185-015-1743-y
   Tai YT, 2008, BLOOD, V112, P1329, DOI 10.1182/blood-2007-08-107292
   Tamura H, 2013, LEUKEMIA, V27, P464, DOI 10.1038/leu.2012.213
   Tamura H, 2018, INT J HEMATOL, V107, P278, DOI 10.1007/s12185-018-2405-7
   Tassone P, 2004, BLOOD, V104, P3688, DOI 10.1182/blood-2004-03-0963
   Tassone P, 2004, CANCER RES, V64, P4629, DOI 10.1158/0008-5472.CAN-04-0142
   Taylor-Papadimitriou J, 2018, BIOCHEM SOC T, V46, P659, DOI 10.1042/BST20170400
   Terpos E, 2018, CL LYMPH MYELOM LEUK, V18, P321, DOI 10.1016/j.clml.2018.02.015
   Tian FQ, 2016, ONCOTARGET, V7, P51934, DOI 10.18632/oncotarget.10623
   Braga WMT, 2011, BLOOD, V118, P798, DOI 10.1182/blood.V118.21.1829.1829
   Valkovic T, 2015, TURK J HEMATOL, V32, P234, DOI 10.4274/tjh.2013.0173
   Valkovic T, 2013, MED HYPOTHESES, V81, P1137, DOI 10.1016/j.mehy.2013.10.021
   Vesole DH, 2012, LEUKEMIA, V26, P2517, DOI 10.1038/leu.2012.124
   Vickrey E, 2015, CANCER, V115, P229
   Vij R, 2009, AM J HEMATOL, V84, P650, DOI 10.1002/ajh.21509
   Villunger A, 1997, BLOOD, V90, P12
   Vincent T, 2004, LEUKEMIA, V18, P967, DOI 10.1038/sj.leu.2403333
   Walker LSK, 2017, SCI IMMUNOL, V2, DOI 10.1126/sciimmunol.aan3864
   WESTENDORF JJ, 1994, J IMMUNOL, V152, P117
   Xia J, 2018, J INT MED RES, V46, P2230, DOI 10.1177/0300060518757640
   Xu D, 2012, LEUKEMIA, V26, P1402, DOI 10.1038/leu.2011.332
   Yoneda K, 2005, LEUKEMIA RES, V29, P147, DOI 10.1016/j.leukres.2004.06.005
   Zahradova L, 2012, NEOPLASMA, V59, P440, DOI 10.4149/neo_2012_057
   Zismanov V, 2009, BRIT J CANCER, V101, P1402, DOI 10.1038/sj.bjc.6605291
   2015, LEUKEMIA, V29, P1441, DOI DOI 10.1038/LEU.2015.11
   2007, CELL MOL IMMUNOL, V4, P209
NR 155
TC 4
Z9 5
U1 0
U2 2
PU IVYSPRING INT PUBL
PI LAKE HAVEN
PA PO BOX 4546, LAKE HAVEN, NSW 2263, AUSTRALIA
SN 1837-9664
J9 J CANCER
JI J. Cancer
PY 2019
VL 10
IS 7
BP 1675
EP 1684
DI 10.7150/jca.29993
PG 10
WC Oncology
SC Oncology
GA HV6WR
UT WOS:000466124000010
PM 31205523
OA Green Submitted, gold, Green Published
DA 2021-10-29
ER

PT J
AU Drokow, EK
   Ahmed, HAW
   Amponsem-Boateng, C
   Akpabla, GS
   Song, JJ
   Shi, MY
   Sun, K
AF Drokow, Emmanuel Kwateng
   Ahmed, Hafiz Abdul Waqas
   Amponsem-Boateng, Cecilia
   Akpabla, Gloria Selorm
   Song, Juanjuan
   Shi, Mingyue
   Sun, Kai
TI Survival outcomes and efficacy of autologous CD19 chimeric antigen
   receptor-T cell therapy in the patient with diagnosed hematological
   malignancies: a systematic review and meta-analysis
SO THERAPEUTICS AND CLINICAL RISK MANAGEMENT
LA English
DT Review
DE autologous; CD19; CAR-T; hematological malignancies; response rate
ID LYMPHOMA; SAFETY; CYTOTOXICITY; PERSISTENCE; REMISSIONS; TOXICITIES;
   EXPANSION
AB Purpose: Chimeric Antigen Receptor T(CAR-T) cell therapy is an immunotherapy approach used in treating cancer which has seen rapid development over the decades. It becomes the preferred treatment choice after patients have failed conventional chemotherapy.
   Methods: We conducted a meta-analysis in 320 patients from 14 studies to estimate the survival outcome, response rate and toxicity of autologous CD19 CAR-T cell therapy and predict other factors associated with a better prognosis.
   Results: The overall response rate was 71.88% (95% CI: 61.34-80.46%, p<0.01) and CRS toxicity was 60.15% (95% CI: 42.87-75.22%, p<0.01). Patients who received lymphodepletion was associated with a better response rate (77%, 95% CI: 67-83%; p-value = 0.001) in comparison to the other patients who did not (66%, 95% CI: 41-83%).
   Conclusion: Lymphodepletion regimen may play a crucial role in predicting the prognosis of patients with hematological malignancies. Lymphodepletion patients had better progression-free survival than those who did not.
C1 [Drokow, Emmanuel Kwateng; Ahmed, Hafiz Abdul Waqas; Song, Juanjuan; Shi, Mingyue; Sun, Kai] Zhengzhou Univ, Dept Hematol, Peoples Hosp, 7 Weiwu Rd, Zhengzhou 450003, Henan, Peoples R China.
   [Drokow, Emmanuel Kwateng; Ahmed, Hafiz Abdul Waqas; Song, Juanjuan; Shi, Mingyue; Sun, Kai] Henan Prov Peoples Hosp, 7 Weiwu Rd, Zhengzhou 450003, Henan, Peoples R China.
   [Amponsem-Boateng, Cecilia] Zhengzhou Univ, Coll Publ Hlth, Dept Epidemiol & Biostat, Zhengzhou, Henan, Peoples R China.
   [Akpabla, Gloria Selorm] Tianjin Med Univ, Dept Internal Med, Tianjin, Peoples R China.
RP Sun, K (corresponding author), Zhengzhou Univ, Dept Hematol, Peoples Hosp, 7 Weiwu Rd, Zhengzhou 450003, Henan, Peoples R China.; Sun, K (corresponding author), Henan Prov Peoples Hosp, 7 Weiwu Rd, Zhengzhou 450003, Henan, Peoples R China.
EM sunkai@cellscience.org
OI Amponsem-Boateng, Cecilia/0000-0003-0403-2555; Ahmed, HAFIZ ABDUL
   WAQAS/0000-0002-5071-8251
FU National Natural Science Foundation of ChinaNational Natural Science
   Foundation of China (NSFC) [81471589, 81273259]; Health Bureau of Henan
   Province, P.R. China [201201005]; Henan provincial science and
   technology bureau, People's Republic of China [112300410027,
   132102310120]
FX This study was partially supported by the National Natural Science
   Foundation of China (No. 81471589, No. 81273259), the Health Bureau of
   Henan Province, P.R. China (No. 201201005) and the foundation and
   frontier research grant of Henan provincial science and technology
   bureau, People's Republic of China (No. 112300410027, No. 132102310120).
CR Anwer F, 2017, IMMUNOTHERAPY-UK, V9, P123, DOI 10.2217/imt-2016-0127
   Brentjens RJ, 2013, SCI TRANSL MED, V5, DOI 10.1126/scitranslmed.3005930
   Caserta S, 2010, EUR J IMMUNOL, V40, P470, DOI 10.1002/eji.200939801
   Forman SJ, 2013, BLOOD, V121, P1077, DOI 10.1182/blood-2012-08-234492
   Gargett T, 2014, FRONT PHARMACOL, V5, DOI 10.3389/fphar.2014.00235
   Grupp SA, 2015, BLOOD, V126, P681
   Holzinger A, 2016, CANCER IMMUNOL IMMUN, V65, P1433, DOI 10.1007/s00262-016-1895-5
   Imai C, 2004, LEUKEMIA, V18, P676, DOI 10.1038/sj.leu.2403302
   Kalos M, 2011, SCI TRANSL MED, V3, DOI 10.1126/scitranslmed.3002842
   Kochenderfer JN, 2015, J CLIN ONCOL, V33, P540, DOI 10.1200/JCO.2014.56.2025
   Kochenderfer JN, 2012, BLOOD, V119, P2709, DOI 10.1182/blood-2011-10-384388
   Lee DW, 2015, LANCET, V385, P517, DOI 10.1016/S0140-6736(14)61403-3
   Maher J, 2002, NAT BIOTECHNOL, V20, P70, DOI 10.1038/nbt0102-70
   Maude SL, 2014, NEW ENGL J MED, V371, P1507, DOI 10.1056/NEJMoa1407222
   Milone MC, 2009, MOL THER, V17, P1453, DOI 10.1038/mt.2009.83
   Porter DL, 2015, SCI TRANSL MED, V7, DOI 10.1126/scitranslmed.aac5415
   Porter DL, 2011, NEW ENGL J MED, V365, P725, DOI 10.1056/NEJMoa1103849
   Porter DL, 2014, ASH ABSTR, V124, P1982
   Rich R, 2018, CLIN IMMUNOLOGY
   Savoldo B, 2011, J CLIN INVEST, V121, P1822, DOI 10.1172/JCI46110
   SCHUSTER SJ, 2015, BLOOD, V126, P183
   Song DG, 2011, CANCER RES, V71, P4617, DOI 10.1158/0008-5472.CAN-11-0422
   Turtle C.J., 2015, BLOOD, V126, P3773
   Wang Y, 2014, CLIN IMMUNOL, V155, P160, DOI 10.1016/j.clim.2014.10.002
   Xu XJ, 2013, LEUKEMIA LYMPHOMA, V54, P255, DOI 10.3109/10428194.2012.715350
   Yu SN, 2017, J HEMATOL ONCOL, V10, DOI 10.1186/s13045-017-0444-9
   Zhang TF, 2015, ONCOTARGET, V6, P33961, DOI 10.18632/oncotarget.5582
   Zhou H, 2018, BMC CANCER, V18, DOI 10.1186/s12885-018-4817-4
   Zhu YM, 2016, EUR J HAEMATOL, V96, P389, DOI 10.1111/ejh.12602
   2013, BLOOD, V122, P2965, DOI DOI 10.1182/BLOOD-2013-06-506741
NR 30
TC 5
Z9 5
U1 0
U2 1
PU DOVE MEDICAL PRESS LTD
PI ALBANY
PA PO BOX 300-008, ALBANY, AUCKLAND 0752, NEW ZEALAND
EI 1178-203X
J9 THER CLIN RISK MANAG
JI Therap. Clin. Risk Manag.
PY 2019
VL 15
BP 637
EP 646
DI 10.2147/TCRM.S203822
PG 10
WC Health Care Sciences & Services
SC Health Care Sciences & Services
GA HX0LV
UT WOS:000467082200001
PM 31190844
OA gold, Green Published, Green Submitted
DA 2021-10-29
ER

PT J
AU Duan, HH
   Huang, HB
   Jing, GJ
AF Duan, Honghong
   Huang, Huibin
   Jing, Guangjun
TI An Antibody Fab Fragment-based Chimeric Antigen Receptor Could
   Efficiently Eliminate Human Thyroid Cancer Cells
SO JOURNAL OF CANCER
LA English
DT Article
DE CAR; Fab; CAR-T; thyroid cancer
ID IN-VIVO PERSISTENCE; T-CELLS; COSTIMULATION
AB Thyroid cancer remains a significant health problem worldwide. Traditional chemotherapy does generate long-term benefit but are usually accompanied by severe side effects. Immunotherapy by adoptive infusion of T cells is now an attractive alternative to chemotherapy. Chimeric antigen receptor engineered lymphocytes have produced tremendous clinical outcomes in treating leukemia or lymphoma, but not in solid tumors, which is in part due to the low affinity of single chain Fv fragment or the rapid loss of transfused T cells. In present research, we designed a novel Fab based chimeric antigen receptor, which inherits the advantages of Fab fragment as well as the natural TCR receptor. The novel Fab CAR could recognize the tumor antigens independent of MHC/peptide complex, and mimic the natural activation process of endogenous TCR, therefore extend the life span of CAR-engineered T cells and generate durable clinical effects.
C1 [Duan, Honghong] Fujian Med Univ, Affiliated Hosp 2, Dept Obstet & Gynecol, Quanzhou 362000, Fujian, Peoples R China.
   [Huang, Huibin] Fujian Med Univ, Affiliated Hosp 2, Dept Endocrinol, 34 North Zhongshan Rd, Quanzhou 362000, Fujian, Peoples R China.
   [Jing, Guangjun] iCATAB Biomed Co LTD, Suzhou 215000, Peoples R China.
RP Huang, HB (corresponding author), Fujian Med Univ, Affiliated Hosp 2, Dept Endocrinol, 34 North Zhongshan Rd, Quanzhou 362000, Fujian, Peoples R China.
EM huibinhuang@aliyun.com
FU National Natural Science Foundation of ChinaNational Natural Science
   Foundation of China (NSFC) [81370886]; Science and technology project of
   Quanzhou Fujian [2018C044R]; Innovative medical research project of
   Fujian Province [2018-CX-33]
FX This work was supported by the National Natural Science Foundation of
   China (81370886), Science and technology project of Quanzhou Fujian
   (2018C044R), and Innovative medical research project of Fujian Province
   (2018-CX-33).
CR Barczak W, 2015, MOL BIOTECHNOL, V57, P195, DOI 10.1007/s12033-014-9815-4
   Brentjens RJ, 2011, BLOOD, V118, P4817, DOI 10.1182/blood-2011-04-348540
   Cao J, 2018, AM J HEMATOLOGY
   Curran KJ, 2012, J GENE MED, V14, P405, DOI 10.1002/jgm.2604
   Davis MM, 1998, ANNU REV IMMUNOL, V16, P523, DOI 10.1146/annurev.immunol.16.1.523
   de Visser KE, 2003, J IMMUNOTHER, V26, P1, DOI 10.1097/00002371-200301000-00001
   Gil Diana, 2013, Adv Biosci Biotechnol, V4, P73
   Harris DT, 2016, TRENDS PHARMACOL SCI, V37, P220, DOI 10.1016/j.tips.2015.11.004
   Kalos M, 2011, SCI TRANSL MED, V3, DOI 10.1126/scitranslmed.3002842
   Kershaw MH, 2006, CLIN CANCER RES, V12, P6106, DOI 10.1158/1078-0432.CCR-06-1183
   Koren S, 2008, APPL MICROBIOL BIOT, V78, P1071, DOI 10.1007/s00253-008-1386-5
   Kowolik CM, 2006, CANCER RES, V66, P10995, DOI 10.1158/0008-5472.CAN-06-0160
   Lamers CH, 2006, J CLIN ONCOL, V24, P20, DOI DOI 10.1200/JCO.2006.05.9964
   Maude SL, 2014, NEW ENGL J MED, V371, P1507, DOI 10.1056/NEJMoa1407222
   Morgan RA, 2010, MOL THER, V18, P843, DOI 10.1038/mt.2010.24
   Park JR, 2007, MOL THER, V15, P825, DOI 10.1038/sj.mt.6300104
   Parkhurst MR, 2011, MOL THER, V19, P620, DOI 10.1038/mt.2010.272
   Porter DL, 2011, NEW ENGL J MED, V365, P725, DOI 10.1056/NEJMoa1103849
   Rudolph MG, 2006, ANNU REV IMMUNOL, V24, P419, DOI 10.1146/annurev.immunol.23.021704.115658
   Rudolph MG, 2002, ANNU REV BIOPH BIOM, V31, P121, DOI 10.1146/annurev.biophys.31.082901.134423
   Song DG, 2011, CANCER RES, V71, P4617, DOI 10.1158/0008-5472.CAN-11-0422
   van der Merwe PA, 2003, ANNU REV IMMUNOL, V21, P659, DOI 10.1146/annurev.immunol.21.120601.141036
   Wood J N, 1984, Methods Mol Biol, V1, P261, DOI 10.1385/0-89603-062-8:261
   Zang XX, 2007, CLIN CANCER RES, V13, P5271, DOI 10.1158/1078-0432.CCR-07-1030
NR 24
TC 6
Z9 6
U1 0
U2 3
PU IVYSPRING INT PUBL
PI LAKE HAVEN
PA PO BOX 4546, LAKE HAVEN, NSW 2263, AUSTRALIA
SN 1837-9664
J9 J CANCER
JI J. Cancer
PY 2019
VL 10
IS 8
BP 1890
EP 1895
DI 10.7150/jca.30163
PG 6
WC Oncology
SC Oncology
GA HV6XC
UT WOS:000466125100013
PM 31205546
OA Green Published, gold, Green Submitted
DA 2021-10-29
ER

PT J
AU Perkhofer, L
   Beutel, AK
   Ettrich, TJ
AF Perkhofer, Lukas
   Beutel, Alica K.
   Ettrich, Thomas J.
TI Immunotherapy: Pancreatic Cancer and Extrahepatic Biliary Tract Cancer
SO VISCERAL MEDICINE
LA English
DT Review
DE Biliary tract cancer; Cancer; Checkpoint inhibition; Cholangiocarcinoma;
   Immunotherapy; Pancreatic ductal adenocarcinoma
ID CHIMERIC ANTIGEN RECEPTOR; COLONY-STIMULATING FACTOR; T-CELLS; PHASE-I;
   PEPTIDE VACCINATION; CLINICAL-TRIAL; P21 RAS; GEMCITABINE; EXPRESSION;
   MUC1
AB Pancreatic ductal adenocarcinoma (PDAC) and extrahepatic biliary tract cancer (BTC) are among the malignancies with the highest morbidity and mortality. Despite increasing knowledge on biology and novel therapies, outcome remains poor in these patients. Recent progress in immunotherapies created new hopes in the treatment of PDAC and extrahepatic BTC. Several trials tested immunotherapies in various therapeutic situations as monotherapies or in combinations. Although responses were seen in some of the trials, the value of immunotherapy in PDAC and extrahepatic BTC remains unclear in the current situation, especially regarding the complex biological characteristics with a high stroma component, intrinsic resistance mechanisms and an immunosuppressive, hypoxic microenvironment. These major hurdles have to be taken into account and overcome if immunotherapies should be successful in these tumor entities. Thereby, combinational approaches that allow on the one hand targeted therapy and on the other restore or boost the function of immune cells are promising. (C) 2019 S. Karger AG, Basel
C1 [Perkhofer, Lukas; Beutel, Alica K.; Ettrich, Thomas J.] Univ Klinikum Ulm, Klin Innere Med 1, Albert Einstein Allee 23, DE-89081 Ulm, Germany.
RP Ettrich, TJ (corresponding author), Univ Klinikum Ulm, Klin Innere Med 1, Albert Einstein Allee 23, DE-89081 Ulm, Germany.
EM thomas.ettrich@uniklinik-ulm.de
RI Seufferlein, Thomas TW/P-7147-2018
OI Ettrich, Thomas J./0000-0002-7654-2442
CR Abate-Daga D, 2014, HUM GENE THER, V25, P1003, DOI 10.1089/hum.2013.209
   Abou-Alfa GK, 2011, AM J CLIN ONCOL-CANC, V34, P321, DOI 10.1097/COC.0b013e3181e84b1f
   Abrams SI, 1997, CELL IMMUNOL, V182, P137, DOI 10.1006/cimm.1997.1224
   Aglietta M, 2014, ANN ONCOL, V25, P1750, DOI 10.1093/annonc/mdu205
   Alexandrov LB, 2013, NATURE, V500, P415, DOI 10.1038/nature12477
   Aruga A, 2014, J TRANSL MED, V12, DOI 10.1186/1479-5876-12-61
   Aruga A, 2013, CLIN CANCER RES, V19, P2224, DOI 10.1158/1078-0432.CCR-12-3592
   Bailey P, 2016, SCI REP-UK, V6, DOI 10.1038/srep35848
   Bardeesy N, 2006, GENE DEV, V20, P3130, DOI 10.1101/gad.1478706
   Behrens ME, 2010, ONCOGENE, V29, P5667, DOI 10.1038/onc.2010.327
   Besmer DM, 2011, CANCER RES, V71, P4432, DOI 10.1158/0008-5472.CAN-10-4439
   Bilusic M, 2014, CANCER IMMUNOL IMMUN, V63, P225, DOI 10.1007/s00262-013-1505-8
   Boland CR, 2010, GASTROENTEROLOGY, V138, P2073, DOI [10.1053/j.gastro.2009.12.064, 10.1053/j.gastro.2010.04.024]
   Borghaei H, 2015, NEW ENGL J MED, V373, P1627, DOI 10.1056/NEJMoa1507643
   Brahmer JR, 2012, NEW ENGL J MED, V366, P2455, DOI 10.1056/NEJMoa1200694
   Brett BT, 2002, J CLIN ONCOL, V20, P4225, DOI 10.1200/JCO.2002.11.151
   Brown SD, 2014, GENOME RES, V24, P743, DOI 10.1101/gr.165985.113
   Buanes T, 2009, J CLIN ONCOL, V27
   Chen DS, 2013, IMMUNITY, V39, P1, DOI 10.1016/j.immuni.2013.07.012
   Chen Y, 2014, PLOS ONE, V9, DOI 10.1371/journal.pone.0088133
   Chmielewski M, 2012, GASTROENTEROLOGY, V143, P1095, DOI 10.1053/j.gastro.2012.06.037
   Conroy T, 2018, NEW ENGL J MED, V379, P2395, DOI 10.1056/NEJMoa1809775
   Conroy T, 2011, NEW ENGL J MED, V364, P1817, DOI 10.1056/NEJMoa1011923
   Counter CM, 1998, ONCOGENE, V16, P1217, DOI 10.1038/sj.onc.1201882
   COX AL, 1994, SCIENCE, V264, P716, DOI 10.1126/science.7513441
   Dean AP, 2018, J CLIN ONCOL, V36, DOI 10.1200/JCO.2018.36.15_suppl.4111
   El-Khoueiry AB, 2017, LANCET, V389, P2492, DOI 10.1016/S0140-6736(17)31046-2
   Erkan M, 2012, NAT REV GASTRO HEPAT, V9, P454, DOI 10.1038/nrgastro.2012.115
   Ferris RL, 2016, NEW ENGL J MED, V375, P1856, DOI 10.1056/NEJMoa1602252
   FOSSUM B, 1993, EUR J IMMUNOL, V23, P2687, DOI 10.1002/eji.1830231045
   Gao HL, 2018, HEPATOB PANCREAT DIS, V17, P95, DOI 10.1016/j.hbpd.2018.03.007
   GEDDEDAHL T, 1992, HUM IMMUNOL, V33, P266, DOI 10.1016/0198-8859(92)90334-J
   Gilliam AD, 2012, PANCREAS, V41, P374, DOI 10.1097/MPA.0b013e31822ade7e
   GJERTSEN MK, 1995, LANCET, V346, P1399, DOI 10.1016/S0140-6736(95)92408-6
   Gjertsen MK, 2001, INT J CANCER, V92, P441, DOI 10.1002/ijc.1205
   Goodman AM, 2017, MOL CANCER THER, V16, P2598, DOI 10.1158/1535-7163.MCT-17-0386
   Greten TF, 1999, J CLIN ONCOL, V17, P1047, DOI 10.1200/JCO.1999.17.3.1047
   Hinoda Y, 2003, J GASTROENTEROL, V38, P1162, DOI 10.1007/s00535-003-1224-6
   Inami K, 2008, ONCOL REP, V20, P1375, DOI 10.3892/or_00000155
   Kaida M, 2011, J IMMUNOTHER, V34, P92, DOI 10.1097/CJI.0b013e3181fb65b9
   Kalluri R, 2016, NAT REV CANCER, V16, P582, DOI 10.1038/nrc.2016.73
   Kalyan A, 2016, J CLIN ONCOL, V34, DOI 10.1200/JCO.2016.34.15_suppl.e15747
   Katari UL, 2011, HPB, V13, P643, DOI 10.1111/j.1477-2574.2011.00344.x
   KAWAKAMI Y, 1994, P NATL ACAD SCI USA, V91, P3515, DOI 10.1073/pnas.91.9.3515
   Keir ME, 2008, ANNU REV IMMUNOL, V26, P677, DOI 10.1146/annurev.immunol.26.021607.090331
   Kim R, 2018, ANN ONCOL, V29
   Kobayashi M, 2013, J GASTROINTEST SURG, V17, P1609, DOI 10.1007/s11605-013-2286-2
   Kochenderfer JN, 2015, J CLIN ONCOL, V33, P540, DOI 10.1200/JCO.2014.56.2025
   Le DT, 2017, SCIENCE, V357, P409, DOI 10.1126/science.aan6733
   Lee D, 2017, J CLIN ONCOL, V35, DOI 10.1200/JCO.2017.35.7_suppl.27
   Lepisto Andrew J, 2008, Cancer Ther, V6, P955
   Maki RG, 2007, DIGEST DIS SCI, V52, P1964, DOI 10.1007/s10620-006-9205-2
   Maliar A, 2012, GASTROENTEROLOGY, V143, P1375, DOI 10.1053/j.gastro.2012.07.017
   Malka D, 2014, LANCET ONCOL, V15, P819, DOI 10.1016/S1470-2045(14)70212-8
   Mall AS, 2010, PATHOL RES PRACT, V206, P805, DOI 10.1016/j.prp.2010.08.004
   Marshall JL, 1999, J CLIN ONCOL, V17, P332, DOI 10.1200/JCO.1999.17.1.332
   Maude SL, 2014, NEW ENGL J MED, V371, P1507, DOI 10.1056/NEJMoa1407222
   Mellman I, 2011, NATURE, V480, P480, DOI 10.1038/nature10673
   Motzer RJ, 2015, NEW ENGL J MED, V373, P1803, DOI 10.1056/NEJMoa1510665
   Nath S, 2013, ONCOGENESIS, V2, DOI 10.1038/oncsis.2013.16
   Neelapu SS, 2017, NEW ENGL J MED, V377, P2531, DOI 10.1056/NEJMoa1707447
   Neesse A, 2019, GUT, V68, P159, DOI 10.1136/gutjnl-2018-316451
   Nestle FO, 1998, NAT MED, V4, P328, DOI 10.1038/nm0398-328
   Nomi T, 2007, CLIN CANCER RES, V13, P2151, DOI 10.1158/1078-0432.CCR-06-2746
   O'Hara M, 2016, IMMUNOTHERAPY-UK, V8, P449, DOI 10.2217/imt.16.4
   Oettle H, 2014, J CLIN ONCOL, V32, P2423, DOI 10.1200/JCO.2013.53.6995
   Okada T, 2005, INT J CANCER, V116, P925, DOI 10.1002/ijc.21118
   Palazon A, 2014, IMMUNITY, V41, P518, DOI 10.1016/j.immuni.2014.09.008
   Palmer DH, 2017, J CLIN ONCOL, V35, DOI 10.1200/JCO.2017.35.15_suppl.4119
   Pardoll DM, 2012, NAT REV CANCER, V12, P252, DOI 10.1038/nrc3239
   Pecher G, 2002, CANCER IMMUNOL IMMUN, V51, P669, DOI 10.1007/s00262-002-0317-z
   Posey AD, 2016, IMMUNITY, V44, P1444, DOI 10.1016/j.immuni.2016.05.014
   Ramanathan RK, 2005, CANCER IMMUNOL IMMUN, V54, P254, DOI 10.1007/s00262-004-0581-1
   Robert C, 2015, NEW ENGL J MED, V372, P320, DOI 10.1056/NEJMoa1412082
   Royal RE, 2010, J IMMUNOTHER, V33, P828, DOI 10.1097/CJI.0b013e3181eec14c
   Rudd CE, 2009, IMMUNOL REV, V229, P12, DOI 10.1111/j.1600-065X.2009.00770.x
   Schuster SJ, 2017, NEW ENGL J MED, V377, P2545, DOI 10.1056/NEJMoa1708566
   Shapiro WR, 2005, J CLIN ONCOL, V23, p122S
   Sharma P, 2017, LANCET ONCOL, V18, P312, DOI 10.1016/S1470-2045(17)30065-7
   Siegel RL, 2017, CA-CANCER J CLIN, V67, P7, DOI 10.3322/caac.21387
   Silva VWK, 2016, CHIN CLIN ONCOL, V5, DOI 10.21037/cco.2016.10.04
   Simons JW, 1999, CANCER RES, V59, P5160
   Soiffer R, 1998, P NATL ACAD SCI USA, V95, P13141, DOI 10.1073/pnas.95.22.13141
   Suehara N, 1997, CLIN CANCER RES, V3, P993
   Swann JB, 2007, J CLIN INVEST, V117, P1137, DOI 10.1172/JCI31405
   Tsujikawa T, 2017, CELL REP, V19, P203, DOI 10.1016/j.celrep.2017.03.037
   Utsunomiya T, 2004, ANN SURG ONCOL, V11, P934, DOI 10.1245/ASO.2004.01.029
   Valle J, 2010, NEW ENGL J MED, V362, P1273, DOI 10.1056/NEJMoa0908721
   Vogel A, 2016, BMC CANCER, V16, DOI 10.1186/s12885-016-2798-8
   Weden S, 2011, INT J CANCER, V128, P1120, DOI 10.1002/ijc.25449
   Weiss GJ, 2017, BRIT J CANCER, V117, P33, DOI 10.1038/bjc.2017.145
   Yamazaki T, 2002, J IMMUNOL, V169, P5538, DOI 10.4049/jimmunol.169.10.5538
   Yamazoe S, 2011, PANCREAS, V40, P896, DOI 10.1097/MPA.0b013e31821ad8d1
   Yokomine K, 2010, INT J CANCER, V126, P2153, DOI 10.1002/ijc.24836
   Yu LP, 2010, J CANCER, V1, P141
   Zhang CM, 2016, INT J ENV RES PUB HE, V13, P13
   2005, CANCER RES, V65, P1055, DOI DOI 10.1158/0008-5472.CAN-05-0627
   1993, P NATL ACAD SCI US, V90, P3539
   1995, CANC RES, V55, P4168
   2017, MOL THER, V25, P285, DOI DOI 10.1016/J.YMTHE.2016.10.020
   1996, SCIENCE, V271, P1734
   2017, GASTROENTEROLOGY, V152, P68
   2011, ANN SURG, V253, P328, DOI DOI 10.1097/SLA.0B013E3181FD271C
   1988, CANC RES, V48, P2975
   2014, CLIN CANCER RES, V20, P4228, DOI DOI 10.1158/1078-0432.CCR-14-0314
   2005, ANTICANCER RES, V25, P3575
   2014, IMMUNITY, V40, P642, DOI DOI 10.1016/J.IMMUNI.2014.04.016
   2001, J SURG ONCOL, V76, P121
   2012, ONCOGENE, V31, P4935, DOI DOI 10.1038/ONC.2011.651
   2018, NATURE, V554, P544, DOI DOI 10.1038/NATURE25501
   2017, CANCER SCI, V108, P838, DOI DOI 10.1111/CAS.13193
NR 111
TC 3
Z9 3
U1 0
U2 8
PU KARGER
PI BASEL
PA ALLSCHWILERSTRASSE 10, CH-4009 BASEL, SWITZERLAND
SN 2297-4725
EI 2297-475X
J9 VISC MED
JI Visc. Med.
PY 2019
VL 35
IS 1
BP 28
EP 37
DI 10.1159/000497291
PG 10
WC Gastroenterology & Hepatology; Surgery
SC Gastroenterology & Hepatology; Surgery
GA HV7FF
UT WOS:000466146200005
PM 31312647
OA Green Published, Bronze
DA 2021-10-29
ER

PT J
AU Viardot, A
   Wais, V
   Sala, E
   Koerper, S
AF Viardot, Andreas
   Wais, Verena
   Sala, Elisa
   Koerper, Sixten
TI Chimeric antigen receptor (CAR) T-cell therapy as a treatment option for
   patients with B-cell lymphomas: perspectives on the therapeutic
   potential of Axicabtagene ciloleucel
SO CANCER MANAGEMENT AND RESEARCH
LA English
DT Review
DE chimeric antigen receptor; CAR T-cells; Axicabtagene ciloleucel; diffuse
   large B-cell lymphoma; primary mediastinal B-cell lymphoma; transformed
   follicular lymphoma; cytokine release syndrome; neurotoxicity; CAR
   related encephalopathy syndrome
ID NON-HODGKIN-LYMPHOMA; ADOPTIVE TRANSFER; FOLLOW-UP; RITUXIMAB;
   TRANSPLANTATION; KTE-C19; CD19; IMMUNOGLOBULIN; CHEMOTHERAPY;
   MULTICENTER
AB Axicabtagene lisoleucel (Axi-cel) is the second approved gene-alterating cancer treatment and the first in aggressive lymphoma using the "chimeric antigen receptor" (CAR) technology. T-cells from patients were transfected with CARs and reinfused after a lymphodepleting chemotherapy. CAR T-cells are "living drugs" with the ability to persist and expand after a single infusion. Axi-cel is a "second generation" CAR product characterized by the use of a retroviral gene vector transfer and by CD28 as costimulatory domain In a phase II trial with heavily pretreated patients with aggressive B-cell lymphoma, the overall response rate was 82% with an ongoing complete response rate of 40% after 6 months - with expectations of long-term remissions and cure, even though follow-up data are still limited. There are some prominent side effects like cytokine release syndrome (Grade 3-5: 13%) and neurotoxicity (Grade 3-5: 28%). Novel strategies for prediction, prevention and treatment of these critical side effects are warranted. There are new concepts to enhance the efficacy and prevent resistance in lymphomas. CAR T-cells represent an extremely evolving field with an inestimable potential in general and particularly in aggressive lymphoma. However, we are still learning how to use Axi-cel and other CAR-T cells compounds effectively to optimize the long-term results.
C1 [Viardot, Andreas; Wais, Verena; Sala, Elisa] Univ Hosp Ulm, Dept Internal Med 3, Albert Einstein Allee 23, D-89081 Ulm, Germany.
   [Koerper, Sixten] German Red Cross Blood Transfus Serv Baden Wurtte, Inst Clin Transfus Med & Immunogenet Ulm, Ulm, Germany.
   [Koerper, Sixten] Univ Hosp Ulm, Ulm, Germany.
   [Koerper, Sixten] Univ Ulm, Inst Transfus Med, Ulm, Germany.
RP Viardot, A (corresponding author), Univ Hosp Ulm, Dept Internal Med 3, Albert Einstein Allee 23, D-89081 Ulm, Germany.
EM andreas.viardot@uniklinik-ulm.de
CR Abramson JS, 2018, J CLIN ONCOL, V36, DOI 10.1200/JCO.2018.36.15_suppl.7505
   Amrolia PJ, 2018, BLOOD, V132, DOI 10.1182/blood-2018-99-118616
   [Anonymous], 2017, YESC AX CIL PACK INS
   Better M, 2016, MOL THER, V24, pS115, DOI 10.1016/S1525-0016(16)33096-9
   Boucher JC, 2018, BLOOD, V131, P966
   Brudno J, 2018, BLOOD, V131, P898
   Cherkassky L, 2016, J CLIN INVEST, V126, P3130, DOI 10.1172/JCI83092
   Chow VA, 2018, BLOOD, V132, P777, DOI 10.1182/blood-2018-04-839217
   Cordeiro A, 2018, BLOOD, V131, P576
   Crump M, 2017, BLOOD, V130, P1800, DOI 10.1182/blood-2017-03-769620
   Crump M, 2014, J CLIN ONCOL, V32, P3490, DOI 10.1200/JCO.2013.53.9593
   Cunningham D, 2013, LANCET, V381, P1817, DOI 10.1016/S0140-6736(13)60313-X
   Dunleavy K, 2013, NEW ENGL J MED, V368, P1408, DOI 10.1056/NEJMoa1214561
   ESHHAR Z, 1993, P NATL ACAD SCI USA, V90, P720, DOI 10.1073/pnas.90.2.720
   Faramand R, 2018, BLOOD, V131, P95
   Fenske TS, 2016, BRIT J HAEMATOL, V174, P235, DOI 10.1111/bjh.14046
   Feucht J, 2019, NAT MED, V25, P82, DOI 10.1038/s41591-018-0290-5
   Feucht J, 2016, ONCOTARGET, V7, P76902, DOI 10.18632/oncotarget.12357
   Fraietta JA, 2016, BLOOD, V127, P1117, DOI 10.1182/blood-2015-11-679134
   Friedberg JW, 2011, HEMATOL-AM SOC HEMAT, P498, DOI 10.1182/asheducation-2011.1.498
   Fry TJ, 2018, NAT MED, V24, P20, DOI 10.1038/nm.4441
   Gauthier J, 2018, BLOOD, V131, P299
   Gisselbrecht C, 2010, J CLIN ONCOL, V28, P4184, DOI 10.1200/JCO.2010.28.1618
   Glass B, 2014, LANCET ONCOL, V15, P757, DOI 10.1016/S1470-2045(14)70161-5
   GROSS G, 1989, P NATL ACAD SCI USA, V86, P10024, DOI 10.1073/pnas.86.24.10024
   Grupp SA, 2013, NEW ENGL J MED, V368, P1509, DOI 10.1056/NEJMoa1215134
   Guedan S., 2018, MOL THER-METH CLIN D, V12, P145
   Han C, 2018, NAT COMMUN, V9, DOI 10.1038/s41467-018-02912-x
   HILL BT, 2017, BLOOD S1, V130
   International Agency for Research on Cancer, 2014, WORLD CANC REPORT 20
   Jacobson CA, 2018, BLOOD, V131, P4192
   Jacobson CA, 2018, BLOOD, V131, P92
   Jain MD, 2018, THER CLIN RISK MANAG, V14, P1007, DOI 10.2147/TCRM.S145039
   Kochenderfer JN, 2017, MOL THER, V25, P2245, DOI 10.1016/j.ymthe.2017.07.004
   Kochenderfer JN, 2017, J CLIN ONCOL, V35, DOI 10.1200/JCO.2016.71.3024
   Kochenderfer JN, 2015, J CLIN ONCOL, V33, P540, DOI 10.1200/JCO.2014.56.2025
   Kochenderfer JN, 2012, BLOOD, V119, P2709, DOI 10.1182/blood-2011-10-384388
   Kochenderfer JN, 2010, BLOOD, V116, P3875, DOI 10.1182/blood-2010-01-265041
   Kochenderfer JN, 2009, J IMMUNOTHER, V32, P689, DOI 10.1097/CJI.0b013e3181ac6138
   Lamers CH, 2006, J CLIN ONCOL, V24, P20, DOI DOI 10.1200/JCO.2006.05.9964
   Lee DW, 2015, LANCET, V385, P517, DOI 10.1016/S0140-6736(14)61403-3
   Lee DW, 2014, BLOOD, V124, P188, DOI 10.1182/blood-2014-05-552729
   Lin C, 2018, BBA-REV CANCER, V1869, P200, DOI 10.1016/j.bbcan.2018.01.005
   Link BK, 2013, J CLIN ONCOL, V31, P3272, DOI 10.1200/JCO.2012.48.3990
   Locke FL, 2017, MOL THER, V25, P285, DOI 10.1016/j.ymthe.2016.10.020
   Long AH, 2015, NAT MED, V21, P581, DOI 10.1038/nm.3838
   McGarrity GJ, 2013, J GENE MED, V15, P78, DOI 10.1002/jgm.2691
   Morgan RA, 2010, MOL THER, V18, P843, DOI 10.1038/mt.2010.24
   Nastoupil LJ, 2018, BLOOD, V132, DOI 10.1182/blood-2018-99-114152
   Neelapu SS, 2017, NEW ENGL J MED, V377, P2531, DOI 10.1056/NEJMoa1707447
   Neelapu SS, 2018, NAT REV CLIN ONCOL, V15, P47, DOI 10.1038/nrclinonc.2017.148
   NEELAPU SS, 2017, BLOOD S1, V130
   Neelapu SS, 2018, BLOOD, V131, P2967
   Norelli M, 2018, NAT MED, V24, P739, DOI 10.1038/s41591-018-0036-4
   Oak J, 2018, BLOOD, V131, P4656
   Oluwole OO, 2018, J CLIN ONCOL, V36, DOI 10.1200/JCO.2018.36.15_suppl.TPS7585
   Park JH, 2018, NEW ENGL J MED, V378, P449, DOI 10.1056/NEJMoa1709919
   Park JR, 2007, MOL THER, V15, P825, DOI 10.1038/sj.mt.6300104
   Popplewell LL, 2018, BLOOD, V131, P610
   Porter DL, 2011, NEW ENGL J MED, V365, P725, DOI 10.1056/NEJMoa1103849
   Salles GA, 2018, BLOOD, V131, P227
   Sano D, 2018, BLOOD, V131, P96
   Sarkozy C, 2018, BEST PRACT RES CL HA, V31, P209, DOI 10.1016/j.beha.2018.07.014
   Schultz LM, 2018, BLOOD, V132, DOI 10.1182/blood-2018-99-117445
   Schuster SJ, 2019, NEW ENGL J MED, V380, P45, DOI 10.1056/NEJMoa1804980
   Sehn LH, 2018, J CLIN ONCOL, V36, DOI 10.1200/JCO.2018.36.15_suppl.7507
   Spiegel JY., 2018, BLOOD, V132, P576
   van der Stegen SJC, 2015, NAT REV DRUG DISCOV, V14, P499, DOI 10.1038/nrd4597
   van Imhoff GW, 2017, J CLIN ONCOL, V35, P544, DOI 10.1200/JCO.2016.69.0198
   Viardot A, 2018, CANCER TREAT REV, V65, P87, DOI 10.1016/j.ctrv.2018.04.002
   Vitolo U, 2017, J CLIN ONCOL, V35, P3529, DOI 10.1200/JCO.2017.73.3402
   Vranic S, 2016, PLOS ONE, V11, DOI 10.1371/journal.pone.0166266
   Wang XL, 2016, BLOOD, V127, P2980, DOI 10.1182/blood-2015-12-686725
   Wang XY, 2016, MOL THER-ONCOLYTICS, V3, DOI 10.1038/mto.2016.15
   Yang JF, 2018, BLOOD, V132, DOI 10.1182/blood-2018-99-114415
   Yates B, 2018, BLOOD, V132, DOI 10.1182/blood-2018-99-119621
   Zhang WY, 2016, SIGNAL TRANSDUCT TAR, V1, DOI 10.1038/sigtrans.2016.2
   Zheng PP, 2018, DRUG DISCOV TODAY, V23, P1175, DOI 10.1016/j.drudis.2018.02.012
   Zinzani PL, 2017, BLOOD, V130, P267, DOI 10.1182/blood-2016-12-758383
NR 79
TC 8
Z9 8
U1 1
U2 3
PU DOVE MEDICAL PRESS LTD
PI ALBANY
PA PO BOX 300-008, ALBANY, AUCKLAND 0752, NEW ZEALAND
SN 1179-1322
J9 CANCER MANAG RES
JI Cancer Manag. Res.
PY 2019
VL 11
BP 2393
EP 2404
DI 10.2147/CMAR.S163225
PG 12
WC Oncology
SC Oncology
GA HR6EM
UT WOS:000463242100003
PM 31114317
OA Green Published, gold, Green Submitted
DA 2021-10-29
ER

PT J
AU Kumagai, A
   Shimizu, K
   Kurata, R
   Cui, XF
   Isagawa, T
   Harada, M
   Nagai, J
   Yoshida, Y
   Ozaki, K
   Takeda, N
   Semba, H
   Yonezawa, T
AF Kumagai, Asuka
   Shimizu, Kenji
   Kurata, Riho
   Cui, Xiaofeng
   Isagawa, Takayuki
   Harada, Masamitsu
   Nagai, Jun
   Yoshida, Yasuhiro
   Ozaki, Kei-ichi
   Takeda, Norihiko
   Semba, Hiroaki
   Yonezawa, Tomo
TI Establishment of Novel Cells Stably Secreting Various Human IL-18
   Recombinant Proteins
SO CURRENT PHARMACEUTICAL BIOTECHNOLOGY
LA English
DT Article
DE IL-18; EBNA1; OriP; conditioned medium; human gamma delta T cells;
   IFN-gamma
ID T-CELLS; PURIFICATION; EXPANSION; CYTOKINE
AB Background: The immunotherapies against cancer, autoinmmune diseases or infection are remarkable development. These days programmed cell death (PD)-1 antibody-induced immune checkpoint blockade or chimeric antigen receptor-T cells (CAR-T) have been shown to have eminent therapeutic effects on tumor development. We have focused on adoptive transfer with human gamma delta T cells for novel immunotherapies. Additionally, IL-18 is one of the cytokines that enhances cytokine secretion and cytotoxicity of human gamma delta T cells.
   Method: Thus, we established novel cell lines stably expressing and secreting various types of human recombinant IL-18 proteins to their culture supernatants using episomal vector. We also differentiated primary cultured human gamma delta T cells from peripheral blood mononuclear leukocytes to validate biological activity of the IL-18 proteins using measuring IFN-gamma by ELISA.
   Results and Conclusion: Finally, we demonstrated that the supernatant could activate human gamma delta T cells using monitoring interferon gamma in culture medium.
C1 [Kumagai, Asuka; Harada, Masamitsu; Nagai, Jun; Yonezawa, Tomo] Nagasaki Univ, Ctr Therapeut Innovat, Gene Res Ctr Frontiers Life Sci, Grad Sch Biomed Sci, 1-12-14 Sakamoto, Nagasaki 8528523, Japan.
   [Shimizu, Kenji] Tokushima Univ, Div Immune Regulat, Inst Genome Res, Tokushima, Tokushima, Japan.
   [Kurata, Riho; Ozaki, Kei-ichi] Osaka Univ Pharmaceut Sci, Educ & Res Ctr Fundamental Pharmaceut Sci, Osaka, Japan.
   [Cui, Xiaofeng] Wuhan Univ Technol, Sch Chem Chem Engn & Life Sci, Sch Mat & Engn, 122 Loushi Rd, Wuhan, Hubei, Peoples R China.
   [Isagawa, Takayuki] Nagasaki Univ Hosp, Grad Sch Biomed Sci, Dept Cardiovasc Med, 1-7-1 Sakamoto, Nagasaki 8528501, Japan.
   [Harada, Masamitsu] Nara Inst Sci & Technol, Grad Sch Informat Sci, Ikoma, Nara 6300192, Japan.
   [Yoshida, Yasuhiro] Univ Occupat & Environm Hlth, Dept Immunol & Parasitol, Yahatanishi Ku, 1-1 Iseigaoka, Kitakyushu, Fukuoka 8078555, Japan.
   [Takeda, Norihiko] Univ Tokyo, Grad Sch Med, Dept Cardiovasc Med, Bunkyo Ku, 7-3-1 Hongo, Tokyo 1138654, Japan.
   [Semba, Hiroaki] Cardiovasc Inst, Dept Cardiovasc Med, Minato Ku, Nishiazabu 3-2-19, Tokyo 1060031, Japan.
RP Yonezawa, T (corresponding author), Nagasaki Univ, Ctr Therapeut Innovat, Gene Res Ctr Frontiers Life Sci, Grad Sch Biomed Sci, 1-12-14 Sakamoto, Nagasaki 8528523, Japan.
EM yonet@nagasaki-u.ac.jp
OI /0000-0003-1658-3119
FU development support project 'The iD3 Booster'; Research Program of
   Kanamori-Foundation; Japan Society for Promotion of ScienceMinistry of
   Education, Culture, Sports, Science and Technology, Japan (MEXT)Japan
   Society for the Promotion of Science [JSPS-16K21229]
FX The authors sincerely thank Dr. Yoshimasa Tanaka (Center for
   Bioinformatics and Molecular Medicine, Nagasaki University), and Prof.
   Koh-ichiro Yoshiura and Dr. Akira Kinoshita (Department of Human
   Genetics, Nagasaki University Graduate School of Biomedical Sciences)
   for design of the constructs and helpful supports, and borrowing us
   ChemiDoc (TM) imaging system, respectively. This work was partly
   supported by development support project 'The iD3 Booster', Research
   Program of Kanamori-Foundation and a Grant-in-Aid Young Scientists (B)
   from Japan Society for Promotion of Science (JSPS-16K21229).
CR Dinarello C A, 1998, Int Rev Immunol, V16, P457, DOI 10.3109/08830189809043005
   Dinarello CA, 1999, J ALLERGY CLIN IMMUN, V103, P11, DOI 10.1016/S0091-6749(99)70518-X
   Eberl M, 2009, TRENDS IMMUNOL, V30, P562, DOI 10.1016/j.it.2009.09.001
   Gong GM, 2009, BLOOD, V113, P837, DOI 10.1182/blood-2008-06-162792
   Hoshino K, 1999, J IMMUNOL, V162, P5041
   Kurata R, 2018, CURR PHARM BIOTECHNO, V19, P224, DOI 10.2174/1389201019666180418093334
   Lafont V, 2014, FRONT IMMUNOL, V5, DOI 10.3389/fimmu.2014.00622
   Li W, 2010, J IMMUNOTHER, V33, P287, DOI 10.1097/CJI.0b013e3181c80ffa
   Morrow ES, 2019, TRANSL RES, V203, P88, DOI 10.1016/j.trsl.2018.08.005
   NAKAMURA K, 1993, INFECT IMMUN, V61, P64, DOI 10.1128/IAI.61.1.64-70.1993
   OKAMURA H, 1995, NATURE, V378, P88, DOI 10.1038/378088a0
   Salmikangas P, 2018, PHARM RES-DORDR, V35, DOI 10.1007/s11095-018-2436-z
   Serrano I, 2018, FRONT IMMUNOL, V9, DOI 10.3389/fimmu.2018.00892
   Takakura Y, 2012, J BIOSCI BIOENG, V114, P485, DOI 10.1016/j.jbiosc.2012.06.009
   Tanaka Y, 2018, CANCER SCI, V109, P587, DOI 10.1111/cas.13491
   Topalian SL, 2012, NEW ENGL J MED, V366, P2443, DOI 10.1056/NEJMoa1200690
   Torigoe K, 1997, J BIOL CHEM, V272, P25737, DOI 10.1074/jbc.272.41.25737
NR 17
TC 1
Z9 1
U1 0
U2 4
PU BENTHAM SCIENCE PUBL LTD
PI SHARJAH
PA EXECUTIVE STE Y-2, PO BOX 7917, SAIF ZONE, 1200 BR SHARJAH, U ARAB
   EMIRATES
SN 1389-2010
EI 1873-4316
J9 CURR PHARM BIOTECHNO
JI Curr. Pharm. Biotechnol.
PY 2019
VL 20
IS 1
BP 47
EP 55
DI 10.2174/1389201020666190206203640
PG 9
WC Biochemistry & Molecular Biology; Pharmacology & Pharmacy
SC Biochemistry & Molecular Biology; Pharmacology & Pharmacy
GA HQ4XL
UT WOS:000462414500005
PM 30727885
DA 2021-10-29
ER

PT S
AU Dougan, M
   Dranoff, G
   Dougan, SK
AF Dougan, Michael
   Dranoff, Glenn
   Dougan, Stephanie K.
BE Jacks, T
   Sawyers, CL
TI Cancer Immunotherapy: Beyond Checkpoint Blockade
SO ANNUAL REVIEW OF CANCER BIOLOGY, VOL 3
SE Annual Review of Cancer Biology-Series
LA English
DT Article; Book Chapter
DE immunotherapy; cancer; antitumor immunity; checkpoint blockade;
   toxicity; oncogenic inflammation; combination therapy
ID CHIMERIC ANTIGEN RECEPTOR; ENDOTHELIAL GROWTH-FACTOR; T-CELL
   PROLIFERATION; TERM-FOLLOW-UP; REGULATORY T; ANTITUMOR IMMUNITY;
   TGF-BETA; CYTOKINE PRODUCTION; DENDRITIC CELLS; COMBINATION
   IMMUNOTHERAPY
AB Blocking antibodies to the immune checkpoint receptors or their ligands have revolutionized the treatment of diverse malignancies. Many tumors are recognized by adaptive immunity, but these adaptive responses can be inhibited by immunosuppressive mechanisms within the tumor, often through pathways outside of the currently targeted checkpoints. For this reason, only a minority of cancer patients achieve durable responses to current immunotherapies. Multiple novel approaches strive to expand immunotherapy's reach. These may include targeting alternative immune checkpoints. However, many investigational strategies look beyond checkpoint blockade. These include cellular therapies to bypass endogenous immunity and efforts to stimulate new adaptive antitumor responses using vaccines, adjuvants, and combinations with cytotoxic therapy, as well as strategies to inhibit innate immune suppression and modulate metabolism within the tumor microenvironment. The challenge for immunotherapy going forward will be to select rational strategies for overcoming barriers to effective antitumor responses from the myriad possible targets.
C1 [Dougan, Michael] Massachusetts Gen Hosp, Div Gastroenterol, Boston, MA 02114 USA.
   [Dougan, Michael] Massachusetts Gen Hosp, Dept Med, Boston, MA 02114 USA.
   [Dougan, Michael; Dougan, Stephanie K.] Harvard Univ, Harvard Med Sch, Boston, MA 02115 USA.
   [Dranoff, Glenn] Novartis Inst Biomed Res, Cambridge, MA 02139 USA.
   [Dougan, Stephanie K.] Dana Farber Canc Inst, Dept Canc Immunol & Virol, Boston, MA 02215 USA.
RP Dougan, M (corresponding author), Massachusetts Gen Hosp, Div Gastroenterol, Boston, MA 02114 USA.; Dougan, M (corresponding author), Massachusetts Gen Hosp, Dept Med, Boston, MA 02114 USA.; Dougan, M (corresponding author), Harvard Univ, Harvard Med Sch, Boston, MA 02115 USA.
EM mldougan@partners.org; stephanie_dougan@dfci.harvard.edu
CR Ablasser A, 2013, NATURE, V498, P380, DOI 10.1038/nature12306
   Akalu YT, 2017, IMMUNOL REV, V276, P165, DOI 10.1111/imr.12522
   Ali OA, 2014, CANCER RES, V74, P1670, DOI 10.1158/0008-5472.CAN-13-0777
   Ali SA, 2016, BLOOD, V128, P1688, DOI 10.1182/blood-2016-04-711903
   Andtbacka RHI, 2015, J CLIN ONCOL, V33, P2780, DOI 10.1200/JCO.2014.58.3377
   Bauer CA, 2014, J CLIN INVEST, V124, P2425, DOI 10.1172/JCI66375
   Baumeister SH, 2016, ANNU REV IMMUNOL, V34, P539, DOI 10.1146/annurev-immunol-032414-112049
   Beatty GL, 2011, SCIENCE, V331, P1612, DOI 10.1126/science.1198443
   Beavis PA, 2017, J CLIN INVEST, V127, P929, DOI 10.1172/JCI89455
   Bencherif SA, 2015, NAT COMMUN, V6, DOI 10.1038/ncomms8556
   Beug ST, 2017, NAT COMMUN, V8, DOI 10.1038/ncomms14278
   Brahmer JR, 2018, J CLIN ONCOL, V36, P1714, DOI 10.1200/JCO.2017.77.6385
   Brown CE, 2016, NEW ENGL J MED, V375, P2561, DOI 10.1056/NEJMoa1610497
   Bulliard Y, 2013, J EXP MED, V210, P1685, DOI 10.1084/jem.20130573
   Byrne KT, 2016, CELL REP, V15, P2719, DOI 10.1016/j.celrep.2016.05.058
   Casares N, 2005, J EXP MED, V202, P1691, DOI 10.1084/jem.20050915
   Cekic C, 2014, CANCER RES, V74, P7250, DOI 10.1158/0008-5472.CAN-13-3583
   Chan AT, 2007, NEW ENGL J MED, V356, P2131, DOI 10.1056/NEJMoa067208
   Chan AT, 2012, CANCER PREV RES, V5, P164, DOI 10.1158/1940-6207.CAPR-11-0391
   Chan AT, 2004, ANN INTERN MED, V140, P157, DOI 10.7326/0003-4819-140-3-200402030-00006
   Chan AT, 2005, JAMA-J AM MED ASSOC, V294, P914, DOI 10.1001/jama.294.8.914
   Chan YK, 2016, NAT REV MICROBIOL, V14, P360, DOI 10.1038/nrmicro.2016.45
   Chao JL, 2018, J IMMUNOL, V200, P415, DOI 10.4049/jimmunol.1701188
   Chao MP, 2010, CELL, V142, P699, DOI 10.1016/j.cell.2010.07.044
   Charych DH, 2016, CLIN CANCER RES, V22, P680, DOI 10.1158/1078-0432.CCR-15-1631
   Chesi M, 2016, NAT MED, V22, P1411, DOI 10.1038/nm.4229
   Chesney J, 2018, J CLIN ONCOL, V36, P1658, DOI 10.1200/JCO.2017.73.7379
   Clancy-Thompson E, 2018, CANCER IMMUNOL RES, V6, P25, DOI 10.1158/2326-6066.CIR-17-0490
   Conlon KC, 2015, J CLIN ONCOL, V33, P74, DOI 10.1200/JCO.2014.57.3329
   Corrales L, 2015, CELL REP, V11, P1018, DOI 10.1016/j.celrep.2015.04.031
   Cubillos-Ruiz JR, 2015, CELL, V161, P1527, DOI 10.1016/j.cell.2015.05.025
   Curran MA, 2010, P NATL ACAD SCI USA, V107, P4275, DOI 10.1073/pnas.0915174107
   de Andrade LF, 2018, SCIENCE, V359, P1537, DOI 10.1126/science.aao0505
   de Metz J, 1999, J LAB CLIN MED, V134, P147, DOI 10.1016/S0022-2143(99)90119-1
   De Monte L, 2011, J EXP MED, V208, P469, DOI 10.1084/jem.20101876
   Del Vecchio M, 2007, CLIN CANCER RES, V13, P4677, DOI 10.1158/1078-0432.CCR-07-0776
   Di Giacomo AM, 2012, LANCET ONCOL, V13, P879, DOI 10.1016/S1470-2045(12)70324-8
   DiLillo DJ, 2015, CANCER IMMUNOL RES, V3, P704, DOI 10.1158/2326-6066.CIR-15-0120
   Dougan M, 2018, CANCER IMMUNOL RES, V6, P389, DOI 10.1158/2326-6066.CIR-17-0495
   Dougan M, 2017, FRONT IMMUNOL, V8, DOI 10.3389/fimmu.2017.01547
   Dougan M, 2017, J CELL BIOCHEM, V118, P3049, DOI 10.1002/jcb.26005
   Dougan M, 2011, J CLIN INVEST, V121, P2436, DOI 10.1172/JCI44796
   Dougan M, 2010, J EXP MED, V207, P2195, DOI 10.1084/jem.20101123
   Dougan M, 2009, ANNU REV IMMUNOL, V27, P83, DOI 10.1146/annurev.immunol.021908.132544
   Dougan SK, 2018, IMMUNOTHERAPY-UK, V10, P787, DOI 10.2217/imt-2017-0185
   Dranoff G, 1997, HUM GENE THER, V8, P111, DOI 10.1089/hum.1997.8.1-111
   Dranoff G, 2004, NAT REV CANCER, V4, P11, DOI 10.1038/nrc1252
   Dunn GP, 2004, ANNU REV IMMUNOL, V22, P329, DOI 10.1146/annurev.immunol.22.012703.104803
   Engblom C, 2017, SCIENCE, V358, DOI 10.1126/science.aal5081
   Facciabene A, 2011, NATURE, V475, P226, DOI 10.1038/nature10169
   Faje AT, 2018, CANCER-AM CANCER SOC, V124, P3706, DOI 10.1002/cncr.31629
   Franklin RA, 2014, SCIENCE, V344, P921, DOI 10.1126/science.1252510
   Fry TJ, 2018, NAT MED, V24, P20, DOI 10.1038/nm.4441
   Gabrilovich D, 1998, BLOOD, V92, P4150, DOI 10.1182/blood.V92.11.4150.423k45_4150_4166
   Gabrilovich DI, 2017, CANCER IMMUNOL RES, V5, P3, DOI 10.1158/2326-6066.CIR-16-0297
   Gandhi L, 2018, NEW ENGL J MED, V378, P2078, DOI 10.1056/NEJMoa1801005
   Gandhi SJ, 2015, CANCER LETT, V368, P185, DOI 10.1016/j.canlet.2015.03.024
   Gao JJ, 2016, CELL, V167, P397, DOI 10.1016/j.cell.2016.08.069
   Garfall AL, 2015, NEW ENGL J MED, V373, P1040, DOI 10.1056/NEJMoa1504542
   Garon EB, 2015, NEW ENGL J MED, V372, P2018, DOI 10.1056/NEJMoa1501824
   Ghiringhelli F, 2005, J EXP MED, V202, P919, DOI 10.1084/jem.20050463
   Goff SL, 2016, J CLIN ONCOL, V34, P2389, DOI 10.1200/JCO.2016.66.7220
   Goldberg MS, 2015, CELL, V161, P201, DOI 10.1016/j.cell.2015.03.037
   Gopalakrishnan V, 2018, SCIENCE, V359, P97, DOI 10.1126/science.aan4236
   Grupp SA, 2013, NEW ENGL J MED, V368, P1509, DOI 10.1056/NEJMoa1215134
   Hacohen N, 2013, CANCER IMMUNOL RES, V1, P11, DOI 10.1158/2326-6066.CIR-13-0022
   Hodi FS, 2014, CANCER IMMUNOL RES, V2, P632, DOI 10.1158/2326-6066.CIR-14-0053
   Hodi FS, 2010, NEW ENGL J MED, V363, P711, DOI 10.1056/NEJMoa1003466
   Hornyak L, 2018, FRONT IMMUNOL, V9, DOI 10.3389/fimmu.2018.00151
   Horvat TZ, 2015, J CLIN ONCOL, V33, P3193, DOI 10.1200/JCO.2015.60.8448
   Huang YH, 2007, BLOOD, V110, P624, DOI 10.1182/blood-2007-01-065714
   Ingram JR, 2017, P NATL ACAD SCI USA, V114, P10184, DOI 10.1073/pnas.1710776114
   Jiang H, 2017, CANCER IMMUNOL IMMUN, V66, P1037, DOI 10.1007/s00262-017-2003-1
   Jinushi M, 2008, P NATL ACAD SCI USA, V105, P1285, DOI 10.1073/pnas.0711293105
   Jinushi M, 2006, P NATL ACAD SCI USA, V103, P9190, DOI 10.1073/pnas.0603503103
   Johnson DB, 2017, J IMMUNOTHER, V40, P31, DOI 10.1097/CJI.0000000000000148
   Kalbasi A, 2017, CLIN CANCER RES, V23, P137, DOI 10.1158/1078-0432.CCR-16-0870
   Kantarjian H, 2017, NEW ENGL J MED, V376, P836, DOI 10.1056/NEJMoa1609783
   Kaufman HL, 2016, J IMMUNOTHER CANCER, V4, DOI 10.1186/s40425-016-0116-2
   Kaufman HL, 2015, NAT REV DRUG DISCOV, V14, P642, DOI 10.1038/nrd4663
   Kerkar SP, 2011, J CLIN INVEST, V121, P4746, DOI 10.1172/JCI58814
   Kohlhapp FJ, 2016, CLIN CANCER RES, V22, P1048, DOI 10.1158/1078-0432.CCR-15-2667
   Kreiter S, 2015, NATURE, V520, P692, DOI 10.1038/nature14426
   Langer CJ, 2016, LANCET ONCOL, V17, P1497, DOI 10.1016/S1470-2045(16)30498-3
   Lawrence MS, 2013, NATURE, V499, P214, DOI 10.1038/nature12213
   Lee L, 2018, BLOOD, V131, P746, DOI 10.1182/blood-2017-05-781351
   Letourneau S, 2010, PNAS, V107, P2171
   Li B, 2006, CLIN CANCER RES, V12, P6808, DOI 10.1158/1078-0432.CCR-06-1558
   LIENARD D, 1992, J CLIN ONCOL, V10, P52, DOI 10.1200/JCO.1992.10.1.52
   Long KB, 2016, CANCER DISCOV, V6, P400, DOI 10.1158/2159-8290.CD-15-1032
   Lu LL, 2018, NAT REV IMMUNOL, V18, P46, DOI 10.1038/nri.2017.106
   Ma Y, 2013, IMMUNITY, V38, P729, DOI 10.1016/j.immuni.2013.03.003
   Marabelle A, 2013, J CLIN INVEST, V123, P2447, DOI 10.1172/JCI64859
   Mariathasan S, 2018, NATURE, V554, P544, DOI 10.1038/nature25501
   Matson V, 2018, SCIENCE, V359, P104, DOI 10.1126/science.aao3290
   Maude SL, 2018, NEW ENGL J MED, V378, P439, DOI 10.1056/NEJMoa1709866
   Maude SL, 2014, NEW ENGL J MED, V371, P1507, DOI 10.1056/NEJMoa1407222
   McCracken MN, 2015, CLIN CANCER RES, V21, P3597, DOI 10.1158/1078-0432.CCR-14-2520
   Melero I, 2013, CLIN CANCER RES, V19, P1044, DOI 10.1158/1078-0432.CCR-12-2065
   Mellman I, 2016, CANCER IMMUNOL RES, V4, P279, DOI 10.1158/2326-6066.CIR-16-0045
   Michaud M, 2011, SCIENCE, V334, P1573, DOI 10.1126/science.1208347
   Mittal D, 2016, CANCER RES, V76, P4372, DOI 10.1158/0008-5472.CAN-16-0544
   Mittal D, 2014, CANCER RES, V74, P3652, DOI 10.1158/0008-5472.CAN-14-0957
   Munn DH, 1998, SCIENCE, V281, P1191, DOI 10.1126/science.281.5380.1191
   Naing A, 2016, J CLIN ONCOL, V34, P3562, DOI 10.1200/JCO.2016.68.1106
   Nakagawa H, 2016, P NATL ACAD SCI USA, V113, P6248, DOI 10.1073/pnas.1604765113
   Neelapu SS, 2017, NEW ENGL J MED, V377, P2531, DOI 10.1056/NEJMoa1707447
   Ng K, 2015, JNCI-J NATL CANCER I, V107, DOI 10.1093/jnci/dju345
   Ngwa W, 2018, NAT REV CANCER, V18, P313, DOI 10.1038/nrc.2018.6
   Nicholas C, 2011, IMMUNOTHERAPY-UK, V3, P673, DOI [10.2217/IMT.11.45, 10.2217/imt.11.45]
   Nywening TM, 2018, GUT, V67, P1112, DOI 10.1136/gutjnl-2017-313738
   Obeid M, 2007, NAT MED, V13, P54, DOI 10.1038/nm1523
   Ohta A, 2006, P NATL ACAD SCI USA, V103, P13132, DOI 10.1073/pnas.0605251103
   Ott PA, 2017, NATURE, V547, P217, DOI 10.1038/nature22991
   Ott PA, 2015, FRONT ONCOL, V5, DOI 10.3389/fonc.2015.00202
   Park JH, 2018, NEW ENGL J MED, V378, P449, DOI 10.1056/NEJMoa1709919
   Payne KK, 2014, FUTURE ONCOL, V10, P1779, DOI [10.2217/FON.14.97, 10.2217/fon.14.97]
   Pfirschke C, 2016, IMMUNITY, V44, P343, DOI 10.1016/j.immuni.2015.11.024
   Pitt Jonathan M, 2017, Adv Exp Med Biol, V1036, P65, DOI 10.1007/978-3-319-67577-0_5
   Postow MA, 2015, J CLIN ONCOL, V33, P1974, DOI 10.1200/JCO.2014.59.4358
   Postow MA, 2012, NEW ENGL J MED, V366, P925, DOI 10.1056/NEJMoa1112824
   Pyonteck SM, 2013, NAT MED, V19, P1264, DOI 10.1038/nm.3337
   Pyzer AR, 2014, HUM VACC IMMUNOTHER, V10, P3125, DOI 10.4161/21645515.2014.982993
   Ridker PM, 2017, LANCET, V390, P1833, DOI 10.1016/S0140-6736(17)32247-X
   Robbins PF, 2015, CLIN CANCER RES, V21, P1019, DOI 10.1158/1078-0432.CCR-14-2708
   Robbins PF, 2011, J CLIN ONCOL, V29, P917, DOI 10.1200/JCO.2010.32.2537
   Robertson MJ, 2006, CLIN CANCER RES, V12, P4265, DOI 10.1158/1078-0432.CCR-06-0121
   Rooney MS, 2015, CELL, V160, P48, DOI 10.1016/j.cell.2014.12.033
   Rosario M, 2016, CLIN CANCER RES, V22, P596, DOI 10.1158/1078-0432.CCR-15-1419
   Rosenblatt J, 2013, CLIN CANCER RES, V19, P3640, DOI 10.1158/1078-0432.CCR-13-0282
   Routy B, 2018, SCIENCE, V359, P91, DOI 10.1126/science.aan3706
   Sade-Feldman M, 2017, NAT COMMUN, V8, DOI 10.1038/s41467-017-01062-w
   Sanford DE, 2013, CLIN CANCER RES, V19, P3404, DOI 10.1158/1078-0432.CCR-13-0525
   Schadendorf D, 2017, J CLIN ONCOL, V35, P3807, DOI 10.1200/JCO.2017.73.2289
   Schirmer M, 2016, CELL, V167, P1125, DOI 10.1016/j.cell.2016.10.020
   Schumacher TN, 2015, SCIENCE, V348, P69, DOI 10.1126/science.aaa4971
   Schuster SJ, 2017, NEW ENGL J MED, V377, P2545, DOI 10.1056/NEJMoa1708566
   Sharma P, 2017, CELL, V168, P707, DOI 10.1016/j.cell.2017.01.017
   Simpson TR, 2013, J EXP MED, V210, P1695, DOI 10.1084/jem.20130579
   Sivan A, 2015, SCIENCE, V350, P1084, DOI 10.1126/science.aac4255
   Sockolosky JT, 2016, P NATL ACAD SCI USA, V113, pE2646, DOI 10.1073/pnas.1604268113
   Soiffer R, 1998, P NATL ACAD SCI USA, V95, P13141, DOI 10.1073/pnas.95.22.13141
   Sridharan V, 2015, DISCOV MED, V19, P219
   Stromnes IM, 2015, CANCER CELL, V28, P638, DOI 10.1016/j.ccell.2015.09.022
   Sznol M, 2017, J CLIN ONCOL, V35, P3815, DOI 10.1200/JCO.2016.72.1167
   Taniguchi K, 2018, NAT REV IMMUNOL, V18, P309, DOI 10.1038/nri.2017.142
   Tauriello DVF, 2018, NATURE, V554, P538, DOI 10.1038/nature25492
   Terme M, 2013, CANCER RES, V73, P539, DOI 10.1158/0008-5472.CAN-12-2325
   Terness P, 2002, J EXP MED, V196, P447, DOI 10.1084/jem.20020052
   Teulings HE, 2015, J CLIN ONCOL, V33, P773, DOI 10.1200/JCO.2014.57.4756
   Topalian SL, 2015, CANCER CELL, V27, P450, DOI 10.1016/j.ccell.2015.03.001
   Tran E, 2017, NAT IMMUNOL, V18, P255, DOI 10.1038/ni.3682
   Tran E, 2014, SCIENCE, V344, P641, DOI 10.1126/science.1251102
   Twyman-Saint Victor C, 2015, NATURE, V520, P373, DOI 10.1038/nature14292
   Valsecchi ME, 2015, NEW ENGL J MED, V373, P1270, DOI [10.1056/NEJMoa1504030, 10.1056/NEJMc1509660]
   van Elsas A, 1999, J EXP MED, V190, P355, DOI 10.1084/jem.190.3.355
   Vanpouille-Box C, 2015, CANCER RES, V75, P2232, DOI 10.1158/0008-5472.CAN-14-3511
   Vetizou M, 2015, SCIENCE, V350, P1079, DOI 10.1126/science.aad1329
   Vijayan D, 2017, NAT REV CANCER, V17, P709, DOI 10.1038/nrc.2017.86
   Wainwright DA, 2014, CLIN CANCER RES, V20, P5290, DOI 10.1158/1078-0432.CCR-14-0514
   Wang LCS, 2014, CANCER IMMUNOL RES, V2, P154, DOI 10.1158/2326-6066.CIR-13-0027
   Weiskopf K, 2013, SCIENCE, V341, P88, DOI 10.1126/science.1238856
   Wong KK, 2016, ADV IMMUNOL, V130, P191, DOI 10.1016/bs.ai.2015.12.001
   Yamazaki T, 2014, CELL DEATH DIFFER, V21, P69, DOI 10.1038/cdd.2013.72
   Young A, 2016, CANCER CELL, V30, P391, DOI 10.1016/j.ccell.2016.06.025
   Zang XX, 2007, CLIN CANCER RES, V13, P5271, DOI 10.1158/1078-0432.CCR-07-1030
   Zaretsky JM, 2016, NEW ENGL J MED, V375, P819, DOI 10.1056/NEJMoa1604958
   Zhu EF, 2015, CANCER CELL, V27, P489, DOI 10.1016/j.ccell.2015.03.004
   Zhu Y, 2017, IMMUNITY, V47, P323, DOI 10.1016/j.immuni.2017.07.014
   Zhu Y, 2014, CANCER RES, V74, P5057, DOI 10.1158/0008-5472.CAN-13-3723
NR 170
TC 53
Z9 55
U1 13
U2 38
PU ANNUAL REVIEWS
PI PALO ALTO
PA 4139 EL CAMINO WAY, PO BOX 10139, PALO ALTO, CA 94303-0897 USA
SN 2472-3428
J9 ANNU REV CANC BIOL
JI Annu. Rev. Canc. Biol.
PY 2019
VL 3
BP 55
EP 75
DI 10.1146/annurev-cancerbio-030518-055552
PG 21
WC Oncology
SC Oncology
GA BM3UP
UT WOS:000462707500004
OA Bronze
HC Y
HP N
DA 2021-10-29
ER

PT J
AU Yang, F
   Zhang, J
   Zhang, XY
   Tian, ML
   Wang, JJ
   Kang, LQ
   Qiu, HY
   Wu, D
AF Yang, Fei
   Zhang, Jian
   Zhang, Xinyou
   Tian, Mengli
   Wang, Jingjing
   Kang, Liqing
   Qiu, Huiying
   Wu, Depei
TI Delayed remission following sequential infusion of humanized CD19-and
   CD22-modified CAR-T cells in a patient with relapsed/refractory acute
   lymphoblastic leukemia and prior exposure to murine-derived
   CD19-directed CAR-T cells
SO ONCOTARGETS AND THERAPY
LA English
DT Article
DE chimeric antigen receptor; anti-CD19; anti-CD22; humanized; acute
   lymphoblastic leukemia; relapsed
ID B-CELL
AB Background: CD19-modified CAR-T cells greatly influence responses in patients with relapsed/refractory acute lymphoblastic leukemia (ALL). However, recurrence remains a challenge, and reinfusion of CAR-T cells is not always effective. Sequential infusion of humanized CD19-modified and CD22-modified CAR-T cells may overcome this issue and induce remission.
   Methods: We examined treatment with sequential infusion of humanized CD19-modified and CD22-modified CAR-T cells in a patient with relapsed ALL previously exposed to murine-derived anti-CD19 CAR-T cells.
   Results: At similar to 6 weeks after treatment, repeated bone marrow smear and flow cytometry analysis revealed no lymphoblasts.
   Conclusion: Our results suggest that sequential infusion of humanized CD19-modified and CD22-modified CAR-T cells is a valuable option for relapsed patients with prior infusion of murine-derived, CD19-directed CAR-T cells.
C1 [Yang, Fei; Zhang, Jian; Tian, Mengli; Wang, Jingjing; Qiu, Huiying; Wu, Depei] Soochow Univ, Affiliated Hosp 1, Jiangsu Inst Hematol, Dept Hematol, 188 Shizi St, Suzhou, Peoples R China.
   [Zhang, Xinyou] Jinan Univ, Shenzhen Peoples Hosp, Clin Med Coll 2, Dept Hematol, Shenzhen, Guangdong, Peoples R China.
   [Kang, Liqing] East China Normal Univ, Shanghai Engn Res Ctr Mol Therapeut & New Drug De, Sch Chem & Mol Engn, Inst Biomed Engn & Technol, Shanghai, Peoples R China.
RP Qiu, HY (corresponding author), Soochow Univ, Affiliated Hosp 1, Jiangsu Inst Hematol, Dept Hematol, 188 Shizi St, Suzhou, Peoples R China.
EM pursueyf08@126.com
FU Project of Invigorating Health Care through Science, Technology and
   Education, Jiangsu Provincial Key Medical Center [YXZXA2016002];
   Priority Academic Program Development of Jiangsu Higher Education
   Institutions (PAPD); National Natural Science Foundation of Jiangsu
   ProvinceNatural Science Foundation of Jiangsu Province [BE2018652]
FX This work was jointly supported by the Project of Invigorating Health
   Care through Science, Technology and Education, Jiangsu Provincial Key
   Medical Center (YXZXA2016002), the Priority Academic Program Development
   of Jiangsu Higher Education Institutions (PAPD) and National Natural
   Science Foundation of Jiangsu Province (BE2018652).
CR Brentjens RJ, 2013, SCI TRANSL MED, V5, DOI 10.1126/scitranslmed.3005930
   Cheadle EJ, 2010, J IMMUNOL, V184, P1885, DOI 10.4049/jimmunol.0901440
   Davila ML, 2014, SCI TRANSL MED, V6, DOI 10.1126/scitranslmed.3008226
   Fry TJ, 2018, NAT MED, V24, P20, DOI 10.1038/nm.4441
   Grupp SA, 2013, NEW ENGL J MED, V368, P1509, DOI 10.1056/NEJMoa1215134
   Haso W, 2013, BLOOD, V121, P1165, DOI 10.1182/blood-2012-06-438002
   Kalos M, 2011, SCI TRANSL MED, V3, DOI 10.1126/scitranslmed.3002842
   Lee DW, 2015, LANCET, V385, P517, DOI 10.1016/S0140-6736(14)61403-3
   Locatelli F, 2012, BLOOD, V120, P2807, DOI 10.1182/blood-2012-02-265884
   Maude SL, 2014, NEW ENGL J MED, V371, P1507, DOI 10.1056/NEJMoa1407222
   Otero DC, 2003, J IMMUNOL, V171, P5921, DOI 10.4049/jimmunol.171.11.5921
   Pulte D, 2014, PLOS ONE, V9, DOI 10.1371/journal.pone.0085554
   Rosenbaum L, 2017, NEW ENGL J MED, V377, P1313, DOI 10.1056/NEJMp1711886
   Turtle CJ, 2016, J CLIN INVEST, V126, P2123, DOI 10.1172/JCI85309
NR 14
TC 8
Z9 8
U1 0
U2 6
PU DOVE MEDICAL PRESS LTD
PI ALBANY
PA PO BOX 300-008, ALBANY, AUCKLAND 0752, NEW ZEALAND
SN 1178-6930
J9 ONCOTARGETS THER
JI OncoTargets Ther.
PY 2019
VL 12
BP 2187
EP 2191
DI 10.2147/OTT.S189103
PG 5
WC Biotechnology & Applied Microbiology; Oncology
SC Biotechnology & Applied Microbiology; Oncology
GA HQ3UH
UT WOS:000462335500004
PM 30988623
OA Green Published, gold, Green Submitted
DA 2021-10-29
ER

PT J
AU Kloess, S
   Kretschmer, A
   Stahl, L
   Fricke, S
   Koehl, U
AF Kloess, Stephan
   Kretschmer, Anna
   Stahl, Lilly
   Fricke, Stephan
   Koehl, Ulrike
TI CAR-Expressing Natural Killer Cells for Cancer Retargeting
SO TRANSFUSION MEDICINE AND HEMOTHERAPY
LA English
DT Review
DE Chimeric antigen receptor; Natural killer cells; NK-92; CAR-NK cell;
   Solid tumour; Haematological malignancies
ID CHIMERIC ANTIGEN RECEPTOR; ENGINEERED NK-92 CELLS; ACUTE
   MYELOID-LEUKEMIA; BLOOD NK CELLS; PHASE-I TRIAL; T-CELLS;
   MULTIPLE-MYELOMA; TUMOR-CELLS; BONE-MARROW; THERAPY
AB Since the approval in 2017 and the outstanding success of Kymriah (R) and Yescarta (R), the number of clinical trials investigating the safety and efficacy of chimeric antigen receptor-modified autologous T cells has been constantly rising. Currently, more than 200 clinical trials are listed on clinicaltrial. gov. In contrast to CAR-T cells, natural killer (NK) cells can be used from allogeneic donors as an "off the shelf product" and provide alternative candidates for cancer retargeting. This review summarises preclinical results of CAR-engineered NK cells using both primary human NK cells and the cell line NK-92, and provides an overview about the first clinical CAR-NK cell studies targeting haematological malignancies and solid tumours, respectively. (C) 2019 S. Karger AG, Basel
C1 [Kloess, Stephan; Kretschmer, Anna; Stahl, Lilly; Fricke, Stephan; Koehl, Ulrike] Fraunhofer Inst Cell Therapy & Immunol IZI, Perlickstr 1, DE-04103 Leipzig, Germany.
   [Koehl, Ulrike] Univ Leipzig, Inst Clin Immunol, Fac Med, Leipzig, Germany.
   [Kloess, Stephan; Koehl, Ulrike] Hannover Med Sch, Inst Cellular Therapeut, ATMP GMPDU, Hannover, Germany.
RP Kretschmer, A (corresponding author), Fraunhofer Inst Cell Therapy & Immunol IZI, Perlickstr 1, DE-04103 Leipzig, Germany.
EM anna.kretschmer@izi.fraunhofer.de
RI Fricke, Stephan/AAF-1629-2021
FU German Research FoundationGerman Research Foundation (DFG) [SFB738];
   European CommissionEuropean CommissionEuropean Commission Joint Research
   Centre [H2020-MSCA-MC-ITN-765104-MATURE-NK]; Alfred und Angelika
   Gutermuth Stiftung; Adolf-Messer Stiftung
FX This work was supported by the German Research Foundation for the
   SFB738, a network grant of the European Commission
   (H2020-MSCA-MC-ITN-765104-MATURE-NK) and in part by the Alfred und
   Angelika Gutermuth Stiftung and the Adolf-Messer Stiftung. Furthermore,
   we want to thank the colleagues from the Fraunhofer Cluster of Immune
   Mediated Diseases (IMD) for critical discussion regarding the
   manuscript.
CR Abate-Daga D, 2016, MOL THER-ONCOLYTICS, V3, DOI 10.1038/mto.2016.14
   Bauer S, 1999, SCIENCE, V285, P727, DOI 10.1126/science.285.5428.727
   Bernal M, 2009, HUM IMMUNOL, V70, P854, DOI 10.1016/j.humimm.2009.07.004
   Boissel L, 2013, ONCOIMMUNOLOGY, V2, DOI 10.4161/onci.26527
   Boissel L, 2009, LEUKEMIA RES, V33, P1255, DOI 10.1016/j.leukres.2008.11.024
   Campbell KS, 2004, J IMMUNOL, V172, P899, DOI 10.4049/jimmunol.172.2.899
   Campbell KS, 1999, INT J BIOCHEM CELL B, V31, P631, DOI 10.1016/S1357-2725(99)00022-9
   Chang YH, 2013, CANCER RES, V73, P1777, DOI 10.1158/0008-5472.CAN-12-3558
   Chen KH, 2017, LEUKEMIA, V31, P2151, DOI 10.1038/leu.2017.8
   Chen KH, 2016, ONCOTARGET, V7, P56219, DOI 10.18632/oncotarget.11019
   Chen XL, 2016, ONCOTARGET, V7, P27764, DOI 10.18632/oncotarget.8526
   Chu J, 2014, LEUKEMIA, V28, P917, DOI 10.1038/leu.2013.279
   Chu YY, 2017, ONCOIMMUNOLOGY, V6, DOI 10.1080/2162402X.2017.1341031
   Cooley S, 2007, BLOOD, V110, P578, DOI 10.1182/blood-2006-07-036228
   Cosman D, 2001, IMMUNITY, V14, P123, DOI 10.1016/S1074-7613(01)00095-4
   Costello RT, 2013, IMMUNOLOGY, V139, P338, DOI 10.1111/imm.12082
   Coustan-Smith E, 2009, LANCET ONCOL, V10, P147, DOI 10.1016/S1470-2045(08)70314-0
   Del Zotto G, 2017, CYTOM PART B-CLIN CY, V92, P100, DOI 10.1002/cyto.b.21508
   Einsele H, 2016, THER ADV HEMATOL, V7, P288, DOI 10.1177/2040620716657993
   Esser R, 2012, J CELL MOL MED, V16, P569, DOI 10.1111/j.1582-4934.2011.01343.x
   Faure M, 2002, J IMMUNOL, V168, P6208, DOI 10.4049/jimmunol.168.12.6208
   Giannattasio A, 2015, BMC CANCER, V15, DOI 10.1186/s12885-015-1321-y
   Gill S, 2014, BLOOD, V123, P2343, DOI 10.1182/blood-2013-09-529537
   Glienke W, 2015, FRONT PHARMACOL, V6, DOI 10.3389/fphar.2015.00021
   Godwin CD, 2017, LEUKEMIA, V31, P1855, DOI 10.1038/leu.2017.187
   Gogishvili T, 2017, BLOOD, V130, P2838, DOI 10.1182/blood-2017-04-778423
   Gomes-Silva D, 2017, BLOOD, V130
   Gomes-Silva D, 2017, BLOOD, V130, P285, DOI 10.1182/blood-2017-01-761320
   GONG JH, 1994, LEUKEMIA, V8, P652
   Guma M, 2006, CURR TOP MICROBIOL, V298, P207
   Guma M, 2006, BLOOD, V107, P3624, DOI 10.1182/blood-2005-09-3682
   Guma M, 2004, BLOOD, V104, P3664, DOI 10.1182/blood-2004-05-2058
   Hershkovitz O, 2007, BIOCHEMISTRY-US, V46, P7426, DOI 10.1021/bi7000455
   Hu Y, 2018, ACTA PHARMACOL SIN, V39, P167, DOI 10.1038/aps.2017.125
   Jiang H, 2014, MOL ONCOL, V8, P297, DOI 10.1016/j.molonc.2013.12.001
   Jochems C, 2016, ONCOTARGET, V7, P86359, DOI 10.18632/oncotarget.13411
   Jurisic V, 2007, MED ONCOL, V24, P312, DOI 10.1007/s12032-007-0007-y
   Kailayangiri S, 2012, BRIT J CANCER, V106, P1123, DOI 10.1038/bjc.2012.57
   Kailayangiri S, 2017, ONCOIMMUNOLOGY, V6, DOI 10.1080/2162402X.2016.1250050
   Kalos M, 2011, SCI TRANSL MED, V3, DOI 10.1126/scitranslmed.3002842
   Kenderian SS, 2015, LEUKEMIA, V29, P1637, DOI 10.1038/leu.2015.52
   Klingemann H G, 1996, Biol Blood Marrow Transplant, V2, P68
   Klingemann H, 2016, FRONT IMMUNOL, V7, DOI 10.3389/fimmu.2016.00091
   Kloss S, 2015, FRONT IMMUNOL, V6, DOI 10.3389/fimmu.2015.00543
   Kloss S, 2015, ONCOIMMUNOLOGY, V4, DOI 10.1080/2162402X.2015.1055993
   Kloess S, 2010, EUR J IMMUNOL, V40, P3255, DOI 10.1002/eji.201040568
   Kloss S, 2017, HUM GENE THER, V28, P897, DOI 10.1089/hum.2017.157
   Koehl U, 2016, ONCOIMMUNOLOGY, V5, DOI 10.1080/2162402X.2015.1115178
   Lam JS, 2005, CLIN CANCER RES, V11, P2591, DOI 10.1158/1078-0432.CCR-04-1842
   Lanier LL, 1998, IMMUNITY, V8, P693, DOI 10.1016/S1074-7613(00)80574-9
   Li SS, 2018, HUM GENE THER, V29, P626, DOI 10.1089/hum.2017.241
   Liu E, 2018, LEUKEMIA, V32, P520, DOI 10.1038/leu.2017.226
   Liu YW, 2018, CLIN LUNG CANCER, V19, pE421, DOI 10.1016/j.cllc.2018.02.008
   Lutz RJ, 2009, MABS-AUSTIN, V1, P548, DOI 10.4161/mabs.1.6.10029
   Maki G, 2008, LEUKEMIA, V22, P998, DOI 10.1038/leu.2008.15
   Maki G, 2001, J HEMATOTH STEM CELL, V10, P369, DOI 10.1089/152581601750288975
   Matsuo Y, 2003, LEUKEMIA RES, V27, P935, DOI 10.1016/S0145-2126(03)00024-9
   Maude SL, 2018, NEW ENGL J MED, V378, P439, DOI 10.1056/NEJMoa1709866
   Mehta RS, 2018, FRONT IMMUNOL, V9, DOI 10.3389/fimmu.2018.00283
   Mehta RS, 2018, INT J HEMATOL, V107, P262, DOI 10.1007/s12185-018-2407-5
   Milone MC, 2018, LEUKEMIA, V32, P1529, DOI 10.1038/s41375-018-0106-0
   Mitchell RS, 2004, PLOS BIOL, V2, P1127, DOI 10.1371/journal.pbio.0020234
   Munoz L, 2001, HAEMATOLOGICA, V86, P1261
   Newick K, 2016, MOL THER-ONCOLYTICS, V3, DOI 10.1038/mto.2016.6
   Oberschmidt O, 2017, FRONT IMMUNOL, V8, DOI 10.3389/fimmu.2017.00654
   Oei VYS, 2018, CANCER IMMUNOL RES, V6, P467, DOI 10.1158/2326-6066.CIR-17-0207
   Olbrich H, 2017, VIRUS GENES, V53, P723, DOI 10.1007/s11262-017-1495-2
   Pittari G, 2017, FRONT IMMUNOL, V8, DOI 10.3389/fimmu.2017.01444
   Png YT, 2017, BLOOD ADV, V1, P2348, DOI 10.1182/bloodadvances.2017009928
   Przespolewski A, 2018, FUTURE ONCOL, V14, P963, DOI 10.2217/fon-2017-0459
   Rafiq S, 2015, CYTOTHERAPY, V17, pS23, DOI 10.1016/j.jcyt.2015.03.384
   Raikar SS, 2018, ONCOIMMUNOLOGY, V7, DOI 10.1080/2162402X.2017.1407898
   Reiter RE, 1998, P NATL ACAD SCI USA, V95, P1735, DOI 10.1073/pnas.95.4.1735
   Rezvani K, 2015, FRONT IMMUNOL, V6, DOI 10.3389/fimmu.2015.00578
   Romanski A, 2004, BLOOD, V104, p751A
   Romanski A, 2016, J CELL MOL MED, V20, P1287, DOI 10.1111/jcmm.12810
   SCHEINBERG DA, 1991, J CLIN ONCOL, V9, P478, DOI 10.1200/JCO.1991.9.3.478
   Schmidts A, 2018, FRONT IMMUNOL, V9, DOI 10.3389/fimmu.2018.02593
   Schonfeld K, 2015, MOL THER, V23, P330, DOI [10.1038/mt.2014.21, 10.1038/mt.2014.219]
   Spurny C, 2017, ONCOTARGET, V9, P6536, DOI [10.18632/oncotarget.23815, DOI 10.18632/ONCOTARGET.23815]
   Suck G, 2016, TRANSFUS MED HEMOTH, V43, P89, DOI 10.1159/000445325
   Suck G, 2016, CANCER IMMUNOL IMMUN, V65, P485, DOI 10.1007/s00262-015-1761-x
   Suerth JD, 2016, J MOL MED, V94, P83, DOI 10.1007/s00109-015-1327-6
   Suerth JD, 2012, MOL THER, V20, P1022, DOI 10.1038/mt.2011.309
   Suerth JD, 2010, J VIROL, V84, P6626, DOI 10.1128/JVI.00182-10
   Tai YT, 2008, BLOOD, V112, P1329, DOI 10.1182/blood-2007-08-107292
   Tasian SK, 2017, BLOOD, V129, P2395, DOI 10.1182/blood-2016-08-736041
   Taussig DC, 2005, BLOOD, V106, P4086, DOI 10.1182/blood-2005-03-1072
   Topfer K, 2015, J IMMUNOL, V194, P3201, DOI 10.4049/jimmunol.1400330
   Tonn T, 2001, J HEMATOTH STEM CELL, V10, P535, DOI 10.1089/15258160152509145
   Tonn T, 2013, CYTOTHERAPY, V15, P1563, DOI 10.1016/j.jcyt.2013.06.017
   Uherek C, 2002, BLOOD, V100, P1265, DOI 10.1182/blood.V100.4.1265.h81602001265_1265_1273
   Upshaw JL, 2006, NAT IMMUNOL, V7, P524, DOI 10.1038/ni1325
   Visvader JE, 2011, NATURE, V469, P314, DOI 10.1038/nature09781
   Waiseng E, 2017, SCI REP-UK, V7, DOI 10.1038/s41598-017-11126-y
   Walter RB, 2008, J LEUKOCYTE BIOL, V83, P200, DOI 10.1189/jlb.0607388
   Walter RB, 2018, EXPERT OPIN INV DRUG, V27, P339, DOI 10.1080/13543784.2018.1452911
   Wang YY, 2017, 2017 FIRST IEEE INTERNATIONAL CONFERENCE ON ENERGY INTERNET (ICEI 2017), P77, DOI 10.1109/ICEI.2017.21
   Williams BA, 2017, ONCOTARGET, V8, P89256, DOI 10.18632/oncotarget.19204
   Wu J, 1999, SCIENCE, V285, P730, DOI 10.1126/science.285.5428.730
   Zhang C, 2017, FRONT IMMUNOL, V8, DOI 10.3389/fimmu.2017.00533
NR 101
TC 40
Z9 41
U1 3
U2 11
PU KARGER
PI BASEL
PA ALLSCHWILERSTRASSE 10, CH-4009 BASEL, SWITZERLAND
SN 1660-3796
EI 1660-3818
J9 TRANSFUS MED HEMOTH
JI Transfus. Med. Hemother.
PY 2019
VL 46
IS 1
BP 4
EP 13
DI 10.1159/000495771
PG 10
WC Hematology; Immunology
SC Hematology; Immunology
GA HP9XK
UT WOS:000462046200002
PM 31244577
OA Green Published, Bronze
DA 2021-10-29
ER

PT J
AU Subklewe, M
   von Bergwelt-Baildon, M
   Humpe, A
AF Subklewe, Marion
   von Bergwelt-Baildon, Michael
   Humpe, Andreas
TI Chimeric Antigen Receptor T Cells: A Race to Revolutionize Cancer
   Therapy
SO TRANSFUSION MEDICINE AND HEMOTHERAPY
LA English
DT Review
DE Chimeric antigen receptor T cells; Cancer immunotherapy; Lymphoma;
   Toxicities
ID CYTOKINE RELEASE SYNDROME; BLINATUMOMAB; PROLIFERATION; COSTIMULATION;
   MANAGEMENT; SURVIVAL; LEUKEMIA; GROWTH; TUMORS
AB For years, cancer treatment was dominated by chemotherapy, radiation therapy, and stem cell transplantation. New insights into genetic characteristics of leukemic cells have initiated the development of the chimeric antigen receptor (CAR) T-cell therapy. This type of adoptive cell immunotherapy has been a breakthrough in the treatment of aggressive B-cell lymphoma and B-cell precursor acute lymphoblastic leukemia. In August 2018, the European Commission has approved the first CAR T-cell products - tisagenlecleucel (Kymriah (R), Novartis) and axicabtagene ciloleucel (Yescarta (R), Gilead) - for hematological neoplasms in Europe. As CAR T cells are a living drug, its benefits can last for many years. The administration of CAR T cells is a complex and costly endeavor involving cell manufacture, shipping of apheresis products, and management of novel and severe adverse reactions. The most common toxicities observed after CAR T-cell therapy are cytokine release syndrome and immune effector cell-associated neurotoxicity syndrome. Current research focuses on improved safety and efficacy in hematological malignancies as well as the translation of CAR T-cell therapy to solid tumors. This review covers the development and current status of CAR T-cell therapy in a clinical setting with focus on challenges and future opportunities. (C) 2019 S. Karger AG, Basel
C1 [Subklewe, Marion; von Bergwelt-Baildon, Michael] Ludwig Maximilians Univ Munchen, Univ Hosp, Dept Med 3, Marchioninistr 15, DE-81377 Munich, Germany.
   [Subklewe, Marion] Ludwig Maximilians Univ Munchen, Gene Ctr, Translat Canc Immunol, Munich, Germany.
   [Subklewe, Marion; von Bergwelt-Baildon, Michael] German Canc Consortium DKTK, Heidelberg, Germany.
   [Subklewe, Marion; von Bergwelt-Baildon, Michael] German Canc Res Ctr, Heidelberg, Germany.
   [Humpe, Andreas] Ludwig Maximilians Univ Munchen, Univ Hosp, Dept Transfus Med Cellular Therapy & Hemostasiol, Munich, Germany.
RP Subklewe, M (corresponding author), Ludwig Maximilians Univ Munchen, Univ Hosp, Dept Med 3, Marchioninistr 15, DE-81377 Munich, Germany.
EM marion.subklewe@med.uni-muenchen.de
RI Subklewe, Marion/N-5873-2014
OI Subklewe, Marion/0000-0001-9154-9469
CR Ahmed N, 2015, J CLIN ONCOL, V33, P1688, DOI 10.1200/JCO.2014.58.0225
   [Anonymous], 2017, Cancer Discov, V7, pOF1, DOI 10.1158/2159-8290.CD-NB2017-126
   Bonifant CL, 2016, MOL THER-ONCOLYTICS, V3, DOI 10.1038/mto.2016.11
   Borchmann P, 23 C EHA JUN 14 17 S
   Brentjens RJ, 2012, HEMATOL-AM SOC HEMAT, P143, DOI 10.1182/asheducation-2012.1.143
   BROCKER T, 1995, J EXP MED, V181, P1653, DOI 10.1084/jem.181.5.1653
   Brown CE, 2016, NEW ENGL J MED, V375, P2561, DOI 10.1056/NEJMoa1610497
   Brudno JN, 2016, BLOOD, V127, P3321, DOI 10.1182/blood-2016-04-703751
   Cavallo J, WEIGHING COST VALUE
   Crump M, 2017, BLOOD, V130, P1800, DOI 10.1182/blood-2017-03-769620
   Davila ML, 2014, SCI TRANSL MED, V6, DOI 10.1126/scitranslmed.3008226
   Duell J, 2017, LEUKEMIA, V31, P2181, DOI 10.1038/leu.2017.41
   European Medicines Agency, 1 2 CAR CELL MED REC
   European Medicines Agency, BLINC BLIN
   Fesnak AD, 2017, NATURE PROTOCOLS, V12
   Forster V, 2018, ENGLANDS HLTH SERVIC
   Gong Michael C., 1999, Neoplasia (New York), V1, P123, DOI 10.1038/sj.neo.7900018
   Grupp SA, 2013, NEW ENGL J MED, V368, P1509, DOI 10.1056/NEJMoa1215134
   Hawkes N, 2018, BMJ-BRIT MED J, V362, DOI 10.1136/bmj.k3799
   John LB, 2013, CLIN CANCER RES, V19, P5636, DOI 10.1158/1078-0432.CCR-13-0458
   Kantarjian H, 2017, NEW ENGL J MED, V376, P836, DOI 10.1056/NEJMoa1609783
   Kolb HJ, 1998, VOX SANG, V74, P321, DOI 10.1111/j.1423-0410.1998.tb05438.x
   Krause A, 1998, J EXP MED, V188, P619, DOI 10.1084/jem.188.4.619
   Lamers CH, 2006, J CLIN ONCOL, V24, P20, DOI DOI 10.1200/JCO.2006.05.9964
   Lee DW, 2015, LANCET, V385, P517, DOI 10.1016/S0140-6736(14)61403-3
   Lee DW, 2014, BLOOD, V124, P188, DOI 10.1182/blood-2014-05-552729
   Lee DW, 2018, BIOL BLOOD MARROW TR
   Levine BL, 1997, J IMMUNOL, V159, P5921
   Levine BL, 2017, MOL THER-METH CLIN D, V4, P92, DOI 10.1016/j.omtm.2016.12.006
   Long AH, 2015, NAT MED, V21, P581, DOI 10.1038/nm.3838
   Maude SL, 2018, NEW ENGL J MED, V378, P439, DOI 10.1056/NEJMoa1709866
   Maude SL, 2014, NEW ENGL J MED, V371, P1507, DOI 10.1056/NEJMoa1407222
   Maude SL, 2014, CANCER J, V20, P119, DOI 10.1097/PPO.0000000000000035
   Morgan RA, 2010, MOL THER, V18, P843, DOI 10.1038/mt.2010.24
   Mulcahy N, 2018, 1 CAR T CELLS APPR E
   National Institute for Health and Care Excellence (NICE), AX CIL TREAT DIFF LA
   Neelapu SS, 2017, NEW ENGL J MED, V377, P2531, DOI 10.1056/NEJMoa1707447
   Neelapu S, 2017, CL LYMPH MYELOM LEUK, V17, pS362, DOI 10.1016/j.clml.2017.07.197
   Neelapu SS, 2018, NAT REV CLIN ONCOL, V15, DOI 10.1038/nrclinonc.2018.20
   Neelapu SS, 2018, NAT REV CLIN ONCOL, V15, P47, DOI 10.1038/nrclinonc.2017.148
   Norelli M, 2018, NAT MED, V24, P739, DOI 10.1038/s41591-018-0036-4
   Porter DL, 2011, NEW ENGL J MED, V365, P725, DOI 10.1056/NEJMoa1103849
   Raje NS, 2018, J CLIN ONCOL, V36, DOI 10.1200/JCO.2018.36.15_suppl.8007
   Riethmuller Gert, 2012, Cancer Immun, V12, P12
   Roberts ZJ, 2018, LEUKEMIA LYMPHOMA, V59, P1785, DOI 10.1080/10428194.2017.1387905
   Scarfo I, 2017, J IMMUNOTHER CANCER, V5, DOI 10.1186/s40425-017-0230-9
   Schmidt C, 2017, NATURE, V552, P574, DOI 10.1038/d41586-017-08705-4
   Sharma P, 2018, J CLIN ONCOL, V36, DOI 10.1200/JCO.2018.36.15_suppl.1018
   Shimabukuro-Vornhagen A, 2018, J IMMUNOTHER CANCER, V6, DOI 10.1186/s40425-018-0343-9
   Singh H, 2014, IMMUNOL REV, V257, P181, DOI 10.1111/imr.12137
   Suhoski MM, 2007, MOL THER, V15, P981, DOI 10.1038/mt.sj.6300134
   Szabo L, KAISER HLTH NEWS
   Teachey DT, 2016, CANCER DISCOV, V6, P664, DOI 10.1158/2159-8290.CD-16-0040
   Topp MS, 2015, LANCET ONCOL, V16, P57, DOI 10.1016/S1470-2045(14)71170-2
   Turtle CJ, 2016, SCI TRANSL MED, V8, DOI 10.1126/scitranslmed.aaf8621
   Vannucci L, 2013, NEW MICROBIOL, V36, P1
   Velasquez MP, 2018, BLOOD, V131, P30, DOI 10.1182/blood-2017-06-741058
   Wang LCS, 2014, CANCER IMMUNOL RES, V2, P154, DOI 10.1158/2326-6066.CIR-13-0027
   Wang XY, 2016, MOL THER-ONCOLYTICS, V3, DOI 10.1038/mto.2016.15
   Wing A, 2018, CANCER IMMUNOL RES, V6, P605, DOI 10.1158/2326-6066.CIR-17-0314
   Zhang LN, 2018, J HEMATOL ONCOL, V11, DOI 10.1186/s13045-018-0593-5
   Zugmaier G, 2015, BLOOD, V126, P2578, DOI 10.1182/blood-2015-06-649111
NR 62
TC 38
Z9 39
U1 0
U2 6
PU KARGER
PI BASEL
PA ALLSCHWILERSTRASSE 10, CH-4009 BASEL, SWITZERLAND
SN 1660-3796
EI 1660-3818
J9 TRANSFUS MED HEMOTH
JI Transfus. Med. Hemother.
PY 2019
VL 46
IS 1
BP 15
EP 24
DI 10.1159/000496870
PG 10
WC Hematology; Immunology
SC Hematology; Immunology
GA HP9XK
UT WOS:000462046200003
PM 31244578
OA Bronze, Green Published
DA 2021-10-29
ER

PT J
AU Aleksandrova, K
   Leise, J
   Priesner, C
   Melk, A
   Kubaink, F
   Abken, H
   Hombach, A
   Aktas, M
   Essl, M
   Burger, I
   Kaiser, A
   Rauser, G
   Jurk, M
   Goudeva, L
   Glienke, W
   Arseniev, L
   Esser, R
   Kohl, U
AF Aleksandrova, Krasimira
   Leise, Jana
   Priesner, Christoph
   Melk, Anette
   Kubaink, Fanni
   Abken, Hinrich
   Hombach, Andreas
   Aktas, Murat
   Essl, Mike
   Buerger, Iris
   Kaiser, Andrew
   Rauser, Georg
   Jurk, Marion
   Goudeva, Lilia
   Glienke, Wolfgang
   Arseniev, Lubomir
   Esser, Ruth
   Koehl, Ulrike
TI Functionality and Cell Senescence of CD4/CD8-Selected CD20 CAR T Cells
   Manufactured Using the Automated CliniMACS Prodigy (R) Platform
SO TRANSFUSION MEDICINE AND HEMOTHERAPY
LA English
DT Article
DE Chimeric antigen receptor; GMP manufacturing of CAR T cells; CD4/CD8
   selection; Telomere length; Cytotoxicity
ID CHIMERIC ANTIGEN RECEPTOR; ADOPTIVE IMMUNOTHERAPY; THERAPY
AB Clinical studies using autologous CAR T cells have achieved spectacular remissions in refractory CD19+ B cell leukaemia, however some of the patient treatments with CAR T cells failed. Beside the heterogeneity of leukaemia, the distribution and senescence of the autologous cells from heavily pretreated patients might be further reasons for this. We performed six consecutive large-scale manufacturing processes for CD20 CAR T cells from healthy donor leukapheresis using the automated CliniMACS Prodigy (R) platform. Starting with a CD4/CD8-positive selection, a high purity of a median of 97% T cells with a median 65-fold cell expansion was achieved. Interestingly, the transduction rate was significantly higher for CD4+compared to CD8+ T cells and reached in a median of 23%. CD20 CAR T cells showed a good specific IFN-gamma secretion after cocultivation with CD20+ target cells which correlated with good cytotoxic activity. Most importantly, 3 out of 5 CAR T cell products showed an increase in telomere length during the manufacturing process, while telomere length remained consistent in one and decreased in another process. In conclusion, this shows for the first time that beside heterogeneity among healthy donors, CAR T cell products also differ regarding cell senescence, even for cells manufactured in a standardised automated process. (C) 2019 S. Karger AG, Basel
C1 [Aleksandrova, Krasimira; Leise, Jana; Priesner, Christoph; Arseniev, Lubomir; Koehl, Ulrike] Hannover Med Sch MHH, Inst Cellular Therapeut, Cellular Therapy Ctr, Hannover, Germany.
   [Melk, Anette; Kubaink, Fanni] Hannover Med Sch MHH, Clin Paediat Nephrol Hepatol & Metab Disorders, Hannover, Germany.
   [Abken, Hinrich; Hombach, Andreas] Univ Cologne, Ctr Mol Med Cologne, Cologne, Germany.
   [Abken, Hinrich; Hombach, Andreas] Univ Hosp Cologne, Dept Internal Med 1, Cologne, Germany.
   [Abken, Hinrich] Univ Hosp Regensburg, RCI, Chair Gene Immunotherapy, Regensburg, Germany.
   [Aktas, Murat; Essl, Mike; Buerger, Iris; Kaiser, Andrew; Rauser, Georg; Jurk, Marion] Miltenyi Biotec GmbH, Bergisch Gladbach, Germany.
   [Goudeva, Lilia] Hannover Med Sch MHH, Inst Transfus Med, Hannover, Germany.
   [Glienke, Wolfgang; Esser, Ruth; Koehl, Ulrike] Hannover Med Sch MHH, ATMP GMP Dev Unit, Inst Cellular Therapeut, Hannover, Germany.
   [Koehl, Ulrike] Univ Leipzig, Inst Clin Immunol, Univ Hosp, Leipzig, Germany.
   [Koehl, Ulrike] Univ Leipzig, Fac Med, Leipzig, Germany.
   [Koehl, Ulrike] Fraunhofer Inst Cell Therapy & Immunol, Leipzig, Germany.
RP Aleksandrova, K (corresponding author), Hannover Med Sch MHH, Cellular Therapy Ctr, Inst Cellular Therapeut, Feodor Lynen Str 21, DE-30625 Hannover, Germany.
FU German Federal Ministry of EducationFederal Ministry of Education &
   Research (BMBF) [FKZ 01EK1507B, 01EO0802]
FX This project was supported by the German Federal Ministry of Education
   and Research mainly with ref. No. FKZ 01EK1507B, but also in part with
   ref. No. 01EO0802 (Integrated Research and Treatment Center
   Transplantation).
CR Abken H, 2017, HUM GENE THER, V28, P1047, DOI 10.1089/hum.2017.115
   Blaeschke F, 2018, CANCER IMMUNOL IMMUN, V67, P1053, DOI 10.1007/s00262-018-2155-7
   Cawthon RM, 2002, NUCLEIC ACIDS RES, V30, DOI 10.1093/nar/30.10.e47
   Gadalla SM, 2018, BLOOD, V131, P2393, DOI 10.1182/blood-2017-10-812735
   Gee AP, 2018, BEST PRACT RES CL HA, V31, P126, DOI 10.1016/j.beha.2018.01.002
   Hartmann J, 2017, EMBO MOL MED, V9, P1183, DOI 10.15252/emmm.201607485
   Holzinger A, 2016, CANCER IMMUNOL IMMUN, V65, P1433, DOI 10.1007/s00262-016-1895-5
   JOST LM, 1992, J IMMUNOL METHODS, V147, P153, DOI 10.1016/S0022-1759(12)80003-2
   Kaiser AD, 2015, CANCER GENE THER, V22, P72, DOI 10.1038/cgt.2014.78
   Kohl U, 2018, HUM GENE THER, V29, P559, DOI 10.1089/hum.2017.254
   Lock D, 2017, HUM GENE THER, V28, P914, DOI 10.1089/hum.2017.111
   Maude SL, 2018, NEW ENGL J MED, V378, P439, DOI 10.1056/NEJMoa1709866
   Melk A, 2014, INT J CARDIOL, V176, P1187, DOI 10.1016/j.ijcard.2014.07.236
   Mock U, 2016, CYTOTHERAPY, V18, P1002, DOI 10.1016/j.jcyt.2016.05.009
   Priesner C, 2016, HUM GENE THER, V27, P860, DOI 10.1089/hum.2016.091
   Salmikangas P, 2018, PHARM RES-DORDR, V35, DOI 10.1007/s11095-018-2436-z
   Till BG, 2012, BLOOD, V119, P3940, DOI 10.1182/blood-2011-10-387969
   Wang CM, 2018, MOL MED REP, V17, P1015, DOI 10.3892/mmr.2017.8014
   Zhu FL, 2018, CYTOTHERAPY, V20, P394, DOI 10.1016/j.jcyt.2017.09.005
NR 19
TC 17
Z9 18
U1 1
U2 9
PU KARGER
PI BASEL
PA ALLSCHWILERSTRASSE 10, CH-4009 BASEL, SWITZERLAND
SN 1660-3796
EI 1660-3818
J9 TRANSFUS MED HEMOTH
JI Transfus. Med. Hemother.
PY 2019
VL 46
IS 1
BP 47
EP 54
DI 10.1159/000495772
PG 8
WC Hematology; Immunology
SC Hematology; Immunology
GA HP9XK
UT WOS:000462046200006
PM 31244581
OA Green Published, Bronze
DA 2021-10-29
ER

PT J
AU Zhao, BX
   Wang, YC
   Tan, XH
   Zheng, XY
   Wang, F
   Ke, K
   Zhang, CL
   Liao, NS
   Dang, Y
   Shi, YJ
   Zheng, YS
   Gao, YZ
   Li, Q
   Liu, XL
   Liu, JF
AF Zhao, Bixing
   Wang, Yingchao
   Tan, Xionghong
   Zheng, Xiaoyuan
   Wang, Fei
   Ke, Kun
   Zhang, Cuilin
   Liao, Naishun
   Dang, Yuan
   Shi, Yingjun
   Zheng, Youshi
   Gao, Yunzhen
   Li, Qin
   Liu, Xiaolong
   Liu, Jingfeng
TI An Optogenetic Controllable T Cell System for Hepatocellular Carcinoma
   Immunotherapy
SO THERANOSTICS
LA English
DT Article
DE optogenetics; engineered T cells; hepatocellular carcinoma; immune cell
   therapy
ID CANCER-TREATMENT; INTERLEUKIN-15; NFAT; IMMUNOMODULATION; HOMEOSTASIS;
   ACTIVATION; CYTOKINE; FUTURE; CARS
AB Rationale: T-cell based immunotherapy increasingly shows broad application prospects in cancer treatment, but its performance in solid tumors is far from our expectation, partly due to the re-inhibition of infiltrated T cells by immunosuppressive tumor microenvironment. Here we presented an artificial synthetic optogenetic circuit to control the immune responses of engineered T cells on demand for promoting and enhancing the therapeutic efficiency of cancer immunotherapy.
   Methods: We designed and synthesized blue-light inducible artificial immune signaling circuit and transgene expression system. The blue light triggered transgene expression was investigated by luciferase activity assay, qPCR and ELISA. The in vitro cytotoxicity and proliferation assays were carried out on engineered T cells. The in vivo anti-tumor activity of engineered T cells was investigated on xenograft model of human hepatocellular carcinoma.
   Results: Blue light stimulation could spatiotemporally control gene expression of specific cytokines (IL2, IL15, and TNF-alpha) in both engineered 293T cells and human primary T cells. This optogenetic engineering strategy significantly enhanced the expansion ability and cytolytic activity of primary T cells upon light irradiation, and the light activated T cells showed high-efficiency of elimination against xenograft of hepatocellular carcinoma cells.
   Conclusions: The current study represented an engineered remotely control T cell system for solid tumor treatment, and provided a potential strategy to partially overcome the intrinsic shortages of current immune cell therapy.
C1 [Zhao, Bixing; Wang, Yingchao; Tan, Xionghong; Zheng, Xiaoyuan; Wang, Fei; Ke, Kun; Zhang, Cuilin; Liao, Naishun; Shi, Yingjun; Zheng, Youshi; Gao, Yunzhen; Li, Qin; Liu, Xiaolong; Liu, Jingfeng] Fujian Med Univ, United Innovat Mengchao Hepatobiliary Technol Key, Mengchao Hepatobiliary Hosp, Fuzhou 350025, Fujian, Peoples R China.
   [Ke, Kun; Liu, Jingfeng] Fujian Med Univ, Liver Dis Ctr, Affiliated Hosp 1, Fuzhou 350005, Fujian, Peoples R China.
   [Zhao, Bixing; Wang, Yingchao; Zheng, Xiaoyuan; Wang, Fei; Ke, Kun; Zhang, Cuilin; Liao, Naishun; Shi, Yingjun; Zheng, Youshi; Gao, Yunzhen; Liu, Xiaolong; Liu, Jingfeng] Fujian Med Univ, Liver Ctr Fujian Prov, Fuzhou 350025, Fujian, Peoples R China.
   [Tan, Xionghong] Fujian Agr & Forestry Univ, Coll Life Sci, Fuzhou 350002, Fujian, Peoples R China.
   [Dang, Yuan] Xiamen Univ, Fuzhou Gen Hosp, Dept Comparat, Med Coll, 156 Rd Xierhuanbei, Fuzhou 350025, Fujian, Peoples R China.
RP Liu, XL; Liu, JF (corresponding author), Fujian Med Univ, United Innovat Mengchao Hepatobiliary Technol Key, Mengchao Hepatobiliary Hosp, Fuzhou 350025, Fujian, Peoples R China.; Liu, JF (corresponding author), Fujian Med Univ, Liver Dis Ctr, Affiliated Hosp 1, Fuzhou 350005, Fujian, Peoples R China.; Liu, XL; Liu, JF (corresponding author), Fujian Med Univ, Liver Ctr Fujian Prov, Fuzhou 350025, Fujian, Peoples R China.
EM xiaoloong.liu@gmail.com; drjingfeng@126.com
RI liao, naishun/AAU-2618-2020
OI Liao, Naishun/0000-0002-2781-4229; Tan, Xionghong/0000-0001-9113-4159
FU National Natural Science Foundation of ChinaNational Natural Science
   Foundation of China (NSFC) [81672376]; Natural Science Foundation of
   Fujian Province of ChinaNatural Science Foundation of Fujian Province
   [2016J01417]; Science and Technology Foundation of Fuzhou City
   [2015-S-143-19]; Science and Technology Foundation of Fuzhou Health and
   Family Planning System [2017-S-wt2, 2016-S-wt6]; Fujian Provincial
   Health and Family Planning Commission medical innovation project
   [2016-CX-48]
FX This work was supported by the National Natural Science Foundation of
   China (81672376), Natural Science Foundation of Fujian Province of China
   (2016J01417), Science and Technology Foundation of Fuzhou City
   (2015-S-143-19), Science and Technology Foundation of Fuzhou Health and
   Family Planning System (2017-S-wt2, 2016-S-wt6), Fujian Provincial
   Health and Family Planning Commission medical innovation project
   (2016-CX-48).
CR Becker TC, 2002, J EXP MED, V195, P1541, DOI 10.1084/jem.20020369
   Boyman O, 2012, NAT REV IMMUNOL, V12, P180, DOI 10.1038/nri3156
   Caruana I, 2015, NAT MED, V21, P524, DOI 10.1038/nm.3833
   Chmielewski M, 2014, IMMUNOL REV, V257, P83, DOI 10.1111/imr.12125
   Conlon KC, 2015, J CLIN ONCOL, V33, P74, DOI 10.1200/JCO.2014.57.3329
   Di Scala M, 2016, ONCOTARGET, V7, P49008, DOI 10.18632/oncotarget.10264
   Fenno L, 2011, ANNU REV NEUROSCI, V34, P389, DOI 10.1146/annurev-neuro-061010-113817
   Fischbach MA, 2013, SCI TRANSL MED, V5, DOI 10.1126/scitranslmed.3005568
   Gao HP, 2014, CLIN CANCER RES, V20, P6418, DOI 10.1158/1078-0432.CCR-14-1170
   Hall MP, 2012, ACS CHEM BIOL, V7, P1848, DOI 10.1021/cb3002478
   Hannanta-anan P, 2016, CELL SYST, V2, P283, DOI 10.1016/j.cels.2016.03.010
   He L, 2015, ELIFE, V4, DOI 10.7554/eLife.10024
   HIGUCHI CM, 1991, BLOOD, V77, P2561
   Hu ZSI, 2017, INT J RADIAT ONCOL, V99, P153, DOI 10.1016/j.ijrobp.2017.05.029
   Ishiguro T, 2017, SCI TRANSL MED, V9, DOI 10.1126/scitranslmed.aal4291
   Karimi MA, 2014, PLOS ONE, V9, DOI 10.1371/journal.pone.0089357
   Khalil DN, 2016, NAT REV CLIN ONCOL, V13, P273, DOI 10.1038/nrclinonc.2016.25
   Kim KD, 2017, NAT COMMUN, V8, DOI 10.1038/ncomms15365
   Kim TI, 2013, SCIENCE, V340, P211, DOI 10.1126/science.1232437
   Lim WA, 2017, CELL, V168, P724, DOI 10.1016/j.cell.2017.01.016
   Lizee G, 2013, ANNU REV MED, V64, P71, DOI 10.1146/annurev-med-112311-083918
   Ma GL, 2017, CELL CALCIUM, V64, P36, DOI 10.1016/j.ceca.2017.01.004
   Macian F, 2005, NAT REV IMMUNOL, V5, P472, DOI 10.1038/nri1632
   Montgomery KL, 2015, NAT METHODS, V12, P969, DOI [10.1038/NMETH.3536, 10.1038/nmeth.3536]
   Muller K, 2013, MOL BIOSYST, V9, P596, DOI 10.1039/c3mb25590e
   Muller MR, 2010, NAT REV IMMUNOL, V10, P645, DOI 10.1038/nri2818
   Pili R, 2017, CLIN CANC RES
   Restifo NP, 2016, NAT REV CANCER, V16, P121, DOI 10.1038/nrc.2016.2
   Rosenberg SA, 2014, J IMMUNOL, V192, P5451, DOI 10.4049/jimmunol.1490019
   Steel JC, 2012, TRENDS PHARMACOL SCI, V33, P35, DOI 10.1016/j.tips.2011.09.004
   Takayama K, 2018, ACS CHEM BIOL, V13, P449, DOI 10.1021/acschembio.7b01058
   Tan P, 2017, TRENDS BIOTECHNOL, V35, P215, DOI 10.1016/j.tibtech.2016.09.002
   van Horssen R, 2006, ONCOLOGIST, V11, P397, DOI 10.1634/theoncologist.11-4-397
   Waldmann TA, 2017, COLD SPRING HARB PER
   Xiao X, 2017, IET INFORM SECUR, V11, P8, DOI 10.1049/iet-ifs.2015.0211
   Ye HF, 2011, SCIENCE, V332, P1565, DOI 10.1126/science.1203535
   Zhang L, 2015, CLIN CANCER RES, V21, P2278, DOI 10.1158/1078-0432.CCR-14-2085
NR 37
TC 16
Z9 16
U1 1
U2 16
PU IVYSPRING INT PUBL
PI LAKE HAVEN
PA PO BOX 4546, LAKE HAVEN, NSW 2263, AUSTRALIA
SN 1838-7640
J9 THERANOSTICS
JI Theranostics
PY 2019
VL 9
IS 7
BP 1837
EP 1850
DI 10.7150/thno.27051
PG 14
WC Medicine, Research & Experimental
SC Research & Experimental Medicine
GA HP6BO
UT WOS:000461767700002
PM 31037142
OA Green Published, gold, Green Submitted
DA 2021-10-29
ER

PT J
AU El Chaer, F
   Holtzman, NG
   Sausville, EA
   Law, JY
   Lee, ST
   Duong, VH
   Baer, MR
   Koka, R
   Singh, ZN
   Hardy, NM
   Emadi, A
AF El Chaer, Firas
   Holtzman, Noa G.
   Sausville, Edward A.
   Law, Jennie Y.
   Lee, Seung Tae
   Duong, Vu H.
   Baer, Maria R.
   Koka, Rima
   Singh, Zeba N.
   Hardy, Nancy M.
   Emadi, Ashkan
TI Relapsed Philadelphia Chromosome-Positive Pre-B-ALL after CD19-Directed
   CAR-T Cell Therapy Successfully Treated with Combination of Blinatumomab
   and Ponatinib
SO ACTA HAEMATOLOGICA
LA English
DT Article
DE Acute lymphoblastic leukemia; Blinatumomab; Ponatinib; CD19 CAR-T cell;
   Philadelphia chromosome
ID ACUTE LYMPHOBLASTIC-LEUKEMIA; TYROSINE KINASE INHIBITOR; LINEAGE SWITCH;
   ADULT PATIENTS; BCR-ABL; RESISTANCE
AB Adults with relapsed or refractory (R/R) B-cell acute lymphoblastic leukemia (B-ALL) treated with conventional chemotherapy have dismal outcomes, Novel immunotherapies targeting CD19, including the bispecific T-cell engager blinatumomab and chimeric antigen-receptor T (CAR-T) cells, have revolutionized the treatment of R/R B-ALL. Robust response rates to CAR-T cell therapy after blinatumomab have recently been reported, but it is unknown whether blinatumomab can be effective following failure of anti-CD19 CAR-T cell therapy, Herein, we describe a patient with Philadelphia chromosome-positive B-ALL who relapsed after CD19-directed CAR-T therapy, but subsequently responded to the combination of blinatumomab and the tyrosine kinase inhibitor ponatinib, with the achievement of a complete remission lasting 12 months. (C) 2018 S Karger AG, Basel
C1 [El Chaer, Firas; Holtzman, Noa G.; Sausville, Edward A.; Law, Jennie Y.; Lee, Seung Tae; Duong, Vu H.; Baer, Maria R.; Hardy, Nancy M.; Emadi, Ashkan] Univ Maryland, Sch Med, Dept Med, Baltimore, MD 21201 USA.
   [Koka, Rima; Singh, Zeba N.] Univ Maryland, Sch Med, Dept Pathol, Baltimore, MD 21201 USA.
   [El Chaer, Firas; Holtzman, Noa G.; Sausville, Edward A.; Law, Jennie Y.; Lee, Seung Tae; Duong, Vu H.; Baer, Maria R.; Hardy, Nancy M.; Emadi, Ashkan] Univ Maryland, Greenebaum Comprehens Canc Ctr, 22 South Greene St,Room N9E24, Baltimore, MD 21210 USA.
RP Emadi, A (corresponding author), Univ Maryland, Greenebaum Comprehens Canc Ctr, 22 South Greene St,Room N9E24, Baltimore, MD 21210 USA.
EM aemadi@umm.edu
CR Abid MB, 2017, BRIT J HAEMATOL, V179, P497, DOI 10.1111/bjh.14222
   Assi R, 2017, CL LYMPH MYELOM LEUK, V17, P897, DOI 10.1016/j.clml.2017.08.101
   Braig F, 2017, BLOOD, V129, P100, DOI 10.1182/blood-2016-05-718395
   Cortes JE, 2013, NEW ENGL J MED, V369, P1783, DOI 10.1056/NEJMoa1306494
   Fielding AK, 2007, BLOOD, V109, P944, DOI 10.1182/blood-2006-05-018192
   Gardner R, 2016, BLOOD, V127, P2406, DOI 10.1182/blood-2015-08-665547
   Gaur S, 2014, IN VIVO, V28, P1149
   Jacoby E, 2016, NAT COMMUN, V7, DOI 10.1038/ncomms12320
   Kantarjian H, 2017, NEW ENGL J MED, V376, P836, DOI 10.1056/NEJMoa1609783
   Martinelli G, 2017, J CLIN ONCOL, V35, P1795, DOI 10.1200/JCO.2016.69.3531
   Maude SL, 2014, NEW ENGL J MED, V371, P1507, DOI 10.1056/NEJMoa1407222
   Nagel I, 2017, BLOOD, V130, P2027, DOI 10.1182/blood-2017-05-782888
   O'Hare T, 2011, BLOOD, V118, P5250, DOI 10.1182/blood-2011-05-349191
   Oriol A, 2010, HAEMATOL-HEMATOL J, V95, P589, DOI 10.3324/haematol.2009.014274
   Park JH, 2018, NEW ENGL J MED, V378, P449, DOI 10.1056/NEJMoa1709919
   Rayes A, 2016, PEDIATR BLOOD CANCER, V63, P1113, DOI 10.1002/pbc.25953
   Ribera JM, 2005, ONCOTARGETS THER, V8, P1567
   Sen R, 2012, MOL CANCER THER, V11, P2033, DOI 10.1158/1535-7163.MCT-12-0302
   Shah BD, 2018, OUTCOMES PATIENTS PT, DOI [10.1200/JCO.2018.36.15_suppl.7006, DOI 10.1200/JCO.2018.36.15_SUPPL.7006]
   Slayton W, 2015, OUTCOMES DASATINIB P
   Sotillo E, 2015, CANCER DISCOV, V5, P1282, DOI 10.1158/2159-8290.CD-15-1020
   Stock W, 2014, ASH ANN M
   Tavernier E, 2007, LEUKEMIA, V21, P1907, DOI 10.1038/sj.leu.2404824
   Thomas DA, 1999, CANCER-AM CANCER SOC, V86, P1216, DOI 10.1002/(SICI)1097-0142(19991001)86:7<1216::AID-CNCR17>3.0.CO;2-O
NR 24
TC 11
Z9 11
U1 1
U2 5
PU KARGER
PI BASEL
PA ALLSCHWILERSTRASSE 10, CH-4009 BASEL, SWITZERLAND
SN 0001-5792
EI 1421-9662
J9 ACTA HAEMATOL-BASEL
JI Acta Haematol.
PY 2019
VL 141
IS 2
BP 107
EP 110
DI 10.1159/000495558
PG 4
WC Hematology
SC Hematology
GA HO4YS
UT WOS:000460930200008
PM 30695783
DA 2021-10-29
ER

PT J
AU Fu, MX
   Tang, LL
AF Fu, Manxue
   Tang, Liling
TI Chimeric Antigen Receptor T Cell Immunotherapy for Tumor: A Review of
   Patent Literatures
SO RECENT PATENTS ON ANTI-CANCER DRUG DISCOVERY
LA English
DT Review
DE Antigen; CAR T cells; efficiency; immune checkpoints; immune therapy;
   safety
ID ANGIOGENESIS; STATISTICS; ACTIVATION; TARGET; CD30
AB Background: Chimeric Antigen Receptor (CAR) T cell immunotherapy, as an innovative method for tumor immunotherapy, acquires unprecedented clinical outcomes. Genetic modification not only provides T cells with the antigen-binding function but also endows T cells with better immunological functions both in solid and hematological cancer. However, the CAR T cell therapy is not perfect because of several reasons, such as tumor immune microenvironment, and autologous limiting factors of CAR T cells. Moreover, the safety of CAR T cells should be improved.
   Objective: Recently many patents and publications have reported the importance of CAR T cell immunotherapy. Based on the patents about CAR T cell immunotherapy, we conclude some methods for designing the CAR which can provide information to readers.
   Methods: In this review, we collect recent patents and publications, summarize some specific antigens for oncotherapy from patents and enumerate some approaches to conquering immunosuppression and reinforcing the immune response of CAR T cells. We also sum up some strategies for improving the safety of CAR T cell immunotherapy.
   Results: CAR T cell immunotherapy as a neotype cellular immunotherapy has been proved effective in oncotherapy and authorized by FDA. Improvements in CAR designing enhance functions of CAR T cells.
   Conclusion: This review, summarizing antigens and approaches to overcome defects of CAR T cell immunotherapy from patents and publications, might contribute to a broad readership.
C1 [Fu, Manxue; Tang, Liling] Chongqing Univ, Coll Bioengn, Key Lab Biorheol Sci & Technol, Minist Educ, 174 Shazhengjie, Chongqing, Peoples R China.
RP Tang, LL (corresponding author), Chongqing Univ, Coll Bioengn, Key Lab Biorheol Sci & Technol, Minist Educ, 174 Shazhengjie, Chongqing, Peoples R China.
EM tangliling@cqu.edu.cn
FU Natural Science Foundation of ChinaNational Natural Science Foundation
   of China (NSFC) [31670952]; Fundamental Research Funds for the Central
   UniversitiesFundamental Research Funds for the Central Universities
   [106112017CDJXSYY0001, 2018CQDYSG0021]
FX This research was supported by the Natural Science Foundation of China
   (No. 31670952), the Fundamental Research Funds for the Central
   Universities (No. 106112017CDJXSYY0001; No. 2018CQDYSG0021). I thank the
   help of Miss Yi Zhang and Mr. Xichao Xu.
CR Anderson J., 2016, cell which expresses a gamma-delta T cell receptor (TCR) and a chimeric antigen receptor (CAR), Patent No. [CA2982532, 2982532]
   Ansiaux R, 2009, RADIAT RES, V172, P584, DOI 10.1667/RR1744.1
   Ao JY, 2015, TUMOR BIOL, V36, P8413, DOI 10.1007/s13277-015-3601-1
   Balyasnikova I.V., 2016, CAR T-cells recognizing cancer-specific IL13R&alpha;2, Patent No. [WO2016123143, 2016123143]
   Barrett DM, 2014, ANNU REV MED, V65, P333, DOI 10.1146/annurev-med-060512-150254
   Berdel W., 2018, Patent No. [AU2017249694, 2017249694]
   Bicknell R., 2018, Chimeric antigen receptor, Patent No. [AU2017232431, 2017232431]
   Blazar B., 2018, Chimeric antigen receptor (CAR) T cells as therapeutic interventions for auto- and allo- immunity, Patent No. [US2018264038, 2018264038]
   Boussiotis VA, 2014, CANCER J, V20, P265, DOI 10.1097/PPO.0000000000000059
   Brogdon J., 2016, Treatment of cancer using a CD123 chimeric antigen receptor, Patent No. [US 20160068601, 20160068601]
   Brudno JN, 2016, BLOOD, V127, P3321, DOI 10.1182/blood-2016-04-703751
   Chang ZL, 2017, TRENDS MOL MED, V23, P430, DOI 10.1016/j.molmed.2017.03.002
   Choi K., 2018, Chimeric antigen receptor to which anti-cotinine anti-body is linked, and use thereof, Patent No. [US2018256744, 2018256744]
   Condomines M, 2015, PLOS ONE, V10, DOI 10.1371/journal.pone.0130518
   Dai H.J., 2017, Method for knocking out PD-1 gene by utilizing CRISPR/Cas9 technology to construct MSLN-targeted novel CAR-T cell and application of method, Patent No. [CN106480097, 106480097]
   Dai H.J., 2018, Specific chimeric antigen receptor targeting NKG2DL and CAR-T cell thereof and use thereof, Patent No. [WO2018165913, 2018165913]
   Davila ML, 2014, SCI TRANSL MED, V6, DOI 10.1126/scitranslmed.3008226
   Dong J., 2017, Patent No. [CN205861688, 205861688]
   Dong J., 2016, Do you detect car T cell IL 2 ELISA kit of release?, Patent No. [CN205786667, 205786667]
   Dotti G., 2018, CSGP4-specific chimeric antigen receptor for cancer, Patent No. [US2018251568, 2018251568]
   Ebersbach H.E., 2016, Treatment of cancer using a CD33 chimeric antigen receptor, Patent No. [US20160096892, 20160096892]
   Epstein A.L., 2016, HLA-G as a novel target for CAR T-cell immunotherapy, Patent No. [CA2981166, 2981166]
   Epstein A.L., 2017, CAR T-cell therapy directed to LHR for the treatment of solid tumors, Patent No. [AU2016243124, 2016243124]
   Epstein A.L., 2017, CAR T-cells for the treatment of B7-H4 expressing solid tumors, Patent No. [AU2016243126, 2016243126]
   Ghoneim HE, 2016, TRENDS MOL MED, V22, P1000, DOI 10.1016/j.molmed.2016.10.002
   He T., 2017, Universal type CAR-T cell, and preparation method and application thereof, Patent No. [CN106544321, 106544321]
   HS Li, 2017, Anti-robo1 CAR- T cell, and preparation and application thereof, Patent No. [WO2017181552, 2017181552]
   Ichiyama K, 2015, IMMUNITY, V42, P613, DOI 10.1016/j.immuni.2015.03.005
   Jensen MC, 2015, CURR OPIN IMMUNOL, V33, P9, DOI 10.1016/j.coi.2015.01.002
   Jiang J.T., 2017, CEA. CAR-T (carcino-embryonic antigen.chimeric antigen receptor-T) and preparation method and application thereof, Patent No. [CN107056952, 107056952]
   Jiang S., 2015, Double chimeric antigen receptor (CAR) modified T lymphocyte and preparation method thereof, Patent No. [CN105087495, 105087495]
   John LB, 2014, METHODS MOL BIOL, V1139, P177, DOI 10.1007/978-1-4939-0345-0_16
   Kakarla S, 2014, CANCER J, V20, P151, DOI 10.1097/PPO.0000000000000032
   Kelly K., 2016, Method for treating a side effect of chimeric antigen receptor (CAR) T cell therapy, Patent No. [WO2018184074, 2018184074]
   Kochenderfer JN, 2012, BLOOD, V119, P2709, DOI 10.1182/blood-2011-10-384388
   Lee DW, 2014, BLOOD, V124, P188, DOI 10.1182/blood-2014-05-552729
   Lee HT, 2017, SCI REP-UK, V7, DOI 10.1038/s41598-017-06002-8
   Leong SR, 2015, MOL PHARMACEUT, V12, P1717, DOI 10.1021/mp5007745
   Li H.S, 2017, PD-1 CAR-T cell, preparation method therefor, and application thereof, Patent No. [WO2017177575, 2017177575]
   Liang A.B., 2017, Multi-target combined CAR (chimeric antigen receptor)-T cell preparation and preparation method, Patent No. [CN106822184, 106822184]
   Liu D.F, 2018, Quality of immunological synapse predicts effectiveness of chimeric antigen receptor (CAR) T cells, Patent No. [US2018231523, 2018231523]
   Liu W.B, 2017, Anti-MUC1 CAR-T cell and its preparation method and application, Patent No. [CN107227299, 107227299]
   Liu W.B, 2017, Anti AFP (alpha- fetoprotein) CAR-T (chimeric antigen receptor T) cell, preparation method thereof and application of cell, Patent No. [CN107254447, 107254447]
   Lo ASY, 2014, MOL THER-ONCOLYTICS, V1, DOI 10.1038/mto.2014.3
   Long AH, 2015, NAT MED, V21, P581, DOI 10.1038/nm.3838
   Loumagne L, 2014, INT J CANCER, V135, P2107, DOI 10.1002/ijc.28845
   Low P.S., 2017, Methods and compositions for CAR T cell therapy, Patent No. [WO2017177149, 2017177149]
   Lu X.A., 2017, Capture probe for detecting CAR-T cell, method for detecting cell content, and application, Patent No. [WO2017133222, 2017133222]
   MacDonald KG, 2016, J CLIN INVEST, V126, P1413, DOI 10.1172/JCI82771
   Malissen B, 2015, ANNU REV IMMUNOL, V33, P539, DOI 10.1146/annurev-immunol-032414-112158
   Mamonkin M., 2018, CD5 chimeric antigen receptor for adoptive T cell therapy, Patent No. [US2018104308, 2018104308]
   Miller KD, 2001, J CLIN ONCOL, V19, P1195, DOI 10.1200/JCO.2001.19.4.1195
   Miller KD, 2016, CA-CANCER J CLIN, V66, P271, DOI 10.3322/caac.21349
   Morgan R.A., 2016, Anti-epidermal growth factor receptor variant III chimeric antigen receptors and use of same for the treatment of cancer, Patent No. [US20160200819, 20160200819]
   Motz G., 2017, Patent No. [WO2017049166 A1, 2017049166, WO2017049166]
   Muta H, 2013, IMMUNOL RES, V57, P151, DOI 10.1007/s12026-013-8464-1
   Natsume A., 2017, Uses of lenalidomide and CAR T-cells, Patent No. [WO2017176289, 2017176289]
   O'Rourke DM, 2017, SCI TRANSL MED, V9, DOI 10.1126/scitranslmed.aaa0984
   Pule M., 2018, Chimeric antigen receptor, Patent No. [WO2015132604, 2015132604]
   Qi W., 2017, Patent No. [CN107337736, 107337736]
   Qi W., 2017, OCTS technology-based prostatic cancer CAR-T therapy vector and construction method and application thereof, Patent No. [CN107164410, 107164410]
   Qi W., 2016, Mesothelin-targeted replication-defective recombinant lentivirus CAR-T transgenic carrier as well as establishment method and application thereof, Patent No. [CN105969805, 105969805]
   Qi W., 2017, Patent No. [CN107299110, 107299110]
   Qi W., 2016, 30-targeting replication-defective recombinant lentivirus CAR-T transgenic vector as well as construction method and applications thereof, Patent No. [CN105950663, 105950663]
   Qi W., 2017, siRNA of humanized interleukin 6, recombination expression carrier CAR-T and construction method and application of recombination expression carrier CAR-T, Patent No. [CN106636090, 106636090]
   Qi W., 2017, Lymphoblastic leukemia CAR-T (chimeric antigen receptor T cell immunotherapy) therapy carrier based on OCTS (One CAR with Two SeFvs) technology as well as constructing method and application of lymphoblastic leukemia CAR-T therapy carrier, Patent No. [CN107245500, 107245500]
   Qi W., 2017, Patent No. [CN107177632, 107177632]
   Qi W., 2017, OCTS (One CAR (Chimeric Antigen Receptor) with two ScFvs (Single-chain variable Fragments)) technique based CAR-T (Chimeric Antigen Receptor-T cell immunotherapy) therapeutic vector for glioblastoma and construction method and application thereof, Patent No. [CN107267555, 107267555]
   Qi W., 2017, PSCA (prostate stem cell antigen) and PD-L1 targeted CAR based on OCTS (one CAR with two ScFvs)-CAR (chimeric antigen receptor), encoding gene and expression vector, Patent No. [CN107325185, 107325185]
   Qi W., 2017, Patent No. [CN107058232, 107058232]
   Qian Q.J., 2016, Molecular brake for rapidly stopping killing effect of CAR-T (T cell engineered with chimeric antigen receptors) and application of molecular brake, Patent No. [CN105330750, 105330750]
   Ramos CA, 2014, CANCER J, V20, P112, DOI 10.1097/PPO.0000000000000031
   Rehm A., 2017, Chimeric antigen receptor and CAR-T cells that bind BCMA, Patent No. [WO2017211900, 2017211900]
   Rosenberg S.A., 2013, Anti-vascular endothelial growth factor receptor-2 chimeric antigen receptors and use of same for the treatment of cancer, Patent No. [US20130225668, 20130225668]
   Rupp L. J., 2017, SCI REP, V7, P1
   Sadelain M, 2017, CELL, V171, P1471, DOI 10.1016/j.cell.2017.12.002
   Sadelain M, 2013, CANCER DISCOV, V3, P388, DOI 10.1158/2159-8290.CD-12-0548
   Sahin U., 2016, Patent No. [CA2985156, 2985156]
   Serganova I, 2017, MOL THER-ONCOLYTICS, V4, P41, DOI 10.1016/j.omto.2016.11.005
   Shang X.Y., 2017, Preparation of PD-1 knocked-out CD19 CAR (Chimeric Antigen Receptor)-T cell, Patent No. [CN107119021, 107119021]
   Shang X.Y, 2017, Patent No. [CN106916789, 106916789]
   Shi W. X., 2017, Anti- PD- L1- CAR- T, and preparation method and application thereof, Patent No. [CN106350533, 106350533]
   Stassinopoulos A., 2017, Compositions and methods for improved car-t cell therapies, Patent No. [US2017354724, 2017354724]
   Suarez ER, 2016, ONCOTARGET, V7, P34341, DOI 10.18632/oncotarget.9114
   Sun X.L., 2016, Patent No. [CN106086078, 106086078]
   Sun X.L., 2016, Method for qualitatively detecting pollution of VSVG sequence in CAR-T product, Patent No. [CN106086235, 106086235]
   Tamada K., 2017, Patent No. [PH12017500596, 12017500596]
   Tamada K., 2018, Chimeric antigen receptor, Patent No. [WO2018181207, 2018181207]
   Tan Y., 2017, CD19-CAR-T cell carrying iCasp9 suicide gene and use thereof, Patent No. [CN107365798, 107365798]
   Terakura S, 2012, BLOOD, V119, P72, DOI 10.1182/blood-2011-07-366419
   Torre LA, 2015, CA-CANCER J CLIN, V65, P87, DOI 10.3322/caac.21262
   Wagner T., 2017, Ccr5 disruption of cells expressing anti-hiv chimeric antigen receptor (CAR) derived from broadly neutralizing antibodies, Patent No. [US2017044240, 2017044240]
   Wang CM, 2017, CLIN CANCER RES, V23, P1156, DOI 10.1158/1078-0432.CCR-16-1365
   Wang Y.S., 2018, Chimeric antigen receptor modified lymphocyte capable of expressing CXCR4, and preparation method and applications thereof, Patent No. [CN108277205, 108277205]
   Wherry EJ, 2015, NAT REV IMMUNOL, V15, P486, DOI 10.1038/nri3862
   Wu L.J., 2017, FLAG tagged CD19-CAR-T cells, Patent No. [WO2017172952, 2017172952]
   Xin B.C, 2016, Patent No. [CN105796597, 105796597]
   Xiong B, 2015, Method for preparing CAR-T cell by CRISPR/Cas9, Patent No. [CN104894068, 104894068]
   Yang L., 2018, Targeted CSF1R chimeric antigen receptor modified NK92MI cell, T cell, and preparation method and application of cells, Patent No. [CN108276495, 108276495]
   Yao Y.H., 2018, Construction of chimeric antigen receptor targeting cd20 antigen and activity identification of engineered t cells thereof, Patent No. [WO2018145649, 2018145649]
   Zeng X.Z., 2016, CAR-T cell as well as preparation method and application thereof, Patent No. [CN106047817, 106047817]
   Zhang C., 2016, Method for site-specific integration of CAR gene to AAVS1 site of T cell based on double-strand micro carrier, Patent No. [CN105524943, 105524943]
   Zhang Q.X., 2017, TaqMan real-time fluorescent quantitative PCR kit for detecting peripheral blood CAR (Chimeric Antigen Receptor)-T cells, Patent No. [CN106399550, 106399550]
   Zhang T.C., 2017, Recombinant gene construction of chimeric antigen receptor (CAR) for treating HIV (human immunodeficiency virus) infection and application of chimeric antigen receptor, Patent No. [CN107098969, 107098969]
   Zhang WF, 2013, J VIROL METHODS, V194, P52, DOI 10.1016/j.jviromet.2013.07.052
   Zhang WY, 2016, SIGNAL TRANSDUCT TAR, V1, DOI 10.1038/sigtrans.2016.2
   Zhang Y.D., 2017, Preparation method of universal heterologous CAR-T cells and application, Patent No. [CN106591363, 106591363]
   Zhao Y.B., 2016, Enhanced antigen presenting ability of RNA CAR T cells by co-introduction of costimulatory molecules, Patent No. [US2016340406, 2016340406]
   Zhen Anjie, 2017, PLoS Pathog, V13, pe1006753, DOI 10.1371/journal.ppat.1006753
   Zhou QY, 2008, CLIN CANCER RES, V14, P1540, DOI 10.1158/1078-0432.CCR-07-4544
   Zhou X, 2016, CAR-T cell preparation for treating breast cancer and preparation method thereof, Patent No. [CN105640990, 105640990]
   Zhou X, 2016, CAR-T cell preparation for treating prostatic cancer and preparation method thereof, Patent No. [CN105640991, 105640991]
   Zhu FL, 2017, Transformation, multiplication culture and preservation method for T cell for expressing CD19 and CD20 antibody gene CAR (chimeric antigen receptor), Patent No. [CN106701827, 106701827]
NR 113
TC 1
Z9 1
U1 5
U2 23
PU BENTHAM SCIENCE PUBL LTD
PI SHARJAH
PA EXECUTIVE STE Y-2, PO BOX 7917, SAIF ZONE, 1200 BR SHARJAH, U ARAB
   EMIRATES
SN 1574-8928
EI 2212-3970
J9 RECENT PAT ANTI-CANC
JI Recent Patents Anti-Canc. Drug Discov.
PY 2019
VL 14
IS 1
BP 60
EP 69
DI 10.2174/1574892814666190111120908
PG 10
WC Oncology; Pharmacology & Pharmacy
SC Oncology; Pharmacology & Pharmacy
GA HO6BR
UT WOS:000461014100007
PM 30636615
DA 2021-10-29
ER

PT S
AU Kunacheewa, C
   Orlowski, RZ
AF Kunacheewa, Chutima
   Orlowski, Robert Z.
BE Klotman, ME
TI New Drugs in Multiple Myeloma
SO ANNUAL REVIEW OF MEDICINE, VOL 70
SE Annual Review of Medicine
LA English
DT Review; Book Chapter
DE chimeric antigen receptor T cells; immunotherapy; monoclonal antibodies;
   multiple myeloma; novel agents
ID ORAL PROTEASOME INHIBITOR; PROGRESSION-FREE SURVIVAL; CELL MATURATION
   ANTIGEN; LOW-DOSE DEXAMETHASONE; LENALIDOMIDE PLUS DEXAMETHASONE;
   PHASE-II TRIAL; OPEN-LABEL; SINGLE-AGENT; T-CELLS; DARATUMUMAB
   MONOTHERAPY
AB Multiple myeloma is diagnosed in over 100,000 patients each year worldwide, has an increasing incidence and prevalence in many regions, and follows a relapsing course, making it a significant and growing healthcare challenge. Recent basic, translational, and clinical studies have expanded our therapeutic armamentarium, which now consists of alkylating agents, corticosteroids, deacetylase inhibitors, immunomodulatory agents, monoclonal antibodies, and proteasome inhibitors. New drugs in these categories, and additional agents, including both small and large molecules, as well as cellular therapies, are under development that promise to further expand our capabilities and bring us closer to the cure of this plasma cell dyscrasia.
C1 [Kunacheewa, Chutima; Orlowski, Robert Z.] Univ Texas MD Anderson Canc Ctr, Dept Lymphoma & Myeloma, Houston, TX 77030 USA.
   [Kunacheewa, Chutima] Mahidol Univ, Siriraj Hosp, Fac Med, Div Hematol,Dept Med, Bangkok, Thailand.
   [Orlowski, Robert Z.] Univ Texas MD Anderson Canc Ctr, Dept Expt Therapeut, Houston, TX 77030 USA.
RP Orlowski, RZ (corresponding author), Univ Texas MD Anderson Canc Ctr, Dept Lymphoma & Myeloma, Houston, TX 77030 USA.; Orlowski, RZ (corresponding author), Univ Texas MD Anderson Canc Ctr, Dept Expt Therapeut, Houston, TX 77030 USA.
EM rorlowski@mdanderson.org
OI Kunacheewa, Chutima/0000-0002-3429-5826; Orlowski,
   Robert/0000-0002-5723-4129
FU NATIONAL CANCER INSTITUTEUnited States Department of Health & Human
   ServicesNational Institutes of Health (NIH) - USANIH National Cancer
   Institute (NCI) [R01CA194264, R01CA184464] Funding Source: NIH RePORTER;
   NCI NIH HHSUnited States Department of Health & Human ServicesNational
   Institutes of Health (NIH) - USANIH National Cancer Institute (NCI) [R01
   CA184464, R01 CA194264, P50 CA142509] Funding Source: Medline
CR Ali SA, 2016, BLOOD, V128, P1688, DOI 10.1182/blood-2016-04-711903
   Alsina M, 2012, CLIN CANCER RES, V18, P4830, DOI 10.1158/1078-0432.CCR-11-3007
   Andrulis M, 2013, CANCER DISCOV, V3, P862, DOI 10.1158/2159-8290.CD-13-0014
   Avet-Loiseau H, 2017, BLOOD, V130, P2610, DOI 10.1182/blood-2017-06-791228
   AVETLOISEAU H, 2016, BLOOD, V128
   Bahlis NJ, 2016, BLOOD, V128, DOI 10.1182/blood.V128.22.977.977
   Berdeja JG, 2015, HAEMATOLOGICA, V100, P670, DOI 10.3324/haematol.2014.119735
   Carpenter RO, 2013, CLIN CANCER RES, V19, P2048, DOI 10.1158/1078-0432.CCR-12-2422
   Chari A, 2017, BLOOD, V130, P974, DOI 10.1182/blood-2017-05-785246
   Chari A, 2017, BLOOD ADV, V1, P1575, DOI 10.1182/bloodadvances.2017007427
   Chen C, 2018, BLOOD, V131, P855, DOI 10.1182/blood-2017-08-797886
   Comenzo R, 2015, CANCER RES, V75, DOI 10.1158/1538-7445.AM2015-CT320
   Dimopoulos MA, 2016, NEW ENGL J MED, V375, P1319, DOI 10.1056/NEJMoa1607751
   Dimopoulos MA, 2018, HAEMATOLOGICA S
   Dimopoulos M, 2007, NEW ENGL J MED, V357, P2123, DOI 10.1056/NEJMoa070594
   Dimopoulos M, 2018, J HEMATOL ONCOL, V11, DOI 10.1186/s13045-018-0583-7
   Dimopoulos MA, 2017, LANCET ONCOL, V18, P1327, DOI 10.1016/S1470-2045(17)30578-8
   Dimopoulos MA, 2017, BRIT J HAEMATOL, V178, P896, DOI 10.1111/bjh.14787
   Dimopoulos MA, 2016, LANCET ONCOL, V17, P27, DOI 10.1016/S1470-2045(15)00464-7
   Driessen C, 2016, BLOOD, V128, DOI 10.1182/blood.V128.22.487.487
   Driessen C, 2016, HAEMATOLOGICA, V101, P346, DOI 10.3324/haematol.2015.135780
   Facon T, 2017, CL LYMPH MYELOM LEUK, V17, pE26, DOI 10.1016/j.clml.2017.03.045
   Fan F, 2017, J CLIN ONCOL S, V35, P3001, DOI DOI 10.1200/JC0.2017.35.18_
   Gandhi AK, 2014, BRIT J HAEMATOL, V164, P811, DOI 10.1111/bjh.12708
   Gomez J, 2018, J CLIN ONCOL, V36, DOI 10.1200/JCO.2018.36.15_suppl.8018
   Gupta AK, 2007, NEOPLASIA, V9, P271, DOI 10.1593/neo.07124
   Hari P, 2018, J MED ECON, V21, P793, DOI 10.1080/13696998.2018.1474745
   Heuck CJ, 2016, LEUKEMIA, V30, P976, DOI 10.1038/leu.2015.208
   Holkova B, 2016, CLIN CANCER RES, V22, P1067, DOI 10.1158/1078-0432.CCR-15-1076
   Hsi ED, 2008, CLIN CANCER RES, V14, P2775, DOI 10.1158/1078-0432.CCR-07-4246
   Ikezoe T, 2004, MOL CANCER THER, V3, P473
   Ito T, 2010, SCIENCE, V327, P1345, DOI 10.1126/science.1177319
   Jakubowiak A, 2016, BLOOD, V127, P2833, DOI 10.1182/blood-2016-01-694604
   Jones RJ, 2012, MOL CANCER THER, V11, P2243, DOI 10.1158/1535-7163.MCT-12-0135
   Kuhn DJ, 2007, BLOOD, V110, P3281, DOI 10.1182/blood-2007-01-065888
   Kumar S, 2017, BLOOD, V130, P2401, DOI 10.1182/blood-2017-06-788786
   Kumar SK, 2016, BLOOD, V128, P2415, DOI 10.1182/blood-2016-05-717769
   Kumar SK, 2015, BLOOD, V125, P443, DOI 10.1182/blood-2014-05-573741
   Kumar SK, 2014, LANCET ONCOL, V15, P1503, DOI 10.1016/S1470-2045(14)71125-8
   Kumar SK, 2014, BLOOD, V124, P1047, DOI 10.1182/blood-2014-01-548941
   Laubach J., 2016, ASCO M, V34, P8014, DOI DOI 10.1200/jco.2016.34.15_suppl.8014
   Leleu X, 2018, AM J HEMATOL
   Lokhorst HM, 2015, NEW ENGL J MED, V373, P1207, DOI 10.1056/NEJMoa1506348
   Lonial S, 2016, LANCET, V387, P1551, DOI 10.1016/S0140-6736(15)01120-4
   Lonial S, 2015, NEW ENGL J MED, V373, P621, DOI 10.1056/NEJMoa1505654
   Lonial S, 2012, J CLIN ONCOL, V30, P1953, DOI 10.1200/JCO.2011.37.2649
   Lu G, 2014, SCIENCE, V343, P305, DOI 10.1126/science.1244917
   Lu J, 2015, CHEM BIOL, V22, P755, DOI 10.1016/j.chembiol.2015.05.009
   Manasanch EE, 2017, NAT REV CLIN ONCOL, V14, P417, DOI [10.1038/nrclinonc.2016.206, 10.1007/s12079-011-0121-7]
   Martin T, 2017, BLOOD, V129, P3294, DOI 10.1182/blood-2016-09-740787
   MATEOS MV, 2018, J CLIN ONCOL S, V36
   Matyskiela ME, 2018, J MED CHEM, V61, P535, DOI 10.1021/acs.jmedchem.6b01921
   Matyskiela ME, 2016, NATURE, V535, P252, DOI 10.1038/nature18611
   Mey UJM, 2017, HEMATOL ONCOL, V35, P890, DOI 10.1002/hon.2353
   Moreau P, 2016, NEW ENGL J MED, V374, P1621, DOI 10.1056/NEJMoa1516282
   Moreau P, 2018, LANCET ONCOL, V19, P953, DOI 10.1016/S1470-2045(18)30354-1
   Morgan GJ, 2010, LANCET, V376, P1989, DOI 10.1016/S0140-6736(10)62051-X
   Mullen CA, 2016, BLOOD, V128
   O'Connor OA, 2009, CLIN CANCER RES, V15, P7085, DOI 10.1158/1078-0432.CCR-09-0822
   Ooi MG, 2009, CLIN CANCER RES, V15, P7153, DOI 10.1158/1078-0432.CCR-09-1071
   Orlowski RZ, 2018, J MANAG CARE SPEC PH, V24, P487, DOI 10.18553/jmcp.2018.24.5.487
   Orlowski RZ, 2016, CLIN CANCER RES, V22, P5443, DOI 10.1158/1078-0432.CCR-16-0861
   Orlowski RZ, 2002, J CLIN ONCOL, V20, P4420, DOI 10.1200/JCO.2002.01.133
   Palumbo A, 2016, NEW ENGL J MED, V375, P754, DOI 10.1056/NEJMoa1606038
   Palumbo A, 2015, EXPERT REV HEMATOL, V8, P481, DOI 10.1586/17474086.2015.1053866
   Raje N, 2018, LANCET ONCOL, V19, P370, DOI 10.1016/S1470-2045(18)30072-X
   Rapoport AP, 2015, NAT MED, V21, P914, DOI 10.1038/nm.3910
   Richardson PG, 2018, J CLIN ONCOL, V36, DOI 10.1200/JCO.2018.36.15_suppl.8001
   Richardson PG, 2018, FUTURE ONCOL, V14, P1035, DOI 10.2217/fon-2017-0616
   Richardson PG, 2015, LANCET HAEMATOL, V2, pE516, DOI 10.1016/S2352-3026(15)00197-0
   Richardson PG, 2014, BLOOD, V124, P1038, DOI 10.1182/blood-2014-01-548826
   Richardson PG, 2014, BLOOD, V123, P1826, DOI 10.1182/blood-2013-11-538835
   Richardson PG, 2013, BLOOD, V122, P2331, DOI 10.1182/blood-2013-01-481325
   Richardson PG, 2005, NEW ENGL J MED, V352, P2487, DOI 10.1056/NEJMoa043445
   Richardson PG, 2003, NEW ENGL J MED, V348, P2609, DOI 10.1056/NEJMoa030288
   Richter JR, 2016, J CLIN ONCOL, V34, DOI 10.1200/JCO.2016.34.15_suppl.8005
   Sakamoto KM, 2001, P NATL ACAD SCI USA, V98, P8554, DOI 10.1073/pnas.141230798
   Miguel JS, 2013, LANCET ONCOL, V14, P1055, DOI 10.1016/S1470-2045(13)70380-2
   San-Miguel JF, 2014, LANCET ONCOL, V15, P1195, DOI 10.1016/S1470-2045(14)70440-1
   SANMIGUEL J, 2015, CLIN LYMPHOMA MYE S3, V15, pE174
   Shah C, 2018, LEUK LYMPHOMA
   Shah JJ, 2015, BLOOD, V126, P2284, DOI 10.1182/blood-2015-05-643320
   Sharman JP, 2014, CL LYMPH MYELOM LEUK, V14, pE161, DOI 10.1016/j.clml.2014.06.004
   Siegel DS, 2018, J CLIN ONCOL, V36, P728, DOI 10.1200/JCO.2017.76.5032
   Siegel DS, 2012, BLOOD, V120, P2817, DOI 10.1182/blood-2012-05-425934
   Singhal S, 1999, NEW ENGL J MED, V341, P1565, DOI 10.1056/NEJM199911183412102
   Stewart AK, 2015, NEW ENGL J MED, V372, P142, DOI 10.1056/NEJMoa1411321
   Stuhmer T, 2005, BLOOD, V106, P3609, DOI 10.1182/blood-2005-04-1489
   Tai YT, 2014, BLOOD, V123, P3128, DOI 10.1182/blood-2013-10-535088
   Touzeau C, 2014, LEUKEMIA, V28, P210, DOI 10.1038/leu.2013.216
   TRUDEL S, 2017, BLOOD S1, V130
   Vogl DT, 2018, J CLIN ONCOL, V36, P859, DOI 10.1200/JCO.2017.75.5207
   Vogl DT, 2017, CLIN CANCER RES, V23, P3307, DOI 10.1158/1078-0432.CCR-16-2526
   Walker BA, 2015, J CLIN ONCOL, V33, P3911, DOI 10.1200/JCO.2014.59.1503
   Weber DM, 2007, NEW ENGL J MED, V357, P2133, DOI 10.1056/NEJMoa070596
   Winter GE, 2015, SCIENCE, V348, P1376, DOI 10.1126/science.aab1433
   Wolf JL, 2012, LEUKEMIA LYMPHOMA, V53, P1820, DOI 10.3109/10428194.2012.661175
   Xu J, 2017, ONCOGENESIS, V6, DOI 10.1038/oncsis.2017.36
   Yee AJ, 2016, LANCET ONCOL, V17, P1569, DOI 10.1016/S1470-2045(16)30375-8
   Zhang XH, 2018, LEUKEMIA, V32, P2224, DOI 10.1038/s41375-018-0044-x
   Zhang Y, 2017, ONCOTARGET, V8, P59476, DOI 10.18632/oncotarget.19761
NR 101
TC 17
Z9 17
U1 2
U2 8
PU ANNUAL REVIEWS
PI PALO ALTO
PA 4139 EL CAMINO WAY, PO BOX 10139, PALO ALTO, CA 94303-0897 USA
SN 0066-4219
BN 978-0-8243-0570-3
J9 ANNU REV MED
JI Annu. Rev. Med.
PY 2019
VL 70
BP 521
EP 547
DI 10.1146/annurev-med-112017-091045
PG 27
WC Medicine, Research & Experimental
SC Research & Experimental Medicine
GA BM1LC
UT WOS:000460209700035
PM 30691369
DA 2021-10-29
ER

PT J
AU Riegler, LL
   Jones, GP
   Lee, DW
AF Riegler, Lara L.
   Jones, Gavin P.
   Lee, Daniel W.
TI Current approaches in the grading and management of cytokine release
   syndrome after chimeric antigen receptor T-cell therapy
SO THERAPEUTICS AND CLINICAL RISK MANAGEMENT
LA English
DT Review
DE adoptive cellular immunotherapy; CD19 CAR T cells; tocilizumab;
   CAR-associated neurotoxicity; Immune Effector Cell-Associated
   Neurotoxicity Syndrome; leukemia
ID ACUTE LYMPHOBLASTIC-LEUKEMIA; B-CELL; DIAGNOSIS; MODERATE; DISEASE
AB With immunotherapy innovations for cancer treatment, in particular chimeric antigen receptor (CAR) T cells, becoming more successful and prevalent, strategies to mitigate and manage their toxicities are required. Anti-CD19 CAR T-cell therapy has revolutionized the treatment of relapsed/refractory pediatric and adult acute lymphoblastic leukemia and refractory adult non-Hodgkin lymphoma, resulting in the expanded use of CAR T cells in multicenter trials and as US FDA-approved products. Cytokine release syndrome (CRS) and CAR-associated neurotoxicity, which can occur independently or concurrently with CRS, are two potentially life-threatening toxicities of CAR T-cell therapy. In this review, we will focus on describing the pathophysiology behind CRS, the proposed definitions of and grading systems for CRS, and innovative options for treating this potentially lethal systemic inflammatory condition.
C1 [Riegler, Lara L.; Lee, Daniel W.] Univ Virginia, Dept Pediat, Div Pediat Hematol Oncol, POB 800386, Charlottesville, VA 22908 USA.
   [Jones, Gavin P.] Univ Virginia, Sch Med, Charlottesville, VA 22908 USA.
RP Lee, DW (corresponding author), Univ Virginia, Dept Pediat, Div Pediat Hematol Oncol, POB 800386, Charlottesville, VA 22908 USA.
EM dwl4q@virginia.edu
OI Jones, Gavin/0000-0001-5427-9420
FU St Baldrick's Foundation Scholar Award
FX DWL receives support from a St Baldrick's Foundation Scholar Award.
CR Armitage JO, 2007, BLOOD, V110, P29, DOI 10.1182/blood-2007-01-041871
   Borowitz MJ, 2008, BLOOD, V111, P5477, DOI 10.1182/blood-2008-01-132837
   Brentjens RJ, 2013, SCI TRANSL MED, V5, DOI 10.1126/scitranslmed.3005930
   Brudno JN, 2016, BLOOD, V127, P3321, DOI 10.1182/blood-2016-04-703751
   Davila ML, 2014, SCI TRANSL MED, V6, DOI 10.1126/scitranslmed.3008226
   Gardner RA, 2017, BLOOD, V129, P3322, DOI 10.1182/blood-2017-02-769208
   Giavridis T, 2018, NAT MED, V24, P731, DOI 10.1038/s41591-018-0041-7
   Gokbuget Nicola, 2006, Hematology Am Soc Hematol Educ Program, P133
   Grupp SA, 2013, NEW ENGL J MED, V368, P1509, DOI 10.1056/NEJMoa1215134
   Gust J, 2017, CANCER DISCOV, V7, P1404, DOI 10.1158/2159-8290.CD-17-0698
   Hallek M, 2017, AM J HEMATOL, V92, P946, DOI 10.1002/ajh.24826
   Jin Z, ANN HEMATOL
   Kochenderfer JN, 2015, J CLIN ONCOL, V33, P540, DOI 10.1200/JCO.2014.56.2025
   Lamb YN, 2018, DRUGS, V78, P929, DOI 10.1007/s40265-018-0929-z
   Lee DW, 2015, LANCET, V385, P517, DOI 10.1016/S0140-6736(14)61403-3
   Lee DW, 2014, BLOOD, V124, P188, DOI 10.1182/blood-2014-05-552729
   Lee DW, 2012, CLIN CANCER RES, V18, P2780, DOI 10.1158/1078-0432.CCR-11-1920
   Lee DW, BIOL BLOOD MARROW TR
   Lee DW, 2015, DEV T CELL BASED CAN
   Maude SL, 2015, BLOOD, V125, P4017, DOI 10.1182/blood-2014-12-580068
   Maude SL, 2014, NEW ENGL J MED, V371, P1507, DOI 10.1056/NEJMoa1407222
   Maude SL, 2014, CANCER J, V20, P119, DOI 10.1097/PPO.0000000000000035
   Mueller KT, CLIN CANC RES
   Neelapu SS, 2018, NAT REV CLIN ONCOL, V15, P47, DOI 10.1038/nrclinonc.2017.148
   Nellan A, 2018, BLOOD, V132, P662, DOI 10.1182/blood-2018-05-846428
   Nguyen K, 2008, LEUKEMIA, V22, P2142, DOI 10.1038/leu.2008.251
   NIH National Cancer Institute, LAT EFF TREATM CHILD
   Norelli M, 2018, NAT MED, V24, P739, DOI 10.1038/s41591-018-0036-4
   Orentas RJ, 2012, FRONT ONCOL, V2, DOI [10.3389/fonc.2012.00003, 10.3389/fonc.2012.00194]
   Park JH, 2018, NEW ENGL J MED, V378, P449, DOI 10.1056/NEJMoa1709919
   Porter D, 2018, J HEMATOL ONCOL, V11, DOI 10.1186/s13045-018-0571-y
   Reinisch W, 2010, INFLAMM BOWEL DIS, V16, P233, DOI 10.1002/ibd.21038
   Rose-John S, 2012, INT J BIOL SCI, V8, P1237, DOI 10.7150/ijbs.4989
   Schuster SJ, 2017, NEW ENGL J MED, V377, P2545, DOI 10.1056/NEJMoa1708566
   Suntharalingam G, 2006, NEW ENGL J MED, V355, P1018, DOI 10.1056/NEJMoa063842
   Taraseviciute A, 2018, CANCER DISCOV, V8, P750, DOI 10.1158/2159-8290.CD-17-1368
   Teachey DT, 2016, CANCER DISCOV, V6, P664, DOI 10.1158/2159-8290.CD-16-0040
   Turtle CJ, 2016, SCI TRANSL MED, V8, DOI 10.1126/scitranslmed.aaf8621
   Turtle CJ, 2016, J CLIN INVEST, V126, P2123, DOI 10.1172/JCI85309
   US Department of Health and Human Services, 2018, COMM TERM CRIT ADV E
   US Department of Health and Human Services, 2010, COMM TERM CRIT ADV E
NR 41
TC 52
Z9 56
U1 0
U2 4
PU DOVE MEDICAL PRESS LTD
PI ALBANY
PA PO BOX 300-008, ALBANY, AUCKLAND 0752, NEW ZEALAND
EI 1178-203X
J9 THER CLIN RISK MANAG
JI Therap. Clin. Risk Manag.
PY 2019
VL 15
BP 323
EP 335
DI 10.2147/TCRM.S150524
PG 13
WC Health Care Sciences & Services
SC Health Care Sciences & Services
GA HN8YA
UT WOS:000460482900001
PM 30880998
OA Green Published, Green Submitted, gold
DA 2021-10-29
ER

PT J
AU Liu, BN
   Yan, LL
   Zhou, M
AF Liu, Bainan
   Yan, Lingli
   Zhou, Ming
TI Target selection of CAR T cell therapy in accordance with the TME for
   solid tumors
SO AMERICAN JOURNAL OF CANCER RESEARCH
LA English
DT Review
DE CAR T cell therapy; target selection; tumor antigen; solid tumor; tumor
   microenvironment; anti-tumor immunity
ID FIBROBLAST ACTIVATION PROTEIN; GROWTH-FACTOR RECEPTOR; MESOTHELIN
   EXPRESSION; ANTIGEN RECEPTORS; STROMAL FIBROBLASTS; PHASE-I; CANCER;
   IMMUNOTHERAPY; MICROENVIRONMENT; GLIOBLASTOMA
AB Chimeric antigen receptor-engineered T (CAR T) cell therapy has made great progress in hematological malignancies and resulted in two newly FDA-approved drugs specific for CD19, Kymriah and Yescarta. To some extent, this success is attributable to the appropriately selected antigen, CD19, a cell surface protein that is uniformly and strongly expressed on malignant B cells. This result indicates that a proper CAR target is of great importance to the success of this technique. Another key factor contributing to the success of hematological malignancies can be ascribed to the nonphysical tumor microenvironment (TME). The TME in solid tumors is complicated and has a specific niche favorable for tumor progression with physical barriers, multiple mechanisms of immunosuppression, and a variety of biochemical factors, thus resulting in limited efficacy of CAR T cell therapy in clinical trials with cancer patients. Therefore, the inhospitable solid TME becomes a major hurdle in translating the success of CAR T cell therapy in hematological malignancies to solid tumors. Here, we provide our perspective on how to improve the success of CAR T therapy in solid tumors by focusing on the aspects of target selection and the related TME in CAR T cell design, especially stressing the interplay between them. With four kinds of antigenic CAR targets as examples in this review, we anticipate that the overall consideration of both factors will further expand CAR T cell therapy in clinical trials.
C1 [Liu, Bainan; Yan, Lingli] Zunyi Med Univ, Dept Immunol, Zunyi 563006, Guizhou, Peoples R China.
   [Zhou, Ming] Cent S Univ, Canc Res Inst, Changsha, Hunan, Peoples R China.
RP Liu, BN (corresponding author), Zunyi Med Univ, Dept Immunol, Zunyi 563006, Guizhou, Peoples R China.
EM bnliu@hotmail.com
FU National Natural Science Foundation of ChinaNational Natural Science
   Foundation of China (NSFC) [81560276]; Foundation for Returnees from the
   Department of Human Resources and Social Security of Guizhou Province of
   China [[2014]08]
FX This work was supported by the National Natural Science Foundation of
   China (Grant No. 81560276), and the Foundation for Returnees from the
   Department of Human Resources and Social Security of Guizhou Province of
   China (Grant No. [2014]08).
CR Ahmed N, 2015, J CLIN ONCOL, V33, P1688, DOI 10.1200/JCO.2014.58.0225
   Anderson KG, 2017, CANCER CELL, V31, P311, DOI 10.1016/j.ccell.2017.02.008
   Batchu RB, 2018, SURGERY, V163, P627, DOI 10.1016/j.surg.2017.10.056
   Batlevi CL, 2016, NAT REV CLIN ONCOL, V13, P25, DOI 10.1038/nrclinonc.2015.187
   Beatty GL, 2018, GASTROENTEROLOGY, V155, P29, DOI 10.1053/j.gastro.2018.03.029
   Bielamowicz K, 2018, NEURO-ONCOLOGY, V20, P506, DOI 10.1093/neuonc/nox182
   Bocca P, 2018, ONCOIMMUNOLOGY, V7, DOI 10.1080/2162402X.2017.1378843
   Bonifant CL, 2016, MOL THER-ONCOLYTICS, V3, DOI 10.1038/mto.2016.11
   Brudno JN, 2016, BLOOD, V127, P3321, DOI 10.1182/blood-2016-04-703751
   Burga RA, 2015, CANCER IMMUNOL IMMUN, V64, P817, DOI 10.1007/s00262-015-1692-6
   Campana D, 2014, CANCER J, V20, P134, DOI 10.1097/PPO.0000000000000028
   Caruso HG, 2015, CANCER RES, V75, P3505, DOI 10.1158/0008-5472.CAN-15-0139
   Chen F, 2013, AM J NUCL MED MOLEC, V3, P312
   Cheng WF, 2009, BRIT J CANCER, V100, P1144, DOI 10.1038/sj.bjc.6604964
   Chinnasamy D, 2012, CLIN CANCER RES, V18, P1672, DOI 10.1158/1078-0432.CCR-11-3050
   Chmielewski M, 2015, EXPERT OPIN BIOL TH, V15, P1145, DOI 10.1517/14712598.2015.1046430
   Chmielewski M, 2013, FRONT IMMUNOL, V4, DOI 10.3389/fimmu.2013.00371
   Choi BD, 2018, NEUROSURG FOCUS, V44, DOI 10.3171/2018.2.FOCUS17788
   Chung EY, 2012, J CLIN INVEST, V122, P2257, DOI 10.1172/JCI45851
   DeFrancesco L, 2016, NAT BIOTECHNOL, V34, P793, DOI 10.1038/nbt0816-793
   Dobrenkov K, 2014, SEMIN ONCOL, V41, P589, DOI 10.1053/j.seminoncol.2014.07.003
   Dotti G, 2014, IMMUNOL REV, V257, P107, DOI 10.1111/imr.12131
   Drent E, 2017, MOL THER, V25, P1946, DOI 10.1016/j.ymthe.2017.04.024
   Emlet DR, 2014, CANCER RES, V74, P1238, DOI 10.1158/0008-5472.CAN-13-1407
   GARINCHESA P, 1990, P NATL ACAD SCI USA, V87, P7235, DOI 10.1073/pnas.87.18.7235
   Granier C, 2017, ESMO OPEN, V2, DOI 10.1136/esmoopen-2017-000213
   Greenall SA, 2015, ONCOGENE, V34, P5277, DOI 10.1038/onc.2014.448
   Gross G, 2016, ANNU REV PHARMACOL, V56, P59, DOI 10.1146/annurev-pharmtox-010814-124844
   Grupp SA, 2013, NEW ENGL J MED, V368, P1509, DOI 10.1056/NEJMoa1215134
   Hartmann J, 2017, EMBO MOL MED, V9, P1183, DOI 10.15252/emmm.201607485
   Hoelzinger DB, 2010, J IMMUNOL, V184, P6833, DOI 10.4049/jimmunol.0904084
   Hombach AA, 2012, ONCOIMMUNOLOGY, V1, DOI 10.4161/onci.19855
   Hou AJ, 2018, BIOENG TRANSL MED, V3, P75, DOI 10.1002/btm2.10097
   Jiang H, 2017, PROTEIN CELL, V8, P926, DOI 10.1007/s13238-017-0472-9
   John LB, 2013, CLIN CANCER RES, V19, P5636, DOI 10.1158/1078-0432.CCR-13-0458
   Johnson LA, 2015, SCI TRANSL MED, V7, DOI 10.1126/scitranslmed.aaa4963
   Junttila MR, 2013, NATURE, V501, P346, DOI 10.1038/nature12626
   Katz SC, 2015, CLIN CANCER RES, V21, P3149, DOI 10.1158/1078-0432.CCR-14-1421
   Kershaw MH, 2006, CLIN CANCER RES, V12, P6106, DOI 10.1158/1078-0432.CCR-06-1183
   Khan AB, 2018, J CLIN INVEST, V128, P2010, DOI 10.1172/JCI97454
   Kochenderfer JN, 2017, MOL THER, V25, P2245, DOI 10.1016/j.ymthe.2017.07.004
   Kwatra MM, 2017, CURR CANCER DRUG TAR, V17, P290, DOI 10.2174/1568009616666161227091522
   Lee DW, 2014, BLOOD, V124, P188, DOI 10.1182/blood-2014-05-552729
   Li M, 2008, MOL CANCER THER, V7, P286, DOI 10.1158/1535-7163.MCT-07-0483
   Li YR, 2014, BREAST CANCER RES TR, V147, P675, DOI 10.1007/s10549-014-3077-5
   Liu H, 2017, CLIN CANCER RES, V23, P478, DOI 10.1158/1078-0432.CCR-16-1203
   Liu XQ, 2017, ONCOTARGET, V8, P62730, DOI 10.18632/oncotarget.17528
   Liu XJ, 2015, CANCER RES, V75, P3596, DOI 10.1158/0008-5472.CAN-15-0159
   Lo A, 2015, CANCER RES, V75, P2800, DOI 10.1158/0008-5472.CAN-14-3041
   Locati M, 2013, ADV IMMUNOL, V120, P163, DOI 10.1016/B978-0-12-417028-5.00006-5
   Long AH, 2016, CANCER IMMUNOL RES, V4, P869, DOI 10.1158/2326-6066.CIR-15-0230
   Lutz M, 2015, BLOOD, V125, P261, DOI 10.1182/blood-2014-09-601302
   Martincorena I, 2015, SCIENCE, V349, P1483, DOI 10.1126/science.aab4082
   Maude SL, 2014, NEW ENGL J MED, V371, P1507, DOI 10.1056/NEJMoa1407222
   McGranahan N, 2017, CELL, V168, P613, DOI 10.1016/j.cell.2017.01.018
   Migliorini D, 2018, CLIN CANCER RES, V24, P535, DOI 10.1158/1078-0432.CCR-17-2871
   Mohammed S, 2017, MOL THER, V25, P249, DOI 10.1016/j.ymthe.2016.10.016
   Morgan RA, 2010, MOL THER, V18, P843, DOI 10.1038/mt.2010.24
   Mount CW, 2018, NAT MED, V24, P572, DOI 10.1038/s41591-018-0006-x
   Muhammad N, 2017, BIOTECHNOL GENET ENG, V33, P190, DOI 10.1080/02648725.2018.1430465
   Nomura R, 2013, INT SURG, V98, P164, DOI 10.9738/INTSURG-D-13-00001.1
   Nywening TM, 2018, GUT, V67, P1112, DOI 10.1136/gutjnl-2017-313738
   O'Hara M, 2016, IMMUNOTHERAPY-UK, V8, P449, DOI 10.2217/imt.16.4
   O'Rourke DM, 2017, SCI TRANSL MED, V9, DOI 10.1126/scitranslmed.aaa0984
   Oldham RAA, 2017, EXPERT OPIN BIOL TH, V17, P961, DOI 10.1080/14712598.2017.1339687
   Pang YY, 2018, MOL CANCER, V17, DOI 10.1186/s12943-018-0840-y
   Pastan I, 2014, CANCER RES, V74, P2907, DOI 10.1158/0008-5472.CAN-14-0337
   Paszkiewicz PJ, 2016, J CLIN INVEST, V126, P4262, DOI 10.1172/JCI84813
   Posey AD, 2016, IMMUNITY, V44, P1444, DOI 10.1016/j.immuni.2016.05.014
   Quintarelli C, 2018, ONCOIMMUNOLOGY, V7, DOI 10.1080/2162402X.2018.1433518
   Santos AM, 2009, J CLIN INVEST, V119, P3613, DOI 10.1172/JCI38988
   SCANLAN MJ, 1994, P NATL ACAD SCI USA, V91, P5657, DOI 10.1073/pnas.91.12.5657
   Schumacher TN, 2015, SCIENCE, V348, P69, DOI 10.1126/science.aaa4971
   Shimizu A, 2012, CANCER SCI, V103, P739, DOI 10.1111/j.1349-7006.2012.02214.x
   Stromnes IM, 2015, CANCER CELL, V28, P638, DOI 10.1016/j.ccell.2015.09.022
   Sun ML, 2014, BREAST CANCER RES, V16, DOI 10.1186/bcr3674
   Suzuki M, 2015, EXPERT OPIN THER TAR, V19, P349, DOI 10.1517/14728222.2014.986459
   Thomas A, 2015, ONCOTARGET, V6, P11694, DOI 10.18632/oncotarget.3429
   Thomas S, 2016, PLOS ONE, V11, DOI 10.1371/journal.pone.0152196
   Tran E, 2013, J EXP MED, V210, P1125, DOI 10.1084/jem.20130110
   Wang LCS, 2014, CANCER IMMUNOL RES, V2, P154, DOI 10.1158/2326-6066.CIR-13-0027
   Wang L, 2011, J CLIN INVEST, V121, P2371, DOI 10.1172/JCI45559
   Weller M, 2017, LANCET ONCOL, V18, P1373, DOI 10.1016/S1470-2045(17)30517-X
   Westdorp H, 2014, FRONT IMMUNOL, V5, DOI 10.3389/fimmu.2014.00191
   Whilding LM, 2017, MOL THER, V25, P259, DOI 10.1016/j.ymthe.2016.10.012
   Wilkie S, 2012, J CLIN IMMUNOL, V32, P1059, DOI 10.1007/s10875-012-9689-9
   WONG AJ, 1992, P NATL ACAD SCI USA, V89, P2965, DOI 10.1073/pnas.89.7.2965
   WU ZL, 1986, CANCER RES, V46, P440
   Yip A, 2018, NAT REV DRUG DISCOV, V17, P161, DOI 10.1038/nrd.2017.266
   Yu JY, 2018, J HEMATOL ONCOL, V11, DOI 10.1186/s13045-017-0548-2
   Zhang C, 2017, BIOMARK RES, V5, DOI 10.1186/s40364-017-0102-y
   Zhang EH, 2018, MOL CANCER, V17, DOI 10.1186/s12943-018-0759-3
NR 92
TC 28
Z9 29
U1 1
U2 13
PU E-CENTURY PUBLISHING CORP
PI MADISON
PA 40 WHITE OAKS LN, MADISON, WI 53711 USA
SN 2156-6976
J9 AM J CANCER RES
JI Am. J. Cancer Res.
PY 2019
VL 9
IS 2
BP 228
EP 241
PG 14
WC Oncology
SC Oncology
GA HN0ZE
UT WOS:000459916100004
PM 30906625
DA 2021-10-29
ER

PT J
AU Kiani, J
   Naderi, M
   Torabi-Rahvar, M
   Ranjbar, A
   Aghayan, HR
   Janzamin, E
   Ahmadbeigi, N
AF Kiani, Jafar
   Naderi, Mahmood
   Torabi-Rahvar, Monireh
   Ranjbar, Azam
   Aghayan, Hamid-Reza
   Janzamin, Ehsan
   Ahmadbeigi, Naser
TI Generation of CD19-Targeted Chimeric Antigen Receptor T Cells
SO ARCHIVES OF IRANIAN MEDICINE
LA English
DT Article
DE B-cell malignancies; CAR T cell; CD19; Chimeric antigen receptor
AB Background: Current advancements in the field of chimeric antigen receptor (CAR) therapy, particularly U.S. FDA approval of Kymriah and Yescarta, heralds a new era of cancer treatment. This rapid progress in technology has urged more countries and institutions to keep pace with the fast-growing and developing technology of producing CAR T cell-based therapies in the race to develop new cancer-targeting drugs. Hence, for stepping in line with global advances and to pave the way for subsequent preclinical and clinical studies, we have established a development protocol for a cancer-targeting CAR T cell; we have chosen CD19 CAR T cell as a well-defined model to set-up T cell expansion, activation, and viral transduction as the prerequisites for diverse CAR T cell therapies.
   Methods: T cells from peripheral blood mononuclear cells (PBMCs) were activated and expanded. CD19 CAR lentiviral particles were produced in the Lenti-X (TM) 293T Cell Line using PolyFect Transfection Reagent.
   Results: Activation protocol resulted in (65 +/- 4%; P = 0.046) increase in the rate of activated T cells 24 hours after the initiation of the procedure. The expansion methodology resulted in a high purity of the T cell population (96 +/- 3%) in the pool of PBMCs within 14 days of the procedure. Finally, 35 +/- 6% of T cells were transduced with CD19 lentivirus with MOI of 3.
   Conclusion: Collectively, the results of this study prove that we have successfully overcome the first hurdle on the road to reach CAR T cell technology which is the prerequisite for developing preclinical and clinical phases of CAR therapy in settings with basic resources.
C1 [Kiani, Jafar] Iran Univ Med Sci, Fac Adv Technol Med, Dept Mol Med, Tehran, Iran.
   [Kiani, Jafar; Torabi-Rahvar, Monireh; Ranjbar, Azam] SABZ Biomed Sci Based Co, Tehran, Iran.
   [Naderi, Mahmood; Ahmadbeigi, Naser] Univ Tehran Med Sci, Digest Dis Res Inst, Cell Based Therapies Res Ctr, Tehran, Iran.
   [Aghayan, Hamid-Reza] Univ Tehran Med Sci, Endocrinol & Metab Mol Cellular Sci Inst, Cell Therapy & Regenerat Med Res Ctr, Tehran, Iran.
   [Janzamin, Ehsan] Flowcyte Sci Based Co, Tehran, Iran.
RP Ahmadbeigi, N (corresponding author), Univ Tehran Med Sci, Digest Dis Res Inst, Shariati Hosp, North Kargar Ave, Tehran 14117, Iran.
EM n-ahmadbeigi@tums.ac.ir
RI Aghayan, Hamid Reza/Q-7844-2019; Naderi, Mahmood/H-9936-2013
OI Aghayan, Hamid Reza/0000-0002-8348-1449; Naderi,
   Mahmood/0000-0003-4271-8910
FU National Institute for Medical Research Development, Iran (NIMAD)
   [940999]; SABZ Biomedicals Science-Based Company, Tehran, Iran
FX This study was supported by a grant from the National Institute for
   Medical Research Development, Iran (NIMAD, Grant No: 940999) and SABZ
   Biomedicals Science-Based Company, Tehran, Iran. The authors would like
   to thank Ms. Nahid Hadadi for her technical assistance.
CR Arabi F, 2018, EXP CELL RES, V369, P1, DOI 10.1016/j.yexcr.2018.05.009
   Calmes-Miller J, 2018, CANCER DISCOV, V8, P5, DOI 10.1158/2159-8290.CD-NB2017-155
   Chang ZL, 2017, TRENDS MOL MED, V23, P430, DOI 10.1016/j.molmed.2017.03.002
   Chmielewski M, 2013, FRONT IMMUNOL, V4, DOI 10.3389/fimmu.2013.00371
   Fesnak AD, 2016, NAT REV CANCER, V16, P566, DOI 10.1038/nrc.2016.97
   Khatami F, 2018, CYTOTHERAPY, V20, P1227, DOI 10.1016/j.jcyt.2018.08.002
   Park JH, 2016, BLOOD, V127, P3312, DOI 10.1182/blood-2016-02-629063
   Prasad V, 2018, NAT REV CLIN ONCOL, V15, P11, DOI 10.1038/nrclinonc.2017.156
   ZIEGLER SF, 1994, STEM CELLS, V12, P456, DOI 10.1002/stem.5530120502
NR 9
TC 4
Z9 4
U1 0
U2 5
PU ACAD MEDICAL SCIENCES I R IRAN
PI TEHRAN
PA PO BOX 19395-5655, TEHRAN, 00000, IRAN
SN 1029-2977
EI 1735-3947
J9 ARCH IRAN MED
JI Arch. Iran. Med.
PD JAN
PY 2019
VL 22
IS 1
BP 7
EP 10
PG 4
WC Medicine, General & Internal
SC General & Internal Medicine
GA HM2XN
UT WOS:000459334600002
PM 30821155
DA 2021-10-29
ER

PT J
AU Hou, B
   Tang, Y
   Li, WH
   Zeng, QN
   Chang, DM
AF Hou, Bin
   Tang, Yao
   Li, Wenhan
   Zeng, Qingnuo
   Chang, Dongmin
TI Efficiency of CAR-T Therapy for Treatment of Solid Tumor in Clinical
   Trials: A Meta-Analysis
SO DISEASE MARKERS
LA English
DT Article
ID B-CELL MALIGNANCIES; RECEPTOR; IMMUNOTHERAPY; EFFICACY; EXPRESSION;
   SAFETY; GLIOBLASTOMA; REGRESSION
AB Background. Chimeric antigen receptor T (CAR-T) cell therapy has achieved unprecedented success among hematologic tumors, but its role in treating solid tumors is still unclear. Methods. A comprehensive search of electronic databases up to June 1, 2018, was carried out by two independent reviewers. We included studies which focused on the association between CAR-T cell therapy and patient response rate and survival time in solid tumors. Results. 22 studies with 262 patients were included in our meta-analysis. The overall pooled response rate of CAR-T cell therapy was 9% (95% confidence interval (CI): 4-16%). Subgroup analysis (analyses) demonstrated that CAR-T therapy could perform its best therapeutic effect on neuroblastoma, while barely works among gastrointestinal malignancies. Moreover, the treatment efficacy was not significantly impacted by different treatment strategies (lymphodepletion before T cell infusion, transfection method, cell culture duration, persistence of CAR-T cells, transfection efficacy, total cell dose, and administration of IL-2). Only T cell culture duration was associated with better clinical prognosis. Conclusions. Although CAR-T cell therapy did not have satisfactory responses in solid tumors, researchers were still holding an optimistic attitude towards its future efficacy with more modifications of its structure.
C1 [Hou, Bin; Li, Wenhan; Zeng, Qingnuo; Chang, Dongmin] Xi An Jiao Tong Univ, Affiliated Hosp 1, Dept Surg Oncol, Xian, Shaanxi, Peoples R China.
   [Tang, Yao] Xian 3 Hosp, Dept Gen Surg, Xian, Shaanxi, Peoples R China.
RP Chang, DM (corresponding author), Xi An Jiao Tong Univ, Affiliated Hosp 1, Dept Surg Oncol, Xian, Shaanxi, Peoples R China.
EM Fordreamwl@163.com; yaoathome@163.com; liwenhan8888@gmail.com;
   cengqingnuo@163.com; dr_changdm@sina.com
FU Science and Technology Foundation of Shaanxi Province
   [S2018-YF-ZDSF-0102]
FX This research was supported by grants from the Science and Technology
   Foundation of Shaanxi Province (S2018-YF-ZDSF-0102).
CR Ahmed N, 2017, JAMA ONCOL, V3, P1094, DOI 10.1001/jamaoncol.2017.0184
   Ahmed N, 2015, J CLIN ONCOL, V33, P1688, DOI 10.1200/JCO.2014.58.0225
   Anwer F, 2017, IMMUNOTHERAPY-UK, V9, P123, DOI 10.2217/imt-2016-0127
   Beatty GL, 2018, GASTROENTEROLOGY, V155, P29, DOI 10.1053/j.gastro.2018.03.029
   Brown CE, 2016, NEW ENGL J MED, V375, P2561, DOI 10.1056/NEJMoa1610497
   Brown CE, 2015, CLIN CANCER RES, V21, P4062, DOI 10.1158/1078-0432.CCR-15-0428
   Chong EA, 2017, BLOOD, V129, P1039, DOI 10.1182/blood-2016-09-738245
   Craddock JA, 2010, J IMMUNOTHER, V33, P780, DOI 10.1097/CJI.0b013e3181ee6675
   Curran KJ, 2015, MOL THER, V23, P769, DOI 10.1038/mt.2015.4
   Dong HD, 2002, NAT MED, V8, P793, DOI 10.1038/nm730
   Feig C, 2013, P NATL ACAD SCI USA, V110, P20212, DOI 10.1073/pnas.1320318110
   Feng KC, 2017, J HEMATOL ONCOL, V10, DOI 10.1186/s13045-016-0378-7
   Feng KC, 2016, SCI CHINA LIFE SCI, V59, P468, DOI 10.1007/s11427-016-5023-8
   Hanson EM, 2009, J IMMUNOL, V183, P937, DOI 10.4049/jimmunol.0804253
   Hegde M, 2017, J CLIN ONCOL, V35, DOI 10.1200/JCO.2017.35.15_suppl.10508
   Johnson LA, 2009, BLOOD, V114, P535, DOI 10.1182/blood-2009-03-211714
   Junghans RP, 2016, PROSTATE, V76, P1257, DOI 10.1002/pros.23214
   Katz SC, 2015, CLIN CANCER RES, V21, P3149, DOI 10.1158/1078-0432.CCR-14-1421
   Kershaw MH, 2002, HUM GENE THER, V13, P1971, DOI 10.1089/10430340260355374
   Li WH, 2018, CELL PHYSIOL BIOCHEM, V45, P1663, DOI 10.1159/000487734
   Louis CU, 2011, BLOOD, V118, P6050, DOI 10.1182/blood-2011-05-354449
   Maude SL, 2014, NEW ENGL J MED, V371, P1507, DOI 10.1056/NEJMoa1407222
   Moon EK, 2011, CLIN CANCER RES, V17, P4719, DOI 10.1158/1078-0432.CCR-11-0351
   Muliaditan T, 2018, CLIN CANCER RES, V24, P1617, DOI 10.1158/1078-0432.CCR-17-2587
   Neelapu SS, 2017, NEW ENGL J MED, V377, P2531, DOI 10.1056/NEJMoa1707447
   O'Rourke DM, 2017, SCI TRANSL MED, V9, DOI 10.1126/scitranslmed.aaa0984
   Park JR, 2007, MOL THER, V15, P825, DOI 10.1038/sj.mt.6300104
   Ren JT, 2017, CLIN CANCER RES, V23, P2255, DOI 10.1158/1078-0432.CCR-16-1300
   Ruella M, 2014, IMMUNOL REV, V257, P14, DOI 10.1111/imr.12136
   Sharma P, 2015, CELL, V161, P205, DOI 10.1016/j.cell.2015.03.030
   Tchou J, 2017, CANCER IMMUNOL RES, V5, P1152, DOI 10.1158/2326-6066.CIR-17-0189
   Thistlethwaite FC, 2017, CANCER IMMUNOL IMMUN, V66, P1425, DOI 10.1007/s00262-017-2034-7
   van der Stegen SJC, 2013, J IMMUNOL, V191, P4589, DOI 10.4049/jimmunol.1301523
   Verma V, 2015, J CLIN ONCOL, V33
   Wang Y, 2018, ONCOIMMUNOLOGY, V7, DOI 10.1080/2162402X.2018.1440169
   Zhai B, 2017, ASCO ABSTR, V35, P3049, DOI DOI 10.1200/JCO.2017.35.15_suppl.3049
   Zhang CC, 2017, MOL THER, V25, P1248, DOI 10.1016/j.ymthe.2017.03.010
   Zhang TF, 2015, ONCOTARGET, V6, P33961, DOI 10.18632/oncotarget.5582
   Zhu YM, 2016, EUR J HAEMATOL, V96, P389, DOI 10.1111/ejh.12602
NR 39
TC 28
Z9 29
U1 2
U2 11
PU HINDAWI LTD
PI LONDON
PA ADAM HOUSE, 3RD FLR, 1 FITZROY SQ, LONDON, W1T 5HF, ENGLAND
SN 0278-0240
EI 1875-8630
J9 DIS MARKERS
JI Dis. Markers
PY 2019
VL 2019
AR 3425291
DI 10.1155/2019/3425291
PG 11
WC Biotechnology & Applied Microbiology; Genetics & Heredity; Medicine,
   Research & Experimental; Pathology
SC Biotechnology & Applied Microbiology; Genetics & Heredity; Research &
   Experimental Medicine; Pathology
GA HM7OU
UT WOS:000459669500001
PM 30886654
OA Green Published, gold, Green Submitted
DA 2021-10-29
ER

PT J
AU Joshi, S
   Durden, DL
AF Joshi, Shweta
   Durden, Donald L.
TI Combinatorial Approach to Improve Cancer Immunotherapy: Rational Drug
   Design Strategy to Simultaneously Hit Multiple Targets to Kill Tumor
   Cells and to Activate the Immune System
SO JOURNAL OF ONCOLOGY
LA English
DT Review
ID TRANS-RETINOIC ACID; REGULATORY T-CELLS; CHEMOKINE LIGAND 2; HUMAN
   MONOCLONAL-ANTIBODY; ENDOTHELIAL GROWTH-FACTOR; CARLUMAB CNTO 888; MHC
   CLASS-I; ANTITUMOR IMMUNITY; SUPPRESSOR-CELLS; LUNG-CANCER
AB Cancer immunotherapy, including immune checkpoint blockade and adoptive CAR T-cell therapy, has clearly established itself as an important modality to treat melanoma and other malignancies. Despite the tremendous clinical success of immunotherapy over other cancer treatments, this approach has shown substantial benefit to only some of the patients while the rest of the patients have not responded due to immune evasion. In recent years, a combination of cancer immunotherapy together with existing anticancer treatments has gained significant attention and has been extensively investigated in preclinical or clinical studies. In this review, we discuss the therapeutic potential of novel regimens combining immune checkpoint inhibitors with therapeutic interventions that (1) increase tumor immunogenicity such as chemotherapy, radiotherapy, and epigenetic therapy; (2) reverse tumor immunosuppression such as TAMs, MDSCs, and Tregs targeted therapy; and (3) reduce tumor burden and increase the immune effector response with rationally designed dual or triple inhibitory chemotypes.
C1 [Joshi, Shweta; Durden, Donald L.] Univ Calif San Diego, Moores Canc Ctr, Dept Pediat, Div Pediat Hematol Oncol, San Diego, CA 92103 USA.
   [Durden, Donald L.] SignalRx Pharmaceut Inc, San Diego, CA USA.
RP Joshi, S (corresponding author), Univ Calif San Diego, Moores Canc Ctr, Dept Pediat, Div Pediat Hematol Oncol, San Diego, CA 92103 USA.
EM shjoshi@ucsd.edu
FU NIHUnited States Department of Health & Human ServicesNational
   Institutes of Health (NIH) - USA [R01 FD04385]; FOOD AND DRUG
   ADMINISTRATIONUnited States Department of Health & Human Services
   [R01FD004385] Funding Source: NIH RePORTER
FX This work was supported in part by NIH Grant, R01 FD04385 (to Donald L.
   Durden). The authors thank Stellar Chang for formatting the manuscript.
CR Andrews FH, 2017, P NATL ACAD SCI USA, V114, pE1072, DOI 10.1073/pnas.1613091114
   Ariyan CE, 2018, CANCER IMMUNOL RES, V6, P189, DOI 10.1158/2326-6066.CIR-17-0356
   Armeanu S, 2005, CANCER RES, V65, P6321, DOI 10.1158/0008-5472.CAN-04-4252
   Bald T, 2014, CANCER DISCOV, V4, P674, DOI 10.1158/2159-8290.CD-13-0458
   Beatty GL, 2013, CLIN CANCER RES, V19, P6286, DOI 10.1158/1078-0432.CCR-13-1320
   Bracci L, 2014, CELL DEATH DIFFER, V21, P15, DOI 10.1038/cdd.2013.67
   Brahmer JR, 2012, NEW ENGL J MED, V366, P2455, DOI 10.1056/NEJMoa1200694
   Brana I, 2015, TARGET ONCOL, V10, P111, DOI 10.1007/s11523-014-0320-2
   Burgoyne A. M., 2017, AACR ANN M
   Califano JA, 2015, CLIN CANCER RES, V21, P30, DOI 10.1158/1078-0432.CCR-14-1716
   Cannarile MA, 2014, ONCOIMMUNOLOGY, V3, DOI 10.4161/21624011.2014.955356
   Carbognin L, 2015, PLOS ONE, V10, DOI 10.1371/journal.pone.0130142
   Chajon E, 2017, CRIT REV ONCOL HEMAT, V111, P124, DOI 10.1016/j.critrevonc.2017.01.017
   Chen G, 2013, CANCER IMMUNOL IMMUN, V62, P203, DOI 10.1007/s00262-012-1388-0
   Chen LP, 2013, NAT REV IMMUNOL, V13, P227, DOI 10.1038/nri3405
   Ciceri P, 2014, NAT CHEM BIOL, V10, P305, DOI 10.1038/nchembio.1471
   Coral S, 2002, CLIN CANCER RES, V8, P2690
   Crea F, 2012, CANCER METAST REV, V31, P753, DOI 10.1007/s10555-012-9387-3
   Curran MA, 2010, P NATL ACAD SCI USA, V107, P4275, DOI 10.1073/pnas.0915174107
   Davis RJ, 2017, CANCER RES, V77, P2607, DOI 10.1158/0008-5472.CAN-16-2534
   De Henau O, 2016, NATURE, V539, P443, DOI 10.1038/nature20554
   Demaria S, 2005, CLIN CANCER RES, V11, P728
   Demaria S, 2004, INT J RADIAT ONCOL, V58, P862, DOI 10.1016/j.ijrobp.2003.09.012
   Demaria S, 2016, TRENDS CANCER, V2, P286, DOI 10.1016/j.trecan.2016.05.002
   DeNardo DG, 2011, CANCER DISCOV, V1, P54, DOI 10.1158/2159-8274.CD-10-0028
   Deng LF, 2014, J CLIN INVEST, V124, P687, DOI 10.1172/JCI67313
   Dennis O. A., 2016, J IMMUNOLOGY S1, V196, P74
   Duan YC, 2017, EUR J MED CHEM, V140, P392, DOI 10.1016/j.ejmech.2017.09.038
   Dunn J, 2017, MOL IMMUNOL, V87, P227, DOI 10.1016/j.molimm.2017.04.012
   Emens L. A., 2003, ENHANCEMENT ALLOGENE, DOI [10.21236/ADA417167, DOI 10.21236/ADA417167]
   Emens LA, 2015, CANCER IMMUNOL RES, V3, P436, DOI 10.1158/2326-6066.CIR-15-0064
   Erdreich-Epstein A, 2017, ONCOTARGET, V8, P52193, DOI 10.18632/oncotarget.13386
   Fallarino F, 2003, NAT IMMUNOL, V4, P1206, DOI 10.1038/ni1003
   Filippakopoulos P, 2010, NATURE, V468, P1067, DOI 10.1038/nature09504
   Fonsatti E, 2007, CLIN CANCER RES, V13, P3333, DOI 10.1158/1078-0432.CCR-06-3091
   Fourcade J, 2010, J EXP MED, V207, P2175, DOI 10.1084/jem.20100637
   Frey B, 2012, CURR MED CHEM, V19, P1751, DOI 10.2174/092986712800099811
   Frey B, 2017, IMMUNOL REV, V280, P231, DOI 10.1111/imr.12572
   Fridlender ZG, 2011, AM J RESP CELL MOL, V44, P230, DOI 10.1165/rcmb.2010-0080OC
   Fridlender ZG, 2010, MOL THER, V18, P1947, DOI 10.1038/mt.2010.159
   Frumento G, 2002, J EXP MED, V196, P459, DOI 10.1084/jem.20020121
   Gabrilovich DI, 1996, NAT MED, V2, P1096, DOI 10.1038/nm1096-1096
   Gabrilovich DI, 2009, NAT REV IMMUNOL, V9, P162, DOI 10.1038/nri2506
   Garlich JR, 2008, CANCER RES, V68, P206, DOI 10.1158/0008-5472.CAN-07-0669
   Garon EB, 2015, NEW ENGL J MED, V372, P2018, DOI 10.1056/NEJMoa1501824
   Germano G, 2013, CANCER CELL, V23, P249, DOI 10.1016/j.ccr.2013.01.008
   Germano G, 2010, CANCER RES, V70, P2235, DOI 10.1158/0008-5472.CAN-09-2335
   Ghansah T, 2013, CANCER IMMUNOL IMMUN, V62, P1083, DOI 10.1007/s00262-013-1407-9
   Ghiringhelli F, 2007, CANCER IMMUNOL IMMUN, V56, P641, DOI 10.1007/s00262-006-0225-8
   Gibney G, 2015, EUR J CANCER, V51, pS106, DOI 10.1016/S0959-8049(16)30312-4
   Golden EB, 2013, CANCER IMMUNOL RES, V1, P365, DOI 10.1158/2326-6066.CIR-13-0115
   Gordon S, 2010, IMMUNITY, V32, P593, DOI 10.1016/j.immuni.2010.05.007
   Gu LB, 2016, CANCER CELL, V30, P623, DOI 10.1016/j.ccell.2016.08.015
   Gunderson AJ, 2016, CANCER DISCOV, V6, P270, DOI 10.1158/2159-8290.CD-15-0827
   Hanks BA, 2014, J CLIN ONCOL, V32, DOI 10.1200/jco.2014.32.15_suppl.3011
   Hanna GG, 2016, CLIN ONCOL-UK, V28, P726, DOI 10.1016/j.clon.2016.07.014
   Hanna GG, 2015, CANCER LETT, V368, P246, DOI 10.1016/j.canlet.2015.04.007
   Hassel JC, 2017, ONCOIMMUNOLOGY, V6, DOI 10.1080/2162402X.2017.1326440
   He SP, 2018, J MED CHEM, V61, P7245, DOI [10.1021/acs.jmedchem.8b0064, 10.1021/acs.jmedchem.8b00664]
   He YL, 2012, ACTA BIOCH BIOPH SIN, V44, P70, DOI 10.1093/abbs/gmr109
   Herbertz S, 2015, DRUG DES DEV THER, V9, P4479, DOI 10.2147/DDDT.S86621
   Highfill SL, 2014, SCI TRANSL MED, V6, DOI 10.1126/scitranslmed.3007974
   Hiniker SM, 2012, TRANSL ONCOL, V5, P404, DOI 10.1593/tlo.12280
   Hodi FS, 2010, NEW ENGL J MED, V363, P711, DOI 10.1056/NEJMoa1003466
   Holmgaard RB, 2013, J EXP MED, V210, P1389, DOI 10.1084/jem.20130066
   Hongwei Wang F. C., 2015, BLOOD, P126
   Houot R, 2009, BLOOD, V113, P3546, DOI 10.1182/blood-2008-07-170274
   HUANG ME, 1988, BLOOD, V72, P567, DOI 10.1182/blood.V72.2.567.567
   Iclozan C, 2013, CANCER IMMUNOL IMMUN, V62, P909, DOI 10.1007/s00262-013-1396-8
   Immunotherapy PIfC, 2017, EV SAF EFF CD40 ANT
   Incyte, INC INC MERCK PROV U
   Jenkins RW, 2018, BRIT J CANCER, V118, P9, DOI 10.1038/bjc.2017.434
   Joshi S., 2014, PLOS ONE, V9
   Joshi S, 2015, CANCER CHEMOTH PHARM, V75, P595, DOI 10.1007/s00280-014-2639-x
   Joshi S, 2014, MOL CANCER RES, V12, P1520, DOI 10.1158/1541-7786.MCR-13-0682
   Jung H., 2015, MOL CANCER THER, V3, P227
   Kagoya Y, 2016, J CLIN INVEST, V126, P3479, DOI 10.1172/JCI86437
   Kaneda MM, 2016, NATURE, V539, P437, DOI 10.1038/nature19834
   Lebrun J. J., 2012, MOL BIOL, V2012
   Lindau D, 2013, IMMUNOLOGY, V138, P105, DOI 10.1111/imm.12036
   Ling DC, 2018, SEMIN RADIAT ONCOL, V28, P12, DOI 10.1016/j.semradonc.2017.08.009
   Loberg RD, 2007, CANCER RES, V67, P9417, DOI 10.1158/0008-5472.CAN-07-1286
   Lutz E, 2011, ANN SURG, V253, P328, DOI 10.1097/SLA.0b013e3181fd271c
   Lynch TJ, 2012, J CLIN ONCOL, V30, P2046, DOI 10.1200/JCO.2011.38.4032
   Machiels JPH, 2001, CANCER RES, V61, P3689
   Magner WJ, 2000, J IMMUNOL, V165, P7017, DOI 10.4049/jimmunol.165.12.7017
   Mantovani A, 2004, TRENDS IMMUNOL, V25, P677, DOI 10.1016/j.it.2004.09.015
   Mantovani A, 2002, TRENDS IMMUNOL, V23, P549, DOI 10.1016/S1471-4906(02)02302-5
   Mantovani A, 2017, NAT REV CLIN ONCOL, V14, P399, DOI 10.1038/nrclinonc.2016.217
   Marincola F M, 2000, Adv Immunol, V74, P181, DOI 10.1016/S0065-2776(08)60911-6
   Martinez FO, 2014, F1000PRIME REP, V6, P13
   Merck IA, INCYTE MERCK ADV CLI
   Meyer C, 2011, P NATL ACAD SCI USA, V108, P17111, DOI 10.1073/pnas.1108121108
   Middleton G, 2014, LANCET ONCOL, V15, P829, DOI 10.1016/S1470-2045(14)70236-0
   Mirza N, 2006, CANCER RES, V66, P9299, DOI 10.1158/0008-5472.CAN-06-1690
   Mkrtichyan M, 2011, EUR J IMMUNOL, V41, P2977, DOI 10.1002/eji.201141639
   Morales GA, 2013, J MED CHEM, V56, P1922, DOI 10.1021/jm301522m
   Murahashi M, 2016, CLIN IMMUNOL, V166, P48, DOI 10.1016/j.clim.2016.03.015
   Nefedova Y, 2007, CANCER RES, V67, P11021, DOI 10.1158/0008-5472.CAN-07-2593
   Nowak AK, 2003, J IMMUNOL, V170, P4905, DOI 10.4049/jimmunol.170.10.4905
   Nowak AK, 2003, CANCER RES, V63, P4490
   Noy R, 2014, IMMUNITY, V41, P49, DOI 10.1016/j.immuni.2014.06.010
   Nywening TM, 2016, LANCET ONCOL, V17, P651, DOI 10.1016/S1470-2045(16)00078-4
   O'Donnell JS, 2017, CANCER TREAT REV, V52, P71, DOI 10.1016/j.ctrv.2016.11.007
   Osada T, 2008, CANCER IMMUNOL IMMUN, V57, P1115, DOI 10.1007/s00262-007-0441-x
   Ostrand-Rosenberg S, 2010, CANCER IMMUNOL IMMUN, V59, P1593, DOI 10.1007/s00262-010-0855-8
   Ott PA, 2017, J IMMUNOTHER CANCER, V5, DOI 10.1186/s40425-017-0218-5
   Pello OM, 2012, BLOOD, V119, P411, DOI 10.1182/blood-2011-02-339911
   Pfirschke C, 2016, IMMUNITY, V44, P343, DOI 10.1016/j.immuni.2015.11.024
   Pienta KJ, 2013, INVEST NEW DRUG, V31, P760, DOI 10.1007/s10637-012-9869-8
   Pitt JM, 2016, IMMUNITY, V44, P1255, DOI 10.1016/j.immuni.2016.06.001
   Pollard JW, 2004, NAT REV CANCER, V4, P71, DOI 10.1038/nrc1256
   Postow MA, 2012, NEW ENGL J MED, V366, P925, DOI 10.1056/NEJMoa1112824
   Prendergast GC, 2014, CANCER IMMUNOL IMMUN, V63, P721, DOI 10.1007/s00262-014-1549-4
   Pyonteck SM, 2013, NAT MED, V19, P1264, DOI 10.1038/nm.3337
   Reck M, 2013, ANN ONCOL, V24, P75, DOI 10.1093/annonc/mds213
   Reits EA, 2006, J EXP MED, V203, P1259, DOI 10.1084/jem.20052494
   Ries CH, 2014, CANCER CELL, V25, P846, DOI 10.1016/j.ccr.2014.05.016
   Rizvi NA, 2015, SCIENCE, V348, P124, DOI 10.1126/science.aaa1348
   Robert C, 2011, NEW ENGL J MED, V364, P2517, DOI 10.1056/NEJMoa1104621
   Ruffell B, 2015, CANCER CELL, V27, P462, DOI 10.1016/j.ccell.2015.02.015
   Sandhu SK, 2013, CANCER CHEMOTH PHARM, V71, P1041, DOI 10.1007/s00280-013-2099-8
   Sato-Kaneko F, 2017, JCI INSIGHT, V2, DOI 10.1172/jci.insight.93397
   Schmid MC, 2011, CANCER CELL, V19, P715, DOI 10.1016/j.ccr.2011.04.016
   Serafini P, 2006, J EXP MED, V203, P2691, DOI 10.1084/jem.20061104
   Seung SK, 2012, SCI TRANSL MED, V4, DOI 10.1126/scitranslmed.3003649
   Sharma P, 2017, CELL, V168, P707, DOI 10.1016/j.cell.2017.01.017
   Shen G, 2018, BIOCHEM BIOPH RES CO, V495, P567, DOI 10.1016/j.bbrc.2017.11.062
   Shirota Y, 2012, J IMMUNOL, V188, P1592, DOI 10.4049/jimmunol.1101304
   Singh AR, 2016, MOL CANCER THER, V15, P2553, DOI 10.1158/1535-7163.MCT-15-0976
   Slovin SF, 2013, ANN ONCOL, V24, P1813, DOI 10.1093/annonc/mdt107
   Smith C, 2012, CANCER DISCOV, V2, P722, DOI 10.1158/2159-8290.CD-12-0014
   Soliman HH, 2016, ONCOTARGET, V7, P22928, DOI 10.18632/oncotarget.8216
   Spranger S, 2015, J IMMUNOTHER CANCER, V3, DOI 10.1186/s40425-015-0089-6
   Stafford JH, 2016, NEURO-ONCOLOGY, V18, P797, DOI 10.1093/neuonc/nov272
   Sugiyama D, 2013, P NATL ACAD SCI USA, V110, P17945, DOI 10.1073/pnas.1316796110
   Suzuki E, 2005, CLIN CANCER RES, V11, P6713, DOI 10.1158/1078-0432.CCR-05-0883
   Takeshima T, 2010, CANCER RES, V70, P2697, DOI 10.1158/0008-5472.CAN-09-2982
   Tolcher AW, 2016, J CLIN ONCOL, V34, DOI 10.1200/JCO.2016.34.15_suppl.TPS3111
   Topalian SL, 2012, NEW ENGL J MED, V366, P2443, DOI 10.1056/NEJMoa1200690
   Toulmonde M, 2017, J CLIN ONCOL, V35, DOI 10.1200/JCO.2017.35.15_suppl.11053
   Van Limbergen EJ, 2017, BRIT J RADIOL, V90, DOI 10.1259/bjr.20170157
   Veikkola T, 2000, CANCER RES, V60, P203
   Vilgelm AE, 2016, J LEUKOCYTE BIOL, V100, P275, DOI 10.1189/jlb.5RI0116-013RR
   Walsh JE, 2010, HUM IMMUNOL, V71, P659, DOI 10.1016/j.humimm.2010.04.008
   Walter S, 2012, NAT MED, V18, P1254, DOI 10.1038/nm.2883
   Wang Y, 2018, J BONE ONCOL, V11, P27, DOI 10.1016/j.jbo.2018.01.002
   Weichselbaum RR, 2017, NAT REV CLIN ONCOL, V14, P365, DOI 10.1038/nrclinonc.2016.211
   Weinstock J, 2012, ACS MED CHEM LETT, V3, P789, DOI 10.1021/ml200276j
   Wennerberg E, 2017, FRONT IMMUNOL, V8, DOI 10.3389/fimmu.2017.00229
   West AC, 2014, J CLIN INVEST, V124, P30, DOI 10.1172/JCI69738
   West AC, 2013, CANCER RES, V73, P7265, DOI 10.1158/0008-5472.CAN-13-0890
   Wolchok JD, 2013, NEW ENGL J MED, V369, P122, DOI 10.1056/NEJMoa1302369
   Woo SR, 2012, CANCER RES, V72, P917, DOI 10.1158/0008-5472.CAN-11-1620
   YOSHIDA R, 1981, P NATL ACAD SCI-BIOL, V78, P129, DOI 10.1073/pnas.78.1.129
   Zang J, 2018, J MED CHEM, V61, P5304, DOI 10.1021/acs.jmedchem.8b00384
   Zeng J, 2013, INT J RADIAT ONCOL, V86, P343, DOI 10.1016/j.ijrobp.2012.12.025
   Zhou Q, 2011, BLOOD, V117, P4501, DOI 10.1182/blood-2010-10-310425
   Zhu HR, 2016, CELL REP, V16, P2829, DOI 10.1016/j.celrep.2016.08.032
   Zhu H, 2017, ONCOTARGET, V8, P98471, DOI 10.18632/oncotarget.21432
   Zitvogel L, 2011, NAT REV CLIN ONCOL, V8, P151, DOI 10.1038/nrclinonc.2010.223
NR 161
TC 49
Z9 51
U1 1
U2 8
PU HINDAWI LTD
PI LONDON
PA ADAM HOUSE, 3RD FLR, 1 FITZROY SQ, LONDON, W1T 5HF, ENGLAND
SN 1687-8450
EI 1687-8469
J9 J ONCOL
JI J. Oncol.
PY 2019
VL 2019
AR 5245034
DI 10.1155/2019/5245034
PG 18
WC Oncology
SC Oncology
GA HL9MD
UT WOS:000459066100001
PM 30853982
OA Green Published, Green Submitted, gold
DA 2021-10-29
ER

PT J
AU Jiang, JH
   Zhou, HX
   Ni, C
   He, XG
   Mou, YP
   Huang, DS
   Yang, L
AF Jiang, Jiahong
   Zhou, Huaixiang
   Ni, Chao
   He, Xiaoge
   Mou, Yiping
   Huang, Dongsheng
   Yang, Liu
TI Immunotherapy in pancreatic cancer: New hope or mission impossible?
SO CANCER LETTERS
LA English
DT Review
DE Pancreatic cancer; Precision medicine; Immunotherapy; Tumor
   microenvironment; Immune checkpoint; Vaccine
ID CHIMERIC ANTIGEN RECEPTOR; REGULATORY T-CELLS; FOCAL ADHESION KINASE; II
   CLINICAL-TRIAL; PHASE-I; MONOCLONAL-ANTIBODY; ANTITUMOR-ACTIVITY;
   TARGETING PD-L1; OPEN-LABEL; GEMCITABINE
AB Pancreatic cancer (PC), one of the most lethal diseases, remains a challenging problem. Novel cancer therapy targeting the immune system has been explored. Although immunotherapy has yielded a favorable response in pre-clinical models, no significant improvement has been confirmed in clinical trials for PC. This may be partly attributable to the unique immunosuppressive tumor microenvironment of PC. Studies focusing on combination therapy showed the ability to break the immunosuppressive tumor microenvironment and enhance the immune response, which can translate to clinical benefits. Moreover, the application of sequencing techniques and neoantigen vaccines has achieved promising results in clinical trials, which promote the development of personalized immunotherapy. However, lack of effective biomarkers is another challenge for the realization of personalized immune medicine. Biomarkers are urgently needed to identify subgroup of patients who would benefit from immunotherapy. In this review, we discuss advances in immunotherapy for pancreatic cancer, as well as the challenges and prospects for personalized immune medicine.
C1 [Jiang, Jiahong; Zhou, Huaixiang; He, Xiaoge; Huang, Dongsheng; Yang, Liu] Hangzhou Med Coll, Peoples Hosp, Zhejiang Prov Peoples Hosp, Key Lab Tumor Mol Diag & Individualized Med Zheji, Hangzhou 310014, Zhejiang, Peoples R China.
   [Jiang, Jiahong; Zhou, Huaixiang; He, Xiaoge; Mou, Yiping; Yang, Liu] Hangzhou Med Coll, Peoples Hosp, Zhejiang Prov Peoples Hosp, Key Lab Gastroenterol Zhejiang Prov, Hangzhou 310014, Zhejiang, Peoples R China.
   [Ni, Chao] Hangzhou Med Coll, Peoples Hosp, Zhejiang Prov Peoples Hosp, Dept Gen Surg, Hangzhou 310014, Zhejiang, Peoples R China.
RP Huang, DS; Yang, L (corresponding author), Hangzhou Med Coll, Peoples Hosp, Zhejiang Prov Peoples Hosp, Key Lab Tumor Mol Diag & Individualized Med Zheji, Hangzhou 310014, Zhejiang, Peoples R China.
EM dshuang@zju.edu.cn; yangliu@hmc.edu.cn
FU Key Research Project of Science Technology Department of Zhejiang
   Province [2015C03030]; National Natural Science Foundation of
   ChinaNational Natural Science Foundation of China (NSFC) [81772575,
   81502463]; Key Project of Health Bureau of Zhejiang Province
   [2018274734]; CSCO Merck Serono Oncology Research Fund [Y-MX2015-038]
FX We gratefully acknowledge support from the Key Research Project of
   Science Technology Department of Zhejiang Province (No. 2015C03030), the
   National Natural Science Foundation of China (No.81772575, 81502463),
   the Key Project of Health Bureau of Zhejiang Province (No. 2018274734),
   and the CSCO Merck Serono Oncology Research Fund (No. Y-MX2015-038).
CR Abate-Daga D, 2014, HUM GENE THER, V25, P1003, DOI 10.1089/hum.2013.209
   Aglietta M, 2014, ANN ONCOL, V25, P1750, DOI 10.1093/annonc/mdu205
   Anagnostou VK, 2015, CLIN CANCER RES, V21, P976, DOI 10.1158/1078-0432.CCR-14-1187
   [Anonymous], 2017, Cancer Discov, V7, P924, DOI 10.1158/2159-8290.CD-NB2017-108
   Balachandran VP, 2017, NATURE, V551, P512, DOI 10.1038/nature24462
   Bates GJ, 2006, J CLIN ONCOL, V24, P5373, DOI 10.1200/JCO.2006.05.9584
   Beatty G. L., 2018, GASTROENTEROLOGY
   Beatty Gregory L, 2017, Am Soc Clin Oncol Educ Book, V37, P267, DOI 10.14694/EDBK_175232
   Beatty GL, 2014, CANCER IMMUNOL RES, V2, P112, DOI 10.1158/2326-6066.CIR-13-0170
   Beatty GL, 2013, CLIN CANCER RES, V19, P6286, DOI 10.1158/1078-0432.CCR-13-1320
   Beatty GL, 2011, SCIENCE, V331, P1612, DOI 10.1126/science.1198443
   Bignell GR, 2010, NATURE, V463, P893, DOI 10.1038/nature08768
   Brahmer JR, 2012, NEW ENGL J MED, V366, P2455, DOI 10.1056/NEJMoa1200694
   Chatterjee S, 2014, ADV CANCER RES, V124, P31, DOI 10.1016/B978-0-12-411638-2.00002-1
   Chmielewski M, 2012, GASTROENTEROLOGY, V143, P1095, DOI 10.1053/j.gastro.2012.06.037
   Cho Y, 2003, CANCER RES, V63, P1555
   Classon M, 2002, NAT REV CANCER, V2, P910, DOI 10.1038/nrc950
   De Monte L, 2011, J EXP MED, V208, P469, DOI 10.1084/jem.20101876
   Dickson MA, 2014, CLIN CANCER RES, V20, P3379, DOI 10.1158/1078-0432.CCR-13-1551
   Drake CG, 2014, NAT REV CLIN ONCOL, V11, P24, DOI 10.1038/nrclinonc.2013.208
   Ebert PJR, 2016, IMMUNITY, V44, P609, DOI 10.1016/j.immuni.2016.01.024
   Einama T, 2011, PANCREAS, V40, P1276, DOI 10.1097/MPA.0b013e318221bed8
   Fan K, 2018, CANCER LETT, V418, P167, DOI 10.1016/j.canlet.2018.01.017
   Feig C, 2012, CLIN CANCER RES, V18, P4266, DOI 10.1158/1078-0432.CCR-11-3114
   Finn RS, 2016, NEW ENGL J MED, V375, P1925, DOI 10.1056/NEJMoa1607303
   Fraietta JA, 2018, NATURE, V558, P307, DOI 10.1038/s41586-018-0178-z
   Fu JL, 2007, GASTROENTEROLOGY, V132, P2328, DOI 10.1053/j.gastro.2007.03.102
   Goel S, 2017, NATURE, V548, P471, DOI 10.1038/nature23465
   Golubovskaya VM, 2007, INT REV CYTOL, V263, P103, DOI 10.1016/S0074-7696(07)63003-4
   Gopalakrishnan V, 2018, SCIENCE, V359, P97, DOI 10.1126/science.aan4236
   Grupp SA, 2013, NEW ENGL J MED, V368, P1509, DOI 10.1056/NEJMoa1215134
   Hajda J, 2017, BMC CANCER, V17, DOI 10.1186/s12885-017-3604-y
   Hamid O, 2013, NEW ENGL J MED, V369, P134, DOI 10.1056/NEJMoa1305133
   Han SL, 2017, CANCER LETT, V390, P188, DOI 10.1016/j.canlet.2016.12.037
   Hanahan D, 2011, CELL, V144, P646, DOI 10.1016/j.cell.2011.02.013
   Hawes RH, 2000, AM J GASTROENTEROL, V95, P17, DOI 10.1111/j.1572-0241.2000.01699.x
   Hecht JR, 2003, CLIN CANCER RES, V9, P555
   Heilmann AM, 2014, CANCER RES, V74, P3947, DOI 10.1158/0008-5472.CAN-13-2923
   Heise C, 1997, NAT MED, V3, P639, DOI 10.1038/nm0697-639
   Hingorani SR, 2016, CLIN CANCER RES, V22, P2848, DOI 10.1158/1078-0432.CCR-15-2010
   Hirooka Y, 2018, BMC CANCER, V18, DOI 10.1186/s12885-018-4453-z
   Hodi FS, 2010, NEW ENGL J MED, V363, P711, DOI 10.1056/NEJMoa1003466
   Hoseini SS, 2017, CANCER LETT, V399, P44, DOI 10.1016/j.canlet.2017.04.013
   Humphries A., 2018, HUMAN VACC IMMUNOTHE, P1
   Hurwitz HI, 2015, J CLIN ONCOL, V33, P4039, DOI 10.1200/JCO.2015.61.4578
   Ino Y, 2013, BRIT J CANCER, V108, P914, DOI 10.1038/bjc.2013.32
   Jacobetz MA, 2013, GUT, V62, P112, DOI 10.1136/gutjnl-2012-302529
   Jiang H, 2016, NAT MED, V22, P851, DOI 10.1038/nm.4123
   Jiang S, 2016, CANCER LETT, V382, P255, DOI 10.1016/j.canlet.2016.09.003
   Johnson CD, 2005, GUT, V54, DOI 10.1136/gut.2004.057059
   June CH, 2018, SCIENCE, V359, P1361, DOI 10.1126/science.aar6711
   Klein ME, 2018, CANCER CELL, V34, P9, DOI 10.1016/j.ccell.2018.03.023
   Krieg A, 2015, PLOS ONE, V10, DOI 10.1371/journal.pone.0130192
   Kuriyama S, 1999, INT J CANCER, V83, P374, DOI 10.1002/(SICI)1097-0215(19991029)83:3<374::AID-IJC13>3.0.CO;2-#
   Laheru D, 2008, CLIN CANCER RES, V14, P1455, DOI 10.1158/1078-0432.CCR-07-0371
   Le DT, 2013, J IMMUNOTHER, V36, P382, DOI 10.1097/CJI.0b013e31829fb7a2
   Liu L, 2016, CANCER IMMUNOL IMMUN, V65, P73, DOI 10.1007/s00262-015-1775-4
   Loos M, 2008, CANCER LETT, V268, P98, DOI 10.1016/j.canlet.2008.03.056
   Lu CW, 2017, JNCI-J NATL CANCER I, V109, DOI 10.1093/jnci/djw283
   Lu CW, 2017, ONCOIMMUNOLOGY, V6, DOI 10.1080/2162402X.2017.1291106
   Luheshi N, 2014, ONCOIMMUNOLOGY, V3, DOI 10.4161/onci.27615
   Luheshi NM, 2016, ONCOTARGET, V7, P18508, DOI 10.18632/oncotarget.7610
   Lutz E, 2011, ANN SURG, V253, P328, DOI 10.1097/SLA.0b013e3181fd271c
   Lutz ER, 2014, CANCER IMMUNOL RES, V2, P616, DOI 10.1158/2326-6066.CIR-14-0027
   MACDONALD F, 1988, BRIT J CANCER, V58, P505, DOI 10.1038/bjc.1988.251
   Mahalingam D, 2018, CANCERS, V10, DOI 10.3390/cancers10060160
   Maliar A, 2012, GASTROENTEROLOGY, V143, P1375, DOI 10.1053/j.gastro.2012.07.017
   Matson V, 2018, SCIENCE, V359, P104, DOI 10.1126/science.aao3290
   Matsuno S, 2004, PANCREAS, V28, P219, DOI 10.1097/00006676-200404000-00002
   Mellman I, 2011, NATURE, V480, P480, DOI 10.1038/nature10673
   Meng XJ, 2017, CANCER LETT, V405, P29, DOI 10.1016/j.canlet.2017.06.033
   Middleton G, 2014, LANCET ONCOL, V15, P829, DOI 10.1016/S1470-2045(14)70236-0
   Mirzaei HR, 2018, CANCER LETT, V423, P95, DOI 10.1016/j.canlet.2018.03.010
   Miyazawa M, 2017, INT J CANCER, V140, P973, DOI 10.1002/ijc.30510
   Mizugaki H, 2016, INVEST NEW DRUG, V34, P596, DOI 10.1007/s10637-016-0371-6
   Mogensen TH, 2009, CLIN MICROBIOL REV, V22, P240, DOI 10.1128/CMR.00046-08
   Mulvihlll S, 2001, GENE THER, V8, P308, DOI 10.1038/sj.gt.3301398
   Nakao A, 2011, CANCER GENE THER, V18, P167, DOI 10.1038/cgt.2010.65
   Noonan AM, 2016, MOL THER, V24, P1150, DOI 10.1038/mt.2016.66
   Nywening TM, 2018, GUT, V67, P1112, DOI 10.1136/gutjnl-2017-313738
   Nywening TM, 2016, LANCET ONCOL, V17, P651, DOI 10.1016/S1470-2045(16)00078-4
   Ott PA, 2017, NATURE, V547, P217, DOI 10.1038/nature22991
   Patnaik A, 2015, CLIN CANCER RES, V21, P4286, DOI 10.1158/1078-0432.CCR-14-2607
   Posey AD, 2016, IMMUNITY, V44, P1444, DOI 10.1016/j.immuni.2016.05.014
   Pushalkar S, 2018, CANCER DISCOV, V8, P403, DOI 10.1158/2159-8290.CD-17-1134
   Que Y, 2017, J CANCER, V8, P2018, DOI 10.7150/jca.18683
   Ribas A, 2018, SCIENCE, V359, P1350, DOI 10.1126/science.aar4060
   Royal RE, 2010, J IMMUNOTHER, V33, P828, DOI 10.1097/CJI.0b013e3181eec14c
   Ryan DP, 2014, NEW ENGL J MED, V371, P2140, DOI 10.1056/NEJMc1412266
   Sahin U, 2018, SCIENCE, V359, P1355, DOI 10.1126/science.aar7112
   Sanford DE, 2013, CLIN CANCER RES, V19, P3404, DOI 10.1158/1078-0432.CCR-13-0525
   Siegel RL, 2017, CA-CANCER J CLIN, V67, P7, DOI 10.3322/caac.21387
   Soares KC, 2015, J IMMUNOTHER, V38, P1, DOI 10.1097/CJI.0000000000000062
   Sonntag K, 2018, J TRANSL MED, V16, DOI 10.1186/s12967-018-1382-1
   Strauss J, 2018, CLIN CANCER RES, V24, P1287, DOI 10.1158/1078-0432.CCR-17-2653
   Suzuki N, 2017, CANCER SCI, V108, P73, DOI 10.1111/cas.13113
   Tang HD, 2016, CANCER LETT, V370, P85, DOI 10.1016/j.canlet.2015.10.009
   Teng FF, 2018, CANCER LETT, V414, P166, DOI 10.1016/j.canlet.2017.11.014
   Thompson CB, 2010, MOL CANCER THER, V9, P3052, DOI 10.1158/1535-7163.MCT-10-0470
   Topalian SL, 2012, NEW ENGL J MED, V366, P2443, DOI 10.1056/NEJMoa1200690
   Vogelstein B, 2013, SCIENCE, V339, P1546, DOI 10.1126/science.1235122
   von Bernstorff W, 2001, CLIN CANCER RES, V7, p925S
   Waddell N, 2015, NATURE, V518, P495, DOI 10.1038/nature14169
   Wartenberg M, 2018, CLIN CANCER RES, V24, P4444, DOI 10.1158/1078-0432.CCR-17-3401
   Watanabe K, 2018, JCI INSIGHT, V3, DOI 10.1172/jci.insight.99573
   Weden S, 2011, INT J CANCER, V128, P1120, DOI 10.1002/ijc.25449
   Weiss GJ, 2017, BRIT J CANCER, V117, P33, DOI 10.1038/bjc.2017.145
   Winograd R, 2015, CANCER IMMUNOL RES, V3, P399, DOI 10.1158/2326-6066.CIR-14-0215
   Witkiewicz AK, 2015, ONCOTARGET, V6, P15788, DOI 10.18632/oncotarget.3819
   Witkiewicz AK, 2015, NAT COMMUN, V6, DOI 10.1038/ncomms7744
   Xu JW, 2018, CANCER LETT, V425, P143, DOI 10.1016/j.canlet.2018.03.040
   Zhang YQ, 2017, GUT, V66, P124, DOI 10.1136/gutjnl-2016-312078
NR 112
TC 11
Z9 11
U1 2
U2 17
PU ELSEVIER IRELAND LTD
PI CLARE
PA ELSEVIER HOUSE, BROOKVALE PLAZA, EAST PARK SHANNON, CO, CLARE, 00000,
   IRELAND
SN 0304-3835
EI 1872-7980
J9 CANCER LETT
JI Cancer Lett.
PY 2019
VL 445
BP 57
EP 64
DI 10.1016/j.canlet.2018.10.045
PG 8
WC Oncology
SC Oncology
GA HK4RD
UT WOS:000457949900006
PM 30641107
DA 2021-10-29
ER

PT J
AU Nagai, S
   Sugiyama, D
AF Nagai, Sumimasa
   Sugiyama, Daisuke
TI Current Trends in Clinical Development of Gene and Cellular Therapeutic
   Products for Cancer in Japan
SO CLINICAL THERAPEUTICS
LA English
DT Review
DE CAR; chimeric antigen receptor; oncolytic virus; T-cell receptor; TCR
ID TRANSDUCED LYMPHOCYTES; PROSTATE-CANCER; INJECTION; SAFETY; TRIAL
AB Purpose: In Japan, gene therapy and cellular therapy are categorized as regenerative medicine products based on the Pharmaceuticals and Medical Devices Law that was implemented in 2014. In this new law, regenerative medicine products were newly defined, and a conditional and term-limited approval system for regenerative medicine products was instituted. In addition, the Ministry of Health, Labour and Welfare instituted the SAKIGAKE (meaning pioneer or forerunner in Japanese) designation system in 2015. This designation is similar to the breakthrough therapy designation in the United States. These new regulatory frameworks have stimulated clinical development of new gene and cellular products in Japan. In fact, oncolytic virus therapy for glioblastoma and NY-ESO-1 (T-cell receptor) T-cell therapy for synovial sarcoma were granted SAKIGAKE designation in 2016 and 2018, respectively. Oncolytic virus therapy and genetically engineered T-cell therapy for cancer are being actively developed and examined in investigator initiated trials.
   Methods: This review international clinical analyzes the domestic and trial registries to comprehensively collect information on clinical trials of gene and cellular therapeutic products for cancer in Japan. (C) 2018 Elsevier Inc. All rights reserved.
C1 [Nagai, Sumimasa] Univ Tokyo Hosp, Translat Res Ctr, Tokyo, Japan.
   [Sugiyama, Daisuke] Kyushu Univ, Ctr Adv Med Sci, Dept Translat Res Promot Incubat, Fukuoka, Fukuoka, Japan.
RP Nagai, S (corresponding author), Univ Tokyo Hosp, Translat Res Ctr, Bunkyo Ku, 7-3-1 Hongo, Tokyo 1138655, Japan.
EM sunagai-tky@umin.ac.jp
RI Nagai, Sumimasa/I-5963-2019
OI Nagai, Sumimasa/0000-0001-8401-6074
CR [Anonymous], 2013, MHLW WEBS REG MED PR
   [Anonymous], 2017, PMDA WEBS ACH FISC Y
   Arato T, 2015, CANCER SCI, V106, P1761, DOI 10.1111/cas.12819
   Fujii S, 2009, BLOOD, V113, P4262, DOI 10.1182/blood-2008-08-176446
   Fujita K, 2017, CANCER GENE THER, V24, P277, DOI 10.1038/cgt.2017.15
   Hashimoto H, 2015, INT J HEMATOL, V102, P101, DOI 10.1007/s12185-015-1801-5
   Hirooka Y, 2018, BMC CANCER, V18, DOI 10.1186/s12885-018-4453-z
   Ishikawa T, 2014, PLOS ONE, V9, DOI 10.1371/journal.pone.0083786
   Kageyama S, 2015, CLIN CANCER RES, V21, P2268, DOI 10.1158/1078-0432.CCR-14-1559
   Kumon H, 2016, CANCER GENE THER, V23, P400, DOI 10.1038/cgt.2016.53
   Maeda D, 2015, ADV EXP MED BIOL, V871, P147, DOI 10.1007/978-3-319-18618-4_8
   Maude SL, 2018, NEW ENGL J MED, V378, P439, DOI 10.1056/NEJMoa1709866
   Nagai S, 2017, CURR GENE THER, V17, P17, DOI 10.2174/1566523217666170406123231
   Nagai S, 2016, INT J HEMATOL, V104, P73, DOI 10.1007/s12185-016-2001-7
   Sakamoto N, 2015, J TRANSL MED, V13, DOI 10.1186/s12967-015-0632-8
   Sasaki T, 2011, CLIN CANCER RES, V17, P1828, DOI 10.1158/1078-0432.CCR-10-2066
   Tada Y, 2015, SPRINGERPLUS, V4, DOI 10.1186/s40064-015-1123-3
   Tanoue K, 2014, J TRANSL MED, V12, DOI 10.1186/1479-5876-12-27
   Tawara I, 2017, BLOOD, V130, P1985, DOI 10.1182/blood-2017-06-791202
   Tobita M, 2016, REGEN THER, V4, P78, DOI 10.1016/j.reth.2016.04.001
   Todo T, 2012, ADV EXP MED BIOL, V746, P178, DOI 10.1007/978-1-4614-3146-6_14
NR 21
TC 2
Z9 2
U1 1
U2 6
PU ELSEVIER
PI BRIDGEWATER
PA 685 ROUTE 202-206, BRIDGEWATER, NJ 08807 USA
SN 0149-2918
EI 1879-114X
J9 CLIN THER
JI Clin. Ther.
PD JAN
PY 2019
VL 41
IS 1
BP 174
EP 184
DI 10.1016/j.clinthera.2018.11.003
PG 11
WC Pharmacology & Pharmacy
SC Pharmacology & Pharmacy
GA HK1FF
UT WOS:000457649700018
PM 30528048
DA 2021-10-29
ER

PT J
AU Aldoss, I
   Khaled, SK
   Budde, E
   Stein, AS
AF Aldoss, Ibrahim
   Khaled, Samer K.
   Budde, Elizabeth
   Stein, Anthony S.
TI Cytokine Release Syndrome With the Novel Treatments of Acute
   Lymphoblastic Leukemia: Pathophysiology, Prevention, and Treatment
SO CURRENT ONCOLOGY REPORTS
LA English
DT Review
DE Acute lymphoblastic leukemia; Cytokine release syndrome; Chimeric
   antigen receptor; T cell therapy; Immunotherapy; Blinatumomab
ID T-CELL THERAPY; MINIMAL RESIDUAL DISEASE; C-REACTIVE PROTEIN; B-CELL;
   ADULT PATIENTS; SINGLE-ARM; BLINATUMOMAB; CHEMOTHERAPY; BIOMARKERS;
   MANAGEMENT
AB Purpose of Review T cell-based therapies (blinatumomab and CAR T cell therapy) have produced unprecedented responses in relapsed and refractory (r/r) acute lymphoblastic leukemia (ALL) but is accompanied with significant toxicities, of which one of the most common and serious is cytokine release syndrome (CRS). Here we will review the pathophysiology, prevention, and treatment of CRS.
   Recent Findings Efforts have been initiated to define and grade cytokine release syndrome (CRS), to identify patients at risk, to describe biomarkers that predict onset and severity, to understand the pathophysiology, and to prevent and treat severe cases to reduce T cell immunotherapy-related morbidity and mortality.
   Summary Optimizing the timing of T cell-based therapies in ALL, identifying new biomarkers, and investigating novel anticytokine agents that have anti-CRS activity are likely to be fruitful avenues of study.
C1 [Aldoss, Ibrahim; Khaled, Samer K.; Budde, Elizabeth; Stein, Anthony S.] City Hope Natl Med Ctr, Gehr Family Ctr Leukemia Res, 1500 Duarte Rd, Duarte, CA 91010 USA.
RP Stein, AS (corresponding author), City Hope Natl Med Ctr, Gehr Family Ctr Leukemia Res, 1500 Duarte Rd, Duarte, CA 91010 USA.
EM ialdoss@coh.org; skhaled@coh.org; ebudde@coh.org; astein@coh.org
CR Aldoss I, 2017, AM J HEMATOL, V92, P858, DOI 10.1002/ajh.24783
   Chen F, 2016, J IMMUNOL METHODS, V434, P1, DOI 10.1016/j.jim.2016.03.005
   Davila ML, 2014, SCI TRANSL MED, V6, DOI 10.1126/scitranslmed.3008226
   Di Stasi A, 2011, NEW ENGL J MED, V365, P1673, DOI 10.1056/NEJMoa1106152
   Fielding AK, 2007, BLOOD, V109, P944, DOI 10.1182/blood-2006-05-018192
   Frey NV, 2016, ASCO M, V34, P7002, DOI DOI 10.1200/JC0.2016.34.15_
   Fry TJ, 2018, NAT MED, V24, P20, DOI 10.1038/nm.4441
   Gokbuget N, 2016, BLOOD CANCER J, V6, DOI 10.1038/bcj.2016.84
   Gokbuget N, 2018, BLOOD, V131, P1522, DOI 10.1182/blood-2017-08-798322
   Grupp SA, 2013, NEW ENGL J MED, V368, P1509, DOI 10.1056/NEJMoa1215134
   Hay KA, 2017, BLOOD, V130, P2295, DOI 10.1182/blood-2017-06-793141
   Hill JA, 2018, BLOOD, V131, P121, DOI 10.1182/blood-2017-07-793760
   Jin Z, 2018, ANN HEMATOL, V97, P1327, DOI 10.1007/s00277-018-3368-8
   Kantarjian H, 2017, NEW ENGL J MED, V376, P836, DOI 10.1056/NEJMoa1609783
   Kebriaei P, 2016, J CLIN INVEST, V126, P3363, DOI 10.1172/JCI86721
   Klinger M, 2012, BLOOD, V119, P6226, DOI 10.1182/blood-2012-01-400515
   Lee DW, 2015, LANCET, V385, P517, DOI 10.1016/S0140-6736(14)61403-3
   Lee DW, 2014, BLOOD, V124, P188, DOI 10.1182/blood-2014-05-552729
   Lee DW, 2015, BLOOD, V126, P684
   Martinelli G, 2017, J CLIN ONCOL, V35, P1795, DOI 10.1200/JCO.2016.69.3531
   Maude SL, 2018, NEW ENGL J MED, V378, P439, DOI 10.1056/NEJMoa1709866
   Maude SL, 2014, NEW ENGL J MED, V371, P1507, DOI 10.1056/NEJMoa1407222
   Nagele V, 2017, EXP HEMATOL ONCOL, V6, DOI 10.1186/s40164-017-0074-5
   Neelapu SS, 2018, NAT REV CLIN ONCOL, V15, P47, DOI 10.1038/nrclinonc.2017.148
   Obstfeld AE, 2017, BLOOD, V130, P2569, DOI 10.1182/blood-2017-08-802413
   Park JH, 2018, NEW ENGL J MED, V378, P449, DOI 10.1056/NEJMoa1709919
   Pepys MB, 2003, J CLIN INVEST, V111, P1805, DOI 10.1172/JCI200318921
   Porter DL, 2015, SCI TRANSL MED, V7, DOI 10.1126/scitranslmed.aac5415
   SCHULTZ DR, 1990, SEMIN ARTHRITIS RHEU, V20, P129, DOI 10.1016/0049-0172(90)90055-K
   Teachey DT, 2016, CANCER DISCOV, V6, P664, DOI 10.1158/2159-8290.CD-16-0040
   Teachey DT, 2013, BLOOD, V121, P5154, DOI 10.1182/blood-2013-02-485623
   Topp MS, 2015, LANCET ONCOL, V16, P57, DOI 10.1016/S1470-2045(14)71170-2
   Topp MS, 2011, J CLIN ONCOL, V29, P2493, DOI 10.1200/JCO.2010.32.7270
   Turtle CJ, 2016, J CLIN INVEST, V126, P2123, DOI 10.1172/JCI85309
   von Stackelberg A, 2016, J CLIN ONCOL, V34, P4381, DOI 10.1200/JCO.2016.67.3301
   Wang XL, 2016, BLOOD, V127, P2980, DOI 10.1182/blood-2015-12-686725
   Wang XL, 2011, BLOOD, V118, P1255, DOI 10.1182/blood-2011-02-337360
NR 37
TC 14
Z9 14
U1 0
U2 9
PU SPRINGER
PI NEW YORK
PA 233 SPRING ST, NEW YORK, NY 10013 USA
SN 1523-3790
EI 1534-6269
J9 CURR ONCOL REP
JI Curr. Oncol. Rep.
PD JAN
PY 2019
VL 21
IS 1
AR 4
DI 10.1007/s11912-019-0753-y
PG 8
WC Oncology
SC Oncology
GA HK4OW
UT WOS:000457940400001
PM 30666425
OA Bronze
DA 2021-10-29
ER

PT J
AU Kerr, D
   Zhang, L
   Sokol, L
AF Kerr, Daniel
   Zhang, Ling
   Sokol, Lubomir
TI Blastic Plasmacytoid Dendritic Cell Neoplasm
SO CURRENT TREATMENT OPTIONS IN ONCOLOGY
LA English
DT Review
DE BPDCN; Leukemia; CD123; Bone marrow transplant; SL-401; Venetoclax
ID ACUTE MYELOID-LEUKEMIA; INTERLEUKIN-3 RECEPTOR; THERAPY;
   TRANSPLANTATION; DIAGNOSIS; COMBINATION; EXPERIENCE; SURVIVAL; FEATURES;
   SL-401
AB Opinion statementWhile there is a high initial response rate with standard chemotherapeutic regimens for blastic plasmacytoid dendritic cell neoplasm (BPDCN), the responses are typically not durable and this remains a very aggressive disease with generally poor outcomes. For this reason, the standard approach for eligible patients has been high-dose induction chemotherapy preferably with acute lymphoblastic leukemia (ALL)-based regimens followed by consolidation with allogeneic hematopoietic stem cell transplantation (alloHSCT). Unfortunately, many patients with this disease are elderly and/or frail and cannot tolerate this therapy, and the low-dose regimens being used in this population are generally not as effective. However, this paradigm may be changing with the advent of newer targeted therapies, particularly the exploitation of CD123. SL-401 has shown very promising results with manageable toxicities and durable responses and appears to be a viable option for elderly or frail patients who are not eligible for transplant. The other CD123-directed therapies, especially chimeric antigen receptor-therapy (CAR-T), may also give promising results in trials that are currently underway. CAR-T has shown promise in a number of other hematologic malignancies, and toxicities have become more manageable as its use is becoming more widespread. While SL-401 has shown potential to provide durable responses even without transplant, we do not yet know whether it will be effective as a means to avoid transplant in patients who are otherwise eligible. All transplant-eligible patients should undergo alloHSCT consolidation given the current available data indicating this is the optimal approach to achieve a long-term remission. Once the CD123-directed therapies are established as standard regimens, future studies may be designed to investigate whether these therapies can be utilized without the use of transplant. Furthermore, combination therapy using anti-CD123 agents with high-dose induction chemotherapy or other low-dose regimens for elderly/frail patients should be investigated. Given the promising results in early clinical trials, it appears CD123 is the most viable target for BPDCN, and future studies should continue to exploit its expression on BPDCN cells.
C1 [Kerr, Daniel; Sokol, Lubomir] Univ S Florida, Moffitt Canc Ctr, Dept Hematol & Med Oncol, 12902 USF Magnolia Dr, Tampa, FL 33612 USA.
   [Zhang, Ling] H Lee Moffitt Canc Ctr & Res Inst, Dept Pathol, 12902 USF Magnolia Dr, Tampa, FL 33612 USA.
RP Kerr, D (corresponding author), Univ S Florida, Moffitt Canc Ctr, Dept Hematol & Med Oncol, 12902 USF Magnolia Dr, Tampa, FL 33612 USA.
EM Daniel.kerr@moffitt.org
CR Agliano A, 2011, CLIN CANCER RES, V17, P6163, DOI 10.1158/1078-0432.CCR-11-0212
   Angelot-Delettre F, 2015, HAEMATOLOGICA, V100, P223, DOI 10.3324/haematol.2014.111740
   Aoki T, 2015, BLOOD, V125, P3559, DOI 10.1182/blood-2015-01-621268
   Arber DA, 2016, BLOOD, V127, P2391, DOI 10.1182/blood-2016-03-643544
   Arcangeli S, 2017, MOL THER, V25, P1933, DOI 10.1016/j.ymthe.2017.04.017
   Arranto C, 2017, ANN HEMATOL, V96, P681, DOI 10.1007/s00277-016-2907-4
   Betrian S, 2017, HEMATOL ONCOL, V35, P252, DOI 10.1002/hon.2252
   Bueno C, 2004, HAEMATOLOGICA, V89, P58
   Deotare U, 2016, AM J HEMATOL, V91, P283, DOI 10.1002/ajh.24258
   DiNardo CD, 2018, BLOOD, DOI [10.1182/blood-2018-08-868752.blood-2018-08-868752, DOI 10.1182/BLOOD-2018-08-868752.BL00D-2018-08-868752]
   DiNardo CD, 2018, AM J HEMATOL, V93, P401, DOI 10.1002/ajh.25000
   Feuillard J, 2002, BLOOD, V99, P1556, DOI 10.1182/blood.V99.5.1556
   Frankel AE, 2000, PROTEIN ENG, V13, P575, DOI 10.1093/protein/13.8.575
   Frankel AE, 1998, BIOCONJUGATE CHEM, V9, P490, DOI 10.1021/bc980015a
   Frankel AE, 2014, BLOOD, V124, P385, DOI 10.1182/blood-2014-04-566737
   Frankel AE, 2002, CURR CANCER DRUG TAR, V2, P19, DOI 10.2174/1568009023333944
   Gilis L, 2012, LEUKEMIA LYMPHOMA, V53, P1633, DOI 10.3109/10428194.2012.656627
   Gill S, 2014, BLOOD, V123, P2343, DOI 10.1182/blood-2013-09-529537
   Grushchak S, 2017, MEDICINE, V96, DOI 10.1097/MD.0000000000009452
   Gruson B, 2013, BRIT J HAEMATOL, V163, P543, DOI 10.1111/bjh.12523
   Gurion R, 2010, HAEMATOL-HEMATOL J, V95, P303, DOI 10.3324/haematol.2009.010611
   Hyakuna N, 2004, PEDIATR BLOOD CANCER, V42, P631, DOI 10.1002/pbc.20034
   Jedema I, 2004, EXP HEMATOL, V32, P188, DOI 10.1016/j.exphem.2003.11.005
   Julia F, 2014, AM J SURG PATHOL, V38, P673, DOI 10.1097/PAS.0000000000000156
   Kerr D, 2018, EXPERT OPIN INV DRUG, V27, P733, DOI 10.1080/13543784.2018.1512970
   Kharfan-Dabaja MA, 2017, BRIT J HAEMATOL, V179, P781, DOI 10.1111/bjh.14954
   Khwaja R, 2016, LEUKEMIA LYMPHOMA, V57, P2720, DOI 10.3109/10428194.2016.1160084
   Kim HS, 2017, KOREAN J INTERN MED, V32, P890, DOI 10.3904/kjim.2015.406
   Kovtun Y, 2018, BLOOD ADV, V2, P848, DOI 10.1182/bloodadvances.2018017517
   Krug LM, 2000, CLIN CANCER RES, V6, P3493
   Laribi K, 2014, EUR J HAEMATOL, V93, P81, DOI 10.1111/ejh.12294
   Leitenberger JJ, 2008, J AM ACAD DERMATOL, V58, P480, DOI 10.1016/j.jaad.2007.12.012
   Martin-Martin L, 2016, ONCOTARGET, V7, P10174, DOI 10.18632/oncotarget.7101
   Montero J, 2017, CANCER DISCOV, V7, P156, DOI 10.1158/2159-8290.CD-16-0999
   Pagano L, 2013, HAEMATOLOGICA, V98, P239, DOI 10.3324/haematol.2012.072645
   PEMMARAJU N, 2017, BLOOD S1, V130
   Philippe L, 2017, HAEMATOLOGICA, V102, P1861, DOI 10.3324/haematol.2017.169326
   Pizzitola I, 2014, LEUKEMIA, V28, P1596, DOI 10.1038/leu.2014.62
   Reimer P, 2003, BONE MARROW TRANSPL, V32, P637, DOI 10.1038/sj.bmt.1704215
   Riaz W, 2014, CANCER CONTROL, V21, P279, DOI 10.1177/107327481402100404
   Roos-Weil D, 2013, BLOOD, V121, P440, DOI 10.1182/blood-2012-08-448613
   Steinberg Amir, 2011, Case Rep Transplant, V2011, P651906, DOI 10.1155/2011/651906
   Sullivan JM, 2016, HEMATOL-AM SOC HEMAT, P16, DOI 10.1182/asheducation-2016.1.16
   Swerdlow SH., 2008, WHO CLASSIFICATION T, V4
   Tsagarakis NJ, 2010, LEUKEMIA RES, V34, P438, DOI 10.1016/j.leukres.2009.09.006
   Ulrickson ML, 2017, AM J HEMATOL, V92, pE75, DOI 10.1002/ajh.24696
   Unteregger M, 2013, BONE MARROW TRANSPL, V48, P799, DOI 10.1038/bmt.2012.242
   Wang SN, 2018, ANN HEMATOL, V97, P563, DOI 10.1007/s00277-018-3259-z
NR 48
TC 10
Z9 12
U1 1
U2 2
PU SPRINGER
PI NEW YORK
PA 233 SPRING ST, NEW YORK, NY 10013 USA
SN 1527-2729
EI 1534-6277
J9 CURR TREAT OPTION ON
JI Curr. Treat. Options Oncol.
PD JAN
PY 2019
VL 20
IS 1
AR 9
DI 10.1007/s11864-019-0605-x
PG 9
WC Oncology
SC Oncology
GA HK2CE
UT WOS:000457715200001
PM 30715612
DA 2021-10-29
ER

PT J
AU Wang, KJ
   Han, Y
   Cho, WC
   Zhu, H
AF Wang, Kejian
   Han, Yue
   Cho, William C.
   Zhu, Huang
TI The rise of human stem cell-derived natural killer cells for cancer
   immunotherapy
SO EXPERT OPINION ON BIOLOGICAL THERAPY
LA English
DT Review
DE Human stem cells; natural killer cells; cancer immunotherapy; chimeric
   antigen receptor; CAR NK
ID SUPERAGONIST COMPLEX ALT-803; ENGINEERED NK-92 CELLS; PHASE-I TRIAL; NK
   CELLS; T-CELLS; ADOPTIVE TRANSFER; CLINICAL-TRIAL; TRANS-PRESENTATION;
   TUMOR-CELLS; RECEPTOR
AB Introduction: Natural killer (NK) cell therapy has been proven to be safe and clinically effective for the treatment of multiple cancers, in particular blood cancers. Most of the clinical trials use primary NK cells from peripheral blood or umbilicalcord blood, or NK-92 cells. Each cell source is confined by limitations, such as donor dependence, low persistence in vivo, and its difficulty to genetically modify. Thus, there is an urgent need to explore novel NK cell sources for clinical use.Areas covered: This article highlights the recent progress in utilizing stem cell-derived NK cells as anticancer therapies and strategies to improve their antitumor activities.Expert commentary: Stem cell-derived NK cells are homogenous, easy to genetically modify on a clonal level, and can be expanded to clinical scale. They may therefore arise as an ideal population for developing off-the-shelf, standardized adoptive NK cell therapeutic products.
C1 [Wang, Kejian] Guangzhou Med Univ, Affiliated Hosp 3, Lin Hes Academician Workstn New Med & Clin Transl, Guangzhou, Guangdong, Peoples R China.
   [Han, Yue; Zhu, Huang] Univ Calif San Diego, Div Regenerat Med, Dept Med, San Diego, CA 92103 USA.
   [Cho, William C.] Queen Elizabeth Hosp, Dept Clin Oncol, Kowloon, Hong Kong, Peoples R China.
RP Cho, WC (corresponding author), Queen Elizabeth Hosp, Dept Clin Oncol, Hong Kong, Peoples R China.; Zhu, H (corresponding author), Univ Calif San Diego, Dept Med, San Diego, CA 92103 USA.
EM chocs@ha.org.hk
OI Cho, William C/0000-0003-4174-4586
CR Barkholt L, 2009, IMMUNOTHERAPY, V1, P753, DOI 10.2217/IMT.09.47
   Beavis PA, 2013, P NATL ACAD SCI USA, V110, P14711, DOI 10.1073/pnas.1308209110
   Berger C, 2009, BLOOD, V114, P2417, DOI 10.1182/blood-2008-12-189266
   Bibeau F, 2009, J CLIN ONCOL, V27, P1122, DOI 10.1200/JCO.2008.18.0463
   Bock AM, 2013, JOVE-J VIS EXP, DOI 10.3791/50337
   Bollino D, 2017, TRANSL RES, V187, P32, DOI 10.1016/j.trsl.2017.06.003
   Burga RA, 2016, CYTOTHERAPY, V18, P1410, DOI 10.1016/j.jcyt.2016.05.018
   Carlsten M, 2015, FRONT IMMUNOL, V6, DOI 10.3389/fimmu.2015.00266
   Carlsten M, 2009, J IMMUNOL, V183, P4921, DOI 10.4049/jimmunol.0901226
   Cartron G, 2002, BLOOD, V99, P754, DOI 10.1182/blood.V99.3.754
   Ciurea SO, 2017, BLOOD, V130, P1857, DOI 10.1182/blood-2017-05-785659
   Clemenceau B, 2013, MABS-AUSTIN, V5, P587, DOI 10.4161/mabs.25077
   Cooper ML, 2018, LEUKEMIA, V32, P1970, DOI 10.1038/s41375-018-0065-5
   Dahlberg CIM, 2015, FRONT IMMUNOL, V6, DOI 10.3389/fimmu.2015.00605
   Delconte RB, 2016, CYTOKINE, V87, P153
   Della Chiesa M, 2012, BLOOD, V119, P399, DOI 10.1182/blood-2011-08-372003
   Denman CJ, 2012, PLOS ONE, V7, DOI 10.1371/journal.pone.0030264
   Dolstra H, 2017, CLIN CANCER RES, V23, P4107, DOI 10.1158/1078-0432.CCR-16-2981
   Fauriat C, 2007, BLOOD, V109, P323, DOI 10.1182/blood-2005-08-027979
   Geller MA, 2011, CYTOTHERAPY, V13, P98, DOI 10.3109/14653249.2010.515582
   Ghiringhelli F, 2005, J EXP MED, V202, P1075, DOI 10.1084/jem.20051511
   Handgretinger R, 2016, BLOOD, V127, P3341, DOI 10.1182/blood-2015-12-629055
   Hartmann J, 2017, EMBO MOL MED, V9, P1183, DOI 10.15252/emmm.201607485
   Hermanson DL, 2015, SPRINGERBR STEM CELL, P69, DOI 10.1007/978-94-017-7312-6_5
   Hermanson DL, 2016, STEM CELLS, V34, P93, DOI 10.1002/stem.2230
   Hermanson DL, 2015, FRONT IMMUNOL, V6, DOI 10.3389/fimmu.2015.00195
   Hermanson DL, 2015, HUMAN PLURIPOTENT ST
   Huntington ND, 2009, J EXP MED, V206, P25, DOI 10.1084/jem.20082013
   Hurton LV, 2016, P NATL ACAD SCI USA, V113, pE7788, DOI 10.1073/pnas.1610544113
   Iliopoulou EG, 2010, CANCER IMMUNOL IMMUN, V59, P1781, DOI 10.1007/s00262-010-0904-3
   Imamura M, 2014, BLOOD, V124, P1081, DOI 10.1182/blood-2014-02-556837
   Jacobs R, 2001, EUR J IMMUNOL, V31, P3121, DOI 10.1002/1521-4141(2001010)31:10<3121::AID-IMMU3121>3.0.CO;2-4
   Jing YW, 2015, PLOS ONE, V10, DOI 10.1371/journal.pone.0121788
   Johnson JK, 2018, INT J IMMUNOGENET, V45, P237, DOI 10.1111/iji.12387
   June CH, 2018, SCIENCE, V359, P1361, DOI 10.1126/science.aar6711
   Kai Seiichiro, 2003, J Exp Ther Oncol, V3, P336, DOI 10.1111/j.1533-869X.2003.01108.x
   Keating N, 2018, CYTOKINE
   Klingemann H, 2016, FRONT IMMUNOL, V7, DOI 10.3389/fimmu.2016.00091
   Knorr DA, 2013, STEM CELLS DEV, V22, P1861, DOI 10.1089/scd.2012.0608
   Knorr DA, 2013, STEM CELL TRANSL MED, V2, P274, DOI 10.5966/sctm.2012-0084
   Koehl U, 2016, ONCOIMMUNOLOGY, V5, DOI 10.1080/2162402X.2015.1115178
   Lee TT, 2018, CANCER RES, V78, DOI 10.1158/1538-7445.AM2018-3574
   Lehmann C, 2001, BRIT J HAEMATOL, V114, P660, DOI 10.1046/j.1365-2141.2001.02995.x
   Li Y, 2018, CELL STEM CELL, V23, P181, DOI 10.1016/j.stem.2018.06.002
   Lim WA, 2017, CELL, V168, P724, DOI 10.1016/j.cell.2017.01.016
   Liu DF, 2017, PROTEIN CELL, V8, P861, DOI 10.1007/s13238-017-0415-5
   Liu E, 2018, LEUKEMIA, V32, P520, DOI 10.1038/leu.2017.226
   LJUNGGREN HG, 1990, IMMUNOL TODAY, V11, P237, DOI 10.1016/0167-5699(90)90097-S
   Long EO, 2013, ANNU REV IMMUNOL, V31, P227, DOI 10.1146/annurev-immunol-020711-075005
   Malmberg KJ, 2017, SEMIN IMMUNOL, V31, P20, DOI 10.1016/j.smim.2017.08.002
   Martinez-Lostao L, 2015, CLIN CANCER RES, V21, P5047, DOI 10.1158/1078-0432.CCR-15-0685
   Mathios D, 2016, INT J CANCER, V138, P187, DOI 10.1002/ijc.29686
   Miller JS, 2005, BLOOD, V105, P3051, DOI 10.1182/blood-2004-07-2974
   Mishra A, 2014, CLIN CANCER RES, V20, P2044, DOI 10.1158/1078-0432.CCR-12-3603
   Morgado S, 2011, J INNATE IMMUN, V3, P365, DOI 10.1159/000328505
   Morvan MG, 2016, NAT REV CANCER, V16, P7, DOI 10.1038/nrc.2015.5
   Muller L, 2017, FRONT IMMUNOL, V8, DOI 10.3389/fimmu.2017.00304
   Murray S, 2016, HUM VACC IMMUNOTHER, V12, P607, DOI 10.1080/21645515.2015.1096458
   Musolino A, 2008, J CLIN ONCOL, V26, P1789, DOI 10.1200/JCO.2007.14.8957
   Ni ZY, 2014, STEM CELLS, V32, P1021, DOI 10.1002/stem.1611
   Nimmerjahn F, 2006, IMMUNITY, V24, P19, DOI 10.1016/j.immuni.2005.11.010
   Parkhurst MR, 2011, CLIN CANCER RES, V17, P6287, DOI 10.1158/1078-0432.CCR-11-1347
   Passweg JR, 2004, LEUKEMIA, V18, P1835, DOI 10.1038/sj.leu.2403524
   Raulet DH, 2006, NAT REV IMMUNOL, V6, P520, DOI 10.1038/nri1863
   Romanski A, 2016, J CELL MOL MED, V20, P1287, DOI 10.1111/jcmm.12810
   Romee R, 2018, BLOOD, V131, P2515, DOI 10.1182/blood-2017-12-823757
   Romee R, 2016, SCI TRANSL MED, V8, DOI 10.1126/scitranslmed.aaf2341
   Romee R, 2013, BLOOD, V121, P3599, DOI 10.1182/blood-2012-04-425397
   Ruella M, 2018, NAT MED, V24, P1499, DOI 10.1038/s41591-018-0201-9
   Ruella M, 2017, BIODRUGS, V31, P473, DOI 10.1007/s40259-017-0247-0
   Sakamoto N, 2015, J TRANSL MED, V13, DOI 10.1186/s12967-015-0632-8
   Sanchez-Correa B, 2017, FRONT IMMUNOL, V8, DOI 10.3389/fimmu.2017.00931
   Sanchez-Correa B, 2012, IMMUNOL CELL BIOL, V90, P109, DOI 10.1038/icb.2011.15
   Sarvaria A, 2017, FRONT IMMUNOL, V8, DOI 10.3389/fimmu.2017.00329
   Schwartz RN, 2002, ONCOLOGY-NY, V16, P11
   Tamzalit F, 2014, P NATL ACAD SCI USA, V111, P8565, DOI 10.1073/pnas.1405514111
   Tang XW, 2018, AM J CANCER RES, V8, P1083
   Tonn T, 2013, CYTOTHERAPY, V15, P1563, DOI 10.1016/j.jcyt.2013.06.017
   Veluchamy JP, 2017, FRONT IMMUNOL, V8, DOI 10.3389/fimmu.2017.00631
   VELUCHAMY JP, 2017, FRONT IMMUNOL, V8
   Vitale M, 2014, EUR J IMMUNOL, V44, P1582, DOI 10.1002/eji.201344272
   Vivier E, 2011, SCIENCE, V331, DOI 10.1126/science.1198687
   Wilber A, 2007, STEM CELLS, V25, P2919, DOI 10.1634/stemcells.2007-0026
   Williams BA, 2017, ONCOTARGET, V8, P89256, DOI 10.18632/oncotarget.19204
   Woll PS, 2009, BLOOD, V113, P6094, DOI 10.1182/blood-2008-06-165225
   Woll PS, 2005, J IMMUNOL, V175, P5095, DOI 10.4049/jimmunol.175.8.5095
   Yeap WH, 2016, SCI REP-UK, V6, DOI 10.1038/srep34310
   Zamai L, 1998, J EXP MED, V188, P2375, DOI 10.1084/jem.188.12.2375
   Zhang C, 2017, FRONT IMMUNOL, V8, DOI 10.3389/fimmu.2017.00533
   Zhou Q, 2013, CLIN EXP IMMUNOL, V173, P131, DOI 10.1111/cei.12095
   Zhu H, 2018, EXP HEMATOL, V64, pS76
   ZHU H, 2017, BLOOD S1, V130
   Zhu H, 2018, STEM CELLS, V36, P134, DOI 10.1002/stem.2754
NR 93
TC 11
Z9 12
U1 1
U2 18
PU TAYLOR & FRANCIS LTD
PI ABINGDON
PA 2-4 PARK SQUARE, MILTON PARK, ABINGDON OR14 4RN, OXON, ENGLAND
SN 1471-2598
EI 1744-7682
J9 EXPERT OPIN BIOL TH
JI Expert Opin. Biol. Ther.
PY 2019
VL 19
IS 2
BP 141
EP 148
DI 10.1080/14712598.2019.1559293
PG 8
WC Biotechnology & Applied Microbiology; Medicine, Research & Experimental
SC Biotechnology & Applied Microbiology; Research & Experimental Medicine
GA HK0OS
UT WOS:000457600200007
PM 30583701
DA 2021-10-29
ER

PT J
AU Alsaieedi, A
   Holler, A
   Velica, P
   Bendle, G
   Stauss, HJ
AF Alsaieedi, Ahdab
   Holler, Angelika
   Velica, Pedro
   Bendle, Gavin
   Stauss, Hans J.
TI Safety and efficacy of Tet-regulated IL-12 expression in cancer-specific
   T cells
SO ONCOIMMUNOLOGY
LA English
DT Article
DE Immunotherapy; TCR; IL-12; T cells; adoptive; engineering; NFAT; Tet
ID CHIMERIC ANTIGEN RECEPTORS; GENE-THERAPY; INTERLEUKIN-12
AB We explored whether engineering of T cell specificity and effector function improves immunotherapy of solid tumors. Although IL-12 can enhance cancer immunity, a strategy of safe IL-12 delivery without toxicity is currently lacking. We engineered T cells to express IL-12 controlled by the NFAT promoter responsive to TCR stimulation, or by the Tet-On promoter responsive to doxycycline. In vivo, NFAT-engineered T cells caused lethal toxicity, while Tet-engineered T cells were safe in the absence of doxycycline. Combining gene transfer of the melanoma-specific TRP2-TCR with Tet-IL-12 engineering revealed that temporal induction of IL-12 was essential to inhibit the growth of B16F10 melanoma tumors. Induced IL-12 increased the number of tumor-infiltrating T cells and also prevented the down-modulation of the TRP2-TCR and the associated up-regulation of the PD1 marker that was observed in the absence of IL-12. In addition, temporal induction of IL-12 expression also increased the number of plasmacytoid DC in the tumor micro-environment. We show that repeated induction of IL-12 can be used to enhance control of tumor growth without encountering systemic toxicity. The observation that TCR engineering combined with Tet-regulated IL-12 expression can achieve tumor immunity without the side effects that are usually associated with the in vivo use of IL-12 warrants translation of this concept into the clinic.
C1 [Alsaieedi, Ahdab; Holler, Angelika; Velica, Pedro; Stauss, Hans J.] UCL, Royal Free Hosp, Inst Immun & Transplantat, UCL Div Infect & Immun, Rowland Hill St, London NW3 2PF, England.
   [Alsaieedi, Ahdab] King Abdulaziz Univ, Fac Appl Med Sci, Jeddah, Saudi Arabia.
   [Bendle, Gavin] Netherlands Canc Inst, Div Immunol, Amsterdam, Netherlands.
RP Stauss, HJ (corresponding author), UCL, Royal Free Hosp, Inst Immun & Transplantat, UCL Div Infect & Immun, Rowland Hill St, London NW3 2PF, England.
EM h.stauss@ucl.ac.uk
OI Velica, Pedro/0000-0002-0557-8544; Stauss, Hans J/0000-0003-4340-7911
FU King Abdulaziz University, Jeddah, Saudi Arabia; Bloodwise Program Grant
   [13004]
FX AA was supported by a grant from the King Abdulaziz University, Jeddah,
   Saudi Arabia. This work was also supported by the Bloodwise Program
   Grant 13004 to HJS.
CR Barrett DM, 2015, J IMMUNOL, V195, P755, DOI 10.4049/jimmunol.1500751
   Chmielewski M, 2014, IMMUNOL REV, V257, P83, DOI 10.1111/imr.12125
   Chmielewski M, 2011, CANCER RES, V71, P5697, DOI 10.1158/0008-5472.CAN-11-0103
   COHEN J, 1995, SCIENCE, V270, P908
   Ginhoux F, 2004, MOL THER, V10, P279, DOI 10.1016/j.ymthe.2004.05.012
   Hanahan D, 2011, CELL, V144, P646, DOI 10.1016/j.cell.2011.02.013
   Heinz N, 2011, HUM GENE THER, V22, P166, DOI 10.1089/hum.2010.099
   Hooijberg E, 2000, BLOOD, V96, P459
   Kerkar SP, 2011, J CLIN INVEST, V121, P4746, DOI 10.1172/JCI58814
   Kunert A, 2018, ONCOIMMUNOLOGY, V7, DOI 10.1080/2162402X.2017.1378842
   Mantovani A, 2010, CURR OPIN IMMUNOL, V22, P231, DOI 10.1016/j.coi.2010.01.009
   Maude SL, 2018, NEW ENGL J MED, V378, P439, DOI 10.1056/NEJMoa1709866
   Morris EC, 2016, BLOOD, V127, P3305, DOI 10.1182/blood-2015-11-629071
   ORANGE JS, 1994, J IMMUNOL, V152, P1253
   Park JH, 2018, NEW ENGL J MED, V378, P449, DOI 10.1056/NEJMoa1709919
   Riviere I, 2017, MOL THER, V25, P1117, DOI 10.1016/j.ymthe.2017.03.034
   Schurich A, 2013, PLOS PATHOG, V9, DOI 10.1371/journal.ppat.1003208
   Trinchieri G, 2003, NAT REV IMMUNOL, V3, P133, DOI 10.1038/nri1001
   van Herpen CML, 2005, CLIN CANCER RES, V11, P1899, DOI 10.1158/1078-0432.CCR-04-1524
   Vignali DAA, 2012, NAT IMMUNOL, V13, P722, DOI 10.1038/ni.2366
   Yang ZZ, 2012, J CLIN INVEST, V122, P1271, DOI 10.1172/JCI59806
   Zhang L, 2015, CLIN CANCER RES, V21, P2278, DOI 10.1158/1078-0432.CCR-14-2085
   Zhang L, 2011, MOL THER, V19, P751, DOI 10.1038/mt.2010.313
NR 23
TC 13
Z9 13
U1 0
U2 3
PU TAYLOR & FRANCIS INC
PI PHILADELPHIA
PA 530 WALNUT STREET, STE 850, PHILADELPHIA, PA 19106 USA
SN 2162-402X
J9 ONCOIMMUNOLOGY
JI OncoImmunology
PY 2019
VL 8
IS 3
AR e1542917
DI 10.1080/2162402X.2018.1542917
PG 11
WC Oncology; Immunology
SC Oncology; Immunology
GA HK0WV
UT WOS:000457625200002
PM 30723575
OA Green Published, gold
DA 2021-10-29
ER

PT J
AU Bay, JO
   Andre, T
   Caux, C
   Evrard, S
   Goncalves, A
   L'Allemain, G
   Magne, N
   Orbach, D
   Penel, N
   Rodrigues, M
   Thariat, J
   Antoine
   Wislez, M
AF Bay, Jacques-Olivier
   Andre, Thierry
   Caux, Christophe
   Evrard, Serge
   Goncalves, Antony
   L'Allemain, Gilles
   Magne, Nicolas
   Orbach, Daniel
   Penel, Nicolas
   Rodrigues, Manuel
   Thariat, Juliette
   Thiery-Vuillemin, Antoine
   Wislez, Marie
CA Comite Redaction Bulletin Canc
TI Some important breakthroughs in oncology and hematology in 2018: A
   selection by the editorial board of Bulletin du Cancer
SO BULLETIN DU CANCER
LA English
DT Review
DE Oncology news; Pediatric oncology; Immunotherapy; Solid cancers;
   Hemato-malignancies
ID ACUTE MYELOID-LEUKEMIA; HYPERTHERMIC INTRAPERITONEAL CHEMOTHERAPY;
   GEMTUZUMAB OZOGAMICIN; CELL TRANSPLANTATION; BRENTUXIMAB VEDOTIN;
   HODGKIN LYMPHOMA; ADULT PATIENTS; OPEN-LABEL; PHASE-II; NIVOLUMAB
AB The editorial board of Bulletin du Cancer presents some hot topics published or presented in major oncology meetings in 2018. This selection is related to pediatric oncology and to solid and hemato-malignancies in adults, with immunotherapy approaches (checkpoints or CAR-T) as one of the major breakthroughs. Putative impacts on daily practices are discussed, in order to detail what will really change our practice.
C1 [Bay, Jacques-Olivier] CHU Clermont Ferrand, Serv Therapie Cellulaire & Hematol Clin Adulte, 1 Pl Lucie Aubrac, F-63003 Clermont Ferrand, France.
   [Andre, Thierry] Hop St Antoine, Oncol Med, 184 Rue Faubourg St Antoine, F-75012 Paris, France.
   [Caux, Christophe] Univ Claude Bernard Lyon 1, Ctr Leon Berard, 28 Promenade Lea & Napoleon Bullukian, F-69008 Lyon, France.
   [Evrard, Serge] Inst Bergonie, Grp Digestif, 229 Cours Argonne, F-33076 Bordeaux, France.
   [Goncalves, Antony] Inst Paoli Calmettes, Dept Oncol Med, 232 Blvd St Marguerite, F-13009 Marseille, France.
   [L'Allemain, Gilles] Univ Cote Azur, CNRS, INSERM, Inst Biol Valrose, F-06108 Nice 2, France.
   [Magne, Nicolas] Inst Cancerol Lucien Neuwirth, Dept Radiotherapie, 108 Bis Ave Albert Raimond,BP60008, F-42271 St Priest En Jarez, France.
   [Magne, Nicolas] IPNL, CNRS, UMR 5822, Lab Radiobiol Cellulaire & Mol, F-69622 Villeurbanne, France.
   [Orbach, Daniel] Inst Curie, Ctr Oncol SIREDO Soins Innovat Rech Oncol Enfant, Paris, France.
   [Penel, Nicolas] Ctr Oscar Lambret, Dept Cancerol Gen, 3 Rue Combemale, F-59020 Lille, France.
   [Penel, Nicolas] Hop Claude Huriez, Serv Univ Oncol Med, Rue Michel Polonowski, F-59037 Lille, France.
   [Rodrigues, Manuel] Inst Curie, Dept Oncol Med, 26 Rue Ulm, F-75005 Paris, France.
   [Thariat, Juliette] Ctr Francois Baclesse, ARCHADE, Serv Radiotherapie, 3 Ave Gen Harris, F-14000 Caen, France.
   [Thiery-Vuillemin, Antoine] CHU Besancon, Oncol, F-25030 Besancon, France.
   [Thiery-Vuillemin, Antoine] INSERM, UMR1098, F-25020 Besancon, France.
   [Thiery-Vuillemin, Antoine] Univ Franche Comte, UMR1098, SFR IBCT, F-25020 Besancon, France.
   [Wislez, Marie] Hop Cochin, AP HP, Hop Univ Paris Ctr, Unite Oncol Thorac,Serv Pneumol, F-75014 Paris, France.
   [Wislez, Marie] Paris Descartes Univ, Ctr Rech Cordeliers, Equipe Canc Immune Control & Escape, Inserm,UMRS1138, F-75006 Paris, France.
RP Bay, JO (corresponding author), CHU Clermont Ferrand, Serv Therapie Cellulaire & Hematol Clin Adulte, 1 Pl Lucie Aubrac, F-63003 Clermont Ferrand, France.
EM jobay@chu-clermontferrand.fr
RI Andre, Thierry P/N-8830-2017; Rodrigues, Manuel/C-8506-2018
OI Andre, Thierry P/0000-0002-5103-7095; Caux,
   Christophe/0000-0003-2438-833X; thiery-vuillemin,
   antoine/0000-0001-6822-3401; Rodrigues, Manuel/0000-0002-5443-0802
CR Armand P, 2018, J CLIN ONCOL, V36, P1428, DOI 10.1200/JCO.2017.76.0793
   Armand P, 2016, J CLIN ONCOL, V34, P3733, DOI 10.1200/JCO.2016.67.3467
   Balar AV, 2018, J CLIN ONCOL, V36, DOI 10.1200/JCO.2018.36.15_suppl.4523
   Bisogno G, 2018, J CLIN ONCOL, V36, DOI 10.1200/JCO.2018.36.18_suppl.LBA2
   Blakeley JO, 2019, CLIN CANCER RES, V25, P73, DOI [10.1158/1078-0432.ccr-18-0110, 10.1158/1078-0432.CCR-18-0110]
   Brock PR, 2018, NEW ENGL J MED, V378, P2376, DOI 10.1056/NEJMoa1801109
   Brodowicz T, 2018, EUR J CANCER, V99, P28, DOI 10.1016/j.ejca.2018.05.008
   Brudno JN, 2018, J CLIN ONCOL, V36, P2267, DOI 10.1200/JCO.2018.77.8084
   Brudno JN, 2018, NAT REV CLIN ONCOL, V15, P31, DOI 10.1038/nrclinonc.2017.128
   Burtness B, 2018, ANN ONCOL, V29, DOI 10.1093/annonc/mdy424.045
   Byrd JC, 2014, NEW ENGL J MED, V371, P213, DOI 10.1056/NEJMoa1400376
   Castaigne S, 2012, LANCET, V379, P1508, DOI 10.1016/S0140-6736(12)60485-1
   Chen R, 2017, J CLIN ONCOL, V35, P2125, DOI 10.1200/JCO.2016.72.1316
   Chowdhury S, 2017, J CLIN ONCOL, V35, DOI 10.1200/JCO.2017.35.15_suppl.5028
   Conroy T, 2018, J CLIN ONCOL, V36, DOI 10.1200/JCO.2018.36.18_suppl.LBA4001
   de Wit R, 2018, ANN ONCOL, V29, P304
   Dimopoulos MA, 2016, NEW ENGL J MED, V375, P1319, DOI 10.1056/NEJMoa1607751
   Dimopoulos MA, 2018, HAEMATOLOGICA, V103, P2088, DOI 10.3324/haematol.2018.194282
   DiNardo CD, 2018, NEW ENGL J MED, V378, P2386, DOI 10.1056/NEJMoa1716984
   Duffaud F, 2017, J CLIN ONCOL, V35, DOI 10.1200/JCO.2017.35.15_suppl.11041
   Escudier B, 2018, J CLIN ONCOL, V36, DOI 10.1200/JCO.2018.36.15_suppl.4511
   Evrard S, 2018, B CANCER, V105, P839, DOI 10.1016/j.bulcan.2018.07.001
   FAROOQ U, 2015, BLOOD, V0126
   Ferris RL, 2018, ORAL ONCOL, V81, P45, DOI 10.1016/j.oraloncology.2018.04.008
   Frikha M, 2018, ANN ONCOL, V29, P731, DOI 10.1093/annonc/mdx770
   Furman RR, 2014, NEW ENGL J MED, V370, P997, DOI 10.1056/NEJMoa1315226
   Gandhi L, 2018, NEW ENGL J MED, V378, P2078, DOI 10.1056/NEJMoa1801005
   Geoffrois L, 2018, J CLIN ONCOL, V17
   Gray R, 2018, CANCER RES, V78
   GROSS AM, 2018, J CLIN ONCOL S, V36
   Gross-Goupil M, 2018, ANN ONCOL, V29, P2371, DOI 10.1093/annonc/mdy454
   Grothey A, 2018, NEW ENGL J MED, V378, P1177, DOI 10.1056/NEJMoa1713709
   Hellmann MD, 2018, NEW ENGL J MED, V378, P2093, DOI 10.1056/NEJMoa1801946
   Hills RK, 2014, LANCET ONCOL, V15, P986, DOI 10.1016/S1470-2045(14)70281-5
   Hussain M, 2018, NEW ENGL J MED, V378, P2465, DOI 10.1056/NEJMoa1800536
   Jang BS, 2018, SCI REP-UK, V8, DOI 10.1038/s41598-018-31007-2
   KIERAN MW, 2018, J CLIN ONCOL S, V36
   Lancet JE, 2018, J CLIN ONCOL, V36, P2684, DOI 10.1200/JCO.2017.77.6112
   Li K, 2018, CANCER MED-US, V7, P5281, DOI 10.1002/cam4.1757
   Maude SL, 2018, NEW ENGL J MED, V378, P439, DOI 10.1056/NEJMoa1709866
   Mejean A, 2018, NEW ENGL J MED, V379, P417, DOI 10.1056/NEJMoa1803675
   Moore K, 2018, NEW ENGL J MED, V379, P2495, DOI 10.1056/NEJMoa1810858
   MOSKOWITZ CH, 2014, BLOOD, V124
   Neelapu SS, 2017, NEW ENGL J MED, V377, P2531, DOI 10.1056/NEJMoa1707447
   Overman MJ, 2018, J CLIN ONCOL, V36, P773, DOI 10.1200/JCO.2017.76.9901
   Overman MJ, 2017, LANCET ONCOL, V18, P1182, DOI 10.1016/S1470-2045(17)30422-9
   Palumbo A, 2016, NEW ENGL J MED, V375, P754, DOI 10.1056/NEJMoa1606038
   Parker CC, 2018, LANCET, V392, P2353, DOI 10.1016/S0140-6736(18)32486-3
   Perry JR, 2017, NEW ENGL J MED, V16, P37
   Quenet F, 2018, J CLIN ONCOL S, V36, P3503, DOI DOI 10.1200/JCO.2018.36.18_suppl.LBA3503
   Roa W, 2004, J CLIN ONCOL, V22, P1583, DOI 10.1200/JCO.2004.06.082
   Roberts AW, 2016, NEW ENGL J MED, V374, P311, DOI 10.1056/NEJMoa1513257
   Rosenberg JE, 2018, J CLIN ONCOL, V36, DOI 10.1200/JCO.2018.36.15_suppl.TPS4590
   Schmid P, 2018, NEW ENGL J MED, V379, P2108, DOI 10.1056/NEJMoa1809615
   Smith MR, 2018, NEW ENGL J MED, V378, P1408, DOI 10.1056/NEJMoa1715546
   Socinski MA, 2018, NEW ENGL J MED, V378, P2288, DOI 10.1056/NEJMoa1716948
   Sparano JA, 2018, NEW ENGL J MED, V379, P111, DOI 10.1056/NEJMoa1804710
   Sparano JA, 2015, NEW ENGL J MED, V373, P2005, DOI 10.1056/NEJMoa1510764
   Spencer A, 2018, HAEMATOLOGICA, V103, P2079, DOI 10.3324/haematol.2018.194118
   Stein EM, 2017, BLOOD, V130, P722, DOI 10.1182/blood-2017-04-779405
   Stilgenbauer S, 2018, J CLIN ONCOL, V36, P1973, DOI 10.1200/JCO.2017.76.6840
   Stone RM, 2017, NEW ENGL J MED, V377, P454, DOI 10.1056/NEJMoa1614359
   Stupp R, 2009, LANCET ONCOL, V10, P459, DOI 10.1016/S1470-2045(09)70025-7
   Tao Y, 2018, J CLIN ONCOL, V7
   van der Graaf WTA, 2012, LANCET, V379, P1879, DOI 10.1016/S0140-6736(12)60651-5
   van Driel WJ, 2018, NEW ENGL J MED, V378, P230, DOI 10.1056/NEJMoa1708618
   Younes A, 2016, LANCET ONCOL, V17, P1283, DOI 10.1016/S1470-2045(16)30167-X
NR 67
TC 3
Z9 3
U1 0
U2 2
PU JOHN LIBBEY EUROTEXT LTD
PI MONTROUGE
PA 127 AVE DE LA REPUBLIQUE, 92120 MONTROUGE, FRANCE
SN 0007-4551
EI 1769-6917
J9 B CANCER
JI Bull. Cancer
PD JAN
PY 2019
VL 106
IS 1
BP 12
EP 23
DI 10.1016/j.bulcan.2018.12.005
PG 12
WC Oncology
SC Oncology
GA HJ4QA
UT WOS:000457157300007
PM 30612698
OA Bronze, Green Published
DA 2021-10-29
ER

PT J
AU Garza-Morales, R
   Perez-Trujillo, JJ
   Martinez-Jaramillo, E
   Saucedo-Cardenas, O
   Loera-Arias, MJ
   Garcia-Garcia, A
   Rodriguez-Rocha, H
   Yolcu, E
   Shirwan, H
   Gomez-Gutierrez, JG
   Montes-de-Oca-Luna, R
AF Garza-Morales, Rodolfo
   Perez-Trujillo, Jose J.
   Martinez-Jaramillo, Elvis
   Saucedo-Cardenas, Odila
   Loera-Arias, Maria J.
   Garcia-Garcia, Aracely
   Rodriguez-Rocha, Humberto
   Yolcu, Esma
   Shirwan, Haval
   Gomez-Gutierrez, Jorge G.
   Montes-de-Oca-Luna, Roberto
TI A DNA Vaccine Encoding SA-4-1BBL Fused to HPV-16 E7 Antigen Has
   Prophylactic and Therapeutic Efficacy in a Cervical Cancer Mouse Model
SO CANCERS
LA English
DT Article
DE DNA vaccine; E7; SA-4-1BBL; HPV-16; co-stimulation; IFN-gamma; cancer
   vaccine; T cell responses
ID CO-STIMULATION; 4-1BB LIGAND; CELLS; MEMBERS; COSTIMULATION; FAMILY;
   VIVO
AB The SA-4-1BBL, an oligomeric novel form of the natural ligand for the 4-1BB co-stimulatory receptor of the tumor necrosis factor (TNF) superfamily, as a recombinant protein has potent pleiotropic effects on cells of innate, adaptive, and regulatory immunity with demonstrated therapeutic efficacy in several tumor models. However, the production of soluble form of SA-4-1BBL protein and quality control is time and resource intensive and face various issues pertinent to clinical development of biologics. The present study sought to take advantage of the simplicity and translatability of DNA-based vaccines for the production and delivery of SA-4-1BBL for cancer immune prevention and therapy. A chimeric HPV-16 E7 DNA vaccine (SP-SA-E7-4-1BBL) was constructed that contains the signal peptide (SP) of calreticulin (CRT), streptavidin (SA) domain of SA-4-1BBL, HPV-16 E7 double mutant gene, and the extracellular domain of mouse 4-1BBL. Immunization by gene gun with SP-SA-E7-4-1BBL induced greater prophylactic as well as therapeutic effects in C57BL/6 mice against TC-1 tumor model compared with immunization with E7wt, SP-SA-4-1BBL or reference-positive control CRT-E7wt. The therapeutic efficacy of the DNA vaccine was associated with increased frequency of E7-specific T cells producing interferon (IFN)-gamma. Overall, our data suggest that this DNA-based vaccine strategy might represent a translational approach because it provides a simpler and versatile alternative to a subunit vaccine based on SA-4-1BBL and E7 proteins.
C1 [Garza-Morales, Rodolfo; Perez-Trujillo, Jose J.; Martinez-Jaramillo, Elvis; Saucedo-Cardenas, Odila; Loera-Arias, Maria J.; Garcia-Garcia, Aracely; Rodriguez-Rocha, Humberto; Montes-de-Oca-Luna, Roberto] Univ Autonoma Nuevo Leon, Fac Med, Dept Histol, Monterrey 66460, NL, Mexico.
   [Garza-Morales, Rodolfo; Gomez-Gutierrez, Jorge G.] Univ Louisville, Sch Med, Hiram C Polk Jr MD Dept Surg, Louisville, KY 40202 USA.
   [Saucedo-Cardenas, Odila] IMSS, Dept Genet Mol, Ctr Invest Biomed Noreste, Monterrey 64720, NL, Mexico.
   [Yolcu, Esma; Shirwan, Haval] Univ Louisville, Inst Cellular Therapeut, Dept Microbiol & Immunol, Louisville, KY 40202 USA.
RP Montes-de-Oca-Luna, R (corresponding author), Univ Autonoma Nuevo Leon, Fac Med, Dept Histol, Monterrey 66460, NL, Mexico.; Gomez-Gutierrez, JG (corresponding author), Univ Louisville, Sch Med, Hiram C Polk Jr MD Dept Surg, Louisville, KY 40202 USA.
EM rod.ggarza@gmail.com; josejuan2886@hotmail.com; elvismtzj@gmail.com;
   odilam@hotmail.com; loera.arias@gmail.com; aracely_79_20@yahoo.com;
   humbertordz54@hotmail.com; e0yolc01@louisville.edu;
   haval.shirwan@louisville.edu; jgguti01@louisville.edu;
   rrrmontes@gmail.com
RI de Jesus Loera-Arias, Maria/AAY-9549-2020; Garza-Morales,
   Rodolfo/AAI-2513-2020; Garza, Rodolfo/AAE-2754-2020
OI Garza, Rodolfo/0000-0002-3613-521X; Gomez-Gutierrez, Jorge
   G./0000-0003-3610-260X; Martinez-Jaramillo, Elvis/0000-0001-7726-4459;
   Loera-Arias, Maria de Jesus/0000-0001-9561-3624
FU National Council for Science and Technology (CONACYT)Consejo Nacional de
   Ciencia y Tecnologia (CONACyT) [255725]; CONACYTConsejo Nacional de
   Ciencia y Tecnologia (CONACyT)
FX This study received funding through a grant from the National Council
   for Science and Technology (CONACYT, grant No. 255725). R.G.-M., E.M.-J.
   and J.J.P.-T. were recipients of scholarships from CONACYT.
CR Cheng MA, 2018, HUM GENE THER, V29, P971, DOI 10.1089/hum.2017.197
   Croft M, 2003, NAT REV IMMUNOL, V3, P609, DOI 10.1038/nri1148
   DeBenedette MA, 1997, J IMMUNOL, V158, P551
   Elpek KG, 2007, J IMMUNOL, V179, P7295, DOI 10.4049/jimmunol.179.11.7295
   Gomez-Gutierrez JG, 2007, CANCER IMMUNOL IMMUN, V56, P997, DOI 10.1007/s00262-006-0247-2
   Gramaglia I, 2000, EUR J IMMUNOL, V30, P392, DOI 10.1002/1521-4141(200002)30:2<392::AID-IMMU392>3.3.CO;2-8
   KWON BS, 1989, P NATL ACAD SCI USA, V86, P1963, DOI 10.1073/pnas.86.6.1963
   Lee SH, 2015, HUM VACC IMMUNOTHER, V11, P1889, DOI 10.1080/21645515.2015.1035502
   Liechtenstein Therese, 2012, Immunology Endocrine & Metabolic Agents in Medicinal Chemistry, V12, P224
   Lin K, 2010, J FORMOS MED ASSOC, V109, P4, DOI 10.1016/S0929-6646(10)60017-4
   Lowe DB, 2006, J CELL BIOCHEM, V98, P235, DOI 10.1002/jcb.20775
   Madireddi S, 2012, PLOS ONE, V7, DOI 10.1371/journal.pone.0042459
   Melero I, 1998, CELL IMMUNOL, V190, P167, DOI 10.1006/cimm.1998.1396
   Perez-Trujillo JJ, 2018, NUCLEIC ACID THER, V28, P252, DOI 10.1089/nat.2017.0717
   Perez-Trujillo JJ, 2017, ONCOL LETT, V13, P1569, DOI 10.3892/ol.2017.5635
   POLLOK KE, 1994, EUR J IMMUNOL, V24, P367, DOI 10.1002/eji.1830240215
   POLLOK KE, 1993, J IMMUNOL, V150, P771
   Rabu C, 2005, J BIOL CHEM, V280, P41472, DOI 10.1074/jbc.M506881200
   Ragonnaud E, 2016, VACCINE, V34, P2147, DOI 10.1016/j.vaccine.2015.06.087
   Schabowsky RH, 2009, VACCINE, V28, P512, DOI 10.1016/j.vaccine.2009.09.127
   Sharma RK, 2013, PLOS ONE, V8, DOI 10.1371/journal.pone.0073145
   Sharma RK, 2010, VACCINE, V28, P5794, DOI 10.1016/j.vaccine.2010.06.073
   Sharma RK, 2010, CANCER RES, V70, P3945, DOI 10.1158/0008-5472.CAN-09-4480
   Sharpe AH, 2009, IMMUNOL REV, V229, P5, DOI 10.1111/j.1600-065X.2009.00784.x
   Shirwan H, 2013, ONCOIMMUNOLOGY, V2, DOI 10.4161/onci.23440
   Shuford WW, 1997, J EXP MED, V186, P47, DOI 10.1084/jem.186.1.47
   Srivastava AK, 2012, PLOS ONE, V7, DOI 10.1371/journal.pone.0048463
   Takahashi C, 1999, J IMMUNOL, V162, P5037
   Vinay DS, 1998, SEMIN IMMUNOL, V10, P481, DOI 10.1006/smim.1998.0157
   Watts TH, 2005, ANNU REV IMMUNOL, V23, P23, DOI 10.1146/annurev.immunol.23.021704.115839
   Won EY, 2010, J BIOL CHEM, V285, P9202, DOI 10.1074/jbc.M109.084442
NR 31
TC 10
Z9 11
U1 0
U2 1
PU MDPI
PI BASEL
PA ST ALBAN-ANLAGE 66, CH-4052 BASEL, SWITZERLAND
EI 2072-6694
J9 CANCERS
JI Cancers
PD JAN
PY 2019
VL 11
IS 1
AR 96
DI 10.3390/cancers11010096
PG 12
WC Oncology
SC Oncology
GA HJ5PG
UT WOS:000457233300025
PM 30650588
OA Green Published, Green Submitted, gold, Green Accepted
DA 2021-10-29
ER

PT J
AU Lorenzo-Herrero, S
   Lopez-Soto, A
   Sordo-Bahamonde, C
   Gonzalez-Rodriguez, AP
   Vitale, M
   Gonzalez, S
AF Lorenzo-Herrero, Seila
   Lopez-Soto, Alejandro
   Sordo-Bahamonde, Christian
   Gonzalez-Rodriguez, Ana P.
   Vitale, Massimo
   Gonzalez, Segundo
TI NK Cell-Based Immunotherapy in Cancer Metastasis
SO CANCERS
LA English
DT Review
DE cancer; metastasis; epithelial-to-mesenchymal transition (EMT); therapy;
   natural killer cell; checkpoint; chimeric antigen receptor (CAR);
   adoptive transfer; cytokines; antibodies
ID NATURAL-KILLER-CELL; I-RELATED CHAIN; RECOMBINANT HUMAN INTERLEUKIN-15;
   MESENCHYMAL TRANSITION EMT; VIVO ANTITUMOR-ACTIVITY; CIRCULATING
   TUMOR-CELL; REGIONAL LYMPH-NODES; LONG-TERM SURVIVAL; REGULATORY
   T-CELLS; CLINICAL-TRIAL
AB Metastasis represents the leading cause of cancer-related death mainly owing to the limited efficacy of current anticancer therapies on advanced malignancies. Although immunotherapy is rendering promising results in the treatment of cancer, many adverse events and factors hampering therapeutic efficacy, especially in solid tumors and metastases, still need to be solved. Moreover, immunotherapeutic strategies have mainly focused on modulating the activity of T cells, while Natural Killer (NK) cells have only recently been taken into consideration. NK cells represent an attractive target for cancer immunotherapy owing to their innate capacity to eliminate malignant tumors in a non-Major Histocompatibility Complex (MHC) and non-tumor antigen-restricted manner. In this review, we analyze the mechanisms and efficacy of NK cells in the control of metastasis and we detail the immunosubversive strategies developed by metastatic cells to evade NK cell-mediated immunosurveillance. We also share current and cutting-edge clinical approaches aimed at unleashing the full anti-metastatic potential of NK cells, including the adoptive transfer of NK cells, boosting of NK cell activity, redirecting NK cell activity against metastatic cells and the release of evasion mechanisms dampening NK cell immunosurveillance.
C1 [Lorenzo-Herrero, Seila; Lopez-Soto, Alejandro; Sordo-Bahamonde, Christian; Gonzalez, Segundo] Univ Oviedo, Dept Funct Biol, Immunol, E-33006 Oviedo, Spain.
   [Lorenzo-Herrero, Seila; Lopez-Soto, Alejandro; Sordo-Bahamonde, Christian; Gonzalez-Rodriguez, Ana P.; Gonzalez, Segundo] IUOPA, Oviedo 33006, Spain.
   [Lorenzo-Herrero, Seila; Lopez-Soto, Alejandro; Sordo-Bahamonde, Christian; Gonzalez-Rodriguez, Ana P.; Gonzalez, Segundo] Inst Invest Biosanitaria Principado Asturias IISP, Oviedo 33011, Spain.
   [Gonzalez-Rodriguez, Ana P.] HUCA, Dept Hematol, Oviedo 33011, Spain.
   [Vitale, Massimo] Osped Policlin San Martino Genova, UOC Immunol, I-16132 Genoa, Italy.
RP Gonzalez, S (corresponding author), Univ Oviedo, Dept Funct Biol, Immunol, E-33006 Oviedo, Spain.; Gonzalez, S (corresponding author), IUOPA, Oviedo 33006, Spain.; Gonzalez, S (corresponding author), Inst Invest Biosanitaria Principado Asturias IISP, Oviedo 33011, Spain.
EM seilalorenzoherrero@gmail.com; lopezsoa@gmail.com;
   christiansbl87@gmail.com; anapilargonzalez@gmail.com;
   massimo.vitale@hsanmartino.it; anapilargonzalez@gmail.com
RI Lorenzo-Herrero, Seila/AAA-7999-2020; Lopez-Soto, Alejandro/A-9779-2018;
   Vitale, Massimo/G-5135-2016; Gonzalez-Rodriguez, Ana
   Pilar/AAC-6242-2021; Sordo-Bahamonde, Christian/AAF-3160-2021; Gonzalez,
   Segundo/AAK-8719-2021
OI Lorenzo-Herrero, Seila/0000-0001-9729-3871; Lopez-Soto,
   Alejandro/0000-0002-6360-5205; Vitale, Massimo/0000-0001-5372-7885;
   Gonzalez-Rodriguez, Ana Pilar/0000-0002-0565-9133; Gonzalez,
   Segundo/0000-0003-4631-9255; Sordo Bahamonde,
   Christian/0000-0002-9755-6149
FU Spanish grant of Instituto de Salud Carlos IIIInstituto de Salud Carlos
   III [PI16/01485]; FEDER European UnionEuropean Commission [BP14-150]
FX This work was supported by the Spanish grant of Instituto de Salud
   Carlos III (PI16/01485) and FEDER European Union. S.L.H. holds a Severo
   Ochoa Grant (BP14-150). The funders had no role in the study design,
   data collection, or analysis, the decision to publish, or the
   preparation of the manuscript.
CR Acebes-Huerta A, 2016, ONCOIMMUNOLOGY, V5, DOI 10.1080/2162402X.2015.1074378
   Adotevi O, 2018, ONCOIMMUNOLOGY, V7, DOI 10.1080/2162402X.2018.1424673
   Ahmadzadeh M, 2006, BLOOD, V107, P2409, DOI 10.1182/blood-2005-06-2399
   Ali TH, 2014, NAT COMMUN, V5, DOI 10.1038/ncomms6639
   Alnaggar M, 2018, CELL PHYSIOL BIOCHEM, V48, P1882, DOI 10.1159/000492509
   Angka L, 2017, INT J MOL SCI, V18, DOI 10.3390/ijms18081787
   Balsamo M, 2012, EUR J IMMUNOL, V42, P1833, DOI 10.1002/eji.201142179
   Barry KC, 2018, NAT MED, V24, P1178, DOI 10.1038/s41591-018-0085-8
   Bellucci R, 2015, ONCOIMMUNOLOGY, V4, DOI 10.1080/2162402X.2015.1008824
   Benson DM, 2010, BLOOD, V116, P2286, DOI 10.1182/blood-2010-02-271874
   Berntsen A, 2010, J IMMUNOTHER, V33, P425, DOI 10.1097/CJI.0b013e3181cd870f
   Blake SJ, 2016, CANCER DISCOV, V6, P446, DOI 10.1158/2159-8290.CD-15-0944
   Bottcher JP, 2018, CELL, V172, P1022, DOI 10.1016/j.cell.2018.01.004
   Boissel L, 2009, LEUKEMIA RES, V33, P1255, DOI 10.1016/j.leukres.2008.11.024
   Brabletz T, 2018, NAT REV CANCER, V18, P128, DOI 10.1038/nrc.2017.118
   Cantoni C, 2016, J IMMUNOL RES, V2016, DOI 10.1155/2016/4684268
   Carlsten M, 2016, CLIN CANCER RES, V22, P5211, DOI 10.1158/1078-0432.CCR-16-1108
   Cerwenka A, 2016, NAT REV IMMUNOL, V16, P112, DOI 10.1038/nri.2015.9
   Chen LM, 2014, NAT COMMUN, V5, DOI 10.1038/ncomms6241
   Chen XH, 2015, MOL IMMUNOL, V65, P34, DOI 10.1016/j.molimm.2014.12.017
   Chen XL, 2016, ONCOTARGET, V7, P27764, DOI 10.18632/oncotarget.8526
   Chiossone L, 2018, NAT REV IMMUNOL, V18, P671, DOI 10.1038/s41577-018-0061-z
   Chitadze G, 2013, INT J CANCER, V133, P1557, DOI 10.1002/ijc.28174
   Chockley PJ, 2018, J CLIN INVEST, V128, P1384, DOI 10.1172/JCI97611
   Clynes RA, 2000, NAT MED, V6, P443, DOI 10.1038/74704
   Coca S, 1997, CANCER-AM CANCER SOC, V79, P2320, DOI 10.1002/(SICI)1097-0142(19970615)79:12<2320::AID-CNCR5>3.0.CO;2-P
   Conlon KC, 2015, J CLIN ONCOL, V33, P74, DOI 10.1200/JCO.2014.57.3329
   da Silva IP, 2014, CANCER IMMUNOL RES, V2, P410, DOI 10.1158/2326-6066.CIR-13-0171
   Davoli T, 2017, SCIENCE, V355, DOI 10.1126/science.aaf8399
   de Andrade LF, 2018, SCIENCE, V359, P1537, DOI 10.1126/science.aao0505
   Delahaye NF, 2011, NAT MED, V17, P700, DOI 10.1038/nm.2366
   Della Chiesa M, 2006, BLOOD, V108, P4118, DOI 10.1182/blood-2006-06-006700
   Di Carlo E, 2004, J IMMUNOL, V172, P1540, DOI 10.4049/jimmunol.172.3.1540
   Donskov F, 2006, J CLIN ONCOL, V24, P1997, DOI 10.1200/JCO.2005.03.9594
   Dudley ME, 2008, J CLIN ONCOL, V26, P5233, DOI 10.1200/JCO.2008.16.5449
   Dudley ME, 2005, J CLIN ONCOL, V23, P2346, DOI 10.1200/JCO.2005.00.240
   Erdag G, 2012, CANCER RES, V72, P1070, DOI 10.1158/0008-5472.CAN-11-3218
   Espinoza JL, 2012, HAEMATOL-HEMATOL J, V97, P1295, DOI 10.3324/haematol.2011.058529
   Fang L, 2014, J EXP CLIN CANC RES, V33, DOI 10.1186/s13046-014-0076-7
   Fehniger TA, 2018, BIOL BLOOD MARROW TR, V24, P1581, DOI 10.1016/j.bbmt.2018.03.019
   Gannon PO, 2009, J IMMUNOL METHODS, V348, P9, DOI 10.1016/j.jim.2009.06.004
   Gao YL, 2017, NAT IMMUNOL, V18, P1004, DOI 10.1038/ni.3800
   Geller MA, 2011, CYTOTHERAPY, V13, P98, DOI 10.3109/14653249.2010.515582
   Genssler S, 2016, ONCOIMMUNOLOGY, V5, DOI 10.1080/2162402X.2015.1119354
   Gill S, 2015, IMMUNOL REV, V263, P68, DOI 10.1111/imr.12243
   Gumireddy K, 2007, P NATL ACAD SCI USA, V104, P6696, DOI 10.1073/pnas.0701145104
   Halama N, 2011, CLIN CANCER RES, V17, P678, DOI 10.1158/1078-0432.CCR-10-2173
   Han JF, 2015, SCI REP-UK, V5, DOI 10.1038/srep11483
   Hanahan D, 2011, CELL, V144, P646, DOI 10.1016/j.cell.2011.02.013
   Hata A, 1998, MOL MED TODAY, V4, P257, DOI 10.1016/S1357-4310(98)01247-7
   Heinemann A, 2012, CANCER RES, V72, P460, DOI 10.1158/0008-5472.CAN-11-1977
   Hermanson DL, 2015, FRONT IMMUNOL, V6, DOI 10.3389/fimmu.2015.00195
   Holdenrieder S, 2006, INT J CANCER, V118, P684, DOI 10.1002/ijc.21382
   Holdenrieder S, 2006, CANCER IMMUNOL IMMUN, V55, P1584, DOI 10.1007/s00262-006-0167-1
   Hoshikawa M, 2018, BIOCHEM BIOPH RES CO, V495, P2058, DOI 10.1016/j.bbrc.2017.12.083
   Hsu J, 2018, J CLIN INVEST, V128, P4654, DOI 10.1172/JCI99317
   Huergo-Zapico L, 2018, CANCER RES, V78, P3913, DOI 10.1158/0008-5472.CAN-17-1891
   Huergo-Zapico L, 2014, FRONT IMMUNOL, V5, DOI 10.3389/fimmu.2014.00106
   Huergo-Zapico L, 2012, CANCER IMMUNOL IMMUN, V61, P1201, DOI 10.1007/s00262-011-1195-z
   Ishigami S, 2000, CANCER, V88, P577, DOI 10.1002/(SICI)1097-0142(20000201)88:3<577::AID-CNCR13>3.3.CO;2-M
   Jiang T, 2016, ONCOIMMUNOLOGY, V5, DOI 10.1080/2162402X.2016.1163462
   Jinushi M, 2008, P NATL ACAD SCI USA, V105, P1285, DOI 10.1073/pnas.0711293105
   Kaiser BK, 2007, NATURE, V447, P482, DOI 10.1038/nature05768
   Klebanoff CA, 2004, P NATL ACAD SCI USA, V101, P1969, DOI 10.1073/pnas.0307298101
   Klingemann H, 2014, ONCOIMMUNOLOGY, V3, DOI 10.4161/onci.28147
   Kmieciak M, 2007, EUR J IMMUNOL, V37, P675, DOI 10.1002/eji.200636639
   Knutson KL, 2006, J IMMUNOL, V177, P1526, DOI 10.4049/jimmunol.177.3.1526
   Kobayashi H, 2005, BLOOD, V105, P721, DOI 10.1182/blood-2003-12-4187
   Kopp HG, 2009, CANCER RES, V69, P7775, DOI 10.1158/0008-5472.CAN-09-2123
   Kruschinski A, 2008, P NATL ACAD SCI USA, V105, P17481, DOI 10.1073/pnas.0804788105
   Lee J, 2017, ONCOTARGET, V8, P70431, DOI 10.18632/oncotarget.19712
   Lesokhin AM, 2015, SCI TRANSL MED, V7, DOI 10.1126/scitranslmed.3010274
   Li HQ, 2009, J IMMUNOL, V182, P240, DOI 10.4049/jimmunol.182.1.240
   Lin M, 2017, IMMUNOL LETT, V191, P10, DOI 10.1016/j.imlet.2017.09.004
   Lin M, 2017, IMMUNOL LETT, V186, P20, DOI 10.1016/j.imlet.2017.03.018
   Liu G, 2010, J IMMUNOL, V184, P3346, DOI 10.4049/jimmunol.0903789
   Liu XR, 2018, CHINESE J CANCER RES, V30, P315, DOI 10.21147/j.issn.1000-9604.2018.03.04
   Liu Y, 2017, ONCOGENE, V36, P6143, DOI 10.1038/onc.2017.209
   Lopez-Soto A, 2009, ONCOGENE, V28, P2370, DOI 10.1038/onc.2009.117
   Lopez-Soto A, 2017, CANCER CELL, V32, P135, DOI 10.1016/j.ccell.2017.06.009
   Lopez-Soto A, 2015, INT J CANCER, V136, P1741, DOI 10.1002/ijc.28775
   Lopez-Soto A, 2013, ONCOIMMUNOLOGY, V2, DOI 10.4161/onci.25820
   Lopez-Soto A, 2013, J IMMUNOL, V190, P4408, DOI 10.4049/jimmunol.1202950
   Marks-Konczalik J, 2000, P NATL ACAD SCI USA, V97, P11445, DOI 10.1073/pnas.200363097
   Massague J, 2016, NATURE, V529, P298, DOI 10.1038/nature17038
   Maurer S, 2018, ONCOIMMUNOLOGY, V7, DOI 10.1080/2162402X.2017.1364827
   McWilliams EM, 2016, ONCOIMMUNOLOGY, V5, DOI 10.1080/2162402X.2016.1226720
   Menard C, 2009, CANCER RES, V69, P3563, DOI 10.1158/0008-5472.CAN-08-3807
   Messaoudene M, 2014, CANCER RES, V74, P81, DOI 10.1158/0008-5472.CAN-13-1303
   Mlecnik B, 2016, SCI TRANSL MED, V8, DOI 10.1126/scitranslmed.aad6352
   Moretta A, 2001, ANNU REV IMMUNOL, V19, P197, DOI 10.1146/annurev.immunol.19.1.197
   Moretta L, 2011, FEBS LETT, V585, P1563, DOI 10.1016/j.febslet.2011.04.061
   Moroz A, 2004, J IMMUNOL, V173, P900, DOI 10.4049/jimmunol.173.2.900
   Muntasell A, 2017, CURR OPIN IMMUNOL, V45, P73, DOI 10.1016/j.coi.2017.01.003
   Ni J, 2012, J EXP MED, V209, P2351, DOI 10.1084/jem.20120944
   Noman MZ, 2017, ONCOIMMUNOLOGY, V6, DOI 10.1080/2162402X.2016.1263412
   Palumbo JS, 2007, BLOOD, V110, P133, DOI 10.1182/blood-2007-01-065995
   Palumbo JS, 2005, BLOOD, V105, P178, DOI 10.1182/blood-2004-06-2272
   Parkhurst MR, 2011, CLIN CANCER RES, V17, P6287, DOI 10.1158/1078-0432.CCR-11-1347
   Parrish-Novak J, 2000, NATURE, V408, P57, DOI 10.1038/35040504
   Paschen A, 2009, CLIN CANCER RES, V15, P5208, DOI 10.1158/1078-0432.CCR-09-0886
   Pasero C, 2016, CANCER RES, V76, P2153, DOI 10.1158/0008-5472.CAN-15-1965
   Pasero C, 2015, ONCOTARGET, V6, P14360, DOI 10.18632/oncotarget.3965
   Peng YP, 2013, J TRANSL MED, V11, DOI 10.1186/1479-5876-11-262
   Perez-Martinez A, 2015, CYTOTHERAPY, V17, P1594, DOI 10.1016/j.jcyt.2015.07.011
   Petrella TM, 2012, J CLIN ONCOL, V30, P3396, DOI 10.1200/JCO.2011.40.0655
   Placke T, 2012, J IMMUNOL, V189, P154, DOI 10.4049/jimmunol.1103194
   Placke T, 2012, CANCER RES, V72, P440, DOI 10.1158/0008-5472.CAN-11-1872
   Porrata LF, 2008, BIOL BLOOD MARROW TR, V14, P807, DOI 10.1016/j.bbmt.2008.04.013
   Qin ZL, 2017, CANCER BIOL THER, V18, P323, DOI 10.1080/15384047.2017.1310346
   Raimondi C, 2017, ONCOIMMUNOLOGY, V6, DOI 10.1080/2162402X.2017.1315488
   Ricciardi M, 2015, BRIT J CANCER, V112, P1067, DOI 10.1038/bjc.2015.29
   Robinson TO, 2017, IMMUNOL LETT, V190, P159, DOI 10.1016/j.imlet.2017.08.010
   Rodriguez J, 2012, EUR J CANCER, V48, P1774, DOI 10.1016/j.ejca.2012.01.007
   Romagne F, 2009, BLOOD, V114, P2667, DOI 10.1182/blood-2009-02-206532
   Romee R, 2016, SCI TRANSL MED, V8, DOI 10.1126/scitranslmed.aaf2341
   Romee R, 2014, SCIENTIFICA, V2014, DOI 10.1155/2014/205796
   Romond EH, 2005, NEW ENGL J MED, V353, P1673, DOI 10.1056/NEJMoa052122
   ROSENBERG SA, 1985, NEW ENGL J MED, V313, P1485, DOI 10.1056/NEJM198512053132327
   ROSENBERG SA, 1989, ANN SURG, V210, P474, DOI 10.1097/00000658-198910000-00008
   Rosenberg SA, 2014, J IMMUNOL, V192, P5451, DOI 10.4049/jimmunol.1490019
   Rueff Jessica, 2014, Biol Blood Marrow Transplant, V20, P896, DOI 10.1016/j.bbmt.2014.03.007
   Ruggeri L, 2008, BLOOD CELL MOL DIS, V40, P84, DOI 10.1016/j.bcmd.2007.06.029
   Saito H, 2012, GASTRIC CANCER, V15, P27, DOI 10.1007/s10120-011-0059-8
   Sakamoto N, 2015, J TRANSL MED, V13, DOI 10.1186/s12967-015-0632-8
   Sceneay J, 2012, CANCER RES, V72, P3906, DOI 10.1158/0008-5472.CAN-11-3873
   SCHANTZ SP, 1986, AM J SURG, V152, P467, DOI 10.1016/0002-9610(86)90326-0
   Schonfeld K, 2015, MOL THER, V23, P330, DOI [10.1038/mt.2014.21, 10.1038/mt.2014.219]
   Schuster IS, 2016, FRONT IMMUNOL, V7, DOI 10.3389/fimmu.2016.00235
   Sconocchia G, 2012, CANCER RES, V72, P5428, DOI 10.1158/0008-5472.CAN-12-1181
   Sconocchia G, 2009, NEOPLASIA, V11, P662, DOI 10.1593/neo.09296
   Seimetz D, 2010, CANCER TREAT REV, V36, P458, DOI 10.1016/j.ctrv.2010.03.001
   Semeraro M, 2015, ONCOIMMUNOLOGY, V4, DOI 10.1080/2162402X.2015.1042202
   Sim GC, 2014, J CLIN INVEST, V124, P99, DOI 10.1172/JCI46266
   Smith FO, 2008, CLIN CANCER RES, V14, P5610, DOI 10.1158/1078-0432.CCR-08-0116
   Smyth MJ, 2006, J IMMUNOL, V176, P1582, DOI 10.4049/jimmunol.176.3.1582
   Stern-Ginossar N, 2008, NAT IMMUNOL, V9, P1065, DOI 10.1038/ni.1642
   Stojanovic A, 2011, J INNATE IMMUN, V3, P355, DOI 10.1159/000325465
   Stolfi C, 2012, ONCOIMMUNOLOGY, V1, P351, DOI 10.4161/onci.19122
   Sun JC, 2011, NAT REV IMMUNOL, V11, P645, DOI 10.1038/nri3044
   Tamaki S, 2008, HUM IMMUNOL, V69, P88, DOI 10.1016/j.humimm.2008.01.010
   Tang F, 2008, CELL MOL IMMUNOL, V5, P189, DOI 10.1038/cmi.2008.23
   Tang XW, 2018, AM J CANCER RES, V8, P1083
   Thompson JA, 2008, J CLIN ONCOL, V26, P2034, DOI 10.1200/JCO.2007.14.5193
   Tonn T, 2013, CYTOTHERAPY, V15, P1563, DOI 10.1016/j.jcyt.2013.06.017
   UCHIDA A, 1986, BIOCHIM BIOPHYS ACTA, V865, P329, DOI 10.1016/0304-419X(86)90021-1
   Ugai S, 2003, CANCER GENE THER, V10, P187, DOI 10.1038/sj.cgt.7700552
   Uherek C, 2002, BLOOD, V100, P1265, DOI 10.1182/blood.V100.4.1265.h81602001265_1265_1273
   Valsecchi ME, 2015, NEW ENGL J MED, V373, P1270, DOI [10.1056/NEJMoa1504030, 10.1056/NEJMc1509660]
   Vogel CL, 2002, J CLIN ONCOL, V20, P719, DOI 10.1200/JCO.2002.20.3.719
   Vuletic A, 2015, PATHOL ONCOL RES, V21, P1109, DOI 10.1007/s12253-015-9938-3
   Vuletic A, 2013, J SURG RES, V183, P860, DOI 10.1016/j.jss.2013.02.025
   Waldmann TA, 2011, BLOOD, V117, P4787, DOI 10.1182/blood-2010-10-311456
   Wang G, 2003, CANCER RES, V63, P9016
   Wang J, 2012, ASIAN PAC J CANCER P, V13, P715, DOI 10.7314/APJCP.2012.13.2.715
   Wang LP, 2015, EUR REV MED PHARMACO, V19, P2226
   Wang ZX, 2015, IMMUNOL INVEST, V44, P578, DOI 10.3109/08820139.2015.1052145
   Weiner LM, 2010, NAT REV IMMUNOL, V10, P317, DOI 10.1038/nri2744
   Weng WK, 2003, J CLIN ONCOL, V21, P3940, DOI 10.1200/JCO.2003.05.013
   Xu B, 2016, ONCOTARGET, V7, P74904, DOI 10.18632/oncotarget.12484
   Xu LY, 2015, INT IMMUNOPHARMACOL, V29, P635, DOI 10.1016/j.intimp.2015.09.017
   Xu YJ, 2017, ONCOTARGET, V8, P42007, DOI 10.18632/oncotarget.14917
   Yadav D, 2009, J IMMUNOL, V182, P39, DOI 10.4049/jimmunol.182.1.39
   Yoon SJ, 1998, ANTICANCER RES, V18, P1591
   Yu P, 2010, CLIN CANCER RES, V16, P6019, DOI 10.1158/1078-0432.CCR-10-1966
   Zhang CC, 2016, JNCI-J NATL CANCER I, V108, DOI 10.1093/jnci/djv375
   Zhang J, 2014, INT J CLIN EXP PATHO, V7, P3123
   Zhang Q, 2018, NAT IMMUNOL, V19, P723, DOI 10.1038/s41590-018-0132-0
   Zhao YK, 2015, GENET MOL RES, V14, P7233, DOI 10.4238/2015.June.29.16
   Zhou Y, 2015, INT J CLIN EXP PATHO, V8, P9428
   Zocchi MR, 2012, BLOOD, V119, P1479, DOI 10.1182/blood-2011-07-370841
NR 171
TC 34
Z9 37
U1 1
U2 12
PU MDPI
PI BASEL
PA ST ALBAN-ANLAGE 66, CH-4052 BASEL, SWITZERLAND
SN 2072-6694
J9 CANCERS
JI Cancers
PD JAN
PY 2019
VL 11
IS 1
AR 29
DI 10.3390/cancers11010029
PG 22
WC Oncology
SC Oncology
GA HJ5RS
UT WOS:000457240200026
PM 30597841
OA Green Submitted, Green Published, gold
DA 2021-10-29
ER

PT J
AU Yu, WL
   Hua, ZC
AF Yu, Wen-Liang
   Hua, Zi-Chun
TI Chimeric Antigen Receptor T-cell (CAR T) Therapy for Hematologic and
   Solid Malignancies: Efficacy and Safety-A Systematic Review with
   Meta-Analysis
SO CANCERS
LA English
DT Review
DE chimeric antigen receptor T cell; response; side effect; relapse;
   subgroup analysis; meta-analysis; meta-regression analysis
ID CYTOKINE RELEASE SYNDROME; ACUTE LYMPHOBLASTIC-LEUKEMIA; B-CELL;
   ANTITUMOR-ACTIVITY; INDUCE REMISSION; CANCER; IMMUNOTHERAPY; LYMPHOMA;
   TRIAL; PERSISTENCE
AB Chimeric antigen receptors T cells (CAR T) had been used for treating various tumor patients in clinic, and owned an incredible efficacy in part of malignancies. However, CAR T therapy remains controversial due to doubts about its efficacy and safety in the clinical treatment of various malignancies. A total of 997 tumor patients from 52 studies were included in this review. Eligible studies were searched and reviewed from the databases of PubMed, Web of Science, Wanfang and Clinicaltrials.gov. Then meta-analysis and subgroup analysis were used to investigate the overall response rate (ORR), complete response rate (CRR), common side effect rate (CSER) and relapse rate (RR) of CAR T therapy for patients in clinical researches, respectively. The results further confirmed that CAR T therapy had a higher response rate for hematologic malignancies. More importantly, CAR T therapy had a higher CSER in patients with hematologic malignancies, and it had a similar RR in patients with different malignancies. Cell cultured without the addition of IL-2 and total administration less than 10(8) cells were recommended. This study offers a reference for future research regarding the application in solid and hematologic malignancies, side effects and relapse, and even the production processes of CAR T cells.
C1 [Yu, Wen-Liang] Macau Univ Sci & Technol, Macau Inst Appl Res Med & Hlth, State Key Lab Qual Res Chinese Med, Ave Wai Long, Taipa 999078, Macao, Peoples R China.
   [Yu, Wen-Liang; Hua, Zi-Chun] Nanjing Univ, Changzhou High Tech Res Inst, Jiangsu Target Pharma Labs Inc, Changzhou 213164, Peoples R China.
   [Hua, Zi-Chun] Nanjing Univ, Sch Life Sci, Nanjing 210023, Jiangsu, Peoples R China.
   [Hua, Zi-Chun] Nanjing Univ, Shenzhen Res Inst, Shenzhen 518057, Peoples R China.
RP Hua, ZC (corresponding author), Nanjing Univ, Changzhou High Tech Res Inst, Jiangsu Target Pharma Labs Inc, Changzhou 213164, Peoples R China.; Hua, ZC (corresponding author), Nanjing Univ, Sch Life Sci, Nanjing 210023, Jiangsu, Peoples R China.; Hua, ZC (corresponding author), Nanjing Univ, Shenzhen Res Inst, Shenzhen 518057, Peoples R China.
EM q1050574228@163.com; huazc@nju.edu.cn
FU National Key R&D Research Program by Ministry of Science and Technology
   [2017YFA0506002]; Chinese National Natural Sciences FoundationNational
   Natural Science Foundation of China (NSFC) [81630092, 31801084,
   81773099, 81570790, 81573338]; Jiangsu Province [BZ2017018, BRA2017347,
   BK20171202]; Shenzhen Science and Technology Innovation Committee
   [JCYJ20160331152141936]; Shenzhen Peacock Plan [KQTD20140630165057031]
FX This study was supported in part by grants from the National Key R&D
   Research Program by Ministry of Science and Technology (No.
   2017YFA0506002), and the Chinese National Natural Sciences Foundation
   (Nos. 81630092, 31801084, 81773099, 81570790, 81573338), Jiangsu
   Province (Nos. BZ2017018, BRA2017347, BK20171202) and Shenzhen Science
   and Technology Innovation Committee (No. JCYJ20160331152141936),
   Shenzhen Peacock Plan (No. KQTD20140630165057031).
CR Ahmed N, 2015, J CLIN ONCOL, V33, P1688, DOI 10.1200/JCO.2014.58.0225
   Ali SA, 2016, BLOOD, V128, P1688, DOI 10.1182/blood-2016-04-711903
   Allegra A, 2016, BLOOD CELL MOL DIS, V62, P49, DOI 10.1016/j.bcmd.2016.11.001
   Beatty GL, 2014, CANCER IMMUNOL RES, V2, P112, DOI 10.1158/2326-6066.CIR-13-0170
   Brown CE, 2016, NEW ENGL J MED, V375, P2561, DOI 10.1056/NEJMoa1610497
   Brown CE, 2015, CLIN CANCER RES, V21, P4062, DOI 10.1158/1078-0432.CCR-15-0428
   Callahan C, 2017, CLIN J ONCOL NURS, V21, P22, DOI 10.1188/17.CJON.S2.22-28
   Carpenito C, 2009, P NATL ACAD SCI USA, V106, P3360, DOI 10.1073/pnas.0813101106
   Chen YH, 2017, BRIT J HAEMATOL, V179, P598, DOI 10.1111/bjh.14923
   Cruz CRY, 2013, BLOOD, V122, P2965, DOI 10.1182/blood-2013-06-506741
   Dai HR, 2015, ONCOIMMUNOLOGY, V4, DOI 10.1080/2162402X.2015.1027469
   Davila ML, 2014, SCI TRANSL MED, V6, DOI 10.1126/scitranslmed.3008226
   Feng KC, 2016, SCI CHINA LIFE SCI, V59, P468, DOI 10.1007/s11427-016-5023-8
   Fesnak A, 2016, TRANSFUS MED REV, V30, P139, DOI 10.1016/j.tmrv.2016.03.001
   Fraietta JA, 2016, BLOOD, V127, P1117, DOI 10.1182/blood-2015-11-679134
   Fry TJ, 2018, NAT MED, V24, P20, DOI 10.1038/nm.4441
   Gardner R, 2016, BLOOD, V127, P2406, DOI 10.1182/blood-2015-08-665547
   Gardner RA, 2017, BLOOD, V129, P3322, DOI 10.1182/blood-2017-02-769208
   Gargett T, 2016, MOL THER, V24, P1135, DOI 10.1038/mt.2016.63
   Hay KA, 2017, BLOOD, V130, P2295, DOI 10.1182/blood-2017-06-793141
   Hege KM, 2017, J IMMUNOTHER CANCER, V5, DOI 10.1186/s40425-017-0222-9
   Junghans RP, 2016, PROSTATE, V76, P1257, DOI 10.1002/pros.23214
   Kakarla S, 2014, CANCER J, V20, P151, DOI 10.1097/PPO.0000000000000032
   Kalos M, 2011, SCI TRANSL MED, V3, DOI 10.1126/scitranslmed.3002842
   Katz SC, 2015, CLIN CANCER RES, V21, P3149, DOI 10.1158/1078-0432.CCR-14-1421
   Kochenderfer JN, 2015, J CLIN ONCOL, V33, P540, DOI 10.1200/JCO.2014.56.2025
   Kochenderfer JN, 2013, BLOOD, V122, P4129, DOI 10.1182/blood-2013-08-519413
   Kochenderfer JN, 2010, BLOOD, V116, P4099, DOI 10.1182/blood-2010-04-281931
   Lamers CHJ, 2013, MOL THER, V21, P904, DOI 10.1038/mt.2013.17
   Lamers CHJ, 2011, BLOOD, V117, P72, DOI 10.1182/blood-2010-07-294520
   Lee DW, 2015, LANCET, V385, P517, DOI 10.1016/S0140-6736(14)61403-3
   Locke FL, 2017, MOL THER, V25, P285, DOI 10.1016/j.ymthe.2016.10.020
   Louis CU, 2011, BLOOD, V118, P6050, DOI 10.1182/blood-2011-05-354449
   Magee MS, 2014, DISCOV MED, V18, P265
   Maude SL, 2018, NEW ENGL J MED, V378, P439, DOI 10.1056/NEJMoa1709866
   Maude SL, 2014, NEW ENGL J MED, V371, P1507, DOI 10.1056/NEJMoa1407222
   Maus MV, 2013, CANCER IMMUNOL RES, V1, P26, DOI 10.1158/2326-6066.CIR-13-0006
   Maus MV, 2014, BLOOD, V123, P2625, DOI 10.1182/blood-2013-11-492231
   Neelapu SS, 2017, NEW ENGL J MED, V377, P2531, DOI 10.1056/NEJMoa1707447
   O'Rourke DM, 2017, SCI TRANSL MED, V9, DOI 10.1126/scitranslmed.aaa0984
   Pan J, 2017, LEUKEMIA, V31, P2587, DOI 10.1038/leu.2017.145
   Park JH, 2018, NEW ENGL J MED, V378, P449, DOI 10.1056/NEJMoa1709919
   Porter DL, 2015, SCI TRANSL MED, V7, DOI 10.1126/scitranslmed.aac5415
   Priceman SJ, 2015, CURR OPIN ONCOL, V27, P466, DOI 10.1097/CCO.0000000000000232
   Qasim W, 2017, SCI TRANSL MED, V9, DOI 10.1126/scitranslmed.aaj2013
   Ramos CA, 2017, J CLIN INVEST, V127, P3468, DOI 10.1172/JCI94306
   Ritchie DS, 2013, MOL THER, V21, P2122, DOI 10.1038/mt.2013.154
   Smith LT, 2017, CLIN J ONCOL NURS, V21, P29, DOI 10.1188/17.CJON.S2.29-34
   Tang XJ, 2015, ONCOTARGET, V6, P44179, DOI 10.18632/oncotarget.6175
   Tanyi JL, 2017, J IMMUNOTHER, V40, P104, DOI 10.1097/CJI.0000000000000160
   Tchou J, 2017, CANCER IMMUNOL RES, V5, P1152, DOI 10.1158/2326-6066.CIR-17-0189
   Thistlethwaite FC, 2017, CANCER IMMUNOL IMMUN, V66, P1425, DOI 10.1007/s00262-017-2034-7
   Topalian SL, 2015, CELL, V161, P185
   Turtle CJ, 2016, SCI TRANSL MED, V8, DOI 10.1126/scitranslmed.aaf8621
   Turtle CJ, 2016, J CLIN INVEST, V126, P2123, DOI 10.1172/JCI85309
   van der Stegen SJC, 2015, NAT REV DRUG DISCOV, V14, P499, DOI 10.1038/nrd4597
   Wang CM, 2017, CLIN CANCER RES, V23, P1156, DOI 10.1158/1078-0432.CCR-16-1365
   Wang Y.Y., 2017, J INN MONG MED U, V39, P112, DOI [10.16343/j.cnki.issn.2095-512x.2017.02.004, DOI 10.16343/J.CNKI.ISSN.2095-512X.2017.02.004]
   Wang Y, 2014, CLIN IMMUNOL, V155, P160, DOI 10.1016/j.clim.2014.10.002
   Wei GQ, 2018, ANN HEMATOL, V97, P781, DOI 10.1007/s00277-018-3246-4
   Weng JY, 2018, J HEMATOL ONCOL, V11, DOI 10.1186/s13045-018-0572-x
   Whiting PF, 2011, ANN INTERN MED, V155, P529, DOI 10.7326/0003-4819-155-8-201110180-00009
   Yeku OO, 2016, BIOCHEM SOC T, V44, P412, DOI 10.1042/BST20150291
   You FT, 2016, SCI CHINA LIFE SCI, V59, P386, DOI 10.1007/s11427-016-5024-7
   Yu Wen-Liang, 2018, Oncotarget, V9, P28226, DOI 10.18632/oncotarget.24890
   Zhang CC, 2017, MOL THER, V25, P1248, DOI 10.1016/j.ymthe.2017.03.010
   Zhang Q, 2016, ONCOIMMUNOLOGY, V5, DOI 10.1080/2162402X.2016.1251539
   Zhang TF, 2015, ONCOTARGET, V6, P33961, DOI 10.18632/oncotarget.5582
   Zhu YM, 2016, MEDICINE, V95, DOI 10.1097/MD.0000000000005676
NR 69
TC 24
Z9 24
U1 1
U2 13
PU MDPI
PI BASEL
PA ST ALBAN-ANLAGE 66, CH-4052 BASEL, SWITZERLAND
SN 2072-6694
J9 CANCERS
JI Cancers
PD JAN
PY 2019
VL 11
IS 1
AR 47
DI 10.3390/cancers11010047
PG 27
WC Oncology
SC Oncology
GA HJ5PG
UT WOS:000457233300071
PM 30621018
OA Green Submitted, Green Published, gold
DA 2021-10-29
ER

PT J
AU Jin, CH
   Xia, JX
   Rafiq, S
   Huang, X
   Hu, Z
   Zhou, XZ
   Brentjens, RJ
   Yang, YG
AF Jin, Chun-Hui
   Xia, Jinxing
   Rafiq, Sarwish
   Huang, Xin
   Hu, Zheng
   Zhou, Xianzheng
   Brentjens, Renier J.
   Yang, Yong-Guang
TI Modeling anti-CD19 CART cell therapy in humanized mice with human
   immunity and autologous leukemia
SO EBIOMEDICINE
LA English
DT Article
ID T-CELLS; ERADICATION; REJECTION; RESPONSES; TUMORS; INDUCTION;
   TOLERANCE; SYSTEM
AB Background: Adoptive immunotherapy using T cells expressing chimeric antigen receptors (CARs) targeting CD19 has produced remarkable clinical outcomes. However, much of the mechanisms of action, such as the development of memory responses and sources of immune cytokines, remain elusive largely clue to the challenge of characterizing human CART cell function in vivo. The lack of a suitable in vivu model also hinders the development of new CART cell therapies.
   Methods: We established a humanized mouse (hu-mouse) model with a functional human immune system and genetically-matched (autologous) primary acute B-lymphoblastic leukemia (B-ALL) that permits modeling of CD19-targeted CART cell therapy in immunocompetent hosts without allogeneic or xenogeneic immune responses.
   Findings: Anti-CD19 CART cells were detected in blood of leukemic hu-mice with kinetics and levels similar to those seen in patients receiving CART cell therapy. The levels of CART cells were correlated inversely with the burden of leukemia cells and positively with the survival times in anti-CD19 CART cell-treated leukemic hit-mice. Infusion of anti-CD19 CAR T cells also resulted in rapid production of T cell- and monocyte/ macrophage-derived cytokines and an increase in frequency of regulatory T cells as reported in clinical studies.
   interpretation: These results provide a proof-of-principle that this novel preclinical model has the potential to be used to model human CART cell therapy and facilitate the design of new CARs with improved antitumor activity. (C) 2018 The Authors. Published by Elsevier B.V.
C1 [Jin, Chun-Hui; Hu, Zheng; Yang, Yong-Guang] Jilin Univ, Hosp 1, Inst Translat Med, Changchun, Jilin, Peoples R China.
   [Jin, Chun-Hui; Hu, Zheng; Yang, Yong-Guang] Jilin Univ, Int Ctr Future Sci, Changchun, Jilin, Peoples R China.
   [Jin, Chun-Hui; Xia, Jinxing; Yang, Yong-Guang] Columbia Univ Coll Phys & Surg, Dept Med, Columbia Ctr Translat Immunol, New York, NY USA.
   [Rafiq, Sarwish; Brentjens, Renier J.] Mem Sloan Kettering Canc Ctr, Dept Med, 1275 York Ave, New York, NY 10021 USA.
   [Huang, Xin; Zhou, Xianzheng] New York Med Coll, Dept Pediat, Valhalla, NY 10595 USA.
   [Huang, Xin; Zhou, Xianzheng] New York Med Coll, Dept Pathol, Valhalla, NY 10595 USA.
RP Yang, YG (corresponding author), Columbia Univ Coll Phys & Surg, Columbia Ctr Translat Immunol, 650 West 168th St,BB15-1501, New York, NY 10032 USA.
EM yy2324@columbia.edu
RI Xia, Jinxing/E-5658-2015
OI Rafiq, Sarwish/0000-0002-9295-3065; Xia, Jinxing/0000-0002-1559-0205
FU Ministry of Science and Technology of ChinaMinistry of Science and
   Technology, China [2015CB964400]; National Institute of HealthUnited
   States Department of Health & Human ServicesNational Institutes of
   Health (NIH) - USA [CA205426]; Natural Science Foundation of
   ChinaNational Natural Science Foundation of China (NSFC) [91642208]; NIH
   Shared Instrumentation GrantUnited States Department of Health & Human
   ServicesNational Institutes of Health (NIH) - USA [1S10RR027050];
   NATIONAL CANCER INSTITUTEUnited States Department of Health & Human
   ServicesNational Institutes of Health (NIH) - USANIH National Cancer
   Institute (NCI) [P30CA008748] Funding Source: NIH RePORTER
FX The authors thank Siu-hong Ho for help with flow cytometry and Dr. John
   E. Dick for providing MLL-AF9 vector. This work was supported by grants
   from the Ministry of Science and Technology of China (2015CB964400),
   National Institute of Health (CA205426), and the Natural Science
   Foundation of China (91642208). Flow Cytometric analysis was performed
   in the CCTI Flow Cytometry Core funded in part through an NIH Shared
   Instrumentation Grant (1S10RR027050).
CR Barabe F, 2007, SCIENCE, V316, P600, DOI 10.1126/science.1139851
   Bestard O, 2008, J AM SOC NEPHROL, V19, P2020, DOI 10.1681/ASN.2007111174
   Boix-Giner F, 2016, INT IMMUNOL, V28, P55, DOI 10.1093/intimm/dxv048
   Brentjens RJ, 2013, SCI TRANSL MED, V5, DOI 10.1126/scitranslmed.3005930
   Brentjens RJ, 2011, BLOOD, V118, P4817, DOI 10.1182/blood-2011-04-348540
   Brentjens RJ, 2003, NAT MED, V9, P279, DOI 10.1038/nm827
   Byrne AT, 2017, NAT REV CANCER, V17, P254, DOI 10.1038/nrc.2016.140
   Chekmasova AA, 2010, CLIN CANCER RES, V16, P3594, DOI 10.1158/1078-0432.CCR-10-0192
   Dudley ME, 2002, SCIENCE, V298, P850, DOI 10.1126/science.1076514
   ENOMOTO T, 1990, ENDOCRINOLOGY, V127, P2322, DOI 10.1210/endo-127-5-2322
   Frey NV, 2014, BLOOD, V45, pe124
   Grupp SA, 2013, NEW ENGL J MED, V368, P1509, DOI 10.1056/NEJMoa1215134
   Jackson HJ, 2015, CANCER DISCOV, V5, P1238, DOI 10.1158/2159-8290.CD-15-1275
   Kalos M, 2011, SCI TRANSL MED, V3, DOI 10.1126/scitranslmed.3002842
   Kalscheuer H, 2014, J IMMUNOL, V192, P3442, DOI 10.4049/jimmunol.1302886
   Lan P, 2004, BLOOD, V103, P3964, DOI 10.1182/blood-2003-10-3697
   Lan P, 2006, BLOOD, V108, P487, DOI 10.1182/blood-2005-11-4388
   Manz MG, 2007, IMMUNITY, V26, P537, DOI 10.1016/j.immuni.2007.05.001
   Maude SL, 2014, NEW ENGL J MED, V371, P1507, DOI 10.1056/NEJMoa1407222
   Melkus MW, 2006, NAT MED, V12, P1316, DOI 10.1038/nm1431
   Neelapu SS, 2018, NAT REV CLIN ONCOL, V15, P47, DOI 10.1038/nrclinonc.2017.148
   Norelli M, 2018, NAT MED, V24, P739, DOI 10.1038/s41591-018-0036-4
   Park JH, 2018, NEW ENGL J MED, V378, P449, DOI 10.1056/NEJMoa1709919
   Pegram HJ, 2012, BLOOD, V119, P4133, DOI 10.1182/blood-2011-12-400044
   Porter DL, 2011, NEW ENGL J MED, V365, P725, DOI 10.1056/NEJMoa1103849
   Qin HY, 2015, BLOOD, V126, P629, DOI 10.1182/blood-2014-11-612903
   Rafiq S, 2018, NAT BIOTECHNOL, V36, P847, DOI 10.1038/nbt.4195
   Rong ZL, 2014, CELL STEM CELL, V14, P121, DOI 10.1016/j.stem.2013.11.014
   Shi YF, 2006, CELL RES, V16, P126, DOI 10.1038/sj.cr.7310017
   Sotillo E, 2015, CANCER DISCOV, V5, P1282, DOI 10.1158/2159-8290.CD-15-1020
   Sterner RM, 2019, BLOOD, V133, P697, DOI 10.1182/blood-2018-10-881722
   Tammana S, 2010, HUM GENE THER, V21, P75, DOI 10.1089/hum.2009.122
   Tan SL, 2017, P NATL ACAD SCI USA, V114, P10954, DOI 10.1073/pnas.1710415114
   Teachey DT, 2016, CANCER DISCOV, V6, P664, DOI 10.1158/2159-8290.CD-16-0040
   Tonomura N, 2008, BLOOD, V111, P4293, DOI 10.1182/blood-2007-11-121319
   Veronese F, 2007, AM J TRANSPLANT, V7, P914, DOI 10.1111/j.1600-6143.2006.01704.x
   Wunderlich M, 2016, JCI INSIGHT, V1, DOI 10.1172/jci.insight.88181
   Xia JX, 2016, EBIOMEDICINE, V10, P101, DOI 10.1016/j.ebiom.2016.06.028
NR 38
TC 19
Z9 20
U1 1
U2 8
PU ELSEVIER SCIENCE BV
PI AMSTERDAM
PA PO BOX 211, 1000 AE AMSTERDAM, NETHERLANDS
SN 2352-3964
J9 EBIOMEDICINE
JI EBioMedicine
PD JAN
PY 2019
VL 39
BP 173
EP 181
DI 10.1016/j.ebiom.2018.12.013
PG 9
WC Medicine, General & Internal; Medicine, Research & Experimental
SC General & Internal Medicine; Research & Experimental Medicine
GA HI8AK
UT WOS:000456677400028
PM 30579863
OA gold, Green Published
DA 2021-10-29
ER

PT J
AU Uckun, FM
   Qazi, S
   Demirer, T
   Champlin, RE
AF Uckun, Fatih M.
   Qazi, Sanjive
   Demirer, Taner
   Champlin, Richard E.
TI Contemporary patient-tailored treatment strategies against high risk and
   relapsed or refractory multiple myeloma
SO EBIOMEDICINE
LA English
DT Review
DE Personalized medicine; Multiple myeloma; Stem cell transplantation;
   Immuno-oncology; Immunotherapy; Biotherapy
ID CELL MATURATION ANTIGEN; TYROSINE KINASE; PLUS BORTEZOMIB;
   DEXAMETHASONE; EFFICACY; TRANSPLANTATION; POMALIDOMIDE; VENETOCLAX;
   GENERATION; ANTIBODIES
AB Recurrence of disease due to chemotherapy drug resistance remains a major obstacle to a more successful survival outcome of multiple myeloma (MM). Overcoming drug resistance and salvaging patients with relapsed and/or refractory (R/R) MMis an urgent and unmetmedical need. Several newpersonalized treatment strategies have been developed against molecular targets to overcome this drug resistance. There are several targeted therapeutics with anti-MM activity in clinical pipeline, including inhibitors of anti-apoptotic proteins, monoclonal antibodies, antibody-drug conjugates, bispecific antibodies, fusion proteins, and various cell therapy platforms. For example, B-cell maturation antigen (BCMA)-specific CAR-T cell platforms showed promising activity in heavily pretreated R/R MM patients. Therefore, there is renewed hope for high-risk as well as R/R MM patients in the era of personalized medicine. (c) 2018 The Authors. Published by Elsevier B.V.
C1 [Uckun, Fatih M.] Ares Pharmaceut, Immunooncol Program, St Paul, MN 55110 USA.
   [Uckun, Fatih M.; Qazi, Sanjive] Univ Southern Calif, Keck Sch Med, Norris Comprehens Canc Ctr, Los Angeles, CA 90027 USA.
   [Uckun, Fatih M.; Qazi, Sanjive] Univ Southern Calif, Keck Sch Med, Childrens Ctr Canc & Blood Dis, Los Angeles, CA 90027 USA.
   [Qazi, Sanjive] Gustavus Adolphus Coll, Bioinformat Program, 800 W Coll Ave, St Peter, MN 56082 USA.
   [Demirer, Taner] Ankara Univ, Sch Med, Cebeci Hosp, TR-6590 Ankara, Turkey.
   [Champlin, Richard E.] Univ Texas MD Anderson Canc Ctr, Dept Stem Cell Transplantat & Cellular Therapy, Div Canc Med, Houston, TX 77030 USA.
RP Uckun, FM (corresponding author), Ares Pharmaceut, St Paul, MN 55110 USA.
EM fatih.uckun@aresmit.com
OI Uckun, Fatih/0000-0001-9334-183X
FU DHHS from the National Cancer Institute, USA [P30 CA014089,
   U01-CA-151837, R01CA-154471, R21-CA-164098, P30 CA16672]; Turkish
   Academy of Sciences, TurkeyTurkish Academy of Sciences
FX The project described was supported in part by DHHS grants P30 CA014089,
   U01-CA-151837, R01CA-154471, R21-CA-164098 (F.M.U) and P30 CA16672
   (R.E.C) from the National Cancer Institute, USA. The content is solely
   the responsibility of the authors and does not necessarily represent the
   official views of the National Cancer Institute or the National
   Institutes of Health. TD was supported in part by research fund of the
   Turkish Academy of Sciences, Turkey. F.M.U is the laureate of the 2018
   TUBA Academy Prize in Health and Life Sciences of the Turkish Academy of
   Sciences, Turkey. The funders had no role in paper design, data
   collection, data analysis, interpretation, writing of the paper.
CR Abramson HN, 2018, CL LYMPH MYELOM LEUK, V18, P611, DOI 10.1016/j.clml.2018.06.015
   Ailawadhi S, 2018, LEUKEMIA, V32, P719, DOI 10.1038/leu.2017.258
   Aljama MA, 2018, AM J HEMATOL, V93, P1518, DOI 10.1002/ajh.25279
   Bailly C, 2018, CLIN CANCER RES, V24, P5219, DOI 10.1158/1078-0432.CCR-18-0741
   Bam R, 2013, AM J HEMATOL, V88, P463, DOI 10.1002/ajh.23433
   Barlogie B, 2014, BLOOD, V124, P3043, DOI 10.1182/blood-2014-07-552059
   Bluhm J, 2018, MOL THER, V26, P1906, DOI 10.1016/j.ymthe.2018.06.012
   Bringhen S, 2018, CRIT REV ONCOL HEMAT, V130, P27, DOI 10.1016/j.critrevonc.2018.07.003
   Bringhen S, 2018, HAEMATOLOGICA, V103, P1422, DOI 10.3324/haematol.2018.191288
   Brudno JN, 2018, J CLIN ONCOL, V36, P2267, DOI 10.1200/JCO.2018.77.8084
   Caers J, 2018, HAEMATOLOGICA, V103, P1772, DOI 10.3324/haematol.2018.189159
   Cavo M, 2018, EXPERT REV HEMATOL, V11, P219, DOI 10.1080/17474086.2018.1437345
   Cella D, 2018, ANN HEMATOL, V97, P2455, DOI 10.1007/s00277-018-3469-4
   Chari A, 2017, BLOOD, V130, P974, DOI 10.1182/blood-2017-05-785246
   Chim CS, 2018, LEUKEMIA, V32, P252, DOI 10.1038/leu.2017.329
   Cho SF, 2018, FRONT IMMUNOL, V9, DOI 10.3389/fimmu.2018.01821
   Clark AS, 2016, JAMA ONCOL, V2, P253, DOI 10.1001/jamaoncol.2015.4701
   Cornell R Frank, 2019, Biol Blood Marrow Transplant, V25, pe73, DOI 10.1016/j.bbmt.2018.11.009
   D'Agostino M, 2019, CURR MED CHEM, V26, P5968, DOI 10.2174/0929867325666180514114806
   Dimopoulos MA, 2018, CANCER-AM CANCER SOC, V124, P4032, DOI 10.1002/cncr.31680
   Dimopoulos MA, 2017, LANCET ONCOL, V18, P1327, DOI 10.1016/S1470-2045(17)30578-8
   du Pont SR, 2017, J CLIN ONCOL, V35, P963, DOI 10.1200/JCO.2016.70.6705
   Fan F, 2017, ASCO ANN M JUN 5 201
   Flores-Montero J, 2017, LEUKEMIA, V31, P2094, DOI 10.1038/leu.2017.29
   Frerichs KA, 2018, EXPERT REV CLIN IMMU, V14, P197, DOI 10.1080/1744666X.2018.1443809
   Gandolfi S, 2018, CLIN ADV HEMATOL ONC, V16, P564
   Gay F, 2018, JAMA ONCOL, V4, P1389, DOI 10.1001/jamaoncol.2018.2961
   Gay F, 2018, HAEMATOLOGICA, V103, P197, DOI 10.3324/haematol.2017.174573
   Gonsalves WI, 2019, BONE MARROW TRANSPL, V54, P353, DOI 10.1038/s41409-018-0264-8
   Gupta VA, 2017, BLOOD, V129, P1969, DOI 10.1182/blood-2016-10-745059
   Harousseau JL, 2017, BLOOD, V130, P963, DOI 10.1182/blood-2017-03-726703
   Heuck CJ, 2016, LEUKEMIA, V30, P976, DOI 10.1038/leu.2015.208
   Hoang PH, 2018, LEUKEMIA, V32, P2459, DOI 10.1038/s41375-018-0103-3
   Hu B, 2019, LEUKEMIA LYMPHOMA, V60, P442, DOI 10.1080/10428194.2018.1485908
   Jagannath S, 2018, BLOOD ADV, V2, P1608, DOI 10.1182/bloodadvances.2018017186
   Jain T, 2019, BIOL BLOOD MARROW TR, V25, P239, DOI 10.1016/j.bbmt.2018.09.021
   Jarow JP, 2017, JAMA-J AM MED ASSOC, V318, P703, DOI 10.1001/jama.2017.9991
   Jelinek T, 2018, FRONT IMMUNOL, V9, DOI 10.3389/fimmu.2018.02431
   Jesus G, 2017, J CLIN ONCOL, V35, DOI [10.1200/JCO.2017.35.15suppl.3010, DOI 10.1200/JCO.2017.35.15SUPPL.3010]
   Jung SH, 2019, EUR J NUCL MED MOL I, V46, P107, DOI 10.1007/s00259-018-4114-0
   Koerber RM, 2015, EXP HEMATOL ONCOL, V4, DOI 10.1186/s40164-015-0016-z
   Kumar S, 2017, BLOOD, V130, P2401, DOI 10.1182/blood-2017-06-788786
   Kumar SK, 2018, J NATL COMPR CANC NE, V16, P11, DOI 10.6004/jnccn.2018.0002
   Lagana A, 2018, JCO PRECIS ONCOL, V2, DOI 10.1200/PO.18.00019
   Livingston M, 2017, CANCER RES, V77, DOI 10.1158/1538-7445.AM2017-1106
   Lonial S, 2015, BLOOD, V126, P1536, DOI 10.1182/blood-2015-06-653261
   Ludwig H, 2018, LEUKEMIA, V32, P1542, DOI 10.1038/s41375-018-0040-1
   Manier S, 2017, NAT REV CLIN ONCOL, V14, P100, DOI 10.1038/nrclinonc.2016.122
   Mateos MV, 2018, NEW ENGL J MED, V378, P518, DOI 10.1056/NEJMoa1714678
   Matulis SM, 2016, LEUKEMIA, V30, P1086, DOI 10.1038/leu.2015.350
   Mina R, 2017, LEUKEMIA LYMPHOMA, V58, P1538, DOI 10.1080/10428194.2016.1250263
   Mohty M, 2018, CL LYMPH MYELOM LEUK, V18, pE401, DOI 10.1016/j.clml.2018.06.018
   Moreau P, 2018, LANCET ONCOL, V19, P953, DOI 10.1016/S1470-2045(18)30354-1
   Moreau P, 2017, BLOOD, V130, P2392, DOI 10.1182/blood-2017-06-788323
   Oostvogels R, 2018, BRIT J HAEMATOL, V183, P60, DOI 10.1111/bjh.15504
   Paul B, 2018, CELL IMMUNOL, V334, P87, DOI 10.1016/j.cellimm.2018.10.003
   Popat R, 2019, BRIT J HAEMATOL, V185, P573, DOI 10.1111/bjh.15551
   Raab MS, 2016, BLOOD, V128, DOI 10.1182/blood.V128.22.1152.1152
   Raab MS, 2016, BLOOD, V127, P2155, DOI 10.1182/blood-2015-12-686782
   Rahbari KJ, 2018, CL LYMPH MYELOM LEUK, V18, pE339, DOI 10.1016/j.clml.2018.06.003
   Raje N, 2018, JCO PRECIS ONCOL, V2, P1, DOI 10.1200/PO.18.00070
   Rasche L, 2017, NAT COMMUN, V8, DOI 10.1038/s41467-017-00296-y
   Rashid MBMA, 2018, SCI TRANSL MED, V10, DOI 10.1126/scitranslmed.aan0941
   Richardson PG, 2018, FUTURE ONCOL, V14, P1035, DOI 10.2217/fon-2017-0616
   Richardson PG, 2018, BRIT J HAEMATOL, V180, P821, DOI 10.1111/bjh.15058
   Siegel DS, 2018, J CLIN ONCOL, V36, P728, DOI 10.1200/JCO.2017.76.5032
   Siegel RL, 2018, CA-CANCER J CLIN, V68, P7, DOI 10.3322/caac.21442
   Spencer A, 2018, HAEMATOLOGICA, V103, P2079, DOI 10.3324/haematol.2018.194118
   Terpos E, 2018, EUR J HAEMATOL, V101, P556, DOI 10.1111/ejh.13147
   Trudel S, 2017, BLOOD, V130
   Uckun FM, 2010, P NATL ACAD SCI USA, V107, P2902, DOI 10.1073/pnas.0909086107
   Varga C, 2018, BRIT J HAEMATOL, V181, P433, DOI 10.1111/bjh.15116
   Veltri LW, 2017, CANCER-AM CANCER SOC, V123, P3568, DOI 10.1002/cncr.30770
   Yang Y, 2015, CANCER RES, V75, P594, DOI 10.1158/0008-5472.CAN-14-2362
   Zanwar S, 2018, EXPERT REV HEMATOL, V11, P761, DOI 10.1080/17474086.2018.1518129
NR 75
TC 10
Z9 10
U1 1
U2 4
PU ELSEVIER SCIENCE BV
PI AMSTERDAM
PA PO BOX 211, 1000 AE AMSTERDAM, NETHERLANDS
SN 2352-3964
J9 EBIOMEDICINE
JI EBioMedicine
PD JAN
PY 2019
VL 39
BP 612
EP 620
DI 10.1016/j.ebiom.2018.12.004
PG 9
WC Medicine, General & Internal; Medicine, Research & Experimental
SC General & Internal Medicine; Research & Experimental Medicine
GA HI8AK
UT WOS:000456677400066
PM 30545798
OA gold, Green Published
DA 2021-10-29
ER

PT J
AU Chen, SL
   Yang, L
   Cen, YH
   Feng, JP
   Li, P
   Li, MF
   Huang, XQ
   Pan, AP
   Lin, YH
AF Chen, Songlin
   Yang, Lei
   Cen, Yanhui
   Feng, Jingpeng
   Li, Ping
   Li, Mingfen
   Huang, Xiaoqi
   Pan, Aiping
   Lin, Yinghui
TI Targeted therapy against hepatocellular carcinoma
SO INTERNATIONAL JOURNAL OF CLINICAL AND EXPERIMENTAL MEDICINE
LA English
DT Review
DE HCC; incidence; treatment
ID T-CELL THERAPY; BISPECIFIC ANTIBODY; LACTOBIONIC ACID; LARGE TRUCKS;
   RISK-FACTORS; EXPRESSION; SERPINB3; TUMOR; GLYPICAN-3; CRASHES
AB As a frequent solid tumor of the liver, hepatocellular carcinoma (HCC), has a very poor prognosis. It has been the second most common cause of death which leaded by cancer all of the world. With more and more risk factors, such as fatty liver, hepatitis B and C viral infections, alcohol abuse, and metabolic syndrome, HCC represents an increasing incidence and mortality. It is still a challenge for HCC curative treatment. There are no effective therapeutic strategies to meet the clinical need. Despite increasing research about the novel drugs, most of them ultimately fail in Phase III clinical trials. In this review, we provide key point summaries and present research agenda of targeting therapeutic strategies for HCC regarding biomarkers and targeting delivery vehicles. Then, the CAR-T-cell and Bite targeting strategies efficiency are discussed. Finally, this review provides a critical evaluation of the targets and strategies discussed above for personalized treatment of HCC.
C1 [Chen, Songlin; Yang, Lei; Cen, Yanhui; Feng, Jingpeng; Li, Ping; Li, Mingfen; Huang, Xiaoqi; Pan, Aiping; Lin, Yinghui] Guangxi Univ Chinese Med, Affiliated Hosp 1, Dept Clin Lab, Nanning 530023, Guangxi, Peoples R China.
   [Cen, Yanhui] Guangxi Univ Chinese Med, Nanning, Guangxi, Peoples R China.
RP Lin, YH (corresponding author), Guangxi Univ Chinese Med, Affiliated Hosp 1, Dept Clin Lab, Nanning 530023, Guangxi, Peoples R China.
EM 313323960@qq.com
FU University research project of Guangxi [YB2014170]; National Natural
   Science Foundation of ChinaNational Natural Science Foundation of China
   (NSFC) [NSFC-81603575]; Guangxi Natural Science FoundationNational
   Natural Science Foundation of Guangxi Province [2014jjAA0334]; Youth
   project of Guangxi University of Chinese Medicine [2016QN015]
FX The study was supported by the University research project of Guangxi
   (YB2014170), National Natural Science Foundation of China
   (NSFC-81603575) and Guangxi Natural Science Foundation (Nos.
   2014jjAA0334), Youth project of Guangxi University of Chinese Medicine
   (2016QN015).
CR Al-Sharaky DR, 2016, J CLIN DIAGN RES, V10, pEC6, DOI 10.7860/JCDR/2016/18375.7430
   Angelova AL, 2017, VIRUSES-BASEL, V9, DOI 10.3390/v9120382
   Ayello J, 2017, EXP HEMATOL, V46, P38, DOI 10.1016/j.exphem.2016.10.003
   Boeckh M, 2017, J INFECT DIS, V216, P926, DOI 10.1093/infdis/jix360
   Calmels B, 2018, DRUG DISCOV TODAY, V23, P758, DOI 10.1016/j.drudis.2018.01.024
   Chabannon C, 2017, BONE MARROW TRANSPL, V52, P1588, DOI 10.1038/bmt.2017.241
   Chen HQ, 2017, INT J FOOD MICROBIOL, V260, P36, DOI 10.1016/j.ijfoodmicro.2017.08.013
   Chen YP, 2017, THERANOSTICS, V7, P3585, DOI 10.7150/thno.21471
   Cheung I, 2016, TRAFFIC INJ PREV, V17, P202, DOI 10.1080/15389588.2015.1034273
   Chu HC, 2012, TRAFFIC INJ PREV, V13, P355, DOI 10.1080/15389588.2012.654545
   Dai XM, 2018, ONCOL LETT, V15, P2985, DOI 10.3892/ol.2017.7704
   Dallmann TR, 2013, ENVIRON SCI TECHNOL, V47, P13873, DOI 10.1021/es402875u
   Doan A, 2017, PEDIAT BLOOD CANC, V65
   Dolgin E, 2017, NAT BIOTECHNOL, V35, P803, DOI 10.1038/nbt0917-803
   Evans W, 2017, MED HYPOTHESES, V109, P170, DOI 10.1016/j.mehy.2017.10.015
   Fadini GP, 2014, DIABETOLOGIA, V57, P1947, DOI 10.1007/s00125-014-3300-2
   Faw BV, 2014, J ENVIRON HEALTH, V76, P36
   Field FR, 2017, ENVIRON SCI TECHNOL, V51, P14436, DOI 10.1021/acs.est.6b06063
   Figueroa JA, 2015, INT REV IMMUNOL, V34, P154, DOI 10.3109/08830185.2015.1018419
   Fleming BD, 2016, TOXINS, V8, DOI 10.3390/toxins8100274
   Flierl U, 2018, J THROMB HAEMOST, V16, P181, DOI 10.1111/jth.13877
   Florio M, 2016, NAT COMMUN, V7, DOI 10.1038/ncomms11505
   French JD, 2018, NAT REV ENDOCRINOL, V14, P10, DOI 10.1038/nrendo.2017.160
   Geramizadeh B, 2015, HEPAT MON, V15, DOI 10.5812/hepatmon30336v2
   Gomes S, 2014, PLOS ONE, V9, DOI 10.1371/journal.pone.0104935
   Gupta AK, 2017, J EUR ACAD DERMATOL
   Gvozdenovic A, 2017, AM J CANCER RES, V7, P1435
   Han SW, 2016, ONCOTARGET, V7, P44406, DOI 10.18632/oncotarget.9763
   Hay KA, 2018, IMMUNOTHERAPY-UK, V10, P251, DOI 10.2217/imt-2017-0162
   He CB, 2018, J GASTROINTEST SURG, V22, P989, DOI 10.1007/s11605-018-3703-3
   Herrera C, 2016, PLOS ONE, V11, DOI 10.1371/journal.pone.0156893
   Iacobazzi RM, 2017, INT J PHARMACEUT, V528, P485, DOI 10.1016/j.ijpharm.2017.06.049
   Iwama T, 2016, BIOCHEM BIOPH RES CO, V469, P138, DOI 10.1016/j.bbrc.2015.11.084
   Jaravine V, 2017, BMC CANCER, V17, DOI 10.1186/s12885-017-3854-8
   Jeon Y, 2016, APMIS, V124, P208, DOI 10.1111/apm.12491
   Karaca-Mandic P, 2014, TRAFFIC INJ PREV, V15, P165, DOI 10.1080/15389588.2013.803279
   Kiryu T, 2015, BIOSCI BIOTECH BIOCH, V79, P1712, DOI 10.1080/09168451.2015.1038214
   Kocab A, 2018, COGNITIVE SCI, V42, P918, DOI 10.1111/cogs.12555
   Kozawa KH, 2014, ENVIRON SCI TECHNOL, V48, P1475, DOI 10.1021/es4044177
   Langman VA, 2015, J APPL ANIM WELF SCI, V18, P398, DOI 10.1080/10888705.2015.1042153
   Lawrence Rob, 2012, EMS World, V41, P56
   Leake Isobel, 2014, Nat Rev Gastroenterol Hepatol, V11, P518, DOI 10.1038/nrgastro.2014.129
   Lillicrap D, 2017, NEW ENGL J MED, V377, P884, DOI 10.1056/NEJMe1707802
   LIU H, 2018, MEDICINE, V97, DOI DOI 10.1097/MD.0000000000009702
   Liu PF, 2015, PATHOL ONCOL RES, V21, P1077, DOI 10.1007/s12253-015-9926-7
   Locatelli F, 2018, EUR J IMMUNOL, V48, P216, DOI 10.1002/eji.201870029
   Martyniszyn A, 2017, HUM GENE THER, V28, P1147, DOI 10.1089/hum.2017.126
   McVicker BL, 2013, INT IMMUNOPHARMACOL, V16, P17, DOI 10.1016/j.intimp.2013.03.012
   Misugi CT, 2017, J FOOD SCI TECH MYS, V54, P236, DOI 10.1007/s13197-016-2455-x
   Montalbano M, 2018, CELL ONCOL, V41, P169, DOI 10.1007/s13402-017-0364-2
   Mullard A, 2017, NAT REV DRUG DISCOV, V16, P666, DOI 10.1038/nrd.2017.187
   Nogami K, 2016, THROMB RES, V141, pS34, DOI 10.1016/S0049-3848(16)30361-9
   Owens GL, 2018, J IMMUNOTHER, V41, P130, DOI 10.1097/CJI.0000000000000203
   Pahukula J, 2015, ACCIDENT ANAL PREV, V75, P155, DOI 10.1016/j.aap.2014.11.021
   Pendzialek J, 2017, ANTIVIR RES, V141, P155, DOI 10.1016/j.antiviral.2017.02.016
   Peterson NC, 2016, COMPARATIVE MED, V66, P90
   Printz C, 2017, CANCER-AM CANCER SOC, V123, P3652, DOI 10.1002/cncr.30992
   Renzulli M, 2018, GUT, V67, P1674, DOI 10.1136/gutjnl-2017-315384
   Rogers T, 2017, AM HEART J, V192, P113, DOI 10.1016/j.ahj.2017.06.007
   Romero Diana, 2018, Nat Rev Clin Oncol, V15, P7, DOI 10.1038/nrclinonc.2017.200
   Sandhu GS, 2015, J AIR WASTE MANAGE, V65, P306, DOI 10.1080/10962247.2014.990587
   Sanhueza CA, 2017, J AM CHEM SOC, V139, P3528, DOI 10.1021/jacs.6b12964
   Shima M, 2016, NEW ENGL J MED, V374, P2044, DOI 10.1056/NEJMoa1511769
   Sivaprasad U, 2015, J INVEST DERMATOL, V135, P160, DOI 10.1038/jid.2014.353
   Stigliano R, 2007, CANCER TREAT REV, V33, P437, DOI 10.1016/j.ctrv.2007.04.001
   Telford R, 2018, TRAFFIC INJ PREV, V19, P147, DOI 10.1080/15389588.2017.1359417
   Thayaparan T, 2017, ONCOIMMUNOLOGY, V6, DOI 10.1080/2162402X.2017.1363137
   Thoma C, 2018, NAT REV UROL, V15, P138, DOI 10.1038/nrurol.2018.13
   Turato C, 2014, BRIT J CANCER, V110, P2708, DOI 10.1038/bjc.2014.246
   Turato C, 2014, LIFE SCI, V100, P9, DOI 10.1016/j.lfs.2014.01.073
   Turato C, 2010, LAB INVEST, V90, P1016, DOI 10.1038/labinvest.2010.55
   Valero N, 2017, EMERG INFECT DIS, V23, P1880, DOI 10.3201/eid2311.161390
   Veselkin E, 2011, PLOS ONE, V6, DOI 10.1371/journal.pone.0027210
   Villano G, 2014, BMC CELL BIOL, V15, DOI 10.1186/1471-2121-15-5
   Villano G, 2013, SCI REP-UK, V3, DOI 10.1038/srep03056
   Villano G, 2012, EXP BIOL MED, V237, P1474, DOI 10.1258/ebm.2012.012135
   Wang F., 2016, J AGR FOOD CHEM
   Wei C, 1994, Zhonghua Yi Xue Za Zhi, V74, P676
   Wei C, 1994, ZHONGHUA YI XUE ZA Z, V74, P709
   Weiss T, 2018, CANCER RES, V78, P1031, DOI 10.1158/0008-5472.CAN-17-1788
   White AJ, 2013, ENVIRON HEALTH-GLOB, V12, DOI 10.1186/1476-069X-12-24
   Witzigmann D, 2016, HEPATOL RES, V46, P686, DOI 10.1111/hepr.12599
   Wu Q, 2016, IMMUNOL LETT, V179, P68, DOI 10.1016/j.imlet.2016.09.001
   Xia AL, 2017, ONCOTARGET, V8, P90521, DOI 10.18632/oncotarget.19361
   Xie Hui, 2015, Zhongguo Fei Ai Za Zhi, V18, P391, DOI 10.3779/j.issn.1009-3419.2015.06.11
   Xue R, 2017, J GASTROEN HEPATOL, V32, P1503, DOI 10.1111/jgh.13736
   Yakoub-Agha I, 2017, B CANCER, V104, pS43, DOI 10.1016/j.bulcan.2017.10.017
   Yang SH, 2013, NANOTECHNOLOGY, V24, DOI 10.1088/0957-4484/24/47/475103
   Yang YM, 2017, SCI TRANSL MED, V9, DOI 10.1126/scitranslmed.aag1209
   Yoon DH, 2018, INT J MOL SCI, V19, DOI 10.3390/ijms19020340
   Yu GH, 2017, TUMOR BIOL, V39, DOI 10.1177/1010428317705572
   Zhu DL, 2016, BIOCONJUGATE CHEM, V27, P831, DOI 10.1021/acs.bioconjchem.6b00030
NR 92
TC 1
Z9 1
U1 0
U2 6
PU E-CENTURY PUBLISHING CORP
PI MADISON
PA 40 WHITE OAKS LN, MADISON, WI 53711 USA
SN 1940-5901
J9 INT J CLIN EXP MED
JI Int. J. Clin. Exp. Med.
PY 2019
VL 12
IS 1
BP 106
EP 116
PG 11
WC Medicine, Research & Experimental
SC Research & Experimental Medicine
GA HJ5FA
UT WOS:000457202700011
DA 2021-10-29
ER

PT J
AU Raneros, AB
   Lopez-Larrea, C
   Suarez-Alvarez, B
AF Baragano Raneros, Aroa
   Lopez-Larrea, Carlos
   Suarez-Alvarez, Beatriz
TI Acute myeloid leukemia and NK cells: two warriors confront each other
SO ONCOIMMUNOLOGY
LA English
DT Review
DE Acute myeloid leukemia; natural killer cells; NKG2D; CAR-T;
   immunotherapy; immune checkpoints
ID NATURAL-KILLER-CELL; CHIMERIC ANTIGEN RECEPTORS; NKG2D LIGAND
   EXPRESSION; T-CELLS; ACTIVATING RECEPTORS; EFFECTOR FUNCTIONS; VALPROIC
   ACID; STEM-CELLS; ANTITUMOR; CANCER
AB Acute myeloid leukemia (AML) is a heterogeneous disease whose therapies currently show elevated toxicity and a high rate of relapse. Recently, the burgeoning of new anti-tumor therapeutic strategies aimed at enhancing the immune response has pushed natural killer cells (NKs) into the spotlight. These cells are powerful warriors that can bring about the lysis of tumor cells through their cytotoxic ability. However, tumor cells have developed strategies to evade recognition mediated by NKs. Here, we review the mechanisms triggered by AML cells and discuss the emerging immunotherapeutic strategies that potentiate the anti-tumor functions of NKs.
C1 [Baragano Raneros, Aroa; Lopez-Larrea, Carlos; Suarez-Alvarez, Beatriz] Hosp Univ Cent Asturias, Inst Invest Sanitaria Principado Asturias ISPA, Translat Immunol Lab, Av Roma S-N, Oviedo 33011, Spain.
   [Lopez-Larrea, Carlos] Hosp Univ Cent Asturias, Immunol Dept, Oviedo, Spain.
RP Lopez-Larrea, C (corresponding author), Hosp Univ Cent Asturias, Inst Invest Sanitaria Principado Asturias ISPA, Translat Immunol Lab, Av Roma S-N, Oviedo 33011, Spain.
EM inmuno@hca.es
OI Baragano Raneros, Aroa/0000-0002-8264-0276
FU Plan Nacional de I+D+I 2013-2016 ISCIII (Institute of Health Carlos III)
   [PI16/01318, PI17/01244]; FEDER Funding Program from the European Union;
   Red Espanola de Investigacion Renal (REDinREN) [RD16/0009/0020]
FX This work was supported by grants from Plan Nacional de I+D+I 2013-2016
   ISCIII (Institute of Health Carlos III; PI16/01318 and PI17/01244),
   FEDER Funding Program from the European Union; and Red Espanola de
   Investigacion Renal (REDinREN, grant number RD16/0009/0020).
CR Arber DA, 2016, BLOOD, V127, P2391, DOI 10.1182/blood-2016-03-643544
   Aziz H, 2017, FRONT PHARMACOL, V8, DOI 10.3389/fphar.2017.00897
   Raneros AB, 2015, GENES IMMUN, V16, P71, DOI 10.1038/gene.2014.58
   Raneros AB, 2017, ONCOTARGET, V8, P31959, DOI 10.18632/oncotarget.16657
   Beldi-Ferchiou A, 2017, INT J MOL SCI, V18, DOI 10.3390/ijms18102129
   Benson DM, 2010, BLOOD, V116, P2286, DOI 10.1182/blood-2010-02-271874
   Berthon C, 2010, CANCER IMMUNOL IMMUN, V59, P1839, DOI 10.1007/s00262-010-0909-y
   Bertoli S, 2017, BLOOD CANCER J, V7, DOI 10.1038/s41408-017-0011-1
   Bjorkstrom NK, 2010, BLOOD, V116, P3853, DOI 10.1182/blood-2010-04-281675
   Chen L, 2017, LEUKEMIA, V31, P1830, DOI 10.1038/leu.2017.147
   Chretien AS, 2017, ONCOIMMUNOLOGY, V6, DOI 10.1080/2162402X.2017.1307491
   Chretien AS, 2017, ONCOTARGET, V8, P49548, DOI 10.18632/oncotarget.17747
   Chretien AS, 2017, FRONT IMMUNOL, V8, DOI 10.3389/fimmu.2017.00573
   Cichocki F, 2016, LEUKEMIA, V30, P456, DOI 10.1038/leu.2015.260
   Cooper MA, 2009, P NATL ACAD SCI USA, V106, P1915, DOI 10.1073/pnas.0813192106
   Curti A, 2016, CLIN CANCER RES, V22, P1914, DOI 10.1158/1078-0432.CCR-15-1604
   Diermayr S, 2008, BLOOD, V111, P1428, DOI 10.1182/blood-2007-07-101311
   Dohner H, 2017, BLOOD, V129, P424, DOI 10.1182/blood-2016-08-733196
   Elias S, 2014, BLOOD, V123, P1535, DOI 10.1182/blood-2013-09-526590
   Ewen EM, 2018, EUR J IMMUNOL, V48, P355, DOI 10.1002/eji.201747128
   Fauriat C, 2007, BLOOD, V109, P323, DOI 10.1182/blood-2005-08-027979
   Fernandez L, 2017, CLIN CANCER RES, V23, P5824, DOI 10.1158/1078-0432.CCR-17-0075
   Folgiero V, 2015, J HEMATOL ONCOL, V8, DOI 10.1186/s13045-015-0134-4
   Gacerez AT, 2018, CANCER IMMUNOL IMMUN, V67, P749, DOI 10.1007/s00262-018-2124-1
   Geiger TL, 2016, CURR OPIN IMMUNOL, V39, P82, DOI 10.1016/j.coi.2016.01.007
   Goltz D, 2017, LEUKEMIA, V31, P738, DOI 10.1038/leu.2016.328
   Guo YA, 2016, ONCOTARGET, V7, P48360, DOI 10.18632/oncotarget.10235
   Hilpert J, 2012, J IMMUNOL, V189, P1360, DOI 10.4049/jimmunol.1200796
   Imai K, 2000, LANCET, V356, P1795, DOI 10.1016/S0140-6736(00)03231-1
   June CH, 2018, NEW ENGL J MED, V379, P64, DOI 10.1056/NEJMra1706169
   Kenderian SS, 2015, LEUKEMIA, V29, P1637, DOI 10.1038/leu.2015.52
   Kikushige Y, 2015, CELL STEM CELL, V17, P341, DOI 10.1016/j.stem.2015.07.011
   Kim S, 2005, NATURE, V436, P709, DOI 10.1038/nature03847
   Klco JM, 2014, CANCER CELL, V25, P379, DOI 10.1016/j.ccr.2014.01.031
   Leong JW, 2014, BIOL BLOOD MARROW TR, V20, P463, DOI 10.1016/j.bbmt.2014.01.006
   Liu DF, 2017, PROTEIN CELL, V8, P861, DOI 10.1007/s13238-017-0415-5
   Liu Y, 2017, ONCOGENE, V36, P6143, DOI 10.1038/onc.2017.209
   Lu XZ, 2010, CANCER SCI, V101, P609, DOI 10.1111/j.1349-7006.2009.01439.x
   Mardiros A, 2013, BLOOD, V122, P3138, DOI 10.1182/blood-2012-12-474056
   Miller JS, 2005, BLOOD, V105, P3051, DOI 10.1182/blood-2004-07-2974
   Molgora M, 2017, NATURE, V551, P110, DOI 10.1038/nature24293
   Mundy-Bosse BL, 2016, J CLIN INVEST, V126, P4404, DOI 10.1172/JCI85413
   Nowbakht P, 2005, BLOOD, V105, P3615, DOI 10.1182/blood-2004-07-2585
   O'Leary JG, 2006, NAT IMMUNOL, V7, P507, DOI 10.1038/ni1332
   Ohs I, 2017, CANCER RES, V77, P7059, DOI 10.1158/0008-5472.CAN-17-1032
   Orr MT, 2010, CELL, V142, P847, DOI 10.1016/j.cell.2010.08.031
   Pandolfi A, 2013, STEM CELL TRANSL MED, V2, P143, DOI 10.5966/sctm.2012-0109
   Papaemmanuil E, 2016, NEW ENGL J MED, V374, P2209, DOI 10.1056/NEJMoa1516192
   Parameswaran R, 2016, NAT COMMUN, V7, DOI 10.1038/ncomms11154
   Pegram HJ, 2011, IMMUNOL CELL BIOL, V89, P216, DOI 10.1038/icb.2010.78
   Pende D, 2005, BLOOD, V105, P2066, DOI 10.1182/blood-2004-09-3548
   Perna F, 2017, CANCER CELL, V32, P506, DOI 10.1016/j.ccell.2017.09.004
   Petrov JC, 2018, LEUKEMIA, V32, P1317, DOI 10.1038/s41375-018-0075-3
   Poggi A, 2009, LEUKEMIA, V23, P641, DOI 10.1038/leu.2008.354
   Poh SL, 2016, CANCER IMMUNOL IMMUN, V65, P525, DOI 10.1007/s00262-016-1815-8
   Romee R, 2016, SCI TRANSL MED, V8, DOI 10.1126/scitranslmed.aaf2341
   Romee R, 2012, BLOOD, V120, P4751, DOI 10.1182/blood-2012-04-419283
   ROSENBERG SA, 1987, NEW ENGL J MED, V316, P889, DOI 10.1056/NEJM198704093161501
   Rothenberg-Thurley M, 2018, LEUKEMIA, V32, P1598, DOI 10.1038/s41375-018-0034-z
   Rubnitz JE, 2010, J CLIN ONCOL, V28, P955, DOI 10.1200/JCO.2009.24.4590
   Ruggeri L, 2002, SCIENCE, V295, P2097, DOI 10.1126/science.1068440
   Ruggeri L, 2007, BLOOD, V110, P433, DOI 10.1182/blood-2006-07-038687
   Salih HR, 2003, BLOOD, V102, P1389, DOI 10.1182/blood-2003-01-0019
   Sanchez-Correa B, 2012, IMMUNOL CELL BIOL, V90, P109, DOI 10.1038/icb.2011.15
   Sandoval-Borrego D, 2016, ARCH MED RES, V47, P55, DOI 10.1016/j.arcmed.2016.02.001
   Sentman CL, 2014, CANCER J, V20, P156, DOI 10.1097/PPO.0000000000000029
   Sentman ML, 2016, J IMMUNOL, V197, P4674, DOI 10.4049/jimmunol.1600769
   Sievers EL, 1998, J CLIN ONCOL, V16, P914, DOI 10.1200/JCO.1998.16.3.914
   Stringaris K, 2014, HAEMATOLOGICA, V99, P836, DOI 10.3324/haematol.2013.087536
   Tang XW, 2018, AM J CANCER RES, V8, P1083
   Wang MJ, 2018, CLIN IMMUNOL, V190, P64, DOI 10.1016/j.clim.2017.08.021
   Weiss T, 2018, CANCER RES, V78, P1031, DOI 10.1158/0008-5472.CAN-17-1788
   Wu MR, 2015, GENE THER, V22, P675, DOI 10.1038/gt.2015.29
   Zhang Q, 2018, NAT IMMUNOL, V19, P723, DOI 10.1038/s41590-018-0132-0
   Zhang T, 2012, J IMMUNOL, V189, P2290, DOI 10.4049/jimmunol.1103495
NR 75
TC 12
Z9 12
U1 0
U2 8
PU TAYLOR & FRANCIS INC
PI PHILADELPHIA
PA 530 WALNUT STREET, STE 850, PHILADELPHIA, PA 19106 USA
SN 2162-402X
J9 ONCOIMMUNOLOGY
JI OncoImmunology
PY 2019
VL 8
IS 2
AR e1539617
DI 10.1080/2162402X.2018.1539617
PG 11
WC Oncology; Immunology
SC Oncology; Immunology
GA HJ7AA
UT WOS:000457343600021
PM 30713800
OA Green Published, gold
DA 2021-10-29
ER

PT J
AU Zhao, RC
   Cheng, L
   Jiang, ZW
   Wei, XR
   Li, BH
   Wu, QT
   Wang, SN
   Lin, SM
   Long, YG
   Zhang, XC
   Wu, YL
   Du, X
   Pei, DQ
   Liu, PT
   Li, YQ
   Cui, SZ
   Yao, Y
   Li, P
AF Zhao, Ruocong
   Cheng, Lin
   Jiang, Zhiwu
   Wei, Xinru
   Li, Baiheng
   Wu, Qiting
   Wang, Suna
   Lin, Simiao
   Long, Youguo
   Zhang, Xuchao
   Wu, Yilong
   Du, Xin
   Pei, Duanqing
   Liu, Pentao
   Li, Yangqiu
   Cui, Shuzhong
   Yao, Yao
   Li, Peng
TI DNAX-activating protein 10 co-stimulation enhances the anti-tumor
   efficacy of chimeric antigen receptor T cells
SO ONCOIMMUNOLOGY
LA English
DT Article
DE CAR-T; NKG2D; DAP10; mesothelin; glypican 3
ID IN-VIVO PERSISTENCE; NKG2D RECEPTOR; CYTOTOXICITY; LIGANDS;
   IMMUNOTHERAPY; GLYPICAN-3; EXPANSION; CYTOKINE; INNATE
AB Chimeric antigen receptor (CAR) T cell immunotherapies have shown remarkable efficacy in treating multiple types of hematological malignancies but are not sufficiently effective at treating solid tumors. NKG2D is a strong activating receptor for NK cells and a co-stimulatory receptor for T cells. NKG2D signal transduction depends on DNAX-activating protein 10 (DAP10). Here, we introduced the cytoplasmic domain of DAP10 into the second-generation CARs M28z and G28z to generate M28z10 and G28z10, which target mesothelin (MSLN) and glypican 3 (GPC3), respectively. T cells expressing M28z10 or G28z10 showed enhanced and prolonged effector function against MSLN+ lung cancer or GPC3+ hepatocellular carcinoma cell lines in culture and secreted elevated levels of cytokines, including IL-2, IFN-gamma, granzyme B, and GM-CSF. In addition, M28z10 CAR-T cells showed greater anti-tumor activity than those expressing M28z in both A549 cell line xenografts and human lung cancer patient-derived xenografts (PDX). Similarly, G28z10 exhibited higher efficacy in causing tumor regression than did G28z in hepatocellular carcinoma PDX. Therefore, our results show that DAP10 signaling contributes to the function of CAR-T cells in both lung cancer and hepatocellular carcinoma and can enhance the efficacy of CAR-T cells.
C1 [Zhao, Ruocong; Cheng, Lin; Jiang, Zhiwu; Wei, Xinru; Li, Baiheng; Wu, Qiting; Wang, Suna; Lin, Simiao; Long, Youguo; Pei, Duanqing; Yao, Yao; Li, Peng] Chinese Acad Sci, Key Lab Regenerat Biol, South China Inst Stem Cell Biol & Regenerat Med, Guangzhou Inst Biomed, Guangzhou, Guangdong, Peoples R China.
   [Zhao, Ruocong; Cheng, Lin; Jiang, Zhiwu; Wei, Xinru; Li, Baiheng; Wu, Qiting; Wang, Suna; Lin, Simiao; Long, Youguo; Pei, Duanqing; Yao, Yao; Li, Peng] Chinese Acad Sci, Key Lab Regenerat Biol, South China Inst Stem Cell Biol & Regenerat Med, Guangzhou Inst Hlth, Guangzhou, Guangdong, Peoples R China.
   [Zhao, Ruocong; Cheng, Lin; Jiang, Zhiwu; Wei, Xinru; Li, Baiheng; Wu, Qiting; Wang, Suna; Lin, Simiao; Long, Youguo; Pei, Duanqing; Yao, Yao; Li, Peng] Chinese Acad Sci, Guangdong Prov Key Lab Stem Cell & Regenerat Med, South China Inst Stem Cell Biol & Regenerat Med, Guangzhou Inst Biomed, Guangzhou, Guangdong, Peoples R China.
   [Zhao, Ruocong; Cheng, Lin; Jiang, Zhiwu; Wei, Xinru; Li, Baiheng; Wu, Qiting; Wang, Suna; Lin, Simiao; Long, Youguo; Pei, Duanqing; Yao, Yao; Li, Peng] Chinese Acad Sci, Guangdong Prov Key Lab Stem Cell & Regenerat Med, South China Inst Stem Cell Biol & Regenerat Med, Guangzhou Inst Hlth, Guangzhou, Guangdong, Peoples R China.
   [Zhao, Ruocong] Univ Chinese Acad Sci, Beijing, Peoples R China.
   [Zhang, Xuchao; Wu, Yilong] Guangdong Acad Med Sci, Guangdong Lung Canc Inst, Med Res Ctr, Guangdong Gen Hosp, Guangzhou, Guangdong, Peoples R China.
   [Du, Xin] Guangdong Acad Med Sci, Dept Hematol, Guangdong Gen Hosp, Guangzhou, Guangdong, Peoples R China.
   [Liu, Pentao] Univ Hong Kong, Sch Biomed Sci, Li Ka Shing Fac Med, Stem Cell & Regenerat Med Ctr, Hong Kong, Peoples R China.
   [Li, Yangqiu] Jinan Univ, Inst Hematol, Med Coll, Guangzhou, Guangdong, Peoples R China.
   [Cui, Shuzhong] Guangzhou Med Univ, Affiliated Canc Hosp & Inst, Guangzhou, Guangdong, Peoples R China.
RP Yao, Y; Li, P (corresponding author), Chinese Acad Sci, Guangzhou Inst Biomed, 190 Kaiyuan Ave,Sci Pk, Guangzhou 510530, Guangdong, Peoples R China.; Yao, Y; Li, P (corresponding author), Chinese Acad Sci, Guangzhou Inst Hlth, 190 Kaiyuan Ave,Sci Pk, Guangzhou 510530, Guangdong, Peoples R China.
EM yao_yao@gibh.ac.cn; li_peng@gibh.ac.cn
RI Wu, Yi-Long/AAW-9832-2020
OI Wu, Yi-Long/0000-0002-3611-0258; Jiang, Zhiwu/0000-0002-9359-7779; Li,
   Peng/0000-0003-4530-2400
FU National Natural Science Foundation of China (NSFC)National Natural
   Science Foundation of China (NSFC) [81522002, 81773301]; Strategic
   Priority Research Programof the Chinese Academy of SciencesChinese
   Academy of Sciences [XDB19030205, XDA12050305]; Natural Science Fund of
   Guangdong Province: Distinguished Young Scholars [2014A030306028];
   Doctoral Foundation [2017A030310381]; National Major Scientific and
   Technological Special Project for "Significant New Drugs Development"
   [SQ2018ZX090201]; Guangdong Provincial Applied Science and Technology
   Research&Development Program [2016B020237006]; key technology innovation
   special grant from the Department of Science and Technology of Guangdong
   province [2015B020227003, 2014B020225005, 2016B030229006]
FX This paper/achievement is supported by National Natural Science
   Foundation of China (NSFC) - 81522002, 81773301; The Strategic Priority
   Research Programof the Chinese Academy of Sciences, Grant No.
   XDB19030205, No. XDA12050305; The Natural Science Fund of Guangdong
   Province: Distinguished Young Scholars (Grant No.: 2014A030306028),
   Doctoral Foundation (Grant No.: 2017A030310381) The National Major
   Scientific and Technological Special Project for "Significant New Drugs
   Development" (Grant No.: SQ2018ZX090201), The Guangdong Provincial
   Applied Science and Technology Research&Development Program (Grant No.:
   2016B020237006), The Frontier and key technology innovation special
   grant from the Department of Science and Technology of Guangdong
   province, (2015B020227003), (2014B020225005), (2016B030229006).
CR Andre MC, 2012, INT J CANCER, V131, P1601, DOI 10.1002/ijc.26191
   Barber A, 2008, EXP HEMATOL, V36, P1318, DOI 10.1016/j.exphem.2008.04.010
   Barber A, 2007, CANCER RES, V67, P5003, DOI 10.1158/0008-5472.CAN-06-4047
   Bauer S, 1999, SCIENCE, V285, P727, DOI 10.1126/science.285.5428.727
   Beatty GL, 2014, ONCOIMMUNOLOGY, V3, DOI 10.4161/21624011.2014.970027
   Capurro M, 2003, GASTROENTEROLOGY, V125, P89, DOI 10.1016/S0016-5085(03)00689-9
   Chu T, 2013, CELL REP, V3, P701, DOI 10.1016/j.celrep.2013.02.020
   Dotti G, 2014, IMMUNOL REV, V257, P107, DOI 10.1111/imr.12131
   Enblad G, 2016, CANCER IMMUNOL RES, V4, DOI 10.1158/2326-6074.CRICIMTEATIAACR15-A041
   Foster AE, 2017, MOL THER, V25, P2176, DOI 10.1016/j.ymthe.2017.06.014
   Gargett T, 2015, CYTOTHERAPY, V17, P487, DOI 10.1016/j.jcyt.2014.12.002
   Groh V, 2002, NATURE, V419, P734, DOI 10.1038/nature01112
   Grupp SA, 2013, NEW ENGL J MED, V368, P1509, DOI 10.1056/NEJMoa1215134
   Guedan S, 2014, BLOOD, V124, P1070, DOI 10.1182/blood-2013-10-535245
   Hombach AA, 2012, ONCOIMMUNOLOGY, V1, DOI 10.4161/onci.19855
   Hu JM, 2014, MOL CANCER, V13, DOI 10.1186/1476-4598-13-34
   Huang WC, 2017, J IMMUNOL, V198, P1172, DOI 10.4049/jimmunol.1601313
   Jena B, 2010, BLOOD, V116, P1035, DOI 10.1182/blood-2010-01-043737
   Jiang ZW, 2017, FRONT IMMUNOL, V7, DOI 10.3389/fimmu.2016.00690
   Kalos M, 2011, SCI TRANSL MED, V3, DOI 10.1126/scitranslmed.3002842
   Karimi M, 2005, J IMMUNOL, V175, P7819, DOI 10.4049/jimmunol.175.12.7819
   Kavazovic I, 2017, EUR J IMMUNOL, V47, P1123, DOI 10.1002/eji.201646805
   Kowolik CM, 2006, CANCER RES, V66, P10995, DOI 10.1158/0008-5472.CAN-06-0160
   Lai Y, 2018, LEUKEMIA, V32, P801, DOI 10.1038/leu.2017.249
   Lanier LL, 2015, CANCER IMMUNOL RES, V3, P575, DOI 10.1158/2326-6066.CIR-15-0098
   Lazarevic V, 2013, NAT REV IMMUNOL, V13, P777, DOI 10.1038/nri3536
   Liu BS, 2017, J HEMATOL ONCOL, V10, DOI 10.1186/s13045-017-0535-7
   Liu J, 2017, J HEMATOL ONCOL, V10, DOI 10.1186/s13045-017-0405-3
   Lopez-Soto A, 2015, INT J CANCER, V136, P1741, DOI 10.1002/ijc.28775
   Lundholm M, 2014, PLOS ONE, V9, DOI 10.1371/journal.pone.0108925
   Markiewicz MA, 2012, IMMUNITY, V36, P132, DOI 10.1016/j.immuni.2011.11.014
   Maude SL, 2014, NEW ENGL J MED, V371, P1507, DOI 10.1056/NEJMoa1407222
   Mincheva-Nilsson L, 2014, SEMIN CANCER BIOL, V28, P24, DOI 10.1016/j.semcancer.2014.02.010
   Mirzaei HR, 2017, FRONT IMMUNOL, V8, DOI 10.3389/fimmu.2017.01850
   Nakatsura T, 2003, BIOCHEM BIOPH RES CO, V306, P16, DOI 10.1016/S0006-291X(03)00908-2
   Prajapati K, 2018, CELL MOL IMMUNOL, V15, P470, DOI 10.1038/cmi.2017.161
   Raveney BJE, 2015, NAT COMMUN, V6, DOI 10.1038/ncomms9437
   Song DG, 2012, ONCOIMMUNOLOGY, V1, DOI 10.4161/onci.19458
   Song DG, 2011, CANCER RES, V71, P4617, DOI 10.1158/0008-5472.CAN-11-0422
   Verneris MR, 2004, BLOOD, V103, P3065, DOI 10.1182/blood-2003-06-2125
   Walsh KB, 2008, J VIROL, V82, P3031, DOI 10.1128/JVI.02033-07
   Wei XR, 2017, ONCOIMMUNOLOGY, V6, DOI 10.1080/2162402X.2017.1284722
   Whitman E, 2015, MOL IMMUNOL, V63, P268, DOI 10.1016/j.molimm.2014.07.015
   Ye W, 2015, J HEMATOL ONCOL, V8, DOI 10.1186/s13045-015-0156-y
   Yu SN, 2017, J HEMATOL ONCOL, V10, DOI 10.1186/s13045-017-0444-9
   Zhai B, 2017, ASCO ABSTR, V35, P3049, DOI DOI 10.1200/JCO.2017.35.15_suppl.3049
   Zhang EH, 2017, J HEMATOL ONCOL, V10, DOI 10.1186/s13045-016-0379-6
   Zhang T, 2006, CANCER RES, V66, P5927, DOI 10.1158/0008-5472.CAN-06-0130
NR 48
TC 12
Z9 14
U1 1
U2 13
PU TAYLOR & FRANCIS INC
PI PHILADELPHIA
PA 530 WALNUT STREET, STE 850, PHILADELPHIA, PA 19106 USA
SN 2162-402X
J9 ONCOIMMUNOLOGY
JI OncoImmunology
PY 2019
VL 8
IS 1
AR e1509173
DI 10.1080/2162402X.2018.1509173
PG 12
WC Oncology; Immunology
SC Oncology; Immunology
GA HJ6ZS
UT WOS:000457342800009
PM 30546945
OA Green Published, gold
DA 2021-10-29
ER

PT J
AU Li, WJ
   Pan, H
   He, HM
   Meng, XQ
   Ren, Q
   Gong, P
   Jiang, X
   Liang, ZG
   Liu, LL
   Zheng, MB
   Shao, XM
   Ma, YF
   Cai, LT
AF Li, Wenjun
   Pan, Hong
   He, Huamei
[truncated: 4,040,523 more chars]
